# Supplementary material for: Fibroblasts as an in vitro model of circadian genetic and genomic studies
Source: Mamm Genome. 2024 Jul 3;35(3):432–44. doi: 10.1007/s00335-024-10050-7 (PMC11329553; doi:10.1007/s00335-024-10050-7)
Supplement: Supplementary file 1 — Supplementary file1 (ZIP 1292 kb) [file 335_2024_10050_MOESM1_ESM.zip]

Archive with 25 entries (24 files):
- All_Circadian_Genes_Heatmap_Clusters/
- All_Circadian_Genes_Heatmap_Clusters/heatmap_cluster 10 .png
- __MACOSX/All_Circadian_Genes_Heatmap_Clusters/._heatmap_cluster 10 .png
- All_Circadian_Genes_Heatmap_Clusters/heatmap_cluster 3 .png
- __MACOSX/All_Circadian_Genes_Heatmap_Clusters/._heatmap_cluster 3 .png
- All_Circadian_Genes_Heatmap_Clusters/heatmap_cluster 2 .png
- __MACOSX/All_Circadian_Genes_Heatmap_Clusters/._heatmap_cluster 2 .png
- All_Circadian_Genes_Heatmap_Clusters/heatmap_cluster 11 .png
- __MACOSX/All_Circadian_Genes_Heatmap_Clusters/._heatmap_cluster 11 .png
- All_Circadian_Genes_Heatmap_Clusters/heatmap_cluster 5 .png
- __MACOSX/All_Circadian_Genes_Heatmap_Clusters/._heatmap_cluster 5 .png
- All_Circadian_Genes_Heatmap_Clusters/heatmap_cluster 9 .png
- __MACOSX/All_Circadian_Genes_Heatmap_Clusters/._heatmap_cluster 9 .png
- All_Circadian_Genes_Heatmap_Clusters/heatmap_cluster 8 .png
- __MACOSX/All_Circadian_Genes_Heatmap_Clusters/._heatmap_cluster 8 .png
- All_Circadian_Genes_Heatmap_Clusters/heatmap_cluster 4 .png
- __MACOSX/All_Circadian_Genes_Heatmap_Clusters/._heatmap_cluster 4 .png
- All_Circadian_Genes_Heatmap_Clusters/heatmap_cluster 7 .png
- __MACOSX/All_Circadian_Genes_Heatmap_Clusters/._heatmap_cluster 7 .png
- All_Circadian_Genes_Heatmap_Clusters/heatmap_cluster 6 .png
- __MACOSX/All_Circadian_Genes_Heatmap_Clusters/._heatmap_cluster 6 .png
- All_Circadian_Genes_Heatmap_Clusters/heatmap_cluster 12 .png
- __MACOSX/All_Circadian_Genes_Heatmap_Clusters/._heatmap_cluster 12 .png
- All_Circadian_Genes_Heatmap_Clusters/heatmap_cluster 1 .png
- __MACOSX/All_Circadian_Genes_Heatmap_Clusters/._heatmap_cluster 1 .png
