# Supplementary material for: Fibroblasts as an in vitro model of circadian genetic and genomic studies
Source: Mamm Genome. 2024 Jul 3;35(3):432–44. doi: 10.1007/s00335-024-10050-7 (PMC11329553; doi:10.1007/s00335-024-10050-7)
Supplement: Supplementary file 3 — Supplementary file3 (CSV 27 kb) [file 335_2024_10050_MOESM3_ESM.csv]

Sample Name	Sequencing depth (Millions)
2014L01145-TP-4_S22_L008_R1_001	8.0
2014L01145-TP-4_S22_L008_R2_001	8.0
2014L01145-TP-4_S22_L005_R1_001	8.1
2014L01145-TP-4_S22_L005_R2_001	8.1
2014L01145-TP-4_S22_L007_R1_001	8.1
2014L01145-TP-4_S22_L007_R2_001	8.1
2014L01145-TP-4_S22_L006_R1_001	8.2
2014L01145-TP-4_S22_L006_R2_001	8.2
2014L01145-TP-24_S20_L008_R1_001	8.6
2014L01145-TP-24_S20_L008_R2_001	8.6
2014L01145-TP-24_S20_L005_R1_001	8.7
2014L01145-TP-24_S20_L005_R2_001	8.7
2014L01145-TP-24_S20_L006_R1_001	8.7
2014L01145-TP-24_S20_L006_R2_001	8.7
2014L01145-TP-24_S20_L007_R1_001	8.7
2014L01145-TP-24_S20_L007_R2_001	8.7
2014L01249-TP-16_S25_L008_R1_001	9.2
2014L01249-TP-16_S25_L008_R2_001	9.2
2014L01249-TP-16_S25_L005_R1_001	9.3
2014L01249-TP-16_S25_L005_R2_001	9.3
2014L01249-TP-16_S25_L006_R1_001	9.3
2014L01249-TP-16_S25_L006_R2_001	9.3
2014L01249-TP-16_S25_L007_R1_001	9.3
2014L01249-TP-16_S25_L007_R2_001	9.3
2014L01145-TP-20_S39_L008_R1_001	9.7
2014L01145-TP-20_S39_L008_R2_001	9.7
2014L01145-TP-20_S39_L005_R1_001	9.8
2014L01145-TP-20_S39_L005_R2_001	9.8
2014L01145-TP-20_S39_L006_R1_001	9.8
2014L01145-TP-20_S39_L006_R2_001	9.8
2014L01145-TP-20_S39_L007_R1_001	9.8
2014L01145-TP-20_S39_L007_R2_001	9.8
2014L01249-TP-28_S21_L008_R1_001	10.1
2014L01249-TP-28_S21_L008_R2_001	10.1
2014L01249-TP-28_S21_L005_R1_001	10.2
2014L01249-TP-28_S21_L005_R2_001	10.2
2014L01249-TP-28_S21_L006_R1_001	10.2
2014L01249-TP-28_S21_L006_R2_001	10.2
2014L01249-TP-28_S21_L007_R1_001	10.2
2014L01249-TP-28_S21_L007_R2_001	10.2
2014L00966-TP-12_S37_L008_R1_001	10.3
2014L00966-TP-12_S37_L008_R2_001	10.3
2014L00966-TP-12_S37_L005_R1_001	10.4
2014L00966-TP-12_S37_L005_R2_001	10.4
2014L00966-TP-12_S37_L006_R1_001	10.4
2014L00966-TP-12_S37_L006_R2_001	10.4
2014L00966-TP-12_S37_L007_R1_001	10.4
2014L00966-TP-12_S37_L007_R2_001	10.4
2014L01145-TP-28_S32_L008_R1_001	10.4
2014L01145-TP-28_S32_L008_R2_001	10.4
2014L01145-TP-28_S32_L007_R1_001	10.5
2014L01145-TP-28_S32_L007_R2_001	10.5
2014L01145-TP-28_S32_L005_R1_001	10.6
2014L01145-TP-28_S32_L005_R2_001	10.6
2014L01145-TP-28_S32_L006_R1_001	10.6
2014L01145-TP-28_S32_L006_R2_001	10.6
2014L00966-TP-40_S26_L008_R1_001	11.4
2014L00966-TP-40_S26_L008_R2_001	11.4
2014L01145-TP-0_S35_L008_R1_001	11.4
2014L01145-TP-0_S35_L008_R2_001	11.4
2014L00966-TP-40_S26_L005_R1_001	11.5
2014L00966-TP-40_S26_L005_R2_001	11.5
2014L00966-TP-40_S26_L007_R1_001	11.5
2014L00966-TP-40_S26_L007_R2_001	11.5
2014L01145-TP-0_S35_L005_R1_001	11.5
2014L01145-TP-0_S35_L005_R2_001	11.5
2014L01145-TP-0_S35_L007_R1_001	11.5
2014L01145-TP-0_S35_L007_R2_001	11.5
2014L01249-TP-48_S33_L008_R1_001	11.5
2014L01249-TP-48_S33_L008_R2_001	11.5
2014L00966-TP-40_S26_L006_R1_001	11.6
2014L00966-TP-40_S26_L006_R2_001	11.6
2014L01145-TP-0_S35_L006_R1_001	11.6
2014L01145-TP-0_S35_L006_R2_001	11.6
2014L01249-TP-48_S33_L005_R1_001	11.6
2014L01249-TP-48_S33_L005_R2_001	11.6
2014L01249-TP-48_S33_L007_R1_001	11.6
2014L01249-TP-48_S33_L007_R2_001	11.6
2014L01249-TP-48_S33_L006_R1_001	11.7
2014L01249-TP-48_S33_L006_R2_001	11.7
2014L00966-TP-4_S36_L008_R1_001	12.7
2014L00966-TP-4_S36_L008_R2_001	12.7
2014L00966-TP-4_S36_L005_R1_001	12.8
2014L00966-TP-4_S36_L005_R2_001	12.8
2014L00966-TP-4_S36_L007_R1_001	12.8
2014L00966-TP-4_S36_L007_R2_001	12.8
2014L00966-TP-4_S36_L006_R1_001	12.9
2014L00966-TP-4_S36_L006_R2_001	12.9
2014L01249-TP-20_S12_L001_R1_001	13.3
2014L01249-TP-20_S12_L001_R2_001	13.3
2014L01249-TP-20_S12_L004_R1_001	13.3
2014L01249-TP-20_S12_L004_R2_001	13.3
2014L01145-TP-44_S27_L008_R1_001	13.4
2014L01145-TP-44_S27_L008_R2_001	13.4
2014L01249-TP-20_S12_L003_R1_001	13.4
2014L01249-TP-20_S12_L003_R2_001	13.4
2014L00478-TP-0_S25_L007_R1_001	13.4
2014L00478-TP-0_S25_L007_R2_001	13.4
2014L01145-TP-44_S27_L005_R1_001	13.5
2014L01145-TP-44_S27_L005_R2_001	13.5
2014L01145-TP-44_S27_L007_R1_001	13.5
2014L01145-TP-44_S27_L007_R2_001	13.5
2014L01249-TP-20_S12_L002_R1_001	13.5
2014L01249-TP-20_S12_L002_R2_001	13.5
2014L00478-TP-0_S25_L005_R1_001	13.5
2014L00478-TP-0_S25_L005_R2_001	13.5
2014L01145-TP-44_S27_L006_R1_001	13.6
2014L01145-TP-44_S27_L006_R2_001	13.6
2014L01249-TP-12_S28_L008_R1_001	13.6
2014L01249-TP-12_S28_L008_R2_001	13.6
2014L00478-TP-0_S25_L006_R1_001	13.6
2014L00478-TP-0_S25_L006_R2_001	13.6
2014L00478-TP-0_S25_L008_R1_001	13.6
2014L00478-TP-0_S25_L008_R2_001	13.6
2014L01249-TP-12_S28_L007_R1_001	13.7
2014L01249-TP-12_S28_L007_R2_001	13.7
2014L01249-TP-24_S18_L001_R1_001	13.7
2014L01249-TP-24_S18_L001_R2_001	13.7
2014L01249-TP-12_S28_L005_R1_001	13.8
2014L01249-TP-12_S28_L005_R2_001	13.8
2014L01249-TP-12_S28_L006_R1_001	13.8
2014L01249-TP-12_S28_L006_R2_001	13.8
2014L01249-TP-24_S18_L004_R1_001	13.8
2014L01249-TP-24_S18_L004_R2_001	13.8
2013L01115-TP-8_S11_L004_R1_001	13.8
2013L01115-TP-8_S11_L004_R2_001	13.8
2014L00478-TP-8_S8_L004_R1_001	13.8
2014L00478-TP-8_S8_L004_R2_001	13.8
2014L01249-TP-24_S18_L003_R1_001	13.9
2014L01249-TP-24_S18_L003_R2_001	13.9
2014L00478-TP-40_S38_L007_R1_001	13.9
2014L00478-TP-40_S38_L007_R2_001	13.9
2014L01249-TP-24_S18_L002_R1_001	14.0
2014L01249-TP-24_S18_L002_R2_001	14.0
2013L01115-TP-8_S11_L001_R1_001	14.0
2013L01115-TP-8_S11_L001_R2_001	14.0
2013L01115-TP-8_S11_L002_R1_001	14.0
2013L01115-TP-8_S11_L002_R2_001	14.0
2014L00478-TP-12_S26_L007_R1_001	14.0
2014L00478-TP-12_S26_L007_R2_001	14.0
2014L00478-TP-40_S38_L006_R1_001	14.0
2014L00478-TP-40_S38_L006_R2_001	14.0
2014L00478-TP-8_S8_L002_R1_001	14.0
2014L00478-TP-8_S8_L002_R2_001	14.0
2014L00478-TP-40_S38_L005_R1_001	14.1
2014L00478-TP-40_S38_L005_R2_001	14.1
2014L00478-TP-8_S8_L001_R1_001	14.1
2014L00478-TP-8_S8_L001_R2_001	14.1
2013L01115-TP-0_S37_L007_R1_001	14.2
2013L01115-TP-0_S37_L007_R2_001	14.2
2013L01115-TP-8_S11_L003_R1_001	14.2
2013L01115-TP-8_S11_L003_R2_001	14.2
2014L00478-TP-12_S26_L005_R1_001	14.2
2014L00478-TP-12_S26_L005_R2_001	14.2
2014L00478-TP-12_S26_L006_R1_001	14.2
2014L00478-TP-12_S26_L006_R2_001	14.2
2014L00478-TP-40_S38_L008_R1_001	14.2
2014L00478-TP-40_S38_L008_R2_001	14.2
2014L00478-TP-8_S8_L003_R1_001	14.2
2014L00478-TP-8_S8_L003_R2_001	14.2
2014L00966-TP-16_S23_L008_R1_001	14.3
2014L00966-TP-16_S23_L008_R2_001	14.3
2014L00478-TP-12_S26_L008_R1_001	14.3
2014L00478-TP-12_S26_L008_R2_001	14.3
2014L00966-TP-16_S23_L005_R1_001	14.4
2014L00966-TP-16_S23_L005_R2_001	14.4
2014L00966-TP-16_S23_L007_R1_001	14.4
2014L00966-TP-16_S23_L007_R2_001	14.4
2013L01115-TP-0_S37_L005_R1_001	14.4
2013L01115-TP-0_S37_L005_R2_001	14.4
2013L01115-TP-0_S37_L006_R1_001	14.4
2013L01115-TP-0_S37_L006_R2_001	14.4
2013L01115-TP-0_S37_L008_R1_001	14.4
2013L01115-TP-0_S37_L008_R2_001	14.4
2014L00966-TP-16_S23_L006_R1_001	14.5
2014L00966-TP-16_S23_L006_R2_001	14.5
2014L00478-TP-24_S23_L007_R1_001	14.5
2014L00478-TP-24_S23_L007_R2_001	14.5
2014L00478-TP-24_S23_L005_R1_001	14.6
2014L00478-TP-24_S23_L005_R2_001	14.6
2014L00478-TP-24_S23_L006_R1_001	14.6
2014L00478-TP-24_S23_L006_R2_001	14.6
2014L00478-TP-24_S23_L008_R1_001	14.7
2014L00478-TP-24_S23_L008_R2_001	14.7
2014L00641-TP-8_S21_L007_R1_001	14.8
2014L00641-TP-8_S21_L007_R2_001	14.8
2014L00478-TP-20_S19_L004_R1_001	15.0
2014L00478-TP-20_S19_L004_R2_001	15.0
2014L00641-TP-8_S21_L005_R1_001	15.0
2014L00641-TP-8_S21_L005_R2_001	15.0
2014L00641-TP-8_S21_L006_R1_001	15.0
2014L00641-TP-8_S21_L006_R2_001	15.0
2014L00478-TP-20_S19_L002_R1_001	15.1
2014L00478-TP-20_S19_L002_R2_001	15.1
2014L00641-TP-8_S21_L008_R1_001	15.1
2014L00641-TP-8_S21_L008_R2_001	15.1
2014L00478-TP-20_S19_L001_R1_001	15.2
2014L00478-TP-20_S19_L001_R2_001	15.2
2014L00478-TP-36_S29_L007_R1_001	15.2
2014L00478-TP-36_S29_L007_R2_001	15.2
2014L00478-TP-20_S19_L003_R1_001	15.3
2014L00478-TP-20_S19_L003_R2_001	15.3
2014L01249-TP-4_S24_L008_R1_001	15.4
2014L01249-TP-4_S24_L008_R2_001	15.4
2014L00478-TP-36_S29_L005_R1_001	15.4
2014L00478-TP-36_S29_L005_R2_001	15.4
2014L01249-TP-4_S24_L005_R1_001	15.5
2014L01249-TP-4_S24_L005_R2_001	15.5
2014L01249-TP-4_S24_L007_R1_001	15.5
2014L01249-TP-4_S24_L007_R2_001	15.5
2014L00478-TP-36_S29_L006_R1_001	15.5
2014L00478-TP-36_S29_L006_R2_001	15.5
2014L00478-TP-36_S29_L008_R1_001	15.5
2014L00478-TP-36_S29_L008_R2_001	15.5
2014L01249-TP-4_S24_L006_R1_001	15.6
2014L01249-TP-4_S24_L006_R2_001	15.6
2014L00641-TP-28_S33_L007_R1_001	15.8
2014L00641-TP-28_S33_L007_R2_001	15.8
2013L01115-TP-12_S34_L007_R1_001	15.9
2013L01115-TP-12_S34_L007_R2_001	15.9
2014L00478-TP-4_S2_L004_R1_001	16.0
2014L00478-TP-4_S2_L004_R2_001	16.0
2013L01115-TP-12_S34_L008_R1_001	16.1
2013L01115-TP-12_S34_L008_R2_001	16.1
2014L00641-TP-24_S35_L007_R1_001	16.1
2014L00641-TP-24_S35_L007_R2_001	16.1
2014L00641-TP-28_S33_L005_R1_001	16.1
2014L00641-TP-28_S33_L005_R2_001	16.1
2014L00641-TP-28_S33_L006_R1_001	16.1
2014L00641-TP-28_S33_L006_R2_001	16.1
2014L00641-TP-28_S33_L008_R1_001	16.1
2014L00641-TP-28_S33_L008_R2_001	16.1
2013L01115-TP-12_S34_L005_R1_001	16.2
2013L01115-TP-12_S34_L005_R2_001	16.2
2013L01115-TP-12_S34_L006_R1_001	16.2
2013L01115-TP-12_S34_L006_R2_001	16.2
2014L00478-TP-4_S2_L001_R1_001	16.2
2014L00478-TP-4_S2_L001_R2_001	16.2
2014L00478-TP-4_S2_L002_R1_001	16.2
2014L00478-TP-4_S2_L002_R2_001	16.2
2014L00478-TP-4_S2_L003_R1_001	16.3
2014L00478-TP-4_S2_L003_R2_001	16.3
2014L00641-TP-24_S35_L005_R1_001	16.3
2014L00641-TP-24_S35_L005_R2_001	16.3
2014L00641-TP-24_S35_L006_R1_001	16.3
2014L00641-TP-24_S35_L006_R2_001	16.3
2014L00641-TP-24_S35_L008_R1_001	16.4
2014L00641-TP-24_S35_L008_R2_001	16.4
2014L01145-TP-32_S34_L008_R1_001	16.6
2014L01145-TP-32_S34_L008_R2_001	16.6
2014L01249-TP-8_S13_L001_R1_001	16.6
2014L01249-TP-8_S13_L001_R2_001	16.6
2014L01145-TP-32_S34_L007_R1_001	16.7
2014L01145-TP-32_S34_L007_R2_001	16.7
2014L01249-TP-8_S13_L004_R1_001	16.7
2014L01249-TP-8_S13_L004_R2_001	16.7
2014L00478-TP-32_S12_L004_R1_001	16.7
2014L00478-TP-32_S12_L004_R2_001	16.7
2014L00966-TP-44_S17_L001_R1_001	16.8
2014L00966-TP-44_S17_L001_R2_001	16.8
2014L01145-TP-32_S34_L005_R1_001	16.8
2014L01145-TP-32_S34_L005_R2_001	16.8
2014L01145-TP-32_S34_L006_R1_001	16.8
2014L01145-TP-32_S34_L006_R2_001	16.8
2014L01249-TP-8_S13_L003_R1_001	16.8
2014L01249-TP-8_S13_L003_R2_001	16.8
2014L00478-TP-32_S12_L002_R1_001	16.8
2014L00478-TP-32_S12_L002_R2_001	16.8
2014L00966-TP-44_S17_L004_R1_001	16.9
2014L00966-TP-44_S17_L004_R2_001	16.9
2014L01249-TP-8_S13_L002_R1_001	16.9
2014L01249-TP-8_S13_L002_R2_001	16.9
2014L00478-TP-32_S12_L001_R1_001	16.9
2014L00478-TP-32_S12_L001_R2_001	16.9
2014L00478-TP-32_S12_L003_R1_001	16.9
2014L00478-TP-32_S12_L003_R2_001	16.9
2014L00966-TP-44_S17_L003_R1_001	17.0
2014L00966-TP-44_S17_L003_R2_001	17.0
2013L01115-TP-32_S31_L007_R1_001	17.0
2013L01115-TP-32_S31_L007_R2_001	17.0
2014L00966-TP-44_S17_L002_R1_001	17.1
2014L00966-TP-44_S17_L002_R2_001	17.1
2013L01115-TP-32_S31_L005_R1_001	17.2
2013L01115-TP-32_S31_L005_R2_001	17.2
2013L01115-TP-32_S31_L006_R1_001	17.2
2013L01115-TP-32_S31_L006_R2_001	17.2
2013L01115-TP-32_S31_L008_R1_001	17.2
2013L01115-TP-32_S31_L008_R2_001	17.2
2014L01145-TP-16_S8_L001_R1_001	17.6
2014L01145-TP-16_S8_L001_R2_001	17.6
2014L00641-TP-36_S20_L007_R1_001	17.6
2014L00641-TP-36_S20_L007_R2_001	17.6
2014L01145-TP-16_S8_L004_R1_001	17.7
2014L01145-TP-16_S8_L004_R2_001	17.7
2014L01145-TP-16_S8_L003_R1_001	17.8
2014L01145-TP-16_S8_L003_R2_001	17.8
2014L01249-TP-44_S5_L001_R1_001	17.8
2014L01249-TP-44_S5_L001_R2_001	17.8
2014L01145-TP-16_S8_L002_R1_001	17.9
2014L01145-TP-16_S8_L002_R2_001	17.9
2014L01249-TP-44_S5_L004_R1_001	17.9
2014L01249-TP-44_S5_L004_R2_001	17.9
2014L00478-TP-28_S14_L004_R1_001	17.9
2014L00478-TP-28_S14_L004_R2_001	17.9
2014L00641-TP-36_S20_L005_R1_001	17.9
2014L00641-TP-36_S20_L005_R2_001	17.9
2014L00641-TP-36_S20_L006_R1_001	17.9
2014L00641-TP-36_S20_L006_R2_001	17.9
2014L01249-TP-44_S5_L003_R1_001	18.0
2014L01249-TP-44_S5_L003_R2_001	18.0
2014L00641-TP-36_S20_L008_R1_001	18.0
2014L00641-TP-36_S20_L008_R2_001	18.0
2014L01249-TP-44_S5_L002_R1_001	18.1
2014L01249-TP-44_S5_L002_R2_001	18.1
2014L00478-TP-28_S14_L001_R1_001	18.1
2014L00478-TP-28_S14_L001_R2_001	18.1
2014L00478-TP-28_S14_L002_R1_001	18.1
2014L00478-TP-28_S14_L002_R2_001	18.1
2014L01145-TP-40_S15_L001_R1_001	18.2
2014L01145-TP-40_S15_L001_R2_001	18.2
2014L00478-TP-28_S14_L003_R1_001	18.2
2014L00478-TP-28_S14_L003_R2_001	18.2
2014L01145-TP-40_S15_L004_R1_001	18.3
2014L01145-TP-40_S15_L004_R2_001	18.3
2014L00641-TP-16_S5_L004_R1_001	18.3
2014L00641-TP-16_S5_L004_R2_001	18.3
2014L00641-TP-16_S5_L001_R1_001	18.4
2014L00641-TP-16_S5_L001_R2_001	18.4
2014L00641-TP-16_S5_L003_R1_001	18.4
2014L00641-TP-16_S5_L003_R2_001	18.4
2014L01145-TP-40_S15_L003_R1_001	18.5
2014L01145-TP-40_S15_L003_R2_001	18.5
2014L00641-TP-16_S5_L002_R1_001	18.5
2014L00641-TP-16_S5_L002_R2_001	18.5
2014L00641-TP-40_S18_L004_R1_001	18.5
2014L00641-TP-40_S18_L004_R2_001	18.5
2014L01145-TP-40_S15_L002_R1_001	18.6
2014L01145-TP-40_S15_L002_R2_001	18.6
2014L00641-TP-40_S18_L001_R1_001	18.6
2014L00641-TP-40_S18_L001_R2_001	18.6
2014L00641-TP-48_S6_L004_R1_001	18.6
2014L00641-TP-48_S6_L004_R2_001	18.6
2014L00641-TP-40_S18_L002_R1_001	18.7
2014L00641-TP-40_S18_L002_R2_001	18.7
2014L00641-TP-40_S18_L003_R1_001	18.7
2014L00641-TP-40_S18_L003_R2_001	18.7
2014L00641-TP-48_S6_L001_R1_001	18.7
2014L00641-TP-48_S6_L001_R2_001	18.7
2014L01145-TP-8_S30_L008_R1_001	18.8
2014L01145-TP-8_S30_L008_R2_001	18.8
2014L00641-TP-48_S6_L003_R1_001	18.8
2014L00641-TP-48_S6_L003_R2_001	18.8
2013L01115-TP-16_S3_L004_R1_001	18.9
2013L01115-TP-16_S3_L004_R2_001	18.9
2013L01115-TP-24_S10_L004_R1_001	18.9
2013L01115-TP-24_S10_L004_R2_001	18.9
2014L00641-TP-48_S6_L002_R1_001	18.9
2014L00641-TP-48_S6_L002_R2_001	18.9
2014L01145-TP-8_S30_L005_R1_001	19.0
2014L01145-TP-8_S30_L005_R2_001	19.0
2014L01145-TP-8_S30_L007_R1_001	19.0
2014L01145-TP-8_S30_L007_R2_001	19.0
2014L01249-TP-40_S1_L001_R1_001	19.0
2014L01249-TP-40_S1_L001_R2_001	19.0
2014L01249-TP-40_S1_L004_R1_001	19.0
2014L01249-TP-40_S1_L004_R2_001	19.0
2014L01145-TP-8_S30_L006_R1_001	19.1
2014L01145-TP-8_S30_L006_R2_001	19.1
2014L01249-TP-40_S1_L003_R1_001	19.1
2014L01249-TP-40_S1_L003_R2_001	19.1
2013L01115-TP-16_S3_L001_R1_001	19.2
2013L01115-TP-16_S3_L001_R2_001	19.2
2013L01115-TP-16_S3_L002_R1_001	19.2
2013L01115-TP-16_S3_L002_R2_001	19.2
2013L01115-TP-16_S3_L003_R1_001	19.2
2013L01115-TP-16_S3_L003_R2_001	19.2
2013L01115-TP-24_S10_L001_R1_001	19.2
2013L01115-TP-24_S10_L001_R2_001	19.2
2013L01115-TP-24_S10_L002_R1_001	19.2
2013L01115-TP-24_S10_L002_R2_001	19.2
2014L00641-TP-44_S1_L004_R1_001	19.2
2014L00641-TP-44_S1_L004_R2_001	19.2
2014L01249-TP-40_S1_L002_R1_001	19.3
2014L01249-TP-40_S1_L002_R2_001	19.3
2013L01115-TP-24_S10_L003_R1_001	19.3
2013L01115-TP-24_S10_L003_R2_001	19.3
2013L01115-TP-4_S30_L007_R1_001	19.3
2013L01115-TP-4_S30_L007_R2_001	19.3
2014L00478-TP-16_S39_L007_R1_001	19.4
2014L00478-TP-16_S39_L007_R2_001	19.4
2014L00641-TP-44_S1_L001_R1_001	19.4
2014L00641-TP-44_S1_L001_R2_001	19.4
2013L01115-TP-4_S30_L005_R1_001	19.5
2013L01115-TP-4_S30_L005_R2_001	19.5
2013L01115-TP-4_S30_L006_R1_001	19.5
2013L01115-TP-4_S30_L006_R2_001	19.5
2013L01115-TP-4_S30_L008_R1_001	19.5
2013L01115-TP-4_S30_L008_R2_001	19.5
2014L00478-TP-16_S39_L005_R1_001	19.5
2014L00478-TP-16_S39_L005_R2_001	19.5
2014L00478-TP-16_S39_L006_R1_001	19.5
2014L00478-TP-16_S39_L006_R2_001	19.5
2014L00641-TP-44_S1_L002_R1_001	19.5
2014L00641-TP-44_S1_L002_R2_001	19.5
2014L00641-TP-44_S1_L003_R1_001	19.5
2014L00641-TP-44_S1_L003_R2_001	19.5
2014L00478-TP-16_S39_L008_R1_001	19.7
2014L00478-TP-16_S39_L008_R2_001	19.7
2014L01249-TP-36_S19_L001_R1_001	19.8
2014L01249-TP-36_S19_L001_R2_001	19.8
2014L01249-TP-36_S19_L004_R1_001	19.8
2014L01249-TP-36_S19_L004_R2_001	19.8
2014L00966-TP-32_S9_L001_R1_001	20.0
2014L00966-TP-32_S9_L001_R2_001	20.0
2014L01249-TP-36_S19_L003_R1_001	20.0
2014L01249-TP-36_S19_L003_R2_001	20.0
2014L00641-TP-20_S28_L007_R1_001	20.0
2014L00641-TP-20_S28_L007_R2_001	20.0
2014L00966-TP-32_S9_L004_R1_001	20.1
2014L00966-TP-32_S9_L004_R2_001	20.1
2014L01249-TP-36_S19_L002_R1_001	20.1
2014L01249-TP-36_S19_L002_R2_001	20.1
2013L01115-TP-40_S17_L004_R1_001	20.1
2013L01115-TP-40_S17_L004_R2_001	20.1
2014L00966-TP-32_S9_L003_R1_001	20.2
2014L00966-TP-32_S9_L003_R2_001	20.2
2014L00966-TP-32_S9_L002_R1_001	20.3
2014L00966-TP-32_S9_L002_R2_001	20.3
2014L00641-TP-20_S28_L005_R1_001	20.3
2014L00641-TP-20_S28_L005_R2_001	20.3
2014L00641-TP-20_S28_L006_R1_001	20.3
2014L00641-TP-20_S28_L006_R2_001	20.3
2014L00966-TP-36_S38_L008_R1_001	20.4
2014L00966-TP-36_S38_L008_R2_001	20.4
2013L01115-TP-40_S17_L001_R1_001	20.4
2013L01115-TP-40_S17_L001_R2_001	20.4
2013L01115-TP-40_S17_L002_R1_001	20.4
2013L01115-TP-40_S17_L002_R2_001	20.4
2013L01115-TP-40_S17_L003_R1_001	20.4
2013L01115-TP-40_S17_L003_R2_001	20.4
2014L00641-TP-20_S28_L008_R1_001	20.4
2014L00641-TP-20_S28_L008_R2_001	20.4
2014L00641-TP-4_S24_L007_R1_001	20.4
2014L00641-TP-4_S24_L007_R2_001	20.4
2014L00966-TP-8_S4_L001_R1_001	20.5
2014L00966-TP-8_S4_L001_R2_001	20.5
2014L00966-TP-36_S38_L007_R1_001	20.6
2014L00966-TP-36_S38_L007_R2_001	20.6
2014L00966-TP-36_S38_L005_R1_001	20.7
2014L00966-TP-36_S38_L005_R2_001	20.7
2014L00966-TP-36_S38_L006_R1_001	20.7
2014L00966-TP-36_S38_L006_R2_001	20.7
2014L00966-TP-8_S4_L004_R1_001	20.7
2014L00966-TP-8_S4_L004_R2_001	20.7
2014L00641-TP-4_S24_L005_R1_001	20.7
2014L00641-TP-4_S24_L005_R2_001	20.7
2014L00641-TP-4_S24_L006_R1_001	20.7
2014L00641-TP-4_S24_L006_R2_001	20.7
2014L00966-TP-8_S4_L003_R1_001	20.8
2014L00966-TP-8_S4_L003_R2_001	20.8
2013L01115-TP-28_S7_L004_R1_001	20.8
2013L01115-TP-28_S7_L004_R2_001	20.8
2014L00641-TP-4_S24_L008_R1_001	20.8
2014L00641-TP-4_S24_L008_R2_001	20.8
2014L00966-TP-8_S4_L002_R1_001	20.9
2014L00966-TP-8_S4_L002_R2_001	20.9
2013L01115-TP-20_S16_L004_R1_001	20.9
2013L01115-TP-20_S16_L004_R2_001	20.9
2013L01115-TP-20_S16_L002_R1_001	21.0
2013L01115-TP-20_S16_L002_R2_001	21.0
2013L01115-TP-28_S7_L001_R1_001	21.0
2013L01115-TP-28_S7_L001_R2_001	21.0
2013L01115-TP-28_S7_L002_R1_001	21.0
2013L01115-TP-28_S7_L002_R2_001	21.0
2013L01115-TP-28_S7_L003_R1_001	21.0
2013L01115-TP-28_S7_L003_R2_001	21.0
2014L00478-TP-44_S32_L007_R1_001	21.0
2014L00478-TP-44_S32_L007_R2_001	21.0
2013L01115-TP-20_S16_L001_R1_001	21.1
2013L01115-TP-20_S16_L001_R2_001	21.1
2013L01115-TP-20_S16_L003_R1_001	21.1
2013L01115-TP-20_S16_L003_R2_001	21.1
2014L00478-TP-44_S32_L005_R1_001	21.1
2014L00478-TP-44_S32_L005_R2_001	21.1
2013L01115-TP-44_S4_L004_R1_001	21.2
2013L01115-TP-44_S4_L004_R2_001	21.2
2014L00478-TP-44_S32_L006_R1_001	21.2
2014L00478-TP-44_S32_L006_R2_001	21.2
2014L00478-TP-44_S32_L008_R1_001	21.3
2014L00478-TP-44_S32_L008_R2_001	21.3
2013L01115-TP-44_S4_L001_R1_001	21.4
2013L01115-TP-44_S4_L001_R2_001	21.4
2013L01115-TP-44_S4_L002_R1_001	21.4
2013L01115-TP-44_S4_L002_R2_001	21.4
2013L01115-TP-44_S4_L003_R1_001	21.4
2013L01115-TP-44_S4_L003_R2_001	21.4
2014L00966-TP-28_S2_L001_R1_001	21.5
2014L00966-TP-28_S2_L001_R2_001	21.5
2014L00966-TP-28_S2_L004_R1_001	21.6
2014L00966-TP-28_S2_L004_R2_001	21.6
2014L00966-TP-28_S2_L003_R1_001	21.7
2014L00966-TP-28_S2_L003_R2_001	21.7
2014L00966-TP-28_S2_L002_R1_001	21.9
2014L00966-TP-28_S2_L002_R2_001	21.9
2014L01145-TP-12_S11_L001_R1_001	21.9
2014L01145-TP-12_S11_L001_R2_001	21.9
2014L01145-TP-12_S11_L004_R1_001	21.9
2014L01145-TP-12_S11_L004_R2_001	21.9
2014L01145-TP-12_S11_L003_R1_001	22.1
2014L01145-TP-12_S11_L003_R2_001	22.1
2014L01145-TP-48_S3_L001_R1_001	22.2
2014L01145-TP-48_S3_L001_R2_001	22.2
2014L00478-TP-48_S9_L004_R1_001	22.2
2014L00478-TP-48_S9_L004_R2_001	22.2
2014L00641-TP-0_S36_L007_R1_001	22.2
2014L00641-TP-0_S36_L007_R2_001	22.2
2014L01145-TP-12_S11_L002_R1_001	22.3
2014L01145-TP-12_S11_L002_R2_001	22.3
2014L01145-TP-48_S3_L004_R1_001	22.3
2014L01145-TP-48_S3_L004_R2_001	22.3
2014L00478-TP-48_S9_L002_R1_001	22.3
2014L00478-TP-48_S9_L002_R2_001	22.3
2014L00478-TP-48_S9_L003_R1_001	22.3
2014L00478-TP-48_S9_L003_R2_001	22.3
2014L00641-TP-0_S36_L006_R1_001	22.3
2014L00641-TP-0_S36_L006_R2_001	22.3
2014L01145-TP-48_S3_L003_R1_001	22.4
2014L01145-TP-48_S3_L003_R2_001	22.4
2014L00478-TP-48_S9_L001_R1_001	22.4
2014L00478-TP-48_S9_L001_R2_001	22.4
2014L00641-TP-0_S36_L005_R1_001	22.4
2014L00641-TP-0_S36_L005_R2_001	22.4
2013L01115-TP-48_S27_L007_R1_001	22.5
2013L01115-TP-48_S27_L007_R2_001	22.5
2013L01115-TP-36_S13_L003_R1_001	22.6
2013L01115-TP-36_S13_L003_R2_001	22.6
2013L01115-TP-36_S13_L004_R1_001	22.6
2013L01115-TP-36_S13_L004_R2_001	22.6
2014L01145-TP-48_S3_L002_R1_001	22.7
2014L01145-TP-48_S3_L002_R2_001	22.7
2013L01115-TP-36_S13_L002_R1_001	22.7
2013L01115-TP-36_S13_L002_R2_001	22.7
2013L01115-TP-48_S27_L005_R1_001	22.7
2013L01115-TP-48_S27_L005_R2_001	22.7
2013L01115-TP-48_S27_L006_R1_001	22.7
2013L01115-TP-48_S27_L006_R2_001	22.7
2014L00641-TP-0_S36_L008_R1_001	22.7
2014L00641-TP-0_S36_L008_R2_001	22.7
2013L01115-TP-36_S13_L001_R1_001	22.8
2013L01115-TP-36_S13_L001_R2_001	22.8
2013L01115-TP-48_S27_L008_R1_001	22.9
2013L01115-TP-48_S27_L008_R2_001	22.9
2014L00641-TP-32_S22_L007_R1_001	23.5
2014L00641-TP-32_S22_L007_R2_001	23.5
2014L00641-TP-32_S22_L006_R1_001	23.7
2014L00641-TP-32_S22_L006_R2_001	23.7
2014L00641-TP-32_S22_L005_R1_001	23.8
2014L00641-TP-32_S22_L005_R2_001	23.8
2014L01145-TP-36_S16_L001_R1_001	24.0
2014L01145-TP-36_S16_L001_R2_001	24.0
2014L00641-TP-32_S22_L008_R1_001	24.0
2014L00641-TP-32_S22_L008_R2_001	24.0
2014L00966-TP-24_S10_L001_R1_001	24.2
2014L00966-TP-24_S10_L001_R2_001	24.2
2014L01145-TP-36_S16_L004_R1_001	24.2
2014L01145-TP-36_S16_L004_R2_001	24.2
2014L01249-TP-0_S6_L001_R1_001	24.2
2014L01249-TP-0_S6_L001_R2_001	24.2
2014L01145-TP-36_S16_L003_R1_001	24.3
2014L01145-TP-36_S16_L003_R2_001	24.3
2014L01249-TP-32_S14_L001_R1_001	24.3
2014L01249-TP-32_S14_L001_R2_001	24.3
2014L01249-TP-0_S6_L004_R1_001	24.4
2014L01249-TP-0_S6_L004_R2_001	24.4
2014L00966-TP-24_S10_L003_R1_001	24.5
2014L00966-TP-24_S10_L003_R2_001	24.5
2014L00966-TP-24_S10_L004_R1_001	24.5
2014L00966-TP-24_S10_L004_R2_001	24.5
2014L01145-TP-36_S16_L002_R1_001	24.5
2014L01145-TP-36_S16_L002_R2_001	24.5
2014L01249-TP-0_S6_L003_R1_001	24.5
2014L01249-TP-0_S6_L003_R2_001	24.5
2014L00641-TP-12_S15_L004_R1_001	24.5
2014L00641-TP-12_S15_L004_R2_001	24.5
2014L01249-TP-32_S14_L003_R1_001	24.6
2014L01249-TP-32_S14_L003_R2_001	24.6
2014L01249-TP-32_S14_L004_R1_001	24.6
2014L01249-TP-32_S14_L004_R2_001	24.6
2014L00966-TP-24_S10_L002_R1_001	24.7
2014L00966-TP-24_S10_L002_R2_001	24.7
2014L01249-TP-0_S6_L002_R1_001	24.7
2014L01249-TP-0_S6_L002_R2_001	24.7
2014L01249-TP-32_S14_L002_R1_001	24.7
2014L01249-TP-32_S14_L002_R2_001	24.7
2014L00641-TP-12_S15_L002_R1_001	24.7
2014L00641-TP-12_S15_L002_R2_001	24.7
2014L00641-TP-12_S15_L001_R1_001	24.8
2014L00641-TP-12_S15_L001_R2_001	24.8
2014L00641-TP-12_S15_L003_R1_001	24.8
2014L00641-TP-12_S15_L003_R2_001	24.8
2014L00966-TP-48_S7_L001_R1_001	27.1
2014L00966-TP-48_S7_L001_R2_001	27.1
2014L00966-TP-48_S7_L004_R1_001	27.3
2014L00966-TP-48_S7_L004_R2_001	27.3
2014L00966-TP-48_S7_L003_R1_001	27.4
2014L00966-TP-48_S7_L003_R2_001	27.4
2014L00966-TP-48_S7_L002_R1_001	27.6
2014L00966-TP-48_S7_L002_R2_001	27.6
2014L01145-TP-24_S49_L005_R1_001	29.5
2014L01145-TP-24_S49_L005_R2_001	29.5
2014L01145-TP-20_S58_L005_R1_001	30.9
2014L01145-TP-20_S58_L005_R2_001	30.9
2014L01145-TP-28_S54_L005_R1_001	34.7
2014L01145-TP-28_S54_L005_R2_001	34.7
2014L01145-TP-0_S56_L005_R1_001	35.0
2014L01145-TP-0_S56_L005_R2_001	35.0
2014L01249-TP-48_S55_L005_R1_001	37.4
2014L01249-TP-48_S55_L005_R2_001	37.4
2014L00966-TP-40_S53_L005_R1_001	37.8
2014L00966-TP-40_S53_L005_R2_001	37.8
2014L01145-TP-4_S51_L005_R1_001	38.1
2014L01145-TP-4_S51_L005_R2_001	38.1
2014L01249-TP-28_S50_L005_R1_001	44.0
2014L01249-TP-28_S50_L005_R2_001	44.0
2014L01249-TP-16_S52_L005_R1_001	44.1
2014L01249-TP-16_S52_L005_R2_001	44.1
2014L00966-TP-12_S57_L005_R1_001	54.0
2014L00966-TP-12_S57_L005_R2_001	54.0
2014L00966-TP-20_S29_L008_R1_001	73.9
2014L00966-TP-20_S29_L008_R2_001	73.9
2014L00966-TP-0_S31_L008_R1_001	74.8
2014L00966-TP-0_S31_L008_R2_001	74.8
2014L00966-TP-20_S29_L005_R1_001	74.8
2014L00966-TP-20_S29_L005_R2_001	74.8
2014L00966-TP-20_S29_L007_R1_001	74.8
2014L00966-TP-20_S29_L007_R2_001	74.8
2014L00966-TP-20_S29_L006_R1_001	75.2
2014L00966-TP-20_S29_L006_R2_001	75.2
2014L00966-TP-0_S31_L007_R1_001	75.5
2014L00966-TP-0_S31_L007_R2_001	75.5
2014L00966-TP-0_S31_L005_R1_001	75.6
2014L00966-TP-0_S31_L005_R2_001	75.6
2014L00966-TP-0_S31_L006_R1_001	75.8
2014L00966-TP-0_S31_L006_R2_001	75.8
