# Supplementary material for: Fibroblasts as an in vitro model of circadian genetic and genomic studies
Source: Mamm Genome. 2024 Jul 3;35(3):432–44. doi: 10.1007/s00335-024-10050-7 (PMC11329553; doi:10.1007/s00335-024-10050-7)
Supplement: Supplementary file 4 — Supplementary file4 (ZIP 16237 kb) [file 335_2024_10050_MOESM4_ESM.zip]

Archive with 196 entries (195 files):
- README.txt
- icon/SVG48.png
- icon/PDF48.png
- icon/CYS48.png
- icon/WEB_CYS48.png
- AnalysisReport.pptx
- Evidence/Evidence.csv
- Enrichment_GO/GO_AllLists.csv
- Enrichment_GO/ColorByCluster.png
- Enrichment_GO/ColorByCluster.pdf
- Enrichment_GO/ColorByPValue.png
- Enrichment_GO/ColorByPValue.pdf
- Enrichment_GO/ColorByCounts.png
- Enrichment_GO/ColorByCounts.pdf
- Enrichment_GO/GONetwork.cys
- Enrichment_GO/GONetwork.xgmml
- Enrichment_GO/_FINAL_GO.csv
- Enrichment_GO/GeneGo_membership.csv
- Enrichment_GO/GO_membership.csv
- Enrichment_GO/GO_membership_parent.csv
- Enrichment_GO/GONetwork.html
- Enrichment_GO/GONetwork.js
- Enrichment_GO/GONetwork.style.js
- Enrichment_QC/QC_GO_AllLists.csv
- Enrichment_QC/GO_Cell_Type_Signatures.csv
- Enrichment_QC/HeatmapSelectedGO_Cell_Type_Signatures.csv
- Enrichment_QC/HeatmapSelectedGO_Cell_Type_Signatures.png
- Enrichment_QC/HeatmapSelectedGO_Cell_Type_Signatures.pdf
- Enrichment_QC/HeatmapSelectedGO_Cell_Type_Signatures.gtr
- Enrichment_QC/HeatmapSelectedGO_Cell_Type_Signatures.atr
- Enrichment_QC/HeatmapSelectedGO_Cell_Type_Signatures.cdt
- Enrichment_QC/HeatmapSelectedGO_Cell_Type_Signatures.jtv
- Enrichment_QC/GO_Transcription_Factor_Targets.csv
- Enrichment_QC/HeatmapSelectedGO_Transcription_Factor_Targets.csv
- Enrichment_QC/HeatmapSelectedGO_Transcription_Factor_Targets.png
- Enrichment_QC/HeatmapSelectedGO_Transcription_Factor_Targets.pdf
- Enrichment_QC/HeatmapSelectedGO_Transcription_Factor_Targets.gtr
- Enrichment_QC/HeatmapSelectedGO_Transcription_Factor_Targets.atr
- Enrichment_QC/HeatmapSelectedGO_Transcription_Factor_Targets.cdt
- Enrichment_QC/HeatmapSelectedGO_Transcription_Factor_Targets.jtv
- Enrichment_QC/GO_TRRUST.csv
- Enrichment_QC/HeatmapSelectedGO_TRRUST.csv
- Enrichment_QC/HeatmapSelectedGO_TRRUST.png
- Enrichment_QC/HeatmapSelectedGO_TRRUST.pdf
- Enrichment_QC/HeatmapSelectedGO_TRRUST.gtr
- Enrichment_QC/HeatmapSelectedGO_TRRUST.atr
- Enrichment_QC/HeatmapSelectedGO_TRRUST.cdt
- Enrichment_QC/HeatmapSelectedGO_TRRUST.jtv
- Enrichment_QC/GO_DisGeNET.csv
- Enrichment_QC/HeatmapSelectedGO_DisGeNET.csv
- Enrichment_QC/HeatmapSelectedGO_DisGeNET.png
- Enrichment_QC/HeatmapSelectedGO_DisGeNET.pdf
- Enrichment_QC/HeatmapSelectedGO_DisGeNET.gtr
- Enrichment_QC/HeatmapSelectedGO_DisGeNET.atr
- Enrichment_QC/HeatmapSelectedGO_DisGeNET.cdt
- Enrichment_QC/HeatmapSelectedGO_DisGeNET.jtv
- Enrichment_QC/GO_PaGenBase.csv
- Enrichment_QC/HeatmapSelectedGO_PaGenBase.csv
- Enrichment_QC/HeatmapSelectedGO_PaGenBase.png
- Enrichment_QC/HeatmapSelectedGO_PaGenBase.pdf
- Enrichment_QC/HeatmapSelectedGO_PaGenBase.gtr
- Enrichment_QC/HeatmapSelectedGO_PaGenBase.atr
- Enrichment_QC/HeatmapSelectedGO_PaGenBase.cdt
- Enrichment_QC/HeatmapSelectedGO_PaGenBase.jtv
- Enrichment_QC/GO_COVID.csv
- Enrichment_QC/HeatmapSelectedGO_COVID.csv
- Enrichment_QC/HeatmapSelectedGO_COVID.png
- Enrichment_QC/HeatmapSelectedGO_COVID.pdf
- Enrichment_QC/HeatmapSelectedGO_COVID.gtr
- Enrichment_QC/HeatmapSelectedGO_COVID.atr
- Enrichment_QC/HeatmapSelectedGO_COVID.cdt
- Enrichment_QC/HeatmapSelectedGO_COVID.jtv
- Overlap_circos/CircosOverlapByGene.png
- Overlap_circos/CircosOverlapByGene.svg
- Overlap_circos/CircosOverlapByGO.png
- Overlap_circos/CircosOverlapByGO.svg
- Enrichment_heatmap/HeatmapSelectedGO.cdt
- Enrichment_heatmap/HeatmapSelectedGO.atr
- Enrichment_heatmap/HeatmapSelectedGO.gtr
- Enrichment_heatmap/HeatmapSelectedGO.jtv
- Enrichment_heatmap/HeatmapSelectedGO.png
- Enrichment_heatmap/HeatmapSelectedGO.pdf
- Enrichment_heatmap/HeatmapSelectedGO.csv
- Enrichment_heatmap/HeatmapSelectedGOTop100.cdt
- Enrichment_heatmap/HeatmapSelectedGOTop100.atr
- Enrichment_heatmap/HeatmapSelectedGOTop100.gtr
- Enrichment_heatmap/HeatmapSelectedGOTop100.jtv
- Enrichment_heatmap/HeatmapSelectedGOTop100.png
- Enrichment_heatmap/HeatmapSelectedGOTop100.pdf
- Enrichment_heatmap/HeatmapSelectedGOTop100.csv
- Enrichment_heatmap/HeatmapSelectedGOParent.cdt
- Enrichment_heatmap/HeatmapSelectedGOParent.atr
- Enrichment_heatmap/HeatmapSelectedGOParent.gtr
- Enrichment_heatmap/HeatmapSelectedGOParent.jtv
- Enrichment_heatmap/HeatmapSelectedGOParent.png
- Enrichment_heatmap/HeatmapSelectedGOParent.pdf
- Enrichment_heatmap/HeatmapSelectedGOParent.csv
- Enrichment_PPI/xgmml/
- Enrichment_PPI/MCODE.csv
- Enrichment_PPI/GO_MCODE.csv
- Enrichment_PPI/GO_MCODE_Top3.csv
- Enrichment_PPI/PPINetwork.style.js
- Enrichment_PPI/PPINetwork.js
- Enrichment_PPI/PPINetwork.html
- Enrichment_PPI/MCODE_PPI.cys
- Enrichment_PPI/Purple_PPIColorByCluster.png
- Enrichment_PPI/Red_PPIColorByCluster.png
- Enrichment_PPI/Green_PPIColorByCluster.pdf
- Enrichment_PPI/Purple_MCODE_ALL_PPIColorByCluster.png
- Enrichment_PPI/Purple_PPIColorByCluster.pdf
- Enrichment_PPI/Turquoise_MCODE_ALL_PPIColorByCluster.png
- Enrichment_PPI/Magenta_PPIColorByCluster.png
- Enrichment_PPI/Magenta_MCODE_ALL_PPIColorByCluster.png
- Enrichment_PPI/Tan_MCODE_ALL_PPIColorByCluster.png
- Enrichment_PPI/Green_MCODE_ALL_PPIColorByCluster.png
- Enrichment_PPI/Turquoise_MCODE_ALL_PPIColorByCluster.pdf
- Enrichment_PPI/Greenyellow_PPIColorByCluster.png
- Enrichment_PPI/Tan_PPIColorByCluster.pdf
- Enrichment_PPI/Brown_MCODE_ALL_PPIColorByCluster.pdf
- Enrichment_PPI/Greenyellow_PPIColorByCluster.pdf
- Enrichment_PPI/Blue_PPIColorByCluster.png
- Enrichment_PPI/Magenta_MCODE_ALL_PPIColorByCluster.pdf
- Enrichment_PPI/Tan_MCODE_ALL_PPIColorByCluster.pdf
- Enrichment_PPI/Blue_PPIColorByCluster.pdf
- Enrichment_PPI/Pink_PPIColorByCluster.png
- Enrichment_PPI/Tan_PPIColorByCluster.png
- Enrichment_PPI/Turquoise_PPIColorByCluster.pdf
- Enrichment_PPI/Purple_MCODE_ALL_PPIColorByCluster.pdf
- Enrichment_PPI/Pink_PPIColorByCluster.pdf
- Enrichment_PPI/Black_PPIColorByCluster.png
- Enrichment_PPI/Red_PPIColorByCluster.pdf
- Enrichment_PPI/Brown_MCODE_ALL_PPIColorByCluster.png
- Enrichment_PPI/Black_PPIColorByCluster.pdf
- Enrichment_PPI/Yellow_MCODE_ALL_PPIColorByCluster.png
- Enrichment_PPI/Brown_PPIColorByCluster.pdf
- Enrichment_PPI/Blue_MCODE_ALL_PPIColorByCluster.pdf
- Enrichment_PPI/Turquoise_PPIColorByCluster.png
- Enrichment_PPI/Yellow_PPIColorByCluster.pdf
- Enrichment_PPI/Yellow_MCODE_ALL_PPIColorByCluster.pdf
- Enrichment_PPI/Red_MCODE_ALL_PPIColorByCluster.png
- Enrichment_PPI/Magenta_PPIColorByCluster.pdf
- Enrichment_PPI/Green_PPIColorByCluster.png
- Enrichment_PPI/Yellow_PPIColorByCluster.png
- Enrichment_PPI/Red_MCODE_ALL_PPIColorByCluster.pdf
- Enrichment_PPI/Brown_PPIColorByCluster.png
- Enrichment_PPI/Blue_MCODE_ALL_PPIColorByCluster.png
- Enrichment_PPI/Green_MCODE_ALL_PPIColorByCluster.pdf
- Enrichment_PPI/Black_MCODE_ALL_PPIColorByCluster.png
- Enrichment_PPI/Pink_MCODE_ALL_PPIColorByCluster.png
- Enrichment_PPI/Pink_MCODE_ALL_PPIColorByCluster.pdf
- Enrichment_PPI/Black_MCODE_ALL_PPIColorByCluster.pdf
- Enrichment_PPI/xgmml/Black_MCODE_ALL.xgmml
- Enrichment_PPI/xgmml/Blue_MCODE_ALL.xgmml
- Enrichment_PPI/xgmml/Brown_MCODE_ALL.xgmml
- Enrichment_PPI/xgmml/Green_MCODE_ALL.xgmml
- Enrichment_PPI/xgmml/Magenta_MCODE_ALL.xgmml
- Enrichment_PPI/xgmml/Pink_MCODE_ALL.xgmml
- Enrichment_PPI/xgmml/Purple_MCODE_ALL.xgmml
- Enrichment_PPI/xgmml/Red_MCODE_ALL.xgmml
- Enrichment_PPI/xgmml/Tan_MCODE_ALL.xgmml
- Enrichment_PPI/xgmml/Turquoise_MCODE_ALL.xgmml
- Enrichment_PPI/xgmml/Yellow_MCODE_ALL.xgmml
- Enrichment_PPI/xgmml/Black.xgmml
- Enrichment_PPI/xgmml/Blue.xgmml
- Enrichment_PPI/xgmml/Brown.xgmml
- Enrichment_PPI/xgmml/Green.xgmml
- Enrichment_PPI/xgmml/Greenyellow.xgmml
- Enrichment_PPI/xgmml/Magenta.xgmml
- Enrichment_PPI/xgmml/Pink.xgmml
- Enrichment_PPI/xgmml/Purple.xgmml
- Enrichment_PPI/xgmml/Red.xgmml
- Enrichment_PPI/xgmml/Tan.xgmml
- Enrichment_PPI/xgmml/Turquoise.xgmml
- Enrichment_PPI/xgmml/Yellow.xgmml
- CyJS/CyJS.template.html
- CyJS/index.html.no.cloudfront
- CyJS/index.html
- CyJS/bower_components/sass-bootstrap/fonts/glyphicons-halflings-regular.eot
- CyJS/bower_components/sass-bootstrap/fonts/glyphicons-halflings-regular.svg
- CyJS/bower_components/sass-bootstrap/fonts/glyphicons-halflings-regular.ttf
- CyJS/bower_components/sass-bootstrap/fonts/glyphicons-halflings-regular.woff
- CyJS/images/cy3logo.svg
- CyJS/images/cy3logo_orange.svg
- CyJS/images/small_fit.svg
- CyJS/scripts/1d327552.scripts.js
- CyJS/scripts/3e4be17b.app.js
- CyJS/scripts/initialize.js
- CyJS/scripts/custom.js
- CyJS/scripts/65d77273.vendor.js
- CyJS/scripts/controllers/d3d07913.main.js
- CyJS/scripts/services/22f5c459.network.js
- CyJS/scripts/services/ac1aeeaa.visual-styles.js
- CyJS/styles/dc4be20e.vendor.css
- CyJS/styles/dcab8a36.main.css
- CyJS/views/main.html
- AnalysisReport.html
