# Supplementary material for: Fibroblasts as an in vitro model of circadian genetic and genomic studies
Source: Mamm Genome. 2024 Jul 3;35(3):432–44. doi: 10.1007/s00335-024-10050-7 (PMC11329553; doi:10.1007/s00335-024-10050-7)
Supplement: Supplementary file 4 — Supplementary file4 (ZIP 16237 kb) [file 335_2024_10050_MOESM4_ESM.zip › Enrichment_GO/GO_AllLists.csv]

Category	CategoryID	GO	Description	PARENT_GO	LogP	Enrichment	Z-score	#TotalGeneInLibrary	#GeneInGO	#GeneInHitList	#GeneInGOAndHitList	%InGO	STDV %InGO	GeneID	Hits	Log(q-value)	GeneList
GO Biological Processes	19	GO:0006325	chromatin organization	19_GO:0009987 cellular process	-12	5.8	10	30182	633	206	25	12	2.3	546|1107|1788|2186|6595|6605|6733|7913|9611|10541|22992|23186|29855|29915|29994|51742|55636|56254|57169|58508|64710|80205|84181|91746|221037	ATRX|CHD3|DNMT3A|BPTF|SMARCA2|SMARCE1|SRPK2|DEK|NCOR1|ANP32B|KDM2A|RCOR1|UBN1|HCFC2|BAZ2B|ARID4B|CHD7|RNF20|ZNFX1|KMT2C|NUCKS1|CHD9|CHD6|YTHDC1|JMJD1C	-9.4	Black
Reactome Gene Sets	6	R-HSA-5617833	Cilium Assembly		-11	11	12	30182	201	206	15	7.3	1.8	1778|5108|8481|9702|9727|10540|11127|22832|22995|55112|55755|60412|79659|80254|80776	DYNC1H1|PCM1|OFD1|CEP57|RAB11FIP3|DCTN2|KIF3A|CEP162|CEP152|DYNC2I1|CDK5RAP2|EXOC4|DYNC2H1|CEP63|B9D2	-8.8	Black
Reactome Gene Sets	6	R-HSA-1852241	Organelle biogenesis and maintenance		-11	8.4	11	30182	296	206	17	8.3	1.9	1778|5108|8481|9611|9702|9727|10540|11127|22832|22995|55112|55755|60412|79659|80205|80254|80776	DYNC1H1|PCM1|OFD1|NCOR1|CEP57|RAB11FIP3|DCTN2|KIF3A|CEP162|CEP152|DYNC2I1|CDK5RAP2|EXOC4|DYNC2H1|CHD9|CEP63|B9D2	-8.4	Black
WikiPathways	27	WP3651	Pathways affected in adenoid cystic carcinoma		-9.2	20	13	30182	65	206	9	4.4	1.4	546|6595|6605|9611|51742|55914|58508|84159|221037	ATRX|SMARCA2|SMARCE1|NCOR1|ARID4B|ERBIN|KMT2C|ARID5B|JMJD1C	-7.1	Black
GO Biological Processes	19	GO:0006351	DNA-templated transcription	19_GO:0008152 metabolic process	-9	5.1	8.5	30182	599	206	21	10	2.1	468|546|694|4776|4784|6774|6917|6935|7067|7913|9646|9967|11060|11168|22992|23168|23469|51742|55636|64121|221037	ATF4|ATRX|BTG1|NFATC4|NFIX|STAT3|TCEA1|ZEB1|THRA|DEK|CTR9|THRAP3|WWP2|PSIP1|KDM2A|RTF1|PHF3|ARID4B|CHD7|RRAGC|JMJD1C	-6.9	Black
GO Biological Processes	19	GO:0097659	nucleic acid-templated transcription	19_GO:0008152 metabolic process	-8.9	5.1	8.5	30182	601	206	21	10	2.1	468|546|694|4776|4784|6774|6917|6935|7067|7913|9646|9967|11060|11168|22992|23168|23469|51742|55636|64121|221037	ATF4|ATRX|BTG1|NFATC4|NFIX|STAT3|TCEA1|ZEB1|THRA|DEK|CTR9|THRAP3|WWP2|PSIP1|KDM2A|RTF1|PHF3|ARID4B|CHD7|RRAGC|JMJD1C	-6.9	Black
Reactome Gene Sets	6	R-HSA-5620912	Anchoring of the basal body to the plasma membrane		-8.8	15	11	30182	98	206	10	4.9	1.5	1778|5108|8481|9702|10540|22832|22995|55755|80254|80776	DYNC1H1|PCM1|OFD1|CEP57|DCTN2|CEP162|CEP152|CDK5RAP2|CEP63|B9D2	-6.8	Black
GO Biological Processes	19	GO:0032774	RNA biosynthetic process	19_GO:0008152 metabolic process	-8.8	5	8.3	30182	612	206	21	10	2.1	468|546|694|4776|4784|6774|6917|6935|7067|7913|9646|9967|11060|11168|22992|23168|23469|51742|55636|64121|221037	ATF4|ATRX|BTG1|NFATC4|NFIX|STAT3|TCEA1|ZEB1|THRA|DEK|CTR9|THRAP3|WWP2|PSIP1|KDM2A|RTF1|PHF3|ARID4B|CHD7|RRAGC|JMJD1C	-6.8	Black
GO Biological Processes	19	GO:0006338	chromatin remodeling	19_GO:0009987 cellular process	-8.1	6.2	8.4	30182	378	206	16	7.8	1.9	546|1107|1788|2186|6595|6605|6733|7913|10541|29855|29915|29994|55636|57169|80205|84181	ATRX|CHD3|DNMT3A|BPTF|SMARCA2|SMARCE1|SRPK2|DEK|ANP32B|UBN1|HCFC2|BAZ2B|CHD7|ZNFX1|CHD9|CHD6	-6.2	Black
Reactome Gene Sets	6	R-HSA-2565942	Regulation of PLK1 Activity at G2/M Transition		-8	15	11	30182	88	206	9	4.4	1.4	1778|5108|8481|9702|10133|10540|22995|55755|80254	DYNC1H1|PCM1|OFD1|CEP57|OPTN|DCTN2|CEP152|CDK5RAP2|CEP63	-6.1	Black
GO Biological Processes	19	GO:0008380	RNA splicing	19_GO:0008152 metabolic process	-7.8	5.9	8.2	30182	394	206	16	7.8	1.9	6733|9169|9541|9967|10081|10569|11168|25949|51319|51747|57187|64121|79074|91746|140890|143884	SRPK2|SCAF11|CIR1|THRAP3|PDCD7|SLU7|PSIP1|SYF2|RSRC1|LUC7L3|THOC2|RRAGC|C2orf49|YTHDC1|SREK1|CWF19L2	-5.9	Black
GO Biological Processes	19	GO:0099111	microtubule-based transport	19_GO:0051179 localization	-7.7	8.6	9	30182	205	206	12	5.8	1.6	1778|4130|4131|5108|8481|10749|11127|27067|54785|55112|57584|79659	DYNC1H1|MAP1A|MAP1B|PCM1|OFD1|KIF1C|KIF3A|STAU2|BORCS6|DYNC2I1|ARHGAP21|DYNC2H1	-5.8	Black
GO Biological Processes	19	GO:0010970	transport along microtubule	19_GO:0051179 localization	-7.7	9.8	9.4	30182	165	206	11	5.3	1.6	1778|4130|4131|5108|10749|11127|27067|54785|55112|57584|79659	DYNC1H1|MAP1A|MAP1B|PCM1|KIF1C|KIF3A|STAU2|BORCS6|DYNC2I1|ARHGAP21|DYNC2H1	-5.8	Black
Reactome Gene Sets	6	R-HSA-380284	Loss of proteins required for interphase microtubule organization from the centrosome		-7.6	17	11	30182	70	206	8	3.9	1.3	1778|5108|8481|9702|10540|22995|55755|80254	DYNC1H1|PCM1|OFD1|CEP57|DCTN2|CEP152|CDK5RAP2|CEP63	-5.7	Black
Reactome Gene Sets	6	R-HSA-380259	Loss of Nlp from mitotic centrosomes		-7.6	17	11	30182	70	206	8	3.9	1.3	1778|5108|8481|9702|10540|22995|55755|80254	DYNC1H1|PCM1|OFD1|CEP57|DCTN2|CEP152|CDK5RAP2|CEP63	-5.7	Black
Reactome Gene Sets	6	R-HSA-8854518	AURKA Activation by TPX2		-7.4	16	11	30182	73	206	8	3.9	1.3	1778|5108|8481|9702|10540|22995|55755|80254	DYNC1H1|PCM1|OFD1|CEP57|DCTN2|CEP152|CDK5RAP2|CEP63	-5.6	Black
Reactome Gene Sets	6	R-HSA-380270	Recruitment of mitotic centrosome proteins and complexes		-7	14	10	30182	82	206	8	3.9	1.3	1778|5108|8481|9702|10540|22995|55755|80254	DYNC1H1|PCM1|OFD1|CEP57|DCTN2|CEP152|CDK5RAP2|CEP63	-5.3	Black
Reactome Gene Sets	6	R-HSA-380287	Centrosome maturation		-7	14	10	30182	82	206	8	3.9	1.3	1778|5108|8481|9702|10540|22995|55755|80254	DYNC1H1|PCM1|OFD1|CEP57|DCTN2|CEP152|CDK5RAP2|CEP63	-5.3	Black
Reactome Gene Sets	6	R-HSA-68877	Mitotic Prometaphase		-6.8	7.9	8.2	30182	204	206	11	5.3	1.6	1778|5108|6249|8481|9126|9702|10540|22995|55755|80254|80776	DYNC1H1|PCM1|CLIP1|OFD1|SMC3|CEP57|DCTN2|CEP152|CDK5RAP2|CEP63|B9D2	-5.1	Black
GO Biological Processes	19	GO:0030705	cytoskeleton-dependent intracellular transport	19_GO:0051179 localization	-6.7	7.9	8.2	30182	205	206	11	5.3	1.6	1778|4130|4131|5108|10749|11127|27067|54785|55112|57584|79659	DYNC1H1|MAP1A|MAP1B|PCM1|KIF1C|KIF3A|STAU2|BORCS6|DYNC2I1|ARHGAP21|DYNC2H1	-5	Black
GO Biological Processes	19	GO:0000226	microtubule cytoskeleton organization	19_GO:0009987 cellular process	-6.6	4.6	7	30182	547	206	17	8.3	1.9	546|1107|1778|4130|4131|5108|6249|8777|9126|9611|10540|11127|22995|23177|23255|55755|80254	ATRX|CHD3|DYNC1H1|MAP1A|MAP1B|PCM1|CLIP1|MPDZ|SMC3|NCOR1|DCTN2|KIF3A|CEP152|CEP68|MTCL1|CDK5RAP2|CEP63	-4.9	Black
Reactome Gene Sets	6	R-HSA-380320	Recruitment of NuMA to mitotic centrosomes		-6.6	12	9.2	30182	94	206	8	3.9	1.3	1778|5108|8481|9702|10540|22995|55755|80254	DYNC1H1|PCM1|OFD1|CEP57|DCTN2|CEP152|CDK5RAP2|CEP63	-4.9	Black
GO Biological Processes	19	GO:0031023	microtubule organizing center organization	19_GO:0009987 cellular process	-6.2	11	8.6	30182	106	206	8	3.9	1.3	1107|5108|8777|11127|22995|23177|55755|80254	CHD3|PCM1|MPDZ|KIF3A|CEP152|CEP68|CDK5RAP2|CEP63	-4.6	Black
GO Biological Processes	19	GO:0006366	transcription by RNA polymerase II	19_GO:0008152 metabolic process	-6.1	5.6	7	30182	343	206	13	6.3	1.7	468|546|4776|4784|6774|6917|7067|7913|9646|11060|23168|51742|55636	ATF4|ATRX|NFATC4|NFIX|STAT3|TCEA1|THRA|DEK|CTR9|WWP2|RTF1|ARID4B|CHD7	-4.5	Black
Reactome Gene Sets	6	R-HSA-69275	G2/M Transition		-6	7.5	7.5	30182	196	206	10	4.9	1.5	994|1778|5108|8481|9702|10133|10540|22995|55755|80254	CDC25B|DYNC1H1|PCM1|OFD1|CEP57|OPTN|DCTN2|CEP152|CDK5RAP2|CEP63	-4.4	Black
Reactome Gene Sets	6	R-HSA-453274	Mitotic G2-G2/M phases		-5.9	7.4	7.5	30182	198	206	10	4.9	1.5	994|1778|5108|8481|9702|10133|10540|22995|55755|80254	CDC25B|DYNC1H1|PCM1|OFD1|CEP57|OPTN|DCTN2|CEP152|CDK5RAP2|CEP63	-4.4	Black
Reactome Gene Sets	6	R-HSA-1640170	Cell Cycle		-5.8	3.8	6.2	30182	692	206	18	8.7	2	546|994|1778|4361|5108|6249|7324|8481|9126|9702|10133|10540|22995|27030|54921|55755|80254|80776	ATRX|CDC25B|DYNC1H1|MRE11|PCM1|CLIP1|UBE2E1|OFD1|SMC3|CEP57|OPTN|DCTN2|CEP152|MLH3|CHTF8|CDK5RAP2|CEP63|B9D2	-4.3	Black
GO Biological Processes	19	GO:0007098	centrosome cycle	19_GO:0009987 cellular process	-5.6	12	8.2	30182	89	206	7	3.4	1.3	1107|5108|11127|22995|23177|55755|80254	CHD3|PCM1|KIF3A|CEP152|CEP68|CDK5RAP2|CEP63	-4.1	Black
GO Biological Processes	19	GO:0009267	cellular response to starvation	19_GO:0050896 response to stimulus	-5.6	7.8	7.3	30182	170	206	9	4.4	1.4	468|4780|22863|23710|27072|27327|53349|64121|133746	ATF4|NFE2L2|ATG14|GABARAPL1|VPS41|TNRC6A|ZFYVE1|RRAGC|JMY	-4.1	Black
GO Biological Processes	19	GO:0031669	cellular response to nutrient levels	19_GO:0050896 response to stimulus	-5.5	6.6	7	30182	221	206	10	4.9	1.5	468|4780|7248|22863|23710|27072|27327|53349|64121|133746	ATF4|NFE2L2|TSC1|ATG14|GABARAPL1|VPS41|TNRC6A|ZFYVE1|RRAGC|JMY	-4	Black
GO Biological Processes	19	GO:0031667	response to nutrient levels	19_GO:0050896 response to stimulus	-5.4	4.4	6.1	30182	466	206	14	6.8	1.8	468|1788|2730|4131|4780|6935|7248|22863|23710|27072|27327|53349|64121|133746	ATF4|DNMT3A|GCLM|MAP1B|NFE2L2|ZEB1|TSC1|ATG14|GABARAPL1|VPS41|TNRC6A|ZFYVE1|RRAGC|JMY	-3.9	Black
GO Biological Processes	19	GO:0006397	mRNA processing	19_GO:0008152 metabolic process	-5.3	4.4	6.1	30182	467	206	14	6.8	1.8	5930|6733|9169|9541|9967|10569|11168|25949|51319|51747|57187|91746|140890|143884	RBBP6|SRPK2|SCAF11|CIR1|THRAP3|SLU7|PSIP1|SYF2|RSRC1|LUC7L3|THOC2|YTHDC1|SREK1|CWF19L2	-3.9	Black
GO Biological Processes	19	GO:0006479	protein methylation	19_GO:0008152 metabolic process	-5.2	8.4	7.2	30182	140	206	8	3.9	1.3	694|1788|3275|9646|23168|29915|51742|58508	BTG1|DNMT3A|PRMT2|CTR9|RTF1|HCFC2|ARID4B|KMT2C	-3.8	Black
GO Biological Processes	19	GO:0008213	protein alkylation	19_GO:0008152 metabolic process	-5.2	8.4	7.2	30182	140	206	8	3.9	1.3	694|1788|3275|9646|23168|29915|51742|58508	BTG1|DNMT3A|PRMT2|CTR9|RTF1|HCFC2|ARID4B|KMT2C	-3.8	Black
GO Biological Processes	19	GO:0016071	mRNA metabolic process	19_GO:0008152 metabolic process	-5.2	3.8	5.8	30182	623	206	16	7.8	1.9	468|5930|6733|6774|9169|9541|9967|10569|11168|25949|51319|51747|57187|91746|140890|143884	ATF4|RBBP6|SRPK2|STAT3|SCAF11|CIR1|THRAP3|SLU7|PSIP1|SYF2|RSRC1|LUC7L3|THOC2|YTHDC1|SREK1|CWF19L2	-3.8	Black
GO Biological Processes	19	GO:0009991	response to extracellular stimulus	19_GO:0050896 response to stimulus	-5	4.1	5.8	30182	496	206	14	6.8	1.8	468|1788|2730|4131|4780|6935|7248|22863|23710|27072|27327|53349|64121|133746	ATF4|DNMT3A|GCLM|MAP1B|NFE2L2|ZEB1|TSC1|ATG14|GABARAPL1|VPS41|TNRC6A|ZFYVE1|RRAGC|JMY	-3.7	Black
GO Biological Processes	19	GO:0031668	cellular response to extracellular stimulus	19_GO:0050896 response to stimulus	-5	5.8	6.4	30182	252	206	10	4.9	1.5	468|4780|7248|22863|23710|27072|27327|53349|64121|133746	ATF4|NFE2L2|TSC1|ATG14|GABARAPL1|VPS41|TNRC6A|ZFYVE1|RRAGC|JMY	-3.6	Black
GO Biological Processes	19	GO:0043009	chordate embryonic development	19_GO:0032502 developmental process	-5	3.6	5.6	30182	648	206	16	7.8	1.9	2186|3217|3340|5930|6788|6935|7248|9541|9646|10159|23168|25949|55112|55636|57498|91746	BPTF|HOXB7|NDST1|RBBP6|STK3|ZEB1|TSC1|CIR1|CTR9|ATP6AP2|RTF1|SYF2|DYNC2I1|CHD7|KIDINS220|YTHDC1	-3.6	Black
GO Biological Processes	19	GO:0080135	regulation of cellular response to stress	19_GO:0050896 response to stimulus	-4.9	3.4	5.5	30182	726	206	17	8.3	1.9	468|3337|4780|4921|6595|6605|6788|7248|7913|8087|9611|10961|23328|26471|51035|51499|54832	ATF4|DNAJB1|NFE2L2|DDR2|SMARCA2|SMARCE1|STK3|TSC1|DEK|FXR1|NCOR1|ERP29|SASH1|NUPR1|UBXN1|TRIAP1|VPS13C	-3.6	Black
GO Biological Processes	19	GO:0032259	methylation	19_GO:0008152 metabolic process	-4.9	5.1	6.1	30182	314	206	11	5.3	1.6	546|694|1788|3275|9646|23168|29915|51742|55039|58508|114826	ATRX|BTG1|DNMT3A|PRMT2|CTR9|RTF1|HCFC2|ARID4B|TRMT12|KMT2C|SMYD4	-3.6	Black
GO Biological Processes	19	GO:0006974	cellular response to DNA damage stimulus	19_GO:0050896 response to stimulus	-4.9	3.4	5.4	30182	736	206	17	8.3	1.9	546|4361|4776|5930|7508|9126|22992|23300|25949|26058|26471|27030|51499|63901|64710|80254|133746	ATRX|MRE11|NFATC4|RBBP6|XPC|SMC3|KDM2A|ATMIN|SYF2|GIGYF2|NUPR1|MLH3|TRIAP1|FAM111A|NUCKS1|CEP63|JMY	-3.5	Black
GO Biological Processes	19	GO:0042594	response to starvation	19_GO:0050896 response to stimulus	-4.9	6.4	6.4	30182	207	206	9	4.4	1.4	468|4780|22863|23710|27072|27327|53349|64121|133746	ATF4|NFE2L2|ATG14|GABARAPL1|VPS41|TNRC6A|ZFYVE1|RRAGC|JMY	-3.5	Black
Reactome Gene Sets	6	R-HSA-9012999	RHO GTPase cycle		-4.8	4.2	5.7	30182	449	206	13	6.3	1.7	5930|8502|9590|10424|11060|11329|23075|55075|55914|56254|57498|57522|57584	RBBP6|PKP4|AKAP12|PGRMC2|WWP2|STK38|SWAP70|UACA|ERBIN|RNF20|KIDINS220|SRGAP1|ARHGAP21	-3.5	Black
GO Biological Processes	19	GO:0007018	microtubule-based movement	19_GO:0009987 cellular process	-4.8	4.6	5.9	30182	384	206	12	5.8	1.6	1778|4130|4131|5108|8481|10749|11127|27067|54785|55112|57584|79659	DYNC1H1|MAP1A|MAP1B|PCM1|OFD1|KIF1C|KIF3A|STAU2|BORCS6|DYNC2I1|ARHGAP21|DYNC2H1	-3.5	Black
GO Biological Processes	19	GO:0009792	embryo development ending in birth or egg hatching	19_GO:0032502 developmental process	-4.8	3.5	5.4	30182	670	206	16	7.8	1.9	2186|3217|3340|5930|6788|6935|7248|9541|9646|10159|23168|25949|55112|55636|57498|91746	BPTF|HOXB7|NDST1|RBBP6|STK3|ZEB1|TSC1|CIR1|CTR9|ATP6AP2|RTF1|SYF2|DYNC2I1|CHD7|KIDINS220|YTHDC1	-3.5	Black
GO Biological Processes	19	GO:0043414	macromolecule methylation	19_GO:0008152 metabolic process	-4.8	5.5	6.1	30182	267	206	10	4.9	1.5	546|694|1788|3275|9646|23168|29915|51742|55039|58508	ATRX|BTG1|DNMT3A|PRMT2|CTR9|RTF1|HCFC2|ARID4B|TRMT12|KMT2C	-3.5	Black
GO Biological Processes	19	GO:0016570	histone modification	19_GO:0008152 metabolic process	-4.8	4.5	5.8	30182	389	206	12	5.8	1.6	1107|3275|7324|9646|22992|23168|23186|29915|51742|56254|58508|221037	CHD3|PRMT2|UBE2E1|CTR9|KDM2A|RTF1|RCOR1|HCFC2|ARID4B|RNF20|KMT2C|JMJD1C	-3.5	Black
Reactome Gene Sets	6	R-HSA-4839726	Chromatin organization		-4.7	5.3	6	30182	274	206	10	4.9	1.5	1107|1788|6595|6605|9611|22992|23186|51742|58508|84159	CHD3|DNMT3A|SMARCA2|SMARCE1|NCOR1|KDM2A|RCOR1|ARID4B|KMT2C|ARID5B	-3.4	Black
Reactome Gene Sets	6	R-HSA-3247509	Chromatin modifying enzymes		-4.7	5.3	6	30182	274	206	10	4.9	1.5	1107|1788|6595|6605|9611|22992|23186|51742|58508|84159	CHD3|DNMT3A|SMARCA2|SMARCE1|NCOR1|KDM2A|RCOR1|ARID4B|KMT2C|ARID5B	-3.4	Black
GO Biological Processes	19	GO:0051090	regulation of DNA-binding transcription factor activity	19_GO:0008152 metabolic process	-4.7	4.1	5.6	30182	465	206	13	6.3	1.7	3275|4921|6774|6788|8837|8887|10475|11060|26471|55914|57506|84159|133746	PRMT2|DDR2|STAT3|STK3|CFLAR|TAX1BP1|TRIM38|WWP2|NUPR1|ERBIN|MAVS|ARID5B|JMY	-3.4	Black
GO Biological Processes	19	GO:0072384	organelle transport along microtubule	19_GO:0051179 localization	-4.6	10	7.2	30182	84	206	6	2.9	1.2	1778|4131|10749|11127|54785|57584	DYNC1H1|MAP1B|KIF1C|KIF3A|BORCS6|ARHGAP21	-3.3	Black
GO Biological Processes	19	GO:0045069	regulation of viral genome replication	19_GO:0016032 viral process	-4.6	10	7.1	30182	86	206	6	2.9	1.2	6733|10475|57169|57506|63901|200316	SRPK2|TRIM38|ZNFX1|MAVS|FAM111A|APOBEC3F	-3.3	Black
Reactome Gene Sets	6	R-HSA-194315	Signaling by Rho GTPases		-4.5	3.3	5.2	30182	707	206	16	7.8	1.9	1778|5930|6249|8502|9590|10424|11060|11329|23075|55075|55914|56254|57498|57522|57584|80776	DYNC1H1|RBBP6|CLIP1|PKP4|AKAP12|PGRMC2|WWP2|STK38|SWAP70|UACA|ERBIN|RNF20|KIDINS220|SRGAP1|ARHGAP21|B9D2	-3.2	Black
Reactome Gene Sets	6	R-HSA-68886	M Phase		-4.5	4.2	5.5	30182	418	206	12	5.8	1.6	1778|5108|6249|7324|8481|9126|9702|10540|22995|55755|80254|80776	DYNC1H1|PCM1|CLIP1|UBE2E1|OFD1|SMC3|CEP57|DCTN2|CEP152|CDK5RAP2|CEP63|B9D2	-3.2	Black
Reactome Gene Sets	6	R-HSA-69278	Cell Cycle, Mitotic		-4.5	3.7	5.3	30182	561	206	14	6.8	1.8	994|1778|5108|6249|7324|8481|9126|9702|10133|10540|22995|55755|80254|80776	CDC25B|DYNC1H1|PCM1|CLIP1|UBE2E1|OFD1|SMC3|CEP57|OPTN|DCTN2|CEP152|CDK5RAP2|CEP63|B9D2	-3.2	Black
GO Biological Processes	19	GO:0033523	histone H2B ubiquitination	19_GO:0008152 metabolic process	-4.4	44	11	30182	10	206	3	1.5	0.83	7324|9646|56254	UBE2E1|CTR9|RNF20	-3.2	Black
GO Biological Processes	19	GO:1901990	regulation of mitotic cell cycle phase transition	19_GO:0050789 regulation of biological process	-4.4	4.5	5.5	30182	357	206	11	5.3	1.6	994|3275|4361|4921|6595|6605|7508|25949|26058|51499|55755	CDC25B|PRMT2|MRE11|DDR2|SMARCA2|SMARCE1|XPC|SYF2|GIGYF2|TRIAP1|CDK5RAP2	-3.2	Black
GO Biological Processes	19	GO:0045071	negative regulation of viral genome replication	19_GO:0016032 viral process	-4.4	13	7.5	30182	56	206	5	2.4	1.1	6733|57169|57506|63901|200316	SRPK2|ZNFX1|MAVS|FAM111A|APOBEC3F	-3.1	Black
Reactome Gene Sets	6	R-HSA-9716542	Signaling by Rho GTPases, Miro GTPases and RHOBTB3		-4.4	3.2	5.1	30182	723	206	16	7.8	1.9	1778|5930|6249|8502|9590|10424|11060|11329|23075|55075|55914|56254|57498|57522|57584|80776	DYNC1H1|RBBP6|CLIP1|PKP4|AKAP12|PGRMC2|WWP2|STK38|SWAP70|UACA|ERBIN|RNF20|KIDINS220|SRGAP1|ARHGAP21|B9D2	-3.1	Black
GO Biological Processes	19	GO:0042770	signal transduction in response to DNA damage	19_GO:0023052 signaling	-4.3	7.5	6.3	30182	137	206	7	3.4	1.3	546|4361|7508|25949|26058|51499|80254	ATRX|MRE11|XPC|SYF2|GIGYF2|TRIAP1|CEP63	-3.1	Black
GO Biological Processes	19	GO:0000245	spliceosomal complex assembly	19_GO:0008152 metabolic process	-4.3	9.4	6.7	30182	94	206	6	2.9	1.2	6733|9169|10569|11168|51747|91746	SRPK2|SCAF11|SLU7|PSIP1|LUC7L3|YTHDC1	-3.1	Black
GO Biological Processes	19	GO:0051495	positive regulation of cytoskeleton organization	19_GO:0048518 positive regulation of biological process	-4.3	6.2	5.9	30182	190	206	8	3.9	1.3	1778|4131|6249|7248|11034|23075|23500|55755	DYNC1H1|MAP1B|CLIP1|TSC1|DSTN|SWAP70|DAAM2|CDK5RAP2	-3.1	Black
GO Biological Processes	19	GO:0010564	regulation of cell cycle process	19_GO:0050789 regulation of biological process	-4.2	3.1	4.9	30182	747	206	16	7.8	1.9	546|994|1778|3275|4361|4921|6595|6605|7508|8502|9727|25949|26058|51499|55755|80254	ATRX|CDC25B|DYNC1H1|PRMT2|MRE11|DDR2|SMARCA2|SMARCE1|XPC|PKP4|RAB11FIP3|SYF2|GIGYF2|TRIAP1|CDK5RAP2|CEP63	-3	Black
GO Biological Processes	19	GO:0045786	negative regulation of cell cycle	19_GO:0048519 negative regulation of biological process	-4.2	4.3	5.3	30182	376	206	11	5.3	1.6	546|694|3275|4361|7508|25949|26058|26471|51499|55755|80254	ATRX|BTG1|PRMT2|MRE11|XPC|SYF2|GIGYF2|NUPR1|TRIAP1|CDK5RAP2|CEP63	-3	Black
GO Biological Processes	19	GO:0071496	cellular response to external stimulus	19_GO:0050896 response to stimulus	-4.1	4.6	5.4	30182	318	206	10	4.9	1.5	468|4780|7248|22863|23710|27072|27327|53349|64121|133746	ATF4|NFE2L2|TSC1|ATG14|GABARAPL1|VPS41|TNRC6A|ZFYVE1|RRAGC|JMY	-3	Black
Reactome Gene Sets	6	R-HSA-9707564	Cytoprotection by HMOX1		-4.1	11	6.9	30182	64	206	5	2.4	1.1	4780|6774|9611|51204|80205	NFE2L2|STAT3|NCOR1|TACO1|CHD9	-2.9	Black
GO Biological Processes	19	GO:1901987	regulation of cell cycle phase transition	19_GO:0050789 regulation of biological process	-4.1	3.8	5.1	30182	457	206	12	5.8	1.6	994|3275|4361|4921|6595|6605|7508|25949|26058|51499|55755|80254	CDC25B|PRMT2|MRE11|DDR2|SMARCA2|SMARCE1|XPC|SYF2|GIGYF2|TRIAP1|CDK5RAP2|CEP63	-2.9	Black
GO Biological Processes	19	GO:0051656	establishment of organelle localization	19_GO:0051179 localization	-4.1	4.2	5.2	30182	388	206	11	5.3	1.6	1778|4131|5108|10540|10749|11127|54785|55755|57584|60412|79090	DYNC1H1|MAP1B|PCM1|DCTN2|KIF1C|KIF3A|BORCS6|CDK5RAP2|ARHGAP21|EXOC4|TRAPPC6A	-2.9	Black
GO Biological Processes	19	GO:0000278	mitotic cell cycle	19_GO:0009987 cellular process	-4.1	3.4	4.9	30182	610	206	14	6.8	1.8	994|1778|1788|4361|6249|7508|9126|10540|25949|26058|51499|54921|55755|60412	CDC25B|DYNC1H1|DNMT3A|MRE11|CLIP1|XPC|SMC3|DCTN2|SYF2|GIGYF2|TRIAP1|CHTF8|CDK5RAP2|EXOC4	-2.9	Black
GO Biological Processes	19	GO:0000077	DNA damage checkpoint signaling	19_GO:0023052 signaling	-4.1	8.4	6.3	30182	105	206	6	2.9	1.2	4361|7508|25949|26058|51499|80254	MRE11|XPC|SYF2|GIGYF2|TRIAP1|CEP63	-2.9	Black
GO Biological Processes	19	GO:0006886	intracellular protein transport	19_GO:0051179 localization	-4	3.2	4.8	30182	696	206	15	7.3	1.8	161|4130|6774|6788|10569|10961|11276|22863|23180|27072|54832|55914|56850|83752|152877	AP2A2|MAP1A|STAT3|STK3|SLU7|ERP29|SYNRG|ATG14|RFTN1|VPS41|VPS13C|ERBIN|GRIPAP1|LONP2|FAM53A	-2.9	Black
GO Biological Processes	19	GO:0000398	mRNA splicing, via spliceosome	19_GO:0008152 metabolic process	-4	4.9	5.4	30182	267	206	9	4.4	1.4	6733|9169|10569|11168|25949|51319|51747|91746|143884	SRPK2|SCAF11|SLU7|PSIP1|SYF2|RSRC1|LUC7L3|YTHDC1|CWF19L2	-2.8	Black
GO Biological Processes	19	GO:0000377	RNA splicing, via transesterification reactions with bulged adenosine as nucleophile	19_GO:0008152 metabolic process	-4	4.9	5.4	30182	267	206	9	4.4	1.4	6733|9169|10569|11168|25949|51319|51747|91746|143884	SRPK2|SCAF11|SLU7|PSIP1|SYF2|RSRC1|LUC7L3|YTHDC1|CWF19L2	-2.8	Black
GO Biological Processes	19	GO:0000375	RNA splicing, via transesterification reactions	19_GO:0008152 metabolic process	-4	4.9	5.3	30182	271	206	9	4.4	1.4	6733|9169|10569|11168|25949|51319|51747|91746|143884	SRPK2|SCAF11|SLU7|PSIP1|SYF2|RSRC1|LUC7L3|YTHDC1|CWF19L2	-2.8	Black
GO Biological Processes	19	GO:0034968	histone lysine methylation	19_GO:0008152 metabolic process	-4	11	6.6	30182	69	206	5	2.4	1.1	9646|23168|29915|51742|58508	CTR9|RTF1|HCFC2|ARID4B|KMT2C	-2.8	Black
GO Biological Processes	19	GO:0048589	developmental growth	19_GO:0040007 growth	-3.9	4	5	30182	408	206	11	5.3	1.6	546|3275|4131|4921|5930|6788|8837|9646|23168|26058|84159	ATRX|PRMT2|MAP1B|DDR2|RBBP6|STK3|CFLAR|CTR9|RTF1|GIGYF2|ARID5B	-2.8	Black
GO Biological Processes	19	GO:0040007	growth	19_GO:0040007 growth	-3.9	4	5	30182	408	206	11	5.3	1.6	546|3275|4131|4921|5930|6788|8837|9646|23168|26058|84159	ATRX|PRMT2|MAP1B|DDR2|RBBP6|STK3|CFLAR|CTR9|RTF1|GIGYF2|ARID5B	-2.8	Black
GO Biological Processes	19	GO:0007051	spindle organization	19_GO:0009987 cellular process	-3.9	6.4	5.7	30182	161	206	7	3.4	1.3	546|1107|1778|9126|9611|10540|80254	ATRX|CHD3|DYNC1H1|SMC3|NCOR1|DCTN2|CEP63	-2.8	Black
GO Biological Processes	19	GO:0045820	negative regulation of glycolytic process	19_GO:0048519 negative regulation of biological process	-3.9	29	9.1	30182	15	206	3	1.5	0.83	6774|9611|26471	STAT3|NCOR1|NUPR1	-2.7	Black
GO Biological Processes	19	GO:0031570	DNA integrity checkpoint signaling	19_GO:0023052 signaling	-3.9	7.7	6	30182	114	206	6	2.9	1.2	4361|7508|25949|26058|51499|80254	MRE11|XPC|SYF2|GIGYF2|TRIAP1|CEP63	-2.7	Black
GO Biological Processes	19	GO:0010506	regulation of autophagy	19_GO:0008152 metabolic process	-3.8	4.2	5	30182	348	206	10	4.9	1.5	6774|7248|10133|10475|22863|23255|26471|54832|60412|64121	STAT3|TSC1|OPTN|TRIM38|ATG14|MTCL1|NUPR1|VPS13C|EXOC4|RRAGC	-2.7	Black
GO Biological Processes	19	GO:0033365	protein localization to organelle	19_GO:0051179 localization	-3.8	3	4.6	30182	726	206	15	7.3	1.8	546|5108|6774|6788|9727|10133|10540|22863|23177|27072|54832|57506|79659|83752|152877	ATRX|PCM1|STAT3|STK3|RAB11FIP3|OPTN|DCTN2|ATG14|CEP68|VPS41|VPS13C|MAVS|DYNC2H1|LONP2|FAM53A	-2.7	Black
GO Biological Processes	19	GO:0008088	axo-dendritic transport	19_GO:0051179 localization	-3.8	9.9	6.4	30182	74	206	5	2.4	1.1	1778|4130|10749|11127|27067	DYNC1H1|MAP1A|KIF1C|KIF3A|STAU2	-2.7	Black
GO Biological Processes	19	GO:0010948	negative regulation of cell cycle process	19_GO:0048519 negative regulation of biological process	-3.8	4.6	5.1	30182	288	206	9	4.4	1.4	546|3275|4361|7508|25949|26058|51499|55755|80254	ATRX|PRMT2|MRE11|XPC|SYF2|GIGYF2|TRIAP1|CDK5RAP2|CEP63	-2.7	Black
WikiPathways	27	WP4656	Joubert syndrome		-3.8	9.6	6.3	30182	76	206	5	2.4	1.1	468|4361|5108|8481|80776	ATF4|MRE11|PCM1|OFD1|B9D2	-2.7	Black
GO Biological Processes	19	GO:0048598	embryonic morphogenesis	19_GO:0032502 developmental process	-3.7	3.3	4.6	30182	581	206	13	6.3	1.7	3217|3340|6788|6935|7248|9646|23168|25949|55112|55636|60412|79074|79659	HOXB7|NDST1|STK3|ZEB1|TSC1|CTR9|RTF1|SYF2|DYNC2I1|CHD7|EXOC4|C2orf49|DYNC2H1	-2.6	Black
Reactome Gene Sets	6	R-HSA-9818027	NFE2L2 regulating anti-oxidant/detoxification enzymes		-3.7	26	8.5	30182	17	206	3	1.5	0.83	468|2730|4780	ATF4|GCLM|NFE2L2	-2.6	Black
GO Biological Processes	19	GO:0044773	mitotic DNA damage checkpoint signaling	19_GO:0023052 signaling	-3.7	9.3	6.1	30182	79	206	5	2.4	1.1	4361|7508|25949|26058|51499	MRE11|XPC|SYF2|GIGYF2|TRIAP1	-2.6	Black
GO Biological Processes	19	GO:0051568	histone H3-K4 methylation	19_GO:0008152 metabolic process	-3.7	14	6.9	30182	43	206	4	1.9	0.96	9646|23168|29915|58508	CTR9|RTF1|HCFC2|KMT2C	-2.6	Black
GO Biological Processes	19	GO:0007346	regulation of mitotic cell cycle	19_GO:0050789 regulation of biological process	-3.6	3.4	4.6	30182	517	206	12	5.8	1.6	694|994|3275|4361|4921|6595|6605|7508|25949|26058|51499|55755	BTG1|CDC25B|PRMT2|MRE11|DDR2|SMARCA2|SMARCE1|XPC|SYF2|GIGYF2|TRIAP1|CDK5RAP2	-2.5	Black
GO Biological Processes	19	GO:1903047	mitotic cell cycle process	19_GO:0009987 cellular process	-3.6	3.4	4.6	30182	517	206	12	5.8	1.6	994|1778|4361|7508|9126|10540|25949|26058|51499|54921|55755|60412	CDC25B|DYNC1H1|MRE11|XPC|SMC3|DCTN2|SYF2|GIGYF2|TRIAP1|CHTF8|CDK5RAP2|EXOC4	-2.5	Black
GO Biological Processes	19	GO:0051493	regulation of cytoskeleton organization	19_GO:0050789 regulation of biological process	-3.6	3.4	4.6	30182	518	206	12	5.8	1.6	1778|4130|4131|6249|7248|8777|11034|23075|23500|27067|55755|80206	DYNC1H1|MAP1A|MAP1B|CLIP1|TSC1|MPDZ|DSTN|SWAP70|DAAM2|STAU2|CDK5RAP2|FHOD3	-2.5	Black
WikiPathways	27	WP3878	ATM signaling in development and disease		-3.6	13	6.7	30182	45	206	4	1.9	0.96	4361|23300|56254|80254	MRE11|ATMIN|RNF20|CEP63	-2.5	Black
GO Biological Processes	19	GO:0031297	replication fork processing	19_GO:0008152 metabolic process	-3.6	13	6.7	30182	45	206	4	1.9	0.96	546|4361|63901|64710	ATRX|MRE11|FAM111A|NUCKS1	-2.5	Black
GO Biological Processes	19	GO:0051640	organelle localization	19_GO:0051179 localization	-3.6	3.4	4.5	30182	519	206	12	5.8	1.6	1778|4131|5108|10540|10749|11127|22863|54785|55755|57584|60412|79090	DYNC1H1|MAP1B|PCM1|DCTN2|KIF1C|KIF3A|ATG14|BORCS6|CDK5RAP2|ARHGAP21|EXOC4|TRAPPC6A	-2.5	Black
GO Biological Processes	19	GO:0044774	mitotic DNA integrity checkpoint signaling	19_GO:0023052 signaling	-3.6	8.8	5.9	30182	83	206	5	2.4	1.1	4361|7508|25949|26058|51499	MRE11|XPC|SYF2|GIGYF2|TRIAP1	-2.5	Black
GO Biological Processes	19	GO:0006259	DNA metabolic process	19_GO:0008152 metabolic process	-3.5	2.9	4.3	30182	770	206	15	7.3	1.8	546|1788|4361|4784|5930|7508|9126|22992|23075|27030|54921|63901|64710|133746|200316	ATRX|DNMT3A|MRE11|NFIX|RBBP6|XPC|SMC3|KDM2A|SWAP70|MLH3|CHTF8|FAM111A|NUCKS1|JMY|APOBEC3F	-2.5	Black
GO Biological Processes	19	GO:0008090	retrograde axonal transport	19_GO:0051179 localization	-3.5	22	7.8	30182	20	206	3	1.5	0.83	1778|4130|10749	DYNC1H1|MAP1A|KIF1C	-2.4	Black
GO Biological Processes	19	GO:0031058	positive regulation of histone modification	19_GO:0048518 positive regulation of biological process	-3.5	8.3	5.7	30182	88	206	5	2.4	1.1	7913|9646|23168|56254|122953	DEK|CTR9|RTF1|RNF20|JDP2	-2.4	Black
GO Biological Processes	19	GO:0018022	peptidyl-lysine methylation	19_GO:0008152 metabolic process	-3.5	8.3	5.7	30182	88	206	5	2.4	1.1	9646|23168|29915|51742|58508	CTR9|RTF1|HCFC2|ARID4B|KMT2C	-2.4	Black
GO Biological Processes	19	GO:0006376	mRNA splice site selection	19_GO:0008152 metabolic process	-3.5	12	6.4	30182	49	206	4	1.9	0.96	10569|11168|51747|91746	SLU7|PSIP1|LUC7L3|YTHDC1	-2.4	Black
Reactome Gene Sets	6	R-HSA-2262752	Cellular responses to stress		-3.4	2.8	4.2	30182	789	206	15	7.3	1.8	468|1778|2730|3337|4361|4780|6774|7324|9611|10540|27327|29855|51204|64121|80205	ATF4|DYNC1H1|GCLM|DNAJB1|MRE11|NFE2L2|STAT3|UBE2E1|NCOR1|DCTN2|TNRC6A|UBN1|TACO1|RRAGC|CHD9	-2.4	Black
GO Biological Processes	19	GO:0140694	non-membrane-bounded organelle assembly	19_GO:0009987 cellular process	-3.4	4.1	4.7	30182	319	206	9	4.4	1.4	1778|8837|9126|9611|22995|53349|55755|80206|80254	DYNC1H1|CFLAR|SMC3|NCOR1|CEP152|ZFYVE1|CDK5RAP2|FHOD3|CEP63	-2.4	Black
GO Biological Processes	19	GO:1903579	negative regulation of ATP metabolic process	19_GO:0048519 negative regulation of biological process	-3.4	21	7.6	30182	21	206	3	1.5	0.83	6774|9611|26471	STAT3|NCOR1|NUPR1	-2.4	Black
GO Biological Processes	19	GO:0016571	histone methylation	19_GO:0008152 metabolic process	-3.4	8.1	5.6	30182	90	206	5	2.4	1.1	9646|23168|29915|51742|58508	CTR9|RTF1|HCFC2|ARID4B|KMT2C	-2.4	Black
GO Biological Processes	19	GO:0048525	negative regulation of viral process	19_GO:0016032 viral process	-3.4	8.1	5.6	30182	90	206	5	2.4	1.1	6733|57169|57506|63901|200316	SRPK2|ZNFX1|MAVS|FAM111A|APOBEC3F	-2.4	Black
GO Biological Processes	19	GO:0001701	in utero embryonic development	19_GO:0032502 developmental process	-3.4	3.7	4.5	30182	392	206	10	4.9	1.5	2186|5930|6788|9541|9646|23168|25949|55636|57498|91746	BPTF|RBBP6|STK3|CIR1|CTR9|RTF1|SYF2|CHD7|KIDINS220|YTHDC1	-2.4	Black
GO Biological Processes	19	GO:0006260	DNA replication	19_GO:0008152 metabolic process	-3.4	5.2	4.9	30182	196	206	7	3.4	1.3	546|4361|4784|5930|54921|63901|64710	ATRX|MRE11|NFIX|RBBP6|CHTF8|FAM111A|NUCKS1	-2.4	Black
GO Biological Processes	19	GO:1901216	positive regulation of neuron death	19_GO:0048518 positive regulation of biological process	-3.4	8	5.5	30182	92	206	5	2.4	1.1	468|4776|4921|6733|26471	ATF4|NFATC4|DDR2|SRPK2|NUPR1	-2.4	Black
KEGG Pathway	24	hsa04140	Autophagy - animal		-3.4	6.2	5.2	30182	141	206	6	2.9	1.2	7248|8837|22863|23710|53349|64121	TSC1|CFLAR|ATG14|GABARAPL1|ZFYVE1|RRAGC	-2.4	Black
Reactome Gene Sets	6	R-HSA-9711123	Cellular response to chemical stress		-3.3	5.2	4.9	30182	199	206	7	3.4	1.3	468|2730|4780|6774|9611|51204|80205	ATF4|GCLM|NFE2L2|STAT3|NCOR1|TACO1|CHD9	-2.3	Black
GO Biological Processes	19	GO:1903900	regulation of viral life cycle	19_GO:0016032 viral process	-3.3	6.1	5.1	30182	143	206	6	2.9	1.2	6733|10475|57169|57506|63901|200316	SRPK2|TRIM38|ZNFX1|MAVS|FAM111A|APOBEC3F	-2.3	Black
GO Biological Processes	19	GO:0036294	cellular response to decreased oxygen levels	19_GO:0050896 response to stimulus	-3.3	6.1	5.1	30182	143	206	6	2.9	1.2	468|1788|4780|4921|7248|8837	ATF4|DNMT3A|NFE2L2|DDR2|TSC1|CFLAR	-2.3	Black
GO Biological Processes	19	GO:0007099	centriole replication	19_GO:0009987 cellular process	-3.3	19	7.2	30182	23	206	3	1.5	0.83	22995|55755|80254	CEP152|CDK5RAP2|CEP63	-2.3	Black
Reactome Gene Sets	6	R-HSA-9013422	RHOBTB1 GTPase cycle		-3.3	19	7.2	30182	23	206	3	1.5	0.83	5930|11329|56254	RBBP6|STK38|RNF20	-2.3	Black
GO Biological Processes	19	GO:1903202	negative regulation of oxidative stress-induced cell death	19_GO:0048519 negative regulation of biological process	-3.3	11	5.9	30182	55	206	4	1.9	0.96	468|4780|4921|7248	ATF4|NFE2L2|DDR2|TSC1	-2.3	Black
GO Biological Processes	19	GO:0045005	DNA-templated DNA replication maintenance of fidelity	19_GO:0008152 metabolic process	-3.3	11	5.9	30182	55	206	4	1.9	0.96	546|4361|63901|64710	ATRX|MRE11|FAM111A|NUCKS1	-2.3	Black
GO Biological Processes	19	GO:0043525	positive regulation of neuron apoptotic process	19_GO:0048518 positive regulation of biological process	-3.3	11	5.9	30182	55	206	4	1.9	0.96	468|4776|6733|26471	ATF4|NFATC4|SRPK2|NUPR1	-2.3	Black
GO Biological Processes	19	GO:0031503	protein-containing complex localization	19_GO:0051179 localization	-3.3	5.9	5	30182	148	206	6	2.9	1.2	161|5108|27067|55112|56850|79659	AP2A2|PCM1|STAU2|DYNC2I1|GRIPAP1|DYNC2H1	-2.3	Black
GO Biological Processes	19	GO:1900543	negative regulation of purine nucleotide metabolic process	19_GO:0048519 negative regulation of biological process	-3.2	18	7	30182	24	206	3	1.5	0.83	6774|9611|26471	STAT3|NCOR1|NUPR1	-2.3	Black
GO Biological Processes	19	GO:0007059	chromosome segregation	19_GO:0009987 cellular process	-3.2	3.9	4.4	30182	339	206	9	4.4	1.4	4361|9126|9391|9611|10540|27030|54921|55755|80254	MRE11|SMC3|CIAO1|NCOR1|DCTN2|MLH3|CHTF8|CDK5RAP2|CEP63	-2.3	Black
GO Biological Processes	19	GO:0051091	positive regulation of DNA-binding transcription factor activity	19_GO:0008152 metabolic process	-3.2	4.3	4.6	30182	271	206	8	3.9	1.3	4921|6774|6788|8837|10475|57506|84159|133746	DDR2|STAT3|STK3|CFLAR|TRIM38|MAVS|ARID5B|JMY	-2.3	Black
Reactome Gene Sets	6	R-HSA-9679506	SARS-CoV Infections		-3.2	3.5	4.3	30182	414	206	10	4.9	1.5	161|1107|4780|6733|9111|22863|23186|27072|51742|57506	AP2A2|CHD3|NFE2L2|SRPK2|NMI|ATG14|RCOR1|VPS41|ARID4B|MAVS	-2.3	Black
Reactome Gene Sets	6	R-HSA-9679191	Potential therapeutics for SARS		-3.2	7.4	5.3	30182	99	206	5	2.4	1.1	161|1107|4780|23186|51742	AP2A2|CHD3|NFE2L2|RCOR1|ARID4B	-2.3	Black
GO Biological Processes	19	GO:0045980	negative regulation of nucleotide metabolic process	19_GO:0048519 negative regulation of biological process	-3.2	18	6.9	30182	25	206	3	1.5	0.83	6774|9611|26471	STAT3|NCOR1|NUPR1	-2.2	Black
GO Biological Processes	19	GO:0070507	regulation of microtubule cytoskeleton organization	19_GO:0050789 regulation of biological process	-3.2	5.7	4.8	30182	155	206	6	2.9	1.2	1778|4130|4131|6249|8777|55755	DYNC1H1|MAP1A|MAP1B|CLIP1|MPDZ|CDK5RAP2	-2.2	Black
Reactome Gene Sets	6	R-HSA-8866654	E3 ubiquitin ligases ubiquitinate target proteins		-3.1	9.9	5.7	30182	59	206	4	1.9	0.96	7324|9646|23168|56254	UBE2E1|CTR9|RTF1|RNF20	-2.2	Black
WikiPathways	27	WP4536	Genes related to primary cilium development (based on CRISPR)		-3.1	7.1	5.2	30182	103	206	5	2.4	1.1	8481|11127|22832|55112|79659	OFD1|KIF3A|CEP162|DYNC2I1|DYNC2H1	-2.2	Black
GO Biological Processes	19	GO:0000075	cell cycle checkpoint signaling	19_GO:0023052 signaling	-3.1	5.6	4.8	30182	156	206	6	2.9	1.2	4361|7508|25949|26058|51499|80254	MRE11|XPC|SYF2|GIGYF2|TRIAP1|CEP63	-2.2	Black
GO Biological Processes	19	GO:0010638	positive regulation of organelle organization	19_GO:0048518 positive regulation of biological process	-3.1	3.2	4.1	30182	506	206	11	5.3	1.6	546|1778|4131|4361|6249|7248|11034|23075|23300|23500|55755	ATRX|DYNC1H1|MAP1B|MRE11|CLIP1|TSC1|DSTN|SWAP70|ATMIN|DAAM2|CDK5RAP2	-2.2	Black
GO Biological Processes	19	GO:0071453	cellular response to oxygen levels	19_GO:0050896 response to stimulus	-3.1	5.6	4.8	30182	158	206	6	2.9	1.2	468|1788|4780|4921|7248|8837	ATF4|DNMT3A|NFE2L2|DDR2|TSC1|CFLAR	-2.2	Black
GO Biological Processes	19	GO:0016241	regulation of macroautophagy	19_GO:0008152 metabolic process	-3.1	5.5	4.7	30182	159	206	6	2.9	1.2	7248|10133|22863|26471|54832|60412	TSC1|OPTN|ATG14|NUPR1|VPS13C|EXOC4	-2.2	Black
GO Biological Processes	19	GO:0098930	axonal transport	19_GO:0051179 localization	-3.1	9.6	5.6	30182	61	206	4	1.9	0.96	1778|4130|10749|11127	DYNC1H1|MAP1A|KIF1C|KIF3A	-2.2	Black
WikiPathways	27	WP4532	Intraflagellar transport proteins binding to dynein		-3.1	16	6.6	30182	27	206	3	1.5	0.83	1778|55112|79659	DYNC1H1|DYNC2I1|DYNC2H1	-2.2	Black
WikiPathways	27	WP3613	Photodynamic therapy-induced unfolded protein response		-3.1	16	6.6	30182	27	206	3	1.5	0.83	468|4780|7324	ATF4|NFE2L2|UBE2E1	-2.2	Black
GO Biological Processes	19	GO:1904036	negative regulation of epithelial cell apoptotic process	19_GO:0048519 negative regulation of biological process	-3.1	9.5	5.5	30182	62	206	4	1.9	0.96	831|4780|8837|26471	CAST|NFE2L2|CFLAR|NUPR1	-2.1	Black
GO Biological Processes	19	GO:0016567	protein ubiquitination	19_GO:0008152 metabolic process	-3.1	2.8	3.9	30182	682	206	13	6.3	1.7	4780|5930|7324|9111|9646|10238|10475|11060|23328|26260|51667|56254|80829	NFE2L2|RBBP6|UBE2E1|NMI|CTR9|DCAF7|TRIM38|WWP2|SASH1|FBXO25|NUB1|RNF20|ZFP91	-2.1	Black
Canonical Pathways	11	M163	PID LIS1 PATHWAY		-3	16	6.5	30182	28	206	3	1.5	0.83	1778|4131|6249	DYNC1H1|MAP1B|CLIP1	-2.1	Black
Reactome Gene Sets	6	R-HSA-3700989	Transcriptional Regulation by TP53		-3	3.6	4.2	30182	362	206	9	4.4	1.4	1107|4361|6917|7248|27327|51204|51499|64121|133746	CHD3|MRE11|TCEA1|TSC1|TNRC6A|TACO1|TRIAP1|RRAGC|JMY	-2.1	Black
KEGG Pathway	24	hsa03250	Viral life cycle - HIV-1		-3	9.3	5.5	30182	63	206	4	1.9	0.96	4130|4131|11168|200316	MAP1A|MAP1B|PSIP1|APOBEC3F	-2.1	Black
GO Biological Processes	19	GO:0016358	dendrite development	19_GO:0032502 developmental process	-3	6.7	5	30182	109	206	5	2.4	1.1	2049|4130|4131|4776|57498	EPHB3|MAP1A|MAP1B|NFATC4|KIDINS220	-2.1	Black
GO Biological Processes	19	GO:0000209	protein polyubiquitination	19_GO:0008152 metabolic process	-3	4.5	4.4	30182	226	206	7	3.4	1.3	7324|9111|10475|11060|23328|56254|80829	UBE2E1|NMI|TRIM38|WWP2|SASH1|RNF20|ZFP91	-2.1	Black
GO Biological Processes	19	GO:0048705	skeletal system morphogenesis	19_GO:0032502 developmental process	-3	4.5	4.4	30182	226	206	7	3.4	1.3	3217|3340|6935|7067|29123|55112|84159	HOXB7|NDST1|ZEB1|THRA|ANKRD11|DYNC2I1|ARID5B	-2.1	Black
GO Biological Processes	19	GO:0045930	negative regulation of mitotic cell cycle	19_GO:0048519 negative regulation of biological process	-3	4.5	4.4	30182	226	206	7	3.4	1.3	694|3275|4361|7508|25949|26058|51499	BTG1|PRMT2|MRE11|XPC|SYF2|GIGYF2|TRIAP1	-2.1	Black
GO Biological Processes	19	GO:0050792	regulation of viral process	19_GO:0016032 viral process	-3	5.3	4.6	30182	165	206	6	2.9	1.2	6733|10475|57169|57506|63901|200316	SRPK2|TRIM38|ZNFX1|MAVS|FAM111A|APOBEC3F	-2.1	Black
GO Biological Processes	19	GO:0098534	centriole assembly	19_GO:0009987 cellular process	-3	15	6.3	30182	29	206	3	1.5	0.83	22995|55755|80254	CEP152|CDK5RAP2|CEP63	-2.1	Black
GO Biological Processes	19	GO:0043434	response to peptide hormone	19_GO:0050896 response to stimulus	-3	3.6	4.1	30182	369	206	9	4.4	1.4	694|3030|4131|4780|4921|6774|7248|8837|54832	BTG1|HADHA|MAP1B|NFE2L2|DDR2|STAT3|TSC1|CFLAR|VPS13C	-2.1	Black
GO Biological Processes	19	GO:0009725	response to hormone	19_GO:0050896 response to stimulus	-3	2.6	3.8	30182	784	206	14	6.8	1.8	694|2730|3030|4131|4780|4921|6774|7067|7077|7248|8837|10081|10424|54832	BTG1|GCLM|HADHA|MAP1B|NFE2L2|DDR2|STAT3|THRA|TIMP2|TSC1|CFLAR|PDCD7|PGRMC2|VPS13C	-2.1	Black
GO Biological Processes	19	GO:0019827	stem cell population maintenance	19_GO:0032502 developmental process	-3	6.5	4.8	30182	113	206	5	2.4	1.1	5108|6774|9126|9646|23168	PCM1|STAT3|SMC3|CTR9|RTF1	-2.1	Black
GO Biological Processes	19	GO:0048568	embryonic organ development	19_GO:0032502 developmental process	-3	3.3	4	30182	450	206	10	4.9	1.5	468|2186|3217|3340|5930|6788|6935|25949|55112|55636	ATF4|BPTF|HOXB7|NDST1|RBBP6|STK3|ZEB1|SYF2|DYNC2I1|CHD7	-2.1	Black
GO Biological Processes	19	GO:0051129	negative regulation of cellular component organization	19_GO:0048519 negative regulation of biological process	-2.9	2.7	3.8	30182	703	206	13	6.3	1.7	546|3337|4131|4776|7067|7248|8837|23075|26471|51499|55755|80206|88455	ATRX|DNAJB1|MAP1B|NFATC4|THRA|TSC1|CFLAR|SWAP70|NUPR1|TRIAP1|CDK5RAP2|FHOD3|ANKRD13A	-2.1	Black
GO Biological Processes	19	GO:0051650	establishment of vesicle localization	19_GO:0051179 localization	-2.9	5.1	4.5	30182	171	206	6	2.9	1.2	1778|10540|10749|11127|60412|79090	DYNC1H1|DCTN2|KIF1C|KIF3A|EXOC4|TRAPPC6A	-2.1	Black
GO Biological Processes	19	GO:1902905	positive regulation of supramolecular fiber organization	19_GO:0048518 positive regulation of biological process	-2.9	5.1	4.5	30182	171	206	6	2.9	1.2	4131|6249|7248|11034|23075|55755	MAP1B|CLIP1|TSC1|DSTN|SWAP70|CDK5RAP2	-2.1	Black
GO Biological Processes	19	GO:1902903	regulation of supramolecular fiber organization	19_GO:0050789 regulation of biological process	-2.9	3.5	4.1	30182	376	206	9	4.4	1.4	4130|4131|6249|7248|11034|23075|23500|55755|80206	MAP1A|MAP1B|CLIP1|TSC1|DSTN|SWAP70|DAAM2|CDK5RAP2|FHOD3	-2.1	Black
GO Biological Processes	19	GO:0010390	histone monoubiquitination	19_GO:0008152 metabolic process	-2.9	14	6.1	30182	31	206	3	1.5	0.83	7324|9646|56254	UBE2E1|CTR9|RNF20	-2	Black
GO Biological Processes	19	GO:0010667	negative regulation of cardiac muscle cell apoptotic process	19_GO:0048519 negative regulation of biological process	-2.9	14	6.1	30182	31	206	3	1.5	0.83	4780|8837|26471	NFE2L2|CFLAR|NUPR1	-2	Black
GO Biological Processes	19	GO:0010942	positive regulation of cell death	19_GO:0048518 positive regulation of biological process	-2.9	2.8	3.8	30182	621	206	12	5.8	1.6	468|694|1788|3275|4776|4921|6733|6788|8837|9590|26471|133746	ATF4|BTG1|DNMT3A|PRMT2|NFATC4|DDR2|SRPK2|STK3|CFLAR|AKAP12|NUPR1|JMY	-2	Black
GO Biological Processes	19	GO:1901652	response to peptide	19_GO:0050896 response to stimulus	-2.9	3.2	3.9	30182	456	206	10	4.9	1.5	694|3030|4131|4780|4921|6774|7248|8837|54832|55914	BTG1|HADHA|MAP1B|NFE2L2|DDR2|STAT3|TSC1|CFLAR|VPS13C|ERBIN	-2	Black
GO Biological Processes	19	GO:0098727	maintenance of cell number	19_GO:0032502 developmental process	-2.9	6.3	4.7	30182	117	206	5	2.4	1.1	5108|6774|9126|9646|23168	PCM1|STAT3|SMC3|CTR9|RTF1	-2	Black
GO Biological Processes	19	GO:0031116	positive regulation of microtubule polymerization	19_GO:0048518 positive regulation of biological process	-2.9	14	6	30182	32	206	3	1.5	0.83	4131|6249|55755	MAP1B|CLIP1|CDK5RAP2	-2	Black
GO Biological Processes	19	GO:0002831	regulation of response to biotic stimulus	19_GO:0050896 response to stimulus	-2.9	3.2	3.9	30182	463	206	10	4.9	1.5	4780|9111|10133|10475|23180|23328|55914|57169|57506|200316	NFE2L2|NMI|OPTN|TRIM38|RFTN1|SASH1|ERBIN|ZNFX1|MAVS|APOBEC3F	-2	Black
GO Biological Processes	19	GO:1901988	negative regulation of cell cycle phase transition	19_GO:0048519 negative regulation of biological process	-2.8	4.2	4.2	30182	242	206	7	3.4	1.3	3275|4361|7508|25949|26058|51499|80254	PRMT2|MRE11|XPC|SYF2|GIGYF2|TRIAP1|CEP63	-2	Black
GO Biological Processes	19	GO:0010664	negative regulation of striated muscle cell apoptotic process	19_GO:0048519 negative regulation of biological process	-2.8	13	5.9	30182	33	206	3	1.5	0.83	4780|8837|26471	NFE2L2|CFLAR|NUPR1	-2	Black
KEGG Pathway	24	hsa04137	Mitophagy - animal		-2.8	8.1	5	30182	72	206	4	1.9	0.96	468|8887|10133|23710	ATF4|TAX1BP1|OPTN|GABARAPL1	-2	Black
GO Biological Processes	19	GO:0006913	nucleocytoplasmic transport	19_GO:0051179 localization	-2.8	4.2	4.1	30182	246	206	7	3.4	1.3	6774|6788|7248|51319|57187|91746|152877	STAT3|STK3|TSC1|RSRC1|THOC2|YTHDC1|FAM53A	-2	Black
GO Biological Processes	19	GO:0051169	nuclear transport	19_GO:0051179 localization	-2.8	4.2	4.1	30182	246	206	7	3.4	1.3	6774|6788|7248|51319|57187|91746|152877	STAT3|STK3|TSC1|RSRC1|THOC2|YTHDC1|FAM53A	-2	Black
GO Biological Processes	19	GO:0007093	mitotic cell cycle checkpoint signaling	19_GO:0023052 signaling	-2.8	6	4.6	30182	123	206	5	2.4	1.1	4361|7508|25949|26058|51499	MRE11|XPC|SYF2|GIGYF2|TRIAP1	-2	Black
GO Biological Processes	19	GO:0018023	peptidyl-lysine trimethylation	19_GO:0008152 metabolic process	-2.8	13	5.8	30182	34	206	3	1.5	0.83	9646|23168|51742	CTR9|RTF1|ARID4B	-2	Black
GO Biological Processes	19	GO:1901699	cellular response to nitrogen compound	19_GO:0050896 response to stimulus	-2.8	2.7	3.7	30182	643	206	12	5.8	1.6	468|546|1788|2730|4131|4780|4921|6774|6935|8837|57506|64121	ATF4|ATRX|DNMT3A|GCLM|MAP1B|NFE2L2|DDR2|STAT3|ZEB1|CFLAR|MAVS|RRAGC	-1.9	Black
GO Biological Processes	19	GO:0031330	negative regulation of cellular catabolic process	19_GO:0048519 negative regulation of biological process	-2.8	4.1	4.1	30182	249	206	7	3.4	1.3	4130|6774|7077|7248|9967|26471|51035	MAP1A|STAT3|TIMP2|TSC1|THRAP3|NUPR1|UBXN1	-1.9	Black
GO Biological Processes	19	GO:0030900	forebrain development	19_GO:0032502 developmental process	-2.8	3.3	3.9	30182	396	206	9	4.4	1.4	546|2049|3337|3340|5108|6935|7248|55636|79659	ATRX|EPHB3|DNAJB1|NDST1|PCM1|ZEB1|TSC1|CHD7|DYNC2H1	-1.9	Black
GO Biological Processes	19	GO:0120035	regulation of plasma membrane bounded cell projection organization	19_GO:0050789 regulation of biological process	-2.8	2.7	3.7	30182	645	206	12	5.8	1.6	2049|4131|4776|4780|4921|7248|8087|8837|23300|23500|27067|57498	EPHB3|MAP1B|NFATC4|NFE2L2|DDR2|TSC1|FXR1|CFLAR|ATMIN|DAAM2|STAU2|KIDINS220	-1.9	Black
GO Biological Processes	19	GO:0051648	vesicle localization	19_GO:0051179 localization	-2.8	4.8	4.3	30182	184	206	6	2.9	1.2	1778|10540|10749|11127|60412|79090	DYNC1H1|DCTN2|KIF1C|KIF3A|EXOC4|TRAPPC6A	-1.9	Black
GO Biological Processes	19	GO:0006368	transcription elongation by RNA polymerase II	19_GO:0008152 metabolic process	-2.8	13	5.7	30182	35	206	3	1.5	0.83	6917|9646|23168	TCEA1|CTR9|RTF1	-1.9	Black
Reactome Gene Sets	6	R-HSA-9706574	RHOBTB GTPase Cycle		-2.8	13	5.7	30182	35	206	3	1.5	0.83	5930|11329|56254	RBBP6|STK38|RNF20	-1.9	Black
GO Biological Processes	19	GO:0051298	centrosome duplication	19_GO:0009987 cellular process	-2.8	13	5.7	30182	35	206	3	1.5	0.83	22995|55755|80254	CEP152|CDK5RAP2|CEP63	-1.9	Black
GO Biological Processes	19	GO:0070192	chromosome organization involved in meiotic cell cycle	19_GO:0022414 reproductive process	-2.8	7.8	4.9	30182	75	206	4	1.9	0.96	546|4361|9126|27030	ATRX|MRE11|SMC3|MLH3	-1.9	Black
GO Biological Processes	19	GO:0060271	cilium assembly	19_GO:0009987 cellular process	-2.7	3.6	3.9	30182	323	206	8	3.9	1.3	5108|8481|11127|22832|23300|55112|79659|80776	PCM1|OFD1|KIF3A|CEP162|ATMIN|DYNC2I1|DYNC2H1|B9D2	-1.9	Black
GO Biological Processes	19	GO:2000045	regulation of G1/S transition of mitotic cell cycle	19_GO:0050789 regulation of biological process	-2.7	4.7	4.2	30182	186	206	6	2.9	1.2	3275|4921|6595|6605|26058|51499	PRMT2|DDR2|SMARCA2|SMARCE1|GIGYF2|TRIAP1	-1.9	Black
GO Biological Processes	19	GO:0098876	vesicle-mediated transport to the plasma membrane	19_GO:0051179 localization	-2.7	5.8	4.5	30182	127	206	5	2.4	1.1	9727|10133|56850|60412|84162	RAB11FIP3|OPTN|GRIPAP1|EXOC4|BLTP1	-1.9	Black
GO Biological Processes	19	GO:0031112	positive regulation of microtubule polymerization or depolymerization	19_GO:0048518 positive regulation of biological process	-2.7	12	5.6	30182	36	206	3	1.5	0.83	4131|6249|55755	MAP1B|CLIP1|CDK5RAP2	-1.9	Black
GO Biological Processes	19	GO:0071363	cellular response to growth factor stimulus	19_GO:0050896 response to stimulus	-2.7	3	3.7	30182	488	206	10	4.9	1.5	2730|3340|4131|4921|6774|6935|8576|8837|9702|57498	GCLM|NDST1|MAP1B|DDR2|STAT3|ZEB1|STK16|CFLAR|CEP57|KIDINS220	-1.9	Black
GO Biological Processes	19	GO:0031344	regulation of cell projection organization	19_GO:0050789 regulation of biological process	-2.7	2.7	3.6	30182	660	206	12	5.8	1.6	2049|4131|4776|4780|4921|7248|8087|8837|23300|23500|27067|57498	EPHB3|MAP1B|NFATC4|NFE2L2|DDR2|TSC1|FXR1|CFLAR|ATMIN|DAAM2|STAU2|KIDINS220	-1.9	Black
GO Biological Processes	19	GO:0060323	head morphogenesis	19_GO:0032502 developmental process	-2.7	12	5.5	30182	37	206	3	1.5	0.83	10159|29123|84159	ATP6AP2|ANKRD11|ARID5B	-1.9	Black
GO Biological Processes	19	GO:0032386	regulation of intracellular transport	19_GO:0051179 localization	-2.7	3.5	3.8	30182	332	206	8	3.9	1.3	1778|4131|4947|5108|10541|23255|56850|57506	DYNC1H1|MAP1B|OAZ2|PCM1|ANP32B|MTCL1|GRIPAP1|MAVS	-1.9	Black
GO Biological Processes	19	GO:0007492	endoderm development	19_GO:0032502 developmental process	-2.7	7.4	4.7	30182	79	206	4	1.9	0.96	2186|9646|23168|27327	BPTF|CTR9|RTF1|TNRC6A	-1.9	Black
Reactome Gene Sets	6	R-HSA-8852135	Protein ubiquitination		-2.7	7.4	4.7	30182	79	206	4	1.9	0.96	7324|9646|23168|56254	UBE2E1|CTR9|RTF1|RNF20	-1.9	Black
GO Biological Processes	19	GO:1903201	regulation of oxidative stress-induced cell death	19_GO:0050896 response to stimulus	-2.7	7.4	4.7	30182	79	206	4	1.9	0.96	468|4780|4921|7248	ATF4|NFE2L2|DDR2|TSC1	-1.9	Black
GO Biological Processes	19	GO:0050688	regulation of defense response to virus	19_GO:0044419 biological process involved in interspecies interaction between organisms	-2.7	7.4	4.7	30182	79	206	4	1.9	0.96	10475|55914|57506|200316	TRIM38|ERBIN|MAVS|APOBEC3F	-1.9	Black
GO Biological Processes	19	GO:0032446	protein modification by small protein conjugation	19_GO:0008152 metabolic process	-2.7	2.5	3.5	30182	756	206	13	6.3	1.7	4780|5930|7324|9111|9646|10238|10475|11060|23328|26260|51667|56254|80829	NFE2L2|RBBP6|UBE2E1|NMI|CTR9|DCAF7|TRIM38|WWP2|SASH1|FBXO25|NUB1|RNF20|ZFP91	-1.9	Black
GO Biological Processes	19	GO:0071230	cellular response to amino acid stimulus	19_GO:0050896 response to stimulus	-2.7	7.3	4.7	30182	80	206	4	1.9	0.96	1788|2730|6935|64121	DNMT3A|GCLM|ZEB1|RRAGC	-1.9	Black
GO Biological Processes	19	GO:0009895	negative regulation of catabolic process	19_GO:0048519 negative regulation of biological process	-2.7	3.5	3.8	30182	335	206	8	3.9	1.3	4130|6774|7077|7248|9611|9967|26471|51035	MAP1A|STAT3|TIMP2|TSC1|NCOR1|THRAP3|NUPR1|UBXN1	-1.9	Black
Reactome Gene Sets	6	R-HSA-8856688	Golgi-to-ER retrograde transport		-2.7	5.5	4.3	30182	133	206	5	2.4	1.1	1778|10540|10749|11127|56894	DYNC1H1|DCTN2|KIF1C|KIF3A|AGPAT3	-1.9	Black
GO Biological Processes	19	GO:0016485	protein processing	19_GO:0008152 metabolic process	-2.6	4.5	4.1	30182	196	206	6	2.9	1.2	10159|10988|23173|63901|79659|83752	ATP6AP2|METAP2|METAP1|FAM111A|DYNC2H1|LONP2	-1.8	Black
GO Biological Processes	19	GO:0007169	transmembrane receptor protein tyrosine kinase signaling pathway	19_GO:0023052 signaling	-2.6	3.2	3.7	30182	416	206	9	4.4	1.4	2049|3340|4776|4921|6774|9702|26058|55914|84159	EPHB3|NDST1|NFATC4|DDR2|STAT3|CEP57|GIGYF2|ERBIN|ARID5B	-1.8	Black
Reactome Gene Sets	6	R-HSA-390471	Association of TriC/CCT with target proteins during biosynthesis		-2.6	11	5.3	30182	39	206	3	1.5	0.83	6774|10238|83752	STAT3|DCAF7|LONP2	-1.8	Black
GO Biological Processes	19	GO:0032388	positive regulation of intracellular transport	19_GO:0051179 localization	-2.6	4.5	4	30182	197	206	6	2.9	1.2	1778|4947|5108|10541|23255|57506	DYNC1H1|OAZ2|PCM1|ANP32B|MTCL1|MAVS	-1.8	Black
GO Biological Processes	19	GO:1905897	regulation of response to endoplasmic reticulum stress	19_GO:0050896 response to stimulus	-2.6	7.1	4.6	30182	82	206	4	1.9	0.96	4780|10961|26471|51035	NFE2L2|ERP29|NUPR1|UBXN1	-1.8	Black
Reactome Gene Sets	6	R-HSA-1632852	Macroautophagy		-2.6	5.4	4.3	30182	136	206	5	2.4	1.1	1778|7248|22863|23710|64121	DYNC1H1|TSC1|ATG14|GABARAPL1|RRAGC	-1.8	Black
GO Biological Processes	19	GO:0006275	regulation of DNA replication	19_GO:0008152 metabolic process	-2.6	5.4	4.3	30182	136	206	5	2.4	1.1	546|5930|9126|54921|64710	ATRX|RBBP6|SMC3|CHTF8|NUCKS1	-1.8	Black
GO Biological Processes	19	GO:0044089	positive regulation of cellular component biogenesis	19_GO:0048518 positive regulation of biological process	-2.6	2.9	3.6	30182	503	206	10	4.9	1.5	1778|2049|4131|6249|7248|23075|23300|27067|55755|57506	DYNC1H1|EPHB3|MAP1B|CLIP1|TSC1|SWAP70|ATMIN|STAU2|CDK5RAP2|MAVS	-1.8	Black
GO Biological Processes	19	GO:0006354	DNA-templated transcription elongation	19_GO:0008152 metabolic process	-2.6	11	5.2	30182	40	206	3	1.5	0.83	6917|9646|23168	TCEA1|CTR9|RTF1	-1.8	Black
GO Biological Processes	19	GO:0031062	positive regulation of histone methylation	19_GO:0048518 positive regulation of biological process	-2.6	11	5.2	30182	41	206	3	1.5	0.83	9646|23168|56254	CTR9|RTF1|RNF20	-1.8	Black
GO Biological Processes	19	GO:0016574	histone ubiquitination	19_GO:0008152 metabolic process	-2.6	11	5.2	30182	41	206	3	1.5	0.83	7324|9646|56254	UBE2E1|CTR9|RNF20	-1.8	Black
GO Biological Processes	19	GO:0035264	multicellular organism growth	19_GO:0040007 growth	-2.6	6.9	4.5	30182	85	206	4	1.9	0.96	546|5930|26058|84159	ATRX|RBBP6|GIGYF2|ARID5B	-1.8	Black
GO Biological Processes	19	GO:0010660	regulation of muscle cell apoptotic process	19_GO:0050789 regulation of biological process	-2.6	6.9	4.5	30182	85	206	4	1.9	0.96	468|4780|8837|26471	ATF4|NFE2L2|CFLAR|NUPR1	-1.8	Black
GO Biological Processes	19	GO:0007420	brain development	19_GO:0032502 developmental process	-2.6	2.5	3.4	30182	777	206	13	6.3	1.7	546|2049|2186|3337|3340|5108|6935|7248|7707|10541|55636|55755|79659	ATRX|EPHB3|BPTF|DNAJB1|NDST1|PCM1|ZEB1|TSC1|ZNF148|ANP32B|CHD7|CDK5RAP2|DYNC2H1	-1.8	Black
Reactome Gene Sets	6	R-HSA-6807070	PTEN Regulation		-2.6	5.2	4.2	30182	140	206	5	2.4	1.1	1107|11060|23186|27327|64121	CHD3|WWP2|RCOR1|TNRC6A|RRAGC	-1.8	Black
GO Biological Processes	19	GO:0031056	regulation of histone modification	19_GO:0008152 metabolic process	-2.5	5.2	4.1	30182	141	206	5	2.4	1.1	7913|9646|23168|56254|122953	DEK|CTR9|RTF1|RNF20|JDP2	-1.8	Black
GO Biological Processes	19	GO:1901879	regulation of protein depolymerization	19_GO:0050789 regulation of biological process	-2.5	6.8	4.5	30182	86	206	4	1.9	0.96	4130|4131|11034|23075	MAP1A|MAP1B|DSTN|SWAP70	-1.8	Black
GO Biological Processes	19	GO:1902414	protein localization to cell junction	19_GO:0051179 localization	-2.5	6.8	4.5	30182	86	206	4	1.9	0.96	4130|11127|27067|56850	MAP1A|KIF3A|STAU2|GRIPAP1	-1.8	Black
GO Biological Processes	19	GO:0034330	cell junction organization	19_GO:0009987 cellular process	-2.5	2.9	3.5	30182	513	206	10	4.9	1.5	831|2049|4131|4776|7248|8495|8502|8777|11329|55679	CAST|EPHB3|MAP1B|NFATC4|TSC1|PPFIBP2|PKP4|MPDZ|STK38|LIMS2	-1.8	Black
GO Biological Processes	19	GO:0051604	protein maturation	19_GO:0008152 metabolic process	-2.5	3.7	3.8	30182	275	206	7	3.4	1.3	9391|10159|10988|23173|63901|79659|83752	CIAO1|ATP6AP2|METAP2|METAP1|FAM111A|DYNC2H1|LONP2	-1.8	Black
GO Biological Processes	19	GO:0047496	vesicle transport along microtubule	19_GO:0051179 localization	-2.5	10	5.1	30182	42	206	3	1.5	0.83	1778|10749|11127	DYNC1H1|KIF1C|KIF3A	-1.8	Black
Reactome Gene Sets	6	R-HSA-5628897	TP53 Regulates Metabolic Genes		-2.5	6.7	4.4	30182	87	206	4	1.9	0.96	7248|27327|51204|64121	TSC1|TNRC6A|TACO1|RRAGC	-1.8	Black
Reactome Gene Sets	6	R-HSA-9013404	RAC2 GTPase cycle		-2.5	6.7	4.4	30182	88	206	4	1.9	0.96	10424|23075|55914|57584	PGRMC2|SWAP70|ERBIN|ARHGAP21	-1.8	Black
GO Biological Processes	19	GO:0072331	signal transduction by p53 class mediator	19_GO:0023052 signaling	-2.5	6.7	4.4	30182	88	206	4	1.9	0.96	546|26471|51499|133746	ATRX|NUPR1|TRIAP1|JMY	-1.8	Black
GO Biological Processes	19	GO:0031110	regulation of microtubule polymerization or depolymerization	19_GO:0050789 regulation of biological process	-2.5	6.7	4.4	30182	88	206	4	1.9	0.96	4130|4131|6249|55755	MAP1A|MAP1B|CLIP1|CDK5RAP2	-1.8	Black
WikiPathways	27	WP4565	Neural crest cell migration in cancer		-2.5	10	5	30182	43	206	3	1.5	0.83	2049|6774|57498	EPHB3|STAT3|KIDINS220	-1.8	Black
GO Biological Processes	19	GO:0045663	positive regulation of myoblast differentiation	19_GO:0032502 developmental process	-2.5	10	5	30182	43	206	3	1.5	0.83	694|6595|6605	BTG1|SMARCA2|SMARCE1	-1.8	Black
GO Biological Processes	19	GO:0070848	response to growth factor	19_GO:0050896 response to stimulus	-2.5	2.8	3.5	30182	520	206	10	4.9	1.5	2730|3340|4131|4921|6774|6935|8576|8837|9702|57498	GCLM|NDST1|MAP1B|DDR2|STAT3|ZEB1|STK16|CFLAR|CEP57|KIDINS220	-1.7	Black
GO Biological Processes	19	GO:0044782	cilium organization	19_GO:0009987 cellular process	-2.5	3.3	3.6	30182	356	206	8	3.9	1.3	5108|8481|11127|22832|23300|55112|79659|80776	PCM1|OFD1|KIF3A|CEP162|ATMIN|DYNC2I1|DYNC2H1|B9D2	-1.7	Black
GO Biological Processes	19	GO:0008283	cell population proliferation	19_GO:0009987 cellular process	-2.5	2.5	3.4	30182	699	206	12	5.8	1.6	694|3340|4361|4921|5108|6774|6788|6935|7248|26471|55679|752014	BTG1|NDST1|MRE11|DDR2|PCM1|STAT3|STK3|ZEB1|TSC1|NUPR1|LIMS2|CEMP1	-1.7	Black
GO Biological Processes	19	GO:0071229	cellular response to acid chemical	19_GO:0050896 response to stimulus	-2.5	6.6	4.4	30182	89	206	4	1.9	0.96	1788|2730|6935|64121	DNMT3A|GCLM|ZEB1|RRAGC	-1.7	Black
GO Biological Processes	19	GO:1903828	negative regulation of protein localization	19_GO:0051179 localization	-2.5	4.2	3.8	30182	210	206	6	2.9	1.2	4130|9727|10961|11060|56850|88455	MAP1A|RAB11FIP3|ERP29|WWP2|GRIPAP1|ANKRD13A	-1.7	Black
WikiPathways	27	WP5085	Vasopressin-regulated water reabsorption		-2.5	10	4.9	30182	44	206	3	1.5	0.83	1778|10540|79659	DYNC1H1|DCTN2|DYNC2H1	-1.7	Black
GO Biological Processes	19	GO:0010171	body morphogenesis	19_GO:0032502 developmental process	-2.5	10	4.9	30182	44	206	3	1.5	0.83	10159|29123|84159	ATP6AP2|ANKRD11|ARID5B	-1.7	Black
KEGG Pathway	24	hsa04962	Vasopressin-regulated water reabsorption		-2.5	10	4.9	30182	44	206	3	1.5	0.83	1778|10540|79659	DYNC1H1|DCTN2|DYNC2H1	-1.7	Black
WikiPathways	27	WP2446	Retinoblastoma gene in cancer		-2.5	6.5	4.3	30182	90	206	4	1.9	0.96	994|3275|6595|9126	CDC25B|PRMT2|SMARCA2|SMC3	-1.7	Black
GO Biological Processes	19	GO:0060021	roof of mouth development	19_GO:0032502 developmental process	-2.5	6.4	4.3	30182	91	206	4	1.9	0.96	2049|10541|55636|84159	EPHB3|ANP32B|CHD7|ARID5B	-1.7	Black
WikiPathways	27	WP138	Androgen receptor signaling pathway		-2.5	6.4	4.3	30182	91	206	4	1.9	0.96	6605|6774|9611|11034	SMARCE1|STAT3|NCOR1|DSTN	-1.7	Black
Reactome Gene Sets	6	R-HSA-72203	Processing of Capped Intron-Containing Pre-mRNA		-2.4	3.6	3.7	30182	285	206	7	3.4	1.3	10081|10569|25949|26017|51747|57187|143884	PDCD7|SLU7|SYF2|FAM32A|LUC7L3|THOC2|CWF19L2	-1.7	Black
GO Biological Processes	19	GO:0007062	sister chromatid cohesion	19_GO:0009987 cellular process	-2.4	9.8	4.9	30182	45	206	3	1.5	0.83	4361|9126|54921	MRE11|SMC3|CHTF8	-1.7	Black
GO Biological Processes	19	GO:0006623	protein targeting to vacuole	19_GO:0051179 localization	-2.4	9.8	4.9	30182	45	206	3	1.5	0.83	22863|27072|54832	ATG14|VPS41|VPS13C	-1.7	Black
GO Biological Processes	19	GO:0010677	negative regulation of cellular carbohydrate metabolic process	19_GO:0048519 negative regulation of biological process	-2.4	9.8	4.9	30182	45	206	3	1.5	0.83	6774|9611|26471	STAT3|NCOR1|NUPR1	-1.7	Black
GO Biological Processes	19	GO:1902806	regulation of cell cycle G1/S phase transition	19_GO:0050789 regulation of biological process	-2.4	4.1	3.8	30182	214	206	6	2.9	1.2	3275|4921|6595|6605|26058|51499	PRMT2|DDR2|SMARCA2|SMARCE1|GIGYF2|TRIAP1	-1.7	Black
GO Biological Processes	19	GO:0040029	epigenetic regulation of gene expression	19_GO:0008152 metabolic process	-2.4	4.9	4	30182	149	206	5	2.4	1.1	546|1788|51742|57169|91746	ATRX|DNMT3A|ARID4B|ZNFX1|YTHDC1	-1.7	Black
Reactome Gene Sets	6	R-HSA-72172	mRNA Splicing		-2.4	4.1	3.8	30182	215	206	6	2.9	1.2	10081|10569|25949|26017|51747|143884	PDCD7|SLU7|SYF2|FAM32A|LUC7L3|CWF19L2	-1.7	Black
GO Biological Processes	19	GO:0008089	anterograde axonal transport	19_GO:0051179 localization	-2.4	9.6	4.8	30182	46	206	3	1.5	0.83	4130|10749|11127	MAP1A|KIF1C|KIF3A	-1.7	Black
WikiPathways	27	WP2038	Microtubule cytoskeleton regulation		-2.4	9.6	4.8	30182	46	206	3	1.5	0.83	4131|6249|6774	MAP1B|CLIP1|STAT3	-1.7	Black
GO Biological Processes	19	GO:0034644	cellular response to UV	19_GO:0050896 response to stimulus	-2.4	6.3	4.2	30182	93	206	4	1.9	0.96	468|4776|7508|51499	ATF4|NFATC4|XPC|TRIAP1	-1.7	Black
Reactome Gene Sets	6	R-HSA-9612973	Autophagy		-2.4	4.9	3.9	30182	151	206	5	2.4	1.1	1778|7248|22863|23710|64121	DYNC1H1|TSC1|ATG14|GABARAPL1|RRAGC	-1.7	Black
GO Biological Processes	19	GO:0043065	positive regulation of apoptotic process	19_GO:0048518 positive regulation of biological process	-2.4	2.7	3.4	30182	536	206	10	4.9	1.5	468|694|3275|4776|6733|6788|8837|9590|26471|133746	ATF4|BTG1|PRMT2|NFATC4|SRPK2|STK3|CFLAR|AKAP12|NUPR1|JMY	-1.7	Black
GO Biological Processes	19	GO:1900407	regulation of cellular response to oxidative stress	19_GO:0050896 response to stimulus	-2.4	6.2	4.2	30182	94	206	4	1.9	0.96	468|4780|4921|7248	ATF4|NFE2L2|DDR2|TSC1	-1.7	Black
Reactome Gene Sets	6	R-HSA-9013423	RAC3 GTPase cycle		-2.4	6.2	4.2	30182	94	206	4	1.9	0.96	10424|23075|55914|57584	PGRMC2|SWAP70|ERBIN|ARHGAP21	-1.7	Black
Reactome Gene Sets	6	R-HSA-3214815	HDACs deacetylate histones		-2.4	6.2	4.2	30182	94	206	4	1.9	0.96	1107|9611|23186|51742	CHD3|NCOR1|RCOR1|ARID4B	-1.7	Black
GO Biological Processes	19	GO:0010975	regulation of neuron projection development	19_GO:0032502 developmental process	-2.4	2.9	3.4	30182	452	206	9	4.4	1.4	2049|4131|4776|4780|4921|7248|8837|27067|57498	EPHB3|MAP1B|NFATC4|NFE2L2|DDR2|TSC1|CFLAR|STAU2|KIDINS220	-1.7	Black
GO Biological Processes	19	GO:1902459	positive regulation of stem cell population maintenance	19_GO:0032502 developmental process	-2.4	9.4	4.8	30182	47	206	3	1.5	0.83	6595|6605|51742	SMARCA2|SMARCE1|ARID4B	-1.7	Black
Reactome Gene Sets	6	R-HSA-9707616	Heme signaling		-2.4	9.4	4.8	30182	47	206	3	1.5	0.83	4780|9611|80205	NFE2L2|NCOR1|CHD9	-1.7	Black
GO Biological Processes	19	GO:0042073	intraciliary transport	19_GO:0051179 localization	-2.4	9.4	4.8	30182	47	206	3	1.5	0.83	5108|55112|79659	PCM1|DYNC2I1|DYNC2H1	-1.7	Black
GO Biological Processes	19	GO:0048704	embryonic skeletal system morphogenesis	19_GO:0032502 developmental process	-2.4	6.2	4.2	30182	95	206	4	1.9	0.96	3217|3340|6935|55112	HOXB7|NDST1|ZEB1|DYNC2I1	-1.7	Black
GO Biological Processes	19	GO:0051052	regulation of DNA metabolic process	19_GO:0008152 metabolic process	-2.4	2.7	3.3	30182	541	206	10	4.9	1.5	546|4361|5930|6595|6605|7913|9126|54921|56252|64710	ATRX|MRE11|RBBP6|SMARCA2|SMARCE1|DEK|SMC3|CHTF8|YLPM1|NUCKS1	-1.7	Black
GO Biological Processes	19	GO:0090316	positive regulation of intracellular protein transport	19_GO:0051179 localization	-2.4	4.7	3.9	30182	155	206	5	2.4	1.1	4947|5108|10541|23255|57506	OAZ2|PCM1|ANP32B|MTCL1|MAVS	-1.7	Black
Reactome Gene Sets	6	R-HSA-5357905	Regulation of TNFR1 signaling		-2.4	9.2	4.7	30182	48	206	3	1.5	0.83	8837|8887|10133	CFLAR|TAX1BP1|OPTN	-1.7	Black
GO Biological Processes	19	GO:0006110	regulation of glycolytic process	19_GO:0008152 metabolic process	-2.4	9.2	4.7	30182	48	206	3	1.5	0.83	6774|9611|26471	STAT3|NCOR1|NUPR1	-1.7	Black
GO Biological Processes	19	GO:0033157	regulation of intracellular protein transport	19_GO:0051179 localization	-2.3	3.9	3.6	30182	224	206	6	2.9	1.2	4947|5108|10541|23255|56850|57506	OAZ2|PCM1|ANP32B|MTCL1|GRIPAP1|MAVS	-1.6	Black
GO Biological Processes	19	GO:0010976	positive regulation of neuron projection development	19_GO:0032502 developmental process	-2.3	4.7	3.8	30182	157	206	5	2.4	1.1	4780|4921|8837|27067|57498	NFE2L2|DDR2|CFLAR|STAU2|KIDINS220	-1.6	Black
GO Biological Processes	19	GO:0051603	proteolysis involved in protein catabolic process	19_GO:0008152 metabolic process	-2.3	2.5	3.2	30182	637	206	11	5.3	1.6	4780|5930|7324|10475|11060|51035|51667|56254|80028|83752|84196	NFE2L2|RBBP6|UBE2E1|TRIM38|WWP2|UBXN1|NUB1|RNF20|FBXL18|LONP2|USP48	-1.6	Black
GO Biological Processes	19	GO:0010665	regulation of cardiac muscle cell apoptotic process	19_GO:0050789 regulation of biological process	-2.3	9	4.6	30182	49	206	3	1.5	0.83	4780|8837|26471	NFE2L2|CFLAR|NUPR1	-1.6	Black
GO Biological Processes	19	GO:0042149	cellular response to glucose starvation	19_GO:0050896 response to stimulus	-2.3	9	4.6	30182	49	206	3	1.5	0.83	468|4780|22863	ATF4|NFE2L2|ATG14	-1.6	Black
GO Biological Processes	19	GO:2001233	regulation of apoptotic signaling pathway	19_GO:0023052 signaling	-2.3	3.1	3.4	30182	381	206	8	3.9	1.3	2730|4776|4780|6788|8837|10961|26471|51499	GCLM|NFATC4|NFE2L2|STK3|CFLAR|ERP29|NUPR1|TRIAP1	-1.6	Black
GO Biological Processes	19	GO:0022618	ribonucleoprotein complex assembly	19_GO:0009987 cellular process	-2.3	3.9	3.6	30182	228	206	6	2.9	1.2	6733|9169|10569|11168|51747|91746	SRPK2|SCAF11|SLU7|PSIP1|LUC7L3|YTHDC1	-1.6	Black
GO Biological Processes	19	GO:0043068	positive regulation of programmed cell death	19_GO:0048518 positive regulation of biological process	-2.3	2.6	3.2	30182	553	206	10	4.9	1.5	468|694|3275|4776|6733|6788|8837|9590|26471|133746	ATF4|BTG1|PRMT2|NFATC4|SRPK2|STK3|CFLAR|AKAP12|NUPR1|JMY	-1.6	Black
GO Biological Processes	19	GO:0051489	regulation of filopodium assembly	19_GO:0050789 regulation of biological process	-2.3	8.6	4.5	30182	51	206	3	1.5	0.83	8087|23500|27067	FXR1|DAAM2|STAU2	-1.6	Black
GO Biological Processes	19	GO:0010662	regulation of striated muscle cell apoptotic process	19_GO:0050789 regulation of biological process	-2.3	8.6	4.5	30182	51	206	3	1.5	0.83	4780|8837|26471	NFE2L2|CFLAR|NUPR1	-1.6	Black
GO Biological Processes	19	GO:0010939	regulation of necrotic cell death	19_GO:0050789 regulation of biological process	-2.3	8.6	4.5	30182	51	206	3	1.5	0.83	4921|8837|26471	DDR2|CFLAR|NUPR1	-1.6	Black
Reactome Gene Sets	6	R-HSA-6811436	COPI-independent Golgi-to-ER retrograde traffic		-2.3	8.6	4.5	30182	51	206	3	1.5	0.83	1778|10540|56894	DYNC1H1|DCTN2|AGPAT3	-1.6	Black
GO Biological Processes	19	GO:0045912	negative regulation of carbohydrate metabolic process	19_GO:0048519 negative regulation of biological process	-2.3	8.6	4.5	30182	51	206	3	1.5	0.83	6774|9611|26471	STAT3|NCOR1|NUPR1	-1.6	Black
GO Biological Processes	19	GO:0021510	spinal cord development	19_GO:0032502 developmental process	-2.3	5.7	4	30182	102	206	4	1.9	0.96	6666|23500|26058|79659	SOX12|DAAM2|GIGYF2|DYNC2H1	-1.6	Black
GO Biological Processes	19	GO:0007259	receptor signaling pathway via JAK-STAT	19_GO:0023052 signaling	-2.3	8.5	4.5	30182	52	206	3	1.5	0.83	6774|9111|9646	STAT3|NMI|CTR9	-1.6	Black
GO Biological Processes	19	GO:0060324	face development	19_GO:0032502 developmental process	-2.3	8.5	4.5	30182	52	206	3	1.5	0.83	29123|55636|84159	ANKRD11|CHD7|ARID5B	-1.6	Black
GO Biological Processes	19	GO:0010656	negative regulation of muscle cell apoptotic process	19_GO:0048519 negative regulation of biological process	-2.3	8.5	4.5	30182	52	206	3	1.5	0.83	4780|8837|26471	NFE2L2|CFLAR|NUPR1	-1.6	Black
GO Biological Processes	19	GO:1902882	regulation of response to oxidative stress	19_GO:0050896 response to stimulus	-2.3	5.7	4	30182	103	206	4	1.9	0.96	468|4780|4921|7248	ATF4|NFE2L2|DDR2|TSC1	-1.6	Black
GO Biological Processes	19	GO:0006914	autophagy	19_GO:0008152 metabolic process	-2.2	3.3	3.4	30182	311	206	7	3.4	1.3	6788|8887|10133|22863|23710|27072|53349	STK3|TAX1BP1|OPTN|ATG14|GABARAPL1|VPS41|ZFYVE1	-1.6	Black
GO Biological Processes	19	GO:0061919	process utilizing autophagic mechanism	19_GO:0009987 cellular process	-2.2	3.3	3.4	30182	311	206	7	3.4	1.3	6788|8887|10133|22863|23710|27072|53349	STK3|TAX1BP1|OPTN|ATG14|GABARAPL1|VPS41|ZFYVE1	-1.6	Black
GO Biological Processes	19	GO:0097696	receptor signaling pathway via STAT	19_GO:0023052 signaling	-2.2	8.3	4.4	30182	53	206	3	1.5	0.83	6774|9111|9646	STAT3|NMI|CTR9	-1.6	Black
GO Biological Processes	19	GO:0071826	ribonucleoprotein complex subunit organization	19_GO:0009987 cellular process	-2.2	3.7	3.5	30182	236	206	6	2.9	1.2	6733|9169|10569|11168|51747|91746	SRPK2|SCAF11|SLU7|PSIP1|LUC7L3|YTHDC1	-1.6	Black
GO Biological Processes	19	GO:0030163	protein catabolic process	19_GO:0008152 metabolic process	-2.2	2.3	3.1	30182	753	206	12	5.8	1.6	4780|5930|7324|10475|11060|51035|51667|54858|56254|80028|83752|84196	NFE2L2|RBBP6|UBE2E1|TRIM38|WWP2|UBXN1|NUB1|PGPEP1|RNF20|FBXL18|LONP2|USP48	-1.6	Black
GO Biological Processes	19	GO:0032760	positive regulation of tumor necrosis factor production	19_GO:0048518 positive regulation of biological process	-2.2	5.6	3.9	30182	105	206	4	1.9	0.96	4776|6774|9590|57506	NFATC4|STAT3|AKAP12|MAVS	-1.6	Black
GO Biological Processes	19	GO:0006511	ubiquitin-dependent protein catabolic process	19_GO:0008152 metabolic process	-2.2	2.6	3.1	30182	569	206	10	4.9	1.5	4780|5930|7324|10475|11060|51035|51667|56254|80028|84196	NFE2L2|RBBP6|UBE2E1|TRIM38|WWP2|UBXN1|NUB1|RNF20|FBXL18|USP48	-1.6	Black
Reactome Gene Sets	6	R-HSA-5620924	Intraflagellar transport		-2.2	8.1	4.4	30182	54	206	3	1.5	0.83	11127|55112|79659	KIF3A|DYNC2I1|DYNC2H1	-1.6	Black
Reactome Gene Sets	6	R-HSA-9013405	RHOD GTPase cycle		-2.2	8.1	4.4	30182	54	206	3	1.5	0.83	9590|10424|57584	AKAP12|PGRMC2|ARHGAP21	-1.6	Black
GO Biological Processes	19	GO:0031113	regulation of microtubule polymerization	19_GO:0050789 regulation of biological process	-2.2	8.1	4.4	30182	54	206	3	1.5	0.83	4131|6249|55755	MAP1B|CLIP1|CDK5RAP2	-1.6	Black
GO Biological Processes	19	GO:0050808	synapse organization	19_GO:0009987 cellular process	-2.2	3.2	3.3	30182	317	206	7	3.4	1.3	831|2049|4131|4776|7248|8495|11329	CAST|EPHB3|MAP1B|NFATC4|TSC1|PPFIBP2|STK38	-1.5	Black
WikiPathways	27	WP3959	DNA IR-double strand breaks and cellular response via ATM		-2.2	8	4.3	30182	55	206	3	1.5	0.83	4361|6788|9126	MRE11|STK3|SMC3	-1.5	Black
Reactome Gene Sets	6	R-HSA-3371497	HSP90 chaperone cycle for steroid hormone receptors (SHR) in the presence of ligand		-2.2	8	4.3	30182	55	206	3	1.5	0.83	1778|3337|10540	DYNC1H1|DNAJB1|DCTN2	-1.5	Black
GO Biological Processes	19	GO:0048024	regulation of mRNA splicing, via spliceosome	19_GO:0008152 metabolic process	-2.2	5.4	3.8	30182	108	206	4	1.9	0.96	6733|8087|9967|91746	SRPK2|FXR1|THRAP3|YTHDC1	-1.5	Black
KEGG Pathway	24	hsa04141	Protein processing in endoplasmic reticulum		-2.2	4.3	3.6	30182	171	206	5	2.4	1.1	468|3337|4780|10961|51035	ATF4|DNAJB1|NFE2L2|ERP29|UBXN1	-1.5	Black
GO Biological Processes	19	GO:0000381	regulation of alternative mRNA splicing, via spliceosome	19_GO:0008152 metabolic process	-2.2	7.8	4.3	30182	56	206	3	1.5	0.83	8087|9967|91746	FXR1|THRAP3|YTHDC1	-1.5	Black
GO Biological Processes	19	GO:0032648	regulation of interferon-beta production	19_GO:0032501 multicellular organismal process	-2.2	7.8	4.3	30182	56	206	3	1.5	0.83	9111|10475|57506	NMI|TRIM38|MAVS	-1.5	Black
GO Biological Processes	19	GO:1903557	positive regulation of tumor necrosis factor superfamily cytokine production	19_GO:0048518 positive regulation of biological process	-2.2	5.4	3.8	30182	109	206	4	1.9	0.96	4776|6774|9590|57506	NFATC4|STAT3|AKAP12|MAVS	-1.5	Black
GO Biological Processes	19	GO:1904035	regulation of epithelial cell apoptotic process	19_GO:0050789 regulation of biological process	-2.2	5.4	3.8	30182	109	206	4	1.9	0.96	831|4780|8837|26471	CAST|NFE2L2|CFLAR|NUPR1	-1.5	Black
GO Biological Processes	19	GO:0019941	modification-dependent protein catabolic process	19_GO:0008152 metabolic process	-2.2	2.5	3.1	30182	579	206	10	4.9	1.5	4780|5930|7324|10475|11060|51035|51667|56254|80028|84196	NFE2L2|RBBP6|UBE2E1|TRIM38|WWP2|UBXN1|NUB1|RNF20|FBXL18|USP48	-1.5	Black
Reactome Gene Sets	6	R-HSA-75893	TNF signaling		-2.2	7.7	4.2	30182	57	206	3	1.5	0.83	8837|8887|10133	CFLAR|TAX1BP1|OPTN	-1.5	Black
GO Biological Processes	19	GO:0043470	regulation of carbohydrate catabolic process	19_GO:0008152 metabolic process	-2.2	7.7	4.2	30182	57	206	3	1.5	0.83	6774|9611|26471	STAT3|NCOR1|NUPR1	-1.5	Black
WikiPathways	27	WP5265	Neurogenesis regulation in the olfactory epithelium		-2.2	7.7	4.2	30182	57	206	3	1.5	0.83	4131|4361|6774	MAP1B|MRE11|STAT3	-1.5	Black
GO Biological Processes	19	GO:0031060	regulation of histone methylation	19_GO:0008152 metabolic process	-2.2	7.7	4.2	30182	57	206	3	1.5	0.83	9646|23168|56254	CTR9|RTF1|RNF20	-1.5	Black
GO Biological Processes	19	GO:0006281	DNA repair	19_GO:0050896 response to stimulus	-2.2	2.7	3.1	30182	493	206	9	4.4	1.4	546|4361|7508|9126|22992|27030|63901|64710|133746	ATRX|MRE11|XPC|SMC3|KDM2A|MLH3|FAM111A|NUCKS1|JMY	-1.5	Black
GO Biological Processes	19	GO:0071417	cellular response to organonitrogen compound	19_GO:0050896 response to stimulus	-2.1	2.5	3	30182	586	206	10	4.9	1.5	468|1788|2730|4131|4780|4921|6774|6935|8837|64121	ATF4|DNMT3A|GCLM|MAP1B|NFE2L2|DDR2|STAT3|ZEB1|CFLAR|RRAGC	-1.5	Black
GO Biological Processes	19	GO:0043254	regulation of protein-containing complex assembly	19_GO:0050789 regulation of biological process	-2.1	2.9	3.1	30182	409	206	8	3.9	1.3	4131|6249|7067|23500|27072|55755|57506|80206	MAP1B|CLIP1|THRA|DAAM2|VPS41|CDK5RAP2|MAVS|FHOD3	-1.5	Black
Reactome Gene Sets	6	R-HSA-112382	Formation of RNA Pol II elongation complex		-2.1	7.6	4.2	30182	58	206	3	1.5	0.83	6917|9646|23168	TCEA1|CTR9|RTF1	-1.5	Black
Reactome Gene Sets	6	R-HSA-75955	RNA Polymerase II Transcription Elongation		-2.1	7.6	4.2	30182	58	206	3	1.5	0.83	6917|9646|23168	TCEA1|CTR9|RTF1	-1.5	Black
GO Biological Processes	19	GO:1901214	regulation of neuron death	19_GO:0050789 regulation of biological process	-2.1	3.1	3.2	30182	327	206	7	3.4	1.3	468|2730|4776|4921|6733|7248|26471	ATF4|GCLM|NFATC4|DDR2|SRPK2|TSC1|NUPR1	-1.5	Black
KEGG Pathway	24	hsa05132	Salmonella infection		-2.1	3.5	3.3	30182	249	206	6	2.9	1.2	1778|10540|27072|60412|79659|113146	DYNC1H1|DCTN2|VPS41|EXOC4|DYNC2H1|AHNAK2	-1.5	Black
GO Biological Processes	19	GO:0033044	regulation of chromosome organization	19_GO:0050789 regulation of biological process	-2.1	3.5	3.3	30182	250	206	6	2.9	1.2	546|4361|6595|6605|55755|56252	ATRX|MRE11|SMARCA2|SMARCE1|CDK5RAP2|YLPM1	-1.5	Black
Reactome Gene Sets	6	R-HSA-69618	Mitotic Spindle Checkpoint		-2.1	5.2	3.7	30182	113	206	4	1.9	0.96	1778|6249|7324|80776	DYNC1H1|CLIP1|UBE2E1|B9D2	-1.5	Black
GO Biological Processes	19	GO:0031122	cytoplasmic microtubule organization	19_GO:0009987 cellular process	-2.1	7.4	4.1	30182	59	206	3	1.5	0.83	1778|5108|6249	DYNC1H1|PCM1|CLIP1	-1.5	Black
GO Biological Processes	19	GO:0043632	modification-dependent macromolecule catabolic process	19_GO:0008152 metabolic process	-2.1	2.5	3	30182	591	206	10	4.9	1.5	4780|5930|7324|10475|11060|51035|51667|56254|80028|84196	NFE2L2|RBBP6|UBE2E1|TRIM38|WWP2|UBXN1|NUB1|RNF20|FBXL18|USP48	-1.5	Black
GO Biological Processes	19	GO:1901991	negative regulation of mitotic cell cycle phase transition	19_GO:0048519 negative regulation of biological process	-2.1	4.1	3.4	30182	179	206	5	2.4	1.1	3275|4361|25949|26058|51499	PRMT2|MRE11|SYF2|GIGYF2|TRIAP1	-1.5	Black
GO Biological Processes	19	GO:0032886	regulation of microtubule-based process	19_GO:0050789 regulation of biological process	-2.1	3.5	3.3	30182	252	206	6	2.9	1.2	1778|4130|4131|6249|8777|55755	DYNC1H1|MAP1A|MAP1B|CLIP1|MPDZ|CDK5RAP2	-1.5	Black
GO Biological Processes	19	GO:0035418	protein localization to synapse	19_GO:0051179 localization	-2.1	7.3	4.1	30182	60	206	3	1.5	0.83	4130|27067|56850	MAP1A|STAU2|GRIPAP1	-1.5	Black
GO Biological Processes	19	GO:0061061	muscle structure development	19_GO:0032502 developmental process	-2.1	2.6	3	30182	504	206	9	4.4	1.4	4776|7248|7402|8087|8837|26471|55636|80206|84159	NFATC4|TSC1|UTRN|FXR1|CFLAR|NUPR1|CHD7|FHOD3|ARID5B	-1.5	Black
GO Biological Processes	19	GO:0120031	plasma membrane bounded cell projection assembly	19_GO:0009987 cellular process	-2.1	2.8	3.1	30182	418	206	8	3.9	1.3	5108|8481|11127|22832|23300|55112|79659|80776	PCM1|OFD1|KIF3A|CEP162|ATMIN|DYNC2I1|DYNC2H1|B9D2	-1.5	Black
GO Biological Processes	19	GO:0001501	skeletal system development	19_GO:0032502 developmental process	-2.1	2.6	3	30182	507	206	9	4.4	1.4	3217|3340|4921|6935|7067|29123|55112|55636|84159	HOXB7|NDST1|DDR2|ZEB1|THRA|ANKRD11|DYNC2I1|CHD7|ARID5B	-1.5	Black
GO Biological Processes	19	GO:0043484	regulation of RNA splicing	19_GO:0008152 metabolic process	-2.1	4	3.4	30182	182	206	5	2.4	1.1	6733|8087|9967|91746|113146	SRPK2|FXR1|THRAP3|YTHDC1|AHNAK2	-1.5	Black
GO Biological Processes	19	GO:0071478	cellular response to radiation	19_GO:0050896 response to stimulus	-2.1	4	3.4	30182	182	206	5	2.4	1.1	468|4776|7508|51499|64710	ATF4|NFATC4|XPC|TRIAP1|NUCKS1	-1.5	Black
Reactome Gene Sets	6	R-HSA-3108232	SUMO E3 ligases SUMOylate target proteins		-2.1	4	3.4	30182	182	206	5	2.4	1.1	1107|1788|7067|7508|9126	CHD3|DNMT3A|THRA|XPC|SMC3	-1.5	Black
WikiPathways	27	WP61	Notch signaling pathway		-2.1	7.2	4	30182	61	206	3	1.5	0.83	6774|9541|9611	STAT3|CIR1|NCOR1	-1.5	Black
Reactome Gene Sets	6	R-HSA-8943724	Regulation of PTEN gene transcription		-2.1	7.2	4	30182	61	206	3	1.5	0.83	1107|23186|64121	CHD3|RCOR1|RRAGC	-1.5	Black
GO Biological Processes	19	GO:0072666	establishment of protein localization to vacuole	19_GO:0051179 localization	-2.1	7.1	4	30182	62	206	3	1.5	0.83	22863|27072|54832	ATG14|VPS41|VPS13C	-1.4	Black
GO Biological Processes	19	GO:0099072	regulation of postsynaptic membrane neurotransmitter receptor levels	19_GO:0065007 biological regulation	-2.1	7.1	4	30182	62	206	3	1.5	0.83	161|55914|56850	AP2A2|ERBIN|GRIPAP1	-1.4	Black
GO Biological Processes	19	GO:0048813	dendrite morphogenesis	19_GO:0032502 developmental process	-2.1	7.1	4	30182	62	206	3	1.5	0.83	2049|4776|57498	EPHB3|NFATC4|KIDINS220	-1.4	Black
GO Biological Processes	19	GO:0070988	demethylation	19_GO:0008152 metabolic process	-2.1	7.1	4	30182	62	206	3	1.5	0.83	22992|200316|221037	KDM2A|APOBEC3F|JMJD1C	-1.4	Black
GO Biological Processes	19	GO:0035825	homologous recombination	19_GO:0008152 metabolic process	-2.1	7.1	4	30182	62	206	3	1.5	0.83	4361|27030|64710	MRE11|MLH3|NUCKS1	-1.4	Black
GO Biological Processes	19	GO:0071482	cellular response to light stimulus	19_GO:0050896 response to stimulus	-2	4.9	3.6	30182	119	206	4	1.9	0.96	468|4776|7508|51499	ATF4|NFATC4|XPC|TRIAP1	-1.4	Black
GO Biological Processes	19	GO:0007610	behavior	19_GO:0032501 multicellular organismal process	-2	2.4	2.9	30182	607	206	10	4.9	1.5	4130|4776|5108|6774|7067|7248|9611|26058|51204|55636	MAP1A|NFATC4|PCM1|STAT3|THRA|TSC1|NCOR1|GIGYF2|TACO1|CHD7	-1.4	Black
WikiPathways	27	WP4808	Endochondral ossification with skeletal dysplasias		-2	7	3.9	30182	63	206	3	1.5	0.83	4921|7067|11127	DDR2|THRA|KIF3A	-1.4	Black
WikiPathways	27	WP474	Endochondral ossification		-2	7	3.9	30182	63	206	3	1.5	0.83	4921|7067|11127	DDR2|THRA|KIF3A	-1.4	Black
GO Biological Processes	19	GO:0010639	negative regulation of organelle organization	19_GO:0048519 negative regulation of biological process	-2	3	3.1	30182	341	206	7	3.4	1.3	546|4131|23075|26471|51499|55755|80206	ATRX|MAP1B|SWAP70|NUPR1|TRIAP1|CDK5RAP2|FHOD3	-1.4	Black
GO Biological Processes	19	GO:0032355	response to estradiol	19_GO:0050896 response to stimulus	-2	4.9	3.5	30182	120	206	4	1.9	0.96	1788|4131|6774|8837	DNMT3A|MAP1B|STAT3|CFLAR	-1.4	Black
GO Biological Processes	19	GO:0043200	response to amino acid	19_GO:0050896 response to stimulus	-2	4.9	3.5	30182	120	206	4	1.9	0.96	1788|2730|6935|64121	DNMT3A|GCLM|ZEB1|RRAGC	-1.4	Black
GO Biological Processes	19	GO:0051223	regulation of protein transport	19_GO:0051179 localization	-2	2.6	2.9	30182	517	206	9	4.4	1.4	4947|5108|9727|10541|10961|11060|23255|56850|57506	OAZ2|PCM1|RAB11FIP3|ANP32B|ERP29|WWP2|MTCL1|GRIPAP1|MAVS	-1.4	Black
Reactome Gene Sets	6	R-HSA-2990846	SUMOylation		-2	3.9	3.3	30182	188	206	5	2.4	1.1	1107|1788|7067|7508|9126	CHD3|DNMT3A|THRA|XPC|SMC3	-1.4	Black
GO Biological Processes	19	GO:0030031	cell projection assembly	19_GO:0009987 cellular process	-2	2.7	3	30182	429	206	8	3.9	1.3	5108|8481|11127|22832|23300|55112|79659|80776	PCM1|OFD1|KIF3A|CEP162|ATMIN|DYNC2I1|DYNC2H1|B9D2	-1.4	Black
GO Biological Processes	19	GO:0070936	protein K48-linked ubiquitination	19_GO:0008152 metabolic process	-2	6.9	3.9	30182	64	206	3	1.5	0.83	7324|9111|10475	UBE2E1|NMI|TRIM38	-1.4	Black
GO Biological Processes	19	GO:1903046	meiotic cell cycle process	19_GO:0022414 reproductive process	-2	3.9	3.3	30182	189	206	5	2.4	1.1	546|994|4361|9126|27030	ATRX|CDC25B|MRE11|SMC3|MLH3	-1.4	Black
GO Biological Processes	19	GO:0072594	establishment of protein localization to organelle	19_GO:0051179 localization	-2	3	3	30182	346	206	7	3.4	1.3	6774|6788|22863|27072|54832|83752|152877	STAT3|STK3|ATG14|VPS41|VPS13C|LONP2|FAM53A	-1.4	Black
GO Biological Processes	19	GO:0009725	response to hormone	19_GO:0050896 response to stimulus	-11	3.7	8.8	30182	784	395	38	9.6	1.5	283|572|585|652|687|1385|1408|1645|1646|1718|2058|3625|3638|3643|3717|3727|3815|3952|3953|4155|4882|5069|5166|5919|6654|6773|7035|7357|8644|8743|10018|10521|10628|11170|23175|23433|143686|376497	ANG|BAD|BBS4|BMP4|KLF9|CREB1|CRY2|AKR1C1|AKR1C2|DHCR24|EPRS1|INHBB|INSIG1|INSR|JAK2|JUND|KIT|LEP|LEPR|MBP|NPR2|PAPPA|PDK4|RARRES2|SOS1|STAT2|TFPI|UGCG|AKR1C3|TNFSF10|BCL2L11|DDX17|TXNIP|FAM107A|LPIN1|RHOQ|SESN3|SLC27A1	-9	Blue
GO Biological Processes	19	GO:0043065	positive regulation of apoptotic process	19_GO:0048518 positive regulation of biological process	-7.9	3.7	7.3	30182	536	395	26	6.6	1.2	166|220|322|572|652|3625|3717|3952|7164|8462|8644|8743|8874|9262|10018|10181|10550|10628|22925|23429|25816|51147|79156|84883|94241|96459	TLE5|ALDH1A3|APBB1|BAD|BMP4|INHBB|JAK2|LEP|TPD52L1|KLF11|AKR1C3|TNFSF10|ARHGEF7|STK17B|BCL2L11|RBM5|ARL6IP5|TXNIP|PLA2R1|RYBP|TNFAIP8|ING4|PLEKHF1|AIFM2|TP53INP1|FNIP1	-6	Blue
GO Biological Processes	19	GO:0032870	cellular response to hormone stimulus	19_GO:0050896 response to stimulus	-7.8	3.8	7.3	30182	501	395	25	6.3	1.2	585|652|687|1645|1646|2058|3625|3638|3643|3717|3815|3952|3953|5166|5919|6654|7035|7357|8644|10018|10521|11170|23175|23433|376497	BBS4|BMP4|KLF9|AKR1C1|AKR1C2|EPRS1|INHBB|INSIG1|INSR|JAK2|KIT|LEP|LEPR|PDK4|RARRES2|SOS1|TFPI|UGCG|AKR1C3|BCL2L11|DDX17|FAM107A|LPIN1|RHOQ|SLC27A1	-6	Blue
GO Biological Processes	19	GO:0043068	positive regulation of programmed cell death	19_GO:0048518 positive regulation of biological process	-7.6	3.6	7.1	30182	553	395	26	6.6	1.2	166|220|322|572|652|3625|3717|3952|7164|8462|8644|8743|8874|9262|10018|10181|10550|10628|22925|23429|25816|51147|79156|84883|94241|96459	TLE5|ALDH1A3|APBB1|BAD|BMP4|INHBB|JAK2|LEP|TPD52L1|KLF11|AKR1C3|TNFSF10|ARHGEF7|STK17B|BCL2L11|RBM5|ARL6IP5|TXNIP|PLA2R1|RYBP|TNFAIP8|ING4|PLEKHF1|AIFM2|TP53INP1|FNIP1	-5.7	Blue
GO Biological Processes	19	GO:1901652	response to peptide	19_GO:0050896 response to stimulus	-7.3	3.9	7.1	30182	456	395	23	5.8	1.2	1385|1408|2058|2697|3479|3625|3638|3643|3717|3727|3952|4882|5166|5919|6654|6773|8462|8743|10018|23175|23433|143686|376497	CREB1|CRY2|EPRS1|GJA1|IGF1|INHBB|INSIG1|INSR|JAK2|JUND|LEP|NPR2|PDK4|RARRES2|SOS1|STAT2|KLF11|TNFSF10|BCL2L11|LPIN1|RHOQ|SESN3|SLC27A1	-5.5	Blue
GO Biological Processes	19	GO:0042327	positive regulation of phosphorylation	19_GO:0048518 positive regulation of biological process	-7.2	3	6.6	30182	786	395	31	7.8	1.4	92|283|408|572|652|1389|2013|3306|3479|3625|3643|3717|3815|3952|3953|4739|5919|7164|7423|8764|8817|10826|26137|50937|51704|54757|79817|80310|81617|96459|376497	ACVR2A|ANG|ARRB1|BAD|BMP4|CREBL2|EMP2|HSPA2|IGF1|INHBB|INSR|JAK2|KIT|LEP|LEPR|NEDD9|RARRES2|TPD52L1|VEGFB|TNFRSF14|FGF18|FAXDC2|ZBTB20|CDON|GPRC5B|FAM20A|MOB3B|PDGFD|CAB39L|FNIP1|SLC27A1	-5.4	Blue
GO Biological Processes	19	GO:0001934	positive regulation of protein phosphorylation	19_GO:0048518 positive regulation of biological process	-7	3.1	6.5	30182	718	395	29	7.3	1.3	92|283|408|652|1389|2013|3306|3479|3625|3643|3717|3815|3952|3953|4739|5919|7164|7423|8764|8817|10826|50937|51704|54757|79817|80310|81617|96459|376497	ACVR2A|ANG|ARRB1|BMP4|CREBL2|EMP2|HSPA2|IGF1|INHBB|INSR|JAK2|KIT|LEP|LEPR|NEDD9|RARRES2|TPD52L1|VEGFB|TNFRSF14|FGF18|FAXDC2|CDON|GPRC5B|FAM20A|MOB3B|PDGFD|CAB39L|FNIP1|SLC27A1	-5.2	Blue
GO Biological Processes	19	GO:0048871	multicellular organismal homeostasis	19_GO:0042592 homeostatic process	-6.9	3.4	6.6	30182	559	395	25	6.3	1.2	32|582|585|652|819|1777|2329|2697|3717|3815|3953|4155|5532|6223|6654|10018|10891|23373|30061|58494|79068|116151|161882|196740|340719	ACACB|BBS1|BBS4|BMP4|CAMLG|DNASE2|FMO4|GJA1|JAK2|KIT|LEPR|MBP|PPP3CB|RPS19|SOS1|BCL2L11|PPARGC1A|CRTC1|SLC40A1|JAM2|FTO|FAM210B|ZFPM1|VSTM4|NANOS1	-5.2	Blue
WikiPathways	27	WP4313	Ferroptosis		-6.8	11	8.9	30182	65	395	9	2.3	0.75	1645|1646|2222|5094|8644|30061|84557|84883|112483	AKR1C1|AKR1C2|FDFT1|PCBP2|AKR1C3|SLC40A1|MAP1LC3A|AIFM2|SAT2	-5.1	Blue
GO Biological Processes	19	GO:0010942	positive regulation of cell death	19_GO:0048518 positive regulation of biological process	-6.6	3.2	6.4	30182	621	395	26	6.6	1.2	166|220|322|572|652|3625|3717|3952|7164|8462|8644|8743|8874|9262|10018|10181|10550|10628|22925|23429|25816|51147|79156|84883|94241|96459	TLE5|ALDH1A3|APBB1|BAD|BMP4|INHBB|JAK2|LEP|TPD52L1|KLF11|AKR1C3|TNFSF10|ARHGEF7|STK17B|BCL2L11|RBM5|ARL6IP5|TXNIP|PLA2R1|RYBP|TNFAIP8|ING4|PLEKHF1|AIFM2|TP53INP1|FNIP1	-4.9	Blue
GO Biological Processes	19	GO:0006066	alcohol metabolic process	19_GO:0008152 metabolic process	-6.6	4.3	6.8	30182	319	395	18	4.6	1	125|128|220|1593|1645|1646|1718|2222|3157|3479|3638|3949|3952|3953|4597|6697|8644|84532	ADH1B|ADH5|ALDH1A3|CYP27A1|AKR1C1|AKR1C2|DHCR24|FDFT1|HMGCS1|IGF1|INSIG1|LDLR|LEP|LEPR|MVD|SPR|AKR1C3|ACSS1	-4.9	Blue
GO Biological Processes	19	GO:0007167	enzyme-linked receptor protein signaling pathway	19_GO:0023052 signaling	-6.5	3.2	6.3	30182	626	395	26	6.6	1.2	92|652|819|2331|3479|3625|3643|3717|3815|4054|4739|4882|5166|5919|6654|7423|8646|8817|8874|8895|9068|10628|23433|56963|79987|80310	ACVR2A|BMP4|CAMLG|FMOD|IGF1|INHBB|INSR|JAK2|KIT|LTBP3|NEDD9|NPR2|PDK4|RARRES2|SOS1|VEGFB|CHRD|FGF18|ARHGEF7|CPNE3|ANGPTL1|TXNIP|RHOQ|RGMA|SVEP1|PDGFD	-4.9	Blue
GO Biological Processes	19	GO:0048608	reproductive structure development	19_GO:0022414 reproductive process	-6.4	4.5	6.8	30182	291	395	17	4.3	1	92|283|652|1028|1718|3206|3625|3643|3815|3952|4521|4882|8644|8743|10018|10409|23598	ACVR2A|ANG|BMP4|CDKN1C|DHCR24|HOXA10|INHBB|INSR|KIT|LEP|NUDT1|NPR2|AKR1C3|TNFSF10|BCL2L11|BASP1|PATZ1	-4.8	Blue
GO Biological Processes	19	GO:0061458	reproductive system development	19_GO:0032502 developmental process	-6.4	4.4	6.8	30182	295	395	17	4.3	1	92|283|652|1028|1718|3206|3625|3643|3815|3952|4521|4882|8644|8743|10018|10409|23598	ACVR2A|ANG|BMP4|CDKN1C|DHCR24|HOXA10|INHBB|INSR|KIT|LEP|NUDT1|NPR2|AKR1C3|TNFSF10|BCL2L11|BASP1|PATZ1	-4.7	Blue
GO Biological Processes	19	GO:0043434	response to peptide hormone	19_GO:0050896 response to stimulus	-6.3	3.9	6.5	30182	369	395	19	4.8	1.1	1385|1408|2058|3625|3638|3643|3717|3727|3952|4882|5166|5919|6654|6773|8743|23175|23433|143686|376497	CREB1|CRY2|EPRS1|INHBB|INSIG1|INSR|JAK2|JUND|LEP|NPR2|PDK4|RARRES2|SOS1|STAT2|TNFSF10|LPIN1|RHOQ|SESN3|SLC27A1	-4.7	Blue
GO Biological Processes	19	GO:0030097	hemopoiesis	19_GO:0032502 developmental process	-6.1	3	6	30182	659	395	26	6.6	1.2	652|1028|1385|1777|2323|2737|3428|3717|3815|3952|3953|4094|4783|5532|6223|8544|9759|9935|23598|26022|26108|57326|64343|96459|116151|161882	BMP4|CDKN1C|CREB1|DNASE2|FLT3LG|GLI3|IFI16|JAK2|KIT|LEP|LEPR|MAF|NFIL3|PPP3CB|RPS19|PIR|HDAC4|MAFB|PATZ1|TMEM98|PYGO1|PBXIP1|AZI2|FNIP1|FAM210B|ZFPM1	-4.5	Blue
GO Biological Processes	19	GO:0019216	regulation of lipid metabolic process	19_GO:0008152 metabolic process	-6.1	4	6.4	30182	344	395	18	4.6	1	32|347|585|1385|1389|2329|3638|3815|3949|3952|5166|5919|8644|9563|10891|23175|26137|376497	ACACB|APOD|BBS4|CREB1|CREBL2|FMO4|INSIG1|KIT|LDLR|LEP|PDK4|RARRES2|AKR1C3|H6PD|PPARGC1A|LPIN1|ZBTB20|SLC27A1	-4.5	Blue
GO Biological Processes	19	GO:1901653	cellular response to peptide	19_GO:0050896 response to stimulus	-6.1	4.2	6.5	30182	310	395	17	4.3	1	2058|2697|3479|3625|3638|3643|3717|3952|4882|5166|5919|6654|8462|10018|23175|23433|376497	EPRS1|GJA1|IGF1|INHBB|INSIG1|INSR|JAK2|LEP|NPR2|PDK4|RARRES2|SOS1|KLF11|BCL2L11|LPIN1|RHOQ|SLC27A1	-4.5	Blue
GO Biological Processes	19	GO:0001501	skeletal system development	19_GO:0032502 developmental process	-5.9	3.3	6.1	30182	507	395	22	5.6	1.2	92|166|582|652|1009|1028|2697|2737|3206|3479|3638|3815|3952|3953|4054|4882|8646|8817|9464|10522|57326|161882	ACVR2A|TLE5|BBS1|BMP4|CDH11|CDKN1C|GJA1|GLI3|HOXA10|IGF1|INSIG1|KIT|LEP|LEPR|LTBP3|NPR2|CHRD|FGF18|HAND2|DEAF1|PBXIP1|ZFPM1	-4.4	Blue
GO Biological Processes	19	GO:0032868	response to insulin	19_GO:0050896 response to stimulus	-5.9	4.9	6.7	30182	217	395	14	3.5	0.93	1408|2058|3625|3638|3643|3952|5166|5919|6654|8743|23175|23433|143686|376497	CRY2|EPRS1|INHBB|INSIG1|INSR|LEP|PDK4|RARRES2|SOS1|TNFSF10|LPIN1|RHOQ|SESN3|SLC27A1	-4.4	Blue
GO Biological Processes	19	GO:1901615	organic hydroxy compound metabolic process	19_GO:0008152 metabolic process	-5.9	3.4	6.1	30182	468	395	21	5.3	1.1	125|128|220|1593|1645|1646|1718|2222|3157|3479|3638|3949|3952|3953|4597|6697|8644|9464|10826|25953|84532	ADH1B|ADH5|ALDH1A3|CYP27A1|AKR1C1|AKR1C2|DHCR24|FDFT1|HMGCS1|IGF1|INSIG1|LDLR|LEP|LEPR|MVD|SPR|AKR1C3|HAND2|FAXDC2|PNKD|ACSS1	-4.4	Blue
GO Biological Processes	19	GO:0008406	gonad development	19_GO:0022414 reproductive process	-5.9	4.9	6.6	30182	220	395	14	3.5	0.93	92|283|3206|3625|3643|3815|3952|4521|4882|8644|8743|10018|10409|23598	ACVR2A|ANG|HOXA10|INHBB|INSR|KIT|LEP|NUDT1|NPR2|AKR1C3|TNFSF10|BCL2L11|BASP1|PATZ1	-4.3	Blue
GO Biological Processes	19	GO:0031175	neuron projection development	19_GO:0032502 developmental process	-5.7	3	5.8	30182	647	395	25	6.3	1.2	104|322|347|582|585|1009|1267|1385|2737|2824|3717|4135|4882|5532|6405|6654|7869|9638|10129|11075|23114|23557|51299|56963|257194	ADARB1|APBB1|APOD|BBS1|BBS4|CDH11|CNP|CREB1|GLI3|GPM6B|JAK2|MAP6|NPR2|PPP3CB|SEMA3F|SOS1|SEMA3B|FEZ1|FRY|STMN2|NFASC|SNAPIN|NRN1|RGMA|NEGR1	-4.2	Blue
GO Biological Processes	19	GO:0045137	development of primary sexual characteristics	19_GO:0022414 reproductive process	-5.7	4.8	6.5	30182	225	395	14	3.5	0.93	92|283|3206|3625|3643|3815|3952|4521|4882|8644|8743|10018|10409|23598	ACVR2A|ANG|HOXA10|INHBB|INSR|KIT|LEP|NUDT1|NPR2|AKR1C3|TNFSF10|BCL2L11|BASP1|PATZ1	-4.2	Blue
GO Biological Processes	19	GO:0006979	response to oxidative stress	19_GO:0050896 response to stimulus	-5.7	3.8	6.1	30182	366	395	18	4.6	1	347|572|1718|2878|3717|4521|6649|8644|9817|10550|10628|10891|22921|22925|79956|80310|84557|94241	APOD|BAD|DHCR24|GPX3|JAK2|NUDT1|SOD3|AKR1C3|KEAP1|ARL6IP5|TXNIP|PPARGC1A|MSRB2|PLA2R1|ERMP1|PDGFD|MAP1LC3A|TP53INP1	-4.2	Blue
GO Biological Processes	19	GO:0044320	cellular response to leptin stimulus	19_GO:0050896 response to stimulus	-5.7	22	10	30182	17	395	5	1.3	0.56	585|3625|3952|3953|7357	BBS4|INHBB|LEP|LEPR|UGCG	-4.2	Blue
GO Biological Processes	19	GO:0062012	regulation of small molecule metabolic process	19_GO:0008152 metabolic process	-5.7	3.9	6.2	30182	331	395	17	4.3	1	32|572|2329|3479|3638|3643|3815|3949|3952|3953|5166|8644|9056|9563|9759|10891|26137	ACACB|BAD|FMO4|IGF1|INSIG1|INSR|KIT|LDLR|LEP|LEPR|PDK4|AKR1C3|SLC7A7|H6PD|HDAC4|PPARGC1A|ZBTB20	-4.2	Blue
GO Biological Processes	19	GO:0007169	transmembrane receptor protein tyrosine kinase signaling pathway	19_GO:0023052 signaling	-5.5	3.5	5.9	30182	416	395	19	4.8	1.1	819|3479|3643|3717|3815|4739|4882|5166|5919|6654|7423|8817|8874|8895|9068|10628|23433|79987|80310	CAMLG|IGF1|INSR|JAK2|KIT|NEDD9|NPR2|PDK4|RARRES2|SOS1|VEGFB|FGF18|ARHGEF7|CPNE3|ANGPTL1|TXNIP|RHOQ|SVEP1|PDGFD	-4.1	Blue
WikiPathways	27	WP1982	Sterol regulatory element-binding proteins (SREBP) signaling		-5.4	8.6	7.4	30182	71	395	8	2	0.71	1385|2222|3157|3638|3949|4597|23175|84532	CREB1|FDFT1|HMGCS1|INSIG1|LDLR|MVD|LPIN1|ACSS1	-3.9	Blue
GO Biological Processes	19	GO:0007548	sex differentiation	19_GO:0022414 reproductive process	-5.4	4.2	6.1	30182	276	395	15	3.8	0.96	92|283|1718|3206|3625|3643|3815|3952|4521|4882|8644|8743|10018|10409|23598	ACVR2A|ANG|DHCR24|HOXA10|INHBB|INSR|KIT|LEP|NUDT1|NPR2|AKR1C3|TNFSF10|BCL2L11|BASP1|PATZ1	-3.9	Blue
GO Biological Processes	19	GO:0032869	cellular response to insulin stimulus	19_GO:0050896 response to stimulus	-5.3	5.6	6.5	30182	151	395	11	2.8	0.83	2058|3625|3638|3643|3952|5166|5919|6654|23175|23433|376497	EPRS1|INHBB|INSIG1|INSR|LEP|PDK4|RARRES2|SOS1|LPIN1|RHOQ|SLC27A1	-3.9	Blue
GO Biological Processes	19	GO:0033210	leptin-mediated signaling pathway	19_GO:0023052 signaling	-5.2	31	11	30182	10	395	4	1	0.5	585|3952|3953|7357	BBS4|LEP|LEPR|UGCG	-3.8	Blue
GO Biological Processes	19	GO:0044321	response to leptin	19_GO:0050896 response to stimulus	-5.2	18	9.1	30182	21	395	5	1.3	0.56	585|3625|3952|3953|7357	BBS4|INHBB|LEP|LEPR|UGCG	-3.8	Blue
GO Biological Processes	19	GO:1903131	mononuclear cell differentiation	19_GO:0032502 developmental process	-5.2	3.8	5.8	30182	324	395	16	4.1	0.99	652|2737|3428|3815|3952|3953|4783|5532|8544|9759|9935|23598|26022|64343|96459|161882	BMP4|GLI3|IFI16|KIT|LEP|LEPR|NFIL3|PPP3CB|PIR|HDAC4|MAFB|PATZ1|TMEM98|AZI2|FNIP1|ZFPM1	-3.8	Blue
GO Biological Processes	19	GO:0045087	innate immune response	19_GO:0044419 biological process involved in interspecies interaction between organisms	-5.2	2.7	5.3	30182	745	395	26	6.6	1.2	104|283|710|715|716|1675|2058|2537|3428|3434|3588|3717|4600|5094|5919|6773|8764|10241|23521|29800|51257|51295|51296|64343|80216|338382	ADARB1|ANG|SERPING1|C1R|C1S|CFD|EPRS1|IFI6|IFI16|IFIT1|IL10RB|JAK2|MX2|PCBP2|RARRES2|STAT2|TNFRSF14|CALCOCO2|RPL13A|ZDHHC1|MARCHF2|ECSIT|SLC15A3|AZI2|ALPK1|RAB7B	-3.8	Blue
WikiPathways	27	WP3599	Transcription factor regulation in adipogenesis		-5.1	17	8.8	30182	22	395	5	1.3	0.56	1385|3643|3952|10891|23175	CREB1|INSR|LEP|PPARGC1A|LPIN1	-3.7	Blue
GO Biological Processes	19	GO:0010810	regulation of cell-substrate adhesion	19_GO:0050789 regulation of biological process	-5.1	4.5	6	30182	222	395	13	3.3	0.9	347|1842|2013|2192|2824|3717|4739|4811|5212|8874|11170|23189|151887	APOD|ECM2|EMP2|FBLN1|GPM6B|JAK2|NEDD9|NID1|VIT|ARHGEF7|FAM107A|KANK1|CCDC80	-3.7	Blue
GO Biological Processes	19	GO:0009753	response to jasmonic acid	19_GO:0050896 response to stimulus	-5.1	57	13	30182	4	395	3	0.76	0.44	1645|1646|8644	AKR1C1|AKR1C2|AKR1C3	-3.7	Blue
GO Biological Processes	19	GO:0071395	cellular response to jasmonic acid stimulus	19_GO:0050896 response to stimulus	-5.1	57	13	30182	4	395	3	0.76	0.44	1645|1646|8644	AKR1C1|AKR1C2|AKR1C3	-3.7	Blue
GO Biological Processes	19	GO:0043086	negative regulation of catalytic activity	19_GO:0065007 biological regulation	-5	2.8	5.3	30182	666	395	24	6.1	1.2	32|104|585|652|710|1028|1031|1408|1471|1718|2537|2644|3428|3434|3953|5018|5064|7035|10252|11142|22925|23175|25816|96459	ACACB|ADARB1|BBS4|BMP4|SERPING1|CDKN1C|CDKN2C|CRY2|CST3|DHCR24|IFI6|GCHFR|IFI16|IFIT1|LEPR|OXA1L|PALM|TFPI|SPRY1|PKIG|PLA2R1|LPIN1|TNFAIP8|FNIP1	-3.7	Blue
GO Biological Processes	19	GO:0007276	gamete generation	19_GO:0022414 reproductive process	-5	2.6	5.2	30182	760	395	26	6.6	1.2	92|283|572|585|652|2593|2697|3206|3306|3625|3815|3952|4882|6654|10018|10522|10983|23598|26108|54993|58494|79582|90780|91978|119710|340719	ACVR2A|ANG|BAD|BBS4|BMP4|GAMT|GJA1|HOXA10|HSPA2|INHBB|KIT|LEP|NPR2|SOS1|BCL2L11|DEAF1|CCNI|PATZ1|PYGO1|ZSCAN2|JAM2|SPAG16|PYGO2|TPGS1|IFTAP|NANOS1	-3.6	Blue
GO Biological Processes	19	GO:0016125	sterol metabolic process	19_GO:0008152 metabolic process	-5	5.8	6.3	30182	132	395	10	2.5	0.79	1593|1718|2222|3157|3638|3949|3952|3953|4597|10826	CYP27A1|DHCR24|FDFT1|HMGCS1|INSIG1|LDLR|LEP|LEPR|MVD|FAXDC2	-3.6	Blue
GO Biological Processes	19	GO:0046661	male sex differentiation	19_GO:0022414 reproductive process	-4.9	5.1	6.1	30182	164	395	11	2.8	0.83	92|1718|3206|3625|3643|3815|4521|8644|8743|10018|23598	ACVR2A|DHCR24|HOXA10|INHBB|INSR|KIT|NUDT1|AKR1C3|TNFSF10|BCL2L11|PATZ1	-3.6	Blue
GO Biological Processes	19	GO:1901617	organic hydroxy compound biosynthetic process	19_GO:0008152 metabolic process	-4.8	5	6	30182	169	395	11	2.8	0.83	1593|1718|2222|3157|3638|3952|4597|6697|8644|9464|10826	CYP27A1|DHCR24|FDFT1|HMGCS1|INSIG1|LEP|MVD|SPR|AKR1C3|HAND2|FAXDC2	-3.5	Blue
GO Biological Processes	19	GO:0008584	male gonad development	19_GO:0022414 reproductive process	-4.8	5.5	6.1	30182	140	395	10	2.5	0.79	92|3206|3625|3643|3815|4521|8644|8743|10018|23598	ACVR2A|HOXA10|INHBB|INSR|KIT|NUDT1|AKR1C3|TNFSF10|BCL2L11|PATZ1	-3.5	Blue
GO Biological Processes	19	GO:0016126	sterol biosynthetic process	19_GO:0008152 metabolic process	-4.8	11	7.4	30182	42	395	6	1.5	0.62	1718|2222|3157|3638|4597|10826	DHCR24|FDFT1|HMGCS1|INSIG1|MVD|FAXDC2	-3.5	Blue
GO Biological Processes	19	GO:0046546	development of primary male sexual characteristics	19_GO:0022414 reproductive process	-4.8	5.4	6.1	30182	141	395	10	2.5	0.79	92|3206|3625|3643|3815|4521|8644|8743|10018|23598	ACVR2A|HOXA10|INHBB|INSR|KIT|NUDT1|AKR1C3|TNFSF10|BCL2L11|PATZ1	-3.4	Blue
GO Biological Processes	19	GO:0070542	response to fatty acid	19_GO:0050896 response to stimulus	-4.7	8.5	6.9	30182	63	395	7	1.8	0.66	572|1645|1646|3949|4155|5166|8644	BAD|AKR1C1|AKR1C2|LDLR|MBP|PDK4|AKR1C3	-3.4	Blue
GO Biological Processes	19	GO:0007610	behavior	19_GO:0032501 multicellular organismal process	-4.7	2.8	5.1	30182	607	395	22	5.6	1.2	92|104|220|582|585|1267|1385|2548|2737|2890|3643|3815|3949|3952|4739|5532|6507|9464|10550|23373|91978|257194	ACVR2A|ADARB1|ALDH1A3|BBS1|BBS4|CNP|CREB1|GAA|GLI3|GRIA1|INSR|KIT|LDLR|LEP|NEDD9|PPP3CB|SLC1A3|HAND2|ARL6IP5|CRTC1|TPGS1|NEGR1	-3.4	Blue
GO Biological Processes	19	GO:0006720	isoprenoid metabolic process	19_GO:0008152 metabolic process	-4.6	5.9	6.1	30182	117	395	9	2.3	0.75	125|128|220|1645|2222|3157|4597|5919|8644	ADH1B|ADH5|ALDH1A3|AKR1C1|FDFT1|HMGCS1|MVD|RARRES2|AKR1C3	-3.3	Blue
GO Biological Processes	19	GO:0008203	cholesterol metabolic process	19_GO:0008152 metabolic process	-4.6	5.9	6.1	30182	117	395	9	2.3	0.75	1593|1718|2222|3157|3638|3949|3952|3953|4597	CYP27A1|DHCR24|FDFT1|HMGCS1|INSIG1|LDLR|LEP|LEPR|MVD	-3.3	Blue
Reactome Gene Sets	6	R-HSA-193775	Synthesis of bile acids and bile salts via 24-hydroxycholesterol		-4.6	22	9	30182	14	395	4	1	0.5	1593|1645|1646|8644	CYP27A1|AKR1C1|AKR1C2|AKR1C3	-3.3	Blue
GO Biological Processes	19	GO:0044283	small molecule biosynthetic process	19_GO:0008152 metabolic process	-4.6	3.1	5.1	30182	443	395	18	4.6	1	32|220|1593|1718|2222|2593|3157|3638|3952|3953|4597|6507|6697|8644|10891|55258|56997|84532	ACACB|ALDH1A3|CYP27A1|DHCR24|FDFT1|GAMT|HMGCS1|INSIG1|LEP|LEPR|MVD|SLC1A3|SPR|AKR1C3|PPARGC1A|THNSL2|COQ8A|ACSS1	-3.3	Blue
GO Biological Processes	19	GO:0060348	bone development	19_GO:0032502 developmental process	-4.6	4.3	5.6	30182	214	395	12	3	0.86	652|2697|2737|3479|3638|3815|3952|3953|4054|4882|8817|161882	BMP4|GJA1|GLI3|IGF1|INSIG1|KIT|LEP|LEPR|LTBP3|NPR2|FGF18|ZFPM1	-3.3	Blue
GO Biological Processes	19	GO:0046165	alcohol biosynthetic process	19_GO:0008152 metabolic process	-4.5	6.6	6.2	30182	92	395	8	2	0.71	1593|1718|2222|3157|3638|3952|4597|6697	CYP27A1|DHCR24|FDFT1|HMGCS1|INSIG1|LEP|MVD|SPR	-3.3	Blue
GO Biological Processes	19	GO:0002521	leukocyte differentiation	19_GO:0032502 developmental process	-4.5	3.2	5.1	30182	406	395	17	4.3	1	652|1385|2737|3428|3815|3952|3953|4783|5532|8544|9759|9935|23598|26022|64343|96459|161882	BMP4|CREB1|GLI3|IFI16|KIT|LEP|LEPR|NFIL3|PPP3CB|PIR|HDAC4|MAFB|PATZ1|TMEM98|AZI2|FNIP1|ZFPM1	-3.3	Blue
GO Biological Processes	19	GO:0035239	tube morphogenesis	19_GO:0032502 developmental process	-4.5	2.6	4.9	30182	670	395	23	5.8	1.2	283|347|585|652|2018|2737|3949|3952|3953|4814|4882|6654|7423|7716|8817|9464|10018|10252|10522|55081|56963|147372|196740	ANG|APOD|BBS4|BMP4|EMX2|GLI3|LDLR|LEP|LEPR|NINJ1|NPR2|SOS1|VEGFB|VEZF1|FGF18|HAND2|BCL2L11|SPRY1|DEAF1|IFT57|RGMA|CCBE1|VSTM4	-3.3	Blue
GO Biological Processes	19	GO:0046890	regulation of lipid biosynthetic process	19_GO:0008152 metabolic process	-4.5	4.6	5.6	30182	182	395	11	2.8	0.83	1385|1389|3638|3949|3952|5166|8644|9563|23175|26137|376497	CREB1|CREBL2|INSIG1|LDLR|LEP|PDK4|AKR1C3|H6PD|LPIN1|ZBTB20|SLC27A1	-3.2	Blue
GO Biological Processes	19	GO:0071345	cellular response to cytokine stimulus	19_GO:0050896 response to stimulus	-4.5	2.6	4.8	30182	719	395	24	6.1	1.2	572|585|1385|2058|3428|3434|3588|3625|3717|3815|3952|3953|4783|4882|6654|6773|7357|8764|9145|9817|23521|64343|338382|376497	BAD|BBS4|CREB1|EPRS1|IFI16|IFIT1|IL10RB|INHBB|JAK2|KIT|LEP|LEPR|NFIL3|NPR2|SOS1|STAT2|UGCG|TNFRSF14|SYNGR1|KEAP1|RPL13A|AZI2|RAB7B|SLC27A1	-3.2	Blue
GO Biological Processes	19	GO:0045859	regulation of protein kinase activity	19_GO:0008152 metabolic process	-4.5	2.7	4.9	30182	627	395	22	5.6	1.2	104|283|652|1028|1031|2013|3479|3643|3717|3815|3952|4739|6654|7164|8817|10252|10983|11142|51704|80310|81617|376497	ADARB1|ANG|BMP4|CDKN1C|CDKN2C|EMP2|IGF1|INSR|JAK2|KIT|LEP|NEDD9|SOS1|TPD52L1|FGF18|SPRY1|CCNI|PKIG|GPRC5B|PDGFD|CAB39L|SLC27A1	-3.2	Blue
Reactome Gene Sets	6	R-HSA-193807	Synthesis of bile acids and bile salts via 27-hydroxycholesterol		-4.5	20	8.6	30182	15	395	4	1	0.5	1593|1645|1646|8644	CYP27A1|AKR1C1|AKR1C2|AKR1C3	-3.2	Blue
GO Biological Processes	19	GO:0008202	steroid metabolic process	19_GO:0008152 metabolic process	-4.4	3.9	5.3	30182	256	395	13	3.3	0.9	1593|1645|1646|1718|2222|3157|3638|3949|3952|3953|4597|8644|10826	CYP27A1|AKR1C1|AKR1C2|DHCR24|FDFT1|HMGCS1|INSIG1|LDLR|LEP|LEPR|MVD|AKR1C3|FAXDC2	-3.2	Blue
Reactome Gene Sets	6	R-HSA-8957322	Metabolism of steroids		-4.4	5	5.7	30182	154	395	10	2.5	0.79	32|1593|1645|1646|1718|2222|3157|3638|4597|8644	ACACB|CYP27A1|AKR1C1|AKR1C2|DHCR24|FDFT1|HMGCS1|INSIG1|MVD|AKR1C3	-3.2	Blue
GO Biological Processes	19	GO:0061448	connective tissue development	19_GO:0032502 developmental process	-4.4	4.1	5.4	30182	221	395	12	3	0.86	582|585|652|2737|3952|4054|4882|8817|9464|10891|57326|79068	BBS1|BBS4|BMP4|GLI3|LEP|LTBP3|NPR2|FGF18|HAND2|PPARGC1A|PBXIP1|FTO	-3.2	Blue
GO Biological Processes	19	GO:0007420	brain development	19_GO:0032502 developmental process	-4.4	2.5	4.7	30182	777	395	25	6.3	1.2	220|347|572|582|585|652|1267|1385|2018|2737|3625|4155|6654|9638|9815|9935|10018|10409|23114|50937|80055|90780|257194|284612|340719	ALDH1A3|APOD|BAD|BBS1|BBS4|BMP4|CNP|CREB1|EMX2|GLI3|INHBB|MBP|SOS1|FEZ1|GIT2|MAFB|BCL2L11|BASP1|NFASC|CDON|PGAP1|PYGO2|NEGR1|SYPL2|NANOS1	-3.2	Blue
GO Biological Processes	19	GO:0034308	primary alcohol metabolic process	19_GO:0008152 metabolic process	-4.4	6.3	6	30182	97	395	8	2	0.71	125|128|220|1645|1646|3479|8644|84532	ADH1B|ADH5|ALDH1A3|AKR1C1|AKR1C2|IGF1|AKR1C3|ACSS1	-3.1	Blue
GO Biological Processes	19	GO:0052548	regulation of endopeptidase activity	19_GO:0008152 metabolic process	-4.4	3.4	5.1	30182	336	395	15	3.8	0.96	572|710|1471|1718|2537|3428|3717|4155|5720|8743|10018|10550|25816|55081|96459	BAD|SERPING1|CST3|DHCR24|IFI6|IFI16|JAK2|MBP|PSME1|TNFSF10|BCL2L11|ARL6IP5|TNFAIP8|IFT57|FNIP1	-3.1	Blue
GO Biological Processes	19	GO:0006721	terpenoid metabolic process	19_GO:0008152 metabolic process	-4.3	6.2	6	30182	98	395	8	2	0.71	125|128|220|1645|2222|3157|5919|8644	ADH1B|ADH5|ALDH1A3|AKR1C1|FDFT1|HMGCS1|RARRES2|AKR1C3	-3.1	Blue
GO Biological Processes	19	GO:1902652	secondary alcohol metabolic process	19_GO:0008152 metabolic process	-4.3	5.4	5.7	30182	127	395	9	2.3	0.75	1593|1718|2222|3157|3638|3949|3952|3953|4597	CYP27A1|DHCR24|FDFT1|HMGCS1|INSIG1|LDLR|LEP|LEPR|MVD	-3.1	Blue
GO Biological Processes	19	GO:1901699	cellular response to nitrogen compound	19_GO:0050896 response to stimulus	-4.3	2.6	4.8	30182	643	395	22	5.6	1.2	2058|2697|2890|3434|3479|3625|3638|3643|3717|3952|4882|5166|5919|6507|6654|8462|10018|23175|23433|80310|143686|376497	EPRS1|GJA1|GRIA1|IFIT1|IGF1|INHBB|INSIG1|INSR|JAK2|LEP|NPR2|PDK4|RARRES2|SLC1A3|SOS1|KLF11|BCL2L11|LPIN1|RHOQ|PDGFD|SESN3|SLC27A1	-3.1	Blue
WikiPathways	27	WP3584	MECP2 and associated Rett syndrome		-4.3	7.3	6.2	30182	73	395	7	1.8	0.66	1267|1385|2593|2890|3479|4155|50937	CNP|CREB1|GAMT|GRIA1|IGF1|MBP|CDON	-3.1	Blue
GO Biological Processes	19	GO:0051346	negative regulation of hydrolase activity	19_GO:0065007 biological regulation	-4.3	3.3	5	30182	344	395	15	3.8	0.96	585|710|1408|1471|1718|2537|2644|3428|3953|7035|10252|22925|23175|25816|96459	BBS4|SERPING1|CRY2|CST3|DHCR24|IFI6|GCHFR|IFI16|LEPR|TFPI|SPRY1|PLA2R1|LPIN1|TNFAIP8|FNIP1	-3	Blue
GO Biological Processes	19	GO:0008283	cell population proliferation	19_GO:0009987 cellular process	-4.2	2.5	4.7	30182	699	395	23	5.8	1.2	92|572|582|652|1031|2013|2018|2737|3479|3815|3953|4882|5532|8817|9464|11119|23107|23189|50937|55081|64343|83593|196740	ACVR2A|BAD|BBS1|BMP4|CDKN2C|EMP2|EMX2|GLI3|IGF1|KIT|LEPR|NPR2|PPP3CB|FGF18|HAND2|BTN3A1|MRPS27|KANK1|CDON|IFT57|AZI2|RASSF5|VSTM4	-3	Blue
WikiPathways	27	WP236	Adipogenesis		-4.2	5.2	5.6	30182	131	395	9	2.3	0.75	652|1385|1675|1879|3479|3952|6773|10891|23175	BMP4|CREB1|CFD|EBF1|IGF1|LEP|STAT2|PPARGC1A|LPIN1	-3	Blue
WikiPathways	27	WP3935	Leptin-insulin signaling overlap		-4.2	18	8.1	30182	17	395	4	1	0.5	3643|3717|3952|3953	INSR|JAK2|LEP|LEPR	-3	Blue
GO Biological Processes	19	GO:0061564	axon development	19_GO:0032502 developmental process	-4.2	3.2	4.9	30182	388	395	16	4.1	0.99	104|322|347|1009|1267|1385|2737|2824|3717|4882|5532|6405|6654|7869|9638|23114	ADARB1|APBB1|APOD|CDH11|CNP|CREB1|GLI3|GPM6B|JAK2|NPR2|PPP3CB|SEMA3F|SOS1|SEMA3B|FEZ1|NFASC	-3	Blue
WikiPathways	27	WP2034	Leptin signaling pathway		-4.2	7	6.1	30182	76	395	7	1.8	0.66	32|572|1385|3717|3952|3953|6654	ACACB|BAD|CREB1|JAK2|LEP|LEPR|SOS1	-3	Blue
GO Biological Processes	19	GO:0010906	regulation of glucose metabolic process	19_GO:0008152 metabolic process	-4.2	5.9	5.8	30182	103	395	8	2	0.71	32|572|3479|3643|3952|3953|5166|10891	ACACB|BAD|IGF1|INSR|LEP|LEPR|PDK4|PPARGC1A	-3	Blue
WikiPathways	27	WP4874	CAMKK2 pathway		-4.2	12	7	30182	33	395	5	1.3	0.56	1385|4094|8874|9759|84557	CREB1|MAF|ARHGEF7|HDAC4|MAP1LC3A	-3	Blue
GO Biological Processes	19	GO:0007585	respiratory gaseous exchange by respiratory system	19_GO:0032501 multicellular organismal process	-4.2	8.7	6.4	30182	53	395	6	1.5	0.62	128|2548|3176|9935|79582|147372	ADH5|GAA|HNMT|MAFB|SPAG16|CCBE1	-3	Blue
GO Biological Processes	19	GO:2000116	regulation of cysteine-type endopeptidase activity	19_GO:0008152 metabolic process	-4.2	3.9	5.2	30182	234	395	12	3	0.86	572|1471|1718|2537|3428|3717|8743|10018|10550|25816|55081|96459	BAD|CST3|DHCR24|IFI6|IFI16|JAK2|TNFSF10|BCL2L11|ARL6IP5|TNFAIP8|IFT57|FNIP1	-3	Blue
GO Biological Processes	19	GO:0007281	germ cell development	19_GO:0022414 reproductive process	-4.2	3.5	5	30182	310	395	14	3.5	0.93	283|585|652|3306|3625|3815|4882|10522|26108|58494|79582|90780|91978|340719	ANG|BBS4|BMP4|HSPA2|INHBB|KIT|NPR2|DEAF1|PYGO1|JAM2|SPAG16|PYGO2|TPGS1|NANOS1	-3	Blue
GO Biological Processes	19	GO:0051345	positive regulation of hydrolase activity	19_GO:0065007 biological regulation	-4.1	2.7	4.7	30182	569	395	20	5.1	1.1	283|572|3428|3717|3815|4155|4739|5720|6654|8743|8874|9771|9779|10018|10550|22841|55081|55616|56963|125058	ANG|BAD|IFI16|JAK2|KIT|MBP|NEDD9|PSME1|SOS1|TNFSF10|ARHGEF7|RAPGEF5|TBC1D5|BCL2L11|ARL6IP5|RAB11FIP2|IFT57|ASAP3|RGMA|TBC1D16	-3	Blue
KEGG Pathway	24	hsa04014	Ras signaling pathway		-4.1	3.9	5.1	30182	236	395	12	3	0.86	572|2323|3479|3643|3815|6654|7423|8817|9771|80310|81579|83593	BAD|FLT3LG|IGF1|INSR|KIT|SOS1|VEGFB|FGF18|RAPGEF5|PDGFD|PLA2G12A|RASSF5	-3	Blue
WikiPathways	27	WP3594	Circadian rhythm genes		-4.1	4.2	5.2	30182	201	395	11	2.8	0.83	687|1385|1408|1471|1628|3727|3952|4783|10891|23373|50865	KLF9|CREB1|CRY2|CST3|DBP|JUND|LEP|NFIL3|PPARGC1A|CRTC1|HEBP1	-2.9	Blue
WikiPathways	27	WP1992	Genes targeted by miRNAs in adipocytes		-4.1	17	7.8	30182	18	395	4	1	0.5	2697|3479|9464|9759	GJA1|IGF1|HAND2|HDAC4	-2.9	Blue
WikiPathways	27	WP5193	Cholesterol synthesis disorders		-4.1	17	7.8	30182	18	395	4	1	0.5	1718|2222|3157|4597	DHCR24|FDFT1|HMGCS1|MVD	-2.9	Blue
GO Biological Processes	19	GO:0071396	cellular response to lipid	19_GO:0050896 response to stimulus	-4.1	2.8	4.7	30182	527	395	19	4.8	1.1	572|652|687|1385|1645|1646|3625|3638|3717|3949|3952|5166|7035|8644|9464|10018|10521|11170|116151	BAD|BMP4|KLF9|CREB1|AKR1C1|AKR1C2|INHBB|INSIG1|JAK2|LDLR|LEP|PDK4|TFPI|AKR1C3|HAND2|BCL2L11|DDX17|FAM107A|FAM210B	-2.9	Blue
WikiPathways	27	WP5205	Clock-controlled autophagy in bone metabolism		-4.1	6.7	5.9	30182	80	395	7	1.8	0.66	652|3479|3717|3952|8646|79443|84557	BMP4|IGF1|JAK2|LEP|CHRD|FYCO1|MAP1LC3A	-2.9	Blue
GO Biological Processes	19	GO:1902653	secondary alcohol biosynthetic process	19_GO:0008152 metabolic process	-4.1	11	6.8	30182	35	395	5	1.3	0.56	1718|2222|3157|3638|4597	DHCR24|FDFT1|HMGCS1|INSIG1|MVD	-2.9	Blue
GO Biological Processes	19	GO:0071398	cellular response to fatty acid	19_GO:0050896 response to stimulus	-4.1	11	6.8	30182	35	395	5	1.3	0.56	1645|1646|3949|5166|8644	AKR1C1|AKR1C2|LDLR|PDK4|AKR1C3	-2.9	Blue
GO Biological Processes	19	GO:0006695	cholesterol biosynthetic process	19_GO:0008152 metabolic process	-4.1	11	6.8	30182	35	395	5	1.3	0.56	1718|2222|3157|3638|4597	DHCR24|FDFT1|HMGCS1|INSIG1|MVD	-2.9	Blue
GO Biological Processes	19	GO:0043549	regulation of kinase activity	19_GO:0008152 metabolic process	-4	2.4	4.5	30182	720	395	23	5.8	1.2	104|283|572|652|1028|1031|2013|3479|3643|3717|3815|3952|4739|6654|7164|8817|10252|10983|11142|51704|80310|81617|376497	ADARB1|ANG|BAD|BMP4|CDKN1C|CDKN2C|EMP2|IGF1|INSR|JAK2|KIT|LEP|NEDD9|SOS1|TPD52L1|FGF18|SPRY1|CCNI|PKIG|GPRC5B|PDGFD|CAB39L|SLC27A1	-2.9	Blue
GO Biological Processes	19	GO:0071375	cellular response to peptide hormone stimulus	19_GO:0050896 response to stimulus	-4	3.8	5	30182	243	395	12	3	0.86	2058|3625|3638|3643|3717|3952|5166|5919|6654|23175|23433|376497	EPRS1|INHBB|INSIG1|INSR|JAK2|LEP|PDK4|RARRES2|SOS1|LPIN1|RHOQ|SLC27A1	-2.9	Blue
GO Biological Processes	19	GO:0007586	digestion	19_GO:0032501 multicellular organismal process	-4	5.6	5.6	30182	109	395	8	2	0.71	1645|1646|3949|3952|4882|7357|8544|10891	AKR1C1|AKR1C2|LDLR|LEP|NPR2|UGCG|PIR|PPARGC1A	-2.9	Blue
GO Biological Processes	19	GO:0030162	regulation of proteolysis	19_GO:0008152 metabolic process	-4	2.4	4.5	30182	726	395	23	5.8	1.2	572|710|819|1471|1718|2537|3428|3717|4155|5720|7035|8743|9817|10018|10550|23429|25816|26022|29997|55081|56963|96459|147372	BAD|SERPING1|CAMLG|CST3|DHCR24|IFI6|IFI16|JAK2|MBP|PSME1|TFPI|TNFSF10|KEAP1|BCL2L11|ARL6IP5|RYBP|TNFAIP8|TMEM98|NOP53|IFT57|RGMA|FNIP1|CCBE1	-2.8	Blue
GO Biological Processes	19	GO:0042593	glucose homeostasis	19_GO:0042592 homeostatic process	-4	4	5.1	30182	208	395	11	2.8	0.83	572|1408|3643|3952|3953|5166|10891|22841|26137|80024|143686	BAD|CRY2|INSR|LEP|LEPR|PDK4|PPARGC1A|RAB11FIP2|ZBTB20|SLC8B1|SESN3	-2.8	Blue
GO Biological Processes	19	GO:0033500	carbohydrate homeostasis	19_GO:0042592 homeostatic process	-4	4	5	30182	209	395	11	2.8	0.83	572|1408|3643|3952|3953|5166|10891|22841|26137|80024|143686	BAD|CRY2|INSR|LEP|LEPR|PDK4|PPARGC1A|RAB11FIP2|ZBTB20|SLC8B1|SESN3	-2.8	Blue
GO Biological Processes	19	GO:0071417	cellular response to organonitrogen compound	19_GO:0050896 response to stimulus	-4	2.6	4.5	30182	586	395	20	5.1	1.1	2058|2697|3479|3625|3638|3643|3717|3952|4882|5166|5919|6507|6654|8462|10018|23175|23433|80310|143686|376497	EPRS1|GJA1|IGF1|INHBB|INSIG1|INSR|JAK2|LEP|NPR2|PDK4|RARRES2|SLC1A3|SOS1|KLF11|BCL2L11|LPIN1|RHOQ|PDGFD|SESN3|SLC27A1	-2.8	Blue
GO Biological Processes	19	GO:0006694	steroid biosynthetic process	19_GO:0008152 metabolic process	-4	5.5	5.5	30182	111	395	8	2	0.71	1593|1718|2222|3157|3638|4597|8644|10826	CYP27A1|DHCR24|FDFT1|HMGCS1|INSIG1|MVD|AKR1C3|FAXDC2	-2.8	Blue
GO Biological Processes	19	GO:0048589	developmental growth	19_GO:0040007 growth	-4	3	4.7	30182	408	395	16	4.1	0.99	104|347|652|1028|2737|3479|3952|3953|4814|4882|5532|6405|6654|10252|51299|90780	ADARB1|APOD|BMP4|CDKN1C|GLI3|IGF1|LEP|LEPR|NINJ1|NPR2|PPP3CB|SEMA3F|SOS1|SPRY1|NRN1|PYGO2	-2.8	Blue
GO Biological Processes	19	GO:0040007	growth	19_GO:0040007 growth	-4	3	4.7	30182	408	395	16	4.1	0.99	104|347|652|1028|2737|3479|3952|3953|4814|4882|5532|6405|6654|10252|51299|90780	ADARB1|APOD|BMP4|CDKN1C|GLI3|IGF1|LEP|LEPR|NINJ1|NPR2|PPP3CB|SEMA3F|SOS1|SPRY1|NRN1|PYGO2	-2.8	Blue
GO Biological Processes	19	GO:0042306	regulation of protein import into nucleus	19_GO:0051179 localization	-4	7.9	6.1	30182	58	395	6	1.5	0.62	347|652|2737|3717|3952|11142	APOD|BMP4|GLI3|JAK2|LEP|PKIG	-2.8	Blue
GO Biological Processes	19	GO:0009991	response to extracellular stimulus	19_GO:0050896 response to stimulus	-4	2.8	4.6	30182	496	395	18	4.6	1	32|166|585|3428|3625|3949|3952|4521|5166|6223|8644|9563|9779|10891|11170|84557|96459|143686	ACACB|TLE5|BBS4|IFI16|INHBB|LDLR|LEP|NUDT1|PDK4|RPS19|AKR1C3|H6PD|TBC1D5|PPARGC1A|FAM107A|MAP1LC3A|FNIP1|SESN3	-2.8	Blue
GO Biological Processes	19	GO:1901661	quinone metabolic process	19_GO:0008152 metabolic process	-3.9	10	6.5	30182	37	395	5	1.3	0.56	1645|1646|8644|56997|84883	AKR1C1|AKR1C2|AKR1C3|COQ8A|AIFM2	-2.8	Blue
GO Biological Processes	19	GO:0032787	monocarboxylic acid metabolic process	19_GO:0008152 metabolic process	-3.9	2.8	4.6	30182	498	395	18	4.6	1	32|125|128|220|1593|1645|1646|2593|3479|3952|6507|8644|10891|23175|25953|55258|84532|376497	ACACB|ADH1B|ADH5|ALDH1A3|CYP27A1|AKR1C1|AKR1C2|GAMT|IGF1|LEP|SLC1A3|AKR1C3|PPARGC1A|LPIN1|PNKD|THNSL2|ACSS1|SLC27A1	-2.8	Blue
GO Biological Processes	19	GO:0060363	cranial suture morphogenesis	19_GO:0032502 developmental process	-3.9	29	9	30182	8	395	3	0.76	0.44	652|2737|3638	BMP4|GLI3|INSIG1	-2.8	Blue
GO Biological Processes	19	GO:0008610	lipid biosynthetic process	19_GO:0008152 metabolic process	-3.9	2.6	4.5	30182	591	395	20	5.1	1.1	32|220|283|1593|1718|2222|3157|3638|4597|7357|8644|8705|10351|10826|23175|30815|55258|80055|84532|376497	ACACB|ALDH1A3|ANG|CYP27A1|DHCR24|FDFT1|HMGCS1|INSIG1|MVD|UGCG|AKR1C3|B3GALT4|ABCA8|FAXDC2|LPIN1|ST6GALNAC6|THNSL2|PGAP1|ACSS1|SLC27A1	-2.8	Blue
GO Biological Processes	19	GO:0051098	regulation of binding	19_GO:0065007 biological regulation	-3.9	3.1	4.7	30182	369	395	15	3.8	0.96	166|652|3428|3434|3479|3717|8874|9464|9759|23557|50937|56963|58499|90780|161882	TLE5|BMP4|IFI16|IFIT1|IGF1|JAK2|ARHGEF7|HAND2|HDAC4|SNAPIN|CDON|RGMA|ZNF462|PYGO2|ZFPM1	-2.8	Blue
GO Biological Processes	19	GO:0008285	negative regulation of cell population proliferation	19_GO:0048519 negative regulation of biological process	-3.9	2.3	4.4	30182	787	395	24	6.1	1.2	104|283|347|652|687|1028|1031|1718|1805|2192|2737|3717|5920|8462|8764|10181|10252|10891|51147|55081|83593|84875|94241|96459	ADARB1|ANG|APOD|BMP4|KLF9|CDKN1C|CDKN2C|DHCR24|DPT|FBLN1|GLI3|JAK2|PLAAT4|KLF11|TNFRSF14|RBM5|SPRY1|PPARGC1A|ING4|IFT57|RASSF5|PARP10|TP53INP1|FNIP1	-2.8	Blue
GO Biological Processes	19	GO:0021545	cranial nerve development	19_GO:0032502 developmental process	-3.9	7.6	5.9	30182	60	395	6	1.5	0.62	104|2737|4882|6405|6507|9935	ADARB1|GLI3|NPR2|SEMA3F|SLC1A3|MAFB	-2.7	Blue
GO Biological Processes	19	GO:0006687	glycosphingolipid metabolic process	19_GO:0008152 metabolic process	-3.9	7.6	5.9	30182	60	395	6	1.5	0.62	2581|3815|7357|8705|30815|285362	GALC|KIT|UGCG|B3GALT4|ST6GALNAC6|SUMF1	-2.7	Blue
GO Biological Processes	19	GO:0051607	defense response to virus	19_GO:0044419 biological process involved in interspecies interaction between organisms	-3.9	3.6	4.8	30182	253	395	12	3	0.86	104|2537|3428|3434|3588|4600|5094|6773|10521|29800|51257|64343	ADARB1|IFI6|IFI16|IFIT1|IL10RB|MX2|PCBP2|STAT2|DDX17|ZDHHC1|MARCHF2|AZI2	-2.7	Blue
Reactome Gene Sets	6	R-HSA-556833	Metabolism of lipids		-3.8	2.4	4.3	30182	743	395	23	5.8	1.2	32|1593|1645|1646|1718|2222|2581|3157|3638|4597|5920|7357|8644|8800|8895|10891|22925|23175|25816|55588|81579|285362|376497	ACACB|CYP27A1|AKR1C1|AKR1C2|DHCR24|FDFT1|GALC|HMGCS1|INSIG1|MVD|PLAAT4|UGCG|AKR1C3|PEX11A|CPNE3|PPARGC1A|PLA2R1|LPIN1|TNFAIP8|MED29|PLA2G12A|SUMF1|SLC27A1	-2.7	Blue
GO Biological Processes	19	GO:0048667	cell morphogenesis involved in neuron differentiation	19_GO:0032502 developmental process	-3.8	2.9	4.6	30182	418	395	16	4.1	0.99	104|322|582|1009|1267|1385|2737|4135|4882|5532|6405|6507|6654|7869|9638|23114	ADARB1|APBB1|BBS1|CDH11|CNP|CREB1|GLI3|MAP6|NPR2|PPP3CB|SEMA3F|SLC1A3|SOS1|SEMA3B|FEZ1|NFASC	-2.7	Blue
WikiPathways	27	WP4970	Galanin receptor pathway		-3.8	15	7.2	30182	21	395	4	1	0.5	1028|1385|10018|10891	CDKN1C|CREB1|BCL2L11|PPARGC1A	-2.7	Blue
GO Biological Processes	19	GO:0140546	defense response to symbiont	19_GO:0044419 biological process involved in interspecies interaction between organisms	-3.8	3.6	4.8	30182	254	395	12	3	0.86	104|2537|3428|3434|3588|4600|5094|6773|10521|29800|51257|64343	ADARB1|IFI6|IFI16|IFIT1|IL10RB|MX2|PCBP2|STAT2|DDX17|ZDHHC1|MARCHF2|AZI2	-2.7	Blue
GO Biological Processes	19	GO:0007283	spermatogenesis	19_GO:0022414 reproductive process	-3.8	2.5	4.4	30182	600	395	20	5.1	1.1	92|572|585|2593|2697|3206|3306|3625|3815|4882|10018|10983|23598|26108|54993|58494|79582|90780|91978|119710	ACVR2A|BAD|BBS4|GAMT|GJA1|HOXA10|HSPA2|INHBB|KIT|NPR2|BCL2L11|CCNI|PATZ1|PYGO1|ZSCAN2|JAM2|SPAG16|PYGO2|TPGS1|IFTAP	-2.7	Blue
GO Biological Processes	19	GO:0006006	glucose metabolic process	19_GO:0008152 metabolic process	-3.8	5.3	5.3	30182	116	395	8	2	0.71	347|572|2548|3952|3953|5166|9563|10891	APOD|BAD|GAA|LEP|LEPR|PDK4|H6PD|PPARGC1A	-2.7	Blue
KEGG Pathway	24	hsa04010	MAPK signaling pathway		-3.8	3.4	4.7	30182	294	395	13	3.3	0.9	408|2323|3306|3479|3643|3727|3815|5532|6654|7423|8817|51295|80310	ARRB1|FLT3LG|HSPA2|IGF1|INSR|JUND|KIT|PPP3CB|SOS1|VEGFB|FGF18|ECSIT|PDGFD	-2.7	Blue
GO Biological Processes	19	GO:0046649	lymphocyte activation	19_GO:0002376 immune system process	-3.8	2.8	4.5	30182	464	395	17	4.3	1	2013|2737|3815|3952|3953|4783|5532|9759|9935|11119|23598|26022|64343|83593|96459|161882|200081	EMP2|GLI3|KIT|LEP|LEPR|NFIL3|PPP3CB|HDAC4|MAFB|BTN3A1|PATZ1|TMEM98|AZI2|RASSF5|FNIP1|ZFPM1|TXLNA	-2.7	Blue
GO Biological Processes	19	GO:0071407	cellular response to organic cyclic compound	19_GO:0050896 response to stimulus	-3.8	2.7	4.5	30182	510	395	18	4.6	1	652|687|1385|3434|3625|3638|3717|3952|4882|6507|7035|8644|9464|10018|10521|10550|11170|116151	BMP4|KLF9|CREB1|IFIT1|INHBB|INSIG1|JAK2|LEP|NPR2|SLC1A3|TFPI|AKR1C3|HAND2|BCL2L11|DDX17|ARL6IP5|FAM107A|FAM210B	-2.7	Blue
GO Biological Processes	19	GO:0010876	lipid localization	19_GO:0051179 localization	-3.8	3	4.6	30182	378	395	15	3.8	0.96	347|1408|1645|3949|3952|7357|10350|10351|23460|55852|57146|80830|80833|81579|376497	APOD|CRY2|AKR1C1|LDLR|LEP|UGCG|ABCA9|ABCA8|ABCA6|TEX2|LDAF1|APOL6|APOL3|PLA2G12A|SLC27A1	-2.7	Blue
GO Biological Processes	19	GO:0006109	regulation of carbohydrate metabolic process	19_GO:0008152 metabolic process	-3.8	4.2	5	30182	183	395	10	2.5	0.79	32|572|3479|3643|3952|3953|5166|9759|10891|26137	ACACB|BAD|IGF1|INSR|LEP|LEPR|PDK4|HDAC4|PPARGC1A|ZBTB20	-2.7	Blue
GO Biological Processes	19	GO:0052547	regulation of peptidase activity	19_GO:0008152 metabolic process	-3.8	2.9	4.5	30182	424	395	16	4.1	0.99	572|710|1471|1718|2537|3428|3717|4155|5720|7035|8743|10018|10550|25816|55081|96459	BAD|SERPING1|CST3|DHCR24|IFI6|IFI16|JAK2|MBP|PSME1|TFPI|TNFSF10|BCL2L11|ARL6IP5|TNFAIP8|IFT57|FNIP1	-2.7	Blue
GO Biological Processes	19	GO:0051129	negative regulation of cellular component organization	19_GO:0048519 negative regulation of biological process	-3.8	2.4	4.3	30182	703	395	22	5.6	1.2	120|347|585|652|1471|3306|3479|3949|4155|5253|6405|7869|8874|9638|11075|11170|23189|23521|23557|29997|56963|85464	ADD3|APOD|BBS4|BMP4|CST3|HSPA2|IGF1|LDLR|MBP|PHF2|SEMA3F|SEMA3B|ARHGEF7|FEZ1|STMN2|FAM107A|KANK1|RPL13A|SNAPIN|NOP53|RGMA|SSH2	-2.7	Blue
WikiPathways	27	WP4808	Endochondral ossification with skeletal dysplasias		-3.8	7.3	5.7	30182	63	395	6	1.5	0.62	1028|2737|3157|3479|8817|9759	CDKN1C|GLI3|HMGCS1|IGF1|FGF18|HDAC4	-2.7	Blue
WikiPathways	27	WP474	Endochondral ossification		-3.8	7.3	5.7	30182	63	395	6	1.5	0.62	1028|2737|3157|3479|8817|9759	CDKN1C|GLI3|HMGCS1|IGF1|FGF18|HDAC4	-2.7	Blue
GO Biological Processes	19	GO:0044597	daunorubicin metabolic process	19_GO:0008152 metabolic process	-3.8	25	8.5	30182	9	395	3	0.76	0.44	1645|1646|8644	AKR1C1|AKR1C2|AKR1C3	-2.7	Blue
GO Biological Processes	19	GO:0006069	ethanol oxidation	19_GO:0008152 metabolic process	-3.8	25	8.5	30182	9	395	3	0.76	0.44	125|128|84532	ADH1B|ADH5|ACSS1	-2.7	Blue
WikiPathways	27	WP696	Benzo(a)pyrene metabolism		-3.8	25	8.5	30182	9	395	3	0.76	0.44	1645|1646|8644	AKR1C1|AKR1C2|AKR1C3	-2.7	Blue
GO Biological Processes	19	GO:0001775	cell activation	19_GO:0032501 multicellular organismal process	-3.8	2.4	4.3	30182	705	395	22	5.6	1.2	2013|2737|3479|3717|3815|3952|3953|4783|4882|5532|6288|9759|9935|11119|23598|26022|64343|83593|96459|161145|161882|200081	EMP2|GLI3|IGF1|JAK2|KIT|LEP|LEPR|NFIL3|NPR2|PPP3CB|SAA1|HDAC4|MAFB|BTN3A1|PATZ1|TMEM98|AZI2|RASSF5|FNIP1|TMEM229B|ZFPM1|TXLNA	-2.7	Blue
GO Biological Processes	19	GO:0048872	homeostasis of number of cells	19_GO:0042592 homeostatic process	-3.7	3.5	4.7	30182	260	395	12	3	0.86	652|819|1777|3717|3815|5532|6223|6654|10018|30061|116151|161882	BMP4|CAMLG|DNASE2|JAK2|KIT|PPP3CB|RPS19|SOS1|BCL2L11|SLC40A1|FAM210B|ZFPM1	-2.6	Blue
GO Biological Processes	19	GO:0010675	regulation of cellular carbohydrate metabolic process	19_GO:0008152 metabolic process	-3.7	4.5	5	30182	152	395	9	2.3	0.75	32|572|3479|3643|3952|3953|5166|9759|10891	ACACB|BAD|IGF1|INSR|LEP|LEPR|PDK4|HDAC4|PPARGC1A	-2.6	Blue
WikiPathways	27	WP3932	Focal adhesion: PI3K-Akt-mTOR-signaling pathway		-3.7	3.3	4.6	30182	302	395	13	3.3	0.9	572|1385|3479|3643|3717|3815|6654|7423|8817|10891|50509|80310|81617	BAD|CREB1|IGF1|INSR|JAK2|KIT|SOS1|VEGFB|FGF18|PPARGC1A|COL5A3|PDGFD|CAB39L	-2.6	Blue
GO Biological Processes	19	GO:0034599	cellular response to oxidative stress	19_GO:0050896 response to stimulus	-3.7	3.8	4.8	30182	224	395	11	2.8	0.83	3717|6649|8644|9817|10550|10891|22925|79956|80310|84557|94241	JAK2|SOD3|AKR1C3|KEAP1|ARL6IP5|PPARGC1A|PLA2R1|ERMP1|PDGFD|MAP1LC3A|TP53INP1	-2.6	Blue
KEGG Pathway	24	hsa04152	AMPK signaling pathway		-3.7	5.1	5.1	30182	121	395	8	2	0.71	32|1385|3479|3643|3952|3953|10891|81617	ACACB|CREB1|IGF1|INSR|LEP|LEPR|PPARGC1A|CAB39L	-2.6	Blue
GO Biological Processes	19	GO:0042157	lipoprotein metabolic process	19_GO:0008152 metabolic process	-3.7	5.1	5.1	30182	121	395	8	2	0.71	3949|7357|29800|51304|55146|80055|80830|80833	LDLR|UGCG|ZDHHC1|ZDHHC3|ZDHHC4|PGAP1|APOL6|APOL3	-2.6	Blue
GO Biological Processes	19	GO:0030335	positive regulation of cell migration	19_GO:0040011 locomotion	-3.7	2.6	4.3	30182	569	395	19	4.8	1.1	652|3479|3643|3717|3815|4739|5919|6405|7423|7869|8764|8817|8874|8895|11170|58494|64094|80310|147372	BMP4|IGF1|INSR|JAK2|KIT|NEDD9|RARRES2|SEMA3F|VEGFB|SEMA3B|TNFRSF14|FGF18|ARHGEF7|CPNE3|FAM107A|JAM2|SMOC2|PDGFD|CCBE1	-2.6	Blue
GO Biological Processes	19	GO:0048232	male gamete generation	19_GO:0022414 reproductive process	-3.7	2.5	4.3	30182	619	395	20	5.1	1.1	92|572|585|2593|2697|3206|3306|3625|3815|4882|10018|10983|23598|26108|54993|58494|79582|90780|91978|119710	ACVR2A|BAD|BBS4|GAMT|GJA1|HOXA10|HSPA2|INHBB|KIT|NPR2|BCL2L11|CCNI|PATZ1|PYGO1|ZSCAN2|JAM2|SPAG16|PYGO2|TPGS1|IFTAP	-2.6	Blue
GO Biological Processes	19	GO:0001944	vasculature development	19_GO:0032502 developmental process	-3.6	2.6	4.3	30182	526	395	18	4.6	1	283|347|652|2737|3949|3952|3953|4814|4882|5532|6654|7423|7716|8817|9464|79987|147372|196740	ANG|APOD|BMP4|GLI3|LDLR|LEP|LEPR|NINJ1|NPR2|PPP3CB|SOS1|VEGFB|VEZF1|FGF18|HAND2|SVEP1|CCBE1|VSTM4	-2.6	Blue
GO Biological Processes	19	GO:0030198	extracellular matrix organization	19_GO:0009987 cellular process	-3.6	3.4	4.6	30182	267	395	12	3	0.86	1805|1842|2192|2331|2824|4811|5212|25903|50509|57326|64094|151887	DPT|ECM2|FBLN1|FMOD|GPM6B|NID1|VIT|OLFML2B|COL5A3|PBXIP1|SMOC2|CCDC80	-2.6	Blue
GO Biological Processes	19	GO:0040008	regulation of growth	19_GO:0040007 growth	-3.6	2.5	4.2	30182	621	395	20	5.1	1.1	32|166|585|652|1031|1385|2593|2697|3479|3643|3952|6405|7003|7869|10018|10409|11170|51147|79068|340719	ACACB|TLE5|BBS4|BMP4|CDKN2C|CREB1|GAMT|GJA1|IGF1|INSR|LEP|SEMA3F|TEAD1|SEMA3B|BCL2L11|BASP1|FAM107A|ING4|FTO|NANOS1	-2.6	Blue
GO Biological Processes	19	GO:0043062	extracellular structure organization	19_GO:0009987 cellular process	-3.6	3.4	4.6	30182	268	395	12	3	0.86	1805|1842|2192|2331|2824|4811|5212|25903|50509|57326|64094|151887	DPT|ECM2|FBLN1|FMOD|GPM6B|NID1|VIT|OLFML2B|COL5A3|PBXIP1|SMOC2|CCDC80	-2.6	Blue
GO Biological Processes	19	GO:0010811	positive regulation of cell-substrate adhesion	19_GO:0048518 positive regulation of biological process	-3.6	4.9	5	30182	125	395	8	2	0.71	1842|2013|3717|4739|4811|5212|8874|151887	ECM2|EMP2|JAK2|NEDD9|NID1|VIT|ARHGEF7|CCDC80	-2.5	Blue
GO Biological Processes	19	GO:0044598	doxorubicin metabolic process	19_GO:0008152 metabolic process	-3.6	23	8	30182	10	395	3	0.76	0.44	1645|1646|8644	AKR1C1|AKR1C2|AKR1C3	-2.5	Blue
GO Biological Processes	19	GO:0031642	negative regulation of myelination	19_GO:0032502 developmental process	-3.6	23	8	30182	10	395	3	0.76	0.44	23175|26022|58494	LPIN1|TMEM98|JAM2	-2.5	Blue
GO Biological Processes	19	GO:0030647	aminoglycoside antibiotic metabolic process	19_GO:0008152 metabolic process	-3.6	23	8	30182	10	395	3	0.76	0.44	1645|1646|8644	AKR1C1|AKR1C2|AKR1C3	-2.5	Blue
GO Biological Processes	19	GO:0030638	polyketide metabolic process	19_GO:0008152 metabolic process	-3.6	23	8	30182	10	395	3	0.76	0.44	1645|1646|8644	AKR1C1|AKR1C2|AKR1C3	-2.5	Blue
GO Biological Processes	19	GO:0003016	respiratory system process	19_GO:0032501 multicellular organismal process	-3.6	13	6.6	30182	24	395	4	1	0.5	128|2548|79582|147372	ADH5|GAA|SPAG16|CCBE1	-2.5	Blue
Reactome Gene Sets	6	R-HSA-193368	Synthesis of bile acids and bile salts via 7alpha-hydroxycholesterol		-3.6	13	6.6	30182	24	395	4	1	0.5	1593|1645|1646|8644	CYP27A1|AKR1C1|AKR1C2|AKR1C3	-2.5	Blue
GO Biological Processes	19	GO:0021871	forebrain regionalization	19_GO:0032502 developmental process	-3.6	13	6.6	30182	24	395	4	1	0.5	652|2018|2737|80055	BMP4|EMX2|GLI3|PGAP1	-2.5	Blue
GO Biological Processes	19	GO:0045229	external encapsulating structure organization	19_GO:0009987 cellular process	-3.6	3.4	4.6	30182	270	395	12	3	0.86	1805|1842|2192|2331|2824|4811|5212|25903|50509|57326|64094|151887	DPT|ECM2|FBLN1|FMOD|GPM6B|NID1|VIT|OLFML2B|COL5A3|PBXIP1|SMOC2|CCDC80	-2.5	Blue
GO Biological Processes	19	GO:0000904	cell morphogenesis involved in differentiation	19_GO:0032502 developmental process	-3.6	2.7	4.3	30182	487	395	17	4.3	1	104|322|582|1009|1267|1385|2737|4135|4882|5532|6405|6507|6654|7869|9638|23114|161882	ADARB1|APBB1|BBS1|CDH11|CNP|CREB1|GLI3|MAP6|NPR2|PPP3CB|SEMA3F|SLC1A3|SOS1|SEMA3B|FEZ1|NFASC|ZFPM1	-2.5	Blue
GO Biological Processes	19	GO:0030218	erythrocyte differentiation	19_GO:0042592 homeostatic process	-3.6	5.6	5.2	30182	96	395	7	1.8	0.66	652|1777|3717|3815|6223|116151|161882	BMP4|DNASE2|JAK2|KIT|RPS19|FAM210B|ZFPM1	-2.5	Blue
Canonical Pathways	11	M3008	NABA ECM GLYCOPROTEINS		-3.6	3.9	4.7	30182	196	395	10	2.5	0.79	1805|1842|2192|4013|4054|4811|5212|64094|79987|285313	DPT|ECM2|FBLN1|VWA5A|LTBP3|NID1|VIT|SMOC2|SVEP1|IGSF10	-2.5	Blue
GO Biological Processes	19	GO:0030099	myeloid cell differentiation	19_GO:0032502 developmental process	-3.6	3.4	4.5	30182	273	395	12	3	0.86	652|1028|1385|1777|3428|3717|3815|4094|6223|8544|116151|161882	BMP4|CDKN1C|CREB1|DNASE2|IFI16|JAK2|KIT|MAF|RPS19|PIR|FAM210B|ZFPM1	-2.5	Blue
GO Biological Processes	19	GO:0045321	leukocyte activation	19_GO:0002376 immune system process	-3.5	2.5	4.2	30182	584	395	19	4.8	1.1	2013|2737|3717|3815|3952|3953|4783|5532|9759|9935|11119|23598|26022|64343|83593|96459|161145|161882|200081	EMP2|GLI3|JAK2|KIT|LEP|LEPR|NFIL3|PPP3CB|HDAC4|MAFB|BTN3A1|PATZ1|TMEM98|AZI2|RASSF5|FNIP1|TMEM229B|ZFPM1|TXLNA	-2.5	Blue
GO Biological Processes	19	GO:0097009	energy homeostasis	19_GO:0042592 homeostatic process	-3.5	8.5	5.8	30182	45	395	5	1.3	0.56	32|2329|3953|10891|23373	ACACB|FMO4|LEPR|PPARGC1A|CRTC1	-2.5	Blue
Canonical Pathways	11	M5884	NABA CORE MATRISOME		-3.5	3.3	4.5	30182	275	395	12	3	0.86	1805|1842|2192|2331|4013|4054|4811|5212|50509|64094|79987|285313	DPT|ECM2|FBLN1|FMOD|VWA5A|LTBP3|NID1|VIT|COL5A3|SMOC2|SVEP1|IGSF10	-2.5	Blue
GO Biological Processes	19	GO:0009896	positive regulation of catabolic process	19_GO:0048518 positive regulation of biological process	-3.5	2.5	4.2	30182	540	395	18	4.6	1	572|3479|3643|3949|9817|10018|10241|26137|29997|51257|56963|79068|79156|79443|83547|94241|143686|340719	BAD|IGF1|INSR|LDLR|KEAP1|BCL2L11|CALCOCO2|ZBTB20|NOP53|MARCHF2|RGMA|FTO|PLEKHF1|FYCO1|RILP|TP53INP1|SESN3|NANOS1	-2.5	Blue
Canonical Pathways	11	M167	PID AP1 PATHWAY		-3.5	6.5	5.4	30182	70	395	6	1.5	0.62	1385|2697|3727|4094|10018|23373	CREB1|GJA1|JUND|MAF|BCL2L11|CRTC1	-2.5	Blue
Reactome Gene Sets	6	R-HSA-400253	Circadian Clock		-3.5	6.5	5.4	30182	70	395	6	1.5	0.62	1385|1408|1628|4783|10891|23373	CREB1|CRY2|DBP|NFIL3|PPARGC1A|CRTC1	-2.5	Blue
GO Biological Processes	19	GO:0003013	circulatory system process	19_GO:0032501 multicellular organismal process	-3.5	2.6	4.2	30182	495	395	17	4.3	1	128|585|710|2013|2548|2697|3643|3952|3953|4882|6507|6649|7423|79987|83988|196740|376497	ADH5|BBS4|SERPING1|EMP2|GAA|GJA1|INSR|LEP|LEPR|NPR2|SLC1A3|SOD3|VEGFB|SVEP1|NCALD|VSTM4|SLC27A1	-2.5	Blue
GO Biological Processes	19	GO:0001503	ossification	19_GO:0032501 multicellular organismal process	-3.5	3.3	4.4	30182	278	395	12	3	0.86	652|1009|2737|2824|3479|3727|3952|4054|4882|8817|9464|285313	BMP4|CDH11|GLI3|GPM6B|IGF1|JUND|LEP|LTBP3|NPR2|FGF18|HAND2|IGSF10	-2.4	Blue
Reactome Gene Sets	6	R-HSA-2586552	Signaling by Leptin		-3.5	21	7.6	30182	11	395	3	0.76	0.44	3717|3952|3953	JAK2|LEP|LEPR	-2.4	Blue
GO Biological Processes	19	GO:0032276	regulation of gonadotropin secretion	19_GO:0051179 localization	-3.5	21	7.6	30182	11	395	3	0.76	0.44	2697|3625|3952	GJA1|INHBB|LEP	-2.4	Blue
Canonical Pathways	11	M32	PID HDAC CLASSIII PATHWAY		-3.5	12	6.3	30182	26	395	4	1	0.5	3206|9759|10891|84532	HOXA10|HDAC4|PPARGC1A|ACSS1	-2.4	Blue
GO Biological Processes	19	GO:0032147	activation of protein kinase activity	19_GO:0048518 positive regulation of biological process	-3.5	5.3	5	30182	100	395	7	1.8	0.66	283|2013|3479|3643|3717|3952|81617	ANG|EMP2|IGF1|INSR|JAK2|LEP|CAB39L	-2.4	Blue
GO Biological Processes	19	GO:0045860	positive regulation of protein kinase activity	19_GO:0048518 positive regulation of biological process	-3.5	2.9	4.3	30182	364	395	14	3.5	0.93	283|2013|3479|3643|3717|3815|3952|4739|7164|8817|51704|80310|81617|376497	ANG|EMP2|IGF1|INSR|JAK2|KIT|LEP|NEDD9|TPD52L1|FGF18|GPRC5B|PDGFD|CAB39L|SLC27A1	-2.4	Blue
GO Biological Processes	19	GO:0030098	lymphocyte differentiation	19_GO:0002376 immune system process	-3.5	3.3	4.4	30182	280	395	12	3	0.86	2737|3815|3952|3953|4783|5532|9759|9935|23598|26022|96459|161882	GLI3|KIT|LEP|LEPR|NFIL3|PPP3CB|HDAC4|MAFB|PATZ1|TMEM98|FNIP1|ZFPM1	-2.4	Blue
GO Biological Processes	19	GO:2000147	positive regulation of cell motility	19_GO:0040011 locomotion	-3.4	2.4	4.1	30182	594	395	19	4.8	1.1	652|3479|3643|3717|3815|4739|5919|6405|7423|7869|8764|8817|8874|8895|11170|58494|64094|80310|147372	BMP4|IGF1|INSR|JAK2|KIT|NEDD9|RARRES2|SEMA3F|VEGFB|SEMA3B|TNFRSF14|FGF18|ARHGEF7|CPNE3|FAM107A|JAM2|SMOC2|PDGFD|CCBE1	-2.4	Blue
GO Biological Processes	19	GO:0002262	myeloid cell homeostasis	19_GO:0042592 homeostatic process	-3.4	4.6	4.8	30182	132	395	8	2	0.71	652|1777|3717|3815|6223|10018|116151|161882	BMP4|DNASE2|JAK2|KIT|RPS19|BCL2L11|FAM210B|ZFPM1	-2.4	Blue
GO Biological Processes	19	GO:0045646	regulation of erythrocyte differentiation	19_GO:0042592 homeostatic process	-3.4	8.1	5.6	30182	47	395	5	1.3	0.56	92|9935|54681|116151|161882	ACVR2A|MAFB|P4HTM|FAM210B|ZFPM1	-2.4	Blue
WikiPathways	27	WP4718	Cholesterol metabolism with Bloch and Kandutsch-Russell pathways		-3.4	8.1	5.6	30182	47	395	5	1.3	0.56	1593|1718|2222|3157|4597	CYP27A1|DHCR24|FDFT1|HMGCS1|MVD	-2.4	Blue
GO Biological Processes	19	GO:0043281	regulation of cysteine-type endopeptidase activity involved in apoptotic process	19_GO:0008152 metabolic process	-3.4	3.7	4.5	30182	204	395	10	2.5	0.79	572|1718|2537|3717|8743|10018|10550|25816|55081|96459	BAD|DHCR24|IFI6|JAK2|TNFSF10|BCL2L11|ARL6IP5|TNFAIP8|IFT57|FNIP1	-2.4	Blue
GO Biological Processes	19	GO:0061035	regulation of cartilage development	19_GO:0032502 developmental process	-3.4	6.3	5.2	30182	73	395	6	1.5	0.62	652|2737|3952|4054|4094|8817	BMP4|GLI3|LEP|LTBP3|MAF|FGF18	-2.4	Blue
GO Biological Processes	19	GO:0060541	respiratory system development	19_GO:0032502 developmental process	-3.4	3.7	4.5	30182	205	395	10	2.5	0.79	220|652|1385|2737|4054|8817|10252|10409|23521|147372	ALDH1A3|BMP4|CREB1|GLI3|LTBP3|FGF18|SPRY1|BASP1|RPL13A|CCBE1	-2.4	Blue
GO Biological Processes	19	GO:1900180	regulation of protein localization to nucleus	19_GO:0051179 localization	-3.4	4.6	4.8	30182	134	395	8	2	0.71	347|652|2737|3717|3952|11142|26022|83593	APOD|BMP4|GLI3|JAK2|LEP|PKIG|TMEM98|RASSF5	-2.4	Blue
WikiPathways	27	WP4767	FGFR3 signaling in chondrocyte proliferation and terminal differentiation		-3.4	11	6.2	30182	27	395	4	1	0.5	652|1267|4882|8817	BMP4|CNP|NPR2|FGF18	-2.4	Blue
GO Biological Processes	19	GO:0001945	lymph vessel development	19_GO:0032502 developmental process	-3.4	11	6.2	30182	27	395	4	1	0.5	4882|5532|79987|147372	NPR2|PPP3CB|SVEP1|CCBE1	-2.4	Blue
Reactome Gene Sets	6	R-HSA-191273	Cholesterol biosynthesis		-3.4	11	6.2	30182	27	395	4	1	0.5	1718|2222|3157|4597	DHCR24|FDFT1|HMGCS1|MVD	-2.4	Blue
GO Biological Processes	19	GO:0021544	subpallium development	19_GO:0032502 developmental process	-3.4	11	6.2	30182	27	395	4	1	0.5	220|582|585|2737	ALDH1A3|BBS1|BBS4|GLI3	-2.4	Blue
GO Biological Processes	19	GO:0048545	response to steroid hormone	19_GO:0050896 response to stimulus	-3.4	3.2	4.3	30182	284	395	12	3	0.86	572|652|687|3717|4155|5069|7035|8644|10018|10521|10628|11170	BAD|BMP4|KLF9|JAK2|MBP|PAPPA|TFPI|AKR1C3|BCL2L11|DDX17|TXNIP|FAM107A	-2.4	Blue
GO Biological Processes	19	GO:0001525	angiogenesis	19_GO:0032502 developmental process	-3.4	3	4.3	30182	326	395	13	3.3	0.9	283|347|652|3952|3953|4814|4882|7423|7716|8817|9464|147372|196740	ANG|APOD|BMP4|LEP|LEPR|NINJ1|NPR2|VEGFB|VEZF1|FGF18|HAND2|CCBE1|VSTM4	-2.4	Blue
GO Biological Processes	19	GO:0010565	regulation of cellular ketone metabolic process	19_GO:0008152 metabolic process	-3.4	4.5	4.7	30182	135	395	8	2	0.71	32|2329|3638|5166|8644|9056|9563|10891	ACACB|FMO4|INSIG1|PDK4|AKR1C3|SLC7A7|H6PD|PPARGC1A	-2.4	Blue
Canonical Pathways	11	M5885	NABA MATRISOME ASSOCIATED		-3.4	2.2	4	30182	751	395	22	5.6	1.2	652|710|1471|2323|3479|3625|3952|5069|6405|7423|7869|8646|8722|8743|8817|9068|23452|54681|54757|80310|147372|284018	BMP4|SERPING1|CST3|FLT3LG|IGF1|INHBB|LEP|PAPPA|SEMA3F|VEGFB|SEMA3B|CHRD|CTSF|TNFSF10|FGF18|ANGPTL1|ANGPTL2|P4HTM|FAM20A|PDGFD|CCBE1|C17orf58	-2.4	Blue
GO Biological Processes	19	GO:0008333	endosome to lysosome transport	19_GO:0051179 localization	-3.4	6.2	5.2	30182	74	395	6	1.5	0.62	23339|23557|79156|83547|201475|338382	VPS39|SNAPIN|PLEKHF1|RILP|RAB12|RAB7B	-2.4	Blue
GO Biological Processes	19	GO:0048638	regulation of developmental growth	19_GO:0040007 growth	-3.4	3	4.3	30182	328	395	13	3.3	0.9	32|585|652|1385|2593|3479|3643|3952|6405|7869|10018|10409|79068	ACACB|BBS4|BMP4|CREB1|GAMT|IGF1|INSR|LEP|SEMA3F|SEMA3B|BCL2L11|BASP1|FTO	-2.4	Blue
GO Biological Processes	19	GO:0010950	positive regulation of endopeptidase activity	19_GO:0048518 positive regulation of biological process	-3.4	4	4.6	30182	171	395	9	2.3	0.75	572|3428|3717|4155|5720|8743|10018|10550|55081	BAD|IFI16|JAK2|MBP|PSME1|TNFSF10|BCL2L11|ARL6IP5|IFT57	-2.4	Blue
Reactome Gene Sets	6	R-HSA-71384	Ethanol oxidation		-3.3	19	7.2	30182	12	395	3	0.76	0.44	125|128|84532	ADH1B|ADH5|ACSS1	-2.4	Blue
GO Biological Processes	19	GO:0032272	negative regulation of protein polymerization	19_GO:0048519 negative regulation of biological process	-3.3	6.1	5.1	30182	75	395	6	1.5	0.62	120|585|8874|11075|23189|85464	ADD3|BBS4|ARHGEF7|STMN2|KANK1|SSH2	-2.3	Blue
GO Biological Processes	19	GO:0006084	acetyl-CoA metabolic process	19_GO:0008152 metabolic process	-3.3	11	6	30182	28	395	4	1	0.5	32|3157|4597|84532	ACACB|HMGCS1|MVD|ACSS1	-2.3	Blue
GO Biological Processes	19	GO:0007623	circadian rhythm	19_GO:0048511 rhythmic process	-3.3	4.5	4.7	30182	137	395	8	2	0.71	687|1385|1408|3727|3952|4783|10891|50865	KLF9|CREB1|CRY2|JUND|LEP|NFIL3|PPARGC1A|HEBP1	-2.3	Blue
GO Biological Processes	19	GO:0006664	glycolipid metabolic process	19_GO:0008152 metabolic process	-3.3	5.1	4.8	30182	105	395	7	1.8	0.66	2581|3815|7357|8705|30815|80055|285362	GALC|KIT|UGCG|B3GALT4|ST6GALNAC6|PGAP1|SUMF1	-2.3	Blue
GO Biological Processes	19	GO:0034101	erythrocyte homeostasis	19_GO:0042592 homeostatic process	-3.3	5.1	4.8	30182	105	395	7	1.8	0.66	652|1777|3717|3815|6223|116151|161882	BMP4|DNASE2|JAK2|KIT|RPS19|FAM210B|ZFPM1	-2.3	Blue
GO Biological Processes	19	GO:0040017	positive regulation of locomotion	19_GO:0040011 locomotion	-3.3	2.4	4	30182	609	395	19	4.8	1.1	652|3479|3643|3717|3815|4739|5919|6405|7423|7869|8764|8817|8874|8895|11170|58494|64094|80310|147372	BMP4|IGF1|INSR|JAK2|KIT|NEDD9|RARRES2|SEMA3F|VEGFB|SEMA3B|TNFRSF14|FGF18|ARHGEF7|CPNE3|FAM107A|JAM2|SMOC2|PDGFD|CCBE1	-2.3	Blue
GO Biological Processes	19	GO:0030217	T cell differentiation	19_GO:0002376 immune system process	-3.3	4	4.5	30182	173	395	9	2.3	0.75	2737|3815|3952|3953|5532|9935|23598|26022|161882	GLI3|KIT|LEP|LEPR|PPP3CB|MAFB|PATZ1|TMEM98|ZFPM1	-2.3	Blue
GO Biological Processes	19	GO:1903509	liposaccharide metabolic process	19_GO:0008152 metabolic process	-3.3	5	4.8	30182	106	395	7	1.8	0.66	2581|3815|7357|8705|30815|80055|285362	GALC|KIT|UGCG|B3GALT4|ST6GALNAC6|PGAP1|SUMF1	-2.3	Blue
GO Biological Processes	19	GO:0048514	blood vessel morphogenesis	19_GO:0032502 developmental process	-3.3	2.7	4.1	30182	422	395	15	3.8	0.96	283|347|652|3949|3952|3953|4814|4882|6654|7423|7716|8817|9464|147372|196740	ANG|APOD|BMP4|LDLR|LEP|LEPR|NINJ1|NPR2|SOS1|VEGFB|VEZF1|FGF18|HAND2|CCBE1|VSTM4	-2.3	Blue
GO Biological Processes	19	GO:0032774	RNA biosynthetic process	19_GO:0008152 metabolic process	-3.3	2.4	3.9	30182	612	395	19	4.8	1.1	283|652|862|1385|1389|3717|3727|4094|4783|5094|5253|8544|8819|10522|10891|23429|30061|55588|116931	ANG|BMP4|RUNX1T1|CREB1|CREBL2|JAK2|JUND|MAF|NFIL3|PCBP2|PHF2|PIR|SAP30|DEAF1|PPARGC1A|RYBP|SLC40A1|MED29|MED12L	-2.3	Blue
GO Biological Processes	19	GO:0046822	regulation of nucleocytoplasmic transport	19_GO:0051179 localization	-3.3	5	4.8	30182	107	395	7	1.8	0.66	347|652|2737|3717|3952|4600|11142	APOD|BMP4|GLI3|JAK2|LEP|MX2|PKIG	-2.3	Blue
GO Biological Processes	19	GO:0031668	cellular response to extracellular stimulus	19_GO:0050896 response to stimulus	-3.3	3.3	4.3	30182	252	395	11	2.8	0.83	166|3428|3625|3952|4521|5166|8644|11170|84557|96459|143686	TLE5|IFI16|INHBB|LEP|NUDT1|PDK4|AKR1C3|FAM107A|MAP1LC3A|FNIP1|SESN3	-2.3	Blue
GO Biological Processes	19	GO:0022412	cellular process involved in reproduction in multicellular organism	19_GO:0022414 reproductive process	-3.3	2.7	4	30182	426	395	15	3.8	0.96	283|585|652|3306|3625|3815|4882|6654|10522|26108|58494|79582|90780|91978|340719	ANG|BBS4|BMP4|HSPA2|INHBB|KIT|NPR2|SOS1|DEAF1|PYGO1|JAM2|SPAG16|PYGO2|TPGS1|NANOS1	-2.3	Blue
GO Biological Processes	19	GO:0070848	response to growth factor	19_GO:0050896 response to stimulus	-3.2	2.5	4	30182	520	395	17	4.3	1	92|652|1385|2331|3625|3643|4054|4882|6654|7423|8646|8817|8895|9638|11075|56963|80310	ACVR2A|BMP4|CREB1|FMOD|INHBB|INSR|LTBP3|NPR2|SOS1|VEGFB|CHRD|FGF18|CPNE3|FEZ1|STMN2|RGMA|PDGFD	-2.3	Blue
GO Biological Processes	19	GO:0040013	negative regulation of locomotion	19_GO:0040011 locomotion	-3.2	2.7	4	30182	427	395	15	3.8	0.96	104|347|652|1009|2192|2697|4739|6405|7869|8646|8819|11188|23189|23598|94241	ADARB1|APOD|BMP4|CDH11|FBLN1|GJA1|NEDD9|SEMA3F|SEMA3B|CHRD|SAP30|NISCH|KANK1|PATZ1|TP53INP1	-2.3	Blue
GO Biological Processes	19	GO:0042448	progesterone metabolic process	19_GO:0008152 metabolic process	-3.2	18	6.9	30182	13	395	3	0.76	0.44	1645|1646|8644	AKR1C1|AKR1C2|AKR1C3	-2.3	Blue
WikiPathways	27	WP4190	Mevalonate arm of cholesterol biosynthesis pathway		-3.2	18	6.9	30182	13	395	3	0.76	0.44	2222|3157|4597	FDFT1|HMGCS1|MVD	-2.3	Blue
GO Biological Processes	19	GO:0033674	positive regulation of kinase activity	19_GO:0048518 positive regulation of biological process	-3.2	2.7	4	30182	428	395	15	3.8	0.96	283|572|2013|3479|3643|3717|3815|3952|4739|7164|8817|51704|80310|81617|376497	ANG|BAD|EMP2|IGF1|INSR|JAK2|KIT|LEP|NEDD9|TPD52L1|FGF18|GPRC5B|PDGFD|CAB39L|SLC27A1	-2.3	Blue
GO Biological Processes	19	GO:0045833	negative regulation of lipid metabolic process	19_GO:0048519 negative regulation of biological process	-3.2	4.9	4.7	30182	109	395	7	1.8	0.66	32|347|2329|3638|8644|23175|376497	ACACB|APOD|FMO4|INSIG1|AKR1C3|LPIN1|SLC27A1	-2.3	Blue
KEGG Pathway	24	hsa01521	EGFR tyrosine kinase inhibitor resistance		-3.2	5.8	4.9	30182	79	395	6	1.5	0.62	572|3479|3717|6654|10018|80310	BAD|IGF1|JAK2|SOS1|BCL2L11|PDGFD	-2.3	Blue
GO Biological Processes	19	GO:0021602	cranial nerve morphogenesis	19_GO:0032502 developmental process	-3.2	10	5.8	30182	30	395	4	1	0.5	104|2737|6405|9935	ADARB1|GLI3|SEMA3F|MAFB	-2.3	Blue
GO Biological Processes	19	GO:0031333	negative regulation of protein-containing complex assembly	19_GO:0048519 negative regulation of biological process	-3.2	4.3	4.5	30182	143	395	8	2	0.71	120|585|8874|11075|23189|23521|29997|85464	ADD3|BBS4|ARHGEF7|STMN2|KANK1|RPL13A|NOP53|SSH2	-2.3	Blue
GO Biological Processes	19	GO:0050905	neuromuscular process	19_GO:0032501 multicellular organismal process	-3.2	4.3	4.5	30182	143	395	8	2	0.71	104|220|1760|2548|4882|6507|7125|25953	ADARB1|ALDH1A3|DMPK|GAA|NPR2|SLC1A3|TNNC2|PNKD	-2.3	Blue
GO Biological Processes	19	GO:0006869	lipid transport	19_GO:0051179 localization	-3.2	2.9	4.1	30182	341	395	13	3.3	0.9	347|1645|3949|3952|7357|10350|10351|23460|55852|80830|80833|81579|376497	APOD|AKR1C1|LDLR|LEP|UGCG|ABCA9|ABCA8|ABCA6|TEX2|APOL6|APOL3|PLA2G12A|SLC27A1	-2.2	Blue
Canonical Pathways	11	M5883	NABA SECRETED FACTORS		-3.2	2.9	4.1	30182	343	395	13	3.3	0.9	652|2323|3479|3625|3952|7423|8646|8743|8817|9068|23452|80310|147372	BMP4|FLT3LG|IGF1|INHBB|LEP|VEGFB|CHRD|TNFSF10|FGF18|ANGPTL1|ANGPTL2|PDGFD|CCBE1	-2.2	Blue
GO Biological Processes	19	GO:1900745	positive regulation of p38MAPK cascade	19_GO:0023052 signaling	-3.2	9.9	5.7	30182	31	395	4	1	0.5	652|3952|9464|768211	BMP4|LEP|HAND2|RELL1	-2.2	Blue
WikiPathways	27	WP4304	Oligodendrocyte specification and differentiation, leading to myelin components for CNS		-3.2	9.9	5.7	30182	31	395	4	1	0.5	652|1267|3479|4155	BMP4|CNP|IGF1|MBP	-2.2	Blue
GO Biological Processes	19	GO:0014066	regulation of phosphatidylinositol 3-kinase signaling	19_GO:0023052 signaling	-3.2	4.8	4.6	30182	112	395	7	1.8	0.66	3479|3643|3717|3815|3952|29997|80310	IGF1|INSR|JAK2|KIT|LEP|NOP53|PDGFD	-2.2	Blue
GO Biological Processes	19	GO:0032330	regulation of chondrocyte differentiation	19_GO:0032502 developmental process	-3.2	7.1	5.1	30182	54	395	5	1.3	0.56	652|2737|4054|4094|8817	BMP4|GLI3|LTBP3|MAF|FGF18	-2.2	Blue
GO Biological Processes	19	GO:0045598	regulation of fat cell differentiation	19_GO:0032502 developmental process	-3.2	4.2	4.4	30182	146	395	8	2	0.71	862|1385|1389|3638|3952|5919|79068|161882	RUNX1T1|CREB1|CREBL2|INSIG1|LEP|RARRES2|FTO|ZFPM1	-2.2	Blue
GO Biological Processes	19	GO:0007409	axonogenesis	19_GO:0032502 developmental process	-3.1	2.9	4	30182	347	395	13	3.3	0.9	104|322|1009|1267|1385|2737|4882|5532|6405|6654|7869|9638|23114	ADARB1|APBB1|CDH11|CNP|CREB1|GLI3|NPR2|PPP3CB|SEMA3F|SOS1|SEMA3B|FEZ1|NFASC	-2.2	Blue
GO Biological Processes	19	GO:0098856	intestinal lipid absorption	19_GO:0051179 localization	-3.1	16	6.6	30182	14	395	3	0.76	0.44	1645|3949|7357	AKR1C1|LDLR|UGCG	-2.2	Blue
GO Biological Processes	19	GO:0010817	regulation of hormone levels	19_GO:0065007 biological regulation	-3.1	2.4	3.9	30182	532	395	17	4.3	1	125|220|572|582|1385|1408|1645|1646|2697|3625|3717|3952|5532|8644|9563|22841|80024	ADH1B|ALDH1A3|BAD|BBS1|CREB1|CRY2|AKR1C1|AKR1C2|GJA1|INHBB|JAK2|LEP|PPP3CB|AKR1C3|H6PD|RAB11FIP2|SLC8B1	-2.2	Blue
GO Biological Processes	19	GO:0042475	odontogenesis of dentin-containing tooth	19_GO:0032502 developmental process	-3.1	5.6	4.8	30182	82	395	6	1.5	0.62	92|652|2737|9464|10018|54757	ACVR2A|BMP4|GLI3|HAND2|BCL2L11|FAM20A	-2.2	Blue
GO Biological Processes	19	GO:0010506	regulation of autophagy	19_GO:0008152 metabolic process	-3.1	2.9	4	30182	348	395	13	3.3	0.9	572|3428|3952|3953|9638|9817|10018|10241|79156|79443|94241|143686|155066	BAD|IFI16|LEP|LEPR|FEZ1|KEAP1|BCL2L11|CALCOCO2|PLEKHF1|FYCO1|TP53INP1|SESN3|ATP6V0E2	-2.2	Blue
Reactome Gene Sets	6	R-HSA-1655829	Regulation of cholesterol biosynthesis by SREBP (SREBF)		-3.1	6.9	5.1	30182	55	395	5	1.3	0.56	32|2222|3157|3638|4597	ACACB|FDFT1|HMGCS1|INSIG1|MVD	-2.2	Blue
GO Biological Processes	19	GO:0061037	negative regulation of cartilage development	19_GO:0032502 developmental process	-3.1	9.6	5.6	30182	32	395	4	1	0.5	652|2737|3952|4054	BMP4|GLI3|LEP|LTBP3	-2.2	Blue
GO Biological Processes	19	GO:0050892	intestinal absorption	19_GO:0051179 localization	-3.1	9.6	5.6	30182	32	395	4	1	0.5	1645|3949|3952|7357	AKR1C1|LDLR|LEP|UGCG	-2.2	Blue
GO Biological Processes	19	GO:0014068	positive regulation of phosphatidylinositol 3-kinase signaling	19_GO:0023052 signaling	-3.1	5.5	4.8	30182	83	395	6	1.5	0.62	3479|3643|3717|3815|3952|80310	IGF1|INSR|JAK2|KIT|LEP|PDGFD	-2.2	Blue
GO Biological Processes	19	GO:0010952	positive regulation of peptidase activity	19_GO:0048518 positive regulation of biological process	-3.1	3.7	4.3	30182	185	395	9	2.3	0.75	572|3428|3717|4155|5720|8743|10018|10550|55081	BAD|IFI16|JAK2|MBP|PSME1|TNFSF10|BCL2L11|ARL6IP5|IFT57	-2.2	Blue
GO Biological Processes	19	GO:0071363	cellular response to growth factor stimulus	19_GO:0050896 response to stimulus	-3.1	2.5	3.9	30182	488	395	16	4.1	0.99	92|652|1385|2331|3625|3643|4054|6654|7423|8646|8817|8895|9638|11075|56963|80310	ACVR2A|BMP4|CREB1|FMOD|INHBB|INSR|LTBP3|SOS1|VEGFB|CHRD|FGF18|CPNE3|FEZ1|STMN2|RGMA|PDGFD	-2.2	Blue
GO Biological Processes	19	GO:0031331	positive regulation of cellular catabolic process	19_GO:0048518 positive regulation of biological process	-3.1	2.6	3.9	30182	441	395	15	3.8	0.96	572|3479|3643|9817|10018|10241|26137|29997|56963|79068|79156|79443|94241|143686|340719	BAD|IGF1|INSR|KEAP1|BCL2L11|CALCOCO2|ZBTB20|NOP53|RGMA|FTO|PLEKHF1|FYCO1|TP53INP1|SESN3|NANOS1	-2.2	Blue
WikiPathways	27	WP4659	Gastrin signaling pathway		-3.1	4.7	4.5	30182	115	395	7	1.8	0.66	408|572|1385|3717|3815|6654|6925	ARRB1|BAD|CREB1|JAK2|KIT|SOS1|TCF4	-2.2	Blue
GO Biological Processes	19	GO:0001523	retinoid metabolic process	19_GO:0008152 metabolic process	-3.1	5.5	4.7	30182	84	395	6	1.5	0.62	125|128|220|1645|5919|8644	ADH1B|ADH5|ALDH1A3|AKR1C1|RARRES2|AKR1C3	-2.2	Blue
WikiPathways	27	WP4806	EGFR tyrosine kinase inhibitor resistance		-3.1	5.5	4.7	30182	84	395	6	1.5	0.62	572|3479|3717|6654|10018|80310	BAD|IGF1|JAK2|SOS1|BCL2L11|PDGFD	-2.2	Blue
GO Biological Processes	19	GO:0042180	cellular ketone metabolic process	19_GO:0008152 metabolic process	-3.1	5.5	4.7	30182	84	395	6	1.5	0.62	1645|1646|8644|25953|56997|84883	AKR1C1|AKR1C2|AKR1C3|PNKD|COQ8A|AIFM2	-2.2	Blue
GO Biological Processes	19	GO:0071383	cellular response to steroid hormone stimulus	19_GO:0050896 response to stimulus	-3.1	4.1	4.3	30182	150	395	8	2	0.71	652|687|3717|7035|8644|10018|10521|11170	BMP4|KLF9|JAK2|TFPI|AKR1C3|BCL2L11|DDX17|FAM107A	-2.2	Blue
GO Biological Processes	19	GO:0044057	regulation of system process	19_GO:0032501 multicellular organismal process	-3.1	2.3	3.8	30182	591	395	18	4.6	1	1408|1760|2013|2548|2697|3479|3625|3717|3815|3952|7125|9464|9759|10659|23175|26022|58494|79068	CRY2|DMPK|EMP2|GAA|GJA1|IGF1|INHBB|JAK2|KIT|LEP|TNNC2|HAND2|HDAC4|CELF2|LPIN1|TMEM98|JAM2|FTO	-2.1	Blue
WikiPathways	27	WP197	Cholesterol biosynthesis pathway		-3	15	6.4	30182	15	395	3	0.76	0.44	2222|3157|4597	FDFT1|HMGCS1|MVD	-2.1	Blue
GO Biological Processes	19	GO:1902644	tertiary alcohol metabolic process	19_GO:0008152 metabolic process	-3	15	6.4	30182	15	395	3	0.76	0.44	1645|1646|8644	AKR1C1|AKR1C2|AKR1C3	-2.1	Blue
GO Biological Processes	19	GO:0006677	glycosylceramide metabolic process	19_GO:0008152 metabolic process	-3	15	6.4	30182	15	395	3	0.76	0.44	2581|7357|30815	GALC|UGCG|ST6GALNAC6	-2.1	Blue
GO Biological Processes	19	GO:0003002	regionalization	19_GO:0032502 developmental process	-3	2.7	3.9	30182	401	395	14	3.5	0.93	92|585|652|2018|2737|3206|6405|8646|9464|9935|10409|50937|55081|80055	ACVR2A|BBS4|BMP4|EMX2|GLI3|HOXA10|SEMA3F|CHRD|HAND2|MAFB|BASP1|CDON|IFT57|PGAP1	-2.1	Blue
GO Biological Processes	19	GO:0000902	cell morphogenesis	19_GO:0032502 developmental process	-3	2.3	3.7	30182	643	395	19	4.8	1.1	104|322|582|1009|1267|1385|2737|4135|4882|5532|6405|6507|6654|7869|9638|10129|23114|51299|161882	ADARB1|APBB1|BBS1|CDH11|CNP|CREB1|GLI3|MAP6|NPR2|PPP3CB|SEMA3F|SLC1A3|SOS1|SEMA3B|FEZ1|FRY|NFASC|NRN1|ZFPM1	-2.1	Blue
GO Biological Processes	19	GO:0034103	regulation of tissue remodeling	19_GO:0032501 multicellular organismal process	-3	5.3	4.6	30182	86	395	6	1.5	0.62	1471|3952|3953|4054|5166|9464	CST3|LEP|LEPR|LTBP3|PDK4|HAND2	-2.1	Blue
GO Biological Processes	19	GO:0048568	embryonic organ development	19_GO:0032502 developmental process	-3	2.5	3.8	30182	450	395	15	3.8	0.96	220|585|652|1028|2323|2737|3638|3815|5919|7003|9464|9935|55081|125488|161882	ALDH1A3|BBS4|BMP4|CDKN1C|FLT3LG|GLI3|INSIG1|KIT|RARRES2|TEAD1|HAND2|MAFB|IFT57|TTC39C|ZFPM1	-2.1	Blue
WikiPathways	27	WP558	Complement and coagulation cascades		-3	6.6	4.9	30182	58	395	5	1.3	0.56	710|715|716|1675|7035	SERPING1|C1R|C1S|CFD|TFPI	-2.1	Blue
Reactome Gene Sets	6	R-HSA-192105	Synthesis of bile acids and bile salts		-3	9	5.4	30182	34	395	4	1	0.5	1593|1645|1646|8644	CYP27A1|AKR1C1|AKR1C2|AKR1C3	-2.1	Blue
KEGG Pathway	24	hsa04710	Circadian rhythm		-3	9	5.4	30182	34	395	4	1	0.5	1385|1408|1628|4783	CREB1|CRY2|DBP|NFIL3	-2.1	Blue
GO Biological Processes	19	GO:0045444	fat cell differentiation	19_GO:0032502 developmental process	-3	4.5	4.4	30182	119	395	7	1.8	0.66	582|585|3625|4882|8800|9935|10891	BBS1|BBS4|INHBB|NPR2|PEX11A|MAFB|PPARGC1A	-2.1	Blue
WikiPathways	27	WP2857	Mesodermal commitment pathway		-3	4	4.3	30182	154	395	8	2	0.71	92|652|3717|6925|7003|8646|23373|58499	ACVR2A|BMP4|JAK2|TCF4|TEAD1|CHRD|CRTC1|ZNF462	-2.1	Blue
GO Biological Processes	19	GO:0016101	diterpenoid metabolic process	19_GO:0008152 metabolic process	-3	5.3	4.6	30182	87	395	6	1.5	0.62	125|128|220|1645|5919|8644	ADH1B|ADH5|ALDH1A3|AKR1C1|RARRES2|AKR1C3	-2.1	Blue
GO Biological Processes	19	GO:0006351	DNA-templated transcription	19_GO:0008152 metabolic process	-3	2.3	3.7	30182	599	395	18	4.6	1	283|652|862|1385|1389|3717|3727|4094|4783|5253|8544|8819|10522|10891|23429|30061|55588|116931	ANG|BMP4|RUNX1T1|CREB1|CREBL2|JAK2|JUND|MAF|NFIL3|PHF2|PIR|SAP30|DEAF1|PPARGC1A|RYBP|SLC40A1|MED29|MED12L	-2.1	Blue
GO Biological Processes	19	GO:0006665	sphingolipid metabolic process	19_GO:0008152 metabolic process	-3	3.9	4.2	30182	155	395	8	2	0.71	2581|3815|7357|8705|10351|30815|55852|285362	GALC|KIT|UGCG|B3GALT4|ABCA8|ST6GALNAC6|TEX2|SUMF1	-2.1	Blue
GO Biological Processes	19	GO:0046324	regulation of glucose import	19_GO:0051179 localization	-3	6.5	4.8	30182	59	395	5	1.3	0.56	1389|3479|3643|3952|23433	CREBL2|IGF1|INSR|LEP|RHOQ	-2.1	Blue
Reactome Gene Sets	6	R-HSA-9013406	RHOQ GTPase cycle		-3	6.5	4.8	30182	59	395	5	1.3	0.56	2040|2697|8874|9815|23433	STOM|GJA1|ARHGEF7|GIT2|RHOQ	-2.1	Blue
GO Biological Processes	19	GO:0050890	cognition	19_GO:0032501 multicellular organismal process	-3	2.9	3.9	30182	317	395	12	3	0.86	585|1385|2890|3643|3815|3949|4739|5532|9993|10550|11170|23373	BBS4|CREB1|GRIA1|INSR|KIT|LDLR|NEDD9|PPP3CB|DGCR2|ARL6IP5|FAM107A|CRTC1	-2.1	Blue
GO Biological Processes	19	GO:0062197	cellular response to chemical stress	19_GO:0050896 response to stimulus	-3	3.1	4	30182	274	395	11	2.8	0.83	3717|6649|8644|9817|10550|10891|22925|79956|80310|84557|94241	JAK2|SOD3|AKR1C3|KEAP1|ARL6IP5|PPARGC1A|PLA2R1|ERMP1|PDGFD|MAP1LC3A|TP53INP1	-2.1	Blue
GO Biological Processes	19	GO:0021675	nerve development	19_GO:0032502 developmental process	-3	5.2	4.6	30182	88	395	6	1.5	0.62	104|2737|4882|6405|6507|9935	ADARB1|GLI3|NPR2|SEMA3F|SLC1A3|MAFB	-2.1	Blue
GO Biological Processes	19	GO:0097659	nucleic acid-templated transcription	19_GO:0008152 metabolic process	-3	2.3	3.7	30182	601	395	18	4.6	1	283|652|862|1385|1389|3717|3727|4094|4783|5253|8544|8819|10522|10891|23429|30061|55588|116931	ANG|BMP4|RUNX1T1|CREB1|CREBL2|JAK2|JUND|MAF|NFIL3|PHF2|PIR|SAP30|DEAF1|PPARGC1A|RYBP|SLC40A1|MED29|MED12L	-2.1	Blue
GO Biological Processes	19	GO:0071496	cellular response to external stimulus	19_GO:0050896 response to stimulus	-3	2.9	3.9	30182	318	395	12	3	0.86	166|572|3428|3625|3952|4521|5166|8644|11170|84557|96459|143686	TLE5|BAD|IFI16|INHBB|LEP|NUDT1|PDK4|AKR1C3|FAM107A|MAP1LC3A|FNIP1|SESN3	-2.1	Blue
GO Biological Processes	19	GO:0048511	rhythmic process	19_GO:0048511 rhythmic process	-3	3.1	3.9	30182	275	395	11	2.8	0.83	687|1385|1408|1628|3727|3952|4783|4882|10891|23373|50865	KLF9|CREB1|CRY2|DBP|JUND|LEP|NFIL3|NPR2|PPARGC1A|CRTC1|HEBP1	-2.1	Blue
GO Biological Processes	19	GO:0009615	response to virus	19_GO:0044419 biological process involved in interspecies interaction between organisms	-3	2.7	3.8	30182	363	395	13	3.3	0.9	104|2537|3428|3434|3588|3717|4600|5094|6773|10521|29800|51257|64343	ADARB1|IFI6|IFI16|IFIT1|IL10RB|JAK2|MX2|PCBP2|STAT2|DDX17|ZDHHC1|MARCHF2|AZI2	-2.1	Blue
GO Biological Processes	19	GO:0019221	cytokine-mediated signaling pathway	19_GO:0023052 signaling	-3	2.7	3.8	30182	363	395	13	3.3	0.9	572|585|3588|3717|3815|3952|3953|6654|6773|7357|8764|64343|376497	BAD|BBS4|IL10RB|JAK2|KIT|LEP|LEPR|SOS1|STAT2|UGCG|TNFRSF14|AZI2|SLC27A1	-2.1	Blue
GO Biological Processes	19	GO:0072189	ureter development	19_GO:0032502 developmental process	-3	14	6.1	30182	16	395	3	0.76	0.44	652|2018|4774	BMP4|EMX2|NFIA	-2.1	Blue
GO Biological Processes	19	GO:0048812	neuron projection morphogenesis	19_GO:0032502 developmental process	-2.9	2.5	3.7	30182	457	395	15	3.8	0.96	104|322|1009|1267|1385|2737|4135|4882|5532|6405|6654|7869|9638|23114|51299	ADARB1|APBB1|CDH11|CNP|CREB1|GLI3|MAP6|NPR2|PPP3CB|SEMA3F|SOS1|SEMA3B|FEZ1|NFASC|NRN1	-2.1	Blue
GO Biological Processes	19	GO:0019318	hexose metabolic process	19_GO:0008152 metabolic process	-2.9	3.9	4.2	30182	157	395	8	2	0.71	347|572|2548|3952|3953|5166|9563|10891	APOD|BAD|GAA|LEP|LEPR|PDK4|H6PD|PPARGC1A	-2.1	Blue
GO Biological Processes	19	GO:0045862	positive regulation of proteolysis	19_GO:0048518 positive regulation of biological process	-2.9	2.7	3.8	30182	365	395	13	3.3	0.9	572|3428|3717|4155|5720|8743|9817|10018|10550|29997|55081|56963|147372	BAD|IFI16|JAK2|MBP|PSME1|TNFSF10|KEAP1|BCL2L11|ARL6IP5|NOP53|IFT57|RGMA|CCBE1	-2.1	Blue
GO Biological Processes	19	GO:0071675	regulation of mononuclear cell migration	19_GO:0040011 locomotion	-2.9	4.4	4.3	30182	122	395	7	1.8	0.66	347|4739|5919|8764|58494|80024|80310	APOD|NEDD9|RARRES2|TNFRSF14|JAM2|SLC8B1|PDGFD	-2.1	Blue
GO Biological Processes	19	GO:0001568	blood vessel development	19_GO:0032502 developmental process	-2.9	2.4	3.7	30182	506	395	16	4.1	0.99	283|347|652|2737|3949|3952|3953|4814|4882|6654|7423|7716|8817|9464|147372|196740	ANG|APOD|BMP4|GLI3|LDLR|LEP|LEPR|NINJ1|NPR2|SOS1|VEGFB|VEZF1|FGF18|HAND2|CCBE1|VSTM4	-2.1	Blue
GO Biological Processes	19	GO:0010038	response to metal ion	19_GO:0050896 response to stimulus	-2.9	2.7	3.8	30182	367	395	13	3.3	0.9	572|1385|3625|3727|3815|4155|4521|6649|8644|8895|10628|30061|84557	BAD|CREB1|INHBB|JUND|KIT|MBP|NUDT1|SOD3|AKR1C3|CPNE3|TXNIP|SLC40A1|MAP1LC3A	-2	Blue
GO Biological Processes	19	GO:0001667	ameboidal-type cell migration	19_GO:0009987 cellular process	-2.9	3.5	4	30182	197	395	9	2.3	0.75	2013|3815|6405|7869|9464|23189|147372|196740|340719	EMP2|KIT|SEMA3F|SEMA3B|HAND2|KANK1|CCBE1|VSTM4|NANOS1	-2	Blue
GO Biological Processes	19	GO:0006081	cellular aldehyde metabolic process	19_GO:0008152 metabolic process	-2.9	6.3	4.7	30182	61	395	5	1.3	0.56	128|220|1645|8644|25953	ADH5|ALDH1A3|AKR1C1|AKR1C3|PNKD	-2	Blue
GO Biological Processes	19	GO:0043243	positive regulation of protein-containing complex disassembly	19_GO:0048518 positive regulation of biological process	-2.9	8.5	5.2	30182	36	395	4	1	0.5	3643|10241|11075|79443	INSR|CALCOCO2|STMN2|FYCO1	-2	Blue
GO Biological Processes	19	GO:1903580	positive regulation of ATP metabolic process	19_GO:0048518 positive regulation of biological process	-2.9	8.5	5.2	30182	36	395	4	1	0.5	3479|3643|10891|26137	IGF1|INSR|PPARGC1A|ZBTB20	-2	Blue
GO Biological Processes	19	GO:0046320	regulation of fatty acid oxidation	19_GO:0008152 metabolic process	-2.9	8.5	5.2	30182	36	395	4	1	0.5	32|2329|5166|10891	ACACB|FMO4|PDK4|PPARGC1A	-2	Blue
Reactome Gene Sets	6	R-HSA-9679506	SARS-CoV Infections		-2.9	2.6	3.7	30182	414	395	14	3.5	0.93	2697|3717|5094|6223|6654|6773|8819|9817|23339|25929|51304|51317|54960|84875	GJA1|JAK2|PCBP2|RPS19|SOS1|STAT2|SAP30|KEAP1|VPS39|GEMIN5|ZDHHC3|PHF21A|GEMIN8|PARP10	-2	Blue
GO Biological Processes	19	GO:0120039	plasma membrane bounded cell projection morphogenesis	19_GO:0032502 developmental process	-2.9	2.5	3.7	30182	462	395	15	3.8	0.96	104|322|1009|1267|1385|2737|4135|4882|5532|6405|6654|7869|9638|23114|51299	ADARB1|APBB1|CDH11|CNP|CREB1|GLI3|MAP6|NPR2|PPP3CB|SEMA3F|SOS1|SEMA3B|FEZ1|NFASC|NRN1	-2	Blue
GO Biological Processes	19	GO:2000117	negative regulation of cysteine-type endopeptidase activity	19_GO:0048519 negative regulation of biological process	-2.9	5	4.4	30182	91	395	6	1.5	0.62	1471|1718|2537|3428|25816|96459	CST3|DHCR24|IFI6|IFI16|TNFAIP8|FNIP1	-2	Blue
GO Biological Processes	19	GO:0072659	protein localization to plasma membrane	19_GO:0051179 localization	-2.9	3.5	4	30182	199	395	9	2.3	0.75	582|2013|5064|10550|23114|23241|51304|79156|201475	BBS1|EMP2|PALM|ARL6IP5|NFASC|PACS2|ZDHHC3|PLEKHF1|RAB12	-2	Blue
GO Biological Processes	19	GO:0007507	heart development	19_GO:0032502 developmental process	-2.9	2.3	3.6	30182	562	395	17	4.3	1	585|652|1009|2013|2548|2697|2737|3643|5532|6654|7029|7423|9464|10252|55081|161882|284612	BBS4|BMP4|CDH11|EMP2|GAA|GJA1|GLI3|INSR|PPP3CB|SOS1|TFDP2|VEGFB|HAND2|SPRY1|IFT57|ZFPM1|SYPL2	-2	Blue
GO Biological Processes	19	GO:0045666	positive regulation of neuron differentiation	19_GO:0032502 developmental process	-2.9	5	4.4	30182	92	395	6	1.5	0.62	652|6925|9638|50937|51704|124936	BMP4|TCF4|FEZ1|CDON|GPRC5B|CYB5D2	-2	Blue
GO Biological Processes	19	GO:0045596	negative regulation of cell differentiation	19_GO:0032502 developmental process	-2.9	2.1	3.5	30182	716	395	20	5.1	1.1	652|862|1656|2737|3479|3638|3949|4054|4155|4882|6405|7869|8646|9464|9759|9935|10252|26022|94241|161882	BMP4|RUNX1T1|DDX6|GLI3|IGF1|INSIG1|LDLR|LTBP3|MBP|NPR2|SEMA3F|SEMA3B|CHRD|HAND2|HDAC4|MAFB|SPRY1|TMEM98|TP53INP1|ZFPM1	-2	Blue
GO Biological Processes	19	GO:0030041	actin filament polymerization	19_GO:0009987 cellular process	-2.9	8.3	5.1	30182	37	395	4	1	0.5	283|3717|11170|22921	ANG|JAK2|FAM107A|MSRB2	-2	Blue
GO Biological Processes	19	GO:0046326	positive regulation of glucose import	19_GO:0051179 localization	-2.9	8.3	5.1	30182	37	395	4	1	0.5	1389|3479|3643|23433	CREBL2|IGF1|INSR|RHOQ	-2	Blue
GO Biological Processes	19	GO:0031667	response to nutrient levels	19_GO:0050896 response to stimulus	-2.9	2.5	3.7	30182	466	395	15	3.8	0.96	32|585|3428|3625|3949|3952|5166|8644|9563|9779|10891|11170|84557|96459|143686	ACACB|BBS4|IFI16|INHBB|LDLR|LEP|PDK4|AKR1C3|H6PD|TBC1D5|PPARGC1A|FAM107A|MAP1LC3A|FNIP1|SESN3	-2	Blue
GO Biological Processes	19	GO:0048858	cell projection morphogenesis	19_GO:0032502 developmental process	-2.9	2.5	3.6	30182	467	395	15	3.8	0.96	104|322|1009|1267|1385|2737|4135|4882|5532|6405|6654|7869|9638|23114|51299	ADARB1|APBB1|CDH11|CNP|CREB1|GLI3|MAP6|NPR2|PPP3CB|SEMA3F|SOS1|SEMA3B|FEZ1|NFASC|NRN1	-2	Blue
GO Biological Processes	19	GO:1900542	regulation of purine nucleotide metabolic process	19_GO:0008152 metabolic process	-2.8	4.9	4.4	30182	93	395	6	1.5	0.62	3479|3643|5166|9759|10891|26137	IGF1|INSR|PDK4|HDAC4|PPARGC1A|ZBTB20	-2	Blue
GO Biological Processes	19	GO:0051100	negative regulation of binding	19_GO:0065007 biological regulation	-2.8	3.8	4.1	30182	163	395	8	2	0.71	166|3428|3434|3717|9464|56963|58499|161882	TLE5|IFI16|IFIT1|JAK2|HAND2|RGMA|ZNF462|ZFPM1	-2	Blue
GO Biological Processes	19	GO:0051223	regulation of protein transport	19_GO:0051179 localization	-2.8	2.4	3.6	30182	517	395	16	4.1	0.99	283|322|347|572|652|2040|2737|3479|3625|3638|3717|3952|5532|6288|11142|80024	ANG|APBB1|APOD|BAD|BMP4|STOM|GLI3|IGF1|INHBB|INSIG1|JAK2|LEP|PPP3CB|SAA1|PKIG|SLC8B1	-2	Blue
GO Biological Processes	19	GO:0045861	negative regulation of proteolysis	19_GO:0048519 negative regulation of biological process	-2.8	2.8	3.8	30182	329	395	12	3	0.86	710|819|1471|1718|2537|3428|7035|23429|25816|26022|29997|96459	SERPING1|CAMLG|CST3|DHCR24|IFI6|IFI16|TFPI|RYBP|TNFAIP8|TMEM98|NOP53|FNIP1	-2	Blue
GO Biological Processes	19	GO:0010721	negative regulation of cell development	19_GO:0032502 developmental process	-2.8	2.9	3.8	30182	286	395	11	2.8	0.83	652|2737|3479|3949|4155|4882|6405|7869|9935|26022|161882	BMP4|GLI3|IGF1|LDLR|MBP|NPR2|SEMA3F|SEMA3B|MAFB|TMEM98|ZFPM1	-2	Blue
GO Biological Processes	19	GO:0006140	regulation of nucleotide metabolic process	19_GO:0008152 metabolic process	-2.8	4.9	4.3	30182	94	395	6	1.5	0.62	3479|3643|5166|9759|10891|26137	IGF1|INSR|PDK4|HDAC4|PPARGC1A|ZBTB20	-2	Blue
GO Biological Processes	19	GO:0006643	membrane lipid metabolic process	19_GO:0008152 metabolic process	-2.8	3.4	3.9	30182	203	395	9	2.3	0.75	2581|3815|7357|8705|10351|30815|55852|80055|285362	GALC|KIT|UGCG|B3GALT4|ABCA8|ST6GALNAC6|TEX2|PGAP1|SUMF1	-2	Blue
WikiPathways	27	WP2447	Amyotrophic lateral sclerosis (ALS)		-2.8	8	5	30182	38	395	4	1	0.5	572|1471|2890|5532	BAD|CST3|GRIA1|PPP3CB	-2	Blue
GO Biological Processes	19	GO:0050900	leukocyte migration	19_GO:0002376 immune system process	-2.8	3.1	3.8	30182	244	395	10	2.5	0.79	2013|3815|3952|4739|4814|6223|6288|6654|23521|58494	EMP2|KIT|LEP|NEDD9|NINJ1|RPS19|SAA1|SOS1|RPL13A|JAM2	-2	Blue
GO Biological Processes	19	GO:0071384	cellular response to corticosteroid stimulus	19_GO:0050896 response to stimulus	-2.8	6	4.6	30182	64	395	5	1.3	0.56	687|3717|8644|10018|11170	KLF9|JAK2|AKR1C3|BCL2L11|FAM107A	-2	Blue
GO Biological Processes	19	GO:0032386	regulation of intracellular transport	19_GO:0051179 localization	-2.8	2.8	3.7	30182	332	395	12	3	0.86	347|652|2040|2737|3638|3717|3952|4600|9638|11142|23557|80055	APOD|BMP4|STOM|GLI3|INSIG1|JAK2|LEP|MX2|FEZ1|PKIG|SNAPIN|PGAP1	-2	Blue
GO Biological Processes	19	GO:0036303	lymph vessel morphogenesis	19_GO:0032502 developmental process	-2.8	13	5.7	30182	18	395	3	0.76	0.44	5532|79987|147372	PPP3CB|SVEP1|CCBE1	-2	Blue
GO Biological Processes	19	GO:0030224	monocyte differentiation	19_GO:0032502 developmental process	-2.8	13	5.7	30182	18	395	3	0.76	0.44	652|3428|8544	BMP4|IFI16|PIR	-2	Blue
GO Biological Processes	19	GO:0033194	response to hydroperoxide	19_GO:0050896 response to stimulus	-2.8	13	5.7	30182	18	395	3	0.76	0.44	2878|3717|94241	GPX3|JAK2|TP53INP1	-2	Blue
GO Biological Processes	19	GO:0031645	negative regulation of nervous system process	19_GO:0048519 negative regulation of biological process	-2.8	13	5.7	30182	18	395	3	0.76	0.44	23175|26022|58494	LPIN1|TMEM98|JAM2	-2	Blue
GO Biological Processes	19	GO:0097094	craniofacial suture morphogenesis	19_GO:0032502 developmental process	-2.8	13	5.7	30182	18	395	3	0.76	0.44	652|2737|3638	BMP4|GLI3|INSIG1	-2	Blue
GO Biological Processes	19	GO:0050884	neuromuscular process controlling posture	19_GO:0032501 multicellular organismal process	-2.8	13	5.7	30182	18	395	3	0.76	0.44	104|2548|25953	ADARB1|GAA|PNKD	-2	Blue
GO Biological Processes	19	GO:0042574	retinal metabolic process	19_GO:0008152 metabolic process	-2.8	13	5.7	30182	18	395	3	0.76	0.44	220|1645|8644	ALDH1A3|AKR1C1|AKR1C3	-2	Blue
GO Biological Processes	19	GO:0097067	cellular response to thyroid hormone stimulus	19_GO:0050896 response to stimulus	-2.8	13	5.7	30182	18	395	3	0.76	0.44	687|3625|3815	KLF9|INHBB|KIT	-2	Blue
WikiPathways	27	WP2011	SREBF and miR33 in cholesterol and lipid homeostasis		-2.8	13	5.7	30182	18	395	3	0.76	0.44	3157|3949|10891	HMGCS1|LDLR|PPARGC1A	-2	Blue
KEGG Pathway	24	hsa04350	TGF-beta signaling pathway		-2.8	4.8	4.3	30182	95	395	6	1.5	0.62	92|652|2331|3625|8646|56963	ACVR2A|BMP4|FMOD|INHBB|CHRD|RGMA	-2	Blue
GO Biological Processes	19	GO:0051347	positive regulation of transferase activity	19_GO:0065007 biological regulation	-2.8	2.3	3.6	30182	522	395	16	4.1	0.99	283|572|2013|3479|3643|3717|3815|3952|4739|5920|7164|8817|51704|80310|81617|376497	ANG|BAD|EMP2|IGF1|INSR|JAK2|KIT|LEP|NEDD9|PLAAT4|TPD52L1|FGF18|GPRC5B|PDGFD|CAB39L|SLC27A1	-2	Blue
WikiPathways	27	WP2374	Oncostatin M signaling pathway		-2.8	5.9	4.5	30182	65	395	5	1.3	0.56	1385|3717|3727|3949|6654	CREB1|JAK2|JUND|LDLR|SOS1	-2	Blue
GO Biological Processes	19	GO:0048857	neural nucleus development	19_GO:0032502 developmental process	-2.8	5.9	4.5	30182	65	395	5	1.3	0.56	220|1267|4155|10409|284612	ALDH1A3|CNP|MBP|BASP1|SYPL2	-2	Blue
GO Biological Processes	19	GO:0002260	lymphocyte homeostasis	19_GO:0042592 homeostatic process	-2.8	5.9	4.5	30182	65	395	5	1.3	0.56	819|5532|6654|10018|30061	CAMLG|PPP3CB|SOS1|BCL2L11|SLC40A1	-2	Blue
Reactome Gene Sets	6	R-HSA-9006934	Signaling by Receptor Tyrosine Kinases		-2.8	2.3	3.5	30182	524	395	16	4.1	0.99	1385|2323|3479|3643|3717|3727|3815|6654|7423|8817|8874|10252|50509|64759|80310|155066	CREB1|FLT3LG|IGF1|INSR|JAK2|JUND|KIT|SOS1|VEGFB|FGF18|ARHGEF7|SPRY1|COL5A3|TNS3|PDGFD|ATP6V0E2	-1.9	Blue
GO Biological Processes	19	GO:0044060	regulation of endocrine process	19_GO:0032501 multicellular organismal process	-2.8	7.8	4.9	30182	39	395	4	1	0.5	1408|2697|3625|3952	CRY2|GJA1|INHBB|LEP	-1.9	Blue
GO Biological Processes	19	GO:0060612	adipose tissue development	19_GO:0032502 developmental process	-2.8	7.8	4.9	30182	39	395	4	1	0.5	585|3952|10891|79068	BBS4|LEP|PPARGC1A|FTO	-1.9	Blue
GO Biological Processes	19	GO:0018198	peptidyl-cysteine modification	19_GO:0008152 metabolic process	-2.8	7.8	4.9	30182	39	395	4	1	0.5	128|29800|51304|55146	ADH5|ZDHHC1|ZDHHC3|ZDHHC4	-1.9	Blue
GO Biological Processes	19	GO:0046427	positive regulation of receptor signaling pathway via JAK-STAT	19_GO:0023052 signaling	-2.8	7.8	4.9	30182	39	395	4	1	0.5	3588|3717|3815|3952	IL10RB|JAK2|KIT|LEP	-1.9	Blue
GO Biological Processes	19	GO:1901654	response to ketone	19_GO:0050896 response to stimulus	-2.8	3.3	3.9	30182	206	395	9	2.3	0.75	572|687|1385|1646|3717|4155|5069|8644|10628	BAD|KLF9|CREB1|AKR1C2|JAK2|MBP|PAPPA|AKR1C3|TXNIP	-1.9	Blue
GO Biological Processes	19	GO:0051216	cartilage development	19_GO:0032502 developmental process	-2.8	3.7	4	30182	167	395	8	2	0.71	582|652|2737|4054|4882|8817|9464|57326	BBS1|BMP4|GLI3|LTBP3|NPR2|FGF18|HAND2|PBXIP1	-1.9	Blue
GO Biological Processes	19	GO:0042594	response to starvation	19_GO:0050896 response to stimulus	-2.8	3.3	3.9	30182	207	395	9	2.3	0.75	3428|3625|5166|8644|9779|10891|84557|96459|143686	IFI16|INHBB|PDK4|AKR1C3|TBC1D5|PPARGC1A|MAP1LC3A|FNIP1|SESN3	-1.9	Blue
GO Biological Processes	19	GO:0097306	cellular response to alcohol	19_GO:0050896 response to stimulus	-2.8	4.7	4.2	30182	97	395	6	1.5	0.62	687|1385|1646|3625|8644|94241	KLF9|CREB1|AKR1C2|INHBB|AKR1C3|TP53INP1	-1.9	Blue
GO Biological Processes	19	GO:0007568	aging	19_GO:0032502 developmental process	-2.7	3.6	3.9	30182	169	395	8	2	0.71	347|710|1028|1267|3625|3727|4155|4521	APOD|SERPING1|CDKN1C|CNP|INHBB|JUND|MBP|NUDT1	-1.9	Blue
WikiPathways	27	WP3941	Oxidative damage response		-2.7	7.6	4.8	30182	40	395	4	1	0.5	572|715|716|1028	BAD|C1R|C1S|CDKN1C	-1.9	Blue
WikiPathways	27	WP4172	PI3K-Akt signaling pathway		-2.7	2.7	3.6	30182	339	395	12	3	0.86	572|1385|2323|3479|3643|3717|3815|6654|7423|8817|10018|80310	BAD|CREB1|FLT3LG|IGF1|INSR|JAK2|KIT|SOS1|VEGFB|FGF18|BCL2L11|PDGFD	-1.9	Blue
GO Biological Processes	19	GO:0120162	positive regulation of cold-induced thermogenesis	19_GO:0042592 homeostatic process	-2.7	4.7	4.2	30182	98	395	6	1.5	0.62	2697|3717|3952|3953|10891|23175	GJA1|JAK2|LEP|LEPR|PPARGC1A|LPIN1	-1.9	Blue
GO Biological Processes	19	GO:0060349	bone morphogenesis	19_GO:0032502 developmental process	-2.7	4.7	4.2	30182	98	395	6	1.5	0.62	652|2737|3638|4054|4882|8817	BMP4|GLI3|INSIG1|LTBP3|NPR2|FGF18	-1.9	Blue
GO Biological Processes	19	GO:0048598	embryonic morphogenesis	19_GO:0032502 developmental process	-2.7	2.2	3.5	30182	581	395	17	4.3	1	92|220|585|652|1028|2737|3206|3638|6654|9464|9935|10018|10522|50937|55081|56963|125488	ACVR2A|ALDH1A3|BBS4|BMP4|CDKN1C|GLI3|HOXA10|INSIG1|SOS1|HAND2|MAFB|BCL2L11|DEAF1|CDON|IFT57|RGMA|TTC39C	-1.9	Blue
GO Biological Processes	19	GO:0045785	positive regulation of cell adhesion	19_GO:0048518 positive regulation of biological process	-2.7	2.4	3.5	30182	482	395	15	3.8	0.96	572|1842|2013|2737|3479|3717|3952|4739|4811|5212|6288|8646|8764|8874|151887	BAD|ECM2|EMP2|GLI3|IGF1|JAK2|LEP|NEDD9|NID1|VIT|SAA1|CHRD|TNFRSF14|ARHGEF7|CCDC80	-1.9	Blue
GO Biological Processes	19	GO:0032103	positive regulation of response to external stimulus	19_GO:0048518 positive regulation of biological process	-2.7	2.3	3.5	30182	532	395	16	4.1	0.99	3428|3717|3949|4739|4814|5919|6223|7423|8817|22841|51296|51704|64094|80216|80310|283131	IFI16|JAK2|LDLR|NEDD9|NINJ1|RARRES2|RPS19|VEGFB|FGF18|RAB11FIP2|SLC15A3|GPRC5B|SMOC2|ALPK1|PDGFD|NEAT1	-1.9	Blue
GO Biological Processes	19	GO:0019218	regulation of steroid metabolic process	19_GO:0008152 metabolic process	-2.7	4.6	4.2	30182	99	395	6	1.5	0.62	3638|3815|3949|3952|8644|9563	INSIG1|KIT|LDLR|LEP|AKR1C3|H6PD	-1.9	Blue
Reactome Gene Sets	6	R-HSA-9679191	Potential therapeutics for SARS		-2.7	4.6	4.2	30182	99	395	6	1.5	0.62	3717|6654|6773|8819|9817|51317	JAK2|SOS1|STAT2|SAP30|KEAP1|PHF21A	-1.9	Blue
GO Biological Processes	19	GO:2000401	regulation of lymphocyte migration	19_GO:0040011 locomotion	-2.7	5.6	4.4	30182	68	395	5	1.3	0.56	347|4739|8764|58494|80024	APOD|NEDD9|TNFRSF14|JAM2|SLC8B1	-1.9	Blue
GO Biological Processes	19	GO:0008286	insulin receptor signaling pathway	19_GO:0023052 signaling	-2.7	5.6	4.4	30182	68	395	5	1.3	0.56	3643|5166|5919|6654|23433	INSR|PDK4|RARRES2|SOS1|RHOQ	-1.9	Blue
KEGG Pathway	24	hsa04216	Ferroptosis		-2.7	7.5	4.8	30182	41	395	4	1	0.5	5094|30061|84557|112483	PCBP2|SLC40A1|MAP1LC3A|SAT2	-1.9	Blue
GO Biological Processes	19	GO:0010631	epithelial cell migration	19_GO:0032501 multicellular organismal process	-2.7	4.6	4.1	30182	100	395	6	1.5	0.62	2013|3815|23189|147372|196740|340719	EMP2|KIT|KANK1|CCBE1|VSTM4|NANOS1	-1.9	Blue
GO Biological Processes	19	GO:0043467	regulation of generation of precursor metabolites and energy	19_GO:0008152 metabolic process	-2.7	4	4	30182	135	395	7	1.8	0.66	3479|3588|3643|9759|10891|26137|29997	IGF1|IL10RB|INSR|HDAC4|PPARGC1A|ZBTB20|NOP53	-1.9	Blue
GO Biological Processes	19	GO:2000146	negative regulation of cell motility	19_GO:0040011 locomotion	-2.7	2.5	3.5	30182	390	395	13	3.3	0.9	104|347|652|1009|2192|2697|4739|8646|8819|11188|23189|23598|94241	ADARB1|APOD|BMP4|CDH11|FBLN1|GJA1|NEDD9|CHRD|SAP30|NISCH|KANK1|PATZ1|TP53INP1	-1.9	Blue
GO Biological Processes	19	GO:0002683	negative regulation of immune system process	19_GO:0002376 immune system process	-2.7	2.4	3.5	30182	487	395	15	3.8	0.96	347|652|710|2737|3428|3949|5532|6223|6773|8764|9935|79987|83593|161882|338382	APOD|BMP4|SERPING1|GLI3|IFI16|LDLR|PPP3CB|RPS19|STAT2|TNFRSF14|MAFB|SVEP1|RASSF5|ZFPM1|RAB7B	-1.9	Blue
GO Biological Processes	19	GO:0032990	cell part morphogenesis	19_GO:0032502 developmental process	-2.7	2.4	3.5	30182	487	395	15	3.8	0.96	104|322|1009|1267|1385|2737|4135|4882|5532|6405|6654|7869|9638|23114|51299	ADARB1|APBB1|CDH11|CNP|CREB1|GLI3|MAP6|NPR2|PPP3CB|SEMA3F|SOS1|SEMA3B|FEZ1|NFASC|NRN1	-1.9	Blue
WikiPathways	27	WP176	Folate metabolism		-2.7	5.5	4.3	30182	69	395	5	1.3	0.56	2878|3643|3949|6288|6649	GPX3|INSR|LDLR|SAA1|SOD3	-1.9	Blue
KEGG Pathway	24	hsa04920	Adipocytokine signaling pathway		-2.7	5.5	4.3	30182	69	395	5	1.3	0.56	32|3717|3952|3953|10891	ACACB|JAK2|LEP|LEPR|PPARGC1A	-1.9	Blue
GO Biological Processes	19	GO:0007160	cell-matrix adhesion	19_GO:0009987 cellular process	-2.7	3.9	3.9	30182	136	395	7	1.8	0.66	1009|1842|2013|4811|8874|10018|50509	CDH11|ECM2|EMP2|NID1|ARHGEF7|BCL2L11|COL5A3	-1.9	Blue
GO Biological Processes	19	GO:0045637	regulation of myeloid cell differentiation	19_GO:0002376 immune system process	-2.7	3.2	3.7	30182	214	395	9	2.3	0.75	92|1385|4739|9935|10826|54681|116151|161882|338382	ACVR2A|CREB1|NEDD9|MAFB|FAXDC2|P4HTM|FAM210B|ZFPM1|RAB7B	-1.9	Blue
Reactome Gene Sets	6	R-HSA-9669938	Signaling by KIT in disease		-2.7	11	5.4	30182	20	395	3	0.76	0.44	3717|3815|6654	JAK2|KIT|SOS1	-1.9	Blue
Reactome Gene Sets	6	R-HSA-9670439	Signaling by phosphorylated juxtamembrane, extracellular and kinase domain KIT mutants		-2.7	11	5.4	30182	20	395	3	0.76	0.44	3717|3815|6654	JAK2|KIT|SOS1	-1.9	Blue
GO Biological Processes	19	GO:0043586	tongue development	19_GO:0032502 developmental process	-2.7	11	5.4	30182	20	395	3	0.76	0.44	2737|3815|9464	GLI3|KIT|HAND2	-1.9	Blue
Reactome Gene Sets	6	R-HSA-2426168	Activation of gene expression by SREBF (SREBP)		-2.7	7.3	4.7	30182	42	395	4	1	0.5	32|2222|3157|4597	ACACB|FDFT1|HMGCS1|MVD	-1.9	Blue
GO Biological Processes	19	GO:1904037	positive regulation of epithelial cell apoptotic process	19_GO:0048518 positive regulation of biological process	-2.7	7.3	4.7	30182	42	395	4	1	0.5	572|3717|8644|22925	BAD|JAK2|AKR1C3|PLA2R1	-1.9	Blue
GO Biological Processes	19	GO:1900544	positive regulation of purine nucleotide metabolic process	19_GO:0048518 positive regulation of biological process	-2.7	7.3	4.7	30182	42	395	4	1	0.5	3479|3643|10891|26137	IGF1|INSR|PPARGC1A|ZBTB20	-1.9	Blue
Canonical Pathways	11	M181	PID BMP PATHWAY		-2.7	7.3	4.7	30182	42	395	4	1	0.5	652|8646|10217|56963	BMP4|CHRD|CTDSPL|RGMA	-1.9	Blue
GO Biological Processes	19	GO:0045981	positive regulation of nucleotide metabolic process	19_GO:0048518 positive regulation of biological process	-2.7	7.3	4.7	30182	42	395	4	1	0.5	3479|3643|10891|26137	IGF1|INSR|PPARGC1A|ZBTB20	-1.9	Blue
GO Biological Processes	19	GO:0003007	heart morphogenesis	19_GO:0032502 developmental process	-2.6	3	3.6	30182	258	395	10	2.5	0.79	585|652|2013|2548|3643|6654|9464|10252|55081|161882	BBS4|BMP4|EMP2|GAA|INSR|SOS1|HAND2|SPRY1|IFT57|ZFPM1	-1.9	Blue
GO Biological Processes	19	GO:0070201	regulation of establishment of protein localization	19_GO:0051179 localization	-2.6	2.3	3.4	30182	542	395	16	4.1	0.99	283|322|347|572|652|2040|2737|3479|3625|3638|3717|3952|5532|6288|11142|80024	ANG|APBB1|APOD|BAD|BMP4|STOM|GLI3|IGF1|INHBB|INSIG1|JAK2|LEP|PPP3CB|SAA1|PKIG|SLC8B1	-1.8	Blue
GO Biological Processes	19	GO:0032102	negative regulation of response to external stimulus	19_GO:0048519 negative regulation of biological process	-2.6	2.4	3.5	30182	443	395	14	3.5	0.93	585|710|3428|3479|3949|3952|5094|6223|6288|6405|6773|7035|7869|338382	BBS4|SERPING1|IFI16|IGF1|LDLR|LEP|PCBP2|RPS19|SAA1|SEMA3F|STAT2|TFPI|SEMA3B|RAB7B	-1.8	Blue
GO Biological Processes	19	GO:0048660	regulation of smooth muscle cell proliferation	19_GO:0050789 regulation of biological process	-2.6	3.5	3.8	30182	176	395	8	2	0.71	283|347|652|2697|3479|3717|10891|80310	ANG|APOD|BMP4|GJA1|IGF1|JAK2|PPARGC1A|PDGFD	-1.8	Blue
GO Biological Processes	19	GO:0051668	localization within membrane	19_GO:0051179 localization	-2.6	2.3	3.4	30182	543	395	16	4.1	0.99	582|819|2013|5018|5064|10123|10550|23114|23241|23339|29800|51304|55146|79156|161176|201475	BBS1|CAMLG|EMP2|OXA1L|PALM|ARL4C|ARL6IP5|NFASC|PACS2|VPS39|ZDHHC1|ZDHHC3|ZDHHC4|PLEKHF1|SYNE3|RAB12	-1.8	Blue
GO Biological Processes	19	GO:0030900	forebrain development	19_GO:0032502 developmental process	-2.6	2.5	3.5	30182	396	395	13	3.3	0.9	220|572|582|585|652|1267|1385|2018|2737|3625|9638|50937|80055	ALDH1A3|BAD|BBS1|BBS4|BMP4|CNP|CREB1|EMX2|GLI3|INHBB|FEZ1|CDON|PGAP1	-1.8	Blue
GO Biological Processes	19	GO:0045639	positive regulation of myeloid cell differentiation	19_GO:0002376 immune system process	-2.6	4.5	4	30182	103	395	6	1.5	0.62	92|1385|4739|10826|116151|338382	ACVR2A|CREB1|NEDD9|FAXDC2|FAM210B|RAB7B	-1.8	Blue
GO Biological Processes	19	GO:0090132	epithelium migration	19_GO:0032501 multicellular organismal process	-2.6	4.5	4	30182	103	395	6	1.5	0.62	2013|3815|23189|147372|196740|340719	EMP2|KIT|KANK1|CCBE1|VSTM4|NANOS1	-1.8	Blue
GO Biological Processes	19	GO:1904894	positive regulation of receptor signaling pathway via STAT	19_GO:0023052 signaling	-2.6	7.1	4.6	30182	43	395	4	1	0.5	3588|3717|3815|3952	IL10RB|JAK2|KIT|LEP	-1.8	Blue
GO Biological Processes	19	GO:0042110	T cell activation	19_GO:0002376 immune system process	-2.6	2.8	3.6	30182	304	395	11	2.8	0.83	2737|3815|3952|3953|5532|9935|11119|23598|26022|64343|161882	GLI3|KIT|LEP|LEPR|PPP3CB|MAFB|BTN3A1|PATZ1|TMEM98|AZI2|ZFPM1	-1.8	Blue
GO Biological Processes	19	GO:0005996	monosaccharide metabolic process	19_GO:0008152 metabolic process	-2.6	3.5	3.8	30182	177	395	8	2	0.71	347|572|2548|3952|3953|5166|9563|10891	APOD|BAD|GAA|LEP|LEPR|PDK4|H6PD|PPARGC1A	-1.8	Blue
WikiPathways	27	WP5115	Network map of SARS-CoV-2 signaling pathway		-2.6	3.2	3.7	30182	218	395	9	2.3	0.75	347|715|716|2537|3434|3717|6288|8743|11119	APOD|C1R|C1S|IFI6|IFIT1|JAK2|SAA1|TNFSF10|BTN3A1	-1.8	Blue
GO Biological Processes	19	GO:0055080	monoatomic cation homeostasis	19_GO:0042592 homeostatic process	-2.6	2.3	3.4	30182	495	395	15	3.8	0.96	1760|2890|5166|6507|23241|23557|25875|30061|54757|80024|155066|220002|252839|284612|285195	DMPK|GRIA1|PDK4|SLC1A3|PACS2|SNAPIN|LETMD1|SLC40A1|FAM20A|SLC8B1|ATP6V0E2|CYB561A3|TMEM9|SYPL2|SLC9A9	-1.8	Blue
GO Biological Processes	19	GO:0072001	renal system development	19_GO:0032502 developmental process	-2.6	2.8	3.5	30182	305	395	11	2.8	0.83	652|1028|2018|2737|4774|4811|10018|10252|10409|26108|90780	BMP4|CDKN1C|EMX2|GLI3|NFIA|NID1|BCL2L11|SPRY1|BASP1|PYGO1|PYGO2	-1.8	Blue
GO Biological Processes	19	GO:0061024	membrane organization	19_GO:0009987 cellular process	-2.6	2	3.3	30182	754	395	20	5.1	1.1	572|819|1267|1718|1760|2013|4155|5018|7357|8677|9145|9935|10018|23175|23339|23557|83547|201475|284612|338382	BAD|CAMLG|CNP|DHCR24|DMPK|EMP2|MBP|OXA1L|UGCG|STX10|SYNGR1|MAFB|BCL2L11|LPIN1|VPS39|SNAPIN|RILP|RAB12|SYPL2|RAB7B	-1.8	Blue
GO Biological Processes	19	GO:0055082	cellular chemical homeostasis	19_GO:0042592 homeostatic process	-2.6	2.2	3.4	30182	546	395	16	4.1	0.99	1760|2890|6507|10891|22841|23241|23557|25875|26137|30061|80024|155066|220002|252839|284612|285195	DMPK|GRIA1|SLC1A3|PPARGC1A|RAB11FIP2|PACS2|SNAPIN|LETMD1|ZBTB20|SLC40A1|SLC8B1|ATP6V0E2|CYB561A3|TMEM9|SYPL2|SLC9A9	-1.8	Blue
GO Biological Processes	19	GO:0006067	ethanol metabolic process	19_GO:0008152 metabolic process	-2.6	11	5.2	30182	21	395	3	0.76	0.44	125|128|84532	ADH1B|ADH5|ACSS1	-1.8	Blue
GO Biological Processes	19	GO:0021756	striatum development	19_GO:0032502 developmental process	-2.6	11	5.2	30182	21	395	3	0.76	0.44	220|582|585	ALDH1A3|BBS1|BBS4	-1.8	Blue
GO Biological Processes	19	GO:0016137	glycoside metabolic process	19_GO:0008152 metabolic process	-2.6	11	5.2	30182	21	395	3	0.76	0.44	1645|1646|8644	AKR1C1|AKR1C2|AKR1C3	-1.8	Blue
GO Biological Processes	19	GO:0045821	positive regulation of glycolytic process	19_GO:0048518 positive regulation of biological process	-2.6	11	5.2	30182	21	395	3	0.76	0.44	3479|3643|26137	IGF1|INSR|ZBTB20	-1.8	Blue
GO Biological Processes	19	GO:2001235	positive regulation of apoptotic signaling pathway	19_GO:0023052 signaling	-2.6	3.8	3.9	30182	140	395	7	1.8	0.66	572|3625|3717|7164|8743|10018|79156	BAD|INHBB|JAK2|TPD52L1|TNFSF10|BCL2L11|PLEKHF1	-1.8	Blue
GO Biological Processes	19	GO:0007389	pattern specification process	19_GO:0032502 developmental process	-2.6	2.4	3.4	30182	448	395	14	3.5	0.93	92|585|652|2018|2737|3206|6405|8646|9464|9935|10409|50937|55081|80055	ACVR2A|BBS4|BMP4|EMX2|GLI3|HOXA10|SEMA3F|CHRD|HAND2|MAFB|BASP1|CDON|IFT57|PGAP1	-1.8	Blue
GO Biological Processes	19	GO:0021762	substantia nigra development	19_GO:0032502 developmental process	-2.6	6.9	4.5	30182	44	395	4	1	0.5	1267|4155|10409|284612	CNP|MBP|BASP1|SYPL2	-1.8	Blue
GO Biological Processes	19	GO:0010828	positive regulation of glucose transmembrane transport	19_GO:0051179 localization	-2.6	6.9	4.5	30182	44	395	4	1	0.5	1389|3479|3643|23433	CREBL2|IGF1|INSR|RHOQ	-1.8	Blue
Canonical Pathways	11	M175	PID ERBB2 ERBB3 PATHWAY		-2.6	6.9	4.5	30182	44	395	4	1	0.5	572|3717|5532|6654	BAD|JAK2|PPP3CB|SOS1	-1.8	Blue
KEGG Pathway	24	hsa04151	PI3K-Akt signaling pathway		-2.6	2.6	3.5	30182	354	395	12	3	0.86	572|1385|2323|3479|3643|3717|3815|6654|7423|8817|10018|80310	BAD|CREB1|FLT3LG|IGF1|INSR|JAK2|KIT|SOS1|VEGFB|FGF18|BCL2L11|PDGFD	-1.8	Blue
GO Biological Processes	19	GO:0030324	lung development	19_GO:0032502 developmental process	-2.6	3.4	3.7	30182	180	395	8	2	0.71	652|1385|2737|4054|8817|10252|23521|147372	BMP4|CREB1|GLI3|LTBP3|FGF18|SPRY1|RPL13A|CCBE1	-1.8	Blue
GO Biological Processes	19	GO:0031669	cellular response to nutrient levels	19_GO:0050896 response to stimulus	-2.6	3.1	3.6	30182	221	395	9	2.3	0.75	3428|3625|3952|5166|8644|11170|84557|96459|143686	IFI16|INHBB|LEP|PDK4|AKR1C3|FAM107A|MAP1LC3A|FNIP1|SESN3	-1.8	Blue
KEGG Pathway	24	hsa04115	p53 signaling pathway		-2.6	5.2	4.2	30182	73	395	5	1.3	0.56	3479|3732|64393|84883|143686	IGF1|CD82|ZMAT3|AIFM2|SESN3	-1.8	Blue
GO Biological Processes	19	GO:0030003	cellular monoatomic cation homeostasis	19_GO:0042592 homeostatic process	-2.6	2.5	3.4	30182	403	395	13	3.3	0.9	1760|2890|6507|23241|23557|25875|30061|80024|155066|220002|252839|284612|285195	DMPK|GRIA1|SLC1A3|PACS2|SNAPIN|LETMD1|SLC40A1|SLC8B1|ATP6V0E2|CYB561A3|TMEM9|SYPL2|SLC9A9	-1.8	Blue
GO Biological Processes	19	GO:2001056	positive regulation of cysteine-type endopeptidase activity	19_GO:0048518 positive regulation of biological process	-2.6	3.8	3.8	30182	142	395	7	1.8	0.66	572|3428|3717|8743|10018|10550|55081	BAD|IFI16|JAK2|TNFSF10|BCL2L11|ARL6IP5|IFT57	-1.8	Blue
WikiPathways	27	WP98	Prostaglandin synthesis and regulation		-2.5	6.8	4.5	30182	45	395	4	1	0.5	1645|1646|8644|10891	AKR1C1|AKR1C2|AKR1C3|PPARGC1A	-1.8	Blue
GO Biological Processes	19	GO:1900744	regulation of p38MAPK cascade	19_GO:0023052 signaling	-2.5	6.8	4.5	30182	45	395	4	1	0.5	652|3952|9464|768211	BMP4|LEP|HAND2|RELL1	-1.8	Blue
Reactome Gene Sets	6	R-HSA-194068	Bile acid and bile salt metabolism		-2.5	6.8	4.5	30182	45	395	4	1	0.5	1593|1645|1646|8644	CYP27A1|AKR1C1|AKR1C2|AKR1C3	-1.8	Blue
GO Biological Processes	19	GO:0032891	negative regulation of organic acid transport	19_GO:0051179 localization	-2.5	10	5.1	30182	22	395	3	0.76	0.44	3952|10550|22925	LEP|ARL6IP5|PLA2R1	-1.8	Blue
GO Biological Processes	19	GO:0010977	negative regulation of neuron projection development	19_GO:0032502 developmental process	-2.5	3.7	3.8	30182	143	395	7	1.8	0.66	4155|6405|7869|11075|23189|23557|56963	MBP|SEMA3F|SEMA3B|STMN2|KANK1|SNAPIN|RGMA	-1.8	Blue
GO Biological Processes	19	GO:1903578	regulation of ATP metabolic process	19_GO:0008152 metabolic process	-2.5	5.2	4.1	30182	74	395	5	1.3	0.56	3479|3643|9759|10891|26137	IGF1|INSR|HDAC4|PPARGC1A|ZBTB20	-1.8	Blue
GO Biological Processes	19	GO:0062014	negative regulation of small molecule metabolic process	19_GO:0048519 negative regulation of biological process	-2.5	4.3	3.9	30182	107	395	6	1.5	0.62	32|2329|3638|3953|8644|9759	ACACB|FMO4|INSIG1|LEPR|AKR1C3|HDAC4	-1.8	Blue
GO Biological Processes	19	GO:0007033	vacuole organization	19_GO:0009987 cellular process	-2.5	3.3	3.7	30182	183	395	8	2	0.71	2548|4882|23241|23557|84557|94241|252839|338382	GAA|NPR2|PACS2|SNAPIN|MAP1LC3A|TP53INP1|TMEM9|RAB7B	-1.8	Blue
GO Biological Processes	19	GO:0055123	digestive system development	19_GO:0032502 developmental process	-2.5	3.7	3.8	30182	144	395	7	1.8	0.66	652|1028|2737|3643|3815|4882|5919	BMP4|CDKN1C|GLI3|INSR|KIT|NPR2|RARRES2	-1.8	Blue
WikiPathways	27	WP2380	Brain-derived neurotrophic factor (BDNF) signaling pathway		-2.5	3.7	3.8	30182	144	395	7	1.8	0.66	32|572|1385|2890|3717|10018|23373	ACACB|BAD|CREB1|GRIA1|JAK2|BCL2L11|CRTC1	-1.8	Blue
GO Biological Processes	19	GO:0031347	regulation of defense response	19_GO:0050896 response to stimulus	-2.5	2	3.2	30182	767	395	20	5.1	1.1	710|3428|3479|3717|3949|3952|4814|5094|6223|6288|6773|22841|25875|29800|29997|51296|51704|80216|283131|338382	SERPING1|IFI16|IGF1|JAK2|LDLR|LEP|NINJ1|PCBP2|RPS19|SAA1|STAT2|RAB11FIP2|LETMD1|ZDHHC1|NOP53|SLC15A3|GPRC5B|ALPK1|NEAT1|RAB7B	-1.8	Blue
GO Biological Processes	19	GO:0030323	respiratory tube development	19_GO:0032502 developmental process	-2.5	3.3	3.6	30182	184	395	8	2	0.71	652|1385|2737|4054|8817|10252|23521|147372	BMP4|CREB1|GLI3|LTBP3|FGF18|SPRY1|RPL13A|CCBE1	-1.8	Blue
GO Biological Processes	19	GO:0072657	protein localization to membrane	19_GO:0051179 localization	-2.5	2.3	3.3	30182	457	395	14	3.5	0.93	582|819|2013|5018|5064|10550|23114|23241|29800|51304|55146|79156|161176|201475	BBS1|CAMLG|EMP2|OXA1L|PALM|ARL6IP5|NFASC|PACS2|ZDHHC1|ZDHHC3|ZDHHC4|PLEKHF1|SYNE3|RAB12	-1.8	Blue
GO Biological Processes	19	GO:2000242	negative regulation of reproductive process	19_GO:0022414 reproductive process	-2.5	5.1	4.1	30182	75	395	5	1.3	0.56	652|2697|3479|3815|4882	BMP4|GJA1|IGF1|KIT|NPR2	-1.8	Blue
GO Biological Processes	19	GO:0045669	positive regulation of osteoblast differentiation	19_GO:0032502 developmental process	-2.5	5.1	4.1	30182	75	395	5	1.3	0.56	92|652|2737|3479|3727	ACVR2A|BMP4|GLI3|IGF1|JUND	-1.8	Blue
GO Biological Processes	19	GO:0050801	monoatomic ion homeostasis	19_GO:0042592 homeostatic process	-2.5	2.3	3.3	30182	507	395	15	3.8	0.96	1760|2890|5166|6507|23241|23557|25875|30061|54757|80024|155066|220002|252839|284612|285195	DMPK|GRIA1|PDK4|SLC1A3|PACS2|SNAPIN|LETMD1|SLC40A1|FAM20A|SLC8B1|ATP6V0E2|CYB561A3|TMEM9|SYPL2|SLC9A9	-1.8	Blue
GO Biological Processes	19	GO:1901861	regulation of muscle tissue development	19_GO:0032502 developmental process	-2.5	6.6	4.4	30182	46	395	4	1	0.5	652|1385|10891|50937	BMP4|CREB1|PPARGC1A|CDON	-1.8	Blue
GO Biological Processes	19	GO:0007423	sensory organ development	19_GO:0032502 developmental process	-2.5	2.2	3.3	30182	559	395	16	4.1	0.99	220|585|652|1028|2737|3638|3815|4094|6654|9464|9935|10018|50937|90780|125488|196740	ALDH1A3|BBS4|BMP4|CDKN1C|GLI3|INSIG1|KIT|MAF|SOS1|HAND2|MAFB|BCL2L11|CDON|PYGO2|TTC39C|VSTM4	-1.8	Blue
WikiPathways	27	WP702	Metapathway biotransformation Phase I and II		-2.5	3.3	3.6	30182	185	395	8	2	0.71	1593|1645|1646|2329|2878|3176|8644|11185	CYP27A1|AKR1C1|AKR1C2|FMO4|GPX3|HNMT|AKR1C3|INMT	-1.8	Blue
GO Biological Processes	19	GO:0090130	tissue migration	19_GO:0032501 multicellular organismal process	-2.5	4.2	3.9	30182	109	395	6	1.5	0.62	2013|3815|23189|147372|196740|340719	EMP2|KIT|KANK1|CCBE1|VSTM4|NANOS1	-1.8	Blue
GO Biological Processes	19	GO:0010508	positive regulation of autophagy	19_GO:0048518 positive regulation of biological process	-2.5	3.7	3.7	30182	146	395	7	1.8	0.66	572|10018|10241|79156|79443|94241|143686	BAD|BCL2L11|CALCOCO2|PLEKHF1|FYCO1|TP53INP1|SESN3	-1.7	Blue
GO Biological Processes	19	GO:0022600	digestive system process	19_GO:0032501 multicellular organismal process	-2.5	5	4	30182	76	395	5	1.3	0.56	1645|3949|3952|4882|7357	AKR1C1|LDLR|LEP|NPR2|UGCG	-1.7	Blue
WikiPathways	27	WP4357	NRF2-ARE regulation		-2.5	10	5	30182	23	395	3	0.76	0.44	3643|4094|9817	INSR|MAF|KEAP1	-1.7	Blue
GO Biological Processes	19	GO:0035162	embryonic hemopoiesis	19_GO:0032502 developmental process	-2.5	10	5	30182	23	395	3	0.76	0.44	2323|3815|161882	FLT3LG|KIT|ZFPM1	-1.7	Blue
WikiPathways	27	WP4830	GDNF/RET signaling axis		-2.5	10	5	30182	23	395	3	0.76	0.44	652|2737|10252	BMP4|GLI3|SPRY1	-1.7	Blue
GO Biological Processes	19	GO:0010866	regulation of triglyceride biosynthetic process	19_GO:0008152 metabolic process	-2.5	10	5	30182	23	395	3	0.76	0.44	3949|23175|376497	LDLR|LPIN1|SLC27A1	-1.7	Blue
WikiPathways	27	WP4197	Immune response to tuberculosis		-2.5	10	5	30182	23	395	3	0.76	0.44	3434|3717|6773	IFIT1|JAK2|STAT2	-1.7	Blue
WikiPathways	27	WP545	Complement activation		-2.5	10	5	30182	23	395	3	0.76	0.44	715|716|1675	C1R|C1S|CFD	-1.7	Blue
Reactome Gene Sets	6	R-HSA-166663	Initial triggering of complement		-2.5	10	5	30182	23	395	3	0.76	0.44	715|716|1675	C1R|C1S|CFD	-1.7	Blue
GO Biological Processes	19	GO:0043405	regulation of MAP kinase activity	19_GO:0008152 metabolic process	-2.5	3.3	3.6	30182	186	395	8	2	0.71	652|3643|3815|6654|7164|8817|10252|80310	BMP4|INSR|KIT|SOS1|TPD52L1|FGF18|SPRY1|PDGFD	-1.7	Blue
GO Biological Processes	19	GO:0006873	cellular monoatomic ion homeostasis	19_GO:0042592 homeostatic process	-2.5	2.4	3.3	30182	412	395	13	3.3	0.9	1760|2890|6507|23241|23557|25875|30061|80024|155066|220002|252839|284612|285195	DMPK|GRIA1|SLC1A3|PACS2|SNAPIN|LETMD1|SLC40A1|SLC8B1|ATP6V0E2|CYB561A3|TMEM9|SYPL2|SLC9A9	-1.7	Blue
GO Biological Processes	19	GO:0090199	regulation of release of cytochrome c from mitochondria	19_GO:0023052 signaling	-2.5	6.5	4.3	30182	47	395	4	1	0.5	572|3479|8743|10018	BAD|IGF1|TNFSF10|BCL2L11	-1.7	Blue
Reactome Gene Sets	6	R-HSA-69236	G1 Phase		-2.5	6.5	4.3	30182	47	395	4	1	0.5	1028|1031|3717|7029	CDKN1C|CDKN2C|JAK2|TFDP2	-1.7	Blue
Reactome Gene Sets	6	R-HSA-69231	Cyclin D associated events in G1		-2.5	6.5	4.3	30182	47	395	4	1	0.5	1028|1031|3717|7029	CDKN1C|CDKN2C|JAK2|TFDP2	-1.7	Blue
KEGG Pathway	24	hsa00620	Pyruvate metabolism		-2.5	6.5	4.3	30182	47	395	4	1	0.5	32|125|128|84532	ACACB|ADH1B|ADH5|ACSS1	-1.7	Blue
GO Biological Processes	19	GO:0045667	regulation of osteoblast differentiation	19_GO:0032502 developmental process	-2.5	3.6	3.7	30182	147	395	7	1.8	0.66	92|652|2737|3479|3727|8646|9464	ACVR2A|BMP4|GLI3|IGF1|JUND|CHRD|HAND2	-1.7	Blue
GO Biological Processes	19	GO:0010827	regulation of glucose transmembrane transport	19_GO:0051179 localization	-2.5	5	4	30182	77	395	5	1.3	0.56	1389|3479|3643|3952|23433	CREBL2|IGF1|INSR|LEP|RHOQ	-1.7	Blue
GO Biological Processes	19	GO:0006631	fatty acid metabolic process	19_GO:0008152 metabolic process	-2.5	2.6	3.4	30182	319	395	11	2.8	0.83	32|128|1645|1646|3952|8644|10891|23175|55258|84532|376497	ACACB|ADH5|AKR1C1|AKR1C2|LEP|AKR1C3|PPARGC1A|LPIN1|THNSL2|ACSS1|SLC27A1	-1.7	Blue
GO Biological Processes	19	GO:0050920	regulation of chemotaxis	19_GO:0040011 locomotion	-2.5	3	3.5	30182	230	395	9	2.3	0.75	4739|5919|6405|7423|7869|8817|64094|80024|80310	NEDD9|RARRES2|SEMA3F|VEGFB|SEMA3B|FGF18|SMOC2|SLC8B1|PDGFD	-1.7	Blue
GO Biological Processes	19	GO:0050708	regulation of protein secretion	19_GO:0051179 localization	-2.5	2.8	3.4	30182	274	395	10	2.5	0.79	283|322|572|3479|3625|3717|3952|5532|6288|80024	ANG|APBB1|BAD|IGF1|INHBB|JAK2|LEP|PPP3CB|SAA1|SLC8B1	-1.7	Blue
GO Biological Processes	19	GO:1903706	regulation of hemopoiesis	19_GO:0002376 immune system process	-2.5	2.4	3.3	30182	415	395	13	3.3	0.9	92|572|652|1385|2737|4739|6654|9935|10826|54681|116151|161882|338382	ACVR2A|BAD|BMP4|CREB1|GLI3|NEDD9|SOS1|MAFB|FAXDC2|P4HTM|FAM210B|ZFPM1|RAB7B	-1.7	Blue
GO Biological Processes	19	GO:0006110	regulation of glycolytic process	19_GO:0008152 metabolic process	-2.4	6.4	4.3	30182	48	395	4	1	0.5	3479|3643|9759|26137	IGF1|INSR|HDAC4|ZBTB20	-1.7	Blue
WikiPathways	27	WP2848	Pluripotent stem cell differentiation pathway		-2.4	6.4	4.3	30182	48	395	4	1	0.5	652|2323|3479|3815	BMP4|FLT3LG|IGF1|KIT	-1.7	Blue
GO Biological Processes	19	GO:0031638	zymogen activation	19_GO:0008152 metabolic process	-2.4	6.4	4.3	30182	48	395	4	1	0.5	572|715|1718|3428	BAD|C1R|DHCR24|IFI16	-1.7	Blue
GO Biological Processes	19	GO:0006956	complement activation	19_GO:0002376 immune system process	-2.4	6.4	4.3	30182	48	395	4	1	0.5	710|715|716|1675	SERPING1|C1R|C1S|CFD	-1.7	Blue
GO Biological Processes	19	GO:1901863	positive regulation of muscle tissue development	19_GO:0032502 developmental process	-2.4	9.6	4.8	30182	24	395	3	0.76	0.44	1385|10891|50937	CREB1|PPARGC1A|CDON	-1.7	Blue
GO Biological Processes	19	GO:0018230	peptidyl-L-cysteine S-palmitoylation	19_GO:0008152 metabolic process	-2.4	9.6	4.8	30182	24	395	3	0.76	0.44	29800|51304|55146	ZDHHC1|ZDHHC3|ZDHHC4	-1.7	Blue
GO Biological Processes	19	GO:0018231	peptidyl-S-diacylglycerol-L-cysteine biosynthetic process from peptidyl-cysteine	19_GO:0008152 metabolic process	-2.4	9.6	4.8	30182	24	395	3	0.76	0.44	29800|51304|55146	ZDHHC1|ZDHHC3|ZDHHC4	-1.7	Blue
GO Biological Processes	19	GO:0071900	regulation of protein serine/threonine kinase activity	19_GO:0008152 metabolic process	-2.4	2.5	3.3	30182	369	395	12	3	0.86	652|1031|3643|3815|6654|7164|8817|10252|10983|11142|80310|376497	BMP4|CDKN2C|INSR|KIT|SOS1|TPD52L1|FGF18|SPRY1|CCNI|PKIG|PDGFD|SLC27A1	-1.7	Blue
GO Biological Processes	19	GO:0005975	carbohydrate metabolic process	19_GO:0008152 metabolic process	-2.4	2.3	3.2	30182	467	395	14	3.5	0.93	347|572|2548|3643|3952|3953|5166|8705|9563|10007|10891|30815|57134|284004	APOD|BAD|GAA|INSR|LEP|LEPR|PDK4|B3GALT4|H6PD|GNPDA1|PPARGC1A|ST6GALNAC6|MAN1C1|HEXD	-1.7	Blue
GO Biological Processes	19	GO:0048732	gland development	19_GO:0032502 developmental process	-2.4	2.4	3.3	30182	418	395	13	3.3	0.9	220|652|1028|1385|2737|3625|3643|3717|5253|9464|9935|10018|90780	ALDH1A3|BMP4|CDKN1C|CREB1|GLI3|INHBB|INSR|JAK2|PHF2|HAND2|MAFB|BCL2L11|PYGO2	-1.7	Blue
GO Biological Processes	19	GO:0120031	plasma membrane bounded cell projection assembly	19_GO:0009987 cellular process	-2.4	2.4	3.3	30182	418	395	13	3.3	0.9	582|585|2013|3815|8874|11188|54935|55081|79582|80216|83547|91978|125488	BBS1|BBS4|EMP2|KIT|ARHGEF7|NISCH|DUSP23|IFT57|SPAG16|ALPK1|RILP|TPGS1|TTC39C	-1.7	Blue
GO Biological Processes	19	GO:0045834	positive regulation of lipid metabolic process	19_GO:0048518 positive regulation of biological process	-2.4	3.5	3.6	30182	151	395	7	1.8	0.66	1385|1389|3815|3949|10891|26137|376497	CREB1|CREBL2|KIT|LDLR|PPARGC1A|ZBTB20|SLC27A1	-1.7	Blue
GO Biological Processes	19	GO:0046850	regulation of bone remodeling	19_GO:0032501 multicellular organismal process	-2.4	6.2	4.2	30182	49	395	4	1	0.5	3952|3953|4054|5166	LEP|LEPR|LTBP3|PDK4	-1.7	Blue
GO Biological Processes	19	GO:0040011	locomotion	19_GO:0040011 locomotion	-2.4	2.2	3.2	30182	520	395	15	3.8	0.96	652|2737|3815|4814|5532|5919|6223|6288|6405|6654|7423|7869|9638|23114|23521	BMP4|GLI3|KIT|NINJ1|PPP3CB|RARRES2|RPS19|SAA1|SEMA3F|SOS1|VEGFB|SEMA3B|FEZ1|NFASC|RPL13A	-1.7	Blue
GO Biological Processes	19	GO:1903530	regulation of secretion by cell	19_GO:0051179 localization	-2.4	2.1	3.2	30182	572	395	16	4.1	0.99	283|322|572|1385|1408|2697|3479|3625|3717|3952|5532|6288|23557|25953|80024|201475	ANG|APBB1|BAD|CREB1|CRY2|GJA1|IGF1|INHBB|JAK2|LEP|PPP3CB|SAA1|SNAPIN|PNKD|SLC8B1|RAB12	-1.7	Blue
GO Biological Processes	19	GO:0002062	chondrocyte differentiation	19_GO:0032502 developmental process	-2.4	4.8	3.9	30182	80	395	5	1.3	0.56	652|2737|4054|4882|8817	BMP4|GLI3|LTBP3|NPR2|FGF18	-1.7	Blue
GO Biological Processes	19	GO:0045664	regulation of neuron differentiation	19_GO:0032502 developmental process	-2.4	3.2	3.5	30182	193	395	8	2	0.71	652|1656|2737|6925|9638|50937|51704|124936	BMP4|DDX6|GLI3|TCF4|FEZ1|CDON|GPRC5B|CYB5D2	-1.7	Blue
GO Biological Processes	19	GO:0021761	limbic system development	19_GO:0032502 developmental process	-2.4	4	3.7	30182	115	395	6	1.5	0.62	220|582|585|2018|2737|9638	ALDH1A3|BBS1|BBS4|EMX2|GLI3|FEZ1	-1.7	Blue
GO Biological Processes	19	GO:0032331	negative regulation of chondrocyte differentiation	19_GO:0032502 developmental process	-2.4	9.2	4.7	30182	25	395	3	0.76	0.44	652|2737|4054	BMP4|GLI3|LTBP3	-1.7	Blue
Reactome Gene Sets	6	R-HSA-8854691	Interleukin-20 family signaling		-2.4	9.2	4.7	30182	25	395	3	0.76	0.44	3588|3717|6773	IL10RB|JAK2|STAT2	-1.7	Blue
GO Biological Processes	19	GO:0046039	GTP metabolic process	19_GO:0008152 metabolic process	-2.4	9.2	4.7	30182	25	395	3	0.76	0.44	4832|23433|50808	NME3|RHOQ|AK3	-1.7	Blue
WikiPathways	27	WP2895	Differentiation of white and brown adipocyte		-2.4	9.2	4.7	30182	25	395	3	0.76	0.44	652|3952|10891	BMP4|LEP|PPARGC1A	-1.7	Blue
GO Biological Processes	19	GO:0030336	negative regulation of cell migration	19_GO:0040011 locomotion	-2.4	2.4	3.2	30182	375	395	12	3	0.86	104|347|652|1009|2697|4739|8646|8819|11188|23189|23598|94241	ADARB1|APOD|BMP4|CDH11|GJA1|NEDD9|CHRD|SAP30|NISCH|KANK1|PATZ1|TP53INP1	-1.7	Blue
GO Biological Processes	19	GO:0007286	spermatid development	19_GO:0022414 reproductive process	-2.4	3.2	3.5	30182	194	395	8	2	0.71	585|3306|3815|26108|58494|79582|90780|91978	BBS4|HSPA2|KIT|PYGO1|JAM2|SPAG16|PYGO2|TPGS1	-1.7	Blue
GO Biological Processes	19	GO:0051046	regulation of secretion	19_GO:0051179 localization	-2.4	2.1	3.1	30182	631	395	17	4.3	1	283|322|572|1385|1408|2697|3479|3625|3717|3952|5532|6288|22925|23557|25953|80024|201475	ANG|APBB1|BAD|CREB1|CRY2|GJA1|IGF1|INHBB|JAK2|LEP|PPP3CB|SAA1|PLA2R1|SNAPIN|PNKD|SLC8B1|RAB12	-1.7	Blue
KEGG Pathway	24	hsa04913	Ovarian steroidogenesis		-2.4	6	4.1	30182	51	395	4	1	0.5	3479|3643|3949|8644	IGF1|INSR|LDLR|AKR1C3	-1.7	Blue
WikiPathways	27	WP1533	Vitamin B12 metabolism		-2.4	6	4.1	30182	51	395	4	1	0.5	3643|3949|6288|6649	INSR|LDLR|SAA1|SOD3	-1.7	Blue
GO Biological Processes	19	GO:0043392	negative regulation of DNA binding	19_GO:0065007 biological regulation	-2.4	6	4.1	30182	51	395	4	1	0.5	3428|3717|9464|58499	IFI16|JAK2|HAND2|ZNF462	-1.7	Blue
GO Biological Processes	19	GO:0016236	macroautophagy	19_GO:0008152 metabolic process	-2.4	3.1	3.4	30182	196	395	8	2	0.71	2548|9779|10241|23241|23339|23557|84557|94241	GAA|TBC1D5|CALCOCO2|PACS2|VPS39|SNAPIN|MAP1LC3A|TP53INP1	-1.7	Blue
Reactome Gene Sets	6	R-HSA-1989781	PPARA activates gene expression		-2.3	3.9	3.6	30182	117	395	6	1.5	0.62	2222|3157|8800|10891|55588|376497	FDFT1|HMGCS1|PEX11A|PPARGC1A|MED29|SLC27A1	-1.7	Blue
Reactome Gene Sets	6	R-HSA-74752	Signaling by Insulin receptor		-2.3	4.7	3.8	30182	82	395	5	1.3	0.56	2323|3643|6654|8817|155066	FLT3LG|INSR|SOS1|FGF18|ATP6V0E2	-1.7	Blue
GO Biological Processes	19	GO:1990778	protein localization to cell periphery	19_GO:0051179 localization	-2.3	2.9	3.3	30182	240	395	9	2.3	0.75	582|2013|5064|10550|23114|23241|51304|79156|201475	BBS1|EMP2|PALM|ARL6IP5|NFASC|PACS2|ZDHHC3|PLEKHF1|RAB12	-1.6	Blue
GO Biological Processes	19	GO:0003012	muscle system process	19_GO:0032501 multicellular organismal process	-2.3	2.7	3.3	30182	285	395	10	2.5	0.79	322|1760|2548|2593|2697|3479|3952|7125|7423|9759	APBB1|DMPK|GAA|GAMT|GJA1|IGF1|LEP|TNNC2|VEGFB|HDAC4	-1.6	Blue
GO Biological Processes	19	GO:0030031	cell projection assembly	19_GO:0009987 cellular process	-2.3	2.3	3.2	30182	429	395	13	3.3	0.9	582|585|2013|3815|8874|11188|54935|55081|79582|80216|83547|91978|125488	BBS1|BBS4|EMP2|KIT|ARHGEF7|NISCH|DUSP23|IFT57|SPAG16|ALPK1|RILP|TPGS1|TTC39C	-1.6	Blue
GO Biological Processes	19	GO:0008207	C21-steroid hormone metabolic process	19_GO:0008152 metabolic process	-2.3	8.8	4.6	30182	26	395	3	0.76	0.44	1645|1646|8644	AKR1C1|AKR1C2|AKR1C3	-1.6	Blue
GO Biological Processes	19	GO:2000647	negative regulation of stem cell proliferation	19_GO:0048519 negative regulation of biological process	-2.3	8.8	4.6	30182	26	395	3	0.76	0.44	1031|2192|2737	CDKN2C|FBLN1|GLI3	-1.6	Blue
GO Biological Processes	19	GO:0140374	antiviral innate immune response	19_GO:0044419 biological process involved in interspecies interaction between organisms	-2.3	8.8	4.6	30182	26	395	3	0.76	0.44	3434|29800|51257	IFIT1|ZDHHC1|MARCHF2	-1.6	Blue
KEGG Pathway	24	hsa05200	Pathways in cancer		-2.3	2.2	3.1	30182	531	395	15	3.8	0.96	572|652|862|2323|2737|3479|3717|3815|6654|6773|7423|8817|9817|10018|83593	BAD|BMP4|RUNX1T1|FLT3LG|GLI3|IGF1|JAK2|KIT|SOS1|STAT2|VEGFB|FGF18|KEAP1|BCL2L11|RASSF5	-1.6	Blue
Canonical Pathways	11	M50	PID PTP1B PATHWAY		-2.3	5.9	4.1	30182	52	395	4	1	0.5	3643|3717|3952|3953	INSR|JAK2|LEP|LEPR	-1.6	Blue
Canonical Pathways	11	M231	PID KIT PATHWAY		-2.3	5.9	4.1	30182	52	395	4	1	0.5	572|3717|3815|6654	BAD|JAK2|KIT|SOS1	-1.6	Blue
Reactome Gene Sets	6	R-HSA-2428928	IRS-related events triggered by IGF1R		-2.3	5.9	4.1	30182	52	395	4	1	0.5	2323|3479|6654|8817	FLT3LG|IGF1|SOS1|FGF18	-1.6	Blue
Reactome Gene Sets	6	R-HSA-400206	Regulation of lipid metabolism by PPARalpha		-2.3	3.9	3.6	30182	119	395	6	1.5	0.62	2222|3157|8800|10891|55588|376497	FDFT1|HMGCS1|PEX11A|PPARGC1A|MED29|SLC27A1	-1.6	Blue
Reactome Gene Sets	6	R-HSA-2408522	Selenoamino acid metabolism		-2.3	3.9	3.6	30182	119	395	6	1.5	0.62	2058|3176|6176|6223|11185|23521	EPRS1|HNMT|RPLP1|RPS19|INMT|RPL13A	-1.6	Blue
GO Biological Processes	19	GO:0021915	neural tube development	19_GO:0032502 developmental process	-2.3	3.4	3.4	30182	159	395	7	1.8	0.66	585|652|2737|8646|10522|55081|56963	BBS4|BMP4|GLI3|CHRD|DEAF1|IFT57|RGMA	-1.6	Blue
GO Biological Processes	19	GO:0001541	ovarian follicle development	19_GO:0022414 reproductive process	-2.3	5.8	4	30182	53	395	4	1	0.5	283|3625|3815|4882	ANG|INHBB|KIT|NPR2	-1.6	Blue
Reactome Gene Sets	6	R-HSA-2428924	IGF1R signaling cascade		-2.3	5.8	4	30182	53	395	4	1	0.5	2323|3479|6654|8817	FLT3LG|IGF1|SOS1|FGF18	-1.6	Blue
GO Biological Processes	19	GO:0002092	positive regulation of receptor internalization	19_GO:0051179 localization	-2.3	8.5	4.5	30182	27	395	3	0.76	0.44	408|3643|9779	ARRB1|INSR|TBC1D5	-1.6	Blue
GO Biological Processes	19	GO:0090200	positive regulation of release of cytochrome c from mitochondria	19_GO:0023052 signaling	-2.3	8.5	4.5	30182	27	395	3	0.76	0.44	572|8743|10018	BAD|TNFSF10|BCL2L11	-1.6	Blue
GO Biological Processes	19	GO:0043393	regulation of protein binding	19_GO:0065007 biological regulation	-2.3	3	3.3	30182	201	395	8	2	0.71	166|652|3434|9759|23557|50937|56963|161882	TLE5|BMP4|IFIT1|HDAC4|SNAPIN|CDON|RGMA|ZFPM1	-1.6	Blue
GO Biological Processes	19	GO:0048515	spermatid differentiation	19_GO:0022414 reproductive process	-2.3	3	3.3	30182	201	395	8	2	0.71	585|3306|3815|26108|58494|79582|90780|91978	BBS4|HSPA2|KIT|PYGO1|JAM2|SPAG16|PYGO2|TPGS1	-1.6	Blue
Reactome Gene Sets	6	R-HSA-8878166	Transcriptional regulation by RUNX2		-2.3	3.8	3.5	30182	121	395	6	1.5	0.62	2737|4094|5720|9464|9759|10891	GLI3|MAF|PSME1|HAND2|HDAC4|PPARGC1A	-1.6	Blue
GO Biological Processes	19	GO:0072330	monocarboxylic acid biosynthetic process	19_GO:0008152 metabolic process	-2.3	3.3	3.4	30182	160	395	7	1.8	0.66	32|220|1593|2593|8644|55258|84532	ACACB|ALDH1A3|CYP27A1|GAMT|AKR1C3|THNSL2|ACSS1	-1.6	Blue
GO Biological Processes	19	GO:0010951	negative regulation of endopeptidase activity	19_GO:0048519 negative regulation of biological process	-2.3	3.3	3.4	30182	160	395	7	1.8	0.66	710|1471|1718|2537|3428|25816|96459	SERPING1|CST3|DHCR24|IFI6|IFI16|TNFAIP8|FNIP1	-1.6	Blue
GO Biological Processes	19	GO:0120035	regulation of plasma membrane bounded cell projection organization	19_GO:0050789 regulation of biological process	-2.3	2	3	30182	645	395	17	4.3	1	585|3815|4135|4155|4739|5064|6405|7869|8874|9638|11075|23189|23373|23433|23557|56963|257194	BBS4|KIT|MAP6|MBP|NEDD9|PALM|SEMA3F|SEMA3B|ARHGEF7|FEZ1|STMN2|KANK1|CRTC1|RHOQ|SNAPIN|RGMA|NEGR1	-1.6	Blue
GO Biological Processes	19	GO:0046883	regulation of hormone secretion	19_GO:0051179 localization	-2.3	2.8	3.3	30182	246	395	9	2.3	0.75	572|1385|1408|2697|3625|3717|3952|5532|80024	BAD|CREB1|CRY2|GJA1|INHBB|JAK2|LEP|PPP3CB|SLC8B1	-1.6	Blue
GO Biological Processes	19	GO:0010035	response to inorganic substance	19_GO:0050896 response to stimulus	-2.3	2.1	3	30182	540	395	15	3.8	0.96	572|1385|2890|3625|3727|3815|4155|4521|6649|8644|8895|10628|30061|80310|84557	BAD|CREB1|GRIA1|INHBB|JUND|KIT|MBP|NUDT1|SOD3|AKR1C3|CPNE3|TXNIP|SLC40A1|PDGFD|MAP1LC3A	-1.6	Blue
WikiPathways	27	WP395	IL-4 signaling pathway		-2.3	5.7	3.9	30182	54	395	4	1	0.5	572|3717|4783|6654	BAD|JAK2|NFIL3|SOS1	-1.6	Blue
GO Biological Processes	19	GO:0071385	cellular response to glucocorticoid stimulus	19_GO:0050896 response to stimulus	-2.3	5.7	3.9	30182	54	395	4	1	0.5	687|3717|10018|11170	KLF9|JAK2|BCL2L11|FAM107A	-1.6	Blue
Reactome Gene Sets	6	R-HSA-74751	Insulin receptor signalling cascade		-2.3	5.7	3.9	30182	54	395	4	1	0.5	2323|3643|6654|8817	FLT3LG|INSR|SOS1|FGF18	-1.6	Blue
Reactome Gene Sets	6	R-HSA-2404192	Signaling by Type 1 Insulin-like Growth Factor 1 Receptor (IGF1R)		-2.3	5.7	3.9	30182	54	395	4	1	0.5	2323|3479|6654|8817	FLT3LG|IGF1|SOS1|FGF18	-1.6	Blue
GO Biological Processes	19	GO:0006497	protein lipidation	19_GO:0008152 metabolic process	-2.3	4.4	3.7	30182	86	395	5	1.3	0.56	7357|29800|51304|55146|80055	UGCG|ZDHHC1|ZDHHC3|ZDHHC4|PGAP1	-1.6	Blue
WikiPathways	27	WP15	Selenium micronutrient network		-2.3	4.4	3.7	30182	86	395	5	1.3	0.56	2878|3643|3949|6288|6649	GPX3|INSR|LDLR|SAA1|SOD3	-1.6	Blue
GO Biological Processes	19	GO:0021766	hippocampus development	19_GO:0032502 developmental process	-2.3	4.4	3.7	30182	86	395	5	1.3	0.56	582|585|2018|2737|9638	BBS1|BBS4|EMX2|GLI3|FEZ1	-1.6	Blue
GO Biological Processes	19	GO:0030901	midbrain development	19_GO:0032502 developmental process	-2.3	4.4	3.7	30182	86	395	5	1.3	0.56	1267|4155|6654|10409|284612	CNP|MBP|SOS1|BASP1|SYPL2	-1.6	Blue
KEGG Pathway	24	hsa04610	Complement and coagulation cascades		-2.3	4.4	3.7	30182	86	395	5	1.3	0.56	710|715|716|1675|7035	SERPING1|C1R|C1S|CFD|TFPI	-1.6	Blue
GO Biological Processes	19	GO:0001819	positive regulation of cytokine production	19_GO:0048518 positive regulation of biological process	-2.3	2.2	3	30182	489	395	14	3.5	0.93	3428|3717|3815|3952|4155|6288|8764|11119|22925|26137|51704|147372|161882|338382	IFI16|JAK2|KIT|LEP|MBP|SAA1|TNFRSF14|BTN3A1|PLA2R1|ZBTB20|GPRC5B|CCBE1|ZFPM1|RAB7B	-1.6	Blue
GO Biological Processes	19	GO:1902904	negative regulation of supramolecular fiber organization	19_GO:0048519 negative regulation of biological process	-2.2	3.3	3.4	30182	162	395	7	1.8	0.66	120|585|3949|8874|11075|23189|85464	ADD3|BBS4|LDLR|ARHGEF7|STMN2|KANK1|SSH2	-1.6	Blue
GO Biological Processes	19	GO:0009952	anterior/posterior pattern specification	19_GO:0032502 developmental process	-2.2	3	3.3	30182	204	395	8	2	0.71	92|652|2018|2737|3206|10409|50937|80055	ACVR2A|BMP4|EMX2|GLI3|HOXA10|BASP1|CDON|PGAP1	-1.6	Blue
WikiPathways	27	WP5087	Malignant pleural mesothelioma		-2.2	2.3	3.1	30182	440	395	13	3.3	0.9	1009|1385|2323|3479|3643|3815|6654|7003|7423|8817|10891|80310|83593	CDH11|CREB1|FLT3LG|IGF1|INSR|KIT|SOS1|TEAD1|VEGFB|FGF18|PPARGC1A|PDGFD|RASSF5	-1.6	Blue
GO Biological Processes	19	GO:0008299	isoprenoid biosynthetic process	19_GO:0008152 metabolic process	-2.2	8.2	4.4	30182	28	395	3	0.76	0.44	220|3157|4597	ALDH1A3|HMGCS1|MVD	-1.6	Blue
GO Biological Processes	19	GO:0046889	positive regulation of lipid biosynthetic process	19_GO:0048518 positive regulation of biological process	-2.2	4.4	3.6	30182	87	395	5	1.3	0.56	1385|1389|3949|26137|376497	CREB1|CREBL2|LDLR|ZBTB20|SLC27A1	-1.6	Blue
Reactome Gene Sets	6	R-HSA-9013409	RHOJ GTPase cycle		-2.2	5.6	3.9	30182	55	395	4	1	0.5	2040|2697|8874|9815	STOM|GJA1|ARHGEF7|GIT2	-1.6	Blue
GO Biological Processes	19	GO:0140888	interferon-mediated signaling pathway	19_GO:0023052 signaling	-2.2	5.6	3.9	30182	55	395	4	1	0.5	3588|3717|6773|64343	IL10RB|JAK2|STAT2|AZI2	-1.6	Blue
GO Biological Processes	19	GO:0006366	transcription by RNA polymerase II	19_GO:0008152 metabolic process	-2.2	2.5	3.1	30182	343	395	11	2.8	0.83	652|1385|3717|3727|4094|4783|8544|10522|10891|30061|55588	BMP4|CREB1|JAK2|JUND|MAF|NFIL3|PIR|DEAF1|PPARGC1A|SLC40A1|MED29	-1.6	Blue
GO Biological Processes	19	GO:0043280	positive regulation of cysteine-type endopeptidase activity involved in apoptotic process	19_GO:0048518 positive regulation of biological process	-2.2	3.7	3.5	30182	124	395	6	1.5	0.62	572|3717|8743|10018|10550|55081	BAD|JAK2|TNFSF10|BCL2L11|ARL6IP5|IFT57	-1.6	Blue
GO Biological Processes	19	GO:0007613	memory	19_GO:0032501 multicellular organismal process	-2.2	3.7	3.5	30182	124	395	6	1.5	0.62	1385|2890|3643|3949|5532|23373	CREB1|GRIA1|INSR|LDLR|PPP3CB|CRTC1	-1.6	Blue
GO Biological Processes	19	GO:0019725	cellular homeostasis	19_GO:0042592 homeostatic process	-2.2	2	2.9	30182	652	395	17	4.3	1	1760|2548|2890|6507|10891|22841|23241|23557|25875|26137|30061|80024|155066|220002|252839|284612|285195	DMPK|GAA|GRIA1|SLC1A3|PPARGC1A|RAB11FIP2|PACS2|SNAPIN|LETMD1|ZBTB20|SLC40A1|SLC8B1|ATP6V0E2|CYB561A3|TMEM9|SYPL2|SLC9A9	-1.6	Blue
GO Biological Processes	19	GO:0043410	positive regulation of MAPK cascade	19_GO:0023052 signaling	-2.2	2.2	3	30182	495	395	14	3.5	0.93	408|652|3479|3643|3717|3815|3952|7164|8817|9464|10550|50937|80310|768211	ARRB1|BMP4|IGF1|INSR|JAK2|KIT|LEP|TPD52L1|FGF18|HAND2|ARL6IP5|CDON|PDGFD|RELL1	-1.6	Blue
GO Biological Processes	19	GO:0097305	response to alcohol	19_GO:0050896 response to stimulus	-2.2	2.7	3.2	30182	251	395	9	2.3	0.75	572|687|1385|1646|3625|3952|8644|9563|94241	BAD|KLF9|CREB1|AKR1C2|INHBB|LEP|AKR1C3|H6PD|TP53INP1	-1.6	Blue
GO Biological Processes	19	GO:0042476	odontogenesis	19_GO:0032502 developmental process	-2.2	3.7	3.4	30182	125	395	6	1.5	0.62	92|652|2737|9464|10018|54757	ACVR2A|BMP4|GLI3|HAND2|BCL2L11|FAM20A	-1.6	Blue
GO Biological Processes	19	GO:0002832	negative regulation of response to biotic stimulus	19_GO:0048519 negative regulation of biological process	-2.2	3.7	3.4	30182	125	395	6	1.5	0.62	710|3428|5094|6223|6773|338382	SERPING1|IFI16|PCBP2|RPS19|STAT2|RAB7B	-1.6	Blue
GO Biological Processes	19	GO:0000381	regulation of alternative mRNA splicing, via spliceosome	19_GO:0008152 metabolic process	-2.2	5.5	3.8	30182	56	395	4	1	0.5	10181|10521|10659|29890	RBM5|DDX17|CELF2|RBM15B	-1.6	Blue
GO Biological Processes	19	GO:0048639	positive regulation of developmental growth	19_GO:0040007 growth	-2.2	3.2	3.3	30182	165	395	7	1.8	0.66	32|585|1385|3479|3643|3952|10409	ACACB|BBS4|CREB1|IGF1|INSR|LEP|BASP1	-1.6	Blue
GO Biological Processes	19	GO:0007005	mitochondrion organization	19_GO:0009987 cellular process	-2.2	2.2	3	30182	445	395	13	3.3	0.9	572|1267|2537|5018|9638|10018|10891|25875|28958|51295|55186|84557|84883	BAD|CNP|IFI6|OXA1L|FEZ1|BCL2L11|PPARGC1A|LETMD1|COA3|ECSIT|SLC25A36|MAP1LC3A|AIFM2	-1.6	Blue
WikiPathways	27	WP4905	1q21.1 copy number variation syndrome		-2.2	7.9	4.3	30182	29	395	3	0.76	0.44	2697|26108|90780	GJA1|PYGO1|PYGO2	-1.5	Blue
GO Biological Processes	19	GO:0030219	megakaryocyte differentiation	19_GO:0032502 developmental process	-2.2	7.9	4.3	30182	29	395	3	0.76	0.44	3815|4094|161882	KIT|MAF|ZFPM1	-1.5	Blue
KEGG Pathway	24	hsa04211	Longevity regulating pathway		-2.2	4.3	3.6	30182	89	395	5	1.3	0.56	1385|3479|3643|10891|143686	CREB1|IGF1|INSR|PPARGC1A|SESN3	-1.5	Blue
GO Biological Processes	19	GO:0021987	cerebral cortex development	19_GO:0032502 developmental process	-2.2	3.6	3.4	30182	126	395	6	1.5	0.62	572|582|585|2018|2737|50937	BAD|BBS1|BBS4|EMX2|GLI3|CDON	-1.5	Blue
GO Biological Processes	19	GO:0030879	mammary gland development	19_GO:0032502 developmental process	-2.2	3.6	3.4	30182	126	395	6	1.5	0.62	652|1385|2737|3717|10018|90780	BMP4|CREB1|GLI3|JAK2|BCL2L11|PYGO2	-1.5	Blue
GO Biological Processes	19	GO:0030856	regulation of epithelial cell differentiation	19_GO:0032502 developmental process	-2.2	3.2	3.3	30182	166	395	7	1.8	0.66	572|652|1028|5920|7716|9817|10252	BAD|BMP4|CDKN1C|PLAAT4|VEZF1|KEAP1|SPRY1	-1.5	Blue
GO Biological Processes	19	GO:0031960	response to corticosteroid	19_GO:0050896 response to stimulus	-2.2	3.2	3.3	30182	166	395	7	1.8	0.66	572|687|3717|5069|8644|10018|11170	BAD|KLF9|JAK2|PAPPA|AKR1C3|BCL2L11|FAM107A	-1.5	Blue
GO Biological Processes	19	GO:0043470	regulation of carbohydrate catabolic process	19_GO:0008152 metabolic process	-2.2	5.4	3.8	30182	57	395	4	1	0.5	3479|3643|9759|26137	IGF1|INSR|HDAC4|ZBTB20	-1.5	Blue
GO Biological Processes	19	GO:0001776	leukocyte homeostasis	19_GO:0042592 homeostatic process	-2.2	4.2	3.6	30182	90	395	5	1.3	0.56	819|5532|6654|10018|30061	CAMLG|PPP3CB|SOS1|BCL2L11|SLC40A1	-1.5	Blue
GO Biological Processes	19	GO:0001843	neural tube closure	19_GO:0032502 developmental process	-2.2	4.2	3.6	30182	90	395	5	1.3	0.56	585|652|10522|55081|56963	BBS4|BMP4|DEAF1|IFT57|RGMA	-1.5	Blue
GO Biological Processes	19	GO:0006935	chemotaxis	19_GO:0040011 locomotion	-2.2	2.1	3	30182	500	395	14	3.5	0.93	652|2737|3815|4814|5919|6223|6288|6405|6654|7423|7869|9638|23114|23521	BMP4|GLI3|KIT|NINJ1|RARRES2|RPS19|SAA1|SEMA3F|SOS1|VEGFB|SEMA3B|FEZ1|NFASC|RPL13A	-1.5	Blue
GO Biological Processes	19	GO:0031344	regulation of cell projection organization	19_GO:0050789 regulation of biological process	-2.2	2	2.9	30182	660	395	17	4.3	1	585|3815|4135|4155|4739|5064|6405|7869|8874|9638|11075|23189|23373|23433|23557|56963|257194	BBS4|KIT|MAP6|MBP|NEDD9|PALM|SEMA3F|SEMA3B|ARHGEF7|FEZ1|STMN2|KANK1|CRTC1|RHOQ|SNAPIN|RGMA|NEGR1	-1.5	Blue
KEGG Pathway	24	hsa04015	Rap1 signaling pathway		-2.2	2.9	3.2	30182	210	395	8	2	0.71	3479|3643|3815|7423|8817|9771|80310|83593	IGF1|INSR|KIT|VEGFB|FGF18|RAPGEF5|PDGFD|RASSF5	-1.5	Blue
GO Biological Processes	19	GO:0042330	taxis	19_GO:0040011 locomotion	-2.2	2.1	2.9	30182	502	395	14	3.5	0.93	652|2737|3815|4814|5919|6223|6288|6405|6654|7423|7869|9638|23114|23521	BMP4|GLI3|KIT|NINJ1|RARRES2|RPS19|SAA1|SEMA3F|SOS1|VEGFB|SEMA3B|FEZ1|NFASC|RPL13A	-1.5	Blue
WikiPathways	27	WP3925	Amino acid metabolism		-2.2	4.2	3.5	30182	91	395	5	1.3	0.56	128|2058|3176|5166|84532	ADH5|EPRS1|HNMT|PDK4|ACSS1	-1.5	Blue
GO Biological Processes	19	GO:0060606	tube closure	19_GO:0032502 developmental process	-2.2	4.2	3.5	30182	91	395	5	1.3	0.56	585|652|10522|55081|56963	BBS4|BMP4|DEAF1|IFT57|RGMA	-1.5	Blue
GO Biological Processes	19	GO:0072091	regulation of stem cell proliferation	19_GO:0050789 regulation of biological process	-2.2	4.2	3.5	30182	91	395	5	1.3	0.56	1031|2192|2697|2737|4054	CDKN2C|FBLN1|GJA1|GLI3|LTBP3	-1.5	Blue
GO Biological Processes	19	GO:0042158	lipoprotein biosynthetic process	19_GO:0008152 metabolic process	-2.2	4.2	3.5	30182	91	395	5	1.3	0.56	7357|29800|51304|55146|80055	UGCG|ZDHHC1|ZDHHC3|ZDHHC4|PGAP1	-1.5	Blue
GO Biological Processes	19	GO:0060021	roof of mouth development	19_GO:0032502 developmental process	-2.2	4.2	3.5	30182	91	395	5	1.3	0.56	2737|3638|6654|9464|90780	GLI3|INSIG1|SOS1|HAND2|PYGO2	-1.5	Blue
GO Biological Processes	19	GO:0030509	BMP signaling pathway	19_GO:0023052 signaling	-2.2	4.2	3.5	30182	91	395	5	1.3	0.56	92|652|3625|8646|56963	ACVR2A|BMP4|INHBB|CHRD|RGMA	-1.5	Blue
GO Biological Processes	19	GO:0006958	complement activation, classical pathway	19_GO:0002376 immune system process	-2.2	7.6	4.2	30182	30	395	3	0.76	0.44	710|715|716	SERPING1|C1R|C1S	-1.5	Blue
Reactome Gene Sets	6	R-HSA-1482839	Acyl chain remodelling of PE		-2.2	7.6	4.2	30182	30	395	3	0.76	0.44	5920|22925|81579	PLAAT4|PLA2R1|PLA2G12A	-1.5	Blue
GO Biological Processes	19	GO:0034698	response to gonadotropin	19_GO:0050896 response to stimulus	-2.2	7.6	4.2	30182	30	395	3	0.76	0.44	3625|4882|5069	INHBB|NPR2|PAPPA	-1.5	Blue
Reactome Gene Sets	6	R-HSA-114452	Activation of BH3-only proteins		-2.2	7.6	4.2	30182	30	395	3	0.76	0.44	572|7029|10018	BAD|TFDP2|BCL2L11	-1.5	Blue
GO Biological Processes	19	GO:0097066	response to thyroid hormone	19_GO:0050896 response to stimulus	-2.2	7.6	4.2	30182	30	395	3	0.76	0.44	687|3625|3815	KLF9|INHBB|KIT	-1.5	Blue
GO Biological Processes	19	GO:0003009	skeletal muscle contraction	19_GO:0032501 multicellular organismal process	-2.2	7.6	4.2	30182	30	395	3	0.76	0.44	1760|2548|7125	DMPK|GAA|TNNC2	-1.5	Blue
GO Biological Processes	19	GO:0042733	embryonic digit morphogenesis	19_GO:0032502 developmental process	-2.2	5.3	3.7	30182	58	395	4	1	0.5	652|2737|9464|10018	BMP4|GLI3|HAND2|BCL2L11	-1.5	Blue
Reactome Gene Sets	6	R-HSA-166658	Complement cascade		-2.2	5.3	3.7	30182	58	395	4	1	0.5	710|715|716|1675	SERPING1|C1R|C1S|CFD	-1.5	Blue
Reactome Gene Sets	6	R-HSA-114608	Platelet degranulation		-2.1	3.6	3.3	30182	129	395	6	1.5	0.62	1|710|1675|3479|5919|7423	A1BG|SERPING1|CFD|IGF1|RARRES2|VEGFB	-1.5	Blue
GO Biological Processes	19	GO:0032874	positive regulation of stress-activated MAPK cascade	19_GO:0023052 signaling	-2.1	3.6	3.3	30182	129	395	6	1.5	0.62	652|3952|7164|9464|10550|768211	BMP4|LEP|TPD52L1|HAND2|ARL6IP5|RELL1	-1.5	Blue
GO Biological Processes	19	GO:0031346	positive regulation of cell projection organization	19_GO:0048518 positive regulation of biological process	-2.1	2.4	3	30182	353	395	11	2.8	0.83	585|3815|4135|4739|5064|8874|9638|11075|23373|23433|257194	BBS4|KIT|MAP6|NEDD9|PALM|ARHGEF7|FEZ1|STMN2|CRTC1|RHOQ|NEGR1	-1.5	Blue
WikiPathways	27	WP2355	Corticotropin-releasing hormone signaling pathway		-2.1	4.2	3.5	30182	92	395	5	1.3	0.56	408|1385|2697|3727|6925	ARRB1|CREB1|GJA1|JUND|TCF4	-1.5	Blue
GO Biological Processes	19	GO:0009267	cellular response to starvation	19_GO:0050896 response to stimulus	-2.1	3.1	3.2	30182	170	395	7	1.8	0.66	3428|3625|5166|8644|84557|96459|143686	IFI16|INHBB|PDK4|AKR1C3|MAP1LC3A|FNIP1|SESN3	-1.5	Blue
GO Biological Processes	19	GO:0008015	blood circulation	19_GO:0032501 multicellular organismal process	-2.1	2.3	3	30182	403	395	12	3	0.86	128|585|710|2013|2548|2697|3952|4882|6649|7423|83988|196740	ADH5|BBS4|SERPING1|EMP2|GAA|GJA1|LEP|NPR2|SOD3|VEGFB|NCALD|VSTM4	-1.5	Blue
GO Biological Processes	19	GO:0002040	sprouting angiogenesis	19_GO:0032502 developmental process	-2.1	5.2	3.7	30182	59	395	4	1	0.5	652|7423|147372|196740	BMP4|VEGFB|CCBE1|VSTM4	-1.5	Blue
WikiPathways	27	WP304	Kit receptor signaling pathway		-2.1	5.2	3.7	30182	59	395	4	1	0.5	572|3717|3815|6654	BAD|JAK2|KIT|SOS1	-1.5	Blue
Reactome Gene Sets	6	R-HSA-193648	NRAGE signals death through JNK		-2.1	5.2	3.7	30182	59	395	4	1	0.5	572|6654|8874|10018	BAD|SOS1|ARHGEF7|BCL2L11	-1.5	Blue
GO Biological Processes	19	GO:0048762	mesenchymal cell differentiation	19_GO:0032502 developmental process	-2.1	3.1	3.2	30182	171	395	7	1.8	0.66	652|3479|6405|7869|9464|10252|10521	BMP4|IGF1|SEMA3F|SEMA3B|HAND2|SPRY1|DDX17	-1.5	Blue
GO Biological Processes	19	GO:0008585	female gonad development	19_GO:0022414 reproductive process	-2.1	4.1	3.5	30182	93	395	5	1.3	0.56	283|3625|3815|3952|4882	ANG|INHBB|KIT|LEP|NPR2	-1.5	Blue
GO Biological Processes	19	GO:0032148	activation of protein kinase B activity	19_GO:0048518 positive regulation of biological process	-2.1	7.4	4.1	30182	31	395	3	0.76	0.44	283|3479|3643	ANG|IGF1|INSR	-1.5	Blue
WikiPathways	27	WP3996	Ethanol effects on histone modifications		-2.1	7.4	4.1	30182	31	395	3	0.76	0.44	125|220|9759	ADH1B|ALDH1A3|HDAC4	-1.5	Blue
GO Biological Processes	19	GO:0036075	replacement ossification	19_GO:0032501 multicellular organismal process	-2.1	7.4	4.1	30182	31	395	3	0.76	0.44	652|4882|8817	BMP4|NPR2|FGF18	-1.5	Blue
WikiPathways	27	WP430	Statin inhibition of cholesterol production		-2.1	7.4	4.1	30182	31	395	3	0.76	0.44	2222|3949|84532	FDFT1|LDLR|ACSS1	-1.5	Blue
GO Biological Processes	19	GO:0001958	endochondral ossification	19_GO:0032502 developmental process	-2.1	7.4	4.1	30182	31	395	3	0.76	0.44	652|4882|8817	BMP4|NPR2|FGF18	-1.5	Blue
GO Biological Processes	19	GO:0001782	B cell homeostasis	19_GO:0042592 homeostatic process	-2.1	7.4	4.1	30182	31	395	3	0.76	0.44	819|6654|10018	CAMLG|SOS1|BCL2L11	-1.5	Blue
GO Biological Processes	19	GO:0098868	bone growth	19_GO:0040007 growth	-2.1	7.4	4.1	30182	31	395	3	0.76	0.44	3952|3953|4882	LEP|LEPR|NPR2	-1.5	Blue
GO Biological Processes	19	GO:0044782	cilium organization	19_GO:0009987 cellular process	-2.1	2.4	3	30182	356	395	11	2.8	0.83	582|585|4739|11188|54935|55081|79582|80216|83547|91978|125488	BBS1|BBS4|NEDD9|NISCH|DUSP23|IFT57|SPAG16|ALPK1|RILP|TPGS1|TTC39C	-1.5	Blue
GO Biological Processes	19	GO:0070304	positive regulation of stress-activated protein kinase signaling cascade	19_GO:0023052 signaling	-2.1	3.5	3.3	30182	131	395	6	1.5	0.62	652|3952|7164|9464|10550|768211	BMP4|LEP|TPD52L1|HAND2|ARL6IP5|RELL1	-1.5	Blue
GO Biological Processes	19	GO:0060560	developmental growth involved in morphogenesis	19_GO:0040007 growth	-2.1	3.5	3.3	30182	131	395	6	1.5	0.62	652|4882|5532|6405|10252|51299	BMP4|NPR2|PPP3CB|SEMA3F|SPRY1|NRN1	-1.5	Blue
GO Biological Processes	19	GO:0007041	lysosomal transport	19_GO:0051179 localization	-2.1	3.5	3.3	30182	131	395	6	1.5	0.62	23339|23557|79156|83547|201475|338382	VPS39|SNAPIN|PLEKHF1|RILP|RAB12|RAB7B	-1.5	Blue
GO Biological Processes	19	GO:0000302	response to reactive oxygen species	19_GO:0050896 response to stimulus	-2.1	3.1	3.2	30182	172	395	7	1.8	0.66	347|572|6649|8644|10628|80310|84557	APOD|BAD|SOD3|AKR1C3|TXNIP|PDGFD|MAP1LC3A	-1.5	Blue
GO Biological Processes	19	GO:0030837	negative regulation of actin filament polymerization	19_GO:0048519 negative regulation of biological process	-2.1	5.1	3.7	30182	60	395	4	1	0.5	120|585|23189|85464	ADD3|BBS4|KANK1|SSH2	-1.5	Blue
Reactome Gene Sets	6	R-HSA-382551	Transport of small molecules		-2.1	1.9	2.8	30182	728	395	18	4.6	1	120|347|1186|2040|3949|5720|6507|9056|10350|10351|22841|23460|30061|51296|80024|155066|285195|376497	ADD3|APOD|CLCN7|STOM|LDLR|PSME1|SLC1A3|SLC7A7|ABCA9|ABCA8|RAB11FIP2|ABCA6|SLC40A1|SLC15A3|SLC8B1|ATP6V0E2|SLC9A9|SLC27A1	-1.5	Blue
GO Biological Processes	19	GO:0006091	generation of precursor metabolites and energy	19_GO:0008152 metabolic process	-2.1	2.2	2.9	30182	410	395	12	3	0.86	125|128|2548|3952|3953|5018|9563|10007|10891|84532|84883|144363	ADH1B|ADH5|GAA|LEP|LEPR|OXA1L|H6PD|GNPDA1|PPARGC1A|ACSS1|AIFM2|ETFRF1	-1.5	Blue
GO Biological Processes	19	GO:0006914	autophagy	19_GO:0008152 metabolic process	-2.1	2.5	3	30182	311	395	10	2.5	0.79	2548|3428|9779|10241|23241|23339|23557|84557|94241|201475	GAA|IFI16|TBC1D5|CALCOCO2|PACS2|VPS39|SNAPIN|MAP1LC3A|TP53INP1|RAB12	-1.5	Blue
GO Biological Processes	19	GO:0061919	process utilizing autophagic mechanism	19_GO:0009987 cellular process	-2.1	2.5	3	30182	311	395	10	2.5	0.79	2548|3428|9779|10241|23241|23339|23557|84557|94241|201475	GAA|IFI16|TBC1D5|CALCOCO2|PACS2|VPS39|SNAPIN|MAP1LC3A|TP53INP1|RAB12	-1.5	Blue
GO Biological Processes	19	GO:0019217	regulation of fatty acid metabolic process	19_GO:0008152 metabolic process	-2.1	4	3.4	30182	95	395	5	1.3	0.56	32|2329|3638|5166|10891	ACACB|FMO4|INSIG1|PDK4|PPARGC1A	-1.5	Blue
GO Biological Processes	19	GO:0043583	ear development	19_GO:0032502 developmental process	-2.1	2.8	3.1	30182	218	395	8	2	0.71	220|652|2737|3638|4094|9935|10018|125488	ALDH1A3|BMP4|GLI3|INSIG1|MAF|MAFB|BCL2L11|TTC39C	-1.5	Blue
Reactome Gene Sets	6	R-HSA-109582	Hemostasis		-2.1	2	2.8	30182	621	395	16	4.1	0.99	1|408|710|1675|3479|3717|5136|5919|6654|7035|7423|9056|50808|51317|58494|161882	A1BG|ARRB1|SERPING1|CFD|IGF1|JAK2|PDE1A|RARRES2|SOS1|TFPI|VEGFB|SLC7A7|AK3|PHF21A|JAM2|ZFPM1	-1.5	Blue
Reactome Gene Sets	6	R-HSA-8941326	RUNX2 regulates bone development		-2.1	7.2	4	30182	32	395	3	0.76	0.44	2737|4094|9759	GLI3|MAF|HDAC4	-1.5	Blue
GO Biological Processes	19	GO:0018345	protein palmitoylation	19_GO:0008152 metabolic process	-2.1	7.2	4	30182	32	395	3	0.76	0.44	29800|51304|55146	ZDHHC1|ZDHHC3|ZDHHC4	-1.5	Blue
GO Biological Processes	19	GO:0008637	apoptotic mitochondrial changes	19_GO:0009987 cellular process	-2.1	5	3.6	30182	61	395	4	1	0.5	572|2537|10018|84883	BAD|IFI6|BCL2L11|AIFM2	-1.5	Blue
GO Biological Processes	19	GO:1900024	regulation of substrate adhesion-dependent cell spreading	19_GO:0050789 regulation of biological process	-2.1	5	3.6	30182	61	395	4	1	0.5	2192|4739|8874|23189	FBLN1|NEDD9|ARHGEF7|KANK1	-1.5	Blue
GO Biological Processes	19	GO:0042176	regulation of protein catabolic process	19_GO:0008152 metabolic process	-2.1	2.3	2.9	30182	361	395	11	2.8	0.83	819|1471|3949|5720|9817|23429|29997|51257|56963|83547|252839	CAMLG|CST3|LDLR|PSME1|KEAP1|RYBP|NOP53|MARCHF2|RGMA|RILP|TMEM9	-1.5	Blue
GO Biological Processes	19	GO:0002831	regulation of response to biotic stimulus	19_GO:0050896 response to stimulus	-2.1	2.1	2.9	30182	463	395	13	3.3	0.9	710|3428|3952|4814|5094|6223|6773|22841|29800|29997|51296|80216|338382	SERPING1|IFI16|LEP|NINJ1|PCBP2|RPS19|STAT2|RAB11FIP2|ZDHHC1|NOP53|SLC15A3|ALPK1|RAB7B	-1.5	Blue
Reactome Gene Sets	6	R-HSA-76005	Response to elevated platelet cytosolic Ca2+		-2.1	3.4	3.2	30182	134	395	6	1.5	0.62	1|710|1675|3479|5919|7423	A1BG|SERPING1|CFD|IGF1|RARRES2|VEGFB	-1.5	Blue
GO Biological Processes	19	GO:0044282	small molecule catabolic process	19_GO:0008152 metabolic process	-2.1	2.3	2.9	30182	362	395	11	2.8	0.83	128|572|1593|3176|3952|4521|8644|10007|23175|25953|55258	ADH5|BAD|CYP27A1|HNMT|LEP|NUDT1|AKR1C3|GNPDA1|LPIN1|PNKD|THNSL2	-1.5	Blue
GO Biological Processes	19	GO:0014020	primary neural tube formation	19_GO:0032502 developmental process	-2.1	4	3.4	30182	96	395	5	1.3	0.56	585|652|10522|55081|56963	BBS4|BMP4|DEAF1|IFT57|RGMA	-1.5	Blue
GO Biological Processes	19	GO:0009636	response to toxic substance	19_GO:0050896 response to stimulus	-2.1	2.8	3	30182	220	395	8	2	0.71	128|1267|2878|3625|4155|6649|11185|94241	ADH5|CNP|GPX3|INHBB|MBP|SOD3|INMT|TP53INP1	-1.4	Blue
WikiPathways	27	WP2882	Nuclear receptors meta-pathway		-2.1	2.4	2.9	30182	314	395	10	2.5	0.79	1028|2040|2878|3727|5166|6649|9817|10252|10891|376497	CDKN1C|STOM|GPX3|JUND|PDK4|SOD3|KEAP1|SPRY1|PPARGC1A|SLC27A1	-1.4	Blue
KEGG Pathway	24	hsa00140	Steroid hormone biosynthesis		-2.1	4.9	3.6	30182	62	395	4	1	0.5	1645|1646|8644|374875	AKR1C1|AKR1C2|AKR1C3|HSD11B1L	-1.4	Blue
GO Biological Processes	19	GO:0021700	developmental maturation	19_GO:0032502 developmental process	-2	2.6	3	30182	267	395	9	2.3	0.75	283|1028|3479|3952|4774|4882|5064|23557|116151	ANG|CDKN1C|IGF1|LEP|NFIA|NPR2|PALM|SNAPIN|FAM210B	-1.4	Blue
GO Biological Processes	19	GO:0043087	regulation of GTPase activity	19_GO:0065007 biological regulation	-2	2.3	2.9	30182	364	395	11	2.8	0.83	585|4739|6654|8874|9771|9779|10252|22841|55616|56963|125058	BBS4|NEDD9|SOS1|ARHGEF7|RAPGEF5|TBC1D5|SPRY1|RAB11FIP2|ASAP3|RGMA|TBC1D16	-1.4	Blue
GO Biological Processes	19	GO:0046545	development of primary female sexual characteristics	19_GO:0022414 reproductive process	-2	3.9	3.3	30182	97	395	5	1.3	0.56	283|3625|3815|3952|4882	ANG|INHBB|KIT|LEP|NPR2	-1.4	Blue
KEGG Pathway	24	hsa05215	Prostate cancer		-2	3.9	3.3	30182	97	395	5	1.3	0.56	572|1385|3479|6654|80310	BAD|CREB1|IGF1|SOS1|PDGFD	-1.4	Blue
GO Biological Processes	19	GO:0051640	organelle localization	19_GO:0051179 localization	-2	2.1	2.8	30182	519	395	14	3.5	0.93	585|2697|3815|4135|8677|9638|10252|23241|23557|79443|91978|117583|161176|201475	BBS4|GJA1|KIT|MAP6|STX10|FEZ1|SPRY1|PACS2|SNAPIN|FYCO1|TPGS1|PARD3B|SYNE3|RAB12	-1.4	Blue
GO Biological Processes	19	GO:0006688	glycosphingolipid biosynthetic process	19_GO:0008152 metabolic process	-2	6.9	3.9	30182	33	395	3	0.76	0.44	7357|8705|30815	UGCG|B3GALT4|ST6GALNAC6	-1.4	Blue
WikiPathways	27	WP4950	16p11.2 distal deletion syndrome		-2	6.9	3.9	30182	33	395	3	0.76	0.44	3643|3717|3732	INSR|JAK2|CD82	-1.4	Blue
Reactome Gene Sets	6	R-HSA-418990	Adherens junctions interactions		-2	6.9	3.9	30182	33	395	3	0.76	0.44	283|1009|57863	ANG|CDH11|CADM3	-1.4	Blue
GO Biological Processes	19	GO:0061036	positive regulation of cartilage development	19_GO:0032502 developmental process	-2	6.9	3.9	30182	33	395	3	0.76	0.44	652|2737|8817	BMP4|GLI3|FGF18	-1.4	Blue
GO Biological Processes	19	GO:0007035	vacuolar acidification	19_GO:0042592 homeostatic process	-2	6.9	3.9	30182	33	395	3	0.76	0.44	23557|155066|252839	SNAPIN|ATP6V0E2|TMEM9	-1.4	Blue
GO Biological Processes	19	GO:0051047	positive regulation of secretion	19_GO:0051179 localization	-2	2.4	2.9	30182	316	395	10	2.5	0.79	283|322|572|1385|3479|3625|3717|3952|5532|22925	ANG|APBB1|BAD|CREB1|IGF1|INHBB|JAK2|LEP|PPP3CB|PLA2R1	-1.4	Blue
GO Biological Processes	19	GO:0008154	actin polymerization or depolymerization	19_GO:0009987 cellular process	-2	4.9	3.5	30182	63	395	4	1	0.5	283|3717|11170|22921	ANG|JAK2|FAM107A|MSRB2	-1.4	Blue
GO Biological Processes	19	GO:0043588	skin development	19_GO:0032502 developmental process	-2	2.6	3	30182	269	395	9	2.3	0.75	1718|5493|6654|7357|8644|9935|10628|50509|147495	DHCR24|PPL|SOS1|UGCG|AKR1C3|MAFB|TXNIP|COL5A3|APCDD1	-1.4	Blue
GO Biological Processes	19	GO:0046887	positive regulation of hormone secretion	19_GO:0051179 localization	-2	3.3	3.2	30182	137	395	6	1.5	0.62	572|1385|3625|3717|3952|5532	BAD|CREB1|INHBB|JAK2|LEP|PPP3CB	-1.4	Blue
KEGG Pathway	24	hsa04910	Insulin signaling pathway		-2	3.3	3.2	30182	137	395	6	1.5	0.62	32|572|3643|6654|10891|23433	ACACB|BAD|INSR|SOS1|PPARGC1A|RHOQ	-1.4	Blue
GO Biological Processes	19	GO:0021537	telencephalon development	19_GO:0032502 developmental process	-2	2.5	2.9	30182	270	395	9	2.3	0.75	220|572|582|585|652|2018|2737|9638|50937	ALDH1A3|BAD|BBS1|BBS4|BMP4|EMX2|GLI3|FEZ1|CDON	-1.4	Blue
GO Biological Processes	19	GO:0033157	regulation of intracellular protein transport	19_GO:0051179 localization	-2	2.7	3	30182	224	395	8	2	0.71	347|652|2040|2737|3638|3717|3952|11142	APOD|BMP4|STOM|GLI3|INSIG1|JAK2|LEP|PKIG	-1.4	Blue
GO Biological Processes	19	GO:0050678	regulation of epithelial cell proliferation	19_GO:0050789 regulation of biological process	-2	2.2	2.8	30182	419	395	12	3	0.86	283|572|652|687|1028|3479|3952|7423|10522|55081|90780|283131	ANG|BAD|BMP4|KLF9|CDKN1C|IGF1|LEP|VEGFB|DEAF1|IFT57|PYGO2|NEAT1	-1.4	Blue
GO Biological Processes	19	GO:0048661	positive regulation of smooth muscle cell proliferation	19_GO:0048518 positive regulation of biological process	-2	3.9	3.3	30182	99	395	5	1.3	0.56	652|2697|3479|3717|80310	BMP4|GJA1|IGF1|JAK2|PDGFD	-1.4	Blue
GO Biological Processes	19	GO:0060840	artery development	19_GO:0032502 developmental process	-2	3.9	3.3	30182	99	395	5	1.3	0.56	652|2737|3949|3952|9464	BMP4|GLI3|LDLR|LEP|HAND2	-1.4	Blue
GO Biological Processes	19	GO:1900181	negative regulation of protein localization to nucleus	19_GO:0051179 localization	-2	6.7	3.9	30182	34	395	3	0.76	0.44	347|11142|26022	APOD|PKIG|TMEM98	-1.4	Blue
GO Biological Processes	19	GO:0002455	humoral immune response mediated by circulating immunoglobulin	19_GO:0002376 immune system process	-2	6.7	3.9	30182	34	395	3	0.76	0.44	710|715|716	SERPING1|C1R|C1S	-1.4	Blue
Canonical Pathways	11	M200	PID ERA GENOMIC PATHWAY		-2	4.8	3.5	30182	64	395	4	1	0.5	322|3732|9759|10521	APBB1|CD82|HDAC4|DDX17	-1.4	Blue
GO Biological Processes	19	GO:0040014	regulation of multicellular organism growth	19_GO:0040007 growth	-2	4.8	3.5	30182	64	395	4	1	0.5	585|1385|2593|79068	BBS4|CREB1|GAMT|FTO	-1.4	Blue
WikiPathways	27	WP45	G1 to S cell cycle control		-2	4.8	3.5	30182	64	395	4	1	0.5	1028|1031|1385|7029	CDKN1C|CDKN2C|CREB1|TFDP2	-1.4	Blue
GO Biological Processes	19	GO:0051055	negative regulation of lipid biosynthetic process	19_GO:0048519 negative regulation of biological process	-2	4.8	3.5	30182	64	395	4	1	0.5	3638|8644|23175|376497	INSIG1|AKR1C3|LPIN1|SLC27A1	-1.4	Blue
GO Biological Processes	19	GO:0044091	membrane biogenesis	19_GO:0009987 cellular process	-2	4.8	3.5	30182	64	395	4	1	0.5	2013|7357|8800|9935	EMP2|UGCG|PEX11A|MAFB	-1.4	Blue
GO Biological Processes	19	GO:0038127	ERBB signaling pathway	19_GO:0023052 signaling	-2	4.8	3.5	30182	64	395	4	1	0.5	819|4882|6654|8895	CAMLG|NPR2|SOS1|CPNE3	-1.4	Blue
GO Biological Processes	19	GO:0006886	intracellular protein transport	19_GO:0051179 localization	-18	5	12	30182	696	381	44	12	1.6	372|375|378|382|400|1213|1434|2017|3312|4000|4763|4905|5861|6734|6746|7846|9697|9709|9871|10440|10452|10484|10952|10953|10959|11267|11311|22818|23204|23480|27236|28972|51014|51226|55198|55829|56681|60559|81876|84447|128866|134266|401505|100188893	ARCN1|ARF1|ARF4|ARF6|ARL1|CLTC|CSE1L|CTTN|HSPA8|LMNA|NF1|NSF|RAB1A|SRPRA|SSR2|TUBA1A|TRAM2|HERPUD1|SEC24D|TIMM17A|TOMM40|SEC23A|SEC61B|TOMM34|TMED2|SNF8|VPS45|COPZ1|ARL6IP1|SEC61G|ARFIP1|SPCS1|TMED7|COPZ2|APPL2|SELENOS|SAR1A|SPCS3|RAB1B|SYVN1|CHMP4B|GRPEL2|TOMM5|TOMM6	-15	Brown
Reactome Gene Sets	6	R-HSA-72163	mRNA Splicing - Major Pathway		-17	9.6	14	30182	207	381	25	6.6	1.3	1660|3181|3191|3312|5432|5435|5437|5440|6426|6427|6428|6432|6627|6635|6636|10262|10594|11157|22916|25804|51639|51690|59286|84844|220988	DHX9|HNRNPA2B1|HNRNPL|HSPA8|POLR2C|POLR2F|POLR2H|POLR2K|SRSF1|SRSF2|SRSF3|SRSF7|SNRPA1|SNRPE|SNRPF|SF3B4|PRPF8|LSM6|NCBP2|LSM4|SF3B6|LSM7|UBL5|PHF5A|HNRNPA3	-14	Brown
KEGG Pathway	24	hsa04141	Protein processing in endoplasmic reticulum		-16	11	14	30182	171	381	23	6	1.2	1603|3312|3703|6184|6746|7494|7991|7993|9451|9532|9709|9871|9978|10484|10808|10952|23480|51465|55768|55829|56681|80267|84447	DAD1|HSPA8|STT3A|RPN1|SSR2|XBP1|TUSC3|UBXN8|EIF2AK3|BAG2|HERPUD1|SEC24D|RBX1|SEC23A|HSPH1|SEC61B|SEC61G|UBE2J1|NGLY1|SELENOS|SAR1A|EDEM3|SYVN1	-14	Brown
Reactome Gene Sets	6	R-HSA-72172	mRNA Splicing		-16	9.2	14	30182	215	381	25	6.6	1.3	1660|3181|3191|3312|5432|5435|5437|5440|6426|6427|6428|6432|6627|6635|6636|10262|10594|11157|22916|25804|51639|51690|59286|84844|220988	DHX9|HNRNPA2B1|HNRNPL|HSPA8|POLR2C|POLR2F|POLR2H|POLR2K|SRSF1|SRSF2|SRSF3|SRSF7|SNRPA1|SNRPE|SNRPF|SF3B4|PRPF8|LSM6|NCBP2|LSM4|SF3B6|LSM7|UBL5|PHF5A|HNRNPA3	-14	Brown
Reactome Gene Sets	6	R-HSA-72203	Processing of Capped Intron-Containing Pre-mRNA		-15	7.5	12	30182	285	381	27	7.1	1.3	1660|3181|3191|3312|5432|5435|5437|5440|6426|6427|6428|6432|6627|6635|6636|10262|10594|11157|22916|25804|26097|51639|51690|59286|81929|84844|220988	DHX9|HNRNPA2B1|HNRNPL|HSPA8|POLR2C|POLR2F|POLR2H|POLR2K|SRSF1|SRSF2|SRSF3|SRSF7|SNRPA1|SNRPE|SNRPF|SF3B4|PRPF8|LSM6|NCBP2|LSM4|CHTOP|SF3B6|LSM7|UBL5|SEH1L|PHF5A|HNRNPA3	-13	Brown
Reactome Gene Sets	6	R-HSA-446203	Asparagine N-linked glycosylation		-15	7	12	30182	304	381	27	7.1	1.3	372|375|378|832|1603|3703|4253|4905|5861|6184|7846|7991|8655|8818|9871|10282|10484|10959|11316|22818|51014|51226|55768|80267|81876|84447|91869	ARCN1|ARF1|ARF4|CAPZB|DAD1|STT3A|MIA2|NSF|RAB1A|RPN1|TUBA1A|TUSC3|DYNLL1|DPM2|SEC24D|BET1|SEC23A|TMED2|COPE|COPZ1|TMED7|COPZ2|NGLY1|EDEM3|RAB1B|SYVN1|RFT1	-12	Brown
Reactome Gene Sets	6	R-HSA-5653656	Vesicle-mediated transport		-14	4.5	10	30182	673	381	38	10	1.5	60|71|372|375|378|382|400|832|1213|1278|2017|2590|3312|4253|4905|5048|5861|6836|6845|7846|8655|9871|9950|10094|10282|10484|10808|10920|10959|11267|11311|11316|22818|51014|51226|55707|81876|128866	ACTB|ACTG1|ARCN1|ARF1|ARF4|ARF6|ARL1|CAPZB|CLTC|COL1A2|CTTN|GALNT2|HSPA8|MIA2|NSF|PAFAH1B1|RAB1A|SURF4|VAMP7|TUBA1A|DYNLL1|SEC24D|GOLGA5|ARPC3|BET1|SEC23A|HSPH1|COPS8|TMED2|SNF8|VPS45|COPE|COPZ1|TMED7|COPZ2|NECAP2|RAB1B|CHMP4B	-11	Brown
GO Biological Processes	19	GO:0048193	Golgi vesicle transport	19_GO:0051179 localization	-14	7.1	12	30182	280	381	25	6.6	1.3	372|378|400|4253|4905|5587|5861|6845|9871|9950|10282|10484|10959|11079|11316|22818|23760|51014|51026|51124|51226|56681|57410|64764|81876	ARCN1|ARF4|ARL1|MIA2|NSF|PRKD1|RAB1A|VAMP7|SEC24D|GOLGA5|BET1|SEC23A|TMED2|RER1|COPE|COPZ1|PITPNB|TMED7|GOLT1B|IER3IP1|COPZ2|SAR1A|SCYL1|CREB3L2|RAB1B	-11	Brown
Reactome Gene Sets	6	R-HSA-72165	mRNA Splicing - Minor Pathway		-13	21	16	30182	50	381	13	3.4	0.93	5432|5435|5437|5440|6426|6427|6432|6635|6636|10262|10594|22916|51639	POLR2C|POLR2F|POLR2H|POLR2K|SRSF1|SRSF2|SRSF7|SNRPE|SNRPF|SF3B4|PRPF8|NCBP2|SF3B6	-11	Brown
WikiPathways	27	WP3888	VEGFA-VEGFR2 signaling pathway		-13	5.5	11	30182	432	381	30	7.9	1.4	52|71|301|355|378|382|387|781|832|998|1213|1969|1981|1982|2130|2746|2926|3146|3164|3491|5216|5329|5562|5587|5606|6624|6921|9168|9451|9709	ACP1|ACTG1|ANXA1|FAS|ARF4|ARF6|RHOA|CACNA2D1|CAPZB|CDC42|CLTC|EPHA2|EIF4G1|EIF4G2|EWSR1|GLUD1|GRSF1|HMGB1|NR4A1|CCN1|PFN1|PLAUR|PRKAA1|PRKD1|MAP2K3|FSCN1|ELOC|TMSB10|EIF2AK3|HERPUD1	-11	Brown
Reactome Gene Sets	6	R-HSA-199991	Membrane Trafficking		-13	4.5	10	30182	634	381	36	9.4	1.5	60|71|372|375|378|382|400|832|1213|2017|2590|3312|4253|4905|5048|5861|6836|6845|7846|8655|9871|9950|10094|10282|10484|10920|10959|11267|11311|11316|22818|51014|51226|55707|81876|128866	ACTB|ACTG1|ARCN1|ARF1|ARF4|ARF6|ARL1|CAPZB|CLTC|CTTN|GALNT2|HSPA8|MIA2|NSF|PAFAH1B1|RAB1A|SURF4|VAMP7|TUBA1A|DYNLL1|SEC24D|GOLGA5|ARPC3|BET1|SEC23A|COPS8|TMED2|SNF8|VPS45|COPE|COPZ1|TMED7|COPZ2|NECAP2|RAB1B|CHMP4B	-11	Brown
GO Biological Processes	19	GO:0000375	RNA splicing, via transesterification reactions	19_GO:0008152 metabolic process	-13	7	11	30182	271	381	24	6.3	1.2	1660|3181|3189|3312|6421|6426|6427|6428|6432|6627|6635|6636|10262|10594|11157|11171|22916|25804|27257|51639|51690|59286|84844|220988	DHX9|HNRNPA2B1|HNRNPH3|HSPA8|SFPQ|SRSF1|SRSF2|SRSF3|SRSF7|SNRPA1|SNRPE|SNRPF|SF3B4|PRPF8|LSM6|STRAP|NCBP2|LSM4|LSM1|SF3B6|LSM7|UBL5|PHF5A|HNRNPA3	-11	Brown
GO Biological Processes	19	GO:0006397	mRNA processing	19_GO:0008152 metabolic process	-12	5.1	10	30182	467	381	30	7.9	1.4	708|1660|2926|3181|3189|3191|3312|6421|6426|6427|6428|6432|6627|6635|6636|9991|10262|10594|10657|11157|11171|22916|25804|27257|51639|51690|55149|59286|84844|220988	C1QBP|DHX9|GRSF1|HNRNPA2B1|HNRNPH3|HNRNPL|HSPA8|SFPQ|SRSF1|SRSF2|SRSF3|SRSF7|SNRPA1|SNRPE|SNRPF|PTBP3|SF3B4|PRPF8|KHDRBS1|LSM6|STRAP|NCBP2|LSM4|LSM1|SF3B6|LSM7|MTPAP|UBL5|PHF5A|HNRNPA3	-10	Brown
GO Biological Processes	19	GO:0000398	mRNA splicing, via spliceosome	19_GO:0008152 metabolic process	-12	6.8	11	30182	267	381	23	6	1.2	1660|3181|3189|3312|6421|6426|6427|6428|6432|6627|6635|6636|10262|10594|11157|11171|22916|25804|51639|51690|59286|84844|220988	DHX9|HNRNPA2B1|HNRNPH3|HSPA8|SFPQ|SRSF1|SRSF2|SRSF3|SRSF7|SNRPA1|SNRPE|SNRPF|SF3B4|PRPF8|LSM6|STRAP|NCBP2|LSM4|SF3B6|LSM7|UBL5|PHF5A|HNRNPA3	-9.9	Brown
GO Biological Processes	19	GO:0000377	RNA splicing, via transesterification reactions with bulged adenosine as nucleophile	19_GO:0008152 metabolic process	-12	6.8	11	30182	267	381	23	6	1.2	1660|3181|3189|3312|6421|6426|6427|6428|6432|6627|6635|6636|10262|10594|11157|11171|22916|25804|51639|51690|59286|84844|220988	DHX9|HNRNPA2B1|HNRNPH3|HSPA8|SFPQ|SRSF1|SRSF2|SRSF3|SRSF7|SNRPA1|SNRPE|SNRPF|SF3B4|PRPF8|LSM6|STRAP|NCBP2|LSM4|SF3B6|LSM7|UBL5|PHF5A|HNRNPA3	-9.9	Brown
GO Biological Processes	19	GO:0016071	mRNA metabolic process	19_GO:0008152 metabolic process	-12	4.3	9.5	30182	623	381	34	8.9	1.5	708|1660|2926|3181|3189|3191|3312|5394|6421|6426|6427|6428|6432|6627|6635|6636|6881|9991|10247|10262|10594|10657|11157|11171|22916|25804|27257|51639|51690|54888|55149|59286|84844|220988	C1QBP|DHX9|GRSF1|HNRNPA2B1|HNRNPH3|HNRNPL|HSPA8|EXOSC10|SFPQ|SRSF1|SRSF2|SRSF3|SRSF7|SNRPA1|SNRPE|SNRPF|TAF10|PTBP3|RIDA|SF3B4|PRPF8|KHDRBS1|LSM6|STRAP|NCBP2|LSM4|LSM1|SF3B6|LSM7|NSUN2|MTPAP|UBL5|PHF5A|HNRNPA3	-9.7	Brown
Reactome Gene Sets	6	R-HSA-8856688	Golgi-to-ER retrograde transport		-12	10	12	30182	133	381	17	4.5	1.1	372|375|378|832|2590|4905|5048|5861|6836|7846|8655|10959|11316|22818|51014|51226|81876	ARCN1|ARF1|ARF4|CAPZB|GALNT2|NSF|PAFAH1B1|RAB1A|SURF4|TUBA1A|DYNLL1|TMED2|COPE|COPZ1|TMED7|COPZ2|RAB1B	-9.6	Brown
Reactome Gene Sets	6	R-HSA-199977	ER to Golgi Anterograde Transport		-12	9.3	12	30182	154	381	18	4.7	1.1	372|375|378|832|4253|4905|5861|7846|8655|9871|10282|10484|10959|11316|22818|51014|51226|81876	ARCN1|ARF1|ARF4|CAPZB|MIA2|NSF|RAB1A|TUBA1A|DYNLL1|SEC24D|BET1|SEC23A|TMED2|COPE|COPZ1|TMED7|COPZ2|RAB1B	-9.6	Brown
GO Biological Processes	19	GO:0008380	RNA splicing	19_GO:0008152 metabolic process	-12	5.4	10	30182	394	381	27	7.1	1.3	708|1660|3181|3189|3312|5518|6421|6426|6427|6428|6432|6627|6635|6636|9991|10262|10594|11157|11171|22916|25804|27257|51639|51690|59286|84844|220988	C1QBP|DHX9|HNRNPA2B1|HNRNPH3|HSPA8|PPP2R1A|SFPQ|SRSF1|SRSF2|SRSF3|SRSF7|SNRPA1|SNRPE|SNRPF|PTBP3|SF3B4|PRPF8|LSM6|STRAP|NCBP2|LSM4|LSM1|SF3B6|LSM7|UBL5|PHF5A|HNRNPA3	-9.6	Brown
KEGG Pathway	24	hsa05014	Amyotrophic lateral sclerosis		-12	5.7	10	30182	364	381	26	6.8	1.3	60|71|506|515|518|522|1347|1351|2882|3181|4701|5216|5606|5861|6390|6428|6432|7416|7494|7846|9451|10452|10476|29796|81929|220988	ACTB|ACTG1|ATP5F1B|ATP5PB|ATP5MC3|ATP5PF|COX7A2|COX8A|GPX7|HNRNPA2B1|NDUFA7|PFN1|MAP2K3|RAB1A|SDHB|SRSF3|SRSF7|VDAC1|XBP1|TUBA1A|EIF2AK3|TOMM40|ATP5PD|UQCR10|SEH1L|HNRNPA3	-9.6	Brown
Reactome Gene Sets	6	R-HSA-6811442	Intra-Golgi and retrograde Golgi-to-ER traffic		-12	7.8	11	30182	202	381	20	5.2	1.1	372|375|378|400|832|2590|4905|5048|5861|6836|7846|8655|9950|10959|11311|11316|22818|51014|51226|81876	ARCN1|ARF1|ARF4|ARL1|CAPZB|GALNT2|NSF|PAFAH1B1|RAB1A|SURF4|TUBA1A|DYNLL1|GOLGA5|TMED2|VPS45|COPE|COPZ1|TMED7|COPZ2|RAB1B	-9.5	Brown
Reactome Gene Sets	6	R-HSA-6807878	COPI-mediated anterograde transport		-12	12	12	30182	101	381	15	3.9	1	372|375|378|832|4905|5861|7846|8655|10282|10959|11316|22818|51014|51226|81876	ARCN1|ARF1|ARF4|CAPZB|NSF|RAB1A|TUBA1A|DYNLL1|BET1|TMED2|COPE|COPZ1|TMED7|COPZ2|RAB1B	-9.3	Brown
KEGG Pathway	24	hsa05012	Parkinson disease		-11	6.6	10	30182	266	381	22	5.8	1.2	506|515|518|522|1347|1351|1843|2773|4701|6390|7416|7494|7846|9451|10105|10476|23516|25800|29796|51465|55630|91252	ATP5F1B|ATP5PB|ATP5MC3|ATP5PF|COX7A2|COX8A|DUSP1|GNAI3|NDUFA7|SDHB|VDAC1|XBP1|TUBA1A|EIF2AK3|PPIF|ATP5PD|SLC39A14|SLC39A6|UQCR10|UBE2J1|SLC39A4|SLC39A13	-9.1	Brown
GO Biological Processes	19	GO:0006888	endoplasmic reticulum to Golgi vesicle-mediated transport	19_GO:0051179 localization	-11	10	12	30182	124	381	16	4.2	1	372|378|4253|5861|6845|9871|10282|10484|10959|11316|51014|51026|51124|56681|64764|81876	ARCN1|ARF4|MIA2|RAB1A|VAMP7|SEC24D|BET1|SEC23A|TMED2|COPE|TMED7|GOLT1B|IER3IP1|SAR1A|CREB3L2|RAB1B	-9.1	Brown
GO Biological Processes	19	GO:1901137	carbohydrate derivative biosynthetic process	19_GO:0008152 metabolic process	-11	4.3	9.1	30182	590	381	32	8.4	1.4	506|515|518|522|1603|1737|2132|2182|2590|3703|4701|6184|6390|6576|7991|8818|9605|10329|10476|10606|22856|23509|27230|51465|51727|54872|55858|58505|60481|64924|80267|91869	ATP5F1B|ATP5PB|ATP5MC3|ATP5PF|DAD1|DLAT|EXT2|ACSL4|GALNT2|STT3A|NDUFA7|RPN1|SDHB|SLC25A1|TUSC3|DPM2|VPS9D1|RXYLT1|ATP5PD|PAICS|CHSY1|POFUT1|SERP1|UBE2J1|CMPK1|PIGG|TMEM165|OSTC|ELOVL5|SLC30A5|EDEM3|RFT1	-9	Brown
WikiPathways	27	WP411	mRNA processing		-11	10	12	30182	126	381	16	4.2	1	1660|3181|3191|6421|6426|6427|6428|6432|6627|6635|6636|10262|10594|22916|51690|84844	DHX9|HNRNPA2B1|HNRNPL|SFPQ|SRSF1|SRSF2|SRSF3|SRSF7|SNRPA1|SNRPE|SNRPF|SF3B4|PRPF8|NCBP2|LSM7|PHF5A	-9	Brown
GO Biological Processes	19	GO:0061024	membrane organization	19_GO:0009987 cellular process	-11	3.8	8.7	30182	754	381	36	9.4	1.5	375|387|998|2773|3312|4000|4038|4905|5048|5861|6548|6845|9697|9871|10105|10282|10452|10484|10959|11079|11267|23065|23204|23760|27032|27230|55353|56681|57198|84823|91869|125988|128866|139322|401505|100188893	ARF1|RHOA|CDC42|GNAI3|HSPA8|LMNA|LRP4|NSF|PAFAH1B1|RAB1A|SLC9A1|VAMP7|TRAM2|SEC24D|PPIF|BET1|TOMM40|SEC23A|TMED2|RER1|SNF8|EMC1|ARL6IP1|PITPNB|ATP2C1|SERP1|LAPTM4B|SAR1A|ATP8B2|LMNB2|RFT1|MICOS13|CHMP4B|APOOL|TOMM5|TOMM6	-8.8	Brown
Reactome Gene Sets	6	R-HSA-8953854	Metabolism of RNA		-11	3.9	8.8	30182	716	381	35	9.2	1.5	1022|1660|1981|3181|3191|3312|5394|5432|5435|5437|5440|5518|6426|6427|6428|6432|6627|6635|6636|10262|10594|11157|22916|25804|26097|27257|51639|51690|54433|54888|55813|59286|81929|84844|220988	CDK7|DHX9|EIF4G1|HNRNPA2B1|HNRNPL|HSPA8|EXOSC10|POLR2C|POLR2F|POLR2H|POLR2K|PPP2R1A|SRSF1|SRSF2|SRSF3|SRSF7|SNRPA1|SNRPE|SNRPF|SF3B4|PRPF8|LSM6|NCBP2|LSM4|CHTOP|LSM1|SF3B6|LSM7|GAR1|NSUN2|UTP6|UBL5|SEH1L|PHF5A|HNRNPA3	-8.8	Brown
KEGG Pathway	24	hsa03040	Spliceosome		-11	8.7	11	30182	154	381	17	4.5	1.1	3312|6426|6427|6428|6432|6627|6635|6636|10262|10594|11157|22916|25804|51639|51690|84844|220988	HSPA8|SRSF1|SRSF2|SRSF3|SRSF7|SNRPA1|SNRPE|SNRPF|SF3B4|PRPF8|LSM6|NCBP2|LSM4|SF3B6|LSM7|PHF5A|HNRNPA3	-8.7	Brown
Reactome Gene Sets	6	R-HSA-948021	Transport to the Golgi and subsequent modification		-11	7.7	10	30182	185	381	18	4.7	1.1	372|375|378|832|4253|4905|5861|7846|8655|9871|10282|10484|10959|11316|22818|51014|51226|81876	ARCN1|ARF1|ARF4|CAPZB|MIA2|NSF|RAB1A|TUBA1A|DYNLL1|SEC24D|BET1|SEC23A|TMED2|COPE|COPZ1|TMED7|COPZ2|RAB1B	-8.4	Brown
GO Biological Processes	19	GO:0033365	protein localization to organelle	19_GO:0051179 localization	-10	3.7	8.4	30182	726	381	34	8.9	1.5	378|382|400|1434|1660|3312|4000|4763|5562|6734|7520|9500|9697|9709|10440|10452|10952|10953|11079|11267|22919|23065|23480|23568|28972|51804|55198|60559|79567|84823|128866|134266|401505|100188893	ARF4|ARF6|ARL1|CSE1L|DHX9|HSPA8|LMNA|NF1|PRKAA1|SRPRA|XRCC5|MAGED1|TRAM2|HERPUD1|TIMM17A|TOMM40|SEC61B|TOMM34|RER1|SNF8|MAPRE1|EMC1|SEC61G|ARL2BP|SPCS1|SIX4|APPL2|SPCS3|RIPOR1|LMNB2|CHMP4B|GRPEL2|TOMM5|TOMM6	-8	Brown
GO Biological Processes	19	GO:0051493	regulation of cytoskeleton organization	19_GO:0050789 regulation of biological process	-9.8	4.3	8.5	30182	518	381	28	7.3	1.3	71|375|382|387|832|998|1213|1906|2017|2764|3397|5048|5202|5216|5562|6387|6548|6624|9168|10094|10787|10979|22919|25932|27236|79969|93663|128866	ACTG1|ARF1|ARF6|RHOA|CAPZB|CDC42|CLTC|EDN1|CTTN|GMFB|ID1|PAFAH1B1|PFDN2|PFN1|PRKAA1|CXCL12|SLC9A1|FSCN1|TMSB10|ARPC3|NCKAP1|FERMT2|MAPRE1|CLIC4|ARFIP1|ATAT1|ARHGAP18|CHMP4B	-7.7	Brown
CORUM	33	CORUM:351	Spliceosome		-9.4	8.4	10	30182	141	381	15	3.9	1	1660|6426|6427|6428|6432|6627|6635|6636|10262|10594|11157|22916|25804|51639|51690	DHX9|SRSF1|SRSF2|SRSF3|SRSF7|SNRPA1|SNRPE|SNRPF|SF3B4|PRPF8|LSM6|NCBP2|LSM4|SF3B6|LSM7	-7.4	Brown
Reactome Gene Sets	6	R-HSA-6811434	COPI-dependent Golgi-to-ER retrograde traffic		-9.4	10	11	30182	99	381	13	3.4	0.93	372|375|378|4905|5861|6836|7846|10959|11316|22818|51014|51226|81876	ARCN1|ARF1|ARF4|NSF|RAB1A|SURF4|TUBA1A|TMED2|COPE|COPZ1|TMED7|COPZ2|RAB1B	-7.3	Brown
GO Biological Processes	19	GO:0001503	ossification	19_GO:0032501 multicellular organismal process	-9.3	5.7	8.9	30182	278	381	20	5.2	1.1	387|506|1213|1278|1660|1749|1969|2132|2194|3336|3491|4330|4665|4763|6615|9451|26578|54928|55366|115908	RHOA|ATP5F1B|CLTC|COL1A2|DHX9|DLX5|EPHA2|EXT2|FASN|HSPE1|CCN1|MN1|NAB2|NF1|SNAI1|EIF2AK3|OSTF1|BPNT2|LGR4|CTHRC1	-7.2	Brown
GO Biological Processes	19	GO:0034976	response to endoplasmic reticulum stress	19_GO:0050896 response to stimulus	-9.3	6.5	9.2	30182	221	381	18	4.7	1.1	1981|7494|7993|8406|9451|9709|10613|10952|10959|26003|27230|51465|51569|55768|55829|64764|80267|84447	EIF4G1|XBP1|UBXN8|SRPX|EIF2AK3|HERPUD1|ERLIN1|SEC61B|TMED2|GORASP2|SERP1|UBE2J1|UFM1|NGLY1|SELENOS|CREB3L2|EDEM3|SYVN1	-7.2	Brown
GO Biological Processes	19	GO:1902903	regulation of supramolecular fiber organization	19_GO:0050789 regulation of biological process	-9.2	4.8	8.5	30182	376	381	23	6	1.2	71|375|382|387|832|998|1906|2017|2764|3312|3397|5202|5216|6387|6548|9168|10094|10787|10979|11117|22919|27236|93663	ACTG1|ARF1|ARF6|RHOA|CAPZB|CDC42|EDN1|CTTN|GMFB|HSPA8|ID1|PFDN2|PFN1|CXCL12|SLC9A1|TMSB10|ARPC3|NCKAP1|FERMT2|EMILIN1|MAPRE1|ARFIP1|ARHGAP18	-7.1	Brown
Reactome Gene Sets	6	R-HSA-1852241	Organelle biogenesis and maintenance		-8.8	5.4	8.5	30182	296	381	20	5.2	1.1	378|506|515|518|522|2746|4735|5048|5518|7203|7846|8655|10476|10498|10576|22919|23082|79969|125988|139322	ARF4|ATP5F1B|ATP5PB|ATP5MC3|ATP5PF|GLUD1|SEPTIN2|PAFAH1B1|PPP2R1A|CCT3|TUBA1A|DYNLL1|ATP5PD|CARM1|CCT2|MAPRE1|PPRC1|ATAT1|MICOS13|APOOL	-6.8	Brown
KEGG Pathway	24	hsa05016	Huntington disease		-8.6	5.2	8.3	30182	306	381	20	5.2	1.1	506|515|518|522|1213|1347|1351|2882|4701|5432|5435|5437|5440|6390|7416|7846|10105|10476|29796|64764	ATP5F1B|ATP5PB|ATP5MC3|ATP5PF|CLTC|COX7A2|COX8A|GPX7|NDUFA7|POLR2C|POLR2F|POLR2H|POLR2K|SDHB|VDAC1|TUBA1A|PPIF|ATP5PD|UQCR10|CREB3L2	-6.6	Brown
GO Biological Processes	19	GO:2001233	regulation of apoptotic signaling pathway	19_GO:0023052 signaling	-8.4	4.6	7.9	30182	381	381	22	5.8	1.2	355|2017|2773|4000|4609|4763|5329|5478|5518|6387|6421|6615|7494|8406|8915|9451|9500|9709|10105|51330|55829|84447	FAS|CTTN|GNAI3|LMNA|MYC|NF1|PLAUR|PPIA|PPP2R1A|CXCL12|SFPQ|SNAI1|XBP1|SRPX|BCL10|EIF2AK3|MAGED1|HERPUD1|PPIF|TNFRSF12A|SELENOS|SYVN1	-6.4	Brown
GO Biological Processes	19	GO:0080135	regulation of cellular response to stress	19_GO:0050896 response to stimulus	-8.3	3.4	7.3	30182	726	381	31	8.1	1.4	60|355|1407|1660|1843|1981|3146|4609|4616|5048|5111|5478|6387|6421|6615|6881|7334|7416|7494|7873|9275|9451|9709|9867|10467|10516|10959|55829|56943|84447|392255	ACTB|FAS|CRY1|DHX9|DUSP1|EIF4G1|HMGB1|MYC|GADD45B|PAFAH1B1|PCNA|PPIA|CXCL12|SFPQ|SNAI1|TAF10|UBE2N|VDAC1|XBP1|MANF|BCL7B|EIF2AK3|HERPUD1|PJA2|ZNHIT1|FBLN5|TMED2|SELENOS|ENY2|SYVN1|GDF6	-6.4	Brown
KEGG Pathway	24	hsa05010	Alzheimer disease		-8.3	4.5	7.9	30182	384	381	22	5.8	1.2	355|506|515|518|522|1347|1351|4701|4893|6390|7416|7494|7846|8325|9451|10105|10476|23516|25800|29796|55630|91252	FAS|ATP5F1B|ATP5PB|ATP5MC3|ATP5PF|COX7A2|COX8A|NDUFA7|NRAS|SDHB|VDAC1|XBP1|TUBA1A|FZD8|EIF2AK3|PPIF|ATP5PD|SLC39A14|SLC39A6|UQCR10|SLC39A4|SLC39A13	-6.4	Brown
GO Biological Processes	19	GO:0055080	monoatomic cation homeostasis	19_GO:0042592 homeostatic process	-8.2	4	7.6	30182	495	381	25	6.6	1.3	375|476|506|1906|2132|4609|6387|6548|6717|9550|9709|10467|10539|23428|23516|25800|25932|27032|55630|55858|57835|64924|91252|148867|388962	ARF1|ATP1A1|ATP5F1B|EDN1|EXT2|MYC|CXCL12|SLC9A1|SRI|ATP6V1G1|HERPUD1|ZNHIT1|GLRX3|SLC7A8|SLC39A14|SLC39A6|CLIC4|ATP2C1|SLC39A4|TMEM165|SLC4A5|SLC30A5|SLC39A13|SLC30A7|BOLA3	-6.3	Brown
GO Biological Processes	19	GO:0032970	regulation of actin filament-based process	19_GO:0050789 regulation of biological process	-8.2	4.5	7.8	30182	387	381	22	5.8	1.2	71|375|382|387|832|998|1906|2017|2764|3397|5216|6387|6548|6624|6717|9168|10094|10787|10979|27236|93663|122786	ACTG1|ARF1|ARF6|RHOA|CAPZB|CDC42|EDN1|CTTN|GMFB|ID1|PFN1|CXCL12|SLC9A1|FSCN1|SRI|TMSB10|ARPC3|NCKAP1|FERMT2|ARFIP1|ARHGAP18|FRMD6	-6.3	Brown
KEGG Pathway	24	hsa04714	Thermogenesis		-8.1	5.8	8.3	30182	232	381	17	4.5	1.1	60|71|506|515|518|522|1347|1351|2182|4701|4893|5562|5606|6390|10476|29796|64764	ACTB|ACTG1|ATP5F1B|ATP5PB|ATP5MC3|ATP5PF|COX7A2|COX8A|ACSL4|NDUFA7|NRAS|PRKAA1|MAP2K3|SDHB|ATP5PD|UQCR10|CREB3L2	-6.2	Brown
GO Biological Processes	19	GO:0051668	localization within membrane	19_GO:0051179 localization	-8.1	3.8	7.4	30182	543	381	26	6.8	1.3	382|1969|4000|4038|4905|6734|6746|9697|10452|10484|10807|10952|10959|10979|11079|11267|23065|23204|23480|26003|51375|56889|84823|128866|401505|100188893	ARF6|EPHA2|LMNA|LRP4|NSF|SRPRA|SSR2|TRAM2|TOMM40|SEC23A|ENTR1|SEC61B|TMED2|FERMT2|RER1|SNF8|EMC1|ARL6IP1|SEC61G|GORASP2|SNX7|TM9SF3|LMNB2|CHMP4B|TOMM5|TOMM6	-6.2	Brown
GO Biological Processes	19	GO:0050801	monoatomic ion homeostasis	19_GO:0042592 homeostatic process	-8	3.9	7.5	30182	507	381	25	6.6	1.3	375|476|506|1906|2132|4609|6387|6548|6717|9550|9709|10467|10539|23428|23516|25800|25932|27032|55630|55858|57835|64924|91252|148867|388962	ARF1|ATP1A1|ATP5F1B|EDN1|EXT2|MYC|CXCL12|SLC9A1|SRI|ATP6V1G1|HERPUD1|ZNHIT1|GLRX3|SLC7A8|SLC39A14|SLC39A6|CLIC4|ATP2C1|SLC39A4|TMEM165|SLC4A5|SLC30A5|SLC39A13|SLC30A7|BOLA3	-6.1	Brown
Reactome Gene Sets	6	R-HSA-1428517	The citric acid (TCA) cycle and respiratory electron transport		-8	6.7	8.6	30182	178	381	15	3.9	1	506|515|518|522|1351|1431|1737|2271|4191|4701|6390|7416|10476|25874|29796	ATP5F1B|ATP5PB|ATP5MC3|ATP5PF|COX8A|CS|DLAT|FH|MDH2|NDUFA7|SDHB|VDAC1|ATP5PD|MPC2|UQCR10	-6.1	Brown
GO Biological Processes	19	GO:0010256	endomembrane system organization	19_GO:0009987 cellular process	-8	3.8	7.4	30182	549	381	26	6.8	1.3	400|998|4000|4905|5048|5587|5861|5862|6836|9451|9697|9950|10282|10959|11267|23065|23204|26003|27230|51014|55353|57198|81876|84823|128866|150368	ARL1|CDC42|LMNA|NSF|PAFAH1B1|PRKD1|RAB1A|RAB2A|SURF4|EIF2AK3|TRAM2|GOLGA5|BET1|TMED2|SNF8|EMC1|ARL6IP1|GORASP2|SERP1|TMED7|LAPTM4B|ATP8B2|RAB1B|LMNB2|CHMP4B|PHETA2	-6.1	Brown
GO Biological Processes	19	GO:0035239	tube morphogenesis	19_GO:0032502 developmental process	-8	3.4	7.2	30182	670	381	29	7.6	1.4	71|387|506|1906|1969|3164|3397|3491|4609|4763|5216|5316|5420|5587|7048|7494|8325|8915|9451|10370|10959|23129|23509|25932|25976|51330|55366|56005|115908	ACTG1|RHOA|ATP5F1B|EDN1|EPHA2|NR4A1|ID1|CCN1|MYC|NF1|PFN1|PKNOX1|PODXL|PRKD1|TGFBR2|XBP1|FZD8|BCL10|EIF2AK3|CITED2|TMED2|PLXND1|POFUT1|CLIC4|TIPARP|TNFRSF12A|LGR4|MYDGF|CTHRC1	-6.1	Brown
GO Biological Processes	19	GO:0110053	regulation of actin filament organization	19_GO:0050789 regulation of biological process	-8	5.3	8	30182	268	381	18	4.7	1.1	71|375|382|387|832|998|2017|2764|3397|5216|6387|6548|9168|10094|10787|10979|27236|93663	ACTG1|ARF1|ARF6|RHOA|CAPZB|CDC42|CTTN|GMFB|ID1|PFN1|CXCL12|SLC9A1|TMSB10|ARPC3|NCKAP1|FERMT2|ARFIP1|ARHGAP18	-6.1	Brown
GO Biological Processes	19	GO:0055065	metal ion homeostasis	19_GO:0042592 homeostatic process	-7.8	4.3	7.5	30182	410	381	22	5.8	1.2	375|476|1906|2132|4609|6387|6548|6717|9550|9709|10467|10539|23428|23516|25800|27032|55630|55858|64924|91252|148867|388962	ARF1|ATP1A1|EDN1|EXT2|MYC|CXCL12|SLC9A1|SRI|ATP6V1G1|HERPUD1|ZNHIT1|GLRX3|SLC7A8|SLC39A14|SLC39A6|ATP2C1|SLC39A4|TMEM165|SLC30A5|SLC39A13|SLC30A7|BOLA3	-5.9	Brown
GO Biological Processes	19	GO:0072594	establishment of protein localization to organelle	19_GO:0051179 localization	-7.7	4.6	7.6	30182	346	381	20	5.2	1.1	1434|3312|4000|4763|6734|9697|9709|10440|10452|10952|10953|11267|23480|28972|55198|60559|128866|134266|401505|100188893	CSE1L|HSPA8|LMNA|NF1|SRPRA|TRAM2|HERPUD1|TIMM17A|TOMM40|SEC61B|TOMM34|SNF8|SEC61G|SPCS1|APPL2|SPCS3|CHMP4B|GRPEL2|TOMM5|TOMM6	-5.8	Brown
GO Biological Processes	19	GO:0032956	regulation of actin cytoskeleton organization	19_GO:0050789 regulation of biological process	-7.7	4.6	7.6	30182	346	381	20	5.2	1.1	71|375|382|387|832|998|1906|2017|2764|3397|5216|6387|6548|6624|9168|10094|10787|10979|27236|93663	ACTG1|ARF1|ARF6|RHOA|CAPZB|CDC42|EDN1|CTTN|GMFB|ID1|PFN1|CXCL12|SLC9A1|FSCN1|TMSB10|ARPC3|NCKAP1|FERMT2|ARFIP1|ARHGAP18	-5.8	Brown
KEGG Pathway	24	hsa05132	Salmonella infection		-7.6	5.4	7.9	30182	249	381	17	4.5	1.1	60|71|375|382|387|998|1434|4609|5216|5420|5606|6993|7846|8655|10094|10787|103910	ACTB|ACTG1|ARF1|ARF6|RHOA|CDC42|CSE1L|MYC|PFN1|PODXL|MAP2K3|DYNLT1|TUBA1A|DYNLL1|ARPC3|NCKAP1|MYL12B	-5.8	Brown
GO Biological Processes	19	GO:0007030	Golgi organization	19_GO:0009987 cellular process	-7.4	7.2	8.4	30182	143	381	13	3.4	0.93	400|998|5587|5861|5862|6836|9950|10282|10959|26003|51014|57198|81876	ARL1|CDC42|PRKD1|RAB1A|RAB2A|SURF4|GOLGA5|BET1|TMED2|GORASP2|TMED7|ATP8B2|RAB1B	-5.6	Brown
GO Biological Processes	19	GO:1903829	positive regulation of protein localization	19_GO:0051179 localization	-7.4	3.9	7.1	30182	467	381	23	6	1.2	382|1969|2182|2746|4038|5478|5562|5587|6717|7203|9141|9451|10576|10807|10979|11079|25874|27032|27230|51124|56681|59286|79567	ARF6|EPHA2|ACSL4|GLUD1|LRP4|PPIA|PRKAA1|PRKD1|SRI|CCT3|PDCD5|EIF2AK3|CCT2|ENTR1|FERMT2|RER1|MPC2|ATP2C1|SERP1|IER3IP1|SAR1A|UBL5|RIPOR1	-5.6	Brown
GO Biological Processes	19	GO:0010638	positive regulation of organelle organization	19_GO:0048518 positive regulation of biological process	-7.4	3.8	7.1	30182	506	381	24	6.3	1.2	301|382|387|998|1906|2017|3181|3397|5202|5216|5329|6624|6836|7203|7416|7520|9141|10105|10576|10787|10807|10979|22919|51375	ANXA1|ARF6|RHOA|CDC42|EDN1|CTTN|HNRNPA2B1|ID1|PFDN2|PFN1|PLAUR|FSCN1|SURF4|CCT3|VDAC1|XRCC5|PDCD5|PPIF|CCT2|NCKAP1|ENTR1|FERMT2|MAPRE1|SNX7	-5.6	Brown
GO Biological Processes	19	GO:0006605	protein targeting	19_GO:0051179 localization	-7.4	5.2	7.7	30182	259	381	17	4.5	1.1	3312|6734|6746|9697|9709|10440|10452|10952|10953|23204|23480|28972|60559|128866|134266|401505|100188893	HSPA8|SRPRA|SSR2|TRAM2|HERPUD1|TIMM17A|TOMM40|SEC61B|TOMM34|ARL6IP1|SEC61G|SPCS1|SPCS3|CHMP4B|GRPEL2|TOMM5|TOMM6	-5.6	Brown
GO Biological Processes	19	GO:0098771	inorganic ion homeostasis	19_GO:0042592 homeostatic process	-7.4	4	7.2	30182	433	381	22	5.8	1.2	375|476|1906|2132|4609|6387|6548|6717|9550|9709|10467|10539|23428|23516|25800|27032|55630|55858|64924|91252|148867|388962	ARF1|ATP1A1|EDN1|EXT2|MYC|CXCL12|SLC9A1|SRI|ATP6V1G1|HERPUD1|ZNHIT1|GLRX3|SLC7A8|SLC39A14|SLC39A6|ATP2C1|SLC39A4|TMEM165|SLC30A5|SLC39A13|SLC30A7|BOLA3	-5.6	Brown
GO Biological Processes	19	GO:0001525	angiogenesis	19_GO:0032502 developmental process	-7.4	4.6	7.4	30182	326	381	19	5	1.1	71|506|1906|1969|3164|3397|3491|4763|5316|5587|7048|7494|8325|9451|23129|23509|25932|51330|56005	ACTG1|ATP5F1B|EDN1|EPHA2|NR4A1|ID1|CCN1|NF1|PKNOX1|PRKD1|TGFBR2|XBP1|FZD8|EIF2AK3|PLXND1|POFUT1|CLIC4|TNFRSF12A|MYDGF	-5.6	Brown
GO Biological Processes	19	GO:0035966	response to topologically incorrect protein	19_GO:0050896 response to stimulus	-7.3	7	8.3	30182	147	381	13	3.4	0.93	3312|3336|7494|7873|9451|9709|10808|10959|27230|55768|55829|64764|80267	HSPA8|HSPE1|XBP1|MANF|EIF2AK3|HERPUD1|HSPH1|TMED2|SERP1|NGLY1|SELENOS|CREB3L2|EDEM3	-5.5	Brown
KEGG Pathway	24	hsa05022	Pathways of neurodegeneration - multiple diseases		-7.3	3.8	7	30182	476	381	23	6	1.2	355|506|515|518|522|1347|1351|2882|4701|4893|5606|5861|6390|7416|7494|7846|8325|9451|10105|10452|10476|29796|51465	FAS|ATP5F1B|ATP5PB|ATP5MC3|ATP5PF|COX7A2|COX8A|GPX7|NDUFA7|NRAS|MAP2K3|RAB1A|SDHB|VDAC1|XBP1|TUBA1A|FZD8|EIF2AK3|PPIF|TOMM40|ATP5PD|UQCR10|UBE2J1	-5.5	Brown
GO Biological Processes	19	GO:0046916	cellular transition metal ion homeostasis	19_GO:0042592 homeostatic process	-7.3	8.8	8.8	30182	99	381	11	2.9	0.86	375|4609|6717|9550|10539|23516|25800|55630|64924|91252|148867	ARF1|MYC|SRI|ATP6V1G1|GLRX3|SLC39A14|SLC39A6|SLC39A4|SLC30A5|SLC39A13|SLC30A7	-5.5	Brown
GO Biological Processes	19	GO:0009117	nucleotide metabolic process	19_GO:0008152 metabolic process	-7.3	3.7	7	30182	515	381	24	6.3	1.2	387|506|515|518|522|1737|1969|2182|2773|3312|3735|4191|4701|6390|6576|9605|10476|10591|10606|22934|30833|51727|55270|60481	RHOA|ATP5F1B|ATP5PB|ATP5MC3|ATP5PF|DLAT|EPHA2|ACSL4|GNAI3|HSPA8|KARS1|MDH2|NDUFA7|SDHB|SLC25A1|VPS9D1|ATP5PD|DNPH1|PAICS|RPIA|NT5C|CMPK1|NUDT15|ELOVL5	-5.5	Brown
KEGG Pathway	24	hsa05415	Diabetic cardiomyopathy		-7.3	5.9	7.8	30182	203	381	15	3.9	1	506|515|518|522|1278|1347|1351|4701|6390|7048|7416|10105|10476|25874|29796	ATP5F1B|ATP5PB|ATP5MC3|ATP5PF|COL1A2|COX7A2|COX8A|NDUFA7|SDHB|TGFBR2|VDAC1|PPIF|ATP5PD|MPC2|UQCR10	-5.5	Brown
GO Biological Processes	19	GO:0030003	cellular monoatomic cation homeostasis	19_GO:0042592 homeostatic process	-7.2	4.1	7.1	30182	403	381	21	5.5	1.2	375|476|506|1906|4609|6387|6548|6717|9550|9709|10539|23516|25800|25932|27032|55630|55858|57835|64924|91252|148867	ARF1|ATP1A1|ATP5F1B|EDN1|MYC|CXCL12|SLC9A1|SRI|ATP6V1G1|HERPUD1|GLRX3|SLC39A14|SLC39A6|CLIC4|ATP2C1|SLC39A4|TMEM165|SLC4A5|SLC30A5|SLC39A13|SLC30A7	-5.5	Brown
GO Biological Processes	19	GO:0006986	response to unfolded protein	19_GO:0050896 response to stimulus	-7.2	7.6	8.4	30182	125	381	12	3.1	0.89	3312|3336|7494|7873|9451|9709|10808|10959|27230|55829|64764|80267	HSPA8|HSPE1|XBP1|MANF|EIF2AK3|HERPUD1|HSPH1|TMED2|SERP1|SELENOS|CREB3L2|EDEM3	-5.4	Brown
GO Biological Processes	19	GO:0006753	nucleoside phosphate metabolic process	19_GO:0008152 metabolic process	-7.2	3.6	6.9	30182	523	381	24	6.3	1.2	387|506|515|518|522|1737|1969|2182|2773|3312|3735|4191|4701|6390|6576|9605|10476|10591|10606|22934|30833|51727|55270|60481	RHOA|ATP5F1B|ATP5PB|ATP5MC3|ATP5PF|DLAT|EPHA2|ACSL4|GNAI3|HSPA8|KARS1|MDH2|NDUFA7|SDHB|SLC25A1|VPS9D1|ATP5PD|DNPH1|PAICS|RPIA|NT5C|CMPK1|NUDT15|ELOVL5	-5.4	Brown
CORUM	33	CORUM:1183	CDC5L complex		-7.1	18	11	30182	30	381	7	1.8	0.69	3312|3608|6421|6426|6427|6627|10262	HSPA8|ILF2|SFPQ|SRSF1|SRSF2|SNRPA1|SF3B4	-5.3	Brown
GO Biological Processes	19	GO:0001944	vasculature development	19_GO:0032502 developmental process	-7.1	3.6	6.8	30182	526	381	24	6.3	1.2	71|506|1278|1906|1969|3164|3397|3491|4763|5316|5587|7048|7494|8325|9451|10370|10959|23129|23509|25932|25976|51330|56005|79652	ACTG1|ATP5F1B|COL1A2|EDN1|EPHA2|NR4A1|ID1|CCN1|NF1|PKNOX1|PRKD1|TGFBR2|XBP1|FZD8|EIF2AK3|CITED2|TMED2|PLXND1|POFUT1|CLIC4|TIPARP|TNFRSF12A|MYDGF|TMEM204	-5.3	Brown
GO Biological Processes	19	GO:0006873	cellular monoatomic ion homeostasis	19_GO:0042592 homeostatic process	-7.1	4	7	30182	412	381	21	5.5	1.2	375|476|506|1906|4609|6387|6548|6717|9550|9709|10539|23516|25800|25932|27032|55630|55858|57835|64924|91252|148867	ARF1|ATP1A1|ATP5F1B|EDN1|MYC|CXCL12|SLC9A1|SRI|ATP6V1G1|HERPUD1|GLRX3|SLC39A14|SLC39A6|CLIC4|ATP2C1|SLC39A4|TMEM165|SLC4A5|SLC30A5|SLC39A13|SLC30A7	-5.3	Brown
GO Biological Processes	19	GO:0019725	cellular homeostasis	19_GO:0042592 homeostatic process	-7.1	3.3	6.7	30182	652	381	27	7.1	1.3	375|476|506|1874|1906|4609|5562|6387|6548|6717|7494|9550|9709|10539|23516|25800|25932|27032|51714|55630|55829|55858|57835|64924|91252|148867|388962	ARF1|ATP1A1|ATP5F1B|E2F4|EDN1|MYC|PRKAA1|CXCL12|SLC9A1|SRI|XBP1|ATP6V1G1|HERPUD1|GLRX3|SLC39A14|SLC39A6|CLIC4|ATP2C1|SELENOT|SLC39A4|SELENOS|TMEM165|SLC4A5|SLC30A5|SLC39A13|SLC30A7|BOLA3	-5.3	Brown
GO Biological Processes	19	GO:0055076	transition metal ion homeostasis	19_GO:0042592 homeostatic process	-7.1	7.4	8.2	30182	128	381	12	3.1	0.89	375|4609|6717|9550|10539|23516|25800|55630|64924|91252|148867|388962	ARF1|MYC|SRI|ATP6V1G1|GLRX3|SLC39A14|SLC39A6|SLC39A4|SLC30A5|SLC39A13|SLC30A7|BOLA3	-5.3	Brown
GO Biological Processes	19	GO:0043484	regulation of RNA splicing	19_GO:0008152 metabolic process	-7	6.1	7.8	30182	182	381	14	3.7	0.96	708|2926|3181|3189|3191|3312|6426|6428|6432|6881|9991|10262|10657|56943	C1QBP|GRSF1|HNRNPA2B1|HNRNPH3|HNRNPL|HSPA8|SRSF1|SRSF3|SRSF7|TAF10|PTBP3|SF3B4|KHDRBS1|ENY2	-5.3	Brown
Reactome Gene Sets	6	R-HSA-8949613	Cristae formation		-7	18	11	30182	31	381	7	1.8	0.69	506|515|518|522|10476|125988|139322	ATP5F1B|ATP5PB|ATP5MC3|ATP5PF|ATP5PD|MICOS13|APOOL	-5.3	Brown
WikiPathways	27	WP4932	7q11.23 copy number variation syndrome		-7	8.2	8.4	30182	106	381	11	2.9	0.86	355|506|515|518|1213|4609|5111|9275|9451|9605|10516	FAS|ATP5F1B|ATP5PB|ATP5MC3|CLTC|MYC|PCNA|BCL7B|EIF2AK3|VPS9D1|FBLN5	-5.2	Brown
GO Biological Processes	19	GO:0006163	purine nucleotide metabolic process	19_GO:0008152 metabolic process	-7	3.8	6.9	30182	457	381	22	5.8	1.2	387|506|515|518|522|1737|1969|2182|2773|3312|4191|4701|6390|6576|9605|10476|10591|10606|22934|30833|55270|60481	RHOA|ATP5F1B|ATP5PB|ATP5MC3|ATP5PF|DLAT|EPHA2|ACSL4|GNAI3|HSPA8|MDH2|NDUFA7|SDHB|SLC25A1|VPS9D1|ATP5PD|DNPH1|PAICS|RPIA|NT5C|NUDT15|ELOVL5	-5.2	Brown
GO Biological Processes	19	GO:0009100	glycoprotein metabolic process	19_GO:0008152 metabolic process	-6.9	4.3	7.1	30182	347	381	19	5	1.1	1603|2132|2590|3703|6184|7991|8818|10329|22856|23509|27230|51465|54928|55768|55858|58505|80267|84447|91869	DAD1|EXT2|GALNT2|STT3A|RPN1|TUSC3|DPM2|RXYLT1|CHSY1|POFUT1|SERP1|UBE2J1|BPNT2|NGLY1|TMEM165|OSTC|EDEM3|SYVN1|RFT1	-5.2	Brown
GO Biological Processes	19	GO:0006457	protein folding	19_GO:0009987 cellular process	-6.9	5.5	7.5	30182	216	381	15	3.9	1	2289|3312|3336|5202|5478|7203|9532|10105|10576|10598|10728|10808|51303|55768|134266	FKBP5|HSPA8|HSPE1|PFDN2|PPIA|CCT3|BAG2|PPIF|CCT2|AHSA1|PTGES3|HSPH1|FKBP11|NGLY1|GRPEL2	-5.2	Brown
GO Biological Processes	19	GO:0048514	blood vessel morphogenesis	19_GO:0032502 developmental process	-6.9	3.9	6.9	30182	422	381	21	5.5	1.2	71|506|1906|1969|3164|3397|3491|4763|5316|5587|7048|7494|8325|9451|10370|23129|23509|25932|25976|51330|56005	ACTG1|ATP5F1B|EDN1|EPHA2|NR4A1|ID1|CCN1|NF1|PKNOX1|PRKD1|TGFBR2|XBP1|FZD8|EIF2AK3|CITED2|PLXND1|POFUT1|CLIC4|TIPARP|TNFRSF12A|MYDGF	-5.2	Brown
GO Biological Processes	19	GO:0045047	protein targeting to ER	19_GO:0051179 localization	-6.8	13	9.6	30182	48	381	8	2.1	0.73	6734|9697|9709|10952|23480|28972|60559|128866	SRPRA|TRAM2|HERPUD1|SEC61B|SEC61G|SPCS1|SPCS3|CHMP4B	-5.1	Brown
GO Biological Processes	19	GO:0043413	macromolecule glycosylation	19_GO:0008152 metabolic process	-6.8	5.4	7.4	30182	219	381	15	3.9	1	1603|2132|2590|3703|6184|7991|8818|10329|23509|27230|51465|55858|58505|80267|91869	DAD1|EXT2|GALNT2|STT3A|RPN1|TUSC3|DPM2|RXYLT1|POFUT1|SERP1|UBE2J1|TMEM165|OSTC|EDEM3|RFT1	-5.1	Brown
GO Biological Processes	19	GO:0006486	protein glycosylation	19_GO:0008152 metabolic process	-6.8	5.4	7.4	30182	219	381	15	3.9	1	1603|2132|2590|3703|6184|7991|8818|10329|23509|27230|51465|55858|58505|80267|91869	DAD1|EXT2|GALNT2|STT3A|RPN1|TUSC3|DPM2|RXYLT1|POFUT1|SERP1|UBE2J1|TMEM165|OSTC|EDEM3|RFT1	-5.1	Brown
GO Biological Processes	19	GO:0055082	cellular chemical homeostasis	19_GO:0042592 homeostatic process	-6.8	3.5	6.6	30182	546	381	24	6.3	1.2	375|476|506|1906|4609|5562|6387|6548|6717|7494|9550|9709|10539|23516|25800|25932|27032|51714|55630|55858|57835|64924|91252|148867	ARF1|ATP1A1|ATP5F1B|EDN1|MYC|PRKAA1|CXCL12|SLC9A1|SRI|XBP1|ATP6V1G1|HERPUD1|GLRX3|SLC39A14|SLC39A6|CLIC4|ATP2C1|SELENOT|SLC39A4|TMEM165|SLC4A5|SLC30A5|SLC39A13|SLC30A7	-5.1	Brown
CORUM	33	CORUM:2755	17S U2 snRNP		-6.8	17	10	30182	33	381	7	1.8	0.69	6426|6627|6635|6636|10262|51639|84844	SRSF1|SNRPA1|SNRPE|SNRPF|SF3B4|SF3B6|PHF5A	-5.1	Brown
GO Biological Processes	19	GO:0001568	blood vessel development	19_GO:0032502 developmental process	-6.8	3.6	6.7	30182	506	381	23	6	1.2	71|506|1278|1906|1969|3164|3397|3491|4763|5316|5587|7048|7494|8325|9451|10370|10959|23129|23509|25932|25976|51330|56005	ACTG1|ATP5F1B|COL1A2|EDN1|EPHA2|NR4A1|ID1|CCN1|NF1|PKNOX1|PRKD1|TGFBR2|XBP1|FZD8|EIF2AK3|CITED2|TMED2|PLXND1|POFUT1|CLIC4|TIPARP|TNFRSF12A|MYDGF	-5.1	Brown
GO Biological Processes	19	GO:0009060	aerobic respiration	19_GO:0008152 metabolic process	-6.8	6.4	7.7	30182	162	381	13	3.4	0.93	506|515|522|1347|1351|1431|1737|2271|4191|4701|6390|10476|29796	ATP5F1B|ATP5PB|ATP5PF|COX7A2|COX8A|CS|DLAT|FH|MDH2|NDUFA7|SDHB|ATP5PD|UQCR10	-5.1	Brown
GO Biological Processes	19	GO:0055086	nucleobase-containing small molecule metabolic process	19_GO:0008152 metabolic process	-6.8	3.4	6.5	30182	590	381	25	6.6	1.3	387|506|515|518|522|1737|1969|2182|2745|2773|3312|3735|4191|4701|6390|6576|9605|10476|10591|10606|22934|30833|51727|55270|60481	RHOA|ATP5F1B|ATP5PB|ATP5MC3|ATP5PF|DLAT|EPHA2|ACSL4|GLRX|GNAI3|HSPA8|KARS1|MDH2|NDUFA7|SDHB|SLC25A1|VPS9D1|ATP5PD|DNPH1|PAICS|RPIA|NT5C|CMPK1|NUDT15|ELOVL5	-5.1	Brown
GO Biological Processes	19	GO:0006875	cellular metal ion homeostasis	19_GO:0042592 homeostatic process	-6.7	4.4	7	30182	322	381	18	4.7	1.1	375|476|1906|4609|6387|6548|6717|9550|9709|10539|23516|25800|27032|55630|55858|64924|91252|148867	ARF1|ATP1A1|EDN1|MYC|CXCL12|SLC9A1|SRI|ATP6V1G1|HERPUD1|GLRX3|SLC39A14|SLC39A6|ATP2C1|SLC39A4|TMEM165|SLC30A5|SLC39A13|SLC30A7	-5	Brown
KEGG Pathway	24	hsa05208	Chemical carcinogenesis - reactive oxygen species		-6.7	5.3	7.3	30182	223	381	15	3.9	1	52|506|515|518|522|1347|1351|4701|4893|5587|6390|7416|10105|10476|29796	ACP1|ATP5F1B|ATP5PB|ATP5MC3|ATP5PF|COX7A2|COX8A|NDUFA7|NRAS|PRKD1|SDHB|VDAC1|PPIF|ATP5PD|UQCR10	-5	Brown
GO Biological Processes	19	GO:0001649	osteoblast differentiation	19_GO:0032502 developmental process	-6.7	6.9	7.9	30182	137	381	12	3.1	0.89	506|1213|1660|1749|1969|2194|3336|3491|4763|6615|55366|115908	ATP5F1B|CLTC|DHX9|DLX5|EPHA2|FASN|HSPE1|CCN1|NF1|SNAI1|LGR4|CTHRC1	-5	Brown
GO Biological Processes	19	GO:0006890	retrograde vesicle-mediated transport, Golgi to endoplasmic reticulum	19_GO:0051179 localization	-6.7	13	9.3	30182	50	381	8	2.1	0.73	372|378|11079|11316|22818|23760|51226|57410	ARCN1|ARF4|RER1|COPE|COPZ1|PITPNB|COPZ2|SCYL1	-5	Brown
GO Biological Processes	19	GO:0072599	establishment of protein localization to endoplasmic reticulum	19_GO:0051179 localization	-6.6	12	9.1	30182	52	381	8	2.1	0.73	6734|9697|9709|10952|23480|28972|60559|128866	SRPRA|TRAM2|HERPUD1|SEC61B|SEC61G|SPCS1|SPCS3|CHMP4B	-4.9	Brown
Reactome Gene Sets	6	R-HSA-9006934	Signaling by Receptor Tyrosine Kinases		-6.5	3.5	6.5	30182	524	381	23	6	1.2	60|71|382|387|998|1213|1278|1848|3397|3399|4609|4665|4893|5432|5435|5437|5440|5518|6387|7073|9550|10787|22916	ACTB|ACTG1|ARF6|RHOA|CDC42|CLTC|COL1A2|DUSP6|ID1|ID3|MYC|NAB2|NRAS|POLR2C|POLR2F|POLR2H|POLR2K|PPP2R1A|CXCL12|TIAL1|ATP6V1G1|NCKAP1|NCBP2	-4.9	Brown
GO Biological Processes	19	GO:0019693	ribose phosphate metabolic process	19_GO:0008152 metabolic process	-6.5	3.9	6.6	30182	407	381	20	5.2	1.1	387|506|515|518|522|1737|1969|2182|2773|3312|4701|6390|6576|9605|10476|10606|22934|30833|51727|60481	RHOA|ATP5F1B|ATP5PB|ATP5MC3|ATP5PF|DLAT|EPHA2|ACSL4|GNAI3|HSPA8|NDUFA7|SDHB|SLC25A1|VPS9D1|ATP5PD|PAICS|RPIA|NT5C|CMPK1|ELOVL5	-4.9	Brown
GO Biological Processes	19	GO:0006487	protein N-linked glycosylation	19_GO:0008152 metabolic process	-6.5	9.9	8.6	30182	72	381	9	2.4	0.78	1603|2132|3703|6184|7991|51465|55858|58505|91869	DAD1|EXT2|STT3A|RPN1|TUSC3|UBE2J1|TMEM165|OSTC|RFT1	-4.9	Brown
GO Biological Processes	19	GO:0042327	positive regulation of phosphorylation	19_GO:0048518 positive regulation of biological process	-6.5	2.9	6.2	30182	786	381	29	7.6	1.4	355|387|998|1906|1969|1981|3491|4038|4665|5329|5478|5562|5587|5606|7048|7520|8099|8325|8915|9500|10188|10728|10920|10979|22916|23568|56005|133619|392255	FAS|RHOA|CDC42|EDN1|EPHA2|EIF4G1|CCN1|LRP4|NAB2|PLAUR|PPIA|PRKAA1|PRKD1|MAP2K3|TGFBR2|XRCC5|CDK2AP1|FZD8|BCL10|MAGED1|TNK2|PTGES3|COPS8|FERMT2|NCBP2|ARL2BP|MYDGF|PRRC1|GDF6	-4.8	Brown
GO Biological Processes	19	GO:0072521	purine-containing compound metabolic process	19_GO:0008152 metabolic process	-6.5	3.6	6.5	30182	487	381	22	5.8	1.2	387|506|515|518|522|1737|1969|2182|2773|3312|4191|4701|6390|6576|9605|10476|10591|10606|22934|30833|55270|60481	RHOA|ATP5F1B|ATP5PB|ATP5MC3|ATP5PF|DLAT|EPHA2|ACSL4|GNAI3|HSPA8|MDH2|NDUFA7|SDHB|SLC25A1|VPS9D1|ATP5PD|DNPH1|PAICS|RPIA|NT5C|NUDT15|ELOVL5	-4.8	Brown
GO Biological Processes	19	GO:0043254	regulation of protein-containing complex assembly	19_GO:0050789 regulation of biological process	-6.5	3.9	6.6	30182	409	381	20	5.2	1.1	382|387|832|998|1981|2017|3146|3312|5216|5587|6624|9168|9780|10094|10787|10979|22919|56681|79969|93663	ARF6|RHOA|CAPZB|CDC42|EIF4G1|CTTN|HMGB1|HSPA8|PFN1|PRKD1|FSCN1|TMSB10|PIEZO1|ARPC3|NCKAP1|FERMT2|MAPRE1|SAR1A|ATAT1|ARHGAP18	-4.8	Brown
Reactome Gene Sets	6	R-HSA-2262752	Cellular responses to stress		-6.5	2.9	6.2	30182	789	381	29	7.6	1.4	832|1351|2289|2882|3312|3397|4000|4609|5606|6734|6921|7494|7846|8655|9451|9532|9550|9709|9978|10072|10370|10498|10728|10808|27230|56005|64764|81929|84447	CAPZB|COX8A|FKBP5|GPX7|HSPA8|ID1|LMNA|MYC|MAP2K3|SRPRA|ELOC|XBP1|TUBA1A|DYNLL1|EIF2AK3|BAG2|ATP6V1G1|HERPUD1|RBX1|DPP3|CITED2|CARM1|PTGES3|HSPH1|SERP1|MYDGF|CREB3L2|SEH1L|SYVN1	-4.8	Brown
Reactome Gene Sets	6	R-HSA-1592230	Mitochondrial biogenesis		-6.4	8.3	8.1	30182	95	381	10	2.6	0.82	506|515|518|522|2746|10476|10498|23082|125988|139322	ATP5F1B|ATP5PB|ATP5MC3|ATP5PF|GLUD1|ATP5PD|CARM1|PPRC1|MICOS13|APOOL	-4.8	Brown
WikiPathways	27	WP3529	Zinc homeostasis		-6.4	15	9.6	30182	37	381	7	1.8	0.69	4501|23516|25800|55630|64924|91252|148867	MT1X|SLC39A14|SLC39A6|SLC39A4|SLC30A5|SLC39A13|SLC30A7	-4.8	Brown
CORUM	33	CORUM:2837	Profilin 1 complex		-6.4	53	14	30182	6	381	4	1	0.52	71|1213|3312|5216	ACTG1|CLTC|HSPA8|PFN1	-4.8	Brown
GO Biological Processes	19	GO:0006403	RNA localization	19_GO:0051179 localization	-6.4	5.9	7.4	30182	174	381	13	3.4	0.93	1660|3181|6426|6428|6432|7048|10576|22916|26097|29074|56943|81929|220988	DHX9|HNRNPA2B1|SRSF1|SRSF3|SRSF7|TGFBR2|CCT2|NCBP2|CHTOP|MRPL18|ENY2|SEH1L|HNRNPA3	-4.8	Brown
GO Biological Processes	19	GO:0002009	morphogenesis of an epithelium	19_GO:0032502 developmental process	-6.4	3.7	6.5	30182	451	381	21	5.5	1.2	60|71|387|998|1906|1969|2926|3491|4609|5048|5216|5420|6615|7048|8915|10370|10959|23129|25932|55366|115908	ACTB|ACTG1|RHOA|CDC42|EDN1|EPHA2|GRSF1|CCN1|MYC|PAFAH1B1|PFN1|PODXL|SNAI1|TGFBR2|BCL10|CITED2|TMED2|PLXND1|CLIC4|LGR4|CTHRC1	-4.8	Brown
GO Biological Processes	19	GO:0009260	ribonucleotide biosynthetic process	19_GO:0008152 metabolic process	-6.4	5.4	7.1	30182	206	381	14	3.7	0.96	506|515|518|522|1737|2182|4701|6390|6576|9605|10476|10606|51727|60481	ATP5F1B|ATP5PB|ATP5MC3|ATP5PF|DLAT|ACSL4|NDUFA7|SDHB|SLC25A1|VPS9D1|ATP5PD|PAICS|CMPK1|ELOVL5	-4.8	Brown
GO Biological Processes	19	GO:0070085	glycosylation	19_GO:0008152 metabolic process	-6.4	5	7	30182	238	381	15	3.9	1	1603|2132|2590|3703|6184|7991|8818|10329|23509|27230|51465|55858|58505|80267|91869	DAD1|EXT2|GALNT2|STT3A|RPN1|TUSC3|DPM2|RXYLT1|POFUT1|SERP1|UBE2J1|TMEM165|OSTC|EDEM3|RFT1	-4.7	Brown
GO Biological Processes	19	GO:1903241	U2-type prespliceosome assembly	19_GO:0008152 metabolic process	-6.4	20	10	30182	24	381	6	1.6	0.64	6627|6635|6636|10262|51639|84844	SNRPA1|SNRPE|SNRPF|SF3B4|SF3B6|PHF5A	-4.7	Brown
GO Biological Processes	19	GO:0018279	protein N-linked glycosylation via asparagine	19_GO:0008152 metabolic process	-6.4	20	10	30182	24	381	6	1.6	0.64	1603|3703|6184|7991|51465|58505	DAD1|STT3A|RPN1|TUSC3|UBE2J1|OSTC	-4.7	Brown
GO Biological Processes	19	GO:0036503	ERAD pathway	19_GO:0050896 response to stimulus	-6.4	8.2	8	30182	97	381	10	2.6	0.82	7494|7993|9709|10613|10952|51465|55768|55829|80267|84447	XBP1|UBXN8|HERPUD1|ERLIN1|SEC61B|UBE2J1|NGLY1|SELENOS|EDEM3|SYVN1	-4.7	Brown
Reactome Gene Sets	6	R-HSA-162587	HIV Life Cycle		-6.3	6.4	7.4	30182	149	381	12	3.1	0.89	1022|5432|5435|5437|5440|5478|6881|6921|7520|22916|81929|128866	CDK7|POLR2C|POLR2F|POLR2H|POLR2K|PPIA|TAF10|ELOC|XRCC5|NCBP2|SEH1L|CHMP4B	-4.7	Brown
KEGG Pathway	24	hsa05020	Prion disease		-6.3	4.6	6.8	30182	273	381	16	4.2	1	506|515|518|522|1347|1351|3312|4701|6390|7416|7846|9451|10105|10476|29796|64764	ATP5F1B|ATP5PB|ATP5MC3|ATP5PF|COX7A2|COX8A|HSPA8|NDUFA7|SDHB|VDAC1|TUBA1A|EIF2AK3|PPIF|ATP5PD|UQCR10|CREB3L2	-4.7	Brown
GO Biological Processes	19	GO:0070201	regulation of establishment of protein localization	19_GO:0051179 localization	-6.3	3.4	6.3	30182	542	381	23	6	1.2	382|2182|2746|3312|4763|5478|5562|5587|6717|7203|9141|10576|25874|27032|27230|27236|51124|51465|51569|56681|59286|79567|285381	ARF6|ACSL4|GLUD1|HSPA8|NF1|PPIA|PRKAA1|PRKD1|SRI|CCT3|PDCD5|CCT2|MPC2|ATP2C1|SERP1|ARFIP1|IER3IP1|UBE2J1|UFM1|SAR1A|UBL5|RIPOR1|DPH3	-4.7	Brown
GO Biological Processes	19	GO:0009101	glycoprotein biosynthetic process	19_GO:0008152 metabolic process	-6.3	4.6	6.8	30182	276	381	16	4.2	1	1603|2132|2590|3703|6184|7991|8818|10329|22856|23509|27230|51465|55858|58505|80267|91869	DAD1|EXT2|GALNT2|STT3A|RPN1|TUSC3|DPM2|RXYLT1|CHSY1|POFUT1|SERP1|UBE2J1|TMEM165|OSTC|EDEM3|RFT1	-4.7	Brown
GO Biological Processes	19	GO:0015931	nucleobase-containing compound transport	19_GO:0051179 localization	-6.2	5.2	7	30182	212	381	14	3.7	0.96	1660|3181|6426|6428|6432|7048|7355|10237|22916|26097|29074|56943|81929|220988	DHX9|HNRNPA2B1|SRSF1|SRSF3|SRSF7|TGFBR2|SLC35A2|SLC35B1|NCBP2|CHTOP|MRPL18|ENY2|SEH1L|HNRNPA3	-4.6	Brown
GO Biological Processes	19	GO:0046390	ribose phosphate biosynthetic process	19_GO:0008152 metabolic process	-6.2	5.2	7	30182	213	381	14	3.7	0.96	506|515|518|522|1737|2182|4701|6390|6576|9605|10476|10606|51727|60481	ATP5F1B|ATP5PB|ATP5MC3|ATP5PF|DLAT|ACSL4|NDUFA7|SDHB|SLC25A1|VPS9D1|ATP5PD|PAICS|CMPK1|ELOVL5	-4.6	Brown
GO Biological Processes	19	GO:0070972	protein localization to endoplasmic reticulum	19_GO:0051179 localization	-6.2	9.1	8.1	30182	78	381	9	2.4	0.78	6734|9697|9709|10952|11079|23480|28972|60559|128866	SRPRA|TRAM2|HERPUD1|SEC61B|RER1|SEC61G|SPCS1|SPCS3|CHMP4B	-4.6	Brown
GO Biological Processes	19	GO:0050658	RNA transport	19_GO:0051179 localization	-6.2	6.2	7.3	30182	154	381	12	3.1	0.89	1660|3181|6426|6428|6432|7048|22916|26097|29074|56943|81929|220988	DHX9|HNRNPA2B1|SRSF1|SRSF3|SRSF7|TGFBR2|NCBP2|CHTOP|MRPL18|ENY2|SEH1L|HNRNPA3	-4.6	Brown
GO Biological Processes	19	GO:0050657	nucleic acid transport	19_GO:0051179 localization	-6.2	6.2	7.3	30182	154	381	12	3.1	0.89	1660|3181|6426|6428|6432|7048|22916|26097|29074|56943|81929|220988	DHX9|HNRNPA2B1|SRSF1|SRSF3|SRSF7|TGFBR2|NCBP2|CHTOP|MRPL18|ENY2|SEH1L|HNRNPA3	-4.6	Brown
Reactome Gene Sets	6	R-HSA-75955	RNA Polymerase II Transcription Elongation		-6.2	11	8.6	30182	58	381	8	2.1	0.73	1022|5432|5435|5437|5440|6921|22916|85403	CDK7|POLR2C|POLR2F|POLR2H|POLR2K|ELOC|NCBP2|EAF1	-4.6	Brown
Reactome Gene Sets	6	R-HSA-112382	Formation of RNA Pol II elongation complex		-6.2	11	8.6	30182	58	381	8	2.1	0.73	1022|5432|5435|5437|5440|6921|22916|85403	CDK7|POLR2C|POLR2F|POLR2H|POLR2K|ELOC|NCBP2|EAF1	-4.6	Brown
KEGG Pathway	24	hsa05131	Shigellosis		-6.2	4.8	6.8	30182	247	381	15	3.9	1	60|71|375|382|387|998|2017|4735|5216|7334|7416|8915|9978|10094|103910	ACTB|ACTG1|ARF1|ARF6|RHOA|CDC42|CTTN|SEPTIN2|PFN1|UBE2N|VDAC1|BCL10|RBX1|ARPC3|MYL12B	-4.6	Brown
GO Biological Processes	19	GO:0034645	cellular macromolecule biosynthetic process	19_GO:0008152 metabolic process	-6.2	2.9	6	30182	770	381	28	7.3	1.3	1603|1981|1982|2132|2590|3035|3703|3735|4701|6184|7991|8818|10329|10728|11222|22856|22916|23509|27230|29074|51465|51714|54872|55858|58505|64924|80267|91869	DAD1|EIF4G1|EIF4G2|EXT2|GALNT2|HARS1|STT3A|KARS1|NDUFA7|RPN1|TUSC3|DPM2|RXYLT1|PTGES3|MRPL3|CHSY1|NCBP2|POFUT1|SERP1|MRPL18|UBE2J1|SELENOT|PIGG|TMEM165|OSTC|SLC30A5|EDEM3|RFT1	-4.6	Brown
Reactome Gene Sets	6	R-HSA-6803529	FGFR2 alternative splicing		-6.1	18	10	30182	26	381	6	1.6	0.64	5432|5435|5437|5440|7073|22916	POLR2C|POLR2F|POLR2H|POLR2K|TIAL1|NCBP2	-4.5	Brown
GO Biological Processes	19	GO:0071577	zinc ion transmembrane transport	19_GO:0051179 localization	-6.1	18	10	30182	26	381	6	1.6	0.64	23516|25800|55630|64924|91252|148867	SLC39A14|SLC39A6|SLC39A4|SLC30A5|SLC39A13|SLC30A7	-4.5	Brown
GO Biological Processes	19	GO:0051236	establishment of RNA localization	19_GO:0051179 localization	-6.1	6.1	7.2	30182	156	381	12	3.1	0.89	1660|3181|6426|6428|6432|7048|22916|26097|29074|56943|81929|220988	DHX9|HNRNPA2B1|SRSF1|SRSF3|SRSF7|TGFBR2|NCBP2|CHTOP|MRPL18|ENY2|SEH1L|HNRNPA3	-4.5	Brown
WikiPathways	27	WP111	Electron transport chain: OXPHOS system in mitochondria		-6.1	7.7	7.7	30182	103	381	10	2.6	0.82	506|515|518|522|1347|1351|4701|6390|10476|29796	ATP5F1B|ATP5PB|ATP5MC3|ATP5PF|COX7A2|COX8A|NDUFA7|SDHB|ATP5PD|UQCR10	-4.5	Brown
Reactome Gene Sets	6	R-HSA-1280215	Cytokine Signaling in Immune system		-6.1	2.9	6	30182	730	381	27	7.1	1.3	301|375|998|1278|1848|1981|1982|3146|3181|3312|3460|3597|3716|4609|4692|4893|5478|5518|5606|6624|6627|6845|6921|7334|9978|51330|81929	ANXA1|ARF1|CDC42|COL1A2|DUSP6|EIF4G1|EIF4G2|HMGB1|HNRNPA2B1|HSPA8|IFNGR2|IL13RA1|JAK1|MYC|NDN|NRAS|PPIA|PPP2R1A|MAP2K3|FSCN1|SNRPA1|VAMP7|ELOC|UBE2N|RBX1|TNFRSF12A|SEH1L	-4.5	Brown
Reactome Gene Sets	6	R-HSA-5663202	Diseases of signal transduction by growth factor receptors and second messengers		-6.1	3.7	6.3	30182	433	381	20	5.2	1.1	60|71|1213|1848|3164|4000|4609|4763|4893|5432|5435|5437|5440|5518|7048|8325|9451|9978|22916|84447	ACTB|ACTG1|CLTC|DUSP6|NR4A1|LMNA|MYC|NF1|NRAS|POLR2C|POLR2F|POLR2H|POLR2K|PPP2R1A|TGFBR2|FZD8|EIF2AK3|RBX1|NCBP2|SYVN1	-4.5	Brown
CORUM	33	CORUM:561	LSm1-7 complex		-6.1	45	13	30182	7	381	4	1	0.52	11157|25804|27257|51690	LSM6|LSM4|LSM1|LSM7	-4.5	Brown
Reactome Gene Sets	6	R-HSA-674695	RNA Polymerase II Pre-transcription Events		-6.1	8.8	8	30182	81	381	9	2.4	0.78	1022|5432|5435|5437|5440|6881|6921|22916|85403	CDK7|POLR2C|POLR2F|POLR2H|POLR2K|TAF10|ELOC|NCBP2|EAF1	-4.5	Brown
WikiPathways	27	WP4290	Metabolic reprogramming in colon cancer		-6	13	8.9	30182	42	381	7	1.8	0.69	2194|2271|2746|4191|6390|10606|22934	FASN|FH|GLUD1|MDH2|SDHB|PAICS|RPIA	-4.5	Brown
GO Biological Processes	19	GO:0009259	ribonucleotide metabolic process	19_GO:0008152 metabolic process	-6	3.8	6.3	30182	398	381	19	5	1.1	387|506|515|518|522|1737|1969|2182|2773|3312|4701|6390|6576|9605|10476|10606|30833|51727|60481	RHOA|ATP5F1B|ATP5PB|ATP5MC3|ATP5PF|DLAT|EPHA2|ACSL4|GNAI3|HSPA8|NDUFA7|SDHB|SLC25A1|VPS9D1|ATP5PD|PAICS|NT5C|CMPK1|ELOVL5	-4.5	Brown
GO Biological Processes	19	GO:0006882	cellular zinc ion homeostasis	19_GO:0042592 homeostatic process	-6	18	9.8	30182	27	381	6	1.6	0.64	23516|25800|55630|64924|91252|148867	SLC39A14|SLC39A6|SLC39A4|SLC30A5|SLC39A13|SLC30A7	-4.5	Brown
GO Biological Processes	19	GO:1904951	positive regulation of establishment of protein localization	19_GO:0051179 localization	-6	4.2	6.5	30182	324	381	17	4.5	1.1	382|2182|2746|5478|5562|5587|6717|7203|9141|10576|25874|27032|27230|51124|56681|59286|79567	ARF6|ACSL4|GLUD1|PPIA|PRKAA1|PRKD1|SRI|CCT3|PDCD5|CCT2|MPC2|ATP2C1|SERP1|IER3IP1|SAR1A|UBL5|RIPOR1	-4.5	Brown
GO Biological Processes	19	GO:0051347	positive regulation of transferase activity	19_GO:0065007 biological regulation	-6	3.3	6.1	30182	522	381	22	5.8	1.2	387|998|1906|1969|3181|3491|4609|4665|5111|5478|5587|5606|7048|7334|7520|8325|9500|10576|10728|10920|10979|133619	RHOA|CDC42|EDN1|EPHA2|HNRNPA2B1|CCN1|MYC|NAB2|PCNA|PPIA|PRKD1|MAP2K3|TGFBR2|UBE2N|XRCC5|FZD8|MAGED1|CCT2|PTGES3|COPS8|FERMT2|PRRC1	-4.4	Brown
Reactome Gene Sets	6	R-HSA-167200	Formation of HIV-1 elongation complex containing HIV-1 Tat		-6	13	8.8	30182	43	381	7	1.8	0.69	1022|5432|5435|5437|5440|6921|22916	CDK7|POLR2C|POLR2F|POLR2H|POLR2K|ELOC|NCBP2	-4.4	Brown
Reactome Gene Sets	6	R-HSA-167169	HIV Transcription Elongation		-6	13	8.8	30182	43	381	7	1.8	0.69	1022|5432|5435|5437|5440|6921|22916	CDK7|POLR2C|POLR2F|POLR2H|POLR2K|ELOC|NCBP2	-4.4	Brown
Reactome Gene Sets	6	R-HSA-167246	Tat-mediated elongation of the HIV-1 transcript		-6	13	8.8	30182	43	381	7	1.8	0.69	1022|5432|5435|5437|5440|6921|22916	CDK7|POLR2C|POLR2F|POLR2H|POLR2K|ELOC|NCBP2	-4.4	Brown
GO Biological Processes	19	GO:0045785	positive regulation of cell adhesion	19_GO:0048518 positive regulation of biological process	-6	3.5	6.1	30182	482	381	21	5.5	1.2	60|301|387|708|998|3146|3491|3716|5329|5420|6251|6387|7048|7494|8915|9780|10370|10385|10808|10979|11117	ACTB|ANXA1|RHOA|C1QBP|CDC42|HMGB1|CCN1|JAK1|PLAUR|PODXL|RSU1|CXCL12|TGFBR2|XBP1|BCL10|PIEZO1|CITED2|BTN2A2|HSPH1|FERMT2|EMILIN1	-4.4	Brown
GO Biological Processes	19	GO:0048729	tissue morphogenesis	19_GO:0032502 developmental process	-6	3.2	6	30182	566	381	23	6	1.2	60|71|387|998|1906|1969|2132|2926|3491|4609|5048|5216|5420|6615|6881|7048|8915|10370|10959|23129|25932|55366|115908	ACTB|ACTG1|RHOA|CDC42|EDN1|EPHA2|EXT2|GRSF1|CCN1|MYC|PAFAH1B1|PFN1|PODXL|SNAI1|TAF10|TGFBR2|BCL10|CITED2|TMED2|PLXND1|CLIC4|LGR4|CTHRC1	-4.4	Brown
GO Biological Processes	19	GO:0009152	purine ribonucleotide biosynthetic process	19_GO:0008152 metabolic process	-5.9	5.4	6.9	30182	192	381	13	3.4	0.93	506|515|518|522|1737|2182|4701|6390|6576|9605|10476|10606|60481	ATP5F1B|ATP5PB|ATP5MC3|ATP5PF|DLAT|ACSL4|NDUFA7|SDHB|SLC25A1|VPS9D1|ATP5PD|PAICS|ELOVL5	-4.4	Brown
KEGG Pathway	24	hsa00190	Oxidative phosphorylation		-5.9	6.5	7.2	30182	134	381	11	2.9	0.86	506|515|518|522|1347|1351|4701|6390|9550|10476|29796	ATP5F1B|ATP5PB|ATP5MC3|ATP5PF|COX7A2|COX8A|NDUFA7|SDHB|ATP6V1G1|ATP5PD|UQCR10	-4.4	Brown
GO Biological Processes	19	GO:0006829	zinc ion transport	19_GO:0051179 localization	-5.9	17	9.6	30182	28	381	6	1.6	0.64	23516|25800|55630|64924|91252|148867	SLC39A14|SLC39A6|SLC39A4|SLC30A5|SLC39A13|SLC30A7	-4.4	Brown
GO Biological Processes	19	GO:0021762	substantia nigra development	19_GO:0032502 developmental process	-5.9	13	8.7	30182	44	381	7	1.8	0.69	60|387|515|522|998|2746|8655	ACTB|RHOA|ATP5PB|ATP5PF|CDC42|GLUD1|DYNLL1	-4.4	Brown
GO Biological Processes	19	GO:0045333	cellular respiration	19_GO:0008152 metabolic process	-5.9	5.3	6.8	30182	194	381	13	3.4	0.93	506|515|522|1347|1351|1431|1737|2271|4191|4701|6390|10476|29796	ATP5F1B|ATP5PB|ATP5PF|COX7A2|COX8A|CS|DLAT|FH|MDH2|NDUFA7|SDHB|ATP5PD|UQCR10	-4.4	Brown
GO Biological Processes	19	GO:0009165	nucleotide biosynthetic process	19_GO:0008152 metabolic process	-5.9	4.6	6.5	30182	260	381	15	3.9	1	506|515|518|522|1737|2182|3735|4701|6390|6576|9605|10476|10606|51727|60481	ATP5F1B|ATP5PB|ATP5MC3|ATP5PF|DLAT|ACSL4|KARS1|NDUFA7|SDHB|SLC25A1|VPS9D1|ATP5PD|PAICS|CMPK1|ELOVL5	-4.4	Brown
Reactome Gene Sets	6	R-HSA-162599	Late Phase of HIV Life Cycle		-5.9	6.4	7.1	30182	136	381	11	2.9	0.86	1022|5432|5435|5437|5440|5478|6881|6921|22916|81929|128866	CDK7|POLR2C|POLR2F|POLR2H|POLR2K|PPIA|TAF10|ELOC|NCBP2|SEH1L|CHMP4B	-4.3	Brown
GO Biological Processes	19	GO:1901293	nucleoside phosphate biosynthetic process	19_GO:0008152 metabolic process	-5.8	4.5	6.5	30182	262	381	15	3.9	1	506|515|518|522|1737|2182|3735|4701|6390|6576|9605|10476|10606|51727|60481	ATP5F1B|ATP5PB|ATP5MC3|ATP5PF|DLAT|ACSL4|KARS1|NDUFA7|SDHB|SLC25A1|VPS9D1|ATP5PD|PAICS|CMPK1|ELOVL5	-4.3	Brown
Reactome Gene Sets	6	R-HSA-1268020	Mitochondrial protein import		-5.8	9.9	8.1	30182	64	381	8	2.1	0.73	506|1431|7416|10440|10452|134266|401505|100188893	ATP5F1B|CS|VDAC1|TIMM17A|TOMM40|GRPEL2|TOMM5|TOMM6	-4.3	Brown
Reactome Gene Sets	6	R-HSA-72086	mRNA Capping		-5.8	16	9.4	30182	29	381	6	1.6	0.64	1022|5432|5435|5437|5440|22916	CDK7|POLR2C|POLR2F|POLR2H|POLR2K|NCBP2	-4.3	Brown
GO Biological Processes	19	GO:0055069	zinc ion homeostasis	19_GO:0042592 homeostatic process	-5.8	16	9.4	30182	29	381	6	1.6	0.64	23516|25800|55630|64924|91252|148867	SLC39A14|SLC39A6|SLC39A4|SLC30A5|SLC39A13|SLC30A7	-4.3	Brown
Reactome Gene Sets	6	R-HSA-167152	Formation of HIV elongation complex in the absence of HIV Tat		-5.8	12	8.6	30182	45	381	7	1.8	0.69	1022|5432|5435|5437|5440|6921|22916	CDK7|POLR2C|POLR2F|POLR2H|POLR2K|ELOC|NCBP2	-4.3	Brown
KEGG Pathway	24	hsa05130	Pathogenic Escherichia coli infection		-5.8	5.2	6.7	30182	197	381	13	3.4	0.93	60|71|355|375|382|387|998|2017|5861|7846|9871|10094|10787	ACTB|ACTG1|FAS|ARF1|ARF6|RHOA|CDC42|CTTN|RAB1A|TUBA1A|SEC24D|ARPC3|NCKAP1	-4.3	Brown
Reactome Gene Sets	6	R-HSA-5696398	Nucleotide Excision Repair		-5.8	7.1	7.3	30182	111	381	10	2.6	0.82	60|1022|5111|5432|5435|5437|5440|7334|9978|10920	ACTB|CDK7|PCNA|POLR2C|POLR2F|POLR2H|POLR2K|UBE2N|RBX1|COPS8	-4.3	Brown
GO Biological Processes	19	GO:0090407	organophosphate biosynthetic process	19_GO:0008152 metabolic process	-5.8	3.3	6	30182	535	381	22	5.8	1.2	506|515|518|522|1737|2182|3612|3735|4701|6390|6576|8818|9605|10476|10606|51727|54675|54872|54928|60481|64924|85465	ATP5F1B|ATP5PB|ATP5MC3|ATP5PF|DLAT|ACSL4|IMPA1|KARS1|NDUFA7|SDHB|SLC25A1|DPM2|VPS9D1|ATP5PD|PAICS|CMPK1|CRLS1|PIGG|BPNT2|ELOVL5|SLC30A5|SELENOI	-4.3	Brown
GO Biological Processes	19	GO:0015980	energy derivation by oxidation of organic compounds	19_GO:0008152 metabolic process	-5.8	4.5	6.5	30182	264	381	15	3.9	1	506|515|522|1347|1351|1431|1737|2271|4191|4609|4701|6390|10476|10728|29796	ATP5F1B|ATP5PB|ATP5PF|COX7A2|COX8A|CS|DLAT|FH|MDH2|MYC|NDUFA7|SDHB|ATP5PD|PTGES3|UQCR10	-4.3	Brown
GO Biological Processes	19	GO:0043065	positive regulation of apoptotic process	19_GO:0048518 positive regulation of biological process	-5.8	3.3	5.9	30182	536	381	22	5.8	1.2	301|355|387|708|1848|3146|3164|3399|3491|4609|4616|4763|5518|6421|6548|8406|8915|9141|9500|11117|51330|255738	ANXA1|FAS|RHOA|C1QBP|DUSP6|HMGB1|NR4A1|ID3|CCN1|MYC|GADD45B|NF1|PPP2R1A|SFPQ|SLC9A1|SRPX|BCL10|PDCD5|MAGED1|EMILIN1|TNFRSF12A|PCSK9	-4.3	Brown
GO Biological Processes	19	GO:0098655	monoatomic cation transmembrane transport	19_GO:0051179 localization	-5.8	3.1	5.9	30182	623	381	24	6.3	1.2	476|506|515|518|522|781|1351|1906|6548|6575|7991|9550|9780|10476|23516|25800|27032|29796|55630|55858|57835|64924|91252|148867	ATP1A1|ATP5F1B|ATP5PB|ATP5MC3|ATP5PF|CACNA2D1|COX8A|EDN1|SLC9A1|SLC20A2|TUSC3|ATP6V1G1|PIEZO1|ATP5PD|SLC39A14|SLC39A6|ATP2C1|UQCR10|SLC39A4|TMEM165|SLC4A5|SLC30A5|SLC39A13|SLC30A7	-4.3	Brown
Reactome Gene Sets	6	R-HSA-162906	HIV Infection		-5.8	4.8	6.6	30182	231	381	14	3.7	0.96	375|1022|5432|5435|5437|5440|5478|6881|6921|7520|9978|22916|81929|128866	ARF1|CDK7|POLR2C|POLR2F|POLR2H|POLR2K|PPIA|TAF10|ELOC|XRCC5|RBX1|NCBP2|SEH1L|CHMP4B	-4.3	Brown
Reactome Gene Sets	6	R-HSA-5663220	RHO GTPases Activate Formins		-5.7	6.2	7	30182	140	381	11	2.9	0.86	60|71|387|998|5048|5216|5518|7846|8655|22919|81929	ACTB|ACTG1|RHOA|CDC42|PAFAH1B1|PFN1|PPP2R1A|TUBA1A|DYNLL1|MAPRE1|SEH1L	-4.2	Brown
GO Biological Processes	19	GO:0072657	protein localization to membrane	19_GO:0051179 localization	-5.7	3.5	6	30182	457	381	20	5.2	1.1	1969|4038|4905|6734|6746|9697|10452|10484|10952|10959|10979|11079|23065|23204|23480|26003|56889|128866|401505|100188893	EPHA2|LRP4|NSF|SRPRA|SSR2|TRAM2|TOMM40|SEC23A|SEC61B|TMED2|FERMT2|RER1|EMC1|ARL6IP1|SEC61G|GORASP2|TM9SF3|CHMP4B|TOMM5|TOMM6	-4.2	Brown
GO Biological Processes	19	GO:0009150	purine ribonucleotide metabolic process	19_GO:0008152 metabolic process	-5.7	3.8	6.1	30182	379	381	18	4.7	1.1	387|506|515|518|522|1737|1969|2182|2773|3312|4701|6390|6576|9605|10476|10606|30833|60481	RHOA|ATP5F1B|ATP5PB|ATP5MC3|ATP5PF|DLAT|EPHA2|ACSL4|GNAI3|HSPA8|NDUFA7|SDHB|SLC25A1|VPS9D1|ATP5PD|PAICS|NT5C|ELOVL5	-4.2	Brown
Reactome Gene Sets	6	R-HSA-9020591	Interleukin-12 signaling		-5.7	12	8.4	30182	47	381	7	1.8	0.69	375|998|3181|3716|5478|6627|6845	ARF1|CDC42|HNRNPA2B1|JAK1|PPIA|SNRPA1|VAMP7	-4.2	Brown
GO Biological Processes	19	GO:0006366	transcription by RNA polymerase II	19_GO:0008152 metabolic process	-5.7	3.9	6.2	30182	343	381	17	4.5	1.1	1022|1810|1906|3164|5316|5432|5435|5437|5440|6881|6921|7494|10589|22916|56943|84246|85403	CDK7|DR1|EDN1|NR4A1|PKNOX1|POLR2C|POLR2F|POLR2H|POLR2K|TAF10|ELOC|XBP1|DRAP1|NCBP2|ENY2|MED10|EAF1	-4.2	Brown
GO Biological Processes	19	GO:0006812	monoatomic cation transport	19_GO:0051179 localization	-5.7	2.8	5.7	30182	769	381	27	7.1	1.3	476|506|515|518|522|781|1213|1351|1906|4905|6548|6575|6717|7991|9550|9780|10476|23516|25800|27032|29796|55630|55858|57835|64924|91252|148867	ATP1A1|ATP5F1B|ATP5PB|ATP5MC3|ATP5PF|CACNA2D1|CLTC|COX8A|EDN1|NSF|SLC9A1|SLC20A2|SRI|TUSC3|ATP6V1G1|PIEZO1|ATP5PD|SLC39A14|SLC39A6|ATP2C1|UQCR10|SLC39A4|TMEM165|SLC4A5|SLC30A5|SLC39A13|SLC30A7	-4.2	Brown
GO Biological Processes	19	GO:0030029	actin filament-based process	19_GO:0009987 cellular process	-5.7	3.1	5.8	30182	589	381	23	6	1.2	60|71|301|382|387|476|781|832|998|2017|2764|4763|5048|5216|6548|6624|9168|10094|10787|27032|51804|85369|122786	ACTB|ACTG1|ANXA1|ARF6|RHOA|ATP1A1|CACNA2D1|CAPZB|CDC42|CTTN|GMFB|NF1|PAFAH1B1|PFN1|SLC9A1|FSCN1|TMSB10|ARPC3|NCKAP1|ATP2C1|SIX4|STRIP1|FRMD6	-4.2	Brown
GO Biological Processes	19	GO:2001242	regulation of intrinsic apoptotic signaling pathway	19_GO:0023052 signaling	-5.6	5.5	6.7	30182	173	381	12	3.1	0.89	4609|5329|5478|6387|6421|6615|7494|9451|9709|10105|55829|84447	MYC|PLAUR|PPIA|CXCL12|SFPQ|SNAI1|XBP1|EIF2AK3|HERPUD1|PPIF|SELENOS|SYVN1	-4.2	Brown
Reactome Gene Sets	6	R-HSA-73856	RNA Polymerase II Transcription Termination		-5.6	9.3	7.8	30182	68	381	8	2.1	0.73	6426|6427|6428|6432|6635|6636|22916|26097	SRSF1|SRSF2|SRSF3|SRSF7|SNRPE|SNRPF|NCBP2|CHTOP	-4.2	Brown
GO Biological Processes	19	GO:0061077	chaperone-mediated protein folding	19_GO:0009987 cellular process	-5.6	9.3	7.8	30182	68	381	8	2.1	0.73	2289|3312|3336|7203|10576|10728|10808|51303	FKBP5|HSPA8|HSPE1|CCT3|CCT2|PTGES3|HSPH1|FKBP11	-4.2	Brown
Reactome Gene Sets	6	R-HSA-163210	Formation of ATP by chemiosmotic coupling		-5.6	22	10	30182	18	381	5	1.3	0.58	506|515|518|522|10476	ATP5F1B|ATP5PB|ATP5MC3|ATP5PF|ATP5PD	-4.2	Brown
GO Biological Processes	19	GO:0062197	cellular response to chemical stress	19_GO:0050896 response to stimulus	-5.6	4.3	6.3	30182	274	381	15	3.9	1	301|355|1906|2882|5111|5478|5562|5587|7520|9451|9978|10105|10365|55829|84769	ANXA1|FAS|EDN1|GPX7|PCNA|PPIA|PRKAA1|PRKD1|XRCC5|EIF2AK3|RBX1|PPIF|KLF2|SELENOS|MPV17L2	-4.1	Brown
GO Biological Processes	19	GO:0034220	monoatomic ion transmembrane transport	19_GO:0051179 localization	-5.6	2.7	5.6	30182	778	381	27	7.1	1.3	476|506|515|518|522|781|1351|1906|6548|6575|7416|7991|9550|9780|10476|23516|25800|25932|27032|29796|55630|55858|57198|57835|64924|91252|148867	ATP1A1|ATP5F1B|ATP5PB|ATP5MC3|ATP5PF|CACNA2D1|COX8A|EDN1|SLC9A1|SLC20A2|VDAC1|TUSC3|ATP6V1G1|PIEZO1|ATP5PD|SLC39A14|SLC39A6|CLIC4|ATP2C1|UQCR10|SLC39A4|TMEM165|ATP8B2|SLC4A5|SLC30A5|SLC39A13|SLC30A7	-4.1	Brown
GO Biological Processes	19	GO:0043068	positive regulation of programmed cell death	19_GO:0048518 positive regulation of biological process	-5.6	3.2	5.8	30182	553	381	22	5.8	1.2	301|355|387|708|1848|3146|3164|3399|3491|4609|4616|4763|5518|6421|6548|8406|8915|9141|9500|11117|51330|255738	ANXA1|FAS|RHOA|C1QBP|DUSP6|HMGB1|NR4A1|ID3|CCN1|MYC|GADD45B|NF1|PPP2R1A|SFPQ|SLC9A1|SRPX|BCL10|PDCD5|MAGED1|EMILIN1|TNFRSF12A|PCSK9	-4.1	Brown
GO Biological Processes	19	GO:0044265	cellular macromolecule catabolic process	19_GO:0008152 metabolic process	-5.6	2.7	5.6	30182	779	381	27	7.1	1.3	5394|6921|7334|7494|7993|9690|9709|9867|9978|10247|10613|10952|11157|11267|22916|25804|25852|27257|51465|51690|54442|55149|55768|55829|80267|84447|128866	EXOSC10|ELOC|UBE2N|XBP1|UBXN8|UBE3C|HERPUD1|PJA2|RBX1|RIDA|ERLIN1|SEC61B|LSM6|SNF8|NCBP2|LSM4|ARMC8|LSM1|UBE2J1|LSM7|KCTD5|MTPAP|NGLY1|SELENOS|EDEM3|SYVN1|CHMP4B	-4.1	Brown
GO Biological Processes	19	GO:0035459	vesicle cargo loading	19_GO:0051179 localization	-5.6	15	8.9	30182	32	381	6	1.6	0.64	4253|5861|9871|10484|10959|56681	MIA2|RAB1A|SEC24D|SEC23A|TMED2|SAR1A	-4.1	Brown
GO Biological Processes	19	GO:0009141	nucleoside triphosphate metabolic process	19_GO:0008152 metabolic process	-5.6	5	6.5	30182	208	381	13	3.4	0.93	387|506|515|518|522|2773|3312|4701|6390|9605|10476|51727|55270	RHOA|ATP5F1B|ATP5PB|ATP5MC3|ATP5PF|GNAI3|HSPA8|NDUFA7|SDHB|VPS9D1|ATP5PD|CMPK1|NUDT15	-4.1	Brown
GO Biological Processes	19	GO:0000041	transition metal ion transport	19_GO:0051179 localization	-5.6	7.7	7.3	30182	93	381	9	2.4	0.78	1213|23516|25800|27032|55630|55858|64924|91252|148867	CLTC|SLC39A14|SLC39A6|ATP2C1|SLC39A4|TMEM165|SLC30A5|SLC39A13|SLC30A7	-4.1	Brown
Reactome Gene Sets	6	R-HSA-167172	Transcription of the HIV genome		-5.5	9.1	7.6	30182	70	381	8	2.1	0.73	1022|5432|5435|5437|5440|6881|6921|22916	CDK7|POLR2C|POLR2F|POLR2H|POLR2K|TAF10|ELOC|NCBP2	-4.1	Brown
Reactome Gene Sets	6	R-HSA-449147	Signaling by Interleukins		-5.5	3.3	5.8	30182	473	381	20	5.2	1.1	301|375|998|1278|1848|3146|3181|3312|3597|3716|4609|4692|5478|5518|5606|6624|6627|6845|7334|9978	ANXA1|ARF1|CDC42|COL1A2|DUSP6|HMGB1|HNRNPA2B1|HSPA8|IL13RA1|JAK1|MYC|NDN|PPIA|PPP2R1A|MAP2K3|FSCN1|SNRPA1|VAMP7|UBE2N|RBX1	-4.1	Brown
Reactome Gene Sets	6	R-HSA-381119	Unfolded Protein Response (UPR)		-5.5	7.6	7.2	30182	94	381	9	2.4	0.78	4000|6734|7494|9451|9709|27230|56005|64764|84447	LMNA|SRPRA|XBP1|EIF2AK3|HERPUD1|SERP1|MYDGF|CREB3L2|SYVN1	-4.1	Brown
Reactome Gene Sets	6	R-HSA-8851708	Signaling by FGFR2 IIIa TM		-5.5	21	9.8	30182	19	381	5	1.3	0.58	5432|5435|5437|5440|22916	POLR2C|POLR2F|POLR2H|POLR2K|NCBP2	-4	Brown
GO Biological Processes	19	GO:0098662	inorganic cation transmembrane transport	19_GO:0051179 localization	-5.5	3	5.7	30182	603	381	23	6	1.2	476|506|515|518|522|781|1351|1906|6548|6575|7991|9550|10476|23516|25800|27032|29796|55630|55858|57835|64924|91252|148867	ATP1A1|ATP5F1B|ATP5PB|ATP5MC3|ATP5PF|CACNA2D1|COX8A|EDN1|SLC9A1|SLC20A2|TUSC3|ATP6V1G1|ATP5PD|SLC39A14|SLC39A6|ATP2C1|UQCR10|SLC39A4|TMEM165|SLC4A5|SLC30A5|SLC39A13|SLC30A7	-4	Brown
Reactome Gene Sets	6	R-HSA-113418	Formation of the Early Elongation Complex		-5.5	14	8.7	30182	33	381	6	1.6	0.64	1022|5432|5435|5437|5440|22916	CDK7|POLR2C|POLR2F|POLR2H|POLR2K|NCBP2	-4	Brown
Reactome Gene Sets	6	R-HSA-167158	Formation of the HIV-1 Early Elongation Complex		-5.5	14	8.7	30182	33	381	6	1.6	0.64	1022|5432|5435|5437|5440|22916	CDK7|POLR2C|POLR2F|POLR2H|POLR2K|NCBP2	-4	Brown
GO Biological Processes	19	GO:0051223	regulation of protein transport	19_GO:0051179 localization	-5.5	3.2	5.8	30182	517	381	21	5.5	1.2	382|2182|2746|3312|4763|5478|5562|5587|6717|9141|25874|27032|27230|27236|51124|51465|51569|56681|59286|79567|285381	ARF6|ACSL4|GLUD1|HSPA8|NF1|PPIA|PRKAA1|PRKD1|SRI|PDCD5|MPC2|ATP2C1|SERP1|ARFIP1|IER3IP1|UBE2J1|UFM1|SAR1A|UBL5|RIPOR1|DPH3	-4	Brown
GO Biological Processes	19	GO:1902532	negative regulation of intracellular signal transduction	19_GO:0023052 signaling	-5.5	3.1	5.7	30182	561	381	22	5.8	1.2	387|1843|1848|1969|4609|4763|5048|5329|5478|5518|5562|5606|6387|6615|7494|9709|10105|10385|11117|55829|81929|84447	RHOA|DUSP1|DUSP6|EPHA2|MYC|NF1|PAFAH1B1|PLAUR|PPIA|PPP2R1A|PRKAA1|MAP2K3|CXCL12|SNAI1|XBP1|HERPUD1|PPIF|BTN2A2|EMILIN1|SELENOS|SEH1L|SYVN1	-4	Brown
GO Biological Processes	19	GO:1902600	proton transmembrane transport	19_GO:0051179 localization	-5.5	6.5	6.9	30182	121	381	10	2.6	0.82	476|506|515|518|522|1351|6548|9550|10476|29796	ATP1A1|ATP5F1B|ATP5PB|ATP5MC3|ATP5PF|COX8A|SLC9A1|ATP6V1G1|ATP5PD|UQCR10	-4	Brown
KEGG Pathway	24	hsa04350	TGF-beta signaling pathway		-5.5	7.5	7.2	30182	95	381	9	2.4	0.78	387|1874|3397|3399|4609|5518|7048|9978|392255	RHOA|E2F4|ID1|ID3|MYC|PPP2R1A|TGFBR2|RBX1|GDF6	-4	Brown
GO Biological Processes	19	GO:0071496	cellular response to external stimulus	19_GO:0050896 response to stimulus	-5.5	4	6.1	30182	318	381	16	4.2	1	355|1981|3191|3312|5562|5587|6548|7494|8915|9451|9780|55270|55630|79567|81929|255738	FAS|EIF4G1|HNRNPL|HSPA8|PRKAA1|PRKD1|SLC9A1|XBP1|BCL10|EIF2AK3|PIEZO1|NUDT15|SLC39A4|RIPOR1|SEH1L|PCSK9	-4	Brown
GO Biological Processes	19	GO:0015986	proton motive force-driven ATP synthesis	19_GO:0008152 metabolic process	-5.4	8.7	7.4	30182	73	381	8	2.1	0.73	506|515|518|522|4701|6390|9605|10476	ATP5F1B|ATP5PB|ATP5MC3|ATP5PF|NDUFA7|SDHB|VPS9D1|ATP5PD	-4	Brown
Reactome Gene Sets	6	R-HSA-5654738	Signaling by FGFR2		-5.4	8.7	7.4	30182	73	381	8	2.1	0.73	4893|5432|5435|5437|5440|5518|7073|22916	NRAS|POLR2C|POLR2F|POLR2H|POLR2K|PPP2R1A|TIAL1|NCBP2	-4	Brown
GO Biological Processes	19	GO:0051129	negative regulation of cellular component organization	19_GO:0048519 negative regulation of biological process	-5.4	2.8	5.5	30182	703	381	25	6.6	1.3	382|387|832|998|2764|3146|3312|3397|4000|4038|4171|5048|5202|5216|5394|5587|7520|9168|10105|10498|11117|22919|56984|128866|255738	ARF6|RHOA|CAPZB|CDC42|GMFB|HMGB1|HSPA8|ID1|LMNA|LRP4|MCM2|PAFAH1B1|PFDN2|PFN1|EXOSC10|PRKD1|XRCC5|TMSB10|PPIF|CARM1|EMILIN1|MAPRE1|PSMG2|CHMP4B|PCSK9	-4	Brown
KEGG Pathway	24	hsa04144	Endocytosis		-5.4	4.4	6.1	30182	251	381	14	3.7	0.96	375|378|382|387|832|998|1213|3312|7048|10094|11267|11311|116983|128866	ARF1|ARF4|ARF6|RHOA|CAPZB|CDC42|CLTC|HSPA8|TGFBR2|ARPC3|SNF8|VPS45|ACAP3|CHMP4B	-3.9	Brown
GO Biological Processes	19	GO:2001243	negative regulation of intrinsic apoptotic signaling pathway	19_GO:0023052 signaling	-5.3	7.2	7	30182	99	381	9	2.4	0.78	5329|5478|6387|6615|7494|9709|10105|55829|84447	PLAUR|PPIA|CXCL12|SNAI1|XBP1|HERPUD1|PPIF|SELENOS|SYVN1	-3.9	Brown
GO Biological Processes	19	GO:0010942	positive regulation of cell death	19_GO:0048518 positive regulation of biological process	-5.3	2.9	5.5	30182	621	381	23	6	1.2	301|355|387|708|1848|1981|3146|3164|3399|3491|4609|4616|4763|5518|6421|6548|8406|8915|9141|9500|11117|51330|255738	ANXA1|FAS|RHOA|C1QBP|DUSP6|EIF4G1|HMGB1|NR4A1|ID3|CCN1|MYC|GADD45B|NF1|PPP2R1A|SFPQ|SLC9A1|SRPX|BCL10|PDCD5|MAGED1|EMILIN1|TNFRSF12A|PCSK9	-3.9	Brown
Reactome Gene Sets	6	R-HSA-6781823	Formation of TC-NER Pre-Incision Complex		-5.3	10	7.7	30182	54	381	7	1.8	0.69	1022|5432|5435|5437|5440|9978|10920	CDK7|POLR2C|POLR2F|POLR2H|POLR2K|RBX1|COPS8	-3.9	Brown
GO Biological Processes	19	GO:0051028	mRNA transport	19_GO:0051179 localization	-5.3	6.2	6.7	30182	127	381	10	2.6	0.82	1660|3181|6426|6428|6432|22916|26097|56943|81929|220988	DHX9|HNRNPA2B1|SRSF1|SRSF3|SRSF7|NCBP2|CHTOP|ENY2|SEH1L|HNRNPA3	-3.9	Brown
GO Biological Processes	19	GO:0061448	connective tissue development	19_GO:0032502 developmental process	-5.3	4.7	6.2	30182	221	381	13	3.4	0.93	1906|2132|3491|6615|7048|7494|9451|22856|23516|54928|64764|91252|140606	EDN1|EXT2|CCN1|SNAI1|TGFBR2|XBP1|EIF2AK3|CHSY1|SLC39A14|BPNT2|CREB3L2|SLC39A13|SELENOM	-3.9	Brown
GO Biological Processes	19	GO:0009144	purine nucleoside triphosphate metabolic process	19_GO:0008152 metabolic process	-5.3	5.1	6.3	30182	188	381	12	3.1	0.89	387|506|515|518|522|2773|3312|4701|6390|9605|10476|55270	RHOA|ATP5F1B|ATP5PB|ATP5MC3|ATP5PF|GNAI3|HSPA8|NDUFA7|SDHB|VPS9D1|ATP5PD|NUDT15	-3.9	Brown
GO Biological Processes	19	GO:0000380	alternative mRNA splicing, via spliceosome	19_GO:0008152 metabolic process	-5.3	19	9.3	30182	21	381	5	1.3	0.58	1660|6421|6426|11171|22916	DHX9|SFPQ|SRSF1|STRAP|NCBP2	-3.9	Brown
GO Biological Processes	19	GO:0051098	regulation of binding	19_GO:0065007 biological regulation	-5.3	3.6	5.8	30182	369	381	17	4.5	1.1	60|998|1660|1981|3146|3191|3397|5329|6717|6881|9532|10498|22919|23129|115908|255738|285381	ACTB|CDC42|DHX9|EIF4G1|HMGB1|HNRNPL|ID1|PLAUR|SRI|TAF10|BAG2|CARM1|MAPRE1|PLXND1|CTHRC1|PCSK9|DPH3	-3.8	Brown
Reactome Gene Sets	6	R-HSA-71406	Pyruvate metabolism and Citric Acid (TCA) cycle		-5.2	10	7.6	30182	55	381	7	1.8	0.69	1431|1737|2271|4191|6390|7416|25874	CS|DLAT|FH|MDH2|SDHB|VDAC1|MPC2	-3.8	Brown
WikiPathways	27	WP2272	Pathogenic Escherichia coli infection		-5.2	10	7.6	30182	55	381	7	1.8	0.69	60|71|387|998|2017|7846|10094	ACTB|ACTG1|RHOA|CDC42|CTTN|TUBA1A|ARPC3	-3.8	Brown
GO Biological Processes	19	GO:0090150	establishment of protein localization to membrane	19_GO:0051179 localization	-5.2	4.6	6.1	30182	223	381	13	3.4	0.93	4905|6734|6746|9697|10452|10952|23065|23204|23480|26003|128866|401505|100188893	NSF|SRPRA|SSR2|TRAM2|TOMM40|SEC61B|EMC1|ARL6IP1|SEC61G|GORASP2|CHMP4B|TOMM5|TOMM6	-3.8	Brown
KEGG Pathway	24	hsa05100	Bacterial invasion of epithelial cells		-5.2	8.2	7.2	30182	77	381	8	2.1	0.73	60|71|387|998|1213|2017|4735|10094	ACTB|ACTG1|RHOA|CDC42|CLTC|CTTN|SEPTIN2|ARPC3	-3.8	Brown
GO Biological Processes	19	GO:0030433	ubiquitin-dependent ERAD pathway	19_GO:0050896 response to stimulus	-5.2	8.1	7.1	30182	78	381	8	2.1	0.73	7993|9709|10613|10952|51465|55829|80267|84447	UBXN8|HERPUD1|ERLIN1|SEC61B|UBE2J1|SELENOS|EDEM3|SYVN1	-3.8	Brown
Reactome Gene Sets	6	R-HSA-9679506	SARS-CoV Infections		-5.2	3.4	5.7	30182	414	381	18	4.7	1.1	476|1603|3460|3703|3716|5478|6184|6635|6636|7334|7991|9871|9978|10484|10728|11311|81929|128866	ATP1A1|DAD1|IFNGR2|STT3A|JAK1|PPIA|RPN1|SNRPE|SNRPF|UBE2N|TUSC3|SEC24D|RBX1|SEC23A|PTGES3|VPS45|SEH1L|CHMP4B	-3.8	Brown
GO Biological Processes	19	GO:0006164	purine nucleotide biosynthetic process	19_GO:0008152 metabolic process	-5.1	4.5	6	30182	227	381	13	3.4	0.93	506|515|518|522|1737|2182|4701|6390|6576|9605|10476|10606|60481	ATP5F1B|ATP5PB|ATP5MC3|ATP5PF|DLAT|ACSL4|NDUFA7|SDHB|SLC25A1|VPS9D1|ATP5PD|PAICS|ELOVL5	-3.8	Brown
Reactome Gene Sets	6	R-HSA-6781827	Transcription-Coupled Nucleotide Excision Repair (TC-NER)		-5.1	8	7.1	30182	79	381	8	2.1	0.73	1022|5111|5432|5435|5437|5440|9978|10920	CDK7|PCNA|POLR2C|POLR2F|POLR2H|POLR2K|RBX1|COPS8	-3.8	Brown
Reactome Gene Sets	6	R-HSA-447115	Interleukin-12 family signaling		-5.1	9.7	7.5	30182	57	381	7	1.8	0.69	375|998|3181|3716|5478|6627|6845	ARF1|CDC42|HNRNPA2B1|JAK1|PPIA|SNRPA1|VAMP7	-3.7	Brown
GO Biological Processes	19	GO:0022618	ribonucleoprotein complex assembly	19_GO:0009987 cellular process	-5.1	4.5	6	30182	228	381	13	3.4	0.93	1660|6426|6627|6635|6636|7520|10262|10594|10728|11171|25804|51639|84844	DHX9|SRSF1|SNRPA1|SNRPE|SNRPF|XRCC5|SF3B4|PRPF8|PTGES3|STRAP|LSM4|SF3B6|PHF5A	-3.7	Brown
Canonical Pathways	11	M164	PID ERBB1 DOWNSTREAM PATHWAY		-5.1	6.8	6.7	30182	105	381	9	2.4	0.78	378|998|1843|1848|4893|5518|6548|10094|10787	ARF4|CDC42|DUSP1|DUSP6|NRAS|PPP2R1A|SLC9A1|ARPC3|NCKAP1	-3.7	Brown
GO Biological Processes	19	GO:0031334	positive regulation of protein-containing complex assembly	19_GO:0048518 positive regulation of biological process	-5.1	4.9	6.1	30182	195	381	12	3.1	0.89	382|387|1981|2017|5216|5587|6624|9780|10787|10979|22919|79969	ARF6|RHOA|EIF4G1|CTTN|PFN1|PRKD1|FSCN1|PIEZO1|NCKAP1|FERMT2|MAPRE1|ATAT1	-3.7	Brown
Reactome Gene Sets	6	R-HSA-9609507	Protein localization		-5.1	5.3	6.3	30182	163	381	11	2.9	0.86	506|1431|7416|10440|10452|10952|23480|27230|134266|401505|100188893	ATP5F1B|CS|VDAC1|TIMM17A|TOMM40|SEC61B|SEC61G|SERP1|GRPEL2|TOMM5|TOMM6	-3.7	Brown
GO Biological Processes	19	GO:0001501	skeletal system development	19_GO:0032502 developmental process	-5.1	3.1	5.5	30182	507	381	20	5.2	1.1	387|1278|1749|1906|1969|2132|3491|4665|5048|6615|7048|9451|10370|22856|23516|25976|27230|51804|54928|64764	RHOA|COL1A2|DLX5|EDN1|EPHA2|EXT2|CCN1|NAB2|PAFAH1B1|SNAI1|TGFBR2|EIF2AK3|CITED2|CHSY1|SLC39A14|TIPARP|SERP1|SIX4|BPNT2|CREB3L2	-3.7	Brown
Reactome Gene Sets	6	R-HSA-9663891	Selective autophagy		-5.1	7.8	7	30182	81	381	8	2.1	0.73	3312|7334|7416|7846|8655|10452|401505|100188893	HSPA8|UBE2N|VDAC1|TUBA1A|DYNLL1|TOMM40|TOMM5|TOMM6	-3.7	Brown
KEGG Pathway	24	hsa03060	Protein export		-5.1	17	8.8	30182	23	381	5	1.3	0.58	6734|10952|23480|28972|60559	SRPRA|SEC61B|SEC61G|SPCS1|SPCS3	-3.7	Brown
Reactome Gene Sets	6	R-HSA-167242	Abortive elongation of HIV-1 transcript in the absence of Tat		-5.1	17	8.8	30182	23	381	5	1.3	0.58	5432|5435|5437|5440|22916	POLR2C|POLR2F|POLR2H|POLR2K|NCBP2	-3.7	Brown
GO Biological Processes	19	GO:0022613	ribonucleoprotein complex biogenesis	19_GO:0009987 cellular process	-5	3.2	5.5	30182	466	381	19	5	1.1	708|1660|5394|6426|6627|6635|6636|7520|10262|10594|10728|11157|11171|25804|51639|54433|55813|84769|84844	C1QBP|DHX9|EXOSC10|SRSF1|SNRPA1|SNRPE|SNRPF|XRCC5|SF3B4|PRPF8|PTGES3|LSM6|STRAP|LSM4|SF3B6|GAR1|UTP6|MPV17L2|PHF5A	-3.7	Brown
GO Biological Processes	19	GO:0006351	DNA-templated transcription	19_GO:0008152 metabolic process	-5	2.9	5.3	30182	599	381	22	5.8	1.2	1022|1660|1810|1906|2130|3164|4665|5316|5432|5435|5437|5440|6881|6921|7494|10589|22916|23082|56943|84246|85403|112495	CDK7|DHX9|DR1|EDN1|EWSR1|NR4A1|NAB2|PKNOX1|POLR2C|POLR2F|POLR2H|POLR2K|TAF10|ELOC|XBP1|DRAP1|NCBP2|PPRC1|ENY2|MED10|EAF1|GTF3C6	-3.7	Brown
Reactome Gene Sets	6	R-HSA-1632852	Macroautophagy		-5	5.8	6.4	30182	136	381	10	2.6	0.82	3312|5562|7334|7416|7846|8655|10452|128866|401505|100188893	HSPA8|PRKAA1|UBE2N|VDAC1|TUBA1A|DYNLL1|TOMM40|CHMP4B|TOMM5|TOMM6	-3.7	Brown
Reactome Gene Sets	6	R-HSA-1640170	Cell Cycle		-5	2.7	5.3	30182	692	381	24	6.3	1.2	1022|1874|4000|4171|4609|5048|5111|5432|5435|5437|5440|5518|5861|5862|7334|7846|8655|9978|22919|26003|54433|81876|81929|128866	CDK7|E2F4|LMNA|MCM2|MYC|PAFAH1B1|PCNA|POLR2C|POLR2F|POLR2H|POLR2K|PPP2R1A|RAB1A|RAB2A|UBE2N|TUBA1A|DYNLL1|RBX1|MAPRE1|GORASP2|GAR1|RAB1B|SEH1L|CHMP4B	-3.7	Brown
GO Biological Processes	19	GO:0097659	nucleic acid-templated transcription	19_GO:0008152 metabolic process	-5	2.9	5.3	30182	601	381	22	5.8	1.2	1022|1660|1810|1906|2130|3164|4665|5316|5432|5435|5437|5440|6881|6921|7494|10589|22916|23082|56943|84246|85403|112495	CDK7|DHX9|DR1|EDN1|EWSR1|NR4A1|NAB2|PKNOX1|POLR2C|POLR2F|POLR2H|POLR2K|TAF10|ELOC|XBP1|DRAP1|NCBP2|PPRC1|ENY2|MED10|EAF1|GTF3C6	-3.6	Brown
GO Biological Processes	19	GO:0051222	positive regulation of protein transport	19_GO:0051179 localization	-5	3.9	5.7	30182	308	381	15	3.9	1	382|2182|2746|5478|5562|5587|6717|9141|25874|27032|27230|51124|56681|59286|79567	ARF6|ACSL4|GLUD1|PPIA|PRKAA1|PRKD1|SRI|PDCD5|MPC2|ATP2C1|SERP1|IER3IP1|SAR1A|UBL5|RIPOR1	-3.6	Brown
GO Biological Processes	19	GO:0098660	inorganic ion transmembrane transport	19_GO:0051179 localization	-5	2.7	5.2	30182	695	381	24	6.3	1.2	476|506|515|518|522|781|1351|1906|6548|6575|7991|9550|10476|23516|25800|25932|27032|29796|55630|55858|57835|64924|91252|148867	ATP1A1|ATP5F1B|ATP5PB|ATP5MC3|ATP5PF|CACNA2D1|COX8A|EDN1|SLC9A1|SLC20A2|TUSC3|ATP6V1G1|ATP5PD|SLC39A14|SLC39A6|CLIC4|ATP2C1|UQCR10|SLC39A4|TMEM165|SLC4A5|SLC30A5|SLC39A13|SLC30A7	-3.6	Brown
GO Biological Processes	19	GO:0034250	positive regulation of amide metabolic process	19_GO:0048518 positive regulation of biological process	-5	5.2	6.2	30182	168	381	11	2.9	0.86	387|708|1660|1981|3191|3491|10657|27230|51334|84769|114134	RHOA|C1QBP|DHX9|EIF4G1|HNRNPL|CCN1|KHDRBS1|SERP1|PRR16|MPV17L2|SLC2A13	-3.6	Brown
GO Biological Processes	19	GO:0007163	establishment or maintenance of cell polarity	19_GO:0009987 cellular process	-5	4.7	6	30182	201	381	12	3.1	0.89	60|378|382|387|998|4000|5048|6548|6624|6993|22919|25932	ACTB|ARF4|ARF6|RHOA|CDC42|LMNA|PAFAH1B1|SLC9A1|FSCN1|DYNLT1|MAPRE1|CLIC4	-3.6	Brown
GO Biological Processes	19	GO:0072522	purine-containing compound biosynthetic process	19_GO:0008152 metabolic process	-5	4.4	5.9	30182	236	381	13	3.4	0.93	506|515|518|522|1737|2182|4701|6390|6576|9605|10476|10606|60481	ATP5F1B|ATP5PB|ATP5MC3|ATP5PF|DLAT|ACSL4|NDUFA7|SDHB|SLC25A1|VPS9D1|ATP5PD|PAICS|ELOVL5	-3.6	Brown
GO Biological Processes	19	GO:0071826	ribonucleoprotein complex subunit organization	19_GO:0009987 cellular process	-5	4.4	5.9	30182	236	381	13	3.4	0.93	1660|6426|6627|6635|6636|7520|10262|10594|10728|11171|25804|51639|84844	DHX9|SRSF1|SNRPA1|SNRPE|SNRPF|XRCC5|SF3B4|PRPF8|PTGES3|STRAP|LSM4|SF3B6|PHF5A	-3.6	Brown
CORUM	33	CORUM:430	18S U11/U12 snRNP		-5	17	8.6	30182	24	381	5	1.3	0.58	6635|6636|10262|10594|51639	SNRPE|SNRPF|SF3B4|PRPF8|SF3B6	-3.6	Brown
KEGG Pathway	24	hsa04530	Tight junction		-5	5.2	6.1	30182	169	381	11	2.9	0.86	60|71|387|998|2017|5111|5518|5562|7846|10094|103910	ACTB|ACTG1|RHOA|CDC42|CTTN|PCNA|PPP2R1A|PRKAA1|TUBA1A|ARPC3|MYL12B	-3.6	Brown
CORUM	33	CORUM:104	RNA polymerase II core complex		-4.9	26	10	30182	12	381	4	1	0.52	5432|5435|5437|5440	POLR2C|POLR2F|POLR2H|POLR2K	-3.6	Brown
GO Biological Processes	19	GO:0046831	regulation of RNA export from nucleus	19_GO:0051179 localization	-4.9	26	10	30182	12	381	4	1	0.52	1660|10657|22916|54888	DHX9|KHDRBS1|NCBP2|NSUN2	-3.6	Brown
GO Biological Processes	19	GO:0050684	regulation of mRNA processing	19_GO:0008152 metabolic process	-4.9	5.7	6.3	30182	139	381	10	2.6	0.82	708|1660|3181|3191|3312|6428|6432|10262|10657|22916	C1QBP|DHX9|HNRNPA2B1|HNRNPL|HSPA8|SRSF3|SRSF7|SF3B4|KHDRBS1|NCBP2	-3.6	Brown
GO Biological Processes	19	GO:0009267	cellular response to starvation	19_GO:0050896 response to stimulus	-4.9	5.1	6.1	30182	170	381	11	2.9	0.86	355|3191|3312|5562|5587|7494|9451|55630|79567|81929|255738	FAS|HNRNPL|HSPA8|PRKAA1|PRKD1|XBP1|EIF2AK3|SLC39A4|RIPOR1|SEH1L|PCSK9	-3.6	Brown
GO Biological Processes	19	GO:0043281	regulation of cysteine-type endopeptidase activity involved in apoptotic process	19_GO:0008152 metabolic process	-4.9	4.7	5.9	30182	204	381	12	3.1	0.89	355|387|3146|3164|3336|3491|4609|5329|8915|9141|9451|23204	FAS|RHOA|HMGB1|NR4A1|HSPE1|CCN1|MYC|PLAUR|BCL10|PDCD5|EIF2AK3|ARL6IP1	-3.6	Brown
GO Biological Processes	19	GO:0070848	response to growth factor	19_GO:0050896 response to stimulus	-4.9	3	5.3	30182	520	381	20	5.2	1.1	301|382|1278|1749|1848|1906|1969|2132|3164|3397|4609|4692|5587|5606|7048|9141|10370|10979|55198|392255	ANXA1|ARF6|COL1A2|DLX5|DUSP6|EDN1|EPHA2|EXT2|NR4A1|ID1|MYC|NDN|PRKD1|MAP2K3|TGFBR2|PDCD5|CITED2|FERMT2|APPL2|GDF6	-3.6	Brown
GO Biological Processes	19	GO:0006754	ATP biosynthetic process	19_GO:0008152 metabolic process	-4.9	7.5	6.7	30182	85	381	8	2.1	0.73	506|515|518|522|4701|6390|9605|10476	ATP5F1B|ATP5PB|ATP5MC3|ATP5PF|NDUFA7|SDHB|VPS9D1|ATP5PD	-3.6	Brown
KEGG Pathway	24	hsa05205	Proteoglycans in cancer		-4.9	4.6	5.9	30182	205	381	12	3.1	0.89	60|71|355|387|998|1278|2017|4609|4893|5329|6548|8325	ACTB|ACTG1|FAS|RHOA|CDC42|COL1A2|CTTN|MYC|NRAS|PLAUR|SLC9A1|FZD8	-3.5	Brown
GO Biological Processes	19	GO:0032774	RNA biosynthetic process	19_GO:0008152 metabolic process	-4.9	2.8	5.2	30182	612	381	22	5.8	1.2	1022|1660|1810|1906|2130|3164|4665|5316|5432|5435|5437|5440|6881|6921|7494|10589|22916|23082|56943|84246|85403|112495	CDK7|DHX9|DR1|EDN1|EWSR1|NR4A1|NAB2|PKNOX1|POLR2C|POLR2F|POLR2H|POLR2K|TAF10|ELOC|XBP1|DRAP1|NCBP2|PPRC1|ENY2|MED10|EAF1|GTF3C6	-3.5	Brown
Reactome Gene Sets	6	R-HSA-194315	Signaling by Rho GTPases		-4.9	2.7	5.1	30182	707	381	24	6.3	1.2	60|71|387|708|832|998|1213|1969|2017|3336|5048|5216|5518|7846|8655|10094|10576|10787|10979|22919|23129|81929|93663|103910	ACTB|ACTG1|RHOA|C1QBP|CAPZB|CDC42|CLTC|EPHA2|CTTN|HSPE1|PAFAH1B1|PFN1|PPP2R1A|TUBA1A|DYNLL1|ARPC3|CCT2|NCKAP1|FERMT2|MAPRE1|PLXND1|SEH1L|ARHGAP18|MYL12B	-3.5	Brown
GO Biological Processes	19	GO:0030335	positive regulation of cell migration	19_GO:0040011 locomotion	-4.9	2.9	5.2	30182	569	381	21	5.5	1.2	71|301|382|387|506|708|998|1906|1969|3146|3491|5216|5420|5587|5606|6387|6615|7048|7494|10979|79567	ACTG1|ANXA1|ARF6|RHOA|ATP5F1B|C1QBP|CDC42|EDN1|EPHA2|HMGB1|CCN1|PFN1|PODXL|PRKD1|MAP2K3|CXCL12|SNAI1|TGFBR2|XBP1|FERMT2|RIPOR1	-3.5	Brown
WikiPathways	27	WP5220	Metabolic reprogramming in pancreatic cancer		-4.9	11	7.6	30182	42	381	6	1.6	0.64	1431|1737|2194|2746|10498|22934	CS|DLAT|FASN|GLUD1|CARM1|RPIA	-3.5	Brown
Reactome Gene Sets	6	R-HSA-190236	Signaling by FGFR		-4.8	7.3	6.6	30182	87	381	8	2.1	0.73	4893|5432|5435|5437|5440|5518|7073|22916	NRAS|POLR2C|POLR2F|POLR2H|POLR2K|PPP2R1A|TIAL1|NCBP2	-3.5	Brown
GO Biological Processes	19	GO:0009142	nucleoside triphosphate biosynthetic process	19_GO:0008152 metabolic process	-4.8	6.3	6.4	30182	114	381	9	2.4	0.78	506|515|518|522|4701|6390|9605|10476|51727	ATP5F1B|ATP5PB|ATP5MC3|ATP5PF|NDUFA7|SDHB|VPS9D1|ATP5PD|CMPK1	-3.5	Brown
Reactome Gene Sets	6	R-HSA-5655253	Signaling by FGFR2 in disease		-4.8	11	7.5	30182	43	381	6	1.6	0.64	4893|5432|5435|5437|5440|22916	NRAS|POLR2C|POLR2F|POLR2H|POLR2K|NCBP2	-3.5	Brown
CORUM	33	CORUM:2686	BRCA1-core RNA polymerase II complex		-4.8	24	9.5	30182	13	381	4	1	0.52	5432|5435|5437|5440	POLR2C|POLR2F|POLR2H|POLR2K	-3.5	Brown
GO Biological Processes	19	GO:0022409	positive regulation of cell-cell adhesion	19_GO:0048518 positive regulation of biological process	-4.8	3.7	5.5	30182	321	381	15	3.9	1	60|301|387|3146|3716|5329|5420|7048|7494|8915|9780|10370|10385|10808|11117	ACTB|ANXA1|RHOA|HMGB1|JAK1|PLAUR|PODXL|TGFBR2|XBP1|BCL10|PIEZO1|CITED2|BTN2A2|HSPH1|EMILIN1	-3.5	Brown
GO Biological Processes	19	GO:0001934	positive regulation of protein phosphorylation	19_GO:0048518 positive regulation of biological process	-4.8	2.6	5.1	30182	718	381	24	6.3	1.2	355|387|1906|1981|3491|4038|4665|5329|5478|5587|5606|7048|7520|8099|8325|9500|10188|10920|10979|22916|23568|56005|133619|392255	FAS|RHOA|EDN1|EIF4G1|CCN1|LRP4|NAB2|PLAUR|PPIA|PRKD1|MAP2K3|TGFBR2|XRCC5|CDK2AP1|FZD8|MAGED1|TNK2|COPS8|FERMT2|NCBP2|ARL2BP|MYDGF|PRRC1|GDF6	-3.4	Brown
Reactome Gene Sets	6	R-HSA-8856828	Clathrin-mediated endocytosis		-4.8	5.4	6.1	30182	146	381	10	2.6	0.82	60|71|382|1213|2017|3312|6845|10094|10920|55707	ACTB|ACTG1|ARF6|CLTC|CTTN|HSPA8|VAMP7|ARPC3|COPS8|NECAP2	-3.4	Brown
GO Biological Processes	19	GO:0048857	neural nucleus development	19_GO:0032502 developmental process	-4.7	8.5	6.9	30182	65	381	7	1.8	0.69	60|387|515|522|998|2746|8655	ACTB|RHOA|ATP5PB|ATP5PF|CDC42|GLUD1|DYNLL1	-3.4	Brown
Reactome Gene Sets	6	R-HSA-6782210	Gap-filling DNA repair synthesis and ligation in TC-NER		-4.7	8.5	6.9	30182	65	381	7	1.8	0.69	1022|5111|5432|5435|5437|5440|9978	CDK7|PCNA|POLR2C|POLR2F|POLR2H|POLR2K|RBX1	-3.4	Brown
Reactome Gene Sets	6	R-HSA-9716542	Signaling by Rho GTPases, Miro GTPases and RHOBTB3		-4.7	2.6	5	30182	723	381	24	6.3	1.2	60|71|387|708|832|998|1213|1969|2017|3336|5048|5216|5518|7846|8655|10094|10576|10787|10979|22919|23129|81929|93663|103910	ACTB|ACTG1|RHOA|C1QBP|CAPZB|CDC42|CLTC|EPHA2|CTTN|HSPE1|PAFAH1B1|PFN1|PPP2R1A|TUBA1A|DYNLL1|ARPC3|CCT2|NCKAP1|FERMT2|MAPRE1|PLXND1|SEH1L|ARHGAP18|MYL12B	-3.4	Brown
GO Biological Processes	19	GO:0046833	positive regulation of RNA export from nucleus	19_GO:0051179 localization	-4.7	48	12	30182	5	381	3	0.79	0.45	1660|10657|22916	DHX9|KHDRBS1|NCBP2	-3.4	Brown
Reactome Gene Sets	6	R-HSA-6782135	Dual incision in TC-NER		-4.7	8.4	6.8	30182	66	381	7	1.8	0.69	1022|5111|5432|5435|5437|5440|9978	CDK7|PCNA|POLR2C|POLR2F|POLR2H|POLR2K|RBX1	-3.4	Brown
Reactome Gene Sets	6	R-HSA-167160	RNA Pol II CTD phosphorylation and interaction with CE during HIV infection		-4.7	15	8	30182	27	381	5	1.3	0.58	1022|5432|5435|5437|5440	CDK7|POLR2C|POLR2F|POLR2H|POLR2K	-3.4	Brown
Reactome Gene Sets	6	R-HSA-77075	RNA Pol II CTD phosphorylation and interaction with CE		-4.7	15	8	30182	27	381	5	1.3	0.58	1022|5432|5435|5437|5440	CDK7|POLR2C|POLR2F|POLR2H|POLR2K	-3.4	Brown
GO Biological Processes	19	GO:0033119	negative regulation of RNA splicing	19_GO:0048519 negative regulation of biological process	-4.7	15	8	30182	27	381	5	1.3	0.58	708|3181|3191|6432|9991	C1QBP|HNRNPA2B1|HNRNPL|SRSF7|PTBP3	-3.4	Brown
Reactome Gene Sets	6	R-HSA-195258	RHO GTPase Effectors		-4.7	3.6	5.4	30182	327	381	15	3.9	1	60|71|387|998|2017|5048|5216|5518|7846|8655|10094|10787|22919|81929|103910	ACTB|ACTG1|RHOA|CDC42|CTTN|PAFAH1B1|PFN1|PPP2R1A|TUBA1A|DYNLL1|ARPC3|NCKAP1|MAPRE1|SEH1L|MYL12B	-3.4	Brown
GO Biological Processes	19	GO:0009612	response to mechanical stimulus	19_GO:0050896 response to stimulus	-4.7	4.4	5.7	30182	215	381	12	3.1	0.89	71|355|387|1906|6387|6548|7048|7846|8915|9780|10370|79969	ACTG1|FAS|RHOA|EDN1|CXCL12|SLC9A1|TGFBR2|TUBA1A|BCL10|PIEZO1|CITED2|ATAT1	-3.4	Brown
GO Biological Processes	19	GO:0051046	regulation of secretion	19_GO:0051179 localization	-4.7	2.8	5.1	30182	631	381	22	5.8	1.2	301|382|1407|1906|2182|2746|4735|4763|4905|5478|5562|6387|6717|6845|7494|11267|25874|27230|27236|51124|51714|285381	ANXA1|ARF6|CRY1|EDN1|ACSL4|GLUD1|SEPTIN2|NF1|NSF|PPIA|PRKAA1|CXCL12|SRI|VAMP7|XBP1|SNF8|MPC2|SERP1|ARFIP1|IER3IP1|SELENOT|DPH3	-3.4	Brown
GO Biological Processes	19	GO:0008064	regulation of actin polymerization or depolymerization	19_GO:0050789 regulation of biological process	-4.7	5.3	6	30182	149	381	10	2.6	0.82	382|387|832|2017|5216|6387|9168|10094|10787|93663	ARF6|RHOA|CAPZB|CTTN|PFN1|CXCL12|TMSB10|ARPC3|NCKAP1|ARHGAP18	-3.4	Brown
GO Biological Processes	19	GO:0031668	cellular response to extracellular stimulus	19_GO:0050896 response to stimulus	-4.7	4.1	5.6	30182	252	381	13	3.4	0.93	355|1981|3191|3312|5562|5587|7494|9451|55270|55630|79567|81929|255738	FAS|EIF4G1|HNRNPL|HSPA8|PRKAA1|PRKD1|XBP1|EIF2AK3|NUDT15|SLC39A4|RIPOR1|SEH1L|PCSK9	-3.4	Brown
Reactome Gene Sets	6	R-HSA-2682334	EPH-Ephrin signaling		-4.7	6.9	6.4	30182	92	381	8	2.1	0.73	60|71|387|998|1213|1969|10094|103910	ACTB|ACTG1|RHOA|CDC42|CLTC|EPHA2|ARPC3|MYL12B	-3.4	Brown
Reactome Gene Sets	6	R-HSA-162658	Golgi Cisternae Pericentriolar Stack Reorganization		-4.6	23	9.2	30182	14	381	4	1	0.52	5861|5862|26003|81876	RAB1A|RAB2A|GORASP2|RAB1B	-3.3	Brown
GO Biological Processes	19	GO:0090110	COPII-coated vesicle cargo loading	19_GO:0051179 localization	-4.6	23	9.2	30182	14	381	4	1	0.52	5861|9871|10484|56681	RAB1A|SEC24D|SEC23A|SAR1A	-3.3	Brown
GO Biological Processes	19	GO:0009205	purine ribonucleoside triphosphate metabolic process	19_GO:0008152 metabolic process	-4.6	4.8	5.8	30182	183	381	11	2.9	0.86	387|506|515|518|522|2773|3312|4701|6390|9605|10476	RHOA|ATP5F1B|ATP5PB|ATP5MC3|ATP5PF|GNAI3|HSPA8|NDUFA7|SDHB|VPS9D1|ATP5PD	-3.3	Brown
Reactome Gene Sets	6	R-HSA-9612973	Autophagy		-4.6	5.2	5.9	30182	151	381	10	2.6	0.82	3312|5562|7334|7416|7846|8655|10452|128866|401505|100188893	HSPA8|PRKAA1|UBE2N|VDAC1|TUBA1A|DYNLL1|TOMM40|CHMP4B|TOMM5|TOMM6	-3.3	Brown
GO Biological Processes	19	GO:0006119	oxidative phosphorylation	19_GO:0008152 metabolic process	-4.6	5.9	6.1	30182	121	381	9	2.4	0.78	506|515|522|1347|1351|4701|6390|10476|29796	ATP5F1B|ATP5PB|ATP5PF|COX7A2|COX8A|NDUFA7|SDHB|ATP5PD|UQCR10	-3.3	Brown
Reactome Gene Sets	6	R-HSA-389957	Prefoldin mediated transfer of substrate to CCT/TriC		-4.6	14	7.9	30182	28	381	5	1.3	0.58	60|5202|7203|7846|10576	ACTB|PFDN2|CCT3|TUBA1A|CCT2	-3.3	Brown
Reactome Gene Sets	6	R-HSA-204005	COPII-mediated vesicle transport		-4.6	8.2	6.7	30182	68	381	7	1.8	0.69	4905|5861|9871|10282|10484|10959|81876	NSF|RAB1A|SEC24D|BET1|SEC23A|TMED2|RAB1B	-3.3	Brown
GO Biological Processes	19	GO:0032386	regulation of intracellular transport	19_GO:0051179 localization	-4.6	3.6	5.3	30182	332	381	15	3.9	1	1660|4763|5562|5587|9141|10657|22916|27236|51465|51569|54888|56681|59286|79567|255738	DHX9|NF1|PRKAA1|PRKD1|PDCD5|KHDRBS1|NCBP2|ARFIP1|UBE2J1|UFM1|NSUN2|SAR1A|UBL5|RIPOR1|PCSK9	-3.3	Brown
GO Biological Processes	19	GO:0030832	regulation of actin filament length	19_GO:0050789 regulation of biological process	-4.6	5.2	5.9	30182	152	381	10	2.6	0.82	382|387|832|2017|5216|6387|9168|10094|10787|93663	ARF6|RHOA|CAPZB|CTTN|PFN1|CXCL12|TMSB10|ARPC3|NCKAP1|ARHGAP18	-3.3	Brown
KEGG Pathway	24	hsa04010	MAPK signaling pathway		-4.6	3.8	5.4	30182	294	381	14	3.7	0.96	355|781|998|1843|1848|1969|3164|3312|4609|4616|4763|4893|5606|7048	FAS|CACNA2D1|CDC42|DUSP1|DUSP6|EPHA2|NR4A1|HSPA8|MYC|GADD45B|NF1|NRAS|MAP2K3|TGFBR2	-3.3	Brown
GO Biological Processes	19	GO:0044089	positive regulation of cellular component biogenesis	19_GO:0048518 positive regulation of biological process	-4.6	3	5.1	30182	503	381	19	5	1.1	382|387|998|1969|1981|2017|3397|5216|5587|6624|9780|10787|10807|10979|11117|11267|22919|51375|79969	ARF6|RHOA|CDC42|EPHA2|EIF4G1|CTTN|ID1|PFN1|PRKD1|FSCN1|PIEZO1|NCKAP1|ENTR1|FERMT2|EMILIN1|SNF8|MAPRE1|SNX7|ATAT1	-3.3	Brown
GO Biological Processes	19	GO:2000147	positive regulation of cell motility	19_GO:0040011 locomotion	-4.6	2.8	5	30182	594	381	21	5.5	1.2	71|301|382|387|506|708|998|1906|1969|3146|3491|5216|5420|5587|5606|6387|6615|7048|7494|10979|79567	ACTG1|ANXA1|ARF6|RHOA|ATP5F1B|C1QBP|CDC42|EDN1|EPHA2|HMGB1|CCN1|PFN1|PODXL|PRKD1|MAP2K3|CXCL12|SNAI1|TGFBR2|XBP1|FERMT2|RIPOR1	-3.3	Brown
GO Biological Processes	19	GO:0001822	kidney development	19_GO:0032502 developmental process	-4.6	3.8	5.4	30182	295	381	14	3.7	0.96	387|3399|4038|4609|4763|4953|5420|10247|23129|25976|51804|55366|255738|392255	RHOA|ID3|LRP4|MYC|NF1|ODC1|PODXL|RIDA|PLXND1|TIPARP|SIX4|LGR4|PCSK9|GDF6	-3.3	Brown
Reactome Gene Sets	6	R-HSA-167162	RNA Polymerase II HIV Promoter Escape		-4.6	10	7.1	30182	47	381	6	1.6	0.64	1022|5432|5435|5437|5440|6881	CDK7|POLR2C|POLR2F|POLR2H|POLR2K|TAF10	-3.3	Brown
Reactome Gene Sets	6	R-HSA-73779	RNA Polymerase II Transcription Pre-Initiation And Promoter Opening		-4.6	10	7.1	30182	47	381	6	1.6	0.64	1022|5432|5435|5437|5440|6881	CDK7|POLR2C|POLR2F|POLR2H|POLR2K|TAF10	-3.3	Brown
GO Biological Processes	19	GO:0001738	morphogenesis of a polarized epithelium	19_GO:0032502 developmental process	-4.6	10	7.1	30182	47	381	6	1.6	0.64	60|71|387|998|5048|115908	ACTB|ACTG1|RHOA|CDC42|PAFAH1B1|CTHRC1	-3.3	Brown
Reactome Gene Sets	6	R-HSA-76042	RNA Polymerase II Transcription Initiation And Promoter Clearance		-4.6	10	7.1	30182	47	381	6	1.6	0.64	1022|5432|5435|5437|5440|6881	CDK7|POLR2C|POLR2F|POLR2H|POLR2K|TAF10	-3.3	Brown
Reactome Gene Sets	6	R-HSA-75953	RNA Polymerase II Transcription Initiation		-4.6	10	7.1	30182	47	381	6	1.6	0.64	1022|5432|5435|5437|5440|6881	CDK7|POLR2C|POLR2F|POLR2H|POLR2K|TAF10	-3.3	Brown
Reactome Gene Sets	6	R-HSA-73776	RNA Polymerase II Promoter Escape		-4.6	10	7.1	30182	47	381	6	1.6	0.64	1022|5432|5435|5437|5440|6881	CDK7|POLR2C|POLR2F|POLR2H|POLR2K|TAF10	-3.3	Brown
Reactome Gene Sets	6	R-HSA-167161	HIV Transcription Initiation		-4.6	10	7.1	30182	47	381	6	1.6	0.64	1022|5432|5435|5437|5440|6881	CDK7|POLR2C|POLR2F|POLR2H|POLR2K|TAF10	-3.3	Brown
GO Biological Processes	19	GO:0031669	cellular response to nutrient levels	19_GO:0050896 response to stimulus	-4.6	4.3	5.6	30182	221	381	12	3.1	0.89	355|1981|3191|3312|5562|5587|7494|9451|55630|79567|81929|255738	FAS|EIF4G1|HNRNPL|HSPA8|PRKAA1|PRKD1|XBP1|EIF2AK3|SLC39A4|RIPOR1|SEH1L|PCSK9	-3.3	Brown
GO Biological Processes	19	GO:0043280	positive regulation of cysteine-type endopeptidase activity involved in apoptotic process	19_GO:0048518 positive regulation of biological process	-4.5	5.7	6	30182	124	381	9	2.4	0.78	355|387|3146|3336|3491|4609|8915|9141|9451	FAS|RHOA|HMGB1|HSPE1|CCN1|MYC|BCL10|PDCD5|EIF2AK3	-3.3	Brown
KEGG Pathway	24	hsa04932	Non-alcoholic fatty liver disease		-4.5	5.1	5.8	30182	155	381	10	2.6	0.82	355|998|1347|1351|4701|5562|6390|7494|9451|29796	FAS|CDC42|COX7A2|COX8A|NDUFA7|PRKAA1|SDHB|XBP1|EIF2AK3|UQCR10	-3.3	Brown
WikiPathways	27	WP4396	Nonalcoholic fatty liver disease		-4.5	5.1	5.8	30182	155	381	10	2.6	0.82	355|998|1347|1351|4701|5562|6390|7494|9451|29796	FAS|CDC42|COX7A2|COX8A|NDUFA7|PRKAA1|SDHB|XBP1|EIF2AK3|UQCR10	-3.3	Brown
Reactome Gene Sets	6	R-HSA-8939211	ESR-mediated signaling		-4.5	4.3	5.5	30182	223	381	12	3.1	0.89	2289|2773|2787|4609|4893|5432|5435|5437|5440|6387|10498|10728	FKBP5|GNAI3|GNG5|MYC|NRAS|POLR2C|POLR2F|POLR2H|POLR2K|CXCL12|CARM1|PTGES3	-3.3	Brown
GO Biological Processes	19	GO:0009206	purine ribonucleoside triphosphate biosynthetic process	19_GO:0008152 metabolic process	-4.5	6.6	6.2	30182	96	381	8	2.1	0.73	506|515|518|522|4701|6390|9605|10476	ATP5F1B|ATP5PB|ATP5MC3|ATP5PF|NDUFA7|SDHB|VPS9D1|ATP5PD	-3.3	Brown
GO Biological Processes	19	GO:0043408	regulation of MAPK cascade	19_GO:0023052 signaling	-4.5	2.6	4.9	30182	695	381	23	6	1.2	355|998|1843|1848|1906|1969|3146|3491|4609|4616|4763|5048|5478|5518|5606|8325|9500|9867|10385|10979|11117|56005|392255	FAS|CDC42|DUSP1|DUSP6|EDN1|EPHA2|HMGB1|CCN1|MYC|GADD45B|NF1|PAFAH1B1|PPIA|PPP2R1A|MAP2K3|FZD8|MAGED1|PJA2|BTN2A2|FERMT2|EMILIN1|MYDGF|GDF6	-3.2	Brown
WikiPathways	27	WP410	Exercise-induced circadian regulation		-4.5	9.9	7	30182	48	381	6	1.6	0.64	1407|1982|3312|9709|10787|51582	CRY1|EIF4G2|HSPA8|HERPUD1|NCKAP1|AZIN1	-3.2	Brown
Canonical Pathways	11	M120	PID ARF6 DOWNSTREAM PATHWAY		-4.5	21	8.8	30182	15	381	4	1	0.52	375|382|387|5329	ARF1|ARF6|RHOA|PLAUR	-3.2	Brown
Reactome Gene Sets	6	R-HSA-430039	mRNA decay by 5' to 3' exoribonuclease		-4.5	21	8.8	30182	15	381	4	1	0.52	11157|25804|27257|51690	LSM6|LSM4|LSM1|LSM7	-3.2	Brown
Reactome Gene Sets	6	R-HSA-435354	Zinc transporters		-4.5	21	8.8	30182	15	381	4	1	0.52	23516|25800|55630|64924	SLC39A14|SLC39A6|SLC39A4|SLC30A5	-3.2	Brown
GO Biological Processes	19	GO:0032239	regulation of nucleobase-containing compound transport	19_GO:0051179 localization	-4.5	21	8.8	30182	15	381	4	1	0.52	1660|10657|22916|54888	DHX9|KHDRBS1|NCBP2|NSUN2	-3.2	Brown
Reactome Gene Sets	6	R-HSA-9006931	Signaling by Nuclear Receptors		-4.5	3.7	5.3	30182	299	381	14	3.7	0.96	1737|2194|2289|2773|2787|4609|4893|5432|5435|5437|5440|6387|10498|10728	DLAT|FASN|FKBP5|GNAI3|GNG5|MYC|NRAS|POLR2C|POLR2F|POLR2H|POLR2K|CXCL12|CARM1|PTGES3	-3.2	Brown
GO Biological Processes	19	GO:0016050	vesicle organization	19_GO:0009987 cellular process	-4.5	3.5	5.2	30182	339	381	15	3.9	1	2773|5048|5861|6845|8406|9550|9871|10282|10484|10959|11267|55353|56681|128866|150368	GNAI3|PAFAH1B1|RAB1A|VAMP7|SRPX|ATP6V1G1|SEC24D|BET1|SEC23A|TMED2|SNF8|LAPTM4B|SAR1A|CHMP4B|PHETA2	-3.2	Brown
KEGG Pathway	24	hsa04520	Adherens junction		-4.5	7.8	6.5	30182	71	381	7	1.8	0.69	52|60|71|387|998|6615|7048	ACP1|ACTB|ACTG1|RHOA|CDC42|SNAI1|TGFBR2	-3.2	Brown
GO Biological Processes	19	GO:0050679	positive regulation of epithelial cell proliferation	19_GO:0048518 positive regulation of biological process	-4.5	4.2	5.5	30182	225	381	12	3.1	0.89	998|1749|3146|3164|3397|4609|4763|4893|5587|6387|7494|56005	CDC42|DLX5|HMGB1|NR4A1|ID1|MYC|NF1|NRAS|PRKD1|CXCL12|XBP1|MYDGF	-3.2	Brown
GO Biological Processes	19	GO:0009145	purine nucleoside triphosphate biosynthetic process	19_GO:0008152 metabolic process	-4.5	6.5	6.2	30182	97	381	8	2.1	0.73	506|515|518|522|4701|6390|9605|10476	ATP5F1B|ATP5PB|ATP5MC3|ATP5PF|NDUFA7|SDHB|VPS9D1|ATP5PD	-3.2	Brown
GO Biological Processes	19	GO:0009199	ribonucleoside triphosphate metabolic process	19_GO:0008152 metabolic process	-4.5	4.6	5.6	30182	190	381	11	2.9	0.86	387|506|515|518|522|2773|3312|4701|6390|9605|10476	RHOA|ATP5F1B|ATP5PB|ATP5MC3|ATP5PF|GNAI3|HSPA8|NDUFA7|SDHB|VPS9D1|ATP5PD	-3.2	Brown
GO Biological Processes	19	GO:0051495	positive regulation of cytoskeleton organization	19_GO:0048518 positive regulation of biological process	-4.5	4.6	5.6	30182	190	381	11	2.9	0.86	382|387|998|1906|2017|3397|5202|5216|10787|10979|22919	ARF6|RHOA|CDC42|EDN1|CTTN|ID1|PFDN2|PFN1|NCKAP1|FERMT2|MAPRE1	-3.2	Brown
KEGG Pathway	24	hsa00020	Citrate cycle (TCA cycle)		-4.5	13	7.6	30182	30	381	5	1.3	0.58	1431|1737|2271|4191|6390	CS|DLAT|FH|MDH2|SDHB	-3.2	Brown
GO Biological Processes	19	GO:0048871	multicellular organismal homeostasis	19_GO:0042592 homeostatic process	-4.5	2.8	4.9	30182	559	381	20	5.2	1.1	60|71|301|355|1981|2132|2271|3146|4692|4763|5316|5562|7846|9991|10365|10370|10467|11171|55366|128866	ACTB|ACTG1|ANXA1|FAS|EIF4G1|EXT2|FH|HMGB1|NDN|NF1|PKNOX1|PRKAA1|TUBA1A|PTBP3|KLF2|CITED2|ZNHIT1|STRAP|LGR4|CHMP4B	-3.2	Brown
GO Biological Processes	19	GO:0035967	cellular response to topologically incorrect protein	19_GO:0050896 response to stimulus	-4.5	6.5	6.1	30182	98	381	8	2.1	0.73	3312|7494|9451|9709|10959|27230|55768|55829	HSPA8|XBP1|EIF2AK3|HERPUD1|TMED2|SERP1|NGLY1|SELENOS	-3.2	Brown
Reactome Gene Sets	6	R-HSA-163200	Respiratory electron transport, ATP synthesis by chemiosmotic coupling, and heat production by uncoupling proteins.		-4.5	5.6	5.9	30182	127	381	9	2.4	0.78	506|515|518|522|1351|4701|6390|10476|29796	ATP5F1B|ATP5PB|ATP5MC3|ATP5PF|COX8A|NDUFA7|SDHB|ATP5PD|UQCR10	-3.2	Brown
GO Biological Processes	19	GO:0040017	positive regulation of locomotion	19_GO:0040011 locomotion	-4.4	2.7	4.9	30182	609	381	21	5.5	1.2	71|301|382|387|506|708|998|1906|1969|3146|3491|5216|5420|5587|5606|6387|6615|7048|7494|10979|79567	ACTG1|ANXA1|ARF6|RHOA|ATP5F1B|C1QBP|CDC42|EDN1|EPHA2|HMGB1|CCN1|PFN1|PODXL|PRKD1|MAP2K3|CXCL12|SNAI1|TGFBR2|XBP1|FERMT2|RIPOR1	-3.2	Brown
GO Biological Processes	19	GO:0072001	renal system development	19_GO:0032502 developmental process	-4.4	3.6	5.2	30182	305	381	14	3.7	0.96	387|3399|4038|4609|4763|4953|5420|10247|23129|25976|51804|55366|255738|392255	RHOA|ID3|LRP4|MYC|NF1|ODC1|PODXL|RIDA|PLXND1|TIPARP|SIX4|LGR4|PCSK9|GDF6	-3.2	Brown
KEGG Pathway	24	hsa05110	Vibrio cholerae infection		-4.4	9.5	6.8	30182	50	381	6	1.6	0.64	60|71|375|9550|10952|23480	ACTB|ACTG1|ARF1|ATP6V1G1|SEC61B|SEC61G	-3.2	Brown
Reactome Gene Sets	6	R-HSA-381038	XBP1(S) activates chaperone genes		-4.4	9.5	6.8	30182	50	381	6	1.6	0.64	4000|6734|7494|27230|56005|84447	LMNA|SRPRA|XBP1|SERP1|MYDGF|SYVN1	-3.2	Brown
CORUM	33	CORUM:1199	Oligosaccharyltransferase complex (Stt3A variant)		-4.4	40	11	30182	6	381	3	0.79	0.45	1603|3703|6184	DAD1|STT3A|RPN1	-3.2	Brown
GO Biological Processes	19	GO:0032241	positive regulation of nucleobase-containing compound transport	19_GO:0051179 localization	-4.4	40	11	30182	6	381	3	0.79	0.45	1660|10657|22916	DHX9|KHDRBS1|NCBP2	-3.2	Brown
CORUM	33	CORUM:563	F1F0-ATP synthase, mitochondrial		-4.4	20	8.5	30182	16	381	4	1	0.52	506|515|522|10476	ATP5F1B|ATP5PB|ATP5PF|ATP5PD	-3.2	Brown
Reactome Gene Sets	6	R-HSA-167243	Tat-mediated HIV elongation arrest and recovery		-4.4	13	7.4	30182	31	381	5	1.3	0.58	5432|5435|5437|5440|6921	POLR2C|POLR2F|POLR2H|POLR2K|ELOC	-3.2	Brown
Reactome Gene Sets	6	R-HSA-167238	Pausing and recovery of Tat-mediated HIV elongation		-4.4	13	7.4	30182	31	381	5	1.3	0.58	5432|5435|5437|5440|6921	POLR2C|POLR2F|POLR2H|POLR2K|ELOC	-3.2	Brown
Reactome Gene Sets	6	R-HSA-6807505	RNA polymerase II transcribes snRNA genes		-4.4	7.5	6.3	30182	74	381	7	1.8	0.69	1022|5432|5435|5437|5440|22916|80789	CDK7|POLR2C|POLR2F|POLR2H|POLR2K|NCBP2|INTS5	-3.1	Brown
GO Biological Processes	19	GO:0030833	regulation of actin filament polymerization	19_GO:0050789 regulation of biological process	-4.4	5.5	5.8	30182	130	381	9	2.4	0.78	382|387|832|2017|5216|9168|10094|10787|93663	ARF6|RHOA|CAPZB|CTTN|PFN1|TMSB10|ARPC3|NCKAP1|ARHGAP18	-3.1	Brown
GO Biological Processes	19	GO:2001234	negative regulation of apoptotic signaling pathway	19_GO:0023052 signaling	-4.3	4.1	5.3	30182	233	381	12	3.1	0.89	2017|2773|4000|5329|5478|6387|6615|7494|9709|10105|55829|84447	CTTN|GNAI3|LMNA|PLAUR|PPIA|CXCL12|SNAI1|XBP1|HERPUD1|PPIF|SELENOS|SYVN1	-3.1	Brown
Reactome Gene Sets	6	R-HSA-159236	Transport of Mature mRNA derived from an Intron-Containing Transcript		-4.3	7.4	6.3	30182	75	381	7	1.8	0.69	6426|6427|6428|6432|22916|26097|81929	SRSF1|SRSF2|SRSF3|SRSF7|NCBP2|CHTOP|SEH1L	-3.1	Brown
GO Biological Processes	19	GO:0034248	regulation of amide metabolic process	19_GO:0008152 metabolic process	-4.3	2.8	4.8	30182	571	381	20	5.2	1.1	387|708|1660|1981|1982|3191|3491|5562|9451|10247|10657|10959|22916|27230|27257|51334|51714|84769|114134|285381	RHOA|C1QBP|DHX9|EIF4G1|EIF4G2|HNRNPL|CCN1|PRKAA1|EIF2AK3|RIDA|KHDRBS1|TMED2|NCBP2|SERP1|LSM1|PRR16|SELENOT|MPV17L2|SLC2A13|DPH3	-3.1	Brown
GO Biological Processes	19	GO:0009201	ribonucleoside triphosphate biosynthetic process	19_GO:0008152 metabolic process	-4.3	6.2	6	30182	102	381	8	2.1	0.73	506|515|518|522|4701|6390|9605|10476	ATP5F1B|ATP5PB|ATP5MC3|ATP5PF|NDUFA7|SDHB|VPS9D1|ATP5PD	-3.1	Brown
GO Biological Processes	19	GO:1903530	regulation of secretion by cell	19_GO:0051179 localization	-4.3	2.8	4.8	30182	572	381	20	5.2	1.1	301|382|1407|1906|2182|2746|4735|4763|4905|5478|6387|6717|6845|11267|25874|27230|27236|51124|51714|285381	ANXA1|ARF6|CRY1|EDN1|ACSL4|GLUD1|SEPTIN2|NF1|NSF|PPIA|CXCL12|SRI|VAMP7|SNF8|MPC2|SERP1|ARFIP1|IER3IP1|SELENOT|DPH3	-3.1	Brown
GO Biological Processes	19	GO:0050807	regulation of synapse organization	19_GO:0050789 regulation of biological process	-4.3	4.1	5.3	30182	234	381	12	3.1	0.89	378|382|387|998|1981|3312|4038|4763|5048|7846|51804|78999	ARF4|ARF6|RHOA|CDC42|EIF4G1|HSPA8|LRP4|NF1|PAFAH1B1|TUBA1A|SIX4|LRFN4	-3.1	Brown
GO Biological Processes	19	GO:2000116	regulation of cysteine-type endopeptidase activity	19_GO:0008152 metabolic process	-4.3	4.1	5.3	30182	234	381	12	3.1	0.89	355|387|3146|3164|3336|3491|4609|5329|8915|9141|9451|23204	FAS|RHOA|HMGB1|NR4A1|HSPE1|CCN1|MYC|PLAUR|BCL10|PDCD5|EIF2AK3|ARL6IP1	-3.1	Brown
GO Biological Processes	19	GO:0006613	cotranslational protein targeting to membrane	19_GO:0051179 localization	-4.3	12	7.3	30182	32	381	5	1.3	0.58	6734|6746|9697|10952|23204	SRPRA|SSR2|TRAM2|SEC61B|ARL6IP1	-3.1	Brown
GO Biological Processes	19	GO:0006099	tricarboxylic acid cycle	19_GO:0008152 metabolic process	-4.3	12	7.3	30182	32	381	5	1.3	0.58	1431|1737|2271|4191|6390	CS|DLAT|FH|MDH2|SDHB	-3.1	Brown
Reactome Gene Sets	6	R-HSA-389958	Cooperation of Prefoldin and TriC/CCT in actin and tubulin folding		-4.3	12	7.3	30182	32	381	5	1.3	0.58	60|5202|7203|7846|10576	ACTB|PFDN2|CCT3|TUBA1A|CCT2	-3.1	Brown
GO Biological Processes	19	GO:1902235	regulation of endoplasmic reticulum stress-induced intrinsic apoptotic signaling pathway	19_GO:0023052 signaling	-4.3	12	7.3	30182	32	381	5	1.3	0.58	7494|9451|9709|55829|84447	XBP1|EIF2AK3|HERPUD1|SELENOS|SYVN1	-3.1	Brown
WikiPathways	27	WP366	TGF-beta signaling pathway		-4.3	5.4	5.7	30182	132	381	9	2.4	0.78	387|998|1278|1874|4609|5606|7048|9978|11171	RHOA|CDC42|COL1A2|E2F4|MYC|MAP2K3|TGFBR2|RBX1|STRAP	-3.1	Brown
Reactome Gene Sets	6	R-HSA-381070	IRE1alpha activates chaperones		-4.3	9.1	6.6	30182	52	381	6	1.6	0.64	4000|6734|7494|27230|56005|84447	LMNA|SRPRA|XBP1|SERP1|MYDGF|SYVN1	-3.1	Brown
GO Biological Processes	19	GO:0030968	endoplasmic reticulum unfolded protein response	19_GO:0023052 signaling	-4.3	9.1	6.6	30182	52	381	6	1.6	0.64	7494|9451|9709|10959|27230|55829	XBP1|EIF2AK3|HERPUD1|TMED2|SERP1|SELENOS	-3.1	Brown
GO Biological Processes	19	GO:0060562	epithelial tube morphogenesis	19_GO:0032502 developmental process	-4.3	3.5	5.1	30182	313	381	14	3.7	0.96	387|1906|1969|4609|5216|5420|7048|8915|10370|10959|23129|25932|55366|115908	RHOA|EDN1|EPHA2|MYC|PFN1|PODXL|TGFBR2|BCL10|CITED2|TMED2|PLXND1|CLIC4|LGR4|CTHRC1	-3.1	Brown
Reactome Gene Sets	6	R-HSA-1280218	Adaptive Immune System		-4.3	2.5	4.7	30182	769	381	24	6.3	1.2	375|832|998|1213|1278|3146|4893|5478|5518|6921|7334|7846|8655|8915|9690|9867|9871|9978|10385|10484|10952|23480|51465|143279	ARF1|CAPZB|CDC42|CLTC|COL1A2|HMGB1|NRAS|PPIA|PPP2R1A|ELOC|UBE2N|TUBA1A|DYNLL1|BCL10|UBE3C|PJA2|SEC24D|RBX1|BTN2A2|SEC23A|SEC61B|SEC61G|UBE2J1|HECTD2	-3.1	Brown
CORUM	33	CORUM:2685	RNA polymerase II (RNAPII)		-4.3	19	8.2	30182	17	381	4	1	0.52	5432|5435|5437|5440	POLR2C|POLR2F|POLR2H|POLR2K	-3.1	Brown
GO Biological Processes	19	GO:0099173	postsynapse organization	19_GO:0009987 cellular process	-4.3	6.1	5.9	30182	104	381	8	2.1	0.73	60|71|375|382|998|2017|4038|11079	ACTB|ACTG1|ARF1|ARF6|CDC42|CTTN|LRP4|RER1	-3.1	Brown
GO Biological Processes	19	GO:1900180	regulation of protein localization to nucleus	19_GO:0051179 localization	-4.3	5.3	5.7	30182	134	381	9	2.4	0.78	4000|4763|5587|7203|9451|9500|10576|10979|51569	LMNA|NF1|PRKD1|CCT3|EIF2AK3|MAGED1|CCT2|FERMT2|UFM1	-3	Brown
Reactome Gene Sets	6	R-HSA-167287	HIV elongation arrest and recovery		-4.3	12	7.2	30182	33	381	5	1.3	0.58	5432|5435|5437|5440|6921	POLR2C|POLR2F|POLR2H|POLR2K|ELOC	-3	Brown
Reactome Gene Sets	6	R-HSA-167290	Pausing and recovery of HIV elongation		-4.3	12	7.2	30182	33	381	5	1.3	0.58	5432|5435|5437|5440|6921	POLR2C|POLR2F|POLR2H|POLR2K|ELOC	-3	Brown
GO Biological Processes	19	GO:0006984	ER-nucleus signaling pathway	19_GO:0023052 signaling	-4.3	12	7.2	30182	33	381	5	1.3	0.58	7494|9451|10613|10959|55829	XBP1|EIF2AK3|ERLIN1|TMED2|SELENOS	-3	Brown
Reactome Gene Sets	6	R-HSA-1839126	FGFR2 mutant receptor activation		-4.3	12	7.2	30182	33	381	5	1.3	0.58	5432|5435|5437|5440|22916	POLR2C|POLR2F|POLR2H|POLR2K|NCBP2	-3	Brown
GO Biological Processes	19	GO:0051216	cartilage development	19_GO:0032502 developmental process	-4.3	4.7	5.5	30182	167	381	10	2.6	0.82	1906|2132|3491|6615|7048|9451|22856|23516|54928|64764	EDN1|EXT2|CCN1|SNAI1|TGFBR2|EIF2AK3|CHSY1|SLC39A14|BPNT2|CREB3L2	-3	Brown
GO Biological Processes	19	GO:0051047	positive regulation of secretion	19_GO:0051179 localization	-4.3	3.5	5.1	30182	316	381	14	3.7	0.96	382|1906|2182|2746|5478|6387|6717|6845|7494|11267|25874|27230|51124|51714	ARF6|EDN1|ACSL4|GLUD1|PPIA|CXCL12|SRI|VAMP7|XBP1|SNF8|MPC2|SERP1|IER3IP1|SELENOT	-3	Brown
GO Biological Processes	19	GO:0034620	cellular response to unfolded protein	19_GO:0050896 response to stimulus	-4.2	7.1	6.1	30182	78	381	7	1.8	0.69	3312|7494|9451|9709|10959|27230|55829	HSPA8|XBP1|EIF2AK3|HERPUD1|TMED2|SERP1|SELENOS	-3	Brown
GO Biological Processes	19	GO:0050803	regulation of synapse structure or activity	19_GO:0065007 biological regulation	-4.2	4	5.2	30182	240	381	12	3.1	0.89	378|382|387|998|1981|3312|4038|4763|5048|7846|51804|78999	ARF4|ARF6|RHOA|CDC42|EIF4G1|HSPA8|LRP4|NF1|PAFAH1B1|TUBA1A|SIX4|LRFN4	-3	Brown
KEGG Pathway	24	hsa04210	Apoptosis		-4.2	5.2	5.6	30182	136	381	9	2.4	0.78	60|71|355|4000|4616|4893|7846|9451|84823	ACTB|ACTG1|FAS|LMNA|GADD45B|NRAS|TUBA1A|EIF2AK3|LMNB2	-3	Brown
Reactome Gene Sets	6	R-HSA-382551	Transport of small molecules		-4.2	2.5	4.6	30182	728	381	23	6	1.2	476|1213|2787|6548|6575|6717|7355|7416|7991|9550|10539|10613|23428|23516|23568|25800|27032|55630|57198|57835|64924|114134|255738	ATP1A1|CLTC|GNG5|SLC9A1|SLC20A2|SRI|SLC35A2|VDAC1|TUSC3|ATP6V1G1|GLRX3|ERLIN1|SLC7A8|SLC39A14|ARL2BP|SLC39A6|ATP2C1|SLC39A4|ATP8B2|SLC4A5|SLC30A5|SLC2A13|PCSK9	-3	Brown
CORUM	33	CORUM:1181	C complex spliceosome		-4.2	7	6.1	30182	79	381	7	1.8	0.69	3181|6426|6627|6635|6636|10594|220988	HNRNPA2B1|SRSF1|SNRPA1|SNRPE|SNRPF|PRPF8|HNRNPA3	-3	Brown
GO Biological Processes	19	GO:0006891	intra-Golgi vesicle-mediated transport	19_GO:0051179 localization	-4.2	12	7	30182	34	381	5	1.3	0.58	4905|9950|11316|22818|51226	NSF|GOLGA5|COPE|COPZ1|COPZ2	-3	Brown
GO Biological Processes	19	GO:0030970	retrograde protein transport, ER to cytosol	19_GO:0051179 localization	-4.2	18	8	30182	18	381	4	1	0.52	9709|10952|55829|84447	HERPUD1|SEC61B|SELENOS|SYVN1	-3	Brown
GO Biological Processes	19	GO:1903513	endoplasmic reticulum to cytosol transport	19_GO:0051179 localization	-4.2	18	8	30182	18	381	4	1	0.52	9709|10952|55829|84447	HERPUD1|SEC61B|SELENOS|SYVN1	-3	Brown
WikiPathways	27	WP78	TCA cycle (aka Krebs or citric acid cycle)		-4.2	18	8	30182	18	381	4	1	0.52	1431|2271|4191|6390	CS|FH|MDH2|SDHB	-3	Brown
Reactome Gene Sets	6	R-HSA-446353	Cell-extracellular matrix interactions		-4.2	18	8	30182	18	381	4	1	0.52	60|71|6251|10979	ACTB|ACTG1|RSU1|FERMT2	-3	Brown
Reactome Gene Sets	6	R-HSA-3371497	HSP90 chaperone cycle for steroid hormone receptors (SHR) in the presence of ligand		-4.2	8.6	6.4	30182	55	381	6	1.6	0.64	832|2289|3312|7846|8655|10728	CAPZB|FKBP5|HSPA8|TUBA1A|DYNLL1|PTGES3	-3	Brown
CORUM	33	CORUM:562	LSm2-8 complex		-4.2	34	9.9	30182	7	381	3	0.79	0.45	11157|25804|51690	LSM6|LSM4|LSM7	-3	Brown
CORUM	33	CORUM:6497	TOM complex (TOM5, TOM6, TOM7, TOM20, TOM22, TOM40, TOM70), mitochondrial		-4.2	34	9.9	30182	7	381	3	0.79	0.45	10452|401505|100188893	TOMM40|TOMM5|TOMM6	-3	Brown
CORUM	33	CORUM:1200	Oligosaccharyltransferase complex (Stt3B variant)		-4.2	34	9.9	30182	7	381	3	0.79	0.45	1603|6184|7991	DAD1|RPN1|TUSC3	-3	Brown
GO Biological Processes	19	GO:0071578	zinc ion import across plasma membrane	19_GO:0051179 localization	-4.2	34	9.9	30182	7	381	3	0.79	0.45	23516|25800|55630	SLC39A14|SLC39A6|SLC39A4	-3	Brown
GO Biological Processes	19	GO:1902905	positive regulation of supramolecular fiber organization	19_GO:0048518 positive regulation of biological process	-4.2	4.6	5.4	30182	171	381	10	2.6	0.82	382|387|998|1906|2017|3397|5216|10787|10979|22919	ARF6|RHOA|CDC42|EDN1|CTTN|ID1|PFN1|NCKAP1|FERMT2|MAPRE1	-3	Brown
GO Biological Processes	19	GO:0003013	circulatory system process	19_GO:0032501 multicellular organismal process	-4.2	2.9	4.8	30182	495	381	18	4.7	1.1	387|476|781|998|1278|1874|1906|2132|5606|6387|6548|10365|10467|10979|11117|23428|57835|114134	RHOA|ATP1A1|CACNA2D1|CDC42|COL1A2|E2F4|EDN1|EXT2|MAP2K3|CXCL12|SLC9A1|KLF2|ZNHIT1|FERMT2|EMILIN1|SLC7A8|SLC4A5|SLC2A13	-3	Brown
GO Biological Processes	19	GO:0002062	chondrocyte differentiation	19_GO:0032502 developmental process	-4.2	6.9	6	30182	80	381	7	1.8	0.69	2132|7048|9451|22856|23516|54928|64764	EXT2|TGFBR2|EIF2AK3|CHSY1|SLC39A14|BPNT2|CREB3L2	-3	Brown
GO Biological Processes	19	GO:0009991	response to extracellular stimulus	19_GO:0050896 response to stimulus	-4.2	2.9	4.8	30182	496	381	18	4.7	1.1	355|1603|1981|3191|3312|5562|5587|7048|7494|8915|9451|22856|55198|55270|55630|79567|81929|255738	FAS|DAD1|EIF4G1|HNRNPL|HSPA8|PRKAA1|PRKD1|TGFBR2|XBP1|BCL10|EIF2AK3|CHSY1|APPL2|NUDT15|SLC39A4|RIPOR1|SEH1L|PCSK9	-3	Brown
GO Biological Processes	19	GO:0048024	regulation of mRNA splicing, via spliceosome	19_GO:0008152 metabolic process	-4.2	5.9	5.7	30182	108	381	8	2.1	0.73	708|3181|3191|3312|6428|6432|10262|10657	C1QBP|HNRNPA2B1|HNRNPL|HSPA8|SRSF3|SRSF7|SF3B4|KHDRBS1	-3	Brown
Reactome Gene Sets	6	R-HSA-6785807	Interleukin-4 and Interleukin-13 signaling		-4.2	5.9	5.7	30182	108	381	8	2.1	0.73	301|1278|3312|3597|3716|4609|4692|6624	ANXA1|COL1A2|HSPA8|IL13RA1|JAK1|MYC|NDN|FSCN1	-3	Brown
GO Biological Processes	19	GO:0042594	response to starvation	19_GO:0050896 response to stimulus	-4.1	4.2	5.2	30182	207	381	11	2.9	0.86	355|3191|3312|5562|5587|7494|9451|55630|79567|81929|255738	FAS|HNRNPL|HSPA8|PRKAA1|PRKD1|XBP1|EIF2AK3|SLC39A4|RIPOR1|SEH1L|PCSK9	-3	Brown
GO Biological Processes	19	GO:0065002	intracellular protein transmembrane transport	19_GO:0051179 localization	-4.1	8.5	6.3	30182	56	381	6	1.6	0.64	9697|10440|10452|10952|23480|134266	TRAM2|TIMM17A|TOMM40|SEC61B|SEC61G|GRPEL2	-2.9	Brown
GO Biological Processes	19	GO:0003015	heart process	19_GO:0032501 multicellular organismal process	-4.1	5.8	5.7	30182	109	381	8	2.1	0.73	476|781|998|1906|2132|5606|6548|10467	ATP1A1|CACNA2D1|CDC42|EDN1|EXT2|MAP2K3|SLC9A1|ZNHIT1	-2.9	Brown
GO Biological Processes	19	GO:2001235	positive regulation of apoptotic signaling pathway	19_GO:0023052 signaling	-4.1	5.1	5.5	30182	140	381	9	2.4	0.78	355|4609|4763|5518|6421|8406|8915|9500|51330	FAS|MYC|NF1|PPP2R1A|SFPQ|SRPX|BCL10|MAGED1|TNFRSF12A	-2.9	Brown
GO Biological Processes	19	GO:0006091	generation of precursor metabolites and energy	19_GO:0008152 metabolic process	-4.1	3.1	4.8	30182	410	381	16	4.2	1	506|515|522|1347|1351|1431|1737|2271|4191|4609|4701|6390|10476|10728|22934|29796	ATP5F1B|ATP5PB|ATP5PF|COX7A2|COX8A|CS|DLAT|FH|MDH2|MYC|NDUFA7|SDHB|ATP5PD|PTGES3|RPIA|UQCR10	-2.9	Brown
WikiPathways	27	WP382	MAPK signaling pathway		-4.1	3.8	5.1	30182	247	381	12	3.1	0.89	355|781|998|1843|1848|3164|3312|4609|4763|4893|5606|7048	FAS|CACNA2D1|CDC42|DUSP1|DUSP6|NR4A1|HSPA8|MYC|NF1|NRAS|MAP2K3|TGFBR2	-2.9	Brown
GO Biological Processes	19	GO:0045727	positive regulation of translation	19_GO:0048518 positive regulation of biological process	-4.1	5.1	5.5	30182	141	381	9	2.4	0.78	387|708|1660|1981|3191|10657|27230|51334|84769	RHOA|C1QBP|DHX9|EIF4G1|HNRNPL|KHDRBS1|SERP1|PRR16|MPV17L2	-2.9	Brown
KEGG Pathway	24	hsa04015	Rap1 signaling pathway		-4.1	4.1	5.2	30182	210	381	11	2.9	0.86	60|71|387|998|1969|2773|3397|4893|5216|5587|5606	ACTB|ACTG1|RHOA|CDC42|EPHA2|GNAI3|ID1|NRAS|PFN1|PRKD1|MAP2K3	-2.9	Brown
Reactome Gene Sets	6	R-HSA-425407	SLC-mediated transmembrane transport		-4.1	3.8	5.1	30182	248	381	12	3.1	0.89	6548|6575|6717|7355|23428|23516|23568|25800|55630|57835|64924|114134	SLC9A1|SLC20A2|SRI|SLC35A2|SLC7A8|SLC39A14|ARL2BP|SLC39A6|SLC39A4|SLC4A5|SLC30A5|SLC2A13	-2.9	Brown
GO Biological Processes	19	GO:2001056	positive regulation of cysteine-type endopeptidase activity	19_GO:0048518 positive regulation of biological process	-4.1	5	5.4	30182	142	381	9	2.4	0.78	355|387|3146|3336|3491|4609|8915|9141|9451	FAS|RHOA|HMGB1|HSPE1|CCN1|MYC|BCL10|PDCD5|EIF2AK3	-2.9	Brown
Reactome Gene Sets	6	R-HSA-5663213	RHO GTPases Activate WASPs and WAVEs		-4.1	11	6.8	30182	36	381	5	1.3	0.58	60|71|998|10094|10787	ACTB|ACTG1|CDC42|ARPC3|NCKAP1	-2.9	Brown
GO Biological Processes	19	GO:1903532	positive regulation of secretion by cell	19_GO:0051179 localization	-4.1	3.6	5	30182	288	381	13	3.4	0.93	382|1906|2182|2746|5478|6387|6717|6845|11267|25874|27230|51124|51714	ARF6|EDN1|ACSL4|GLUD1|PPIA|CXCL12|SRI|VAMP7|SNF8|MPC2|SERP1|IER3IP1|SELENOT	-2.9	Brown
GO Biological Processes	19	GO:0005996	monosaccharide metabolic process	19_GO:0008152 metabolic process	-4	4.5	5.2	30182	177	381	10	2.6	0.82	1407|1737|4191|5562|6576|7355|22934|23509|23516|27230	CRY1|DLAT|MDH2|PRKAA1|SLC25A1|SLC35A2|RPIA|POFUT1|SLC39A14|SERP1	-2.9	Brown
Reactome Gene Sets	6	R-HSA-72202	Transport of Mature Transcript to Cytoplasm		-4	6.6	5.8	30182	84	381	7	1.8	0.69	6426|6427|6428|6432|22916|26097|81929	SRSF1|SRSF2|SRSF3|SRSF7|NCBP2|CHTOP|SEH1L	-2.9	Brown
Reactome Gene Sets	6	R-HSA-72187	mRNA 3'-end processing		-4	8.1	6.1	30182	59	381	6	1.6	0.64	6426|6427|6428|6432|22916|26097	SRSF1|SRSF2|SRSF3|SRSF7|NCBP2|CHTOP	-2.8	Brown
GO Biological Processes	19	GO:0008334	histone mRNA metabolic process	19_GO:0008152 metabolic process	-4	16	7.5	30182	20	381	4	1	0.52	5394|22916|27257|55149	EXOSC10|NCBP2|LSM1|MTPAP	-2.8	Brown
GO Biological Processes	19	GO:1902236	negative regulation of endoplasmic reticulum stress-induced intrinsic apoptotic signaling pathway	19_GO:0023052 signaling	-4	16	7.5	30182	20	381	4	1	0.52	7494|9709|55829|84447	XBP1|HERPUD1|SELENOS|SYVN1	-2.8	Brown
GO Biological Processes	19	GO:0031667	response to nutrient levels	19_GO:0050896 response to stimulus	-4	2.9	4.6	30182	466	381	17	4.5	1.1	355|1603|1981|3191|3312|5562|5587|7048|7494|8915|9451|22856|55198|55630|79567|81929|255738	FAS|DAD1|EIF4G1|HNRNPL|HSPA8|PRKAA1|PRKD1|TGFBR2|XBP1|BCL10|EIF2AK3|CHSY1|APPL2|SLC39A4|RIPOR1|SEH1L|PCSK9	-2.8	Brown
CORUM	33	CORUM:1737	SF3b complex		-4	30	9.2	30182	8	381	3	0.79	0.45	10262|51639|84844	SF3B4|SF3B6|PHF5A	-2.8	Brown
Reactome Gene Sets	6	R-HSA-187037	Signaling by NTRK1 (TRKA)		-4	5.5	5.5	30182	115	381	8	2.1	0.73	387|1213|1848|3397|3399|4665|4893|5518	RHOA|CLTC|DUSP6|ID1|ID3|NAB2|NRAS|PPP2R1A	-2.8	Brown
WikiPathways	27	WP623	Oxidative phosphorylation		-4	7.9	6.1	30182	60	381	6	1.6	0.64	506|515|518|522|4701|10476	ATP5F1B|ATP5PB|ATP5MC3|ATP5PF|NDUFA7|ATP5PD	-2.8	Brown
GO Biological Processes	19	GO:0006626	protein targeting to mitochondrion	19_GO:0051179 localization	-4	7.9	6.1	30182	60	381	6	1.6	0.64	10440|10452|10953|134266|401505|100188893	TIMM17A|TOMM40|TOMM34|GRPEL2|TOMM5|TOMM6	-2.8	Brown
GO Biological Processes	19	GO:0030901	midbrain development	19_GO:0032502 developmental process	-4	6.4	5.7	30182	86	381	7	1.8	0.69	60|387|515|522|998|2746|8655	ACTB|RHOA|ATP5PB|ATP5PF|CDC42|GLUD1|DYNLL1	-2.8	Brown
GO Biological Processes	19	GO:0051084	'de novo' post-translational protein folding	19_GO:0009987 cellular process	-4	10	6.6	30182	38	381	5	1.3	0.58	3312|3336|10576|10728|10808	HSPA8|HSPE1|CCT2|PTGES3|HSPH1	-2.8	Brown
Reactome Gene Sets	6	R-HSA-8950505	Gene and protein expression by JAK-STAT signaling after Interleukin-12 stimulation		-4	10	6.6	30182	38	381	5	1.3	0.58	375|998|3181|5478|6627	ARF1|CDC42|HNRNPA2B1|PPIA|SNRPA1	-2.8	Brown
Reactome Gene Sets	6	R-HSA-9694516	SARS-CoV-2 Infection		-3.9	3.4	4.8	30182	299	381	13	3.4	0.93	1603|3703|3716|6184|6635|6636|7334|7991|9871|10484|11311|81929|128866	DAD1|STT3A|JAK1|RPN1|SNRPE|SNRPF|UBE2N|TUSC3|SEC24D|SEC23A|VPS45|SEH1L|CHMP4B	-2.8	Brown
GO Biological Processes	19	GO:0033674	positive regulation of kinase activity	19_GO:0048518 positive regulation of biological process	-3.9	3	4.6	30182	428	381	16	4.2	1	387|998|1906|1969|3491|4665|5478|5587|5606|7048|7520|8325|9500|10920|10979|133619	RHOA|CDC42|EDN1|EPHA2|CCN1|NAB2|PPIA|PRKD1|MAP2K3|TGFBR2|XRCC5|FZD8|MAGED1|COPS8|FERMT2|PRRC1	-2.8	Brown
Canonical Pathways	11	M156	PID ECADHERIN NASCENT AJ PATHWAY		-3.9	10	6.5	30182	39	381	5	1.3	0.58	382|387|998|2017|10787	ARF6|RHOA|CDC42|CTTN|NCKAP1	-2.8	Brown
GO Biological Processes	19	GO:0048872	homeostasis of number of cells	19_GO:0042592 homeostatic process	-3.9	3.7	4.9	30182	260	381	12	3.1	0.89	301|355|2271|3146|4763|5316|7846|9991|10365|10370|10467|55366	ANXA1|FAS|FH|HMGB1|NF1|PKNOX1|TUBA1A|PTBP3|KLF2|CITED2|ZNHIT1|LGR4	-2.8	Brown
Reactome Gene Sets	6	R-HSA-6796648	TP53 Regulates Transcription of DNA Repair Genes		-3.9	7.7	5.9	30182	62	381	6	1.6	0.64	1022|5432|5435|5437|5440|6921	CDK7|POLR2C|POLR2F|POLR2H|POLR2K|ELOC	-2.7	Brown
GO Biological Processes	19	GO:0071345	cellular response to cytokine stimulus	19_GO:0050896 response to stimulus	-3.9	2.4	4.4	30182	719	381	22	5.8	1.2	71|355|387|506|998|1660|1843|1906|2194|3460|3597|3716|4171|4501|6387|6428|6432|7494|7520|10365|10594|55198	ACTG1|FAS|RHOA|ATP5F1B|CDC42|DHX9|DUSP1|EDN1|FASN|IFNGR2|IL13RA1|JAK1|MCM2|MT1X|CXCL12|SRSF3|SRSF7|XBP1|XRCC5|KLF2|PRPF8|APPL2	-2.7	Brown
GO Biological Processes	19	GO:0034599	cellular response to oxidative stress	19_GO:0050896 response to stimulus	-3.8	3.9	4.9	30182	224	381	11	2.9	0.86	301|1906|2882|5111|5478|5562|5587|10105|10365|55829|84769	ANXA1|EDN1|GPX7|PCNA|PPIA|PRKAA1|PRKD1|PPIF|KLF2|SELENOS|MPV17L2	-2.7	Brown
GO Biological Processes	19	GO:0009792	embryo development ending in birth or egg hatching	19_GO:0032502 developmental process	-3.8	2.5	4.4	30182	670	381	21	5.5	1.2	1603|1906|1969|2182|3491|4763|5216|6615|6881|7048|8915|9871|10365|10370|10959|23509|26097|51639|51804|54888|115908	DAD1|EDN1|EPHA2|ACSL4|CCN1|NF1|PFN1|SNAI1|TAF10|TGFBR2|BCL10|SEC24D|KLF2|CITED2|TMED2|POFUT1|CHTOP|SF3B6|SIX4|NSUN2|CTHRC1	-2.7	Brown
GO Biological Processes	19	GO:0090114	COPII-coated vesicle budding	19_GO:0051179 localization	-3.8	9.9	6.4	30182	40	381	5	1.3	0.58	5861|9871|10484|10959|56681	RAB1A|SEC24D|SEC23A|TMED2|SAR1A	-2.7	Brown
Reactome Gene Sets	6	R-HSA-109582	Hemostasis		-3.8	2.6	4.4	30182	621	381	20	5.2	1.1	60|308|387|708|832|998|1278|2773|2787|4893|5216|5329|5478|5518|6717|7846|7873|11311|23428|139322	ACTB|ANXA5|RHOA|C1QBP|CAPZB|CDC42|COL1A2|GNAI3|GNG5|NRAS|PFN1|PLAUR|PPIA|PPP2R1A|SRI|TUBA1A|MANF|VPS45|SLC7A8|APOOL	-2.7	Brown
Reactome Gene Sets	6	R-HSA-1226099	Signaling by FGFR in disease		-3.8	7.5	5.9	30182	63	381	6	1.6	0.64	4893|5432|5435|5437|5440|22916	NRAS|POLR2C|POLR2F|POLR2H|POLR2K|NCBP2	-2.7	Brown
Canonical Pathways	11	M8	PID ENDOTHELIN PATHWAY		-3.8	7.5	5.9	30182	63	381	6	1.6	0.64	387|998|1278|1906|2773|6548	RHOA|CDC42|COL1A2|EDN1|GNAI3|SLC9A1	-2.7	Brown
GO Biological Processes	19	GO:1990542	mitochondrial transmembrane transport	19_GO:0051179 localization	-3.8	6.2	5.5	30182	90	381	7	1.8	0.69	6576|10166|10440|10452|25874|29074|134266	SLC25A1|SLC25A15|TIMM17A|TOMM40|MPC2|MRPL18|GRPEL2	-2.7	Brown
GO Biological Processes	19	GO:0051238	sequestering of metal ion	19_GO:0051179 localization	-3.8	14	7.1	30182	22	381	4	1	0.52	301|6717|55630|148867	ANXA1|SRI|SLC39A4|SLC30A7	-2.7	Brown
Reactome Gene Sets	6	R-HSA-71403	Citric acid cycle (TCA cycle)		-3.8	14	7.1	30182	22	381	4	1	0.52	1431|2271|4191|6390	CS|FH|MDH2|SDHB	-2.7	Brown
GO Biological Processes	19	GO:0048025	negative regulation of mRNA splicing, via spliceosome	19_GO:0048519 negative regulation of biological process	-3.8	14	7.1	30182	22	381	4	1	0.52	708|3181|3191|6432	C1QBP|HNRNPA2B1|HNRNPL|SRSF7	-2.7	Brown
Reactome Gene Sets	6	R-HSA-5205685	PINK1-PRKN Mediated Mitophagy		-3.8	14	7.1	30182	22	381	4	1	0.52	7416|10452|401505|100188893	VDAC1|TOMM40|TOMM5|TOMM6	-2.7	Brown
GO Biological Processes	19	GO:0030036	actin cytoskeleton organization	19_GO:0009987 cellular process	-3.8	2.7	4.5	30182	528	381	18	4.7	1.1	60|71|301|382|387|832|998|2017|4763|5048|5216|6624|9168|10094|10787|27032|51804|85369	ACTB|ACTG1|ANXA1|ARF6|RHOA|CAPZB|CDC42|CTTN|NF1|PAFAH1B1|PFN1|FSCN1|TMSB10|ARPC3|NCKAP1|ATP2C1|SIX4|STRIP1	-2.7	Brown
GO Biological Processes	19	GO:2000278	regulation of DNA biosynthetic process	19_GO:0008152 metabolic process	-3.8	5.2	5.3	30182	121	381	8	2.1	0.73	3181|4609|5111|5394|7203|7520|10576|10728	HNRNPA2B1|MYC|PCNA|EXOSC10|CCT3|XRCC5|CCT2|PTGES3	-2.7	Brown
Reactome Gene Sets	6	R-HSA-6798695	Neutrophil degranulation		-3.8	2.8	4.5	30182	482	381	17	4.5	1.1	387|3146|3312|3608|4893|5329|5478|6836|6993|7520|8655|10576|11010|25852|26578|55313|83716	RHOA|HMGB1|HSPA8|ILF2|NRAS|PLAUR|PPIA|SURF4|DYNLT1|XRCC5|DYNLL1|CCT2|GLIPR1|ARMC8|OSTF1|CPPED1|CRISPLD2	-2.7	Brown
GO Biological Processes	19	GO:0042776	proton motive force-driven mitochondrial ATP synthesis	19_GO:0008152 metabolic process	-3.8	7.4	5.8	30182	64	381	6	1.6	0.64	506|515|522|4701|6390|10476	ATP5F1B|ATP5PB|ATP5PF|NDUFA7|SDHB|ATP5PD	-2.7	Brown
CORUM	33	CORUM:2300	Profilin 2 complex		-3.8	26	8.6	30182	9	381	3	0.79	0.45	60|3312|10787	ACTB|HSPA8|NCKAP1	-2.7	Brown
GO Biological Processes	19	GO:0051051	negative regulation of transport	19_GO:0051179 localization	-3.8	2.8	4.5	30182	483	381	17	4.5	1.1	301|382|1407|1906|3146|4763|5587|6717|7416|10105|27236|51465|51569|55198|55829|255738|285381	ANXA1|ARF6|CRY1|EDN1|HMGB1|NF1|PRKD1|SRI|VDAC1|PPIF|ARFIP1|UBE2J1|UFM1|APPL2|SELENOS|PCSK9|DPH3	-2.7	Brown
GO Biological Processes	19	GO:0060627	regulation of vesicle-mediated transport	19_GO:0051179 localization	-3.8	2.7	4.4	30182	530	381	18	4.7	1.1	60|71|301|375|382|998|3146|4735|4905|5562|5587|6845|10188|11267|27032|27236|55198|255738	ACTB|ACTG1|ANXA1|ARF1|ARF6|CDC42|HMGB1|SEPTIN2|NSF|PRKAA1|PRKD1|VAMP7|TNK2|SNF8|ATP2C1|ARFIP1|APPL2|PCSK9	-2.7	Brown
GO Biological Processes	19	GO:0007420	brain development	19_GO:0032502 developmental process	-3.8	2.3	4.3	30182	777	381	23	6	1.2	60|372|387|515|522|998|1749|2746|2773|3397|4763|5048|6387|7048|7520|7846|8655|10247|51124|51569|54510|79969|81853	ACTB|ARCN1|RHOA|ATP5PB|ATP5PF|CDC42|DLX5|GLUD1|GNAI3|ID1|NF1|PAFAH1B1|CXCL12|TGFBR2|XRCC5|TUBA1A|DYNLL1|RIDA|IER3IP1|UFM1|PCDH18|ATAT1|TMEM14B	-2.7	Brown
Reactome Gene Sets	6	R-HSA-9675108	Nervous system development		-3.8	2.6	4.4	30182	578	381	19	5	1.1	60|71|387|998|1213|1969|1981|3312|4665|4893|5216|6387|6921|7846|9978|10094|22916|23129|103910	ACTB|ACTG1|RHOA|CDC42|CLTC|EPHA2|EIF4G1|HSPA8|NAB2|NRAS|PFN1|CXCL12|ELOC|TUBA1A|RBX1|ARPC3|NCBP2|PLXND1|MYL12B	-2.7	Brown
KEGG Pathway	24	hsa05200	Pathways in cancer		-3.8	2.7	4.4	30182	531	381	18	4.7	1.1	355|387|998|1906|2271|2773|2787|3460|3597|3716|4609|4616|4893|6387|6921|7048|8325|9978	FAS|RHOA|CDC42|EDN1|FH|GNAI3|GNG5|IFNGR2|IL13RA1|JAK1|MYC|GADD45B|NRAS|CXCL12|ELOC|TGFBR2|FZD8|RBX1	-2.7	Brown
GO Biological Processes	19	GO:0032271	regulation of protein polymerization	19_GO:0050789 regulation of biological process	-3.8	4.1	4.9	30182	191	381	10	2.6	0.82	382|387|832|2017|5216|9168|10094|10787|22919|93663	ARF6|RHOA|CAPZB|CTTN|PFN1|TMSB10|ARPC3|NCKAP1|MAPRE1|ARHGAP18	-2.7	Brown
KEGG Pathway	24	hsa04810	Regulation of actin cytoskeleton		-3.8	3.8	4.8	30182	229	381	11	2.9	0.86	60|71|387|998|4893|5216|6387|6548|10094|10787|103910	ACTB|ACTG1|RHOA|CDC42|NRAS|PFN1|CXCL12|SLC9A1|ARPC3|NCKAP1|MYL12B	-2.7	Brown
GO Biological Processes	19	GO:0006402	mRNA catabolic process	19_GO:0048519 negative regulation of biological process	-3.8	5.2	5.2	30182	123	381	8	2.1	0.73	5394|10247|11157|22916|25804|27257|51690|55149	EXOSC10|RIDA|LSM6|NCBP2|LSM4|LSM1|LSM7|MTPAP	-2.7	Brown
GO Biological Processes	19	GO:0071363	cellular response to growth factor stimulus	19_GO:0050896 response to stimulus	-3.7	2.8	4.4	30182	488	381	17	4.5	1.1	301|382|1278|1749|1906|2132|3164|3397|4692|5587|5606|7048|9141|10370|10979|55198|392255	ANXA1|ARF6|COL1A2|DLX5|EDN1|EXT2|NR4A1|ID1|NDN|PRKD1|MAP2K3|TGFBR2|PDCD5|CITED2|FERMT2|APPL2|GDF6	-2.6	Brown
WikiPathways	27	WP405	Eukaryotic transcription initiation		-3.7	9.4	6.2	30182	42	381	5	1.3	0.58	1022|5432|5435|5437|5440	CDK7|POLR2C|POLR2F|POLR2H|POLR2K	-2.6	Brown
GO Biological Processes	19	GO:0010591	regulation of lamellipodium assembly	19_GO:0050789 regulation of biological process	-3.7	9.4	6.2	30182	42	381	5	1.3	0.58	832|998|1969|6624|10787	CAPZB|CDC42|EPHA2|FSCN1|NCKAP1	-2.6	Brown
GO Biological Processes	19	GO:0006458	'de novo' protein folding	19_GO:0009987 cellular process	-3.7	9.4	6.2	30182	42	381	5	1.3	0.58	3312|3336|10576|10728|10808	HSPA8|HSPE1|CCT2|PTGES3|HSPH1	-2.6	Brown
Reactome Gene Sets	6	R-HSA-3928662	EPHB-mediated forward signaling		-3.7	9.4	6.2	30182	42	381	5	1.3	0.58	60|71|387|998|10094	ACTB|ACTG1|RHOA|CDC42|ARPC3	-2.6	Brown
KEGG Pathway	24	hsa04390	Hippo signaling pathway		-3.7	4.5	5	30182	157	381	9	2.4	0.78	60|71|3397|4609|5518|7048|8325|122786|392255	ACTB|ACTG1|ID1|MYC|PPP2R1A|TGFBR2|FZD8|FRMD6|GDF6	-2.6	Brown
GO Biological Processes	19	GO:0019318	hexose metabolic process	19_GO:0008152 metabolic process	-3.7	4.5	5	30182	157	381	9	2.4	0.78	1407|1737|4191|5562|6576|7355|23509|23516|27230	CRY1|DLAT|MDH2|PRKAA1|SLC25A1|SLC35A2|POFUT1|SLC39A14|SERP1	-2.6	Brown
GO Biological Processes	19	GO:0006914	autophagy	19_GO:0008152 metabolic process	-3.7	3.3	4.6	30182	311	381	13	3.4	0.93	1213|1407|3146|3312|5562|5861|7494|8406|11267|51375|51569|81876|128866	CLTC|CRY1|HMGB1|HSPA8|PRKAA1|RAB1A|XBP1|SRPX|SNF8|SNX7|UFM1|RAB1B|CHMP4B	-2.6	Brown
GO Biological Processes	19	GO:0061919	process utilizing autophagic mechanism	19_GO:0009987 cellular process	-3.7	3.3	4.6	30182	311	381	13	3.4	0.93	1213|1407|3146|3312|5562|5861|7494|8406|11267|51375|51569|81876|128866	CLTC|CRY1|HMGB1|HSPA8|PRKAA1|RAB1A|XBP1|SRPX|SNF8|SNX7|UFM1|RAB1B|CHMP4B	-2.6	Brown
GO Biological Processes	19	GO:2001020	regulation of response to DNA damage stimulus	19_GO:0050896 response to stimulus	-3.7	3.3	4.6	30182	311	381	13	3.4	0.93	60|1407|1660|3146|4609|5111|6387|6615|6881|7334|9275|10467|56943	ACTB|CRY1|DHX9|HMGB1|MYC|PCNA|CXCL12|SNAI1|TAF10|UBE2N|BCL7B|ZNHIT1|ENY2	-2.6	Brown
GO Biological Processes	19	GO:0007097	nuclear migration	19_GO:0051179 localization	-3.7	14	6.9	30182	23	381	4	1	0.52	998|4000|5048|84823	CDC42|LMNA|PAFAH1B1|LMNB2	-2.6	Brown
CORUM	33	CORUM:5615	Emerin complex 52		-3.7	14	6.9	30182	23	381	4	1	0.52	60|708|3191|8539	ACTB|C1QBP|HNRNPL|API5	-2.6	Brown
GO Biological Processes	19	GO:0032535	regulation of cellular component size	19_GO:0065007 biological regulation	-3.7	3.1	4.6	30182	354	381	14	3.7	0.96	382|387|832|1874|1906|2017|5048|5216|6387|9168|10094|10787|51334|93663	ARF6|RHOA|CAPZB|E2F4|EDN1|CTTN|PAFAH1B1|PFN1|CXCL12|TMSB10|ARPC3|NCKAP1|PRR16|ARHGAP18	-2.6	Brown
GO Biological Processes	19	GO:0046034	ATP metabolic process	19_GO:0008152 metabolic process	-3.7	4.5	5	30182	158	381	9	2.4	0.78	506|515|518|522|3312|4701|6390|9605|10476	ATP5F1B|ATP5PB|ATP5MC3|ATP5PF|HSPA8|NDUFA7|SDHB|VPS9D1|ATP5PD	-2.6	Brown
GO Biological Processes	19	GO:0000245	spliceosomal complex assembly	19_GO:0008152 metabolic process	-3.7	5.9	5.4	30182	94	381	7	1.8	0.69	6426|6627|6635|6636|10262|51639|84844	SRSF1|SNRPA1|SNRPE|SNRPF|SF3B4|SF3B6|PHF5A	-2.6	Brown
WikiPathways	27	WP2882	Nuclear receptors meta-pathway		-3.7	3.3	4.6	30182	314	381	13	3.4	0.93	1969|2194|2289|4609|4616|6397|7048|10728|23516|25800|55630|91252|114134	EPHA2|FASN|FKBP5|MYC|GADD45B|SEC14L1|TGFBR2|PTGES3|SLC39A14|SLC39A6|SLC39A4|SLC39A13|SLC2A13	-2.6	Brown
GO Biological Processes	19	GO:0016197	endosomal transport	19_GO:0051179 localization	-3.7	3.7	4.7	30182	233	381	11	2.9	0.86	382|400|1213|10807|11267|23484|51026|51375|55353|128866|150368	ARF6|ARL1|CLTC|ENTR1|SNF8|LEPROTL1|GOLT1B|SNX7|LAPTM4B|CHMP4B|PHETA2	-2.6	Brown
Canonical Pathways	11	M53	PID INTEGRIN3 PATHWAY		-3.7	9.2	6.1	30182	43	381	5	1.3	0.58	1278|3146|3491|5329|7048	COL1A2|HMGB1|CCN1|PLAUR|TGFBR2	-2.6	Brown
Reactome Gene Sets	6	R-HSA-168325	Viral Messenger RNA Synthesis		-3.7	9.2	6.1	30182	43	381	5	1.3	0.58	5432|5435|5437|5440|81929	POLR2C|POLR2F|POLR2H|POLR2K|SEH1L	-2.6	Brown
GO Biological Processes	19	GO:0071806	protein transmembrane transport	19_GO:0051179 localization	-3.7	7.1	5.6	30182	67	381	6	1.6	0.64	9697|10440|10452|10952|23480|134266	TRAM2|TIMM17A|TOMM40|SEC61B|SEC61G|GRPEL2	-2.6	Brown
GO Biological Processes	19	GO:2000027	regulation of animal organ morphogenesis	19_GO:0032502 developmental process	-3.7	5	5.1	30182	126	381	8	2.1	0.73	387|998|1906|9500|10370|51804|55366|115908	RHOA|CDC42|EDN1|MAGED1|CITED2|SIX4|LGR4|CTHRC1	-2.6	Brown
GO Biological Processes	19	GO:0051052	regulation of DNA metabolic process	19_GO:0008152 metabolic process	-3.7	2.6	4.3	30182	541	381	18	4.7	1.1	60|1660|3146|3181|3399|4171|4609|5111|5394|5518|6881|7203|7334|7520|9275|10576|10728|56943	ACTB|DHX9|HMGB1|HNRNPA2B1|ID3|MCM2|MYC|PCNA|EXOSC10|PPP2R1A|TAF10|CCT3|UBE2N|XRCC5|BCL7B|CCT2|PTGES3|ENY2	-2.6	Brown
GO Biological Processes	19	GO:0008015	blood circulation	19_GO:0032501 multicellular organismal process	-3.7	2.9	4.5	30182	403	381	15	3.9	1	387|476|781|998|1278|1874|1906|2132|5606|6387|6548|10365|10979|11117|57835	RHOA|ATP1A1|CACNA2D1|CDC42|COL1A2|E2F4|EDN1|EXT2|MAP2K3|CXCL12|SLC9A1|KLF2|FERMT2|EMILIN1|SLC4A5	-2.6	Brown
GO Biological Processes	19	GO:0043632	modification-dependent macromolecule catabolic process	19_GO:0008152 metabolic process	-3.7	2.5	4.3	30182	591	381	19	5	1.1	5394|6921|7334|7494|7993|9690|9709|9867|9978|10613|10952|11267|25852|51465|54442|55829|80267|84447|128866	EXOSC10|ELOC|UBE2N|XBP1|UBXN8|UBE3C|HERPUD1|PJA2|RBX1|ERLIN1|SEC61B|SNF8|ARMC8|UBE2J1|KCTD5|SELENOS|EDEM3|SYVN1|CHMP4B	-2.6	Brown
WikiPathways	27	WP4595	Urea cycle and associated pathways		-3.7	13	6.8	30182	24	381	4	1	0.52	2271|2746|4191|10166	FH|GLUD1|MDH2|SLC25A15	-2.6	Brown
Reactome Gene Sets	6	R-HSA-203927	MicroRNA (miRNA) biogenesis		-3.7	13	6.8	30182	24	381	4	1	0.52	5432|5435|5437|5440	POLR2C|POLR2F|POLR2H|POLR2K	-2.6	Brown
GO Biological Processes	19	GO:0050686	negative regulation of mRNA processing	19_GO:0048519 negative regulation of biological process	-3.7	13	6.8	30182	24	381	4	1	0.52	708|3181|3191|6432	C1QBP|HNRNPA2B1|HNRNPL|SRSF7	-2.6	Brown
Reactome Gene Sets	6	R-HSA-425410	Metal ion SLC transporters		-3.7	13	6.8	30182	24	381	4	1	0.52	23516|25800|55630|64924	SLC39A14|SLC39A6|SLC39A4|SLC30A5	-2.6	Brown
CORUM	33	CORUM:103	RNA polymerase II holoenzyme complex		-3.7	13	6.8	30182	24	381	4	1	0.52	5432|5435|5437|5440	POLR2C|POLR2F|POLR2H|POLR2K	-2.6	Brown
Reactome Gene Sets	6	R-HSA-111367	SLBP independent Processing of Histone Pre-mRNAs		-3.6	24	8.1	30182	10	381	3	0.79	0.45	6635|6636|22916	SNRPE|SNRPF|NCBP2	-2.6	Brown
GO Biological Processes	19	GO:0006591	ornithine metabolic process	19_GO:0008152 metabolic process	-3.6	24	8.1	30182	10	381	3	0.79	0.45	4953|5832|51582	ODC1|ALDH18A1|AZIN1	-2.6	Brown
CORUM	33	CORUM:86	NUMAC complex (nucleosomal methylation activator complex)		-3.6	24	8.1	30182	10	381	3	0.79	0.45	60|10498|57410	ACTB|CARM1|SCYL1	-2.6	Brown
Reactome Gene Sets	6	R-HSA-442380	Zinc influx into cells by the SLC39 gene family		-3.6	24	8.1	30182	10	381	3	0.79	0.45	23516|25800|55630	SLC39A14|SLC39A6|SLC39A4	-2.6	Brown
Reactome Gene Sets	6	R-HSA-390450	Folding of actin by CCT/TriC		-3.6	24	8.1	30182	10	381	3	0.79	0.45	60|7203|10576	ACTB|CCT3|CCT2	-2.6	Brown
GO Biological Processes	19	GO:0006828	manganese ion transport	19_GO:0051179 localization	-3.6	24	8.1	30182	10	381	3	0.79	0.45	23516|27032|55858	SLC39A14|ATP2C1|TMEM165	-2.6	Brown
GO Biological Processes	19	GO:0071421	manganese ion transmembrane transport	19_GO:0051179 localization	-3.6	24	8.1	30182	10	381	3	0.79	0.45	23516|27032|55858	SLC39A14|ATP2C1|TMEM165	-2.6	Brown
CORUM	33	CORUM:6131	SELK multiprotein complex		-3.6	24	8.1	30182	10	381	3	0.79	0.45	3703|6184|55829	STT3A|RPN1|SELENOS	-2.6	Brown
WikiPathways	27	WP314	Fas ligand pathway and stress induction of heat shock proteins		-3.6	9	6	30182	44	381	5	1.3	0.58	60|71|355|4000|84823	ACTB|ACTG1|FAS|LMNA|LMNB2	-2.6	Brown
Reactome Gene Sets	6	R-HSA-3700989	Transcriptional Regulation by TP53		-3.6	3.1	4.5	30182	362	381	14	3.7	0.96	355|1022|1351|1874|5111|5432|5435|5437|5440|5518|5562|6881|6921|10498	FAS|CDK7|COX8A|E2F4|PCNA|POLR2C|POLR2F|POLR2H|POLR2K|PPP2R1A|PRKAA1|TAF10|ELOC|CARM1	-2.6	Brown
GO Biological Processes	19	GO:0070301	cellular response to hydrogen peroxide	19_GO:0050896 response to stimulus	-3.6	6.9	5.5	30182	69	381	6	1.6	0.64	301|1906|5111|5562|10105|10365	ANXA1|EDN1|PCNA|PRKAA1|PPIF|KLF2	-2.6	Brown
GO Biological Processes	19	GO:0010498	proteasomal protein catabolic process	19_GO:0008152 metabolic process	-3.6	3	4.4	30182	364	381	14	3.7	0.96	7494|7993|9709|9867|9978|10613|10952|25852|51465|54442|55768|55829|80267|84447	XBP1|UBXN8|HERPUD1|PJA2|RBX1|ERLIN1|SEC61B|ARMC8|UBE2J1|KCTD5|NGLY1|SELENOS|EDEM3|SYVN1	-2.5	Brown
GO Biological Processes	19	GO:0060349	bone morphogenesis	19_GO:0032502 developmental process	-3.6	5.7	5.2	30182	98	381	7	1.8	0.69	1749|2132|4665|7048|10370|22856|54928	DLX5|EXT2|NAB2|TGFBR2|CITED2|CHSY1|BPNT2	-2.5	Brown
GO Biological Processes	19	GO:0043009	chordate embryonic development	19_GO:0032502 developmental process	-3.6	2.4	4.2	30182	648	381	20	5.2	1.1	1603|1906|1969|3491|4763|5216|6615|6881|7048|8915|9871|10365|10370|10959|23509|26097|51639|51804|54888|115908	DAD1|EDN1|EPHA2|CCN1|NF1|PFN1|SNAI1|TAF10|TGFBR2|BCL10|SEC24D|KLF2|CITED2|TMED2|POFUT1|CHTOP|SF3B6|SIX4|NSUN2|CTHRC1	-2.5	Brown
GO Biological Processes	19	GO:0030307	positive regulation of cell growth	19_GO:0040007 growth	-3.6	4.3	4.9	30182	164	381	9	2.4	0.78	387|998|1906|1981|1982|5048|6387|6548|10591	RHOA|CDC42|EDN1|EIF4G1|EIF4G2|PAFAH1B1|CXCL12|SLC9A1|DNPH1	-2.5	Brown
Canonical Pathways	11	M12	PID RHOA PATHWAY		-3.6	8.8	5.9	30182	45	381	5	1.3	0.58	387|998|3491|5606|6548	RHOA|CDC42|CCN1|MAP2K3|SLC9A1	-2.5	Brown
Reactome Gene Sets	6	R-HSA-5617833	Cilium Assembly		-3.6	3.9	4.7	30182	201	381	10	2.6	0.82	378|4735|5048|5518|7203|7846|8655|10576|22919|79969	ARF4|SEPTIN2|PAFAH1B1|PPP2R1A|CCT3|TUBA1A|DYNLL1|CCT2|MAPRE1|ATAT1	-2.5	Brown
GO Biological Processes	19	GO:0032527	protein exit from endoplasmic reticulum	19_GO:0051179 localization	-3.6	13	6.6	30182	25	381	4	1	0.52	9709|10952|55829|84447	HERPUD1|SEC61B|SELENOS|SYVN1	-2.5	Brown
GO Biological Processes	19	GO:0030163	protein catabolic process	19_GO:0008152 metabolic process	-3.6	2.3	4.1	30182	753	381	22	5.8	1.2	3312|6921|7334|7494|7993|9690|9709|9867|9978|10072|10613|10952|11267|25852|51465|54442|55768|55829|80267|84447|128866|255738	HSPA8|ELOC|UBE2N|XBP1|UBXN8|UBE3C|HERPUD1|PJA2|RBX1|DPP3|ERLIN1|SEC61B|SNF8|ARMC8|UBE2J1|KCTD5|NGLY1|SELENOS|EDEM3|SYVN1|CHMP4B|PCSK9	-2.5	Brown
Reactome Gene Sets	6	R-HSA-422475	Axon guidance		-3.6	2.6	4.2	30182	553	381	18	4.7	1.1	60|71|387|998|1213|1969|1981|3312|4893|5216|6387|6921|7846|9978|10094|22916|23129|103910	ACTB|ACTG1|RHOA|CDC42|CLTC|EPHA2|EIF4G1|HSPA8|NRAS|PFN1|CXCL12|ELOC|TUBA1A|RBX1|ARPC3|NCBP2|PLXND1|MYL12B	-2.5	Brown
GO Biological Processes	19	GO:0001889	liver development	19_GO:0032502 developmental process	-3.6	4.8	5	30182	131	381	8	2.1	0.73	301|382|4763|5111|6881|7494|10370|255738	ANXA1|ARF6|NF1|PCNA|TAF10|XBP1|CITED2|PCSK9	-2.5	Brown
GO Biological Processes	19	GO:0006417	regulation of translation	19_GO:0008152 metabolic process	-3.6	2.7	4.3	30182	506	381	17	4.5	1.1	387|708|1660|1981|1982|3191|9451|10247|10657|10959|22916|27230|27257|51334|51714|84769|285381	RHOA|C1QBP|DHX9|EIF4G1|EIF4G2|HNRNPL|EIF2AK3|RIDA|KHDRBS1|TMED2|NCBP2|SERP1|LSM1|PRR16|SELENOT|MPV17L2|DPH3	-2.5	Brown
CORUM	33	CORUM:2825	BRCA1-RNA polymerase II complex		-3.5	12	6.5	30182	26	381	4	1	0.52	5432|5435|5437|5440	POLR2C|POLR2F|POLR2H|POLR2K	-2.5	Brown
Reactome Gene Sets	6	R-HSA-77588	SLBP Dependent Processing of Replication-Dependent Histone Pre-mRNAs		-3.5	22	7.7	30182	11	381	3	0.79	0.45	6635|6636|22916	SNRPE|SNRPF|NCBP2	-2.5	Brown
GO Biological Processes	19	GO:1902415	regulation of mRNA binding	19_GO:0065007 biological regulation	-3.5	22	7.7	30182	11	381	3	0.79	0.45	1981|3191|10498	EIF4G1|HNRNPL|CARM1	-2.5	Brown
Reactome Gene Sets	6	R-HSA-196025	Formation of annular gap junctions		-3.5	22	7.7	30182	11	381	3	0.79	0.45	60|71|1213	ACTB|ACTG1|CLTC	-2.5	Brown
GO Biological Processes	19	GO:0071044	histone mRNA catabolic process	19_GO:0048519 negative regulation of biological process	-3.5	22	7.7	30182	11	381	3	0.79	0.45	5394|27257|55149	EXOSC10|LSM1|MTPAP	-2.5	Brown
GO Biological Processes	19	GO:2001241	positive regulation of extrinsic apoptotic signaling pathway in absence of ligand	19_GO:0023052 signaling	-3.5	22	7.7	30182	11	381	3	0.79	0.45	4763|5518|8406	NF1|PPP2R1A|SRPX	-2.5	Brown
GO Biological Processes	19	GO:0051972	regulation of telomerase activity	19_GO:0008152 metabolic process	-3.5	8.4	5.8	30182	47	381	5	1.3	0.58	3181|4609|7520|10576|10728	HNRNPA2B1|MYC|XRCC5|CCT2|PTGES3	-2.5	Brown
Reactome Gene Sets	6	R-HSA-166520	Signaling by NTRKs		-3.5	4.7	4.9	30182	134	381	8	2.1	0.73	387|1213|1848|3397|3399|4665|4893|5518	RHOA|CLTC|DUSP6|ID1|ID3|NAB2|NRAS|PPP2R1A	-2.5	Brown
GO Biological Processes	19	GO:0061008	hepaticobiliary system development	19_GO:0032502 developmental process	-3.5	4.7	4.9	30182	134	381	8	2.1	0.73	301|382|4763|5111|6881|7494|10370|255738	ANXA1|ARF6|NF1|PCNA|TAF10|XBP1|CITED2|PCSK9	-2.5	Brown
GO Biological Processes	19	GO:0000278	mitotic cell cycle	19_GO:0009987 cellular process	-3.5	2.5	4.1	30182	610	381	19	5	1.1	375|387|1213|1874|4171|4609|5048|5111|5518|6881|6993|7846|10385|10657|22919|55270|56984|81929|128866	ARF1|RHOA|CLTC|E2F4|MCM2|MYC|PAFAH1B1|PCNA|PPP2R1A|TAF10|DYNLT1|TUBA1A|BTN2A2|KHDRBS1|MAPRE1|NUDT15|PSMG2|SEH1L|CHMP4B	-2.5	Brown
Reactome Gene Sets	6	R-HSA-69278	Cell Cycle, Mitotic		-3.5	2.5	4.2	30182	561	381	18	4.7	1.1	1022|1874|4000|4171|4609|5048|5111|5518|5861|5862|7846|8655|9978|22919|26003|81876|81929|128866	CDK7|E2F4|LMNA|MCM2|MYC|PAFAH1B1|PCNA|PPP2R1A|RAB1A|RAB2A|TUBA1A|DYNLL1|RBX1|MAPRE1|GORASP2|RAB1B|SEH1L|CHMP4B	-2.5	Brown
GO Biological Processes	19	GO:0006612	protein targeting to membrane	19_GO:0051179 localization	-3.5	5.4	5.1	30182	102	381	7	1.8	0.69	6734|6746|9697|10952|23204|23480|128866	SRPRA|SSR2|TRAM2|SEC61B|ARL6IP1|SEC61G|CHMP4B	-2.5	Brown
GO Biological Processes	19	GO:0050678	regulation of epithelial cell proliferation	19_GO:0050789 regulation of biological process	-3.5	2.8	4.3	30182	419	381	15	3.9	1	998|1749|3146|3164|3397|4609|4763|4893|5587|6387|7494|9500|10247|51804|56005	CDC42|DLX5|HMGB1|NR4A1|ID1|MYC|NF1|NRAS|PRKD1|CXCL12|XBP1|MAGED1|RIDA|SIX4|MYDGF	-2.5	Brown
GO Biological Processes	19	GO:0043462	regulation of ATP-dependent activity	19_GO:0065007 biological regulation	-3.5	6.5	5.3	30182	73	381	6	1.6	0.64	1660|4171|5216|10105|10598|26097	DHX9|MCM2|PFN1|PPIF|AHSA1|CHTOP	-2.5	Brown
GO Biological Processes	19	GO:0007507	heart development	19_GO:0032502 developmental process	-3.5	2.5	4.2	30182	562	381	18	4.7	1.1	387|998|1906|3399|3491|4000|4763|5111|5606|6548|6615|6717|7048|10370|10959|11117|23129|23509	RHOA|CDC42|EDN1|ID3|CCN1|LMNA|NF1|PCNA|MAP2K3|SLC9A1|SNAI1|SRI|TGFBR2|CITED2|TMED2|EMILIN1|PLXND1|POFUT1	-2.5	Brown
GO Biological Processes	19	GO:0005975	carbohydrate metabolic process	19_GO:0008152 metabolic process	-3.5	2.7	4.2	30182	467	381	16	4.2	1	1407|1431|1737|2132|3612|4191|5562|6576|7355|10728|22934|23509|23516|27230|54928|80267	CRY1|CS|DLAT|EXT2|IMPA1|MDH2|PRKAA1|SLC25A1|SLC35A2|PTGES3|RPIA|POFUT1|SLC39A14|SERP1|BPNT2|EDEM3	-2.4	Brown
GO Biological Processes	19	GO:0010950	positive regulation of endopeptidase activity	19_GO:0048518 positive regulation of biological process	-3.5	4.2	4.7	30182	171	381	9	2.4	0.78	355|387|3146|3336|3491|4609|8915|9141|9451	FAS|RHOA|HMGB1|HSPE1|CCN1|MYC|BCL10|PDCD5|EIF2AK3	-2.4	Brown
GO Biological Processes	19	GO:0001101	response to acid chemical	19_GO:0050896 response to stimulus	-3.5	4.7	4.8	30182	136	381	8	2.1	0.73	387|1278|1906|5111|7494|7846|10365|54675	RHOA|COL1A2|EDN1|PCNA|XBP1|TUBA1A|KLF2|CRLS1	-2.4	Brown
GO Biological Processes	19	GO:0051647	nucleus localization	19_GO:0051179 localization	-3.5	12	6.3	30182	27	381	4	1	0.52	998|4000|5048|84823	CDC42|LMNA|PAFAH1B1|LMNB2	-2.4	Brown
Reactome Gene Sets	6	R-HSA-76066	RNA Polymerase III Transcription Initiation From Type 2 Promoter		-3.5	12	6.3	30182	27	381	4	1	0.52	5435|5437|5440|112495	POLR2F|POLR2H|POLR2K|GTF3C6	-2.4	Brown
GO Biological Processes	19	GO:0002063	chondrocyte development	19_GO:0032502 developmental process	-3.5	12	6.3	30182	27	381	4	1	0.52	7048|9451|22856|54928	TGFBR2|EIF2AK3|CHSY1|BPNT2	-2.4	Brown
GO Biological Processes	19	GO:2000573	positive regulation of DNA biosynthetic process	19_GO:0048518 positive regulation of biological process	-3.5	6.4	5.3	30182	74	381	6	1.6	0.64	4609|5111|7203|7520|10576|10728	MYC|PCNA|CCT3|XRCC5|CCT2|PTGES3	-2.4	Brown
GO Biological Processes	19	GO:0072655	establishment of protein localization to mitochondrion	19_GO:0051179 localization	-3.5	6.4	5.3	30182	74	381	6	1.6	0.64	10440|10452|10953|134266|401505|100188893	TIMM17A|TOMM40|TOMM34|GRPEL2|TOMM5|TOMM6	-2.4	Brown
GO Biological Processes	19	GO:0030855	epithelial cell differentiation	19_GO:0032502 developmental process	-3.5	2.4	4.1	30182	615	381	19	5	1.1	301|387|998|1749|1874|1969|2194|3189|3399|5048|5111|5420|6881|7416|10365|10591|25932|57835|122786	ANXA1|RHOA|CDC42|DLX5|E2F4|EPHA2|FASN|HNRNPH3|ID3|PAFAH1B1|PCNA|PODXL|TAF10|VDAC1|KLF2|DNPH1|CLIC4|SLC4A5|FRMD6	-2.4	Brown
GO Biological Processes	19	GO:0051235	maintenance of location	19_GO:0051179 localization	-3.4	4.1	4.7	30182	172	381	9	2.4	0.78	301|1407|5048|6717|9168|11079|23568|55630|148867	ANXA1|CRY1|PAFAH1B1|SRI|TMSB10|RER1|ARL2BP|SLC39A4|SLC30A7	-2.4	Brown
GO Biological Processes	19	GO:0110020	regulation of actomyosin structure organization	19_GO:0050789 regulation of biological process	-3.4	5.3	5	30182	104	381	7	1.8	0.69	71|387|998|1906|5216|6548|10979	ACTG1|RHOA|CDC42|EDN1|PFN1|SLC9A1|FERMT2	-2.4	Brown
GO Biological Processes	19	GO:0009914	hormone transport	19_GO:0051179 localization	-3.4	5.3	5	30182	104	381	7	1.8	0.69	301|1906|5861|23428|27230|51714|140606	ANXA1|EDN1|RAB1A|SLC7A8|SERP1|SELENOT|SELENOM	-2.4	Brown
GO Biological Processes	19	GO:0000165	MAPK cascade	19_GO:0023052 signaling	-3.4	3.8	4.6	30182	210	381	10	2.6	0.82	1848|1906|3735|4609|4763|4893|5048|5606|9978|10385	DUSP6|EDN1|KARS1|MYC|NF1|NRAS|PAFAH1B1|MAP2K3|RBX1|BTN2A2	-2.4	Brown
GO Biological Processes	19	GO:0061041	regulation of wound healing	19_GO:0050896 response to stimulus	-3.4	4.6	4.8	30182	137	381	8	2.1	0.73	71|301|1906|5329|7494|10979|11117|51330	ACTG1|ANXA1|EDN1|PLAUR|XBP1|FERMT2|EMILIN1|TNFRSF12A	-2.4	Brown
GO Biological Processes	19	GO:0046887	positive regulation of hormone secretion	19_GO:0051179 localization	-3.4	4.6	4.8	30182	137	381	8	2.1	0.73	1906|2182|2746|6717|6845|25874|27230|51714	EDN1|ACSL4|GLUD1|SRI|VAMP7|MPC2|SERP1|SELENOT	-2.4	Brown
GO Biological Processes	19	GO:0033044	regulation of chromosome organization	19_GO:0050789 regulation of biological process	-3.4	3.5	4.5	30182	250	381	11	2.9	0.86	60|1843|3181|4171|4609|5394|7203|7520|9275|10576|56984	ACTB|DUSP1|HNRNPA2B1|MCM2|MYC|EXOSC10|CCT3|XRCC5|BCL7B|CCT2|PSMG2	-2.4	Brown
Reactome Gene Sets	6	R-HSA-72766	Translation		-3.4	3.3	4.4	30182	292	381	12	3.1	0.89	1981|3035|3735|6184|6734|6746|10952|11222|23480|28972|29074|60559	EIF4G1|HARS1|KARS1|RPN1|SRPRA|SSR2|SEC61B|MRPL3|SEC61G|SPCS1|MRPL18|SPCS3	-2.4	Brown
GO Biological Processes	19	GO:0043549	regulation of kinase activity	19_GO:0008152 metabolic process	-3.4	2.3	4	30182	720	381	21	5.5	1.2	60|387|998|1022|1843|1906|1969|3491|4616|4665|4763|5478|5587|5606|7048|7520|8325|9500|10920|10979|133619	ACTB|RHOA|CDC42|CDK7|DUSP1|EDN1|EPHA2|CCN1|GADD45B|NAB2|NF1|PPIA|PRKD1|MAP2K3|TGFBR2|XRCC5|FZD8|MAGED1|COPS8|FERMT2|PRRC1	-2.4	Brown
GO Biological Processes	19	GO:0030838	positive regulation of actin filament polymerization	19_GO:0048518 positive regulation of biological process	-3.4	8.1	5.6	30182	49	381	5	1.3	0.58	382|387|2017|5216|10787	ARF6|RHOA|CTTN|PFN1|NCKAP1	-2.4	Brown
GO Biological Processes	19	GO:0034198	cellular response to amino acid starvation	19_GO:0050896 response to stimulus	-3.4	8.1	5.6	30182	49	381	5	1.3	0.58	355|3191|5587|9451|81929	FAS|HNRNPL|PRKD1|EIF2AK3|SEH1L	-2.4	Brown
GO Biological Processes	19	GO:0006511	ubiquitin-dependent protein catabolic process	19_GO:0008152 metabolic process	-3.4	2.5	4.1	30182	569	381	18	4.7	1.1	6921|7334|7494|7993|9690|9709|9867|9978|10613|10952|11267|25852|51465|54442|55829|80267|84447|128866	ELOC|UBE2N|XBP1|UBXN8|UBE3C|HERPUD1|PJA2|RBX1|ERLIN1|SEC61B|SNF8|ARMC8|UBE2J1|KCTD5|SELENOS|EDEM3|SYVN1|CHMP4B	-2.4	Brown
GO Biological Processes	19	GO:0040008	regulation of growth	19_GO:0040007 growth	-3.4	2.4	4.1	30182	621	381	19	5	1.1	387|998|1848|1906|1981|1982|2017|4501|5048|5518|6387|6548|7048|10370|10516|10591|27230|29967|51804	RHOA|CDC42|DUSP6|EDN1|EIF4G1|EIF4G2|CTTN|MT1X|PAFAH1B1|PPP2R1A|CXCL12|SLC9A1|TGFBR2|CITED2|FBLN5|DNPH1|SERP1|LRP12|SIX4	-2.4	Brown
Reactome Gene Sets	6	R-HSA-76061	RNA Polymerase III Transcription Initiation From Type 1 Promoter		-3.4	11	6.2	30182	28	381	4	1	0.52	5435|5437|5440|112495	POLR2F|POLR2H|POLR2K|GTF3C6	-2.4	Brown
Canonical Pathways	11	M163	PID LIS1 PATHWAY		-3.4	11	6.2	30182	28	381	4	1	0.52	387|998|5048|6993	RHOA|CDC42|PAFAH1B1|DYNLT1	-2.4	Brown
Reactome Gene Sets	6	R-HSA-190873	Gap junction degradation		-3.4	20	7.4	30182	12	381	3	0.79	0.45	60|71|1213	ACTB|ACTG1|CLTC	-2.4	Brown
GO Biological Processes	19	GO:0007008	outer mitochondrial membrane organization	19_GO:0009987 cellular process	-3.4	20	7.4	30182	12	381	3	0.79	0.45	10452|401505|100188893	TOMM40|TOMM5|TOMM6	-2.4	Brown
GO Biological Processes	19	GO:0061307	cardiac neural crest cell differentiation involved in heart development	19_GO:0032502 developmental process	-3.4	20	7.4	30182	12	381	3	0.79	0.45	998|1906|10370	CDC42|EDN1|CITED2	-2.4	Brown
GO Biological Processes	19	GO:0045040	protein insertion into mitochondrial outer membrane	19_GO:0051179 localization	-3.4	20	7.4	30182	12	381	3	0.79	0.45	10452|401505|100188893	TOMM40|TOMM5|TOMM6	-2.4	Brown
GO Biological Processes	19	GO:0061308	cardiac neural crest cell development involved in heart development	19_GO:0032502 developmental process	-3.4	20	7.4	30182	12	381	3	0.79	0.45	998|1906|10370	CDC42|EDN1|CITED2	-2.4	Brown
GO Biological Processes	19	GO:0006900	vesicle budding from membrane	19_GO:0051179 localization	-3.4	6.3	5.2	30182	76	381	6	1.6	0.64	5861|9871|10484|10959|56681|128866	RAB1A|SEC24D|SEC23A|TMED2|SAR1A|CHMP4B	-2.4	Brown
GO Biological Processes	19	GO:0010632	regulation of epithelial cell migration	19_GO:0040011 locomotion	-3.4	3.2	4.3	30182	295	381	12	3.1	0.89	301|382|387|506|1906|1969|3146|4763|5216|5587|5606|7048	ANXA1|ARF6|RHOA|ATP5F1B|EDN1|EPHA2|HMGB1|NF1|PFN1|PRKD1|MAP2K3|TGFBR2	-2.4	Brown
KEGG Pathway	24	hsa00510	N-Glycan biosynthesis		-3.4	7.9	5.5	30182	50	381	5	1.3	0.58	1603|3703|6184|7991|8818	DAD1|STT3A|RPN1|TUSC3|DPM2	-2.4	Brown
GO Biological Processes	19	GO:0051276	chromosome organization	19_GO:0009987 cellular process	-3.4	2.7	4.1	30182	477	381	16	4.2	1	301|387|1660|3146|3181|4171|4609|5111|5518|7520|8520|10728|22919|54433|81929|128866	ANXA1|RHOA|DHX9|HMGB1|HNRNPA2B1|MCM2|MYC|PCNA|PPP2R1A|XRCC5|HAT1|PTGES3|MAPRE1|GAR1|SEH1L|CHMP4B	-2.4	Brown
GO Biological Processes	19	GO:1901888	regulation of cell junction assembly	19_GO:0050789 regulation of biological process	-3.4	3.7	4.5	30182	214	381	10	2.6	0.82	71|382|387|1969|1981|6548|6615|10979|51804|78999	ACTG1|ARF6|RHOA|EPHA2|EIF4G1|SLC9A1|SNAI1|FERMT2|SIX4|LRFN4	-2.4	Brown
GO Biological Processes	19	GO:0010634	positive regulation of epithelial cell migration	19_GO:0040011 locomotion	-3.4	4.1	4.6	30182	176	381	9	2.4	0.78	301|382|506|1906|3146|5216|5587|5606|7048	ANXA1|ARF6|ATP5F1B|EDN1|HMGB1|PFN1|PRKD1|MAP2K3|TGFBR2	-2.4	Brown
GO Biological Processes	19	GO:0051099	positive regulation of binding	19_GO:0065007 biological regulation	-3.4	4.1	4.6	30182	176	381	9	2.4	0.78	1660|1981|3146|3191|5329|22919|23129|115908|285381	DHX9|EIF4G1|HMGB1|HNRNPL|PLAUR|MAPRE1|PLXND1|CTHRC1|DPH3	-2.4	Brown
GO Biological Processes	19	GO:0046822	regulation of nucleocytoplasmic transport	19_GO:0051179 localization	-3.4	5.2	4.9	30182	107	381	7	1.8	0.69	1660|4763|5587|10657|22916|51569|54888	DHX9|NF1|PRKD1|KHDRBS1|NCBP2|UFM1|NSUN2	-2.4	Brown
WikiPathways	27	WP4949	16p11.2 proximal deletion syndrome		-3.4	6.2	5.1	30182	77	381	6	1.6	0.64	5111|5518|5606|7203|9989|10576	PCNA|PPP2R1A|MAP2K3|CCT3|PPP4R1|CCT2	-2.4	Brown
WikiPathways	27	WP4321	Thermogenesis		-3.3	5.1	4.9	30182	108	381	7	1.8	0.69	60|71|2182|4893|5562|5606|64764	ACTB|ACTG1|ACSL4|NRAS|PRKAA1|MAP2K3|CREB3L2	-2.4	Brown
GO Biological Processes	19	GO:0032231	regulation of actin filament bundle assembly	19_GO:0050789 regulation of biological process	-3.3	5.1	4.9	30182	108	381	7	1.8	0.69	71|387|998|3397|5216|6548|10979	ACTG1|RHOA|CDC42|ID1|PFN1|SLC9A1|FERMT2	-2.4	Brown
GO Biological Processes	19	GO:2001238	positive regulation of extrinsic apoptotic signaling pathway	19_GO:0023052 signaling	-3.3	7.8	5.5	30182	51	381	5	1.3	0.58	4763|5518|8406|8915|51330	NF1|PPP2R1A|SRPX|BCL10|TNFRSF12A	-2.3	Brown
Reactome Gene Sets	6	R-HSA-6811436	COPI-independent Golgi-to-ER retrograde traffic		-3.3	7.8	5.5	30182	51	381	5	1.3	0.58	832|2590|5048|7846|8655	CAPZB|GALNT2|PAFAH1B1|TUBA1A|DYNLL1	-2.3	Brown
Reactome Gene Sets	6	R-HSA-5205647	Mitophagy		-3.3	11	6	30182	29	381	4	1	0.52	7416|10452|401505|100188893	VDAC1|TOMM40|TOMM5|TOMM6	-2.3	Brown
Reactome Gene Sets	6	R-HSA-5601884	PIWI-interacting RNA (piRNA) biogenesis		-3.3	11	6	30182	29	381	4	1	0.52	5432|5435|5437|5440	POLR2C|POLR2F|POLR2H|POLR2K	-2.3	Brown
GO Biological Processes	19	GO:0019941	modification-dependent protein catabolic process	19_GO:0008152 metabolic process	-3.3	2.5	4	30182	579	381	18	4.7	1.1	6921|7334|7494|7993|9690|9709|9867|9978|10613|10952|11267|25852|51465|54442|55829|80267|84447|128866	ELOC|UBE2N|XBP1|UBXN8|UBE3C|HERPUD1|PJA2|RBX1|ERLIN1|SEC61B|SNF8|ARMC8|UBE2J1|KCTD5|SELENOS|EDEM3|SYVN1|CHMP4B	-2.3	Brown
GO Biological Processes	19	GO:0045927	positive regulation of growth	19_GO:0040007 growth	-3.3	3.4	4.3	30182	258	381	11	2.9	0.86	387|998|1906|1981|1982|5048|6387|6548|7048|10591|27230	RHOA|CDC42|EDN1|EIF4G1|EIF4G2|PAFAH1B1|CXCL12|SLC9A1|TGFBR2|DNPH1|SERP1	-2.3	Brown
GO Biological Processes	19	GO:0048598	embryonic morphogenesis	19_GO:0032502 developmental process	-3.3	2.5	4	30182	581	381	18	4.7	1.1	1749|1843|1906|1969|2132|2926|3491|4038|5216|6615|6881|7048|8915|10370|10959|51804|54928|115908	DLX5|DUSP1|EDN1|EPHA2|EXT2|GRSF1|CCN1|LRP4|PFN1|SNAI1|TAF10|TGFBR2|BCL10|CITED2|TMED2|SIX4|BPNT2|CTHRC1	-2.3	Brown
GO Biological Processes	19	GO:0010817	regulation of hormone levels	19_GO:0065007 biological regulation	-3.3	2.5	4	30182	532	381	17	4.5	1.1	301|476|1407|1906|2182|2746|5861|6717|6845|23428|23516|25874|25976|27230|51714|64924|140606	ANXA1|ATP1A1|CRY1|EDN1|ACSL4|GLUD1|RAB1A|SRI|VAMP7|SLC7A8|SLC39A14|MPC2|TIPARP|SERP1|SELENOT|SLC30A5|SELENOM	-2.3	Brown
GO Biological Processes	19	GO:0032392	DNA geometric change	19_GO:0009987 cellular process	-3.3	6	5	30182	79	381	6	1.6	0.64	301|1660|3146|3181|4171|7520	ANXA1|DHX9|HMGB1|HNRNPA2B1|MCM2|XRCC5	-2.3	Brown
GO Biological Processes	19	GO:0070828	heterochromatin organization	19_GO:0009987 cellular process	-3.3	6	5	30182	79	381	6	1.6	0.64	3146|4000|4692|6615|8520|84823	HMGB1|LMNA|NDN|SNAI1|HAT1|LMNB2	-2.3	Brown
GO Biological Processes	19	GO:1990928	response to amino acid starvation	19_GO:0050896 response to stimulus	-3.3	7.6	5.4	30182	52	381	5	1.3	0.58	355|3191|5587|9451|81929	FAS|HNRNPL|PRKD1|EIF2AK3|SEH1L	-2.3	Brown
GO Biological Processes	19	GO:0000387	spliceosomal snRNP assembly	19_GO:0008152 metabolic process	-3.3	7.6	5.4	30182	52	381	5	1.3	0.58	6635|6636|10594|11171|25804	SNRPE|SNRPF|PRPF8|STRAP|LSM4	-2.3	Brown
GO Biological Processes	19	GO:0051054	positive regulation of DNA metabolic process	19_GO:0048518 positive regulation of biological process	-3.3	3.1	4.2	30182	303	381	12	3.1	0.89	60|1660|3146|3181|4609|5111|7203|7334|7520|9275|10576|10728	ACTB|DHX9|HMGB1|HNRNPA2B1|MYC|PCNA|CCT3|UBE2N|XRCC5|BCL7B|CCT2|PTGES3	-2.3	Brown
GO Biological Processes	19	GO:0006596	polyamine biosynthetic process	19_GO:0008152 metabolic process	-3.3	18	7	30182	13	381	3	0.79	0.45	262|4953|51582	AMD1|ODC1|AZIN1	-2.3	Brown
GO Biological Processes	19	GO:0050714	positive regulation of protein secretion	19_GO:0051179 localization	-3.3	4.4	4.6	30182	145	381	8	2.1	0.73	382|2182|2746|5478|6717|25874|27230|51124	ARF6|ACSL4|GLUD1|PPIA|SRI|MPC2|SERP1|IER3IP1	-2.3	Brown
WikiPathways	27	WP5087	Malignant pleural mesothelioma		-3.3	2.7	4.1	30182	440	381	15	3.9	1	60|71|1022|1969|1981|3146|3716|4609|5420|5562|5606|6387|8325|9532|115908	ACTB|ACTG1|CDK7|EPHA2|EIF4G1|HMGB1|JAK1|MYC|PODXL|PRKAA1|MAP2K3|CXCL12|FZD8|BAG2|CTHRC1	-2.3	Brown
GO Biological Processes	19	GO:0051603	proteolysis involved in protein catabolic process	19_GO:0008152 metabolic process	-3.3	2.4	3.9	30182	637	381	19	5	1.1	6921|7334|7494|7993|9690|9709|9867|9978|10613|10952|11267|25852|51465|54442|55768|55829|80267|84447|128866	ELOC|UBE2N|XBP1|UBXN8|UBE3C|HERPUD1|PJA2|RBX1|ERLIN1|SEC61B|SNF8|ARMC8|UBE2J1|KCTD5|NGLY1|SELENOS|EDEM3|SYVN1|CHMP4B	-2.3	Brown
GO Biological Processes	19	GO:0010810	regulation of cell-substrate adhesion	19_GO:0050789 regulation of biological process	-3.3	3.6	4.3	30182	222	381	10	2.6	0.82	71|387|708|998|3491|4763|6251|6548|10979|11117	ACTG1|RHOA|C1QBP|CDC42|CCN1|NF1|RSU1|SLC9A1|FERMT2|EMILIN1	-2.3	Brown
GO Biological Processes	19	GO:0043409	negative regulation of MAPK cascade	19_GO:0023052 signaling	-3.3	3.9	4.4	30182	183	381	9	2.4	0.78	1843|1848|4609|4763|5048|5478|5518|10385|11117	DUSP1|DUSP6|MYC|NF1|PAFAH1B1|PPIA|PPP2R1A|BTN2A2|EMILIN1	-2.3	Brown
GO Biological Processes	19	GO:0022407	regulation of cell-cell adhesion	19_GO:0050789 regulation of biological process	-3.2	2.6	4	30182	491	381	16	4.2	1	60|301|387|3146|3716|5329|5420|6387|7048|7494|8915|9780|10370|10385|10808|11117	ACTB|ANXA1|RHOA|HMGB1|JAK1|PLAUR|PODXL|CXCL12|TGFBR2|XBP1|BCL10|PIEZO1|CITED2|BTN2A2|HSPH1|EMILIN1	-2.3	Brown
GO Biological Processes	19	GO:0090066	regulation of anatomical structure size	19_GO:0065007 biological regulation	-3.2	2.6	4	30182	492	381	16	4.2	1	382|387|832|1874|1906|2017|2132|5048|5216|6387|9168|10094|10365|10787|51334|93663	ARF6|RHOA|CAPZB|E2F4|EDN1|CTTN|EXT2|PAFAH1B1|PFN1|CXCL12|TMSB10|ARPC3|KLF2|NCKAP1|PRR16|ARHGAP18	-2.3	Brown
Reactome Gene Sets	6	R-HSA-1799339	SRP-dependent cotranslational protein targeting to membrane		-3.2	4.9	4.7	30182	113	381	7	1.8	0.69	6184|6734|6746|10952|23480|28972|60559	RPN1|SRPRA|SSR2|SEC61B|SEC61G|SPCS1|SPCS3	-2.3	Brown
GO Biological Processes	19	GO:1902743	regulation of lamellipodium organization	19_GO:0050789 regulation of biological process	-3.2	7.3	5.3	30182	54	381	5	1.3	0.58	832|998|1969|6624|10787	CAPZB|CDC42|EPHA2|FSCN1|NCKAP1	-2.3	Brown
GO Biological Processes	19	GO:0007005	mitochondrion organization	19_GO:0009987 cellular process	-3.2	2.7	4	30182	445	381	15	3.9	1	1347|1906|6548|10105|10440|10452|10953|51375|57835|81892|125988|134266|139322|401505|100188893	COX7A2|EDN1|SLC9A1|PPIF|TIMM17A|TOMM40|TOMM34|SNX7|SLC4A5|SLIRP|MICOS13|GRPEL2|APOOL|TOMM5|TOMM6	-2.3	Brown
GO Biological Processes	19	GO:0033688	regulation of osteoblast proliferation	19_GO:0050789 regulation of biological process	-3.2	10	5.8	30182	31	381	4	1	0.52	387|3491|4330|115908	RHOA|CCN1|MN1|CTHRC1	-2.3	Brown
GO Biological Processes	19	GO:0034315	regulation of Arp2/3 complex-mediated actin nucleation	19_GO:0050789 regulation of biological process	-3.2	10	5.8	30182	31	381	4	1	0.52	375|2764|10787|27236	ARF1|GMFB|NCKAP1|ARFIP1	-2.3	Brown
GO Biological Processes	19	GO:0010564	regulation of cell cycle process	19_GO:0050789 regulation of biological process	-3.2	2.2	3.8	30182	747	381	21	5.5	1.2	60|301|387|998|1022|1213|1407|1843|1906|1981|4330|4609|5518|9275|10385|10807|54888|55198|56984|81853|128866	ACTB|ANXA1|RHOA|CDC42|CDK7|CLTC|CRY1|DUSP1|EDN1|EIF4G1|MN1|MYC|PPP2R1A|BCL7B|BTN2A2|ENTR1|NSUN2|APPL2|PSMG2|TMEM14B|CHMP4B	-2.3	Brown
GO Biological Processes	19	GO:0010952	positive regulation of peptidase activity	19_GO:0048518 positive regulation of biological process	-3.2	3.9	4.4	30182	185	381	9	2.4	0.78	355|387|3146|3336|3491|4609|8915|9141|9451	FAS|RHOA|HMGB1|HSPE1|CCN1|MYC|BCL10|PDCD5|EIF2AK3	-2.3	Brown
GO Biological Processes	19	GO:0006446	regulation of translational initiation	19_GO:0008152 metabolic process	-3.2	5.8	4.9	30182	82	381	6	1.6	0.64	1981|1982|9451|10657|10959|22916	EIF4G1|EIF4G2|EIF2AK3|KHDRBS1|TMED2|NCBP2	-2.3	Brown
GO Biological Processes	19	GO:1905897	regulation of response to endoplasmic reticulum stress	19_GO:0050896 response to stimulus	-3.2	5.8	4.9	30182	82	381	6	1.6	0.64	7494|7873|9451|9709|55829|84447	XBP1|MANF|EIF2AK3|HERPUD1|SELENOS|SYVN1	-2.3	Brown
GO Biological Processes	19	GO:2000112	regulation of cellular macromolecule biosynthetic process	19_GO:0008152 metabolic process	-3.2	2.4	3.9	30182	594	381	18	4.7	1.1	387|708|1660|1981|1982|3191|9451|10247|10657|10959|22916|27230|27257|51334|51714|55829|84769|285381	RHOA|C1QBP|DHX9|EIF4G1|EIF4G2|HNRNPL|EIF2AK3|RIDA|KHDRBS1|TMED2|NCBP2|SERP1|LSM1|PRR16|SELENOT|SELENOS|MPV17L2|DPH3	-2.2	Brown
GO Biological Processes	19	GO:0120035	regulation of plasma membrane bounded cell projection organization	19_GO:0050789 regulation of biological process	-3.2	2.3	3.9	30182	645	381	19	5	1.1	382|387|832|998|1969|3397|4038|5048|5216|5420|5587|6387|6624|10498|10787|10807|23129|64764|116983	ARF6|RHOA|CAPZB|CDC42|EPHA2|ID1|LRP4|PAFAH1B1|PFN1|PODXL|PRKD1|CXCL12|FSCN1|CARM1|NCKAP1|ENTR1|PLXND1|CREB3L2|ACAP3	-2.2	Brown
KEGG Pathway	24	hsa04670	Leukocyte transendothelial migration		-3.2	4.9	4.7	30182	114	381	7	1.8	0.69	60|71|387|998|2773|6387|103910	ACTB|ACTG1|RHOA|CDC42|GNAI3|CXCL12|MYL12B	-2.2	Brown
Reactome Gene Sets	6	R-HSA-429914	Deadenylation-dependent mRNA decay		-3.2	7.2	5.2	30182	55	381	5	1.3	0.58	1981|11157|25804|27257|51690	EIF4G1|LSM6|LSM4|LSM1|LSM7	-2.2	Brown
GO Biological Processes	19	GO:0070371	ERK1 and ERK2 cascade	19_GO:0023052 signaling	-3.2	7.2	5.2	30182	55	381	5	1.3	0.58	1848|1906|3735|4609|10385	DUSP6|EDN1|KARS1|MYC|BTN2A2	-2.2	Brown
WikiPathways	27	WP4724	Omega-9 fatty acid synthesis		-3.2	17	6.8	30182	14	381	3	0.79	0.45	2182|2194|60481	ACSL4|FASN|ELOVL5	-2.2	Brown
GO Biological Processes	19	GO:1905214	regulation of RNA binding	19_GO:0065007 biological regulation	-3.2	17	6.8	30182	14	381	3	0.79	0.45	1981|3191|10498	EIF4G1|HNRNPL|CARM1	-2.2	Brown
Canonical Pathways	11	M64	PID S1P S1P4 PATHWAY		-3.2	17	6.8	30182	14	381	3	0.79	0.45	387|998|2773	RHOA|CDC42|GNAI3	-2.2	Brown
GO Biological Processes	19	GO:0031053	primary miRNA processing	19_GO:0048519 negative regulation of biological process	-3.2	17	6.8	30182	14	381	3	0.79	0.45	3181|6428|22916	HNRNPA2B1|SRSF3|NCBP2	-2.2	Brown
CORUM	33	CORUM:5611	Emerin complex 24		-3.2	17	6.8	30182	14	381	3	0.79	0.45	708|4000|4171	C1QBP|LMNA|MCM2	-2.2	Brown
GO Biological Processes	19	GO:0051645	Golgi localization	19_GO:0051179 localization	-3.2	17	6.8	30182	14	381	3	0.79	0.45	372|998|79567	ARCN1|CDC42|RIPOR1	-2.2	Brown
KEGG Pathway	24	hsa01200	Carbon metabolism		-3.2	4.8	4.6	30182	115	381	7	1.8	0.69	1431|1737|2271|2746|4191|6390|22934	CS|DLAT|FH|GLUD1|MDH2|SDHB|RPIA	-2.2	Brown
GO Biological Processes	19	GO:0001938	positive regulation of endothelial cell proliferation	19_GO:0048518 positive regulation of biological process	-3.2	4.8	4.6	30182	115	381	7	1.8	0.69	3146|3164|4763|4893|5587|6387|56005	HMGB1|NR4A1|NF1|NRAS|PRKD1|CXCL12|MYDGF	-2.2	Brown
WikiPathways	27	WP51	Regulation of actin cytoskeleton		-3.2	4.2	4.5	30182	150	381	8	2.1	0.73	60|71|387|998|4893|5216|6548|10787	ACTB|ACTG1|RHOA|CDC42|NRAS|PFN1|SLC9A1|NCKAP1	-2.2	Brown
GO Biological Processes	19	GO:0006839	mitochondrial transport	19_GO:0051179 localization	-3.2	4.2	4.5	30182	150	381	8	2.1	0.73	6548|10105|10440|10452|10953|134266|401505|100188893	SLC9A1|PPIF|TIMM17A|TOMM40|TOMM34|GRPEL2|TOMM5|TOMM6	-2.2	Brown
Reactome Gene Sets	6	R-HSA-9018519	Estrogen-dependent gene expression		-3.2	4.2	4.5	30182	150	381	8	2.1	0.73	4609|5432|5435|5437|5440|6387|10498|10728	MYC|POLR2C|POLR2F|POLR2H|POLR2K|CXCL12|CARM1|PTGES3	-2.2	Brown
Reactome Gene Sets	6	R-HSA-5626467	RHO GTPases activate IQGAPs		-3.2	9.9	5.7	30182	32	381	4	1	0.52	60|71|998|7846	ACTB|ACTG1|CDC42|TUBA1A	-2.2	Brown
Reactome Gene Sets	6	R-HSA-73863	RNA Polymerase I Transcription Termination		-3.2	9.9	5.7	30182	32	381	4	1	0.52	1022|5435|5437|5440	CDK7|POLR2F|POLR2H|POLR2K	-2.2	Brown
GO Biological Processes	19	GO:0070585	protein localization to mitochondrion	19_GO:0051179 localization	-3.2	5.7	4.8	30182	84	381	6	1.6	0.64	10440|10452|10953|134266|401505|100188893	TIMM17A|TOMM40|TOMM34|GRPEL2|TOMM5|TOMM6	-2.2	Brown
Reactome Gene Sets	6	R-HSA-6802957	Oncogenic MAPK signaling		-3.2	5.7	4.8	30182	84	381	6	1.6	0.64	60|71|1848|4000|4763|4893	ACTB|ACTG1|DUSP6|LMNA|NF1|NRAS	-2.2	Brown
Reactome Gene Sets	6	R-HSA-5696399	Global Genome Nucleotide Excision Repair (GG-NER)		-3.2	5.7	4.8	30182	84	381	6	1.6	0.64	60|1022|5111|7334|9978|10920	ACTB|CDK7|PCNA|UBE2N|RBX1|COPS8	-2.2	Brown
GO Biological Processes	19	GO:0006006	glucose metabolic process	19_GO:0008152 metabolic process	-3.2	4.8	4.6	30182	116	381	7	1.8	0.69	1407|1737|4191|5562|6576|23516|27230	CRY1|DLAT|MDH2|PRKAA1|SLC25A1|SLC39A14|SERP1	-2.2	Brown
WikiPathways	27	WP4666	Hepatitis B infection		-3.2	4.2	4.5	30182	151	381	8	2.1	0.73	355|3716|4609|4893|5111|5606|7048|64764	FAS|JAK1|MYC|NRAS|PCNA|MAP2K3|TGFBR2|CREB3L2	-2.2	Brown
GO Biological Processes	19	GO:0035088	establishment or maintenance of apical/basal cell polarity	19_GO:0009987 cellular process	-3.2	7.1	5.1	30182	56	381	5	1.3	0.58	378|387|998|6624|25932	ARF4|RHOA|CDC42|FSCN1|CLIC4	-2.2	Brown
GO Biological Processes	19	GO:0061245	establishment or maintenance of bipolar cell polarity	19_GO:0009987 cellular process	-3.2	7.1	5.1	30182	56	381	5	1.3	0.58	378|387|998|6624|25932	ARF4|RHOA|CDC42|FSCN1|CLIC4	-2.2	Brown
GO Biological Processes	19	GO:0043535	regulation of blood vessel endothelial cell migration	19_GO:0040011 locomotion	-3.1	4.2	4.4	30182	152	381	8	2.1	0.73	301|387|506|1969|3146|4763|5587|5606	ANXA1|RHOA|ATP5F1B|EPHA2|HMGB1|NF1|PRKD1|MAP2K3	-2.2	Brown
GO Biological Processes	19	GO:0007006	mitochondrial membrane organization	19_GO:0009987 cellular process	-3.1	4.7	4.6	30182	117	381	7	1.8	0.69	6548|10105|10452|125988|139322|401505|100188893	SLC9A1|PPIF|TOMM40|MICOS13|APOOL|TOMM5|TOMM6	-2.2	Brown
GO Biological Processes	19	GO:0061061	muscle structure development	19_GO:0032502 developmental process	-3.1	2.5	3.9	30182	504	381	16	4.2	1	71|387|3164|3399|4000|4763|4893|6548|6717|7494|8763|10370|10467|27230|51804|79652	ACTG1|RHOA|NR4A1|ID3|LMNA|NF1|NRAS|SLC9A1|SRI|XBP1|CD164|CITED2|ZNHIT1|SERP1|SIX4|TMEM204	-2.2	Brown
KEGG Pathway	24	hsa05134	Legionellosis		-3.1	6.9	5.1	30182	57	381	5	1.3	0.58	375|3312|5861|56681|81876	ARF1|HSPA8|RAB1A|SAR1A|RAB1B	-2.2	Brown
WikiPathways	27	WP5265	Neurogenesis regulation in the olfactory epithelium		-3.1	6.9	5.1	30182	57	381	5	1.3	0.58	3397|4609|5048|6387|23129	ID1|MYC|PAFAH1B1|CXCL12|PLXND1	-2.2	Brown
Canonical Pathways	11	M266	PID NCADHERIN PATHWAY		-3.1	9.6	5.6	30182	33	381	4	1	0.52	387|998|2017|22919	RHOA|CDC42|CTTN|MAPRE1	-2.2	Brown
Reactome Gene Sets	6	R-HSA-5694530	Cargo concentration in the ER		-3.1	9.6	5.6	30182	33	381	4	1	0.52	4253|9871|10484|10959	MIA2|SEC24D|SEC23A|TMED2	-2.2	Brown
GO Biological Processes	19	GO:0090183	regulation of kidney development	19_GO:0032502 developmental process	-3.1	9.6	5.6	30182	33	381	4	1	0.52	4609|9500|51804|55366	MYC|MAGED1|SIX4|LGR4	-2.2	Brown
GO Biological Processes	19	GO:0051085	chaperone cofactor-dependent protein refolding	19_GO:0009987 cellular process	-3.1	9.6	5.6	30182	33	381	4	1	0.52	3312|3336|10728|10808	HSPA8|HSPE1|PTGES3|HSPH1	-2.2	Brown
GO Biological Processes	19	GO:0050808	synapse organization	19_GO:0009987 cellular process	-3.1	3	4	30182	317	381	12	3.1	0.89	60|71|375|382|998|2017|4038|5216|7846|11079|23129|78999	ACTB|ACTG1|ARF1|ARF6|CDC42|CTTN|LRP4|PFN1|TUBA1A|RER1|PLXND1|LRFN4	-2.2	Brown
Reactome Gene Sets	6	R-HSA-2029480	Fcgamma receptor (FCGR) dependent phagocytosis		-3.1	5.5	4.8	30182	86	381	6	1.6	0.64	60|71|998|10094|10787|84513	ACTB|ACTG1|CDC42|ARPC3|NCKAP1|PLPP5	-2.2	Brown
GO Biological Processes	19	GO:0045860	positive regulation of protein kinase activity	19_GO:0048518 positive regulation of biological process	-3.1	2.8	4	30182	364	381	13	3.4	0.93	387|1906|3491|4665|5478|5606|7048|7520|8325|9500|10920|10979|133619	RHOA|EDN1|CCN1|NAB2|PPIA|MAP2K3|TGFBR2|XRCC5|FZD8|MAGED1|COPS8|FERMT2|PRRC1	-2.2	Brown
GO Biological Processes	19	GO:0048511	rhythmic process	19_GO:0048511 rhythmic process	-3.1	3.2	4.1	30182	275	381	11	2.9	0.86	1407|1660|3191|3397|3399|5111|5562|6421|9500|11245|55366	CRY1|DHX9|HNRNPL|ID1|ID3|PCNA|PRKAA1|SFPQ|MAGED1|GPR176|LGR4	-2.2	Brown
CORUM	33	CORUM:1143	SMN complex		-3.1	16	6.5	30182	15	381	3	0.79	0.45	6635|6636|11171	SNRPE|SNRPF|STRAP	-2.2	Brown
CORUM	33	CORUM:1068	12S U11 snRNP		-3.1	16	6.5	30182	15	381	3	0.79	0.45	6432|6635|6636	SRSF7|SNRPE|SNRPF	-2.2	Brown
GO Biological Processes	19	GO:0031344	regulation of cell projection organization	19_GO:0050789 regulation of biological process	-3.1	2.3	3.8	30182	660	381	19	5	1.1	382|387|832|998|1969|3397|4038|5048|5216|5420|5587|6387|6624|10498|10787|10807|23129|64764|116983	ARF6|RHOA|CAPZB|CDC42|EPHA2|ID1|LRP4|PAFAH1B1|PFN1|PODXL|PRKD1|CXCL12|FSCN1|CARM1|NCKAP1|ENTR1|PLXND1|CREB3L2|ACAP3	-2.2	Brown
GO Biological Processes	19	GO:0032872	regulation of stress-activated MAPK cascade	19_GO:0023052 signaling	-3.1	3.7	4.2	30182	193	381	9	2.4	0.78	355|1843|3146|4609|4616|5048|5478|9867|392255	FAS|DUSP1|HMGB1|MYC|GADD45B|PAFAH1B1|PPIA|PJA2|GDF6	-2.2	Brown
KEGG Pathway	24	hsa04260	Cardiac muscle contraction		-3.1	5.5	4.7	30182	87	381	6	1.6	0.64	476|781|1347|1351|6548|29796	ATP1A1|CACNA2D1|COX7A2|COX8A|SLC9A1|UQCR10	-2.2	Brown
GO Biological Processes	19	GO:0055072	iron ion homeostasis	19_GO:0042592 homeostatic process	-3.1	5.5	4.7	30182	87	381	6	1.6	0.64	4609|6717|9550|10539|23516|388962	MYC|SRI|ATP6V1G1|GLRX3|SLC39A14|BOLA3	-2.2	Brown
GO Biological Processes	19	GO:0071103	DNA conformation change	19_GO:0009987 cellular process	-3.1	5.5	4.7	30182	87	381	6	1.6	0.64	301|1660|3146|3181|4171|7520	ANXA1|DHX9|HMGB1|HNRNPA2B1|MCM2|XRCC5	-2.2	Brown
GO Biological Processes	19	GO:0070482	response to oxygen levels	19_GO:0050896 response to stimulus	-3.1	3	4	30182	320	381	12	3.1	0.89	355|387|1906|4000|4609|4763|5562|6387|6548|7048|9550|10370	FAS|RHOA|EDN1|LMNA|MYC|NF1|PRKAA1|CXCL12|SLC9A1|TGFBR2|ATP6V1G1|CITED2	-2.2	Brown
GO Biological Processes	19	GO:0051301	cell division	19_GO:0009987 cellular process	-3.1	2.5	3.8	30182	509	381	16	4.2	1	375|382|387|1022|1213|2773|4735|5048|6993|7073|7846|10807|22919|54888|81929|128866	ARF1|ARF6|RHOA|CDK7|CLTC|GNAI3|SEPTIN2|PAFAH1B1|DYNLT1|TIAL1|TUBA1A|ENTR1|MAPRE1|NSUN2|SEH1L|CHMP4B	-2.2	Brown
WikiPathways	27	WP179	Cell cycle		-3.1	4.6	4.5	30182	120	381	7	1.8	0.69	1022|1874|4171|4609|4616|5111|9978	CDK7|E2F4|MCM2|MYC|GADD45B|PCNA|RBX1	-2.2	Brown
GO Biological Processes	19	GO:0043200	response to amino acid	19_GO:0050896 response to stimulus	-3.1	4.6	4.5	30182	120	381	7	1.8	0.69	387|1278|1906|5111|7494|7846|54675	RHOA|COL1A2|EDN1|PCNA|XBP1|TUBA1A|CRLS1	-2.2	Brown
WikiPathways	27	WP4241	Type 2 papillary renal cell carcinoma		-3.1	9.3	5.5	30182	34	381	4	1	0.52	2271|6421|6921|9978	FH|SFPQ|ELOC|RBX1	-2.1	Brown
KEGG Pathway	24	hsa03020	RNA polymerase		-3.1	9.3	5.5	30182	34	381	4	1	0.52	5432|5435|5437|5440	POLR2C|POLR2F|POLR2H|POLR2K	-2.1	Brown
GO Biological Processes	19	GO:0051973	positive regulation of telomerase activity	19_GO:0048518 positive regulation of biological process	-3.1	9.3	5.5	30182	34	381	4	1	0.52	4609|7520|10576|10728	MYC|XRCC5|CCT2|PTGES3	-2.1	Brown
GO Biological Processes	19	GO:0120032	regulation of plasma membrane bounded cell projection assembly	19_GO:0050789 regulation of biological process	-3.1	3.7	4.2	30182	195	381	9	2.4	0.78	382|832|998|1969|5216|5420|6624|10787|10807	ARF6|CAPZB|CDC42|EPHA2|PFN1|PODXL|FSCN1|NCKAP1|ENTR1	-2.1	Brown
GO Biological Processes	19	GO:0032273	positive regulation of protein polymerization	19_GO:0048518 positive regulation of biological process	-3.1	5.4	4.7	30182	88	381	6	1.6	0.64	382|387|2017|5216|10787|22919	ARF6|RHOA|CTTN|PFN1|NCKAP1|MAPRE1	-2.1	Brown
GO Biological Processes	19	GO:0031647	regulation of protein stability	19_GO:0065007 biological regulation	-3.1	3	4	30182	322	381	12	3.1	0.89	1022|1603|3312|4000|5202|5216|7203|8818|9532|10576|10728|84447	CDK7|DAD1|HSPA8|LMNA|PFDN2|PFN1|CCT3|DPM2|BAG2|CCT2|PTGES3|SYVN1	-2.1	Brown
GO Biological Processes	19	GO:0034614	cellular response to reactive oxygen species	19_GO:0050896 response to stimulus	-3.1	4.6	4.5	30182	121	381	7	1.8	0.69	301|1906|5111|5562|10105|10365|84769	ANXA1|EDN1|PCNA|PRKAA1|PPIF|KLF2|MPV17L2	-2.1	Brown
GO Biological Processes	19	GO:0060350	endochondral bone morphogenesis	19_GO:0032502 developmental process	-3	6.7	5	30182	59	381	5	1.3	0.58	1749|2132|4665|7048|54928	DLX5|EXT2|NAB2|TGFBR2|BPNT2	-2.1	Brown
Reactome Gene Sets	6	R-HSA-9664417	Leishmania phagocytosis		-3	6.7	5	30182	59	381	5	1.3	0.58	60|71|998|10094|10787	ACTB|ACTG1|CDC42|ARPC3|NCKAP1	-2.1	Brown
Reactome Gene Sets	6	R-HSA-9664422	FCGR3A-mediated phagocytosis		-3	6.7	5	30182	59	381	5	1.3	0.58	60|71|998|10094|10787	ACTB|ACTG1|CDC42|ARPC3|NCKAP1	-2.1	Brown
Reactome Gene Sets	6	R-HSA-9664407	Parasite infection		-3	6.7	5	30182	59	381	5	1.3	0.58	60|71|998|10094|10787	ACTB|ACTG1|CDC42|ARPC3|NCKAP1	-2.1	Brown
GO Biological Processes	19	GO:0070302	regulation of stress-activated protein kinase signaling cascade	19_GO:0023052 signaling	-3	3.6	4.2	30182	196	381	9	2.4	0.78	355|1843|3146|4609|4616|5048|5478|9867|392255	FAS|DUSP1|HMGB1|MYC|GADD45B|PAFAH1B1|PPIA|PJA2|GDF6	-2.1	Brown
GO Biological Processes	19	GO:0071453	cellular response to oxygen levels	19_GO:0050896 response to stimulus	-3	4	4.3	30182	158	381	8	2.1	0.73	355|1906|4000|4609|5562|6548|9550|10370	FAS|EDN1|LMNA|MYC|PRKAA1|SLC9A1|ATP6V1G1|CITED2	-2.1	Brown
Reactome Gene Sets	6	R-HSA-9006936	Signaling by TGFB family members		-3	4.5	4.4	30182	122	381	7	1.8	0.69	387|1278|1874|4609|7048|10589|11171	RHOA|COL1A2|E2F4|MYC|TGFBR2|DRAP1|STRAP	-2.1	Brown
[truncated: 4,193 more rows]
