# Supplementary material for: Fibroblasts as an in vitro model of circadian genetic and genomic studies
Source: Mamm Genome. 2024 Jul 3;35(3):432–44. doi: 10.1007/s00335-024-10050-7 (PMC11329553; doi:10.1007/s00335-024-10050-7)
Supplement: Supplementary file 4 — Supplementary file4 (ZIP 16237 kb) [file 335_2024_10050_MOESM4_ESM.zip › Enrichment_GO/GONetwork.xgmml]

<?xml version="1.0" encoding="UTF-8" standalone="yes"?>
<graph label="GOCluster" xmlns:dc="http://purl.org/dc/elements/1.1/" xmlns:xlink="http://www.w3.org/1999/xlink" xmlns:rdf="http://www.w3.org/1999/02/22-rdf-syntax-ns#" xmlns:cy="http://www.cytoscape.org" xmlns="http://www.cs.rpi.edu/XGMML" >
  <att name="documentVersion" value="1.1"/>
  <att name="networkMetadata">
    <rdf:RDF>
      <rdf:Description rdf:about="http://www.cytoscape.org/">
        <dc:type>Protein-Protein Interaction</dc:type>
        <dc:description>N/A</dc:description>
        <dc:identifier>N/A</dc:identifier>
        <dc:date>2023-03-31 11:17:59</dc:date>
        <dc:title>Cytoscape Network</dc:title>
        <dc:source>http://www.cytoscape.org/</dc:source>
        <dc:format>Cytoscape-XGMML</dc:format>
      </rdf:Description>
    </rdf:RDF>
  </att>
  <att type="string" name="backgroundColor" value="#ffffff"/>
  <att type="real" name="GRAPH_VIEW_ZOOM" value="1.0"/>
  <att type="real" name="GRAPH_VIEW_CENTER_X" value="300.0"/>
  <att type="real" name="GRAPH_VIEW_CENTER_Y" value="300.0"/>
  <node label="GO:0000278" id="1">
    <att type="string" name="canonicalName" value="GO:0000278"/>
    <att type="string" name="Description" value="mitotic cell cycle"/>
    <att type="string" name="Category" value="GO Biological Processes"/>
    <att type="real" name="LogP" value="-59.674359196992754"/>
    <att type="real" name="Log(q-value)" value="-55.62591739344235"/>
    <att type="integer" name="GROUP_ID" value="1"/>
    <att type="string" name="Hits" value="BIRC5|BUB1B|CCNB1|CCNF|CDK1|CDC20|CENPE|CENPF|FOXM1|KIF11|KIFC1|STMN1|LIG1|MAD2L1|MYBL2|PLK1|AURKA|PRC1|CCNB2|AURKB|KIF23|DLGAP5|KIF14|SMC4|KIF20A|NDC80|TACC3|SMC2|SPAG5|UBE2C|TPX2|KIF4A|CKAP2|NUSAP1|GTSE1|ANLN|ZWILCH|CDCA8|CEP55|PBK|CLSPN|CENPK|NCAPG|NUF2|NEDD1|IQGAP3|SKA1|SKA3"/>
    <att type="real" name="Enrichment" value="29.32070431086824"/>
    <att type="real" name="Z-score" value="36.65620314378537"/>
    <att type="integer" name="#GeneInGOAndHitList" value="48"/>
    <att type="integer" name="#GeneInGO" value="610"/>
    <att type="integer" name="#GeneInHitList" value="81"/>
    <att type="integer" name="#TotalGeneInLibrary" value="30182"/>
    <att type="real" name="%InGO" value="59.25925925925926"/>
    <att type="real" name="STDV %InGO" value="5.45946467548214"/>
    <att type="real" name="BestLogPInGroup" value="-67.55225942791795"/>
    <att type="real" name="BestEnrichmentInGroup" value="279.46296296296293"/>
    <att type="integer" name="FirstInGroupByEnrichment" value="0"/>
    <att type="integer" name="FirstInGroupByLogP" value="0"/>
    <att type="string" name="GeneID" value="332|701|891|899|983|991|1062|1063|2305|3832|3833|3925|3978|4085|4605|5347|6790|9055|9133|9212|9493|9787|9928|10051|10112|10403|10460|10592|10615|11065|22974|24137|26586|51203|51512|54443|55055|55143|55165|55872|63967|64105|64151|83540|121441|128239|220134|221150"/>
    <att type="integer" name="_RANK_" value="7"/>
    <att type="string" name="_PATTERN_" value="M101101010011"/>
    <att type="string" name="CLUSTER_LABEL" value=" "/>
    <att type="integer" name="#COUNT_001" value="0"/>
    <att type="integer" name="#COUNT_002" value="0"/>
    <att type="integer" name="#COUNT_003" value="0"/>
    <att type="integer" name="#COUNT_004" value="0"/>
    <att type="integer" name="#COUNT_005" value="0"/>
    <att type="integer" name="#COUNT_006" value="0"/>
    <att type="integer" name="#COUNT_007" value="0"/>
    <att type="integer" name="#COUNT_008" value="48"/>
    <att type="integer" name="#COUNT_009" value="0"/>
    <att type="integer" name="#COUNT_010" value="0"/>
    <att type="integer" name="#COUNT_011" value="0"/>
    <att type="integer" name="#COUNT_012" value="0"/>
    <att type="integer" name="_MEMBER_Black" value="1"/>
    <att type="integer" name="_MEMBER_Blue" value="0"/>
    <att type="integer" name="_MEMBER_Brown" value="1"/>
    <att type="integer" name="_MEMBER_Green" value="1"/>
    <att type="integer" name="_MEMBER_Greenyellow" value="0"/>
    <att type="integer" name="_MEMBER_Magenta" value="1"/>
    <att type="integer" name="_MEMBER_Pink" value="0"/>
    <att type="integer" name="_MEMBER_Purple" value="1"/>
    <att type="integer" name="_MEMBER_Red" value="0"/>
    <att type="integer" name="_MEMBER_Tan" value="0"/>
    <att type="integer" name="_MEMBER_Turquoise" value="1"/>
    <att type="integer" name="_MEMBER_Yellow" value="1"/>
    <att type="real" name="_LogP_Black" value="-4.070230924758841"/>
    <att type="real" name="_LogP_Blue" value="0.0"/>
    <att type="real" name="_LogP_Brown" value="-3.4986327939512667"/>
    <att type="real" name="_LogP_Green" value="-7.416707241875802"/>
    <att type="real" name="_LogP_Greenyellow" value="0.0"/>
    <att type="real" name="_LogP_Magenta" value="-3.574713007547507"/>
    <att type="real" name="_LogP_Pink" value="0.0"/>
    <att type="real" name="_LogP_Purple" value="-59.674359196992754"/>
    <att type="real" name="_LogP_Red" value="0.0"/>
    <att type="real" name="_LogP_Tan" value="0.0"/>
    <att type="real" name="_LogP_Turquoise" value="-9.530775816137398"/>
    <att type="real" name="_LogP_Yellow" value="-2.5322755464626154"/>
    <att type="string" name="Gene" value="GO:0000278"/>
    <att type="integer" name="GiniIndex" value="0"/>
    <att type="integer" name="CategoryID" value="19"/>
    <att type="string" name="PARENT_GO" value="19_GO:0009987 cellular process"/>
    <att type="integer" name="EvidenceCutoff" value="0"/>
    <graphics type="CIRCLE" x="271.72417901247445" y="234.89633953522545"/>
  </node>
  <node label="GO:1903047" id="2">
    <att type="string" name="canonicalName" value="GO:1903047"/>
    <att type="string" name="Description" value="mitotic cell cycle process"/>
    <att type="string" name="Category" value="GO Biological Processes"/>
    <att type="real" name="LogP" value="-55.56838671850003"/>
    <att type="real" name="Log(q-value)" value="-51.69603617400531"/>
    <att type="integer" name="GROUP_ID" value="1"/>
    <att type="string" name="Hits" value="BIRC5|BUB1B|CCNB1|CCNF|CDK1|CDC20|CENPE|CENPF|FOXM1|KIF11|KIFC1|STMN1|LIG1|MAD2L1|MYBL2|PLK1|AURKA|PRC1|CCNB2|AURKB|KIF23|DLGAP5|KIF14|SMC4|KIF20A|NDC80|TACC3|SMC2|SPAG5|UBE2C|TPX2|KIF4A|CKAP2|NUSAP1|GTSE1|ANLN|ZWILCH|CDCA8|CEP55|CLSPN|CENPK|NCAPG|NUF2|IQGAP3"/>
    <att type="real" name="Enrichment" value="31.712109272392958"/>
    <att type="real" name="Z-score" value="36.538574482492805"/>
    <att type="integer" name="#GeneInGOAndHitList" value="44"/>
    <att type="integer" name="#GeneInGO" value="517"/>
    <att type="integer" name="#GeneInHitList" value="81"/>
    <att type="integer" name="#TotalGeneInLibrary" value="30182"/>
    <att type="real" name="%InGO" value="54.32098765432099"/>
    <att type="real" name="STDV %InGO" value="5.534771193918249"/>
    <att type="real" name="BestLogPInGroup" value="-67.55225942791795"/>
    <att type="real" name="BestEnrichmentInGroup" value="279.46296296296293"/>
    <att type="integer" name="FirstInGroupByEnrichment" value="0"/>
    <att type="integer" name="FirstInGroupByLogP" value="0"/>
    <att type="string" name="GeneID" value="332|701|891|899|983|991|1062|1063|2305|3832|3833|3925|3978|4085|4605|5347|6790|9055|9133|9212|9493|9787|9928|10051|10112|10403|10460|10592|10615|11065|22974|24137|26586|51203|51512|54443|55055|55143|55165|63967|64105|64151|83540|128239"/>
    <att type="integer" name="_RANK_" value="7"/>
    <att type="string" name="_PATTERN_" value="M101101010011"/>
    <att type="string" name="CLUSTER_LABEL" value=" "/>
    <att type="integer" name="#COUNT_001" value="0"/>
    <att type="integer" name="#COUNT_002" value="0"/>
    <att type="integer" name="#COUNT_003" value="0"/>
    <att type="integer" name="#COUNT_004" value="0"/>
    <att type="integer" name="#COUNT_005" value="0"/>
    <att type="integer" name="#COUNT_006" value="0"/>
    <att type="integer" name="#COUNT_007" value="0"/>
    <att type="integer" name="#COUNT_008" value="44"/>
    <att type="integer" name="#COUNT_009" value="0"/>
    <att type="integer" name="#COUNT_010" value="0"/>
    <att type="integer" name="#COUNT_011" value="0"/>
    <att type="integer" name="#COUNT_012" value="0"/>
    <att type="integer" name="_MEMBER_Black" value="1"/>
    <att type="integer" name="_MEMBER_Blue" value="0"/>
    <att type="integer" name="_MEMBER_Brown" value="1"/>
    <att type="integer" name="_MEMBER_Green" value="1"/>
    <att type="integer" name="_MEMBER_Greenyellow" value="0"/>
    <att type="integer" name="_MEMBER_Magenta" value="1"/>
    <att type="integer" name="_MEMBER_Pink" value="0"/>
    <att type="integer" name="_MEMBER_Purple" value="1"/>
    <att type="integer" name="_MEMBER_Red" value="0"/>
    <att type="integer" name="_MEMBER_Tan" value="0"/>
    <att type="integer" name="_MEMBER_Turquoise" value="1"/>
    <att type="integer" name="_MEMBER_Yellow" value="1"/>
    <att type="real" name="_LogP_Black" value="-3.607897434067673"/>
    <att type="real" name="_LogP_Blue" value="0.0"/>
    <att type="real" name="_LogP_Brown" value="-3.004679462644831"/>
    <att type="real" name="_LogP_Green" value="-3.986631912088356"/>
    <att type="real" name="_LogP_Greenyellow" value="0.0"/>
    <att type="real" name="_LogP_Magenta" value="-3.453640609320374"/>
    <att type="real" name="_LogP_Pink" value="0.0"/>
    <att type="real" name="_LogP_Purple" value="-55.56838671850003"/>
    <att type="real" name="_LogP_Red" value="0.0"/>
    <att type="real" name="_LogP_Tan" value="0.0"/>
    <att type="real" name="_LogP_Turquoise" value="-8.958815245144066"/>
    <att type="real" name="_LogP_Yellow" value="-2.2817639142777018"/>
    <att type="string" name="Gene" value="GO:1903047"/>
    <att type="integer" name="GiniIndex" value="0"/>
    <att type="integer" name="CategoryID" value="19"/>
    <att type="string" name="PARENT_GO" value="19_GO:0009987 cellular process"/>
    <att type="integer" name="EvidenceCutoff" value="0"/>
    <graphics type="CIRCLE" x="263.1901403197922" y="169.43040154788073"/>
  </node>
  <node label="GO:0007059" id="3">
    <att type="string" name="canonicalName" value="GO:0007059"/>
    <att type="string" name="Description" value="chromosome segregation"/>
    <att type="string" name="Category" value="GO Biological Processes"/>
    <att type="real" name="LogP" value="-51.92764572560924"/>
    <att type="real" name="Log(q-value)" value="-48.180233917722816"/>
    <att type="integer" name="GROUP_ID" value="1"/>
    <att type="string" name="Hits" value="BIRC5|BUB1B|CCNB1|CDC20|CENPE|CENPF|KIF11|KIFC1|MAD2L1|MYBL2|PLK1|AURKA|TOP2A|PRC1|CCNB2|AURKB|PTTG1|KIF23|DLGAP5|KIF14|SMC4|NDC80|SMC2|SPAG5|TPX2|KIF4A|NUSAP1|CDCA8|HJURP|KNL1|CENPK|NCAPG|NUF2|SGO2|CDCA2|SKA1|SKA3|ASPM"/>
    <att type="real" name="Enrichment" value="41.76830911540843"/>
    <att type="real" name="Z-score" value="39.15796998344365"/>
    <att type="integer" name="#GeneInGOAndHitList" value="38"/>
    <att type="integer" name="#GeneInGO" value="339"/>
    <att type="integer" name="#GeneInHitList" value="81"/>
    <att type="integer" name="#TotalGeneInLibrary" value="30182"/>
    <att type="real" name="%InGO" value="46.91358024691358"/>
    <att type="real" name="STDV %InGO" value="5.5449610237058256"/>
    <att type="real" name="BestLogPInGroup" value="-67.55225942791795"/>
    <att type="real" name="BestEnrichmentInGroup" value="279.46296296296293"/>
    <att type="integer" name="FirstInGroupByEnrichment" value="0"/>
    <att type="integer" name="FirstInGroupByLogP" value="0"/>
    <att type="string" name="GeneID" value="332|701|891|991|1062|1063|3832|3833|4085|4605|5347|6790|7153|9055|9133|9212|9232|9493|9787|9928|10051|10403|10592|10615|22974|24137|51203|55143|55355|57082|64105|64151|83540|151246|157313|220134|221150|259266"/>
    <att type="integer" name="_RANK_" value="3"/>
    <att type="string" name="_PATTERN_" value="M100000010010"/>
    <att type="string" name="CLUSTER_LABEL" value=" "/>
    <att type="integer" name="#COUNT_001" value="0"/>
    <att type="integer" name="#COUNT_002" value="0"/>
    <att type="integer" name="#COUNT_003" value="0"/>
    <att type="integer" name="#COUNT_004" value="0"/>
    <att type="integer" name="#COUNT_005" value="0"/>
    <att type="integer" name="#COUNT_006" value="0"/>
    <att type="integer" name="#COUNT_007" value="0"/>
    <att type="integer" name="#COUNT_008" value="38"/>
    <att type="integer" name="#COUNT_009" value="0"/>
    <att type="integer" name="#COUNT_010" value="0"/>
    <att type="integer" name="#COUNT_011" value="0"/>
    <att type="integer" name="#COUNT_012" value="0"/>
    <att type="integer" name="_MEMBER_Black" value="1"/>
    <att type="integer" name="_MEMBER_Blue" value="0"/>
    <att type="integer" name="_MEMBER_Brown" value="0"/>
    <att type="integer" name="_MEMBER_Green" value="0"/>
    <att type="integer" name="_MEMBER_Greenyellow" value="0"/>
    <att type="integer" name="_MEMBER_Magenta" value="0"/>
    <att type="integer" name="_MEMBER_Pink" value="0"/>
    <att type="integer" name="_MEMBER_Purple" value="1"/>
    <att type="integer" name="_MEMBER_Red" value="0"/>
    <att type="integer" name="_MEMBER_Tan" value="0"/>
    <att type="integer" name="_MEMBER_Turquoise" value="1"/>
    <att type="integer" name="_MEMBER_Yellow" value="0"/>
    <att type="real" name="_LogP_Black" value="-3.2433411375945203"/>
    <att type="real" name="_LogP_Blue" value="0.0"/>
    <att type="real" name="_LogP_Brown" value="0.0"/>
    <att type="real" name="_LogP_Green" value="0.0"/>
    <att type="real" name="_LogP_Greenyellow" value="0.0"/>
    <att type="real" name="_LogP_Magenta" value="0.0"/>
    <att type="real" name="_LogP_Pink" value="0.0"/>
    <att type="real" name="_LogP_Purple" value="-51.92764572560924"/>
    <att type="real" name="_LogP_Red" value="0.0"/>
    <att type="real" name="_LogP_Tan" value="0.0"/>
    <att type="real" name="_LogP_Turquoise" value="-3.198019723508554"/>
    <att type="real" name="_LogP_Yellow" value="0.0"/>
    <att type="string" name="Gene" value="GO:0007059"/>
    <att type="integer" name="GiniIndex" value="0"/>
    <att type="integer" name="CategoryID" value="19"/>
    <att type="string" name="PARENT_GO" value="19_GO:0009987 cellular process"/>
    <att type="integer" name="EvidenceCutoff" value="0"/>
    <graphics type="CIRCLE" x="321.36635345777273" y="333.61795056298524"/>
  </node>
  <node label="GO:0098813" id="4">
    <att type="string" name="canonicalName" value="GO:0098813"/>
    <att type="string" name="Description" value="nuclear chromosome segregation"/>
    <att type="string" name="Category" value="GO Biological Processes"/>
    <att type="real" name="LogP" value="-48.99437465069049"/>
    <att type="real" name="Log(q-value)" value="-45.34387285581212"/>
    <att type="integer" name="GROUP_ID" value="1"/>
    <att type="string" name="Hits" value="BIRC5|BUB1B|CCNB1|CDC20|CENPE|CENPF|KIF11|KIFC1|MAD2L1|MYBL2|PLK1|AURKA|TOP2A|PRC1|CCNB2|AURKB|PTTG1|KIF23|DLGAP5|KIF14|SMC4|NDC80|SMC2|SPAG5|TPX2|KIF4A|NUSAP1|CDCA8|KNL1|CENPK|NCAPG|NUF2|SGO2|ASPM"/>
    <att type="real" name="Enrichment" value="50.474054399685215"/>
    <att type="real" name="Z-score" value="40.82936351252451"/>
    <att type="integer" name="#GeneInGOAndHitList" value="34"/>
    <att type="integer" name="#GeneInGO" value="251"/>
    <att type="integer" name="#GeneInHitList" value="81"/>
    <att type="integer" name="#TotalGeneInLibrary" value="30182"/>
    <att type="real" name="%InGO" value="41.97530864197531"/>
    <att type="real" name="STDV %InGO" value="5.483538022306361"/>
    <att type="real" name="BestLogPInGroup" value="-67.55225942791795"/>
    <att type="real" name="BestEnrichmentInGroup" value="279.46296296296293"/>
    <att type="integer" name="FirstInGroupByEnrichment" value="0"/>
    <att type="integer" name="FirstInGroupByLogP" value="0"/>
    <att type="string" name="GeneID" value="332|701|891|991|1062|1063|3832|3833|4085|4605|5347|6790|7153|9055|9133|9212|9232|9493|9787|9928|10051|10403|10592|10615|22974|24137|51203|55143|57082|64105|64151|83540|151246|259266"/>
    <att type="integer" name="_RANK_" value="2"/>
    <att type="string" name="_PATTERN_" value="M000000010010"/>
    <att type="string" name="CLUSTER_LABEL" value=" "/>
    <att type="integer" name="#COUNT_001" value="0"/>
    <att type="integer" name="#COUNT_002" value="0"/>
    <att type="integer" name="#COUNT_003" value="0"/>
    <att type="integer" name="#COUNT_004" value="0"/>
    <att type="integer" name="#COUNT_005" value="0"/>
    <att type="integer" name="#COUNT_006" value="0"/>
    <att type="integer" name="#COUNT_007" value="0"/>
    <att type="integer" name="#COUNT_008" value="34"/>
    <att type="integer" name="#COUNT_009" value="0"/>
    <att type="integer" name="#COUNT_010" value="0"/>
    <att type="integer" name="#COUNT_011" value="0"/>
    <att type="integer" name="#COUNT_012" value="0"/>
    <att type="integer" name="_MEMBER_Black" value="0"/>
    <att type="integer" name="_MEMBER_Blue" value="0"/>
    <att type="integer" name="_MEMBER_Brown" value="0"/>
    <att type="integer" name="_MEMBER_Green" value="0"/>
    <att type="integer" name="_MEMBER_Greenyellow" value="0"/>
    <att type="integer" name="_MEMBER_Magenta" value="0"/>
    <att type="integer" name="_MEMBER_Pink" value="0"/>
    <att type="integer" name="_MEMBER_Purple" value="1"/>
    <att type="integer" name="_MEMBER_Red" value="0"/>
    <att type="integer" name="_MEMBER_Tan" value="0"/>
    <att type="integer" name="_MEMBER_Turquoise" value="1"/>
    <att type="integer" name="_MEMBER_Yellow" value="0"/>
    <att type="real" name="_LogP_Black" value="0.0"/>
    <att type="real" name="_LogP_Blue" value="0.0"/>
    <att type="real" name="_LogP_Brown" value="0.0"/>
    <att type="real" name="_LogP_Green" value="0.0"/>
    <att type="real" name="_LogP_Greenyellow" value="0.0"/>
    <att type="real" name="_LogP_Magenta" value="0.0"/>
    <att type="real" name="_LogP_Pink" value="0.0"/>
    <att type="real" name="_LogP_Purple" value="-48.99437465069049"/>
    <att type="real" name="_LogP_Red" value="0.0"/>
    <att type="real" name="_LogP_Tan" value="0.0"/>
    <att type="real" name="_LogP_Turquoise" value="-3.4781569307912936"/>
    <att type="real" name="_LogP_Yellow" value="0.0"/>
    <att type="string" name="Gene" value="GO:0098813"/>
    <att type="integer" name="GiniIndex" value="0"/>
    <att type="integer" name="CategoryID" value="19"/>
    <att type="string" name="PARENT_GO" value="19_GO:0009987 cellular process"/>
    <att type="integer" name="EvidenceCutoff" value="0"/>
    <graphics type="CIRCLE" x="321.2382301145167" y="258.47256109318096"/>
  </node>
  <node label="R-HSA-1640170" id="5">
    <att type="string" name="canonicalName" value="R-HSA-1640170"/>
    <att type="string" name="Description" value="Cell Cycle"/>
    <att type="string" name="Category" value="Reactome Gene Sets"/>
    <att type="real" name="LogP" value="-46.45884572002294"/>
    <att type="real" name="Log(q-value)" value="-42.8875251711922"/>
    <att type="integer" name="GROUP_ID" value="1"/>
    <att type="string" name="Hits" value="BIRC5|BUB1B|CCNB1|CDK1|CDC20|CENPE|CENPF|FOXM1|HMMR|LIG1|LMNB1|MAD2L1|MYBL2|PLK1|RRM2|AURKA|TK1|TOP2A|NSD2|CCNB2|AURKB|PTTG1|KIF23|SMC4|KIF20A|NDC80|SMC2|UBE2C|TPX2|GTSE1|ZWILCH|CDCA8|HJURP|KNL1|CLSPN|CENPK|NCAPG|CENPU|NUF2|NEDD1|SGO2|SKA1"/>
    <att type="real" name="Enrichment" value="22.615499892956546"/>
    <att type="real" name="Z-score" value="29.84006775627975"/>
    <att type="integer" name="#GeneInGOAndHitList" value="42"/>
    <att type="integer" name="#GeneInGO" value="692"/>
    <att type="integer" name="#GeneInHitList" value="81"/>
    <att type="integer" name="#TotalGeneInLibrary" value="30182"/>
    <att type="real" name="%InGO" value="51.851851851851855"/>
    <att type="real" name="STDV %InGO" value="5.55174385318191"/>
    <att type="real" name="BestLogPInGroup" value="-67.55225942791795"/>
    <att type="real" name="BestEnrichmentInGroup" value="279.46296296296293"/>
    <att type="integer" name="FirstInGroupByEnrichment" value="0"/>
    <att type="integer" name="FirstInGroupByLogP" value="0"/>
    <att type="string" name="GeneID" value="332|701|891|983|991|1062|1063|2305|3161|3978|4001|4085|4605|5347|6241|6790|7083|7153|7468|9133|9212|9232|9493|10051|10112|10403|10592|11065|22974|51512|55055|55143|55355|57082|63967|64105|64151|79682|83540|121441|151246|220134"/>
    <att type="integer" name="_RANK_" value="6"/>
    <att type="string" name="_PATTERN_" value="M101101010010"/>
    <att type="string" name="CLUSTER_LABEL" value=" "/>
    <att type="integer" name="#COUNT_001" value="0"/>
    <att type="integer" name="#COUNT_002" value="0"/>
    <att type="integer" name="#COUNT_003" value="0"/>
    <att type="integer" name="#COUNT_004" value="0"/>
    <att type="integer" name="#COUNT_005" value="0"/>
    <att type="integer" name="#COUNT_006" value="0"/>
    <att type="integer" name="#COUNT_007" value="0"/>
    <att type="integer" name="#COUNT_008" value="42"/>
    <att type="integer" name="#COUNT_009" value="0"/>
    <att type="integer" name="#COUNT_010" value="0"/>
    <att type="integer" name="#COUNT_011" value="0"/>
    <att type="integer" name="#COUNT_012" value="0"/>
    <att type="integer" name="_MEMBER_Black" value="1"/>
    <att type="integer" name="_MEMBER_Blue" value="0"/>
    <att type="integer" name="_MEMBER_Brown" value="1"/>
    <att type="integer" name="_MEMBER_Green" value="1"/>
    <att type="integer" name="_MEMBER_Greenyellow" value="0"/>
    <att type="integer" name="_MEMBER_Magenta" value="1"/>
    <att type="integer" name="_MEMBER_Pink" value="0"/>
    <att type="integer" name="_MEMBER_Purple" value="1"/>
    <att type="integer" name="_MEMBER_Red" value="0"/>
    <att type="integer" name="_MEMBER_Tan" value="0"/>
    <att type="integer" name="_MEMBER_Turquoise" value="1"/>
    <att type="integer" name="_MEMBER_Yellow" value="0"/>
    <att type="real" name="_LogP_Black" value="-5.837738368558511"/>
    <att type="real" name="_LogP_Blue" value="0.0"/>
    <att type="real" name="_LogP_Brown" value="-5.019892089552539"/>
    <att type="real" name="_LogP_Green" value="-7.140238216804568"/>
    <att type="real" name="_LogP_Greenyellow" value="0.0"/>
    <att type="real" name="_LogP_Magenta" value="-3.767770834835953"/>
    <att type="real" name="_LogP_Pink" value="0.0"/>
    <att type="real" name="_LogP_Purple" value="-46.45884572002294"/>
    <att type="real" name="_LogP_Red" value="0.0"/>
    <att type="real" name="_LogP_Tan" value="0.0"/>
    <att type="real" name="_LogP_Turquoise" value="-10.920241251043905"/>
    <att type="real" name="_LogP_Yellow" value="0.0"/>
    <att type="string" name="Gene" value="R-HSA-1640170"/>
    <att type="integer" name="GiniIndex" value="0"/>
    <att type="integer" name="CategoryID" value="6"/>
    <att type="string" name="PARENT_GO" value=""/>
    <att type="integer" name="EvidenceCutoff" value="0"/>
    <graphics type="CIRCLE" x="423.8402642749554" y="354.30461830942613"/>
  </node>
  <node label="R-HSA-69278" id="6">
    <att type="string" name="canonicalName" value="R-HSA-69278"/>
    <att type="string" name="Description" value="Cell Cycle, Mitotic"/>
    <att type="string" name="Category" value="Reactome Gene Sets"/>
    <att type="real" name="LogP" value="-45.081984590433265"/>
    <att type="real" name="Log(q-value)" value="-41.57761083123314"/>
    <att type="integer" name="GROUP_ID" value="1"/>
    <att type="string" name="Hits" value="BIRC5|BUB1B|CCNB1|CDK1|CDC20|CENPE|CENPF|FOXM1|HMMR|LIG1|LMNB1|MAD2L1|MYBL2|PLK1|RRM2|AURKA|TK1|TOP2A|CCNB2|AURKB|PTTG1|KIF23|SMC4|KIF20A|NDC80|SMC2|UBE2C|TPX2|GTSE1|ZWILCH|CDCA8|KNL1|CENPK|NCAPG|CENPU|NUF2|NEDD1|SGO2|SKA1"/>
    <att type="real" name="Enrichment" value="25.903875354855746"/>
    <att type="real" name="Z-score" value="30.88640535199625"/>
    <att type="integer" name="#GeneInGOAndHitList" value="39"/>
    <att type="integer" name="#GeneInGO" value="561"/>
    <att type="integer" name="#GeneInHitList" value="81"/>
    <att type="integer" name="#TotalGeneInLibrary" value="30182"/>
    <att type="real" name="%InGO" value="48.148148148148145"/>
    <att type="real" name="STDV %InGO" value="5.55174385318191"/>
    <att type="real" name="BestLogPInGroup" value="-67.55225942791795"/>
    <att type="real" name="BestEnrichmentInGroup" value="279.46296296296293"/>
    <att type="integer" name="FirstInGroupByEnrichment" value="0"/>
    <att type="integer" name="FirstInGroupByLogP" value="0"/>
    <att type="string" name="GeneID" value="332|701|891|983|991|1062|1063|2305|3161|3978|4001|4085|4605|5347|6241|6790|7083|7153|9133|9212|9232|9493|10051|10112|10403|10592|11065|22974|51512|55055|55143|57082|64105|64151|79682|83540|121441|151246|220134"/>
    <att type="integer" name="_RANK_" value="6"/>
    <att type="string" name="_PATTERN_" value="M101101010010"/>
    <att type="string" name="CLUSTER_LABEL" value=" "/>
    <att type="integer" name="#COUNT_001" value="0"/>
    <att type="integer" name="#COUNT_002" value="0"/>
    <att type="integer" name="#COUNT_003" value="0"/>
    <att type="integer" name="#COUNT_004" value="0"/>
    <att type="integer" name="#COUNT_005" value="0"/>
    <att type="integer" name="#COUNT_006" value="0"/>
    <att type="integer" name="#COUNT_007" value="0"/>
    <att type="integer" name="#COUNT_008" value="39"/>
    <att type="integer" name="#COUNT_009" value="0"/>
    <att type="integer" name="#COUNT_010" value="0"/>
    <att type="integer" name="#COUNT_011" value="0"/>
    <att type="integer" name="#COUNT_012" value="0"/>
    <att type="integer" name="_MEMBER_Black" value="1"/>
    <att type="integer" name="_MEMBER_Blue" value="0"/>
    <att type="integer" name="_MEMBER_Brown" value="1"/>
    <att type="integer" name="_MEMBER_Green" value="1"/>
    <att type="integer" name="_MEMBER_Greenyellow" value="0"/>
    <att type="integer" name="_MEMBER_Magenta" value="1"/>
    <att type="integer" name="_MEMBER_Pink" value="0"/>
    <att type="integer" name="_MEMBER_Purple" value="1"/>
    <att type="integer" name="_MEMBER_Red" value="0"/>
    <att type="integer" name="_MEMBER_Tan" value="0"/>
    <att type="integer" name="_MEMBER_Turquoise" value="1"/>
    <att type="integer" name="_MEMBER_Yellow" value="0"/>
    <att type="real" name="_LogP_Black" value="-4.458528324161772"/>
    <att type="real" name="_LogP_Blue" value="0.0"/>
    <att type="real" name="_LogP_Brown" value="-3.4958459182602457"/>
    <att type="real" name="_LogP_Green" value="-5.991063912717254"/>
    <att type="real" name="_LogP_Greenyellow" value="0.0"/>
    <att type="real" name="_LogP_Magenta" value="-3.1989226528809613"/>
    <att type="real" name="_LogP_Pink" value="0.0"/>
    <att type="real" name="_LogP_Purple" value="-45.081984590433265"/>
    <att type="real" name="_LogP_Red" value="0.0"/>
    <att type="real" name="_LogP_Tan" value="0.0"/>
    <att type="real" name="_LogP_Turquoise" value="-8.697967277182691"/>
    <att type="real" name="_LogP_Yellow" value="0.0"/>
    <att type="string" name="Gene" value="R-HSA-69278"/>
    <att type="integer" name="GiniIndex" value="0"/>
    <att type="integer" name="CategoryID" value="6"/>
    <att type="string" name="PARENT_GO" value=""/>
    <att type="integer" name="EvidenceCutoff" value="0"/>
    <graphics type="CIRCLE" x="394.60044387249854" y="359.2639473345479"/>
  </node>
  <node label="GO:0000280" id="7">
    <att type="string" name="canonicalName" value="GO:0000280"/>
    <att type="string" name="Description" value="nuclear division"/>
    <att type="string" name="Category" value="GO Biological Processes"/>
    <att type="real" name="LogP" value="-43.31285046304971"/>
    <att type="real" name="Log(q-value)" value="-39.86646865082727"/>
    <att type="integer" name="GROUP_ID" value="1"/>
    <att type="string" name="Hits" value="BIRC5|BUB1B|CCNB1|CDC20|CENPE|KIF11|KIFC1|MAD2L1|MYBL2|PLK1|AURKA|TOP2A|PRC1|CCNB2|AURKB|PTTG1|KIF23|DLGAP5|KIF14|SMC4|NDC80|SMC2|SPAG5|UBE2C|TPX2|KIF4A|NUSAP1|CDCA8|CENPK|NCAPG|NUF2|SGO2|ASPM"/>
    <att type="real" name="Enrichment" value="38.30644975193262"/>
    <att type="real" name="Z-score" value="34.8580528723312"/>
    <att type="integer" name="#GeneInGOAndHitList" value="33"/>
    <att type="integer" name="#GeneInGO" value="321"/>
    <att type="integer" name="#GeneInHitList" value="81"/>
    <att type="integer" name="#TotalGeneInLibrary" value="30182"/>
    <att type="real" name="%InGO" value="40.74074074074074"/>
    <att type="real" name="STDV %InGO" value="5.459464675482139"/>
    <att type="real" name="BestLogPInGroup" value="-67.55225942791795"/>
    <att type="real" name="BestEnrichmentInGroup" value="279.46296296296293"/>
    <att type="integer" name="FirstInGroupByEnrichment" value="0"/>
    <att type="integer" name="FirstInGroupByLogP" value="0"/>
    <att type="string" name="GeneID" value="332|701|891|991|1062|3832|3833|4085|4605|5347|6790|7153|9055|9133|9212|9232|9493|9787|9928|10051|10403|10592|10615|11065|22974|24137|51203|55143|64105|64151|83540|151246|259266"/>
    <att type="integer" name="_RANK_" value="2"/>
    <att type="string" name="_PATTERN_" value="M000000010010"/>
    <att type="string" name="CLUSTER_LABEL" value=" "/>
    <att type="integer" name="#COUNT_001" value="0"/>
    <att type="integer" name="#COUNT_002" value="0"/>
    <att type="integer" name="#COUNT_003" value="0"/>
    <att type="integer" name="#COUNT_004" value="0"/>
    <att type="integer" name="#COUNT_005" value="0"/>
    <att type="integer" name="#COUNT_006" value="0"/>
    <att type="integer" name="#COUNT_007" value="0"/>
    <att type="integer" name="#COUNT_008" value="33"/>
    <att type="integer" name="#COUNT_009" value="0"/>
    <att type="integer" name="#COUNT_010" value="0"/>
    <att type="integer" name="#COUNT_011" value="0"/>
    <att type="integer" name="#COUNT_012" value="0"/>
    <att type="integer" name="_MEMBER_Black" value="0"/>
    <att type="integer" name="_MEMBER_Blue" value="0"/>
    <att type="integer" name="_MEMBER_Brown" value="0"/>
    <att type="integer" name="_MEMBER_Green" value="0"/>
    <att type="integer" name="_MEMBER_Greenyellow" value="0"/>
    <att type="integer" name="_MEMBER_Magenta" value="0"/>
    <att type="integer" name="_MEMBER_Pink" value="0"/>
    <att type="integer" name="_MEMBER_Purple" value="1"/>
    <att type="integer" name="_MEMBER_Red" value="0"/>
    <att type="integer" name="_MEMBER_Tan" value="0"/>
    <att type="integer" name="_MEMBER_Turquoise" value="1"/>
    <att type="integer" name="_MEMBER_Yellow" value="0"/>
    <att type="real" name="_LogP_Black" value="0.0"/>
    <att type="real" name="_LogP_Blue" value="0.0"/>
    <att type="real" name="_LogP_Brown" value="0.0"/>
    <att type="real" name="_LogP_Green" value="0.0"/>
    <att type="real" name="_LogP_Greenyellow" value="0.0"/>
    <att type="real" name="_LogP_Magenta" value="0.0"/>
    <att type="real" name="_LogP_Pink" value="0.0"/>
    <att type="real" name="_LogP_Purple" value="-43.31285046304971"/>
    <att type="real" name="_LogP_Red" value="0.0"/>
    <att type="real" name="_LogP_Tan" value="0.0"/>
    <att type="real" name="_LogP_Turquoise" value="-3.4436570944302805"/>
    <att type="real" name="_LogP_Yellow" value="0.0"/>
    <att type="string" name="Gene" value="GO:0000280"/>
    <att type="integer" name="GiniIndex" value="0"/>
    <att type="integer" name="CategoryID" value="19"/>
    <att type="string" name="PARENT_GO" value="19_GO:0009987 cellular process"/>
    <att type="integer" name="EvidenceCutoff" value="0"/>
    <graphics type="CIRCLE" x="173.9338201095757" y="326.8765479661663"/>
  </node>
  <node label="GO:0000819" id="8">
    <att type="string" name="canonicalName" value="GO:0000819"/>
    <att type="string" name="Description" value="sister chromatid segregation"/>
    <att type="string" name="Category" value="GO Biological Processes"/>
    <att type="real" name="LogP" value="-43.169764970348936"/>
    <att type="real" name="Log(q-value)" value="-39.77453568057388"/>
    <att type="integer" name="GROUP_ID" value="1"/>
    <att type="string" name="Hits" value="BIRC5|BUB1B|CCNB1|CDC20|CENPE|KIF11|KIFC1|MAD2L1|MYBL2|PLK1|TOP2A|PRC1|AURKB|KIF23|DLGAP5|KIF14|SMC4|NDC80|SMC2|SPAG5|TPX2|KIF4A|NUSAP1|CDCA8|CENPK|NCAPG|NUF2|SGO2"/>
    <att type="real" name="Enrichment" value="64.80300590445518"/>
    <att type="real" name="Z-score" value="42.107587598464654"/>
    <att type="integer" name="#GeneInGOAndHitList" value="28"/>
    <att type="integer" name="#GeneInGO" value="161"/>
    <att type="integer" name="#GeneInHitList" value="81"/>
    <att type="integer" name="#TotalGeneInLibrary" value="30182"/>
    <att type="real" name="%InGO" value="34.5679012345679"/>
    <att type="real" name="STDV %InGO" value="5.2843238091243405"/>
    <att type="real" name="BestLogPInGroup" value="-67.55225942791795"/>
    <att type="real" name="BestEnrichmentInGroup" value="279.46296296296293"/>
    <att type="integer" name="FirstInGroupByEnrichment" value="0"/>
    <att type="integer" name="FirstInGroupByLogP" value="0"/>
    <att type="string" name="GeneID" value="332|701|891|991|1062|3832|3833|4085|4605|5347|7153|9055|9212|9493|9787|9928|10051|10403|10592|10615|22974|24137|51203|55143|64105|64151|83540|151246"/>
    <att type="integer" name="_RANK_" value="2"/>
    <att type="string" name="_PATTERN_" value="M000000010010"/>
    <att type="string" name="CLUSTER_LABEL" value=" "/>
    <att type="integer" name="#COUNT_001" value="0"/>
    <att type="integer" name="#COUNT_002" value="0"/>
    <att type="integer" name="#COUNT_003" value="0"/>
    <att type="integer" name="#COUNT_004" value="0"/>
    <att type="integer" name="#COUNT_005" value="0"/>
    <att type="integer" name="#COUNT_006" value="0"/>
    <att type="integer" name="#COUNT_007" value="0"/>
    <att type="integer" name="#COUNT_008" value="28"/>
    <att type="integer" name="#COUNT_009" value="0"/>
    <att type="integer" name="#COUNT_010" value="0"/>
    <att type="integer" name="#COUNT_011" value="0"/>
    <att type="integer" name="#COUNT_012" value="0"/>
    <att type="integer" name="_MEMBER_Black" value="0"/>
    <att type="integer" name="_MEMBER_Blue" value="0"/>
    <att type="integer" name="_MEMBER_Brown" value="0"/>
    <att type="integer" name="_MEMBER_Green" value="0"/>
    <att type="integer" name="_MEMBER_Greenyellow" value="0"/>
    <att type="integer" name="_MEMBER_Magenta" value="0"/>
    <att type="integer" name="_MEMBER_Pink" value="0"/>
    <att type="integer" name="_MEMBER_Purple" value="1"/>
    <att type="integer" name="_MEMBER_Red" value="0"/>
    <att type="integer" name="_MEMBER_Tan" value="0"/>
    <att type="integer" name="_MEMBER_Turquoise" value="1"/>
    <att type="integer" name="_MEMBER_Yellow" value="0"/>
    <att type="real" name="_LogP_Black" value="0.0"/>
    <att type="real" name="_LogP_Blue" value="0.0"/>
    <att type="real" name="_LogP_Brown" value="0.0"/>
    <att type="real" name="_LogP_Green" value="0.0"/>
    <att type="real" name="_LogP_Greenyellow" value="0.0"/>
    <att type="real" name="_LogP_Magenta" value="0.0"/>
    <att type="real" name="_LogP_Pink" value="0.0"/>
    <att type="real" name="_LogP_Purple" value="-43.169764970348936"/>
    <att type="real" name="_LogP_Red" value="0.0"/>
    <att type="real" name="_LogP_Tan" value="0.0"/>
    <att type="real" name="_LogP_Turquoise" value="-2.2395191333975193"/>
    <att type="real" name="_LogP_Yellow" value="0.0"/>
    <att type="string" name="Gene" value="GO:0000819"/>
    <att type="integer" name="GiniIndex" value="0"/>
    <att type="integer" name="CategoryID" value="19"/>
    <att type="string" name="PARENT_GO" value="19_GO:0009987 cellular process"/>
    <att type="integer" name="EvidenceCutoff" value="0"/>
    <graphics type="CIRCLE" x="262.9708578780471" y="413.0808688420985"/>
  </node>
  <node label="GO:0048285" id="9">
    <att type="string" name="canonicalName" value="GO:0048285"/>
    <att type="string" name="Description" value="organelle fission"/>
    <att type="string" name="Category" value="GO Biological Processes"/>
    <att type="real" name="LogP" value="-42.15699117105575"/>
    <att type="real" name="Log(q-value)" value="-38.807519371841366"/>
    <att type="integer" name="GROUP_ID" value="1"/>
    <att type="string" name="Hits" value="BIRC5|BUB1B|CCNB1|CDC20|CENPE|KIF11|KIFC1|MAD2L1|MYBL2|PLK1|AURKA|TOP2A|PRC1|CCNB2|AURKB|PTTG1|KIF23|DLGAP5|KIF14|SMC4|NDC80|SMC2|SPAG5|UBE2C|TPX2|KIF4A|NUSAP1|CDCA8|CENPK|NCAPG|NUF2|SGO2|ASPM"/>
    <att type="real" name="Enrichment" value="35.43622585121144"/>
    <att type="real" name="Z-score" value="33.468490410607814"/>
    <att type="integer" name="#GeneInGOAndHitList" value="33"/>
    <att type="integer" name="#GeneInGO" value="347"/>
    <att type="integer" name="#GeneInHitList" value="81"/>
    <att type="integer" name="#TotalGeneInLibrary" value="30182"/>
    <att type="real" name="%InGO" value="40.74074074074074"/>
    <att type="real" name="STDV %InGO" value="5.459464675482139"/>
    <att type="real" name="BestLogPInGroup" value="-67.55225942791795"/>
    <att type="real" name="BestEnrichmentInGroup" value="279.46296296296293"/>
    <att type="integer" name="FirstInGroupByEnrichment" value="0"/>
    <att type="integer" name="FirstInGroupByLogP" value="0"/>
    <att type="string" name="GeneID" value="332|701|891|991|1062|3832|3833|4085|4605|5347|6790|7153|9055|9133|9212|9232|9493|9787|9928|10051|10403|10592|10615|11065|22974|24137|51203|55143|64105|64151|83540|151246|259266"/>
    <att type="integer" name="_RANK_" value="2"/>
    <att type="string" name="_PATTERN_" value="M000000010010"/>
    <att type="string" name="CLUSTER_LABEL" value=" "/>
    <att type="integer" name="#COUNT_001" value="0"/>
    <att type="integer" name="#COUNT_002" value="0"/>
    <att type="integer" name="#COUNT_003" value="0"/>
    <att type="integer" name="#COUNT_004" value="0"/>
    <att type="integer" name="#COUNT_005" value="0"/>
    <att type="integer" name="#COUNT_006" value="0"/>
    <att type="integer" name="#COUNT_007" value="0"/>
    <att type="integer" name="#COUNT_008" value="33"/>
    <att type="integer" name="#COUNT_009" value="0"/>
    <att type="integer" name="#COUNT_010" value="0"/>
    <att type="integer" name="#COUNT_011" value="0"/>
    <att type="integer" name="#COUNT_012" value="0"/>
    <att type="integer" name="_MEMBER_Black" value="0"/>
    <att type="integer" name="_MEMBER_Blue" value="0"/>
    <att type="integer" name="_MEMBER_Brown" value="0"/>
    <att type="integer" name="_MEMBER_Green" value="0"/>
    <att type="integer" name="_MEMBER_Greenyellow" value="0"/>
    <att type="integer" name="_MEMBER_Magenta" value="0"/>
    <att type="integer" name="_MEMBER_Pink" value="0"/>
    <att type="integer" name="_MEMBER_Purple" value="1"/>
    <att type="integer" name="_MEMBER_Red" value="0"/>
    <att type="integer" name="_MEMBER_Tan" value="0"/>
    <att type="integer" name="_MEMBER_Turquoise" value="1"/>
    <att type="integer" name="_MEMBER_Yellow" value="0"/>
    <att type="real" name="_LogP_Black" value="0.0"/>
    <att type="real" name="_LogP_Blue" value="0.0"/>
    <att type="real" name="_LogP_Brown" value="0.0"/>
    <att type="real" name="_LogP_Green" value="0.0"/>
    <att type="real" name="_LogP_Greenyellow" value="0.0"/>
    <att type="real" name="_LogP_Magenta" value="0.0"/>
    <att type="real" name="_LogP_Pink" value="0.0"/>
    <att type="real" name="_LogP_Purple" value="-42.15699117105575"/>
    <att type="real" name="_LogP_Red" value="0.0"/>
    <att type="real" name="_LogP_Tan" value="0.0"/>
    <att type="real" name="_LogP_Turquoise" value="-4.072158848373721"/>
    <att type="real" name="_LogP_Yellow" value="0.0"/>
    <att type="string" name="Gene" value="GO:0048285"/>
    <att type="integer" name="GiniIndex" value="0"/>
    <att type="integer" name="CategoryID" value="19"/>
    <att type="string" name="PARENT_GO" value="19_GO:0009987 cellular process"/>
    <att type="integer" name="EvidenceCutoff" value="0"/>
    <graphics type="CIRCLE" x="169.56132042669802" y="339.3235805921881"/>
  </node>
  <node label="R-HSA-194315" id="10">
    <att type="string" name="canonicalName" value="R-HSA-194315"/>
    <att type="string" name="Description" value="Signaling by Rho GTPases"/>
    <att type="string" name="Category" value="Reactome Gene Sets"/>
    <att type="real" name="LogP" value="-44.81897780157751"/>
    <att type="real" name="Log(q-value)" value="-41.07156599369109"/>
    <att type="integer" name="GROUP_ID" value="3"/>
    <att type="string" name="Hits" value="ACTB|ACTC1|ACTG1|ACTN1|ADD3|JAG1|ALDH3A2|BIRC5|RHOA|RHOB|RHOC|ARHGAP1|ARHGDIA|BUB1B|C1QBP|CALM1|CALM3|CAPZB|CAV1|CCT6A|CDC20|CDC42|CENPE|CENPF|CFL1|CHN2|CLTC|CSK|DIAPH1|DYNC1H1|DSP|DVL2|EPHA2|CTTN|STOM|FLNA|GJA1|GOLGA3|RAPGEF1|H2AZ1|HSPE1|INCENP|ITGB1|LIMK1|LIMK2|LMAN1|LMNB1|MAD2L1|MYH9|NF2|NUP98|PAFAH1B1|PAK2|PFN1|PFN2|PIK3R1|PLD1|PLK1|PLXNB1|PPP2CB|PPP2R1A|MAPK11|RAC1|RANGAP1|RBBP6|ROCK1|RPS27|CLIP1|SEC13|TRA2B|SLC1A5|SOS1|SPTBN1|STK10|TPM3|TPM4|TRIO|TUBB2A|VCP|YWHAB|YWHAH|YWHAZ|TUBA1A|H4C3|PKP4|DYNLL1|MTMR1|IQGAP1|ARHGEF7|PRC1|HGS|BUB3|AURKB|DLG5|ARHGEF6|AKAP12|GARRE1|GIT2|ARHGAP11A|KIF14|ARPC5|ARPC4|ARPC3|ARPC1B|ACTR3|ACTR2|ARPC2|BCAP31|FAM13A|ABI2|WASF2|TUBA1B|TUBB3|TUBB4B|DLC1|NDC80|BASP1|PGRMC2|CCT7|CCT2|CDC42EP3|YKT6|NCKAP1|RALBP1|CKAP4|YWHAQ|FERMT2|KIF2C|WWP2|STMN2|CIT|ZWINT|CDC37|NISCH|STK38|MAPRE1|FNBP1|SWAP70|ARHGAP26|PLXND1|ESYT1|RHOQ|CDC42EP4|PLEKHG3|ARFGAP3|ARHGEF3|DYNC1LI1|ANLN|SPDL1|ZWILCH|UACA|CDCA8|CCDC88A|H2AJ|CENPN|TEX2|ERBIN|RNF20|KNL1|GOPC|KIDINS220|SRGAP1|PREX1|ARHGAP21|SH3RF1|ELMO2|CENPK|EFHD2|CENPU|PEAK1|NUP85|DSN1|DOCK5|BAIAP2L2|B9D2|DIAPH3|SEH1L|NUF2|TUBB6|HINT2|TUBA1C|H2BC12|ARHGAP18|ARHGAP12|MYL12B|IQGAP3|ARHGEF19|SGO2|SKA1|SPATA13|TUBB2B|AMIGO2|SKA2"/>
    <att type="real" name="Enrichment" value="2.9895560258907916"/>
    <att type="real" name="Z-score" value="16.969308956871334"/>
    <att type="integer" name="#GeneInGOAndHitList" value="193"/>
    <att type="integer" name="#GeneInGO" value="707"/>
    <att type="integer" name="#GeneInHitList" value="2756"/>
    <att type="integer" name="#TotalGeneInLibrary" value="30182"/>
    <att type="real" name="%InGO" value="7.002902757619739"/>
    <att type="real" name="STDV %InGO" value="0.4861095326860496"/>
    <att type="real" name="BestLogPInGroup" value="-46.22230249591515"/>
    <att type="real" name="BestEnrichmentInGroup" value="4.7716721957288"/>
    <att type="integer" name="FirstInGroupByEnrichment" value="0"/>
    <att type="integer" name="FirstInGroupByLogP" value="0"/>
    <att type="string" name="GeneID" value="60|70|71|87|120|182|224|332|387|388|389|392|396|701|708|801|808|832|857|908|991|998|1062|1063|1072|1124|1213|1445|1729|1778|1832|1856|1969|2017|2040|2316|2697|2802|2889|3015|3336|3619|3688|3984|3985|3998|4001|4085|4627|4771|4928|5048|5062|5216|5217|5295|5337|5347|5364|5516|5518|5600|5879|5905|5930|6093|6232|6249|6396|6434|6510|6654|6711|6793|7170|7171|7204|7280|7415|7529|7533|7534|7846|8364|8502|8655|8776|8826|8874|9055|9146|9184|9212|9231|9459|9590|9710|9815|9824|9928|10092|10093|10094|10095|10096|10097|10109|10134|10144|10152|10163|10376|10381|10383|10395|10403|10409|10424|10574|10576|10602|10652|10787|10928|10970|10971|10979|11004|11060|11075|11113|11130|11140|11188|11329|22919|23048|23075|23092|23129|23344|23433|23580|26030|26286|50650|51143|54443|54908|55055|55075|55143|55704|55766|55839|55852|55914|56254|57082|57120|57498|57522|57580|57584|57630|63916|64105|79180|79682|79834|79902|79980|80005|80115|80776|81624|81929|83540|84617|84681|84790|85236|93663|94134|103910|128239|128272|151246|220134|221178|347733|347902|348235"/>
    <att type="integer" name="_RANK_" value="8"/>
    <att type="string" name="_PATTERN_" value="M101101010111"/>
    <att type="string" name="CLUSTER_LABEL" value=" "/>
    <att type="integer" name="#COUNT_001" value="16"/>
    <att type="integer" name="#COUNT_002" value="0"/>
    <att type="integer" name="#COUNT_003" value="24"/>
    <att type="integer" name="#COUNT_004" value="24"/>
    <att type="integer" name="#COUNT_005" value="0"/>
    <att type="integer" name="#COUNT_006" value="14"/>
    <att type="integer" name="#COUNT_007" value="0"/>
    <att type="integer" name="#COUNT_008" value="23"/>
    <att type="integer" name="#COUNT_009" value="0"/>
    <att type="integer" name="#COUNT_010" value="7"/>
    <att type="integer" name="#COUNT_011" value="43"/>
    <att type="integer" name="#COUNT_012" value="16"/>
    <att type="integer" name="_MEMBER_Black" value="1"/>
    <att type="integer" name="_MEMBER_Blue" value="0"/>
    <att type="integer" name="_MEMBER_Brown" value="1"/>
    <att type="integer" name="_MEMBER_Green" value="1"/>
    <att type="integer" name="_MEMBER_Greenyellow" value="0"/>
    <att type="integer" name="_MEMBER_Magenta" value="1"/>
    <att type="integer" name="_MEMBER_Pink" value="0"/>
    <att type="integer" name="_MEMBER_Purple" value="1"/>
    <att type="integer" name="_MEMBER_Red" value="0"/>
    <att type="integer" name="_MEMBER_Tan" value="1"/>
    <att type="integer" name="_MEMBER_Turquoise" value="1"/>
    <att type="integer" name="_MEMBER_Yellow" value="1"/>
    <att type="real" name="_LogP_Black" value="-4.504549724983995"/>
    <att type="real" name="_LogP_Blue" value="0.0"/>
    <att type="real" name="_LogP_Brown" value="-4.8673529267196765"/>
    <att type="real" name="_LogP_Green" value="-8.291509451305652"/>
    <att type="real" name="_LogP_Greenyellow" value="0.0"/>
    <att type="real" name="_LogP_Magenta" value="-5.748529533091761"/>
    <att type="real" name="_LogP_Pink" value="0.0"/>
    <att type="real" name="_LogP_Purple" value="-18.22484440629089"/>
    <att type="real" name="_LogP_Red" value="0.0"/>
    <att type="real" name="_LogP_Tan" value="-2.9015633068030158"/>
    <att type="real" name="_LogP_Turquoise" value="-12.441058935204817"/>
    <att type="real" name="_LogP_Yellow" value="-2.7575295248133167"/>
    <att type="string" name="Gene" value="R-HSA-194315"/>
    <att type="integer" name="GiniIndex" value="0"/>
    <att type="integer" name="CategoryID" value="6"/>
    <att type="string" name="PARENT_GO" value=""/>
    <att type="integer" name="EvidenceCutoff" value="0"/>
    <graphics type="CIRCLE" x="292.80998475032686" y="430.5806916860166"/>
  </node>
  <node label="R-HSA-195258" id="11">
    <att type="string" name="canonicalName" value="R-HSA-195258"/>
    <att type="string" name="Description" value="RHO GTPase Effectors"/>
    <att type="string" name="Category" value="Reactome Gene Sets"/>
    <att type="real" name="LogP" value="-26.933812956503797"/>
    <att type="real" name="Log(q-value)" value="-23.83961366239272"/>
    <att type="integer" name="GROUP_ID" value="3"/>
    <att type="string" name="Hits" value="ACTB|ACTG1|BIRC5|RHOA|RHOB|RHOC|BUB1B|CALM1|CALM3|CDC20|CDC42|CENPE|CENPF|CFL1|DIAPH1|DYNC1H1|DVL2|CTTN|FLNA|H2AZ1|INCENP|ITGB1|LIMK1|LIMK2|MAD2L1|MYH9|NF2|NUP98|PAFAH1B1|PAK2|PFN1|PFN2|PLK1|PPP2CB|PPP2R1A|MAPK11|RAC1|RANGAP1|ROCK1|RPS27|CLIP1|SEC13|TUBB2A|YWHAB|YWHAH|YWHAZ|TUBA1A|H4C3|DYNLL1|IQGAP1|PRC1|BUB3|AURKB|KIF14|ARPC5|ARPC4|ARPC3|ARPC1B|ACTR3|ACTR2|ARPC2|ABI2|WASF2|TUBA1B|TUBB3|TUBB4B|NDC80|NCKAP1|YWHAQ|KIF2C|CIT|ZWINT|MAPRE1|RHOQ|DYNC1LI1|SPDL1|ZWILCH|CDCA8|H2AJ|CENPN|KNL1|GOPC|CENPK|CENPU|NUP85|DSN1|B9D2|DIAPH3|SEH1L|NUF2|TUBB6|TUBA1C|H2BC12|MYL12B|IQGAP3|SGO2|SKA1|TUBB2B|SKA2"/>
    <att type="real" name="Enrichment" value="3.3155550525292603"/>
    <att type="real" name="Z-score" value="13.345831364001068"/>
    <att type="integer" name="#GeneInGOAndHitList" value="99"/>
    <att type="integer" name="#GeneInGO" value="327"/>
    <att type="integer" name="#GeneInHitList" value="2756"/>
    <att type="integer" name="#TotalGeneInLibrary" value="30182"/>
    <att type="real" name="%InGO" value="3.5921625544267055"/>
    <att type="real" name="STDV %InGO" value="0.35448229981197554"/>
    <att type="real" name="BestLogPInGroup" value="-46.22230249591515"/>
    <att type="real" name="BestEnrichmentInGroup" value="4.7716721957288"/>
    <att type="integer" name="FirstInGroupByEnrichment" value="0"/>
    <att type="integer" name="FirstInGroupByLogP" value="0"/>
    <att type="string" name="GeneID" value="60|71|332|387|388|389|701|801|808|991|998|1062|1063|1072|1729|1778|1856|2017|2316|3015|3619|3688|3984|3985|4085|4627|4771|4928|5048|5062|5216|5217|5347|5516|5518|5600|5879|5905|6093|6232|6249|6396|7280|7529|7533|7534|7846|8364|8655|8826|9055|9184|9212|9928|10092|10093|10094|10095|10096|10097|10109|10152|10163|10376|10381|10383|10403|10787|10971|11004|11113|11130|22919|23433|51143|54908|55055|55143|55766|55839|57082|57120|64105|79682|79902|79980|80776|81624|81929|83540|84617|84790|85236|103910|128239|151246|220134|347733|348235"/>
    <att type="integer" name="_RANK_" value="5"/>
    <att type="string" name="_PATTERN_" value="M001101010010"/>
    <att type="string" name="CLUSTER_LABEL" value=" "/>
    <att type="integer" name="#COUNT_001" value="0"/>
    <att type="integer" name="#COUNT_002" value="0"/>
    <att type="integer" name="#COUNT_003" value="15"/>
    <att type="integer" name="#COUNT_004" value="16"/>
    <att type="integer" name="#COUNT_005" value="0"/>
    <att type="integer" name="#COUNT_006" value="10"/>
    <att type="integer" name="#COUNT_007" value="0"/>
    <att type="integer" name="#COUNT_008" value="20"/>
    <att type="integer" name="#COUNT_009" value="0"/>
    <att type="integer" name="#COUNT_010" value="0"/>
    <att type="integer" name="#COUNT_011" value="22"/>
    <att type="integer" name="#COUNT_012" value="0"/>
    <att type="integer" name="_MEMBER_Black" value="0"/>
    <att type="integer" name="_MEMBER_Blue" value="0"/>
    <att type="integer" name="_MEMBER_Brown" value="1"/>
    <att type="integer" name="_MEMBER_Green" value="1"/>
    <att type="integer" name="_MEMBER_Greenyellow" value="0"/>
    <att type="integer" name="_MEMBER_Magenta" value="1"/>
    <att type="integer" name="_MEMBER_Pink" value="0"/>
    <att type="integer" name="_MEMBER_Purple" value="1"/>
    <att type="integer" name="_MEMBER_Red" value="0"/>
    <att type="integer" name="_MEMBER_Tan" value="0"/>
    <att type="integer" name="_MEMBER_Turquoise" value="1"/>
    <att type="integer" name="_MEMBER_Yellow" value="0"/>
    <att type="real" name="_LogP_Black" value="0.0"/>
    <att type="real" name="_LogP_Blue" value="0.0"/>
    <att type="real" name="_LogP_Brown" value="-4.686842074465571"/>
    <att type="real" name="_LogP_Green" value="-7.8339884258008965"/>
    <att type="real" name="_LogP_Greenyellow" value="0.0"/>
    <att type="real" name="_LogP_Magenta" value="-5.877404276905533"/>
    <att type="real" name="_LogP_Pink" value="0.0"/>
    <att type="real" name="_LogP_Purple" value="-21.14532809105463"/>
    <att type="real" name="_LogP_Red" value="0.0"/>
    <att type="real" name="_LogP_Tan" value="0.0"/>
    <att type="real" name="_LogP_Turquoise" value="-7.399046668187423"/>
    <att type="real" name="_LogP_Yellow" value="0.0"/>
    <att type="string" name="Gene" value="R-HSA-195258"/>
    <att type="integer" name="GiniIndex" value="0"/>
    <att type="integer" name="CategoryID" value="6"/>
    <att type="string" name="PARENT_GO" value=""/>
    <att type="integer" name="EvidenceCutoff" value="0"/>
    <graphics type="CIRCLE" x="277.6598107083071" y="332.5902586971405"/>
  </node>
  <node label="R-HSA-5663220" id="12">
    <att type="string" name="canonicalName" value="R-HSA-5663220"/>
    <att type="string" name="Description" value="RHO GTPases Activate Formins"/>
    <att type="string" name="Category" value="Reactome Gene Sets"/>
    <att type="real" name="LogP" value="-26.36198779480024"/>
    <att type="real" name="Log(q-value)" value="-23.313545991249836"/>
    <att type="integer" name="GROUP_ID" value="3"/>
    <att type="string" name="Hits" value="ACTB|ACTG1|BIRC5|RHOA|RHOB|RHOC|BUB1B|CDC20|CDC42|CENPE|CENPF|DIAPH1|DYNC1H1|DVL2|INCENP|ITGB1|MAD2L1|NUP98|PAFAH1B1|PFN1|PFN2|PLK1|PPP2CB|PPP2R1A|RAC1|RANGAP1|RPS27|CLIP1|SEC13|TUBB2A|TUBA1A|DYNLL1|BUB3|AURKB|TUBA1B|TUBB3|TUBB4B|NDC80|KIF2C|ZWINT|MAPRE1|DYNC1LI1|SPDL1|ZWILCH|CDCA8|CENPN|KNL1|CENPK|CENPU|NUP85|DSN1|B9D2|DIAPH3|SEH1L|NUF2|TUBB6|TUBA1C|SGO2|SKA1|TUBB2B|SKA2"/>
    <att type="real" name="Enrichment" value="4.7716721957288"/>
    <att type="real" name="Z-score" value="14.179428291239965"/>
    <att type="integer" name="#GeneInGOAndHitList" value="61"/>
    <att type="integer" name="#GeneInGO" value="140"/>
    <att type="integer" name="#GeneInHitList" value="2756"/>
    <att type="integer" name="#TotalGeneInLibrary" value="30182"/>
    <att type="real" name="%InGO" value="2.2133526850507983"/>
    <att type="real" name="STDV %InGO" value="0.2802370047096865"/>
    <att type="real" name="BestLogPInGroup" value="-46.22230249591515"/>
    <att type="real" name="BestEnrichmentInGroup" value="4.7716721957288"/>
    <att type="integer" name="FirstInGroupByEnrichment" value="0"/>
    <att type="integer" name="FirstInGroupByLogP" value="0"/>
    <att type="string" name="GeneID" value="60|71|332|387|388|389|701|991|998|1062|1063|1729|1778|1856|3619|3688|4085|4928|5048|5216|5217|5347|5516|5518|5879|5905|6232|6249|6396|7280|7846|8655|9184|9212|10376|10381|10383|10403|11004|11130|22919|51143|54908|55055|55143|55839|57082|64105|79682|79902|79980|80776|81624|81929|83540|84617|84790|151246|220134|347733|348235"/>
    <att type="integer" name="_RANK_" value="4"/>
    <att type="string" name="_PATTERN_" value="M001100010010"/>
    <att type="string" name="CLUSTER_LABEL" value=" "/>
    <att type="integer" name="#COUNT_001" value="0"/>
    <att type="integer" name="#COUNT_002" value="0"/>
    <att type="integer" name="#COUNT_003" value="11"/>
    <att type="integer" name="#COUNT_004" value="10"/>
    <att type="integer" name="#COUNT_005" value="0"/>
    <att type="integer" name="#COUNT_006" value="0"/>
    <att type="integer" name="#COUNT_007" value="0"/>
    <att type="integer" name="#COUNT_008" value="17"/>
    <att type="integer" name="#COUNT_009" value="0"/>
    <att type="integer" name="#COUNT_010" value="0"/>
    <att type="integer" name="#COUNT_011" value="11"/>
    <att type="integer" name="#COUNT_012" value="0"/>
    <att type="integer" name="_MEMBER_Black" value="0"/>
    <att type="integer" name="_MEMBER_Blue" value="0"/>
    <att type="integer" name="_MEMBER_Brown" value="1"/>
    <att type="integer" name="_MEMBER_Green" value="1"/>
    <att type="integer" name="_MEMBER_Greenyellow" value="0"/>
    <att type="integer" name="_MEMBER_Magenta" value="0"/>
    <att type="integer" name="_MEMBER_Pink" value="0"/>
    <att type="integer" name="_MEMBER_Purple" value="1"/>
    <att type="integer" name="_MEMBER_Red" value="0"/>
    <att type="integer" name="_MEMBER_Tan" value="0"/>
    <att type="integer" name="_MEMBER_Turquoise" value="1"/>
    <att type="integer" name="_MEMBER_Yellow" value="0"/>
    <att type="real" name="_LogP_Black" value="0.0"/>
    <att type="real" name="_LogP_Blue" value="0.0"/>
    <att type="real" name="_LogP_Brown" value="-5.749461913044423"/>
    <att type="real" name="_LogP_Green" value="-6.595120197873179"/>
    <att type="real" name="_LogP_Greenyellow" value="0.0"/>
    <att type="real" name="_LogP_Magenta" value="0.0"/>
    <att type="real" name="_LogP_Pink" value="0.0"/>
    <att type="real" name="_LogP_Purple" value="-23.107677001936786"/>
    <att type="real" name="_LogP_Red" value="0.0"/>
    <att type="real" name="_LogP_Tan" value="0.0"/>
    <att type="real" name="_LogP_Turquoise" value="-4.614907361131155"/>
    <att type="real" name="_LogP_Yellow" value="0.0"/>
    <att type="string" name="Gene" value="R-HSA-5663220"/>
    <att type="integer" name="GiniIndex" value="0"/>
    <att type="integer" name="CategoryID" value="6"/>
    <att type="string" name="PARENT_GO" value=""/>
    <att type="integer" name="EvidenceCutoff" value="0"/>
    <graphics type="CIRCLE" x="448.71480117300734" y="370.0435623360513"/>
  </node>
  <node label="R-HSA-9012999" id="13">
    <att type="string" name="canonicalName" value="R-HSA-9012999"/>
    <att type="string" name="Description" value="RHO GTPase cycle"/>
    <att type="string" name="Category" value="Reactome Gene Sets"/>
    <att type="real" name="LogP" value="-24.735792632988534"/>
    <att type="real" name="Log(q-value)" value="-21.801294181744968"/>
    <att type="integer" name="GROUP_ID" value="3"/>
    <att type="string" name="Hits" value="ACTB|ACTC1|ACTG1|ACTN1|ADD3|JAG1|ALDH3A2|RHOA|RHOB|RHOC|ARHGAP1|ARHGDIA|C1QBP|CAPZB|CAV1|CCT6A|CDC42|CHN2|CLTC|CSK|DIAPH1|DSP|EPHA2|STOM|GJA1|GOLGA3|RAPGEF1|HSPE1|ITGB1|LMAN1|LMNB1|PAK2|PIK3R1|PLD1|PLXNB1|RAC1|RBBP6|ROCK1|TRA2B|SLC1A5|SOS1|SPTBN1|STK10|TPM3|TPM4|TRIO|VCP|PKP4|MTMR1|IQGAP1|ARHGEF7|HGS|DLG5|ARHGEF6|AKAP12|GARRE1|GIT2|ARHGAP11A|KIF14|BCAP31|FAM13A|ABI2|WASF2|TUBA1B|DLC1|BASP1|PGRMC2|CCT7|CCT2|CDC42EP3|YKT6|NCKAP1|RALBP1|CKAP4|FERMT2|WWP2|STMN2|CIT|CDC37|NISCH|STK38|FNBP1|SWAP70|ARHGAP26|PLXND1|ESYT1|RHOQ|CDC42EP4|PLEKHG3|ARFGAP3|ARHGEF3|ANLN|UACA|CCDC88A|TEX2|ERBIN|RNF20|GOPC|KIDINS220|SRGAP1|PREX1|ARHGAP21|SH3RF1|ELMO2|EFHD2|PEAK1|DOCK5|BAIAP2L2|DIAPH3|HINT2|ARHGAP18|ARHGAP12|IQGAP3|ARHGEF19|SPATA13|AMIGO2"/>
    <att type="real" name="Enrichment" value="2.8293094475386367"/>
    <att type="real" name="Z-score" value="12.379872326713661"/>
    <att type="integer" name="#GeneInGOAndHitList" value="116"/>
    <att type="integer" name="#GeneInGO" value="449"/>
    <att type="integer" name="#GeneInHitList" value="2756"/>
    <att type="integer" name="#TotalGeneInLibrary" value="30182"/>
    <att type="real" name="%InGO" value="4.2089985486211905"/>
    <att type="real" name="STDV %InGO" value="0.3824830009786996"/>
    <att type="real" name="BestLogPInGroup" value="-46.22230249591515"/>
    <att type="real" name="BestEnrichmentInGroup" value="4.7716721957288"/>
    <att type="integer" name="FirstInGroupByEnrichment" value="0"/>
    <att type="integer" name="FirstInGroupByLogP" value="0"/>
    <att type="string" name="GeneID" value="60|70|71|87|120|182|224|387|388|389|392|396|708|832|857|908|998|1124|1213|1445|1729|1832|1969|2040|2697|2802|2889|3336|3688|3998|4001|5062|5295|5337|5364|5879|5930|6093|6434|6510|6654|6711|6793|7170|7171|7204|7415|8502|8776|8826|8874|9146|9231|9459|9590|9710|9815|9824|9928|10134|10144|10152|10163|10376|10395|10409|10424|10574|10576|10602|10652|10787|10928|10970|10979|11060|11075|11113|11140|11188|11329|23048|23075|23092|23129|23344|23433|23580|26030|26286|50650|54443|55075|55704|55852|55914|56254|57120|57498|57522|57580|57584|57630|63916|79180|79834|80005|80115|81624|84681|93663|94134|128239|128272|221178|347902"/>
    <att type="integer" name="_RANK_" value="8"/>
    <att type="string" name="_PATTERN_" value="M101101010111"/>
    <att type="string" name="CLUSTER_LABEL" value=" "/>
    <att type="integer" name="#COUNT_001" value="13"/>
    <att type="integer" name="#COUNT_002" value="0"/>
    <att type="integer" name="#COUNT_003" value="14"/>
    <att type="integer" name="#COUNT_004" value="12"/>
    <att type="integer" name="#COUNT_005" value="0"/>
    <att type="integer" name="#COUNT_006" value="8"/>
    <att type="integer" name="#COUNT_007" value="0"/>
    <att type="integer" name="#COUNT_008" value="5"/>
    <att type="integer" name="#COUNT_009" value="0"/>
    <att type="integer" name="#COUNT_010" value="5"/>
    <att type="integer" name="#COUNT_011" value="24"/>
    <att type="integer" name="#COUNT_012" value="13"/>
    <att type="integer" name="_MEMBER_Black" value="1"/>
    <att type="integer" name="_MEMBER_Blue" value="0"/>
    <att type="integer" name="_MEMBER_Brown" value="1"/>
    <att type="integer" name="_MEMBER_Green" value="1"/>
    <att type="integer" name="_MEMBER_Greenyellow" value="0"/>
    <att type="integer" name="_MEMBER_Magenta" value="1"/>
    <att type="integer" name="_MEMBER_Pink" value="0"/>
    <att type="integer" name="_MEMBER_Purple" value="1"/>
    <att type="integer" name="_MEMBER_Red" value="0"/>
    <att type="integer" name="_MEMBER_Tan" value="1"/>
    <att type="integer" name="_MEMBER_Turquoise" value="1"/>
    <att type="integer" name="_MEMBER_Yellow" value="1"/>
    <att type="real" name="_LogP_Black" value="-4.841689077145078"/>
    <att type="real" name="_LogP_Blue" value="0.0"/>
    <att type="real" name="_LogP_Brown" value="-2.7268719046227945"/>
    <att type="real" name="_LogP_Green" value="-3.4429319563389917"/>
    <att type="real" name="_LogP_Greenyellow" value="0.0"/>
    <att type="real" name="_LogP_Magenta" value="-3.1894041545290266"/>
    <att type="real" name="_LogP_Pink" value="0.0"/>
    <att type="real" name="_LogP_Purple" value="-2.140276315711887"/>
    <att type="real" name="_LogP_Red" value="0.0"/>
    <att type="real" name="_LogP_Tan" value="-2.4085475315707834"/>
    <att type="real" name="_LogP_Turquoise" value="-6.1621742545699485"/>
    <att type="real" name="_LogP_Yellow" value="-3.2781298376086307"/>
    <att type="string" name="Gene" value="R-HSA-9012999"/>
    <att type="integer" name="GiniIndex" value="0"/>
    <att type="integer" name="CategoryID" value="6"/>
    <att type="string" name="PARENT_GO" value=""/>
    <att type="integer" name="EvidenceCutoff" value="0"/>
    <graphics type="CIRCLE" x="153.31601227885477" y="363.0577324547062"/>
  </node>
  <node label="GO:0033365" id="14">
    <att type="string" name="canonicalName" value="GO:0033365"/>
    <att type="string" name="Description" value="protein localization to organelle"/>
    <att type="string" name="Category" value="GO Biological Processes"/>
    <att type="real" name="LogP" value="-25.609928633956212"/>
    <att type="real" name="Log(q-value)" value="-22.62218467075942"/>
    <att type="integer" name="GROUP_ID" value="4"/>
    <att type="string" name="Hits" value="ARF4|ARF6|ARL1|ATRX|BBS1|BBS4|BICD1|BMP4|BRCA2|BUB1B|CALM3|CALR|CAMLG|CDK1|COL1A1|CRY2|CSE1L|DDX1|DHX9|DIAPH1|GBP2|GLI3|HSPA5|HSPA8|HSPD1|INSIG1|KPNA1|KPNB1|LMNA|LMNB1|MAN1A1|NEDD4|NF1|NOTCH1|NPTX1|NUP98|OXA1L|PCM1|PEX13|PIK3R1|PLK1|PML|PPP3CA|PRKAA1|PEX19|RAB6A|RAN|RANGAP1|SORT1|SEC13|STIL|SMO|SOX9|SRP19|SRP54|SRPRA|SSR3|STAT3|STK3|AURKA|XRCC5|H4C3|AP3B1|SQSTM1|RAB29|AIP|HGS|BUB3|DCLK1|AURKB|MAGED1|KIF20B|NUP93|TRAM2|HERPUD1|RAB11FIP3|IFT140|DNAJB6|OPTN|BCAP31|NUTF2|TCIRG1|TIMM17A|TOMM40|HYOU1|IPO7|DCTN2|SPAG5|TXNIP|GAS2L1|KDELR1|SEC61B|TOMM34|KDELR2|KDELR3|RER1|CEP250|SNF8|ATG14|MAPRE1|EMC1|CEP68|SYNE1|SEC61G|ARL2BP|KPNA6|PPP1R15A|MTCH2|CIZ1|IFFO1|PYGO1|TIMM13|UTP25|VPS41|RRP7A|SPCS1|SEC61A1|NOP53|ZDHHC3|ATP6V1D|SIX4|TOMM7|SGTB|VPS13C|SPDL1|ZWILCH|APPL2|PEX26|PACS1|TMEM30A|LMBRD1|BCAP29|MFF|KNL1|MAVS|CC2D2A|SRPRB|SPCS3|RIPOR1|DYNC2H1|NUP85|GRPEL1|LONP2|RPF2|RPAIN|LMNB2|MICALL1|SYS1|BOD1|MMGT1|OSBPL8|CHMP4B|GRPEL2|PRICKLE1|FAM53A|VPS37D|LAMTOR4|TOMM5|TOMM6|TIMM23"/>
    <att type="real" name="Enrichment" value="2.4135270104395317"/>
    <att type="real" name="Z-score" value="12.221111878048795"/>
    <att type="integer" name="#GeneInGOAndHitList" value="160"/>
    <att type="integer" name="#GeneInGO" value="726"/>
    <att type="integer" name="#GeneInHitList" value="2756"/>
    <att type="integer" name="#TotalGeneInLibrary" value="30182"/>
    <att type="real" name="%InGO" value="5.805515239477503"/>
    <att type="real" name="STDV %InGO" value="0.445444412369114"/>
    <att type="real" name="BestLogPInGroup" value="-34.99298111020552"/>
    <att type="real" name="BestEnrichmentInGroup" value="2.9241901534206187"/>
    <att type="integer" name="FirstInGroupByEnrichment" value="0"/>
    <att type="integer" name="FirstInGroupByLogP" value="0"/>
    <att type="string" name="GeneID" value="378|382|400|546|582|585|636|652|675|701|808|811|819|983|1277|1408|1434|1653|1660|1729|2634|2737|3309|3312|3329|3638|3836|3837|4000|4001|4121|4734|4763|4851|4884|4928|5018|5108|5194|5295|5347|5371|5530|5562|5824|5870|5901|5905|6272|6396|6491|6608|6662|6728|6729|6734|6747|6774|6788|6790|7520|8364|8546|8878|8934|9049|9146|9184|9201|9212|9500|9585|9688|9697|9709|9727|9742|10049|10133|10134|10204|10312|10440|10452|10525|10527|10540|10615|10628|10634|10945|10952|10953|11014|11015|11079|11190|11267|22863|22919|23065|23177|23345|23480|23568|23633|23645|23788|25792|25900|26108|26517|27042|27072|27341|28972|29927|29997|51304|51382|51804|54543|54557|54832|54908|55055|55198|55670|55690|55754|55788|55973|56947|57082|57506|57545|58477|60559|79567|79659|79902|80273|83752|84154|84268|84823|85377|90196|91272|93380|114882|128866|134266|144165|152877|155382|389541|401505|100188893|100287932"/>
    <att type="integer" name="_RANK_" value="4"/>
    <att type="string" name="_PATTERN_" value="M101000010010"/>
    <att type="string" name="CLUSTER_LABEL" value=" "/>
    <att type="integer" name="#COUNT_001" value="15"/>
    <att type="integer" name="#COUNT_002" value="0"/>
    <att type="integer" name="#COUNT_003" value="34"/>
    <att type="integer" name="#COUNT_004" value="0"/>
    <att type="integer" name="#COUNT_005" value="0"/>
    <att type="integer" name="#COUNT_006" value="0"/>
    <att type="integer" name="#COUNT_007" value="0"/>
    <att type="integer" name="#COUNT_008" value="10"/>
    <att type="integer" name="#COUNT_009" value="0"/>
    <att type="integer" name="#COUNT_010" value="0"/>
    <att type="integer" name="#COUNT_011" value="40"/>
    <att type="integer" name="#COUNT_012" value="0"/>
    <att type="integer" name="_MEMBER_Black" value="1"/>
    <att type="integer" name="_MEMBER_Blue" value="0"/>
    <att type="integer" name="_MEMBER_Brown" value="1"/>
    <att type="integer" name="_MEMBER_Green" value="0"/>
    <att type="integer" name="_MEMBER_Greenyellow" value="0"/>
    <att type="integer" name="_MEMBER_Magenta" value="0"/>
    <att type="integer" name="_MEMBER_Pink" value="0"/>
    <att type="integer" name="_MEMBER_Purple" value="1"/>
    <att type="integer" name="_MEMBER_Red" value="0"/>
    <att type="integer" name="_MEMBER_Tan" value="0"/>
    <att type="integer" name="_MEMBER_Turquoise" value="1"/>
    <att type="integer" name="_MEMBER_Yellow" value="0"/>
    <att type="real" name="_LogP_Black" value="-3.8193968270974987"/>
    <att type="real" name="_LogP_Blue" value="0.0"/>
    <att type="real" name="_LogP_Brown" value="-10.154608847815796"/>
    <att type="real" name="_LogP_Green" value="0.0"/>
    <att type="real" name="_LogP_Greenyellow" value="0.0"/>
    <att type="real" name="_LogP_Magenta" value="0.0"/>
    <att type="real" name="_LogP_Pink" value="0.0"/>
    <att type="real" name="_LogP_Purple" value="-4.6092131834235746"/>
    <att type="real" name="_LogP_Red" value="0.0"/>
    <att type="real" name="_LogP_Tan" value="0.0"/>
    <att type="real" name="_LogP_Turquoise" value="-10.289246277062288"/>
    <att type="real" name="_LogP_Yellow" value="0.0"/>
    <att type="string" name="Gene" value="GO:0033365"/>
    <att type="integer" name="GiniIndex" value="0"/>
    <att type="integer" name="CategoryID" value="19"/>
    <att type="string" name="PARENT_GO" value="19_GO:0051179 localization"/>
    <att type="integer" name="EvidenceCutoff" value="0"/>
    <graphics type="CIRCLE" x="347.6094437318778" y="234.5796877022278"/>
  </node>
  <node label="GO:0072594" id="15">
    <att type="string" name="canonicalName" value="GO:0072594"/>
    <att type="string" name="Description" value="establishment of protein localization to organelle"/>
    <att type="string" name="Category" value="GO Biological Processes"/>
    <att type="real" name="LogP" value="-12.389209549550614"/>
    <att type="real" name="Log(q-value)" value="-10.442858271512046"/>
    <att type="integer" name="GROUP_ID" value="4"/>
    <att type="string" name="Hits" value="BRCA2|CALM3|CRY2|CSE1L|GLI3|HSPA5|HSPA8|HSPD1|KPNA1|KPNB1|LMNA|MAN1A1|NEDD4|NF1|NOTCH1|NUP98|OXA1L|PEX13|PIK3R1|PML|PPP3CA|PEX19|RAN|SORT1|SEC13|SMO|SRP19|SRP54|SRPRA|SSR3|STAT3|STK3|AP3B1|SQSTM1|AIP|HGS|NUP93|TRAM2|HERPUD1|BCAP31|NUTF2|TIMM17A|TOMM40|HYOU1|IPO7|TXNIP|SEC61B|TOMM34|SNF8|ATG14|SEC61G|KPNA6|TIMM13|VPS41|SPCS1|SEC61A1|TOMM7|SGTB|VPS13C|APPL2|PEX26|MFF|SRPRB|SPCS3|NUP85|GRPEL1|LONP2|RPAIN|CHMP4B|GRPEL2|PRICKLE1|FAM53A|VPS37D|TOMM5|TOMM6|TIMM23"/>
    <att type="real" name="Enrichment" value="2.4055051721100362"/>
    <att type="real" name="Z-score" value="8.335379580293727"/>
    <att type="integer" name="#GeneInGOAndHitList" value="76"/>
    <att type="integer" name="#GeneInGO" value="346"/>
    <att type="integer" name="#GeneInHitList" value="2756"/>
    <att type="integer" name="#TotalGeneInLibrary" value="30182"/>
    <att type="real" name="%InGO" value="2.7576197387518144"/>
    <att type="real" name="STDV %InGO" value="0.31192872732901905"/>
    <att type="real" name="BestLogPInGroup" value="-34.99298111020552"/>
    <att type="real" name="BestEnrichmentInGroup" value="2.9241901534206187"/>
    <att type="integer" name="FirstInGroupByEnrichment" value="0"/>
    <att type="integer" name="FirstInGroupByLogP" value="0"/>
    <att type="string" name="GeneID" value="675|808|1408|1434|2737|3309|3312|3329|3836|3837|4000|4121|4734|4763|4851|4928|5018|5194|5295|5371|5530|5824|5901|6272|6396|6608|6728|6729|6734|6747|6774|6788|8546|8878|9049|9146|9688|9697|9709|10134|10204|10440|10452|10525|10527|10628|10952|10953|11267|22863|23480|23633|26517|27072|28972|29927|54543|54557|54832|55198|55670|56947|58477|60559|79902|80273|83752|84268|128866|134266|144165|152877|155382|401505|100188893|100287932"/>
    <att type="integer" name="_RANK_" value="4"/>
    <att type="string" name="_PATTERN_" value="M101001000010"/>
    <att type="string" name="CLUSTER_LABEL" value=" "/>
    <att type="integer" name="#COUNT_001" value="7"/>
    <att type="integer" name="#COUNT_002" value="0"/>
    <att type="integer" name="#COUNT_003" value="20"/>
    <att type="integer" name="#COUNT_004" value="0"/>
    <att type="integer" name="#COUNT_005" value="0"/>
    <att type="integer" name="#COUNT_006" value="6"/>
    <att type="integer" name="#COUNT_007" value="0"/>
    <att type="integer" name="#COUNT_008" value="0"/>
    <att type="integer" name="#COUNT_009" value="0"/>
    <att type="integer" name="#COUNT_010" value="0"/>
    <att type="integer" name="#COUNT_011" value="19"/>
    <att type="integer" name="#COUNT_012" value="0"/>
    <att type="integer" name="_MEMBER_Black" value="1"/>
    <att type="integer" name="_MEMBER_Blue" value="0"/>
    <att type="integer" name="_MEMBER_Brown" value="1"/>
    <att type="integer" name="_MEMBER_Green" value="0"/>
    <att type="integer" name="_MEMBER_Greenyellow" value="0"/>
    <att type="integer" name="_MEMBER_Magenta" value="1"/>
    <att type="integer" name="_MEMBER_Pink" value="0"/>
    <att type="integer" name="_MEMBER_Purple" value="0"/>
    <att type="integer" name="_MEMBER_Red" value="0"/>
    <att type="integer" name="_MEMBER_Tan" value="0"/>
    <att type="integer" name="_MEMBER_Turquoise" value="1"/>
    <att type="integer" name="_MEMBER_Yellow" value="0"/>
    <att type="real" name="_LogP_Black" value="-2.002132669633147"/>
    <att type="real" name="_LogP_Blue" value="0.0"/>
    <att type="real" name="_LogP_Brown" value="-7.66543715726603"/>
    <att type="real" name="_LogP_Green" value="0.0"/>
    <att type="real" name="_LogP_Greenyellow" value="0.0"/>
    <att type="real" name="_LogP_Magenta" value="-2.453410485036556"/>
    <att type="real" name="_LogP_Pink" value="0.0"/>
    <att type="real" name="_LogP_Purple" value="0.0"/>
    <att type="real" name="_LogP_Red" value="0.0"/>
    <att type="real" name="_LogP_Tan" value="0.0"/>
    <att type="real" name="_LogP_Turquoise" value="-5.1699665729039985"/>
    <att type="real" name="_LogP_Yellow" value="0.0"/>
    <att type="string" name="Gene" value="GO:0072594"/>
    <att type="integer" name="GiniIndex" value="0"/>
    <att type="integer" name="CategoryID" value="19"/>
    <att type="string" name="PARENT_GO" value="19_GO:0051179 localization"/>
    <att type="integer" name="EvidenceCutoff" value="0"/>
    <graphics type="CIRCLE" x="314.4743147354111" y="397.0236538476669"/>
  </node>
  <node label="GO:0034504" id="16">
    <att type="string" name="canonicalName" value="GO:0034504"/>
    <att type="string" name="Description" value="protein localization to nucleus"/>
    <att type="string" name="Category" value="GO Biological Processes"/>
    <att type="real" name="LogP" value="-11.849188650430003"/>
    <att type="real" name="Log(q-value)" value="-9.95759874794961"/>
    <att type="integer" name="GROUP_ID" value="4"/>
    <att type="string" name="Hits" value="BBS4|BMP4|CALR|COL1A1|CRY2|CSE1L|GBP2|GLI3|KPNA1|KPNB1|LMNA|LMNB1|NF1|NOTCH1|NUP98|PIK3R1|PLK1|PML|PPP3CA|RAN|RANGAP1|SEC13|SMO|SOX9|STAT3|STK3|SQSTM1|DCLK1|MAGED1|NUP93|DNAJB6|NUTF2|IPO7|TXNIP|SYNE1|ARL2BP|KPNA6|CIZ1|PYGO1|UTP25|RRP7A|NOP53|SIX4|APPL2|NUP85|RPF2|RPAIN|LMNB2|OSBPL8|PRICKLE1|FAM53A"/>
    <att type="real" name="Enrichment" value="2.9241901534206187"/>
    <att type="real" name="Z-score" value="8.456572598596654"/>
    <att type="integer" name="#GeneInGOAndHitList" value="51"/>
    <att type="integer" name="#GeneInGO" value="191"/>
    <att type="integer" name="#GeneInHitList" value="2756"/>
    <att type="integer" name="#TotalGeneInLibrary" value="30182"/>
    <att type="real" name="%InGO" value="1.8505079825834543"/>
    <att type="real" name="STDV %InGO" value="0.2567142064009081"/>
    <att type="real" name="BestLogPInGroup" value="-34.99298111020552"/>
    <att type="real" name="BestEnrichmentInGroup" value="2.9241901534206187"/>
    <att type="integer" name="FirstInGroupByEnrichment" value="0"/>
    <att type="integer" name="FirstInGroupByLogP" value="0"/>
    <att type="string" name="GeneID" value="585|652|811|1277|1408|1434|2634|2737|3836|3837|4000|4001|4763|4851|4928|5295|5347|5371|5530|5901|5905|6396|6608|6662|6774|6788|8878|9201|9500|9688|10049|10204|10527|10628|23345|23568|23633|25792|26108|27042|27341|29997|51804|55198|79902|84154|84268|84823|114882|144165|152877"/>
    <att type="integer" name="_RANK_" value="2"/>
    <att type="string" name="_PATTERN_" value="M001000000010"/>
    <att type="string" name="CLUSTER_LABEL" value=" "/>
    <att type="integer" name="#COUNT_001" value="0"/>
    <att type="integer" name="#COUNT_002" value="0"/>
    <att type="integer" name="#COUNT_003" value="8"/>
    <att type="integer" name="#COUNT_004" value="0"/>
    <att type="integer" name="#COUNT_005" value="0"/>
    <att type="integer" name="#COUNT_006" value="0"/>
    <att type="integer" name="#COUNT_007" value="0"/>
    <att type="integer" name="#COUNT_008" value="0"/>
    <att type="integer" name="#COUNT_009" value="0"/>
    <att type="integer" name="#COUNT_010" value="0"/>
    <att type="integer" name="#COUNT_011" value="14"/>
    <att type="integer" name="#COUNT_012" value="0"/>
    <att type="integer" name="_MEMBER_Black" value="0"/>
    <att type="integer" name="_MEMBER_Blue" value="0"/>
    <att type="integer" name="_MEMBER_Brown" value="1"/>
    <att type="integer" name="_MEMBER_Green" value="0"/>
    <att type="integer" name="_MEMBER_Greenyellow" value="0"/>
    <att type="integer" name="_MEMBER_Magenta" value="0"/>
    <att type="integer" name="_MEMBER_Pink" value="0"/>
    <att type="integer" name="_MEMBER_Purple" value="0"/>
    <att type="integer" name="_MEMBER_Red" value="0"/>
    <att type="integer" name="_MEMBER_Tan" value="0"/>
    <att type="integer" name="_MEMBER_Turquoise" value="1"/>
    <att type="integer" name="_MEMBER_Yellow" value="0"/>
    <att type="real" name="_LogP_Black" value="0.0"/>
    <att type="real" name="_LogP_Blue" value="0.0"/>
    <att type="real" name="_LogP_Brown" value="-2.5120191041439393"/>
    <att type="real" name="_LogP_Green" value="0.0"/>
    <att type="real" name="_LogP_Greenyellow" value="0.0"/>
    <att type="real" name="_LogP_Magenta" value="0.0"/>
    <att type="real" name="_LogP_Pink" value="0.0"/>
    <att type="real" name="_LogP_Purple" value="0.0"/>
    <att type="real" name="_LogP_Red" value="0.0"/>
    <att type="real" name="_LogP_Tan" value="0.0"/>
    <att type="real" name="_LogP_Turquoise" value="-5.3574877218727135"/>
    <att type="real" name="_LogP_Yellow" value="0.0"/>
    <att type="string" name="Gene" value="GO:0034504"/>
    <att type="integer" name="GiniIndex" value="0"/>
    <att type="integer" name="CategoryID" value="19"/>
    <att type="string" name="PARENT_GO" value="19_GO:0051179 localization"/>
    <att type="integer" name="EvidenceCutoff" value="0"/>
    <graphics type="CIRCLE" x="248.70250689138015" y="437.25870542973047"/>
  </node>
  <node label="GO:0006913" id="17">
    <att type="string" name="canonicalName" value="GO:0006913"/>
    <att type="string" name="Description" value="nucleocytoplasmic transport"/>
    <att type="string" name="Category" value="GO Biological Processes"/>
    <att type="real" name="LogP" value="-8.5467577651835"/>
    <att type="real" name="Log(q-value)" value="-6.924013174995687"/>
    <att type="integer" name="GROUP_ID" value="4"/>
    <att type="string" name="Hits" value="CALR|CRY2|CSE1L|GLI3|HNRNPA1|HNRNPA2B1|EIF6|KPNA1|KPNB1|LMNA|NCBP1|NF1|NOTCH1|NPM1|NUP98|PIK3R1|PML|PPP3CA|RAN|RANBP1|RANGAP1|SEC13|SRSF3|SMO|STAT3|STK3|TSC1|SQSTM1|NUP93|RBM8A|ALYREF|NUTF2|DDX39A|IPO7|TXNIP|NCBP2|SMG6|KPNA6|CHTOP|RBM15B|NMD3|RSRC1|APPL2|NCBP3|ENY2|THOC2|XPO5|NUP85|SEH1L|RPAIN|YTHDC1|PRICKLE1|FAM53A"/>
    <att type="real" name="Enrichment" value="2.359443402126329"/>
    <att type="real" name="Z-score" value="6.7866739213863765"/>
    <att type="integer" name="#GeneInGOAndHitList" value="53"/>
    <att type="integer" name="#GeneInGO" value="246"/>
    <att type="integer" name="#GeneInHitList" value="2756"/>
    <att type="integer" name="#TotalGeneInLibrary" value="30182"/>
    <att type="real" name="%InGO" value="1.9230769230769231"/>
    <att type="real" name="STDV %InGO" value="0.26160264926307436"/>
    <att type="real" name="BestLogPInGroup" value="-34.99298111020552"/>
    <att type="real" name="BestEnrichmentInGroup" value="2.9241901534206187"/>
    <att type="integer" name="FirstInGroupByEnrichment" value="0"/>
    <att type="integer" name="FirstInGroupByLogP" value="0"/>
    <att type="string" name="GeneID" value="811|1408|1434|2737|3178|3181|3692|3836|3837|4000|4686|4763|4851|4869|4928|5295|5371|5530|5901|5902|5905|6396|6428|6608|6774|6788|7248|8878|9688|9939|10189|10204|10212|10527|10628|22916|23293|23633|26097|29890|51068|51319|55198|55421|56943|57187|57510|79902|81929|84268|91746|144165|152877"/>
    <att type="integer" name="_RANK_" value="3"/>
    <att type="string" name="_PATTERN_" value="M101000000010"/>
    <att type="string" name="CLUSTER_LABEL" value=" "/>
    <att type="integer" name="#COUNT_001" value="7"/>
    <att type="integer" name="#COUNT_002" value="0"/>
    <att type="integer" name="#COUNT_003" value="10"/>
    <att type="integer" name="#COUNT_004" value="0"/>
    <att type="integer" name="#COUNT_005" value="0"/>
    <att type="integer" name="#COUNT_006" value="0"/>
    <att type="integer" name="#COUNT_007" value="0"/>
    <att type="integer" name="#COUNT_008" value="0"/>
    <att type="integer" name="#COUNT_009" value="0"/>
    <att type="integer" name="#COUNT_010" value="0"/>
    <att type="integer" name="#COUNT_011" value="16"/>
    <att type="integer" name="#COUNT_012" value="0"/>
    <att type="integer" name="_MEMBER_Black" value="1"/>
    <att type="integer" name="_MEMBER_Blue" value="0"/>
    <att type="integer" name="_MEMBER_Brown" value="1"/>
    <att type="integer" name="_MEMBER_Green" value="0"/>
    <att type="integer" name="_MEMBER_Greenyellow" value="0"/>
    <att type="integer" name="_MEMBER_Magenta" value="0"/>
    <att type="integer" name="_MEMBER_Pink" value="0"/>
    <att type="integer" name="_MEMBER_Purple" value="0"/>
    <att type="integer" name="_MEMBER_Red" value="0"/>
    <att type="integer" name="_MEMBER_Tan" value="0"/>
    <att type="integer" name="_MEMBER_Turquoise" value="1"/>
    <att type="integer" name="_MEMBER_Yellow" value="0"/>
    <att type="real" name="_LogP_Black" value="-2.8044615497139573"/>
    <att type="real" name="_LogP_Blue" value="0.0"/>
    <att type="real" name="_LogP_Brown" value="-2.911739546470398"/>
    <att type="real" name="_LogP_Green" value="0.0"/>
    <att type="real" name="_LogP_Greenyellow" value="0.0"/>
    <att type="real" name="_LogP_Magenta" value="0.0"/>
    <att type="real" name="_LogP_Pink" value="0.0"/>
    <att type="real" name="_LogP_Purple" value="0.0"/>
    <att type="real" name="_LogP_Red" value="0.0"/>
    <att type="real" name="_LogP_Tan" value="0.0"/>
    <att type="real" name="_LogP_Turquoise" value="-5.360032420489021"/>
    <att type="real" name="_LogP_Yellow" value="0.0"/>
    <att type="string" name="Gene" value="GO:0006913"/>
    <att type="integer" name="GiniIndex" value="0"/>
    <att type="integer" name="CategoryID" value="19"/>
    <att type="string" name="PARENT_GO" value="19_GO:0051179 localization"/>
    <att type="integer" name="EvidenceCutoff" value="0"/>
    <graphics type="CIRCLE" x="407.47742032128514" y="276.60170304058"/>
  </node>
  <node label="GO:0051169" id="18">
    <att type="string" name="canonicalName" value="GO:0051169"/>
    <att type="string" name="Description" value="nuclear transport"/>
    <att type="string" name="Category" value="GO Biological Processes"/>
    <att type="real" name="LogP" value="-8.5467577651835"/>
    <att type="real" name="Log(q-value)" value="-6.924013174995687"/>
    <att type="integer" name="GROUP_ID" value="4"/>
    <att type="string" name="Hits" value="CALR|CRY2|CSE1L|GLI3|HNRNPA1|HNRNPA2B1|EIF6|KPNA1|KPNB1|LMNA|NCBP1|NF1|NOTCH1|NPM1|NUP98|PIK3R1|PML|PPP3CA|RAN|RANBP1|RANGAP1|SEC13|SRSF3|SMO|STAT3|STK3|TSC1|SQSTM1|NUP93|RBM8A|ALYREF|NUTF2|DDX39A|IPO7|TXNIP|NCBP2|SMG6|KPNA6|CHTOP|RBM15B|NMD3|RSRC1|APPL2|NCBP3|ENY2|THOC2|XPO5|NUP85|SEH1L|RPAIN|YTHDC1|PRICKLE1|FAM53A"/>
    <att type="real" name="Enrichment" value="2.359443402126329"/>
    <att type="real" name="Z-score" value="6.7866739213863765"/>
    <att type="integer" name="#GeneInGOAndHitList" value="53"/>
    <att type="integer" name="#GeneInGO" value="246"/>
    <att type="integer" name="#GeneInHitList" value="2756"/>
    <att type="integer" name="#TotalGeneInLibrary" value="30182"/>
    <att type="real" name="%InGO" value="1.9230769230769231"/>
    <att type="real" name="STDV %InGO" value="0.26160264926307436"/>
    <att type="real" name="BestLogPInGroup" value="-34.99298111020552"/>
    <att type="real" name="BestEnrichmentInGroup" value="2.9241901534206187"/>
    <att type="integer" name="FirstInGroupByEnrichment" value="0"/>
    <att type="integer" name="FirstInGroupByLogP" value="0"/>
    <att type="string" name="GeneID" value="811|1408|1434|2737|3178|3181|3692|3836|3837|4000|4686|4763|4851|4869|4928|5295|5371|5530|5901|5902|5905|6396|6428|6608|6774|6788|7248|8878|9688|9939|10189|10204|10212|10527|10628|22916|23293|23633|26097|29890|51068|51319|55198|55421|56943|57187|57510|79902|81929|84268|91746|144165|152877"/>
    <att type="integer" name="_RANK_" value="3"/>
    <att type="string" name="_PATTERN_" value="M101000000010"/>
    <att type="string" name="CLUSTER_LABEL" value=" "/>
    <att type="integer" name="#COUNT_001" value="7"/>
    <att type="integer" name="#COUNT_002" value="0"/>
    <att type="integer" name="#COUNT_003" value="10"/>
    <att type="integer" name="#COUNT_004" value="0"/>
    <att type="integer" name="#COUNT_005" value="0"/>
    <att type="integer" name="#COUNT_006" value="0"/>
    <att type="integer" name="#COUNT_007" value="0"/>
    <att type="integer" name="#COUNT_008" value="0"/>
    <att type="integer" name="#COUNT_009" value="0"/>
    <att type="integer" name="#COUNT_010" value="0"/>
    <att type="integer" name="#COUNT_011" value="16"/>
    <att type="integer" name="#COUNT_012" value="0"/>
    <att type="integer" name="_MEMBER_Black" value="1"/>
    <att type="integer" name="_MEMBER_Blue" value="0"/>
    <att type="integer" name="_MEMBER_Brown" value="1"/>
    <att type="integer" name="_MEMBER_Green" value="0"/>
    <att type="integer" name="_MEMBER_Greenyellow" value="0"/>
    <att type="integer" name="_MEMBER_Magenta" value="0"/>
    <att type="integer" name="_MEMBER_Pink" value="0"/>
    <att type="integer" name="_MEMBER_Purple" value="0"/>
    <att type="integer" name="_MEMBER_Red" value="0"/>
    <att type="integer" name="_MEMBER_Tan" value="0"/>
    <att type="integer" name="_MEMBER_Turquoise" value="1"/>
    <att type="integer" name="_MEMBER_Yellow" value="0"/>
    <att type="real" name="_LogP_Black" value="-2.8044615497139573"/>
    <att type="real" name="_LogP_Blue" value="0.0"/>
    <att type="real" name="_LogP_Brown" value="-2.911739546470398"/>
    <att type="real" name="_LogP_Green" value="0.0"/>
    <att type="real" name="_LogP_Greenyellow" value="0.0"/>
    <att type="real" name="_LogP_Magenta" value="0.0"/>
    <att type="real" name="_LogP_Pink" value="0.0"/>
    <att type="real" name="_LogP_Purple" value="0.0"/>
    <att type="real" name="_LogP_Red" value="0.0"/>
    <att type="real" name="_LogP_Tan" value="0.0"/>
    <att type="real" name="_LogP_Turquoise" value="-5.360032420489021"/>
    <att type="real" name="_LogP_Yellow" value="0.0"/>
    <att type="string" name="Gene" value="GO:0051169"/>
    <att type="integer" name="GiniIndex" value="0"/>
    <att type="integer" name="CategoryID" value="19"/>
    <att type="string" name="PARENT_GO" value="19_GO:0051179 localization"/>
    <att type="integer" name="EvidenceCutoff" value="0"/>
    <graphics type="CIRCLE" x="304.34962619206755" y="308.3095075539866"/>
  </node>
  <node label="GO:0051170" id="19">
    <att type="string" name="canonicalName" value="GO:0051170"/>
    <att type="string" name="Description" value="import into nucleus"/>
    <att type="string" name="Category" value="GO Biological Processes"/>
    <att type="real" name="LogP" value="-6.134829052221341"/>
    <att type="real" name="Log(q-value)" value="-4.760789061516218"/>
    <att type="integer" name="GROUP_ID" value="4"/>
    <att type="string" name="Hits" value="CRY2|CSE1L|GLI3|HNRNPA1|KPNA1|KPNB1|LMNA|NF1|NOTCH1|NUP98|PIK3R1|PML|PPP3CA|RAN|SEC13|SMO|STAT3|STK3|SQSTM1|NUP93|NUTF2|IPO7|TXNIP|KPNA6|APPL2|NUP85|RPAIN|PRICKLE1|FAM53A"/>
    <att type="real" name="Enrichment" value="2.6688234074471593"/>
    <att type="real" name="Z-score" value="5.782197058052994"/>
    <att type="integer" name="#GeneInGOAndHitList" value="29"/>
    <att type="integer" name="#GeneInGO" value="119"/>
    <att type="integer" name="#GeneInHitList" value="2756"/>
    <att type="integer" name="#TotalGeneInLibrary" value="30182"/>
    <att type="real" name="%InGO" value="1.0522496371552976"/>
    <att type="real" name="STDV %InGO" value="0.19436709692223716"/>
    <att type="real" name="BestLogPInGroup" value="-34.99298111020552"/>
    <att type="real" name="BestEnrichmentInGroup" value="2.9241901534206187"/>
    <att type="integer" name="FirstInGroupByEnrichment" value="0"/>
    <att type="integer" name="FirstInGroupByLogP" value="0"/>
    <att type="string" name="GeneID" value="1408|1434|2737|3178|3836|3837|4000|4763|4851|4928|5295|5371|5530|5901|6396|6608|6774|6788|8878|9688|10204|10527|10628|23633|55198|79902|84268|144165|152877"/>
    <att type="integer" name="_RANK_" value="1"/>
    <att type="string" name="_PATTERN_" value="M000000000010"/>
    <att type="string" name="CLUSTER_LABEL" value=" "/>
    <att type="integer" name="#COUNT_001" value="0"/>
    <att type="integer" name="#COUNT_002" value="0"/>
    <att type="integer" name="#COUNT_003" value="0"/>
    <att type="integer" name="#COUNT_004" value="0"/>
    <att type="integer" name="#COUNT_005" value="0"/>
    <att type="integer" name="#COUNT_006" value="0"/>
    <att type="integer" name="#COUNT_007" value="0"/>
    <att type="integer" name="#COUNT_008" value="0"/>
    <att type="integer" name="#COUNT_009" value="0"/>
    <att type="integer" name="#COUNT_010" value="0"/>
    <att type="integer" name="#COUNT_011" value="8"/>
    <att type="integer" name="#COUNT_012" value="0"/>
    <att type="integer" name="_MEMBER_Black" value="0"/>
    <att type="integer" name="_MEMBER_Blue" value="0"/>
    <att type="integer" name="_MEMBER_Brown" value="0"/>
    <att type="integer" name="_MEMBER_Green" value="0"/>
    <att type="integer" name="_MEMBER_Greenyellow" value="0"/>
    <att type="integer" name="_MEMBER_Magenta" value="0"/>
    <att type="integer" name="_MEMBER_Pink" value="0"/>
    <att type="integer" name="_MEMBER_Purple" value="0"/>
    <att type="integer" name="_MEMBER_Red" value="0"/>
    <att type="integer" name="_MEMBER_Tan" value="0"/>
    <att type="integer" name="_MEMBER_Turquoise" value="1"/>
    <att type="integer" name="_MEMBER_Yellow" value="0"/>
    <att type="real" name="_LogP_Black" value="0.0"/>
    <att type="real" name="_LogP_Blue" value="0.0"/>
    <att type="real" name="_LogP_Brown" value="0.0"/>
    <att type="real" name="_LogP_Green" value="0.0"/>
    <att type="real" name="_LogP_Greenyellow" value="0.0"/>
    <att type="real" name="_LogP_Magenta" value="0.0"/>
    <att type="real" name="_LogP_Pink" value="0.0"/>
    <att type="real" name="_LogP_Purple" value="0.0"/>
    <att type="real" name="_LogP_Red" value="0.0"/>
    <att type="real" name="_LogP_Tan" value="0.0"/>
    <att type="real" name="_LogP_Turquoise" value="-3.056212134682766"/>
    <att type="real" name="_LogP_Yellow" value="0.0"/>
    <att type="string" name="Gene" value="GO:0051170"/>
    <att type="integer" name="GiniIndex" value="0"/>
    <att type="integer" name="CategoryID" value="19"/>
    <att type="string" name="PARENT_GO" value="19_GO:0051179 localization"/>
    <att type="integer" name="EvidenceCutoff" value="0"/>
    <graphics type="CIRCLE" x="174.32465062034484" y="323.8050862663895"/>
  </node>
  <node label="GO:0006606" id="20">
    <att type="string" name="canonicalName" value="GO:0006606"/>
    <att type="string" name="Description" value="protein import into nucleus"/>
    <att type="string" name="Category" value="GO Biological Processes"/>
    <att type="real" name="LogP" value="-6.020225363205966"/>
    <att type="real" name="Log(q-value)" value="-4.656628921299974"/>
    <att type="integer" name="GROUP_ID" value="4"/>
    <att type="string" name="Hits" value="CRY2|CSE1L|GLI3|KPNA1|KPNB1|LMNA|NF1|NOTCH1|NUP98|PIK3R1|PML|PPP3CA|RAN|SEC13|SMO|STAT3|STK3|SQSTM1|NUP93|NUTF2|IPO7|TXNIP|KPNA6|APPL2|NUP85|RPAIN|PRICKLE1|FAM53A"/>
    <att type="real" name="Enrichment" value="2.689812339266163"/>
    <att type="real" name="Z-score" value="5.730121297782273"/>
    <att type="integer" name="#GeneInGOAndHitList" value="28"/>
    <att type="integer" name="#GeneInGO" value="114"/>
    <att type="integer" name="#GeneInHitList" value="2756"/>
    <att type="integer" name="#TotalGeneInLibrary" value="30182"/>
    <att type="real" name="%InGO" value="1.0159651669085632"/>
    <att type="real" name="STDV %InGO" value="0.1910215561951986"/>
    <att type="real" name="BestLogPInGroup" value="-34.99298111020552"/>
    <att type="real" name="BestEnrichmentInGroup" value="2.9241901534206187"/>
    <att type="integer" name="FirstInGroupByEnrichment" value="0"/>
    <att type="integer" name="FirstInGroupByLogP" value="0"/>
    <att type="string" name="GeneID" value="1408|1434|2737|3836|3837|4000|4763|4851|4928|5295|5371|5530|5901|6396|6608|6774|6788|8878|9688|10204|10527|10628|23633|55198|79902|84268|144165|152877"/>
    <att type="integer" name="_RANK_" value="1"/>
    <att type="string" name="_PATTERN_" value="M000000000010"/>
    <att type="string" name="CLUSTER_LABEL" value=" "/>
    <att type="integer" name="#COUNT_001" value="0"/>
    <att type="integer" name="#COUNT_002" value="0"/>
    <att type="integer" name="#COUNT_003" value="0"/>
    <att type="integer" name="#COUNT_004" value="0"/>
    <att type="integer" name="#COUNT_005" value="0"/>
    <att type="integer" name="#COUNT_006" value="0"/>
    <att type="integer" name="#COUNT_007" value="0"/>
    <att type="integer" name="#COUNT_008" value="0"/>
    <att type="integer" name="#COUNT_009" value="0"/>
    <att type="integer" name="#COUNT_010" value="0"/>
    <att type="integer" name="#COUNT_011" value="7"/>
    <att type="integer" name="#COUNT_012" value="0"/>
    <att type="integer" name="_MEMBER_Black" value="0"/>
    <att type="integer" name="_MEMBER_Blue" value="0"/>
    <att type="integer" name="_MEMBER_Brown" value="0"/>
    <att type="integer" name="_MEMBER_Green" value="0"/>
    <att type="integer" name="_MEMBER_Greenyellow" value="0"/>
    <att type="integer" name="_MEMBER_Magenta" value="0"/>
    <att type="integer" name="_MEMBER_Pink" value="0"/>
    <att type="integer" name="_MEMBER_Purple" value="0"/>
    <att type="integer" name="_MEMBER_Red" value="0"/>
    <att type="integer" name="_MEMBER_Tan" value="0"/>
    <att type="integer" name="_MEMBER_Turquoise" value="1"/>
    <att type="integer" name="_MEMBER_Yellow" value="0"/>
    <att type="real" name="_LogP_Black" value="0.0"/>
    <att type="real" name="_LogP_Blue" value="0.0"/>
    <att type="real" name="_LogP_Brown" value="0.0"/>
    <att type="real" name="_LogP_Green" value="0.0"/>
    <att type="real" name="_LogP_Greenyellow" value="0.0"/>
    <att type="real" name="_LogP_Magenta" value="0.0"/>
    <att type="real" name="_LogP_Pink" value="0.0"/>
    <att type="real" name="_LogP_Purple" value="0.0"/>
    <att type="real" name="_LogP_Red" value="0.0"/>
    <att type="real" name="_LogP_Tan" value="0.0"/>
    <att type="real" name="_LogP_Turquoise" value="-2.5159484150577476"/>
    <att type="real" name="_LogP_Yellow" value="0.0"/>
    <att type="string" name="Gene" value="GO:0006606"/>
    <att type="integer" name="GiniIndex" value="0"/>
    <att type="integer" name="CategoryID" value="19"/>
    <att type="string" name="PARENT_GO" value="19_GO:0051179 localization"/>
    <att type="integer" name="EvidenceCutoff" value="0"/>
    <graphics type="CIRCLE" x="314.04647615659394" y="223.55667939131013"/>
  </node>
  <node label="R-HSA-199991" id="21">
    <att type="string" name="canonicalName" value="R-HSA-199991"/>
    <att type="string" name="Description" value="Membrane Trafficking"/>
    <att type="string" name="Category" value="Reactome Gene Sets"/>
    <att type="real" name="LogP" value="-33.24486054202701"/>
    <att type="real" name="Log(q-value)" value="-29.936781427970853"/>
    <att type="integer" name="GROUP_ID" value="5"/>
    <att type="string" name="Hits" value="ACTB|ACTG1|AP2A2|AP1B1|AP2B1|BIN1|ARCN1|ARF1|ARF4|ARF6|ARL1|ARRB1|BICD1|VPS51|CALM1|CALM3|CAPZB|CD59|CENPE|AP2M1|AP1S1|AP2S1|CLTC|COPA|COPB1|CTSZ|DNASE2|DYNC1H1|DVL2|CTTN|GALNT2|BLOC1S1|GJA1|GRIA1|HSPA8|IL7R|KIF11|KIFC1|KIF22|LDLR|LMAN1|MAN1A1|MAN2A2|MIA2|MYH9|NSF|PAFAH1B1|RAB1A|RAB3IL1|RAB6A|RAC1|SORT1|SEC13|SH3GL1|SPTBN1|SURF4|VAMP2|VAMP7|TPD52L1|TSC1|TUBB2A|YWHAB|YWHAH|YWHAZ|TUBA1A|AP3B1|USO1|DYNLL1|VAMP4|STX10|NAPG|SYNJ2|HGS|CYTH3|COPB2|KIF23|GOSR2|KIF20B|SEC24D|GOLGA5|AKT3|ARPC5|ARPC4|ARPC3|ACTR3|ACTR2|ARPC2|KIF20A|OPTN|PLIN3|STX6|BET1|TUBA1B|TUBB3|TUBB4B|SEC23A|DCTN2|YKT6|KIF1C|COPS8|KDELR1|TMED2|LMAN2|YWHAQ|COPS6|KIF2C|KDELR2|KDELR3|RAB31|TMEM115|KIF3A|SNF8|VPS45|COPE|COPZ1|COPG1|RHOBTB3|AAK1|EPN2|FNBP1|SYT11|KIF13B|TMED3|RHOQ|SNAPIN|RABGAP1|KIF4A|LDLRAP1|ARFGAP3|COPG2|SH3KBP1|TMED7|DYNC1LI1|COPZ2|TMED9|STX17|NECAP2|ARFGAP1|AGPAT3|KIF15|MAN1C1|EXOC4|TRAPPC6A|RAB1B|TRAPPC9|DTNBP1|ANKRD27|SGIP1|TUBB6|TUBA1C|SYS1|NAA30|TBC1D16|CHMP4B|VTI1A|SH3D19|VPS37D|RAB12|KIF6|RAB7B|TUBB2B"/>
    <att type="real" name="Enrichment" value="2.7810283728532648"/>
    <att type="real" name="Z-score" value="14.367347805402606"/>
    <att type="integer" name="#GeneInGOAndHitList" value="161"/>
    <att type="integer" name="#GeneInGO" value="634"/>
    <att type="integer" name="#GeneInHitList" value="2756"/>
    <att type="integer" name="#TotalGeneInLibrary" value="30182"/>
    <att type="real" name="%InGO" value="5.8417997097242385"/>
    <att type="real" name="STDV %InGO" value="0.44674818754902007"/>
    <att type="real" name="BestLogPInGroup" value="-33.70071420956938"/>
    <att type="real" name="BestEnrichmentInGroup" value="5.199139434988491"/>
    <att type="integer" name="FirstInGroupByEnrichment" value="0"/>
    <att type="integer" name="FirstInGroupByLogP" value="0"/>
    <att type="string" name="GeneID" value="60|71|161|162|163|274|372|375|378|382|400|408|636|738|801|808|832|966|1062|1173|1174|1175|1213|1314|1315|1522|1777|1778|1856|2017|2590|2647|2697|2890|3312|3575|3832|3833|3835|3949|3998|4121|4122|4253|4627|4905|5048|5861|5866|5870|5879|6272|6396|6455|6711|6836|6844|6845|7164|7248|7280|7529|7533|7534|7846|8546|8615|8655|8674|8677|8774|8871|9146|9265|9276|9493|9570|9585|9871|9950|10000|10092|10093|10094|10096|10097|10109|10112|10133|10226|10228|10282|10376|10381|10383|10484|10540|10652|10749|10920|10945|10959|10960|10971|10980|11004|11014|11015|11031|11070|11127|11267|11311|11316|22818|22820|22836|22848|22905|23048|23208|23303|23423|23433|23557|23637|24137|26119|26286|26958|30011|51014|51143|51226|54732|55014|55707|55738|56894|56992|57134|60412|79090|81876|83696|84062|84079|84251|84617|84790|90196|122830|125058|128866|143187|152503|155382|201475|221458|338382|347733"/>
    <att type="integer" name="_RANK_" value="7"/>
    <att type="string" name="_PATTERN_" value="M001101011110"/>
    <att type="string" name="CLUSTER_LABEL" value=" "/>
    <att type="integer" name="#COUNT_001" value="0"/>
    <att type="integer" name="#COUNT_002" value="0"/>
    <att type="integer" name="#COUNT_003" value="36"/>
    <att type="integer" name="#COUNT_004" value="21"/>
    <att type="integer" name="#COUNT_005" value="0"/>
    <att type="integer" name="#COUNT_006" value="9"/>
    <att type="integer" name="#COUNT_007" value="0"/>
    <att type="integer" name="#COUNT_008" value="7"/>
    <att type="integer" name="#COUNT_009" value="13"/>
    <att type="integer" name="#COUNT_010" value="7"/>
    <att type="integer" name="#COUNT_011" value="27"/>
    <att type="integer" name="#COUNT_012" value="0"/>
    <att type="integer" name="_MEMBER_Black" value="0"/>
    <att type="integer" name="_MEMBER_Blue" value="0"/>
    <att type="integer" name="_MEMBER_Brown" value="1"/>
    <att type="integer" name="_MEMBER_Green" value="1"/>
    <att type="integer" name="_MEMBER_Greenyellow" value="0"/>
    <att type="integer" name="_MEMBER_Magenta" value="1"/>
    <att type="integer" name="_MEMBER_Pink" value="0"/>
    <att type="integer" name="_MEMBER_Purple" value="1"/>
    <att type="integer" name="_MEMBER_Red" value="1"/>
    <att type="integer" name="_MEMBER_Tan" value="1"/>
    <att type="integer" name="_MEMBER_Turquoise" value="1"/>
    <att type="integer" name="_MEMBER_Yellow" value="0"/>
    <att type="real" name="_LogP_Black" value="0.0"/>
    <att type="real" name="_LogP_Blue" value="0.0"/>
    <att type="real" name="_LogP_Brown" value="-13.153452403077242"/>
    <att type="real" name="_LogP_Green" value="-7.134391438783956"/>
    <att type="real" name="_LogP_Greenyellow" value="0.0"/>
    <att type="real" name="_LogP_Magenta" value="-2.8284472532632665"/>
    <att type="real" name="_LogP_Pink" value="0.0"/>
    <att type="real" name="_LogP_Purple" value="-2.799913610974412"/>
    <att type="real" name="_LogP_Red" value="-3.1923441384678544"/>
    <att type="real" name="_LogP_Tan" value="-3.1765551739799363"/>
    <att type="real" name="_LogP_Turquoise" value="-4.990408826649243"/>
    <att type="real" name="_LogP_Yellow" value="0.0"/>
    <att type="string" name="Gene" value="R-HSA-199991"/>
    <att type="integer" name="GiniIndex" value="0"/>
    <att type="integer" name="CategoryID" value="6"/>
    <att type="string" name="PARENT_GO" value=""/>
    <att type="integer" name="EvidenceCutoff" value="0"/>
    <graphics type="CIRCLE" x="222.45168375105175" y="223.54775584567022"/>
  </node>
  <node label="R-HSA-446203" id="22">
    <att type="string" name="canonicalName" value="R-HSA-446203"/>
    <att type="string" name="Description" value="Asparagine N-linked glycosylation"/>
    <att type="string" name="Category" value="Reactome Gene Sets"/>
    <att type="real" name="LogP" value="-29.078439252391398"/>
    <att type="real" name="Log(q-value)" value="-25.84291080548385"/>
    <att type="integer" name="GROUP_ID" value="5"/>
    <att type="string" name="Hits" value="ARCN1|ARF1|ARF4|CALR|CANX|CAPZB|CD59|COPA|COPB1|CTSZ|DAD1|DYNC1H1|DPAGT1|FUT8|GFPT1|B4GALT1|GRIA1|PDIA3|STT3A|LMAN1|MAN1A1|MAN2A2|MIA2|MVD|NSF|PGM3|PMM2|RAB1A|RAD23B|RPN1|RPN2|SEC13|UAP1|SPTBN1|GFUS|TUBB2A|VCP|TUBA1A|TUSC3|USO1|DYNLL1|B4GALT2|NAPG|DPM2|COPB2|MPDU1|GOSR2|MLEC|SEC24D|ALG3|BET1|MARCHF6|TUBA1B|TUBB3|TUBB4B|SEC23A|DCTN2|YKT6|KDELR1|TMED2|LMAN2|KDELR2|KDELR3|TMEM115|COPE|COPZ1|COPG1|GANAB|TMED3|ARFGAP3|COPG2|GMPPB|GMPPA|ST6GALNAC6|TMED7|UBXN1|DYNC1LI1|COPZ2|NANS|DPM3|TMED9|STX17|NAGK|ARFGAP1|NGLY1|MAN1C1|GNPNAT1|TRAPPC6A|DHDDS|EDEM3|RAB1B|TRAPPC9|SYVN1|TUBB6|TUBA1C|RFT1|FUOM|TUBB2B"/>
    <att type="real" name="Enrichment" value="3.5303786952868386"/>
    <att type="real" name="Z-score" value="14.056323255499771"/>
    <att type="integer" name="#GeneInGOAndHitList" value="98"/>
    <att type="integer" name="#GeneInGO" value="304"/>
    <att type="integer" name="#GeneInHitList" value="2756"/>
    <att type="integer" name="#TotalGeneInLibrary" value="30182"/>
    <att type="real" name="%InGO" value="3.555878084179971"/>
    <att type="real" name="STDV %InGO" value="0.3527538044323916"/>
    <att type="real" name="BestLogPInGroup" value="-33.70071420956938"/>
    <att type="real" name="BestEnrichmentInGroup" value="5.199139434988491"/>
    <att type="integer" name="FirstInGroupByEnrichment" value="0"/>
    <att type="integer" name="FirstInGroupByLogP" value="0"/>
    <att type="string" name="GeneID" value="372|375|378|811|821|832|966|1314|1315|1522|1603|1778|1798|2530|2673|2683|2890|2923|3703|3998|4121|4122|4253|4597|4905|5238|5373|5861|5887|6184|6185|6396|6675|6711|7264|7280|7415|7846|7991|8615|8655|8704|8774|8818|9276|9526|9570|9761|9871|10195|10282|10299|10376|10381|10383|10484|10540|10652|10945|10959|10960|11014|11015|11070|11316|22818|22820|23193|23423|26286|26958|29925|29926|30815|51014|51035|51143|51226|54187|54344|54732|55014|55577|55738|55768|57134|64841|79090|79947|80267|81876|83696|84447|84617|84790|91869|282969|347733"/>
    <att type="integer" name="_RANK_" value="4"/>
    <att type="string" name="_PATTERN_" value="M001100000110"/>
    <att type="string" name="CLUSTER_LABEL" value=" "/>
    <att type="integer" name="#COUNT_001" value="0"/>
    <att type="integer" name="#COUNT_002" value="0"/>
    <att type="integer" name="#COUNT_003" value="27"/>
    <att type="integer" name="#COUNT_004" value="16"/>
    <att type="integer" name="#COUNT_005" value="0"/>
    <att type="integer" name="#COUNT_006" value="0"/>
    <att type="integer" name="#COUNT_007" value="0"/>
    <att type="integer" name="#COUNT_008" value="0"/>
    <att type="integer" name="#COUNT_009" value="0"/>
    <att type="integer" name="#COUNT_010" value="7"/>
    <att type="integer" name="#COUNT_011" value="24"/>
    <att type="integer" name="#COUNT_012" value="0"/>
    <att type="integer" name="_MEMBER_Black" value="0"/>
    <att type="integer" name="_MEMBER_Blue" value="0"/>
    <att type="integer" name="_MEMBER_Brown" value="1"/>
    <att type="integer" name="_MEMBER_Green" value="1"/>
    <att type="integer" name="_MEMBER_Greenyellow" value="0"/>
    <att type="integer" name="_MEMBER_Magenta" value="0"/>
    <att type="integer" name="_MEMBER_Pink" value="0"/>
    <att type="integer" name="_MEMBER_Purple" value="0"/>
    <att type="integer" name="_MEMBER_Red" value="0"/>
    <att type="integer" name="_MEMBER_Tan" value="1"/>
    <att type="integer" name="_MEMBER_Turquoise" value="1"/>
    <att type="integer" name="_MEMBER_Yellow" value="0"/>
    <att type="real" name="_LogP_Black" value="0.0"/>
    <att type="real" name="_LogP_Blue" value="0.0"/>
    <att type="real" name="_LogP_Brown" value="-14.561609139443481"/>
    <att type="real" name="_LogP_Green" value="-8.280935016913933"/>
    <att type="real" name="_LogP_Greenyellow" value="0.0"/>
    <att type="real" name="_LogP_Magenta" value="0.0"/>
    <att type="real" name="_LogP_Pink" value="0.0"/>
    <att type="real" name="_LogP_Purple" value="0.0"/>
    <att type="real" name="_LogP_Red" value="0.0"/>
    <att type="real" name="_LogP_Tan" value="-5.165120928370467"/>
    <att type="real" name="_LogP_Turquoise" value="-9.392520500448295"/>
    <att type="real" name="_LogP_Yellow" value="0.0"/>
    <att type="string" name="Gene" value="R-HSA-446203"/>
    <att type="integer" name="GiniIndex" value="0"/>
    <att type="integer" name="CategoryID" value="6"/>
    <att type="string" name="PARENT_GO" value=""/>
    <att type="integer" name="EvidenceCutoff" value="0"/>
    <graphics type="CIRCLE" x="401.28950640431225" y="410.269629621609"/>
  </node>
  <node label="R-HSA-6811442" id="23">
    <att type="string" name="canonicalName" value="R-HSA-6811442"/>
    <att type="string" name="Description" value="Intra-Golgi and retrograde Golgi-to-ER traffic"/>
    <att type="string" name="Category" value="Reactome Gene Sets"/>
    <att type="real" name="LogP" value="-26.807557953929877"/>
    <att type="real" name="Log(q-value)" value="-23.73683975566832"/>
    <att type="integer" name="GROUP_ID" value="5"/>
    <att type="string" name="Hits" value="ARCN1|ARF1|ARF4|ARL1|BICD1|VPS51|CAPZB|CENPE|COPA|COPB1|DYNC1H1|GALNT2|KIF11|KIFC1|KIF22|MAN1A1|MAN2A2|NSF|PAFAH1B1|RAB1A|RAB6A|SURF4|TUBB2A|TUBA1A|DYNLL1|VAMP4|STX10|NAPG|CYTH3|COPB2|KIF23|GOSR2|KIF20B|GOLGA5|KIF20A|PLIN3|STX6|TUBA1B|TUBB3|TUBB4B|DCTN2|YKT6|KIF1C|KDELR1|TMED2|KIF2C|KDELR2|KDELR3|KIF3A|VPS45|COPE|COPZ1|COPG1|RHOBTB3|KIF13B|TMED3|KIF4A|ARFGAP3|COPG2|TMED7|DYNC1LI1|COPZ2|TMED9|ARFGAP1|AGPAT3|KIF15|MAN1C1|RAB1B|TUBB6|TUBA1C|SYS1|NAA30|VTI1A|KIF6|TUBB2B"/>
    <att type="real" name="Enrichment" value="4.066105993763382"/>
    <att type="real" name="Z-score" value="13.86028683702794"/>
    <att type="integer" name="#GeneInGOAndHitList" value="75"/>
    <att type="integer" name="#GeneInGO" value="202"/>
    <att type="integer" name="#GeneInHitList" value="2756"/>
    <att type="integer" name="#TotalGeneInLibrary" value="30182"/>
    <att type="real" name="%InGO" value="2.72133526850508"/>
    <att type="real" name="STDV %InGO" value="0.30992757546632305"/>
    <att type="real" name="BestLogPInGroup" value="-33.70071420956938"/>
    <att type="real" name="BestEnrichmentInGroup" value="5.199139434988491"/>
    <att type="integer" name="FirstInGroupByEnrichment" value="0"/>
    <att type="integer" name="FirstInGroupByLogP" value="0"/>
    <att type="string" name="GeneID" value="372|375|378|400|636|738|832|1062|1314|1315|1778|2590|3832|3833|3835|4121|4122|4905|5048|5861|5870|6836|7280|7846|8655|8674|8677|8774|9265|9276|9493|9570|9585|9950|10112|10226|10228|10376|10381|10383|10540|10652|10749|10945|10959|11004|11014|11015|11127|11311|11316|22818|22820|22836|23303|23423|24137|26286|26958|51014|51143|51226|54732|55738|56894|56992|57134|81876|84617|84790|90196|122830|143187|221458|347733"/>
    <att type="integer" name="_RANK_" value="5"/>
    <att type="string" name="_PATTERN_" value="M001100011010"/>
    <att type="string" name="CLUSTER_LABEL" value=" "/>
    <att type="integer" name="#COUNT_001" value="0"/>
    <att type="integer" name="#COUNT_002" value="0"/>
    <att type="integer" name="#COUNT_003" value="20"/>
    <att type="integer" name="#COUNT_004" value="11"/>
    <att type="integer" name="#COUNT_005" value="0"/>
    <att type="integer" name="#COUNT_006" value="0"/>
    <att type="integer" name="#COUNT_007" value="0"/>
    <att type="integer" name="#COUNT_008" value="7"/>
    <att type="integer" name="#COUNT_009" value="6"/>
    <att type="integer" name="#COUNT_010" value="0"/>
    <att type="integer" name="#COUNT_011" value="12"/>
    <att type="integer" name="#COUNT_012" value="0"/>
    <att type="integer" name="_MEMBER_Black" value="0"/>
    <att type="integer" name="_MEMBER_Blue" value="0"/>
    <att type="integer" name="_MEMBER_Brown" value="1"/>
    <att type="integer" name="_MEMBER_Green" value="1"/>
    <att type="integer" name="_MEMBER_Greenyellow" value="0"/>
    <att type="integer" name="_MEMBER_Magenta" value="0"/>
    <att type="integer" name="_MEMBER_Pink" value="0"/>
    <att type="integer" name="_MEMBER_Purple" value="1"/>
    <att type="integer" name="_MEMBER_Red" value="1"/>
    <att type="integer" name="_MEMBER_Tan" value="0"/>
    <att type="integer" name="_MEMBER_Turquoise" value="1"/>
    <att type="integer" name="_MEMBER_Yellow" value="0"/>
    <att type="real" name="_LogP_Black" value="0.0"/>
    <att type="real" name="_LogP_Blue" value="0.0"/>
    <att type="real" name="_LogP_Brown" value="-11.801957161408508"/>
    <att type="real" name="_LogP_Green" value="-6.013093572119807"/>
    <att type="real" name="_LogP_Greenyellow" value="0.0"/>
    <att type="real" name="_LogP_Magenta" value="0.0"/>
    <att type="real" name="_LogP_Pink" value="0.0"/>
    <att type="real" name="_LogP_Purple" value="-5.906701329137611"/>
    <att type="real" name="_LogP_Red" value="-2.483475302384171"/>
    <att type="real" name="_LogP_Tan" value="0.0"/>
    <att type="real" name="_LogP_Turquoise" value="-3.7957552522814924"/>
    <att type="real" name="_LogP_Yellow" value="0.0"/>
    <att type="string" name="Gene" value="R-HSA-6811442"/>
    <att type="integer" name="GiniIndex" value="0"/>
    <att type="integer" name="CategoryID" value="6"/>
    <att type="string" name="PARENT_GO" value=""/>
    <att type="integer" name="EvidenceCutoff" value="0"/>
    <graphics type="CIRCLE" x="405.5745838548406" y="181.16161309254437"/>
  </node>
  <node label="R-HSA-8856688" id="24">
    <att type="string" name="canonicalName" value="R-HSA-8856688"/>
    <att type="string" name="Description" value="Golgi-to-ER retrograde transport"/>
    <att type="string" name="Category" value="Reactome Gene Sets"/>
    <att type="real" name="LogP" value="-24.233068099639492"/>
    <att type="real" name="Log(q-value)" value="-21.330754331767327"/>
    <att type="integer" name="GROUP_ID" value="5"/>
    <att type="string" name="Hits" value="ARCN1|ARF1|ARF4|BICD1|CAPZB|CENPE|COPA|COPB1|DYNC1H1|GALNT2|KIF11|KIFC1|KIF22|NSF|PAFAH1B1|RAB1A|RAB6A|SURF4|TUBB2A|TUBA1A|DYNLL1|NAPG|COPB2|KIF23|KIF20B|KIF20A|TUBA1B|TUBB3|TUBB4B|DCTN2|KIF1C|KDELR1|TMED2|KIF2C|KDELR2|KDELR3|KIF3A|COPE|COPZ1|COPG1|KIF13B|TMED3|KIF4A|ARFGAP3|COPG2|TMED7|DYNC1LI1|COPZ2|TMED9|ARFGAP1|AGPAT3|KIF15|RAB1B|TUBB6|TUBA1C|KIF6|TUBB2B"/>
    <att type="real" name="Enrichment" value="4.69344806137259"/>
    <att type="real" name="Z-score" value="13.532186926604503"/>
    <att type="integer" name="#GeneInGOAndHitList" value="57"/>
    <att type="integer" name="#GeneInGO" value="133"/>
    <att type="integer" name="#GeneInHitList" value="2756"/>
    <att type="integer" name="#TotalGeneInLibrary" value="30182"/>
    <att type="real" name="%InGO" value="2.0682148040638606"/>
    <att type="real" name="STDV %InGO" value="0.2710940902718967"/>
    <att type="real" name="BestLogPInGroup" value="-33.70071420956938"/>
    <att type="real" name="BestEnrichmentInGroup" value="5.199139434988491"/>
    <att type="integer" name="FirstInGroupByEnrichment" value="0"/>
    <att type="integer" name="FirstInGroupByLogP" value="0"/>
    <att type="string" name="GeneID" value="372|375|378|636|832|1062|1314|1315|1778|2590|3832|3833|3835|4905|5048|5861|5870|6836|7280|7846|8655|8774|9276|9493|9585|10112|10376|10381|10383|10540|10749|10945|10959|11004|11014|11015|11127|11316|22818|22820|23303|23423|24137|26286|26958|51014|51143|51226|54732|55738|56894|56992|81876|84617|84790|221458|347733"/>
    <att type="integer" name="_RANK_" value="5"/>
    <att type="string" name="_PATTERN_" value="M101100010010"/>
    <att type="string" name="CLUSTER_LABEL" value=" "/>
    <att type="integer" name="#COUNT_001" value="5"/>
    <att type="integer" name="#COUNT_002" value="0"/>
    <att type="integer" name="#COUNT_003" value="17"/>
    <att type="integer" name="#COUNT_004" value="10"/>
    <att type="integer" name="#COUNT_005" value="0"/>
    <att type="integer" name="#COUNT_006" value="0"/>
    <att type="integer" name="#COUNT_007" value="0"/>
    <att type="integer" name="#COUNT_008" value="7"/>
    <att type="integer" name="#COUNT_009" value="0"/>
    <att type="integer" name="#COUNT_010" value="0"/>
    <att type="integer" name="#COUNT_011" value="11"/>
    <att type="integer" name="#COUNT_012" value="0"/>
    <att type="integer" name="_MEMBER_Black" value="1"/>
    <att type="integer" name="_MEMBER_Blue" value="0"/>
    <att type="integer" name="_MEMBER_Brown" value="1"/>
    <att type="integer" name="_MEMBER_Green" value="1"/>
    <att type="integer" name="_MEMBER_Greenyellow" value="0"/>
    <att type="integer" name="_MEMBER_Magenta" value="0"/>
    <att type="integer" name="_MEMBER_Pink" value="0"/>
    <att type="integer" name="_MEMBER_Purple" value="1"/>
    <att type="integer" name="_MEMBER_Red" value="0"/>
    <att type="integer" name="_MEMBER_Tan" value="0"/>
    <att type="integer" name="_MEMBER_Turquoise" value="1"/>
    <att type="integer" name="_MEMBER_Yellow" value="0"/>
    <att type="real" name="_LogP_Black" value="-2.650109667597132"/>
    <att type="real" name="_LogP_Blue" value="0.0"/>
    <att type="real" name="_LogP_Brown" value="-11.921856176674229"/>
    <att type="real" name="_LogP_Green" value="-6.803898432229907"/>
    <att type="real" name="_LogP_Greenyellow" value="0.0"/>
    <att type="real" name="_LogP_Magenta" value="0.0"/>
    <att type="real" name="_LogP_Pink" value="0.0"/>
    <att type="real" name="_LogP_Purple" value="-7.1369666525432525"/>
    <att type="real" name="_LogP_Red" value="0.0"/>
    <att type="real" name="_LogP_Tan" value="0.0"/>
    <att type="real" name="_LogP_Turquoise" value="-4.824155641214349"/>
    <att type="real" name="_LogP_Yellow" value="0.0"/>
    <att type="string" name="Gene" value="R-HSA-8856688"/>
    <att type="integer" name="GiniIndex" value="0"/>
    <att type="integer" name="CategoryID" value="6"/>
    <att type="string" name="PARENT_GO" value=""/>
    <att type="integer" name="EvidenceCutoff" value="0"/>
    <graphics type="CIRCLE" x="241.31491018360373" y="153.69770864265513"/>
  </node>
  <node label="R-HSA-6811434" id="25">
    <att type="string" name="canonicalName" value="R-HSA-6811434"/>
    <att type="string" name="Description" value="COPI-dependent Golgi-to-ER retrograde traffic"/>
    <att type="string" name="Category" value="Reactome Gene Sets"/>
    <att type="real" name="LogP" value="-22.44023444262895"/>
    <att type="real" name="Log(q-value)" value="-19.706714815147922"/>
    <att type="integer" name="GROUP_ID" value="5"/>
    <att type="string" name="Hits" value="ARCN1|ARF1|ARF4|CENPE|COPA|COPB1|KIF11|KIFC1|KIF22|NSF|RAB1A|SURF4|TUBB2A|TUBA1A|NAPG|COPB2|KIF23|KIF20B|KIF20A|TUBA1B|TUBB3|TUBB4B|KIF1C|KDELR1|TMED2|KIF2C|KDELR2|KDELR3|KIF3A|COPE|COPZ1|COPG1|KIF13B|TMED3|KIF4A|ARFGAP3|COPG2|TMED7|COPZ2|TMED9|ARFGAP1|KIF15|RAB1B|TUBB6|TUBA1C|KIF6|TUBB2B"/>
    <att type="real" name="Enrichment" value="5.199139434988491"/>
    <att type="real" name="Z-score" value="13.266076726754308"/>
    <att type="integer" name="#GeneInGOAndHitList" value="47"/>
    <att type="integer" name="#GeneInGO" value="99"/>
    <att type="integer" name="#GeneInHitList" value="2756"/>
    <att type="integer" name="#TotalGeneInLibrary" value="30182"/>
    <att type="real" name="%InGO" value="1.7053701015965166"/>
    <att type="real" name="STDV %InGO" value="0.24662358790937222"/>
    <att type="real" name="BestLogPInGroup" value="-33.70071420956938"/>
    <att type="real" name="BestEnrichmentInGroup" value="5.199139434988491"/>
    <att type="integer" name="FirstInGroupByEnrichment" value="0"/>
    <att type="integer" name="FirstInGroupByLogP" value="0"/>
    <att type="string" name="GeneID" value="372|375|378|1062|1314|1315|3832|3833|3835|4905|5861|6836|7280|7846|8774|9276|9493|9585|10112|10376|10381|10383|10749|10945|10959|11004|11014|11015|11127|11316|22818|22820|23303|23423|24137|26286|26958|51014|51226|54732|55738|56992|81876|84617|84790|221458|347733"/>
    <att type="integer" name="_RANK_" value="4"/>
    <att type="string" name="_PATTERN_" value="M001100010010"/>
    <att type="string" name="CLUSTER_LABEL" value=" "/>
    <att type="integer" name="#COUNT_001" value="0"/>
    <att type="integer" name="#COUNT_002" value="0"/>
    <att type="integer" name="#COUNT_003" value="13"/>
    <att type="integer" name="#COUNT_004" value="9"/>
    <att type="integer" name="#COUNT_005" value="0"/>
    <att type="integer" name="#COUNT_006" value="0"/>
    <att type="integer" name="#COUNT_007" value="0"/>
    <att type="integer" name="#COUNT_008" value="7"/>
    <att type="integer" name="#COUNT_009" value="0"/>
    <att type="integer" name="#COUNT_010" value="0"/>
    <att type="integer" name="#COUNT_011" value="9"/>
    <att type="integer" name="#COUNT_012" value="0"/>
    <att type="integer" name="_MEMBER_Black" value="0"/>
    <att type="integer" name="_MEMBER_Blue" value="0"/>
    <att type="integer" name="_MEMBER_Brown" value="1"/>
    <att type="integer" name="_MEMBER_Green" value="1"/>
    <att type="integer" name="_MEMBER_Greenyellow" value="0"/>
    <att type="integer" name="_MEMBER_Magenta" value="0"/>
    <att type="integer" name="_MEMBER_Pink" value="0"/>
    <att type="integer" name="_MEMBER_Purple" value="1"/>
    <att type="integer" name="_MEMBER_Red" value="0"/>
    <att type="integer" name="_MEMBER_Tan" value="0"/>
    <att type="integer" name="_MEMBER_Turquoise" value="1"/>
    <att type="integer" name="_MEMBER_Yellow" value="0"/>
    <att type="real" name="_LogP_Black" value="0.0"/>
    <att type="real" name="_LogP_Blue" value="0.0"/>
    <att type="real" name="_LogP_Brown" value="-9.406960040672049"/>
    <att type="real" name="_LogP_Green" value="-6.886584266575273"/>
    <att type="real" name="_LogP_Greenyellow" value="0.0"/>
    <att type="real" name="_LogP_Magenta" value="0.0"/>
    <att type="real" name="_LogP_Pink" value="0.0"/>
    <att type="real" name="_LogP_Purple" value="-8.027271674539783"/>
    <att type="real" name="_LogP_Red" value="0.0"/>
    <att type="real" name="_LogP_Tan" value="0.0"/>
    <att type="real" name="_LogP_Turquoise" value="-4.372846354169361"/>
    <att type="real" name="_LogP_Yellow" value="0.0"/>
    <att type="string" name="Gene" value="R-HSA-6811434"/>
    <att type="integer" name="GiniIndex" value="0"/>
    <att type="integer" name="CategoryID" value="6"/>
    <att type="string" name="PARENT_GO" value=""/>
    <att type="integer" name="EvidenceCutoff" value="0"/>
    <graphics type="CIRCLE" x="348.16742660184553" y="162.69839661732334"/>
  </node>
  <node label="GO:0048193" id="26">
    <att type="string" name="canonicalName" value="GO:0048193"/>
    <att type="string" name="Description" value="Golgi vesicle transport"/>
    <att type="string" name="Category" value="GO Biological Processes"/>
    <att type="real" name="LogP" value="-19.526902110578185"/>
    <att type="real" name="Log(q-value)" value="-17.016279402101055"/>
    <att type="integer" name="GROUP_ID" value="5"/>
    <att type="string" name="Hits" value="ARCN1|ARF4|ARL1|BBS1|VPS51|CLN3|COPA|COPB1|LMAN1|MIA2|NSF|P4HB|PRKD1|RAB1A|RAB6A|SORT1|SEC13|SPTBN1|VAMP2|VAMP7|TAPBP|VCP|USO1|NAPG|CYTH3|COPB2|GOSR2|SEC24D|GOLGA5|OPTN|BCAP31|STX6|BET1|SEC23B|SEC23A|HYOU1|YKT6|KIF1C|YIF1A|KDELR1|TMED2|LMAN2|KDELR2|KDELR3|RAB31|TMEM115|RER1|COPE|COPZ1|COPG1|TMED3|PITPNB|ARFGAP3|COPG2|KLHL20|TMED7|GOLT1B|IER3IP1|COPZ2|TMED9|VPS13C|STX17|WIPI1|BCAP29|SAR1A|GOPC|SCYL1|EXOC4|CREB3L2|TRAPPC6A|PGAP1|YIPF5|RAB1B|TRAPPC9|CEP19|SYS1|VTI1A|RAB12|RAB7B"/>
    <att type="real" name="Enrichment" value="3.089853307070288"/>
    <att type="real" name="Z-score" value="11.137042662943102"/>
    <att type="integer" name="#GeneInGOAndHitList" value="79"/>
    <att type="integer" name="#GeneInGO" value="280"/>
    <att type="integer" name="#GeneInHitList" value="2756"/>
    <att type="integer" name="#TotalGeneInLibrary" value="30182"/>
    <att type="real" name="%InGO" value="2.8664731494920175"/>
    <att type="real" name="STDV %InGO" value="0.3178475816097064"/>
    <att type="real" name="BestLogPInGroup" value="-33.70071420956938"/>
    <att type="real" name="BestEnrichmentInGroup" value="5.199139434988491"/>
    <att type="integer" name="FirstInGroupByEnrichment" value="0"/>
    <att type="integer" name="FirstInGroupByLogP" value="0"/>
    <att type="string" name="GeneID" value="372|378|400|582|738|1201|1314|1315|3998|4253|4905|5034|5587|5861|5870|6272|6396|6711|6844|6845|6892|7415|8615|8774|9265|9276|9570|9871|9950|10133|10134|10228|10282|10483|10484|10525|10652|10749|10897|10945|10959|10960|11014|11015|11031|11070|11079|11316|22818|22820|23423|23760|26286|26958|27252|51014|51026|51124|51226|54732|54832|55014|55062|55973|56681|57120|57410|60412|64764|79090|80055|81555|81876|83696|84984|90196|143187|201475|338382"/>
    <att type="integer" name="_RANK_" value="4"/>
    <att type="string" name="_PATTERN_" value="M001100000011"/>
    <att type="string" name="CLUSTER_LABEL" value=" "/>
    <att type="integer" name="#COUNT_001" value="0"/>
    <att type="integer" name="#COUNT_002" value="0"/>
    <att type="integer" name="#COUNT_003" value="25"/>
    <att type="integer" name="#COUNT_004" value="7"/>
    <att type="integer" name="#COUNT_005" value="0"/>
    <att type="integer" name="#COUNT_006" value="0"/>
    <att type="integer" name="#COUNT_007" value="0"/>
    <att type="integer" name="#COUNT_008" value="0"/>
    <att type="integer" name="#COUNT_009" value="0"/>
    <att type="integer" name="#COUNT_010" value="0"/>
    <att type="integer" name="#COUNT_011" value="16"/>
    <att type="integer" name="#COUNT_012" value="8"/>
    <att type="integer" name="_MEMBER_Black" value="0"/>
    <att type="integer" name="_MEMBER_Blue" value="0"/>
    <att type="integer" name="_MEMBER_Brown" value="1"/>
    <att type="integer" name="_MEMBER_Green" value="1"/>
    <att type="integer" name="_MEMBER_Greenyellow" value="0"/>
    <att type="integer" name="_MEMBER_Magenta" value="0"/>
    <att type="integer" name="_MEMBER_Pink" value="0"/>
    <att type="integer" name="_MEMBER_Purple" value="0"/>
    <att type="integer" name="_MEMBER_Red" value="0"/>
    <att type="integer" name="_MEMBER_Tan" value="0"/>
    <att type="integer" name="_MEMBER_Turquoise" value="1"/>
    <att type="integer" name="_MEMBER_Yellow" value="1"/>
    <att type="real" name="_LogP_Black" value="0.0"/>
    <att type="real" name="_LogP_Blue" value="0.0"/>
    <att type="real" name="_LogP_Brown" value="-13.57343760117405"/>
    <att type="real" name="_LogP_Green" value="-2.068543880072152"/>
    <att type="real" name="_LogP_Greenyellow" value="0.0"/>
    <att type="real" name="_LogP_Magenta" value="0.0"/>
    <att type="real" name="_LogP_Pink" value="0.0"/>
    <att type="real" name="_LogP_Purple" value="0.0"/>
    <att type="real" name="_LogP_Red" value="0.0"/>
    <att type="real" name="_LogP_Tan" value="0.0"/>
    <att type="real" name="_LogP_Turquoise" value="-4.657766579378745"/>
    <att type="real" name="_LogP_Yellow" value="-2.1829586515932813"/>
    <att type="string" name="Gene" value="GO:0048193"/>
    <att type="integer" name="GiniIndex" value="0"/>
    <att type="integer" name="CategoryID" value="19"/>
    <att type="string" name="PARENT_GO" value="19_GO:0051179 localization"/>
    <att type="integer" name="EvidenceCutoff" value="0"/>
    <graphics type="CIRCLE" x="168.2060342735059" y="449.3579674937597"/>
  </node>
  <node label="R-HSA-6807878" id="27">
    <att type="string" name="canonicalName" value="R-HSA-6807878"/>
    <att type="string" name="Description" value="COPI-mediated anterograde transport"/>
    <att type="string" name="Category" value="Reactome Gene Sets"/>
    <att type="real" name="LogP" value="-19.209527778973385"/>
    <att type="real" name="Log(q-value)" value="-16.723378839879455"/>
    <att type="integer" name="GROUP_ID" value="5"/>
    <att type="string" name="Hits" value="ARCN1|ARF1|ARF4|CAPZB|CD59|COPA|COPB1|DYNC1H1|NSF|RAB1A|SPTBN1|TUBB2A|TUBA1A|USO1|DYNLL1|NAPG|COPB2|GOSR2|BET1|TUBA1B|TUBB3|TUBB4B|DCTN2|YKT6|KDELR1|TMED2|KDELR2|KDELR3|TMEM115|COPE|COPZ1|COPG1|TMED3|ARFGAP3|COPG2|TMED7|DYNC1LI1|COPZ2|TMED9|ARFGAP1|RAB1B|TUBB6|TUBA1C|TUBB2B"/>
    <att type="real" name="Enrichment" value="4.770897699349034"/>
    <att type="real" name="Z-score" value="12.033292850177736"/>
    <att type="integer" name="#GeneInGOAndHitList" value="44"/>
    <att type="integer" name="#GeneInGO" value="101"/>
    <att type="integer" name="#GeneInHitList" value="2756"/>
    <att type="integer" name="#TotalGeneInLibrary" value="30182"/>
    <att type="real" name="%InGO" value="1.5965166908563135"/>
    <att type="real" name="STDV %InGO" value="0.23875493713802548"/>
    <att type="real" name="BestLogPInGroup" value="-33.70071420956938"/>
    <att type="real" name="BestEnrichmentInGroup" value="5.199139434988491"/>
    <att type="integer" name="FirstInGroupByEnrichment" value="0"/>
    <att type="integer" name="FirstInGroupByLogP" value="0"/>
    <att type="string" name="GeneID" value="372|375|378|832|966|1314|1315|1778|4905|5861|6711|7280|7846|8615|8655|8774|9276|9570|10282|10376|10381|10383|10540|10652|10945|10959|11014|11015|11070|11316|22818|22820|23423|26286|26958|51014|51143|51226|54732|55738|81876|84617|84790|347733"/>
    <att type="integer" name="_RANK_" value="3"/>
    <att type="string" name="_PATTERN_" value="M001100000010"/>
    <att type="string" name="CLUSTER_LABEL" value=" "/>
    <att type="integer" name="#COUNT_001" value="0"/>
    <att type="integer" name="#COUNT_002" value="0"/>
    <att type="integer" name="#COUNT_003" value="15"/>
    <att type="integer" name="#COUNT_004" value="11"/>
    <att type="integer" name="#COUNT_005" value="0"/>
    <att type="integer" name="#COUNT_006" value="0"/>
    <att type="integer" name="#COUNT_007" value="0"/>
    <att type="integer" name="#COUNT_008" value="0"/>
    <att type="integer" name="#COUNT_009" value="0"/>
    <att type="integer" name="#COUNT_010" value="0"/>
    <att type="integer" name="#COUNT_011" value="10"/>
    <att type="integer" name="#COUNT_012" value="0"/>
    <att type="integer" name="_MEMBER_Black" value="0"/>
    <att type="integer" name="_MEMBER_Blue" value="0"/>
    <att type="integer" name="_MEMBER_Brown" value="1"/>
    <att type="integer" name="_MEMBER_Green" value="1"/>
    <att type="integer" name="_MEMBER_Greenyellow" value="0"/>
    <att type="integer" name="_MEMBER_Magenta" value="0"/>
    <att type="integer" name="_MEMBER_Pink" value="0"/>
    <att type="integer" name="_MEMBER_Purple" value="0"/>
    <att type="integer" name="_MEMBER_Red" value="0"/>
    <att type="integer" name="_MEMBER_Tan" value="0"/>
    <att type="integer" name="_MEMBER_Turquoise" value="1"/>
    <att type="integer" name="_MEMBER_Yellow" value="0"/>
    <att type="real" name="_LogP_Black" value="0.0"/>
    <att type="real" name="_LogP_Blue" value="0.0"/>
    <att type="real" name="_LogP_Brown" value="-11.555511938065372"/>
    <att type="real" name="_LogP_Green" value="-9.134640435930136"/>
    <att type="real" name="_LogP_Greenyellow" value="0.0"/>
    <att type="real" name="_LogP_Magenta" value="0.0"/>
    <att type="real" name="_LogP_Pink" value="0.0"/>
    <att type="real" name="_LogP_Purple" value="0.0"/>
    <att type="real" name="_LogP_Red" value="0.0"/>
    <att type="real" name="_LogP_Tan" value="0.0"/>
    <att type="real" name="_LogP_Turquoise" value="-5.125329804404139"/>
    <att type="real" name="_LogP_Yellow" value="0.0"/>
    <att type="string" name="Gene" value="R-HSA-6807878"/>
    <att type="integer" name="GiniIndex" value="0"/>
    <att type="integer" name="CategoryID" value="6"/>
    <att type="string" name="PARENT_GO" value=""/>
    <att type="integer" name="EvidenceCutoff" value="0"/>
    <graphics type="CIRCLE" x="319.7437446836998" y="370.2833793084698"/>
  </node>
  <node label="R-HSA-199977" id="28">
    <att type="string" name="canonicalName" value="R-HSA-199977"/>
    <att type="string" name="Description" value="ER to Golgi Anterograde Transport"/>
    <att type="string" name="Category" value="Reactome Gene Sets"/>
    <att type="real" name="LogP" value="-18.93130648972032"/>
    <att type="real" name="Log(q-value)" value="-16.473929293196417"/>
    <att type="integer" name="GROUP_ID" value="5"/>
    <att type="string" name="Hits" value="ARCN1|ARF1|ARF4|CAPZB|CD59|COPA|COPB1|CTSZ|DYNC1H1|GRIA1|LMAN1|MIA2|NSF|RAB1A|SEC13|SPTBN1|TUBB2A|TUBA1A|USO1|DYNLL1|NAPG|COPB2|GOSR2|SEC24D|BET1|TUBA1B|TUBB3|TUBB4B|SEC23A|DCTN2|YKT6|KDELR1|TMED2|LMAN2|KDELR2|KDELR3|TMEM115|COPE|COPZ1|COPG1|TMED3|ARFGAP3|COPG2|TMED7|DYNC1LI1|COPZ2|TMED9|STX17|ARFGAP1|TRAPPC6A|RAB1B|TRAPPC9|TUBB6|TUBA1C|TUBB2B"/>
    <att type="real" name="Enrichment" value="3.911206717810492"/>
    <att type="real" name="Z-score" value="11.481414208342459"/>
    <att type="integer" name="#GeneInGOAndHitList" value="55"/>
    <att type="integer" name="#GeneInGO" value="154"/>
    <att type="integer" name="#GeneInHitList" value="2756"/>
    <att type="integer" name="#TotalGeneInLibrary" value="30182"/>
    <att type="real" name="%InGO" value="1.995645863570392"/>
    <att type="real" name="STDV %InGO" value="0.26639423186740646"/>
    <att type="real" name="BestLogPInGroup" value="-33.70071420956938"/>
    <att type="real" name="BestEnrichmentInGroup" value="5.199139434988491"/>
    <att type="integer" name="FirstInGroupByEnrichment" value="0"/>
    <att type="integer" name="FirstInGroupByLogP" value="0"/>
    <att type="string" name="GeneID" value="372|375|378|832|966|1314|1315|1522|1778|2890|3998|4253|4905|5861|6396|6711|7280|7846|8615|8655|8774|9276|9570|9871|10282|10376|10381|10383|10484|10540|10652|10945|10959|10960|11014|11015|11070|11316|22818|22820|23423|26286|26958|51014|51143|51226|54732|55014|55738|79090|81876|83696|84617|84790|347733"/>
    <att type="integer" name="_RANK_" value="4"/>
    <att type="string" name="_PATTERN_" value="M001100000110"/>
    <att type="string" name="CLUSTER_LABEL" value=" "/>
    <att type="integer" name="#COUNT_001" value="0"/>
    <att type="integer" name="#COUNT_002" value="0"/>
    <att type="integer" name="#COUNT_003" value="18"/>
    <att type="integer" name="#COUNT_004" value="12"/>
    <att type="integer" name="#COUNT_005" value="0"/>
    <att type="integer" name="#COUNT_006" value="0"/>
    <att type="integer" name="#COUNT_007" value="0"/>
    <att type="integer" name="#COUNT_008" value="0"/>
    <att type="integer" name="#COUNT_009" value="0"/>
    <att type="integer" name="#COUNT_010" value="3"/>
    <att type="integer" name="#COUNT_011" value="11"/>
    <att type="integer" name="#COUNT_012" value="0"/>
    <att type="integer" name="_MEMBER_Black" value="0"/>
    <att type="integer" name="_MEMBER_Blue" value="0"/>
    <att type="integer" name="_MEMBER_Brown" value="1"/>
    <att type="integer" name="_MEMBER_Green" value="1"/>
    <att type="integer" name="_MEMBER_Greenyellow" value="0"/>
    <att type="integer" name="_MEMBER_Magenta" value="0"/>
    <att type="integer" name="_MEMBER_Pink" value="0"/>
    <att type="integer" name="_MEMBER_Purple" value="0"/>
    <att type="integer" name="_MEMBER_Red" value="0"/>
    <att type="integer" name="_MEMBER_Tan" value="1"/>
    <att type="integer" name="_MEMBER_Turquoise" value="1"/>
    <att type="integer" name="_MEMBER_Yellow" value="0"/>
    <att type="real" name="_LogP_Black" value="0.0"/>
    <att type="real" name="_LogP_Blue" value="0.0"/>
    <att type="real" name="_LogP_Brown" value="-11.910671521699596"/>
    <att type="real" name="_LogP_Green" value="-8.22713495918285"/>
    <att type="real" name="_LogP_Greenyellow" value="0.0"/>
    <att type="real" name="_LogP_Magenta" value="0.0"/>
    <att type="real" name="_LogP_Pink" value="0.0"/>
    <att type="real" name="_LogP_Purple" value="0.0"/>
    <att type="real" name="_LogP_Red" value="0.0"/>
    <att type="real" name="_LogP_Tan" value="-2.255406652134247"/>
    <att type="real" name="_LogP_Turquoise" value="-4.233709919285773"/>
    <att type="real" name="_LogP_Yellow" value="0.0"/>
    <att type="string" name="Gene" value="R-HSA-199977"/>
    <att type="integer" name="GiniIndex" value="0"/>
    <att type="integer" name="CategoryID" value="6"/>
    <att type="string" name="PARENT_GO" value=""/>
    <att type="integer" name="EvidenceCutoff" value="0"/>
    <graphics type="CIRCLE" x="168.52827039125077" y="176.8641309802745"/>
  </node>
  <node label="R-HSA-948021" id="29">
    <att type="string" name="canonicalName" value="R-HSA-948021"/>
    <att type="string" name="Description" value="Transport to the Golgi and subsequent modification"/>
    <att type="string" name="Category" value="Reactome Gene Sets"/>
    <att type="real" name="LogP" value="-18.903569705383354"/>
    <att type="real" name="Log(q-value)" value="-16.45172499745941"/>
    <att type="integer" name="GROUP_ID" value="5"/>
    <att type="string" name="Hits" value="ARCN1|ARF1|ARF4|CAPZB|CD59|COPA|COPB1|CTSZ|DYNC1H1|FUT8|B4GALT1|GRIA1|LMAN1|MAN1A1|MAN2A2|MIA2|NSF|RAB1A|SEC13|SPTBN1|TUBB2A|TUBA1A|USO1|DYNLL1|B4GALT2|NAPG|COPB2|GOSR2|SEC24D|BET1|TUBA1B|TUBB3|TUBB4B|SEC23A|DCTN2|YKT6|KDELR1|TMED2|LMAN2|KDELR2|KDELR3|TMEM115|COPE|COPZ1|COPG1|TMED3|ARFGAP3|COPG2|TMED7|DYNC1LI1|COPZ2|TMED9|STX17|ARFGAP1|MAN1C1|TRAPPC6A|RAB1B|TRAPPC9|TUBB6|TUBA1C|TUBB2B"/>
    <att type="real" name="Enrichment" value="3.610995175146119"/>
    <att type="real" name="Z-score" value="11.292190741361962"/>
    <att type="integer" name="#GeneInGOAndHitList" value="61"/>
    <att type="integer" name="#GeneInGO" value="185"/>
    <att type="integer" name="#GeneInHitList" value="2756"/>
    <att type="integer" name="#TotalGeneInLibrary" value="30182"/>
    <att type="real" name="%InGO" value="2.2133526850507983"/>
    <att type="real" name="STDV %InGO" value="0.2802370047096865"/>
    <att type="real" name="BestLogPInGroup" value="-33.70071420956938"/>
    <att type="real" name="BestEnrichmentInGroup" value="5.199139434988491"/>
    <att type="integer" name="FirstInGroupByEnrichment" value="0"/>
    <att type="integer" name="FirstInGroupByLogP" value="0"/>
    <att type="string" name="GeneID" value="372|375|378|832|966|1314|1315|1522|1778|2530|2683|2890|3998|4121|4122|4253|4905|5861|6396|6711|7280|7846|8615|8655|8704|8774|9276|9570|9871|10282|10376|10381|10383|10484|10540|10652|10945|10959|10960|11014|11015|11070|11316|22818|22820|23423|26286|26958|51014|51143|51226|54732|55014|55738|57134|79090|81876|83696|84617|84790|347733"/>
    <att type="integer" name="_RANK_" value="4"/>
    <att type="string" name="_PATTERN_" value="M001100000110"/>
    <att type="string" name="CLUSTER_LABEL" value=" "/>
    <att type="integer" name="#COUNT_001" value="0"/>
    <att type="integer" name="#COUNT_002" value="0"/>
    <att type="integer" name="#COUNT_003" value="18"/>
    <att type="integer" name="#COUNT_004" value="12"/>
    <att type="integer" name="#COUNT_005" value="0"/>
    <att type="integer" name="#COUNT_006" value="0"/>
    <att type="integer" name="#COUNT_007" value="0"/>
    <att type="integer" name="#COUNT_008" value="0"/>
    <att type="integer" name="#COUNT_009" value="0"/>
    <att type="integer" name="#COUNT_010" value="4"/>
    <att type="integer" name="#COUNT_011" value="12"/>
    <att type="integer" name="#COUNT_012" value="0"/>
    <att type="integer" name="_MEMBER_Black" value="0"/>
    <att type="integer" name="_MEMBER_Blue" value="0"/>
    <att type="integer" name="_MEMBER_Brown" value="1"/>
    <att type="integer" name="_MEMBER_Green" value="1"/>
    <att type="integer" name="_MEMBER_Greenyellow" value="0"/>
    <att type="integer" name="_MEMBER_Magenta" value="0"/>
    <att type="integer" name="_MEMBER_Pink" value="0"/>
    <att type="integer" name="_MEMBER_Purple" value="0"/>
    <att type="integer" name="_MEMBER_Red" value="0"/>
    <att type="integer" name="_MEMBER_Tan" value="1"/>
    <att type="integer" name="_MEMBER_Turquoise" value="1"/>
    <att type="integer" name="_MEMBER_Yellow" value="0"/>
    <att type="real" name="_LogP_Black" value="0.0"/>
    <att type="real" name="_LogP_Blue" value="0.0"/>
    <att type="real" name="_LogP_Brown" value="-10.553493789418614"/>
    <att type="real" name="_LogP_Green" value="-7.335539151884728"/>
    <att type="real" name="_LogP_Greenyellow" value="0.0"/>
    <att type="real" name="_LogP_Magenta" value="0.0"/>
    <att type="real" name="_LogP_Pink" value="0.0"/>
    <att type="real" name="_LogP_Purple" value="0.0"/>
    <att type="real" name="_LogP_Red" value="0.0"/>
    <att type="real" name="_LogP_Tan" value="-3.0391368366395275"/>
    <att type="real" name="_LogP_Turquoise" value="-4.15735387253984"/>
    <att type="real" name="_LogP_Yellow" value="0.0"/>
    <att type="string" name="Gene" value="R-HSA-948021"/>
    <att type="integer" name="GiniIndex" value="0"/>
    <att type="integer" name="CategoryID" value="6"/>
    <att type="string" name="PARENT_GO" value=""/>
    <att type="integer" name="EvidenceCutoff" value="0"/>
    <graphics type="CIRCLE" x="424.8377946911397" y="434.4967196749483"/>
  </node>
  <node label="GO:0032870" id="30">
    <att type="string" name="canonicalName" value="GO:0032870"/>
    <att type="string" name="Description" value="cellular response to hormone stimulus"/>
    <att type="string" name="Category" value="GO Biological Processes"/>
    <att type="real" name="LogP" value="-18.55493936311471"/>
    <att type="real" name="Log(q-value)" value="-16.13996601514389"/>
    <att type="integer" name="GROUP_ID" value="7"/>
    <att type="string" name="Hits" value="ACVR1|ADRA2A|ANXA1|APRT|AQP1|RHOA|ASS1|ATP1A1|ATP5F1A|BBS4|BMP4|KLF9|CALR|CAV1|CAV2|CDC6|CSK|CTSL|CYP1B1|AKR1C1|AKR1C2|DDX5|EDN1|EIF4EBP2|EPRS1|ACSL1|FOS|GCLM|GNB1|GOT1|GPER1|NR4A1|HRAS|HSPA8|INHBB|INSIG1|INSR|IRS1|JAK2|KIT|LEP|LEPR|MAP1B|MEF2C|FOXO4|NEDD4|NFE2L2|NOTCH1|DDR2|OXTR|PCK2|PDK4|ENPP1|SERPINF1|PHB1|SERPINB9|PIK3R1|PKM|PRKAA1|PRKCE|PTGFR|PTPN1|RAN|RANGAP1|RARG|RARRES2|RXRA|RXRB|SCNN1D|SRSF5|SHC1|SLC9A1|SLIT3|SOS1|SSTR1|STAT3|STAT5A|VAMP2|TFPI|THRA|UGCG|XBP1|YWHAH|AKR1C3|NCOA1|CFLAR|USP8|SLIT2|NR1D2|SRA1|BCL2L11|RAMP1|PGRMC2|DDX17|GAS2L1|PTGES3|ARID5A|SLC27A4|RAB31|FAM107A|LPIN1|PLCB1|RHOQ|SLC39A14|GNG2|DDIT4|APPL2|SELENOS|ZNF106|SOGA1|PCSK9|SLC27A1"/>
    <att type="real" name="Enrichment" value="2.4482124285536333"/>
    <att type="real" name="Z-score" value="10.361844062128306"/>
    <att type="integer" name="#GeneInGOAndHitList" value="112"/>
    <att type="integer" name="#GeneInGO" value="501"/>
    <att type="integer" name="#GeneInHitList" value="2756"/>
    <att type="integer" name="#TotalGeneInLibrary" value="30182"/>
    <att type="real" name="%InGO" value="4.063860667634253"/>
    <att type="real" name="STDV %InGO" value="0.3761152276295375"/>
    <att type="real" name="BestLogPInGroup" value="-28.217292073354688"/>
    <att type="real" name="BestEnrichmentInGroup" value="2.7252279066034393"/>
    <att type="integer" name="FirstInGroupByEnrichment" value="0"/>
    <att type="integer" name="FirstInGroupByLogP" value="0"/>
    <att type="string" name="GeneID" value="90|150|301|353|358|387|445|476|498|585|652|687|811|857|858|990|1445|1514|1545|1645|1646|1655|1906|1979|2058|2180|2353|2730|2782|2805|2852|3164|3265|3312|3625|3638|3643|3667|3717|3815|3952|3953|4131|4208|4303|4734|4780|4851|4921|5021|5106|5166|5167|5176|5245|5272|5295|5315|5562|5581|5737|5770|5901|5905|5916|5919|6256|6257|6339|6430|6464|6548|6586|6654|6751|6774|6776|6844|7035|7067|7357|7494|7533|8644|8648|8837|9101|9353|9975|10011|10018|10267|10424|10521|10634|10728|10865|10999|11031|11170|23175|23236|23433|23516|54331|54541|55198|55829|64397|140710|255738|376497"/>
    <att type="integer" name="_RANK_" value="5"/>
    <att type="string" name="_PATTERN_" value="M011000100011"/>
    <att type="string" name="CLUSTER_LABEL" value=" "/>
    <att type="integer" name="#COUNT_001" value="0"/>
    <att type="integer" name="#COUNT_002" value="25"/>
    <att type="integer" name="#COUNT_003" value="14"/>
    <att type="integer" name="#COUNT_004" value="0"/>
    <att type="integer" name="#COUNT_005" value="0"/>
    <att type="integer" name="#COUNT_006" value="0"/>
    <att type="integer" name="#COUNT_007" value="9"/>
    <att type="integer" name="#COUNT_008" value="0"/>
    <att type="integer" name="#COUNT_009" value="0"/>
    <att type="integer" name="#COUNT_010" value="0"/>
    <att type="integer" name="#COUNT_011" value="23"/>
    <att type="integer" name="#COUNT_012" value="16"/>
    <att type="integer" name="_MEMBER_Black" value="0"/>
    <att type="integer" name="_MEMBER_Blue" value="1"/>
    <att type="integer" name="_MEMBER_Brown" value="1"/>
    <att type="integer" name="_MEMBER_Green" value="0"/>
    <att type="integer" name="_MEMBER_Greenyellow" value="0"/>
    <att type="integer" name="_MEMBER_Magenta" value="0"/>
    <att type="integer" name="_MEMBER_Pink" value="1"/>
    <att type="integer" name="_MEMBER_Purple" value="0"/>
    <att type="integer" name="_MEMBER_Red" value="0"/>
    <att type="integer" name="_MEMBER_Tan" value="0"/>
    <att type="integer" name="_MEMBER_Turquoise" value="1"/>
    <att type="integer" name="_MEMBER_Yellow" value="1"/>
    <att type="real" name="_LogP_Black" value="0.0"/>
    <att type="real" name="_LogP_Blue" value="-7.830320949984237"/>
    <att type="real" name="_LogP_Brown" value="-2.304114537606404"/>
    <att type="real" name="_LogP_Green" value="0.0"/>
    <att type="real" name="_LogP_Greenyellow" value="0.0"/>
    <att type="real" name="_LogP_Magenta" value="0.0"/>
    <att type="real" name="_LogP_Pink" value="-2.812803237122967"/>
    <att type="real" name="_LogP_Purple" value="0.0"/>
    <att type="real" name="_LogP_Red" value="0.0"/>
    <att type="real" name="_LogP_Tan" value="0.0"/>
    <att type="real" name="_LogP_Turquoise" value="-4.844458816090683"/>
    <att type="real" name="_LogP_Yellow" value="-4.40459910044753"/>
    <att type="string" name="Gene" value="GO:0032870"/>
    <att type="integer" name="GiniIndex" value="0"/>
    <att type="integer" name="CategoryID" value="19"/>
    <att type="string" name="PARENT_GO" value="19_GO:0050896 response to stimulus"/>
    <att type="integer" name="EvidenceCutoff" value="0"/>
    <graphics type="CIRCLE" x="183.1486013718619" y="250.0440176207602"/>
  </node>
  <node label="GO:1901652" id="31">
    <att type="string" name="canonicalName" value="GO:1901652"/>
    <att type="string" name="Description" value="response to peptide"/>
    <att type="string" name="Category" value="GO Biological Processes"/>
    <att type="real" name="LogP" value="-17.445706644073617"/>
    <att type="real" name="Log(q-value)" value="-15.117424143929169"/>
    <att type="integer" name="GROUP_ID" value="7"/>
    <att type="string" name="Hits" value="ADM|JAG1|ANXA1|APRT|ASS1|BTG1|CACNA2D1|CAV1|CAV2|CDC6|COL1A1|CREB1|CRY1|CRY2|CSK|CCN2|CTSK|CYP1B1|EDN1|EGR1|EIF4EBP2|EPRS1|FOS|GCNT1|GJA1|GOT1|GPER1|HADHA|NR4A1|HNRNPL|HRAS|ID1|IGF1|INHBB|INSIG1|INSR|IRS1|ITGA4|EIF6|JAK2|JUND|LEP|MAP1B|FOXO4|MMP3|NFE2L2|NOTCH1|NPR2|DDR2|OXTR|PCK2|PDK4|ENPP1|SERPINF1|PIK3R1|PKM|PTGS2|PTPN1|RANGAP1|RARRES2|ROCK1|SORT1|SCNN1D|CXCL12|SRSF5|SHC1|SLC9A1|SOS1|STAT2|STAT3|STAT5A|VAMP2|TGFBR3|TIMP1|TSC1|XBP1|KLF11|STC2|TNFSF10|CFLAR|TIMELESS|BCL2L11|KLF2|NOD1|TRIM16|SLC27A4|RAB31|NLRP1|LPIN1|PLCB1|RHOQ|SLC39A14|VPS13C|SELENOS|ERBIN|ZNF106|SESN2|ZBED3|TWIST2|SOGA1|SESN3|PCSK9|SLC27A1"/>
    <att type="real" name="Enrichment" value="2.473666704860846"/>
    <att type="real" name="Z-score" value="10.051679660445775"/>
    <att type="integer" name="#GeneInGOAndHitList" value="103"/>
    <att type="integer" name="#GeneInGO" value="456"/>
    <att type="integer" name="#GeneInHitList" value="2756"/>
    <att type="integer" name="#TotalGeneInLibrary" value="30182"/>
    <att type="real" name="%InGO" value="3.7373004354136428"/>
    <att type="real" name="STDV %InGO" value="0.3613003792929383"/>
    <att type="real" name="BestLogPInGroup" value="-28.217292073354688"/>
    <att type="real" name="BestEnrichmentInGroup" value="2.7252279066034393"/>
    <att type="integer" name="FirstInGroupByEnrichment" value="0"/>
    <att type="integer" name="FirstInGroupByLogP" value="0"/>
    <att type="string" name="GeneID" value="133|182|301|353|445|694|781|857|858|990|1277|1385|1407|1408|1445|1490|1513|1545|1906|1958|1979|2058|2353|2650|2697|2805|2852|3030|3164|3191|3265|3397|3479|3625|3638|3643|3667|3676|3692|3717|3727|3952|4131|4303|4314|4780|4851|4882|4921|5021|5106|5166|5167|5176|5295|5315|5743|5770|5905|5919|6093|6272|6339|6387|6430|6464|6548|6654|6773|6774|6776|6844|7049|7076|7248|7494|8462|8614|8743|8837|8914|10018|10365|10392|10626|10999|11031|22861|23175|23236|23433|23516|54832|55829|55914|64397|83667|84327|117581|140710|143686|255738|376497"/>
    <att type="integer" name="_RANK_" value="5"/>
    <att type="string" name="_PATTERN_" value="M111000000011"/>
    <att type="string" name="CLUSTER_LABEL" value=" "/>
    <att type="integer" name="#COUNT_001" value="10"/>
    <att type="integer" name="#COUNT_002" value="23"/>
    <att type="integer" name="#COUNT_003" value="14"/>
    <att type="integer" name="#COUNT_004" value="0"/>
    <att type="integer" name="#COUNT_005" value="0"/>
    <att type="integer" name="#COUNT_006" value="0"/>
    <att type="integer" name="#COUNT_007" value="0"/>
    <att type="integer" name="#COUNT_008" value="0"/>
    <att type="integer" name="#COUNT_009" value="0"/>
    <att type="integer" name="#COUNT_010" value="0"/>
    <att type="integer" name="#COUNT_011" value="17"/>
    <att type="integer" name="#COUNT_012" value="12"/>
    <att type="integer" name="_MEMBER_Black" value="1"/>
    <att type="integer" name="_MEMBER_Blue" value="1"/>
    <att type="integer" name="_MEMBER_Brown" value="1"/>
    <att type="integer" name="_MEMBER_Green" value="0"/>
    <att type="integer" name="_MEMBER_Greenyellow" value="0"/>
    <att type="integer" name="_MEMBER_Magenta" value="0"/>
    <att type="integer" name="_MEMBER_Pink" value="0"/>
    <att type="integer" name="_MEMBER_Purple" value="0"/>
    <att type="integer" name="_MEMBER_Red" value="0"/>
    <att type="integer" name="_MEMBER_Tan" value="0"/>
    <att type="integer" name="_MEMBER_Turquoise" value="1"/>
    <att type="integer" name="_MEMBER_Yellow" value="1"/>
    <att type="real" name="_LogP_Black" value="-2.9081227879720415"/>
    <att type="real" name="_LogP_Blue" value="-7.333568820721836"/>
    <att type="real" name="_LogP_Brown" value="-2.6655248636202793"/>
    <att type="real" name="_LogP_Green" value="0.0"/>
    <att type="real" name="_LogP_Greenyellow" value="0.0"/>
    <att type="real" name="_LogP_Magenta" value="0.0"/>
    <att type="real" name="_LogP_Pink" value="0.0"/>
    <att type="real" name="_LogP_Purple" value="0.0"/>
    <att type="real" name="_LogP_Red" value="0.0"/>
    <att type="real" name="_LogP_Tan" value="0.0"/>
    <att type="real" name="_LogP_Turquoise" value="-2.729176814841817"/>
    <att type="real" name="_LogP_Yellow" value="-2.7176410028270097"/>
    <att type="string" name="Gene" value="GO:1901652"/>
    <att type="integer" name="GiniIndex" value="0"/>
    <att type="integer" name="CategoryID" value="19"/>
    <att type="string" name="PARENT_GO" value="19_GO:0050896 response to stimulus"/>
    <att type="integer" name="EvidenceCutoff" value="0"/>
    <graphics type="CIRCLE" x="194.2726016920019" y="422.1961460328415"/>
  </node>
  <node label="GO:1901699" id="32">
    <att type="string" name="canonicalName" value="GO:1901699"/>
    <att type="string" name="Description" value="cellular response to nitrogen compound"/>
    <att type="string" name="Category" value="GO Biological Processes"/>
    <att type="real" name="LogP" value="-15.892742846721204"/>
    <att type="real" name="Log(q-value)" value="-13.683150133908054"/>
    <att type="integer" name="GROUP_ID" value="7"/>
    <att type="string" name="Hits" value="ACTB|APRT|AQP1|ASS1|ATF4|ATP5F1A|ATP7A|ATRX|BCL2L1|CACNA2D1|CAV1|CAV2|CDC6|CDK2|COL1A1|COL1A2|COL6A1|CSK|CYP1B1|DHX9|DIAPH1|DNMT1|DNMT3A|EDN1|EGR1|EIF4EBP2|EPRS1|FLNA|FOS|GJA1|GCLM|GNAI2|GNAI3|GNB1|GOT1|GPER1|RAPGEF1|GRIA1|NR4A1|HNRNPAB|HNRNPD|HRAS|HSPA5|ID1|IFIT1|IGF1|INHBB|INSIG1|INSR|IRS1|ITGA4|ITPR2|JAK2|LEP|MAP1B|MEF2C|FOXO4|MMP3|NFE2L2|NPM1|NPR2|DDR2|PCK2|PDK4|ENPP1|PIK3R1|PKM|PRKAA1|MAPK13|PTGS2|PTPN1|RAD51|RALB|RANGAP1|RAP1B|RARRES2|SCNN1D|SRSF5|SHC1|SLC1A3|SLC8A1|SLC9A1|SOS1|SOX9|STAT3|STAT5A|VAMP2|ZEB1|TGM2|HSP90B1|EZR|XBP1|SLC7A5|KLF11|CFLAR|TIMELESS|SLIT2|BCL2L11|KLF2|NOD1|GNB5|EHMT2|SLC27A4|RAB31|SIRT2|LPIN1|PLCB1|RHOQ|SLC39A14|BCL11A|GNG2|SSH1|SELENOS|MAVS|EPG5|RRAGC|ZNF106|PDGFD|SESN2|KLF16|KLHL22|SOGA1|SESN3|PCSK9|SLC27A1|LAMTOR4"/>
    <att type="real" name="Enrichment" value="2.1459933593212153"/>
    <att type="real" name="Z-score" value="9.311397706550677"/>
    <att type="integer" name="#GeneInGOAndHitList" value="126"/>
    <att type="integer" name="#GeneInGO" value="643"/>
    <att type="integer" name="#GeneInHitList" value="2756"/>
    <att type="integer" name="#TotalGeneInLibrary" value="30182"/>
    <att type="real" name="%InGO" value="4.571843251088534"/>
    <att type="real" name="STDV %InGO" value="0.3978728702720545"/>
    <att type="real" name="BestLogPInGroup" value="-28.217292073354688"/>
    <att type="real" name="BestEnrichmentInGroup" value="2.7252279066034393"/>
    <att type="integer" name="FirstInGroupByEnrichment" value="0"/>
    <att type="integer" name="FirstInGroupByLogP" value="0"/>
    <att type="string" name="GeneID" value="60|353|358|445|468|498|538|546|598|781|857|858|990|1017|1277|1278|1291|1445|1545|1660|1729|1786|1788|1906|1958|1979|2058|2316|2353|2697|2730|2771|2773|2782|2805|2852|2889|2890|3164|3182|3184|3265|3309|3397|3434|3479|3625|3638|3643|3667|3676|3709|3717|3952|4131|4208|4303|4314|4780|4869|4882|4921|5106|5166|5167|5295|5315|5562|5603|5743|5770|5888|5899|5905|5908|5919|6339|6430|6464|6507|6546|6548|6654|6662|6774|6776|6844|6935|7052|7184|7430|7494|8140|8462|8837|8914|9353|10018|10365|10392|10681|10919|10999|11031|22933|23175|23236|23433|23516|53335|54331|54434|55829|57506|57724|64121|64397|80310|83667|83855|84861|140710|143686|255738|376497|389541"/>
    <att type="integer" name="_RANK_" value="5"/>
    <att type="string" name="_PATTERN_" value="M110100000011"/>
    <att type="string" name="CLUSTER_LABEL" value=" "/>
    <att type="integer" name="#COUNT_001" value="12"/>
    <att type="integer" name="#COUNT_002" value="22"/>
    <att type="integer" name="#COUNT_003" value="0"/>
    <att type="integer" name="#COUNT_004" value="14"/>
    <att type="integer" name="#COUNT_005" value="0"/>
    <att type="integer" name="#COUNT_006" value="0"/>
    <att type="integer" name="#COUNT_007" value="0"/>
    <att type="integer" name="#COUNT_008" value="0"/>
    <att type="integer" name="#COUNT_009" value="0"/>
    <att type="integer" name="#COUNT_010" value="0"/>
    <att type="integer" name="#COUNT_011" value="27"/>
    <att type="integer" name="#COUNT_012" value="15"/>
    <att type="integer" name="_MEMBER_Black" value="1"/>
    <att type="integer" name="_MEMBER_Blue" value="1"/>
    <att type="integer" name="_MEMBER_Brown" value="0"/>
    <att type="integer" name="_MEMBER_Green" value="1"/>
    <att type="integer" name="_MEMBER_Greenyellow" value="0"/>
    <att type="integer" name="_MEMBER_Magenta" value="0"/>
    <att type="integer" name="_MEMBER_Pink" value="0"/>
    <att type="integer" name="_MEMBER_Purple" value="0"/>
    <att type="integer" name="_MEMBER_Red" value="0"/>
    <att type="integer" name="_MEMBER_Tan" value="0"/>
    <att type="integer" name="_MEMBER_Turquoise" value="1"/>
    <att type="integer" name="_MEMBER_Yellow" value="1"/>
    <att type="real" name="_LogP_Black" value="-2.783144270259331"/>
    <att type="real" name="_LogP_Blue" value="-4.3250970639812625"/>
    <att type="real" name="_LogP_Brown" value="0.0"/>
    <att type="real" name="_LogP_Green" value="-3.0385128282165215"/>
    <att type="real" name="_LogP_Greenyellow" value="0.0"/>
    <att type="real" name="_LogP_Magenta" value="0.0"/>
    <att type="real" name="_LogP_Pink" value="0.0"/>
    <att type="real" name="_LogP_Purple" value="0.0"/>
    <att type="real" name="_LogP_Red" value="0.0"/>
    <att type="real" name="_LogP_Tan" value="0.0"/>
    <att type="real" name="_LogP_Turquoise" value="-4.881718660856767"/>
    <att type="real" name="_LogP_Yellow" value="-2.743535998782326"/>
    <att type="string" name="Gene" value="GO:1901699"/>
    <att type="integer" name="GiniIndex" value="0"/>
    <att type="integer" name="CategoryID" value="19"/>
    <att type="string" name="PARENT_GO" value="19_GO:0050896 response to stimulus"/>
    <att type="integer" name="EvidenceCutoff" value="0"/>
    <graphics type="CIRCLE" x="397.8286447045189" y="280.17429884507885"/>
  </node>
  <node label="GO:0043434" id="33">
    <att type="string" name="canonicalName" value="GO:0043434"/>
    <att type="string" name="Description" value="response to peptide hormone"/>
    <att type="string" name="Category" value="GO Biological Processes"/>
    <att type="real" name="LogP" value="-15.530937799136911"/>
    <att type="real" name="Log(q-value)" value="-13.330685112577905"/>
    <att type="integer" name="GROUP_ID" value="7"/>
    <att type="string" name="Hits" value="ADM|ANXA1|APRT|ASS1|BTG1|CAV1|CAV2|CDC6|COL1A1|CREB1|CRY1|CRY2|CSK|CCN2|CTSK|CYP1B1|EDN1|EGR1|EIF4EBP2|EPRS1|FOS|GCNT1|GOT1|GPER1|HADHA|NR4A1|HRAS|INHBB|INSIG1|INSR|IRS1|EIF6|JAK2|JUND|LEP|MAP1B|FOXO4|NFE2L2|NPR2|DDR2|OXTR|PCK2|PDK4|ENPP1|PIK3R1|PKM|PTGS2|PTPN1|RANGAP1|RARRES2|ROCK1|SORT1|SCNN1D|CXCL12|SRSF5|SHC1|SLC9A1|SOS1|STAT2|STAT3|STAT5A|VAMP2|TGFBR3|TIMP1|TSC1|XBP1|STC2|TNFSF10|CFLAR|TRIM16|SLC27A4|RAB31|LPIN1|PLCB1|RHOQ|SLC39A14|VPS13C|SELENOS|ZNF106|SESN2|ZBED3|TWIST2|SOGA1|SESN3|PCSK9|SLC27A1"/>
    <att type="real" name="Enrichment" value="2.5523538689668466"/>
    <att type="real" name="Z-score" value="9.511001603489737"/>
    <att type="integer" name="#GeneInGOAndHitList" value="86"/>
    <att type="integer" name="#GeneInGO" value="369"/>
    <att type="integer" name="#GeneInHitList" value="2756"/>
    <att type="integer" name="#TotalGeneInLibrary" value="30182"/>
    <att type="real" name="%InGO" value="3.1204644412191582"/>
    <att type="real" name="STDV %InGO" value="0.3311967271251619"/>
    <att type="real" name="BestLogPInGroup" value="-28.217292073354688"/>
    <att type="real" name="BestEnrichmentInGroup" value="2.7252279066034393"/>
    <att type="integer" name="FirstInGroupByEnrichment" value="0"/>
    <att type="integer" name="FirstInGroupByLogP" value="0"/>
    <att type="string" name="GeneID" value="133|301|353|445|694|857|858|990|1277|1385|1407|1408|1445|1490|1513|1545|1906|1958|1979|2058|2353|2650|2805|2852|3030|3164|3265|3625|3638|3643|3667|3692|3717|3727|3952|4131|4303|4780|4882|4921|5021|5106|5166|5167|5295|5315|5743|5770|5905|5919|6093|6272|6339|6387|6430|6464|6548|6654|6773|6774|6776|6844|7049|7076|7248|7494|8614|8743|8837|10626|10999|11031|23175|23236|23433|23516|54832|55829|64397|83667|84327|117581|140710|143686|255738|376497"/>
    <att type="integer" name="_RANK_" value="4"/>
    <att type="string" name="_PATTERN_" value="M110000000011"/>
    <att type="string" name="CLUSTER_LABEL" value=" "/>
    <att type="integer" name="#COUNT_001" value="9"/>
    <att type="integer" name="#COUNT_002" value="19"/>
    <att type="integer" name="#COUNT_003" value="0"/>
    <att type="integer" name="#COUNT_004" value="0"/>
    <att type="integer" name="#COUNT_005" value="0"/>
    <att type="integer" name="#COUNT_006" value="0"/>
    <att type="integer" name="#COUNT_007" value="0"/>
    <att type="integer" name="#COUNT_008" value="0"/>
    <att type="integer" name="#COUNT_009" value="0"/>
    <att type="integer" name="#COUNT_010" value="0"/>
    <att type="integer" name="#COUNT_011" value="14"/>
    <att type="integer" name="#COUNT_012" value="11"/>
    <att type="integer" name="_MEMBER_Black" value="1"/>
    <att type="integer" name="_MEMBER_Blue" value="1"/>
    <att type="integer" name="_MEMBER_Brown" value="0"/>
    <att type="integer" name="_MEMBER_Green" value="0"/>
    <att type="integer" name="_MEMBER_Greenyellow" value="0"/>
    <att type="integer" name="_MEMBER_Magenta" value="0"/>
    <att type="integer" name="_MEMBER_Pink" value="0"/>
    <att type="integer" name="_MEMBER_Purple" value="0"/>
    <att type="integer" name="_MEMBER_Red" value="0"/>
    <att type="integer" name="_MEMBER_Tan" value="0"/>
    <att type="integer" name="_MEMBER_Turquoise" value="1"/>
    <att type="integer" name="_MEMBER_Yellow" value="1"/>
    <att type="real" name="_LogP_Black" value="-2.983774385885585"/>
    <att type="real" name="_LogP_Blue" value="-6.294552490642826"/>
    <att type="real" name="_LogP_Brown" value="0.0"/>
    <att type="real" name="_LogP_Green" value="0.0"/>
    <att type="real" name="_LogP_Greenyellow" value="0.0"/>
    <att type="real" name="_LogP_Magenta" value="0.0"/>
    <att type="real" name="_LogP_Pink" value="0.0"/>
    <att type="real" name="_LogP_Purple" value="0.0"/>
    <att type="real" name="_LogP_Red" value="0.0"/>
    <att type="real" name="_LogP_Tan" value="0.0"/>
    <att type="real" name="_LogP_Turquoise" value="-2.4098260543421723"/>
    <att type="real" name="_LogP_Yellow" value="-2.9570657073591775"/>
    <att type="string" name="Gene" value="GO:0043434"/>
    <att type="integer" name="GiniIndex" value="0"/>
    <att type="integer" name="CategoryID" value="19"/>
    <att type="string" name="PARENT_GO" value="19_GO:0050896 response to stimulus"/>
    <att type="integer" name="EvidenceCutoff" value="0"/>
    <graphics type="CIRCLE" x="157.8521822781505" y="233.38738724205746"/>
  </node>
  <node label="GO:0071417" id="34">
    <att type="string" name="canonicalName" value="GO:0071417"/>
    <att type="string" name="Description" value="cellular response to organonitrogen compound"/>
    <att type="string" name="Category" value="GO Biological Processes"/>
    <att type="real" name="LogP" value="-14.204162563630305"/>
    <att type="real" name="Log(q-value)" value="-12.097728813102215"/>
    <att type="integer" name="GROUP_ID" value="7"/>
    <att type="string" name="Hits" value="ACTB|APRT|AQP1|ASS1|ATF4|ATP7A|BCL2L1|CACNA2D1|CAV1|CAV2|CDC6|COL1A1|COL1A2|COL6A1|CSK|CYP1B1|DIAPH1|DNMT1|DNMT3A|EDN1|EGR1|EIF4EBP2|EPRS1|FLNA|FOS|GJA1|GCLM|GNAI3|GNB1|GOT1|GPER1|RAPGEF1|NR4A1|HNRNPAB|HNRNPD|HRAS|HSPA5|ID1|IGF1|INHBB|INSIG1|INSR|IRS1|ITGA4|ITPR2|JAK2|LEP|MAP1B|MEF2C|FOXO4|NFE2L2|NPR2|DDR2|PCK2|PDK4|ENPP1|PIK3R1|PKM|PRKAA1|MAPK13|PTGS2|PTPN1|RAD51|RANGAP1|RAP1B|RARRES2|SCNN1D|SRSF5|SHC1|SLC1A3|SLC8A1|SLC9A1|SOS1|SOX9|STAT3|STAT5A|VAMP2|ZEB1|TGM2|HSP90B1|EZR|XBP1|SLC7A5|KLF11|CFLAR|TIMELESS|SLIT2|BCL2L11|KLF2|NOD1|GNB5|EHMT2|SLC27A4|RAB31|SIRT2|LPIN1|PLCB1|RHOQ|SLC39A14|BCL11A|GNG2|SSH1|SELENOS|RRAGC|ZNF106|PDGFD|SESN2|KLF16|KLHL22|SOGA1|SESN3|PCSK9|SLC27A1|LAMTOR4"/>
    <att type="real" name="Enrichment" value="2.130473010793701"/>
    <att type="real" name="Z-score" value="8.76027380697065"/>
    <att type="integer" name="#GeneInGOAndHitList" value="114"/>
    <att type="integer" name="#GeneInGO" value="586"/>
    <att type="integer" name="#GeneInHitList" value="2756"/>
    <att type="integer" name="#TotalGeneInLibrary" value="30182"/>
    <att type="real" name="%InGO" value="4.136429608127721"/>
    <att type="real" name="STDV %InGO" value="0.3793149958511628"/>
    <att type="real" name="BestLogPInGroup" value="-28.217292073354688"/>
    <att type="real" name="BestEnrichmentInGroup" value="2.7252279066034393"/>
    <att type="integer" name="FirstInGroupByEnrichment" value="0"/>
    <att type="integer" name="FirstInGroupByLogP" value="0"/>
    <att type="string" name="GeneID" value="60|353|358|445|468|538|598|781|857|858|990|1277|1278|1291|1445|1545|1729|1786|1788|1906|1958|1979|2058|2316|2353|2697|2730|2773|2782|2805|2852|2889|3164|3182|3184|3265|3309|3397|3479|3625|3638|3643|3667|3676|3709|3717|3952|4131|4208|4303|4780|4882|4921|5106|5166|5167|5295|5315|5562|5603|5743|5770|5888|5905|5908|5919|6339|6430|6464|6507|6546|6548|6654|6662|6774|6776|6844|6935|7052|7184|7430|7494|8140|8462|8837|8914|9353|10018|10365|10392|10681|10919|10999|11031|22933|23175|23236|23433|23516|53335|54331|54434|55829|64121|64397|80310|83667|83855|84861|140710|143686|255738|376497|389541"/>
    <att type="integer" name="_RANK_" value="5"/>
    <att type="string" name="_PATTERN_" value="M110100000011"/>
    <att type="string" name="CLUSTER_LABEL" value=" "/>
    <att type="integer" name="#COUNT_001" value="10"/>
    <att type="integer" name="#COUNT_002" value="20"/>
    <att type="integer" name="#COUNT_003" value="0"/>
    <att type="integer" name="#COUNT_004" value="13"/>
    <att type="integer" name="#COUNT_005" value="0"/>
    <att type="integer" name="#COUNT_006" value="0"/>
    <att type="integer" name="#COUNT_007" value="0"/>
    <att type="integer" name="#COUNT_008" value="0"/>
    <att type="integer" name="#COUNT_009" value="0"/>
    <att type="integer" name="#COUNT_010" value="0"/>
    <att type="integer" name="#COUNT_011" value="22"/>
    <att type="integer" name="#COUNT_012" value="15"/>
    <att type="integer" name="_MEMBER_Black" value="1"/>
    <att type="integer" name="_MEMBER_Blue" value="1"/>
    <att type="integer" name="_MEMBER_Brown" value="0"/>
    <att type="integer" name="_MEMBER_Green" value="1"/>
    <att type="integer" name="_MEMBER_Greenyellow" value="0"/>
    <att type="integer" name="_MEMBER_Magenta" value="0"/>
    <att type="integer" name="_MEMBER_Pink" value="0"/>
    <att type="integer" name="_MEMBER_Purple" value="0"/>
    <att type="integer" name="_MEMBER_Red" value="0"/>
    <att type="integer" name="_MEMBER_Tan" value="0"/>
    <att type="integer" name="_MEMBER_Turquoise" value="1"/>
    <att type="integer" name="_MEMBER_Yellow" value="1"/>
    <att type="real" name="_LogP_Black" value="-2.137757048889561"/>
    <att type="real" name="_LogP_Blue" value="-3.968973721910838"/>
    <att type="real" name="_LogP_Brown" value="0.0"/>
    <att type="real" name="_LogP_Green" value="-2.931198017580315"/>
    <att type="real" name="_LogP_Greenyellow" value="0.0"/>
    <att type="real" name="_LogP_Magenta" value="0.0"/>
    <att type="real" name="_LogP_Pink" value="0.0"/>
    <att type="real" name="_LogP_Purple" value="0.0"/>
    <att type="real" name="_LogP_Red" value="0.0"/>
    <att type="real" name="_LogP_Tan" value="0.0"/>
    <att type="real" name="_LogP_Turquoise" value="-3.4071406374827085"/>
    <att type="real" name="_LogP_Yellow" value="-3.1411777319662093"/>
    <att type="string" name="Gene" value="GO:0071417"/>
    <att type="integer" name="GiniIndex" value="0"/>
    <att type="integer" name="CategoryID" value="19"/>
    <att type="string" name="PARENT_GO" value="19_GO:0050896 response to stimulus"/>
    <att type="integer" name="EvidenceCutoff" value="0"/>
    <graphics type="CIRCLE" x="420.71023086272527" y="381.76512175176344"/>
  </node>
  <node label="GO:0032868" id="35">
    <att type="string" name="canonicalName" value="GO:0032868"/>
    <att type="string" name="Description" value="response to insulin"/>
    <att type="string" name="Category" value="GO Biological Processes"/>
    <att type="real" name="LogP" value="-11.186868791283352"/>
    <att type="real" name="Log(q-value)" value="-9.347942002275579"/>
    <att type="integer" name="GROUP_ID" value="7"/>
    <att type="string" name="Hits" value="ADM|APRT|CAV2|COL1A1|CRY1|CRY2|CTSK|EGR1|EIF4EBP2|EPRS1|FOS|GCNT1|GOT1|HADHA|HRAS|INHBB|INSIG1|INSR|IRS1|EIF6|LEP|FOXO4|PCK2|PDK4|ENPP1|PIK3R1|PKM|PTPN1|RARRES2|SORT1|SRSF5|SHC1|SLC9A1|SOS1|VAMP2|TSC1|XBP1|TNFSF10|CFLAR|SLC27A4|RAB31|LPIN1|RHOQ|SLC39A14|VPS13C|SELENOS|ZNF106|SESN2|ZBED3|TWIST2|SOGA1|SESN3|PCSK9|SLC27A1"/>
    <att type="real" name="Enrichment" value="2.7252279066034393"/>
    <att type="real" name="Z-score" value="8.085267328943937"/>
    <att type="integer" name="#GeneInGOAndHitList" value="54"/>
    <att type="integer" name="#GeneInGO" value="217"/>
    <att type="integer" name="#GeneInHitList" value="2756"/>
    <att type="integer" name="#TotalGeneInLibrary" value="30182"/>
    <att type="real" name="%InGO" value="1.9593613933236576"/>
    <att type="real" name="STDV %InGO" value="0.26401021598542906"/>
    <att type="real" name="BestLogPInGroup" value="-28.217292073354688"/>
    <att type="real" name="BestEnrichmentInGroup" value="2.7252279066034393"/>
    <att type="integer" name="FirstInGroupByEnrichment" value="0"/>
    <att type="integer" name="FirstInGroupByLogP" value="0"/>
    <att type="string" name="GeneID" value="133|353|858|1277|1407|1408|1513|1958|1979|2058|2353|2650|2805|3030|3265|3625|3638|3643|3667|3692|3952|4303|5106|5166|5167|5295|5315|5770|5919|6272|6430|6464|6548|6654|6844|7248|7494|8743|8837|10999|11031|23175|23433|23516|54832|55829|64397|83667|84327|117581|140710|143686|255738|376497"/>
    <att type="integer" name="_RANK_" value="2"/>
    <att type="string" name="_PATTERN_" value="M010000000001"/>
    <att type="string" name="CLUSTER_LABEL" value=" "/>
    <att type="integer" name="#COUNT_001" value="0"/>
    <att type="integer" name="#COUNT_002" value="14"/>
    <att type="integer" name="#COUNT_003" value="0"/>
    <att type="integer" name="#COUNT_004" value="0"/>
    <att type="integer" name="#COUNT_005" value="0"/>
    <att type="integer" name="#COUNT_006" value="0"/>
    <att type="integer" name="#COUNT_007" value="0"/>
    <att type="integer" name="#COUNT_008" value="0"/>
    <att type="integer" name="#COUNT_009" value="0"/>
    <att type="integer" name="#COUNT_010" value="0"/>
    <att type="integer" name="#COUNT_011" value="0"/>
    <att type="integer" name="#COUNT_012" value="8"/>
    <att type="integer" name="_MEMBER_Black" value="0"/>
    <att type="integer" name="_MEMBER_Blue" value="1"/>
    <att type="integer" name="_MEMBER_Brown" value="0"/>
    <att type="integer" name="_MEMBER_Green" value="0"/>
    <att type="integer" name="_MEMBER_Greenyellow" value="0"/>
    <att type="integer" name="_MEMBER_Magenta" value="0"/>
    <att type="integer" name="_MEMBER_Pink" value="0"/>
    <att type="integer" name="_MEMBER_Purple" value="0"/>
    <att type="integer" name="_MEMBER_Red" value="0"/>
    <att type="integer" name="_MEMBER_Tan" value="0"/>
    <att type="integer" name="_MEMBER_Turquoise" value="0"/>
    <att type="integer" name="_MEMBER_Yellow" value="1"/>
    <att type="real" name="_LogP_Black" value="0.0"/>
    <att type="real" name="_LogP_Blue" value="-5.922415881226741"/>
    <att type="real" name="_LogP_Brown" value="0.0"/>
    <att type="real" name="_LogP_Green" value="0.0"/>
    <att type="real" name="_LogP_Greenyellow" value="0.0"/>
    <att type="real" name="_LogP_Magenta" value="0.0"/>
    <att type="real" name="_LogP_Pink" value="0.0"/>
    <att type="real" name="_LogP_Purple" value="0.0"/>
    <att type="real" name="_LogP_Red" value="0.0"/>
    <att type="real" name="_LogP_Tan" value="0.0"/>
    <att type="real" name="_LogP_Turquoise" value="0.0"/>
    <att type="real" name="_LogP_Yellow" value="-2.854640225655256"/>
    <att type="string" name="Gene" value="GO:0032868"/>
    <att type="integer" name="GiniIndex" value="0"/>
    <att type="integer" name="CategoryID" value="19"/>
    <att type="string" name="PARENT_GO" value="19_GO:0050896 response to stimulus"/>
    <att type="integer" name="EvidenceCutoff" value="0"/>
    <graphics type="CIRCLE" x="332.8183948868758" y="155.170010308393"/>
  </node>
  <node label="GO:1901653" id="36">
    <att type="string" name="canonicalName" value="GO:1901653"/>
    <att type="string" name="Description" value="cellular response to peptide"/>
    <att type="string" name="Category" value="GO Biological Processes"/>
    <att type="real" name="LogP" value="-9.789199212296818"/>
    <att type="real" name="Log(q-value)" value="-8.055677464738833"/>
    <att type="integer" name="GROUP_ID" value="7"/>
    <att type="string" name="Hits" value="APRT|ASS1|CACNA2D1|CAV1|CAV2|CDC6|CSK|CYP1B1|EDN1|EIF4EBP2|EPRS1|FOS|GJA1|GOT1|GPER1|NR4A1|HRAS|ID1|IGF1|INHBB|INSIG1|INSR|IRS1|ITGA4|JAK2|LEP|MAP1B|FOXO4|NFE2L2|NPR2|DDR2|PCK2|PDK4|ENPP1|PIK3R1|PKM|PTPN1|RANGAP1|RARRES2|SCNN1D|SRSF5|SHC1|SLC9A1|SOS1|STAT3|STAT5A|VAMP2|XBP1|KLF11|CFLAR|TIMELESS|BCL2L11|KLF2|NOD1|SLC27A4|RAB31|LPIN1|PLCB1|RHOQ|SLC39A14|SELENOS|ZNF106|SOGA1|PCSK9|SLC27A1"/>
    <att type="real" name="Enrichment" value="2.2962568472306755"/>
    <att type="real" name="Z-score" value="7.272185418698617"/>
    <att type="integer" name="#GeneInGOAndHitList" value="65"/>
    <att type="integer" name="#GeneInGO" value="310"/>
    <att type="integer" name="#GeneInHitList" value="2756"/>
    <att type="integer" name="#TotalGeneInLibrary" value="30182"/>
    <att type="real" name="%InGO" value="2.358490566037736"/>
    <att type="real" name="STDV %InGO" value="0.28906446545085357"/>
    <att type="real" name="BestLogPInGroup" value="-28.217292073354688"/>
    <att type="real" name="BestEnrichmentInGroup" value="2.7252279066034393"/>
    <att type="integer" name="FirstInGroupByEnrichment" value="0"/>
    <att type="integer" name="FirstInGroupByLogP" value="0"/>
    <att type="string" name="GeneID" value="353|445|781|857|858|990|1445|1545|1906|1979|2058|2353|2697|2805|2852|3164|3265|3397|3479|3625|3638|3643|3667|3676|3717|3952|4131|4303|4780|4882|4921|5106|5166|5167|5295|5315|5770|5905|5919|6339|6430|6464|6548|6654|6774|6776|6844|7494|8462|8837|8914|10018|10365|10392|10999|11031|23175|23236|23433|23516|55829|64397|140710|255738|376497"/>
    <att type="integer" name="_RANK_" value="3"/>
    <att type="string" name="_PATTERN_" value="M011000000001"/>
    <att type="string" name="CLUSTER_LABEL" value=" "/>
    <att type="integer" name="#COUNT_001" value="0"/>
    <att type="integer" name="#COUNT_002" value="17"/>
    <att type="integer" name="#COUNT_003" value="10"/>
    <att type="integer" name="#COUNT_004" value="0"/>
    <att type="integer" name="#COUNT_005" value="0"/>
    <att type="integer" name="#COUNT_006" value="0"/>
    <att type="integer" name="#COUNT_007" value="0"/>
    <att type="integer" name="#COUNT_008" value="0"/>
    <att type="integer" name="#COUNT_009" value="0"/>
    <att type="integer" name="#COUNT_010" value="0"/>
    <att type="integer" name="#COUNT_011" value="0"/>
    <att type="integer" name="#COUNT_012" value="10"/>
    <att type="integer" name="_MEMBER_Black" value="0"/>
    <att type="integer" name="_MEMBER_Blue" value="1"/>
    <att type="integer" name="_MEMBER_Brown" value="1"/>
    <att type="integer" name="_MEMBER_Green" value="0"/>
    <att type="integer" name="_MEMBER_Greenyellow" value="0"/>
    <att type="integer" name="_MEMBER_Magenta" value="0"/>
    <att type="integer" name="_MEMBER_Pink" value="0"/>
    <att type="integer" name="_MEMBER_Purple" value="0"/>
    <att type="integer" name="_MEMBER_Red" value="0"/>
    <att type="integer" name="_MEMBER_Tan" value="0"/>
    <att type="integer" name="_MEMBER_Turquoise" value="0"/>
    <att type="integer" name="_MEMBER_Yellow" value="1"/>
    <att type="real" name="_LogP_Black" value="0.0"/>
    <att type="real" name="_LogP_Blue" value="-6.067734244792925"/>
    <att type="real" name="_LogP_Brown" value="-2.1955790037181453"/>
    <att type="real" name="_LogP_Green" value="0.0"/>
    <att type="real" name="_LogP_Greenyellow" value="0.0"/>
    <att type="real" name="_LogP_Magenta" value="0.0"/>
    <att type="real" name="_LogP_Pink" value="0.0"/>
    <att type="real" name="_LogP_Purple" value="0.0"/>
    <att type="real" name="_LogP_Red" value="0.0"/>
    <att type="real" name="_LogP_Tan" value="0.0"/>
    <att type="real" name="_LogP_Turquoise" value="0.0"/>
    <att type="real" name="_LogP_Yellow" value="-2.9901732150348415"/>
    <att type="string" name="Gene" value="GO:1901653"/>
    <att type="integer" name="GiniIndex" value="0"/>
    <att type="integer" name="CategoryID" value="19"/>
    <att type="string" name="PARENT_GO" value="19_GO:0050896 response to stimulus"/>
    <att type="integer" name="EvidenceCutoff" value="0"/>
    <graphics type="CIRCLE" x="421.60262347250494" y="245.3160142630904"/>
  </node>
  <node label="GO:0071375" id="37">
    <att type="string" name="canonicalName" value="GO:0071375"/>
    <att type="string" name="Description" value="cellular response to peptide hormone stimulus"/>
    <att type="string" name="Category" value="GO Biological Processes"/>
    <att type="real" name="LogP" value="-9.206895071172351"/>
    <att type="real" name="Log(q-value)" value="-7.519235957495226"/>
    <att type="integer" name="GROUP_ID" value="7"/>
    <att type="string" name="Hits" value="APRT|ASS1|CAV1|CAV2|CDC6|CSK|CYP1B1|EDN1|EIF4EBP2|EPRS1|FOS|GOT1|GPER1|NR4A1|HRAS|INHBB|INSIG1|INSR|IRS1|JAK2|LEP|MAP1B|FOXO4|NFE2L2|DDR2|PCK2|PDK4|ENPP1|PIK3R1|PKM|PTPN1|RANGAP1|RARRES2|SCNN1D|SRSF5|SHC1|SLC9A1|SOS1|STAT3|STAT5A|VAMP2|XBP1|CFLAR|SLC27A4|RAB31|LPIN1|PLCB1|RHOQ|SLC39A14|SELENOS|ZNF106|SOGA1|PCSK9|SLC27A1"/>
    <att type="real" name="Enrichment" value="2.433639735526528"/>
    <att type="real" name="Z-score" value="7.112949162662144"/>
    <att type="integer" name="#GeneInGOAndHitList" value="54"/>
    <att type="integer" name="#GeneInGO" value="243"/>
    <att type="integer" name="#GeneInHitList" value="2756"/>
    <att type="integer" name="#TotalGeneInLibrary" value="30182"/>
    <att type="real" name="%InGO" value="1.9593613933236576"/>
    <att type="real" name="STDV %InGO" value="0.26401021598542906"/>
    <att type="real" name="BestLogPInGroup" value="-28.217292073354688"/>
    <att type="real" name="BestEnrichmentInGroup" value="2.7252279066034393"/>
    <att type="integer" name="FirstInGroupByEnrichment" value="0"/>
    <att type="integer" name="FirstInGroupByLogP" value="0"/>
    <att type="string" name="GeneID" value="353|445|857|858|990|1445|1545|1906|1979|2058|2353|2805|2852|3164|3265|3625|3638|3643|3667|3717|3952|4131|4303|4780|4921|5106|5166|5167|5295|5315|5770|5905|5919|6339|6430|6464|6548|6654|6774|6776|6844|7494|8837|10999|11031|23175|23236|23433|23516|55829|64397|140710|255738|376497"/>
    <att type="integer" name="_RANK_" value="2"/>
    <att type="string" name="_PATTERN_" value="M010000000001"/>
    <att type="string" name="CLUSTER_LABEL" value=" "/>
    <att type="integer" name="#COUNT_001" value="0"/>
    <att type="integer" name="#COUNT_002" value="12"/>
    <att type="integer" name="#COUNT_003" value="0"/>
    <att type="integer" name="#COUNT_004" value="0"/>
    <att type="integer" name="#COUNT_005" value="0"/>
    <att type="integer" name="#COUNT_006" value="0"/>
    <att type="integer" name="#COUNT_007" value="0"/>
    <att type="integer" name="#COUNT_008" value="0"/>
    <att type="integer" name="#COUNT_009" value="0"/>
    <att type="integer" name="#COUNT_010" value="0"/>
    <att type="integer" name="#COUNT_011" value="0"/>
    <att type="integer" name="#COUNT_012" value="9"/>
    <att type="integer" name="_MEMBER_Black" value="0"/>
    <att type="integer" name="_MEMBER_Blue" value="1"/>
    <att type="integer" name="_MEMBER_Brown" value="0"/>
    <att type="integer" name="_MEMBER_Green" value="0"/>
    <att type="integer" name="_MEMBER_Greenyellow" value="0"/>
    <att type="integer" name="_MEMBER_Magenta" value="0"/>
    <att type="integer" name="_MEMBER_Pink" value="0"/>
    <att type="integer" name="_MEMBER_Purple" value="0"/>
    <att type="integer" name="_MEMBER_Red" value="0"/>
    <att type="integer" name="_MEMBER_Tan" value="0"/>
    <att type="integer" name="_MEMBER_Turquoise" value="0"/>
    <att type="integer" name="_MEMBER_Yellow" value="1"/>
    <att type="real" name="_LogP_Black" value="0.0"/>
    <att type="real" name="_LogP_Blue" value="-4.018835260314037"/>
    <att type="real" name="_LogP_Brown" value="0.0"/>
    <att type="real" name="_LogP_Green" value="0.0"/>
    <att type="real" name="_LogP_Greenyellow" value="0.0"/>
    <att type="real" name="_LogP_Magenta" value="0.0"/>
    <att type="real" name="_LogP_Pink" value="0.0"/>
    <att type="real" name="_LogP_Purple" value="0.0"/>
    <att type="real" name="_LogP_Red" value="0.0"/>
    <att type="real" name="_LogP_Tan" value="0.0"/>
    <att type="real" name="_LogP_Turquoise" value="0.0"/>
    <att type="real" name="_LogP_Yellow" value="-3.160546675424346"/>
    <att type="string" name="Gene" value="GO:0071375"/>
    <att type="integer" name="GiniIndex" value="0"/>
    <att type="integer" name="CategoryID" value="19"/>
    <att type="string" name="PARENT_GO" value="19_GO:0050896 response to stimulus"/>
    <att type="integer" name="EvidenceCutoff" value="0"/>
    <graphics type="CIRCLE" x="336.45675525029327" y="371.76912980738973"/>
  </node>
  <node label="GO:0032869" id="38">
    <att type="string" name="canonicalName" value="GO:0032869"/>
    <att type="string" name="Description" value="cellular response to insulin stimulus"/>
    <att type="string" name="Category" value="GO Biological Processes"/>
    <att type="real" name="LogP" value="-7.186454905295896"/>
    <att type="real" name="Log(q-value)" value="-5.702087080722639"/>
    <att type="integer" name="GROUP_ID" value="7"/>
    <att type="string" name="Hits" value="APRT|CAV2|EIF4EBP2|EPRS1|GOT1|HRAS|INHBB|INSIG1|INSR|IRS1|LEP|FOXO4|PCK2|PDK4|ENPP1|PIK3R1|PKM|PTPN1|RARRES2|SRSF5|SHC1|SLC9A1|SOS1|VAMP2|XBP1|CFLAR|SLC27A4|RAB31|LPIN1|RHOQ|SLC39A14|SELENOS|ZNF106|SOGA1|PCSK9|SLC27A1"/>
    <att type="real" name="Enrichment" value="2.610924749372831"/>
    <att type="real" name="Z-score" value="6.290772997289303"/>
    <att type="integer" name="#GeneInGOAndHitList" value="36"/>
    <att type="integer" name="#GeneInGO" value="151"/>
    <att type="integer" name="#GeneInHitList" value="2756"/>
    <att type="integer" name="#TotalGeneInLibrary" value="30182"/>
    <att type="real" name="%InGO" value="1.3062409288824384"/>
    <att type="real" name="STDV %InGO" value="0.2162802597803744"/>
    <att type="real" name="BestLogPInGroup" value="-28.217292073354688"/>
    <att type="real" name="BestEnrichmentInGroup" value="2.7252279066034393"/>
    <att type="integer" name="FirstInGroupByEnrichment" value="0"/>
    <att type="integer" name="FirstInGroupByLogP" value="0"/>
    <att type="string" name="GeneID" value="353|858|1979|2058|2805|3265|3625|3638|3643|3667|3952|4303|5106|5166|5167|5295|5315|5770|5919|6430|6464|6548|6654|6844|7494|8837|10999|11031|23175|23433|23516|55829|64397|140710|255738|376497"/>
    <att type="integer" name="_RANK_" value="2"/>
    <att type="string" name="_PATTERN_" value="M010000000001"/>
    <att type="string" name="CLUSTER_LABEL" value=" "/>
    <att type="integer" name="#COUNT_001" value="0"/>
    <att type="integer" name="#COUNT_002" value="11"/>
    <att type="integer" name="#COUNT_003" value="0"/>
    <att type="integer" name="#COUNT_004" value="0"/>
    <att type="integer" name="#COUNT_005" value="0"/>
    <att type="integer" name="#COUNT_006" value="0"/>
    <att type="integer" name="#COUNT_007" value="0"/>
    <att type="integer" name="#COUNT_008" value="0"/>
    <att type="integer" name="#COUNT_009" value="0"/>
    <att type="integer" name="#COUNT_010" value="0"/>
    <att type="integer" name="#COUNT_011" value="0"/>
    <att type="integer" name="#COUNT_012" value="6"/>
    <att type="integer" name="_MEMBER_Black" value="0"/>
    <att type="integer" name="_MEMBER_Blue" value="1"/>
    <att type="integer" name="_MEMBER_Brown" value="0"/>
    <att type="integer" name="_MEMBER_Green" value="0"/>
    <att type="integer" name="_MEMBER_Greenyellow" value="0"/>
    <att type="integer" name="_MEMBER_Magenta" value="0"/>
    <att type="integer" name="_MEMBER_Pink" value="0"/>
    <att type="integer" name="_MEMBER_Purple" value="0"/>
    <att type="integer" name="_MEMBER_Red" value="0"/>
    <att type="integer" name="_MEMBER_Tan" value="0"/>
    <att type="integer" name="_MEMBER_Turquoise" value="0"/>
    <att type="integer" name="_MEMBER_Yellow" value="1"/>
    <att type="real" name="_LogP_Black" value="0.0"/>
    <att type="real" name="_LogP_Blue" value="-5.279871885807915"/>
    <att type="real" name="_LogP_Brown" value="0.0"/>
    <att type="real" name="_LogP_Green" value="0.0"/>
    <att type="real" name="_LogP_Greenyellow" value="0.0"/>
    <att type="real" name="_LogP_Magenta" value="0.0"/>
    <att type="real" name="_LogP_Pink" value="0.0"/>
    <att type="real" name="_LogP_Purple" value="0.0"/>
    <att type="real" name="_LogP_Red" value="0.0"/>
    <att type="real" name="_LogP_Tan" value="0.0"/>
    <att type="real" name="_LogP_Turquoise" value="0.0"/>
    <att type="real" name="_LogP_Yellow" value="-2.421851610788612"/>
    <att type="string" name="Gene" value="GO:0032869"/>
    <att type="integer" name="GiniIndex" value="0"/>
    <att type="integer" name="CategoryID" value="19"/>
    <att type="string" name="PARENT_GO" value="19_GO:0050896 response to stimulus"/>
    <att type="integer" name="EvidenceCutoff" value="0"/>
    <graphics type="CIRCLE" x="290.05237805293257" y="231.13236963988504"/>
  </node>
  <node label="GO:0001944" id="39">
    <att type="string" name="canonicalName" value="GO:0001944"/>
    <att type="string" name="Description" value="vasculature development"/>
    <att type="string" name="Category" value="GO Biological Processes"/>
    <att type="real" name="LogP" value="-22.084393914166572"/>
    <att type="real" name="Log(q-value)" value="-19.39767994663376"/>
    <att type="integer" name="GROUP_ID" value="8"/>
    <att type="string" name="Hits" value="ACTG1|ACVR1|ADM|AP2B1|JAG1|ANG|ANGPT1|ANXA2|APOD|AQP1|RHOB|ATP5F1B|ATP7A|BMP4|CAV1|CDH2|COL1A1|COL1A2|COL5A1|COL8A1|CSPG4|CCN2|CYP1B1|EDN1|EGR1|EPHA2|ELK3|ENG|EPHB3|ETV2|FGF2|FLNA|FN1|B4GALT1|GLI3|GLUL|HIF1A|HMOX1|NR4A1|NDST1|ID1|CCN1|ITGA5|ITGAV|ITGB1|LDLR|LEP|LEPR|LOXL1|SMAD6|SMAD7|MEF2C|MMP19|MYH9|NF1|NFATC4|NINJ1|NOTCH1|NPR2|SERPINE1|PDGFRB|PKNOX1|PPP3CB|PRKD1|PTGS2|CCL2|SHC1|SMO|SOS1|SOX4|SRPK2|TCF7L2|TGFBI|TGFBR2|TGFBR3|VEGFB|VEGFC|WARS1|XBP1|YWHAZ|VEZF1|SCG2|FOSL1|FZD8|TEAD2|FGF18|SPHK1|SOCS3|NOG|SLIT2|EIF2AK3|HAND2|WASF2|RAMP1|CITED2|SEMA3C|CIB1|ANP32B|TMED2|PLXND1|JMJD6|POFUT1|CLIC4|TIPARP|GREM1|ANGPTL4|TNFRSF12A|CHD7|MYDGF|ADAMTS9|ACKR3|RNF213|FKBP10|TMEM204|DYNC2H1|ADM2|SVEP1|SLC2A10|PRICKLE1|CCBE1|AMOT|SPRED1|VSTM4"/>
    <att type="real" name="Enrichment" value="2.5608737521177436"/>
    <att type="real" name="Z-score" value="11.44799804368109"/>
    <att type="integer" name="#GeneInGOAndHitList" value="123"/>
    <att type="integer" name="#GeneInGO" value="526"/>
    <att type="integer" name="#GeneInHitList" value="2756"/>
    <att type="integer" name="#TotalGeneInLibrary" value="30182"/>
    <att type="real" name="%InGO" value="4.462989840348331"/>
    <att type="real" name="STDV %InGO" value="0.39333189586494255"/>
    <att type="real" name="BestLogPInGroup" value="-27.19457443090644"/>
    <att type="real" name="BestEnrichmentInGroup" value="2.7210481092006735"/>
    <att type="integer" name="FirstInGroupByEnrichment" value="0"/>
    <att type="integer" name="FirstInGroupByLogP" value="0"/>
    <att type="string" name="GeneID" value="71|90|133|163|182|283|284|302|347|358|388|506|538|652|857|1000|1277|1278|1289|1295|1464|1490|1545|1906|1958|1969|2004|2022|2049|2116|2247|2316|2335|2683|2737|2752|3091|3162|3164|3340|3397|3491|3678|3685|3688|3949|3952|3953|4016|4091|4092|4208|4327|4627|4763|4776|4814|4851|4882|5054|5159|5316|5532|5587|5743|6347|6464|6608|6654|6659|6733|6934|7045|7048|7049|7423|7424|7453|7494|7534|7716|7857|8061|8325|8463|8817|8877|9021|9241|9353|9451|9464|10163|10267|10370|10512|10519|10541|10959|23129|23210|23509|25932|25976|26585|51129|51330|55636|56005|56999|57007|57674|60681|79652|79659|79924|79987|81031|144165|147372|154796|161742|196740"/>
    <att type="integer" name="_RANK_" value="5"/>
    <att type="string" name="_PATTERN_" value="M011001100010"/>
    <att type="string" name="CLUSTER_LABEL" value=" "/>
    <att type="integer" name="#COUNT_001" value="0"/>
    <att type="integer" name="#COUNT_002" value="18"/>
    <att type="integer" name="#COUNT_003" value="24"/>
    <att type="integer" name="#COUNT_004" value="0"/>
    <att type="integer" name="#COUNT_005" value="0"/>
    <att type="integer" name="#COUNT_006" value="8"/>
    <att type="integer" name="#COUNT_007" value="9"/>
    <att type="integer" name="#COUNT_008" value="0"/>
    <att type="integer" name="#COUNT_009" value="0"/>
    <att type="integer" name="#COUNT_010" value="0"/>
    <att type="integer" name="#COUNT_011" value="30"/>
    <att type="integer" name="#COUNT_012" value="0"/>
    <att type="integer" name="_MEMBER_Black" value="0"/>
    <att type="integer" name="_MEMBER_Blue" value="1"/>
    <att type="integer" name="_MEMBER_Brown" value="1"/>
    <att type="integer" name="_MEMBER_Green" value="0"/>
    <att type="integer" name="_MEMBER_Greenyellow" value="0"/>
    <att type="integer" name="_MEMBER_Magenta" value="1"/>
    <att type="integer" name="_MEMBER_Pink" value="1"/>
    <att type="integer" name="_MEMBER_Purple" value="0"/>
    <att type="integer" name="_MEMBER_Red" value="0"/>
    <att type="integer" name="_MEMBER_Tan" value="0"/>
    <att type="integer" name="_MEMBER_Turquoise" value="1"/>
    <att type="integer" name="_MEMBER_Yellow" value="0"/>
    <att type="real" name="_LogP_Black" value="0.0"/>
    <att type="real" name="_LogP_Blue" value="-3.64263979765677"/>
    <att type="real" name="_LogP_Brown" value="-7.107590142113159"/>
    <att type="real" name="_LogP_Green" value="0.0"/>
    <att type="real" name="_LogP_Greenyellow" value="0.0"/>
    <att type="real" name="_LogP_Magenta" value="-2.751660482247968"/>
    <att type="real" name="_LogP_Pink" value="-2.6696410430925352"/>
    <att type="real" name="_LogP_Purple" value="0.0"/>
    <att type="real" name="_LogP_Red" value="0.0"/>
    <att type="real" name="_LogP_Tan" value="0.0"/>
    <att type="real" name="_LogP_Turquoise" value="-8.188315064664419"/>
    <att type="real" name="_LogP_Yellow" value="0.0"/>
    <att type="string" name="Gene" value="GO:0001944"/>
    <att type="integer" name="GiniIndex" value="0"/>
    <att type="integer" name="CategoryID" value="19"/>
    <att type="string" name="PARENT_GO" value="19_GO:0032502 developmental process"/>
    <att type="integer" name="EvidenceCutoff" value="0"/>
    <graphics type="CIRCLE" x="224.50897154126008" y="378.9868079012647"/>
  </node>
  <node label="GO:0001568" id="40">
    <att type="string" name="canonicalName" value="GO:0001568"/>
    <att type="string" name="Description" value="blood vessel development"/>
    <att type="string" name="Category" value="GO Biological Processes"/>
    <att type="real" name="LogP" value="-21.602577390236377"/>
    <att type="real" name="Log(q-value)" value="-18.962606275233348"/>
    <att type="integer" name="GROUP_ID" value="8"/>
    <att type="string" name="Hits" value="ACTG1|ACVR1|ADM|AP2B1|JAG1|ANG|ANGPT1|ANXA2|APOD|AQP1|RHOB|ATP5F1B|ATP7A|BMP4|CAV1|CDH2|COL1A1|COL1A2|COL5A1|COL8A1|CSPG4|CCN2|CYP1B1|EDN1|EGR1|EPHA2|ELK3|ENG|EPHB3|ETV2|FGF2|FLNA|FN1|B4GALT1|GLI3|GLUL|HIF1A|HMOX1|NR4A1|NDST1|ID1|CCN1|ITGA5|ITGAV|ITGB1|LDLR|LEP|LEPR|LOXL1|SMAD6|SMAD7|MEF2C|MMP19|MYH9|NF1|NFATC4|NINJ1|NOTCH1|NPR2|SERPINE1|PDGFRB|PKNOX1|PRKD1|PTGS2|CCL2|SHC1|SMO|SOS1|SOX4|SRPK2|TCF7L2|TGFBI|TGFBR2|TGFBR3|VEGFB|VEGFC|WARS1|XBP1|YWHAZ|VEZF1|SCG2|FOSL1|FZD8|TEAD2|FGF18|SPHK1|SOCS3|NOG|SLIT2|EIF2AK3|HAND2|WASF2|RAMP1|CITED2|SEMA3C|CIB1|TMED2|PLXND1|JMJD6|POFUT1|CLIC4|TIPARP|GREM1|ANGPTL4|TNFRSF12A|CHD7|MYDGF|ADAMTS9|ACKR3|RNF213|FKBP10|DYNC2H1|ADM2|SLC2A10|PRICKLE1|CCBE1|AMOT|SPRED1|VSTM4"/>
    <att type="real" name="Enrichment" value="2.5755218940206634"/>
    <att type="real" name="Z-score" value="11.329798951591584"/>
    <att type="integer" name="#GeneInGOAndHitList" value="119"/>
    <att type="integer" name="#GeneInGO" value="506"/>
    <att type="integer" name="#GeneInHitList" value="2756"/>
    <att type="integer" name="#TotalGeneInLibrary" value="30182"/>
    <att type="real" name="%InGO" value="4.317851959361393"/>
    <att type="real" name="STDV %InGO" value="0.3871771562997609"/>
    <att type="real" name="BestLogPInGroup" value="-27.19457443090644"/>
    <att type="real" name="BestEnrichmentInGroup" value="2.7210481092006735"/>
    <att type="integer" name="FirstInGroupByEnrichment" value="0"/>
    <att type="integer" name="FirstInGroupByLogP" value="0"/>
    <att type="string" name="GeneID" value="71|90|133|163|182|283|284|302|347|358|388|506|538|652|857|1000|1277|1278|1289|1295|1464|1490|1545|1906|1958|1969|2004|2022|2049|2116|2247|2316|2335|2683|2737|2752|3091|3162|3164|3340|3397|3491|3678|3685|3688|3949|3952|3953|4016|4091|4092|4208|4327|4627|4763|4776|4814|4851|4882|5054|5159|5316|5587|5743|6347|6464|6608|6654|6659|6733|6934|7045|7048|7049|7423|7424|7453|7494|7534|7716|7857|8061|8325|8463|8817|8877|9021|9241|9353|9451|9464|10163|10267|10370|10512|10519|10959|23129|23210|23509|25932|25976|26585|51129|51330|55636|56005|56999|57007|57674|60681|79659|79924|81031|144165|147372|154796|161742|196740"/>
    <att type="integer" name="_RANK_" value="6"/>
    <att type="string" name="_PATTERN_" value="M011011100010"/>
    <att type="string" name="CLUSTER_LABEL" value=" "/>
    <att type="integer" name="#COUNT_001" value="0"/>
    <att type="integer" name="#COUNT_002" value="16"/>
    <att type="integer" name="#COUNT_003" value="23"/>
    <att type="integer" name="#COUNT_004" value="0"/>
    <att type="integer" name="#COUNT_005" value="5"/>
    <att type="integer" name="#COUNT_006" value="8"/>
    <att type="integer" name="#COUNT_007" value="9"/>
    <att type="integer" name="#COUNT_008" value="0"/>
    <att type="integer" name="#COUNT_009" value="0"/>
    <att type="integer" name="#COUNT_010" value="0"/>
    <att type="integer" name="#COUNT_011" value="30"/>
    <att type="integer" name="#COUNT_012" value="0"/>
    <att type="integer" name="_MEMBER_Black" value="0"/>
    <att type="integer" name="_MEMBER_Blue" value="1"/>
    <att type="integer" name="_MEMBER_Brown" value="1"/>
    <att type="integer" name="_MEMBER_Green" value="0"/>
    <att type="integer" name="_MEMBER_Greenyellow" value="1"/>
    <att type="integer" name="_MEMBER_Magenta" value="1"/>
    <att type="integer" name="_MEMBER_Pink" value="1"/>
    <att type="integer" name="_MEMBER_Purple" value="0"/>
    <att type="integer" name="_MEMBER_Red" value="0"/>
    <att type="integer" name="_MEMBER_Tan" value="0"/>
    <att type="integer" name="_MEMBER_Turquoise" value="1"/>
    <att type="integer" name="_MEMBER_Yellow" value="0"/>
    <att type="real" name="_LogP_Black" value="0.0"/>
    <att type="real" name="_LogP_Blue" value="-2.9386952226475733"/>
    <att type="real" name="_LogP_Brown" value="-6.80570535398659"/>
    <att type="real" name="_LogP_Green" value="0.0"/>
    <att type="real" name="_LogP_Greenyellow" value="-2.0200975945644597"/>
    <att type="real" name="_LogP_Magenta" value="-2.8571167085604796"/>
    <att type="real" name="_LogP_Pink" value="-2.783414084654049"/>
    <att type="real" name="_LogP_Purple" value="0.0"/>
    <att type="real" name="_LogP_Red" value="0.0"/>
    <att type="real" name="_LogP_Tan" value="0.0"/>
    <att type="real" name="_LogP_Turquoise" value="-8.574536891614876"/>
    <att type="real" name="_LogP_Yellow" value="0.0"/>
    <att type="string" name="Gene" value="GO:0001568"/>
    <att type="integer" name="GiniIndex" value="0"/>
    <att type="integer" name="CategoryID" value="19"/>
    <att type="string" name="PARENT_GO" value="19_GO:0032502 developmental process"/>
    <att type="integer" name="EvidenceCutoff" value="0"/>
    <graphics type="CIRCLE" x="175.99634799920423" y="338.8301891192023"/>
  </node>
  <node label="GO:0048514" id="41">
    <att type="string" name="canonicalName" value="GO:0048514"/>
    <att type="string" name="Description" value="blood vessel morphogenesis"/>
    <att type="string" name="Category" value="GO Biological Processes"/>
    <att type="real" name="LogP" value="-17.493069206805295"/>
    <att type="real" name="Log(q-value)" value="-15.160630746889689"/>
    <att type="integer" name="GROUP_ID" value="8"/>
    <att type="string" name="Hits" value="ACTG1|ACVR1|ADM|JAG1|ANG|ANGPT1|ANXA2|APOD|RHOB|ATP5F1B|BMP4|CAV1|CDH2|COL8A1|CSPG4|CCN2|CYP1B1|EDN1|EPHA2|ELK3|ENG|EPHB3|ETV2|FGF2|FLNA|FN1|B4GALT1|GLUL|HIF1A|HMOX1|NR4A1|ID1|CCN1|ITGA5|ITGAV|ITGB1|LDLR|LEP|LEPR|SMAD7|MMP19|MYH9|NF1|NFATC4|NINJ1|NOTCH1|NPR2|SERPINE1|PDGFRB|PKNOX1|PRKD1|PTGS2|CCL2|SHC1|SMO|SOS1|SOX4|SRPK2|TGFBI|TGFBR2|TGFBR3|VEGFB|VEGFC|WARS1|XBP1|YWHAZ|VEZF1|SCG2|FZD8|TEAD2|FGF18|NOG|SLIT2|EIF2AK3|HAND2|WASF2|RAMP1|CITED2|CIB1|PLXND1|JMJD6|POFUT1|CLIC4|TIPARP|GREM1|ANGPTL4|TNFRSF12A|CHD7|MYDGF|ADAMTS9|ACKR3|RNF213|FKBP10|ADM2|CCBE1|AMOT|SPRED1|VSTM4"/>
    <att type="real" name="Enrichment" value="2.5432111928132675"/>
    <att type="real" name="Z-score" value="10.120228306679374"/>
    <att type="integer" name="#GeneInGOAndHitList" value="98"/>
    <att type="integer" name="#GeneInGO" value="422"/>
    <att type="integer" name="#GeneInHitList" value="2756"/>
    <att type="integer" name="#TotalGeneInLibrary" value="30182"/>
    <att type="real" name="%InGO" value="3.555878084179971"/>
    <att type="real" name="STDV %InGO" value="0.3527538044323916"/>
    <att type="real" name="BestLogPInGroup" value="-27.19457443090644"/>
    <att type="real" name="BestEnrichmentInGroup" value="2.7210481092006735"/>
    <att type="integer" name="FirstInGroupByEnrichment" value="0"/>
    <att type="integer" name="FirstInGroupByLogP" value="0"/>
    <att type="string" name="GeneID" value="71|90|133|182|283|284|302|347|388|506|652|857|1000|1295|1464|1490|1545|1906|1969|2004|2022|2049|2116|2247|2316|2335|2683|2752|3091|3162|3164|3397|3491|3678|3685|3688|3949|3952|3953|4092|4327|4627|4763|4776|4814|4851|4882|5054|5159|5316|5587|5743|6347|6464|6608|6654|6659|6733|7045|7048|7049|7423|7424|7453|7494|7534|7716|7857|8325|8463|8817|9241|9353|9451|9464|10163|10267|10370|10519|23129|23210|23509|25932|25976|26585|51129|51330|55636|56005|56999|57007|57674|60681|79924|147372|154796|161742|196740"/>
    <att type="integer" name="_RANK_" value="5"/>
    <att type="string" name="_PATTERN_" value="M011001100010"/>
    <att type="string" name="CLUSTER_LABEL" value=" "/>
    <att type="integer" name="#COUNT_001" value="0"/>
    <att type="integer" name="#COUNT_002" value="15"/>
    <att type="integer" name="#COUNT_003" value="21"/>
    <att type="integer" name="#COUNT_004" value="0"/>
    <att type="integer" name="#COUNT_005" value="0"/>
    <att type="integer" name="#COUNT_006" value="7"/>
    <att type="integer" name="#COUNT_007" value="8"/>
    <att type="integer" name="#COUNT_008" value="0"/>
    <att type="integer" name="#COUNT_009" value="0"/>
    <att type="integer" name="#COUNT_010" value="0"/>
    <att type="integer" name="#COUNT_011" value="22"/>
    <att type="integer" name="#COUNT_012" value="0"/>
    <att type="integer" name="_MEMBER_Black" value="0"/>
    <att type="integer" name="_MEMBER_Blue" value="1"/>
    <att type="integer" name="_MEMBER_Brown" value="1"/>
    <att type="integer" name="_MEMBER_Green" value="0"/>
    <att type="integer" name="_MEMBER_Greenyellow" value="0"/>
    <att type="integer" name="_MEMBER_Magenta" value="1"/>
    <att type="integer" name="_MEMBER_Pink" value="1"/>
    <att type="integer" name="_MEMBER_Purple" value="0"/>
    <att type="integer" name="_MEMBER_Red" value="0"/>
    <att type="integer" name="_MEMBER_Tan" value="0"/>
    <att type="integer" name="_MEMBER_Turquoise" value="1"/>
    <att type="integer" name="_MEMBER_Yellow" value="0"/>
    <att type="real" name="_LogP_Black" value="0.0"/>
    <att type="real" name="_LogP_Blue" value="-3.2973250019644342"/>
    <att type="real" name="_LogP_Brown" value="-6.909749976839337"/>
    <att type="real" name="_LogP_Green" value="0.0"/>
    <att type="real" name="_LogP_Greenyellow" value="0.0"/>
    <att type="real" name="_LogP_Magenta" value="-2.6754246154334203"/>
    <att type="real" name="_LogP_Pink" value="-2.6981968976167674"/>
    <att type="real" name="_LogP_Purple" value="0.0"/>
    <att type="real" name="_LogP_Red" value="0.0"/>
    <att type="real" name="_LogP_Tan" value="0.0"/>
    <att type="real" name="_LogP_Turquoise" value="-5.523217399944896"/>
    <att type="real" name="_LogP_Yellow" value="0.0"/>
    <att type="string" name="Gene" value="GO:0048514"/>
    <att type="integer" name="GiniIndex" value="0"/>
    <att type="integer" name="CategoryID" value="19"/>
    <att type="string" name="PARENT_GO" value="19_GO:0032502 developmental process"/>
    <att type="integer" name="EvidenceCutoff" value="0"/>
    <graphics type="CIRCLE" x="341.1090696056441" y="253.8721776392432"/>
  </node>
  <node label="GO:0001525" id="42">
    <att type="string" name="canonicalName" value="GO:0001525"/>
    <att type="string" name="Description" value="angiogenesis"/>
    <att type="string" name="Category" value="GO Biological Processes"/>
    <att type="real" name="LogP" value="-16.37656302604458"/>
    <att type="real" name="Log(q-value)" value="-14.127461771947756"/>
    <att type="integer" name="GROUP_ID" value="8"/>
    <att type="string" name="Hits" value="ACTG1|ACVR1|JAG1|ANG|ANGPT1|ANXA2|APOD|RHOB|ATP5F1B|BMP4|CAV1|COL8A1|CSPG4|CCN2|CYP1B1|EDN1|EPHA2|ELK3|ENG|EPHB3|FGF2|FLNA|FN1|B4GALT1|GLUL|HIF1A|HMOX1|NR4A1|ID1|CCN1|ITGA5|ITGAV|ITGB1|LEP|LEPR|MMP19|MYH9|NF1|NFATC4|NINJ1|NOTCH1|NPR2|SERPINE1|PDGFRB|PKNOX1|PRKD1|PTGS2|CCL2|SHC1|SRPK2|TGFBI|TGFBR2|VEGFB|VEGFC|WARS1|XBP1|YWHAZ|VEZF1|SCG2|FZD8|FGF18|SLIT2|EIF2AK3|HAND2|WASF2|RAMP1|CIB1|PLXND1|JMJD6|POFUT1|CLIC4|GREM1|ANGPTL4|TNFRSF12A|MYDGF|ACKR3|RNF213|ADM2|CCBE1|AMOT|VSTM4"/>
    <att type="real" name="Enrichment" value="2.7210481092006735"/>
    <att type="real" name="Z-score" value="9.904012572202449"/>
    <att type="integer" name="#GeneInGOAndHitList" value="81"/>
    <att type="integer" name="#GeneInGO" value="326"/>
    <att type="integer" name="#GeneInHitList" value="2756"/>
    <att type="integer" name="#TotalGeneInLibrary" value="30182"/>
    <att type="real" name="%InGO" value="2.9390420899854863"/>
    <att type="real" name="STDV %InGO" value="0.3217255727969488"/>
    <att type="real" name="BestLogPInGroup" value="-27.19457443090644"/>
    <att type="real" name="BestEnrichmentInGroup" value="2.7210481092006735"/>
    <att type="integer" name="FirstInGroupByEnrichment" value="0"/>
    <att type="integer" name="FirstInGroupByLogP" value="0"/>
    <att type="string" name="GeneID" value="71|90|182|283|284|302|347|388|506|652|857|1295|1464|1490|1545|1906|1969|2004|2022|2049|2247|2316|2335|2683|2752|3091|3162|3164|3397|3491|3678|3685|3688|3952|3953|4327|4627|4763|4776|4814|4851|4882|5054|5159|5316|5587|5743|6347|6464|6733|7045|7048|7423|7424|7453|7494|7534|7716|7857|8325|8817|9353|9451|9464|10163|10267|10519|23129|23210|23509|25932|26585|51129|51330|56005|57007|57674|79924|147372|154796|196740"/>
    <att type="integer" name="_RANK_" value="5"/>
    <att type="string" name="_PATTERN_" value="M011001100010"/>
    <att type="string" name="CLUSTER_LABEL" value=" "/>
    <att type="integer" name="#COUNT_001" value="0"/>
    <att type="integer" name="#COUNT_002" value="13"/>
    <att type="integer" name="#COUNT_003" value="19"/>
    <att type="integer" name="#COUNT_004" value="0"/>
    <att type="integer" name="#COUNT_005" value="0"/>
    <att type="integer" name="#COUNT_006" value="7"/>
    <att type="integer" name="#COUNT_007" value="6"/>
    <att type="integer" name="#COUNT_008" value="0"/>
    <att type="integer" name="#COUNT_009" value="0"/>
    <att type="integer" name="#COUNT_010" value="0"/>
    <att type="integer" name="#COUNT_011" value="18"/>
    <att type="integer" name="#COUNT_012" value="0"/>
    <att type="integer" name="_MEMBER_Black" value="0"/>
    <att type="integer" name="_MEMBER_Blue" value="1"/>
    <att type="integer" name="_MEMBER_Brown" value="1"/>
    <att type="integer" name="_MEMBER_Green" value="0"/>
    <att type="integer" name="_MEMBER_Greenyellow" value="0"/>
    <att type="integer" name="_MEMBER_Magenta" value="1"/>
    <att type="integer" name="_MEMBER_Pink" value="1"/>
    <att type="integer" name="_MEMBER_Purple" value="0"/>
    <att type="integer" name="_MEMBER_Red" value="0"/>
    <att type="integer" name="_MEMBER_Tan" value="0"/>
    <att type="integer" name="_MEMBER_Turquoise" value="1"/>
    <att type="integer" name="_MEMBER_Yellow" value="0"/>
    <att type="real" name="_LogP_Black" value="0.0"/>
    <att type="real" name="_LogP_Blue" value="-3.3915446718073055"/>
    <att type="real" name="_LogP_Brown" value="-7.368151502539731"/>
    <att type="real" name="_LogP_Green" value="0.0"/>
    <att type="real" name="_LogP_Greenyellow" value="0.0"/>
    <att type="real" name="_LogP_Magenta" value="-3.323020428599997"/>
    <att type="real" name="_LogP_Pink" value="-2.082415221908594"/>
    <att type="real" name="_LogP_Purple" value="0.0"/>
    <att type="real" name="_LogP_Red" value="0.0"/>
    <att type="real" name="_LogP_Tan" value="0.0"/>
    <att type="real" name="_LogP_Turquoise" value="-4.961762133818782"/>
    <att type="real" name="_LogP_Yellow" value="0.0"/>
    <att type="string" name="Gene" value="GO:0001525"/>
    <att type="integer" name="GiniIndex" value="0"/>
    <att type="integer" name="CategoryID" value="19"/>
    <att type="string" name="PARENT_GO" value="19_GO:0032502 developmental process"/>
    <att type="integer" name="EvidenceCutoff" value="0"/>
    <graphics type="CIRCLE" x="214.07121011922803" y="229.2682936278007"/>
  </node>
  <node label="GO:0009100" id="43">
    <att type="string" name="canonicalName" value="GO:0009100"/>
    <att type="string" name="Description" value="glycoprotein metabolic process"/>
    <att type="string" name="Category" value="GO Biological Processes"/>
    <att type="real" name="LogP" value="-9.69982708466633"/>
    <att type="real" name="Log(q-value)" value="-7.976695652826987"/>
    <att type="integer" name="GROUP_ID" value="9"/>
    <att type="string" name="Hits" value="ATP7A|CTSL|DAD1|DPAGT1|EXT1|EXT2|FUT8|GALNT2|GCNT1|GFPT1|B4GALT1|HIF1A|NDST1|IGF1|STT3A|LEP|MAN1A1|MAN2A2|MAN2B1|PGM3|PMM2|RPN1|RPN2|UGDH|VEGFB|TUSC3|B4GALT2|B3GALT4|DPM2|PLOD3|MPDU1|MLEC|ALG3|MARCHF6|TNIP1|RXYLT1|B3GNT2|GALNT5|B4GALT7|PHLDA1|CHSY1|GANAB|SULF1|POFUT1|SERP1|GMPPB|DSE|ST6GALNAC6|UBE2J1|DPM3|CHPF2|BPNT2|GALNT10|NGLY1|TMEM165|MAN1C1|OSTC|XYLT1|FKRP|DHDDS|EDEM3|SYVN1|POMGNT2|RFT1|PXYLP1|FBXO44|TMEM106A|GALNT15|DPY19L3|KRTCAP2"/>
    <att type="real" name="Enrichment" value="2.2092118636624103"/>
    <att type="real" name="Z-score" value="7.181733729910957"/>
    <att type="integer" name="#GeneInGOAndHitList" value="70"/>
    <att type="integer" name="#GeneInGO" value="347"/>
    <att type="integer" name="#GeneInHitList" value="2756"/>
    <att type="integer" name="#TotalGeneInLibrary" value="30182"/>
    <att type="real" name="%InGO" value="2.539912917271408"/>
    <att type="real" name="STDV %InGO" value="0.29969755805841186"/>
    <att type="real" name="BestLogPInGroup" value="-26.256559685775912"/>
    <att type="real" name="BestEnrichmentInGroup" value="3.6504596032897916"/>
    <att type="integer" name="FirstInGroupByEnrichment" value="0"/>
    <att type="integer" name="FirstInGroupByLogP" value="0"/>
    <att type="string" name="GeneID" value="538|1514|1603|1798|2131|2132|2530|2590|2650|2673|2683|3091|3340|3479|3703|3952|4121|4122|4125|5238|5373|6184|6185|7358|7423|7991|8704|8705|8818|8985|9526|9761|10195|10299|10318|10329|10678|11227|11285|22822|22856|23193|23213|23509|27230|29925|29940|30815|51465|54344|54480|54928|55568|55768|55858|57134|58505|64131|79147|79947|80267|84447|84892|91869|92370|93611|113277|117248|147991|200185"/>
    <att type="integer" name="_RANK_" value="3"/>
    <att type="string" name="_PATTERN_" value="M001000000110"/>
    <att type="string" name="CLUSTER_LABEL" value=" "/>
    <att type="integer" name="#COUNT_001" value="0"/>
    <att type="integer" name="#COUNT_002" value="0"/>
    <att type="integer" name="#COUNT_003" value="19"/>
    <att type="integer" name="#COUNT_004" value="0"/>
    <att type="integer" name="#COUNT_005" value="0"/>
    <att type="integer" name="#COUNT_006" value="0"/>
    <att type="integer" name="#COUNT_007" value="0"/>
    <att type="integer" name="#COUNT_008" value="0"/>
    <att type="integer" name="#COUNT_009" value="0"/>
    <att type="integer" name="#COUNT_010" value="4"/>
    <att type="integer" name="#COUNT_011" value="17"/>
    <att type="integer" name="#COUNT_012" value="0"/>
    <att type="integer" name="_MEMBER_Black" value="0"/>
    <att type="integer" name="_MEMBER_Blue" value="0"/>
    <att type="integer" name="_MEMBER_Brown" value="1"/>
    <att type="integer" name="_MEMBER_Green" value="0"/>
    <att type="integer" name="_MEMBER_Greenyellow" value="0"/>
    <att type="integer" name="_MEMBER_Magenta" value="0"/>
    <att type="integer" name="_MEMBER_Pink" value="0"/>
    <att type="integer" name="_MEMBER_Purple" value="0"/>
    <att type="integer" name="_MEMBER_Red" value="0"/>
    <att type="integer" name="_MEMBER_Tan" value="1"/>
    <att type="integer" name="_MEMBER_Turquoise" value="1"/>
    <att type="integer" name="_MEMBER_Yellow" value="0"/>
    <att type="real" name="_LogP_Black" value="0.0"/>
    <att type="real" name="_LogP_Blue" value="0.0"/>
    <att type="real" name="_LogP_Brown" value="-6.943180546289919"/>
    <att type="real" name="_LogP_Green" value="0.0"/>
    <att type="real" name="_LogP_Greenyellow" value="0.0"/>
    <att type="real" name="_LogP_Magenta" value="0.0"/>
    <att type="real" name="_LogP_Pink" value="0.0"/>
    <att type="real" name="_LogP_Purple" value="0.0"/>
    <att type="real" name="_LogP_Red" value="0.0"/>
    <att type="real" name="_LogP_Tan" value="-2.061441846591234"/>
    <att type="real" name="_LogP_Turquoise" value="-4.072158848373721"/>
    <att type="real" name="_LogP_Yellow" value="0.0"/>
    <att type="string" name="Gene" value="GO:0009100"/>
    <att type="integer" name="GiniIndex" value="0"/>
    <att type="integer" name="CategoryID" value="19"/>
    <att type="string" name="PARENT_GO" value="19_GO:0008152 metabolic process"/>
    <att type="integer" name="EvidenceCutoff" value="0"/>
    <graphics type="CIRCLE" x="293.19235385307707" y="250.29142653503527"/>
  </node>
  <node label="GO:0009101" id="44">
    <att type="string" name="canonicalName" value="GO:0009101"/>
    <att type="string" name="Description" value="glycoprotein biosynthetic process"/>
    <att type="string" name="Category" value="GO Biological Processes"/>
    <att type="real" name="LogP" value="-9.292642284654033"/>
    <att type="real" name="Log(q-value)" value="-7.596382999214991"/>
    <att type="integer" name="GROUP_ID" value="9"/>
    <att type="string" name="Hits" value="ATP7A|DAD1|DPAGT1|EXT1|EXT2|FUT8|GALNT2|GCNT1|GFPT1|B4GALT1|NDST1|IGF1|STT3A|MAN1A1|MAN2A2|PGM3|PMM2|RPN1|RPN2|UGDH|VEGFB|TUSC3|B4GALT2|B3GALT4|DPM2|PLOD3|MPDU1|MLEC|ALG3|TNIP1|RXYLT1|B3GNT2|GALNT5|B4GALT7|PHLDA1|CHSY1|POFUT1|SERP1|GMPPB|DSE|ST6GALNAC6|UBE2J1|DPM3|CHPF2|GALNT10|TMEM165|MAN1C1|OSTC|XYLT1|FKRP|DHDDS|EDEM3|POMGNT2|RFT1|PXYLP1|TMEM106A|GALNT15|DPY19L3|KRTCAP2"/>
    <att type="real" name="Enrichment" value="2.3410556151532362"/>
    <att type="real" name="Z-score" value="7.094917485249751"/>
    <att type="integer" name="#GeneInGOAndHitList" value="59"/>
    <att type="integer" name="#GeneInGO" value="276"/>
    <att type="integer" name="#GeneInHitList" value="2756"/>
    <att type="integer" name="#TotalGeneInLibrary" value="30182"/>
    <att type="real" name="%InGO" value="2.1407837445573294"/>
    <att type="real" name="STDV %InGO" value="0.27570691526660046"/>
    <att type="real" name="BestLogPInGroup" value="-26.256559685775912"/>
    <att type="real" name="BestEnrichmentInGroup" value="3.6504596032897916"/>
    <att type="integer" name="FirstInGroupByEnrichment" value="0"/>
    <att type="integer" name="FirstInGroupByLogP" value="0"/>
    <att type="string" name="GeneID" value="538|1603|1798|2131|2132|2530|2590|2650|2673|2683|3340|3479|3703|4121|4122|5238|5373|6184|6185|7358|7423|7991|8704|8705|8818|8985|9526|9761|10195|10318|10329|10678|11227|11285|22822|22856|23509|27230|29925|29940|30815|51465|54344|54480|55568|55858|57134|58505|64131|79147|79947|80267|84892|91869|92370|113277|117248|147991|200185"/>
    <att type="integer" name="_RANK_" value="3"/>
    <att type="string" name="_PATTERN_" value="M001000000110"/>
    <att type="string" name="CLUSTER_LABEL" value=" "/>
    <att type="integer" name="#COUNT_001" value="0"/>
    <att type="integer" name="#COUNT_002" value="0"/>
    <att type="integer" name="#COUNT_003" value="16"/>
    <att type="integer" name="#COUNT_004" value="0"/>
    <att type="integer" name="#COUNT_005" value="0"/>
    <att type="integer" name="#COUNT_006" value="0"/>
    <att type="integer" name="#COUNT_007" value="0"/>
    <att type="integer" name="#COUNT_008" value="0"/>
    <att type="integer" name="#COUNT_009" value="0"/>
    <att type="integer" name="#COUNT_010" value="4"/>
    <att type="integer" name="#COUNT_011" value="16"/>
    <att type="integer" name="#COUNT_012" value="0"/>
    <att type="integer" name="_MEMBER_Black" value="0"/>
    <att type="integer" name="_MEMBER_Blue" value="0"/>
    <att type="integer" name="_MEMBER_Brown" value="1"/>
    <att type="integer" name="_MEMBER_Green" value="0"/>
    <att type="integer" name="_MEMBER_Greenyellow" value="0"/>
    <att type="integer" name="_MEMBER_Magenta" value="0"/>
    <att type="integer" name="_MEMBER_Pink" value="0"/>
    <att type="integer" name="_MEMBER_Purple" value="0"/>
    <att type="integer" name="_MEMBER_Red" value="0"/>
    <att type="integer" name="_MEMBER_Tan" value="1"/>
    <att type="integer" name="_MEMBER_Turquoise" value="1"/>
    <att type="integer" name="_MEMBER_Yellow" value="0"/>
    <att type="real" name="_LogP_Black" value="0.0"/>
    <att type="real" name="_LogP_Blue" value="0.0"/>
    <att type="real" name="_LogP_Brown" value="-6.267636840148742"/>
    <att type="real" name="_LogP_Green" value="0.0"/>
    <att type="real" name="_LogP_Greenyellow" value="0.0"/>
    <att type="real" name="_LogP_Magenta" value="0.0"/>
    <att type="real" name="_LogP_Pink" value="0.0"/>
    <att type="real" name="_LogP_Purple" value="0.0"/>
    <att type="real" name="_LogP_Red" value="0.0"/>
    <att type="real" name="_LogP_Tan" value="-2.407923078715067"/>
    <att type="real" name="_LogP_Turquoise" value="-4.734209523334432"/>
    <att type="real" name="_LogP_Yellow" value="0.0"/>
    <att type="string" name="Gene" value="GO:0009101"/>
    <att type="integer" name="GiniIndex" value="0"/>
    <att type="integer" name="CategoryID" value="19"/>
    <att type="string" name="PARENT_GO" value="19_GO:0008152 metabolic process"/>
    <att type="integer" name="EvidenceCutoff" value="0"/>
    <graphics type="CIRCLE" x="197.23512799881433" y="227.21070779571613"/>
  </node>
  <node label="GO:0070085" id="45">
    <att type="string" name="canonicalName" value="GO:0070085"/>
    <att type="string" name="Description" value="glycosylation"/>
    <att type="string" name="Category" value="GO Biological Processes"/>
    <att type="real" name="LogP" value="-7.7261389361675645"/>
    <att type="real" name="Log(q-value)" value="-6.1821679951115796"/>
    <att type="integer" name="GROUP_ID" value="9"/>
    <att type="string" name="Hits" value="CLN5|DAD1|DPAGT1|EXT1|EXT2|FUT8|GALNT2|GCNT1|GFPT1|B4GALT1|STT3A|MAN1A1|MAN2A2|PGM3|PMM2|RPN1|RPN2|VEGFB|TUSC3|B4GALT2|B3GALT4|DPM2|PLOD3|MPDU1|MLEC|ALG3|RXYLT1|B3GNT2|GALNT5|B4GALT7|POFUT1|SERP1|GMPPB|ST6GALNAC6|UBE2J1|NANS|DPM3|GALNT10|TMEM165|MAN1C1|OSTC|FKRP|DHDDS|EDEM3|POMGNT2|RFT1|GALNT15|DPY19L3|KRTCAP2|FUOM"/>
    <att type="real" name="Enrichment" value="2.300709834006171"/>
    <att type="real" name="Z-score" value="6.38615093358753"/>
    <att type="integer" name="#GeneInGOAndHitList" value="50"/>
    <att type="integer" name="#GeneInGO" value="238"/>
    <att type="integer" name="#GeneInHitList" value="2756"/>
    <att type="integer" name="#TotalGeneInLibrary" value="30182"/>
    <att type="real" name="%InGO" value="1.8142235123367199"/>
    <att type="real" name="STDV %InGO" value="0.2542319206509102"/>
    <att type="real" name="BestLogPInGroup" value="-26.256559685775912"/>
    <att type="real" name="BestEnrichmentInGroup" value="3.6504596032897916"/>
    <att type="integer" name="FirstInGroupByEnrichment" value="0"/>
    <att type="integer" name="FirstInGroupByLogP" value="0"/>
    <att type="string" name="GeneID" value="1203|1603|1798|2131|2132|2530|2590|2650|2673|2683|3703|4121|4122|5238|5373|6184|6185|7423|7991|8704|8705|8818|8985|9526|9761|10195|10329|10678|11227|11285|23509|27230|29925|30815|51465|54187|54344|55568|55858|57134|58505|79147|79947|80267|84892|91869|117248|147991|200185|282969"/>
    <att type="integer" name="_RANK_" value="2"/>
    <att type="string" name="_PATTERN_" value="M001000000010"/>
    <att type="string" name="CLUSTER_LABEL" value=" "/>
    <att type="integer" name="#COUNT_001" value="0"/>
    <att type="integer" name="#COUNT_002" value="0"/>
    <att type="integer" name="#COUNT_003" value="15"/>
    <att type="integer" name="#COUNT_004" value="0"/>
    <att type="integer" name="#COUNT_005" value="0"/>
    <att type="integer" name="#COUNT_006" value="0"/>
    <att type="integer" name="#COUNT_007" value="0"/>
    <att type="integer" name="#COUNT_008" value="0"/>
    <att type="integer" name="#COUNT_009" value="0"/>
    <att type="integer" name="#COUNT_010" value="0"/>
    <att type="integer" name="#COUNT_011" value="13"/>
    <att type="integer" name="#COUNT_012" value="0"/>
    <att type="integer" name="_MEMBER_Black" value="0"/>
    <att type="integer" name="_MEMBER_Blue" value="0"/>
    <att type="integer" name="_MEMBER_Brown" value="1"/>
    <att type="integer" name="_MEMBER_Green" value="0"/>
    <att type="integer" name="_MEMBER_Greenyellow" value="0"/>
    <att type="integer" name="_MEMBER_Magenta" value="0"/>
    <att type="integer" name="_MEMBER_Pink" value="0"/>
    <att type="integer" name="_MEMBER_Purple" value="0"/>
    <att type="integer" name="_MEMBER_Red" value="0"/>
    <att type="integer" name="_MEMBER_Tan" value="0"/>
    <att type="integer" name="_MEMBER_Turquoise" value="1"/>
    <att type="integer" name="_MEMBER_Yellow" value="0"/>
    <att type="real" name="_LogP_Black" value="0.0"/>
    <att type="real" name="_LogP_Blue" value="0.0"/>
    <att type="real" name="_LogP_Brown" value="-6.371079361809226"/>
    <att type="real" name="_LogP_Green" value="0.0"/>
    <att type="real" name="_LogP_Greenyellow" value="0.0"/>
    <att type="real" name="_LogP_Magenta" value="0.0"/>
    <att type="real" name="_LogP_Pink" value="0.0"/>
    <att type="real" name="_LogP_Purple" value="0.0"/>
    <att type="real" name="_LogP_Red" value="0.0"/>
    <att type="real" name="_LogP_Tan" value="0.0"/>
    <att type="real" name="_LogP_Turquoise" value="-3.70162043673725"/>
    <att type="real" name="_LogP_Yellow" value="0.0"/>
    <att type="string" name="Gene" value="GO:0070085"/>
    <att type="integer" name="GiniIndex" value="0"/>
    <att type="integer" name="CategoryID" value="19"/>
    <att type="string" name="PARENT_GO" value="19_GO:0008152 metabolic process"/>
    <att type="integer" name="EvidenceCutoff" value="0"/>
    <graphics type="CIRCLE" x="165.645069576372" y="272.63446641828523"/>
  </node>
  <node label="GO:0006486" id="46">
    <att type="string" name="canonicalName" value="GO:0006486"/>
    <att type="string" name="Description" value="protein glycosylation"/>
    <att type="string" name="Category" value="GO Biological Processes"/>
    <att type="real" name="LogP" value="-7.605902242172998"/>
    <att type="real" name="Log(q-value)" value="-6.074656336572567"/>
    <att type="integer" name="GROUP_ID" value="9"/>
    <att type="string" name="Hits" value="DAD1|DPAGT1|EXT1|EXT2|FUT8|GALNT2|GCNT1|GFPT1|B4GALT1|STT3A|MAN1A1|MAN2A2|PGM3|PMM2|RPN1|RPN2|VEGFB|TUSC3|B4GALT2|B3GALT4|DPM2|PLOD3|MPDU1|MLEC|ALG3|RXYLT1|B3GNT2|GALNT5|B4GALT7|POFUT1|SERP1|GMPPB|ST6GALNAC6|UBE2J1|DPM3|GALNT10|TMEM165|MAN1C1|OSTC|FKRP|DHDDS|EDEM3|POMGNT2|RFT1|GALNT15|DPY19L3|KRTCAP2"/>
    <att type="real" name="Enrichment" value="2.3502959089674"/>
    <att type="real" name="Z-score" value="6.357458671456072"/>
    <att type="integer" name="#GeneInGOAndHitList" value="47"/>
    <att type="integer" name="#GeneInGO" value="219"/>
    <att type="integer" name="#GeneInHitList" value="2756"/>
    <att type="integer" name="#TotalGeneInLibrary" value="30182"/>
    <att type="real" name="%InGO" value="1.7053701015965166"/>
    <att type="real" name="STDV %InGO" value="0.24662358790937222"/>
    <att type="real" name="BestLogPInGroup" value="-26.256559685775912"/>
    <att type="real" name="BestEnrichmentInGroup" value="3.6504596032897916"/>
    <att type="integer" name="FirstInGroupByEnrichment" value="0"/>
    <att type="integer" name="FirstInGroupByLogP" value="0"/>
    <att type="string" name="GeneID" value="1603|1798|2131|2132|2530|2590|2650|2673|2683|3703|4121|4122|5238|5373|6184|6185|7423|7991|8704|8705|8818|8985|9526|9761|10195|10329|10678|11227|11285|23509|27230|29925|30815|51465|54344|55568|55858|57134|58505|79147|79947|80267|84892|91869|117248|147991|200185"/>
    <att type="integer" name="_RANK_" value="2"/>
    <att type="string" name="_PATTERN_" value="M001000000010"/>
    <att type="string" name="CLUSTER_LABEL" value=" "/>
    <att type="integer" name="#COUNT_001" value="0"/>
    <att type="integer" name="#COUNT_002" value="0"/>
    <att type="integer" name="#COUNT_003" value="15"/>
    <att type="integer" name="#COUNT_004" value="0"/>
    <att type="integer" name="#COUNT_005" value="0"/>
    <att type="integer" name="#COUNT_006" value="0"/>
    <att type="integer" name="#COUNT_007" value="0"/>
    <att type="integer" name="#COUNT_008" value="0"/>
    <att type="integer" name="#COUNT_009" value="0"/>
    <att type="integer" name="#COUNT_010" value="0"/>
    <att type="integer" name="#COUNT_011" value="12"/>
    <att type="integer" name="#COUNT_012" value="0"/>
    <att type="integer" name="_MEMBER_Black" value="0"/>
    <att type="integer" name="_MEMBER_Blue" value="0"/>
    <att type="integer" name="_MEMBER_Brown" value="1"/>
    <att type="integer" name="_MEMBER_Green" value="0"/>
    <att type="integer" name="_MEMBER_Greenyellow" value="0"/>
    <att type="integer" name="_MEMBER_Magenta" value="0"/>
    <att type="integer" name="_MEMBER_Pink" value="0"/>
    <att type="integer" name="_MEMBER_Purple" value="0"/>
    <att type="integer" name="_MEMBER_Red" value="0"/>
    <att type="integer" name="_MEMBER_Tan" value="0"/>
    <att type="integer" name="_MEMBER_Turquoise" value="1"/>
    <att type="integer" name="_MEMBER_Yellow" value="0"/>
    <att type="real" name="_LogP_Black" value="0.0"/>
    <att type="real" name="_LogP_Blue" value="0.0"/>
    <att type="real" name="_LogP_Brown" value="-6.8364692258468605"/>
    <att type="real" name="_LogP_Green" value="0.0"/>
    <att type="real" name="_LogP_Greenyellow" value="0.0"/>
    <att type="real" name="_LogP_Magenta" value="0.0"/>
    <att type="real" name="_LogP_Pink" value="0.0"/>
    <att type="real" name="_LogP_Purple" value="0.0"/>
    <att type="real" name="_LogP_Red" value="0.0"/>
    <att type="real" name="_LogP_Tan" value="0.0"/>
    <att type="real" name="_LogP_Turquoise" value="-3.4731474049275883"/>
    <att type="real" name="_LogP_Yellow" value="0.0"/>
    <att type="string" name="Gene" value="GO:0006486"/>
    <att type="integer" name="GiniIndex" value="0"/>
    <att type="integer" name="CategoryID" value="19"/>
    <att type="string" name="PARENT_GO" value="19_GO:0008152 metabolic process"/>
    <att type="integer" name="EvidenceCutoff" value="0"/>
    <graphics type="CIRCLE" x="224.30546604170365" y="304.13046905432896"/>
  </node>
  <node label="GO:0043413" id="47">
    <att type="string" name="canonicalName" value="GO:0043413"/>
    <att type="string" name="Description" value="macromolecule glycosylation"/>
    <att type="string" name="Category" value="GO Biological Processes"/>
    <att type="real" name="LogP" value="-7.605902242172998"/>
    <att type="real" name="Log(q-value)" value="-6.074656336572567"/>
    <att type="integer" name="GROUP_ID" value="9"/>
    <att type="string" name="Hits" value="DAD1|DPAGT1|EXT1|EXT2|FUT8|GALNT2|GCNT1|GFPT1|B4GALT1|STT3A|MAN1A1|MAN2A2|PGM3|PMM2|RPN1|RPN2|VEGFB|TUSC3|B4GALT2|B3GALT4|DPM2|PLOD3|MPDU1|MLEC|ALG3|RXYLT1|B3GNT2|GALNT5|B4GALT7|POFUT1|SERP1|GMPPB|ST6GALNAC6|UBE2J1|DPM3|GALNT10|TMEM165|MAN1C1|OSTC|FKRP|DHDDS|EDEM3|POMGNT2|RFT1|GALNT15|DPY19L3|KRTCAP2"/>
    <att type="real" name="Enrichment" value="2.3502959089674"/>
    <att type="real" name="Z-score" value="6.357458671456072"/>
    <att type="integer" name="#GeneInGOAndHitList" value="47"/>
    <att type="integer" name="#GeneInGO" value="219"/>
    <att type="integer" name="#GeneInHitList" value="2756"/>
    <att type="integer" name="#TotalGeneInLibrary" value="30182"/>
    <att type="real" name="%InGO" value="1.7053701015965166"/>
    <att type="real" name="STDV %InGO" value="0.24662358790937222"/>
    <att type="real" name="BestLogPInGroup" value="-26.256559685775912"/>
    <att type="real" name="BestEnrichmentInGroup" value="3.6504596032897916"/>
    <att type="integer" name="FirstInGroupByEnrichment" value="0"/>
    <att type="integer" name="FirstInGroupByLogP" value="0"/>
    <att type="string" name="GeneID" value="1603|1798|2131|2132|2530|2590|2650|2673|2683|3703|4121|4122|5238|5373|6184|6185|7423|7991|8704|8705|8818|8985|9526|9761|10195|10329|10678|11227|11285|23509|27230|29925|30815|51465|54344|55568|55858|57134|58505|79147|79947|80267|84892|91869|117248|147991|200185"/>
    <att type="integer" name="_RANK_" value="2"/>
    <att type="string" name="_PATTERN_" value="M001000000010"/>
    <att type="string" name="CLUSTER_LABEL" value=" "/>
    <att type="integer" name="#COUNT_001" value="0"/>
    <att type="integer" name="#COUNT_002" value="0"/>
    <att type="integer" name="#COUNT_003" value="15"/>
    <att type="integer" name="#COUNT_004" value="0"/>
    <att type="integer" name="#COUNT_005" value="0"/>
    <att type="integer" name="#COUNT_006" value="0"/>
    <att type="integer" name="#COUNT_007" value="0"/>
    <att type="integer" name="#COUNT_008" value="0"/>
    <att type="integer" name="#COUNT_009" value="0"/>
    <att type="integer" name="#COUNT_010" value="0"/>
    <att type="integer" name="#COUNT_011" value="12"/>
    <att type="integer" name="#COUNT_012" value="0"/>
    <att type="integer" name="_MEMBER_Black" value="0"/>
    <att type="integer" name="_MEMBER_Blue" value="0"/>
    <att type="integer" name="_MEMBER_Brown" value="1"/>
    <att type="integer" name="_MEMBER_Green" value="0"/>
    <att type="integer" name="_MEMBER_Greenyellow" value="0"/>
    <att type="integer" name="_MEMBER_Magenta" value="0"/>
    <att type="integer" name="_MEMBER_Pink" value="0"/>
    <att type="integer" name="_MEMBER_Purple" value="0"/>
    <att type="integer" name="_MEMBER_Red" value="0"/>
    <att type="integer" name="_MEMBER_Tan" value="0"/>
    <att type="integer" name="_MEMBER_Turquoise" value="1"/>
    <att type="integer" name="_MEMBER_Yellow" value="0"/>
    <att type="real" name="_LogP_Black" value="0.0"/>
    <att type="real" name="_LogP_Blue" value="0.0"/>
    <att type="real" name="_LogP_Brown" value="-6.8364692258468605"/>
    <att type="real" name="_LogP_Green" value="0.0"/>
    <att type="real" name="_LogP_Greenyellow" value="0.0"/>
    <att type="real" name="_LogP_Magenta" value="0.0"/>
    <att type="real" name="_LogP_Pink" value="0.0"/>
    <att type="real" name="_LogP_Purple" value="0.0"/>
    <att type="real" name="_LogP_Red" value="0.0"/>
    <att type="real" name="_LogP_Tan" value="0.0"/>
    <att type="real" name="_LogP_Turquoise" value="-3.4731474049275883"/>
    <att type="real" name="_LogP_Yellow" value="0.0"/>
    <att type="string" name="Gene" value="GO:0043413"/>
    <att type="integer" name="GiniIndex" value="0"/>
    <att type="integer" name="CategoryID" value="19"/>
    <att type="string" name="PARENT_GO" value="19_GO:0008152 metabolic process"/>
    <att type="integer" name="EvidenceCutoff" value="0"/>
    <graphics type="CIRCLE" x="189.0979072172299" y="272.6821702623263"/>
  </node>
  <node label="GO:0006487" id="48">
    <att type="string" name="canonicalName" value="GO:0006487"/>
    <att type="string" name="Description" value="protein N-linked glycosylation"/>
    <att type="string" name="Category" value="GO Biological Processes"/>
    <att type="real" name="LogP" value="-7.27951231934677"/>
    <att type="real" name="Log(q-value)" value="-5.781689032769517"/>
    <att type="integer" name="GROUP_ID" value="9"/>
    <att type="string" name="Hits" value="DAD1|DPAGT1|EXT2|FUT8|GFPT1|B4GALT1|STT3A|PGM3|PMM2|RPN1|RPN2|TUSC3|MPDU1|MLEC|ALG3|B4GALT7|UBE2J1|TMEM165|MAN1C1|OSTC|DHDDS|RFT1|KRTCAP2"/>
    <att type="real" name="Enrichment" value="3.4983571198193846"/>
    <att type="real" name="Z-score" value="6.728071083840048"/>
    <att type="integer" name="#GeneInGOAndHitList" value="23"/>
    <att type="integer" name="#GeneInGO" value="72"/>
    <att type="integer" name="#GeneInHitList" value="2756"/>
    <att type="integer" name="#TotalGeneInLibrary" value="30182"/>
    <att type="real" name="%InGO" value="0.8345428156748912"/>
    <att type="real" name="STDV %InGO" value="0.17328657340545242"/>
    <att type="real" name="BestLogPInGroup" value="-26.256559685775912"/>
    <att type="real" name="BestEnrichmentInGroup" value="3.6504596032897916"/>
    <att type="integer" name="FirstInGroupByEnrichment" value="0"/>
    <att type="integer" name="FirstInGroupByLogP" value="0"/>
    <att type="string" name="GeneID" value="1603|1798|2132|2530|2673|2683|3703|5238|5373|6184|6185|7991|9526|9761|10195|11285|51465|55858|57134|58505|79947|91869|200185"/>
    <att type="integer" name="_RANK_" value="2"/>
    <att type="string" name="_PATTERN_" value="M001000000010"/>
    <att type="string" name="CLUSTER_LABEL" value=" "/>
    <att type="integer" name="#COUNT_001" value="0"/>
    <att type="integer" name="#COUNT_002" value="0"/>
    <att type="integer" name="#COUNT_003" value="9"/>
    <att type="integer" name="#COUNT_004" value="0"/>
    <att type="integer" name="#COUNT_005" value="0"/>
    <att type="integer" name="#COUNT_006" value="0"/>
    <att type="integer" name="#COUNT_007" value="0"/>
    <att type="integer" name="#COUNT_008" value="0"/>
    <att type="integer" name="#COUNT_009" value="0"/>
    <att type="integer" name="#COUNT_010" value="0"/>
    <att type="integer" name="#COUNT_011" value="7"/>
    <att type="integer" name="#COUNT_012" value="0"/>
    <att type="integer" name="_MEMBER_Black" value="0"/>
    <att type="integer" name="_MEMBER_Blue" value="0"/>
    <att type="integer" name="_MEMBER_Brown" value="1"/>
    <att type="integer" name="_MEMBER_Green" value="0"/>
    <att type="integer" name="_MEMBER_Greenyellow" value="0"/>
    <att type="integer" name="_MEMBER_Magenta" value="0"/>
    <att type="integer" name="_MEMBER_Pink" value="0"/>
    <att type="integer" name="_MEMBER_Purple" value="0"/>
    <att type="integer" name="_MEMBER_Red" value="0"/>
    <att type="integer" name="_MEMBER_Tan" value="0"/>
    <att type="integer" name="_MEMBER_Turquoise" value="1"/>
    <att type="integer" name="_MEMBER_Yellow" value="0"/>
    <att type="real" name="_LogP_Black" value="0.0"/>
    <att type="real" name="_LogP_Blue" value="0.0"/>
    <att type="real" name="_LogP_Brown" value="-6.504694411805193"/>
    <att type="real" name="_LogP_Green" value="0.0"/>
    <att type="real" name="_LogP_Greenyellow" value="0.0"/>
    <att type="real" name="_LogP_Magenta" value="0.0"/>
    <att type="real" name="_LogP_Pink" value="0.0"/>
    <att type="real" name="_LogP_Purple" value="0.0"/>
    <att type="real" name="_LogP_Red" value="0.0"/>
    <att type="real" name="_LogP_Tan" value="0.0"/>
    <att type="real" name="_LogP_Turquoise" value="-3.703051512688207"/>
    <att type="real" name="_LogP_Yellow" value="0.0"/>
    <att type="string" name="Gene" value="GO:0006487"/>
    <att type="integer" name="GiniIndex" value="0"/>
    <att type="integer" name="CategoryID" value="19"/>
    <att type="string" name="PARENT_GO" value="19_GO:0008152 metabolic process"/>
    <att type="integer" name="EvidenceCutoff" value="0"/>
    <graphics type="CIRCLE" x="359.0812045308694" y="418.921602237537"/>
  </node>
  <node label="hsa00510" id="49">
    <att type="string" name="canonicalName" value="hsa00510"/>
    <att type="string" name="Description" value="N-Glycan biosynthesis"/>
    <att type="string" name="Category" value="KEGG Pathway"/>
    <att type="real" name="LogP" value="-5.2684917936910685"/>
    <att type="real" name="Log(q-value)" value="-3.9849729747905527"/>
    <att type="integer" name="GROUP_ID" value="9"/>
    <att type="string" name="Hits" value="DAD1|DPAGT1|FUT8|B4GALT1|STT3A|MAN1A1|MAN2A2|RPN1|RPN2|TUSC3|B4GALT2|DPM2|ALG3|GANAB|DPM3|MAN1C1"/>
    <att type="real" name="Enrichment" value="3.5044412191582"/>
    <att type="real" name="Z-score" value="5.618327474028984"/>
    <att type="integer" name="#GeneInGOAndHitList" value="16"/>
    <att type="integer" name="#GeneInGO" value="50"/>
    <att type="integer" name="#GeneInHitList" value="2756"/>
    <att type="integer" name="#TotalGeneInLibrary" value="30182"/>
    <att type="real" name="%InGO" value="0.5805515239477503"/>
    <att type="real" name="STDV %InGO" value="0.14471596764956265"/>
    <att type="real" name="BestLogPInGroup" value="-26.256559685775912"/>
    <att type="real" name="BestEnrichmentInGroup" value="3.6504596032897916"/>
    <att type="integer" name="FirstInGroupByEnrichment" value="0"/>
    <att type="integer" name="FirstInGroupByLogP" value="0"/>
    <att type="string" name="GeneID" value="1603|1798|2530|2683|3703|4121|4122|6184|6185|7991|8704|8818|10195|23193|54344|57134"/>
    <att type="integer" name="_RANK_" value="1"/>
    <att type="string" name="_PATTERN_" value="M001000000000"/>
    <att type="string" name="CLUSTER_LABEL" value=" "/>
    <att type="integer" name="#COUNT_001" value="0"/>
    <att type="integer" name="#COUNT_002" value="0"/>
    <att type="integer" name="#COUNT_003" value="5"/>
    <att type="integer" name="#COUNT_004" value="0"/>
    <att type="integer" name="#COUNT_005" value="0"/>
    <att type="integer" name="#COUNT_006" value="0"/>
    <att type="integer" name="#COUNT_007" value="0"/>
    <att type="integer" name="#COUNT_008" value="0"/>
    <att type="integer" name="#COUNT_009" value="0"/>
    <att type="integer" name="#COUNT_010" value="0"/>
    <att type="integer" name="#COUNT_011" value="0"/>
    <att type="integer" name="#COUNT_012" value="0"/>
    <att type="integer" name="_MEMBER_Black" value="0"/>
    <att type="integer" name="_MEMBER_Blue" value="0"/>
    <att type="integer" name="_MEMBER_Brown" value="1"/>
    <att type="integer" name="_MEMBER_Green" value="0"/>
    <att type="integer" name="_MEMBER_Greenyellow" value="0"/>
    <att type="integer" name="_MEMBER_Magenta" value="0"/>
    <att type="integer" name="_MEMBER_Pink" value="0"/>
    <att type="integer" name="_MEMBER_Purple" value="0"/>
    <att type="integer" name="_MEMBER_Red" value="0"/>
    <att type="integer" name="_MEMBER_Tan" value="0"/>
    <att type="integer" name="_MEMBER_Turquoise" value="0"/>
    <att type="integer" name="_MEMBER_Yellow" value="0"/>
    <att type="real" name="_LogP_Black" value="0.0"/>
    <att type="real" name="_LogP_Blue" value="0.0"/>
    <att type="real" name="_LogP_Brown" value="-3.382046871015172"/>
    <att type="real" name="_LogP_Green" value="0.0"/>
    <att type="real" name="_LogP_Greenyellow" value="0.0"/>
    <att type="real" name="_LogP_Magenta" value="0.0"/>
    <att type="real" name="_LogP_Pink" value="0.0"/>
    <att type="real" name="_LogP_Purple" value="0.0"/>
    <att type="real" name="_LogP_Red" value="0.0"/>
    <att type="real" name="_LogP_Tan" value="0.0"/>
    <att type="real" name="_LogP_Turquoise" value="0.0"/>
    <att type="real" name="_LogP_Yellow" value="0.0"/>
    <att type="string" name="Gene" value="hsa00510"/>
    <att type="integer" name="GiniIndex" value="0"/>
    <att type="integer" name="CategoryID" value="24"/>
    <att type="string" name="PARENT_GO" value=""/>
    <att type="integer" name="EvidenceCutoff" value="0"/>
    <graphics type="CIRCLE" x="245.85163055349406" y="212.09117710248998"/>
  </node>
  <node label="hsa00513" id="50">
    <att type="string" name="canonicalName" value="hsa00513"/>
    <att type="string" name="Description" value="Various types of N-glycan biosynthesis"/>
    <att type="string" name="Category" value="KEGG Pathway"/>
    <att type="real" name="LogP" value="-4.604251772708511"/>
    <att type="real" name="Log(q-value)" value="-3.3977947737482204"/>
    <att type="integer" name="GROUP_ID" value="9"/>
    <att type="string" name="Hits" value="DAD1|FUT8|B4GALT1|STT3A|MAN1A1|MAN2A2|RPN1|RPN2|TUSC3|B4GALT2|ALG3|MAN1C1|HEXD"/>
    <att type="real" name="Enrichment" value="3.6504596032897916"/>
    <att type="real" name="Z-score" value="5.25031595816807"/>
    <att type="integer" name="#GeneInGOAndHitList" value="13"/>
    <att type="integer" name="#GeneInGO" value="39"/>
    <att type="integer" name="#GeneInHitList" value="2756"/>
    <att type="integer" name="#TotalGeneInLibrary" value="30182"/>
    <att type="real" name="%InGO" value="0.4716981132075472"/>
    <att type="real" name="STDV %InGO" value="0.130516602509993"/>
    <att type="real" name="BestLogPInGroup" value="-26.256559685775912"/>
    <att type="real" name="BestEnrichmentInGroup" value="3.6504596032897916"/>
    <att type="integer" name="FirstInGroupByEnrichment" value="0"/>
    <att type="integer" name="FirstInGroupByLogP" value="0"/>
    <att type="string" name="GeneID" value="1603|2530|2683|3703|4121|4122|6184|6185|7991|8704|10195|57134|284004"/>
    <att type="integer" name="_RANK_" value="1"/>
    <att type="string" name="_PATTERN_" value="M001000000000"/>
    <att type="string" name="CLUSTER_LABEL" value=" "/>
    <att type="integer" name="#COUNT_001" value="0"/>
    <att type="integer" name="#COUNT_002" value="0"/>
    <att type="integer" name="#COUNT_003" value="4"/>
    <att type="integer" name="#COUNT_004" value="0"/>
    <att type="integer" name="#COUNT_005" value="0"/>
    <att type="integer" name="#COUNT_006" value="0"/>
    <att type="integer" name="#COUNT_007" value="0"/>
    <att type="integer" name="#COUNT_008" value="0"/>
    <att type="integer" name="#COUNT_009" value="0"/>
    <att type="integer" name="#COUNT_010" value="0"/>
    <att type="integer" name="#COUNT_011" value="0"/>
    <att type="integer" name="#COUNT_012" value="0"/>
    <att type="integer" name="_MEMBER_Black" value="0"/>
    <att type="integer" name="_MEMBER_Blue" value="0"/>
    <att type="integer" name="_MEMBER_Brown" value="1"/>
    <att type="integer" name="_MEMBER_Green" value="0"/>
    <att type="integer" name="_MEMBER_Greenyellow" value="0"/>
    <att type="integer" name="_MEMBER_Magenta" value="0"/>
    <att type="integer" name="_MEMBER_Pink" value="0"/>
    <att type="integer" name="_MEMBER_Purple" value="0"/>
    <att type="integer" name="_MEMBER_Red" value="0"/>
    <att type="integer" name="_MEMBER_Tan" value="0"/>
    <att type="integer" name="_MEMBER_Turquoise" value="0"/>
    <att type="integer" name="_MEMBER_Yellow" value="0"/>
    <att type="real" name="_LogP_Black" value="0.0"/>
    <att type="real" name="_LogP_Blue" value="0.0"/>
    <att type="real" name="_LogP_Brown" value="-2.838548234786987"/>
    <att type="real" name="_LogP_Green" value="0.0"/>
    <att type="real" name="_LogP_Greenyellow" value="0.0"/>
    <att type="real" name="_LogP_Magenta" value="0.0"/>
    <att type="real" name="_LogP_Pink" value="0.0"/>
    <att type="real" name="_LogP_Purple" value="0.0"/>
    <att type="real" name="_LogP_Red" value="0.0"/>
    <att type="real" name="_LogP_Tan" value="0.0"/>
    <att type="real" name="_LogP_Turquoise" value="0.0"/>
    <att type="real" name="_LogP_Yellow" value="0.0"/>
    <att type="string" name="Gene" value="hsa00513"/>
    <att type="integer" name="GiniIndex" value="0"/>
    <att type="integer" name="CategoryID" value="24"/>
    <att type="string" name="PARENT_GO" value=""/>
    <att type="integer" name="EvidenceCutoff" value="0"/>
    <graphics type="CIRCLE" x="261.24667213162746" y="325.695768452171"/>
  </node>
  <node label="WP437" id="51">
    <att type="string" name="canonicalName" value="WP437"/>
    <att type="string" name="Description" value="EGF/EGFR signaling pathway"/>
    <att type="string" name="Category" value="WikiPathways"/>
    <att type="real" name="LogP" value="-14.984684435271435"/>
    <att type="real" name="Log(q-value)" value="-12.82833723441151"/>
    <att type="integer" name="GROUP_ID" value="10"/>
    <att type="string" name="Hits" value="AP2B1|ARF6|CAV1|CAV2|CDC42|CFL1|AP2M1|AP2S1|CREB1|CSK|E2F1|EIF4EBP1|EPS8|FOS|GJA1|HRAS|JAK1|JAK2|JUND|KRAS|STMN1|LIMK2|MEF2C|FOXO4|MYBL2|NEDD4|PCNA|PIK3R1|PLD1|MAPK8|MAP2K5|PTEN|RAC1|RALB|RALGDS|ROCK1|SHC1|SOS1|STAT3|STAT5A|AURKA|TWIST1|IQGAP1|USP8|HGS|IQSEC1|TNK2|STAMBP|RALBP1|SH3KBP1|ASAP1"/>
    <att type="real" name="Enrichment" value="3.447656291995915"/>
    <att type="real" name="Z-score" value="9.902110751675025"/>
    <att type="integer" name="#GeneInGOAndHitList" value="51"/>
    <att type="integer" name="#GeneInGO" value="162"/>
    <att type="integer" name="#GeneInHitList" value="2756"/>
    <att type="integer" name="#TotalGeneInLibrary" value="30182"/>
    <att type="real" name="%InGO" value="1.8505079825834543"/>
    <att type="real" name="STDV %InGO" value="0.2567142064009081"/>
    <att type="real" name="BestLogPInGroup" value="-25.86054436041263"/>
    <att type="real" name="BestEnrichmentInGroup" value="3.5234870953492776"/>
    <att type="integer" name="FirstInGroupByEnrichment" value="0"/>
    <att type="integer" name="FirstInGroupByLogP" value="0"/>
    <att type="string" name="GeneID" value="163|382|857|858|998|1072|1173|1175|1385|1445|1869|1978|2059|2353|2697|3265|3716|3717|3727|3845|3925|3985|4208|4303|4605|4734|5111|5295|5337|5599|5607|5728|5879|5899|5900|6093|6464|6654|6774|6776|6790|7291|8826|9101|9146|9922|10188|10617|10928|30011|50807"/>
    <att type="integer" name="_RANK_" value="4"/>
    <att type="string" name="_PATTERN_" value="M000001010011"/>
    <att type="string" name="CLUSTER_LABEL" value=" "/>
    <att type="integer" name="#COUNT_001" value="0"/>
    <att type="integer" name="#COUNT_002" value="0"/>
    <att type="integer" name="#COUNT_003" value="0"/>
    <att type="integer" name="#COUNT_004" value="0"/>
    <att type="integer" name="#COUNT_005" value="0"/>
    <att type="integer" name="#COUNT_006" value="6"/>
    <att type="integer" name="#COUNT_007" value="0"/>
    <att type="integer" name="#COUNT_008" value="3"/>
    <att type="integer" name="#COUNT_009" value="0"/>
    <att type="integer" name="#COUNT_010" value="0"/>
    <att type="integer" name="#COUNT_011" value="13"/>
    <att type="integer" name="#COUNT_012" value="6"/>
    <att type="integer" name="_MEMBER_Black" value="0"/>
    <att type="integer" name="_MEMBER_Blue" value="0"/>
    <att type="integer" name="_MEMBER_Brown" value="0"/>
    <att type="integer" name="_MEMBER_Green" value="0"/>
    <att type="integer" name="_MEMBER_Greenyellow" value="0"/>
    <att type="integer" name="_MEMBER_Magenta" value="1"/>
    <att type="integer" name="_MEMBER_Pink" value="0"/>
    <att type="integer" name="_MEMBER_Purple" value="1"/>
    <att type="integer" name="_MEMBER_Red" value="0"/>
    <att type="integer" name="_MEMBER_Tan" value="0"/>
    <att type="integer" name="_MEMBER_Turquoise" value="1"/>
    <att type="integer" name="_MEMBER_Yellow" value="1"/>
    <att type="real" name="_LogP_Black" value="0.0"/>
    <att type="real" name="_LogP_Blue" value="0.0"/>
    <att type="real" name="_LogP_Brown" value="0.0"/>
    <att type="real" name="_LogP_Green" value="0.0"/>
    <att type="real" name="_LogP_Greenyellow" value="0.0"/>
    <att type="real" name="_LogP_Magenta" value="-4.18084607026313"/>
    <att type="real" name="_LogP_Pink" value="0.0"/>
    <att type="real" name="_LogP_Purple" value="-2.020542256853316"/>
    <att type="real" name="_LogP_Red" value="0.0"/>
    <att type="real" name="_LogP_Tan" value="0.0"/>
    <att type="real" name="_LogP_Turquoise" value="-5.447700351551089"/>
    <att type="real" name="_LogP_Yellow" value="-2.2740123055279438"/>
    <att type="string" name="Gene" value="WP437"/>
    <att type="integer" name="GiniIndex" value="0"/>
    <att type="integer" name="CategoryID" value="27"/>
    <att type="string" name="PARENT_GO" value=""/>
    <att type="integer" name="EvidenceCutoff" value="0"/>
    <graphics type="CIRCLE" x="264.81014452152215" y="321.7403086948235"/>
  </node>
  <node label="R-HSA-166520" id="52">
    <att type="string" name="canonicalName" value="R-HSA-166520"/>
    <att type="string" name="Description" value="Signaling by NTRKs"/>
    <att type="string" name="Category" value="Reactome Gene Sets"/>
    <att type="real" name="LogP" value="-12.398140761964935"/>
    <att type="real" name="Log(q-value)" value="-10.450069503532093"/>
    <att type="integer" name="GROUP_ID" value="10"/>
    <att type="string" name="Hits" value="AP2A2|AP2B1|RHOA|BDNF|AP2M1|AP2S1|CLTC|CREB1|DUSP6|EGR1|F3|FOS|RAPGEF1|HRAS|ID1|ID2|ID3|IRS1|JUND|KRAS|MEF2C|NAB2|NRAS|FURIN|PCSK5|PIK3R1|PPP2CB|PPP2R1A|MAPK11|MAPK13|MAP2K5|PTPRS|RAC1|RALB|RALGDS|SHC1|SOS1|STAT3|YWHAB|FOSL1|DNAL4|KIDINS220"/>
    <att type="real" name="Enrichment" value="3.4325217165262223"/>
    <att type="real" name="Z-score" value="8.945951173693873"/>
    <att type="integer" name="#GeneInGOAndHitList" value="42"/>
    <att type="integer" name="#GeneInGO" value="134"/>
    <att type="integer" name="#GeneInHitList" value="2756"/>
    <att type="integer" name="#TotalGeneInLibrary" value="30182"/>
    <att type="real" name="%InGO" value="1.5239477503628447"/>
    <att type="real" name="STDV %InGO" value="0.233351580651322"/>
    <att type="real" name="BestLogPInGroup" value="-25.86054436041263"/>
    <att type="real" name="BestEnrichmentInGroup" value="3.5234870953492776"/>
    <att type="integer" name="FirstInGroupByEnrichment" value="0"/>
    <att type="integer" name="FirstInGroupByLogP" value="0"/>
    <att type="string" name="GeneID" value="161|163|387|627|1173|1175|1213|1385|1848|1958|2152|2353|2889|3265|3397|3398|3399|3667|3727|3845|4208|4665|4893|5045|5125|5295|5516|5518|5600|5603|5607|5802|5879|5899|5900|6464|6654|6774|7529|8061|10126|57498"/>
    <att type="integer" name="_RANK_" value="5"/>
    <att type="string" name="_PATTERN_" value="M001011100010"/>
    <att type="string" name="CLUSTER_LABEL" value=" "/>
    <att type="integer" name="#COUNT_001" value="0"/>
    <att type="integer" name="#COUNT_002" value="0"/>
    <att type="integer" name="#COUNT_003" value="8"/>
    <att type="integer" name="#COUNT_004" value="0"/>
    <att type="integer" name="#COUNT_005" value="3"/>
    <att type="integer" name="#COUNT_006" value="4"/>
    <att type="integer" name="#COUNT_007" value="4"/>
    <att type="integer" name="#COUNT_008" value="0"/>
    <att type="integer" name="#COUNT_009" value="0"/>
    <att type="integer" name="#COUNT_010" value="0"/>
    <att type="integer" name="#COUNT_011" value="10"/>
    <att type="integer" name="#COUNT_012" value="0"/>
    <att type="integer" name="_MEMBER_Black" value="0"/>
    <att type="integer" name="_MEMBER_Blue" value="0"/>
    <att type="integer" name="_MEMBER_Brown" value="1"/>
    <att type="integer" name="_MEMBER_Green" value="0"/>
    <att type="integer" name="_MEMBER_Greenyellow" value="1"/>
    <att type="integer" name="_MEMBER_Magenta" value="1"/>
    <att type="integer" name="_MEMBER_Pink" value="1"/>
    <att type="integer" name="_MEMBER_Purple" value="0"/>
    <att type="integer" name="_MEMBER_Red" value="0"/>
    <att type="integer" name="_MEMBER_Tan" value="0"/>
    <att type="integer" name="_MEMBER_Turquoise" value="1"/>
    <att type="integer" name="_MEMBER_Yellow" value="0"/>
    <att type="real" name="_LogP_Black" value="0.0"/>
    <att type="real" name="_LogP_Blue" value="0.0"/>
    <att type="real" name="_LogP_Brown" value="-3.5035006592394407"/>
    <att type="real" name="_LogP_Green" value="0.0"/>
    <att type="real" name="_LogP_Greenyellow" value="-2.307503947825712"/>
    <att type="real" name="_LogP_Magenta" value="-2.598847346265317"/>
    <att type="real" name="_LogP_Pink" value="-2.232434259425218"/>
    <att type="real" name="_LogP_Purple" value="0.0"/>
    <att type="real" name="_LogP_Red" value="0.0"/>
    <att type="real" name="_LogP_Tan" value="0.0"/>
    <att type="real" name="_LogP_Turquoise" value="-4.058946214428563"/>
    <att type="real" name="_LogP_Yellow" value="0.0"/>
    <att type="string" name="Gene" value="R-HSA-166520"/>
    <att type="integer" name="GiniIndex" value="0"/>
    <att type="integer" name="CategoryID" value="6"/>
    <att type="string" name="PARENT_GO" value=""/>
    <att type="integer" name="EvidenceCutoff" value="0"/>
    <graphics type="CIRCLE" x="191.3803328828684" y="201.1312604352224"/>
  </node>
  <node label="R-HSA-187037" id="53">
    <att type="string" name="canonicalName" value="R-HSA-187037"/>
    <att type="string" name="Description" value="Signaling by NTRK1 (TRKA)"/>
    <att type="string" name="Category" value="Reactome Gene Sets"/>
    <att type="real" name="LogP" value="-11.391133668358226"/>
    <att type="real" name="Log(q-value)" value="-9.53720620669029"/>
    <att type="integer" name="GROUP_ID" value="10"/>
    <att type="string" name="Hits" value="AP2A2|AP2B1|RHOA|AP2M1|AP2S1|CLTC|CREB1|DUSP6|EGR1|F3|FOS|RAPGEF1|HRAS|ID1|ID2|ID3|IRS1|JUND|KRAS|MEF2C|NAB2|NRAS|PIK3R1|PPP2CB|PPP2R1A|MAPK11|MAPK13|MAP2K5|RALB|RALGDS|SHC1|SOS1|STAT3|YWHAB|FOSL1|DNAL4|KIDINS220"/>
    <att type="real" name="Enrichment" value="3.5234870953492776"/>
    <att type="real" name="Z-score" value="8.594688539000717"/>
    <att type="integer" name="#GeneInGOAndHitList" value="37"/>
    <att type="integer" name="#GeneInGO" value="115"/>
    <att type="integer" name="#GeneInHitList" value="2756"/>
    <att type="integer" name="#TotalGeneInLibrary" value="30182"/>
    <att type="real" name="%InGO" value="1.3425253991291728"/>
    <att type="real" name="STDV %InGO" value="0.21922326719607083"/>
    <att type="real" name="BestLogPInGroup" value="-25.86054436041263"/>
    <att type="real" name="BestEnrichmentInGroup" value="3.5234870953492776"/>
    <att type="integer" name="FirstInGroupByEnrichment" value="0"/>
    <att type="integer" name="FirstInGroupByLogP" value="0"/>
    <att type="string" name="GeneID" value="161|163|387|1173|1175|1213|1385|1848|1958|2152|2353|2889|3265|3397|3398|3399|3667|3727|3845|4208|4665|4893|5295|5516|5518|5600|5603|5607|5899|5900|6464|6654|6774|7529|8061|10126|57498"/>
    <att type="integer" name="_RANK_" value="3"/>
    <att type="string" name="_PATTERN_" value="M001001000010"/>
    <att type="string" name="CLUSTER_LABEL" value=" "/>
    <att type="integer" name="#COUNT_001" value="0"/>
    <att type="integer" name="#COUNT_002" value="0"/>
    <att type="integer" name="#COUNT_003" value="8"/>
    <att type="integer" name="#COUNT_004" value="0"/>
    <att type="integer" name="#COUNT_005" value="0"/>
    <att type="integer" name="#COUNT_006" value="4"/>
    <att type="integer" name="#COUNT_007" value="0"/>
    <att type="integer" name="#COUNT_008" value="0"/>
    <att type="integer" name="#COUNT_009" value="0"/>
    <att type="integer" name="#COUNT_010" value="0"/>
    <att type="integer" name="#COUNT_011" value="7"/>
    <att type="integer" name="#COUNT_012" value="0"/>
    <att type="integer" name="_MEMBER_Black" value="0"/>
    <att type="integer" name="_MEMBER_Blue" value="0"/>
    <att type="integer" name="_MEMBER_Brown" value="1"/>
    <att type="integer" name="_MEMBER_Green" value="0"/>
    <att type="integer" name="_MEMBER_Greenyellow" value="0"/>
    <att type="integer" name="_MEMBER_Magenta" value="1"/>
    <att type="integer" name="_MEMBER_Pink" value="0"/>
    <att type="integer" name="_MEMBER_Purple" value="0"/>
    <att type="integer" name="_MEMBER_Red" value="0"/>
    <att type="integer" name="_MEMBER_Tan" value="0"/>
    <att type="integer" name="_MEMBER_Turquoise" value="1"/>
    <att type="integer" name="_MEMBER_Yellow" value="0"/>
    <att type="real" name="_LogP_Black" value="0.0"/>
    <att type="real" name="_LogP_Blue" value="0.0"/>
    <att type="real" name="_LogP_Brown" value="-3.9605494773775023"/>
    <att type="real" name="_LogP_Green" value="0.0"/>
    <att type="real" name="_LogP_Greenyellow" value="0.0"/>
    <att type="real" name="_LogP_Magenta" value="-2.8411748105990084"/>
    <att type="real" name="_LogP_Pink" value="0.0"/>
    <att type="real" name="_LogP_Purple" value="0.0"/>
    <att type="real" name="_LogP_Red" value="0.0"/>
    <att type="real" name="_LogP_Tan" value="0.0"/>
    <att type="real" name="_LogP_Turquoise" value="-2.4948046653917926"/>
    <att type="real" name="_LogP_Yellow" value="0.0"/>
    <att type="string" name="Gene" value="R-HSA-187037"/>
    <att type="integer" name="GiniIndex" value="0"/>
    <att type="integer" name="CategoryID" value="6"/>
    <att type="string" name="PARENT_GO" value=""/>
    <att type="integer" name="EvidenceCutoff" value="0"/>
    <graphics type="CIRCLE" x="178.50910295260678" y="286.01193217191985"/>
  </node>
  <node label="GO:0051493" id="54">
    <att type="string" name="canonicalName" value="GO:0051493"/>
    <att type="string" name="Description" value="regulation of cytoskeleton organization"/>
    <att type="string" name="Category" value="GO Biological Processes"/>
    <att type="real" name="LogP" value="-23.7233973684783"/>
    <att type="real" name="Log(q-value)" value="-20.851046823983577"/>
    <att type="integer" name="GROUP_ID" value="11"/>
    <att type="string" name="Hits" value="ACTG1|ADD3|BIN1|ARF1|ARF6|RHOA|RHOC|ARHGDIA|BBS4|BICD1|CAPG|CAPZB|CCNF|CDC42|CLN3|CLTC|CCN2|DIAPH1|DYNC1H1|EDN1|CTTN|EPS8|FLII|FLNA|GMFB|GPM6B|HRAS|ID1|STMN1|LIMK1|SMAD3|MAP1A|MAP1B|MAP6|MET|NEDD9|NF2|NPM1|NUMA1|PAFAH1B1|PAK2|PAM|PDGFRB|PFDN2|PFN1|PFN2|PIK3R1|PLK1|PLXNB1|PRKAA1|PRKCE|RAC1|ROCK1|CLIP1|CXCL12|STIL|SLC9A1|FSCN1|SPTBN1|TPM1|TSC1|VASP|MPDZ|IQGAP1|ARHGEF7|TMSB10|SLIT2|WDR1|ARPC5|ARPC3|ARPC2|ABI2|WASF2|CDK2AP2|CORO2B|DLC1|TACC3|CIB1|SPAG5|GAS2L1|NCKAP1|FERMT2|DSTN|STMN2|CIT|FAM107A|SYNPO|MAPRE1|TPX2|SWAP70|KANK1|COTL1|RHOQ|DAAM2|CLIC4|CLIP3|CKAP2|STAU2|ARFIP1|SSH1|PLXNA3|ASAP3|CCDC88A|CDK5RAP2|KIF15|ARHGAP28|ATAT1|BAIAP2L2|FHOD3|CEP70|ARPC5L|CGNL1|DIXDC1|SSH2|FCHSD1|MYADM|ARHGAP18|IQGAP3|ARHGEF19|CHMP4B|KANK4|SYNPO2|SKA1|SKA3|SKA2"/>
    <att type="real" name="Enrichment" value="2.6427072417638455"/>
    <att type="real" name="Z-score" value="11.954609071677872"/>
    <att type="integer" name="#GeneInGOAndHitList" value="125"/>
    <att type="integer" name="#GeneInGO" value="518"/>
    <att type="integer" name="#GeneInHitList" value="2756"/>
    <att type="integer" name="#TotalGeneInLibrary" value="30182"/>
    <att type="real" name="%InGO" value="4.5355587808418"/>
    <att type="real" name="STDV %InGO" value="0.3963661978308862"/>
    <att type="real" name="BestLogPInGroup" value="-25.30933726963317"/>
    <att type="real" name="BestEnrichmentInGroup" value="3.2124044508950167"/>
    <att type="integer" name="FirstInGroupByEnrichment" value="0"/>
    <att type="integer" name="FirstInGroupByLogP" value="0"/>
    <att type="string" name="GeneID" value="71|120|274|375|382|387|389|396|585|636|822|832|899|998|1201|1213|1490|1729|1778|1906|2017|2059|2314|2316|2764|2824|3265|3397|3925|3984|4088|4130|4131|4135|4233|4739|4771|4869|4926|5048|5062|5066|5159|5202|5216|5217|5295|5347|5364|5562|5581|5879|6093|6249|6387|6491|6548|6624|6711|7168|7248|7408|8777|8826|8874|9168|9353|9948|10092|10094|10109|10152|10163|10263|10391|10395|10460|10519|10615|10634|10787|10979|11034|11075|11113|11170|11346|22919|22974|23075|23189|23406|23433|23500|25932|25999|26586|27067|27236|54434|55558|55616|55704|55755|56992|79822|79969|80115|80206|80321|81873|84952|85458|85464|89848|91663|93663|128239|128272|128866|163782|171024|220134|221150|348235"/>
    <att type="integer" name="_RANK_" value="5"/>
    <att type="string" name="_PATTERN_" value="M101001010010"/>
    <att type="string" name="CLUSTER_LABEL" value=" "/>
    <att type="integer" name="#COUNT_001" value="12"/>
    <att type="integer" name="#COUNT_002" value="0"/>
    <att type="integer" name="#COUNT_003" value="28"/>
    <att type="integer" name="#COUNT_004" value="0"/>
    <att type="integer" name="#COUNT_005" value="0"/>
    <att type="integer" name="#COUNT_006" value="9"/>
    <att type="integer" name="#COUNT_007" value="0"/>
    <att type="integer" name="#COUNT_008" value="10"/>
    <att type="integer" name="#COUNT_009" value="0"/>
    <att type="integer" name="#COUNT_010" value="0"/>
    <att type="integer" name="#COUNT_011" value="21"/>
    <att type="integer" name="#COUNT_012" value="0"/>
    <att type="integer" name="_MEMBER_Black" value="1"/>
    <att type="integer" name="_MEMBER_Blue" value="0"/>
    <att type="integer" name="_MEMBER_Brown" value="1"/>
    <att type="integer" name="_MEMBER_Green" value="0"/>
    <att type="integer" name="_MEMBER_Greenyellow" value="0"/>
    <att type="integer" name="_MEMBER_Magenta" value="1"/>
    <att type="integer" name="_MEMBER_Pink" value="0"/>
    <att type="integer" name="_MEMBER_Purple" value="1"/>
    <att type="integer" name="_MEMBER_Red" value="0"/>
    <att type="integer" name="_MEMBER_Tan" value="0"/>
    <att type="integer" name="_MEMBER_Turquoise" value="1"/>
    <att type="integer" name="_MEMBER_Yellow" value="0"/>
    <att type="real" name="_LogP_Black" value="-3.6002853481681045"/>
    <att type="real" name="_LogP_Blue" value="0.0"/>
    <att type="real" name="_LogP_Brown" value="-9.837626246240408"/>
    <att type="real" name="_LogP_Green" value="0.0"/>
    <att type="real" name="_LogP_Greenyellow" value="0.0"/>
    <att type="real" name="_LogP_Magenta" value="-3.4475504348672477"/>
    <att type="real" name="_LogP_Pink" value="0.0"/>
    <att type="real" name="_LogP_Purple" value="-5.891539067509984"/>
    <att type="real" name="_LogP_Red" value="0.0"/>
    <att type="real" name="_LogP_Tan" value="0.0"/>
    <att type="real" name="_LogP_Turquoise" value="-3.718459247993885"/>
    <att type="real" name="_LogP_Yellow" value="0.0"/>
    <att type="string" name="Gene" value="GO:0051493"/>
    <att type="integer" name="GiniIndex" value="0"/>
    <att type="integer" name="CategoryID" value="19"/>
    <att type="string" name="PARENT_GO" value="19_GO:0050789 regulation of biological process"/>
    <att type="integer" name="EvidenceCutoff" value="0"/>
    <graphics type="CIRCLE" x="324.98319571075746" y="352.6094219822531"/>
  </node>
  <node label="GO:0032970" id="55">
    <att type="string" name="canonicalName" value="GO:0032970"/>
    <att type="string" name="Description" value="regulation of actin filament-based process"/>
    <att type="string" name="Category" value="GO Biological Processes"/>
    <att type="real" name="LogP" value="-18.184160709330442"/>
    <att type="real" name="Log(q-value)" value="-15.803171858669991"/>
    <att type="integer" name="GROUP_ID" value="11"/>
    <att type="string" name="Hits" value="ACTG1|ADD3|BIN1|ARF1|ARF6|RHOA|RHOC|ARHGDIA|ATP2A2|BBS4|CACNA1C|CAPG|CAPZB|CAV1|CDC42|CNN2|CCN2|DSP|EDN1|CTTN|EPS8|FLII|FLNA|GMFB|GPM6B|HRAS|ID1|STMN1|LIMK1|SMAD3|MET|MYH9|NEDD9|NF2|PAK2|PAM|PDGFRB|PFN1|PFN2|PIK3R1|PRKCE|RAC1|ROCK1|CXCL12|SLC9A1|FSCN1|SPTBN1|SRI|TPM1|TSC1|VASP|IQGAP1|TMSB10|SLIT2|WDR1|ARPC5|ARPC3|ARPC2|ABI2|WASF2|CORO2B|DLC1|NCKAP1|FERMT2|DSTN|CIT|FAM107A|SYNPO|SWAP70|KANK1|COTL1|RHOQ|DAAM2|STAU2|ARFIP1|SSH1|ASAP3|CCDC88A|ABRACL|ARHGAP28|BAIAP2L2|FHOD3|ARPC5L|CGNL1|DIXDC1|SSH2|FCHSD1|MYADM|ARHGAP18|FRMD6|IQGAP3|ARHGEF19|KANK4|SYNPO2"/>
    <att type="real" name="Enrichment" value="2.6600248272034137"/>
    <att type="real" name="Z-score" value="10.41894041738894"/>
    <att type="integer" name="#GeneInGOAndHitList" value="94"/>
    <att type="integer" name="#GeneInGO" value="387"/>
    <att type="integer" name="#GeneInHitList" value="2756"/>
    <att type="integer" name="#TotalGeneInLibrary" value="30182"/>
    <att type="real" name="%InGO" value="3.410740203193033"/>
    <att type="real" name="STDV %InGO" value="0.3457396058178307"/>
    <att type="real" name="BestLogPInGroup" value="-25.30933726963317"/>
    <att type="real" name="BestEnrichmentInGroup" value="3.2124044508950167"/>
    <att type="integer" name="FirstInGroupByEnrichment" value="0"/>
    <att type="integer" name="FirstInGroupByLogP" value="0"/>
    <att type="string" name="GeneID" value="71|120|274|375|382|387|389|396|488|585|775|822|832|857|998|1265|1490|1832|1906|2017|2059|2314|2316|2764|2824|3265|3397|3925|3984|4088|4233|4627|4739|4771|5062|5066|5159|5216|5217|5295|5581|5879|6093|6387|6548|6624|6711|6717|7168|7248|7408|8826|9168|9353|9948|10092|10094|10109|10152|10163|10391|10395|10787|10979|11034|11113|11170|11346|23075|23189|23406|23433|23500|27067|27236|54434|55616|55704|58527|79822|80115|80206|81873|84952|85458|85464|89848|91663|93663|122786|128239|128272|163782|171024"/>
    <att type="integer" name="_RANK_" value="4"/>
    <att type="string" name="_PATTERN_" value="M001101000010"/>
    <att type="string" name="CLUSTER_LABEL" value=" "/>
    <att type="integer" name="#COUNT_001" value="0"/>
    <att type="integer" name="#COUNT_002" value="0"/>
    <att type="integer" name="#COUNT_003" value="22"/>
    <att type="integer" name="#COUNT_004" value="9"/>
    <att type="integer" name="#COUNT_005" value="0"/>
    <att type="integer" name="#COUNT_006" value="8"/>
    <att type="integer" name="#COUNT_007" value="0"/>
    <att type="integer" name="#COUNT_008" value="0"/>
    <att type="integer" name="#COUNT_009" value="0"/>
    <att type="integer" name="#COUNT_010" value="0"/>
    <att type="integer" name="#COUNT_011" value="18"/>
    <att type="integer" name="#COUNT_012" value="0"/>
    <att type="integer" name="_MEMBER_Black" value="0"/>
    <att type="integer" name="_MEMBER_Blue" value="0"/>
    <att type="integer" name="_MEMBER_Brown" value="1"/>
    <att type="integer" name="_MEMBER_Green" value="1"/>
    <att type="integer" name="_MEMBER_Greenyellow" value="0"/>
    <att type="integer" name="_MEMBER_Magenta" value="1"/>
    <att type="integer" name="_MEMBER_Pink" value="0"/>
    <att type="integer" name="_MEMBER_Purple" value="0"/>
    <att type="integer" name="_MEMBER_Red" value="0"/>
    <att type="integer" name="_MEMBER_Tan" value="0"/>
    <att type="integer" name="_MEMBER_Turquoise" value="1"/>
    <att type="integer" name="_MEMBER_Yellow" value="0"/>
    <att type="real" name="_LogP_Black" value="0.0"/>
    <att type="real" name="_LogP_Blue" value="0.0"/>
    <att type="real" name="_LogP_Brown" value="-8.241993516412935"/>
    <att type="real" name="_LogP_Green" value="-2.315542982517832"/>
    <att type="real" name="_LogP_Greenyellow" value="0.0"/>
    <att type="real" name="_LogP_Magenta" value="-3.6163352500616575"/>
    <att type="real" name="_LogP_Pink" value="0.0"/>
    <att type="real" name="_LogP_Purple" value="0.0"/>
    <att type="real" name="_LogP_Red" value="0.0"/>
    <att type="real" name="_LogP_Tan" value="0.0"/>
    <att type="real" name="_LogP_Turquoise" value="-3.990741154784456"/>
    <att type="real" name="_LogP_Yellow" value="0.0"/>
    <att type="string" name="Gene" value="GO:0032970"/>
    <att type="integer" name="GiniIndex" value="0"/>
    <att type="integer" name="CategoryID" value="19"/>
    <att type="string" name="PARENT_GO" value="19_GO:0050789 regulation of biological process"/>
    <att type="integer" name="EvidenceCutoff" value="0"/>
    <graphics type="CIRCLE" x="288.0528229572054" y="153.1527755274722"/>
  </node>
  <node label="GO:1902903" id="56">
    <att type="string" name="canonicalName" value="GO:1902903"/>
    <att type="string" name="Description" value="regulation of supramolecular fiber organization"/>
    <att type="string" name="Category" value="GO Biological Processes"/>
    <att type="real" name="LogP" value="-17.515897924301377"/>
    <att type="real" name="Log(q-value)" value="-15.179263349792164"/>
    <att type="integer" name="GROUP_ID" value="11"/>
    <att type="string" name="Hits" value="ACTG1|ADD3|BIN1|ARF1|ARF6|RHOA|RHOC|BBS4|CAPG|CAPZB|CDC42|CRYAB|CCN2|EDN1|CTTN|EPS8|FLII|FLNA|GMFB|HSPA8|ID1|STMN1|LDLR|LIMK1|SMAD3|MAP1A|MAP1B|MET|NF2|NUMA1|PAK2|PFDN2|PFN1|PFN2|PIK3R1|PRKCE|RAC1|ROCK1|CLIP1|CXCL12|SLC9A1|SPTBN1|TPM1|TSC1|VASP|VBP1|ARHGEF7|USP8|TMSB10|SLIT2|WDR1|ARPC5|ARPC3|ARPC2|ABI2|WASF2|CORO2B|DLC1|CIB1|NCKAP1|FERMT2|DSTN|STMN2|CIT|EMILIN1|SYNPO|MAPRE1|TPX2|SWAP70|KANK1|COTL1|DAAM2|CLIP3|CKAP2|ARFIP1|SSH1|ASAP3|CCDC88A|CDK5RAP2|COLGALT1|ARHGAP28|BAIAP2L2|FHOD3|ARPC5L|CGNL1|SSH2|FCHSD1|MYADM|ARHGAP18|KANK4|SYNPO2"/>
    <att type="real" name="Enrichment" value="2.6504666800481735"/>
    <att type="real" name="Z-score" value="10.208784081981978"/>
    <att type="integer" name="#GeneInGOAndHitList" value="91"/>
    <att type="integer" name="#GeneInGO" value="376"/>
    <att type="integer" name="#GeneInHitList" value="2756"/>
    <att type="integer" name="#TotalGeneInLibrary" value="30182"/>
    <att type="real" name="%InGO" value="3.30188679245283"/>
    <att type="real" name="STDV %InGO" value="0.3403693795478435"/>
    <att type="real" name="BestLogPInGroup" value="-25.30933726963317"/>
    <att type="real" name="BestEnrichmentInGroup" value="3.2124044508950167"/>
    <att type="integer" name="FirstInGroupByEnrichment" value="0"/>
    <att type="integer" name="FirstInGroupByLogP" value="0"/>
    <att type="string" name="GeneID" value="71|120|274|375|382|387|389|585|822|832|998|1410|1490|1906|2017|2059|2314|2316|2764|3312|3397|3925|3949|3984|4088|4130|4131|4233|4771|4926|5062|5202|5216|5217|5295|5581|5879|6093|6249|6387|6548|6711|7168|7248|7408|7411|8874|9101|9168|9353|9948|10092|10094|10109|10152|10163|10391|10395|10519|10787|10979|11034|11075|11113|11117|11346|22919|22974|23075|23189|23406|23500|25999|26586|27236|54434|55616|55704|55755|79709|79822|80115|80206|81873|84952|85464|89848|91663|93663|163782|171024"/>
    <att type="integer" name="_RANK_" value="5"/>
    <att type="string" name="_PATTERN_" value="M101101000010"/>
    <att type="string" name="CLUSTER_LABEL" value=" "/>
    <att type="integer" name="#COUNT_001" value="9"/>
    <att type="integer" name="#COUNT_002" value="0"/>
    <att type="integer" name="#COUNT_003" value="23"/>
    <att type="integer" name="#COUNT_004" value="9"/>
    <att type="integer" name="#COUNT_005" value="0"/>
    <att type="integer" name="#COUNT_006" value="6"/>
    <att type="integer" name="#COUNT_007" value="0"/>
    <att type="integer" name="#COUNT_008" value="0"/>
    <att type="integer" name="#COUNT_009" value="0"/>
    <att type="integer" name="#COUNT_010" value="0"/>
    <att type="integer" name="#COUNT_011" value="14"/>
    <att type="integer" name="#COUNT_012" value="0"/>
    <att type="integer" name="_MEMBER_Black" value="1"/>
    <att type="integer" name="_MEMBER_Blue" value="0"/>
    <att type="integer" name="_MEMBER_Brown" value="1"/>
    <att type="integer" name="_MEMBER_Green" value="1"/>
    <att type="integer" name="_MEMBER_Greenyellow" value="0"/>
    <att type="integer" name="_MEMBER_Magenta" value="1"/>
    <att type="integer" name="_MEMBER_Pink" value="0"/>
    <att type="integer" name="_MEMBER_Purple" value="0"/>
    <att type="integer" name="_MEMBER_Red" value="0"/>
    <att type="integer" name="_MEMBER_Tan" value="0"/>
    <att type="integer" name="_MEMBER_Turquoise" value="1"/>
    <att type="integer" name="_MEMBER_Yellow" value="0"/>
    <att type="real" name="_LogP_Black" value="-2.9271611551214383"/>
    <att type="real" name="_LogP_Blue" value="0.0"/>
    <att type="real" name="_LogP_Brown" value="-9.201809678531546"/>
    <att type="real" name="_LogP_Green" value="-2.3961940871726775"/>
    <att type="real" name="_LogP_Greenyellow" value="0.0"/>
    <att type="real" name="_LogP_Magenta" value="-2.2792260456311113"/>
    <att type="real" name="_LogP_Pink" value="0.0"/>
    <att type="real" name="_LogP_Purple" value="0.0"/>
    <att type="real" name="_LogP_Red" value="0.0"/>
    <att type="real" name="_LogP_Tan" value="0.0"/>
    <att type="real" name="_LogP_Turquoise" value="-2.3387354800928946"/>
    <att type="real" name="_LogP_Yellow" value="0.0"/>
    <att type="string" name="Gene" value="GO:1902903"/>
    <att type="integer" name="GiniIndex" value="0"/>
    <att type="integer" name="CategoryID" value="19"/>
    <att type="string" name="PARENT_GO" value="19_GO:0050789 regulation of biological process"/>
    <att type="integer" name="EvidenceCutoff" value="0"/>
    <graphics type="CIRCLE" x="385.3448647642683" y="275.11723632815"/>
  </node>
  <node label="GO:0032956" id="57">
    <att type="string" name="canonicalName" value="GO:0032956"/>
    <att type="string" name="Description" value="regulation of actin cytoskeleton organization"/>
    <att type="string" name="Category" value="GO Biological Processes"/>
    <att type="real" name="LogP" value="-16.82774350931343"/>
    <att type="real" name="Log(q-value)" value="-14.557452956146667"/>
    <att type="integer" name="GROUP_ID" value="11"/>
    <att type="string" name="Hits" value="ACTG1|ADD3|BIN1|ARF1|ARF6|RHOA|RHOC|ARHGDIA|BBS4|CAPG|CAPZB|CDC42|CCN2|EDN1|CTTN|EPS8|FLII|FLNA|GMFB|GPM6B|HRAS|ID1|STMN1|LIMK1|SMAD3|MET|NEDD9|NF2|PAK2|PAM|PDGFRB|PFN1|PFN2|PIK3R1|PRKCE|RAC1|ROCK1|CXCL12|SLC9A1|FSCN1|SPTBN1|TPM1|TSC1|VASP|IQGAP1|TMSB10|SLIT2|WDR1|ARPC5|ARPC3|ARPC2|ABI2|WASF2|CORO2B|DLC1|NCKAP1|FERMT2|DSTN|CIT|FAM107A|SYNPO|SWAP70|KANK1|COTL1|RHOQ|DAAM2|STAU2|ARFIP1|SSH1|ASAP3|CCDC88A|ARHGAP28|BAIAP2L2|FHOD3|ARPC5L|CGNL1|DIXDC1|SSH2|FCHSD1|MYADM|ARHGAP18|IQGAP3|ARHGEF19|KANK4|SYNPO2"/>
    <att type="real" name="Enrichment" value="2.6903676267020145"/>
    <att type="real" name="Z-score" value="10.024762682053263"/>
    <att type="integer" name="#GeneInGOAndHitList" value="85"/>
    <att type="integer" name="#GeneInGO" value="346"/>
    <att type="integer" name="#GeneInHitList" value="2756"/>
    <att type="integer" name="#TotalGeneInLibrary" value="30182"/>
    <att type="real" name="%InGO" value="3.084179970972424"/>
    <att type="real" name="STDV %InGO" value="0.3293271888507878"/>
    <att type="real" name="BestLogPInGroup" value="-25.30933726963317"/>
    <att type="real" name="BestEnrichmentInGroup" value="3.2124044508950167"/>
    <att type="integer" name="FirstInGroupByEnrichment" value="0"/>
    <att type="integer" name="FirstInGroupByLogP" value="0"/>
    <att type="string" name="GeneID" value="71|120|274|375|382|387|389|396|585|822|832|998|1490|1906|2017|2059|2314|2316|2764|2824|3265|3397|3925|3984|4088|4233|4739|4771|5062|5066|5159|5216|5217|5295|5581|5879|6093|6387|6548|6624|6711|7168|7248|7408|8826|9168|9353|9948|10092|10094|10109|10152|10163|10391|10395|10787|10979|11034|11113|11170|11346|23075|23189|23406|23433|23500|27067|27236|54434|55616|55704|79822|80115|80206|81873|84952|85458|85464|89848|91663|93663|128239|128272|163782|171024"/>
    <att type="integer" name="_RANK_" value="4"/>
    <att type="string" name="_PATTERN_" value="M001101000010"/>
    <att type="string" name="CLUSTER_LABEL" value=" "/>
    <att type="integer" name="#COUNT_001" value="0"/>
    <att type="integer" name="#COUNT_002" value="0"/>
    <att type="integer" name="#COUNT_003" value="20"/>
    <att type="integer" name="#COUNT_004" value="8"/>
    <att type="integer" name="#COUNT_005" value="0"/>
    <att type="integer" name="#COUNT_006" value="8"/>
    <att type="integer" name="#COUNT_007" value="0"/>
    <att type="integer" name="#COUNT_008" value="0"/>
    <att type="integer" name="#COUNT_009" value="0"/>
    <att type="integer" name="#COUNT_010" value="0"/>
    <att type="integer" name="#COUNT_011" value="15"/>
    <att type="integer" name="#COUNT_012" value="0"/>
    <att type="integer" name="_MEMBER_Black" value="0"/>
    <att type="integer" name="_MEMBER_Blue" value="0"/>
    <att type="integer" name="_MEMBER_Brown" value="1"/>
    <att type="integer" name="_MEMBER_Green" value="1"/>
    <att type="integer" name="_MEMBER_Greenyellow" value="0"/>
    <att type="integer" name="_MEMBER_Magenta" value="1"/>
    <att type="integer" name="_MEMBER_Pink" value="0"/>
    <att type="integer" name="_MEMBER_Purple" value="0"/>
    <att type="integer" name="_MEMBER_Red" value="0"/>
    <att type="integer" name="_MEMBER_Tan" value="0"/>
    <att type="integer" name="_MEMBER_Turquoise" value="1"/>
    <att type="integer" name="_MEMBER_Yellow" value="0"/>
    <att type="real" name="_LogP_Black" value="0.0"/>
    <att type="real" name="_LogP_Blue" value="0.0"/>
    <att type="real" name="_LogP_Brown" value="-7.66543715726603"/>
    <att type="real" name="_LogP_Green" value="-2.098411419868659"/>
    <att type="real" name="_LogP_Greenyellow" value="0.0"/>
    <att type="real" name="_LogP_Magenta" value="-3.947108448682247"/>
    <att type="real" name="_LogP_Pink" value="0.0"/>
    <att type="real" name="_LogP_Purple" value="0.0"/>
    <att type="real" name="_LogP_Red" value="0.0"/>
    <att type="real" name="_LogP_Tan" value="0.0"/>
    <att type="real" name="_LogP_Turquoise" value="-3.1077425774326777"/>
    <att type="real" name="_LogP_Yellow" value="0.0"/>
    <att type="string" name="Gene" value="GO:0032956"/>
    <att type="integer" name="GiniIndex" value="0"/>
    <att type="integer" name="CategoryID" value="19"/>
    <att type="string" name="PARENT_GO" value="19_GO:0050789 regulation of biological process"/>
    <att type="integer" name="EvidenceCutoff" value="0"/>
    <graphics type="CIRCLE" x="189.2369249303396" y="382.9085100627749"/>
  </node>
  <node label="GO:0110053" id="58">
    <att type="string" name="canonicalName" value="GO:0110053"/>
    <att type="string" name="Description" value="regulation of actin filament organization"/>
    <att type="string" name="Category" value="GO Biological Processes"/>
    <att type="real" name="LogP" value="-15.448150563360414"/>
    <att type="real" name="Log(q-value)" value="-13.263031619930466"/>
    <att type="integer" name="GROUP_ID" value="11"/>
    <att type="string" name="Hits" value="ACTG1|ADD3|BIN1|ARF1|ARF6|RHOA|RHOC|BBS4|CAPG|CAPZB|CDC42|CCN2|CTTN|EPS8|FLII|FLNA|GMFB|ID1|STMN1|LIMK1|SMAD3|MET|NF2|PAK2|PFN1|PFN2|PIK3R1|PRKCE|RAC1|ROCK1|CXCL12|SLC9A1|SPTBN1|TPM1|TSC1|VASP|TMSB10|SLIT2|WDR1|ARPC5|ARPC3|ARPC2|ABI2|WASF2|CORO2B|DLC1|NCKAP1|FERMT2|DSTN|CIT|SYNPO|SWAP70|KANK1|COTL1|DAAM2|ARFIP1|SSH1|ASAP3|CCDC88A|ARHGAP28|BAIAP2L2|FHOD3|ARPC5L|CGNL1|SSH2|FCHSD1|MYADM|ARHGAP18|KANK4|SYNPO2"/>
    <att type="real" name="Enrichment" value="2.860434763771852"/>
    <att type="real" name="Z-score" value="9.697723152950521"/>
    <att type="integer" name="#GeneInGOAndHitList" value="70"/>
    <att type="integer" name="#GeneInGO" value="268"/>
    <att type="integer" name="#GeneInHitList" value="2756"/>
    <att type="integer" name="#TotalGeneInLibrary" value="30182"/>
    <att type="real" name="%InGO" value="2.539912917271408"/>
    <att type="real" name="STDV %InGO" value="0.29969755805841186"/>
    <att type="real" name="BestLogPInGroup" value="-25.30933726963317"/>
    <att type="real" name="BestEnrichmentInGroup" value="3.2124044508950167"/>
    <att type="integer" name="FirstInGroupByEnrichment" value="0"/>
    <att type="integer" name="FirstInGroupByLogP" value="0"/>
    <att type="string" name="GeneID" value="71|120|274|375|382|387|389|585|822|832|998|1490|2017|2059|2314|2316|2764|3397|3925|3984|4088|4233|4771|5062|5216|5217|5295|5581|5879|6093|6387|6548|6711|7168|7248|7408|9168|9353|9948|10092|10094|10109|10152|10163|10391|10395|10787|10979|11034|11113|11346|23075|23189|23406|23500|27236|54434|55616|55704|79822|80115|80206|81873|84952|85464|89848|91663|93663|163782|171024"/>
    <att type="integer" name="_RANK_" value="4"/>
    <att type="string" name="_PATTERN_" value="M001101000010"/>
    <att type="string" name="CLUSTER_LABEL" value=" "/>
    <att type="integer" name="#COUNT_001" value="0"/>
    <att type="integer" name="#COUNT_002" value="0"/>
    <att type="integer" name="#COUNT_003" value="18"/>
    <att type="integer" name="#COUNT_004" value="7"/>
    <att type="integer" name="#COUNT_005" value="0"/>
    <att type="integer" name="#COUNT_006" value="6"/>
    <att type="integer" name="#COUNT_007" value="0"/>
    <att type="integer" name="#COUNT_008" value="0"/>
    <att type="integer" name="#COUNT_009" value="0"/>
    <att type="integer" name="#COUNT_010" value="0"/>
    <att type="integer" name="#COUNT_011" value="12"/>
    <att type="integer" name="#COUNT_012" value="0"/>
    <att type="integer" name="_MEMBER_Black" value="0"/>
    <att type="integer" name="_MEMBER_Blue" value="0"/>
    <att type="integer" name="_MEMBER_Brown" value="1"/>
    <att type="integer" name="_MEMBER_Green" value="1"/>
    <att type="integer" name="_MEMBER_Greenyellow" value="0"/>
    <att type="integer" name="_MEMBER_Magenta" value="1"/>
    <att type="integer" name="_MEMBER_Pink" value="0"/>
    <att type="integer" name="_MEMBER_Purple" value="0"/>
    <att type="integer" name="_MEMBER_Red" value="0"/>
    <att type="integer" name="_MEMBER_Tan" value="0"/>
    <att type="integer" name="_MEMBER_Turquoise" value="1"/>
    <att type="integer" name="_MEMBER_Yellow" value="0"/>
    <att type="real" name="_LogP_Black" value="0.0"/>
    <att type="real" name="_LogP_Blue" value="0.0"/>
    <att type="real" name="_LogP_Brown" value="-7.951503982254139"/>
    <att type="real" name="_LogP_Green" value="-2.1678073928720685"/>
    <att type="real" name="_LogP_Greenyellow" value="0.0"/>
    <att type="real" name="_LogP_Magenta" value="-3.0097980815377845"/>
    <att type="real" name="_LogP_Pink" value="0.0"/>
    <att type="real" name="_LogP_Purple" value="0.0"/>
    <att type="real" name="_LogP_Red" value="0.0"/>
    <att type="real" name="_LogP_Tan" value="0.0"/>
    <att type="real" name="_LogP_Turquoise" value="-2.7118187619877285"/>
    <att type="real" name="_LogP_Yellow" value="0.0"/>
    <att type="string" name="Gene" value="GO:0110053"/>
    <att type="integer" name="GiniIndex" value="0"/>
    <att type="integer" name="CategoryID" value="19"/>
    <att type="string" name="PARENT_GO" value="19_GO:0050789 regulation of biological process"/>
    <att type="integer" name="EvidenceCutoff" value="0"/>
    <graphics type="CIRCLE" x="399.9874012742937" y="375.5699684290029"/>
  </node>
  <node label="GO:0010639" id="59">
    <att type="string" name="canonicalName" value="GO:0010639"/>
    <att type="string" name="Description" value="negative regulation of organelle organization"/>
    <att type="string" name="Category" value="GO Biological Processes"/>
    <att type="real" name="LogP" value="-14.66568689605531"/>
    <att type="real" name="Log(q-value)" value="-12.531058944888624"/>
    <att type="integer" name="GROUP_ID" value="11"/>
    <att type="string" name="Hits" value="ADD3|SLC25A6|ATRX|BBS4|BCL2L1|BMP4|BUB1B|CAPG|CAPZB|CCNF|CDC20|CENPF|EPS8|FLII|GMFB|HNRNPA1|IGF1|STMN1|LIMK2|LMNA|MAD2L1|MAP1B|MAP4|MCM2|MET|NBN|NPM1|PAK2|PFN1|PFN2|PIK3R1|PLK1|EXOSC10|RAD1|SPTBN1|TOP2A|NAA10|ARHGEF7|TMSB10|BUB3|TRIP13|SLIT2|FEZ1|PPIF|WASF2|CORO2B|DLC1|NDC80|ACAA2|VAT1|CIB1|EHMT2|STMN2|ZWINT|MAPRE1|TPX2|SWAP70|KANK1|SMG6|CLIP3|NUPR1|CKAP2|TRIAP1|SSH1|SPDL1|AURKAIP1|ZWILCH|PARL|CDK5RAP2|PSMG2|ARHGAP28|FHOD3|NUF2|ANKRD27|KLHL22|CGNL1|SSH2|MYADM|CHMP4B|KANK4"/>
    <att type="real" name="Enrichment" value="2.569238430467889"/>
    <att type="real" name="Z-score" value="9.23814175539962"/>
    <att type="integer" name="#GeneInGOAndHitList" value="80"/>
    <att type="integer" name="#GeneInGO" value="341"/>
    <att type="integer" name="#GeneInHitList" value="2756"/>
    <att type="integer" name="#TotalGeneInLibrary" value="30182"/>
    <att type="real" name="%InGO" value="2.9027576197387517"/>
    <att type="real" name="STDV %InGO" value="0.319793202509313"/>
    <att type="real" name="BestLogPInGroup" value="-25.30933726963317"/>
    <att type="real" name="BestEnrichmentInGroup" value="3.2124044508950167"/>
    <att type="integer" name="FirstInGroupByEnrichment" value="0"/>
    <att type="integer" name="FirstInGroupByLogP" value="0"/>
    <att type="string" name="GeneID" value="120|293|546|585|598|652|701|822|832|899|991|1063|2059|2314|2764|3178|3479|3925|3985|4000|4085|4131|4134|4171|4233|4683|4869|5062|5216|5217|5295|5347|5394|5810|6711|7153|8260|8874|9168|9184|9319|9353|9638|10105|10163|10391|10395|10403|10449|10493|10519|10919|11075|11130|22919|22974|23075|23189|23293|25999|26471|26586|51499|54434|54908|54998|55055|55486|55755|56984|79822|80206|83540|84079|84861|84952|85464|91663|128866|163782"/>
    <att type="integer" name="_RANK_" value="4"/>
    <att type="string" name="_PATTERN_" value="M101000010010"/>
    <att type="string" name="CLUSTER_LABEL" value=" "/>
    <att type="integer" name="#COUNT_001" value="7"/>
    <att type="integer" name="#COUNT_002" value="0"/>
    <att type="integer" name="#COUNT_003" value="11"/>
    <att type="integer" name="#COUNT_004" value="0"/>
    <att type="integer" name="#COUNT_005" value="0"/>
    <att type="integer" name="#COUNT_006" value="0"/>
    <att type="integer" name="#COUNT_007" value="0"/>
    <att type="integer" name="#COUNT_008" value="13"/>
    <att type="integer" name="#COUNT_009" value="0"/>
    <att type="integer" name="#COUNT_010" value="0"/>
    <att type="integer" name="#COUNT_011" value="14"/>
    <att type="integer" name="#COUNT_012" value="0"/>
    <att type="integer" name="_MEMBER_Black" value="1"/>
    <att type="integer" name="_MEMBER_Blue" value="0"/>
    <att type="integer" name="_MEMBER_Brown" value="1"/>
    <att type="integer" name="_MEMBER_Green" value="0"/>
    <att type="integer" name="_MEMBER_Greenyellow" value="0"/>
    <att type="integer" name="_MEMBER_Magenta" value="0"/>
    <att type="integer" name="_MEMBER_Pink" value="0"/>
    <att type="integer" name="_MEMBER_Purple" value="1"/>
    <att type="integer" name="_MEMBER_Red" value="0"/>
    <att type="integer" name="_MEMBER_Tan" value="0"/>
    <att type="integer" name="_MEMBER_Turquoise" value="1"/>
    <att type="integer" name="_MEMBER_Yellow" value="0"/>
    <att type="real" name="_LogP_Black" value="-2.0345594709961556"/>
    <att type="real" name="_LogP_Blue" value="0.0"/>
    <att type="real" name="_LogP_Brown" value="-2.363809809551179"/>
    <att type="real" name="_LogP_Green" value="0.0"/>
    <att type="real" name="_LogP_Greenyellow" value="0.0"/>
    <att type="real" name="_LogP_Magenta" value="0.0"/>
    <att type="real" name="_LogP_Pink" value="0.0"/>
    <att type="real" name="_LogP_Purple" value="-11.13532139927938"/>
    <att type="real" name="_LogP_Red" value="0.0"/>
    <att type="real" name="_LogP_Tan" value="0.0"/>
    <att type="real" name="_LogP_Turquoise" value="-2.717462727655103"/>
    <att type="real" name="_LogP_Yellow" value="0.0"/>
    <att type="string" name="Gene" value="GO:0010639"/>
    <att type="integer" name="GiniIndex" value="0"/>
    <att type="integer" name="CategoryID" value="19"/>
    <att type="string" name="PARENT_GO" value="19_GO:0048519 negative regulation of biological process"/>
    <att type="integer" name="EvidenceCutoff" value="0"/>
    <graphics type="CIRCLE" x="252.4491753161515" y="189.2723584429086"/>
  </node>
  <node label="GO:1902904" id="60">
    <att type="string" name="canonicalName" value="GO:1902904"/>
    <att type="string" name="Description" value="negative regulation of supramolecular fiber organization"/>
    <att type="string" name="Category" value="GO Biological Processes"/>
    <att type="real" name="LogP" value="-9.453660947812363"/>
    <att type="real" name="Log(q-value)" value="-7.742678405552615"/>
    <att type="integer" name="GROUP_ID" value="11"/>
    <att type="string" name="Hits" value="ADD3|BBS4|CAPG|CAPZB|CRYAB|EPS8|FLII|GMFB|HSPA8|STMN1|LDLR|MAP1B|MET|PAK2|PFDN2|PFN1|PFN2|PIK3R1|SPTBN1|VBP1|ARHGEF7|TMSB10|SLIT2|WASF2|CORO2B|DLC1|CIB1|STMN2|EMILIN1|MAPRE1|TPX2|SWAP70|KANK1|CLIP3|CKAP2|SSH1|ARHGAP28|FHOD3|CGNL1|SSH2|MYADM|KANK4"/>
    <att type="real" name="Enrichment" value="2.839246358114283"/>
    <att type="real" name="Z-score" value="7.440759226374652"/>
    <att type="integer" name="#GeneInGOAndHitList" value="42"/>
    <att type="integer" name="#GeneInGO" value="162"/>
    <att type="integer" name="#GeneInHitList" value="2756"/>
    <att type="integer" name="#TotalGeneInLibrary" value="30182"/>
    <att type="real" name="%InGO" value="1.5239477503628447"/>
    <att type="real" name="STDV %InGO" value="0.233351580651322"/>
    <att type="real" name="BestLogPInGroup" value="-25.30933726963317"/>
    <att type="real" name="BestEnrichmentInGroup" value="3.2124044508950167"/>
    <att type="integer" name="FirstInGroupByEnrichment" value="0"/>
    <att type="integer" name="FirstInGroupByLogP" value="0"/>
    <att type="string" name="GeneID" value="120|585|822|832|1410|2059|2314|2764|3312|3925|3949|4131|4233|5062|5202|5216|5217|5295|6711|7411|8874|9168|9353|10163|10391|10395|10519|11075|11117|22919|22974|23075|23189|25999|26586|54434|79822|80206|84952|85464|91663|163782"/>
    <att type="integer" name="_RANK_" value="3"/>
    <att type="string" name="_PATTERN_" value="M011000010000"/>
    <att type="string" name="CLUSTER_LABEL" value=" "/>
    <att type="integer" name="#COUNT_001" value="0"/>
    <att type="integer" name="#COUNT_002" value="7"/>
    <att type="integer" name="#COUNT_003" value="8"/>
    <att type="integer" name="#COUNT_004" value="0"/>
    <att type="integer" name="#COUNT_005" value="0"/>
    <att type="integer" name="#COUNT_006" value="0"/>
    <att type="integer" name="#COUNT_007" value="0"/>
    <att type="integer" name="#COUNT_008" value="3"/>
    <att type="integer" name="#COUNT_009" value="0"/>
    <att type="integer" name="#COUNT_010" value="0"/>
    <att type="integer" name="#COUNT_011" value="0"/>
    <att type="integer" name="#COUNT_012" value="0"/>
    <att type="integer" name="_MEMBER_Black" value="0"/>
    <att type="integer" name="_MEMBER_Blue" value="1"/>
    <att type="integer" name="_MEMBER_Brown" value="1"/>
    <att type="integer" name="_MEMBER_Green" value="0"/>
    <att type="integer" name="_MEMBER_Greenyellow" value="0"/>
    <att type="integer" name="_MEMBER_Magenta" value="0"/>
    <att type="integer" name="_MEMBER_Pink" value="0"/>
    <att type="integer" name="_MEMBER_Purple" value="1"/>
    <att type="integer" name="_MEMBER_Red" value="0"/>
    <att type="integer" name="_MEMBER_Tan" value="0"/>
    <att type="integer" name="_MEMBER_Turquoise" value="0"/>
    <att type="integer" name="_MEMBER_Yellow" value="0"/>
    <att type="real" name="_LogP_Black" value="0.0"/>
    <att type="real" name="_LogP_Blue" value="-2.2493700429406656"/>
    <att type="real" name="_LogP_Brown" value="-2.9598957863162694"/>
    <att type="real" name="_LogP_Green" value="0.0"/>
    <att type="real" name="_LogP_Greenyellow" value="0.0"/>
    <att type="real" name="_LogP_Magenta" value="0.0"/>
    <att type="real" name="_LogP_Pink" value="0.0"/>
    <att type="real" name="_LogP_Purple" value="-2.020542256853316"/>
    <att type="real" name="_LogP_Red" value="0.0"/>
    <att type="real" name="_LogP_Tan" value="0.0"/>
    <att type="real" name="_LogP_Turquoise" value="0.0"/>
    <att type="real" name="_LogP_Yellow" value="0.0"/>
    <att type="string" name="Gene" value="GO:1902904"/>
    <att type="integer" name="GiniIndex" value="0"/>
    <att type="integer" name="CategoryID" value="19"/>
    <att type="string" name="PARENT_GO" value="19_GO:0048519 negative regulation of biological process"/>
    <att type="integer" name="EvidenceCutoff" value="0"/>
    <graphics type="CIRCLE" x="173.76258127836383" y="424.4769667652037"/>
  </node>
  <node label="GO:0008064" id="61">
    <att type="string" name="canonicalName" value="GO:0008064"/>
    <att type="string" name="Description" value="regulation of actin polymerization or depolymerization"/>
    <att type="string" name="Category" value="GO Biological Processes"/>
    <att type="real" name="LogP" value="-8.960043056094968"/>
    <att type="real" name="Log(q-value)" value="-7.296312995482846"/>
    <att type="integer" name="GROUP_ID" value="11"/>
    <att type="string" name="Hits" value="ADD3|BIN1|ARF6|RHOA|BBS4|CAPG|CAPZB|CTTN|EPS8|FLII|PFN1|PFN2|PRKCE|CXCL12|SPTBN1|VASP|TMSB10|SLIT2|WDR1|ARPC5|ARPC3|ARPC2|NCKAP1|DSTN|CIT|SWAP70|KANK1|COTL1|DAAM2|SSH1|ARHGAP28|BAIAP2L2|FHOD3|ARPC5L|SSH2|FCHSD1|MYADM|ARHGAP18|KANK4"/>
    <att type="real" name="Enrichment" value="2.8664682790933265"/>
    <att type="real" name="Z-score" value="7.240016784768846"/>
    <att type="integer" name="#GeneInGOAndHitList" value="39"/>
    <att type="integer" name="#GeneInGO" value="149"/>
    <att type="integer" name="#GeneInHitList" value="2756"/>
    <att type="integer" name="#TotalGeneInLibrary" value="30182"/>
    <att type="real" name="%InGO" value="1.4150943396226414"/>
    <att type="real" name="STDV %InGO" value="0.2249874548770299"/>
    <att type="real" name="BestLogPInGroup" value="-25.30933726963317"/>
    <att type="real" name="BestEnrichmentInGroup" value="3.2124044508950167"/>
    <att type="integer" name="FirstInGroupByEnrichment" value="0"/>
    <att type="integer" name="FirstInGroupByLogP" value="0"/>
    <att type="string" name="GeneID" value="120|274|382|387|585|822|832|2017|2059|2314|5216|5217|5581|6387|6711|7408|9168|9353|9948|10092|10094|10109|10787|11034|11113|23075|23189|23406|23500|54434|79822|80115|80206|81873|85464|89848|91663|93663|163782"/>
    <att type="integer" name="_RANK_" value="2"/>
    <att type="string" name="_PATTERN_" value="M001000000010"/>
    <att type="string" name="CLUSTER_LABEL" value=" "/>
    <att type="integer" name="#COUNT_001" value="0"/>
    <att type="integer" name="#COUNT_002" value="0"/>
    <att type="integer" name="#COUNT_003" value="10"/>
    <att type="integer" name="#COUNT_004" value="0"/>
    <att type="integer" name="#COUNT_005" value="0"/>
    <att type="integer" name="#COUNT_006" value="0"/>
    <att type="integer" name="#COUNT_007" value="0"/>
    <att type="integer" name="#COUNT_008" value="0"/>
    <att type="integer" name="#COUNT_009" value="0"/>
    <att type="integer" name="#COUNT_010" value="0"/>
    <att type="integer" name="#COUNT_011" value="8"/>
    <att type="integer" name="#COUNT_012" value="0"/>
    <att type="integer" name="_MEMBER_Black" value="0"/>
    <att type="integer" name="_MEMBER_Blue" value="0"/>
    <att type="integer" name="_MEMBER_Brown" value="1"/>
    <att type="integer" name="_MEMBER_Green" value="0"/>
    <att type="integer" name="_MEMBER_Greenyellow" value="0"/>
    <att type="integer" name="_MEMBER_Magenta" value="0"/>
    <att type="integer" name="_MEMBER_Pink" value="0"/>
    <att type="integer" name="_MEMBER_Purple" value="0"/>
    <att type="integer" name="_MEMBER_Red" value="0"/>
    <att type="integer" name="_MEMBER_Tan" value="0"/>
    <att type="integer" name="_MEMBER_Turquoise" value="1"/>
    <att type="integer" name="_MEMBER_Yellow" value="0"/>
    <att type="real" name="_LogP_Black" value="0.0"/>
    <att type="real" name="_LogP_Blue" value="0.0"/>
    <att type="real" name="_LogP_Brown" value="-4.6764748441997295"/>
    <att type="real" name="_LogP_Green" value="0.0"/>
    <att type="real" name="_LogP_Greenyellow" value="0.0"/>
    <att type="real" name="_LogP_Magenta" value="0.0"/>
    <att type="real" name="_LogP_Pink" value="0.0"/>
    <att type="real" name="_LogP_Purple" value="0.0"/>
    <att type="real" name="_LogP_Red" value="0.0"/>
    <att type="real" name="_LogP_Tan" value="0.0"/>
    <att type="real" name="_LogP_Turquoise" value="-2.4405565425376694"/>
    <att type="real" name="_LogP_Yellow" value="0.0"/>
    <att type="string" name="Gene" value="GO:0008064"/>
    <att type="integer" name="GiniIndex" value="0"/>
    <att type="integer" name="CategoryID" value="19"/>
    <att type="string" name="PARENT_GO" value="19_GO:0050789 regulation of biological process"/>
    <att type="integer" name="EvidenceCutoff" value="0"/>
    <graphics type="CIRCLE" x="185.16087515188602" y="224.4078573100404"/>
  </node>
  <node label="GO:0030832" id="62">
    <att type="string" name="canonicalName" value="GO:0030832"/>
    <att type="string" name="Description" value="regulation of actin filament length"/>
    <att type="string" name="Category" value="GO Biological Processes"/>
    <att type="real" name="LogP" value="-8.689932492710378"/>
    <att type="real" name="Log(q-value)" value="-7.049730654471823"/>
    <att type="integer" name="GROUP_ID" value="11"/>
    <att type="string" name="Hits" value="ADD3|BIN1|ARF6|RHOA|BBS4|CAPG|CAPZB|CTTN|EPS8|FLII|PFN1|PFN2|PRKCE|CXCL12|SPTBN1|VASP|TMSB10|SLIT2|WDR1|ARPC5|ARPC3|ARPC2|NCKAP1|DSTN|CIT|SWAP70|KANK1|COTL1|DAAM2|SSH1|ARHGAP28|BAIAP2L2|FHOD3|ARPC5L|SSH2|FCHSD1|MYADM|ARHGAP18|KANK4"/>
    <att type="real" name="Enrichment" value="2.809893247269116"/>
    <att type="real" name="Z-score" value="7.0912414184671535"/>
    <att type="integer" name="#GeneInGOAndHitList" value="39"/>
    <att type="integer" name="#GeneInGO" value="152"/>
    <att type="integer" name="#GeneInHitList" value="2756"/>
    <att type="integer" name="#TotalGeneInLibrary" value="30182"/>
    <att type="real" name="%InGO" value="1.4150943396226414"/>
    <att type="real" name="STDV %InGO" value="0.2249874548770299"/>
    <att type="real" name="BestLogPInGroup" value="-25.30933726963317"/>
    <att type="real" name="BestEnrichmentInGroup" value="3.2124044508950167"/>
    <att type="integer" name="FirstInGroupByEnrichment" value="0"/>
    <att type="integer" name="FirstInGroupByLogP" value="0"/>
    <att type="string" name="GeneID" value="120|274|382|387|585|822|832|2017|2059|2314|5216|5217|5581|6387|6711|7408|9168|9353|9948|10092|10094|10109|10787|11034|11113|23075|23189|23406|23500|54434|79822|80115|80206|81873|85464|89848|91663|93663|163782"/>
    <att type="integer" name="_RANK_" value="2"/>
    <att type="string" name="_PATTERN_" value="M001000000010"/>
    <att type="string" name="CLUSTER_LABEL" value=" "/>
    <att type="integer" name="#COUNT_001" value="0"/>
    <att type="integer" name="#COUNT_002" value="0"/>
    <att type="integer" name="#COUNT_003" value="10"/>
    <att type="integer" name="#COUNT_004" value="0"/>
    <att type="integer" name="#COUNT_005" value="0"/>
    <att type="integer" name="#COUNT_006" value="0"/>
    <att type="integer" name="#COUNT_007" value="0"/>
    <att type="integer" name="#COUNT_008" value="0"/>
    <att type="integer" name="#COUNT_009" value="0"/>
    <att type="integer" name="#COUNT_010" value="0"/>
    <att type="integer" name="#COUNT_011" value="8"/>
    <att type="integer" name="#COUNT_012" value="0"/>
    <att type="integer" name="_MEMBER_Black" value="0"/>
    <att type="integer" name="_MEMBER_Blue" value="0"/>
    <att type="integer" name="_MEMBER_Brown" value="1"/>
    <att type="integer" name="_MEMBER_Green" value="0"/>
    <att type="integer" name="_MEMBER_Greenyellow" value="0"/>
    <att type="integer" name="_MEMBER_Magenta" value="0"/>
    <att type="integer" name="_MEMBER_Pink" value="0"/>
    <att type="integer" name="_MEMBER_Purple" value="0"/>
    <att type="integer" name="_MEMBER_Red" value="0"/>
    <att type="integer" name="_MEMBER_Tan" value="0"/>
    <att type="integer" name="_MEMBER_Turquoise" value="1"/>
    <att type="integer" name="_MEMBER_Yellow" value="0"/>
    <att type="real" name="_LogP_Black" value="0.0"/>
    <att type="real" name="_LogP_Blue" value="0.0"/>
    <att type="real" name="_LogP_Brown" value="-4.601687536092241"/>
    <att type="real" name="_LogP_Green" value="0.0"/>
    <att type="real" name="_LogP_Greenyellow" value="0.0"/>
    <att type="real" name="_LogP_Magenta" value="0.0"/>
    <att type="real" name="_LogP_Pink" value="0.0"/>
    <att type="real" name="_LogP_Purple" value="0.0"/>
    <att type="real" name="_LogP_Red" value="0.0"/>
    <att type="real" name="_LogP_Tan" value="0.0"/>
    <att type="real" name="_LogP_Turquoise" value="-2.3882437443140057"/>
    <att type="real" name="_LogP_Yellow" value="0.0"/>
    <att type="string" name="Gene" value="GO:0030832"/>
    <att type="integer" name="GiniIndex" value="0"/>
    <att type="integer" name="CategoryID" value="19"/>
    <att type="string" name="PARENT_GO" value="19_GO:0050789 regulation of biological process"/>
    <att type="integer" name="EvidenceCutoff" value="0"/>
    <graphics type="CIRCLE" x="220.28934138322327" y="447.1614721833606"/>
  </node>
  <node label="GO:0051656" id="63">
    <att type="string" name="canonicalName" value="GO:0051656"/>
    <att type="string" name="Description" value="establishment of organelle localization"/>
    <att type="string" name="Category" value="GO Biological Processes"/>
    <att type="real" name="LogP" value="-18.62397393643928"/>
    <att type="real" name="Log(q-value)" value="-16.19878142328678"/>
    <att type="integer" name="GROUP_ID" value="12"/>
    <att type="string" name="Hits" value="ACTN4|BBS4|BICD1|CCNB1|CDC42|CENPE|CENPF|CFL1|CLN3|DYNC1H1|BLOC1S1|GJA1|HIF1A|HSBP1|INCENP|ITGA4|ITGB1|EIF6|KIT|KIFC1|KIF22|KPNB1|LIMK2|LMNA|LMNB1|MAD2L1|MAP1B|MAP4|MYH9|NPM1|NUMA1|PAFAH1B1|PCM1|PLK1|RAB1A|RAB6A|RAN|DYNLT1|EZR|YWHAZ|TUBA1A|AP3B1|FEZ1|KIF14|SPRY1|TCIRG1|NDC80|DCTN2|SPAG5|YKT6|KIF1C|AP3M2|TMED2|KIF2C|KIF3A|COPG1|NLGN1|MAPRE1|SYT11|AGTPBP1|SNAPIN|ARFGAP3|COPG2|CDR2L|NMD3|NUSAP1|TMED9|BORCS6|SPDL1|WIPI1|CDCA8|BBS7|CDK5RAP2|FMN2|ARHGAP21|EXOC4|TRAPPC6A|FYCO1|RIPOR1|MYO19|CDT1|SEH1L|NUF2|TRAPPC9|DTNBP1|ZBED3|LMNB2|CEP19|RHOT2|BOD1|CDCA5|PARD3B|BORCS7|CHMP4B|SYNE3"/>
    <att type="real" name="Enrichment" value="2.681394296230904"/>
    <att type="real" name="Z-score" value="10.566866225362961"/>
    <att type="integer" name="#GeneInGOAndHitList" value="95"/>
    <att type="integer" name="#GeneInGO" value="388"/>
    <att type="integer" name="#GeneInHitList" value="2756"/>
    <att type="integer" name="#TotalGeneInLibrary" value="30182"/>
    <att type="real" name="%InGO" value="3.447024673439768"/>
    <att type="real" name="STDV %InGO" value="0.3475084905900502"/>
    <att type="real" name="BestLogPInGroup" value="-24.685585937634"/>
    <att type="real" name="BestEnrichmentInGroup" value="3.5200860460294425"/>
    <att type="integer" name="FirstInGroupByEnrichment" value="0"/>
    <att type="integer" name="FirstInGroupByLogP" value="0"/>
    <att type="string" name="GeneID" value="81|585|636|891|998|1062|1063|1072|1201|1778|2647|2697|3091|3281|3619|3676|3688|3692|3815|3833|3835|3837|3985|4000|4001|4085|4131|4134|4627|4869|4926|5048|5108|5347|5861|5870|5901|6993|7430|7534|7846|8546|9638|9928|10252|10312|10403|10540|10615|10652|10749|10947|10959|11004|11127|22820|22871|22919|23208|23287|23557|26286|26958|30850|51068|51203|54732|54785|54908|55062|55143|55212|55755|56776|57584|60412|79090|79443|79567|80179|81620|81929|83540|83696|84062|84327|84823|84984|89941|91272|113130|117583|119032|128866|161176"/>
    <att type="integer" name="_RANK_" value="5"/>
    <att type="string" name="_PATTERN_" value="M101100010010"/>
    <att type="string" name="CLUSTER_LABEL" value=" "/>
    <att type="integer" name="#COUNT_001" value="11"/>
    <att type="integer" name="#COUNT_002" value="0"/>
    <att type="integer" name="#COUNT_003" value="12"/>
    <att type="integer" name="#COUNT_004" value="9"/>
    <att type="integer" name="#COUNT_005" value="0"/>
    <att type="integer" name="#COUNT_006" value="0"/>
    <att type="integer" name="#COUNT_007" value="0"/>
    <att type="integer" name="#COUNT_008" value="13"/>
    <att type="integer" name="#COUNT_009" value="0"/>
    <att type="integer" name="#COUNT_010" value="0"/>
    <att type="integer" name="#COUNT_011" value="20"/>
    <att type="integer" name="#COUNT_012" value="0"/>
    <att type="integer" name="_MEMBER_Black" value="1"/>
    <att type="integer" name="_MEMBER_Blue" value="0"/>
    <att type="integer" name="_MEMBER_Brown" value="1"/>
    <att type="integer" name="_MEMBER_Green" value="1"/>
    <att type="integer" name="_MEMBER_Greenyellow" value="0"/>
    <att type="integer" name="_MEMBER_Magenta" value="0"/>
    <att type="integer" name="_MEMBER_Pink" value="0"/>
    <att type="integer" name="_MEMBER_Purple" value="1"/>
    <att type="integer" name="_MEMBER_Red" value="0"/>
    <att type="integer" name="_MEMBER_Tan" value="0"/>
    <att type="integer" name="_MEMBER_Turquoise" value="1"/>
    <att type="integer" name="_MEMBER_Yellow" value="0"/>
    <att type="real" name="_LogP_Black" value="-4.097917625812157"/>
    <att type="real" name="_LogP_Blue" value="0.0"/>
    <att type="real" name="_LogP_Brown" value="-2.385453066198515"/>
    <att type="real" name="_LogP_Green" value="-2.308372239085478"/>
    <att type="real" name="_LogP_Greenyellow" value="0.0"/>
    <att type="real" name="_LogP_Magenta" value="0.0"/>
    <att type="real" name="_LogP_Pink" value="0.0"/>
    <att type="real" name="_LogP_Purple" value="-10.43706089169119"/>
    <att type="real" name="_LogP_Red" value="0.0"/>
    <att type="real" name="_LogP_Tan" value="0.0"/>
    <att type="real" name="_LogP_Turquoise" value="-5.004155214333773"/>
    <att type="real" name="_LogP_Yellow" value="0.0"/>
    <att type="string" name="Gene" value="GO:0051656"/>
    <att type="integer" name="GiniIndex" value="0"/>
    <att type="integer" name="CategoryID" value="19"/>
    <att type="string" name="PARENT_GO" value="19_GO:0051179 localization"/>
    <att type="integer" name="EvidenceCutoff" value="0"/>
    <graphics type="CIRCLE" x="184.19324520017048" y="324.62905676078833"/>
  </node>
  <node label="GO:0030705" id="64">
    <att type="string" name="canonicalName" value="GO:0030705"/>
    <att type="string" name="Description" value="cytoskeleton-dependent intracellular transport"/>
    <att type="string" name="Category" value="GO Biological Processes"/>
    <att type="real" name="LogP" value="-10.076341343346838"/>
    <att type="real" name="Log(q-value)" value="-8.31681914545816"/>
    <att type="integer" name="GROUP_ID" value="12"/>
    <att type="string" name="Hits" value="ACTN4|BICD1|CDC42|CLN3|DYNC1H1|BLOC1S1|HIF1A|HSBP1|HSPA8|HSPB1|MAP1A|MAP1B|MAP6|PAFAH1B1|PCM1|RAB1A|RAB6A|TUBA1A|AP3B1|DYNLL1|IFT140|TUBA1B|KIF1C|AP3M2|KIF3A|COPG1|CLUAP1|AGTPBP1|KIF13B|SNAPIN|KIF4A|CLIP3|COPG2|STAU2|CDR2L|BORCS6|IFT57|DYNC2I1|CCDC88A|ARHGAP21|FYCO1|DYNC2H1|IFT74|MYO19|DTNBP1|TUBA1C|RHOT2|BORCS7|PRICKLE1|TUBB"/>
    <att type="real" name="Enrichment" value="2.6710680024071647"/>
    <att type="real" name="Z-score" value="7.610306594687608"/>
    <att type="integer" name="#GeneInGOAndHitList" value="50"/>
    <att type="integer" name="#GeneInGO" value="205"/>
    <att type="integer" name="#GeneInHitList" value="2756"/>
    <att type="integer" name="#TotalGeneInLibrary" value="30182"/>
    <att type="real" name="%InGO" value="1.8142235123367199"/>
    <att type="real" name="STDV %InGO" value="0.2542319206509102"/>
    <att type="real" name="BestLogPInGroup" value="-24.685585937634"/>
    <att type="real" name="BestEnrichmentInGroup" value="3.5200860460294425"/>
    <att type="integer" name="FirstInGroupByEnrichment" value="0"/>
    <att type="integer" name="FirstInGroupByLogP" value="0"/>
    <att type="string" name="GeneID" value="81|636|998|1201|1778|2647|3091|3281|3312|3315|4130|4131|4135|5048|5108|5861|5870|7846|8546|8655|9742|10376|10749|10947|11127|22820|23059|23287|23303|23557|24137|25999|26958|27067|30850|54785|55081|55112|55704|57584|79443|79659|80173|80179|84062|84790|89941|119032|144165|203068"/>
    <att type="integer" name="_RANK_" value="2"/>
    <att type="string" name="_PATTERN_" value="M100000000001"/>
    <att type="string" name="CLUSTER_LABEL" value=" "/>
    <att type="integer" name="#COUNT_001" value="11"/>
    <att type="integer" name="#COUNT_002" value="0"/>
    <att type="integer" name="#COUNT_003" value="0"/>
    <att type="integer" name="#COUNT_004" value="0"/>
    <att type="integer" name="#COUNT_005" value="0"/>
    <att type="integer" name="#COUNT_006" value="0"/>
    <att type="integer" name="#COUNT_007" value="0"/>
    <att type="integer" name="#COUNT_008" value="0"/>
    <att type="integer" name="#COUNT_009" value="0"/>
    <att type="integer" name="#COUNT_010" value="0"/>
    <att type="integer" name="#COUNT_011" value="0"/>
    <att type="integer" name="#COUNT_012" value="7"/>
    <att type="integer" name="_MEMBER_Black" value="1"/>
    <att type="integer" name="_MEMBER_Blue" value="0"/>
    <att type="integer" name="_MEMBER_Brown" value="0"/>
    <att type="integer" name="_MEMBER_Green" value="0"/>
    <att type="integer" name="_MEMBER_Greenyellow" value="0"/>
    <att type="integer" name="_MEMBER_Magenta" value="0"/>
    <att type="integer" name="_MEMBER_Pink" value="0"/>
    <att type="integer" name="_MEMBER_Purple" value="0"/>
    <att type="integer" name="_MEMBER_Red" value="0"/>
    <att type="integer" name="_MEMBER_Tan" value="0"/>
    <att type="integer" name="_MEMBER_Turquoise" value="0"/>
    <att type="integer" name="_MEMBER_Yellow" value="1"/>
    <att type="real" name="_LogP_Black" value="-6.732281446558046"/>
    <att type="real" name="_LogP_Blue" value="0.0"/>
    <att type="real" name="_LogP_Brown" value="0.0"/>
    <att type="real" name="_LogP_Green" value="0.0"/>
    <att type="real" name="_LogP_Greenyellow" value="0.0"/>
    <att type="real" name="_LogP_Magenta" value="0.0"/>
    <att type="real" name="_LogP_Pink" value="0.0"/>
    <att type="real" name="_LogP_Purple" value="0.0"/>
    <att type="real" name="_LogP_Red" value="0.0"/>
    <att type="real" name="_LogP_Tan" value="0.0"/>
    <att type="real" name="_LogP_Turquoise" value="0.0"/>
    <att type="real" name="_LogP_Yellow" value="-2.378081128032852"/>
    <att type="string" name="Gene" value="GO:0030705"/>
    <att type="integer" name="GiniIndex" value="0"/>
    <att type="integer" name="CategoryID" value="19"/>
    <att type="string" name="PARENT_GO" value="19_GO:0051179 localization"/>
    <att type="integer" name="EvidenceCutoff" value="0"/>
    <graphics type="CIRCLE" x="388.42520768420053" y="436.749132492786"/>
  </node>
  <node label="GO:0010970" id="65">
    <att type="string" name="canonicalName" value="GO:0010970"/>
    <att type="string" name="Description" value="transport along microtubule"/>
    <att type="string" name="Category" value="GO Biological Processes"/>
    <att type="real" name="LogP" value="-8.649865560642494"/>
    <att type="real" name="Log(q-value)" value="-7.017231484727633"/>
    <att type="integer" name="GROUP_ID" value="12"/>
    <att type="string" name="Hits" value="BICD1|CDC42|CLN3|DYNC1H1|BLOC1S1|HIF1A|HSBP1|HSPA8|HSPB1|MAP1A|MAP1B|PAFAH1B1|PCM1|RAB1A|RAB6A|TUBA1A|AP3B1|DYNLL1|IFT140|KIF1C|AP3M2|KIF3A|COPG1|CLUAP1|AGTPBP1|SNAPIN|KIF4A|CLIP3|COPG2|STAU2|CDR2L|BORCS6|IFT57|DYNC2I1|ARHGAP21|FYCO1|DYNC2H1|IFT74|DTNBP1|RHOT2|BORCS7"/>
    <att type="real" name="Enrichment" value="2.721251704270572"/>
    <att type="real" name="Z-score" value="7.027937590579279"/>
    <att type="integer" name="#GeneInGOAndHitList" value="41"/>
    <att type="integer" name="#GeneInGO" value="165"/>
    <att type="integer" name="#GeneInHitList" value="2756"/>
    <att type="integer" name="#TotalGeneInLibrary" value="30182"/>
    <att type="real" name="%InGO" value="1.4876632801161103"/>
    <att type="real" name="STDV %InGO" value="0.23059932168443742"/>
    <att type="real" name="BestLogPInGroup" value="-24.685585937634"/>
    <att type="real" name="BestEnrichmentInGroup" value="3.5200860460294425"/>
    <att type="integer" name="FirstInGroupByEnrichment" value="0"/>
    <att type="integer" name="FirstInGroupByLogP" value="0"/>
    <att type="string" name="GeneID" value="636|998|1201|1778|2647|3091|3281|3312|3315|4130|4131|5048|5108|5861|5870|7846|8546|8655|9742|10749|10947|11127|22820|23059|23287|23557|24137|25999|26958|27067|30850|54785|55081|55112|57584|79443|79659|80173|84062|89941|119032"/>
    <att type="integer" name="_RANK_" value="2"/>
    <att type="string" name="_PATTERN_" value="M100000000001"/>
    <att type="string" name="CLUSTER_LABEL" value=" "/>
    <att type="integer" name="#COUNT_001" value="11"/>
    <att type="integer" name="#COUNT_002" value="0"/>
    <att type="integer" name="#COUNT_003" value="0"/>
    <att type="integer" name="#COUNT_004" value="0"/>
    <att type="integer" name="#COUNT_005" value="0"/>
    <att type="integer" name="#COUNT_006" value="0"/>
    <att type="integer" name="#COUNT_007" value="0"/>
    <att type="integer" name="#COUNT_008" value="0"/>
    <att type="integer" name="#COUNT_009" value="0"/>
    <att type="integer" name="#COUNT_010" value="0"/>
    <att type="integer" name="#COUNT_011" value="0"/>
    <att type="integer" name="#COUNT_012" value="7"/>
    <att type="integer" name="_MEMBER_Black" value="1"/>
    <att type="integer" name="_MEMBER_Blue" value="0"/>
    <att type="integer" name="_MEMBER_Brown" value="0"/>
    <att type="integer" name="_MEMBER_Green" value="0"/>
    <att type="integer" name="_MEMBER_Greenyellow" value="0"/>
    <att type="integer" name="_MEMBER_Magenta" value="0"/>
    <att type="integer" name="_MEMBER_Pink" value="0"/>
    <att type="integer" name="_MEMBER_Purple" value="0"/>
    <att type="integer" name="_MEMBER_Red" value="0"/>
    <att type="integer" name="_MEMBER_Tan" value="0"/>
    <att type="integer" name="_MEMBER_Turquoise" value="0"/>
    <att type="integer" name="_MEMBER_Yellow" value="1"/>
    <att type="real" name="_LogP_Black" value="-7.695663042018449"/>
    <att type="real" name="_LogP_Blue" value="0.0"/>
    <att type="real" name="_LogP_Brown" value="0.0"/>
    <att type="real" name="_LogP_Green" value="0.0"/>
    <att type="real" name="_LogP_Greenyellow" value="0.0"/>
    <att type="real" name="_LogP_Magenta" value="0.0"/>
    <att type="real" name="_LogP_Pink" value="0.0"/>
    <att type="real" name="_LogP_Purple" value="0.0"/>
    <att type="real" name="_LogP_Red" value="0.0"/>
    <att type="real" name="_LogP_Tan" value="0.0"/>
    <att type="real" name="_LogP_Turquoise" value="0.0"/>
    <att type="real" name="_LogP_Yellow" value="-2.9065782500123265"/>
    <att type="string" name="Gene" value="GO:0010970"/>
    <att type="integer" name="GiniIndex" value="0"/>
    <att type="integer" name="CategoryID" value="19"/>
    <att type="string" name="PARENT_GO" value="19_GO:0051179 localization"/>
    <att type="integer" name="EvidenceCutoff" value="0"/>
    <graphics type="CIRCLE" x="424.27018254780427" y="353.7815329716176"/>
  </node>
  <node label="GO:0072384" id="66">
    <att type="string" name="canonicalName" value="GO:0072384"/>
    <att type="string" name="Description" value="organelle transport along microtubule"/>
    <att type="string" name="Category" value="GO Biological Processes"/>
    <att type="real" name="LogP" value="-8.49381051185545"/>
    <att type="real" name="Log(q-value)" value="-6.8751209883074536"/>
    <att type="integer" name="GROUP_ID" value="12"/>
    <att type="string" name="Hits" value="BICD1|CDC42|CLN3|DYNC1H1|BLOC1S1|HIF1A|HSBP1|MAP1B|PAFAH1B1|RAB1A|RAB6A|TUBA1A|AP3B1|KIF1C|AP3M2|KIF3A|COPG1|AGTPBP1|SNAPIN|COPG2|CDR2L|BORCS6|ARHGAP21|FYCO1|DTNBP1|RHOT2|BORCS7"/>
    <att type="real" name="Enrichment" value="3.5200860460294425"/>
    <att type="real" name="Z-score" value="7.331812958647927"/>
    <att type="integer" name="#GeneInGOAndHitList" value="27"/>
    <att type="integer" name="#GeneInGO" value="84"/>
    <att type="integer" name="#GeneInHitList" value="2756"/>
    <att type="integer" name="#TotalGeneInLibrary" value="30182"/>
    <att type="real" name="%InGO" value="0.9796806966618288"/>
    <att type="real" name="STDV %InGO" value="0.18761382166789126"/>
    <att type="real" name="BestLogPInGroup" value="-24.685585937634"/>
    <att type="real" name="BestEnrichmentInGroup" value="3.5200860460294425"/>
    <att type="integer" name="FirstInGroupByEnrichment" value="0"/>
    <att type="integer" name="FirstInGroupByLogP" value="0"/>
    <att type="string" name="GeneID" value="636|998|1201|1778|2647|3091|3281|4131|5048|5861|5870|7846|8546|10749|10947|11127|22820|23287|23557|26958|30850|54785|57584|79443|84062|89941|119032"/>
    <att type="integer" name="_RANK_" value="2"/>
    <att type="string" name="_PATTERN_" value="M100000000001"/>
    <att type="string" name="CLUSTER_LABEL" value=" "/>
    <att type="integer" name="#COUNT_001" value="6"/>
    <att type="integer" name="#COUNT_002" value="0"/>
    <att type="integer" name="#COUNT_003" value="0"/>
    <att type="integer" name="#COUNT_004" value="0"/>
    <att type="integer" name="#COUNT_005" value="0"/>
    <att type="integer" name="#COUNT_006" value="0"/>
    <att type="integer" name="#COUNT_007" value="0"/>
    <att type="integer" name="#COUNT_008" value="0"/>
    <att type="integer" name="#COUNT_009" value="0"/>
    <att type="integer" name="#COUNT_010" value="0"/>
    <att type="integer" name="#COUNT_011" value="0"/>
    <att type="integer" name="#COUNT_012" value="4"/>
    <att type="integer" name="_MEMBER_Black" value="1"/>
    <att type="integer" name="_MEMBER_Blue" value="0"/>
    <att type="integer" name="_MEMBER_Brown" value="0"/>
    <att type="integer" name="_MEMBER_Green" value="0"/>
    <att type="integer" name="_MEMBER_Greenyellow" value="0"/>
    <att type="integer" name="_MEMBER_Magenta" value="0"/>
    <att type="integer" name="_MEMBER_Pink" value="0"/>
    <att type="integer" name="_MEMBER_Purple" value="0"/>
    <att type="integer" name="_MEMBER_Red" value="0"/>
    <att type="integer" name="_MEMBER_Tan" value="0"/>
    <att type="integer" name="_MEMBER_Turquoise" value="0"/>
    <att type="integer" name="_MEMBER_Yellow" value="1"/>
    <att type="real" name="_LogP_Black" value="-4.610229098634555"/>
    <att type="real" name="_LogP_Blue" value="0.0"/>
    <att type="real" name="_LogP_Brown" value="0.0"/>
    <att type="real" name="_LogP_Green" value="0.0"/>
    <att type="real" name="_LogP_Greenyellow" value="0.0"/>
    <att type="real" name="_LogP_Magenta" value="0.0"/>
    <att type="real" name="_LogP_Pink" value="0.0"/>
    <att type="real" name="_LogP_Purple" value="0.0"/>
    <att type="real" name="_LogP_Red" value="0.0"/>
    <att type="real" name="_LogP_Tan" value="0.0"/>
    <att type="real" name="_LogP_Turquoise" value="0.0"/>
    <att type="real" name="_LogP_Yellow" value="-2.028772967793183"/>
    <att type="string" name="Gene" value="GO:0072384"/>
    <att type="integer" name="GiniIndex" value="0"/>
    <att type="integer" name="CategoryID" value="19"/>
    <att type="string" name="PARENT_GO" value="19_GO:0051179 localization"/>
    <att type="integer" name="EvidenceCutoff" value="0"/>
    <graphics type="CIRCLE" x="230.386915263353" y="209.82229444158173"/>
  </node>
  <node label="GO:0007018" id="67">
    <att type="string" name="canonicalName" value="GO:0007018"/>
    <att type="string" name="Description" value="microtubule-based movement"/>
    <att type="string" name="Category" value="GO Biological Processes"/>
    <att type="real" name="LogP" value="-7.0595748378616"/>
    <att type="real" name="Log(q-value)" value="-5.589772244279268"/>
    <att type="integer" name="GROUP_ID" value="12"/>
    <att type="string" name="Hits" value="BICD1|CDC42|CENPE|CLN3|DYNC1H1|BLOC1S1|HIF1A|HSBP1|HSPA8|HSPB1|KIF11|KIFC1|KIF22|KPNB1|MAP1A|MAP1B|MAP4|PAFAH1B1|PCM1|RAB1A|RAB6A|RFX3|DYNLT1|TUBA1A|OFD1|AP3B1|DYNLL1|KIF23|KIF20B|IFT140|DLGAP5|KIF14|ACTR3|ACTR2|KIF20A|DNAL4|KIF1C|AP3M2|KIF2C|KIF3A|COPG1|CLUAP1|AGTPBP1|KIF13B|SNAPIN|KIF4A|CLIP3|COPG2|STAU2|CDR2L|DYNC1LI1|BORCS6|IFT57|DYNC2I1|FMN2|KIF15|ARHGAP21|FYCO1|SPAG16|DYNC2H1|CFAP69|IFT74|SLIRP|DTNBP1|RHOT2|TPGS1|BORCS7|KIF6"/>
    <att type="real" name="Enrichment" value="1.9393066642477021"/>
    <att type="real" name="Z-score" value="5.87225141650813"/>
    <att type="integer" name="#GeneInGOAndHitList" value="68"/>
    <att type="integer" name="#GeneInGO" value="384"/>
    <att type="integer" name="#GeneInHitList" value="2756"/>
    <att type="integer" name="#TotalGeneInLibrary" value="30182"/>
    <att type="real" name="%InGO" value="2.467343976777939"/>
    <att type="real" name="STDV %InGO" value="0.2954950898157932"/>
    <att type="real" name="BestLogPInGroup" value="-24.685585937634"/>
    <att type="real" name="BestEnrichmentInGroup" value="3.5200860460294425"/>
    <att type="integer" name="FirstInGroupByEnrichment" value="0"/>
    <att type="integer" name="FirstInGroupByLogP" value="0"/>
    <att type="string" name="GeneID" value="636|998|1062|1201|1778|2647|3091|3281|3312|3315|3832|3833|3835|3837|4130|4131|4134|5048|5108|5861|5870|5991|6993|7846|8481|8546|8655|9493|9585|9742|9787|9928|10096|10097|10112|10126|10749|10947|11004|11127|22820|23059|23287|23303|23557|24137|25999|26958|27067|30850|51143|54785|55081|55112|56776|56992|57584|79443|79582|79659|79846|80173|81892|84062|89941|91978|119032|221458"/>
    <att type="integer" name="_RANK_" value="2"/>
    <att type="string" name="_PATTERN_" value="M100000010000"/>
    <att type="string" name="CLUSTER_LABEL" value=" "/>
    <att type="integer" name="#COUNT_001" value="12"/>
    <att type="integer" name="#COUNT_002" value="0"/>
    <att type="integer" name="#COUNT_003" value="0"/>
    <att type="integer" name="#COUNT_004" value="0"/>
    <att type="integer" name="#COUNT_005" value="0"/>
    <att type="integer" name="#COUNT_006" value="0"/>
    <att type="integer" name="#COUNT_007" value="0"/>
    <att type="integer" name="#COUNT_008" value="9"/>
    <att type="integer" name="#COUNT_009" value="0"/>
    <att type="integer" name="#COUNT_010" value="0"/>
    <att type="integer" name="#COUNT_011" value="0"/>
    <att type="integer" name="#COUNT_012" value="0"/>
    <att type="integer" name="_MEMBER_Black" value="1"/>
    <att type="integer" name="_MEMBER_Blue" value="0"/>
    <att type="integer" name="_MEMBER_Brown" value="0"/>
    <att type="integer" name="_MEMBER_Green" value="0"/>
    <att type="integer" name="_MEMBER_Greenyellow" value="0"/>
    <att type="integer" name="_MEMBER_Magenta" value="0"/>
    <att type="integer" name="_MEMBER_Pink" value="0"/>
    <att type="integer" name="_MEMBER_Purple" value="1"/>
    <att type="integer" name="_MEMBER_Red" value="0"/>
    <att type="integer" name="_MEMBER_Tan" value="0"/>
    <att type="integer" name="_MEMBER_Turquoise" value="0"/>
    <att type="integer" name="_MEMBER_Yellow" value="0"/>
    <att type="real" name="_LogP_Black" value="-4.8353932231011"/>
    <att type="real" name="_LogP_Blue" value="0.0"/>
    <att type="real" name="_LogP_Brown" value="0.0"/>
    <att type="real" name="_LogP_Green" value="0.0"/>
    <att type="real" name="_LogP_Greenyellow" value="0.0"/>
    <att type="real" name="_LogP_Magenta" value="0.0"/>
    <att type="real" name="_LogP_Pink" value="0.0"/>
    <att type="real" name="_LogP_Purple" value="-6.033410289643252"/>
    <att type="real" name="_LogP_Red" value="0.0"/>
    <att type="real" name="_LogP_Tan" value="0.0"/>
    <att type="real" name="_LogP_Turquoise" value="0.0"/>
    <att type="real" name="_LogP_Yellow" value="0.0"/>
    <att type="string" name="Gene" value="GO:0007018"/>
    <att type="integer" name="GiniIndex" value="0"/>
    <att type="integer" name="CategoryID" value="19"/>
    <att type="string" name="PARENT_GO" value="19_GO:0009987 cellular process"/>
    <att type="integer" name="EvidenceCutoff" value="0"/>
    <graphics type="CIRCLE" x="253.48886613808588" y="332.2429769851393"/>
  </node>
  <node label="GO:0051648" id="68">
    <att type="string" name="canonicalName" value="GO:0051648"/>
    <att type="string" name="Description" value="vesicle localization"/>
    <att type="string" name="Category" value="GO Biological Processes"/>
    <att type="real" name="LogP" value="-5.0199644302877"/>
    <att type="real" name="Log(q-value)" value="-3.7635639374493772"/>
    <att type="integer" name="GROUP_ID" value="12"/>
    <att type="string" name="Hits" value="ACTN4|BBS4|CDH2|CLN3|DYNC1H1|BLOC1S1|ITGA4|LIMK2|PAFAH1B1|RAB1A|AP3B1|USO1|TCIRG1|DCTN2|YKT6|KIF1C|AP3M2|TMED2|KIF3A|NLGN1|SYT11|SNAPIN|ARFGAP3|CDR2L|TMED9|WIPI1|BBS7|EXOC4|TRAPPC6A|FYCO1|SYNDIG1|MYO19|TRAPPC9|DTNBP1|CEP19|TPGS1"/>
    <att type="real" name="Enrichment" value="2.1426610714961822"/>
    <att type="real" name="Z-score" value="4.928393504668992"/>
    <att type="integer" name="#GeneInGOAndHitList" value="36"/>
    <att type="integer" name="#GeneInGO" value="184"/>
    <att type="integer" name="#GeneInHitList" value="2756"/>
    <att type="integer" name="#TotalGeneInLibrary" value="30182"/>
    <att type="real" name="%InGO" value="1.3062409288824384"/>
    <att type="real" name="STDV %InGO" value="0.2162802597803744"/>
    <att type="real" name="BestLogPInGroup" value="-24.685585937634"/>
    <att type="real" name="BestEnrichmentInGroup" value="3.5200860460294425"/>
    <att type="integer" name="FirstInGroupByEnrichment" value="0"/>
    <att type="integer" name="FirstInGroupByLogP" value="0"/>
    <att type="string" name="GeneID" value="81|585|1000|1201|1778|2647|3676|3985|5048|5861|8546|8615|10312|10540|10652|10749|10947|10959|11127|22871|23208|23557|26286|30850|54732|55062|55212|60412|79090|79443|79953|80179|83696|84062|84984|91978"/>
    <att type="integer" name="_RANK_" value="2"/>
    <att type="string" name="_PATTERN_" value="M100000000010"/>
    <att type="string" name="CLUSTER_LABEL" value=" "/>
    <att type="integer" name="#COUNT_001" value="6"/>
    <att type="integer" name="#COUNT_002" value="0"/>
    <att type="integer" name="#COUNT_003" value="0"/>
    <att type="integer" name="#COUNT_004" value="0"/>
    <att type="integer" name="#COUNT_005" value="0"/>
    <att type="integer" name="#COUNT_006" value="0"/>
    <att type="integer" name="#COUNT_007" value="0"/>
    <att type="integer" name="#COUNT_008" value="0"/>
    <att type="integer" name="#COUNT_009" value="0"/>
    <att type="integer" name="#COUNT_010" value="0"/>
    <att type="integer" name="#COUNT_011" value="10"/>
    <att type="integer" name="#COUNT_012" value="0"/>
    <att type="integer" name="_MEMBER_Black" value="1"/>
    <att type="integer" name="_MEMBER_Blue" value="0"/>
    <att type="integer" name="_MEMBER_Brown" value="0"/>
    <att type="integer" name="_MEMBER_Green" value="0"/>
    <att type="integer" name="_MEMBER_Greenyellow" value="0"/>
    <att type="integer" name="_MEMBER_Magenta" value="0"/>
    <att type="integer" name="_MEMBER_Pink" value="0"/>
    <att type="integer" name="_MEMBER_Purple" value="0"/>
    <att type="integer" name="_MEMBER_Red" value="0"/>
    <att type="integer" name="_MEMBER_Tan" value="0"/>
    <att type="integer" name="_MEMBER_Turquoise" value="1"/>
    <att type="integer" name="_MEMBER_Yellow" value="0"/>
    <att type="real" name="_LogP_Black" value="-2.7677168244728665"/>
    <att type="real" name="_LogP_Blue" value="0.0"/>
    <att type="real" name="_LogP_Brown" value="0.0"/>
    <att type="real" name="_LogP_Green" value="0.0"/>
    <att type="real" name="_LogP_Greenyellow" value="0.0"/>
    <att type="real" name="_LogP_Magenta" value="0.0"/>
    <att type="real" name="_LogP_Pink" value="0.0"/>
    <att type="real" name="_LogP_Purple" value="0.0"/>
    <att type="real" name="_LogP_Red" value="0.0"/>
    <att type="real" name="_LogP_Tan" value="0.0"/>
    <att type="real" name="_LogP_Turquoise" value="-2.959663187999537"/>
    <att type="real" name="_LogP_Yellow" value="0.0"/>
    <att type="string" name="Gene" value="GO:0051648"/>
    <att type="integer" name="GiniIndex" value="0"/>
    <att type="integer" name="CategoryID" value="19"/>
    <att type="string" name="PARENT_GO" value="19_GO:0051179 localization"/>
    <att type="integer" name="EvidenceCutoff" value="0"/>
    <graphics type="CIRCLE" x="175.58571744709755" y="383.7712307771774"/>
  </node>
  <node label="GO:0047496" id="69">
    <att type="string" name="canonicalName" value="GO:0047496"/>
    <att type="string" name="Description" value="vesicle transport along microtubule"/>
    <att type="string" name="Category" value="GO Biological Processes"/>
    <att type="real" name="LogP" value="-4.2203256186490865"/>
    <att type="real" name="Log(q-value)" value="-3.062584212797557"/>
    <att type="integer" name="GROUP_ID" value="12"/>
    <att type="string" name="Hits" value="CLN3|DYNC1H1|BLOC1S1|PAFAH1B1|RAB1A|AP3B1|KIF1C|AP3M2|KIF3A|SNAPIN|CDR2L|FYCO1|DTNBP1"/>
    <att type="real" name="Enrichment" value="3.389712488769092"/>
    <att type="real" name="Z-score" value="4.912740877636218"/>
    <att type="integer" name="#GeneInGOAndHitList" value="13"/>
    <att type="integer" name="#GeneInGO" value="42"/>
    <att type="integer" name="#GeneInHitList" value="2756"/>
    <att type="integer" name="#TotalGeneInLibrary" value="30182"/>
    <att type="real" name="%InGO" value="0.4716981132075472"/>
    <att type="real" name="STDV %InGO" value="0.130516602509993"/>
    <att type="real" name="BestLogPInGroup" value="-24.685585937634"/>
    <att type="real" name="BestEnrichmentInGroup" value="3.5200860460294425"/>
    <att type="integer" name="FirstInGroupByEnrichment" value="0"/>
    <att type="integer" name="FirstInGroupByLogP" value="0"/>
    <att type="string" name="GeneID" value="1201|1778|2647|5048|5861|8546|10749|10947|11127|23557|30850|79443|84062"/>
    <att type="integer" name="_RANK_" value="1"/>
    <att type="string" name="_PATTERN_" value="M100000000000"/>
    <att type="string" name="CLUSTER_LABEL" value=" "/>
    <att type="integer" name="#COUNT_001" value="3"/>
    <att type="integer" name="#COUNT_002" value="0"/>
    <att type="integer" name="#COUNT_003" value="0"/>
    <att type="integer" name="#COUNT_004" value="0"/>
    <att type="integer" name="#COUNT_005" value="0"/>
    <att type="integer" name="#COUNT_006" value="0"/>
    <att type="integer" name="#COUNT_007" value="0"/>
    <att type="integer" name="#COUNT_008" value="0"/>
    <att type="integer" name="#COUNT_009" value="0"/>
    <att type="integer" name="#COUNT_010" value="0"/>
    <att type="integer" name="#COUNT_011" value="0"/>
    <att type="integer" name="#COUNT_012" value="0"/>
    <att type="integer" name="_MEMBER_Black" value="1"/>
    <att type="integer" name="_MEMBER_Blue" value="0"/>
    <att type="integer" name="_MEMBER_Brown" value="0"/>
    <att type="integer" name="_MEMBER_Green" value="0"/>
    <att type="integer" name="_MEMBER_Greenyellow" value="0"/>
    <att type="integer" name="_MEMBER_Magenta" value="0"/>
    <att type="integer" name="_MEMBER_Pink" value="0"/>
    <att type="integer" name="_MEMBER_Purple" value="0"/>
    <att type="integer" name="_MEMBER_Red" value="0"/>
    <att type="integer" name="_MEMBER_Tan" value="0"/>
    <att type="integer" name="_MEMBER_Turquoise" value="0"/>
    <att type="integer" name="_MEMBER_Yellow" value="0"/>
    <att type="real" name="_LogP_Black" value="-2.5291549756859064"/>
    <att type="real" name="_LogP_Blue" value="0.0"/>
    <att type="real" name="_LogP_Brown" value="0.0"/>
    <att type="real" name="_LogP_Green" value="0.0"/>
    <att type="real" name="_LogP_Greenyellow" value="0.0"/>
    <att type="real" name="_LogP_Magenta" value="0.0"/>
    <att type="real" name="_LogP_Pink" value="0.0"/>
    <att type="real" name="_LogP_Purple" value="0.0"/>
    <att type="real" name="_LogP_Red" value="0.0"/>
    <att type="real" name="_LogP_Tan" value="0.0"/>
    <att type="real" name="_LogP_Turquoise" value="0.0"/>
    <att type="real" name="_LogP_Yellow" value="0.0"/>
    <att type="string" name="Gene" value="GO:0047496"/>
    <att type="integer" name="GiniIndex" value="0"/>
    <att type="integer" name="CategoryID" value="19"/>
    <att type="string" name="PARENT_GO" value="19_GO:0051179 localization"/>
    <att type="integer" name="EvidenceCutoff" value="0"/>
    <graphics type="CIRCLE" x="231.33026415089017" y="242.8358514456109"/>
  </node>
  <node label="GO:0051650" id="70">
    <att type="string" name="canonicalName" value="GO:0051650"/>
    <att type="string" name="Description" value="establishment of vesicle localization"/>
    <att type="string" name="Category" value="GO Biological Processes"/>
    <att type="real" name="LogP" value="-4.144338640327924"/>
    <att type="real" name="Log(q-value)" value="-2.998443616091511"/>
    <att type="integer" name="GROUP_ID" value="12"/>
    <att type="string" name="Hits" value="ACTN4|BBS4|CLN3|DYNC1H1|BLOC1S1|ITGA4|LIMK2|PAFAH1B1|RAB1A|AP3B1|TCIRG1|DCTN2|YKT6|KIF1C|AP3M2|TMED2|KIF3A|NLGN1|SYT11|SNAPIN|ARFGAP3|CDR2L|TMED9|WIPI1|BBS7|EXOC4|TRAPPC6A|FYCO1|MYO19|TRAPPC9|DTNBP1|CEP19"/>
    <att type="real" name="Enrichment" value="2.049380829917076"/>
    <att type="real" name="Z-score" value="4.36230604995973"/>
    <att type="integer" name="#GeneInGOAndHitList" value="32"/>
    <att type="integer" name="#GeneInGO" value="171"/>
    <att type="integer" name="#GeneInHitList" value="2756"/>
    <att type="integer" name="#TotalGeneInLibrary" value="30182"/>
    <att type="real" name="%InGO" value="1.1611030478955007"/>
    <att type="real" name="STDV %InGO" value="0.20406086390153344"/>
    <att type="real" name="BestLogPInGroup" value="-24.685585937634"/>
    <att type="real" name="BestEnrichmentInGroup" value="3.5200860460294425"/>
    <att type="integer" name="FirstInGroupByEnrichment" value="0"/>
    <att type="integer" name="FirstInGroupByLogP" value="0"/>
    <att type="string" name="GeneID" value="81|585|1201|1778|2647|3676|3985|5048|5861|8546|10312|10540|10652|10749|10947|10959|11127|22871|23208|23557|26286|30850|54732|55062|55212|60412|79090|79443|80179|83696|84062|84984"/>
    <att type="integer" name="_RANK_" value="3"/>
    <att type="string" name="_PATTERN_" value="M100000001010"/>
    <att type="string" name="CLUSTER_LABEL" value=" "/>
    <att type="integer" name="#COUNT_001" value="6"/>
    <att type="integer" name="#COUNT_002" value="0"/>
    <att type="integer" name="#COUNT_003" value="0"/>
    <att type="integer" name="#COUNT_004" value="0"/>
    <att type="integer" name="#COUNT_005" value="0"/>
    <att type="integer" name="#COUNT_006" value="0"/>
    <att type="integer" name="#COUNT_007" value="0"/>
    <att type="integer" name="#COUNT_008" value="0"/>
    <att type="integer" name="#COUNT_009" value="5"/>
    <att type="integer" name="#COUNT_010" value="0"/>
    <att type="integer" name="#COUNT_011" value="8"/>
    <att type="integer" name="#COUNT_012" value="0"/>
    <att type="integer" name="_MEMBER_Black" value="1"/>
    <att type="integer" name="_MEMBER_Blue" value="0"/>
    <att type="integer" name="_MEMBER_Brown" value="0"/>
    <att type="integer" name="_MEMBER_Green" value="0"/>
    <att type="integer" name="_MEMBER_Greenyellow" value="0"/>
    <att type="integer" name="_MEMBER_Magenta" value="0"/>
    <att type="integer" name="_MEMBER_Pink" value="0"/>
    <att type="integer" name="_MEMBER_Purple" value="0"/>
    <att type="integer" name="_MEMBER_Red" value="1"/>
    <att type="integer" name="_MEMBER_Tan" value="0"/>
    <att type="integer" name="_MEMBER_Turquoise" value="1"/>
    <att type="integer" name="_MEMBER_Yellow" value="0"/>
    <att type="real" name="_LogP_Black" value="-2.9297986111903795"/>
    <att type="real" name="_LogP_Blue" value="0.0"/>
    <att type="real" name="_LogP_Brown" value="0.0"/>
    <att type="real" name="_LogP_Green" value="0.0"/>
    <att type="real" name="_LogP_Greenyellow" value="0.0"/>
    <att type="real" name="_LogP_Magenta" value="0.0"/>
    <att type="real" name="_LogP_Pink" value="0.0"/>
    <att type="real" name="_LogP_Purple" value="0.0"/>
    <att type="real" name="_LogP_Red" value="-2.1189069682534716"/>
    <att type="real" name="_LogP_Tan" value="0.0"/>
    <att type="real" name="_LogP_Turquoise" value="-2.0874039037644443"/>
    <att type="real" name="_LogP_Yellow" value="0.0"/>
    <att type="string" name="Gene" value="GO:0051650"/>
    <att type="integer" name="GiniIndex" value="0"/>
    <att type="integer" name="CategoryID" value="19"/>
    <att type="string" name="PARENT_GO" value="19_GO:0051179 localization"/>
    <att type="integer" name="EvidenceCutoff" value="0"/>
    <graphics type="CIRCLE" x="389.4698232629409" y="443.2016225991157"/>
  </node>
  <node label="GO:0030029" id="71">
    <att type="string" name="canonicalName" value="GO:0030029"/>
    <att type="string" name="Description" value="actin filament-based process"/>
    <att type="string" name="Category" value="GO Biological Processes"/>
    <att type="real" name="LogP" value="-22.839062031004296"/>
    <att type="real" name="Log(q-value)" value="-20.06937382840672"/>
    <att type="integer" name="GROUP_ID" value="13"/>
    <att type="string" name="Hits" value="ACTB|ACTC1|ACTG1|ACTN4|ACTN1|ADRA2A|ALDOA|ANG|ANXA1|AQP1|ARF6|RHOA|ARRB1|ATP1A1|CACNA1C|CACNA2D1|CALR|CAPG|CAPZB|CDC42|CFL1|CLN3|CNN2|CSRP1|DIAPH1|EMP2|CTTN|EPB41L1|EPS8|FLII|FLNA|FLNB|FLNC|GJA1|GMFB|ITGB1|ITGB5|JAK2|KCNJ8|KIT|KRAS|LIMK1|LIMK2|MYH2|MYH9|NEDD9|NF1|NF2|PAFAH1B1|PDGFRB|PFN1|PFN2|PTPN1|RAC1|RAN|ROCK1|SHC1|SLC9A1|FSCN1|SPTBN1|TLN1|TPM1|TPM2|TPM3|TPM4|HSP90B1|VASP|EZR|ZYX|CFLAR|TMSB10|PDLIM7|MICAL2|IQSEC1|WDR1|DNAJB6|ARPC5|ARPC4|ARPC3|ARPC1B|ACTR3|ACTR2|ARPC2|ABI2|WASF2|CORO2B|DLC1|CAP1|PDLIM5|GAS2L1|NCKAP1|DSTN|FAM107A|NISCH|MRAS|MSRB2|SWAP70|ARHGAP26|IQSEC2|GPD1L|KANK1|RHOQ|DAAM2|CORO1C|AUTS2|ATP2C1|ANKRD1|PARVB|SH3KBP1|EHD2|SIX4|SSH1|ANLN|ENAH|FMN2|PREX1|SHROOM3|ELMO2|PDLIM2|BAIAP2L2|MYO19|FHOD3|DIAPH3|ARPC5L|DTNBP1|ZBED3|CGNL1|STRIP1|SSH2|ARHGAP12|FRMD6|JMY|AMOT|RFLNB"/>
    <att type="real" name="Enrichment" value="2.4914851621774137"/>
    <att type="real" name="Z-score" value="11.58796756632211"/>
    <att type="integer" name="#GeneInGOAndHitList" value="134"/>
    <att type="integer" name="#GeneInGO" value="589"/>
    <att type="integer" name="#GeneInHitList" value="2756"/>
    <att type="integer" name="#TotalGeneInLibrary" value="30182"/>
    <att type="real" name="%InGO" value="4.86211901306241"/>
    <att type="real" name="STDV %InGO" value="0.4096848677454418"/>
    <att type="real" name="BestLogPInGroup" value="-23.65887097534065"/>
    <att type="real" name="BestEnrichmentInGroup" value="3.4766281936093253"/>
    <att type="integer" name="FirstInGroupByEnrichment" value="0"/>
    <att type="integer" name="FirstInGroupByLogP" value="0"/>
    <att type="string" name="GeneID" value="60|70|71|81|87|150|226|283|301|358|382|387|408|476|775|781|811|822|832|998|1072|1201|1265|1465|1729|2013|2017|2036|2059|2314|2316|2317|2318|2697|2764|3688|3693|3717|3764|3815|3845|3984|3985|4620|4627|4739|4763|4771|5048|5159|5216|5217|5770|5879|5901|6093|6464|6548|6624|6711|7094|7168|7169|7170|7171|7184|7408|7430|7791|8837|9168|9260|9645|9922|9948|10049|10092|10093|10094|10095|10096|10097|10109|10152|10163|10391|10395|10487|10611|10634|10787|11034|11170|11188|22808|22921|23075|23092|23096|23171|23189|23433|23500|23603|26053|27032|27063|29780|30011|30846|51804|54434|54443|55740|56776|57580|57619|63916|64236|80115|80179|80206|81624|81873|84062|84327|84952|85369|85464|94134|122786|133746|154796|359845"/>
    <att type="integer" name="_RANK_" value="5"/>
    <att type="string" name="_PATTERN_" value="M001101100010"/>
    <att type="string" name="CLUSTER_LABEL" value=" "/>
    <att type="integer" name="#COUNT_001" value="0"/>
    <att type="integer" name="#COUNT_002" value="0"/>
    <att type="integer" name="#COUNT_003" value="23"/>
    <att type="integer" name="#COUNT_004" value="23"/>
    <att type="integer" name="#COUNT_005" value="0"/>
    <att type="integer" name="#COUNT_006" value="9"/>
    <att type="integer" name="#COUNT_007" value="9"/>
    <att type="integer" name="#COUNT_008" value="0"/>
    <att type="integer" name="#COUNT_009" value="0"/>
    <att type="integer" name="#COUNT_010" value="0"/>
    <att type="integer" name="#COUNT_011" value="32"/>
    <att type="integer" name="#COUNT_012" value="0"/>
    <att type="integer" name="_MEMBER_Black" value="0"/>
    <att type="integer" name="_MEMBER_Blue" value="0"/>
    <att type="integer" name="_MEMBER_Brown" value="1"/>
    <att type="integer" name="_MEMBER_Green" value="1"/>
    <att type="integer" name="_MEMBER_Greenyellow" value="0"/>
    <att type="integer" name="_MEMBER_Magenta" value="1"/>
    <att type="integer" name="_MEMBER_Pink" value="1"/>
    <att type="integer" name="_MEMBER_Purple" value="0"/>
    <att type="integer" name="_MEMBER_Red" value="0"/>
    <att type="integer" name="_MEMBER_Tan" value="0"/>
    <att type="integer" name="_MEMBER_Turquoise" value="1"/>
    <att type="integer" name="_MEMBER_Yellow" value="0"/>
    <att type="real" name="_LogP_Black" value="0.0"/>
    <att type="real" name="_LogP_Blue" value="0.0"/>
    <att type="real" name="_LogP_Brown" value="-5.67063458109719"/>
    <att type="real" name="_LogP_Green" value="-9.111128252606001"/>
    <att type="real" name="_LogP_Greenyellow" value="0.0"/>
    <att type="real" name="_LogP_Magenta" value="-3.049772047487168"/>
    <att type="real" name="_LogP_Pink" value="-2.3466858743856402"/>
    <att type="real" name="_LogP_Purple" value="0.0"/>
    <att type="real" name="_LogP_Red" value="0.0"/>
    <att type="real" name="_LogP_Tan" value="0.0"/>
    <att type="real" name="_LogP_Turquoise" value="-8.189121262976554"/>
    <att type="real" name="_LogP_Yellow" value="0.0"/>
    <att type="string" name="Gene" value="GO:0030029"/>
    <att type="integer" name="GiniIndex" value="0"/>
    <att type="integer" name="CategoryID" value="19"/>
    <att type="string" name="PARENT_GO" value="19_GO:0009987 cellular process"/>
    <att type="integer" name="EvidenceCutoff" value="0"/>
    <graphics type="CIRCLE" x="271.3383006292221" y="273.703335926978"/>
  </node>
  <node label="GO:0030036" id="72">
    <att type="string" name="canonicalName" value="GO:0030036"/>
    <att type="string" name="Description" value="actin cytoskeleton organization"/>
    <att type="string" name="Category" value="GO Biological Processes"/>
    <att type="real" name="LogP" value="-22.432937323964406"/>
    <att type="real" name="Log(q-value)" value="-19.706714815147922"/>
    <att type="integer" name="GROUP_ID" value="13"/>
    <att type="string" name="Hits" value="ACTB|ACTC1|ACTG1|ACTN4|ACTN1|ADRA2A|ALDOA|ANG|ANXA1|AQP1|ARF6|RHOA|ARRB1|CALR|CAPG|CAPZB|CDC42|CFL1|CLN3|CNN2|CSRP1|DIAPH1|EMP2|CTTN|EPB41L1|EPS8|FLII|FLNA|FLNB|FLNC|ITGB1|ITGB5|JAK2|KIT|KRAS|LIMK1|LIMK2|MYH9|NEDD9|NF1|NF2|PAFAH1B1|PDGFRB|PFN1|PFN2|PTPN1|RAC1|RAN|ROCK1|SHC1|FSCN1|SPTBN1|TLN1|TPM1|TPM2|TPM3|TPM4|HSP90B1|VASP|EZR|ZYX|CFLAR|TMSB10|PDLIM7|MICAL2|IQSEC1|WDR1|DNAJB6|ARPC5|ARPC4|ARPC3|ARPC1B|ACTR3|ACTR2|ARPC2|ABI2|WASF2|CORO2B|DLC1|CAP1|PDLIM5|GAS2L1|NCKAP1|DSTN|FAM107A|NISCH|MRAS|MSRB2|SWAP70|ARHGAP26|IQSEC2|KANK1|RHOQ|DAAM2|CORO1C|AUTS2|ATP2C1|ANKRD1|PARVB|SH3KBP1|EHD2|SIX4|SSH1|ANLN|ENAH|FMN2|PREX1|SHROOM3|ELMO2|PDLIM2|BAIAP2L2|MYO19|FHOD3|DIAPH3|ARPC5L|DTNBP1|ZBED3|CGNL1|STRIP1|SSH2|ARHGAP12|JMY|AMOT|RFLNB"/>
    <att type="real" name="Enrichment" value="2.571914720499626"/>
    <att type="real" name="Z-score" value="11.551263321716494"/>
    <att type="integer" name="#GeneInGOAndHitList" value="124"/>
    <att type="integer" name="#GeneInGO" value="528"/>
    <att type="integer" name="#GeneInHitList" value="2756"/>
    <att type="integer" name="#TotalGeneInLibrary" value="30182"/>
    <att type="real" name="%InGO" value="4.499274310595065"/>
    <att type="real" name="STDV %InGO" value="0.39485256647468076"/>
    <att type="real" name="BestLogPInGroup" value="-23.65887097534065"/>
    <att type="real" name="BestEnrichmentInGroup" value="3.4766281936093253"/>
    <att type="integer" name="FirstInGroupByEnrichment" value="0"/>
    <att type="integer" name="FirstInGroupByLogP" value="0"/>
    <att type="string" name="GeneID" value="60|70|71|81|87|150|226|283|301|358|382|387|408|811|822|832|998|1072|1201|1265|1465|1729|2013|2017|2036|2059|2314|2316|2317|2318|3688|3693|3717|3815|3845|3984|3985|4627|4739|4763|4771|5048|5159|5216|5217|5770|5879|5901|6093|6464|6624|6711|7094|7168|7169|7170|7171|7184|7408|7430|7791|8837|9168|9260|9645|9922|9948|10049|10092|10093|10094|10095|10096|10097|10109|10152|10163|10391|10395|10487|10611|10634|10787|11034|11170|11188|22808|22921|23075|23092|23096|23189|23433|23500|23603|26053|27032|27063|29780|30011|30846|51804|54434|54443|55740|56776|57580|57619|63916|64236|80115|80179|80206|81624|81873|84062|84327|84952|85369|85464|94134|133746|154796|359845"/>
    <att type="integer" name="_RANK_" value="4"/>
    <att type="string" name="_PATTERN_" value="M001101000010"/>
    <att type="string" name="CLUSTER_LABEL" value=" "/>
    <att type="integer" name="#COUNT_001" value="0"/>
    <att type="integer" name="#COUNT_002" value="0"/>
    <att type="integer" name="#COUNT_003" value="18"/>
    <att type="integer" name="#COUNT_004" value="23"/>
    <att type="integer" name="#COUNT_005" value="0"/>
    <att type="integer" name="#COUNT_006" value="9"/>
    <att type="integer" name="#COUNT_007" value="0"/>
    <att type="integer" name="#COUNT_008" value="0"/>
    <att type="integer" name="#COUNT_009" value="0"/>
    <att type="integer" name="#COUNT_010" value="0"/>
    <att type="integer" name="#COUNT_011" value="31"/>
    <att type="integer" name="#COUNT_012" value="0"/>
    <att type="integer" name="_MEMBER_Black" value="0"/>
    <att type="integer" name="_MEMBER_Blue" value="0"/>
    <att type="integer" name="_MEMBER_Brown" value="1"/>
    <att type="integer" name="_MEMBER_Green" value="1"/>
    <att type="integer" name="_MEMBER_Greenyellow" value="0"/>
    <att type="integer" name="_MEMBER_Magenta" value="1"/>
    <att type="integer" name="_MEMBER_Pink" value="0"/>
    <att type="integer" name="_MEMBER_Purple" value="0"/>
    <att type="integer" name="_MEMBER_Red" value="0"/>
    <att type="integer" name="_MEMBER_Tan" value="0"/>
    <att type="integer" name="_MEMBER_Turquoise" value="1"/>
    <att type="integer" name="_MEMBER_Yellow" value="0"/>
    <att type="real" name="_LogP_Black" value="0.0"/>
    <att type="real" name="_LogP_Blue" value="0.0"/>
    <att type="real" name="_LogP_Brown" value="-3.814192401080461"/>
    <att type="real" name="_LogP_Green" value="-10.034371154675704"/>
    <att type="real" name="_LogP_Greenyellow" value="0.0"/>
    <att type="real" name="_LogP_Magenta" value="-3.3874514160259963"/>
    <att type="real" name="_LogP_Pink" value="0.0"/>
    <att type="real" name="_LogP_Purple" value="0.0"/>
    <att type="real" name="_LogP_Red" value="0.0"/>
    <att type="real" name="_LogP_Tan" value="0.0"/>
    <att type="real" name="_LogP_Turquoise" value="-8.740360015787067"/>
    <att type="real" name="_LogP_Yellow" value="0.0"/>
    <att type="string" name="Gene" value="GO:0030036"/>
    <att type="integer" name="GiniIndex" value="0"/>
    <att type="integer" name="CategoryID" value="19"/>
    <att type="string" name="PARENT_GO" value="19_GO:0009987 cellular process"/>
    <att type="integer" name="EvidenceCutoff" value="0"/>
    <graphics type="CIRCLE" x="434.5435669348828" y="344.89801070781937"/>
  </node>
  <node label="GO:0007015" id="73">
    <att type="string" name="canonicalName" value="GO:0007015"/>
    <att type="string" name="Description" value="actin filament organization"/>
    <att type="string" name="Category" value="GO Biological Processes"/>
    <att type="real" name="LogP" value="-11.978174439807546"/>
    <att type="real" name="Log(q-value)" value="-10.066453203413548"/>
    <att type="integer" name="GROUP_ID" value="13"/>
    <att type="string" name="Hits" value="ACTC1|ACTN1|ALDOA|ANG|RHOA|ARRB1|CAPG|CAPZB|CDC42|CFL1|DIAPH1|EMP2|EPS8|FLII|FLNA|ITGB5|JAK2|LIMK1|NEDD9|RAC1|FSCN1|TPM1|TPM2|TPM3|TPM4|HSP90B1|VASP|EZR|ZYX|TMSB10|MICAL2|WDR1|ARPC5|ARPC4|ARPC3|ARPC1B|ACTR3|ACTR2|ARPC2|ABI2|GAS2L1|DSTN|FAM107A|MSRB2|SWAP70|CORO1C|SH3KBP1|ENAH|FMN2|PREX1|SHROOM3|ELMO2|BAIAP2L2|MYO19|DIAPH3|ARPC5L|ZBED3|CGNL1|ARHGAP12|JMY|RFLNB"/>
    <att type="real" name="Enrichment" value="2.650928997627111"/>
    <att type="real" name="Z-score" value="8.342582136166765"/>
    <att type="integer" name="#GeneInGOAndHitList" value="61"/>
    <att type="integer" name="#GeneInGO" value="252"/>
    <att type="integer" name="#GeneInHitList" value="2756"/>
    <att type="integer" name="#TotalGeneInLibrary" value="30182"/>
    <att type="real" name="%InGO" value="2.2133526850507983"/>
    <att type="real" name="STDV %InGO" value="0.2802370047096865"/>
    <att type="real" name="BestLogPInGroup" value="-23.65887097534065"/>
    <att type="real" name="BestEnrichmentInGroup" value="3.4766281936093253"/>
    <att type="integer" name="FirstInGroupByEnrichment" value="0"/>
    <att type="integer" name="FirstInGroupByLogP" value="0"/>
    <att type="string" name="GeneID" value="70|87|226|283|387|408|822|832|998|1072|1729|2013|2059|2314|2316|3693|3717|3984|4739|5879|6624|7168|7169|7170|7171|7184|7408|7430|7791|9168|9645|9948|10092|10093|10094|10095|10096|10097|10109|10152|10634|11034|11170|22921|23075|23603|30011|55740|56776|57580|57619|63916|80115|80179|81624|81873|84327|84952|94134|133746|359845"/>
    <att type="integer" name="_RANK_" value="3"/>
    <att type="string" name="_PATTERN_" value="M000101000010"/>
    <att type="string" name="CLUSTER_LABEL" value=" "/>
    <att type="integer" name="#COUNT_001" value="0"/>
    <att type="integer" name="#COUNT_002" value="0"/>
    <att type="integer" name="#COUNT_003" value="0"/>
    <att type="integer" name="#COUNT_004" value="12"/>
    <att type="integer" name="#COUNT_005" value="0"/>
    <att type="integer" name="#COUNT_006" value="5"/>
    <att type="integer" name="#COUNT_007" value="0"/>
    <att type="integer" name="#COUNT_008" value="0"/>
    <att type="integer" name="#COUNT_009" value="0"/>
    <att type="integer" name="#COUNT_010" value="0"/>
    <att type="integer" name="#COUNT_011" value="22"/>
    <att type="integer" name="#COUNT_012" value="0"/>
    <att type="integer" name="_MEMBER_Black" value="0"/>
    <att type="integer" name="_MEMBER_Blue" value="0"/>
    <att type="integer" name="_MEMBER_Brown" value="0"/>
    <att type="integer" name="_MEMBER_Green" value="1"/>
    <att type="integer" name="_MEMBER_Greenyellow" value="0"/>
    <att type="integer" name="_MEMBER_Magenta" value="1"/>
    <att type="integer" name="_MEMBER_Pink" value="0"/>
    <att type="integer" name="_MEMBER_Purple" value="0"/>
    <att type="integer" name="_MEMBER_Red" value="0"/>
    <att type="integer" name="_MEMBER_Tan" value="0"/>
    <att type="integer" name="_MEMBER_Turquoise" value="1"/>
    <att type="integer" name="_MEMBER_Yellow" value="0"/>
    <att type="real" name="_LogP_Black" value="0.0"/>
    <att type="real" name="_LogP_Blue" value="0.0"/>
    <att type="real" name="_LogP_Brown" value="0.0"/>
    <att type="real" name="_LogP_Green" value="-5.891275060092258"/>
    <att type="real" name="_LogP_Greenyellow" value="0.0"/>
    <att type="real" name="_LogP_Magenta" value="-2.362369173669502"/>
    <att type="real" name="_LogP_Pink" value="0.0"/>
    <att type="real" name="_LogP_Purple" value="0.0"/>
    <att type="real" name="_LogP_Red" value="0.0"/>
    <att type="real" name="_LogP_Tan" value="0.0"/>
    <att type="real" name="_LogP_Turquoise" value="-9.484249235257554"/>
    <att type="real" name="_LogP_Yellow" value="0.0"/>
    <att type="string" name="Gene" value="GO:0007015"/>
    <att type="integer" name="GiniIndex" value="0"/>
    <att type="integer" name="CategoryID" value="19"/>
    <att type="string" name="PARENT_GO" value="19_GO:0009987 cellular process"/>
    <att type="integer" name="EvidenceCutoff" value="0"/>
    <graphics type="CIRCLE" x="397.17122230140285" y="298.590735888441"/>
  </node>
  <node label="GO:0008154" id="74">
    <att type="string" name="canonicalName" value="GO:0008154"/>
    <att type="string" name="Description" value="actin polymerization or depolymerization"/>
    <att type="string" name="Category" value="GO Biological Processes"/>
    <att type="real" name="LogP" value="-6.366217080068076"/>
    <att type="real" name="Log(q-value)" value="-4.967110135229814"/>
    <att type="integer" name="GROUP_ID" value="13"/>
    <att type="string" name="Hits" value="ANG|CAPG|CAPZB|CFL1|DIAPH1|FLII|JAK2|RAC1|VASP|MICAL2|WDR1|ARPC4|ARPC2|ABI2|DSTN|FAM107A|MSRB2|ENAH|PREX1|DIAPH3"/>
    <att type="real" name="Enrichment" value="3.4766281936093253"/>
    <att type="real" name="Z-score" value="6.237865358981719"/>
    <att type="integer" name="#GeneInGOAndHitList" value="20"/>
    <att type="integer" name="#GeneInGO" value="63"/>
    <att type="integer" name="#GeneInHitList" value="2756"/>
    <att type="integer" name="#TotalGeneInLibrary" value="30182"/>
    <att type="real" name="%InGO" value="0.7256894049346879"/>
    <att type="real" name="STDV %InGO" value="0.16167922714279023"/>
    <att type="real" name="BestLogPInGroup" value="-23.65887097534065"/>
    <att type="real" name="BestEnrichmentInGroup" value="3.4766281936093253"/>
    <att type="integer" name="FirstInGroupByEnrichment" value="0"/>
    <att type="integer" name="FirstInGroupByLogP" value="0"/>
    <att type="string" name="GeneID" value="283|822|832|1072|1729|2314|3717|5879|7408|9645|9948|10093|10109|10152|11034|11170|22921|55740|57580|81624"/>
    <att type="integer" name="_RANK_" value="3"/>
    <att type="string" name="_PATTERN_" value="M010100000010"/>
    <att type="string" name="CLUSTER_LABEL" value=" "/>
    <att type="integer" name="#COUNT_001" value="0"/>
    <att type="integer" name="#COUNT_002" value="4"/>
    <att type="integer" name="#COUNT_003" value="0"/>
    <att type="integer" name="#COUNT_004" value="4"/>
    <att type="integer" name="#COUNT_005" value="0"/>
    <att type="integer" name="#COUNT_006" value="0"/>
    <att type="integer" name="#COUNT_007" value="0"/>
    <att type="integer" name="#COUNT_008" value="0"/>
    <att type="integer" name="#COUNT_009" value="0"/>
    <att type="integer" name="#COUNT_010" value="0"/>
    <att type="integer" name="#COUNT_011" value="6"/>
    <att type="integer" name="#COUNT_012" value="0"/>
    <att type="integer" name="_MEMBER_Black" value="0"/>
    <att type="integer" name="_MEMBER_Blue" value="1"/>
    <att type="integer" name="_MEMBER_Brown" value="0"/>
    <att type="integer" name="_MEMBER_Green" value="1"/>
    <att type="integer" name="_MEMBER_Greenyellow" value="0"/>
    <att type="integer" name="_MEMBER_Magenta" value="0"/>
    <att type="integer" name="_MEMBER_Pink" value="0"/>
    <att type="integer" name="_MEMBER_Purple" value="0"/>
    <att type="integer" name="_MEMBER_Red" value="0"/>
    <att type="integer" name="_MEMBER_Tan" value="0"/>
    <att type="integer" name="_MEMBER_Turquoise" value="1"/>
    <att type="integer" name="_MEMBER_Yellow" value="0"/>
    <att type="real" name="_LogP_Black" value="0.0"/>
    <att type="real" name="_LogP_Blue" value="-2.027770144976516"/>
    <att type="real" name="_LogP_Brown" value="0.0"/>
    <att type="real" name="_LogP_Green" value="-2.7481028943794903"/>
    <att type="real" name="_LogP_Greenyellow" value="0.0"/>
    <att type="real" name="_LogP_Magenta" value="0.0"/>
    <att type="real" name="_LogP_Pink" value="0.0"/>
    <att type="real" name="_LogP_Purple" value="0.0"/>
    <att type="real" name="_LogP_Red" value="0.0"/>
    <att type="real" name="_LogP_Tan" value="0.0"/>
    <att type="real" name="_LogP_Turquoise" value="-3.1988292684200874"/>
    <att type="real" name="_LogP_Yellow" value="0.0"/>
    <att type="string" name="Gene" value="GO:0008154"/>
    <att type="integer" name="GiniIndex" value="0"/>
    <att type="integer" name="CategoryID" value="19"/>
    <att type="string" name="PARENT_GO" value="19_GO:0009987 cellular process"/>
    <att type="integer" name="EvidenceCutoff" value="0"/>
    <graphics type="CIRCLE" x="424.36879916865547" y="332.20738408458647"/>
  </node>
  <node label="R-HSA-76002" id="75">
    <att type="string" name="canonicalName" value="R-HSA-76002"/>
    <att type="string" name="Description" value="Platelet activation, signaling and aggregation"/>
    <att type="string" name="Category" value="Reactome Gene Sets"/>
    <att type="real" name="LogP" value="-12.129601669835878"/>
    <att type="real" name="Log(q-value)" value="-10.209882150623901"/>
    <att type="integer" name="GROUP_ID" value="14"/>
    <att type="string" name="Hits" value="A1BG|ACTN4|ACTN1|ADRA2A|ADRA2C|ALDOA|ANXA5|RHOA|RHOB|ARRB1|SERPING1|CALM1|CALM3|CALU|CD63|CDC42|CFL1|COL1A1|COL1A2|CSK|CFD|FLNA|FN1|GNAI2|GNAI3|GNB1|GNG5|HSPA5|IGF1|ITPR2|ITPR3|SERPINE1|PFN1|PIK3R1|PPIA|PRKCE|PSAP|QSOX1|PTPN1|RAC1|RAP1B|RARRES2|SHC1|SOS1|TIMP1|TIMP3|TLN1|VCL|VEGFB|VEGFC|YWHAZ|MANF|TAGLN2|WDR1|CAP1|GNB5|MAGED2|MGLL|BRPF3|TEX264|GNG2|GNG12|APOOL"/>
    <att type="real" name="Enrichment" value="2.62333408753525"/>
    <att type="real" name="Z-score" value="8.381802610536583"/>
    <att type="integer" name="#GeneInGOAndHitList" value="63"/>
    <att type="integer" name="#GeneInGO" value="263"/>
    <att type="integer" name="#GeneInHitList" value="2756"/>
    <att type="integer" name="#TotalGeneInLibrary" value="30182"/>
    <att type="real" name="%InGO" value="2.285921625544267"/>
    <att type="real" name="STDV %InGO" value="0.2846883082053856"/>
    <att type="real" name="BestLogPInGroup" value="-23.440704335059237"/>
    <att type="real" name="BestEnrichmentInGroup" value="3.0561987376379656"/>
    <att type="integer" name="FirstInGroupByEnrichment" value="0"/>
    <att type="integer" name="FirstInGroupByLogP" value="0"/>
    <att type="string" name="GeneID" value="1|81|87|150|152|226|308|387|388|408|710|801|808|813|967|998|1072|1277|1278|1445|1675|2316|2335|2771|2773|2782|2787|3309|3479|3709|3710|5054|5216|5295|5478|5581|5660|5768|5770|5879|5908|5919|6464|6654|7076|7078|7094|7414|7423|7424|7534|7873|8407|9948|10487|10681|10916|11343|27154|51368|54331|55970|139322"/>
    <att type="integer" name="_RANK_" value="4"/>
    <att type="string" name="_PATTERN_" value="M001101000010"/>
    <att type="string" name="CLUSTER_LABEL" value=" "/>
    <att type="integer" name="#COUNT_001" value="0"/>
    <att type="integer" name="#COUNT_002" value="0"/>
    <att type="integer" name="#COUNT_003" value="10"/>
    <att type="integer" name="#COUNT_004" value="12"/>
    <att type="integer" name="#COUNT_005" value="0"/>
    <att type="integer" name="#COUNT_006" value="6"/>
    <att type="integer" name="#COUNT_007" value="0"/>
    <att type="integer" name="#COUNT_008" value="0"/>
    <att type="integer" name="#COUNT_009" value="0"/>
    <att type="integer" name="#COUNT_010" value="0"/>
    <att type="integer" name="#COUNT_011" value="17"/>
    <att type="integer" name="#COUNT_012" value="0"/>
    <att type="integer" name="_MEMBER_Black" value="0"/>
    <att type="integer" name="_MEMBER_Blue" value="0"/>
    <att type="integer" name="_MEMBER_Brown" value="1"/>
    <att type="integer" name="_MEMBER_Green" value="1"/>
    <att type="integer" name="_MEMBER_Greenyellow" value="0"/>
    <att type="integer" name="_MEMBER_Magenta" value="1"/>
    <att type="integer" name="_MEMBER_Pink" value="0"/>
    <att type="integer" name="_MEMBER_Purple" value="0"/>
    <att type="integer" name="_MEMBER_Red" value="0"/>
    <att type="integer" name="_MEMBER_Tan" value="0"/>
    <att type="integer" name="_MEMBER_Turquoise" value="1"/>
    <att type="integer" name="_MEMBER_Yellow" value="0"/>
    <att type="real" name="_LogP_Black" value="0.0"/>
    <att type="real" name="_LogP_Blue" value="0.0"/>
    <att type="real" name="_LogP_Brown" value="-2.6974880894652307"/>
    <att type="real" name="_LogP_Green" value="-5.6980262360175145"/>
    <att type="real" name="_LogP_Greenyellow" value="0.0"/>
    <att type="real" name="_LogP_Magenta" value="-3.0519627221747103"/>
    <att type="real" name="_LogP_Pink" value="0.0"/>
    <att type="real" name="_LogP_Purple" value="0.0"/>
    <att type="real" name="_LogP_Red" value="0.0"/>
    <att type="real" name="_LogP_Tan" value="0.0"/>
    <att type="real" name="_LogP_Turquoise" value="-5.620472109894789"/>
    <att type="real" name="_LogP_Yellow" value="0.0"/>
    <att type="string" name="Gene" value="R-HSA-76002"/>
    <att type="integer" name="GiniIndex" value="0"/>
    <att type="integer" name="CategoryID" value="6"/>
    <att type="string" name="PARENT_GO" value=""/>
    <att type="integer" name="EvidenceCutoff" value="0"/>
    <graphics type="CIRCLE" x="246.27100631998286" y="225.10232933179537"/>
  </node>
  <node label="R-HSA-114608" id="76">
    <att type="string" name="canonicalName" value="R-HSA-114608"/>
    <att type="string" name="Description" value="Platelet degranulation"/>
    <att type="string" name="Category" value="Reactome Gene Sets"/>
    <att type="real" name="LogP" value="-9.150627242355077"/>
    <att type="real" name="Log(q-value)" value="-7.4676734236955715"/>
    <att type="integer" name="GROUP_ID" value="14"/>
    <att type="string" name="Hits" value="A1BG|ACTN4|ACTN1|ALDOA|ANXA5|SERPING1|CALM1|CALM3|CALU|CD63|CFL1|CFD|FLNA|FN1|HSPA5|IGF1|SERPINE1|PFN1|PPIA|PSAP|QSOX1|RARRES2|TIMP1|TIMP3|TLN1|VCL|VEGFB|VEGFC|MANF|TAGLN2|WDR1|CAP1|MAGED2|BRPF3|TEX264|APOOL"/>
    <att type="real" name="Enrichment" value="3.0561987376379656"/>
    <att type="real" name="Z-score" value="7.418928936047248"/>
    <att type="integer" name="#GeneInGOAndHitList" value="36"/>
    <att type="integer" name="#GeneInGO" value="129"/>
    <att type="integer" name="#GeneInHitList" value="2756"/>
    <att type="integer" name="#TotalGeneInLibrary" value="30182"/>
    <att type="real" name="%InGO" value="1.3062409288824384"/>
    <att type="real" name="STDV %InGO" value="0.2162802597803744"/>
    <att type="real" name="BestLogPInGroup" value="-23.440704335059237"/>
    <att type="real" name="BestEnrichmentInGroup" value="3.0561987376379656"/>
    <att type="integer" name="FirstInGroupByEnrichment" value="0"/>
    <att type="integer" name="FirstInGroupByLogP" value="0"/>
    <att type="string" name="GeneID" value="1|81|87|226|308|710|801|808|813|967|1072|1675|2316|2335|3309|3479|5054|5216|5478|5660|5768|5919|7076|7078|7094|7414|7423|7424|7873|8407|9948|10487|10916|27154|51368|139322"/>
    <att type="integer" name="_RANK_" value="3"/>
    <att type="string" name="_PATTERN_" value="M010100000010"/>
    <att type="string" name="CLUSTER_LABEL" value=" "/>
    <att type="integer" name="#COUNT_001" value="0"/>
    <att type="integer" name="#COUNT_002" value="6"/>
    <att type="integer" name="#COUNT_003" value="0"/>
    <att type="integer" name="#COUNT_004" value="10"/>
    <att type="integer" name="#COUNT_005" value="0"/>
    <att type="integer" name="#COUNT_006" value="0"/>
    <att type="integer" name="#COUNT_007" value="0"/>
    <att type="integer" name="#COUNT_008" value="0"/>
    <att type="integer" name="#COUNT_009" value="0"/>
    <att type="integer" name="#COUNT_010" value="0"/>
    <att type="integer" name="#COUNT_011" value="7"/>
    <att type="integer" name="#COUNT_012" value="0"/>
    <att type="integer" name="_MEMBER_Black" value="0"/>
    <att type="integer" name="_MEMBER_Blue" value="1"/>
    <att type="integer" name="_MEMBER_Brown" value="0"/>
    <att type="integer" name="_MEMBER_Green" value="1"/>
    <att type="integer" name="_MEMBER_Greenyellow" value="0"/>
    <att type="integer" name="_MEMBER_Magenta" value="0"/>
    <att type="integer" name="_MEMBER_Pink" value="0"/>
    <att type="integer" name="_MEMBER_Purple" value="0"/>
    <att type="integer" name="_MEMBER_Red" value="0"/>
    <att type="integer" name="_MEMBER_Tan" value="0"/>
    <att type="integer" name="_MEMBER_Turquoise" value="1"/>
    <att type="integer" name="_MEMBER_Yellow" value="0"/>
    <att type="real" name="_LogP_Black" value="0.0"/>
    <att type="real" name="_LogP_Blue" value="-2.1455881935894734"/>
    <att type="real" name="_LogP_Brown" value="0.0"/>
    <att type="real" name="_LogP_Green" value="-6.92890858991471"/>
    <att type="real" name="_LogP_Greenyellow" value="0.0"/>
    <att type="real" name="_LogP_Magenta" value="0.0"/>
    <att type="real" name="_LogP_Pink" value="0.0"/>
    <att type="real" name="_LogP_Purple" value="0.0"/>
    <att type="real" name="_LogP_Red" value="0.0"/>
    <att type="real" name="_LogP_Tan" value="0.0"/>
    <att type="real" name="_LogP_Turquoise" value="-2.222272652349806"/>
    <att type="real" name="_LogP_Yellow" value="0.0"/>
    <att type="string" name="Gene" value="R-HSA-114608"/>
    <att type="integer" name="GiniIndex" value="0"/>
    <att type="integer" name="CategoryID" value="6"/>
    <att type="string" name="PARENT_GO" value=""/>
    <att type="integer" name="EvidenceCutoff" value="0"/>
    <graphics type="CIRCLE" x="361.71801910246586" y="174.16417501046038"/>
  </node>
  <node label="R-HSA-76005" id="77">
    <att type="string" name="canonicalName" value="R-HSA-76005"/>
    <att type="string" name="Description" value="Response to elevated platelet cytosolic Ca2+"/>
    <att type="string" name="Category" value="Reactome Gene Sets"/>
    <att type="real" name="LogP" value="-8.65735734287374"/>
    <att type="real" name="Log(q-value)" value="-7.023052901507811"/>
    <att type="integer" name="GROUP_ID" value="14"/>
    <att type="string" name="Hits" value="A1BG|ACTN4|ACTN1|ALDOA|ANXA5|SERPING1|CALM1|CALM3|CALU|CD63|CFL1|CFD|FLNA|FN1|HSPA5|IGF1|SERPINE1|PFN1|PPIA|PSAP|QSOX1|RARRES2|TIMP1|TIMP3|TLN1|VCL|VEGFB|VEGFC|MANF|TAGLN2|WDR1|CAP1|MAGED2|BRPF3|TEX264|APOOL"/>
    <att type="real" name="Enrichment" value="2.9421614713081907"/>
    <att type="real" name="Z-score" value="7.142580300809919"/>
    <att type="integer" name="#GeneInGOAndHitList" value="36"/>
    <att type="integer" name="#GeneInGO" value="134"/>
    <att type="integer" name="#GeneInHitList" value="2756"/>
    <att type="integer" name="#TotalGeneInLibrary" value="30182"/>
    <att type="real" name="%InGO" value="1.3062409288824384"/>
    <att type="real" name="STDV %InGO" value="0.2162802597803744"/>
    <att type="real" name="BestLogPInGroup" value="-23.440704335059237"/>
    <att type="real" name="BestEnrichmentInGroup" value="3.0561987376379656"/>
    <att type="integer" name="FirstInGroupByEnrichment" value="0"/>
    <att type="integer" name="FirstInGroupByLogP" value="0"/>
    <att type="string" name="GeneID" value="1|81|87|226|308|710|801|808|813|967|1072|1675|2316|2335|3309|3479|5054|5216|5478|5660|5768|5919|7076|7078|7094|7414|7423|7424|7873|8407|9948|10487|10916|27154|51368|139322"/>
    <att type="integer" name="_RANK_" value="3"/>
    <att type="string" name="_PATTERN_" value="M010100000010"/>
    <att type="string" name="CLUSTER_LABEL" value=" "/>
    <att type="integer" name="#COUNT_001" value="0"/>
    <att type="integer" name="#COUNT_002" value="6"/>
    <att type="integer" name="#COUNT_003" value="0"/>
    <att type="integer" name="#COUNT_004" value="10"/>
    <att type="integer" name="#COUNT_005" value="0"/>
    <att type="integer" name="#COUNT_006" value="0"/>
    <att type="integer" name="#COUNT_007" value="0"/>
    <att type="integer" name="#COUNT_008" value="0"/>
    <att type="integer" name="#COUNT_009" value="0"/>
    <att type="integer" name="#COUNT_010" value="0"/>
    <att type="integer" name="#COUNT_011" value="7"/>
    <att type="integer" name="#COUNT_012" value="0"/>
    <att type="integer" name="_MEMBER_Black" value="0"/>
    <att type="integer" name="_MEMBER_Blue" value="1"/>
    <att type="integer" name="_MEMBER_Brown" value="0"/>
    <att type="integer" name="_MEMBER_Green" value="1"/>
    <att type="integer" name="_MEMBER_Greenyellow" value="0"/>
    <att type="integer" name="_MEMBER_Magenta" value="0"/>
    <att type="integer" name="_MEMBER_Pink" value="0"/>
    <att type="integer" name="_MEMBER_Purple" value="0"/>
    <att type="integer" name="_MEMBER_Red" value="0"/>
    <att type="integer" name="_MEMBER_Tan" value="0"/>
    <att type="integer" name="_MEMBER_Turquoise" value="1"/>
    <att type="integer" name="_MEMBER_Yellow" value="0"/>
    <att type="real" name="_LogP_Black" value="0.0"/>
    <att type="real" name="_LogP_Blue" value="-2.0679627358744006"/>
    <att type="real" name="_LogP_Brown" value="0.0"/>
    <att type="real" name="_LogP_Green" value="-6.773314644429965"/>
    <att type="real" name="_LogP_Greenyellow" value="0.0"/>
    <att type="real" name="_LogP_Magenta" value="0.0"/>
    <att type="real" name="_LogP_Pink" value="0.0"/>
    <att type="real" name="_LogP_Purple" value="0.0"/>
    <att type="real" name="_LogP_Red" value="0.0"/>
    <att type="real" name="_LogP_Tan" value="0.0"/>
    <att type="real" name="_LogP_Turquoise" value="-2.1344371385484773"/>
    <att type="real" name="_LogP_Yellow" value="0.0"/>
    <att type="string" name="Gene" value="R-HSA-76005"/>
    <att type="integer" name="GiniIndex" value="0"/>
    <att type="integer" name="CategoryID" value="6"/>
    <att type="string" name="PARENT_GO" value=""/>
    <att type="integer" name="EvidenceCutoff" value="0"/>
    <graphics type="CIRCLE" x="250.03986340753687" y="249.80259546040656"/>
  </node>
  <node label="GO:0043065" id="78">
    <att type="string" name="canonicalName" value="GO:0043065"/>
    <att type="string" name="Description" value="positive regulation of apoptotic process"/>
    <att type="string" name="Category" value="GO Biological Processes"/>
    <att type="real" name="LogP" value="-22.32638339084243"/>
    <att type="real" name="Log(q-value)" value="-19.61038004720763"/>
    <att type="integer" name="GROUP_ID" value="15"/>
    <att type="string" name="Hits" value="ADM|TLE5|ALDH1A3|BIN1|ANXA1|APBB1|FAS|RHOA|RHOB|ATF4|ATP2A2|BAD|BMP4|BNIP3L|BTG1|C1QBP|CAV1|CTSK|CTSL|CYP1B1|DFFA|DUSP6|E2F1|EIF5A|B4GALT1|GPER1|PDIA3|HMGB1|HMOX1|NR4A1|PRMT2|HSPD1|ID3|IGFBP3|CCN1|INHBB|ITGA4|ITGB1|JAK2|LEP|LTBR|MEF2C|MYBL2|MYC|GADD45B|NF1|NFATC4|NOTCH1|PAK2|PDGFRB|PMAIP1|PML|PPP2R1A|PTPA|MAPK8|PTEN|PTGS2|RARG|CCL2|SFPQ|SKIL|SLC9A1|SOD2|SOX4|SRPK2|STK3|TGM2|TIMP3|TNFRSF1A|TOP2A|TPD52L1|PHLDA2|FOSL1|SRPX|KLF11|AKR1C3|NCOA1|PEA15|HYAL2|TNFSF10|CFLAR|ARHGEF7|SQSTM1|BCL10|PDCD5|STK17B|SLIT2|MAGED1|AKAP12|BCLAF1|MELK|BCL2L11|BCAP31|RBM5|DLC1|ARL6IP5|RBCK1|TXNIP|SLC27A4|EMILIN1|PHLDA1|PLA2R1|SIRT2|RYBP|DAPK2|MTCH1|MTCH2|TNFAIP8|CLIP3|FAM162A|NUPR1|ANKRD1|TFPT|ING4|TNFRSF12A|WWOX|CCAR1|CD248|SAV1|PLEKHF1|AIFM2|TP53INP1|FNIP1|JMY|PCSK9"/>
    <att type="real" name="Enrichment" value="2.5539596105105824"/>
    <att type="real" name="Z-score" value="11.507056695575756"/>
    <att type="integer" name="#GeneInGOAndHitList" value="125"/>
    <att type="integer" name="#GeneInGO" value="536"/>
    <att type="integer" name="#GeneInHitList" value="2756"/>
    <att type="integer" name="#TotalGeneInLibrary" value="30182"/>
    <att type="real" name="%InGO" value="4.5355587808418"/>
    <att type="real" name="STDV %InGO" value="0.3963661978308862"/>
    <att type="real" name="BestLogPInGroup" value="-23.440704335059237"/>
    <att type="real" name="BestEnrichmentInGroup" value="4.509391274652096"/>
    <att type="integer" name="FirstInGroupByEnrichment" value="0"/>
    <att type="integer" name="FirstInGroupByLogP" value="0"/>
    <att type="string" name="GeneID" value="133|166|220|274|301|322|355|387|388|468|488|572|652|665|694|708|857|1513|1514|1545|1676|1848|1869|1984|2683|2852|2923|3146|3162|3164|3275|3329|3399|3486|3491|3625|3676|3688|3717|3952|4055|4208|4605|4609|4616|4763|4776|4851|5062|5159|5366|5371|5518|5524|5599|5728|5743|5916|6347|6421|6498|6548|6648|6659|6733|6788|7052|7078|7132|7153|7164|7262|8061|8406|8462|8644|8648|8682|8692|8743|8837|8874|8878|8915|9141|9262|9353|9500|9590|9774|9833|10018|10134|10181|10395|10550|10616|10628|10999|11117|22822|22925|22933|23429|23604|23787|23788|25816|25999|26355|26471|27063|29844|51147|51330|51741|55749|57124|60485|79156|84883|94241|96459|133746|255738"/>
    <att type="integer" name="_RANK_" value="5"/>
    <att type="string" name="_PATTERN_" value="M111010000010"/>
    <att type="string" name="CLUSTER_LABEL" value=" "/>
    <att type="integer" name="#COUNT_001" value="10"/>
    <att type="integer" name="#COUNT_002" value="26"/>
    <att type="integer" name="#COUNT_003" value="22"/>
    <att type="integer" name="#COUNT_004" value="0"/>
    <att type="integer" name="#COUNT_005" value="6"/>
    <att type="integer" name="#COUNT_006" value="0"/>
    <att type="integer" name="#COUNT_007" value="0"/>
    <att type="integer" name="#COUNT_008" value="0"/>
    <att type="integer" name="#COUNT_009" value="0"/>
    <att type="integer" name="#COUNT_010" value="0"/>
    <att type="integer" name="#COUNT_011" value="22"/>
    <att type="integer" name="#COUNT_012" value="0"/>
    <att type="integer" name="_MEMBER_Black" value="1"/>
    <att type="integer" name="_MEMBER_Blue" value="1"/>
    <att type="integer" name="_MEMBER_Brown" value="1"/>
    <att type="integer" name="_MEMBER_Green" value="0"/>
    <att type="integer" name="_MEMBER_Greenyellow" value="1"/>
    <att type="integer" name="_MEMBER_Magenta" value="0"/>
    <att type="integer" name="_MEMBER_Pink" value="0"/>
    <att type="integer" name="_MEMBER_Purple" value="0"/>
    <att type="integer" name="_MEMBER_Red" value="0"/>
    <att type="integer" name="_MEMBER_Tan" value="0"/>
    <att type="integer" name="_MEMBER_Turquoise" value="1"/>
    <att type="integer" name="_MEMBER_Yellow" value="0"/>
    <att type="real" name="_LogP_Black" value="-2.402120533056526"/>
    <att type="real" name="_LogP_Blue" value="-7.87138402543197"/>
    <att type="real" name="_LogP_Brown" value="-5.79788135355473"/>
    <att type="real" name="_LogP_Green" value="0.0"/>
    <att type="real" name="_LogP_Greenyellow" value="-2.60314211727092"/>
    <att type="real" name="_LogP_Magenta" value="0.0"/>
    <att type="real" name="_LogP_Pink" value="0.0"/>
    <att type="real" name="_LogP_Purple" value="0.0"/>
    <att type="real" name="_LogP_Red" value="0.0"/>
    <att type="real" name="_LogP_Tan" value="0.0"/>
    <att type="real" name="_LogP_Turquoise" value="-3.9440863861194995"/>
    <att type="real" name="_LogP_Yellow" value="0.0"/>
    <att type="string" name="Gene" value="GO:0043065"/>
    <att type="integer" name="GiniIndex" value="0"/>
    <att type="integer" name="CategoryID" value="19"/>
    <att type="string" name="PARENT_GO" value="19_GO:0048518 positive regulation of biological process"/>
    <att type="integer" name="EvidenceCutoff" value="0"/>
    <graphics type="CIRCLE" x="248.94310346509565" y="208.80050387389983"/>
  </node>
  <node label="GO:0043068" id="79">
    <att type="string" name="canonicalName" value="GO:0043068"/>
    <att type="string" name="Description" value="positive regulation of programmed cell death"/>
    <att type="string" name="Category" value="GO Biological Processes"/>
    <att type="real" name="LogP" value="-21.562933319914183"/>
    <att type="real" name="Log(q-value)" value="-18.937737390300587"/>
    <att type="integer" name="GROUP_ID" value="15"/>
    <att type="string" name="Hits" value="ADM|TLE5|ALDH1A3|BIN1|ANXA1|APBB1|FAS|RHOA|RHOB|ATF4|ATP2A2|BAD|BMP4|BNIP3L|BTG1|C1QBP|CAV1|CTSK|CTSL|CYP1B1|DFFA|DUSP6|E2F1|EIF5A|B4GALT1|GPER1|PDIA3|HMGB1|HMOX1|NR4A1|PRMT2|HSPD1|ID3|IGFBP3|CCN1|INHBB|ITGA4|ITGB1|JAK2|LEP|LTBR|MEF2C|MYBL2|MYC|GADD45B|NF1|NFATC4|NOTCH1|PAK2|PDGFRB|PMAIP1|PML|PPP2R1A|PTPA|MAPK8|PTEN|PTGS2|RARG|CCL2|SFPQ|SKIL|SLC9A1|SOD2|SOX4|SRPK2|STK3|TGM2|TIMP3|TNFRSF1A|TOP2A|TPD52L1|PHLDA2|FOSL1|SRPX|KLF11|AKR1C3|NCOA1|PEA15|HYAL2|TNFSF10|CFLAR|ARHGEF7|SQSTM1|BCL10|PDCD5|STK17B|SLIT2|MAGED1|AKAP12|BCLAF1|MELK|BCL2L11|BCAP31|RBM5|DLC1|ARL6IP5|RBCK1|TXNIP|SLC27A4|EMILIN1|PHLDA1|PLA2R1|SIRT2|RYBP|DAPK2|MTCH1|MTCH2|TNFAIP8|CLIP3|FAM162A|NUPR1|ANKRD1|TFPT|ING4|TNFRSF12A|WWOX|CCAR1|CD248|MARK4|SAV1|PLEKHF1|AIFM2|TP53INP1|FNIP1|JMY|PCSK9"/>
    <att type="real" name="Enrichment" value="2.4952508680715035"/>
    <att type="real" name="Z-score" value="11.249761500641398"/>
    <att type="integer" name="#GeneInGOAndHitList" value="126"/>
    <att type="integer" name="#GeneInGO" value="553"/>
    <att type="integer" name="#GeneInHitList" value="2756"/>
    <att type="integer" name="#TotalGeneInLibrary" value="30182"/>
    <att type="real" name="%InGO" value="4.571843251088534"/>
    <att type="real" name="STDV %InGO" value="0.3978728702720545"/>
    <att type="real" name="BestLogPInGroup" value="-23.440704335059237"/>
    <att type="real" name="BestEnrichmentInGroup" value="4.509391274652096"/>
    <att type="integer" name="FirstInGroupByEnrichment" value="0"/>
    <att type="integer" name="FirstInGroupByLogP" value="0"/>
    <att type="string" name="GeneID" value="133|166|220|274|301|322|355|387|388|468|488|572|652|665|694|708|857|1513|1514|1545|1676|1848|1869|1984|2683|2852|2923|3146|3162|3164|3275|3329|3399|3486|3491|3625|3676|3688|3717|3952|4055|4208|4605|4609|4616|4763|4776|4851|5062|5159|5366|5371|5518|5524|5599|5728|5743|5916|6347|6421|6498|6548|6648|6659|6733|6788|7052|7078|7132|7153|7164|7262|8061|8406|8462|8644|8648|8682|8692|8743|8837|8874|8878|8915|9141|9262|9353|9500|9590|9774|9833|10018|10134|10181|10395|10550|10616|10628|10999|11117|22822|22925|22933|23429|23604|23787|23788|25816|25999|26355|26471|27063|29844|51147|51330|51741|55749|57124|57787|60485|79156|84883|94241|96459|133746|255738"/>
    <att type="integer" name="_RANK_" value="5"/>
    <att type="string" name="_PATTERN_" value="M111010000010"/>
    <att type="string" name="CLUSTER_LABEL" value=" "/>
    <att type="integer" name="#COUNT_001" value="10"/>
    <att type="integer" name="#COUNT_002" value="26"/>
    <att type="integer" name="#COUNT_003" value="22"/>
    <att type="integer" name="#COUNT_004" value="0"/>
    <att type="integer" name="#COUNT_005" value="6"/>
    <att type="integer" name="#COUNT_006" value="0"/>
    <att type="integer" name="#COUNT_007" value="0"/>
    <att type="integer" name="#COUNT_008" value="0"/>
    <att type="integer" name="#COUNT_009" value="0"/>
    <att type="integer" name="#COUNT_010" value="0"/>
    <att type="integer" name="#COUNT_011" value="22"/>
    <att type="integer" name="#COUNT_012" value="0"/>
    <att type="integer" name="_MEMBER_Black" value="1"/>
    <att type="integer" name="_MEMBER_Blue" value="1"/>
    <att type="integer" name="_MEMBER_Brown" value="1"/>
    <att type="integer" name="_MEMBER_Green" value="0"/>
    <att type="integer" name="_MEMBER_Greenyellow" value="1"/>
    <att type="integer" name="_MEMBER_Magenta" value="0"/>
    <att type="integer" name="_MEMBER_Pink" value="0"/>
    <att type="integer" name="_MEMBER_Purple" value="0"/>
    <att type="integer" name="_MEMBER_Red" value="0"/>
    <att type="integer" name="_MEMBER_Tan" value="0"/>
    <att type="integer" name="_MEMBER_Turquoise" value="1"/>
    <att type="integer" name="_MEMBER_Yellow" value="0"/>
    <att type="real" name="_LogP_Black" value="-2.3083006046357406"/>
    <att type="real" name="_LogP_Blue" value="-7.598467879043142"/>
    <att type="real" name="_LogP_Brown" value="-5.578307011459779"/>
    <att type="real" name="_LogP_Green" value="0.0"/>
    <att type="real" name="_LogP_Greenyellow" value="-2.5361545783724964"/>
    <att type="real" name="_LogP_Magenta" value="0.0"/>
    <att type="real" name="_LogP_Pink" value="0.0"/>
    <att type="real" name="_LogP_Purple" value="0.0"/>
    <att type="real" name="_LogP_Red" value="0.0"/>
    <att type="real" name="_LogP_Tan" value="0.0"/>
    <att type="real" name="_LogP_Turquoise" value="-3.7526440352985335"/>
    <att type="real" name="_LogP_Yellow" value="0.0"/>
    <att type="string" name="Gene" value="GO:0043068"/>
    <att type="integer" name="GiniIndex" value="0"/>
    <att type="integer" name="CategoryID" value="19"/>
    <att type="string" name="PARENT_GO" value="19_GO:0048518 positive regulation of biological process"/>
    <att type="integer" name="EvidenceCutoff" value="0"/>
    <graphics type="CIRCLE" x="357.981576126818" y="173.07364522031264"/>
  </node>
  <node label="GO:2001235" id="80">
    <att type="string" name="canonicalName" value="GO:2001235"/>
    <att type="string" name="Description" value="positive regulation of apoptotic signaling pathway"/>
    <att type="string" name="Category" value="GO Biological Processes"/>
    <att type="real" name="LogP" value="-9.237536350435844"/>
    <att type="real" name="Log(q-value)" value="-7.544162753234291"/>
    <att type="integer" name="GROUP_ID" value="15"/>
    <att type="string" name="Hits" value="FAS|BAD|CAV1|CTSK|CTSL|EIF5A|GPER1|PDIA3|INHBB|JAK2|LTBR|MYC|NF1|NFATC4|PAK2|PMAIP1|PML|PPP2R1A|PTEN|SFPQ|SKIL|STK3|TIMP3|TPD52L1|SRPX|PEA15|HYAL2|TNFSF10|BCL10|MAGED1|BCLAF1|BCL2L11|BCAP31|RBCK1|NUPR1|TNFRSF12A|WWOX|PLEKHF1"/>
    <att type="real" name="Enrichment" value="2.972517105535973"/>
    <att type="real" name="Z-score" value="7.415587410503227"/>
    <att type="integer" name="#GeneInGOAndHitList" value="38"/>
    <att type="integer" name="#GeneInGO" value="140"/>
    <att type="integer" name="#GeneInHitList" value="2756"/>
    <att type="integer" name="#TotalGeneInLibrary" value="30182"/>
    <att type="real" name="%InGO" value="1.3788098693759072"/>
    <att type="real" name="STDV %InGO" value="0.22212513494404973"/>
    <att type="real" name="BestLogPInGroup" value="-23.440704335059237"/>
    <att type="real" name="BestEnrichmentInGroup" value="4.509391274652096"/>
    <att type="integer" name="FirstInGroupByEnrichment" value="0"/>
    <att type="integer" name="FirstInGroupByLogP" value="0"/>
    <att type="string" name="GeneID" value="355|572|857|1513|1514|1984|2852|2923|3625|3717|4055|4609|4763|4776|5062|5366|5371|5518|5728|6421|6498|6788|7078|7164|8406|8682|8692|8743|8915|9500|9774|10018|10134|10616|26471|51330|51741|79156"/>
    <att type="integer" name="_RANK_" value="3"/>
    <att type="string" name="_PATTERN_" value="M011010000000"/>
    <att type="string" name="CLUSTER_LABEL" value=" "/>
    <att type="integer" name="#COUNT_001" value="0"/>
    <att type="integer" name="#COUNT_002" value="7"/>
    <att type="integer" name="#COUNT_003" value="9"/>
    <att type="integer" name="#COUNT_004" value="0"/>
    <att type="integer" name="#COUNT_005" value="3"/>
    <att type="integer" name="#COUNT_006" value="0"/>
    <att type="integer" name="#COUNT_007" value="0"/>
    <att type="integer" name="#COUNT_008" value="0"/>
    <att type="integer" name="#COUNT_009" value="0"/>
    <att type="integer" name="#COUNT_010" value="0"/>
    <att type="integer" name="#COUNT_011" value="0"/>
    <att type="integer" name="#COUNT_012" value="0"/>
    <att type="integer" name="_MEMBER_Black" value="0"/>
    <att type="integer" name="_MEMBER_Blue" value="1"/>
    <att type="integer" name="_MEMBER_Brown" value="1"/>
    <att type="integer" name="_MEMBER_Green" value="0"/>
    <att type="integer" name="_MEMBER_Greenyellow" value="1"/>
    <att type="integer" name="_MEMBER_Magenta" value="0"/>
    <att type="integer" name="_MEMBER_Pink" value="0"/>
    <att type="integer" name="_MEMBER_Purple" value="0"/>
    <att type="integer" name="_MEMBER_Red" value="0"/>
    <att type="integer" name="_MEMBER_Tan" value="0"/>
    <att type="integer" name="_MEMBER_Turquoise" value="0"/>
    <att type="integer" name="_MEMBER_Yellow" value="0"/>
    <att type="real" name="_LogP_Black" value="0.0"/>
    <att type="real" name="_LogP_Blue" value="-2.596908762184339"/>
    <att type="real" name="_LogP_Brown" value="-4.119814769559774"/>
    <att type="real" name="_LogP_Green" value="0.0"/>
    <att type="real" name="_LogP_Greenyellow" value="-2.2547443528510485"/>
    <att type="real" name="_LogP_Magenta" value="0.0"/>
    <att type="real" name="_LogP_Pink" value="0.0"/>
    <att type="real" name="_LogP_Purple" value="0.0"/>
    <att type="real" name="_LogP_Red" value="0.0"/>
    <att type="real" name="_LogP_Tan" value="0.0"/>
    <att type="real" name="_LogP_Turquoise" value="0.0"/>
    <att type="real" name="_LogP_Yellow" value="0.0"/>
    <att type="string" name="Gene" value="GO:2001235"/>
    <att type="integer" name="GiniIndex" value="0"/>
    <att type="integer" name="CategoryID" value="19"/>
    <att type="string" name="PARENT_GO" value="19_GO:0023052 signaling"/>
    <att type="integer" name="EvidenceCutoff" value="0"/>
    <graphics type="CIRCLE" x="316.2216873911947" y="267.02348605501817"/>
  </node>
  <node label="GO:2001238" id="81">
    <att type="string" name="canonicalName" value="GO:2001238"/>
    <att type="string" name="Description" value="positive regulation of extrinsic apoptotic signaling pathway"/>
    <att type="string" name="Category" value="GO Biological Processes"/>
    <att type="real" name="LogP" value="-8.976713027417176"/>
    <att type="real" name="Log(q-value)" value="-7.311188358954303"/>
    <att type="integer" name="GROUP_ID" value="15"/>
    <att type="string" name="Hits" value="CAV1|GPER1|PDIA3|LTBR|NF1|PAK2|PMAIP1|PML|PPP2R1A|PTEN|SKIL|STK3|TIMP3|SRPX|PEA15|HYAL2|TNFSF10|BCL10|RBCK1|TNFRSF12A|WWOX"/>
    <att type="real" name="Enrichment" value="4.509391274652096"/>
    <att type="real" name="Z-score" value="7.951247842488627"/>
    <att type="integer" name="#GeneInGOAndHitList" value="21"/>
    <att type="integer" name="#GeneInGO" value="51"/>
    <att type="integer" name="#GeneInHitList" value="2756"/>
    <att type="integer" name="#TotalGeneInLibrary" value="30182"/>
    <att type="real" name="%InGO" value="0.7619738751814223"/>
    <att type="real" name="STDV %InGO" value="0.16564162897509255"/>
    <att type="real" name="BestLogPInGroup" value="-23.440704335059237"/>
    <att type="real" name="BestEnrichmentInGroup" value="4.509391274652096"/>
    <att type="integer" name="FirstInGroupByEnrichment" value="0"/>
    <att type="integer" name="FirstInGroupByLogP" value="0"/>
    <att type="string" name="GeneID" value="857|2852|2923|4055|4763|5062|5366|5371|5518|5728|6498|6788|7078|8406|8682|8692|8743|8915|10616|51330|51741"/>
    <att type="integer" name="_RANK_" value="1"/>
    <att type="string" name="_PATTERN_" value="M001000000000"/>
    <att type="string" name="CLUSTER_LABEL" value=" "/>
    <att type="integer" name="#COUNT_001" value="0"/>
    <att type="integer" name="#COUNT_002" value="0"/>
    <att type="integer" name="#COUNT_003" value="5"/>
    <att type="integer" name="#COUNT_004" value="0"/>
    <att type="integer" name="#COUNT_005" value="0"/>
    <att type="integer" name="#COUNT_006" value="0"/>
    <att type="integer" name="#COUNT_007" value="0"/>
    <att type="integer" name="#COUNT_008" value="0"/>
    <att type="integer" name="#COUNT_009" value="0"/>
    <att type="integer" name="#COUNT_010" value="0"/>
    <att type="integer" name="#COUNT_011" value="0"/>
    <att type="integer" name="#COUNT_012" value="0"/>
    <att type="integer" name="_MEMBER_Black" value="0"/>
    <att type="integer" name="_MEMBER_Blue" value="0"/>
    <att type="integer" name="_MEMBER_Brown" value="1"/>
    <att type="integer" name="_MEMBER_Green" value="0"/>
    <att type="integer" name="_MEMBER_Greenyellow" value="0"/>
    <att type="integer" name="_MEMBER_Magenta" value="0"/>
    <att type="integer" name="_MEMBER_Pink" value="0"/>
    <att type="integer" name="_MEMBER_Purple" value="0"/>
    <att type="integer" name="_MEMBER_Red" value="0"/>
    <att type="integer" name="_MEMBER_Tan" value="0"/>
    <att type="integer" name="_MEMBER_Turquoise" value="0"/>
    <att type="integer" name="_MEMBER_Yellow" value="0"/>
    <att type="real" name="_LogP_Black" value="0.0"/>
    <att type="real" name="_LogP_Blue" value="0.0"/>
    <att type="real" name="_LogP_Brown" value="-3.341708700377353"/>
    <att type="real" name="_LogP_Green" value="0.0"/>
    <att type="real" name="_LogP_Greenyellow" value="0.0"/>
    <att type="real" name="_LogP_Magenta" value="0.0"/>
    <att type="real" name="_LogP_Pink" value="0.0"/>
    <att type="real" name="_LogP_Purple" value="0.0"/>
    <att type="real" name="_LogP_Red" value="0.0"/>
    <att type="real" name="_LogP_Tan" value="0.0"/>
    <att type="real" name="_LogP_Turquoise" value="0.0"/>
    <att type="real" name="_LogP_Yellow" value="0.0"/>
    <att type="string" name="Gene" value="GO:2001238"/>
    <att type="integer" name="GiniIndex" value="0"/>
    <att type="integer" name="CategoryID" value="19"/>
    <att type="string" name="PARENT_GO" value="19_GO:0023052 signaling"/>
    <att type="integer" name="EvidenceCutoff" value="0"/>
    <graphics type="CIRCLE" x="169.90695606774977" y="393.3023247415057"/>
  </node>
  <node label="R-HSA-453274" id="82">
    <att type="string" name="canonicalName" value="R-HSA-453274"/>
    <att type="string" name="Description" value="Mitotic G2-G2/M phases"/>
    <att type="string" name="Category" value="Reactome Gene Sets"/>
    <att type="real" name="LogP" value="-19.2865233424204"/>
    <att type="real" name="Log(q-value)" value="-16.794384039637283"/>
    <att type="integer" name="GROUP_ID" value="16"/>
    <att type="string" name="Hits" value="CCNB1|CDK1|CDC25A|CDC25B|CDK2|CDK7|CENPF|DYNC1H1|E2F1|FOXM1|HMMR|MYBL2|PAFAH1B1|PCM1|PCNT|PLK1|PPP2CB|PPP2R1A|PPP2R2A|PRKAR2B|PSMA7|PSMB4|PSMB8|PSMB10|PSMC3|PSMC4|PSMD2|PSMD8|PSME1|AURKA|TUBB2A|TUBG1|TUBA1A|OFD1|DYNLL1|CCNB2|CEP135|CEP57|RBX1|OPTN|PSME3|TUBA1B|TUBB3|TUBB4B|DCTN2|CEP250|PHLDA1|MAPRE1|TPX2|CEP152|FBXL7|PPME1|GTSE1|HAUS4|HAUS2|CDK5RAP2|FKBPL|CEP63|CEP70|TUBB6|TUBA1C|NEDD1|TUBB|TUBB2B"/>
    <att type="real" name="Enrichment" value="3.539839615311313"/>
    <att type="real" name="Z-score" value="11.36630450886034"/>
    <att type="integer" name="#GeneInGOAndHitList" value="64"/>
    <att type="integer" name="#GeneInGO" value="198"/>
    <att type="integer" name="#GeneInHitList" value="2756"/>
    <att type="integer" name="#TotalGeneInLibrary" value="30182"/>
    <att type="real" name="%InGO" value="2.3222060957910013"/>
    <att type="real" name="STDV %InGO" value="0.286885563797565"/>
    <att type="real" name="BestLogPInGroup" value="-23.39632982404425"/>
    <att type="real" name="BestEnrichmentInGroup" value="4.350547746386465"/>
    <att type="integer" name="FirstInGroupByEnrichment" value="0"/>
    <att type="integer" name="FirstInGroupByLogP" value="0"/>
    <att type="string" name="GeneID" value="891|983|993|994|1017|1022|1063|1778|1869|2305|3161|4605|5048|5108|5116|5347|5516|5518|5520|5577|5688|5692|5696|5699|5702|5704|5708|5714|5720|6790|7280|7283|7846|8481|8655|9133|9662|9702|9978|10133|10197|10376|10381|10383|10540|11190|22822|22919|22974|22995|23194|51400|51512|54930|55142|55755|63943|80254|80321|84617|84790|121441|203068|347733"/>
    <att type="integer" name="_RANK_" value="4"/>
    <att type="string" name="_PATTERN_" value="M100101010000"/>
    <att type="string" name="CLUSTER_LABEL" value=" "/>
    <att type="integer" name="#COUNT_001" value="10"/>
    <att type="integer" name="#COUNT_002" value="0"/>
    <att type="integer" name="#COUNT_003" value="0"/>
    <att type="integer" name="#COUNT_004" value="11"/>
    <att type="integer" name="#COUNT_005" value="0"/>
    <att type="integer" name="#COUNT_006" value="4"/>
    <att type="integer" name="#COUNT_007" value="0"/>
    <att type="integer" name="#COUNT_008" value="12"/>
    <att type="integer" name="#COUNT_009" value="0"/>
    <att type="integer" name="#COUNT_010" value="0"/>
    <att type="integer" name="#COUNT_011" value="0"/>
    <att type="integer" name="#COUNT_012" value="0"/>
    <att type="integer" name="_MEMBER_Black" value="1"/>
    <att type="integer" name="_MEMBER_Blue" value="0"/>
    <att type="integer" name="_MEMBER_Brown" value="0"/>
    <att type="integer" name="_MEMBER_Green" value="1"/>
    <att type="integer" name="_MEMBER_Greenyellow" value="0"/>
    <att type="integer" name="_MEMBER_Magenta" value="1"/>
    <att type="integer" name="_MEMBER_Pink" value="0"/>
    <att type="integer" name="_MEMBER_Purple" value="1"/>
    <att type="integer" name="_MEMBER_Red" value="0"/>
    <att type="integer" name="_MEMBER_Tan" value="0"/>
    <att type="integer" name="_MEMBER_Turquoise" value="0"/>
    <att type="integer" name="_MEMBER_Yellow" value="0"/>
    <att type="real" name="_LogP_Black" value="-5.930547936016047"/>
    <att type="real" name="_LogP_Blue" value="0.0"/>
    <att type="real" name="_LogP_Brown" value="0.0"/>
    <att type="real" name="_LogP_Green" value="-6.0986767574838785"/>
    <att type="real" name="_LogP_Greenyellow" value="0.0"/>
    <att type="real" name="_LogP_Magenta" value="-2.0032686042637198"/>
    <att type="real" name="_LogP_Pink" value="0.0"/>
    <att type="real" name="_LogP_Purple" value="-12.665124325589616"/>
    <att type="real" name="_LogP_Red" value="0.0"/>
    <att type="real" name="_LogP_Tan" value="0.0"/>
    <att type="real" name="_LogP_Turquoise" value="0.0"/>
    <att type="real" name="_LogP_Yellow" value="0.0"/>
    <att type="string" name="Gene" value="R-HSA-453274"/>
    <att type="integer" name="GiniIndex" value="0"/>
    <att type="integer" name="CategoryID" value="6"/>
    <att type="string" name="PARENT_GO" value=""/>
    <att type="integer" name="EvidenceCutoff" value="0"/>
    <graphics type="CIRCLE" x="213.56709226211905" y="159.93636833798092"/>
  </node>
  <node label="R-HSA-69275" id="83">
    <att type="string" name="canonicalName" value="R-HSA-69275"/>
    <att type="string" name="Description" value="G2/M Transition"/>
    <att type="string" name="Category" value="Reactome Gene Sets"/>
    <att type="real" name="LogP" value="-18.855925935248234"/>
    <att type="real" name="Log(q-value)" value="-16.409544123025793"/>
    <att type="integer" name="GROUP_ID" value="16"/>
    <att type="string" name="Hits" value="CCNB1|CDK1|CDC25A|CDC25B|CDK2|CDK7|CENPF|DYNC1H1|FOXM1|HMMR|MYBL2|PAFAH1B1|PCM1|PCNT|PLK1|PPP2CB|PPP2R1A|PPP2R2A|PRKAR2B|PSMA7|PSMB4|PSMB8|PSMB10|PSMC3|PSMC4|PSMD2|PSMD8|PSME1|AURKA|TUBB2A|TUBG1|TUBA1A|OFD1|DYNLL1|CCNB2|CEP135|CEP57|RBX1|OPTN|PSME3|TUBA1B|TUBB3|TUBB4B|DCTN2|CEP250|PHLDA1|MAPRE1|TPX2|CEP152|FBXL7|PPME1|GTSE1|HAUS4|HAUS2|CDK5RAP2|FKBPL|CEP63|CEP70|TUBB6|TUBA1C|NEDD1|TUBB|TUBB2B"/>
    <att type="real" name="Enrichment" value="3.5200860460294425"/>
    <att type="real" name="Z-score" value="11.22042534277701"/>
    <att type="integer" name="#GeneInGOAndHitList" value="63"/>
    <att type="integer" name="#GeneInGO" value="196"/>
    <att type="integer" name="#GeneInHitList" value="2756"/>
    <att type="integer" name="#TotalGeneInLibrary" value="30182"/>
    <att type="real" name="%InGO" value="2.285921625544267"/>
    <att type="real" name="STDV %InGO" value="0.2846883082053856"/>
    <att type="real" name="BestLogPInGroup" value="-23.39632982404425"/>
    <att type="real" name="BestEnrichmentInGroup" value="4.350547746386465"/>
    <att type="integer" name="FirstInGroupByEnrichment" value="0"/>
    <att type="integer" name="FirstInGroupByLogP" value="0"/>
    <att type="string" name="GeneID" value="891|983|993|994|1017|1022|1063|1778|2305|3161|4605|5048|5108|5116|5347|5516|5518|5520|5577|5688|5692|5696|5699|5702|5704|5708|5714|5720|6790|7280|7283|7846|8481|8655|9133|9662|9702|9978|10133|10197|10376|10381|10383|10540|11190|22822|22919|22974|22995|23194|51400|51512|54930|55142|55755|63943|80254|80321|84617|84790|121441|203068|347733"/>
    <att type="integer" name="_RANK_" value="4"/>
    <att type="string" name="_PATTERN_" value="M100101010000"/>
    <att type="string" name="CLUSTER_LABEL" value=" "/>
    <att type="integer" name="#COUNT_001" value="10"/>
    <att type="integer" name="#COUNT_002" value="0"/>
    <att type="integer" name="#COUNT_003" value="0"/>
    <att type="integer" name="#COUNT_004" value="10"/>
    <att type="integer" name="#COUNT_005" value="0"/>
    <att type="integer" name="#COUNT_006" value="4"/>
    <att type="integer" name="#COUNT_007" value="0"/>
    <att type="integer" name="#COUNT_008" value="12"/>
    <att type="integer" name="#COUNT_009" value="0"/>
    <att type="integer" name="#COUNT_010" value="0"/>
    <att type="integer" name="#COUNT_011" value="0"/>
    <att type="integer" name="#COUNT_012" value="0"/>
    <att type="integer" name="_MEMBER_Black" value="1"/>
    <att type="integer" name="_MEMBER_Blue" value="0"/>
    <att type="integer" name="_MEMBER_Brown" value="0"/>
    <att type="integer" name="_MEMBER_Green" value="1"/>
    <att type="integer" name="_MEMBER_Greenyellow" value="0"/>
    <att type="integer" name="_MEMBER_Magenta" value="1"/>
    <att type="integer" name="_MEMBER_Pink" value="0"/>
    <att type="integer" name="_MEMBER_Purple" value="1"/>
    <att type="integer" name="_MEMBER_Red" value="0"/>
    <att type="integer" name="_MEMBER_Tan" value="0"/>
    <att type="integer" name="_MEMBER_Turquoise" value="0"/>
    <att type="integer" name="_MEMBER_Yellow" value="0"/>
    <att type="real" name="_LogP_Black" value="-5.970558152875909"/>
    <att type="real" name="_LogP_Blue" value="0.0"/>
    <att type="real" name="_LogP_Brown" value="0.0"/>
    <att type="real" name="_LogP_Green" value="-5.265656700761257"/>
    <att type="real" name="_LogP_Greenyellow" value="0.0"/>
    <att type="real" name="_LogP_Magenta" value="-2.0182697912792564"/>
    <att type="real" name="_LogP_Pink" value="0.0"/>
    <att type="real" name="_LogP_Purple" value="-12.717729391073743"/>
    <att type="real" name="_LogP_Red" value="0.0"/>
    <att type="real" name="_LogP_Tan" value="0.0"/>
    <att type="real" name="_LogP_Turquoise" value="0.0"/>
    <att type="real" name="_LogP_Yellow" value="0.0"/>
    <att type="string" name="Gene" value="R-HSA-69275"/>
    <att type="integer" name="GiniIndex" value="0"/>
    <att type="integer" name="CategoryID" value="6"/>
    <att type="string" name="PARENT_GO" value=""/>
    <att type="integer" name="EvidenceCutoff" value="0"/>
    <graphics type="CIRCLE" x="418.7480786241339" y="403.61807718527837"/>
  </node>
  <node label="R-HSA-5617833" id="84">
    <att type="string" name="canonicalName" value="R-HSA-5617833"/>
    <att type="string" name="Description" value="Cilium Assembly"/>
    <att type="string" name="Category" value="Reactome Gene Sets"/>
    <att type="real" name="LogP" value="-13.792894690418795"/>
    <att type="real" name="Log(q-value)" value="-11.726724119907958"/>
    <att type="integer" name="GROUP_ID" value="16"/>
    <att type="string" name="Hits" value="ARF4|BBS1|BBS4|CDK1|DYNC1H1|SEPTIN2|PAFAH1B1|PCM1|PCNT|PLK1|PPP2R1A|PRKAR2B|SMO|CCT3|TUBB2A|TUBG1|TUBA1A|OFD1|DYNLL1|CEP135|CEP57|RAB11FIP3|IFT140|TUBA1B|TUBB3|TUBB4B|DCTN2|CCT2|KIF3A|CEP250|CEP162|MAPRE1|CCT5|CEP152|CLUAP1|ASAP1|HAUS4|IFT57|DYNC2I1|HAUS2|BBS7|CDK5RAP2|CC2D2A|MARK4|EXOC4|DYNC2H1|ATAT1|IFT74|CEP63|CEP70|B9D2|TUBB6|TUBA1C|NEDD1|TUBB|TUBB2B"/>
    <att type="real" name="Enrichment" value="3.051130414689976"/>
    <att type="real" name="Z-score" value="9.24897124982099"/>
    <att type="integer" name="#GeneInGOAndHitList" value="56"/>
    <att type="integer" name="#GeneInGO" value="201"/>
    <att type="integer" name="#GeneInHitList" value="2756"/>
    <att type="integer" name="#TotalGeneInLibrary" value="30182"/>
    <att type="real" name="%InGO" value="2.0319303338171264"/>
    <att type="real" name="STDV %InGO" value="0.2687553236386528"/>
    <att type="real" name="BestLogPInGroup" value="-23.39632982404425"/>
    <att type="real" name="BestEnrichmentInGroup" value="4.350547746386465"/>
    <att type="integer" name="FirstInGroupByEnrichment" value="0"/>
    <att type="integer" name="FirstInGroupByLogP" value="0"/>
    <att type="string" name="GeneID" value="378|582|585|983|1778|4735|5048|5108|5116|5347|5518|5577|6608|7203|7280|7283|7846|8481|8655|9662|9702|9727|9742|10376|10381|10383|10540|10576|11127|11190|22832|22919|22948|22995|23059|50807|54930|55081|55112|55142|55212|55755|57545|57787|60412|79659|79969|80173|80254|80321|80776|84617|84790|121441|203068|347733"/>
    <att type="integer" name="_RANK_" value="3"/>
    <att type="string" name="_PATTERN_" value="M101100000000"/>
    <att type="string" name="CLUSTER_LABEL" value=" "/>
    <att type="integer" name="#COUNT_001" value="15"/>
    <att type="integer" name="#COUNT_002" value="0"/>
    <att type="integer" name="#COUNT_003" value="10"/>
    <att type="integer" name="#COUNT_004" value="10"/>
    <att type="integer" name="#COUNT_005" value="0"/>
    <att type="integer" name="#COUNT_006" value="0"/>
    <att type="integer" name="#COUNT_007" value="0"/>
    <att type="integer" name="#COUNT_008" value="0"/>
    <att type="integer" name="#COUNT_009" value="0"/>
    <att type="integer" name="#COUNT_010" value="0"/>
    <att type="integer" name="#COUNT_011" value="0"/>
    <att type="integer" name="#COUNT_012" value="0"/>
    <att type="integer" name="_MEMBER_Black" value="1"/>
    <att type="integer" name="_MEMBER_Blue" value="0"/>
    <att type="integer" name="_MEMBER_Brown" value="1"/>
    <att type="integer" name="_MEMBER_Green" value="1"/>
    <att type="integer" name="_MEMBER_Greenyellow" value="0"/>
    <att type="integer" name="_MEMBER_Magenta" value="0"/>
    <att type="integer" name="_MEMBER_Pink" value="0"/>
    <att type="integer" name="_MEMBER_Purple" value="0"/>
    <att type="integer" name="_MEMBER_Red" value="0"/>
    <att type="integer" name="_MEMBER_Tan" value="0"/>
    <att type="integer" name="_MEMBER_Turquoise" value="0"/>
    <att type="integer" name="_MEMBER_Yellow" value="0"/>
    <att type="real" name="_LogP_Black" value="-10.995745537134763"/>
    <att type="real" name="_LogP_Blue" value="0.0"/>
    <att type="real" name="_LogP_Brown" value="-3.5916914840742447"/>
    <att type="real" name="_LogP_Green" value="-5.169149095977748"/>
    <att type="real" name="_LogP_Greenyellow" value="0.0"/>
    <att type="real" name="_LogP_Magenta" value="0.0"/>
    <att type="real" name="_LogP_Pink" value="0.0"/>
    <att type="real" name="_LogP_Purple" value="0.0"/>
    <att type="real" name="_LogP_Red" value="0.0"/>
    <att type="real" name="_LogP_Tan" value="0.0"/>
    <att type="real" name="_LogP_Turquoise" value="0.0"/>
    <att type="real" name="_LogP_Yellow" value="0.0"/>
    <att type="string" name="Gene" value="R-HSA-5617833"/>
    <att type="integer" name="GiniIndex" value="0"/>
    <att type="integer" name="CategoryID" value="6"/>
    <att type="string" name="PARENT_GO" value=""/>
    <att type="integer" name="EvidenceCutoff" value="0"/>
    <graphics type="CIRCLE" x="196.4383734327381" y="330.88182861498353"/>
  </node>
  <node label="R-HSA-8854518" id="85">
    <att type="string" name="canonicalName" value="R-HSA-8854518"/>
    <att type="string" name="Description" value="AURKA Activation by TPX2"/>
    <att type="string" name="Category" value="Reactome Gene Sets"/>
    <att type="real" name="LogP" value="-11.668620427270888"/>
    <att type="real" name="Log(q-value)" value="-9.787495958468659"/>
    <att type="integer" name="GROUP_ID" value="16"/>
    <att type="string" name="Hits" value="CDK1|DYNC1H1|HMMR|PAFAH1B1|PCM1|PCNT|PLK1|PPP2R1A|PRKAR2B|AURKA|TUBG1|TUBA1A|OFD1|DYNLL1|CEP135|CEP57|TUBB4B|DCTN2|CEP250|MAPRE1|TPX2|CEP152|HAUS4|HAUS2|CDK5RAP2|CEP63|CEP70|NEDD1|TUBB"/>
    <att type="real" name="Enrichment" value="4.350547746386465"/>
    <att type="real" name="Z-score" value="9.085613515632977"/>
    <att type="integer" name="#GeneInGOAndHitList" value="29"/>
    <att type="integer" name="#GeneInGO" value="73"/>
    <att type="integer" name="#GeneInHitList" value="2756"/>
    <att type="integer" name="#TotalGeneInLibrary" value="30182"/>
    <att type="real" name="%InGO" value="1.0522496371552976"/>
    <att type="real" name="STDV %InGO" value="0.19436709692223716"/>
    <att type="real" name="BestLogPInGroup" value="-23.39632982404425"/>
    <att type="real" name="BestEnrichmentInGroup" value="4.350547746386465"/>
    <att type="integer" name="FirstInGroupByEnrichment" value="0"/>
    <att type="integer" name="FirstInGroupByLogP" value="0"/>
    <att type="string" name="GeneID" value="983|1778|3161|5048|5108|5116|5347|5518|5577|6790|7283|7846|8481|8655|9662|9702|10383|10540|11190|22919|22974|22995|54930|55142|55755|80254|80321|121441|203068"/>
    <att type="integer" name="_RANK_" value="3"/>
    <att type="string" name="_PATTERN_" value="M101000010000"/>
    <att type="string" name="CLUSTER_LABEL" value=" "/>
    <att type="integer" name="#COUNT_001" value="8"/>
    <att type="integer" name="#COUNT_002" value="0"/>
    <att type="integer" name="#COUNT_003" value="5"/>
    <att type="integer" name="#COUNT_004" value="0"/>
    <att type="integer" name="#COUNT_005" value="0"/>
    <att type="integer" name="#COUNT_006" value="0"/>
    <att type="integer" name="#COUNT_007" value="0"/>
    <att type="integer" name="#COUNT_008" value="6"/>
    <att type="integer" name="#COUNT_009" value="0"/>
    <att type="integer" name="#COUNT_010" value="0"/>
    <att type="integer" name="#COUNT_011" value="0"/>
    <att type="integer" name="#COUNT_012" value="0"/>
    <att type="integer" name="_MEMBER_Black" value="1"/>
    <att type="integer" name="_MEMBER_Blue" value="0"/>
    <att type="integer" name="_MEMBER_Brown" value="1"/>
    <att type="integer" name="_MEMBER_Green" value="0"/>
    <att type="integer" name="_MEMBER_Greenyellow" value="0"/>
    <att type="integer" name="_MEMBER_Magenta" value="0"/>
    <att type="integer" name="_MEMBER_Pink" value="0"/>
    <att type="integer" name="_MEMBER_Purple" value="1"/>
    <att type="integer" name="_MEMBER_Red" value="0"/>
    <att type="integer" name="_MEMBER_Tan" value="0"/>
    <att type="integer" name="_MEMBER_Turquoise" value="0"/>
    <att type="integer" name="_MEMBER_Yellow" value="0"/>
    <att type="real" name="_LogP_Black" value="-7.42283385398901"/>
    <att type="real" name="_LogP_Blue" value="0.0"/>
    <att type="real" name="_LogP_Brown" value="-2.6340000400416637"/>
    <att type="real" name="_LogP_Green" value="0.0"/>
    <att type="real" name="_LogP_Greenyellow" value="0.0"/>
    <att type="real" name="_LogP_Magenta" value="0.0"/>
    <att type="real" name="_LogP_Pink" value="0.0"/>
    <att type="real" name="_LogP_Purple" value="-7.3406559295455205"/>
    <att type="real" name="_LogP_Red" value="0.0"/>
    <att type="real" name="_LogP_Tan" value="0.0"/>
    <att type="real" name="_LogP_Turquoise" value="0.0"/>
    <att type="real" name="_LogP_Yellow" value="0.0"/>
    <att type="string" name="Gene" value="R-HSA-8854518"/>
    <att type="integer" name="GiniIndex" value="0"/>
    <att type="integer" name="CategoryID" value="6"/>
    <att type="string" name="PARENT_GO" value=""/>
    <att type="integer" name="EvidenceCutoff" value="0"/>
    <graphics type="CIRCLE" x="338.53685887300844" y="397.65228958366816"/>
  </node>
  <node label="R-HSA-380320" id="86">
    <att type="string" name="canonicalName" value="R-HSA-380320"/>
    <att type="string" name="Description" value="Recruitment of NuMA to mitotic centrosomes"/>
    <att type="string" name="Category" value="Reactome Gene Sets"/>
    <att type="real" name="LogP" value="-11.41206055825274"/>
    <att type="real" name="Log(q-value)" value="-9.553950452872627"/>
    <att type="integer" name="GROUP_ID" value="16"/>
    <att type="string" name="Hits" value="CDK1|DYNC1H1|NUMA1|PAFAH1B1|PCM1|PCNT|PLK1|PPP2R1A|PRKAR2B|TUBB2A|TUBG1|TUBA1A|OFD1|DYNLL1|CEP135|CEP57|TUBA1B|TUBB3|TUBB4B|DCTN2|CEP250|MAPRE1|CEP152|HAUS4|HAUS2|CDK5RAP2|CEP63|CEP70|TUBB6|TUBA1C|NEDD1|TUBB|TUBB2B"/>
    <att type="real" name="Enrichment" value="3.8446329864435045"/>
    <att type="real" name="Z-score" value="8.756260872137013"/>
    <att type="integer" name="#GeneInGOAndHitList" value="33"/>
    <att type="integer" name="#GeneInGO" value="94"/>
    <att type="integer" name="#GeneInHitList" value="2756"/>
    <att type="integer" name="#TotalGeneInLibrary" value="30182"/>
    <att type="real" name="%InGO" value="1.197387518142235"/>
    <att type="real" name="STDV %InGO" value="0.20718674655570615"/>
[truncated: 363,981 more chars]
