# Supplementary material for: Fibroblasts as an in vitro model of circadian genetic and genomic studies
Source: Mamm Genome. 2024 Jul 3;35(3):432–44. doi: 10.1007/s00335-024-10050-7 (PMC11329553; doi:10.1007/s00335-024-10050-7)
Supplement: Supplementary file 4 — Supplementary file4 (ZIP 16237 kb) [file 335_2024_10050_MOESM4_ESM.zip › Enrichment_GO/_FINAL_GO.csv]

_MEMBER_Black	_MEMBER_Blue	_MEMBER_Brown	_MEMBER_Green	_MEMBER_Greenyellow	_MEMBER_Magenta	_MEMBER_Pink	_MEMBER_Purple	_MEMBER_Red	_MEMBER_Tan	_MEMBER_Turquoise	_MEMBER_Yellow	_LogP_Black	_LogP_Blue	_LogP_Brown	_LogP_Green	_LogP_Greenyellow	_LogP_Magenta	_LogP_Pink	_LogP_Purple	_LogP_Red	_LogP_Tan	_LogP_Turquoise	_LogP_Yellow	GO	_PATTERN_	_RANK_	GiniIndex	Category	CategoryID	Description	PARENT_GO	LogP	Enrichment	Z-score	#TotalGeneInLibrary	#GeneInGO	#GeneInHitList	#GeneInGOAndHitList	%InGO	STDV %InGO	GeneID	Hits	Log(q-value)	EvidenceCutoff	GROUP_ID	FirstInGroupByEnrichment	FirstInGroupByLogP	BestLogPInGroup	BestEnrichmentInGroup
0	0	1	1	0	0	0	1	0	0	1	0	0.0	0.0	-3.0753774687938753	-2.4738961919325364	0.0	0.0	0.0	-67.55225942791795	0.0	0.0	-8.515267901027064	0.0	GO:0051301	M001100010010	4	0	GO Biological Processes	19	cell division	19_GO:0009987 cellular process	-67.55225942791795	36.60287661597419	42.02252191290852	30182	509	81	50	61.72839506172839	5.40055409740179	332|701|891|899|983|991|1062|1063|3070|3832|3833|3925|3978|4085|5347|6790|7153|9055|9133|9212|9232|9493|9585|9928|10051|10112|10403|10460|10592|10615|11065|22974|24137|26586|51203|54443|54478|55055|55143|55165|57082|64151|83461|83540|121441|151246|157313|220134|221150|259266	BIRC5|BUB1B|CCNB1|CCNF|CDK1|CDC20|CENPE|CENPF|HELLS|KIF11|KIFC1|STMN1|LIG1|MAD2L1|PLK1|AURKA|TOP2A|PRC1|CCNB2|AURKB|PTTG1|KIF23|KIF20B|KIF14|SMC4|KIF20A|NDC80|TACC3|SMC2|SPAG5|UBE2C|TPX2|KIF4A|CKAP2|NUSAP1|ANLN|PIMREG|ZWILCH|CDCA8|CEP55|KNL1|NCAPG|CDCA3|NUF2|NEDD1|SGO2|CDCA2|SKA1|SKA3|ASPM	-63.20278762870356	0	1.0	1.0	1.0	-67.55225942791795	279.46296296296293
1	0	1	1	0	1	0	1	0	0	1	1	-4.070230924758841	0.0	-3.4986327939512667	-7.416707241875802	0.0	-3.574713007547507	0.0	-59.674359196992754	0.0	0.0	-9.530775816137398	-2.5322755464626154	GO:0000278	M101101010011	7	0	GO Biological Processes	19	mitotic cell cycle	19_GO:0009987 cellular process	-59.674359196992754	29.32070431086824	36.65620314378537	30182	610	81	48	59.25925925925926	5.45946467548214	332|701|891|899|983|991|1062|1063|2305|3832|3833|3925|3978|4085|4605|5347|6790|9055|9133|9212|9493|9787|9928|10051|10112|10403|10460|10592|10615|11065|22974|24137|26586|51203|51512|54443|55055|55143|55165|55872|63967|64105|64151|83540|121441|128239|220134|221150	BIRC5|BUB1B|CCNB1|CCNF|CDK1|CDC20|CENPE|CENPF|FOXM1|KIF11|KIFC1|STMN1|LIG1|MAD2L1|MYBL2|PLK1|AURKA|PRC1|CCNB2|AURKB|KIF23|DLGAP5|KIF14|SMC4|KIF20A|NDC80|TACC3|SMC2|SPAG5|UBE2C|TPX2|KIF4A|CKAP2|NUSAP1|GTSE1|ANLN|ZWILCH|CDCA8|CEP55|PBK|CLSPN|CENPK|NCAPG|NUF2|NEDD1|IQGAP3|SKA1|SKA3	-55.62591739344235	0	1.0	0.0	0.0	-67.55225942791795	279.46296296296293
1	0	1	1	0	1	0	1	0	0	1	1	-3.607897434067673	0.0	-3.004679462644831	-3.986631912088356	0.0	-3.453640609320374	0.0	-55.56838671850003	0.0	0.0	-8.958815245144066	-2.2817639142777018	GO:1903047	M101101010011	7	0	GO Biological Processes	19	mitotic cell cycle process	19_GO:0009987 cellular process	-55.56838671850003	31.712109272392958	36.538574482492805	30182	517	81	44	54.32098765432099	5.534771193918249	332|701|891|899|983|991|1062|1063|2305|3832|3833|3925|3978|4085|4605|5347|6790|9055|9133|9212|9493|9787|9928|10051|10112|10403|10460|10592|10615|11065|22974|24137|26586|51203|51512|54443|55055|55143|55165|63967|64105|64151|83540|128239	BIRC5|BUB1B|CCNB1|CCNF|CDK1|CDC20|CENPE|CENPF|FOXM1|KIF11|KIFC1|STMN1|LIG1|MAD2L1|MYBL2|PLK1|AURKA|PRC1|CCNB2|AURKB|KIF23|DLGAP5|KIF14|SMC4|KIF20A|NDC80|TACC3|SMC2|SPAG5|UBE2C|TPX2|KIF4A|CKAP2|NUSAP1|GTSE1|ANLN|ZWILCH|CDCA8|CEP55|CLSPN|CENPK|NCAPG|NUF2|IQGAP3	-51.69603617400531	0	1.0	0.0	0.0	-67.55225942791795	279.46296296296293
1	0	0	0	0	0	0	1	0	0	1	0	-3.2433411375945203	0.0	0.0	0.0	0.0	0.0	0.0	-51.92764572560924	0.0	0.0	-3.198019723508554	0.0	GO:0007059	M100000010010	3	0	GO Biological Processes	19	chromosome segregation	19_GO:0009987 cellular process	-51.92764572560924	41.76830911540843	39.15796998344365	30182	339	81	38	46.91358024691358	5.5449610237058256	332|701|891|991|1062|1063|3832|3833|4085|4605|5347|6790|7153|9055|9133|9212|9232|9493|9787|9928|10051|10403|10592|10615|22974|24137|51203|55143|55355|57082|64105|64151|83540|151246|157313|220134|221150|259266	BIRC5|BUB1B|CCNB1|CDC20|CENPE|CENPF|KIF11|KIFC1|MAD2L1|MYBL2|PLK1|AURKA|TOP2A|PRC1|CCNB2|AURKB|PTTG1|KIF23|DLGAP5|KIF14|SMC4|NDC80|SMC2|SPAG5|TPX2|KIF4A|NUSAP1|CDCA8|HJURP|KNL1|CENPK|NCAPG|NUF2|SGO2|CDCA2|SKA1|SKA3|ASPM	-48.180233917722816	0	1.0	0.0	0.0	-67.55225942791795	279.46296296296293
0	0	1	1	1	1	0	0	0	0	1	1	0.0	0.0	-13.259911003283687	-15.472455663104427	-2.3020143726689457	-5.64070133918454	0.0	0.0	0.0	0.0	-16.881108365929105	-2.9138227664634293	WP3888	M001111000011	6	0	WikiPathways	27	VEGFA-VEGFR2 signaling pathway		-49.63630883271962	3.827912500671934	18.76677034890644	30182	432	2756	151	5.478955007256894	0.4334844445869899	32|52|71|182|226|274|301|332|355|378|382|387|389|468|595|598|781|811|813|832|857|998|1072|1175|1192|1213|1267|1385|1397|1445|1465|1490|1666|1796|1827|1958|1969|1981|1982|2022|2058|2130|2152|2274|2314|2317|2335|2597|2697|2746|2889|2926|3142|3146|3164|3265|3315|3486|3491|3685|3688|3693|3939|3984|3998|4208|4303|4627|4860|5034|5062|5216|5226|5230|5295|5329|5331|5530|5562|5581|5587|5599|5606|5743|5770…	ACACB|ACP1|ACTG1|JAG1|ALDOA|BIN1|ANXA1|BIRC5|FAS|ARF4|ARF6|RHOA|RHOC|ATF4|CCND1|BCL2L1|CACNA2D1|CALR|CALU|CAPZB|CAV1|CDC42|CFL1|AP2S1|CLIC1|CLTC|CNP|CREB1|CRIP2|CSK|CSRP1|CCN2|DECR1|DOK1|RCAN1|EGR1|EPHA2|EIF4G1|EIF4G2|ENG|EPRS1|EWSR1|F3|FHL2|FLII|FLNB|FN1|GAPDH|GJA1|GLUD1|RAPGEF1|GRSF1|HLX|HMGB1|NR4A1|HRAS|HSPB1|IGFBP3|CCN1|ITGAV|ITGB1|ITGB5|LDHA|LIMK1|LMAN1|MEF2C|FOXO4|MYH9|PNP|P4HB|PAK2|PFN1|PG…	-45.286837033505236	0	2.0	1.0	1.0	-49.63630883271962	3.827912500671934
0	0	0	0	0	0	0	1	0	0	1	0	0.0	0.0	0.0	0.0	0.0	0.0	0.0	-48.99437465069049	0.0	0.0	-3.4781569307912936	0.0	GO:0098813	M000000010010	2	0	GO Biological Processes	19	nuclear chromosome segregation	19_GO:0009987 cellular process	-48.99437465069049	50.474054399685215	40.82936351252451	30182	251	81	34	41.97530864197531	5.483538022306361	332|701|891|991|1062|1063|3832|3833|4085|4605|5347|6790|7153|9055|9133|9212|9232|9493|9787|9928|10051|10403|10592|10615|22974|24137|51203|55143|57082|64105|64151|83540|151246|259266	BIRC5|BUB1B|CCNB1|CDC20|CENPE|CENPF|KIF11|KIFC1|MAD2L1|MYBL2|PLK1|AURKA|TOP2A|PRC1|CCNB2|AURKB|PTTG1|KIF23|DLGAP5|KIF14|SMC4|NDC80|SMC2|SPAG5|TPX2|KIF4A|NUSAP1|CDCA8|KNL1|CENPK|NCAPG|NUF2|SGO2|ASPM	-45.34387285581212	0	1.0	0.0	0.0	-67.55225942791795	279.46296296296293
1	0	1	1	0	1	0	1	0	0	1	0	-5.837738368558511	0.0	-5.019892089552539	-7.140238216804568	0.0	-3.767770834835953	0.0	-46.45884572002294	0.0	0.0	-10.920241251043905	0.0	R-HSA-1640170	M101101010010	6	0	Reactome Gene Sets	6	Cell Cycle		-46.45884572002294	22.615499892956546	29.84006775627975	30182	692	81	42	51.851851851851855	5.55174385318191	332|701|891|983|991|1062|1063|2305|3161|3978|4001|4085|4605|5347|6241|6790|7083|7153|7468|9133|9212|9232|9493|10051|10112|10403|10592|11065|22974|51512|55055|55143|55355|57082|63967|64105|64151|79682|83540|121441|151246|220134	BIRC5|BUB1B|CCNB1|CDK1|CDC20|CENPE|CENPF|FOXM1|HMMR|LIG1|LMNB1|MAD2L1|MYBL2|PLK1|RRM2|AURKA|TK1|TOP2A|NSD2|CCNB2|AURKB|PTTG1|KIF23|SMC4|KIF20A|NDC80|SMC2|UBE2C|TPX2|GTSE1|ZWILCH|CDCA8|HJURP|KNL1|CLSPN|CENPK|NCAPG|CENPU|NUF2|NEDD1|SGO2|SKA1	-42.8875251711922	0	1.0	0.0	0.0	-67.55225942791795	279.46296296296293
1	0	1	1	0	1	0	1	0	1	1	1	-4.388833036156356	0.0	-4.7099793001215975	-8.104532060723958	0.0	-6.3823139376142395	0.0	-18.010872124394872	0.0	-2.8459102444066735	-13.355791867835261	-3.076052959712302	R-HSA-9716542	M101101010111	8	0	Reactome Gene Sets	6	Signaling by Rho GTPases, Miro GTPases and RHOBTB3		-46.22230249591515	2.999132786105306	17.247532565052595	30182	723	2756	198	7.184325108853411	0.49188552821250087	60|70|71|87|120|182|224|332|387|388|389|392|396|701|708|801|808|832|857|908|991|998|1062|1063|1072|1124|1213|1445|1729|1778|1832|1856|1969|2017|2040|2316|2697|2802|2889|3015|3336|3619|3688|3984|3985|3998|4001|4085|4627|4771|4928|5048|5062|5216|5217|5295|5337|5347|5364|5516|5518|5600|5879|5905|5930|6093|6232|6249|6396|6434|6510|6654|6711|6793|7170|7171|7204|7280|7415|7529|7533|7534|7846|8364|8502|…	ACTB|ACTC1|ACTG1|ACTN1|ADD3|JAG1|ALDH3A2|BIRC5|RHOA|RHOB|RHOC|ARHGAP1|ARHGDIA|BUB1B|C1QBP|CALM1|CALM3|CAPZB|CAV1|CCT6A|CDC20|CDC42|CENPE|CENPF|CFL1|CHN2|CLTC|CSK|DIAPH1|DYNC1H1|DSP|DVL2|EPHA2|CTTN|STOM|FLNA|GJA1|GOLGA3|RAPGEF1|H2AZ1|HSPE1|INCENP|ITGB1|LIMK1|LIMK2|LMAN1|LMNB1|MAD2L1|MYH9|NF2|NUP98|PAFAH1B1|PAK2|PFN1|PFN2|PIK3R1|PLD1|PLK1|PLXNB1|PPP2CB|PPP2R1A|MAPK11|RAC1|RANGAP1|RBBP6|ROCK1|RPS27|…	-42.34995195142043	0	3.0	1.0	1.0	-46.22230249591515	4.7716721957288
1	0	1	1	0	1	0	1	0	0	1	0	-4.458528324161772	0.0	-3.4958459182602457	-5.991063912717254	0.0	-3.1989226528809613	0.0	-45.081984590433265	0.0	0.0	-8.697967277182691	0.0	R-HSA-69278	M101101010010	6	0	Reactome Gene Sets	6	Cell Cycle, Mitotic		-45.081984590433265	25.903875354855746	30.88640535199625	30182	561	81	39	48.148148148148145	5.55174385318191	332|701|891|983|991|1062|1063|2305|3161|3978|4001|4085|4605|5347|6241|6790|7083|7153|9133|9212|9232|9493|10051|10112|10403|10592|11065|22974|51512|55055|55143|57082|64105|64151|79682|83540|121441|151246|220134	BIRC5|BUB1B|CCNB1|CDK1|CDC20|CENPE|CENPF|FOXM1|HMMR|LIG1|LMNB1|MAD2L1|MYBL2|PLK1|RRM2|AURKA|TK1|TOP2A|CCNB2|AURKB|PTTG1|KIF23|SMC4|KIF20A|NDC80|SMC2|UBE2C|TPX2|GTSE1|ZWILCH|CDCA8|KNL1|CENPK|NCAPG|CENPU|NUF2|NEDD1|SGO2|SKA1	-41.57761083123314	0	1.0	0.0	0.0	-67.55225942791795	279.46296296296293
1	0	1	1	0	1	0	1	0	1	1	1	-4.504549724983995	0.0	-4.8673529267196765	-8.291509451305652	0.0	-5.748529533091761	0.0	-18.22484440629089	0.0	-2.9015633068030158	-12.441058935204817	-2.7575295248133167	R-HSA-194315	M101101010111	8	0	Reactome Gene Sets	6	Signaling by Rho GTPases		-44.81897780157751	2.9895560258907916	16.969308956871334	30182	707	2756	193	7.002902757619739	0.4861095326860496	60|70|71|87|120|182|224|332|387|388|389|392|396|701|708|801|808|832|857|908|991|998|1062|1063|1072|1124|1213|1445|1729|1778|1832|1856|1969|2017|2040|2316|2697|2802|2889|3015|3336|3619|3688|3984|3985|3998|4001|4085|4627|4771|4928|5048|5062|5216|5217|5295|5337|5347|5364|5516|5518|5600|5879|5905|5930|6093|6232|6249|6396|6434|6510|6654|6711|6793|7170|7171|7204|7280|7415|7529|7533|7534|7846|8364|8502|…	ACTB|ACTC1|ACTG1|ACTN1|ADD3|JAG1|ALDH3A2|BIRC5|RHOA|RHOB|RHOC|ARHGAP1|ARHGDIA|BUB1B|C1QBP|CALM1|CALM3|CAPZB|CAV1|CCT6A|CDC20|CDC42|CENPE|CENPF|CFL1|CHN2|CLTC|CSK|DIAPH1|DYNC1H1|DSP|DVL2|EPHA2|CTTN|STOM|FLNA|GJA1|GOLGA3|RAPGEF1|H2AZ1|HSPE1|INCENP|ITGB1|LIMK1|LIMK2|LMAN1|LMNB1|MAD2L1|MYH9|NF2|NUP98|PAFAH1B1|PAK2|PFN1|PFN2|PIK3R1|PLD1|PLK1|PLXNB1|PPP2CB|PPP2R1A|MAPK11|RAC1|RANGAP1|RBBP6|ROCK1|RPS27|…	-41.07156599369109	0	3.0	0.0	0.0	-46.22230249591515	4.7716721957288
0	0	0	0	0	0	0	1	0	0	1	0	0.0	0.0	0.0	0.0	0.0	0.0	0.0	-43.31285046304971	0.0	0.0	-3.4436570944302805	0.0	GO:0000280	M000000010010	2	0	GO Biological Processes	19	nuclear division	19_GO:0009987 cellular process	-43.31285046304971	38.30644975193262	34.8580528723312	30182	321	81	33	40.74074074074074	5.459464675482139	332|701|891|991|1062|3832|3833|4085|4605|5347|6790|7153|9055|9133|9212|9232|9493|9787|9928|10051|10403|10592|10615|11065|22974|24137|51203|55143|64105|64151|83540|151246|259266	BIRC5|BUB1B|CCNB1|CDC20|CENPE|KIF11|KIFC1|MAD2L1|MYBL2|PLK1|AURKA|TOP2A|PRC1|CCNB2|AURKB|PTTG1|KIF23|DLGAP5|KIF14|SMC4|NDC80|SMC2|SPAG5|UBE2C|TPX2|KIF4A|NUSAP1|CDCA8|CENPK|NCAPG|NUF2|SGO2|ASPM	-39.86646865082727	0	1.0	0.0	0.0	-67.55225942791795	279.46296296296293
0	0	0	0	0	0	0	1	0	0	1	0	0.0	0.0	0.0	0.0	0.0	0.0	0.0	-43.169764970348936	0.0	0.0	-2.2395191333975193	0.0	GO:0000819	M000000010010	2	0	GO Biological Processes	19	sister chromatid segregation	19_GO:0009987 cellular process	-43.169764970348936	64.80300590445518	42.107587598464654	30182	161	81	28	34.5679012345679	5.2843238091243405	332|701|891|991|1062|3832|3833|4085|4605|5347|7153|9055|9212|9493|9787|9928|10051|10403|10592|10615|22974|24137|51203|55143|64105|64151|83540|151246	BIRC5|BUB1B|CCNB1|CDC20|CENPE|KIF11|KIFC1|MAD2L1|MYBL2|PLK1|TOP2A|PRC1|AURKB|KIF23|DLGAP5|KIF14|SMC4|NDC80|SMC2|SPAG5|TPX2|KIF4A|NUSAP1|CDCA8|CENPK|NCAPG|NUF2|SGO2	-39.77453568057388	0	1.0	0.0	0.0	-67.55225942791795	279.46296296296293
0	0	0	0	0	0	0	1	0	0	1	0	0.0	0.0	0.0	0.0	0.0	0.0	0.0	-42.15699117105575	0.0	0.0	-4.072158848373721	0.0	GO:0048285	M000000010010	2	0	GO Biological Processes	19	organelle fission	19_GO:0009987 cellular process	-42.15699117105575	35.43622585121144	33.468490410607814	30182	347	81	33	40.74074074074074	5.459464675482139	332|701|891|991|1062|3832|3833|4085|4605|5347|6790|7153|9055|9133|9212|9232|9493|9787|9928|10051|10403|10592|10615|11065|22974|24137|51203|55143|64105|64151|83540|151246|259266	BIRC5|BUB1B|CCNB1|CDC20|CENPE|KIF11|KIFC1|MAD2L1|MYBL2|PLK1|AURKA|TOP2A|PRC1|CCNB2|AURKB|PTTG1|KIF23|DLGAP5|KIF14|SMC4|NDC80|SMC2|SPAG5|UBE2C|TPX2|KIF4A|NUSAP1|CDCA8|CENPK|NCAPG|NUF2|SGO2|ASPM	-38.807519371841366	0	1.0	0.0	0.0	-67.55225942791795	279.46296296296293
0	0	0	0	0	0	0	1	0	0	1	0	0.0	0.0	0.0	0.0	0.0	0.0	0.0	-40.344085523740965	0.0	0.0	-2.622502307444706	0.0	GO:0140014	M000000010010	2	0	GO Biological Processes	19	mitotic nuclear division	19_GO:0009987 cellular process	-40.344085523740965	58.83430799220274	39.34252463908627	30182	171	81	27	33.333333333333336	5.237828008789242	332|891|991|1062|3832|3833|4085|4605|5347|6790|9055|9212|9493|9787|9928|10051|10403|10592|10615|11065|22974|24137|51203|55143|64105|64151|83540	BIRC5|CCNB1|CDC20|CENPE|KIF11|KIFC1|MAD2L1|MYBL2|PLK1|AURKA|PRC1|AURKB|KIF23|DLGAP5|KIF14|SMC4|NDC80|SMC2|SPAG5|UBE2C|TPX2|KIF4A|NUSAP1|CDCA8|CENPK|NCAPG|NUF2	-37.0360064096848	0	1.0	0.0	0.0	-67.55225942791795	279.46296296296293
1	0	1	1	0	0	0	1	0	0	1	0	-4.2217234536976544	0.0	-3.2208163558253315	-2.4417574199722494	0.0	0.0	0.0	-38.61941315209256	0.0	0.0	-6.322589502825651	0.0	GO:0010564	M101100010010	5	0	GO Biological Processes	19	regulation of cell cycle process	19_GO:0050789 regulation of biological process	-38.61941315209256	18.955096104582942	25.77714859607378	30182	747	81	38	46.91358024691358	5.5449610237058256	332|701|891|899|983|991|1062|1063|3832|4085|4288|5347|6241|6790|9055|9212|9493|9585|9787|9928|10051|10112|10403|10460|10592|10615|10635|11065|22974|51203|51512|54443|55055|55143|63967|64151|83540|157313	BIRC5|BUB1B|CCNB1|CCNF|CDK1|CDC20|CENPE|CENPF|KIF11|MAD2L1|MKI67|PLK1|RRM2|AURKA|PRC1|AURKB|KIF23|KIF20B|DLGAP5|KIF14|SMC4|KIF20A|NDC80|TACC3|SMC2|SPAG5|RAD51AP1|UBE2C|TPX2|NUSAP1|GTSE1|ANLN|ZWILCH|CDCA8|CLSPN|NCAPG|NUF2|CDCA2	-35.3491225989258	0	1.0	0.0	0.0	-67.55225942791795	279.46296296296293
0	0	0	0	0	0	0	1	0	0	1	0	0.0	0.0	0.0	0.0	0.0	0.0	0.0	-38.041148305514966	0.0	0.0	-2.4583166501780016	0.0	GO:0000070	M000000010010	2	0	GO Biological Processes	19	mitotic sister chromatid segregation	19_GO:0009987 cellular process	-38.041148305514966	62.94210877544211	39.18583597287131	30182	148	81	25	30.864197530864196	5.132589007920359	332|891|991|1062|3832|3833|4085|4605|5347|9055|9212|9493|9787|9928|10051|10403|10592|10615|22974|24137|51203|55143|64105|64151|83540	BIRC5|CCNB1|CDC20|CENPE|KIF11|KIFC1|MAD2L1|MYBL2|PLK1|PRC1|AURKB|KIF23|DLGAP5|KIF14|SMC4|NDC80|SMC2|SPAG5|TPX2|KIF4A|NUSAP1|CDCA8|CENPK|NCAPG|NUF2	-34.805619858607415	0	1.0	0.0	0.0	-67.55225942791795	279.46296296296293
0	0	1	0	0	0	0	1	0	1	1	0	0.0	0.0	-3.37630195785968	0.0	0.0	0.0	0.0	-37.49465099983802	0.0	-2.2981728055710797	-5.702137757917814	0.0	GO:0051276	M001000010110	4	0	GO Biological Processes	19	chromosome organization	19_GO:0009987 cellular process	-37.49465099983802	25.778554235577296	28.296924381423505	30182	477	81	33	40.74074074074074	5.459464675482139	332|701|891|983|991|1062|1063|3070|3832|3833|4085|4605|5347|7153|9055|9212|9232|9493|9787|9928|10051|10403|10592|10615|22974|24137|51203|55143|55355|64105|64151|83540|151246	BIRC5|BUB1B|CCNB1|CDK1|CDC20|CENPE|CENPF|HELLS|KIF11|KIFC1|MAD2L1|MYBL2|PLK1|TOP2A|PRC1|AURKB|PTTG1|KIF23|DLGAP5|KIF14|SMC4|NDC80|SMC2|SPAG5|TPX2|KIF4A|NUSAP1|CDCA8|HJURP|CENPK|NCAPG|NUF2|SGO2	-34.291307236301876	0	1.0	0.0	0.0	-67.55225942791795	279.46296296296293
1	0	1	1	0	1	0	0	0	1	1	0	-4.019470133551856	0.0	-17.749284543461116	-3.6573418178647725	0.0	-3.7461701551965074	0.0	0.0	0.0	-2.2571209125063665	-9.126414546298482	0.0	GO:0006886	M101101000110	6	0	GO Biological Processes	19	intracellular protein transport	19_GO:0051179 localization	-34.99298111020552	2.737844702467344	14.703910040832763	30182	696	2756	174	6.313497822931785	0.46326972880846246	161|162|163|372|375|378|382|388|400|738|811|1173|1174|1175|1213|1314|1315|1408|1434|2017|2054|2737|3309|3312|3315|3329|3836|3837|4000|4053|4121|4130|4734|4763|4851|4869|4905|4928|5018|5194|5295|5371|5530|5824|5861|5870|5901|6253|6272|6396|6608|6728|6729|6734|6745|6746|6747|6774|6788|7184|7415|7529|7533|7534|7846|8546|8615|8677|8774|8878|8924|8934|9049|9145|9146|9276|9482|9688|9697|9709|9871|10123…	AP2A2|AP1B1|AP2B1|ARCN1|ARF1|ARF4|ARF6|RHOB|ARL1|VPS51|CALR|AP2M1|AP1S1|AP2S1|CLTC|COPA|COPB1|CRY2|CSE1L|CTTN|STX2|GLI3|HSPA5|HSPA8|HSPB1|HSPD1|KPNA1|KPNB1|LMNA|LTBP2|MAN1A1|MAP1A|NEDD4|NF1|NOTCH1|NPM1|NSF|NUP98|OXA1L|PEX13|PIK3R1|PML|PPP3CA|PEX19|RAB1A|RAB6A|RAN|RTN2|SORT1|SEC13|SMO|SRP19|SRP54|SRPRA|SSR1|SSR2|SSR3|STAT3|STK3|HSP90B1|VCP|YWHAB|YWHAH|YWHAZ|TUBA1A|AP3B1|USO1|STX10|NAPG|SQSTM1|HERC…	-31.54659929798308	0	4.0	1.0	1.0	-34.99298111020552	2.9241901534206187
0	0	1	1	0	1	0	1	1	1	1	0	0.0	0.0	-13.78865408522953	-8.018830801428566	0.0	-2.6528440847470853	0.0	-2.653727777676425	-2.9564800036897783	-3.0251271656136414	-5.415242204309343	0.0	R-HSA-5653656	M001101011110	7	0	Reactome Gene Sets	6	Vesicle-mediated transport		-33.70071420956938	2.733776582552831	14.419446903553647	30182	673	2756	168	6.095791001451379	0.45574084896145234	60|71|161|162|163|274|372|375|378|382|400|408|636|738|801|808|811|832|966|1062|1173|1174|1175|1213|1277|1278|1314|1315|1522|1777|1778|1856|2017|2590|2647|2697|2890|3312|3575|3832|3833|3835|3949|3998|4121|4122|4253|4627|4905|5048|5861|5866|5870|5879|6272|6288|6396|6455|6711|6836|6844|6845|7164|7184|7248|7280|7529|7533|7534|7846|8546|8615|8655|8674|8677|8774|8871|9146|9265|9276|9493|9570|9585|9871|…	ACTB|ACTG1|AP2A2|AP1B1|AP2B1|BIN1|ARCN1|ARF1|ARF4|ARF6|ARL1|ARRB1|BICD1|VPS51|CALM1|CALM3|CALR|CAPZB|CD59|CENPE|AP2M1|AP1S1|AP2S1|CLTC|COL1A1|COL1A2|COPA|COPB1|CTSZ|DNASE2|DYNC1H1|DVL2|CTTN|GALNT2|BLOC1S1|GJA1|GRIA1|HSPA8|IL7R|KIF11|KIFC1|KIF22|LDLR|LMAN1|MAN1A1|MAN2A2|MIA2|MYH9|NSF|PAFAH1B1|RAB1A|RAB3IL1|RAB6A|RAC1|SORT1|SAA1|SEC13|SH3GL1|SPTBN1|SURF4|VAMP2|VAMP7|TPD52L1|HSP90B1|TSC1|TUBB2A|YWHA…	-30.351242410354992	0	5.0	1.0	1.0	-33.70071420956938	5.199139434988491
0	0	0	0	0	1	0	1	0	0	0	0	0.0	0.0	0.0	0.0	0.0	-2.6833595699695003	0.0	-33.62127706629974	0.0	0.0	0.0	0.0	GO:1902850	M000001010000	2	0	GO Biological Processes	19	microtubule cytoskeleton organization involved in mitosis	19_GO:0009987 cellular process	-33.62127706629974	64.54787595994945	37.22745897727855	30182	127	81	22	27.160493827160494	4.942080530768675	332|891|991|1062|3832|3833|3925|4085|4605|5347|6790|9055|9212|9493|9787|10403|10460|22974|24137|51203|55143|83540	BIRC5|CCNB1|CDC20|CENPE|KIF11|KIFC1|STMN1|MAD2L1|MYBL2|PLK1|AURKA|PRC1|AURKB|KIF23|DLGAP5|NDC80|TACC3|TPX2|KIF4A|NUSAP1|CDCA8|NUF2	-30.447896526141037	0	1.0	0.0	0.0	-67.55225942791795	279.46296296296293
0	0	1	1	0	1	0	1	1	1	1	0	0.0	0.0	-13.153452403077242	-7.134391438783956	0.0	-2.8284472532632665	0.0	-2.799913610974412	-3.1923441384678544	-3.1765551739799363	-4.990408826649243	0.0	R-HSA-199991	M001101011110	7	0	Reactome Gene Sets	6	Membrane Trafficking		-33.24486054202701	2.7810283728532648	14.367347805402606	30182	634	2756	161	5.8417997097242385	0.44674818754902007	60|71|161|162|163|274|372|375|378|382|400|408|636|738|801|808|832|966|1062|1173|1174|1175|1213|1314|1315|1522|1777|1778|1856|2017|2590|2647|2697|2890|3312|3575|3832|3833|3835|3949|3998|4121|4122|4253|4627|4905|5048|5861|5866|5870|5879|6272|6396|6455|6711|6836|6844|6845|7164|7248|7280|7529|7533|7534|7846|8546|8615|8655|8674|8677|8774|8871|9146|9265|9276|9493|9570|9585|9871|9950|10000|10092|10093|1…	ACTB|ACTG1|AP2A2|AP1B1|AP2B1|BIN1|ARCN1|ARF1|ARF4|ARF6|ARL1|ARRB1|BICD1|VPS51|CALM1|CALM3|CAPZB|CD59|CENPE|AP2M1|AP1S1|AP2S1|CLTC|COPA|COPB1|CTSZ|DNASE2|DYNC1H1|DVL2|CTTN|GALNT2|BLOC1S1|GJA1|GRIA1|HSPA8|IL7R|KIF11|KIFC1|KIF22|LDLR|LMAN1|MAN1A1|MAN2A2|MIA2|MYH9|NSF|PAFAH1B1|RAB1A|RAB3IL1|RAB6A|RAC1|SORT1|SEC13|SH3GL1|SPTBN1|SURF4|VAMP2|VAMP7|TPD52L1|TSC1|TUBB2A|YWHAB|YWHAH|YWHAZ|TUBA1A|AP3B1|USO1|…	-29.936781427970853	0	5.0	0.0	0.0	-33.70071420956938	5.199139434988491
1	0	0	0	0	1	0	1	0	0	0	0	-3.9027145308473425	0.0	0.0	0.0	0.0	-2.314303925135394	0.0	-33.12147691301399	0.0	0.0	0.0	0.0	GO:0007051	M100001010000	3	0	GO Biological Processes	19	spindle organization	19_GO:0009987 cellular process	-33.12147691301399	53.23104056437391	34.470525091197345	30182	161	81	23	28.395061728395063	5.010146054252312	332|891|991|1062|3832|3833|3925|4605|5347|6790|9055|9133|9212|9493|9787|10403|10460|10615|22974|24137|55143|83540|259266	BIRC5|CCNB1|CDC20|CENPE|KIF11|KIFC1|STMN1|MYBL2|PLK1|AURKA|PRC1|CCNB2|AURKB|KIF23|DLGAP5|NDC80|TACC3|SPAG5|TPX2|KIF4A|CDCA8|NUF2|ASPM	-29.976125096455533	0	1.0	0.0	0.0	-67.55225942791795	279.46296296296293
1	0	1	1	0	1	0	1	0	0	1	0	-4.4745727886710185	0.0	-2.136143948774734	-3.145346821415147	0.0	-2.6986194703817366	0.0	-32.69799882725131	0.0	0.0	-4.540496746982367	0.0	R-HSA-68886	M101101010010	6	0	Reactome Gene Sets	6	M Phase		-32.69799882725131	25.851438360210288	26.540731180793173	30182	418	81	29	35.80246913580247	5.326882809039121	332|701|891|983|991|1062|1063|4001|4085|5347|9133|9212|9232|9493|10051|10112|10403|10592|11065|55055|55143|57082|64105|64151|79682|83540|121441|151246|220134	BIRC5|BUB1B|CCNB1|CDK1|CDC20|CENPE|CENPF|LMNB1|MAD2L1|PLK1|CCNB2|AURKB|PTTG1|KIF23|SMC4|KIF20A|NDC80|SMC2|UBE2C|ZWILCH|CDCA8|KNL1|CENPK|NCAPG|CENPU|NUF2|NEDD1|SGO2|SKA1	-29.5789759494152	0	1.0	0.0	0.0	-67.55225942791795	279.46296296296293
1	0	0	1	0	0	0	1	0	0	1	0	-6.753660397562397	0.0	0.0	-5.1126029597722535	0.0	0.0	0.0	-32.46996422300427	0.0	0.0	-3.172568277884686	0.0	R-HSA-68877	M100100010010	4	0	Reactome Gene Sets	6	Mitotic Prometaphase		-32.46996422300427	43.83732752360203	31.84600692134918	30182	204	81	24	29.62962962962963	5.073591771990927	332|701|891|983|991|1062|1063|4085|5347|9133|9212|10051|10403|10592|55055|55143|57082|64105|64151|79682|83540|121441|151246|220134	BIRC5|BUB1B|CCNB1|CDK1|CDC20|CENPE|CENPF|MAD2L1|PLK1|CCNB2|AURKB|SMC4|NDC80|SMC2|ZWILCH|CDCA8|KNL1|CENPK|NCAPG|CENPU|NUF2|NEDD1|SGO2|SKA1	-29.395121021249967	0	1.0	0.0	0.0	-67.55225942791795	279.46296296296293
0	0	0	0	0	1	0	1	0	0	1	0	0.0	0.0	0.0	0.0	0.0	-2.1318303728929378	0.0	-32.46583921951152	0.0	0.0	-2.3074826403079673	0.0	GO:0007052	M000001010010	3	0	GO Biological Processes	19	mitotic spindle organization	19_GO:0009987 cellular process	-32.46583921951152	79.2802731809824	39.43106066480425	30182	94	81	20	24.691358024691358	4.791289217166798	332|891|991|1062|3832|3833|3925|4605|5347|6790|9055|9212|9493|9787|10403|10460|22974|24137|55143|83540	BIRC5|CCNB1|CDC20|CENPE|KIF11|KIFC1|STMN1|MYBL2|PLK1|AURKA|PRC1|AURKB|KIF23|DLGAP5|NDC80|TACC3|TPX2|KIF4A|CDCA8|NUF2	-29.395121021249967	0	1.0	0.0	0.0	-67.55225942791795	279.46296296296293
0	0	0	0	0	0	0	1	0	0	1	0	0.0	0.0	0.0	0.0	0.0	0.0	0.0	-31.30088404602676	0.0	0.0	-3.4406845307774354	0.0	GO:0051983	M000000010010	2	0	GO Biological Processes	19	regulation of chromosome segregation	19_GO:0050789 regulation of biological process	-31.30088404602676	59.73254170200736	34.94651232906535	30182	131	81	21	25.925925925925927	4.869201467571701	332|701|891|991|1062|1063|4085|4288|5347|9212|9787|10051|10403|10460|10592|11065|55055|55143|64151|83540|157313	BIRC5|BUB1B|CCNB1|CDC20|CENPE|CENPF|MAD2L1|MKI67|PLK1|AURKB|DLGAP5|SMC4|NDC80|TACC3|SMC2|UBE2C|ZWILCH|CDCA8|NCAPG|NUF2|CDCA2	-28.252442242476356	0	1.0	0.0	0.0	-67.55225942791795	279.46296296296293
1	0	1	1	1	1	0	0	0	1	1	0	-3.4350566284496384	0.0	-6.461595674444437	-5.044886691002772	-2.3970632083690657	-4.526860414376072	0.0	0.0	0.0	-2.631504715090285	-8.182813371663059	0.0	R-HSA-2262752	M101111000110	7	0	Reactome Gene Sets	6	Cellular responses to stress		-29.781420458280575	2.4706532676257904	13.269422428723399	30182	789	2756	178	6.4586357039187225	0.46820132435646783	37|318|406|440|468|475|523|526|538|645|811|832|1017|1031|1350|1351|1385|1410|1778|1869|2077|2289|2353|2539|2673|2730|2878|2882|3015|3091|3162|3281|3306|3309|3312|3337|3397|3417|4000|4001|4208|4361|4609|4683|4780|4801|4851|4862|4928|5034|5052|5226|5393|5599|5600|5606|5688|5692|5696|5699|5702|5704|5708|5714|5720|6142|6167|6176|6223|6232|6256|6347|6396|6464|6502|6604|6648|6649|6734|6745|6767|6774|69…	ACADVL|NUDT2|BMAL1|ASNS|ATF4|ATOX1|ATP6V1A|ATP6V1B2|ATP7A|BLVRB|CALR|CAPZB|CDK2|CDKN2C|COX7C|COX8A|CREB1|CRYAB|DYNC1H1|E2F1|ERF|FKBP5|FOS|G6PD|GFPT1|GCLM|GPX3|GPX7|H2AZ1|HIF1A|HMOX1|HSBP1|HSPA2|HSPA5|HSPA8|DNAJB1|ID1|IDH1|LMNA|LMNB1|MEF2C|MRE11|MYC|NBN|NFE2L2|NFYB|NOTCH1|NPAS2|NUP98|P4HB|PRDX1|PGD|EXOSC9|MAPK8|MAPK11|MAP2K3|PSMA7|PSMB4|PSMB8|PSMB10|PSMC3|PSMC4|PSMD2|PSMD8|PSME1|RPL18A|RPL37|RPLP1…	-26.511129905113815	0	6.0	1.0	1.0	-29.781420458280575	2.4706532676257904
0	0	1	1	0	0	0	1	0	0	1	0	0.0	0.0	-2.2683934525432843	-5.007522518949833	0.0	0.0	0.0	-29.69366831811719	0.0	0.0	-3.566070599876063	0.0	R-HSA-2500257	M001100010010	4	0	Reactome Gene Sets	6	Resolution of Sister Chromatid Cohesion		-29.69366831811719	59.14560062708211	33.92777683186795	30182	126	81	20	24.691358024691358	4.791289217166798	332|701|891|983|991|1062|1063|4085|5347|9133|9212|10403|55055|55143|57082|64105|79682|83540|151246|220134	BIRC5|BUB1B|CCNB1|CDK1|CDC20|CENPE|CENPF|MAD2L1|PLK1|CCNB2|AURKB|NDC80|ZWILCH|CDCA8|KNL1|CENPK|CENPU|NUF2|SGO2|SKA1	-26.666415813636725	0	1.0	0.0	0.0	-67.55225942791795	279.46296296296293
1	0	0	1	0	0	0	1	0	0	1	0	-6.597025414195283	0.0	0.0	-4.294160592611474	0.0	0.0	0.0	-29.301588635772035	0.0	0.0	-3.8191160647334312	0.0	GO:0000226	M100100010010	4	0	GO Biological Processes	19	microtubule cytoskeleton organization	19_GO:0009987 cellular process	-29.301588635772035	19.75484686392669	22.96273321010073	30182	547	81	29	35.80246913580247	5.326882809039121	332|891|983|991|1062|3832|3833|3925|4085|4605|5347|6790|9055|9133|9212|9493|9768|9787|10112|10403|10460|10615|22974|24137|51203|55143|83540|121441|259266	BIRC5|CCNB1|CDK1|CDC20|CENPE|KIF11|KIFC1|STMN1|MAD2L1|MYBL2|PLK1|AURKA|PRC1|CCNB2|AURKB|KIF23|PCLAF|DLGAP5|KIF20A|NDC80|TACC3|SPAG5|TPX2|KIF4A|NUSAP1|CDCA8|NUF2|NEDD1|ASPM	-26.294539517379857	0	1.0	0.0	0.0	-67.55225942791795	279.46296296296293
0	0	0	1	0	0	0	1	0	0	1	0	0.0	0.0	0.0	-3.816033453009251	0.0	0.0	0.0	-29.126326342765758	0.0	0.0	-4.943418834352257	0.0	R-HSA-68882	M000100010010	3	0	Reactome Gene Sets	6	Mitotic Anaphase		-29.126326342765758	36.31439631722118	28.25252306797203	30182	236	81	23	28.395061728395063	5.010146054252312	332|701|891|983|991|1062|1063|4001|4085|5347|9133|9212|9232|10403|11065|55055|55143|57082|64105|79682|83540|151246|220134	BIRC5|BUB1B|CCNB1|CDK1|CDC20|CENPE|CENPF|LMNB1|MAD2L1|PLK1|CCNB2|AURKB|PTTG1|NDC80|UBE2C|ZWILCH|CDCA8|KNL1|CENPK|CENPU|NUF2|SGO2|SKA1	-26.138582379568966	0	1.0	0.0	0.0	-67.55225942791795	279.46296296296293
0	0	0	1	0	0	0	1	0	0	1	0	0.0	0.0	0.0	-3.8022766843436773	0.0	0.0	0.0	-29.082797823710226	0.0	0.0	-4.921596763009909	0.0	R-HSA-2555396	M000100010010	3	0	Reactome Gene Sets	6	Mitotic Metaphase and Anaphase		-29.082797823710226	36.16117101630464	28.189943473688594	30182	237	81	23	28.395061728395063	5.010146054252312	332|701|891|983|991|1062|1063|4001|4085|5347|9133|9212|9232|10403|11065|55055|55143|57082|64105|79682|83540|151246|220134	BIRC5|BUB1B|CCNB1|CDK1|CDC20|CENPE|CENPF|LMNB1|MAD2L1|PLK1|CCNB2|AURKB|PTTG1|NDC80|UBE2C|ZWILCH|CDCA8|KNL1|CENPK|CENPU|NUF2|SGO2|SKA1	-26.113537266207448	0	1.0	0.0	0.0	-67.55225942791795	279.46296296296293
0	0	1	1	0	0	0	0	0	1	1	0	0.0	0.0	-14.561609139443481	-8.280935016913933	0.0	0.0	0.0	0.0	0.0	-5.165120928370467	-9.392520500448295	0.0	R-HSA-446203	M001100000110	4	0	Reactome Gene Sets	6	Asparagine N-linked glycosylation		-29.078439252391398	3.5303786952868386	14.056323255499771	30182	304	2756	98	3.555878084179971	0.3527538044323916	372|375|378|811|821|832|966|1314|1315|1522|1603|1778|1798|2530|2673|2683|2890|2923|3703|3998|4121|4122|4253|4597|4905|5238|5373|5861|5887|6184|6185|6396|6675|6711|7264|7280|7415|7846|7991|8615|8655|8704|8774|8818|9276|9526|9570|9761|9871|10195|10282|10299|10376|10381|10383|10484|10540|10652|10945|10959|10960|11014|11015|11070|11316|22818|22820|23193|23423|26286|26958|29925|29926|30815|51014|51035…	ARCN1|ARF1|ARF4|CALR|CANX|CAPZB|CD59|COPA|COPB1|CTSZ|DAD1|DYNC1H1|DPAGT1|FUT8|GFPT1|B4GALT1|GRIA1|PDIA3|STT3A|LMAN1|MAN1A1|MAN2A2|MIA2|MVD|NSF|PGM3|PMM2|RAB1A|RAD23B|RPN1|RPN2|SEC13|UAP1|SPTBN1|GFUS|TUBB2A|VCP|TUBA1A|TUSC3|USO1|DYNLL1|B4GALT2|NAPG|DPM2|COPB2|MPDU1|GOSR2|MLEC|SEC24D|ALG3|BET1|MARCHF6|TUBA1B|TUBB3|TUBB4B|SEC23A|DCTN2|YKT6|KDELR1|TMED2|LMAN2|KDELR2|KDELR3|TMEM115|COPE|COPZ1|COPG1|GA…	-25.84291080548385	0	5.0	0.0	0.0	-33.70071420956938	5.199139434988491
0	0	0	0	0	1	0	1	0	0	1	0	0.0	0.0	0.0	0.0	0.0	-3.601200919280574	0.0	-28.57588041436607	0.0	0.0	-9.718844294850875	0.0	R-HSA-69620	M000001010010	3	0	Reactome Gene Sets	6	Cell Cycle Checkpoints		-28.57588041436607	30.52155226899254	26.341237085100293	30182	293	81	24	29.62962962962963	5.073591771990927	332|701|891|983|991|1062|1063|4085|5347|7468|9133|9212|10403|11065|51512|55055|55143|57082|63967|64105|79682|83540|151246|220134	BIRC5|BUB1B|CCNB1|CDK1|CDC20|CENPE|CENPF|MAD2L1|PLK1|NSD2|CCNB2|AURKB|NDC80|UBE2C|GTSE1|ZWILCH|CDCA8|KNL1|CLSPN|CENPK|CENPU|NUF2|SGO2|SKA1	-25.62434862382372	0	1.0	0.0	0.0	-67.55225942791795	279.46296296296293
1	1	1	0	0	0	1	0	0	0	1	1	-2.978668157236141	-11.271956407023177	-2.5976292025450123	0.0	0.0	0.0	-4.669574630014308	0.0	0.0	0.0	-8.256938056182825	-3.1070657450128176	GO:0009725	M111000100011	6	0	GO Biological Processes	19	response to hormone	19_GO:0050896 response to stimulus	-28.217292073354688	2.430535603210805	12.865391099669404	30182	784	2756	174	6.313497822931785	0.46326972880846246	90|133|150|283|301|353|358|387|445|476|498|572|585|595|652|687|694|808|811|857|858|990|1277|1385|1407|1408|1445|1490|1513|1514|1545|1645|1646|1655|1718|1906|1958|1979|2022|2058|2180|2274|2353|2650|2730|2782|2805|2821|2852|3030|3162|3164|3265|3312|3417|3566|3625|3638|3643|3667|3673|3692|3717|3727|3815|3952|3953|4091|4131|4155|4208|4303|4311|4327|4734|4780|4851|4882|4921|4982|5021|5066|5069|5106|51…	ACVR1|ADM|ADRA2A|ANG|ANXA1|APRT|AQP1|RHOA|ASS1|ATP1A1|ATP5F1A|BAD|BBS4|CCND1|BMP4|KLF9|BTG1|CALM3|CALR|CAV1|CAV2|CDC6|COL1A1|CREB1|CRY1|CRY2|CSK|CCN2|CTSK|CTSL|CYP1B1|AKR1C1|AKR1C2|DDX5|DHCR24|EDN1|EGR1|EIF4EBP2|ENG|EPRS1|ACSL1|FHL2|FOS|GCNT1|GCLM|GNB1|GOT1|GPI|GPER1|HADHA|HMOX1|NR4A1|HRAS|HSPA8|IDH1|IL4R|INHBB|INSIG1|INSR|IRS1|ITGA2|EIF6|JAK2|JUND|KIT|LEP|LEPR|SMAD6|MAP1B|MBP|MEF2C|FOXO4|MME|MMP…	-25.043911533195985	0	7.0	1.0	1.0	-28.217292073354688	2.7252279066034393
0	1	1	1	0	1	0	0	0	0	1	1	0.0	-4.518221770678667	-7.968732110847121	-2.4278809274094044	0.0	-2.1223718234107465	0.0	0.0	0.0	0.0	-7.927707070069633	-4.938764039876548	GO:0035239	M011101000011	6	0	GO Biological Processes	19	tube morphogenesis	19_GO:0032502 developmental process	-27.19457443090644	2.5335279336264973	12.724916900459077	30182	670	2756	155	5.6240928882438315	0.4388511142045813	71|90|133|182|283|284|302|347|387|388|506|585|652|780|857|1000|1295|1464|1490|1522|1545|1856|1906|1969|2004|2018|2022|2049|2116|2131|2247|2316|2335|2683|2737|2752|3091|3142|3162|3164|3397|3398|3491|3611|3678|3685|3688|3845|3949|3952|3953|4088|4092|4208|4233|4327|4522|4524|4609|4627|4763|4776|4814|4851|4882|5054|5159|5216|5316|5371|5420|5587|5743|5916|6347|6464|6474|6491|6497|6608|6654|6659|6662|6…	ACTG1|ACVR1|ADM|JAG1|ANG|ANGPT1|ANXA2|APOD|RHOA|RHOB|ATP5F1B|BBS4|BMP4|DDR1|CAV1|CDH2|COL8A1|CSPG4|CCN2|CTSZ|CYP1B1|DVL2|EDN1|EPHA2|ELK3|EMX2|ENG|EPHB3|ETV2|EXT1|FGF2|FLNA|FN1|B4GALT1|GLI3|GLUL|HIF1A|HLX|HMOX1|NR4A1|ID1|ID2|CCN1|ILK|ITGA5|ITGAV|ITGB1|KRAS|LDLR|LEP|LEPR|SMAD3|SMAD7|MEF2C|MET|MMP19|MTHFD1|MTHFR|MYC|MYH9|NF1|NFATC4|NINJ1|NOTCH1|NPR2|SERPINE1|PDGFRB|PFN1|PKNOX1|PML|PODXL|PRKD1|PTGS2|…	-24.075551553070326	0	8.0	1.0	1.0	-27.19457443090644	2.7210481092006735
0	0	1	1	0	1	0	1	0	0	1	0	0.0	0.0	-4.686842074465571	-7.8339884258008965	0.0	-5.877404276905533	0.0	-21.14532809105463	0.0	0.0	-7.399046668187423	0.0	R-HSA-195258	M001101010010	5	0	Reactome Gene Sets	6	RHO GTPase Effectors		-26.933812956503797	3.3155550525292603	13.345831364001068	30182	327	2756	99	3.5921625544267055	0.35448229981197554	60|71|332|387|388|389|701|801|808|991|998|1062|1063|1072|1729|1778|1856|2017|2316|3015|3619|3688|3984|3985|4085|4627|4771|4928|5048|5062|5216|5217|5347|5516|5518|5600|5879|5905|6093|6232|6249|6396|7280|7529|7533|7534|7846|8364|8655|8826|9055|9184|9212|9928|10092|10093|10094|10095|10096|10097|10109|10152|10163|10376|10381|10383|10403|10787|10971|11004|11113|11130|22919|23433|51143|54908|55055|5514…	ACTB|ACTG1|BIRC5|RHOA|RHOB|RHOC|BUB1B|CALM1|CALM3|CDC20|CDC42|CENPE|CENPF|CFL1|DIAPH1|DYNC1H1|DVL2|CTTN|FLNA|H2AZ1|INCENP|ITGB1|LIMK1|LIMK2|MAD2L1|MYH9|NF2|NUP98|PAFAH1B1|PAK2|PFN1|PFN2|PLK1|PPP2CB|PPP2R1A|MAPK11|RAC1|RANGAP1|ROCK1|RPS27|CLIP1|SEC13|TUBB2A|YWHAB|YWHAH|YWHAZ|TUBA1A|H4C3|DYNLL1|IQGAP1|PRC1|BUB3|AURKB|KIF14|ARPC5|ARPC4|ARPC3|ARPC1B|ACTR3|ACTR2|ARPC2|ABI2|WASF2|TUBA1B|TUBB3|TUBB4B|ND…	-23.83961366239272	0	3.0	0.0	0.0	-46.22230249591515	4.7716721957288
0	0	1	1	0	0	0	1	1	0	1	0	0.0	0.0	-11.801957161408508	-6.013093572119807	0.0	0.0	0.0	-5.906701329137611	-2.483475302384171	0.0	-3.7957552522814924	0.0	R-HSA-6811442	M001100011010	5	0	Reactome Gene Sets	6	Intra-Golgi and retrograde Golgi-to-ER traffic		-26.807557953929877	4.066105993763382	13.86028683702794	30182	202	2756	75	2.72133526850508	0.30992757546632305	372|375|378|400|636|738|832|1062|1314|1315|1778|2590|3832|3833|3835|4121|4122|4905|5048|5861|5870|6836|7280|7846|8655|8674|8677|8774|9265|9276|9493|9570|9585|9950|10112|10226|10228|10376|10381|10383|10540|10652|10749|10945|10959|11004|11014|11015|11127|11311|11316|22818|22820|22836|23303|23423|24137|26286|26958|51014|51143|51226|54732|55738|56894|56992|57134|81876|84617|84790|90196|122830|143187|…	ARCN1|ARF1|ARF4|ARL1|BICD1|VPS51|CAPZB|CENPE|COPA|COPB1|DYNC1H1|GALNT2|KIF11|KIFC1|KIF22|MAN1A1|MAN2A2|NSF|PAFAH1B1|RAB1A|RAB6A|SURF4|TUBB2A|TUBA1A|DYNLL1|VAMP4|STX10|NAPG|CYTH3|COPB2|KIF23|GOSR2|KIF20B|GOLGA5|KIF20A|PLIN3|STX6|TUBA1B|TUBB3|TUBB4B|DCTN2|YKT6|KIF1C|KDELR1|TMED2|KIF2C|KDELR2|KDELR3|KIF3A|VPS45|COPE|COPZ1|COPG1|RHOBTB3|KIF13B|TMED3|KIF4A|ARFGAP3|COPG2|TMED7|DYNC1LI1|COPZ2|TMED9|ARFG…	-23.73683975566832	0	5.0	0.0	0.0	-33.70071420956938	5.199139434988491
1	0	0	0	0	0	0	1	0	0	1	0	-2.118676887004131	0.0	0.0	0.0	0.0	0.0	0.0	-26.721005976969103	0.0	0.0	-3.9242051702300813	0.0	R-HSA-69618	M100000010010	3	0	Reactome Gene Sets	6	Mitotic Spindle Checkpoint		-26.721005976969103	59.354965585054074	32.23861729091828	30182	113	81	18	22.22222222222222	4.619330107128323	332|701|991|1062|1063|4085|5347|9212|10403|11065|55055|55143|57082|64105|79682|83540|151246|220134	BIRC5|BUB1B|CDC20|CENPE|CENPF|MAD2L1|PLK1|AURKB|NDC80|UBE2C|ZWILCH|CDCA8|KNL1|CENPK|CENPU|NUF2|SGO2|SKA1	-23.786507525725536	0	1.0	0.0	0.0	-67.55225942791795	279.46296296296293
0	0	0	0	0	0	0	1	0	0	1	0	0.0	0.0	0.0	0.0	0.0	0.0	0.0	-26.509130088888945	0.0	0.0	-2.5125965265284904	0.0	GO:0051783	M000000010010	2	0	GO Biological Processes	19	regulation of nuclear division	19_GO:0050789 regulation of biological process	-26.509130088888945	48.82571306939123	29.94580815922021	30182	145	81	19	23.45679012345679	4.708093909939784	332|701|891|991|1063|4085|4288|5347|6790|9212|9585|9787|10403|10635|51203|55055|55143|83540|157313	BIRC5|BUB1B|CCNB1|CDC20|CENPF|MAD2L1|MKI67|PLK1|AURKA|AURKB|KIF20B|DLGAP5|NDC80|RAD51AP1|NUSAP1|ZWILCH|CDCA8|NUF2|CDCA2	-23.591022053833548	0	1.0	0.0	0.0	-67.55225942791795	279.46296296296293
0	0	0	0	0	0	0	1	0	0	1	0	0.0	0.0	0.0	0.0	0.0	0.0	0.0	-26.43011299251107	0.0	0.0	-2.453235379237052	0.0	GO:0007088	M000000010010	2	0	GO Biological Processes	19	regulation of mitotic nuclear division	19_GO:0050789 regulation of biological process	-26.43011299251107	57.325735992402656	31.665624848791065	30182	117	81	18	22.22222222222222	4.619330107128323	332|701|891|991|1063|4085|4288|5347|6790|9212|9585|9787|10403|51203|55055|55143|83540|157313	BIRC5|BUB1B|CCNB1|CDC20|CENPF|MAD2L1|MKI67|PLK1|AURKA|AURKB|KIF20B|DLGAP5|NDC80|NUSAP1|ZWILCH|CDCA8|NUF2|CDCA2	-23.527799224638905	0	1.0	0.0	0.0	-67.55225942791795	279.46296296296293
0	0	1	1	0	0	0	1	0	0	1	0	0.0	0.0	-5.749461913044423	-6.595120197873179	0.0	0.0	0.0	-23.107677001936786	0.0	0.0	-4.614907361131155	0.0	R-HSA-5663220	M001100010010	4	0	Reactome Gene Sets	6	RHO GTPases Activate Formins		-26.36198779480024	4.7716721957288	14.179428291239965	30182	140	2756	61	2.2133526850507983	0.2802370047096865	60|71|332|387|388|389|701|991|998|1062|1063|1729|1778|1856|3619|3688|4085|4928|5048|5216|5217|5347|5516|5518|5879|5905|6232|6249|6396|7280|7846|8655|9184|9212|10376|10381|10383|10403|11004|11130|22919|51143|54908|55055|55143|55839|57082|64105|79682|79902|79980|80776|81624|81929|83540|84617|84790|151246|220134|347733|348235	ACTB|ACTG1|BIRC5|RHOA|RHOB|RHOC|BUB1B|CDC20|CDC42|CENPE|CENPF|DIAPH1|DYNC1H1|DVL2|INCENP|ITGB1|MAD2L1|NUP98|PAFAH1B1|PFN1|PFN2|PLK1|PPP2CB|PPP2R1A|RAC1|RANGAP1|RPS27|CLIP1|SEC13|TUBB2A|TUBA1A|DYNLL1|BUB3|AURKB|TUBA1B|TUBB3|TUBB4B|NDC80|KIF2C|ZWINT|MAPRE1|DYNC1LI1|SPDL1|ZWILCH|CDCA8|CENPN|KNL1|CENPK|CENPU|NUP85|DSN1|B9D2|DIAPH3|SEH1L|NUF2|TUBB6|TUBA1C|SGO2|SKA1|TUBB2B|SKA2	-23.313545991249836	0	3.0	0.0	0.0	-46.22230249591515	4.7716721957288
0	0	1	1	0	0	1	0	0	1	1	0	0.0	0.0	-11.212608549375288	-5.071264580653109	0.0	0.0	-4.082379672263726	0.0	0.0	-2.606389942778078	-9.32246575294997	0.0	GO:1901137	M001100100110	5	0	GO Biological Processes	19	carbohydrate derivative biosynthetic process	19_GO:0008152 metabolic process	-26.256559685775912	2.617193918968783	12.575525139187672	30182	590	2756	141	5.11611030478955	0.41968803027169044	32|47|159|204|226|284|318|353|471|498|506|515|516|517|518|522|523|538|978|1503|1603|1737|1798|2131|2132|2180|2182|2530|2539|2590|2618|2650|2673|2683|2987|3340|3479|3614|3703|4121|4122|4522|4701|4710|4720|4725|4726|4830|4832|4860|4882|4907|5159|5160|5238|5279|5373|5631|5836|6184|6185|6240|6241|6390|6576|6675|7084|7167|7264|7357|7358|7378|7423|7991|8704|8705|8818|8985|9061|9200|9526|9551|9605|9761|…	ACACB|ACLY|ADSS2|AK2|ALDOA|ANGPT1|NUDT2|APRT|ATIC|ATP5F1A|ATP5F1B|ATP5PB|ATP5MC1|ATP5MC2|ATP5MC3|ATP5PF|ATP6V1A|ATP7A|CDA|CTPS1|DAD1|DLAT|DPAGT1|EXT1|EXT2|ACSL1|ACSL4|FUT8|G6PD|GALNT2|GART|GCNT1|GFPT1|B4GALT1|GUK1|NDST1|IGF1|IMPDH1|STT3A|MAN1A1|MAN2A2|MTHFD1|NDUFA7|NDUFB4|NDUFS2|NDUFS5|NDUFS6|NME1|NME3|PNP|NPR2|NT5E|PDGFRB|PDHA1|PGM3|PIGC|PMM2|PRPS1|PYGL|RPN1|RPN2|RRM1|RRM2|SDHB|SLC25A1|UAP1|TK2|…	-23.229307181295447	0	9.0	1.0	1.0	-26.256559685775912	3.6504596032897916
0	0	0	0	0	0	0	1	0	0	1	0	0.0	0.0	0.0	0.0	0.0	0.0	0.0	-26.15569086820555	0.0	0.0	-3.6654724345060146	0.0	GO:1905818	M000000010010	2	0	GO Biological Processes	19	regulation of chromosome separation	19_GO:0050789 regulation of biological process	-26.15569086820555	81.66954168780653	35.796594658084786	30182	73	81	16	19.753086419753085	4.423735390012921	332|701|891|991|1063|4085|5347|9212|9787|10051|10403|10592|55055|55143|64151|83540	BIRC5|BUB1B|CCNB1|CDC20|CENPF|MAD2L1|PLK1|AURKB|DLGAP5|SMC4|NDC80|SMC2|ZWILCH|CDCA8|NCAPG|NUF2	-23.26861706689012	0	1.0	0.0	0.0	-67.55225942791795	279.46296296296293
0	0	1	0	0	0	0	1	0	0	1	0	0.0	0.0	-2.1262491884436043	0.0	0.0	0.0	0.0	-26.06918403390908	0.0	0.0	-3.684023032503356	0.0	R-HSA-141424	M001000010010	3	0	Reactome Gene Sets	6	Amplification of signal from the kinetochores		-26.06918403390908	65.98431069958848	33.08116289672664	30182	96	81	17	20.987654320987655	4.524670096699765	332|701|991|1062|1063|4085|5347|9212|10403|55055|55143|57082|64105|79682|83540|151246|220134	BIRC5|BUB1B|CDC20|CENPE|CENPF|MAD2L1|PLK1|AURKB|NDC80|ZWILCH|CDCA8|KNL1|CENPK|CENPU|NUF2|SGO2|SKA1	-23.21107392852897	0	1.0	0.0	0.0	-67.55225942791795	279.46296296296293
0	0	1	0	0	0	0	1	0	0	1	0	0.0	0.0	-2.1262491884436043	0.0	0.0	0.0	0.0	-26.06918403390908	0.0	0.0	-3.684023032503356	0.0	R-HSA-141444	M001000010010	3	0	Reactome Gene Sets	6	Amplification of signal from unattached kinetochores via a MAD2 inhibitory signal		-26.06918403390908	65.98431069958848	33.08116289672664	30182	96	81	17	20.987654320987655	4.524670096699765	332|701|991|1062|1063|4085|5347|9212|10403|55055|55143|57082|64105|79682|83540|151246|220134	BIRC5|BUB1B|CDC20|CENPE|CENPF|MAD2L1|PLK1|AURKB|NDC80|ZWILCH|CDCA8|KNL1|CENPK|CENPU|NUF2|SGO2|SKA1	-23.21107392852897	0	1.0	0.0	0.0	-67.55225942791795	279.46296296296293
0	1	1	0	0	1	1	0	0	0	1	0	0.0	-2.783837706427653	-6.53856484212582	0.0	0.0	-8.199573106916324	-2.1367769551702884	0.0	0.0	0.0	-10.050536397973355	0.0	R-HSA-9006934	M011001100010	5	0	Reactome Gene Sets	6	Signaling by Receptor Tyrosine Kinases		-25.86054436041263	2.716945124585914	12.56829342507657	30182	524	2756	130	4.716981132075472	0.4038315232920171	60|71|161|163|382|387|523|526|627|801|808|857|998|1173|1175|1213|1277|1278|1289|1291|1293|1385|1445|1729|1848|1958|2152|2247|2323|2335|2353|2889|3091|3178|3187|3265|3315|3397|3398|3399|3479|3643|3667|3673|3685|3688|3709|3710|3717|3727|3815|3845|3908|3910|3915|3925|4208|4233|4609|4665|4670|4686|4734|4893|5045|5062|5125|5159|5295|5432|5435|5437|5440|5516|5518|5581|5600|5603|5607|5725|5770|5795|5802…	ACTB|ACTG1|AP2A2|AP2B1|ARF6|RHOA|ATP6V1A|ATP6V1B2|BDNF|CALM1|CALM3|CAV1|CDC42|AP2M1|AP2S1|CLTC|COL1A1|COL1A2|COL5A1|COL6A1|COL6A3|CREB1|CSK|DIAPH1|DUSP6|EGR1|F3|FGF2|FLT3LG|FN1|FOS|RAPGEF1|HIF1A|HNRNPA1|HNRNPH1|HRAS|HSPB1|ID1|ID2|ID3|IGF1|INSR|IRS1|ITGA2|ITGAV|ITGB1|ITPR2|ITPR3|JAK2|JUND|KIT|KRAS|LAMA2|LAMA4|LAMC1|STMN1|MEF2C|MET|MYC|NAB2|HNRNPM|NCBP1|NEDD4|NRAS|FURIN|PAK2|PCSK5|PDGFRB|PIK3R1|POL…	-22.85349524202045	0	10.0	1.0	1.0	-25.86054436041263	3.5234870953492776
1	0	1	0	0	0	0	1	0	0	1	0	-3.8193968270974987	0.0	-10.154608847815796	0.0	0.0	0.0	0.0	-4.6092131834235746	0.0	0.0	-10.289246277062288	0.0	GO:0033365	M101000010010	4	0	GO Biological Processes	19	protein localization to organelle	19_GO:0051179 localization	-25.609928633956212	2.4135270104395317	12.221111878048795	30182	726	2756	160	5.805515239477503	0.445444412369114	378|382|400|546|582|585|636|652|675|701|808|811|819|983|1277|1408|1434|1653|1660|1729|2634|2737|3309|3312|3329|3638|3836|3837|4000|4001|4121|4734|4763|4851|4884|4928|5018|5108|5194|5295|5347|5371|5530|5562|5824|5870|5901|5905|6272|6396|6491|6608|6662|6728|6729|6734|6747|6774|6788|6790|7520|8364|8546|8878|8934|9049|9146|9184|9201|9212|9500|9585|9688|9697|9709|9727|9742|10049|10133|10134|10204|1031…	ARF4|ARF6|ARL1|ATRX|BBS1|BBS4|BICD1|BMP4|BRCA2|BUB1B|CALM3|CALR|CAMLG|CDK1|COL1A1|CRY2|CSE1L|DDX1|DHX9|DIAPH1|GBP2|GLI3|HSPA5|HSPA8|HSPD1|INSIG1|KPNA1|KPNB1|LMNA|LMNB1|MAN1A1|NEDD4|NF1|NOTCH1|NPTX1|NUP98|OXA1L|PCM1|PEX13|PIK3R1|PLK1|PML|PPP3CA|PRKAA1|PEX19|RAB6A|RAN|RANGAP1|SORT1|SEC13|STIL|SMO|SOX9|SRP19|SRP54|SRPRA|SSR3|STAT3|STK3|AURKA|XRCC5|H4C3|AP3B1|SQSTM1|RAB29|AIP|HGS|BUB3|DCLK1|AURKB|MAG…	-22.62218467075942	0	4.0	0.0	0.0	-34.99298111020552	2.9241901534206187
1	0	0	1	0	0	0	1	0	0	1	0	-3.607897434067673	0.0	0.0	-2.4231962931072912	0.0	0.0	0.0	-25.519291824351683	0.0	0.0	-3.3104896282660925	0.0	GO:0007346	M100100010010	4	0	GO Biological Processes	19	regulation of mitotic cell cycle	19_GO:0050789 regulation of biological process	-25.519291824351683	18.738973660959473	21.10427533990876	30182	517	81	26	32.098765432098766	5.187289547651313	332|701|891|983|991|1062|1063|4085|4288|5347|6241|6790|9212|9585|9787|9928|10403|11065|51203|51512|54443|55055|55143|63967|83540|157313	BIRC5|BUB1B|CCNB1|CDK1|CDC20|CENPE|CENPF|MAD2L1|MKI67|PLK1|RRM2|AURKA|AURKB|KIF20B|DLGAP5|KIF14|NDC80|UBE2C|NUSAP1|GTSE1|ANLN|ZWILCH|CDCA8|CLSPN|NUF2|CDCA2	-22.674970003457204	0	1.0	0.0	0.0	-67.55225942791795	279.46296296296293
1	1	1	1	0	0	0	1	0	0	1	1	-2.9368994785144054	-3.7688920738416614	-5.393724738458994	-3.128975665389942	0.0	0.0	0.0	-8.278969964359547	0.0	0.0	-4.215057537080274	-2.007344641898931	GO:0051129	M111100010011	7	0	GO Biological Processes	19	negative regulation of cellular component organization	19_GO:0048519 negative regulation of biological process	-25.30933726963317	2.4301779435841	12.162883540998466	30182	703	2756	156	5.660377358490566	0.4401798451592	120|293|302|347|382|387|546|585|598|652|701|822|832|857|899|991|998|1063|1410|1471|2059|2314|2316|2764|3146|3178|3306|3309|3312|3337|3397|3479|3685|3925|3949|3985|4000|4038|4085|4091|4131|4134|4155|4171|4233|4683|4776|4851|4869|5048|5062|5202|5216|5217|5253|5295|5347|5376|5394|5530|5587|5728|5802|5810|5879|6093|6405|6662|6711|7025|7067|7132|7153|7248|7411|7520|7533|7869|8260|8482|8837|8874|8898|8…	ADD3|SLC25A6|ANXA2|APOD|ARF6|RHOA|ATRX|BBS4|BCL2L1|BMP4|BUB1B|CAPG|CAPZB|CAV1|CCNF|CDC20|CDC42|CENPF|CRYAB|CST3|EPS8|FLII|FLNA|GMFB|HMGB1|HNRNPA1|HSPA2|HSPA5|HSPA8|DNAJB1|ID1|IGF1|ITGAV|STMN1|LDLR|LIMK2|LMNA|LRP4|MAD2L1|SMAD6|MAP1B|MAP4|MBP|MCM2|MET|NBN|NFATC4|NOTCH1|NPM1|PAFAH1B1|PAK2|PFDN2|PFN1|PFN2|PHF2|PIK3R1|PLK1|PMP22|EXOSC10|PPP3CA|PRKD1|PTEN|PTPRS|RAD1|RAC1|ROCK1|SEMA3F|SOX9|SPTBN1|NR2F1|…	-22.35780547909082	0	11.0	1.0	1.0	-25.30933726963317	3.2124044508950167
1	0	1	1	0	1	0	1	0	1	1	1	-4.841689077145078	0.0	-2.7268719046227945	-3.4429319563389917	0.0	-3.1894041545290266	0.0	-2.140276315711887	0.0	-2.4085475315707834	-6.1621742545699485	-3.2781298376086307	R-HSA-9012999	M101101010111	8	0	Reactome Gene Sets	6	RHO GTPase cycle		-24.735792632988534	2.8293094475386367	12.379872326713661	30182	449	2756	116	4.2089985486211905	0.3824830009786996	60|70|71|87|120|182|224|387|388|389|392|396|708|832|857|908|998|1124|1213|1445|1729|1832|1969|2040|2697|2802|2889|3336|3688|3998|4001|5062|5295|5337|5364|5879|5930|6093|6434|6510|6654|6711|6793|7170|7171|7204|7415|8502|8776|8826|8874|9146|9231|9459|9590|9710|9815|9824|9928|10134|10144|10152|10163|10376|10395|10409|10424|10574|10576|10602|10652|10787|10928|10970|10979|11060|11075|11113|11140|11188…	ACTB|ACTC1|ACTG1|ACTN1|ADD3|JAG1|ALDH3A2|RHOA|RHOB|RHOC|ARHGAP1|ARHGDIA|C1QBP|CAPZB|CAV1|CCT6A|CDC42|CHN2|CLTC|CSK|DIAPH1|DSP|EPHA2|STOM|GJA1|GOLGA3|RAPGEF1|HSPE1|ITGB1|LMAN1|LMNB1|PAK2|PIK3R1|PLD1|PLXNB1|RAC1|RBBP6|ROCK1|TRA2B|SLC1A5|SOS1|SPTBN1|STK10|TPM3|TPM4|TRIO|VCP|PKP4|MTMR1|IQGAP1|ARHGEF7|HGS|DLG5|ARHGEF6|AKAP12|GARRE1|GIT2|ARHGAP11A|KIF14|BCAP31|FAM13A|ABI2|WASF2|TUBA1B|DLC1|BASP1|PGRMC2…	-21.801294181744968	0	3.0	0.0	0.0	-46.22230249591515	4.7716721957288
1	1	1	1	0	0	0	1	0	0	1	0	-3.592693041599658	-2.043904607196222	-2.174003030817487	-3.9691071983409225	0.0	0.0	0.0	-11.097056008604735	0.0	0.0	-7.173627041226593	0.0	GO:0051640	M111100010010	6	0	GO Biological Processes	19	organelle localization	19_GO:0051179 localization	-24.685585937634	2.67981716542083	12.236672627317578	30182	519	2756	127	4.6081277213352685	0.3993726625577568	81|274|372|488|585|636|801|858|891|998|1000|1062|1063|1072|1201|1778|2054|2647|2697|3091|3281|3619|3676|3688|3692|3815|3833|3835|3837|3985|4000|4001|4085|4131|4134|4135|4627|4869|4926|4928|5048|5108|5194|5347|5861|5865|5870|5901|6993|7430|7534|7846|8546|8615|8677|9482|9638|9787|9928|10096|10097|10228|10252|10312|10403|10540|10615|10652|10749|10947|10959|11004|11127|22820|22863|22871|22919|23208|2…	ACTN4|BIN1|ARCN1|ATP2A2|BBS4|BICD1|CALM1|CAV2|CCNB1|CDC42|CDH2|CENPE|CENPF|CFL1|CLN3|DYNC1H1|STX2|BLOC1S1|GJA1|HIF1A|HSBP1|INCENP|ITGA4|ITGB1|EIF6|KIT|KIFC1|KIF22|KPNB1|LIMK2|LMNA|LMNB1|MAD2L1|MAP1B|MAP4|MAP6|MYH9|NPM1|NUMA1|NUP98|PAFAH1B1|PCM1|PEX13|PLK1|RAB1A|RAB3B|RAB6A|RAN|DYNLT1|EZR|YWHAZ|TUBA1A|AP3B1|USO1|STX10|STX8|FEZ1|DLGAP5|KIF14|ACTR3|ACTR2|STX6|SPRY1|TCIRG1|NDC80|DCTN2|SPAG5|YKT6|KIF1…	-21.7674779025786	0	12.0	1.0	1.0	-24.685585937634	3.5200860460294425
0	0	1	1	0	0	0	1	0	0	1	0	0.0	0.0	-2.4248336022604757	-5.245332902770252	0.0	0.0	0.0	-24.503471299736738	0.0	0.0	-3.1044237915817967	0.0	R-HSA-9648025	M001100010010	4	0	Reactome Gene Sets	6	EML4 and NUDC in mitotic spindle formation		-24.503471299736738	54.14097288171362	29.875190829270213	30182	117	81	17	20.987654320987655	4.524670096699765	332|701|991|1062|1063|4085|5347|9212|10403|55055|55143|57082|64105|79682|83540|151246|220134	BIRC5|BUB1B|CDC20|CENPE|CENPF|MAD2L1|PLK1|AURKB|NDC80|ZWILCH|CDCA8|KNL1|CENPK|CENPU|NUF2|SGO2|SKA1	-21.67251344040024	0	1.0	0.0	0.0	-67.55225942791795	279.46296296296293
1	0	1	1	0	0	0	1	0	0	1	0	-2.650109667597132	0.0	-11.921856176674229	-6.803898432229907	0.0	0.0	0.0	-7.1369666525432525	0.0	0.0	-4.824155641214349	0.0	R-HSA-8856688	M101100010010	5	0	Reactome Gene Sets	6	Golgi-to-ER retrograde transport		-24.233068099639492	4.69344806137259	13.532186926604503	30182	133	2756	57	2.0682148040638606	0.2710940902718967	372|375|378|636|832|1062|1314|1315|1778|2590|3832|3833|3835|4905|5048|5861|5870|6836|7280|7846|8655|8774|9276|9493|9585|10112|10376|10381|10383|10540|10749|10945|10959|11004|11014|11015|11127|11316|22818|22820|23303|23423|24137|26286|26958|51014|51143|51226|54732|55738|56894|56992|81876|84617|84790|221458|347733	ARCN1|ARF1|ARF4|BICD1|CAPZB|CENPE|COPA|COPB1|DYNC1H1|GALNT2|KIF11|KIFC1|KIF22|NSF|PAFAH1B1|RAB1A|RAB6A|SURF4|TUBB2A|TUBA1A|DYNLL1|NAPG|COPB2|KIF23|KIF20B|KIF20A|TUBA1B|TUBB3|TUBB4B|DCTN2|KIF1C|KDELR1|TMED2|KIF2C|KDELR2|KDELR3|KIF3A|COPE|COPZ1|COPG1|KIF13B|TMED3|KIF4A|ARFGAP3|COPG2|TMED7|DYNC1LI1|COPZ2|TMED9|ARFGAP1|AGPAT3|KIF15|RAB1B|TUBB6|TUBA1C|KIF6|TUBB2B	-21.330754331767327	0	5.0	0.0	0.0	-33.70071420956938	5.199139434988491
0	0	0	1	0	0	0	1	0	0	1	0	0.0	0.0	0.0	-4.52122504229113	0.0	0.0	0.0	-24.141254686430106	0.0	0.0	-4.674076117426019	0.0	R-HSA-2467813	M000100010010	3	0	Reactome Gene Sets	6	Separation of Sister Chromatids		-24.141254686430106	37.06664081184151	25.938554204273196	30182	191	81	19	23.45679012345679	4.708093909939784	332|701|991|1062|1063|4085|5347|9212|9232|10403|11065|55055|55143|57082|64105|79682|83540|151246|220134	BIRC5|BUB1B|CDC20|CENPE|CENPF|MAD2L1|PLK1|AURKB|PTTG1|NDC80|UBE2C|ZWILCH|CDCA8|KNL1|CENPK|CENPU|NUF2|SGO2|SKA1	-21.323261804257974	0	1.0	0.0	0.0	-67.55225942791795	279.46296296296293
1	0	1	0	0	1	0	1	0	0	1	0	-3.6002853481681045	0.0	-9.837626246240408	0.0	0.0	-3.4475504348672477	0.0	-5.891539067509984	0.0	0.0	-3.718459247993885	0.0	GO:0051493	M101001010010	5	0	GO Biological Processes	19	regulation of cytoskeleton organization	19_GO:0050789 regulation of biological process	-23.7233973684783	2.6427072417638455	11.954609071677872	30182	518	2756	125	4.5355587808418	0.3963661978308862	71|120|274|375|382|387|389|396|585|636|822|832|899|998|1201|1213|1490|1729|1778|1906|2017|2059|2314|2316|2764|2824|3265|3397|3925|3984|4088|4130|4131|4135|4233|4739|4771|4869|4926|5048|5062|5066|5159|5202|5216|5217|5295|5347|5364|5562|5581|5879|6093|6249|6387|6491|6548|6624|6711|7168|7248|7408|8777|8826|8874|9168|9353|9948|10092|10094|10109|10152|10163|10263|10391|10395|10460|10519|10615|10634|10…	ACTG1|ADD3|BIN1|ARF1|ARF6|RHOA|RHOC|ARHGDIA|BBS4|BICD1|CAPG|CAPZB|CCNF|CDC42|CLN3|CLTC|CCN2|DIAPH1|DYNC1H1|EDN1|CTTN|EPS8|FLII|FLNA|GMFB|GPM6B|HRAS|ID1|STMN1|LIMK1|SMAD3|MAP1A|MAP1B|MAP6|MET|NEDD9|NF2|NPM1|NUMA1|PAFAH1B1|PAK2|PAM|PDGFRB|PFDN2|PFN1|PFN2|PIK3R1|PLK1|PLXNB1|PRKAA1|PRKCE|RAC1|ROCK1|CLIP1|CXCL12|STIL|SLC9A1|FSCN1|SPTBN1|TPM1|TSC1|VASP|MPDZ|IQGAP1|ARHGEF7|TMSB10|SLIT2|WDR1|ARPC5|ARPC3|…	-20.851046823983577	0	11.0	0.0	0.0	-25.30933726963317	3.2124044508950167
0	0	1	1	0	1	0	0	0	1	1	0	0.0	0.0	-2.2786749772052266	-6.68555126903149	0.0	-2.593329574892294	0.0	0.0	0.0	-4.348708193206948	-16.03039870413618	0.0	GO:0097435	M001101000110	5	0	GO Biological Processes	19	supramolecular fiber organization	19_GO:0009987 cellular process	-23.65887097534065	2.57102262382238	11.874159344889607	30182	558	2756	131	4.753265602322206	0.405304552456119	70|71|87|226|283|302|387|408|538|822|832|871|998|1072|1155|1263|1277|1278|1289|1465|1471|1545|1674|1729|1778|1805|1832|2013|2059|2131|2280|2314|2316|2318|2331|2521|3178|3688|3693|3717|3837|3855|3925|3984|3985|4016|4053|4239|4739|4763|4921|4926|5033|5045|5048|5108|5159|5879|6249|6624|7168|7169|7170|7171|7184|7283|7408|7430|7791|7846|8837|8985|9168|9645|9948|10049|10092|10093|10094|10095|10096|1009…	ACTC1|ACTG1|ACTN1|ALDOA|ANG|ANXA2|RHOA|ARRB1|ATP7A|CAPG|CAPZB|SERPINH1|CDC42|CFL1|TBCB|PLK3|COL1A1|COL1A2|COL5A1|CSRP1|CST3|CYP1B1|DES|DIAPH1|DYNC1H1|DPT|DSP|EMP2|EPS8|EXT1|FKBP1A|FLII|FLNA|FLNC|FMOD|FUS|HNRNPA1|ITGB1|ITGB5|JAK2|KPNB1|KRT7|STMN1|LIMK1|LIMK2|LOXL1|LTBP2|MFAP4|NEDD9|NF1|DDR2|NUMA1|P4HA1|FURIN|PAFAH1B1|PCM1|PDGFRB|RAC1|CLIP1|FSCN1|TPM1|TPM2|TPM3|TPM4|HSP90B1|TUBG1|VASP|EZR|ZYX|TUBA1…	-20.800760869960538	0	13.0	1.0	1.0	-23.65887097534065	3.4766281936093253
1	0	1	0	0	0	0	1	0	0	1	0	-2.119104744164647	0.0	-3.4352137900653386	0.0	0.0	0.0	0.0	-23.494021037370462	0.0	0.0	-7.300253776220569	0.0	GO:0033044	M101000010010	4	0	GO Biological Processes	19	regulation of chromosome organization	19_GO:0050789 regulation of biological process	-23.494021037370462	29.80938271604938	23.727662112575736	30182	250	81	20	24.691358024691358	4.791289217166798	332|701|891|991|1062|1063|4085|5347|7153|9212|9787|10051|10403|10460|10592|11065|55055|55143|64151|83540	BIRC5|BUB1B|CCNB1|CDC20|CENPE|CENPF|MAD2L1|PLK1|TOP2A|AURKB|DLGAP5|SMC4|NDC80|TACC3|SMC2|UBE2C|ZWILCH|CDCA8|NCAPG|NUF2	-20.688617282506353	0	1.0	0.0	0.0	-67.55225942791795	279.46296296296293
0	0	0	0	0	0	0	1	0	0	1	0	0.0	0.0	0.0	0.0	0.0	0.0	0.0	-23.481152109395637	0.0	0.0	-2.097087887800697	0.0	GO:0033045	M000000010010	2	0	GO Biological Processes	19	regulation of sister chromatid segregation	19_GO:0050789 regulation of biological process	-23.481152109395637	57.325735992402656	29.84818498723577	30182	104	81	16	19.753086419753085	4.423735390012921	332|701|891|991|1062|1063|4085|5347|9212|9787|10403|10460|11065|55055|55143|83540	BIRC5|BUB1B|CCNB1|CDC20|CENPE|CENPF|MAD2L1|PLK1|AURKB|DLGAP5|NDC80|TACC3|UBE2C|ZWILCH|CDCA8|NUF2	-20.68798281094854	0	1.0	0.0	0.0	-67.55225942791795	279.46296296296293
1	1	1	0	1	0	0	0	0	0	1	0	-2.9098821170022258	-6.612253988028444	-5.2917428904156285	0.0	-3.731442944634278	0.0	0.0	0.0	0.0	0.0	-5.1517655510849005	0.0	GO:0010942	M111010000010	5	0	GO Biological Processes	19	positive regulation of cell death	19_GO:0048518 positive regulation of biological process	-23.440704335059237	2.4689098766211153	11.724830519048009	30182	621	2756	140	5.079825834542816	0.4182770802621618	133|166|220|274|301|322|355|387|388|468|488|572|652|665|694|708|857|1490|1513|1514|1545|1676|1788|1848|1869|1958|1981|1984|2353|2683|2852|2923|3146|3162|3164|3275|3329|3399|3486|3491|3625|3676|3688|3717|3952|4055|4208|4314|4605|4609|4616|4763|4776|4851|4921|5062|5159|5245|5366|5371|5518|5524|5599|5728|5743|5916|6347|6421|6498|6533|6548|6648|6659|6733|6788|7052|7078|7132|7153|7164|7262|8061|8309|8…	ADM|TLE5|ALDH1A3|BIN1|ANXA1|APBB1|FAS|RHOA|RHOB|ATF4|ATP2A2|BAD|BMP4|BNIP3L|BTG1|C1QBP|CAV1|CCN2|CTSK|CTSL|CYP1B1|DFFA|DNMT3A|DUSP6|E2F1|EGR1|EIF4G1|EIF5A|FOS|B4GALT1|GPER1|PDIA3|HMGB1|HMOX1|NR4A1|PRMT2|HSPD1|ID3|IGFBP3|CCN1|INHBB|ITGA4|ITGB1|JAK2|LEP|LTBR|MEF2C|MMP3|MYBL2|MYC|GADD45B|NF1|NFATC4|NOTCH1|DDR2|PAK2|PDGFRB|PHB1|PMAIP1|PML|PPP2R1A|PTPA|MAPK8|PTEN|PTGS2|RARG|CCL2|SFPQ|SKIL|SLC6A6|SLC9A…	-20.60974647572274	0	15.0	1.0	1.0	-23.440704335059237	4.509391274652096
0	1	1	1	0	1	0	1	0	0	1	0	0.0	-2.080018875021917	-3.843474893097318	-11.691595366172825	0.0	-4.180011372582607	0.0	-2.851150406007112	0.0	0.0	-8.751768953868956	0.0	R-HSA-109582	M011101010010	6	0	Reactome Gene Sets	6	Hemostasis		-23.440704335059237	2.4689098766211153	11.724830519048009	30182	621	2756	140	5.079825834542816	0.4182770802621618	1|60|81|87|150|152|226|284|302|308|387|388|408|483|488|708|710|801|808|813|832|857|967|998|1017|1062|1072|1277|1278|1445|1675|2152|2316|2335|2771|2773|2782|2787|2995|3265|3309|3479|3673|3676|3678|3685|3688|3709|3710|3717|3832|3833|3835|3845|4312|4893|5054|5136|5216|5270|5271|5295|5329|5478|5516|5518|5577|5581|5593|5660|5669|5768|5770|5879|5908|5919|6404|6464|6520|6546|6654|6717|6786|7035|7076|707…	A1BG|ACTB|ACTN4|ACTN1|ADRA2A|ADRA2C|ALDOA|ANGPT1|ANXA2|ANXA5|RHOA|RHOB|ARRB1|ATP1B3|ATP2A2|C1QBP|SERPING1|CALM1|CALM3|CALU|CAPZB|CAV1|CD63|CDC42|CDK2|CENPE|CFL1|COL1A1|COL1A2|CSK|CFD|F3|FLNA|FN1|GNAI2|GNAI3|GNB1|GNG5|GYPC|HRAS|HSPA5|IGF1|ITGA2|ITGA4|ITGA5|ITGAV|ITGB1|ITPR2|ITPR3|JAK2|KIF11|KIFC1|KIF22|KRAS|MMP1|NRAS|SERPINE1|PDE1A|PFN1|SERPINE2|SERPINB8|PIK3R1|PLAUR|PPIA|PPP2CB|PPP2R1A|PRKAR2B|PR…	-20.60974647572274	0	14.0	1.0	1.0	-23.440704335059237	3.0561987376379656
1	0	1	1	0	1	0	0	0	0	0	1	-10.575497615378897	0.0	-8.814146245237884	-5.172393343467042	0.0	-2.0734340992763087	0.0	0.0	0.0	0.0	0.0	-3.142381295869716	R-HSA-1852241	M101101000001	5	0	Reactome Gene Sets	6	Organelle biogenesis and maintenance		-23.39632982404425	3.255815321853057	12.363478702492202	30182	296	2756	88	3.193033381712627	0.33490021692371064	378|498|506|515|516|517|518|522|582|585|801|808|983|1385|1778|2746|4208|4735|5048|5108|5116|5347|5518|5577|5600|6256|6604|6608|6648|6742|6907|7203|7280|7283|7846|8481|8648|8655|9551|9611|9662|9702|9727|9742|10376|10381|10383|10476|10498|10540|10576|10891|11127|11190|22832|22919|22948|22995|23059|23082|23373|23410|50807|54205|54930|55081|55112|55142|55212|55755|57545|57787|60412|79659|79969|80173|…	ARF4|ATP5F1A|ATP5F1B|ATP5PB|ATP5MC1|ATP5MC2|ATP5MC3|ATP5PF|BBS1|BBS4|CALM1|CALM3|CDK1|CREB1|DYNC1H1|GLUD1|MEF2C|SEPTIN2|PAFAH1B1|PCM1|PCNT|PLK1|PPP2R1A|PRKAR2B|MAPK11|RXRA|SMARCD3|SMO|SOD2|SSBP1|TBL1X|CCT3|TUBB2A|TUBG1|TUBA1A|OFD1|NCOA1|DYNLL1|ATP5MF|NCOR1|CEP135|CEP57|RAB11FIP3|IFT140|TUBA1B|TUBB3|TUBB4B|ATP5PD|CARM1|DCTN2|CCT2|PPARGC1A|KIF3A|CEP250|CEP162|MAPRE1|CCT5|CEP152|CLUAP1|PPRC1|CRTC1|S…	-20.57833694187212	0	16.0	1.0	1.0	-23.39632982404425	4.350547746386465
1	0	0	0	0	0	0	1	0	0	1	0	-4.421710525630022	0.0	0.0	0.0	0.0	0.0	0.0	-23.38262007782058	0.0	0.0	-3.4339637818081066	0.0	GO:1901990	M100000010010	3	0	GO Biological Processes	19	regulation of mitotic cell cycle phase transition	19_GO:0050789 regulation of biological process	-23.38262007782058	22.96240965522011	21.65422924188259	30182	357	81	22	27.160493827160494	4.942080530768675	332|701|891|983|991|1062|1063|4085|5347|6241|6790|9212|9787|9928|10403|11065|51512|54443|55055|55143|63967|83540	BIRC5|BUB1B|CCNB1|CDK1|CDC20|CENPE|CENPF|MAD2L1|PLK1|RRM2|AURKA|AURKB|DLGAP5|KIF14|NDC80|UBE2C|GTSE1|ANLN|ZWILCH|CDCA8|CLSPN|NUF2	-20.60135000267319	0	1.0	0.0	0.0	-67.55225942791795	279.46296296296293
0	0	0	0	0	0	0	1	0	0	1	0	0.0	0.0	0.0	0.0	0.0	0.0	0.0	-23.080975463441746	0.0	0.0	-3.3014961428032468	0.0	GO:0090068	M000000010010	2	0	GO Biological Processes	19	positive regulation of cell cycle process	19_GO:0048518 positive regulation of biological process	-23.080975463441746	28.44406747714636	23.143934405528235	30182	262	81	20	24.691358024691358	4.791289217166798	332|891|983|4085|6241|6790|9212|9493|9585|9787|9928|10051|10403|10592|10615|10635|11065|51203|55143|64151	BIRC5|CCNB1|CDK1|MAD2L1|RRM2|AURKA|AURKB|KIF23|KIF20B|DLGAP5|KIF14|SMC4|NDC80|SMC2|SPAG5|RAD51AP1|UBE2C|NUSAP1|CDCA8|NCAPG	-20.32256827125386	0	17.0	1.0	1.0	-23.080975463441746	372.61728395061726
0	0	1	1	1	1	1	0	0	0	1	1	0.0	0.0	-6.104480197214819	-2.5301792746620633	-6.495157727572759	-7.10357207154942	-2.2235756433854754	0.0	0.0	0.0	-3.204315091618496	-3.4670266083985917	R-HSA-1280215	M001111100011	7	0	Reactome Gene Sets	6	Cytokine Signaling in Immune system		-23.05462681055583	2.325292760999662	11.49055599309379	30182	730	2756	155	5.6240928882438315	0.4388511142045813	103|301|302|332|375|595|598|821|834|998|1072|1265|1278|1385|1445|1848|1958|1974|1981|1982|2247|2316|2317|2323|2335|2353|2537|2634|2889|3091|3133|3146|3162|3181|3265|3312|3434|3459|3460|3554|3563|3566|3570|3572|3575|3588|3597|3654|3667|3688|3716|3717|3836|3837|3845|4001|4055|4088|4092|4128|4208|4312|4314|4478|4502|4582|4600|4609|4692|4734|4893|4928|4982|5034|5062|5292|5295|5371|5478|5516|5518|5599…	ADAR|ANXA1|ANXA2|BIRC5|ARF1|CCND1|BCL2L1|CANX|CASP1|CDC42|CFL1|CNN2|COL1A2|CREB1|CSK|DUSP6|EGR1|EIF4A2|EIF4G1|EIF4G2|FGF2|FLNA|FLNB|FLT3LG|FN1|FOS|IFI6|GBP2|RAPGEF1|HIF1A|HLA-E|HMGB1|HMOX1|HNRNPA2B1|HRAS|HSPA8|IFIT1|IFNGR1|IFNGR2|IL1R1|IL3RA|IL4R|IL6R|IL6ST|IL7R|IL10RB|IL13RA1|IRAK1|IRS1|ITGB1|JAK1|JAK2|KPNA1|KPNB1|KRAS|LMNB1|LTBR|SMAD3|SMAD7|MAOA|MEF2C|MMP1|MMP3|MSN|MT2A|MUC1|MX2|MYC|NDN|NEDD4|N…	-20.249223055691722	0	18.0	1.0	1.0	-23.05462681055583	3.5490579476428534
0	0	0	0	0	0	0	1	0	0	0	0	0.0	0.0	0.0	0.0	0.0	0.0	0.0	-22.889280156922222	0.0	0.0	0.0	0.0	M129	M000000010000	1	0	Canonical Pathways	11	PID PLK1 PATHWAY		-22.889280156922222	105.30488459473965	36.72481522489472	30182	46	81	13	16.049382716049383	4.078482509552401	701|891|983|991|1062|5347|6790|9055|10112|10403|22974|63967|79682	BUB1B|CCNB1|CDK1|CDC20|CENPE|PLK1|AURKA|PRC1|KIF20A|NDC80|TPX2|CLSPN|CENPU	-20.1418683490358	0	1.0	0.0	0.0	-67.55225942791795	279.46296296296293
0	1	1	1	0	0	0	0	0	0	1	0	0.0	-3.478924170966247	-9.288348904520813	-2.0846816660047485	0.0	0.0	0.0	0.0	0.0	0.0	-9.42461344983308	0.0	GO:0001503	M011100000010	4	0	GO Biological Processes	19	ossification	19_GO:0032501 multicellular organismal process	-22.881996093985816	3.3090497123346316	12.260727001278992	30182	278	2756	84	3.0478955007256894	0.32744551784784715	103|387|468|506|652|865|1009|1213|1277|1278|1291|1305|1462|1490|1513|1660|1749|1969|2131|2132|2194|2247|2274|2550|2737|2824|3091|3336|3371|3479|3486|3491|3727|3952|4054|4088|4208|4330|4665|4763|4882|4921|5167|5245|5364|5600|5743|6238|6272|6474|6591|6608|6615|6662|7067|7171|7291|8482|8519|8817|9188|9241|9260|9451|9464|10189|10312|10492|22904|23314|23560|26578|51119|51430|51741|54928|55366|55973|64…	ADAR|RHOA|ATF4|ATP5F1B|BMP4|CBFB|CDH11|CLTC|COL1A1|COL1A2|COL6A1|COL13A1|VCAN|CCN2|CTSK|DHX9|DLX5|EPHA2|EXT1|EXT2|FASN|FGF2|FHL2|GABBR1|GLI3|GPM6B|HIF1A|HSPE1|TNC|IGF1|IGFBP3|CCN1|JUND|LEP|LTBP3|SMAD3|MEF2C|MN1|NAB2|NF1|NPR2|DDR2|ENPP1|PHB1|PLXNB1|MAPK11|PTGS2|RRBP1|SORT1|SHOX2|SNAI2|SMO|SNAI1|SOX9|THRA|TPM4|TWIST1|SEMA7A|IFITM1|FGF18|DDX21|NOG|PDLIM7|EIF2AK3|HAND2|ALYREF|TCIRG1|SYNCRIP|SBNO2|SAT…	-20.08882679553872	0	19.0	1.0	1.0	-22.881996093985816	3.677105293824755
0	1	1	1	0	1	1	0	0	0	1	1	0.0	-2.880170942576647	-3.486649431241976	-2.15853983537279	0.0	-2.574376733149383	-2.4789583345141004	0.0	0.0	0.0	-5.459111606595338	-3.825239985930073	GO:0007507	M011101100011	7	0	GO Biological Processes	19	heart development	19_GO:0032502 developmental process	-22.859886765045232	2.5332370912509234	11.630814549801146	30182	562	2756	130	4.716981132075472	0.4038315232920171	70|90|133|162|163|182|387|585|652|775|811|983|998|1009|1289|1832|1856|1906|2013|2022|2131|2247|2274|2280|2316|2335|2548|2697|2737|3091|3340|3398|3399|3491|3611|3643|3688|3764|4000|4088|4091|4092|4208|4522|4763|4776|4851|5021|5066|5111|5125|5159|5532|5600|5606|5607|5728|6093|6464|6474|6491|6497|6546|6548|6586|6591|6604|6608|6615|6648|6654|6659|6662|6717|6788|7029|7048|7049|7132|7168|7248|7291|7423…	ACTC1|ACVR1|ADM|AP1B1|AP2B1|JAG1|RHOA|BBS4|BMP4|CACNA1C|CALR|CDK1|CDC42|CDH11|COL5A1|DSP|DVL2|EDN1|EMP2|ENG|EXT1|FGF2|FHL2|FKBP1A|FLNA|FN1|GAA|GJA1|GLI3|HIF1A|NDST1|ID2|ID3|CCN1|ILK|INSR|ITGB1|KCNJ8|LMNA|SMAD3|SMAD6|SMAD7|MEF2C|MTHFD1|NF1|NFATC4|NOTCH1|OXTR|PAM|PCNA|PCSK5|PDGFRB|PPP3CB|MAPK11|MAP2K3|MAP2K5|PTEN|ROCK1|SHC1|SHOX2|STIL|SKI|SLC8A1|SLC9A1|SLIT3|SNAI2|SMARCD3|SMO|SNAI1|SOD2|SOS1|SOX4|S…	-20.078616689897842	0	20.0	1.0	1.0	-22.859886765045232	4.6111068673134215
0	0	1	1	0	1	1	0	0	0	1	0	0.0	0.0	-5.67063458109719	-9.111128252606001	0.0	-3.049772047487168	-2.3466858743856402	0.0	0.0	0.0	-8.189121262976554	0.0	GO:0030029	M001101100010	5	0	GO Biological Processes	19	actin filament-based process	19_GO:0009987 cellular process	-22.839062031004296	2.4914851621774137	11.58796756632211	30182	589	2756	134	4.86211901306241	0.4096848677454418	60|70|71|81|87|150|226|283|301|358|382|387|408|476|775|781|811|822|832|998|1072|1201|1265|1465|1729|2013|2017|2036|2059|2314|2316|2317|2318|2697|2764|3688|3693|3717|3764|3815|3845|3984|3985|4620|4627|4739|4763|4771|5048|5159|5216|5217|5770|5879|5901|6093|6464|6548|6624|6711|7094|7168|7169|7170|7171|7184|7408|7430|7791|8837|9168|9260|9645|9922|9948|10049|10092|10093|10094|10095|10096|10097|10109|1…	ACTB|ACTC1|ACTG1|ACTN4|ACTN1|ADRA2A|ALDOA|ANG|ANXA1|AQP1|ARF6|RHOA|ARRB1|ATP1A1|CACNA1C|CACNA2D1|CALR|CAPG|CAPZB|CDC42|CFL1|CLN3|CNN2|CSRP1|DIAPH1|EMP2|CTTN|EPB41L1|EPS8|FLII|FLNA|FLNB|FLNC|GJA1|GMFB|ITGB1|ITGB5|JAK2|KCNJ8|KIT|KRAS|LIMK1|LIMK2|MYH2|MYH9|NEDD9|NF1|NF2|PAFAH1B1|PDGFRB|PFN1|PFN2|PTPN1|RAC1|RAN|ROCK1|SHC1|SLC9A1|FSCN1|SPTBN1|TLN1|TPM1|TPM2|TPM3|TPM4|HSP90B1|VASP|EZR|ZYX|CFLAR|TMSB10|…	-20.06937382840672	0	13.0	0.0	0.0	-23.65887097534065	3.4766281936093253
0	0	0	0	0	0	0	1	0	0	0	0	0.0	0.0	0.0	0.0	0.0	0.0	0.0	-22.496145413753215	0.0	0.0	0.0	0.0	GO:0030071	M000000010000	1	0	GO Biological Processes	19	regulation of mitotic metaphase/anaphase transition	19_GO:0050789 regulation of biological process	-22.496145413753215	61.42043142043143	29.94367276455491	30182	91	81	15	18.51851851851852	4.316085794938895	332|701|891|991|1062|1063|4085|5347|9212|9787|10403|11065|55055|55143|83540	BIRC5|BUB1B|CCNB1|CDC20|CENPE|CENPF|MAD2L1|PLK1|AURKB|DLGAP5|NDC80|UBE2C|ZWILCH|CDCA8|NUF2	-19.759457471258564	0	1.0	0.0	0.0	-67.55225942791795	279.46296296296293
0	0	1	1	0	0	0	1	0	0	1	0	0.0	0.0	-9.406960040672049	-6.886584266575273	0.0	0.0	0.0	-8.027271674539783	0.0	0.0	-4.372846354169361	0.0	R-HSA-6811434	M001100010010	4	0	Reactome Gene Sets	6	COPI-dependent Golgi-to-ER retrograde traffic		-22.44023444262895	5.199139434988491	13.266076726754308	30182	99	2756	47	1.7053701015965166	0.24662358790937222	372|375|378|1062|1314|1315|3832|3833|3835|4905|5861|6836|7280|7846|8774|9276|9493|9585|10112|10376|10381|10383|10749|10945|10959|11004|11014|11015|11127|11316|22818|22820|23303|23423|24137|26286|26958|51014|51226|54732|55738|56992|81876|84617|84790|221458|347733	ARCN1|ARF1|ARF4|CENPE|COPA|COPB1|KIF11|KIFC1|KIF22|NSF|RAB1A|SURF4|TUBB2A|TUBA1A|NAPG|COPB2|KIF23|KIF20B|KIF20A|TUBA1B|TUBB3|TUBB4B|KIF1C|KDELR1|TMED2|KIF2C|KDELR2|KDELR3|KIF3A|COPE|COPZ1|COPG1|KIF13B|TMED3|KIF4A|ARFGAP3|COPG2|TMED7|COPZ2|TMED9|ARFGAP1|KIF15|RAB1B|TUBB6|TUBA1C|KIF6|TUBB2B	-19.706714815147922	0	5.0	0.0	0.0	-33.70071420956938	5.199139434988491
0	0	1	1	0	1	0	0	0	0	1	0	0.0	0.0	-3.814192401080461	-10.034371154675704	0.0	-3.3874514160259963	0.0	0.0	0.0	0.0	-8.740360015787067	0.0	GO:0030036	M001101000010	4	0	GO Biological Processes	19	actin cytoskeleton organization	19_GO:0009987 cellular process	-22.432937323964406	2.571914720499626	11.551263321716494	30182	528	2756	124	4.499274310595065	0.39485256647468076	60|70|71|81|87|150|226|283|301|358|382|387|408|811|822|832|998|1072|1201|1265|1465|1729|2013|2017|2036|2059|2314|2316|2317|2318|3688|3693|3717|3815|3845|3984|3985|4627|4739|4763|4771|5048|5159|5216|5217|5770|5879|5901|6093|6464|6624|6711|7094|7168|7169|7170|7171|7184|7408|7430|7791|8837|9168|9260|9645|9922|9948|10049|10092|10093|10094|10095|10096|10097|10109|10152|10163|10391|10395|10487|10611|10…	ACTB|ACTC1|ACTG1|ACTN4|ACTN1|ADRA2A|ALDOA|ANG|ANXA1|AQP1|ARF6|RHOA|ARRB1|CALR|CAPG|CAPZB|CDC42|CFL1|CLN3|CNN2|CSRP1|DIAPH1|EMP2|CTTN|EPB41L1|EPS8|FLII|FLNA|FLNB|FLNC|ITGB1|ITGB5|JAK2|KIT|KRAS|LIMK1|LIMK2|MYH9|NEDD9|NF1|NF2|PAFAH1B1|PDGFRB|PFN1|PFN2|PTPN1|RAC1|RAN|ROCK1|SHC1|FSCN1|SPTBN1|TLN1|TPM1|TPM2|TPM3|TPM4|HSP90B1|VASP|EZR|ZYX|CFLAR|TMSB10|PDLIM7|MICAL2|IQSEC1|WDR1|DNAJB6|ARPC5|ARPC4|ARPC3|A…	-19.706714815147922	0	13.0	0.0	0.0	-23.65887097534065	3.4766281936093253
1	1	1	0	1	0	0	0	0	0	1	0	-2.402120533056526	-7.87138402543197	-5.79788135355473	0.0	-2.60314211727092	0.0	0.0	0.0	0.0	0.0	-3.9440863861194995	0.0	GO:0043065	M111010000010	5	0	GO Biological Processes	19	positive regulation of apoptotic process	19_GO:0048518 positive regulation of biological process	-22.32638339084243	2.5539596105105824	11.507056695575756	30182	536	2756	125	4.5355587808418	0.3963661978308862	133|166|220|274|301|322|355|387|388|468|488|572|652|665|694|708|857|1513|1514|1545|1676|1848|1869|1984|2683|2852|2923|3146|3162|3164|3275|3329|3399|3486|3491|3625|3676|3688|3717|3952|4055|4208|4605|4609|4616|4763|4776|4851|5062|5159|5366|5371|5518|5524|5599|5728|5743|5916|6347|6421|6498|6548|6648|6659|6733|6788|7052|7078|7132|7153|7164|7262|8061|8406|8462|8644|8648|8682|8692|8743|8837|8874|8878|8…	ADM|TLE5|ALDH1A3|BIN1|ANXA1|APBB1|FAS|RHOA|RHOB|ATF4|ATP2A2|BAD|BMP4|BNIP3L|BTG1|C1QBP|CAV1|CTSK|CTSL|CYP1B1|DFFA|DUSP6|E2F1|EIF5A|B4GALT1|GPER1|PDIA3|HMGB1|HMOX1|NR4A1|PRMT2|HSPD1|ID3|IGFBP3|CCN1|INHBB|ITGA4|ITGB1|JAK2|LEP|LTBR|MEF2C|MYBL2|MYC|GADD45B|NF1|NFATC4|NOTCH1|PAK2|PDGFRB|PMAIP1|PML|PPP2R1A|PTPA|MAPK8|PTEN|PTGS2|RARG|CCL2|SFPQ|SKIL|SLC9A1|SOD2|SOX4|SRPK2|STK3|TGM2|TIMP3|TNFRSF1A|TOP2A|T…	-19.61038004720763	0	15.0	0.0	0.0	-23.440704335059237	4.509391274652096
0	0	1	1	1	0	0	0	0	0	1	0	0.0	0.0	-6.769437802004479	-8.369269550805248	-2.3987311551911095	0.0	0.0	0.0	0.0	0.0	-8.171582036252676	0.0	GO:0055086	M001110000010	4	0	GO Biological Processes	19	nucleobase-containing small molecule metabolic process	19_GO:0008152 metabolic process	-22.285615034375642	2.468700646970554	11.420820775591803	30182	590	2756	133	4.825834542815675	0.4082311551918589	32|47|159|204|226|230|318|353|387|471|498|506|515|516|517|518|522|523|526|572|978|1267|1497|1503|1737|1798|1806|1969|2023|2079|2180|2182|2530|2539|2597|2617|2618|2673|2745|2773|2821|2987|3156|3157|3312|3417|3614|3735|3939|4191|4521|4522|4597|4701|4710|4720|4725|4726|4830|4832|4837|4860|4882|4907|5091|5160|5167|5214|5226|5230|5238|5315|5373|5631|5901|6120|6240|6241|6390|6576|6675|7083|7084|7167|72…	ACACB|ACLY|ADSS2|AK2|ALDOA|ALDOC|NUDT2|APRT|RHOA|ATIC|ATP5F1A|ATP5F1B|ATP5PB|ATP5MC1|ATP5MC2|ATP5MC3|ATP5PF|ATP6V1A|ATP6V1B2|BAD|CDA|CNP|CTNS|CTPS1|DLAT|DPAGT1|DPYD|EPHA2|ENO1|ERH|ACSL1|ACSL4|FUT8|G6PD|GAPDH|GARS1|GART|GFPT1|GLRX|GNAI3|GPI|GUK1|HMGCR|HMGCS1|HSPA8|IDH1|IMPDH1|KARS1|LDHA|MDH2|NUDT1|MTHFD1|MVD|NDUFA7|NDUFB4|NDUFS2|NDUFS5|NDUFS6|NME1|NME3|NNMT|PNP|NPR2|NT5E|PC|PDHA1|ENPP1|PFKP|PGD|PG…	-19.579595911647445	0	21.0	1.0	1.0	-22.285615034375642	3.029104777197912
0	0	0	0	0	0	0	1	0	0	0	0	0.0	0.0	0.0	0.0	0.0	0.0	0.0	-22.269639029691874	0.0	0.0	0.0	0.0	GO:1902099	M000000010000	1	0	GO Biological Processes	19	regulation of metaphase/anaphase transition of cell cycle	19_GO:0050789 regulation of biological process	-22.269639029691874	59.46020488573681	29.447366388169325	30182	94	81	15	18.51851851851852	4.316085794938895	332|701|891|991|1062|1063|4085|5347|9212|9787|10403|11065|55055|55143|83540	BIRC5|BUB1B|CCNB1|CDC20|CENPE|CENPF|MAD2L1|PLK1|AURKB|DLGAP5|NDC80|UBE2C|ZWILCH|CDCA8|NUF2	-19.54341652087539	0	1.0	0.0	0.0	-67.55225942791795	279.46296296296293
0	1	1	0	0	1	1	0	0	0	1	0	0.0	-3.64263979765677	-7.107590142113159	0.0	0.0	-2.751660482247968	-2.6696410430925352	0.0	0.0	0.0	-8.188315064664419	0.0	GO:0001944	M011001100010	5	0	GO Biological Processes	19	vasculature development	19_GO:0032502 developmental process	-22.084393914166572	2.5608737521177436	11.44799804368109	30182	526	2756	123	4.462989840348331	0.39333189586494255	71|90|133|163|182|283|284|302|347|358|388|506|538|652|857|1000|1277|1278|1289|1295|1464|1490|1545|1906|1958|1969|2004|2022|2049|2116|2247|2316|2335|2683|2737|2752|3091|3162|3164|3340|3397|3491|3678|3685|3688|3949|3952|3953|4016|4091|4092|4208|4327|4627|4763|4776|4814|4851|4882|5054|5159|5316|5532|5587|5743|6347|6464|6608|6654|6659|6733|6934|7045|7048|7049|7423|7424|7453|7494|7534|7716|7857|8061|8…	ACTG1|ACVR1|ADM|AP2B1|JAG1|ANG|ANGPT1|ANXA2|APOD|AQP1|RHOB|ATP5F1B|ATP7A|BMP4|CAV1|CDH2|COL1A1|COL1A2|COL5A1|COL8A1|CSPG4|CCN2|CYP1B1|EDN1|EGR1|EPHA2|ELK3|ENG|EPHB3|ETV2|FGF2|FLNA|FN1|B4GALT1|GLI3|GLUL|HIF1A|HMOX1|NR4A1|NDST1|ID1|CCN1|ITGA5|ITGAV|ITGB1|LDLR|LEP|LEPR|LOXL1|SMAD6|SMAD7|MEF2C|MMP19|MYH9|NF1|NFATC4|NINJ1|NOTCH1|NPR2|SERPINE1|PDGFRB|PKNOX1|PPP3CB|PRKD1|PTGS2|CCL2|SHC1|SMO|SOS1|SOX4|SR…	-19.39767994663376	0	8.0	0.0	0.0	-27.19457443090644	2.7210481092006735
1	0	1	1	1	1	1	0	0	0	1	0	-2.314674332463409	0.0	-8.36562994522853	-3.4795867829683607	-3.3627897618544416	-2.2518990070540537	-2.3477060021771092	0.0	0.0	0.0	-2.6955101298759585	0.0	GO:2001233	M101111100010	7	0	GO Biological Processes	19	regulation of apoptotic signaling pathway	19_GO:0023052 signaling	-21.951314926640126	2.8743776403856627	11.671571837877247	30182	381	2756	100	3.6284470246734397	0.3562010665379703	90|293|355|572|598|627|652|857|1513|1514|1984|2017|2023|2537|2730|2771|2773|2852|2907|2923|3070|3091|3162|3190|3315|3479|3625|3685|3717|4000|4055|4582|4609|4763|4776|4780|5034|5054|5062|5329|5366|5371|5478|5518|5607|5728|5743|5770|6387|6421|6498|6591|6615|6648|6788|6934|7078|7164|7178|7494|7857|8406|8531|8682|8692|8743|8837|8915|9241|9451|9500|9709|9774|10018|10105|10134|10197|10449|10488|10525|1…	ACVR1|SLC25A6|FAS|BAD|BCL2L1|BDNF|BMP4|CAV1|CTSK|CTSL|EIF5A|CTTN|ENO1|IFI6|GCLM|GNAI2|GNAI3|GPER1|GRINA|PDIA3|HELLS|HIF1A|HMOX1|HNRNPK|HSPB1|IGF1|INHBB|ITGAV|JAK2|LMNA|LTBR|MUC1|MYC|NF1|NFATC4|NFE2L2|P4HB|SERPINE1|PAK2|PLAUR|PMAIP1|PML|PPIA|PPP2R1A|MAP2K5|PTEN|PTGS2|PTPN1|CXCL12|SFPQ|SKIL|SNAI2|SNAI1|SOD2|STK3|TCF7L2|TIMP3|TPD52L1|TPT1|XBP1|SCG2|SRPX|YBX3|PEA15|HYAL2|TNFSF10|CFLAR|BCL10|NOG|EIF2A…	-19.27394098536146	0	22.0	1.0	1.0	-21.951314926640126	5.475689404934688
0	0	0	0	0	1	0	1	0	0	0	0	0.0	0.0	0.0	0.0	0.0	-2.070181024644189	0.0	-21.909224212044233	0.0	0.0	0.0	0.0	GO:0051225	M000001010000	2	0	GO Biological Processes	19	spindle assembly	19_GO:0009987 cellular process	-21.909224212044233	56.45716423494202	28.670386269661496	30182	99	81	15	18.51851851851852	4.316085794938895	332|991|3832|3833|4605|6790|9055|9133|9212|9493|10403|22974|24137|55143|259266	BIRC5|CDC20|KIF11|KIFC1|MYBL2|AURKA|PRC1|CCNB2|AURKB|KIF23|NDC80|TPX2|KIF4A|CDCA8|ASPM	-19.193220868409433	0	1.0	0.0	0.0	-67.55225942791795	279.46296296296293
0	1	1	0	0	1	1	0	1	0	1	0	0.0	-2.6373342560775526	-6.283732794696013	0.0	0.0	-3.3056878003694363	-2.5827549253834823	0.0	-2.745579364555934	0.0	-3.8754156909962196	0.0	GO:0070201	M011001101010	6	0	GO Biological Processes	19	regulation of establishment of protein localization	19_GO:0051179 localization	-21.878793080308302	2.525686994896074	11.361905461652563	30182	542	2756	125	4.5355587808418	0.3963661978308862	150|283|284|322|347|382|406|572|652|665|908|983|1201|1263|1374|1445|1736|2040|2182|2316|2737|2746|2752|2852|3091|3156|3265|3312|3479|3625|3638|3667|3717|3952|3998|4088|4763|4947|5066|5106|5108|5116|5295|5478|5530|5532|5562|5581|5587|5599|5743|5770|5901|5905|5991|6288|6558|6608|6659|6717|6721|6844|6934|7203|7424|7430|7468|8609|8692|8864|8882|8934|9141|9221|9520|9585|9662|9727|10055|10134|10307|103…	ADRA2A|ANG|ANGPT1|APBB1|APOD|ARF6|BMAL1|BAD|BMP4|BNIP3L|CCT6A|CDK1|CLN3|PLK3|CPT1A|CSK|DKC1|STOM|ACSL4|FLNA|GLI3|GLUD1|GLUL|GPER1|HIF1A|HMGCR|HRAS|HSPA8|IGF1|INHBB|INSIG1|IRS1|JAK2|LEP|LMAN1|SMAD3|NF1|OAZ2|PAM|PCK2|PCM1|PCNT|PIK3R1|PPIA|PPP3CA|PPP3CB|PRKAA1|PRKCE|PRKD1|MAPK8|PTGS2|PTPN1|RAN|RANGAP1|RFX3|SAA1|SLC12A2|SMO|SOX4|SRI|SREBF2|VAMP2|TCF7L2|CCT3|VEGFC|EZR|NSD2|KLF7|HYAL2|PER2|ZPR1|RAB29|P…	-19.210562518469505	0	23.0	1.0	1.0	-21.878793080308302	3.965154396676843
1	0	1	1	0	1	0	0	0	1	1	0	-2.1868628227403097	0.0	-16.4258292118526	-3.2655240430533796	0.0	-2.222576032190168	0.0	0.0	0.0	-4.30560525929786	-4.489876344913086	0.0	hsa04141	M101101000110	6	0	KEGG Pathway	24	Protein processing in endoplasmic reticulum		-21.646752747147097	3.970675357964335	12.349182219707735	30182	171	2756	62	2.2496371552975325	0.28247227036752004	468|811|821|1410|1603|2923|3306|3309|3312|3337|3703|3998|4121|4780|5034|5599|5887|6184|6185|6238|6396|6745|6746|6747|7184|7415|7494|7991|7993|8720|9451|9532|9601|9709|9871|9978|10130|10134|10299|10483|10484|10525|10808|10952|10960|10961|10970|23193|23480|23645|29927|51035|51465|51726|54431|55768|55829|56681|57134|64374|80267|84447	ATF4|CALR|CANX|CRYAB|DAD1|PDIA3|HSPA2|HSPA5|HSPA8|DNAJB1|STT3A|LMAN1|MAN1A1|NFE2L2|P4HB|MAPK8|RAD23B|RPN1|RPN2|RRBP1|SEC13|SSR1|SSR2|SSR3|HSP90B1|VCP|XBP1|TUSC3|UBXN8|MBTPS1|EIF2AK3|BAG2|PDIA4|HERPUD1|SEC24D|RBX1|PDIA6|BCAP31|MARCHF6|SEC23B|SEC23A|HYOU1|HSPH1|SEC61B|LMAN2|ERP29|CKAP4|GANAB|SEC61G|PPP1R15A|SEC61A1|UBXN1|UBE2J1|DNAJB11|DNAJC10|NGLY1|SELENOS|SAR1A|MAN1C1|SIL1|EDEM3|SYVN1	-18.99625095226873	0	24.0	1.0	1.0	-21.646752747147097	4.001465334375348
0	1	1	0	1	1	1	0	0	0	1	0	0.0	-2.9386952226475733	-6.80570535398659	0.0	-2.0200975945644597	-2.8571167085604796	-2.783414084654049	0.0	0.0	0.0	-8.574536891614876	0.0	GO:0001568	M011011100010	6	0	GO Biological Processes	19	blood vessel development	19_GO:0032502 developmental process	-21.602577390236377	2.5755218940206634	11.329798951591584	30182	506	2756	119	4.317851959361393	0.3871771562997609	71|90|133|163|182|283|284|302|347|358|388|506|538|652|857|1000|1277|1278|1289|1295|1464|1490|1545|1906|1958|1969|2004|2022|2049|2116|2247|2316|2335|2683|2737|2752|3091|3162|3164|3340|3397|3491|3678|3685|3688|3949|3952|3953|4016|4091|4092|4208|4327|4627|4763|4776|4814|4851|4882|5054|5159|5316|5587|5743|6347|6464|6608|6654|6659|6733|6934|7045|7048|7049|7423|7424|7453|7494|7534|7716|7857|8061|8325|8…	ACTG1|ACVR1|ADM|AP2B1|JAG1|ANG|ANGPT1|ANXA2|APOD|AQP1|RHOB|ATP5F1B|ATP7A|BMP4|CAV1|CDH2|COL1A1|COL1A2|COL5A1|COL8A1|CSPG4|CCN2|CYP1B1|EDN1|EGR1|EPHA2|ELK3|ENG|EPHB3|ETV2|FGF2|FLNA|FN1|B4GALT1|GLI3|GLUL|HIF1A|HMOX1|NR4A1|NDST1|ID1|CCN1|ITGA5|ITGAV|ITGB1|LDLR|LEP|LEPR|LOXL1|SMAD6|SMAD7|MEF2C|MMP19|MYH9|NF1|NFATC4|NINJ1|NOTCH1|NPR2|SERPINE1|PDGFRB|PKNOX1|PRKD1|PTGS2|CCL2|SHC1|SMO|SOS1|SOX4|SRPK2|TCF…	-18.962606275233348	0	8.0	0.0	0.0	-27.19457443090644	2.7210481092006735
0	0	1	0	0	1	1	0	1	0	0	1	0.0	0.0	-7.4312361615981555	0.0	0.0	-3.7783516596515003	-3.6635970995759304	0.0	-3.2652402350130236	0.0	0.0	-4.77205321915989	GO:1903829	M001001101001	5	0	GO Biological Processes	19	positive regulation of protein localization	19_GO:0051179 localization	-21.596074730812933	2.6499053651289923	11.390814809510339	30182	467	2756	113	4.100145137880987	0.3777191323907538	283|322|382|572|636|908|983|1201|1263|1736|1969|2040|2182|2316|2737|2746|2752|2852|3091|3265|3479|3688|3717|3952|3985|4038|4088|4130|4478|4739|4771|4926|4947|5106|5108|5116|5295|5347|5478|5532|5562|5581|5587|5593|5599|5743|5901|6526|6608|6659|6711|6717|6721|6769|6844|6934|7203|7424|7430|8692|8878|8882|8934|9141|9451|9520|9585|9662|10055|10134|10307|10391|10403|10519|10541|10574|10576|10807|10979|…	ANG|APBB1|ARF6|BAD|BICD1|CCT6A|CDK1|CLN3|PLK3|DKC1|EPHA2|STOM|ACSL4|FLNA|GLI3|GLUD1|GLUL|GPER1|HIF1A|HRAS|IGF1|ITGB1|JAK2|LEP|LIMK2|LRP4|SMAD3|MAP1A|MSN|NEDD9|NF2|NUMA1|OAZ2|PCK2|PCM1|PCNT|PIK3R1|PLK1|PPIA|PPP3CB|PRKAA1|PRKCE|PRKD1|PRKG2|MAPK8|PTGS2|RAN|SLC5A3|SMO|SOX4|SPTBN1|SRI|SREBF2|STAC|VAMP2|TCF7L2|CCT3|VEGFC|EZR|HYAL2|SQSTM1|ZPR1|RAB29|PDCD5|EIF2AK3|NPEPPS|KIF20B|CEP135|SAE1|BCAP31|APBB3|C…	-18.962606275233348	0	23.0	0.0	0.0	-21.878793080308302	3.965154396676843
1	1	1	0	1	0	0	0	0	0	1	0	-2.3083006046357406	-7.598467879043142	-5.578307011459779	0.0	-2.5361545783724964	0.0	0.0	0.0	0.0	0.0	-3.7526440352985335	0.0	GO:0043068	M111010000010	5	0	GO Biological Processes	19	positive regulation of programmed cell death	19_GO:0048518 positive regulation of biological process	-21.562933319914183	2.4952508680715035	11.249761500641398	30182	553	2756	126	4.571843251088534	0.3978728702720545	133|166|220|274|301|322|355|387|388|468|488|572|652|665|694|708|857|1513|1514|1545|1676|1848|1869|1984|2683|2852|2923|3146|3162|3164|3275|3329|3399|3486|3491|3625|3676|3688|3717|3952|4055|4208|4605|4609|4616|4763|4776|4851|5062|5159|5366|5371|5518|5524|5599|5728|5743|5916|6347|6421|6498|6548|6648|6659|6733|6788|7052|7078|7132|7153|7164|7262|8061|8406|8462|8644|8648|8682|8692|8743|8837|8874|8878|8…	ADM|TLE5|ALDH1A3|BIN1|ANXA1|APBB1|FAS|RHOA|RHOB|ATF4|ATP2A2|BAD|BMP4|BNIP3L|BTG1|C1QBP|CAV1|CTSK|CTSL|CYP1B1|DFFA|DUSP6|E2F1|EIF5A|B4GALT1|GPER1|PDIA3|HMGB1|HMOX1|NR4A1|PRMT2|HSPD1|ID3|IGFBP3|CCN1|INHBB|ITGA4|ITGB1|JAK2|LEP|LTBR|MEF2C|MYBL2|MYC|GADD45B|NF1|NFATC4|NOTCH1|PAK2|PDGFRB|PMAIP1|PML|PPP2R1A|PTPA|MAPK8|PTEN|PTGS2|RARG|CCL2|SFPQ|SKIL|SLC9A1|SOD2|SOX4|SRPK2|STK3|TGM2|TIMP3|TNFRSF1A|TOP2A|T…	-18.937737390300587	0	15.0	0.0	0.0	-23.440704335059237	4.509391274652096
0	0	0	0	0	0	0	1	0	0	1	0	0.0	0.0	0.0	0.0	0.0	0.0	0.0	-21.408731929331495	0.0	0.0	-2.5538312789326683	0.0	GO:0010965	M000000010010	2	0	GO Biological Processes	19	regulation of mitotic sister chromatid separation	19_GO:0050789 regulation of biological process	-21.408731929331495	83.51766709237972	32.63048123547803	30182	58	81	13	16.049382716049383	4.078482509552401	332|701|891|991|1063|4085|5347|9212|9787|10403|55055|55143|83540	BIRC5|BUB1B|CCNB1|CDC20|CENPF|MAD2L1|PLK1|AURKB|DLGAP5|NDC80|ZWILCH|CDCA8|NUF2	-18.702712806603298	0	1.0	0.0	0.0	-67.55225942791795	279.46296296296293
1	0	0	1	0	0	0	1	0	1	0	0	-3.433439241891455	0.0	0.0	-2.8735054112576077	0.0	0.0	0.0	-21.360310805557315	0.0	-2.1873277186697315	0.0	0.0	GO:0140694	M100100010100	4	0	GO Biological Processes	19	non-membrane-bounded organelle assembly	19_GO:0009987 cellular process	-21.360310805557315	23.361585200665658	20.828120032044474	30182	319	81	20	24.691358024691358	4.791289217166798	332|991|1062|1063|3832|3833|4605|6790|9055|9133|9212|9493|9787|10403|22974|24137|54443|55143|64105|259266	BIRC5|CDC20|CENPE|CENPF|KIF11|KIFC1|MYBL2|AURKA|PRC1|CCNB2|AURKB|KIF23|DLGAP5|NDC80|TPX2|KIF4A|ANLN|CDCA8|CENPK|ASPM	-18.664051520118274	0	1.0	0.0	0.0	-67.55225942791795	279.46296296296293
0	0	1	0	0	1	1	0	0	0	1	0	0.0	0.0	-6.100628163022942	0.0	0.0	-10.330874087503679	-3.255293755952063	0.0	0.0	0.0	-5.344316785529705	0.0	R-HSA-5663202	M001001100010	4	0	Reactome Gene Sets	6	Diseases of signal transduction by growth factor receptors and second messengers		-21.230724091174142	2.7062298675658734	11.336277953288715	30182	433	2756	107	3.8824383164005805	0.3679713856047453	60|71|182|369|408|471|572|598|801|808|833|1213|1385|1445|1848|2247|2280|2323|2335|3164|3265|3667|3717|3815|3845|4000|4008|4088|4233|4303|4478|4609|4627|4686|4763|4851|4869|4893|5159|5245|5292|5295|5432|5435|5437|5440|5516|5518|5688|5692|5696|5699|5702|5704|5708|5714|5720|5728|5879|5908|6238|6464|6654|6711|6774|6776|6801|6907|6934|7048|7094|7170|7171|7414|7415|7529|8087|8325|8496|8546|8817|8826|88…	ACTB|ACTG1|JAG1|ARAF|ARRB1|ATIC|BAD|BCL2L1|CALM1|CALM3|CARS1|CLTC|CREB1|CSK|DUSP6|FGF2|FKBP1A|FLT3LG|FN1|NR4A1|HRAS|IRS1|JAK2|KIT|KRAS|LMNA|LMO7|SMAD3|MET|FOXO4|MSN|MYC|MYH9|NCBP1|NF1|NOTCH1|NPM1|NRAS|PDGFRB|PHB1|PIM1|PIK3R1|POLR2C|POLR2F|POLR2H|POLR2K|PPP2CB|PPP2R1A|PSMA7|PSMB4|PSMB8|PSMB10|PSMC3|PSMC4|PSMD2|PSMD8|PSME1|PTEN|RAC1|RAP1B|RRBP1|SHC1|SOS1|SPTBN1|STAT3|STAT5A|STRN|TBL1X|TCF7L2|TGFBR2…	-18.613646051782727	0	25.0	1.0	1.0	-21.230724091174142	3.7594285466715776
0	1	1	0	0	0	0	0	1	0	1	0	0.0	-2.6109686204164086	-10.964292793412275	0.0	0.0	0.0	0.0	0.0	-2.5256543783690804	0.0	-3.718700636458515	0.0	GO:0061024	M011000001010	4	0	GO Biological Processes	19	membrane organization	19_GO:0009987 cellular process	-21.140043359178073	2.2367537622279627	10.902189406682647	30182	754	2756	154	5.587808417997097	0.4375172560907356	274|293|302|375|387|488|572|598|665|808|819|857|858|998|1000|1173|1182|1201|1267|1289|1514|1718|1760|2013|2054|2773|2852|3312|4000|4001|4038|4155|4627|4905|5018|5048|5205|5347|5366|5599|5728|5861|5879|6396|6548|6711|6844|6845|7357|8436|8546|8615|8674|8677|8692|8774|8871|9144|9145|9146|9212|9482|9570|9688|9697|9871|9935|10018|10087|10105|10112|10228|10282|10397|10449|10452|10483|10484|10652|10947|…	BIN1|SLC25A6|ANXA2|ARF1|RHOA|ATP2A2|BAD|BCL2L1|BNIP3L|CALM3|CAMLG|CAV1|CAV2|CDC42|CDH2|AP2M1|CLCN3|CLN3|CNP|COL5A1|CTSL|DHCR24|DMPK|EMP2|STX2|GNAI3|GPER1|HSPA8|LMNA|LMNB1|LRP4|MBP|MYH9|NSF|OXA1L|PAFAH1B1|ATP8B1|PLK1|PMAIP1|MAPK8|PTEN|RAB1A|RAC1|SEC13|SLC9A1|SPTBN1|VAMP2|VAMP7|UGCG|CAVIN2|AP3B1|USO1|VAMP4|STX10|HYAL2|NAPG|SYNJ2|SYNGR2|SYNGR1|HGS|AURKB|STX8|GOSR2|NUP93|TRAM2|SEC24D|MAFB|BCL2L11|CER…	-18.530934249457932	0	26.0	1.0	1.0	-21.140043359178073	2.3139525354186663
1	0	1	1	0	0	0	1	0	0	1	0	-3.116570561364571	0.0	-7.421245093117008	-2.493213986892554	0.0	0.0	0.0	-5.059315280270425	0.0	0.0	-7.403680654388863	0.0	GO:0010638	M101100010010	5	0	GO Biological Processes	19	positive regulation of organelle organization	19_GO:0048518 positive regulation of biological process	-21.102901858989057	2.5538788528944396	11.174160806801746	30182	506	2756	118	4.281567489114659	0.38562002584815464	274|301|302|382|387|389|546|572|585|908|998|1017|1490|1736|1778|1786|1906|2017|2237|2852|3091|3178|3181|3184|3265|3397|3479|3643|3984|3998|4088|4131|4233|4361|4478|4683|4771|4882|4926|5159|5202|5216|5217|5329|5366|5371|5581|5599|5879|5899|6249|6491|6624|6742|6790|6836|7168|7203|7248|7408|7416|7520|8607|8743|8877|9141|9212|9662|9787|9918|9948|10018|10051|10105|10109|10152|10163|10241|10574|10576|1…	BIN1|ANXA1|ANXA2|ARF6|RHOA|RHOC|ATRX|BAD|BBS4|CCT6A|CDC42|CDK2|CCN2|DKC1|DYNC1H1|DNMT1|EDN1|CTTN|FEN1|GPER1|HIF1A|HNRNPA1|HNRNPA2B1|HNRNPD|HRAS|ID1|IGF1|INSR|LIMK1|LMAN1|SMAD3|MAP1B|MET|MRE11|MSN|NBN|NF2|NPR2|NUMA1|PDGFRB|PFDN2|PFN1|PFN2|PLAUR|PMAIP1|PML|PRKCE|MAPK8|RAC1|RALB|CLIP1|STIL|FSCN1|SSBP1|AURKA|SURF4|TPM1|CCT3|TSC1|VASP|VDAC1|XRCC5|RUVBL1|TNFSF10|SPHK1|PDCD5|AURKB|CEP135|DLGAP5|NCAPD2|W…	-18.501618086780873	0	27.0	1.0	1.0	-21.102901858989057	3.3462546363489762
1	0	1	0	0	0	0	1	0	0	1	0	-4.104042211999271	0.0	-2.2388893811048414	0.0	0.0	0.0	0.0	-21.041610786153328	0.0	0.0	-4.006737680081643	0.0	GO:1901987	M101000010010	4	0	GO Biological Processes	19	regulation of cell cycle phase transition	19_GO:0050789 regulation of biological process	-21.041610786153328	17.93781235648486	18.92663234450463	30182	457	81	22	27.160493827160494	4.942080530768675	332|701|891|983|991|1062|1063|4085|5347|6241|6790|9212|9787|9928|10403|11065|51512|54443|55055|55143|63967|83540	BIRC5|BUB1B|CCNB1|CDK1|CDC20|CENPE|CENPF|MAD2L1|PLK1|RRM2|AURKA|AURKB|DLGAP5|KIF14|NDC80|UBE2C|GTSE1|ANLN|ZWILCH|CDCA8|CLSPN|NUF2	-18.36423684487466	0	1.0	0.0	0.0	-67.55225942791795	279.46296296296293
0	1	1	1	0	1	1	1	0	0	1	0	0.0	-7.1968865111385405	-6.495499924886731	-2.654044802303788	0.0	-2.2139088550918293	-2.4674562228876087	-3.589056320886773	0.0	0.0	-3.4360088297806413	0.0	GO:0042327	M011101110010	7	0	GO Biological Processes	19	positive regulation of phosphorylation	19_GO:0048518 positive regulation of biological process	-20.954079517695313	2.201422203510638	10.819021678574435	30182	786	2756	158	5.732946298984035	0.4428221100272023	90|92|150|152|283|284|332|355|369|387|408|572|595|627|652|780|801|808|857|896|990|994|998|1062|1201|1389|1445|1464|1490|1856|1906|1958|1969|1981|2013|2022|2180|2247|2852|3091|3265|3306|3479|3491|3570|3572|3611|3619|3625|3643|3654|3667|3678|3717|3815|3845|3952|3953|3985|4038|4208|4233|4361|4665|4683|4686|4739|4921|5062|5159|5168|5217|5245|5329|5347|5478|5562|5587|5606|5607|5743|5770|5795|5879|5899…	ACVR1|ACVR2A|ADRA2A|ADRA2C|ANG|ANGPT1|BIRC5|FAS|ARAF|RHOA|ARRB1|BAD|CCND1|BDNF|BMP4|DDR1|CALM1|CALM3|CAV1|CCND3|CDC6|CDC25B|CDC42|CENPE|CLN3|CREBL2|CSK|CSPG4|CCN2|DVL2|EDN1|EGR1|EPHA2|EIF4G1|EMP2|ENG|ACSL1|FGF2|GPER1|HIF1A|HRAS|HSPA2|IGF1|CCN1|IL6R|IL6ST|ILK|INCENP|INHBB|INSR|IRAK1|IRS1|ITGA5|JAK2|KIT|KRAS|LEP|LEPR|LIMK2|LRP4|MEF2C|MET|MRE11|NAB2|NBN|NCBP1|NEDD9|DDR2|PAK2|PDGFRB|ENPP2|PFN2|PHB1|P…	-18.36048257415342	0	28.0	1.0	1.0	-20.954079517695313	2.201422203510638
0	1	1	1	1	0	1	0	0	0	1	0	0.0	-4.49608205101794	-3.8533403500730823	-3.5010790861300705	-5.681479421814975	0.0	-2.2684650400759483	0.0	0.0	0.0	-5.754384684202091	0.0	GO:0071345	M011110100010	6	0	GO Biological Processes	19	cellular response to cytokine stimulus	19_GO:0050896 response to stimulus	-20.666813355822498	2.254247654882709	10.790322957708767	30182	719	2756	148	5.370101596516691	0.4294037485626615	71|81|355|387|427|445|471|506|572|585|834|857|998|1277|1385|1513|1545|1660|1796|1843|1906|1958|1974|1984|2058|2059|2131|2180|2194|2317|2353|2597|2634|2730|2852|2923|3070|3091|3309|3329|3428|3434|3459|3460|3554|3563|3566|3570|3572|3575|3588|3597|3611|3625|3654|3676|3716|3717|3815|3952|3953|3987|4092|4171|4311|4501|4502|4605|4780|4783|4801|4851|4882|5034|5106|5214|5245|5355|5371|5600|5603|5795|5887…	ACTG1|ACTN4|FAS|RHOA|ASAH1|ASS1|ATIC|ATP5F1B|BAD|BBS4|CASP1|CAV1|CDC42|COL1A1|CREB1|CTSK|CYP1B1|DHX9|DOK1|DUSP1|EDN1|EGR1|EIF4A2|EIF5A|EPRS1|EPS8|EXT1|ACSL1|FASN|FLNB|FOS|GAPDH|GBP2|GCLM|GPER1|PDIA3|HELLS|HIF1A|HSPA5|HSPD1|IFI16|IFIT1|IFNGR1|IFNGR2|IL1R1|IL3RA|IL4R|IL6R|IL6ST|IL7R|IL10RB|IL13RA1|ILK|INHBB|IRAK1|ITGA4|JAK1|JAK2|KIT|LEP|LEPR|LIMS1|SMAD7|MCM2|MME|MT1X|MT2A|MYBL2|NFE2L2|NFIL3|NFYB|NO…	-18.088193568250258	0	29.0	1.0	1.0	-20.666813355822498	2.254247654882709
0	0	0	0	0	0	0	1	0	0	1	0	0.0	0.0	0.0	0.0	0.0	0.0	0.0	-20.459007453875078	0.0	0.0	-3.967331930180791	0.0	GO:0045787	M000000010010	2	0	GO Biological Processes	19	positive regulation of cell cycle	19_GO:0048518 positive regulation of biological process	-20.459007453875078	21.051823952012274	19.686218770075378	30182	354	81	20	24.691358024691358	4.791289217166798	332|891|983|4085|6241|6790|9212|9493|9585|9787|9928|10051|10403|10592|10615|10635|11065|51203|55143|64151	BIRC5|CCNB1|CDK1|MAD2L1|RRM2|AURKA|AURKB|KIF23|KIF20B|DLGAP5|KIF14|SMC4|NDC80|SMC2|SPAG5|RAD51AP1|UBE2C|NUSAP1|CDCA8|NCAPG	-17.79077689203628	0	17.0	0.0	0.0	-23.080975463441746	372.61728395061726
0	0	1	0	1	1	0	1	0	1	1	0	0.0	0.0	-4.286071172805491	0.0	-3.115769924162893	-10.088316282705861	0.0	-2.970034190961312	0.0	-2.053345550248517	-4.343267982017474	0.0	R-HSA-1280218	M001011010110	6	0	Reactome Gene Sets	6	Adaptive Immune System		-20.265808789652677	2.193123974928328	10.624396363027895	30182	769	2756	154	5.587808417997097	0.4375172560907356	161|162|163|375|642|801|808|811|821|832|899|929|991|998|1062|1173|1174|1175|1213|1277|1278|1445|1513|1514|1519|1778|2280|2923|3133|3146|3265|3309|3385|3676|3685|3688|3693|3709|3710|3832|3835|3845|4008|4734|4893|5062|5295|5478|5493|5516|5518|5530|5532|5688|5692|5696|5699|5702|5704|5708|5714|5720|5728|5795|5817|5879|5908|5930|6396|6502|6654|6786|6892|6921|7280|7317|7318|7324|7334|7408|7529|7534|784…	AP2A2|AP1B1|AP2B1|ARF1|BLMH|CALM1|CALM3|CALR|CANX|CAPZB|CCNF|CD14|CDC20|CDC42|CENPE|AP2M1|AP1S1|AP2S1|CLTC|COL1A1|COL1A2|CSK|CTSK|CTSL|CTSO|DYNC1H1|FKBP1A|PDIA3|HLA-E|HMGB1|HRAS|HSPA5|ICAM3|ITGA4|ITGAV|ITGB1|ITGB5|ITPR2|ITPR3|KIF11|KIF22|KRAS|LMO7|NEDD4|NRAS|PAK2|PIK3R1|PPIA|PPL|PPP2CB|PPP2R1A|PPP3CA|PPP3CB|PSMA7|PSMB4|PSMB8|PSMB10|PSMC3|PSMC4|PSMD2|PSMD8|PSME1|PTEN|PTPRJ|PVR|RAC1|RAP1B|RBBP6|SEC…	-17.694488240821936	0	30.0	1.0	1.0	-20.265808789652677	2.313671579549868
1	0	1	1	0	0	0	0	0	0	1	1	-4.943587502420505	0.0	-8.345764581904545	-3.4549792165309023	0.0	0.0	0.0	0.0	0.0	0.0	-2.8914144025656214	-3.4953479436510286	GO:0080135	M101100000011	5	0	GO Biological Processes	19	regulation of cellular response to stress	19_GO:0050896 response to stimulus	-20.249119646376634	2.232512484656567	10.656091362128349	30182	726	2756	148	5.370101596516691	0.4294037485626615	60|355|468|572|598|652|675|857|1201|1407|1490|1655|1660|1843|1981|2023|2305|2316|2521|2530|2907|3091|3146|3190|3265|3309|3315|3337|3476|3489|3638|3952|4055|4077|4233|4314|4582|4609|4616|4780|4862|4869|4921|5034|5048|5052|5111|5187|5295|5366|5371|5478|5743|5770|5802|5831|5888|6387|6421|6498|6591|6595|6597|6601|6604|6605|6615|6648|6659|6788|6881|7164|7178|7248|7291|7334|7398|7416|7430|7468|7494|787…	ACTB|FAS|ATF4|BAD|BCL2L1|BMP4|BRCA2|CAV1|CLN3|CRY1|CCN2|DDX5|DHX9|DUSP1|EIF4G1|ENO1|FOXM1|FLNA|FUS|FUT8|GRINA|HIF1A|HMGB1|HNRNPK|HRAS|HSPA5|HSPB1|DNAJB1|IGBP1|IGFBP6|INSIG1|LEP|LTBR|NBR1|MET|MMP3|MUC1|MYC|GADD45B|NFE2L2|NPAS2|NPM1|DDR2|P4HB|PAFAH1B1|PRDX1|PCNA|PER1|PIK3R1|PMAIP1|PML|PPIA|PTGS2|PTPN1|PTPRS|PYCR1|RAD51|CXCL12|SFPQ|SKIL|SNAI2|SMARCA2|SMARCA4|SMARCC2|SMARCD3|SMARCE1|SNAI1|SOD2|SOX4|S…	-17.688759259922872	0	31.0	1.0	1.0	-20.249119646376634	2.232512484656567
0	1	1	0	0	0	0	1	1	0	1	0	0.0	-3.917356819220901	-5.25854983514324	0.0	0.0	0.0	0.0	-2.4966370651362433	-2.2986126570625864	0.0	-5.325470412326584	0.0	GO:0051098	M011000011010	5	0	GO Biological Processes	19	regulation of binding	19_GO:0065007 biological regulation	-20.245839369639004	2.819460669207563	11.147518415911664	30182	369	2756	95	3.447024673439768	0.3475084905900502	60|166|284|302|488|627|652|801|808|857|998|1203|1522|1660|1869|1981|2280|3146|3162|3191|3397|3428|3434|3479|3673|3676|3717|3925|4088|4233|4686|4776|4830|5329|5347|5516|5530|5599|5824|5899|5901|6093|6497|6604|6608|6717|6788|6790|6881|6934|7049|7262|7291|8664|8864|8874|9212|9236|9241|9464|9532|9750|9759|10498|22919|22933|22943|23129|23557|23560|25979|26119|50937|51068|51339|54972|55355|55906|56963|…	ACTB|TLE5|ANGPT1|ANXA2|ATP2A2|BDNF|BMP4|CALM1|CALM3|CAV1|CDC42|CLN5|CTSZ|DHX9|E2F1|EIF4G1|FKBP1A|HMGB1|HMOX1|HNRNPL|ID1|IFI16|IFIT1|IGF1|ITGA2|ITGA4|JAK2|STMN1|SMAD3|MET|NCBP1|NFATC4|NME1|PLAUR|PLK1|PPP2CB|PPP3CA|MAPK8|PEX19|RALB|RAN|ROCK1|SKI|SMARCD3|SMO|SRI|STK3|AURKA|TAF10|TCF7L2|TGFBR3|PHLDA2|TWIST1|EIF3D|PER2|ARHGEF7|AURKB|CCPG1|NOG|HAND2|BAG2|RIPOR2|HDAC4|CARM1|MAPRE1|SIRT2|DKK1|PLXND1|SNAP…	-17.688759259922872	0	32.0	1.0	1.0	-20.245839369639004	2.819460669207563
1	1	1	0	1	0	0	0	0	0	1	0	-2.494441453352422	-3.2477022746210165	-4.910158865452188	0.0	-3.4344938209048044	0.0	0.0	0.0	0.0	0.0	-6.608009782986394	0.0	GO:0070848	M111010000010	5	0	GO Biological Processes	19	response to growth factor	19_GO:0050896 response to stimulus	-20.074042301740715	2.4851205760857433	10.829000036848221	30182	520	2756	118	4.281567489114659	0.38562002584815464	90|92|301|382|538|627|652|857|858|1277|1278|1385|1490|1513|1655|1749|1848|1869|1906|1958|1969|2022|2116|2131|2132|2247|2331|2353|2530|2615|2730|2889|3164|3309|3315|3340|3397|3625|3643|3693|3987|4053|4054|4088|4091|4092|4093|4131|4141|4176|4208|4609|4692|4851|4882|4921|5045|5062|5159|5371|5587|5606|5607|6093|6272|6347|6464|6497|6498|6591|6654|6662|6774|6935|7048|7049|7291|7423|7424|7791|7804|8576|…	ACVR1|ACVR2A|ANXA1|ARF6|ATP7A|BDNF|BMP4|CAV1|CAV2|COL1A1|COL1A2|CREB1|CCN2|CTSK|DDX5|DLX5|DUSP6|E2F1|EDN1|EGR1|EPHA2|ENG|ETV2|EXT1|EXT2|FGF2|FMOD|FOS|FUT8|LRRC32|GCLM|RAPGEF1|NR4A1|HSPA5|HSPB1|NDST1|ID1|INHBB|INSR|ITGB5|LIMS1|LTBP2|LTBP3|SMAD3|SMAD6|SMAD7|SMAD9|MAP1B|MARS1|MCM7|MEF2C|MYC|NDN|NOTCH1|NPR2|DDR2|FURIN|PAK2|PDGFRB|PML|PRKD1|MAP2K3|MAP2K5|ROCK1|SORT1|CCL2|SHC1|SKI|SKIL|SNAI2|SOS1|SOX9|…	-17.523911051979912	0	33.0	1.0	1.0	-20.074042301740715	3.2079796513758785
0	1	1	0	0	1	0	0	0	0	1	0	0.0	-3.678831407538056	-4.858178968910864	0.0	0.0	-3.155344665714821	0.0	0.0	0.0	0.0	-6.360413408259222	0.0	GO:0030335	M011001000010	4	0	GO Biological Processes	19	positive regulation of cell migration	19_GO:0040011 locomotion	-19.96875893351041	2.405838930111902	10.73187681093557	30182	569	2756	125	4.5355587808418	0.3963661978308862	71|81|90|150|284|301|358|382|387|388|389|498|506|538|652|708|811|857|998|1277|1545|1729|1906|1969|2152|2247|2335|2771|2821|2852|3091|3146|3162|3265|3309|3315|3479|3491|3554|3570|3643|3673|3676|3678|3685|3688|3717|3815|4088|4233|4303|4739|4780|4851|4921|5054|5159|5168|5216|5295|5420|5530|5581|5587|5606|5743|5879|5919|6237|6282|6387|6405|6546|6591|6608|6615|6648|6662|6774|6776|7048|7264|7291|7423|7…	ACTG1|ACTN4|ACVR1|ADRA2A|ANGPT1|ANXA1|AQP1|ARF6|RHOA|RHOB|RHOC|ATP5F1A|ATP5F1B|ATP7A|BMP4|C1QBP|CALR|CAV1|CDC42|COL1A1|CYP1B1|DIAPH1|EDN1|EPHA2|F3|FGF2|FN1|GNAI2|GPI|GPER1|HIF1A|HMGB1|HMOX1|HRAS|HSPA5|HSPB1|IGF1|CCN1|IL1R1|IL6R|INSR|ITGA2|ITGA4|ITGA5|ITGAV|ITGB1|JAK2|KIT|SMAD3|MET|FOXO4|NEDD9|NFE2L2|NOTCH1|DDR2|SERPINE1|PDGFRB|ENPP2|PFN1|PIK3R1|PODXL|PPP3CA|PRKCE|PRKD1|MAP2K3|PTGS2|RAC1|RARRES2|R…	-17.425467108279914	0	34.0	1.0	1.0	-19.96875893351041	2.774349298500242
0	0	0	0	0	0	0	1	0	0	0	0	0.0	0.0	0.0	0.0	0.0	0.0	0.0	-19.837606299990632	0.0	0.0	0.0	0.0	GO:0033047	M000000010000	1	0	GO Biological Processes	19	regulation of mitotic sister chromatid segregation	19_GO:0050789 regulation of biological process	-19.837606299990632	84.36617749825297	31.51042966062329	30182	53	81	12	14.814814814814815	3.94718643894051	332|701|891|991|1063|4085|5347|9212|10403|55055|55143|83540	BIRC5|BUB1B|CCNB1|CDC20|CENPF|MAD2L1|PLK1|AURKB|NDC80|ZWILCH|CDCA8|NUF2	-17.17833058080476	0	1.0	0.0	0.0	-67.55225942791795	279.46296296296293
1	1	0	1	0	1	0	1	0	0	1	1	-2.4874435770032557	-4.237926674011289	0.0	-2.2761912355555514	0.0	-2.543228376108235	0.0	-2.5620611397098876	0.0	0.0	-6.975434969664627	-2.027497318036549	GO:0008283	M110101010011	7	0	GO Biological Processes	19	cell population proliferation	19_GO:0009987 cellular process	-19.725413084457767	2.2404108294868683	10.518249886628636	30182	699	2756	143	5.188679245283019	0.4224924026153993	92|133|572|582|595|598|652|675|694|780|857|858|896|983|993|1031|1295|1490|1503|1749|1856|1958|1969|2013|2018|2131|2247|2353|2683|2737|2752|2771|2782|3070|3091|3142|3162|3265|3329|3340|3398|3479|3486|3575|3611|3673|3688|3707|3815|3836|3845|3953|4176|4208|4361|4478|4683|4720|4763|4771|4851|4882|4921|4953|5048|5052|5108|5159|5176|5532|5600|5699|5908|5916|6474|6497|6591|6608|6659|6662|6774|6788|6935|…	ACVR2A|ADM|BAD|BBS1|CCND1|BCL2L1|BMP4|BRCA2|BTG1|DDR1|CAV1|CAV2|CCND3|CDK1|CDC25A|CDKN2C|COL8A1|CCN2|CTPS1|DLX5|DVL2|EGR1|EPHA2|EMP2|EMX2|EXT1|FGF2|FOS|B4GALT1|GLI3|GLUL|GNAI2|GNB1|HELLS|HIF1A|HLX|HMOX1|HRAS|HSPD1|NDST1|ID2|IGF1|IGFBP3|IL7R|ILK|ITGA2|ITGB1|ITPKB|KIT|KPNA1|KRAS|LEPR|MCM7|MEF2C|MRE11|MSN|NBN|NDUFS2|NF1|NF2|NOTCH1|NPR2|DDR2|ODC1|PAFAH1B1|PRDX1|PCM1|PDGFRB|SERPINF1|PPP3CB|MAPK11|PSMB…	-17.19548522078525	0	35.0	1.0	1.0	-19.725413084457767	2.2404108294868683
0	0	1	1	0	0	0	0	0	0	1	1	0.0	0.0	-5.961693244158207	-3.582393963940158	0.0	0.0	0.0	0.0	0.0	0.0	-7.4742843888711334	-3.294977966974267	GO:0048729	M001100000011	4	0	GO Biological Processes	19	tissue morphogenesis	19_GO:0032502 developmental process	-19.70821816362693	2.399242000748768	10.652781791102818	30182	566	2756	124	4.499274310595065	0.39485256647468076	60|70|71|90|104|133|182|220|387|388|389|538|585|652|780|998|1289|1522|1832|1856|1906|1969|2022|2116|2131|2132|2247|2280|2316|2650|2737|2821|2926|3091|3371|3491|3611|3673|3678|3688|3845|4088|4092|4208|4233|4478|4522|4524|4609|4771|4776|4851|5048|5216|5371|5420|5916|6474|6491|6497|6591|6608|6615|6654|6659|6662|6788|6881|7041|7048|7049|7052|7168|7248|7291|7408|7414|7424|7976|8463|8914|8915|8985|9021…	ACTB|ACTC1|ACTG1|ACVR1|ADARB1|ADM|JAG1|ALDH1A3|RHOA|RHOB|RHOC|ATP7A|BBS4|BMP4|DDR1|CDC42|COL5A1|CTSZ|DSP|DVL2|EDN1|EPHA2|ENG|ETV2|EXT1|EXT2|FGF2|FKBP1A|FLNA|GCNT1|GLI3|GPI|GRSF1|HIF1A|TNC|CCN1|ILK|ITGA2|ITGA5|ITGB1|KRAS|SMAD3|SMAD7|MEF2C|MET|MSN|MTHFD1|MTHFR|MYC|NF2|NFATC4|NOTCH1|PAFAH1B1|PFN1|PML|PODXL|RARG|SHOX2|STIL|SKI|SNAI2|SMO|SNAI1|SOS1|SOX4|SOX9|STK3|TAF10|TGFB1I1|TGFBR2|TGFBR3|TGM2|TPM1|…	-17.184821167113373	0	36.0	1.0	1.0	-19.70821816362693	3.5287776165134663
0	0	1	1	0	0	0	0	0	0	1	1	0.0	0.0	-13.57343760117405	-2.068543880072152	0.0	0.0	0.0	0.0	0.0	0.0	-4.657766579378745	-2.1829586515932813	GO:0048193	M001100000011	4	0	GO Biological Processes	19	Golgi vesicle transport	19_GO:0051179 localization	-19.526902110578185	3.089853307070288	11.137042662943102	30182	280	2756	79	2.8664731494920175	0.3178475816097064	372|378|400|582|738|1201|1314|1315|3998|4253|4905|5034|5587|5861|5870|6272|6396|6711|6844|6845|6892|7415|8615|8774|9265|9276|9570|9871|9950|10133|10134|10228|10282|10483|10484|10525|10652|10749|10897|10945|10959|10960|11014|11015|11031|11070|11079|11316|22818|22820|23423|23760|26286|26958|27252|51014|51026|51124|51226|54732|54832|55014|55062|55973|56681|57120|57410|60412|64764|79090|80055|81555|8…	ARCN1|ARF4|ARL1|BBS1|VPS51|CLN3|COPA|COPB1|LMAN1|MIA2|NSF|P4HB|PRKD1|RAB1A|RAB6A|SORT1|SEC13|SPTBN1|VAMP2|VAMP7|TAPBP|VCP|USO1|NAPG|CYTH3|COPB2|GOSR2|SEC24D|GOLGA5|OPTN|BCAP31|STX6|BET1|SEC23B|SEC23A|HYOU1|YKT6|KIF1C|YIF1A|KDELR1|TMED2|LMAN2|KDELR2|KDELR3|RAB31|TMEM115|RER1|COPE|COPZ1|COPG1|TMED3|PITPNB|ARFGAP3|COPG2|KLHL20|TMED7|GOLT1B|IER3IP1|COPZ2|TMED9|VPS13C|STX17|WIPI1|BCAP29|SAR1A|GOPC|SCY…	-17.016279402101055	0	5.0	0.0	0.0	-33.70071420956938	5.199139434988491
0	0	0	0	0	0	0	1	0	0	0	0	0.0	0.0	0.0	0.0	0.0	0.0	0.0	-19.393235437577864	0.0	0.0	0.0	0.0	M14	M000000010000	1	0	Canonical Pathways	11	PID AURORA B PATHWAY		-19.393235437577864	105.0971826527382	33.74402643715081	30182	39	81	11	13.580246913580247	3.806429883542279	332|3925|6790|9212|9493|10051|10112|10403|10592|55143|64151	BIRC5|STMN1|AURKA|AURKB|KIF23|SMC4|KIF20A|NDC80|SMC2|CDCA8|NCAPG	-16.7427336426995	0	17.0	0.0	0.0	-23.080975463441746	372.61728395061726
1	1	1	0	0	1	1	0	1	0	1	0	-2.024647326434493	-2.843034430164421	-5.490061873838274	0.0	0.0	-3.453640609320374	-2.7201055010007096	0.0	-2.3951222331978523	0.0	-2.9126578320640855	0.0	GO:0051223	M111001101010	7	0	GO Biological Processes	19	regulation of protein transport	19_GO:0051179 localization	-19.330156122946594	2.4571759031815237	10.594007096432101	30182	517	2756	116	4.2089985486211905	0.3824830009786996	150|283|284|322|347|382|406|572|652|665|983|1201|1263|1374|1445|2040|2182|2316|2737|2746|2752|2852|3091|3156|3265|3312|3479|3625|3638|3667|3717|3952|3998|4088|4763|4947|5066|5106|5108|5116|5295|5478|5530|5532|5562|5581|5587|5599|5743|5770|5901|5905|5991|6288|6558|6608|6659|6717|6721|6844|6934|7424|7430|8609|8692|8864|8882|8934|9141|9221|9520|9585|9727|10055|10134|10307|10312|10519|10541|10961|110…	ADRA2A|ANG|ANGPT1|APBB1|APOD|ARF6|BMAL1|BAD|BMP4|BNIP3L|CDK1|CLN3|PLK3|CPT1A|CSK|STOM|ACSL4|FLNA|GLI3|GLUD1|GLUL|GPER1|HIF1A|HMGCR|HRAS|HSPA8|IGF1|INHBB|INSIG1|IRS1|JAK2|LEP|LMAN1|SMAD3|NF1|OAZ2|PAM|PCK2|PCM1|PCNT|PIK3R1|PPIA|PPP3CA|PPP3CB|PRKAA1|PRKCE|PRKD1|MAPK8|PTGS2|PTPN1|RAN|RANGAP1|RFX3|SAA1|SLC12A2|SMO|SOX4|SRI|SREBF2|VAMP2|TCF7L2|VEGFC|EZR|KLF7|HYAL2|PER2|ZPR1|RAB29|PDCD5|NOLC1|NPEPPS|KIF…	-16.82754343289721	0	23.0	0.0	0.0	-21.878793080308302	3.965154396676843
1	0	0	1	0	1	0	1	0	0	0	0	-5.930547936016047	0.0	0.0	-6.0986767574838785	0.0	-2.0032686042637198	0.0	-12.665124325589616	0.0	0.0	0.0	0.0	R-HSA-453274	M100101010000	4	0	Reactome Gene Sets	6	Mitotic G2-G2/M phases		-19.2865233424204	3.539839615311313	11.36630450886034	30182	198	2756	64	2.3222060957910013	0.286885563797565	891|983|993|994|1017|1022|1063|1778|1869|2305|3161|4605|5048|5108|5116|5347|5516|5518|5520|5577|5688|5692|5696|5699|5702|5704|5708|5714|5720|6790|7280|7283|7846|8481|8655|9133|9662|9702|9978|10133|10197|10376|10381|10383|10540|11190|22822|22919|22974|22995|23194|51400|51512|54930|55142|55755|63943|80254|80321|84617|84790|121441|203068|347733	CCNB1|CDK1|CDC25A|CDC25B|CDK2|CDK7|CENPF|DYNC1H1|E2F1|FOXM1|HMMR|MYBL2|PAFAH1B1|PCM1|PCNT|PLK1|PPP2CB|PPP2R1A|PPP2R2A|PRKAR2B|PSMA7|PSMB4|PSMB8|PSMB10|PSMC3|PSMC4|PSMD2|PSMD8|PSME1|AURKA|TUBB2A|TUBG1|TUBA1A|OFD1|DYNLL1|CCNB2|CEP135|CEP57|RBX1|OPTN|PSME3|TUBA1B|TUBB3|TUBB4B|DCTN2|CEP250|PHLDA1|MAPRE1|TPX2|CEP152|FBXL7|PPME1|GTSE1|HAUS4|HAUS2|CDK5RAP2|FKBPL|CEP63|CEP70|TUBB6|TUBA1C|NEDD1|TUBB|TUBB2B	-16.794384039637283	0	16.0	0.0	0.0	-23.39632982404425	4.350547746386465
0	0	1	1	0	0	0	0	0	0	1	0	0.0	0.0	-11.555511938065372	-9.134640435930136	0.0	0.0	0.0	0.0	0.0	0.0	-5.125329804404139	0.0	R-HSA-6807878	M001100000010	3	0	Reactome Gene Sets	6	COPI-mediated anterograde transport		-19.209527778973385	4.770897699349034	12.033292850177736	30182	101	2756	44	1.5965166908563135	0.23875493713802548	372|375|378|832|966|1314|1315|1778|4905|5861|6711|7280|7846|8615|8655|8774|9276|9570|10282|10376|10381|10383|10540|10652|10945|10959|11014|11015|11070|11316|22818|22820|23423|26286|26958|51014|51143|51226|54732|55738|81876|84617|84790|347733	ARCN1|ARF1|ARF4|CAPZB|CD59|COPA|COPB1|DYNC1H1|NSF|RAB1A|SPTBN1|TUBB2A|TUBA1A|USO1|DYNLL1|NAPG|COPB2|GOSR2|BET1|TUBA1B|TUBB3|TUBB4B|DCTN2|YKT6|KDELR1|TMED2|KDELR2|KDELR3|TMEM115|COPE|COPZ1|COPG1|TMED3|ARFGAP3|COPG2|TMED7|DYNC1LI1|COPZ2|TMED9|ARFGAP1|RAB1B|TUBB6|TUBA1C|TUBB2B	-16.723378839879455	0	5.0	0.0	0.0	-33.70071420956938	5.199139434988491
1	0	1	1	0	1	0	0	0	0	1	0	-2.127246385007991	0.0	-7.64745496451111	-6.792176492734468	0.0	-3.1752434223773514	0.0	0.0	0.0	0.0	-2.4861202467160997	0.0	hsa05132	M101101000010	5	0	KEGG Pathway	24	Salmonella infection		-19.13698808710573	3.210645193254877	11.10372707397337	30182	249	2756	73	2.648766328011611	0.3058813135680465	60|71|302|375|382|387|388|834|929|998|1434|1778|2316|2317|2318|2353|2597|3265|3654|3836|4609|5216|5217|5420|5599|5600|5603|5606|5879|6237|6934|6993|7132|7184|7280|7846|8655|8677|8743|9265|10000|10092|10093|10094|10095|10096|10097|10109|10376|10381|10383|10392|10540|10787|23339|27072|51143|54205|60412|63916|79443|79659|81873|83439|83547|84617|84790|103910|113146|203068|257364|338382|347733	ACTB|ACTG1|ANXA2|ARF1|ARF6|RHOA|RHOB|CASP1|CD14|CDC42|CSE1L|DYNC1H1|FLNA|FLNB|FLNC|FOS|GAPDH|HRAS|IRAK1|KPNA1|MYC|PFN1|PFN2|PODXL|MAPK8|MAPK11|MAPK13|MAP2K3|RAC1|RRAS|TCF7L2|DYNLT1|TNFRSF1A|HSP90B1|TUBB2A|TUBA1A|DYNLL1|STX10|TNFSF10|CYTH3|AKT3|ARPC5|ARPC4|ARPC3|ARPC1B|ACTR3|ACTR2|ARPC2|TUBA1B|TUBB3|TUBB4B|NOD1|DCTN2|NCKAP1|VPS39|VPS41|DYNC1LI1|CYCS|EXOC4|ELMO2|FYCO1|DYNC2H1|ARPC5L|TCF7L1|RILP|TUB…	-16.656748007622323	0	37.0	1.0	1.0	-19.13698808710573	5.177015437392796
1	1	1	0	1	0	0	0	0	0	1	0	-2.6918131239478007	-3.1025323437780017	-3.7433132343742566	0.0	-3.600596108985657	0.0	0.0	0.0	0.0	0.0	-6.598757861920996	0.0	GO:0071363	M111010000010	5	0	GO Biological Processes	19	cellular response to growth factor stimulus	19_GO:0050896 response to stimulus	-18.99889452529245	2.490989852244878	10.526292406812754	30182	488	2756	111	4.027576197387518	0.37450317825080276	90|92|301|382|538|627|652|857|858|1277|1278|1385|1490|1513|1655|1749|1869|1906|1958|2022|2116|2131|2132|2247|2331|2353|2530|2615|2730|2889|3164|3309|3315|3340|3397|3625|3643|3693|3987|4053|4054|4088|4091|4092|4093|4131|4141|4176|4208|4692|4851|4921|5045|5062|5159|5371|5587|5606|5607|6272|6347|6464|6497|6498|6591|6654|6662|6774|6935|7048|7049|7291|7423|7424|7791|7804|8576|8646|8692|8817|8826|8837|…	ACVR1|ACVR2A|ANXA1|ARF6|ATP7A|BDNF|BMP4|CAV1|CAV2|COL1A1|COL1A2|CREB1|CCN2|CTSK|DDX5|DLX5|E2F1|EDN1|EGR1|ENG|ETV2|EXT1|EXT2|FGF2|FMOD|FOS|FUT8|LRRC32|GCLM|RAPGEF1|NR4A1|HSPA5|HSPB1|NDST1|ID1|INHBB|INSR|ITGB5|LIMS1|LTBP2|LTBP3|SMAD3|SMAD6|SMAD7|SMAD9|MAP1B|MARS1|MCM7|MEF2C|NDN|NOTCH1|DDR2|FURIN|PAK2|PDGFRB|PML|PRKD1|MAP2K3|MAP2K5|SORT1|CCL2|SHC1|SKI|SKIL|SNAI2|SOS1|SOX9|STAT3|ZEB1|TGFBR2|TGFBR3|TW…	-16.530236318358856	0	33.0	0.0	0.0	-20.074042301740715	3.2079796513758785
0	1	0	1	0	0	0	0	0	0	1	1	0.0	-6.545729445359527	0.0	-2.2394685882678766	0.0	0.0	0.0	0.0	0.0	0.0	-4.64179077448768	-2.039085692174213	GO:0007167	M010100000011	4	0	GO Biological Processes	19	enzyme-linked receptor protein signaling pathway	19_GO:0023052 signaling	-18.979484291642404	2.2917422110110035	10.352979942315864	30182	626	2756	131	4.753265602322206	0.405304552456119	90|92|284|627|652|780|819|858|1277|1278|1464|1490|1655|1749|1796|1958|1969|1979|2022|2049|2051|2116|2131|2247|2280|2331|2353|2530|2615|2889|3265|3315|3340|3397|3479|3572|3597|3625|3643|3667|3693|3717|3815|3925|4052|4053|4054|4088|4091|4092|4093|4233|4303|4692|4739|4776|4882|4921|5045|5062|5159|5166|5295|5371|5587|5607|5770|5795|5879|5919|6272|6464|6497|6498|6654|6662|6711|6774|6776|7041|7048|7049…	ACVR1|ACVR2A|ANGPT1|BDNF|BMP4|DDR1|CAMLG|CAV2|COL1A1|COL1A2|CSPG4|CCN2|DDX5|DLX5|DOK1|EGR1|EPHA2|EIF4EBP2|ENG|EPHB3|EPHB6|ETV2|EXT1|FGF2|FKBP1A|FMOD|FOS|FUT8|LRRC32|RAPGEF1|HRAS|HSPB1|NDST1|ID1|IGF1|IL6ST|IL13RA1|INHBB|INSR|IRS1|ITGB5|JAK2|KIT|STMN1|LTBP1|LTBP2|LTBP3|SMAD3|SMAD6|SMAD7|SMAD9|MET|FOXO4|NDN|NEDD9|NFATC4|NPR2|DDR2|FURIN|PAK2|PDGFRB|PDK4|PIK3R1|PML|PRKD1|MAP2K5|PTPN1|PTPRJ|RAC1|RARRES…	-16.5165032176005	0	33.0	0.0	0.0	-20.074042301740715	3.2079796513758785
0	0	1	1	0	0	0	0	0	1	1	0	0.0	0.0	-11.910671521699596	-8.22713495918285	0.0	0.0	0.0	0.0	0.0	-2.255406652134247	-4.233709919285773	0.0	R-HSA-199977	M001100000110	4	0	Reactome Gene Sets	6	ER to Golgi Anterograde Transport		-18.93130648972032	3.911206717810492	11.481414208342459	30182	154	2756	55	1.995645863570392	0.26639423186740646	372|375|378|832|966|1314|1315|1522|1778|2890|3998|4253|4905|5861|6396|6711|7280|7846|8615|8655|8774|9276|9570|9871|10282|10376|10381|10383|10484|10540|10652|10945|10959|10960|11014|11015|11070|11316|22818|22820|23423|26286|26958|51014|51143|51226|54732|55014|55738|79090|81876|83696|84617|84790|347733	ARCN1|ARF1|ARF4|CAPZB|CD59|COPA|COPB1|CTSZ|DYNC1H1|GRIA1|LMAN1|MIA2|NSF|RAB1A|SEC13|SPTBN1|TUBB2A|TUBA1A|USO1|DYNLL1|NAPG|COPB2|GOSR2|SEC24D|BET1|TUBA1B|TUBB3|TUBB4B|SEC23A|DCTN2|YKT6|KDELR1|TMED2|LMAN2|KDELR2|KDELR3|TMEM115|COPE|COPZ1|COPG1|TMED3|ARFGAP3|COPG2|TMED7|DYNC1LI1|COPZ2|TMED9|STX17|ARFGAP1|TRAPPC6A|RAB1B|TRAPPC9|TUBB6|TUBA1C|TUBB2B	-16.473929293196417	0	5.0	0.0	0.0	-33.70071420956938	5.199139434988491
0	0	1	1	0	0	0	0	0	1	1	0	0.0	0.0	-10.553493789418614	-7.335539151884728	0.0	0.0	0.0	0.0	0.0	-3.0391368366395275	-4.15735387253984	0.0	R-HSA-948021	M001100000110	4	0	Reactome Gene Sets	6	Transport to the Golgi and subsequent modification		-18.903569705383354	3.610995175146119	11.292190741361962	30182	185	2756	61	2.2133526850507983	0.2802370047096865	372|375|378|832|966|1314|1315|1522|1778|2530|2683|2890|3998|4121|4122|4253|4905|5861|6396|6711|7280|7846|8615|8655|8704|8774|9276|9570|9871|10282|10376|10381|10383|10484|10540|10652|10945|10959|10960|11014|11015|11070|11316|22818|22820|23423|26286|26958|51014|51143|51226|54732|55014|55738|57134|79090|81876|83696|84617|84790|347733	ARCN1|ARF1|ARF4|CAPZB|CD59|COPA|COPB1|CTSZ|DYNC1H1|FUT8|B4GALT1|GRIA1|LMAN1|MAN1A1|MAN2A2|MIA2|NSF|RAB1A|SEC13|SPTBN1|TUBB2A|TUBA1A|USO1|DYNLL1|B4GALT2|NAPG|COPB2|GOSR2|SEC24D|BET1|TUBA1B|TUBB3|TUBB4B|SEC23A|DCTN2|YKT6|KDELR1|TMED2|LMAN2|KDELR2|KDELR3|TMEM115|COPE|COPZ1|COPG1|TMED3|ARFGAP3|COPG2|TMED7|DYNC1LI1|COPZ2|TMED9|STX17|ARFGAP1|MAN1C1|TRAPPC6A|RAB1B|TRAPPC9|TUBB6|TUBA1C|TUBB2B	-16.45172499745941	0	5.0	0.0	0.0	-33.70071420956938	5.199139434988491
1	0	0	1	0	1	0	1	0	0	0	0	-5.970558152875909	0.0	0.0	-5.265656700761257	0.0	-2.0182697912792564	0.0	-12.717729391073743	0.0	0.0	0.0	0.0	R-HSA-69275	M100101010000	4	0	Reactome Gene Sets	6	G2/M Transition		-18.855925935248234	3.5200860460294425	11.22042534277701	30182	196	2756	63	2.285921625544267	0.2846883082053856	891|983|993|994|1017|1022|1063|1778|2305|3161|4605|5048|5108|5116|5347|5516|5518|5520|5577|5688|5692|5696|5699|5702|5704|5708|5714|5720|6790|7280|7283|7846|8481|8655|9133|9662|9702|9978|10133|10197|10376|10381|10383|10540|11190|22822|22919|22974|22995|23194|51400|51512|54930|55142|55755|63943|80254|80321|84617|84790|121441|203068|347733	CCNB1|CDK1|CDC25A|CDC25B|CDK2|CDK7|CENPF|DYNC1H1|FOXM1|HMMR|MYBL2|PAFAH1B1|PCM1|PCNT|PLK1|PPP2CB|PPP2R1A|PPP2R2A|PRKAR2B|PSMA7|PSMB4|PSMB8|PSMB10|PSMC3|PSMC4|PSMD2|PSMD8|PSME1|AURKA|TUBB2A|TUBG1|TUBA1A|OFD1|DYNLL1|CCNB2|CEP135|CEP57|RBX1|OPTN|PSME3|TUBA1B|TUBB3|TUBB4B|DCTN2|CEP250|PHLDA1|MAPRE1|TPX2|CEP152|FBXL7|PPME1|GTSE1|HAUS4|HAUS2|CDK5RAP2|FKBPL|CEP63|CEP70|TUBB6|TUBA1C|NEDD1|TUBB|TUBB2B	-16.409544123025793	0	16.0	0.0	0.0	-23.39632982404425	4.350547746386465
0	1	1	0	0	1	0	0	0	0	1	0	0.0	-3.4468835163927776	-4.583434835751676	0.0	0.0	-3.024103208824026	0.0	0.0	0.0	0.0	-5.991987284381478	0.0	GO:2000147	M011001000010	4	0	GO Biological Processes	19	positive regulation of cell motility	19_GO:0040011 locomotion	-18.782976012488355	2.3230197475480496	10.323499177038038	30182	594	2756	126	4.571843251088534	0.3978728702720545	71|81|90|150|284|301|358|382|387|388|389|498|506|538|652|708|811|857|998|1277|1545|1729|1906|1969|2152|2247|2335|2771|2821|2852|3091|3146|3162|3265|3309|3315|3479|3491|3554|3570|3643|3673|3676|3678|3685|3688|3717|3815|4088|4233|4303|4739|4780|4851|4921|5054|5159|5168|5216|5295|5420|5530|5581|5587|5606|5743|5879|5919|6237|6282|6387|6405|6546|6591|6608|6615|6648|6662|6774|6776|7048|7264|7291|7423|7…	ACTG1|ACTN4|ACVR1|ADRA2A|ANGPT1|ANXA1|AQP1|ARF6|RHOA|RHOB|RHOC|ATP5F1A|ATP5F1B|ATP7A|BMP4|C1QBP|CALR|CAV1|CDC42|COL1A1|CYP1B1|DIAPH1|EDN1|EPHA2|F3|FGF2|FN1|GNAI2|GPI|GPER1|HIF1A|HMGB1|HMOX1|HRAS|HSPA5|HSPB1|IGF1|CCN1|IL1R1|IL6R|INSR|ITGA2|ITGA4|ITGA5|ITGAV|ITGB1|JAK2|KIT|SMAD3|MET|FOXO4|NEDD9|NFE2L2|NOTCH1|DDR2|SERPINE1|PDGFRB|ENPP2|PFN1|PIK3R1|PODXL|PPP3CA|PRKCE|PRKD1|MAP2K3|PTGS2|RAC1|RARRES2|R…	-16.347318065657685	0	34.0	0.0	0.0	-19.96875893351041	2.774349298500242
0	1	1	0	0	1	1	0	0	0	1	0	0.0	-3.3149894199581373	-4.426689692826076	0.0	0.0	-2.948757281812426	-2.2540812738179454	0.0	0.0	0.0	-5.7818878023777724	0.0	GO:0040017	M011001100010	5	0	GO Biological Processes	19	positive regulation of locomotion	19_GO:0040011 locomotion	-18.722013767405134	2.3017676316310016	10.287731161475985	30182	609	2756	128	4.644412191582003	0.40086565191190837	71|81|90|150|284|301|358|382|387|388|389|498|506|538|652|708|811|857|998|1277|1545|1729|1906|1969|2152|2247|2335|2771|2821|2852|3091|3146|3162|3265|3309|3315|3479|3491|3554|3570|3643|3673|3676|3678|3685|3688|3717|3815|4088|4233|4303|4739|4780|4851|4921|5054|5159|5168|5216|5295|5420|5530|5581|5587|5606|5743|5879|5919|6237|6282|6387|6405|6546|6591|6608|6615|6648|6662|6774|6776|7048|7264|7291|7423|7…	ACTG1|ACTN4|ACVR1|ADRA2A|ANGPT1|ANXA1|AQP1|ARF6|RHOA|RHOB|RHOC|ATP5F1A|ATP5F1B|ATP7A|BMP4|C1QBP|CALR|CAV1|CDC42|COL1A1|CYP1B1|DIAPH1|EDN1|EPHA2|F3|FGF2|FN1|GNAI2|GPI|GPER1|HIF1A|HMGB1|HMOX1|HRAS|HSPA5|HSPB1|IGF1|CCN1|IL1R1|IL6R|INSR|ITGA2|ITGA4|ITGA5|ITGAV|ITGB1|JAK2|KIT|SMAD3|MET|FOXO4|NEDD9|NFE2L2|NOTCH1|DDR2|SERPINE1|PDGFRB|ENPP2|PFN1|PIK3R1|PODXL|PPP3CA|PRKCE|PRKD1|MAP2K3|PTGS2|RAC1|RARRES2|R…	-16.29162006056682	0	34.0	0.0	0.0	-19.96875893351041	2.774349298500242
1	0	1	1	0	0	0	1	0	0	1	0	-4.097917625812157	0.0	-2.385453066198515	-2.308372239085478	0.0	0.0	0.0	-10.43706089169119	0.0	0.0	-5.004155214333773	0.0	GO:0051656	M101100010010	5	0	GO Biological Processes	19	establishment of organelle localization	19_GO:0051179 localization	-18.62397393643928	2.681394296230904	10.566866225362961	30182	388	2756	95	3.447024673439768	0.3475084905900502	81|585|636|891|998|1062|1063|1072|1201|1778|2647|2697|3091|3281|3619|3676|3688|3692|3815|3833|3835|3837|3985|4000|4001|4085|4131|4134|4627|4869|4926|5048|5108|5347|5861|5870|5901|6993|7430|7534|7846|8546|9638|9928|10252|10312|10403|10540|10615|10652|10749|10947|10959|11004|11127|22820|22871|22919|23208|23287|23557|26286|26958|30850|51068|51203|54732|54785|54908|55062|55143|55212|55755|56776|57584…	ACTN4|BBS4|BICD1|CCNB1|CDC42|CENPE|CENPF|CFL1|CLN3|DYNC1H1|BLOC1S1|GJA1|HIF1A|HSBP1|INCENP|ITGA4|ITGB1|EIF6|KIT|KIFC1|KIF22|KPNB1|LIMK2|LMNA|LMNB1|MAD2L1|MAP1B|MAP4|MYH9|NPM1|NUMA1|PAFAH1B1|PCM1|PLK1|RAB1A|RAB6A|RAN|DYNLT1|EZR|YWHAZ|TUBA1A|AP3B1|FEZ1|KIF14|SPRY1|TCIRG1|NDC80|DCTN2|SPAG5|YKT6|KIF1C|AP3M2|TMED2|KIF2C|KIF3A|COPG1|NLGN1|MAPRE1|SYT11|AGTPBP1|SNAPIN|ARFGAP3|COPG2|CDR2L|NMD3|NUSAP1|TMED…	-16.19878142328678	0	12.0	0.0	0.0	-24.685585937634	3.5200860460294425
1	1	1	1	0	0	0	0	0	0	1	0	-2.557082247935082	-4.3998285730271	-3.793457792982868	-3.6015428626854966	0.0	0.0	0.0	0.0	0.0	0.0	-5.504109000267226	0.0	GO:0007420	M111100000010	5	0	GO Biological Processes	19	brain development	19_GO:0032502 developmental process	-18.6016042395326	2.1282602320338166	10.100302519244208	30182	777	2756	151	5.478955007256894	0.4334844445869899	60|220|347|358|372|387|471|515|522|538|546|572|582|585|652|675|738|801|808|900|998|1000|1063|1203|1267|1385|1445|1497|1749|1869|2018|2049|2131|2186|2247|2539|2618|2737|2746|2773|3091|3184|3309|3337|3340|3397|3398|3625|3688|3845|4155|4677|4763|4771|4851|5021|5048|5090|5108|5194|5270|5530|5728|5802|5810|5901|6387|6434|6491|6497|6546|6608|6628|6654|6751|6935|7048|7248|7280|7301|7360|7520|7533|7707|7…	ACTB|ALDH1A3|APOD|AQP1|ARCN1|RHOA|ATIC|ATP5PB|ATP5PF|ATP7A|ATRX|BAD|BBS1|BBS4|BMP4|BRCA2|VPS51|CALM1|CALM3|CCNG1|CDC42|CDH2|CENPF|CLN5|CNP|CREB1|CSK|CTNS|DLX5|E2F1|EMX2|EPHB3|EXT1|BPTF|FGF2|G6PD|GART|GLI3|GLUD1|GNAI3|HIF1A|HNRNPD|HSPA5|DNAJB1|NDST1|ID1|ID2|INHBB|ITGB1|KRAS|MBP|NARS1|NF1|NF2|NOTCH1|OXTR|PAFAH1B1|PBX3|PCM1|PEX13|SERPINE2|PPP3CA|PTEN|PTPRS|RAD1|RAN|CXCL12|TRA2B|STIL|SKI|SLC8A1|SMO|S…	-16.181551366032505	0	38.0	1.0	1.0	-18.6016042395326	2.8682182597276937
0	1	1	0	0	0	1	0	0	0	1	1	0.0	-7.830320949984237	-2.304114537606404	0.0	0.0	0.0	-2.812803237122967	0.0	0.0	0.0	-4.844458816090683	-4.40459910044753	GO:0032870	M011000100011	5	0	GO Biological Processes	19	cellular response to hormone stimulus	19_GO:0050896 response to stimulus	-18.55493936311471	2.4482124285536333	10.361844062128306	30182	501	2756	112	4.063860667634253	0.3761152276295375	90|150|301|353|358|387|445|476|498|585|652|687|811|857|858|990|1445|1514|1545|1645|1646|1655|1906|1979|2058|2180|2353|2730|2782|2805|2852|3164|3265|3312|3625|3638|3643|3667|3717|3815|3952|3953|4131|4208|4303|4734|4780|4851|4921|5021|5106|5166|5167|5176|5245|5272|5295|5315|5562|5581|5737|5770|5901|5905|5916|5919|6256|6257|6339|6430|6464|6548|6586|6654|6751|6774|6776|6844|7035|7067|7357|7494|7533|8…	ACVR1|ADRA2A|ANXA1|APRT|AQP1|RHOA|ASS1|ATP1A1|ATP5F1A|BBS4|BMP4|KLF9|CALR|CAV1|CAV2|CDC6|CSK|CTSL|CYP1B1|AKR1C1|AKR1C2|DDX5|EDN1|EIF4EBP2|EPRS1|ACSL1|FOS|GCLM|GNB1|GOT1|GPER1|NR4A1|HRAS|HSPA8|INHBB|INSIG1|INSR|IRS1|JAK2|KIT|LEP|LEPR|MAP1B|MEF2C|FOXO4|NEDD4|NFE2L2|NOTCH1|DDR2|OXTR|PCK2|PDK4|ENPP1|SERPINF1|PHB1|SERPINB9|PIK3R1|PKM|PRKAA1|PRKCE|PTGFR|PTPN1|RAN|RANGAP1|RARG|RARRES2|RXRA|RXRB|SCNN1D|S…	-16.13996601514389	0	7.0	0.0	0.0	-28.217292073354688	2.7252279066034393
1	0	1	0	0	0	0	1	0	0	1	1	-4.786356924361071	0.0	-3.845225047143461	0.0	0.0	0.0	0.0	-2.0310113474026146	0.0	0.0	-6.893758798704583	-3.4445292442802136	GO:0009792	M101000010011	5	0	GO Biological Processes	19	embryo development ending in birth or egg hatching	19_GO:0032502 developmental process	-18.47382738826406	2.2229664449884106	10.1479379953164	30182	670	2756	136	4.934687953555878	0.41257345308836546	90|92|133|284|538|585|598|652|675|727|891|1028|1277|1376|1603|1856|1906|1969|2013|2116|2131|2182|2186|2247|2530|2737|2821|3091|3217|3340|3491|3688|4088|4154|4522|4524|4627|4683|4763|4851|5045|5125|5216|5704|5723|5916|5930|5954|6241|6474|6491|6497|6498|6608|6615|6659|6662|6788|6830|6881|6935|7048|7248|7291|7408|7976|8061|8463|8531|8646|8648|8882|8894|8915|8985|9021|9133|9221|9241|9464|9541|9585|96…	ACVR1|ACVR2A|ADM|ANGPT1|ATP7A|BBS4|BCL2L1|BMP4|BRCA2|C5|CCNB1|CDKN1C|COL1A1|CPT2|DAD1|DVL2|EDN1|EPHA2|EMP2|ETV2|EXT1|ACSL4|BPTF|FGF2|FUT8|GLI3|GPI|HIF1A|HOXB7|NDST1|CCN1|ITGB1|SMAD3|MBNL1|MTHFD1|MTHFR|MYH9|NBN|NF1|NOTCH1|FURIN|PCSK5|PFN1|PSMC4|PSPH|RARG|RBBP6|RCN1|RRM2|SHOX2|STIL|SKI|SKIL|SMO|SNAI1|SOX4|SOX9|STK3|SUPT6H|TAF10|ZEB1|TGFBR2|TSC1|TWIST1|VASP|FZD3|FOSL1|TEAD2|YBX3|CHRD|NCOA1|ZPR1|EIF2…	-16.068838261199843	0	39.0	1.0	1.0	-18.47382738826406	2.2349752673202805
0	0	1	1	0	1	0	0	0	0	1	0	0.0	0.0	-3.7917172449341936	-8.531574584195807	0.0	-4.459731012815313	0.0	0.0	0.0	0.0	-5.241722201331393	0.0	R-HSA-9675108	M001101000010	4	0	Reactome Gene Sets	6	Nervous system development		-18.466497699967487	2.3304837259756632	10.238196760168066	30182	578	2756	123	4.462989840348331	0.39333189586494255	60|71|161|163|214|387|388|389|775|998|1072|1173|1175|1213|1289|1291|1293|1385|1796|1969|1981|2049|2051|2935|3156|3265|3312|3673|3678|3685|3688|3845|3908|3915|3984|3985|4155|4233|4478|4627|4665|4686|4893|5062|5216|5217|5295|5364|5376|5532|5599|5600|5603|5688|5692|5696|5699|5702|5704|5708|5714|5720|5879|6093|6142|6167|6176|6223|6232|6237|6387|6464|6586|6597|6654|6711|6721|6921|7003|7094|7204|7280|7…	ACTB|ACTG1|AP2A2|AP2B1|ALCAM|RHOA|RHOB|RHOC|CACNA1C|CDC42|CFL1|AP2M1|AP2S1|CLTC|COL5A1|COL6A1|COL6A3|CREB1|DOK1|EPHA2|EIF4G1|EPHB3|EPHB6|GSPT1|HMGCR|HRAS|HSPA8|ITGA2|ITGA5|ITGAV|ITGB1|KRAS|LAMA2|LAMC1|LIMK1|LIMK2|MBP|MET|MSN|MYH9|NAB2|NCBP1|NRAS|PAK2|PFN1|PFN2|PIK3R1|PLXNB1|PMP22|PPP3CB|MAPK8|MAPK11|MAPK13|PSMA7|PSMB4|PSMB8|PSMB10|PSMC3|PSMC4|PSMD2|PSMD8|PSME1|RAC1|ROCK1|RPL18A|RPL37|RPLP1|RPS19|…	-16.066415907398014	0	40.0	1.0	1.0	-18.466497699967487	2.647586085902486
1	0	1	1	0	0	0	0	0	0	1	0	-2.092505785588015	0.0	-3.120450618322555	-5.981469124479333	0.0	0.0	0.0	0.0	0.0	0.0	-4.33198301036102	0.0	GO:0061061	M101100000010	4	0	GO Biological Processes	19	muscle structure development	19_GO:0032502 developmental process	-18.346628966187456	2.4336397355265285	10.288763062012853	30182	504	2756	112	4.063860667634253	0.3761152276295375	70|71|81|87|90|104|133|182|274|387|445|488|652|811|857|858|983|1000|1063|1293|1410|1465|1655|1674|1827|1832|1958|2022|2274|2280|2314|2317|2318|2353|3142|3164|3316|3399|3479|3688|3845|3908|4000|4092|4154|4208|4303|4627|4763|4776|4814|4851|4893|5159|5530|5532|6272|6474|6497|6546|6548|6604|6608|6662|6717|6876|6934|7049|7168|7248|7291|7402|7494|8038|8087|8763|8819|8837|9241|9260|9750|9948|10370|10409…	ACTC1|ACTG1|ACTN4|ACTN1|ACVR1|ADARB1|ADM|JAG1|BIN1|RHOA|ASS1|ATP2A2|BMP4|CALR|CAV1|CAV2|CDK1|CDH2|CENPF|COL6A3|CRYAB|CSRP1|DDX5|DES|RCAN1|DSP|EGR1|ENG|FHL2|FKBP1A|FLII|FLNB|FLNC|FOS|HLX|NR4A1|HSPB2|ID3|IGF1|ITGB1|KRAS|LAMA2|LMNA|SMAD7|MBNL1|MEF2C|FOXO4|MYH9|NF1|NFATC4|NINJ1|NOTCH1|NRAS|PDGFRB|PPP3CA|PPP3CB|SORT1|SHOX2|SKI|SLC8A1|SLC9A1|SMARCD3|SMO|SOX9|SRI|TAGLN|TCF7L2|TGFBR3|TPM1|TSC1|TWIST1|UTR…	-15.956198559294164	0	41.0	1.0	1.0	-18.346628966187456	2.4470113824250257
0	1	1	1	0	0	1	1	0	0	1	0	0.0	-6.982167959243796	-4.758581641168555	-2.5945878636067605	0.0	0.0	-2.2725960345999097	-3.880927045924208	0.0	0.0	-2.955760642048308	0.0	GO:0001934	M011100110010	6	0	GO Biological Processes	19	positive regulation of protein phosphorylation	19_GO:0048518 positive regulation of biological process	-18.214415491164033	2.165871575210935	10.022873905330297	30182	718	2756	142	5.152394775036284	0.4210931182272664	90|92|150|152|283|284|332|355|369|387|408|595|627|652|801|808|857|896|990|994|1062|1201|1389|1445|1464|1490|1856|1906|1958|1981|2013|2022|2180|2247|2852|3265|3306|3479|3491|3570|3572|3611|3619|3625|3643|3654|3678|3717|3815|3845|3952|3953|3985|4038|4208|4361|4665|4683|4686|4739|4921|5062|5159|5168|5217|5245|5329|5347|5478|5587|5606|5607|5743|5770|5795|5879|5899|5919|6662|7048|7132|7164|7423|7424|7…	ACVR1|ACVR2A|ADRA2A|ADRA2C|ANG|ANGPT1|BIRC5|FAS|ARAF|RHOA|ARRB1|CCND1|BDNF|BMP4|CALM1|CALM3|CAV1|CCND3|CDC6|CDC25B|CENPE|CLN3|CREBL2|CSK|CSPG4|CCN2|DVL2|EDN1|EGR1|EIF4G1|EMP2|ENG|ACSL1|FGF2|GPER1|HRAS|HSPA2|IGF1|CCN1|IL6R|IL6ST|ILK|INCENP|INHBB|INSR|IRAK1|ITGA5|JAK2|KIT|KRAS|LEP|LEPR|LIMK2|LRP4|MEF2C|MRE11|NAB2|NBN|NCBP1|NEDD9|DDR2|PAK2|PDGFRB|ENPP2|PFN2|PHB1|PLAUR|PLK1|PPIA|PRKD1|MAP2K3|MAP2K5|P…	-15.828731519295202	0	28.0	0.0	0.0	-20.954079517695313	2.201422203510638
0	0	1	1	0	1	0	0	0	0	1	0	0.0	0.0	-8.241993516412935	-2.315542982517832	0.0	-3.6163352500616575	0.0	0.0	0.0	0.0	-3.990741154784456	0.0	GO:0032970	M001101000010	4	0	GO Biological Processes	19	regulation of actin filament-based process	19_GO:0050789 regulation of biological process	-18.184160709330442	2.6600248272034137	10.41894041738894	30182	387	2756	94	3.410740203193033	0.3457396058178307	71|120|274|375|382|387|389|396|488|585|775|822|832|857|998|1265|1490|1832|1906|2017|2059|2314|2316|2764|2824|3265|3397|3925|3984|4088|4233|4627|4739|4771|5062|5066|5159|5216|5217|5295|5581|5879|6093|6387|6548|6624|6711|6717|7168|7248|7408|8826|9168|9353|9948|10092|10094|10109|10152|10163|10391|10395|10787|10979|11034|11113|11170|11346|23075|23189|23406|23433|23500|27067|27236|54434|55616|55704|58…	ACTG1|ADD3|BIN1|ARF1|ARF6|RHOA|RHOC|ARHGDIA|ATP2A2|BBS4|CACNA1C|CAPG|CAPZB|CAV1|CDC42|CNN2|CCN2|DSP|EDN1|CTTN|EPS8|FLII|FLNA|GMFB|GPM6B|HRAS|ID1|STMN1|LIMK1|SMAD3|MET|MYH9|NEDD9|NF2|PAK2|PAM|PDGFRB|PFN1|PFN2|PIK3R1|PRKCE|RAC1|ROCK1|CXCL12|SLC9A1|FSCN1|SPTBN1|SRI|TPM1|TSC1|VASP|IQGAP1|TMSB10|SLIT2|WDR1|ARPC5|ARPC3|ARPC2|ABI2|WASF2|CORO2B|DLC1|NCKAP1|FERMT2|DSTN|CIT|FAM107A|SYNPO|SWAP70|KANK1|COTL1…	-15.803171858669991	0	11.0	0.0	0.0	-25.30933726963317	3.2124044508950167
0	0	0	0	0	0	0	1	0	0	0	0	0.0	0.0	0.0	0.0	0.0	0.0	0.0	-18.1623462539783	0.0	0.0	0.0	0.0	GO:0090307	M000000010000	1	0	GO Biological Processes	19	mitotic spindle assembly	19_GO:0009987 cellular process	-18.1623462539783	83.64877802973041	30.035312253807852	30182	49	81	11	13.580246913580247	3.806429883542279	332|991|3832|3833|4605|9055|9212|9493|22974|24137|55143	BIRC5|CDC20|KIF11|KIFC1|MYBL2|PRC1|AURKB|KIF23|TPX2|KIF4A|CDCA8	-15.528877798398712	0	1.0	0.0	0.0	-67.55225942791795	279.46296296296293
1	1	1	1	0	1	0	0	1	0	1	0	-2.6758322950646116	-2.8081603770895347	-4.610465286362884	-2.2016072583075066	0.0	-2.5412763759438457	0.0	0.0	-2.0089653169257704	0.0	-2.3886703868064507	0.0	GO:0032386	M111101001010	7	0	GO Biological Processes	19	regulation of intracellular transport	19_GO:0051179 localization	-18.019850376578987	2.8038168639725813	10.476458583120877	30182	332	2756	85	3.084179970972424	0.3293271888507878	284|302|347|392|652|665|983|1263|1410|1660|1778|2040|2316|2737|3265|3638|3717|3952|3998|4088|4131|4478|4600|4734|4763|4771|4926|4947|5108|5116|5295|5562|5587|5599|5743|5770|5901|5905|6608|6721|6830|6844|7430|8692|8882|8898|8934|9141|9221|9520|9585|9638|10055|10134|10519|10541|10615|10657|11142|22885|22916|23255|23557|26119|27236|30846|51465|51569|54543|54741|54888|55486|55754|56681|56850|56947|57…	ANGPT1|ANXA2|APOD|ARHGAP1|BMP4|BNIP3L|CDK1|PLK3|CRYAB|DHX9|DYNC1H1|STOM|FLNA|GLI3|HRAS|INSIG1|JAK2|LEP|LMAN1|SMAD3|MAP1B|MSN|MX2|NEDD4|NF1|NF2|NUMA1|OAZ2|PCM1|PCNT|PIK3R1|PRKAA1|PRKD1|MAPK8|PTGS2|PTPN1|RAN|RANGAP1|SMO|SREBF2|SUPT6H|VAMP2|EZR|HYAL2|ZPR1|MTMR2|RAB29|PDCD5|NOLC1|NPEPPS|KIF20B|FEZ1|SAE1|BCAP31|CIB1|ANP32B|SPAG5|KHDRBS1|PKIG|ABLIM3|NCBP2|MTCL1|SNAPIN|LDLRAP1|ARFIP1|EHD2|UBE2J1|UFM1|TO…	-15.6435064309643	0	23.0	0.0	0.0	-21.878793080308302	3.965154396676843
0	0	1	1	1	0	0	0	0	0	1	0	0.0	0.0	-7.15360266874419	-6.428622074625221	-2.6561406198383097	0.0	0.0	0.0	0.0	0.0	-6.030259015169363	0.0	GO:0006753	M001110000010	4	0	GO Biological Processes	19	nucleoside phosphate metabolic process	19_GO:0008152 metabolic process	-17.985230317080863	2.387107427007856	10.14396805708011	30182	523	2756	114	4.136429608127721	0.3793149958511628	32|47|159|204|226|230|318|353|387|471|498|506|515|516|517|518|522|523|526|572|978|1267|1497|1503|1737|1806|1969|2023|2180|2182|2539|2597|2617|2618|2773|2821|2987|3156|3157|3312|3417|3614|3735|3939|4191|4522|4597|4701|4710|4720|4725|4726|4830|4832|4837|4860|4882|4907|5091|5160|5167|5214|5226|5230|5315|5631|5901|6120|6240|6241|6390|6576|7083|7084|7167|7378|7415|8460|8623|9061|9200|9540|9551|9563|96…	ACACB|ACLY|ADSS2|AK2|ALDOA|ALDOC|NUDT2|APRT|RHOA|ATIC|ATP5F1A|ATP5F1B|ATP5PB|ATP5MC1|ATP5MC2|ATP5MC3|ATP5PF|ATP6V1A|ATP6V1B2|BAD|CDA|CNP|CTNS|CTPS1|DLAT|DPYD|EPHA2|ENO1|ACSL1|ACSL4|G6PD|GAPDH|GARS1|GART|GNAI3|GPI|GUK1|HMGCR|HMGCS1|HSPA8|IDH1|IMPDH1|KARS1|LDHA|MDH2|MTHFD1|MVD|NDUFA7|NDUFB4|NDUFS2|NDUFS5|NDUFS6|NME1|NME3|NNMT|PNP|NPR2|NT5E|PC|PDHA1|ENPP1|PFKP|PGD|PGK1|PKM|PRPS1|RAN|RPE|RRM1|RRM2|SD…	-15.613482123155325	0	21.0	0.0	0.0	-22.285615034375642	3.029104777197912
0	1	1	1	0	1	1	0	0	0	1	1	0.0	-2.3309730153166055	-3.7840124113362155	-2.3372287397491425	0.0	-2.7261044287958325	-3.8534326397591507	0.0	0.0	0.0	-3.5740666669242542	-5.235573051423798	hsa05200	M011101100011	7	0	KEGG Pathway	24	Pathways in cancer		-17.911694422931394	2.371767538860599	10.109584187497475	30182	531	2756	115	4.172714078374455	0.3809029190823435	182|332|355|369|387|572|595|598|652|675|801|808|862|896|998|1017|1643|1856|1869|1906|2247|2271|2323|2335|2353|2737|2771|2773|2782|2787|2941|3091|3162|3265|3459|3460|3479|3563|3566|3570|3572|3575|3597|3673|3685|3688|3716|3717|3815|3845|3908|3910|3915|4088|4233|4286|4312|4609|4616|4780|4851|4893|5159|5292|5295|5331|5337|5366|5371|5599|5728|5743|5879|5888|5899|5900|6093|6256|6257|6387|6502|6608|6654…	JAG1|BIRC5|FAS|ARAF|RHOA|BAD|CCND1|BCL2L1|BMP4|BRCA2|CALM1|CALM3|RUNX1T1|CCND3|CDC42|CDK2|DDB2|DVL2|E2F1|EDN1|FGF2|FH|FLT3LG|FN1|FOS|GLI3|GNAI2|GNAI3|GNB1|GNG5|GSTA4|HIF1A|HMOX1|HRAS|IFNGR1|IFNGR2|IGF1|IL3RA|IL4R|IL6R|IL6ST|IL7R|IL13RA1|ITGA2|ITGAV|ITGB1|JAK1|JAK2|KIT|KRAS|LAMA2|LAMA4|LAMC1|SMAD3|MET|MITF|MMP1|MYC|GADD45B|NFE2L2|NOTCH1|NRAS|PDGFRB|PIM1|PIK3R1|PLCB3|PLD1|PMAIP1|PML|MAPK8|PTEN|PTGS…	-15.552067874777995	0	42.0	1.0	1.0	-17.911694422931394	2.536760063303076
0	1	1	0	0	1	0	0	0	0	1	0	0.0	-5.711417295572409	-2.58815563042168	0.0	0.0	-2.3352865923260415	0.0	0.0	0.0	0.0	-4.826671346834657	0.0	GO:0006979	M011001000010	4	0	GO Biological Processes	19	response to oxidative stress	19_GO:0050896 response to stimulus	-17.807395017676594	2.692962002426896	10.329712803086508	30182	366	2756	90	3.265602322206096	0.3385575532609386	301|318|347|358|388|406|468|475|488|538|572|694|983|1263|1277|1410|1545|1718|1827|1906|2054|2119|2353|2539|2730|2878|2879|2882|2937|3091|3162|3417|3717|4521|4710|4720|4780|5052|5111|5159|5371|5478|5516|5562|5587|5599|5603|5742|5743|5798|5831|6546|6648|6649|7168|8061|8614|8644|8692|8877|9588|9817|9833|10105|10365|10549|10550|10628|10891|11168|11179|22921|22925|22933|23135|23657|25824|27067|29957|5…	ANXA1|NUDT2|APOD|AQP1|RHOB|BMAL1|ATF4|ATOX1|ATP2A2|ATP7A|BAD|BTG1|CDK1|PLK3|COL1A1|CRYAB|CYP1B1|DHCR24|RCAN1|EDN1|STX2|ETV5|FOS|G6PD|GCLM|GPX3|GPX4|GPX7|GSS|HIF1A|HMOX1|IDH1|JAK2|NUDT1|NDUFB4|NDUFS2|NFE2L2|PRDX1|PCNA|PDGFRB|PML|PPIA|PPP2CB|PRKAA1|PRKD1|MAPK8|MAPK13|PTGS1|PTGS2|PTPRN|PYCR1|SLC8A1|SOD2|SOD3|TPM1|FOSL1|STC2|AKR1C3|HYAL2|SPHK1|PRDX6|KEAP1|MELK|PPIF|KLF2|PRDX4|ARL6IP5|TXNIP|PPARGC1A|P…	-15.453558413059758	0	43.0	1.0	1.0	-17.807395017676594	2.8928170441164394
1	0	1	0	0	0	0	1	0	0	1	1	-4.96404692646646	0.0	-3.6020421276190024	0.0	0.0	0.0	0.0	-2.098283138768927	0.0	0.0	-6.215757811011095	-3.1477387139644595	GO:0043009	M101000010011	5	0	GO Biological Processes	19	chordate embryonic development	19_GO:0032502 developmental process	-17.659083725019716	2.213936148291494	9.902558006047428	30182	648	2756	131	4.753265602322206	0.405304552456119	90|92|133|284|538|585|598|652|675|727|891|1028|1277|1376|1603|1856|1906|1969|2116|2131|2186|2530|2737|2821|3091|3217|3340|3491|3688|4088|4154|4522|4524|4627|4683|4763|4851|5045|5125|5216|5704|5723|5916|5930|5954|6241|6474|6491|6497|6498|6608|6615|6659|6662|6788|6830|6881|6935|7048|7248|7291|7408|7976|8061|8463|8531|8646|8648|8882|8894|8915|8985|9021|9133|9221|9241|9464|9541|9585|9646|9742|9817|98…	ACVR1|ACVR2A|ADM|ANGPT1|ATP7A|BBS4|BCL2L1|BMP4|BRCA2|C5|CCNB1|CDKN1C|COL1A1|CPT2|DAD1|DVL2|EDN1|EPHA2|ETV2|EXT1|BPTF|FUT8|GLI3|GPI|HIF1A|HOXB7|NDST1|CCN1|ITGB1|SMAD3|MBNL1|MTHFD1|MTHFR|MYH9|NBN|NF1|NOTCH1|FURIN|PCSK5|PFN1|PSMC4|PSPH|RARG|RBBP6|RCN1|RRM2|SHOX2|STIL|SKI|SKIL|SMO|SNAI1|SOX4|SOX9|STK3|SUPT6H|TAF10|ZEB1|TGFBR2|TSC1|TWIST1|VASP|FZD3|FOSL1|TEAD2|YBX3|CHRD|NCOA1|ZPR1|EIF2S2|BCL10|PLOD3|S…	-15.313933299587973	0	39.0	0.0	0.0	-18.47382738826406	2.2349752673202805
0	0	1	1	0	0	0	0	0	0	1	0	0.0	0.0	-7.2780685661745075	-6.525976014323739	0.0	0.0	0.0	0.0	0.0	0.0	-6.155246263293095	0.0	GO:0009117	M001100000010	3	0	GO Biological Processes	19	nucleotide metabolic process	19_GO:0008152 metabolic process	-17.601566609198898	2.3816590809813016	10.025196133704815	30182	515	2756	112	4.063860667634253	0.3761152276295375	32|47|159|204|226|230|318|353|387|471|498|506|515|516|517|518|522|523|526|572|978|1267|1497|1503|1737|1806|1969|2023|2180|2182|2539|2597|2617|2618|2773|2821|2987|3156|3157|3312|3417|3614|3735|3939|4191|4522|4597|4701|4710|4720|4725|4726|4830|4832|4837|4860|4882|4907|5091|5160|5167|5214|5226|5230|5315|5631|5901|6120|6240|6241|6390|6576|7084|7167|7378|7415|8460|8623|9061|9200|9540|9551|9563|9605|10…	ACACB|ACLY|ADSS2|AK2|ALDOA|ALDOC|NUDT2|APRT|RHOA|ATIC|ATP5F1A|ATP5F1B|ATP5PB|ATP5MC1|ATP5MC2|ATP5MC3|ATP5PF|ATP6V1A|ATP6V1B2|BAD|CDA|CNP|CTNS|CTPS1|DLAT|DPYD|EPHA2|ENO1|ACSL1|ACSL4|G6PD|GAPDH|GARS1|GART|GNAI3|GPI|GUK1|HMGCR|HMGCS1|HSPA8|IDH1|IMPDH1|KARS1|LDHA|MDH2|MTHFD1|MVD|NDUFA7|NDUFB4|NDUFS2|NDUFS5|NDUFS6|NME1|NME3|NNMT|PNP|NPR2|NT5E|PC|PDHA1|ENPP1|PFKP|PGD|PGK1|PKM|PRPS1|RAN|RPE|RRM1|RRM2|SD…	-15.260694981746429	0	21.0	0.0	0.0	-22.285615034375642	3.029104777197912
0	0	0	0	0	1	0	1	0	0	0	1	0.0	0.0	0.0	0.0	0.0	-2.341222395164649	0.0	-17.5782991785772	0.0	0.0	0.0	-2.1210018062294003	GO:0000281	M000001010001	3	0	GO Biological Processes	19	mitotic cytokinesis	19_GO:0009987 cellular process	-17.5782991785772	56.60009376465072	25.66865072644826	30182	79	81	12	14.814814814814815	3.94718643894051	332|3925|5347|9212|9493|10112|24137|26586|51203|54443|55143|55165	BIRC5|STMN1|PLK1|AURKB|KIF23|KIF20A|KIF4A|CKAP2|NUSAP1|ANLN|CDCA8|CEP55	-14.969190068857058	0	17.0	0.0	0.0	-23.080975463441746	372.61728395061726
1	0	1	1	0	1	0	0	0	0	1	0	-2.9271611551214383	0.0	-9.201809678531546	-2.3961940871726775	0.0	-2.2792260456311113	0.0	0.0	0.0	0.0	-2.3387354800928946	0.0	GO:1902903	M101101000010	5	0	GO Biological Processes	19	regulation of supramolecular fiber organization	19_GO:0050789 regulation of biological process	-17.515897924301377	2.6504666800481735	10.208784081981978	30182	376	2756	91	3.30188679245283	0.3403693795478435	71|120|274|375|382|387|389|585|822|832|998|1410|1490|1906|2017|2059|2314|2316|2764|3312|3397|3925|3949|3984|4088|4130|4131|4233|4771|4926|5062|5202|5216|5217|5295|5581|5879|6093|6249|6387|6548|6711|7168|7248|7408|7411|8874|9101|9168|9353|9948|10092|10094|10109|10152|10163|10391|10395|10519|10787|10979|11034|11075|11113|11117|11346|22919|22974|23075|23189|23406|23500|25999|26586|27236|54434|55616|…	ACTG1|ADD3|BIN1|ARF1|ARF6|RHOA|RHOC|BBS4|CAPG|CAPZB|CDC42|CRYAB|CCN2|EDN1|CTTN|EPS8|FLII|FLNA|GMFB|HSPA8|ID1|STMN1|LDLR|LIMK1|SMAD3|MAP1A|MAP1B|MET|NF2|NUMA1|PAK2|PFDN2|PFN1|PFN2|PIK3R1|PRKCE|RAC1|ROCK1|CLIP1|CXCL12|SLC9A1|SPTBN1|TPM1|TSC1|VASP|VBP1|ARHGEF7|USP8|TMSB10|SLIT2|WDR1|ARPC5|ARPC3|ARPC2|ABI2|WASF2|CORO2B|DLC1|CIB1|NCKAP1|FERMT2|DSTN|STMN2|CIT|EMILIN1|SYNPO|MAPRE1|TPX2|SWAP70|KANK1|COTL…	-15.179263349792164	0	11.0	0.0	0.0	-25.30933726963317	3.2124044508950167
0	1	1	0	0	1	1	0	0	0	1	0	0.0	-3.2973250019644342	-6.909749976839337	0.0	0.0	-2.6754246154334203	-2.6981968976167674	0.0	0.0	0.0	-5.523217399944896	0.0	GO:0048514	M011001100010	5	0	GO Biological Processes	19	blood vessel morphogenesis	19_GO:0032502 developmental process	-17.493069206805295	2.5432111928132675	10.120228306679374	30182	422	2756	98	3.555878084179971	0.3527538044323916	71|90|133|182|283|284|302|347|388|506|652|857|1000|1295|1464|1490|1545|1906|1969|2004|2022|2049|2116|2247|2316|2335|2683|2752|3091|3162|3164|3397|3491|3678|3685|3688|3949|3952|3953|4092|4327|4627|4763|4776|4814|4851|4882|5054|5159|5316|5587|5743|6347|6464|6608|6654|6659|6733|7045|7048|7049|7423|7424|7453|7494|7534|7716|7857|8325|8463|8817|9241|9353|9451|9464|10163|10267|10370|10519|23129|23210|23…	ACTG1|ACVR1|ADM|JAG1|ANG|ANGPT1|ANXA2|APOD|RHOB|ATP5F1B|BMP4|CAV1|CDH2|COL8A1|CSPG4|CCN2|CYP1B1|EDN1|EPHA2|ELK3|ENG|EPHB3|ETV2|FGF2|FLNA|FN1|B4GALT1|GLUL|HIF1A|HMOX1|NR4A1|ID1|CCN1|ITGA5|ITGAV|ITGB1|LDLR|LEP|LEPR|SMAD7|MMP19|MYH9|NF1|NFATC4|NINJ1|NOTCH1|NPR2|SERPINE1|PDGFRB|PKNOX1|PRKD1|PTGS2|CCL2|SHC1|SMO|SOS1|SOX4|SRPK2|TGFBI|TGFBR2|TGFBR3|VEGFB|VEGFC|WARS1|XBP1|YWHAZ|VEZF1|SCG2|FZD8|TEAD2|FGF1…	-15.160630746889689	0	8.0	0.0	0.0	-27.19457443090644	2.7210481092006735
1	1	1	0	0	0	0	0	0	0	1	1	-2.9081227879720415	-7.333568820721836	-2.6655248636202793	0.0	0.0	0.0	0.0	0.0	0.0	0.0	-2.729176814841817	-2.7176410028270097	GO:1901652	M111000000011	5	0	GO Biological Processes	19	response to peptide	19_GO:0050896 response to stimulus	-17.445706644073617	2.473666704860846	10.051679660445775	30182	456	2756	103	3.7373004354136428	0.3613003792929383	133|182|301|353|445|694|781|857|858|990|1277|1385|1407|1408|1445|1490|1513|1545|1906|1958|1979|2058|2353|2650|2697|2805|2852|3030|3164|3191|3265|3397|3479|3625|3638|3643|3667|3676|3692|3717|3727|3952|4131|4303|4314|4780|4851|4882|4921|5021|5106|5166|5167|5176|5295|5315|5743|5770|5905|5919|6093|6272|6339|6387|6430|6464|6548|6654|6773|6774|6776|6844|7049|7076|7248|7494|8462|8614|8743|8837|8914|1001…	ADM|JAG1|ANXA1|APRT|ASS1|BTG1|CACNA2D1|CAV1|CAV2|CDC6|COL1A1|CREB1|CRY1|CRY2|CSK|CCN2|CTSK|CYP1B1|EDN1|EGR1|EIF4EBP2|EPRS1|FOS|GCNT1|GJA1|GOT1|GPER1|HADHA|NR4A1|HNRNPL|HRAS|ID1|IGF1|INHBB|INSIG1|INSR|IRS1|ITGA4|EIF6|JAK2|JUND|LEP|MAP1B|FOXO4|MMP3|NFE2L2|NOTCH1|NPR2|DDR2|OXTR|PCK2|PDK4|ENPP1|SERPINF1|PIK3R1|PKM|PTGS2|PTPN1|RANGAP1|RARRES2|ROCK1|SORT1|SCNN1D|CXCL12|SRSF5|SHC1|SLC9A1|SOS1|STAT2|STAT…	-15.117424143929169	0	7.0	0.0	0.0	-28.217292073354688	2.7252279066034393
0	0	1	1	1	0	1	0	0	0	1	0	0.0	0.0	-5.811102547848856	-3.8321741496853874	-3.360733167227177	0.0	-3.2014527484603112	0.0	0.0	0.0	-2.7436696308293342	0.0	GO:0090407	M001110100010	5	0	GO Biological Processes	19	organophosphate biosynthetic process	19_GO:0008152 metabolic process	-17.201112598615655	2.333564830514222	9.865652889695331	30182	535	2756	114	4.136429608127721	0.3793149958511628	32|47|159|204|226|318|353|471|498|506|515|516|517|518|522|523|978|1201|1503|1737|2180|2182|2224|2247|2539|2617|2618|2987|3157|3612|3614|3707|3735|4522|4597|4701|4710|4720|4725|4726|4830|4832|4837|4860|4882|5160|5279|5295|5298|5337|5631|5728|5833|5836|6240|6241|6390|6576|7083|7084|7167|7378|8776|8818|8871|8898|9021|9061|9200|9517|9551|9605|9896|10165|10351|10423|10476|10606|11332|22863|23175|25979…	ACACB|ACLY|ADSS2|AK2|ALDOA|NUDT2|APRT|ATIC|ATP5F1A|ATP5F1B|ATP5PB|ATP5MC1|ATP5MC2|ATP5MC3|ATP5PF|ATP6V1A|CDA|CLN3|CTPS1|DLAT|ACSL1|ACSL4|FDPS|FGF2|G6PD|GARS1|GART|GUK1|HMGCS1|IMPA1|IMPDH1|ITPKB|KARS1|MTHFD1|MVD|NDUFA7|NDUFB4|NDUFS2|NDUFS5|NDUFS6|NME1|NME3|NNMT|PNP|NPR2|PDHA1|PIGC|PIK3R1|PI4KB|PLD1|PRPS1|PTEN|PCYT2|PYGL|RRM1|RRM2|SDHB|SLC25A1|TK1|TK2|TPI1|UPP1|MTMR1|DPM2|SYNJ2|MTMR2|SOCS3|PAPSS1|H…	-14.87968644937677	0	21.0	0.0	0.0	-22.285615034375642	3.029104777197912
0	0	1	0	0	0	0	0	1	0	1	1	0.0	0.0	-7.980381501481238	0.0	0.0	0.0	0.0	0.0	-2.2160693329626886	0.0	-2.9904913160129065	-3.4322069445364076	GO:0010256	M001000001011	4	0	GO Biological Processes	19	endomembrane system organization	19_GO:0009987 cellular process	-17.199774470905947	2.3139525354186663	9.849251390239008	30182	549	2756	116	4.2089985486211905	0.3824830009786996	162|274|358|400|488|523|738|819|857|858|983|998|1174|1182|1201|1263|1289|1385|1760|2013|2054|2647|2852|3998|4000|4001|4627|4905|5048|5205|5270|5347|5587|5728|5798|5861|5862|6711|6836|7357|7534|8436|8546|8615|8674|8874|8878|8934|9101|9144|9145|9146|9451|9688|9697|9935|9950|10087|10133|10159|10228|10282|10313|10397|10419|10959|11113|11267|22933|23065|23175|23204|23208|23344|23345|23423|23557|23603|…	AP1B1|BIN1|AQP1|ARL1|ATP2A2|ATP6V1A|VPS51|CAMLG|CAV1|CAV2|CDK1|CDC42|AP1S1|CLCN3|CLN3|PLK3|COL5A1|CREB1|DMPK|EMP2|STX2|BLOC1S1|GPER1|LMAN1|LMNA|LMNB1|MYH9|NSF|PAFAH1B1|ATP8B1|SERPINE2|PLK1|PRKD1|PTEN|PTPRN|RAB1A|RAB2A|SPTBN1|SURF4|UGCG|YWHAZ|CAVIN2|AP3B1|USO1|VAMP4|ARHGEF7|SQSTM1|RAB29|USP8|SYNGR2|SYNGR1|HGS|EIF2AK3|NUP93|TRAM2|MAFB|GOLGA5|CERT1|OPTN|ATP6AP2|STX6|BET1|RTN3|NDRG1|PRMT5|TMED2|CIT|S…	-14.87968644937677	0	26.0	0.0	0.0	-21.140043359178073	2.3139525354186663
1	1	1	0	0	0	0	0	0	0	1	0	-8.956870481924927	-2.9851233784286717	-5.029614835356943	0.0	0.0	0.0	0.0	0.0	0.0	0.0	-2.549823373925193	0.0	GO:0006351	M111000000010	4	0	GO Biological Processes	19	DNA-templated transcription	19_GO:0008152 metabolic process	-17.16837602949943	2.248780623729438	9.785964577816673	30182	599	2756	123	4.462989840348331	0.39333189586494255	283|302|468|546|652|661|694|862|865|1017|1022|1385|1389|1653|1655|1660|1786|1810|1869|1906|2130|2247|2274|2353|2521|2961|2967|3164|3717|3727|4094|4141|4582|4665|4686|4776|4783|4784|4851|5253|5295|5316|5432|5435|5437|5440|5991|6182|6256|6257|6597|6604|6662|6774|6830|6881|6917|6921|6935|7041|7067|7132|7494|7913|8148|8463|8544|8546|8648|8819|8848|8878|9049|9063|9188|9189|9219|9319|9404|9646|9774|996…	ANG|ANXA2|ATF4|ATRX|BMP4|POLR3D|BTG1|RUNX1T1|CBFB|CDK2|CDK7|CREB1|CREBL2|DDX1|DDX5|DHX9|DNMT1|DR1|E2F1|EDN1|EWSR1|FGF2|FHL2|FOS|FUS|GTF2E2|GTF2H3|NR4A1|JAK2|JUND|MAF|MARS1|MUC1|NAB2|NCBP1|NFATC4|NFIL3|NFIX|NOTCH1|PHF2|PIK3R1|PKNOX1|POLR2C|POLR2F|POLR2H|POLR2K|RFX3|MRPL12|RXRA|RXRB|SMARCA4|SMARCD3|SOX9|STAT3|SUPT6H|TAF10|TCEA1|ELOC|ZEB1|TGFB1I1|THRA|TNFRSF1A|XBP1|DEK|TAF15|TEAD2|PIR|AP3B1|NCOA1|SA…	-14.856330728225668	0	44.0	1.0	1.0	-17.16837602949943	2.248780623729438
0	1	1	0	0	1	0	0	0	0	1	1	0.0	-5.083103332094771	-3.2514544064376603	0.0	0.0	-3.4376418329912175	0.0	0.0	0.0	0.0	-5.9389070720867645	-3.4431940370928307	GO:0010810	M011001000011	5	0	GO Biological Processes	19	regulation of cell-substrate adhesion	19_GO:0050789 regulation of biological process	-17.086065359360987	3.206484786673466	10.4600004586334	30182	222	2756	65	2.358490566037736	0.28906446545085357	71|81|182|347|387|708|780|811|998|1277|1295|1842|2013|2192|2199|2316|2335|2824|3491|3611|3678|3717|3987|4088|4739|4763|4771|4811|4851|5034|5054|5212|5295|5581|5728|5795|5879|6093|6237|6251|6548|7094|7248|7264|7402|7414|8874|9448|10109|10391|10395|10519|10979|11117|11170|23189|23603|26585|55679|56940|57580|79834|80005|91663|151887	ACTG1|ACTN4|JAG1|APOD|RHOA|C1QBP|DDR1|CALR|CDC42|COL1A1|COL8A1|ECM2|EMP2|FBLN1|FBLN2|FLNA|FN1|GPM6B|CCN1|ILK|ITGA5|JAK2|LIMS1|SMAD3|NEDD9|NF1|NF2|NID1|NOTCH1|P4HB|SERPINE1|VIT|PIK3R1|PRKCE|PTEN|PTPRJ|RAC1|ROCK1|RRAS|RSU1|SLC9A1|TLN1|TSC1|GFUS|UTRN|VCL|ARHGEF7|MAP4K4|ARPC2|CORO2B|DLC1|CIB1|FERMT2|EMILIN1|FAM107A|KANK1|CORO1C|GREM1|LIMS2|DUSP22|PREX1|PEAK1|DOCK5|MYADM|CCDC80	-14.784184514110374	0	45.0	1.0	1.0	-17.086065359360987	4.231214540176804
1	1	1	0	0	0	0	0	0	0	1	0	-8.931103388232563	-2.9689247616589354	-5.007151457270633	0.0	0.0	0.0	0.0	0.0	0.0	0.0	-2.533552957992097	0.0	GO:0097659	M111000000010	4	0	GO Biological Processes	19	nucleic acid-templated transcription	19_GO:0008152 metabolic process	-17.049169260603755	2.2412971607552965	9.743876162326735	30182	601	2756	123	4.462989840348331	0.39333189586494255	283|302|468|546|652|661|694|862|865|1017|1022|1385|1389|1653|1655|1660|1786|1810|1869|1906|2130|2247|2274|2353|2521|2961|2967|3164|3717|3727|4094|4141|4582|4665|4686|4776|4783|4784|4851|5253|5295|5316|5432|5435|5437|5440|5991|6182|6256|6257|6597|6604|6662|6774|6830|6881|6917|6921|6935|7041|7067|7132|7494|7913|8148|8463|8544|8546|8648|8819|8848|8878|9049|9063|9188|9189|9219|9319|9404|9646|9774|996…	ANG|ANXA2|ATF4|ATRX|BMP4|POLR3D|BTG1|RUNX1T1|CBFB|CDK2|CDK7|CREB1|CREBL2|DDX1|DDX5|DHX9|DNMT1|DR1|E2F1|EDN1|EWSR1|FGF2|FHL2|FOS|FUS|GTF2E2|GTF2H3|NR4A1|JAK2|JUND|MAF|MARS1|MUC1|NAB2|NCBP1|NFATC4|NFIL3|NFIX|NOTCH1|PHF2|PIK3R1|PKNOX1|POLR2C|POLR2F|POLR2H|POLR2K|RFX3|MRPL12|RXRA|RXRB|SMARCA4|SMARCD3|SOX9|STAT3|SUPT6H|TAF10|TCEA1|ELOC|ZEB1|TGFB1I1|THRA|TNFRSF1A|XBP1|DEK|TAF15|TEAD2|PIR|AP3B1|NCOA1|SA…	-14.752775904872788	0	44.0	0.0	0.0	-17.16837602949943	2.248780623729438
0	0	0	1	0	0	0	1	0	0	1	1	0.0	0.0	0.0	-2.0513991671538374	0.0	0.0	0.0	-2.6286813893015575	0.0	0.0	-8.03804770251637	-2.3746210053915298	GO:0031400	M000100010011	4	0	GO Biological Processes	19	negative regulation of protein modification process	19_GO:0048519 negative regulation of biological process	-17.027098549411445	2.3731616108862066	9.844784127682658	30182	503	2756	109	3.9550072568940493	0.3712542207211073	103|104|284|408|652|701|801|808|819|857|991|1028|1031|1407|1408|1843|1848|1981|2022|2192|2280|2539|2771|3156|3315|3486|3984|4085|4091|4092|4616|4763|4771|4869|5062|5167|5347|5478|5518|5524|5562|5577|5581|5728|5770|5795|6093|6167|6546|6659|7291|7453|7529|8692|8864|8878|9021|9184|9241|9258|9353|9532|9683|10129|10217|10252|10519|10527|10625|10959|11117|11137|11142|11329|11338|22863|22933|22943|23075…	ADAR|ADARB1|ANGPT1|ARRB1|BMP4|BUB1B|CALM1|CALM3|CAMLG|CAV1|CDC20|CDKN1C|CDKN2C|CRY1|CRY2|DUSP1|DUSP6|EIF4G1|ENG|FBLN1|FKBP1A|G6PD|GNAI2|HMGCR|HSPB1|IGFBP3|LIMK1|MAD2L1|SMAD6|SMAD7|GADD45B|NF1|NF2|NPM1|PAK2|ENPP1|PLK1|PPIA|PPP2R1A|PTPA|PRKAA1|PRKAR2B|PRKCE|PTEN|PTPN1|PTPRJ|ROCK1|RPL37|SLC8A1|SOX4|TWIST1|WARS1|YWHAB|HYAL2|PER2|SQSTM1|SOCS3|BUB3|NOG|MFHAS1|SLIT2|BAG2|N4BP1|FRY|CTDSPL|SPRY1|CIB1|IPO7…	-14.734531601533531	0	46.0	1.0	1.0	-17.027098549411445	2.3731616108862066
1	1	1	1	0	0	0	0	0	0	1	1	-3.7094961253887293	-2.728127544231478	-3.3166313644902194	-2.4932561971727174	0.0	0.0	0.0	0.0	0.0	0.0	-3.0689081830671965	-4.173905110429387	GO:0048598	M111100000011	6	0	GO Biological Processes	19	embryonic morphogenesis	19_GO:0032502 developmental process	-16.966857036051675	2.2619026801795608	9.736120065217644	30182	581	2756	120	4.354136429608127	0.388726820492163	90|92|133|220|585|652|775|1028|1291|1295|1749|1843|1856|1906|1969|2022|2116|2131|2132|2247|2335|2737|2821|2926|3091|3142|3206|3217|3340|3398|3491|3638|3673|3676|3678|3685|3688|3693|3899|4038|4088|4154|4208|4522|4524|4771|4851|5216|5916|6093|6474|6491|6497|6608|6615|6654|6659|6662|6788|6881|6935|7041|7048|7248|7291|7358|7408|7424|7976|8463|8648|8915|9021|9095|9241|9464|9585|9645|9646|9742|9935|100…	ACVR1|ACVR2A|ADM|ALDH1A3|BBS4|BMP4|CACNA1C|CDKN1C|COL6A1|COL8A1|DLX5|DUSP1|DVL2|EDN1|EPHA2|ENG|ETV2|EXT1|EXT2|FGF2|FN1|GLI3|GPI|GRSF1|HIF1A|HLX|HOXA10|HOXB7|NDST1|ID2|CCN1|INSIG1|ITGA2|ITGA4|ITGA5|ITGAV|ITGB1|ITGB5|AFF3|LRP4|SMAD3|MBNL1|MEF2C|MTHFD1|MTHFR|NF2|NOTCH1|PFN1|RARG|ROCK1|SHOX2|STIL|SKI|SMO|SNAI1|SOS1|SOX4|SOX9|STK3|TAF10|ZEB1|TGFB1I1|TGFBR2|TSC1|TWIST1|UGDH|VASP|VEGFC|FZD3|TEAD2|NCOA1|…	-14.681843226064208	0	36.0	0.0	0.0	-19.70821816362693	3.5287776165134663
0	0	1	1	1	0	1	0	0	0	1	1	0.0	0.0	-3.077246547619602	-2.8641544762424416	-2.0385031540130294	0.0	-2.766387689083207	0.0	0.0	0.0	-5.071240343197448	-2.3493686487151315	GO:0070482	M001110100011	6	0	GO Biological Processes	19	response to oxygen levels	19_GO:0050896 response to stimulus	-16.8873714061003	2.772067761248186	10.10231838649778	30182	320	2756	81	2.9390420899854863	0.3217255727969488	81|133|283|355|358|387|468|523|538|572|665|857|1263|1277|1410|1490|1788|1869|1906|1958|2030|2353|3091|3162|3654|3673|3709|3727|3952|4000|4088|4524|4609|4720|4763|4780|4851|4921|5021|5034|5066|5159|5230|5351|5366|5371|5562|5581|5743|6387|6546|6548|6648|6649|7012|7048|7049|7184|7248|7291|7423|7424|8140|8614|8837|9520|9550|9915|10370|10397|10449|10525|22933|23545|26355|26608|29997|51129|54541|54583|…	ACTN4|ADM|ANG|FAS|AQP1|RHOA|ATF4|ATP6V1A|ATP7A|BAD|BNIP3L|CAV1|PLK3|COL1A1|CRYAB|CCN2|DNMT3A|E2F1|EDN1|EGR1|SLC29A1|FOS|HIF1A|HMOX1|IRAK1|ITGA2|ITPR2|JUND|LEP|LMNA|SMAD3|MTHFR|MYC|NDUFS2|NF1|NFE2L2|NOTCH1|DDR2|OXTR|P4HB|PAM|PDGFRB|PGK1|PLOD1|PMAIP1|PML|PRKAA1|PRKCE|PTGS2|CXCL12|SLC8A1|SLC9A1|SOD2|SOD3|TERC|TGFBR2|TGFBR3|HSP90B1|TSC1|TWIST1|VEGFB|VEGFC|SLC7A5|STC2|CFLAR|NPEPPS|ATP6V1G1|ARNT2|CITED…	-14.60978161419204	0	47.0	1.0	1.0	-16.8873714061003	3.5349387297679633
0	0	1	1	0	1	0	0	0	0	1	0	0.0	0.0	-7.66543715726603	-2.098411419868659	0.0	-3.947108448682247	0.0	0.0	0.0	0.0	-3.1077425774326777	0.0	GO:0032956	M001101000010	4	0	GO Biological Processes	19	regulation of actin cytoskeleton organization	19_GO:0050789 regulation of biological process	-16.82774350931343	2.6903676267020145	10.024762682053263	30182	346	2756	85	3.084179970972424	0.3293271888507878	71|120|274|375|382|387|389|396|585|822|832|998|1490|1906|2017|2059|2314|2316|2764|2824|3265|3397|3925|3984|4088|4233|4739|4771|5062|5066|5159|5216|5217|5295|5581|5879|6093|6387|6548|6624|6711|7168|7248|7408|8826|9168|9353|9948|10092|10094|10109|10152|10163|10391|10395|10787|10979|11034|11113|11170|11346|23075|23189|23406|23433|23500|27067|27236|54434|55616|55704|79822|80115|80206|81873|84952|8545…	ACTG1|ADD3|BIN1|ARF1|ARF6|RHOA|RHOC|ARHGDIA|BBS4|CAPG|CAPZB|CDC42|CCN2|EDN1|CTTN|EPS8|FLII|FLNA|GMFB|GPM6B|HRAS|ID1|STMN1|LIMK1|SMAD3|MET|NEDD9|NF2|PAK2|PAM|PDGFRB|PFN1|PFN2|PIK3R1|PRKCE|RAC1|ROCK1|CXCL12|SLC9A1|FSCN1|SPTBN1|TPM1|TSC1|VASP|IQGAP1|TMSB10|SLIT2|WDR1|ARPC5|ARPC3|ARPC2|ABI2|WASF2|CORO2B|DLC1|NCKAP1|FERMT2|DSTN|CIT|FAM107A|SYNPO|SWAP70|KANK1|COTL1|RHOQ|DAAM2|STAU2|ARFIP1|SSH1|ASAP3|CC…	-14.557452956146667	0	11.0	0.0	0.0	-25.30933726963317	3.2124044508950167
1	1	1	0	0	0	0	0	0	0	1	0	-8.791235946212504	-3.289233513033742	-4.885539686997983	0.0	0.0	0.0	0.0	0.0	0.0	0.0	-2.445795469398565	0.0	GO:0032774	M111000000010	4	0	GO Biological Processes	19	RNA biosynthetic process	19_GO:0008152 metabolic process	-16.823503574740215	2.218906817685952	9.657077983089767	30182	612	2756	124	4.499274310595065	0.39485256647468076	283|302|468|546|652|661|694|862|865|1017|1022|1385|1389|1653|1655|1660|1786|1810|1869|1906|2130|2247|2274|2353|2521|2961|2967|3164|3717|3727|4094|4141|4582|4665|4686|4776|4783|4784|4851|5094|5253|5295|5316|5432|5435|5437|5440|5991|6182|6256|6257|6597|6604|6662|6774|6830|6881|6917|6921|6935|7041|7067|7132|7494|7913|8148|8463|8544|8546|8648|8819|8848|8878|9049|9063|9188|9189|9219|9319|9404|9646|977…	ANG|ANXA2|ATF4|ATRX|BMP4|POLR3D|BTG1|RUNX1T1|CBFB|CDK2|CDK7|CREB1|CREBL2|DDX1|DDX5|DHX9|DNMT1|DR1|E2F1|EDN1|EWSR1|FGF2|FHL2|FOS|FUS|GTF2E2|GTF2H3|NR4A1|JAK2|JUND|MAF|MARS1|MUC1|NAB2|NCBP1|NFATC4|NFIL3|NFIX|NOTCH1|PCBP2|PHF2|PIK3R1|PKNOX1|POLR2C|POLR2F|POLR2H|POLR2K|RFX3|MRPL12|RXRA|RXRB|SMARCA4|SMARCD3|SOX9|STAT3|SUPT6H|TAF10|TCEA1|ELOC|ZEB1|TGFB1I1|THRA|TNFRSF1A|XBP1|DEK|TAF15|TEAD2|PIR|AP3B1|NC…	-14.55681714584228	0	44.0	0.0	0.0	-17.16837602949943	2.248780623729438
0	0	1	1	0	1	0	0	0	0	1	0	0.0	0.0	-5.1155862097527045	-2.7566972402114183	0.0	-2.987401953239405	0.0	0.0	0.0	0.0	-6.713722784370949	0.0	M164	M001101000010	4	0	Canonical Pathways	11	PID ERBB1 DOWNSTREAM PATHWAY		-16.70944809105855	4.380551523947751	10.999935398755943	30182	105	2756	42	1.5239477503628447	0.233351580651322	378|572|598|998|1124|1385|1843|1848|1958|2059|2353|3265|3845|4208|4893|5295|5337|5518|5520|5599|5607|5879|5900|6548|6654|6774|7529|7533|7534|8826|8986|10092|10093|10094|10095|10096|10097|10109|10163|10787|10971|81624	ARF4|BAD|BCL2L1|CDC42|CHN2|CREB1|DUSP1|DUSP6|EGR1|EPS8|FOS|HRAS|KRAS|MEF2C|NRAS|PIK3R1|PLD1|PPP2R1A|PPP2R2A|MAPK8|MAP2K5|RAC1|RALGDS|SLC9A1|SOS1|STAT3|YWHAB|YWHAH|YWHAZ|IQGAP1|RPS6KA4|ARPC5|ARPC4|ARPC3|ARPC1B|ACTR3|ACTR2|ARPC2|WASF2|NCKAP1|YWHAQ|DIAPH3	-14.446336122518913	0	37.0	0.0	0.0	-19.13698808710573	5.177015437392796
0	0	1	0	0	0	0	0	0	0	1	0	0.0	0.0	-16.66647931002743	0.0	0.0	0.0	0.0	0.0	0.0	0.0	-6.343812277638471	0.0	R-HSA-72163	M001000000010	2	0	Reactome Gene Sets	6	mRNA Splicing - Major Pathway		-16.66647931002743	9.567372918964839	13.98515003177984	30182	207	381	25	6.561679790026247	1.2685498544262233	1660|3181|3191|3312|5432|5435|5437|5440|6426|6427|6428|6432|6627|6635|6636|10262|10594|11157|22916|25804|51639|51690|59286|84844|220988	DHX9|HNRNPA2B1|HNRNPL|HSPA8|POLR2C|POLR2F|POLR2H|POLR2K|SRSF1|SRSF2|SRSF3|SRSF7|SNRPA1|SNRPE|SNRPF|SF3B4|PRPF8|LSM6|NCBP2|LSM4|SF3B6|LSM7|UBL5|PHF5A|HNRNPA3	-14.072882366485537	0	48.0	1.0	1.0	-16.66647931002743	20.59664041994751
0	1	0	1	0	0	1	0	0	0	1	0	0.0	-3.992915559582132	0.0	-5.578663465126772	0.0	0.0	-2.2397829438520884	0.0	0.0	0.0	-3.6027085313713614	0.0	GO:0030162	M010100100010	4	0	GO Biological Processes	19	regulation of proteolysis	19_GO:0008152 metabolic process	-16.587679395022548	2.0967515903193434	9.482325975188013	30182	726	2756	139	5.043541364296082	0.4168602086746652	150|274|302|332|355|358|369|387|572|710|819|831|834|857|871|991|1017|1201|1263|1293|1410|1471|1474|1490|1513|1514|1522|1611|1718|2023|2152|2537|2597|2821|2852|3146|3164|3329|3336|3428|3476|3491|3717|4088|4092|4130|4155|4609|4627|4780|5045|5054|5062|5176|5270|5271|5272|5329|5347|5366|5371|5607|5696|5702|5704|5720|5728|5743|5887|6093|6774|6790|7035|7076|7077|7078|7415|8743|8915|9141|9451|9532|9683|…	ADRA2A|BIN1|ANXA2|BIRC5|FAS|AQP1|ARAF|RHOA|BAD|SERPING1|CAMLG|CAST|CASP1|CAV1|SERPINH1|CDC20|CDK2|CLN3|PLK3|COL6A3|CRYAB|CST3|CST6|CCN2|CTSK|CTSL|CTSZ|DAP|DHCR24|ENO1|F3|IFI6|GAPDH|GPI|GPER1|HMGB1|NR4A1|HSPD1|HSPE1|IFI16|IGBP1|CCN1|JAK2|SMAD3|SMAD7|MAP1A|MBP|MYC|MYH9|NFE2L2|FURIN|SERPINE1|PAK2|SERPINF1|SERPINE2|SERPINB8|SERPINB9|PLAUR|PLK1|PMAIP1|PML|MAP2K5|PSMB8|PSMC3|PSMC4|PSME1|PTEN|PTGS2|RAD2…	-14.335117608816219	0	49.0	1.0	1.0	-16.587679395022548	3.0911149866566787
0	1	1	0	0	1	1	0	0	0	1	0	0.0	-3.3915446718073055	-7.368151502539731	0.0	0.0	-3.323020428599997	-2.082415221908594	0.0	0.0	0.0	-4.961762133818782	0.0	GO:0001525	M011001100010	5	0	GO Biological Processes	19	angiogenesis	19_GO:0032502 developmental process	-16.37656302604458	2.7210481092006735	9.904012572202449	30182	326	2756	81	2.9390420899854863	0.3217255727969488	71|90|182|283|284|302|347|388|506|652|857|1295|1464|1490|1545|1906|1969|2004|2022|2049|2247|2316|2335|2683|2752|3091|3162|3164|3397|3491|3678|3685|3688|3952|3953|4327|4627|4763|4776|4814|4851|4882|5054|5159|5316|5587|5743|6347|6464|6733|7045|7048|7423|7424|7453|7494|7534|7716|7857|8325|8817|9353|9451|9464|10163|10267|10519|23129|23210|23509|25932|26585|51129|51330|56005|57007|57674|79924|147372|1…	ACTG1|ACVR1|JAG1|ANG|ANGPT1|ANXA2|APOD|RHOB|ATP5F1B|BMP4|CAV1|COL8A1|CSPG4|CCN2|CYP1B1|EDN1|EPHA2|ELK3|ENG|EPHB3|FGF2|FLNA|FN1|B4GALT1|GLUL|HIF1A|HMOX1|NR4A1|ID1|CCN1|ITGA5|ITGAV|ITGB1|LEP|LEPR|MMP19|MYH9|NF1|NFATC4|NINJ1|NOTCH1|NPR2|SERPINE1|PDGFRB|PKNOX1|PRKD1|PTGS2|CCL2|SHC1|SRPK2|TGFBI|TGFBR2|VEGFB|VEGFC|WARS1|XBP1|YWHAZ|VEZF1|SCG2|FZD8|FGF18|SLIT2|EIF2AK3|HAND2|WASF2|RAMP1|CIB1|PLXND1|JMJD6|…	-14.127461771947756	0	8.0	0.0	0.0	-27.19457443090644	2.7210481092006735
0	0	1	1	0	1	1	0	0	0	1	0	0.0	0.0	-3.761846214302873	-5.483286867881751	0.0	-5.221815194114077	-2.1058589532109244	0.0	0.0	0.0	-7.169969975785831	0.0	hsa04810	M001101100010	5	0	KEGG Pathway	24	Regulation of actin cytoskeleton		-16.335185040532437	3.1084699678668533	10.152901687934794	30182	229	2756	65	2.358490566037736	0.28906446545085357	60|71|81|87|369|387|727|998|1072|1729|2247|2335|3265|3673|3676|3678|3685|3688|3693|3845|3984|3985|4478|4627|4893|5062|5159|5216|5217|5295|5879|6093|6237|6387|6548|6654|7414|7430|8515|8817|8826|8874|9459|10000|10092|10093|10094|10095|10096|10097|10109|10152|10163|10787|22808|54434|55740|55970|80310|81624|81873|85464|103910|128239|221178	ACTB|ACTG1|ACTN4|ACTN1|ARAF|RHOA|C5|CDC42|CFL1|DIAPH1|FGF2|FN1|HRAS|ITGA2|ITGA4|ITGA5|ITGAV|ITGB1|ITGB5|KRAS|LIMK1|LIMK2|MSN|MYH9|NRAS|PAK2|PDGFRB|PFN1|PFN2|PIK3R1|RAC1|ROCK1|RRAS|CXCL12|SLC9A1|SOS1|VCL|EZR|ITGA10|FGF18|IQGAP1|ARHGEF7|ARHGEF6|AKT3|ARPC5|ARPC4|ARPC3|ARPC1B|ACTR3|ACTR2|ARPC2|ABI2|WASF2|NCKAP1|MRAS|SSH1|ENAH|GNG12|PDGFD|DIAPH3|ARPC5L|SSH2|MYL12B|IQGAP3|SPATA13	-14.089516962274008	0	50.0	1.0	1.0	-16.335185040532437	3.897948389953507
0	0	1	1	1	1	0	0	0	0	1	1	0.0	0.0	-5.515538591476321	-2.717386726450497	-4.552604896836944	-4.47917792218795	0.0	0.0	0.0	0.0	-2.5653151028218537	-3.0699437238580463	R-HSA-449147	M001111000011	6	0	Reactome Gene Sets	6	Signaling by Interleukins		-16.27667400052796	2.3847611361872003	9.622470832617175	30182	473	2756	103	3.7373004354136428	0.3613003792929383	301|302|332|375|595|598|821|834|998|1072|1265|1278|1385|1848|2247|2335|2353|2889|3091|3146|3162|3181|3312|3554|3563|3566|3570|3572|3575|3588|3597|3654|3667|3688|3716|3717|4001|4088|4128|4208|4312|4314|4478|4582|4609|4692|5034|5062|5292|5295|5478|5516|5518|5599|5600|5606|5688|5692|5696|5699|5702|5704|5708|5714|5720|5743|5908|6288|6347|6464|6597|6624|6627|6648|6654|6773|6774|6776|6844|6845|6935|707…	ANXA1|ANXA2|BIRC5|ARF1|CCND1|BCL2L1|CANX|CASP1|CDC42|CFL1|CNN2|COL1A2|CREB1|DUSP6|FGF2|FN1|FOS|RAPGEF1|HIF1A|HMGB1|HMOX1|HNRNPA2B1|HSPA8|IL1R1|IL3RA|IL4R|IL6R|IL6ST|IL7R|IL10RB|IL13RA1|IRAK1|IRS1|ITGB1|JAK1|JAK2|LMNB1|SMAD3|MAOA|MEF2C|MMP1|MMP3|MSN|MUC1|MYC|NDN|P4HB|PAK2|PIM1|PIK3R1|PPIA|PPP2CB|PPP2R1A|MAPK8|MAPK11|MAP2K3|PSMA7|PSMB4|PSMB8|PSMB10|PSMC3|PSMC4|PSMD2|PSMD8|PSME1|PTGS2|RAP1B|SAA1|CCL…	-14.034412170961444	0	18.0	0.0	0.0	-23.05462681055583	3.5490579476428534
1	0	1	0	0	0	0	0	0	0	1	0	-2.4319372210960575	0.0	-16.269130650833283	0.0	0.0	0.0	0.0	0.0	0.0	0.0	-6.123328024122204	0.0	R-HSA-72172	M101000000010	3	0	Reactome Gene Sets	6	mRNA Splicing		-16.269130650833283	9.211377647561497	13.662415972291825	30182	215	381	25	6.561679790026247	1.2685498544262233	1660|3181|3191|3312|5432|5435|5437|5440|6426|6427|6428|6432|6627|6635|6636|10262|10594|11157|22916|25804|51639|51690|59286|84844|220988	DHX9|HNRNPA2B1|HNRNPL|HSPA8|POLR2C|POLR2F|POLR2H|POLR2K|SRSF1|SRSF2|SRSF3|SRSF7|SNRPA1|SNRPE|SNRPF|SF3B4|PRPF8|LSM6|NCBP2|LSM4|SF3B6|LSM7|UBL5|PHF5A|HNRNPA3	-13.690510863261041	0	48.0	0.0	0.0	-16.66647931002743	20.59664041994751
0	0	1	1	0	1	0	0	0	1	1	0	0.0	0.0	-5.513771602566486	-3.8990625181112915	0.0	-2.1318303728929378	0.0	0.0	0.0	-4.160450726775256	-6.308951230366269	0.0	R-HSA-381119	M001101000110	5	0	Reactome Gene Sets	6	Unfolded Protein Response (UPR)		-16.217984793288682	4.543657165796868	10.907975381361668	30182	94	2756	39	1.4150943396226414	0.2249874548770299	37|440|468|811|2673|3309|4000|4801|5393|6347|6464|6734|6745|7094|7184|7494|8720|8894|9451|9570|9709|10130|10488|10525|10897|10954|11015|27230|51726|55033|55062|55738|56005|58477|64764|84447|90993|118460|153222	ACADVL|ASNS|ATF4|CALR|GFPT1|HSPA5|LMNA|NFYB|EXOSC9|CCL2|SHC1|SRPRA|SSR1|TLN1|HSP90B1|XBP1|MBTPS1|EIF2S2|EIF2AK3|GOSR2|HERPUD1|PDIA6|CREB3|HYOU1|YIF1A|PDIA5|KDELR3|SERP1|DNAJB11|FKBP14|WIPI1|ARFGAP1|MYDGF|SRPRB|CREB3L2|SYVN1|CREB3L1|EXOSC6|CREBRF	-13.979102704373545	0	51.0	1.0	1.0	-16.217984793288682	4.843879088980686
1	1	1	0	0	0	1	0	1	0	1	0	-2.7719350771473033	-2.2721478956377985	-3.2046483216075785	0.0	0.0	0.0	-2.59869456052266	0.0	-2.179553478134125	0.0	-3.6081451208936044	0.0	GO:0120035	M111000101010	6	0	GO Biological Processes	19	regulation of plasma membrane bounded cell projection organization	19_GO:0050789 regulation of biological process	-16.18509114041838	2.156317998222342	9.410206088473524	30182	645	2756	127	4.6081277213352685	0.3993726625577568	382|387|538|585|627|780|832|857|991|998|1000|1002|1072|1201|1969|2049|2059|2316|2335|2889|3265|3309|3397|3815|3984|3985|4038|4131|4134|4135|4155|4734|4739|4776|4780|4921|5048|5062|5064|5168|5176|5205|5216|5217|5295|5337|5364|5376|5420|5530|5587|5728|5802|5879|6387|6405|6474|6498|6624|7025|7248|7430|7533|7804|7869|8087|8482|8837|8874|8934|9353|9638|9662|9706|9742|9750|9896|10096|10097|10109|10152|…	ARF6|RHOA|ATP7A|BBS4|BDNF|DDR1|CAPZB|CAV1|CDC20|CDC42|CDH2|CDH4|CFL1|CLN3|EPHA2|EPHB3|EPS8|FLNA|FN1|RAPGEF1|HRAS|HSPA5|ID1|KIT|LIMK1|LIMK2|LRP4|MAP1B|MAP4|MAP6|MBP|NEDD4|NEDD9|NFATC4|NFE2L2|DDR2|PAFAH1B1|PAK2|PALM|ENPP2|SERPINF1|ATP8B1|PFN1|PFN2|PIK3R1|PLD1|PLXNB1|PMP22|PODXL|PPP3CA|PRKD1|PTEN|PTPRS|RAC1|CXCL12|SEMA3F|SHOX2|SKIL|FSCN1|NR2F1|TSC1|EZR|YWHAH|LRP8|SEMA3B|FXR1|SEMA7A|CFLAR|ARHGEF7|RAB…	-13.94956269351083	0	52.0	1.0	1.0	-16.18509114041838	2.4506581952155244
1	1	1	1	0	0	1	0	1	0	1	0	-2.6894586853271996	-2.1764893313051137	-3.086418046745077	-2.065931411477739	0.0	0.0	-2.5274995800429436	0.0	-2.1084113589361917	0.0	-3.463841091647909	0.0	GO:0031344	M111100101010	7	0	GO Biological Processes	19	regulation of cell projection organization	19_GO:0050789 regulation of biological process	-16.16604734486955	2.1404967673835595	9.391140151660103	30182	660	2756	129	4.680696661828737	0.4023519140645235	382|387|538|585|627|780|832|857|991|998|1000|1002|1072|1201|1856|1969|2049|2059|2316|2335|2889|3265|3309|3397|3673|3815|3984|3985|4038|4131|4134|4135|4155|4734|4739|4776|4780|4921|5048|5062|5064|5168|5176|5205|5216|5217|5295|5337|5364|5376|5420|5530|5587|5728|5802|5879|6387|6405|6474|6498|6624|7025|7248|7430|7533|7804|7869|8087|8482|8837|8874|8934|9353|9638|9662|9706|9742|9750|9896|10096|10097|10…	ARF6|RHOA|ATP7A|BBS4|BDNF|DDR1|CAPZB|CAV1|CDC20|CDC42|CDH2|CDH4|CFL1|CLN3|DVL2|EPHA2|EPHB3|EPS8|FLNA|FN1|RAPGEF1|HRAS|HSPA5|ID1|ITGA2|KIT|LIMK1|LIMK2|LRP4|MAP1B|MAP4|MAP6|MBP|NEDD4|NEDD9|NFATC4|NFE2L2|DDR2|PAFAH1B1|PAK2|PALM|ENPP2|SERPINF1|ATP8B1|PFN1|PFN2|PIK3R1|PLD1|PLXNB1|PMP22|PODXL|PPP3CA|PRKD1|PTEN|PTPRS|RAC1|CXCL12|SEMA3F|SHOX2|SKIL|FSCN1|NR2F1|TSC1|EZR|YWHAH|LRP8|SEMA3B|FXR1|SEMA7A|CFLAR|…	-13.93384684131093	0	52.0	0.0	0.0	-16.18509114041838	2.4506581952155244
0	1	1	1	0	0	1	1	0	0	1	0	0.0	-4.046096549855334	-3.4273356238385393	-3.024861991685192	0.0	0.0	-2.7595039798272407	-3.1541280170591195	0.0	0.0	-4.444176212053048	0.0	GO:0043549	M011100110010	6	0	GO Biological Processes	19	regulation of kinase activity	19_GO:0008152 metabolic process	-16.124889041426066	2.0838040235445896	9.330632361989618	30182	720	2756	137	4.970972423802612	0.41400845732496183	60|103|104|150|152|283|284|387|572|595|652|780|801|808|857|891|896|899|900|990|993|994|998|1022|1028|1031|1062|1445|1843|1856|1906|1958|1969|2013|2180|2247|3156|3265|3315|3479|3491|3570|3643|3654|3667|3717|3815|3952|4208|4233|4361|4616|4665|4683|4739|4763|4771|4869|4921|5062|5159|5245|5295|5347|5478|5577|5587|5606|5607|5728|5770|5795|5899|6464|6546|6654|7048|7164|7248|7301|7424|7453|7520|7804|832…	ACTB|ADAR|ADARB1|ADRA2A|ADRA2C|ANG|ANGPT1|RHOA|BAD|CCND1|BMP4|DDR1|CALM1|CALM3|CAV1|CCNB1|CCND3|CCNF|CCNG1|CDC6|CDC25A|CDC25B|CDC42|CDK7|CDKN1C|CDKN2C|CENPE|CSK|DUSP1|DVL2|EDN1|EGR1|EPHA2|EMP2|ACSL1|FGF2|HMGCR|HRAS|HSPB1|IGF1|CCN1|IL6R|INSR|IRAK1|IRS1|JAK2|KIT|LEP|MEF2C|MET|MRE11|GADD45B|NAB2|NBN|NEDD9|NF1|NF2|NPM1|DDR2|PAK2|PDGFRB|PHB1|PIK3R1|PLK1|PPIA|PRKAR2B|PRKD1|MAP2K3|MAP2K5|PTEN|PTPN1|PTPR…	-13.89599117341753	0	28.0	0.0	0.0	-20.954079517695313	2.201422203510638
0	0	1	1	0	1	0	0	0	0	1	0	0.0	0.0	-3.570342003284979	-8.883673874529642	0.0	-3.9169249827334887	0.0	0.0	0.0	0.0	-5.585560283315065	0.0	R-HSA-422475	M001101000010	4	0	Reactome Gene Sets	6	Axon guidance		-16.083869172269893	2.2576079282551698	9.461816445847298	30182	553	2756	114	4.136429608127721	0.3793149958511628	60|71|161|163|214|387|388|389|775|998|1072|1173|1175|1213|1289|1291|1293|1385|1796|1969|1981|2049|2051|2935|3265|3312|3673|3678|3685|3688|3845|3915|3984|3985|4233|4478|4627|4686|4893|5062|5216|5217|5295|5364|5532|5599|5600|5603|5688|5692|5696|5699|5702|5704|5708|5714|5720|5879|6093|6142|6167|6176|6223|6232|6237|6387|6464|6586|6654|6711|6921|7094|7204|7280|7408|7430|7846|8482|8515|8874|8986|9260|9…	ACTB|ACTG1|AP2A2|AP2B1|ALCAM|RHOA|RHOB|RHOC|CACNA1C|CDC42|CFL1|AP2M1|AP2S1|CLTC|COL5A1|COL6A1|COL6A3|CREB1|DOK1|EPHA2|EIF4G1|EPHB3|EPHB6|GSPT1|HRAS|HSPA8|ITGA2|ITGA5|ITGAV|ITGB1|KRAS|LAMC1|LIMK1|LIMK2|MET|MSN|MYH9|NCBP1|NRAS|PAK2|PFN1|PFN2|PIK3R1|PLXNB1|PPP3CB|MAPK8|MAPK11|MAPK13|PSMA7|PSMB4|PSMB8|PSMB10|PSMC3|PSMC4|PSMD2|PSMD8|PSME1|RAC1|ROCK1|RPL18A|RPL37|RPLP1|RPS19|RPS27|RRAS|CXCL12|SHC1|SLIT…	-13.858714592137803	0	40.0	0.0	0.0	-18.466497699967487	2.647586085902486
1	0	1	0	0	1	0	0	0	0	1	0	-2.618991645349075	0.0	-3.0230230766287014	0.0	0.0	-2.0107465628375003	0.0	0.0	0.0	0.0	-2.7385076450306416	0.0	GO:0032388	M101001000010	4	0	GO Biological Processes	19	positive regulation of intracellular transport	19_GO:0051179 localization	-16.08108159298738	3.279854567422808	10.176850953921024	30182	197	2756	59	2.1407837445573294	0.27570691526660046	302|983|1263|1660|1778|2040|2316|2737|3265|3717|3952|4088|4478|4734|4771|4926|4947|5108|5116|5295|5562|5587|5599|5743|5901|6608|6721|6844|7430|8692|8882|8898|8934|9141|9520|9585|9638|10055|10134|10519|10541|10615|10657|22885|22916|23255|23557|26119|30846|54543|54741|55754|56681|56947|57214|57506|59286|79567|80055	ANXA2|CDK1|PLK3|DHX9|DYNC1H1|STOM|FLNA|GLI3|HRAS|JAK2|LEP|SMAD3|MSN|NEDD4|NF2|NUMA1|OAZ2|PCM1|PCNT|PIK3R1|PRKAA1|PRKD1|MAPK8|PTGS2|RAN|SMO|SREBF2|VAMP2|EZR|HYAL2|ZPR1|MTMR2|RAB29|PDCD5|NPEPPS|KIF20B|FEZ1|SAE1|BCAP31|CIB1|ANP32B|SPAG5|KHDRBS1|ABLIM3|NCBP2|MTCL1|SNAPIN|LDLRAP1|EHD2|TOMM7|LEPROT|TMEM30A|SAR1A|MFF|CEMIP|MAVS|UBL5|RIPOR1|PGAP1	-13.858714592137803	0	23.0	0.0	0.0	-21.878793080308302	3.965154396676843
0	0	0	0	0	0	0	1	0	0	0	0	0.0	0.0	0.0	0.0	0.0	0.0	0.0	-16.021148246156013	0.0	0.0	0.0	0.0	GO:0045132	M000000010000	1	0	GO Biological Processes	19	meiotic chromosome segregation	19_GO:0022414 reproductive process	-16.021148246156013	42.58483245149911	22.14273221409925	30182	105	81	12	14.814814814814815	3.94718643894051	701|5347|6790|7153|9133|9232|10051|10403|10592|83540|151246|259266	BUB1B|PLK1|AURKA|TOP2A|CCNB2|PTTG1|SMC4|NDC80|SMC2|NUF2|SGO2|ASPM	-13.457006281952394	0	53.0	1.0	1.0	-16.021148246156013	279.46296296296293
1	1	1	0	0	0	0	0	0	0	1	0	-4.141398447244166	-2.9663022908054373	-5.465408453318369	0.0	0.0	0.0	0.0	0.0	0.0	0.0	-4.000370490282026	0.0	GO:0071496	M111000000010	4	0	GO Biological Processes	19	cellular response to external stimulus	19_GO:0050896 response to stimulus	-15.985171049424848	2.720625553395222	9.778024551728961	30182	318	2756	79	2.8664731494920175	0.3178475816097064	166|355|358|440|468|572|834|978|1265|1277|1513|1611|1981|2022|2247|2353|2752|3162|3178|3191|3309|3312|3428|3625|3673|3676|3952|4055|4521|4780|5166|5292|5366|5562|5587|5599|5743|5899|6548|6662|6721|7132|7248|7378|7494|8061|8140|8644|8648|8915|9451|9780|10226|10634|10919|10985|11170|22863|23710|26608|27063|27072|27327|51022|53349|55062|55270|55630|63895|64121|79567|81929|83667|84557|96459|133746|14…	TLE5|FAS|AQP1|ASNS|ATF4|BAD|CASP1|CDA|CNN2|COL1A1|CTSK|DAP|EIF4G1|ENG|FGF2|FOS|GLUL|HMOX1|HNRNPA1|HNRNPL|HSPA5|HSPA8|IFI16|INHBB|ITGA2|ITGA4|LEP|LTBR|NUDT1|NFE2L2|PDK4|PIM1|PMAIP1|PRKAA1|PRKD1|MAPK8|PTGS2|RALB|SLC9A1|SOX9|SREBF2|TNFRSF1A|TSC1|UPP1|XBP1|FOSL1|SLC7A5|AKR1C3|NCOA1|BCL10|EIF2AK3|PIEZO1|PLIN3|GAS2L1|EHMT2|GCN1|FAM107A|ATG14|GABARAPL1|TBL2|ANKRD1|VPS41|TNRC6A|GLRX2|ZFYVE1|WIPI1|NUDT15|…	-13.766033018705468	0	54.0	1.0	1.0	-15.985171049424848	3.7994579544444775
0	0	1	1	0	0	0	0	0	0	1	0	0.0	0.0	-11.319870852671892	-4.122703278395939	0.0	0.0	0.0	0.0	0.0	0.0	-5.926053211825275	0.0	GO:0006888	M001100000010	3	0	GO Biological Processes	19	endoplasmic reticulum to Golgi vesicle-mediated transport	19_GO:0051179 localization	-15.92829996908176	3.974290697130016	10.520573109656352	30182	124	2756	45	1.632801161103048	0.24140829892931762	372|378|1314|1315|3998|4253|5034|5861|6396|6845|7415|8615|9276|9871|10134|10282|10483|10484|10525|10652|10897|10945|10959|10960|11014|11015|11316|22820|23423|26958|51014|51026|51124|54732|55014|55973|56681|57120|64764|79090|80055|81555|81876|83696|143187	ARCN1|ARF4|COPA|COPB1|LMAN1|MIA2|P4HB|RAB1A|SEC13|VAMP7|VCP|USO1|COPB2|SEC24D|BCAP31|BET1|SEC23B|SEC23A|HYOU1|YKT6|YIF1A|KDELR1|TMED2|LMAN2|KDELR2|KDELR3|COPE|COPG1|TMED3|COPG2|TMED7|GOLT1B|IER3IP1|TMED9|STX17|BCAP29|SAR1A|GOPC|CREB3L2|TRAPPC6A|PGAP1|YIPF5|RAB1B|TRAPPC9|VTI1A	-13.712367078237591	0	5.0	0.0	0.0	-33.70071420956938	5.199139434988491
0	0	1	1	0	1	0	0	0	0	1	0	0.0	0.0	-2.8878964645737697	-2.3702731476771373	0.0	-4.735934319429259	0.0	0.0	0.0	0.0	-8.343076991395991	0.0	M186	M001101000010	4	0	Canonical Pathways	11	PID PDGFRB PATHWAY		-15.923139164954742	3.9051428314262897	10.481986892073255	30182	129	2756	46	1.6690856313497824	0.24403085493529278	81|387|396|1445|1796|2017|2059|2353|2889|3265|3685|3717|3727|3845|4609|4893|5159|5295|5518|5581|5599|5728|5770|5795|5879|5908|6464|6654|6774|6776|6876|7529|7533|7534|8826|8877|10092|10093|10094|10095|10096|10097|10109|10163|10787|10971	ACTN4|RHOA|ARHGDIA|CSK|DOK1|CTTN|EPS8|FOS|RAPGEF1|HRAS|ITGAV|JAK2|JUND|KRAS|MYC|NRAS|PDGFRB|PIK3R1|PPP2R1A|PRKCE|MAPK8|PTEN|PTPN1|PTPRJ|RAC1|RAP1B|SHC1|SOS1|STAT3|STAT5A|TAGLN|YWHAB|YWHAH|YWHAZ|IQGAP1|SPHK1|ARPC5|ARPC4|ARPC3|ARPC1B|ACTR3|ACTR2|ARPC2|WASF2|NCKAP1|YWHAQ	-13.710387932896763	0	37.0	0.0	0.0	-19.13698808710573	5.177015437392796
1	1	0	1	0	0	0	0	0	0	1	1	-2.783144270259331	-4.3250970639812625	0.0	-3.0385128282165215	0.0	0.0	0.0	0.0	0.0	0.0	-4.881718660856767	-2.743535998782326	GO:1901699	M110100000011	5	0	GO Biological Processes	19	cellular response to nitrogen compound	19_GO:0050896 response to stimulus	-15.892742846721204	2.1459933593212153	9.311397706550677	30182	643	2756	126	4.571843251088534	0.3978728702720545	60|353|358|445|468|498|538|546|598|781|857|858|990|1017|1277|1278|1291|1445|1545|1660|1729|1786|1788|1906|1958|1979|2058|2316|2353|2697|2730|2771|2773|2782|2805|2852|2889|2890|3164|3182|3184|3265|3309|3397|3434|3479|3625|3638|3643|3667|3676|3709|3717|3952|4131|4208|4303|4314|4780|4869|4882|4921|5106|5166|5167|5295|5315|5562|5603|5743|5770|5888|5899|5905|5908|5919|6339|6430|6464|6507|6546|6548|665…	ACTB|APRT|AQP1|ASS1|ATF4|ATP5F1A|ATP7A|ATRX|BCL2L1|CACNA2D1|CAV1|CAV2|CDC6|CDK2|COL1A1|COL1A2|COL6A1|CSK|CYP1B1|DHX9|DIAPH1|DNMT1|DNMT3A|EDN1|EGR1|EIF4EBP2|EPRS1|FLNA|FOS|GJA1|GCLM|GNAI2|GNAI3|GNB1|GOT1|GPER1|RAPGEF1|GRIA1|NR4A1|HNRNPAB|HNRNPD|HRAS|HSPA5|ID1|IFIT1|IGF1|INHBB|INSIG1|INSR|IRS1|ITGA4|ITPR2|JAK2|LEP|MAP1B|MEF2C|FOXO4|MMP3|NFE2L2|NPM1|NPR2|DDR2|PCK2|PDK4|ENPP1|PIK3R1|PKM|PRKAA1|MAPK13…	-13.683150133908054	0	7.0	0.0	0.0	-28.217292073354688	2.7252279066034393
0	0	1	1	0	0	0	0	0	1	1	0	0.0	0.0	-6.914510567671899	-7.513080014172097	0.0	0.0	0.0	0.0	0.0	-4.950083634729106	-5.407441899001915	0.0	GO:0006457	M001100000110	4	0	GO Biological Processes	19	protein folding	19_GO:0009987 cellular process	-15.871328479588776	3.1434513250550986	10.021928433911604	30182	216	2756	62	2.2496371552975325	0.28247227036752004	811|821|908|1410|1676|2280|2286|2289|2923|3306|3309|3312|3315|3329|3336|3337|3338|3998|5034|5202|5478|5768|5824|6767|6903|7184|7203|7411|9049|9526|9532|9601|10049|10105|10130|10525|10549|10574|10576|10598|10728|10808|10954|10961|11080|11140|22948|23753|26278|51303|51645|51726|54431|55768|60681|64175|64374|80273|81611|134266|134492|202052	CALR|CANX|CCT6A|CRYAB|DFFA|FKBP1A|FKBP2|FKBP5|PDIA3|HSPA2|HSPA5|HSPA8|HSPB1|HSPD1|HSPE1|DNAJB1|DNAJC4|LMAN1|P4HB|PFDN2|PPIA|QSOX1|PEX19|ST13|TBCC|HSP90B1|CCT3|VBP1|AIP|MPDU1|BAG2|PDIA4|DNAJB6|PPIF|PDIA6|HYOU1|PRDX4|CCT7|CCT2|AHSA1|PTGES3|HSPH1|PDIA5|ERP29|DNAJB4|CDC37|CCT5|SDF2L1|SACS|FKBP11|PPIL1|DNAJB11|DNAJC10|NGLY1|FKBP10|P3H1|SIL1|GRPEL1|ANP32E|GRPEL2|NUDCD2|DNAJC18	-13.664871480628486	0	55.0	1.0	1.0	-15.871328479588776	4.0262422095108
0	0	0	0	0	0	0	1	0	0	0	0	0.0	0.0	0.0	0.0	0.0	0.0	0.0	-15.86891564976426	0.0	0.0	0.0	0.0	GO:0061640	M000000010000	1	0	GO Biological Processes	19	cytoskeleton-dependent cytokinesis	19_GO:0009987 cellular process	-15.86891564976426	41.40192043895747	21.81911590792121	30182	108	81	12	14.814814814814815	3.94718643894051	332|3925|5347|9212|9493|10112|24137|26586|51203|54443|55143|55165	BIRC5|STMN1|PLK1|AURKB|KIF23|KIF20A|KIF4A|CKAP2|NUSAP1|ANLN|CDCA8|CEP55	-13.311835540048127	0	17.0	0.0	0.0	-23.080975463441746	372.61728395061726
0	0	0	0	0	0	0	1	0	0	0	0	0.0	0.0	0.0	0.0	0.0	0.0	0.0	-15.856553422062182	0.0	0.0	0.0	0.0	GO:0051383	M000000010000	1	0	GO Biological Processes	19	kinetochore organization	19_GO:0009987 cellular process	-15.856553422062182	156.89148797920726	35.25987725004187	30182	19	81	8	9.876543209876543	3.3149646018092103	1062|1063|9787|10051|10403|10592|64105|83540	CENPE|CENPF|DLGAP5|SMC4|NDC80|SMC2|CENPK|NUF2	-13.306422172301378	0	56.0	1.0	1.0	-15.856553422062182	156.89148797920726
0	0	0	0	0	0	0	1	0	0	0	0	0.0	0.0	0.0	0.0	0.0	0.0	0.0	-15.769933098652603	0.0	0.0	0.0	0.0	GO:0000910	M000000010000	1	0	GO Biological Processes	19	cytokinesis	19_GO:0009987 cellular process	-15.769933098652603	40.64915824915825	21.61065937824792	30182	110	81	12	14.814814814814815	3.94718643894051	332|3925|5347|9212|9493|10112|24137|26586|51203|54443|55143|55165	BIRC5|STMN1|PLK1|AURKB|KIF23|KIF20A|KIF4A|CKAP2|NUSAP1|ANLN|CDCA8|CEP55	-13.226641273422103	0	17.0	0.0	0.0	-23.080975463441746	372.61728395061726
1	1	1	0	0	1	0	0	0	0	1	0	-3.225565993199419	-2.9084748165319705	-5.186413301561424	0.0	0.0	-4.9734039993496495	0.0	0.0	0.0	0.0	-3.1808813658952344	0.0	R-HSA-9679506	M111001000010	5	0	Reactome Gene Sets	6	SARS-CoV Infections		-15.653428106452942	2.460092341347469	9.482674612110396	30182	414	2756	93	3.374455732946299	0.3439602355132084	161|163|476|483|598|821|834|857|1107|1173|1175|1514|1603|1655|2280|2530|2697|3133|3178|3459|3460|3554|3570|3614|3654|3676|3688|3703|3716|3717|3837|4088|4780|4869|4928|5045|5094|5478|6093|6184|6185|6223|6232|6396|6628|6632|6635|6636|6654|6733|6773|7334|7415|7529|7533|7534|7991|8819|9111|9219|9688|9817|9871|9978|10000|10082|10392|10484|10728|10971|11311|22863|23186|23193|23339|25929|27072|30011|511…	AP2A2|AP2B1|ATP1A1|ATP1B3|BCL2L1|CANX|CASP1|CAV1|CHD3|AP2M1|AP2S1|CTSL|DAD1|DDX5|FKBP1A|FUT8|GJA1|HLA-E|HNRNPA1|IFNGR1|IFNGR2|IL1R1|IL6R|IMPDH1|IRAK1|ITGA4|ITGB1|STT3A|JAK1|JAK2|KPNB1|SMAD3|NFE2L2|NPM1|NUP98|FURIN|PCBP2|PPIA|ROCK1|RPN1|RPN2|RPS19|RPS27|SEC13|SNRPB|SNRPD1|SNRPE|SNRPF|SOS1|SRPK2|STAT2|UBE2N|VCP|YWHAB|YWHAH|YWHAZ|TUSC3|SAP30|NMI|MTA2|NUP93|KEAP1|SEC24D|RBX1|AKT3|GPC6|NOD1|SEC23A|PTG…	-13.450084342916794	0	57.0	1.0	1.0	-15.653428106452942	2.460092341347469
1	1	0	0	0	0	0	0	0	0	1	1	-2.983774385885585	-6.294552490642826	0.0	0.0	0.0	0.0	0.0	0.0	0.0	0.0	-2.4098260543421723	-2.9570657073591775	GO:0043434	M110000000011	4	0	GO Biological Processes	19	response to peptide hormone	19_GO:0050896 response to stimulus	-15.530937799136911	2.5523538689668466	9.511001603489737	30182	369	2756	86	3.1204644412191582	0.3311967271251619	133|301|353|445|694|857|858|990|1277|1385|1407|1408|1445|1490|1513|1545|1906|1958|1979|2058|2353|2650|2805|2852|3030|3164|3265|3625|3638|3643|3667|3692|3717|3727|3952|4131|4303|4780|4882|4921|5021|5106|5166|5167|5295|5315|5743|5770|5905|5919|6093|6272|6339|6387|6430|6464|6548|6654|6773|6774|6776|6844|7049|7076|7248|7494|8614|8743|8837|10626|10999|11031|23175|23236|23433|23516|54832|55829|64397|83…	ADM|ANXA1|APRT|ASS1|BTG1|CAV1|CAV2|CDC6|COL1A1|CREB1|CRY1|CRY2|CSK|CCN2|CTSK|CYP1B1|EDN1|EGR1|EIF4EBP2|EPRS1|FOS|GCNT1|GOT1|GPER1|HADHA|NR4A1|HRAS|INHBB|INSIG1|INSR|IRS1|EIF6|JAK2|JUND|LEP|MAP1B|FOXO4|NFE2L2|NPR2|DDR2|OXTR|PCK2|PDK4|ENPP1|PIK3R1|PKM|PTGS2|PTPN1|RANGAP1|RARRES2|ROCK1|SORT1|SCNN1D|CXCL12|SRSF5|SHC1|SLC9A1|SOS1|STAT2|STAT3|STAT5A|VAMP2|TGFBR3|TIMP1|TSC1|XBP1|STC2|TNFSF10|CFLAR|TRIM1…	-13.330685112577905	0	7.0	0.0	0.0	-28.217292073354688	2.7252279066034393
0	0	1	1	1	0	0	0	0	0	1	0	0.0	0.0	-6.961141083632166	-5.199778837620038	-2.2005704663464165	0.0	0.0	0.0	0.0	0.0	-6.0266100996430465	0.0	GO:0006163	M001110000010	4	0	GO Biological Processes	19	purine nucleotide metabolic process	19_GO:0008152 metabolic process	-15.512334870879721	2.372399348308683	9.3713650366955	30182	457	2756	99	3.5921625544267055	0.35448229981197554	32|47|159|204|226|230|318|353|387|471|498|506|515|516|517|518|522|523|526|572|1497|1737|1969|2023|2180|2182|2539|2597|2618|2773|2821|2987|3156|3157|3312|3417|3614|3939|4191|4522|4597|4701|4710|4720|4725|4726|4830|4832|4837|4860|4882|4907|5091|5160|5167|5214|5226|5230|5315|5631|5901|6120|6390|6576|7167|7415|8460|9061|9200|9540|9551|9563|9605|10165|10476|10591|10606|11332|22934|23171|23433|23597|25…	ACACB|ACLY|ADSS2|AK2|ALDOA|ALDOC|NUDT2|APRT|RHOA|ATIC|ATP5F1A|ATP5F1B|ATP5PB|ATP5MC1|ATP5MC2|ATP5MC3|ATP5PF|ATP6V1A|ATP6V1B2|BAD|CTNS|DLAT|EPHA2|ENO1|ACSL1|ACSL4|G6PD|GAPDH|GART|GNAI3|GPI|GUK1|HMGCR|HMGCS1|HSPA8|IDH1|IMPDH1|LDHA|MDH2|MTHFD1|MVD|NDUFA7|NDUFB4|NDUFS2|NDUFS5|NDUFS6|NME1|NME3|NNMT|PNP|NPR2|NT5E|PC|PDHA1|ENPP1|PFKP|PGD|PGK1|PKM|PRPS1|RAN|RPE|SDHB|SLC25A1|TPI1|VCP|TPST1|PAPSS1|HACD1|TP…	-13.315151416048392	0	21.0	0.0	0.0	-22.285615034375642	3.029104777197912
0	0	1	0	0	0	1	0	1	0	0	1	0.0	0.0	-6.018647375830266	0.0	0.0	0.0	-2.094838996708505	0.0	-2.0634711357418296	0.0	0.0	-2.3147105629659124	GO:1904951	M001000101001	4	0	GO Biological Processes	19	positive regulation of establishment of protein localization	19_GO:0051179 localization	-15.490542126396914	2.670243598702718	9.581801015954682	30182	324	2756	79	2.8664731494920175	0.3178475816097064	283|322|382|572|908|983|1201|1263|1736|2040|2182|2316|2737|2746|2752|2852|3091|3265|3479|3717|3952|4088|4947|5106|5108|5116|5295|5478|5532|5562|5581|5587|5599|5743|5901|6608|6659|6717|6721|6844|6934|7203|7424|7430|8692|8882|8934|9141|9520|9585|9662|10055|10134|10307|10391|10519|10541|10574|10576|22885|22948|23236|23255|25874|27032|27063|27230|51124|54543|54741|54972|55754|56681|56947|57214|57506|…	ANG|APBB1|ARF6|BAD|CCT6A|CDK1|CLN3|PLK3|DKC1|STOM|ACSL4|FLNA|GLI3|GLUD1|GLUL|GPER1|HIF1A|HRAS|IGF1|JAK2|LEP|SMAD3|OAZ2|PCK2|PCM1|PCNT|PIK3R1|PPIA|PPP3CB|PRKAA1|PRKCE|PRKD1|MAPK8|PTGS2|RAN|SMO|SOX4|SRI|SREBF2|VAMP2|TCF7L2|CCT3|VEGFC|EZR|HYAL2|ZPR1|RAB29|PDCD5|NPEPPS|KIF20B|CEP135|SAE1|BCAP31|APBB3|CORO2B|CIB1|ANP32B|CCT7|CCT2|ABLIM3|CCT5|PLCB1|MTCL1|MPC2|ATP2C1|ANKRD1|SERP1|IER3IP1|TOMM7|LEPROT|TM…	-13.297969125861467	0	23.0	0.0	0.0	-21.878793080308302	3.965154396676843
1	0	1	1	1	0	0	0	0	0	1	0	-3.107393427955369	0.0	-3.029911145831742	-2.0059141975464487	-2.110262561913055	0.0	0.0	0.0	0.0	0.0	-4.1329036249294555	0.0	GO:0071453	M101110000010	5	0	GO Biological Processes	19	cellular response to oxygen levels	19_GO:0050896 response to stimulus	-15.489078432980603	3.5349387297679633	10.127142429424318	30182	158	2756	51	1.8505079825834543	0.2567142064009081	355|358|468|523|538|572|665|857|1263|1788|1869|1906|1958|2030|2353|3091|3162|3654|3727|4000|4609|4720|4780|4851|4921|5034|5230|5366|5562|5581|5743|6546|6548|7012|7248|7291|8614|8837|9520|9550|10370|10397|10449|10525|22933|23545|26355|26608|29997|54583|56776	FAS|AQP1|ATF4|ATP6V1A|ATP7A|BAD|BNIP3L|CAV1|PLK3|DNMT3A|E2F1|EDN1|EGR1|SLC29A1|FOS|HIF1A|HMOX1|IRAK1|JUND|LMNA|MYC|NDUFS2|NFE2L2|NOTCH1|DDR2|P4HB|PGK1|PMAIP1|PRKAA1|PRKCE|PTGS2|SLC8A1|SLC9A1|TERC|TSC1|TWIST1|STC2|CFLAR|NPEPPS|ATP6V1G1|CITED2|NDRG1|ACAA2|HYOU1|SIRT2|ATP6V0A2|FAM162A|TBL2|NOP53|EGLN1|FMN2	-13.297969125861467	0	47.0	0.0	0.0	-16.8873714061003	3.5349387297679633
0	0	1	1	0	0	0	0	0	0	1	1	0.0	0.0	-6.4336717515436375	-2.3717413602373334	0.0	0.0	0.0	0.0	0.0	0.0	-6.127961642929333	-3.7957391018215874	GO:0002009	M001100000011	4	0	GO Biological Processes	19	morphogenesis of an epithelium	19_GO:0032502 developmental process	-15.453584892106553	2.3796787657809286	9.358078332907658	30182	451	2756	98	3.555878084179971	0.3527538044323916	60|71|90|133|182|220|387|388|389|538|585|652|780|998|1289|1522|1856|1906|1969|2022|2131|2247|2316|2737|2926|3091|3371|3491|3611|3678|3688|3845|4088|4208|4233|4478|4522|4524|4609|4776|4851|5048|5216|5371|5420|5916|6491|6497|6608|6615|6654|6659|6662|6788|7041|7048|7052|7248|7291|7408|7414|7424|7976|8463|8914|8915|8985|9021|9231|9241|9353|9464|9585|9645|9948|10252|10370|10395|10512|10522|10959|23059…	ACTB|ACTG1|ACVR1|ADM|JAG1|ALDH1A3|RHOA|RHOB|RHOC|ATP7A|BBS4|BMP4|DDR1|CDC42|COL5A1|CTSZ|DVL2|EDN1|EPHA2|ENG|EXT1|FGF2|FLNA|GLI3|GRSF1|HIF1A|TNC|CCN1|ILK|ITGA5|ITGB1|KRAS|SMAD3|MEF2C|MET|MSN|MTHFD1|MTHFR|MYC|NFATC4|NOTCH1|PAFAH1B1|PFN1|PML|PODXL|RARG|STIL|SKI|SMO|SNAI1|SOS1|SOX4|SOX9|STK3|TGFB1I1|TGFBR2|TGM2|TSC1|TWIST1|VASP|VCL|VEGFC|FZD3|TEAD2|TIMELESS|BCL10|PLOD3|SOCS3|DLG5|NOG|SLIT2|HAND2|KIF2…	-13.265481095127143	0	36.0	0.0	0.0	-19.70821816362693	3.5287776165134663
0	0	1	1	0	1	0	0	0	0	1	0	0.0	0.0	-7.951503982254139	-2.1678073928720685	0.0	-3.0097980815377845	0.0	0.0	0.0	0.0	-2.7118187619877285	0.0	GO:0110053	M001101000010	4	0	GO Biological Processes	19	regulation of actin filament organization	19_GO:0050789 regulation of biological process	-15.448150563360414	2.860434763771852	9.697723152950521	30182	268	2756	70	2.539912917271408	0.29969755805841186	71|120|274|375|382|387|389|585|822|832|998|1490|2017|2059|2314|2316|2764|3397|3925|3984|4088|4233|4771|5062|5216|5217|5295|5581|5879|6093|6387|6548|6711|7168|7248|7408|9168|9353|9948|10092|10094|10109|10152|10163|10391|10395|10787|10979|11034|11113|11346|23075|23189|23406|23500|27236|54434|55616|55704|79822|80115|80206|81873|84952|85464|89848|91663|93663|163782|171024	ACTG1|ADD3|BIN1|ARF1|ARF6|RHOA|RHOC|BBS4|CAPG|CAPZB|CDC42|CCN2|CTTN|EPS8|FLII|FLNA|GMFB|ID1|STMN1|LIMK1|SMAD3|MET|NF2|PAK2|PFN1|PFN2|PIK3R1|PRKCE|RAC1|ROCK1|CXCL12|SLC9A1|SPTBN1|TPM1|TSC1|VASP|TMSB10|SLIT2|WDR1|ARPC5|ARPC3|ARPC2|ABI2|WASF2|CORO2B|DLC1|NCKAP1|FERMT2|DSTN|CIT|SYNPO|SWAP70|KANK1|COTL1|DAAM2|ARFIP1|SSH1|ASAP3|CCDC88A|ARHGAP28|BAIAP2L2|FHOD3|ARPC5L|CGNL1|SSH2|FCHSD1|MYADM|ARHGAP18|KAN…	-13.263031619930466	0	11.0	0.0	0.0	-25.30933726963317	3.2124044508950167
0	0	1	1	0	0	0	0	0	0	1	0	0.0	0.0	-11.835555463271067	-4.9639252418614035	0.0	0.0	0.0	0.0	0.0	0.0	-2.4619674270079193	0.0	hsa05014	M001100000010	3	0	KEGG Pathway	24	Amyotrophic lateral sclerosis		-15.41157733808066	2.557327469337629	9.475814801980714	30182	364	2756	85	3.084179970972424	0.3293271888507878	60|71|283|468|498|506|515|516|517|518|522|572|598|834|1347|1350|1351|2521|2878|2882|2890|3178|3181|3309|3710|4686|4701|4710|4720|4725|4726|4928|5216|5217|5530|5532|5600|5603|5606|5688|5692|5702|5704|5708|5714|5861|5879|6390|6396|6428|6432|7132|7280|7415|7416|7494|7846|8878|9451|9688|9706|9896|10126|10133|10189|10376|10381|10383|10452|10476|10540|22863|29796|54205|54539|55062|60673|79902|81929|845…	ACTB|ACTG1|ANG|ATF4|ATP5F1A|ATP5F1B|ATP5PB|ATP5MC1|ATP5MC2|ATP5MC3|ATP5PF|BAD|BCL2L1|CASP1|COX7A2|COX7C|COX8A|FUS|GPX3|GPX7|GRIA1|HNRNPA1|HNRNPA2B1|HSPA5|ITPR3|NCBP1|NDUFA7|NDUFB4|NDUFS2|NDUFS5|NDUFS6|NUP98|PFN1|PFN2|PPP3CA|PPP3CB|MAPK11|MAPK13|MAP2K3|PSMA7|PSMB4|PSMC3|PSMC4|PSMD2|PSMD8|RAB1A|RAC1|SDHB|SEC13|SRSF3|SRSF7|TNFRSF1A|TUBB2A|VCP|VDAC1|XBP1|TUBA1A|SQSTM1|EIF2AK3|NUP93|ULK2|FIG4|DNAL4|OP…	-13.22942287361445	0	58.0	1.0	1.0	-15.41157733808066	2.6349182098933834
0	1	1	0	0	1	1	0	0	0	1	1	0.0	-2.245153643645938	-3.2721069172212713	0.0	0.0	-3.9720718747996817	-2.0188315087382978	0.0	0.0	0.0	-2.123711316156243	-2.8466969085764506	WP5087	M011001100011	6	0	WikiPathways	27	Malignant pleural mesothelioma		-15.27088177649079	2.3893917403351366	9.306602176623937	30182	440	2756	96	3.483309143686502	0.3492670491438032	60|70|71|284|595|627|834|896|1000|1002|1009|1017|1022|1385|1490|1856|1869|1969|1975|1978|1981|2247|2305|2323|2335|2872|3091|3146|3265|3479|3643|3673|3676|3685|3688|3710|3716|3815|3908|3910|3915|4085|4233|4314|4609|4771|5062|5159|5176|5420|5562|5599|5606|5607|5728|6347|6387|6464|6520|6654|6788|6934|7003|7248|7423|7424|7529|7976|8061|8140|8325|8463|8817|9448|9493|9532|9706|10000|10397|10891|11113|1…	ACTB|ACTC1|ACTG1|ANGPT1|CCND1|BDNF|CASP1|CCND3|CDH2|CDH4|CDH11|CDK2|CDK7|CREB1|CCN2|DVL2|E2F1|EPHA2|EIF4B|EIF4EBP1|EIF4G1|FGF2|FOXM1|FLT3LG|FN1|MKNK2|HIF1A|HMGB1|HRAS|IGF1|INSR|ITGA2|ITGA4|ITGAV|ITGB1|ITPR3|JAK1|KIT|LAMA2|LAMA4|LAMC1|MAD2L1|MET|MMP3|MYC|NF2|PAK2|PDGFRB|SERPINF1|PODXL|PRKAA1|MAPK8|MAP2K3|MAP2K5|PTEN|CCL2|CXCL12|SHC1|SLC3A2|SOS1|STK3|TCF7L2|TEAD1|TSC1|VEGFB|VEGFC|YWHAB|FZD3|FOSL1|S…	-13.09167169267136	0	42.0	0.0	0.0	-17.911694422931394	2.536760063303076
1	0	1	0	0	0	0	0	0	0	1	0	-2.447988079761333	0.0	-15.259630916169815	0.0	0.0	0.0	0.0	0.0	0.0	0.0	-6.413384352013141	0.0	R-HSA-72203	M101000000010	3	0	Reactome Gene Sets	6	Processing of Capped Intron-Containing Pre-mRNA		-15.259630916169815	7.504848736013261	12.475550196700144	30182	285	381	27	7.086614173228346	1.314607330256004	1660|3181|3191|3312|5432|5435|5437|5440|6426|6427|6428|6432|6627|6635|6636|10262|10594|11157|22916|25804|26097|51639|51690|59286|81929|84844|220988	DHX9|HNRNPA2B1|HNRNPL|HSPA8|POLR2C|POLR2F|POLR2H|POLR2K|SRSF1|SRSF2|SRSF3|SRSF7|SNRPA1|SNRPE|SNRPF|SF3B4|PRPF8|LSM6|NCBP2|LSM4|CHTOP|SF3B6|LSM7|UBL5|SEH1L|PHF5A|HNRNPA3	-12.729703052497298	0	48.0	0.0	0.0	-16.66647931002743	20.59664041994751
0	0	1	1	1	0	0	0	0	0	1	0	0.0	0.0	-6.521685975396181	-6.532473157634663	-2.410788019862999	0.0	0.0	0.0	0.0	0.0	-6.93423685830764	0.0	GO:0019693	M001110000010	4	0	GO Biological Processes	19	ribose phosphate metabolic process	19_GO:0008152 metabolic process	-15.197798063370348	2.4485883825506467	9.326989780140241	30182	407	2756	91	3.30188679245283	0.3403693795478435	32|47|159|204|226|230|318|353|387|471|498|506|515|516|517|518|522|523|526|572|978|1497|1503|1737|1806|1969|2023|2180|2182|2539|2597|2618|2773|2821|2987|3156|3157|3312|3614|3939|4522|4597|4701|4710|4720|4725|4726|4830|4832|4860|4882|4907|5160|5167|5214|5230|5315|5631|5836|5901|6390|6576|7167|7378|7415|8460|9061|9200|9551|9605|10165|10476|10606|11332|22934|23433|23597|26289|27115|30833|50808|51727|…	ACACB|ACLY|ADSS2|AK2|ALDOA|ALDOC|NUDT2|APRT|RHOA|ATIC|ATP5F1A|ATP5F1B|ATP5PB|ATP5MC1|ATP5MC2|ATP5MC3|ATP5PF|ATP6V1A|ATP6V1B2|BAD|CDA|CTNS|CTPS1|DLAT|DPYD|EPHA2|ENO1|ACSL1|ACSL4|G6PD|GAPDH|GART|GNAI3|GPI|GUK1|HMGCR|HMGCS1|HSPA8|IMPDH1|LDHA|MTHFD1|MVD|NDUFA7|NDUFB4|NDUFS2|NDUFS5|NDUFS6|NME1|NME3|PNP|NPR2|NT5E|PDHA1|ENPP1|PFKP|PGK1|PKM|PRPS1|PYGL|RAN|SDHB|SLC25A1|TPI1|UPP1|VCP|TPST1|PAPSS1|HACD1|ATP…	-13.024417523211644	0	21.0	0.0	0.0	-22.285615034375642	3.029104777197912
0	0	1	1	0	0	1	0	0	0	1	0	0.0	0.0	-3.7322731534957905	-3.139057190988323	0.0	0.0	-3.1827549952367646	0.0	0.0	0.0	-3.474214341015749	0.0	GO:0032535	M001100100010	4	0	GO Biological Processes	19	regulation of cellular component size	19_GO:0065007 biological regulation	-15.173525156944663	2.5676961616360403	9.405386399225122	30182	354	2756	83	3.011611030478955	0.32555150373676045	120|274|358|382|387|538|585|627|822|832|1002|1173|1182|1201|1385|1874|1906|2017|2059|2314|2335|2647|3575|3984|4131|4478|5048|5216|5217|5581|5728|5802|5865|5879|5916|6387|6405|6558|6711|7248|7408|7430|7869|8482|8800|9168|9353|9706|9948|10000|10092|10094|10109|10512|10787|11034|11113|23075|23111|23189|23406|23500|23557|23645|51334|54434|54785|55558|64798|79822|80115|80206|81873|83547|85464|89848|91…	ADD3|BIN1|AQP1|ARF6|RHOA|ATP7A|BBS4|BDNF|CAPG|CAPZB|CDH4|AP2M1|CLCN3|CLN3|CREB1|E2F4|EDN1|CTTN|EPS8|FLII|FN1|BLOC1S1|IL7R|LIMK1|MAP1B|MSN|PAFAH1B1|PFN1|PFN2|PRKCE|PTEN|PTPRS|RAB3B|RAC1|RARG|CXCL12|SEMA3F|SLC12A2|SPTBN1|TSC1|VASP|EZR|SEMA3B|SEMA7A|PEX11A|TMSB10|SLIT2|ULK2|WDR1|AKT3|ARPC5|ARPC3|ARPC2|SEMA3C|NCKAP1|DSTN|CIT|SWAP70|SPART|KANK1|COTL1|DAAM2|SNAPIN|PPP1R15A|PRR16|SSH1|BORCS6|PLXNA3|DEPT…	-13.003030305023447	0	59.0	1.0	1.0	-15.173525156944663	2.5676961616360403
1	0	0	0	0	0	0	1	0	0	1	1	-2.798814980265359	0.0	0.0	0.0	0.0	0.0	0.0	-15.170232686376313	0.0	0.0	-2.3339784432803095	-2.136447548210256	GO:0007093	M100000010011	4	0	GO Biological Processes	19	mitotic cell cycle checkpoint signaling	19_GO:0023052 signaling	-15.170232686376313	36.35290575127973	20.380238741828943	30182	123	81	12	14.814814814814815	3.94718643894051	701|983|991|1063|4085|5347|9212|10403|51512|55055|63967|83540	BUB1B|CDK1|CDC20|CENPF|MAD2L1|PLK1|AURKB|NDC80|GTSE1|ZWILCH|CLSPN|NUF2	-12.646835689862753	0	1.0	0.0	0.0	-67.55225942791795	279.46296296296293
0	1	1	1	0	0	1	1	0	0	1	0	0.0	-4.487269859497903	-2.9393706571835168	-3.1434564158825333	0.0	0.0	-2.1743686559750435	-3.5503136716565553	0.0	0.0	-4.200678657324653	0.0	GO:0045859	M011100110010	6	0	GO Biological Processes	19	regulation of protein kinase activity	19_GO:0008152 metabolic process	-15.166282231025095	2.1308902947433235	9.071183430732441	30182	627	2756	122	4.426705370101597	0.3918041040393996	60|103|104|150|152|283|284|387|595|652|801|808|857|891|896|899|900|990|993|994|1022|1028|1031|1062|1445|1843|1856|1906|1958|2013|2180|2247|3156|3265|3315|3479|3491|3570|3643|3654|3717|3815|3952|4208|4616|4665|4739|4763|4771|4869|4921|5062|5159|5245|5347|5478|5577|5606|5607|5728|5770|5795|5899|6464|6546|6654|7048|7164|7248|7424|7453|7520|7804|8325|8692|8817|8826|9077|9133|9146|9500|9928|10252|1051…	ACTB|ADAR|ADARB1|ADRA2A|ADRA2C|ANG|ANGPT1|RHOA|CCND1|BMP4|CALM1|CALM3|CAV1|CCNB1|CCND3|CCNF|CCNG1|CDC6|CDC25A|CDC25B|CDK7|CDKN1C|CDKN2C|CENPE|CSK|DUSP1|DVL2|EDN1|EGR1|EMP2|ACSL1|FGF2|HMGCR|HRAS|HSPB1|IGF1|CCN1|IL6R|INSR|IRAK1|JAK2|KIT|LEP|MEF2C|GADD45B|NAB2|NEDD9|NF1|NF2|NPM1|DDR2|PAK2|PDGFRB|PHB1|PLK1|PPIA|PRKAR2B|MAP2K3|MAP2K5|PTEN|PTPN1|PTPRJ|RALB|SHC1|SLC8A1|SOS1|TGFBR2|TPD52L1|TSC1|VEGFC|WAR…	-12.998654019755481	0	28.0	0.0	0.0	-20.954079517695313	2.201422203510638
0	0	1	0	0	1	0	0	0	0	1	1	0.0	0.0	-6.166497686495476	0.0	0.0	-4.982310384183479	0.0	0.0	0.0	0.0	-4.7099628232369	-2.506000558553806	hsa05131	M001001000011	4	0	KEGG Pathway	24	Shigellosis		-15.134760048198386	2.9262793581027484	9.636144405404902	30182	247	2756	66	2.39477503628447	0.291225425129173	60|71|81|87|375|382|387|598|826|831|834|929|998|1729|2017|3554|3611|3678|3688|3709|3710|4303|4735|5216|5217|5295|5331|5581|5599|5600|5603|5879|6093|7094|7132|7334|7414|7416|8878|8915|9265|9978|10000|10092|10093|10094|10095|10096|10097|10109|10163|10241|10318|10392|10616|22863|23048|23236|54205|55062|55752|63916|64121|81873|84557|103910	ACTB|ACTG1|ACTN4|ACTN1|ARF1|ARF6|RHOA|BCL2L1|CAPNS1|CAST|CASP1|CD14|CDC42|DIAPH1|CTTN|IL1R1|ILK|ITGA5|ITGB1|ITPR2|ITPR3|FOXO4|SEPTIN2|PFN1|PFN2|PIK3R1|PLCB3|PRKCE|MAPK8|MAPK11|MAPK13|RAC1|ROCK1|TLN1|TNFRSF1A|UBE2N|VCL|VDAC1|SQSTM1|BCL10|CYTH3|RBX1|AKT3|ARPC5|ARPC4|ARPC3|ARPC1B|ACTR3|ACTR2|ARPC2|WASF2|CALCOCO2|TNIP1|NOD1|RBCK1|ATG14|FNBP1|PLCB1|CYCS|WIPI1|SEPTIN11|ELMO2|RRAGC|ARPC5L|MAP1LC3A|MYL12B	-12.969979679801598	0	37.0	0.0	0.0	-19.13698808710573	5.177015437392796
0	1	0	1	0	0	1	0	0	0	1	0	0.0	-5.033529732581308	0.0	-5.543346211579116	0.0	0.0	-3.5958125614628216	0.0	0.0	0.0	-4.195107457939698	0.0	GO:0043086	M010100100010	4	0	GO Biological Processes	19	negative regulation of catalytic activity	19_GO:0065007 biological regulation	-15.0612935198272	2.0883259892693853	9.003109815097883	30182	666	2756	127	4.6081277213352685	0.3993726625577568	32|103|104|274|301|332|358|585|636|652|701|710|831|857|871|991|1028|1031|1201|1293|1408|1410|1445|1471|1474|1676|1718|1843|1974|2280|2537|2550|2597|2644|2717|2771|2773|2821|3156|3164|3265|3315|3428|3434|3476|3953|3984|4085|4092|4171|4616|4763|4771|4851|4869|4921|5018|5054|5062|5064|5176|5270|5271|5272|5329|5347|5478|5524|5577|5607|5728|5743|5770|5795|6093|6167|6272|6546|7035|7076|7077|7078|7248|7…	ACACB|ADAR|ADARB1|BIN1|ANXA1|BIRC5|AQP1|BBS4|BICD1|BMP4|BUB1B|SERPING1|CAST|CAV1|SERPINH1|CDC20|CDKN1C|CDKN2C|CLN3|COL6A3|CRY2|CRYAB|CSK|CST3|CST6|DFFA|DHCR24|DUSP1|EIF4A2|FKBP1A|IFI6|GABBR1|GAPDH|GCHFR|GLA|GNAI2|GNAI3|GPI|HMGCR|NR4A1|HRAS|HSPB1|IFI16|IFIT1|IGBP1|LEPR|LIMK1|MAD2L1|SMAD7|MCM2|GADD45B|NF1|NF2|NOTCH1|NPM1|DDR2|OXA1L|SERPINE1|PAK2|PALM|SERPINF1|SERPINE2|SERPINB8|SERPINB9|PLAUR|PLK1|P…	-12.899342441449278	0	60.0	1.0	1.0	-15.0612935198272	2.948448141118678
0	0	1	1	0	0	1	0	0	0	1	0	0.0	0.0	-3.2315058948969226	-3.0938672079015337	0.0	0.0	-2.8667013469419746	0.0	0.0	0.0	-4.487492374718056	0.0	GO:0090066	M001100100010	4	0	GO Biological Processes	19	regulation of anatomical structure size	19_GO:0065007 biological regulation	-15.05729547252118	2.2926667020661498	9.164086882001346	30182	492	2756	103	3.7373004354136428	0.3613003792929383	120|133|150|152|274|358|382|387|538|585|627|822|832|857|1002|1173|1182|1201|1385|1874|1906|2017|2059|2131|2132|2314|2335|2647|2730|2852|3575|3952|3984|4131|4478|5021|5048|5216|5217|5581|5728|5743|5802|5865|5879|5916|6093|6387|6405|6546|6558|6648|6649|6711|7248|7408|7430|7869|8482|8800|8864|8985|9168|9353|9706|9948|10000|10092|10094|10109|10365|10512|10787|11034|11113|23075|23111|23189|23406|23500…	ADD3|ADM|ADRA2A|ADRA2C|BIN1|AQP1|ARF6|RHOA|ATP7A|BBS4|BDNF|CAPG|CAPZB|CAV1|CDH4|AP2M1|CLCN3|CLN3|CREB1|E2F4|EDN1|CTTN|EPS8|EXT1|EXT2|FLII|FN1|BLOC1S1|GCLM|GPER1|IL7R|LEP|LIMK1|MAP1B|MSN|OXTR|PAFAH1B1|PFN1|PFN2|PRKCE|PTEN|PTGS2|PTPRS|RAB3B|RAC1|RARG|ROCK1|CXCL12|SEMA3F|SLC8A1|SLC12A2|SOD2|SOD3|SPTBN1|TSC1|VASP|EZR|SEMA3B|SEMA7A|PEX11A|PER2|PLOD3|TMSB10|SLIT2|ULK2|WDR1|AKT3|ARPC5|ARPC3|ARPC2|KLF2|S…	-12.898155371477085	0	59.0	0.0	0.0	-15.173525156944663	2.5676961616360403
0	0	0	0	0	1	0	1	0	0	1	1	0.0	0.0	0.0	0.0	0.0	-4.18084607026313	0.0	-2.020542256853316	0.0	0.0	-5.447700351551089	-2.2740123055279438	WP437	M000001010011	4	0	WikiPathways	27	EGF/EGFR signaling pathway		-14.984684435271435	3.447656291995915	9.902110751675025	30182	162	2756	51	1.8505079825834543	0.2567142064009081	163|382|857|858|998|1072|1173|1175|1385|1445|1869|1978|2059|2353|2697|3265|3716|3717|3727|3845|3925|3985|4208|4303|4605|4734|5111|5295|5337|5599|5607|5728|5879|5899|5900|6093|6464|6654|6774|6776|6790|7291|8826|9101|9146|9922|10188|10617|10928|30011|50807	AP2B1|ARF6|CAV1|CAV2|CDC42|CFL1|AP2M1|AP2S1|CREB1|CSK|E2F1|EIF4EBP1|EPS8|FOS|GJA1|HRAS|JAK1|JAK2|JUND|KRAS|STMN1|LIMK2|MEF2C|FOXO4|MYBL2|NEDD4|PCNA|PIK3R1|PLD1|MAPK8|MAP2K5|PTEN|RAC1|RALB|RALGDS|ROCK1|SHC1|SOS1|STAT3|STAT5A|AURKA|TWIST1|IQGAP1|USP8|HGS|IQSEC1|TNK2|STAMBP|RALBP1|SH3KBP1|ASAP1	-12.82833723441151	0	10.0	0.0	0.0	-25.86054436041263	3.5234870953492776
0	0	1	1	1	0	1	0	0	0	1	1	0.0	0.0	-2.3635076044540755	-2.523920548087943	-2.170086839135335	0.0	-2.3010476046239106	0.0	0.0	0.0	-4.4194167618754	-2.600383073447305	GO:0036293	M001110100011	6	0	GO Biological Processes	19	response to decreased oxygen levels	19_GO:0050896 response to stimulus	-14.89583706186502	2.7285005225954415	9.424814611831291	30182	293	2756	73	2.648766328011611	0.3058813135680465	81|133|283|358|387|468|538|572|665|857|1263|1410|1490|1788|1869|1906|1958|2030|2353|3091|3162|3654|3673|3709|3727|3952|4000|4088|4524|4609|4763|4780|4851|4921|5021|5034|5066|5230|5351|5366|5371|5562|5581|5743|6387|6546|6548|6648|6649|7012|7048|7049|7184|7248|7291|7423|7424|8614|8837|9520|9915|10370|10397|10449|10525|22933|26355|26608|29997|51129|54541|54583|56776	ACTN4|ADM|ANG|AQP1|RHOA|ATF4|ATP7A|BAD|BNIP3L|CAV1|PLK3|CRYAB|CCN2|DNMT3A|E2F1|EDN1|EGR1|SLC29A1|FOS|HIF1A|HMOX1|IRAK1|ITGA2|ITPR2|JUND|LEP|LMNA|SMAD3|MTHFR|MYC|NF1|NFE2L2|NOTCH1|DDR2|OXTR|P4HB|PAM|PGK1|PLOD1|PMAIP1|PML|PRKAA1|PRKCE|PTGS2|CXCL12|SLC8A1|SLC9A1|SOD2|SOD3|TERC|TGFBR2|TGFBR3|HSP90B1|TSC1|TWIST1|VEGFB|VEGFC|STC2|CFLAR|NPEPPS|ARNT2|CITED2|NDRG1|ACAA2|HYOU1|SIRT2|FAM162A|TBL2|NOP53|ANGP…	-12.742264915059868	0	47.0	0.0	0.0	-16.8873714061003	3.5349387297679633
0	0	0	0	0	0	0	1	0	0	0	0	0.0	0.0	0.0	0.0	0.0	0.0	0.0	-14.88535178286141	0.0	0.0	0.0	0.0	GO:0051231	M000000010000	1	0	GO Biological Processes	19	spindle elongation	19_GO:0009987 cellular process	-14.88535178286141	200.6400759734093	37.347179186346686	30182	13	81	7	8.641975308641975	3.122032010079847	332|3832|9055|9212|9493|24137|55143	BIRC5|KIF11|PRC1|AURKB|KIF23|KIF4A|CDCA8	-12.36838889635326	0	17.0	0.0	0.0	-23.080975463441746	372.61728395061726
0	0	1	0	0	0	0	0	0	0	1	0	0.0	0.0	-11.211345098749751	0.0	0.0	0.0	0.0	0.0	0.0	0.0	-8.485648656897284	0.0	WP411	M001000000010	2	0	WikiPathways	27	mRNA processing		-14.87628359556035	3.824291012970258	10.070575947916986	30182	126	2756	44	1.5965166908563135	0.23875493713802548	1195|1653|1660|2521|3178|3181|3182|3184|3187|3190|3191|3275|4670|4686|4809|5094|5725|6421|6426|6427|6428|6430|6432|6434|6627|6628|6632|6635|6636|6729|6733|10181|10262|10594|10658|10659|10772|10907|11051|11338|22916|51690|84844|140890	CLK1|DDX1|DHX9|FUS|HNRNPA1|HNRNPA2B1|HNRNPAB|HNRNPD|HNRNPH1|HNRNPK|HNRNPL|PRMT2|HNRNPM|NCBP1|SNU13|PCBP2|PTBP1|SFPQ|SRSF1|SRSF2|SRSF3|SRSF5|SRSF7|TRA2B|SNRPA1|SNRPB|SNRPD1|SNRPE|SNRPF|SRP54|SRPK2|RBM5|SF3B4|PRPF8|CELF1|CELF2|SRSF10|TXNL4A|NUDT21|U2AF2|NCBP2|LSM7|PHF5A|SREK1	-12.725468883300387	0	61.0	1.0	1.0	-14.87628359556035	3.824291012970258
1	1	1	0	0	0	0	0	0	0	1	0	-5.048636281135697	-3.9554922618534976	-4.152890344104314	0.0	0.0	0.0	0.0	0.0	0.0	0.0	-3.9765051076651043	0.0	GO:0009991	M111000000010	4	0	GO Biological Processes	19	response to extracellular stimulus	19_GO:0050896 response to stimulus	-14.811589121802534	2.274177454468842	9.070267521342393	30182	496	2756	103	3.7373004354136428	0.3613003792929383	32|133|166|355|435|440|445|468|585|595|1277|1374|1513|1545|1603|1611|1788|1981|2180|2353|2539|2730|2752|2771|3162|3178|3191|3309|3312|3428|3625|3673|3676|3949|3952|4131|4303|4521|4524|4780|4982|5106|5166|5292|5366|5562|5587|5599|5723|5743|5899|6223|6546|6648|6721|6751|6935|7048|7248|7378|7494|8061|8140|8614|8644|8648|8915|9451|9563|9706|9779|10226|10634|10891|10919|10985|10999|11170|22856|22863|2…	ACACB|ADM|TLE5|FAS|ASL|ASNS|ASS1|ATF4|BBS4|CCND1|COL1A1|CPT1A|CTSK|CYP1B1|DAD1|DAP|DNMT3A|EIF4G1|ACSL1|FOS|G6PD|GCLM|GLUL|GNAI2|HMOX1|HNRNPA1|HNRNPL|HSPA5|HSPA8|IFI16|INHBB|ITGA2|ITGA4|LDLR|LEP|MAP1B|FOXO4|NUDT1|MTHFR|NFE2L2|TNFRSF11B|PCK2|PDK4|PIM1|PMAIP1|PRKAA1|PRKD1|MAPK8|PSPH|PTGS2|RALB|RPS19|SLC8A1|SOD2|SREBF2|SSTR1|ZEB1|TGFBR2|TSC1|UPP1|XBP1|FOSL1|SLC7A5|STC2|AKR1C3|NCOA1|BCL10|EIF2AK3|H6PD…	-12.6635144469086	0	54.0	0.0	0.0	-15.985171049424848	3.7994579544444775
0	0	1	1	0	0	0	0	0	0	1	0	0.0	0.0	-6.730723776014094	-2.2603588275429347	0.0	0.0	0.0	0.0	0.0	0.0	-6.270812152341271	0.0	GO:0001649	M001100000010	3	0	GO Biological Processes	19	osteoblast differentiation	19_GO:0032502 developmental process	-14.774176819364508	3.677105293824755	9.955539864181752	30182	137	2756	46	1.6690856313497824	0.24403085493529278	103|506|652|865|1213|1277|1291|1462|1660|1749|1969|2194|2247|2274|2550|2737|3336|3371|3486|3491|3727|4088|4208|4763|5245|5600|6238|6474|6591|6608|6615|7171|7291|8482|9188|9241|9464|10189|10492|23314|23560|51741|55366|55973|90993|115908	ADAR|ATP5F1B|BMP4|CBFB|CLTC|COL1A1|COL6A1|VCAN|DHX9|DLX5|EPHA2|FASN|FGF2|FHL2|GABBR1|GLI3|HSPE1|TNC|IGFBP3|CCN1|JUND|SMAD3|MEF2C|NF1|PHB1|MAPK11|RRBP1|SHOX2|SNAI2|SMO|SNAI1|TPM4|TWIST1|SEMA7A|DDX21|NOG|HAND2|ALYREF|SYNCRIP|SATB2|GTPBP4|WWOX|LGR4|BCAP29|CREB3L1|CTHRC1	-12.628825002806046	0	19.0	0.0	0.0	-22.881996093985816	3.677105293824755
0	1	0	1	0	0	0	0	0	0	1	1	0.0	-2.6446379335476444	0.0	-2.866422352143971	0.0	0.0	0.0	0.0	0.0	0.0	-3.9118147962677674	-3.608887912893808	GO:0003007	M010100000011	4	0	GO Biological Processes	19	heart morphogenesis	19_GO:0032502 developmental process	-14.682202186437845	2.843962714190885	9.429254301461164	30182	258	2756	67	2.431059506531205	0.2933688393154361	70|90|182|585|652|998|1289|1832|1856|1906|2013|2022|2131|2274|2280|2316|2548|3091|3491|3611|3643|4088|4091|4092|4208|4851|6474|6491|6586|6591|6604|6608|6615|6654|6659|6662|7048|7049|7168|7291|7468|8463|9095|9241|9249|9353|9464|9645|10087|10252|10370|10395|10512|10848|10959|11096|23059|23129|27063|53834|54583|55081|55212|55636|60485|144165|161882	ACTC1|ACVR1|JAG1|BBS4|BMP4|CDC42|COL5A1|DSP|DVL2|EDN1|EMP2|ENG|EXT1|FHL2|FKBP1A|FLNA|GAA|HIF1A|CCN1|ILK|INSR|SMAD3|SMAD6|SMAD7|MEF2C|NOTCH1|SHOX2|STIL|SLIT3|SNAI2|SMARCD3|SMO|SNAI1|SOS1|SOX4|SOX9|TGFBR2|TGFBR3|TPM1|TWIST1|NSD2|TEAD2|TBX19|NOG|DHRS3|SLIT2|HAND2|MICAL2|CERT1|SPRY1|CITED2|DLC1|SEMA3C|PPP1R13L|TMED2|ADAMTS5|CLUAP1|PLXND1|ANKRD1|FGFRL1|EGLN1|IFT57|BBS7|CHD7|SAV1|PRICKLE1|ZFPM1	-12.54224540176609	0	20.0	0.0	0.0	-22.859886765045232	4.6111068673134215
0	1	0	1	0	1	0	0	0	0	1	0	0.0	-2.578550018964052	0.0	-3.139057190988323	0.0	-3.1121974963407926	0.0	0.0	0.0	0.0	-6.796557290094055	0.0	hsa04151	M010101000010	4	0	KEGG Pathway	24	PI3K-Akt signaling pathway		-14.679121140718623	2.536760063303076	9.219785409935016	30182	354	2756	82	2.9753265602322205	0.3236449298169615	284|468|572|595|598|627|896|1017|1277|1278|1291|1293|1385|1969|1975|1978|2247|2323|2335|2782|2787|3164|3265|3371|3479|3563|3566|3570|3575|3643|3667|3673|3676|3678|3685|3688|3693|3716|3717|3815|3845|3908|3910|3915|4233|4609|4893|5106|5159|5295|5516|5518|5520|5562|5728|5879|6256|6654|7184|7248|7423|7424|7529|7533|7534|8515|8817|9180|10000|10018|10488|10681|10971|11140|54331|54541|55970|64764|80310|…	ANGPT1|ATF4|BAD|CCND1|BCL2L1|BDNF|CCND3|CDK2|COL1A1|COL1A2|COL6A1|COL6A3|CREB1|EPHA2|EIF4B|EIF4EBP1|FGF2|FLT3LG|FN1|GNB1|GNG5|NR4A1|HRAS|TNC|IGF1|IL3RA|IL4R|IL6R|IL7R|INSR|IRS1|ITGA2|ITGA4|ITGA5|ITGAV|ITGB1|ITGB5|JAK1|JAK2|KIT|KRAS|LAMA2|LAMA4|LAMC1|MET|MYC|NRAS|PCK2|PDGFRB|PIK3R1|PPP2CB|PPP2R1A|PPP2R2A|PRKAA1|PTEN|RAC1|RXRA|SOS1|HSP90B1|TSC1|VEGFB|VEGFC|YWHAB|YWHAH|YWHAZ|ITGA10|FGF18|OSMR|AKT3|B…	-12.541836945908194	0	42.0	0.0	0.0	-17.911694422931394	2.536760063303076
1	0	1	0	0	0	0	1	0	0	1	0	-2.0345594709961556	0.0	-2.363809809551179	0.0	0.0	0.0	0.0	-11.13532139927938	0.0	0.0	-2.717462727655103	0.0	GO:0010639	M101000010010	4	0	GO Biological Processes	19	negative regulation of organelle organization	19_GO:0048519 negative regulation of biological process	-14.66568689605531	2.569238430467889	9.23814175539962	30182	341	2756	80	2.9027576197387517	0.319793202509313	120|293|546|585|598|652|701|822|832|899|991|1063|2059|2314|2764|3178|3479|3925|3985|4000|4085|4131|4134|4171|4233|4683|4869|5062|5216|5217|5295|5347|5394|5810|6711|7153|8260|8874|9168|9184|9319|9353|9638|10105|10163|10391|10395|10403|10449|10493|10519|10919|11075|11130|22919|22974|23075|23189|23293|25999|26471|26586|51499|54434|54908|54998|55055|55486|55755|56984|79822|80206|83540|84079|84861|849…	ADD3|SLC25A6|ATRX|BBS4|BCL2L1|BMP4|BUB1B|CAPG|CAPZB|CCNF|CDC20|CENPF|EPS8|FLII|GMFB|HNRNPA1|IGF1|STMN1|LIMK2|LMNA|MAD2L1|MAP1B|MAP4|MCM2|MET|NBN|NPM1|PAK2|PFN1|PFN2|PIK3R1|PLK1|EXOSC10|RAD1|SPTBN1|TOP2A|NAA10|ARHGEF7|TMSB10|BUB3|TRIP13|SLIT2|FEZ1|PPIF|WASF2|CORO2B|DLC1|NDC80|ACAA2|VAT1|CIB1|EHMT2|STMN2|ZWINT|MAPRE1|TPX2|SWAP70|KANK1|SMG6|CLIP3|NUPR1|CKAP2|TRIAP1|SSH1|SPDL1|AURKAIP1|ZWILCH|PARL|CD…	-12.531058944888624	0	11.0	0.0	0.0	-25.30933726963317	3.2124044508950167
0	1	1	1	0	0	0	0	0	0	1	0	0.0	-4.371568510920349	-2.896064253081081	-3.94947251501577	0.0	0.0	0.0	0.0	0.0	0.0	-3.726907922251554	0.0	GO:0052548	M011100000010	4	0	GO Biological Processes	19	regulation of endopeptidase activity	19_GO:0008152 metabolic process	-14.54717478117942	2.5748777558919067	9.202346962408416	30182	336	2756	79	2.8664731494920175	0.3178475816097064	274|332|355|358|387|572|710|831|834|871|1410|1471|1490|1611|1718|2152|2537|2597|2821|2852|3146|3164|3329|3336|3428|3476|3491|3717|4088|4155|4609|5045|5054|5062|5176|5270|5271|5272|5329|5366|5371|5607|5696|5720|5743|6774|7076|7077|7078|7415|8743|8915|9141|9451|10018|10049|10134|10197|10392|10395|10541|10550|22861|23204|23787|25816|25824|26355|27018|51499|54205|55075|55081|57630|64065|64115|79651|8…	BIN1|BIRC5|FAS|AQP1|RHOA|BAD|SERPING1|CAST|CASP1|SERPINH1|CRYAB|CST3|CCN2|DAP|DHCR24|F3|IFI6|GAPDH|GPI|GPER1|HMGB1|NR4A1|HSPD1|HSPE1|IFI16|IGBP1|CCN1|JAK2|SMAD3|MBP|MYC|FURIN|SERPINE1|PAK2|SERPINF1|SERPINE2|SERPINB8|SERPINB9|PLAUR|PMAIP1|PML|MAP2K5|PSMB8|PSME1|PTGS2|STAT3|TIMP1|TIMP2|TIMP3|VCP|TNFSF10|BCL10|PDCD5|EIF2AK3|BCL2L11|DNAJB6|BCAP31|PSME3|NOD1|DLC1|ANP32B|ARL6IP5|NLRP1|ARL6IP1|MTCH1|TNF…	-12.41518692617894	0	49.0	0.0	0.0	-16.587679395022548	3.0911149866566787
0	0	1	1	1	0	0	0	0	0	1	0	0.0	0.0	-6.489172026622758	-4.873413243676097	-2.0874129768736442	0.0	0.0	0.0	0.0	0.0	-6.072411864142928	0.0	GO:0072521	M001110000010	4	0	GO Biological Processes	19	purine-containing compound metabolic process	19_GO:0008152 metabolic process	-14.497969091636913	2.2712305129297885	8.96545443747594	30182	487	2756	101	3.6647314949201744	0.35791024476805156	32|47|159|204|226|230|318|353|387|471|498|506|515|516|517|518|522|523|526|572|1497|1737|1806|1969|2023|2180|2182|2539|2597|2618|2773|2821|2987|3156|3157|3312|3417|3614|3939|4191|4521|4522|4597|4701|4710|4720|4725|4726|4830|4832|4837|4860|4882|4907|5091|5160|5167|5214|5226|5230|5315|5631|5901|6120|6390|6576|7167|7415|8460|9061|9200|9540|9551|9563|9605|10165|10476|10591|10606|11332|22934|23171|2343…	ACACB|ACLY|ADSS2|AK2|ALDOA|ALDOC|NUDT2|APRT|RHOA|ATIC|ATP5F1A|ATP5F1B|ATP5PB|ATP5MC1|ATP5MC2|ATP5MC3|ATP5PF|ATP6V1A|ATP6V1B2|BAD|CTNS|DLAT|DPYD|EPHA2|ENO1|ACSL1|ACSL4|G6PD|GAPDH|GART|GNAI3|GPI|GUK1|HMGCR|HMGCS1|HSPA8|IDH1|IMPDH1|LDHA|MDH2|NUDT1|MTHFD1|MVD|NDUFA7|NDUFB4|NDUFS2|NDUFS5|NDUFS6|NME1|NME3|NNMT|PNP|NPR2|NT5E|PC|PDHA1|ENPP1|PFKP|PGD|PGK1|PKM|PRPS1|RAN|RPE|SDHB|SLC25A1|TPI1|VCP|TPST1|PAPS…	-12.371213763570111	0	21.0	0.0	0.0	-22.285615034375642	3.029104777197912
0	1	1	0	0	0	1	0	0	0	1	0	0.0	-3.3993834945400976	-4.267529249021269	0.0	0.0	0.0	-2.232434259425218	0.0	0.0	0.0	-3.3683835354602145	0.0	GO:1900180	M011000100010	4	0	GO Biological Processes	19	regulation of protein localization to nucleus	19_GO:0051179 localization	-14.471998708619143	3.6777018391352385	9.847636610135849	30182	134	2756	45	1.632801161103048	0.24140829892931762	284|347|652|908|983|1736|2316|2737|2752|3717|3952|3985|4000|4088|4763|4771|5295|5347|5587|5743|5901|6608|6934|7203|8692|8882|9201|9221|9258|9451|9500|10574|10576|10979|11142|22948|26022|51068|51569|57506|83593|83666|83667|84662|151636	ANGPT1|APOD|BMP4|CCT6A|CDK1|DKC1|FLNA|GLI3|GLUL|JAK2|LEP|LIMK2|LMNA|SMAD3|NF1|NF2|PIK3R1|PLK1|PRKD1|PTGS2|RAN|SMO|TCF7L2|CCT3|HYAL2|ZPR1|DCLK1|NOLC1|MFHAS1|EIF2AK3|MAGED1|CCT7|CCT2|FERMT2|PKIG|CCT5|TMEM98|NMD3|UFM1|MAVS|RASSF5|PARP9|SESN2|GLIS2|DTX3L	-12.34783619113062	0	23.0	0.0	0.0	-21.878793080308302	3.965154396676843
0	1	1	1	0	1	0	0	0	0	1	1	0.0	-2.72245269968021	-5.968335169234705	-2.174545064436896	0.0	-3.6765715790119047	0.0	0.0	0.0	0.0	-3.2712858806193226	-2.521631942482992	GO:0045785	M011101000011	6	0	GO Biological Processes	19	positive regulation of cell adhesion	19_GO:0048518 positive regulation of biological process	-14.371650003164392	2.2720702925040195	8.924452621494746	30182	482	2756	100	3.6284470246734397	0.3562010665379703	60|284|301|387|572|708|811|857|865|998|1295|1445|1842|2013|2199|2316|2335|2650|2737|3133|3142|3146|3329|3479|3491|3566|3572|3575|3611|3654|3673|3676|3678|3685|3707|3716|3717|3908|3915|3952|3987|4088|4092|4739|4811|4860|5034|5212|5329|5420|5530|5581|5795|5879|6093|6237|6251|6288|6347|6387|6541|6595|6597|6601|6604|6605|6659|6666|7048|7052|7168|7248|7264|7402|7494|8546|8646|8728|8764|8874|8915|9265|…	ACTB|ANGPT1|ANXA1|RHOA|BAD|C1QBP|CALR|CAV1|CBFB|CDC42|COL8A1|CSK|ECM2|EMP2|FBLN2|FLNA|FN1|GCNT1|GLI3|HLA-E|HLX|HMGB1|HSPD1|IGF1|CCN1|IL4R|IL6ST|IL7R|ILK|IRAK1|ITGA2|ITGA4|ITGA5|ITGAV|ITPKB|JAK1|JAK2|LAMA2|LAMC1|LEP|LIMS1|SMAD3|SMAD7|NEDD9|NID1|PNP|P4HB|VIT|PLAUR|PODXL|PPP3CA|PRKCE|PTPRJ|RAC1|ROCK1|RRAS|RSU1|SAA1|CCL2|CXCL12|SLC7A1|SMARCA2|SMARCA4|SMARCC2|SMARCD3|SMARCE1|SOX4|SOX12|TGFBR2|TGM2|TPM…	-12.25006490856368	0	62.0	1.0	1.0	-14.371650003164392	2.2720702925040195
0	1	0	0	0	0	0	0	0	0	1	1	0.0	-3.891131708482905	0.0	0.0	0.0	0.0	0.0	0.0	0.0	0.0	-6.7410576703618865	-2.3055020662018264	GO:0008285	M010000000011	3	0	GO Biological Processes	19	negative regulation of cell population proliferation	19_GO:0048519 negative regulation of biological process	-14.34378683343225	1.9620640561519467	8.669215654839498	30182	787	2756	141	5.11611030478955	0.41968803027169044	104|133|283|347|387|498|652|675|687|694|780|857|858|990|1028|1031|1445|1545|1718|1805|1843|1869|2192|2247|2550|2615|2683|2737|2852|3162|3265|3486|3489|3611|3717|4000|4088|4091|4092|4208|4303|4330|4609|4763|4771|4830|4851|4869|5176|5245|5270|5364|5371|5376|5600|5728|5743|5795|5916|5920|6282|6347|6497|6567|6586|6591|6595|6648|6659|6662|6751|6774|6788|6801|6935|7041|7048|7049|7073|7168|7248|7453|785…	ADARB1|ADM|ANG|APOD|RHOA|ATP5F1A|BMP4|BRCA2|KLF9|BTG1|DDR1|CAV1|CAV2|CDC6|CDKN1C|CDKN2C|CSK|CYP1B1|DHCR24|DPT|DUSP1|E2F1|FBLN1|FGF2|GABBR1|LRRC32|B4GALT1|GLI3|GPER1|HMOX1|HRAS|IGFBP3|IGFBP6|ILK|JAK2|LMNA|SMAD3|SMAD6|SMAD7|MEF2C|FOXO4|MN1|MYC|NF1|NF2|NME1|NOTCH1|NPM1|SERPINF1|PHB1|SERPINE2|PLXNB1|PML|PMP22|MAPK11|PTEN|PTGS2|PTPRJ|RARG|PLAAT4|S100A11|CCL2|SKI|SLC16A2|SLIT3|SNAI2|SMARCA2|SOD2|SOX4|S…	-12.224763955596137	0	63.0	1.0	1.0	-14.34378683343225	1.9620640561519467
0	1	0	1	0	0	0	0	0	0	1	0	0.0	-2.2655098054889833	0.0	-2.7519072266351605	0.0	0.0	0.0	0.0	0.0	0.0	-10.974153998523425	0.0	GO:0010035	M010100000010	3	0	GO Biological Processes	19	response to inorganic substance	19_GO:0050896 response to stimulus	-14.327513508768627	2.1902757619738753	8.84740487438884	30182	540	2756	108	3.918722786647315	0.369617094060038	71|159|301|358|388|445|468|471|498|538|546|572|595|801|808|811|857|929|983|1017|1277|1385|1410|1545|1788|1906|2353|2539|2618|2821|2890|2937|3091|3162|3178|3184|3309|3625|3707|3710|3727|3815|4131|4155|4208|4314|4493|4499|4501|4502|4521|4734|4776|4780|4884|4907|4982|5052|5066|5111|5159|5167|5176|5516|5530|5562|5599|5603|5743|5888|6546|6558|6648|6649|6786|7415|7846|8061|8644|8826|8837|8877|8895|8914…	ACTG1|ADSS2|ANXA1|AQP1|RHOB|ASS1|ATF4|ATIC|ATP5F1A|ATP7A|ATRX|BAD|CCND1|CALM1|CALM3|CALR|CAV1|CD14|CDK1|CDK2|COL1A1|CREB1|CRYAB|CYP1B1|DNMT3A|EDN1|FOS|G6PD|GART|GPI|GRIA1|GSS|HIF1A|HMOX1|HNRNPA1|HNRNPD|HSPA5|INHBB|ITPKB|ITPR3|JUND|KIT|MAP1B|MBP|MEF2C|MMP3|MT1E|MT1M|MT1X|MT2A|NUDT1|NEDD4|NFATC4|NFE2L2|NPTX1|NT5E|TNFRSF11B|PRDX1|PAM|PCNA|PDGFRB|ENPP1|SERPINF1|PPP2CB|PPP3CA|PRKAA1|MAPK8|MAPK13|PTGS2…	-12.21185300952619	0	64.0	1.0	1.0	-14.327513508768627	2.2784747859459773
0	0	1	1	0	0	0	0	0	0	1	0	0.0	0.0	-5.845566942622861	-4.929115958302153	0.0	0.0	0.0	0.0	0.0	0.0	-3.84196357791539	0.0	GO:1901293	M001100000010	3	0	GO Biological Processes	19	nucleoside phosphate biosynthetic process	19_GO:0008152 metabolic process	-14.325796361833026	2.8005434361116346	9.278945784718871	30182	262	2756	67	2.431059506531205	0.2933688393154361	32|47|159|204|226|318|353|471|498|506|515|516|517|518|522|523|978|1503|1737|2180|2182|2617|2618|2987|3614|3735|4522|4701|4710|4720|4725|4726|4830|4832|4837|4860|4882|5160|5631|6240|6241|6390|6576|7083|7084|7378|9061|9200|9551|9605|10165|10476|10606|11332|26289|50484|50808|51727|54539|60481|64834|79717|83666|84532|84875|221264|790955	ACACB|ACLY|ADSS2|AK2|ALDOA|NUDT2|APRT|ATIC|ATP5F1A|ATP5F1B|ATP5PB|ATP5MC1|ATP5MC2|ATP5MC3|ATP5PF|ATP6V1A|CDA|CTPS1|DLAT|ACSL1|ACSL4|GARS1|GART|GUK1|IMPDH1|KARS1|MTHFD1|NDUFA7|NDUFB4|NDUFS2|NDUFS5|NDUFS6|NME1|NME3|NNMT|PNP|NPR2|PDHA1|PRPS1|RRM1|RRM2|SDHB|SLC25A1|TK1|TK2|UPP1|PAPSS1|HACD1|ATP5MF|VPS9D1|SLC25A13|ATP5PD|PAICS|ACOT7|AK5|RRM2B|AK3|CMPK1|NDUFB11|ELOVL5|ELOVL1|PPCS|PARP9|ACSS1|PARP10|AK9…	-12.21185300952619	0	21.0	0.0	0.0	-22.285615034375642	3.029104777197912
1	0	1	0	0	0	0	0	0	0	1	0	-7.816322550396563	0.0	-11.847172662011369	0.0	0.0	0.0	0.0	0.0	0.0	0.0	-7.195960146020483	0.0	GO:0008380	M101000000010	3	0	GO Biological Processes	19	RNA splicing	19_GO:0008152 metabolic process	-14.222311887998742	2.41819785903207	8.982339115107925	30182	394	2756	87	3.1567489114658924	0.3330543369854449	708|1653|1655|1660|2521|3178|3181|3187|3189|3190|3312|4154|4670|4686|4809|5518|5725|6421|6426|6427|6428|6430|6432|6434|6627|6628|6631|6632|6635|6636|6733|6830|8148|8882|9169|9541|9879|9939|9967|9991|10081|10181|10189|10212|10262|10419|10492|10521|10569|10594|10625|10658|10659|10772|10891|10907|11157|11168|11171|11338|22916|23210|23524|25804|25929|25940|25949|27257|29890|29896|51319|51639|51645|51…	C1QBP|DDX1|DDX5|DHX9|FUS|HNRNPA1|HNRNPA2B1|HNRNPH1|HNRNPH3|HNRNPK|HSPA8|MBNL1|HNRNPM|NCBP1|SNU13|PPP2R1A|PTBP1|SFPQ|SRSF1|SRSF2|SRSF3|SRSF5|SRSF7|TRA2B|SNRPA1|SNRPB|SNRPC|SNRPD1|SNRPE|SNRPF|SRPK2|SUPT6H|TAF15|ZPR1|SCAF11|CIR1|DDX46|RBM8A|THRAP3|PTBP3|PDCD7|RBM5|ALYREF|DDX39A|SF3B4|PRMT5|SYNCRIP|DDX17|SLU7|PRPF8|IVNS1ABP|CELF1|CELF2|SRSF10|PPARGC1A|TXNL4A|LSM6|PSIP1|STRAP|U2AF2|NCBP2|JMJD6|SRRM2|L…	-12.113389337066957	0	61.0	0.0	0.0	-14.87628359556035	3.824291012970258
1	1	0	1	0	0	0	0	0	0	1	1	-2.137757048889561	-3.968973721910838	0.0	-2.931198017580315	0.0	0.0	0.0	0.0	0.0	0.0	-3.4071406374827085	-3.1411777319662093	GO:0071417	M110100000011	5	0	GO Biological Processes	19	cellular response to organonitrogen compound	19_GO:0050896 response to stimulus	-14.204162563630305	2.130473010793701	8.76027380697065	30182	586	2756	114	4.136429608127721	0.3793149958511628	60|353|358|445|468|538|598|781|857|858|990|1277|1278|1291|1445|1545|1729|1786|1788|1906|1958|1979|2058|2316|2353|2697|2730|2773|2782|2805|2852|2889|3164|3182|3184|3265|3309|3397|3479|3625|3638|3643|3667|3676|3709|3717|3952|4131|4208|4303|4780|4882|4921|5106|5166|5167|5295|5315|5562|5603|5743|5770|5888|5905|5908|5919|6339|6430|6464|6507|6546|6548|6654|6662|6774|6776|6844|6935|7052|7184|7430|7494|8…	ACTB|APRT|AQP1|ASS1|ATF4|ATP7A|BCL2L1|CACNA2D1|CAV1|CAV2|CDC6|COL1A1|COL1A2|COL6A1|CSK|CYP1B1|DIAPH1|DNMT1|DNMT3A|EDN1|EGR1|EIF4EBP2|EPRS1|FLNA|FOS|GJA1|GCLM|GNAI3|GNB1|GOT1|GPER1|RAPGEF1|NR4A1|HNRNPAB|HNRNPD|HRAS|HSPA5|ID1|IGF1|INHBB|INSIG1|INSR|IRS1|ITGA4|ITPR2|JAK2|LEP|MAP1B|MEF2C|FOXO4|NFE2L2|NPR2|DDR2|PCK2|PDK4|ENPP1|PIK3R1|PKM|PRKAA1|MAPK13|PTGS2|PTPN1|RAD51|RANGAP1|RAP1B|RARRES2|SCNN1D|SRS…	-12.097728813102215	0	7.0	0.0	0.0	-28.217292073354688	2.7252279066034393
0	1	1	0	0	1	0	0	0	0	1	0	0.0	-2.6294285284187966	-8.077506195795554	0.0	0.0	-2.6660273157528063	0.0	0.0	0.0	0.0	-3.4457927391183945	0.0	GO:0051668	M011001000010	4	0	GO Biological Processes	19	localization within membrane	19_GO:0051179 localization	-14.157998383065413	2.1781747909132463	8.782194493107982	30182	543	2756	108	3.918722786647315	0.369617094060038	382|483|582|738|808|819|857|1000|1201|1969|2013|2316|3309|3676|4000|4001|4038|4884|4905|5018|5064|5593|5660|5824|5865|5870|5879|6093|6711|6728|6729|6734|6745|6746|6747|6844|7132|7430|8546|8674|8934|9146|9697|9727|10123|10133|10228|10267|10311|10452|10484|10525|10550|10807|10952|10959|10979|11031|11079|11267|22871|23065|23114|23180|23204|23241|23339|23480|26003|26517|29800|29927|30818|30846|51304|…	ARF6|ATP1B3|BBS1|VPS51|CALM3|CAMLG|CAV1|CDH2|CLN3|EPHA2|EMP2|FLNA|HSPA5|ITGA4|LMNA|LMNB1|LRP4|NPTX1|NSF|OXA1L|PALM|PRKG2|PSAP|PEX19|RAB3B|RAB6A|RAC1|ROCK1|SPTBN1|SRP19|SRP54|SRPRA|SSR1|SSR2|SSR3|VAMP2|TNFRSF1A|EZR|AP3B1|VAMP4|RAB29|HGS|TRAM2|RAB11FIP3|ARL4C|OPTN|STX6|RAMP1|VPS26C|TOMM40|SEC23A|HYOU1|ARL6IP5|ENTR1|SEC61B|TMED2|FERMT2|RAB31|RER1|SNF8|NLGN1|EMC1|NFASC|RFTN1|ARL6IP1|PACS2|VPS39|SEC61…	-12.054039251665177	0	65.0	1.0	1.0	-14.157998383065413	2.1781747909132463
0	0	0	0	0	0	0	1	0	0	0	0	0.0	0.0	0.0	0.0	0.0	0.0	0.0	-14.11164733818569	0.0	0.0	0.0	0.0	GO:0007094	M000000010000	1	0	GO Biological Processes	19	mitotic spindle assembly checkpoint signaling	19_GO:0023052 signaling	-14.11164733818569	102.79097488292891	28.448663549520017	30182	29	81	8	9.876543209876543	3.3149646018092103	701|991|1063|4085|5347|10403|55055|83540	BUB1B|CDC20|CENPF|MAD2L1|PLK1|NDC80|ZWILCH|NUF2	-11.619508035402573	0	1.0	0.0	0.0	-67.55225942791795	279.46296296296293
0	0	0	0	0	0	0	1	0	0	0	0	0.0	0.0	0.0	0.0	0.0	0.0	0.0	-14.11164733818569	0.0	0.0	0.0	0.0	GO:0071173	M000000010000	1	0	GO Biological Processes	19	spindle assembly checkpoint signaling	19_GO:0023052 signaling	-14.11164733818569	102.79097488292891	28.448663549520017	30182	29	81	8	9.876543209876543	3.3149646018092103	701|991|1063|4085|5347|10403|55055|83540	BUB1B|CDC20|CENPF|MAD2L1|PLK1|NDC80|ZWILCH|NUF2	-11.619508035402573	0	1.0	0.0	0.0	-67.55225942791795	279.46296296296293
0	0	0	0	0	0	0	1	0	0	0	0	0.0	0.0	0.0	0.0	0.0	0.0	0.0	-14.11164733818569	0.0	0.0	0.0	0.0	GO:0071174	M000000010000	1	0	GO Biological Processes	19	mitotic spindle checkpoint signaling	19_GO:0023052 signaling	-14.11164733818569	102.79097488292891	28.448663549520017	30182	29	81	8	9.876543209876543	3.3149646018092103	701|991|1063|4085|5347|10403|55055|83540	BUB1B|CDC20|CENPF|MAD2L1|PLK1|NDC80|ZWILCH|NUF2	-11.619508035402573	0	1.0	0.0	0.0	-67.55225942791795	279.46296296296293
0	0	0	1	0	1	0	0	0	0	1	0	0.0	0.0	0.0	-3.6194990754620036	0.0	-7.8984268805232	0.0	0.0	0.0	0.0	-6.6052696445454995	0.0	WP306	M000101000010	3	0	WikiPathways	27	Focal adhesion		-14.1009310456337	3.0973596633974	9.386115743317768	30182	198	2756	56	2.0319303338171264	0.2687553236386528	60|71|81|87|387|572|595|857|858|896|998|1277|1278|1729|2316|2317|2318|2335|2889|3265|3371|3479|3611|3673|3676|3678|3685|3688|3693|3908|3910|3915|4233|5062|5159|5295|5599|5728|5879|5908|6093|6464|6654|7094|7408|7414|7423|7424|7791|8515|10000|10188|29780|50509|80310|103910	ACTB|ACTG1|ACTN4|ACTN1|RHOA|BAD|CCND1|CAV1|CAV2|CCND3|CDC42|COL1A1|COL1A2|DIAPH1|FLNA|FLNB|FLNC|FN1|RAPGEF1|HRAS|TNC|IGF1|ILK|ITGA2|ITGA4|ITGA5|ITGAV|ITGB1|ITGB5|LAMA2|LAMA4|LAMC1|MET|PAK2|PDGFRB|PIK3R1|MAPK8|PTEN|RAC1|RAP1B|ROCK1|SHC1|SOS1|TLN1|VASP|VCL|VEGFB|VEGFC|ZYX|ITGA10|AKT3|TNK2|PARVB|COL5A3|PDGFD|MYL12B	-11.999432512781121	0	50.0	0.0	0.0	-16.335185040532437	3.897948389953507
0	0	1	1	0	1	0	0	0	0	1	0	0.0	0.0	-10.952933828416551	-2.6054877209280023	0.0	-3.0360332186229955	0.0	0.0	0.0	0.0	-6.73659641513522	0.0	R-HSA-8953854	M001101000010	4	0	Reactome Gene Sets	6	Metabolism of RNA		-14.07394088063324	2.003674055995654	8.616160901572936	30182	716	2756	131	4.753265602322206	0.405304552456119	103|104|1022|1653|1655|1656|1660|1736|1974|1975|1981|2058|2521|2935|2967|3028|3178|3181|3184|3187|3190|3191|3312|3315|4670|4686|4809|4928|5094|5393|5394|5432|5435|5437|5440|5518|5520|5600|5688|5692|5696|5699|5702|5704|5708|5714|5720|5725|5901|6142|6167|6176|6223|6232|6396|6426|6427|6428|6430|6432|6434|6627|6628|6631|6632|6635|6636|7529|7534|9188|9688|9790|9879|9939|10081|10181|10189|10197|10212|1…	ADAR|ADARB1|CDK7|DDX1|DDX5|DDX6|DHX9|DKC1|EIF4A2|EIF4B|EIF4G1|EPRS1|FUS|GSPT1|GTF2H3|HSD17B10|HNRNPA1|HNRNPA2B1|HNRNPD|HNRNPH1|HNRNPK|HNRNPL|HSPA8|HSPB1|HNRNPM|NCBP1|SNU13|NUP98|PCBP2|EXOSC9|EXOSC10|POLR2C|POLR2F|POLR2H|POLR2K|PPP2R1A|PPP2R2A|MAPK11|PSMA7|PSMB4|PSMB8|PSMB10|PSMC3|PSMC4|PSMD2|PSMD8|PSME1|PTBP1|RAN|RPL18A|RPL37|RPLP1|RPS19|RPS27|SEC13|SRSF1|SRSF2|SRSF3|SRSF5|SRSF7|TRA2B|SNRPA1|SNRP…	-11.974889083727748	0	61.0	0.0	0.0	-14.87628359556035	3.824291012970258
0	0	1	0	0	1	0	0	0	0	1	0	0.0	0.0	-4.318578906013338	0.0	0.0	-2.6224763206729995	0.0	0.0	0.0	0.0	-6.457941247745993	0.0	WP366	M001001000010	3	0	WikiPathways	27	TGF-beta signaling pathway		-14.033626324761785	3.6504596032897916	9.674111759635144	30182	132	2756	44	1.5965166908563135	0.23875493713802548	387|595|857|983|998|1278|1316|1874|2335|2353|3371|3673|3688|3727|3985|4088|4092|4208|4233|4312|4609|4739|5062|5295|5371|5599|5606|5879|6093|6464|6497|6498|6654|6711|6935|7041|7048|7049|8462|9063|9133|9146|9978|11171	RHOA|CCND1|CAV1|CDK1|CDC42|COL1A2|KLF6|E2F4|FN1|FOS|TNC|ITGA2|ITGB1|JUND|LIMK2|SMAD3|SMAD7|MEF2C|MET|MMP1|MYC|NEDD9|PAK2|PIK3R1|PML|MAPK8|MAP2K3|RAC1|ROCK1|SHC1|SKI|SKIL|SOS1|SPTBN1|ZEB1|TGFB1I1|TGFBR2|TGFBR3|KLF11|PIAS2|CCNB2|HGS|RBX1|STRAP	-11.937007556527293	0	66.0	1.0	1.0	-14.033626324761785	3.6504596032897916
0	0	1	1	0	0	0	1	0	0	1	0	0.0	0.0	-2.927271796201709	-2.3990522702782964	0.0	0.0	0.0	-8.708745283989826	0.0	0.0	-5.014831545330068	0.0	hsa04110	M001100010010	4	0	KEGG Pathway	24	Cell cycle		-14.00550981097213	3.7079471560975055	9.69413052447212	30182	127	2756	43	1.5602322206095791	0.2360697308168861	595|701|891|896|983|990|991|993|994|1017|1022|1028|1031|1869|1874|4085|4088|4171|4172|4173|4174|4175|4176|4609|4616|5111|5347|6502|7029|7529|7533|7534|8555|9126|9133|9184|9232|9978|10926|10971|23594|51433|119504	CCND1|BUB1B|CCNB1|CCND3|CDK1|CDC6|CDC20|CDC25A|CDC25B|CDK2|CDK7|CDKN1C|CDKN2C|E2F1|E2F4|MAD2L1|SMAD3|MCM2|MCM3|MCM4|MCM5|MCM6|MCM7|MYC|GADD45B|PCNA|PLK1|SKP2|TFDP2|YWHAB|YWHAH|YWHAZ|CDC14B|SMC3|CCNB2|BUB3|PTTG1|RBX1|DBF4|YWHAQ|ORC6|ANAPC5|ANAPC16	-11.91131051686105	0	67.0	1.0	1.0	-14.00550981097213	4.461672848465301
0	1	1	1	1	0	0	0	0	0	1	0	0.0	-2.432782768778592	-3.4767201293835965	-2.7605844705653424	-2.9041027740066845	0.0	0.0	0.0	0.0	0.0	-3.8809424842069418	0.0	GO:0005975	M011110000010	5	0	GO Biological Processes	19	carbohydrate metabolic process	19_GO:0008152 metabolic process	-13.992953809630968	2.274697525818693	8.800409866905648	30182	467	2756	97	3.5195936139332367	0.3510154366796473	226|230|347|468|572|1374|1407|1431|1737|2023|2131|2132|2530|2539|2548|2597|2683|2717|2760|2805|2821|3340|3417|3421|3572|3612|3643|3939|3952|3953|4121|4122|4123|4125|4191|5091|5106|5160|5166|5214|5226|5230|5238|5315|5373|5562|5728|5836|6120|6520|6526|6576|7165|7167|7355|7358|7360|8692|8704|8705|8864|8871|8898|8908|9446|9526|9563|9761|10007|10165|10314|10678|10728|10891|11285|22934|23171|23193|2350…	ALDOA|ALDOC|APOD|ATF4|BAD|CPT1A|CRY1|CS|DLAT|ENO1|EXT1|EXT2|FUT8|G6PD|GAA|GAPDH|B4GALT1|GLA|GM2A|GOT1|GPI|NDST1|IDH1|IDH3G|IL6ST|IMPA1|INSR|LDHA|LEP|LEPR|MAN1A1|MAN2A2|MAN2C1|MAN2B1|MDH2|PC|PCK2|PDHA1|PDK4|PFKP|PGD|PGK1|PGM3|PKM|PMM2|PRKAA1|PTEN|PYGL|RPE|SLC3A2|SLC5A3|SLC25A1|TPD52L2|TPI1|SLC35A2|UGDH|UGP2|HYAL2|B4GALT2|B3GALT4|PER2|SYNJ2|MTMR2|GYG2|GSTO1|MPDU1|H6PD|MLEC|GNPDA1|SLC25A13|LANCL1|B3…	-11.901160585285767	0	68.0	1.0	1.0	-13.992953809630968	4.380551523947751
0	0	0	0	0	1	1	0	0	0	1	0	0.0	0.0	0.0	0.0	0.0	-3.253174202223366	-2.0239010825729875	0.0	0.0	0.0	-7.499910417562366	0.0	GO:0045936	M000001100010	3	0	GO Biological Processes	19	negative regulation of phosphate metabolic process	19_GO:0048519 negative regulation of biological process	-13.986053655137704	2.3199959665554717	8.831564847552718	30182	439	2756	93	3.374455732946299	0.3439602355132084	103|104|284|652|801|808|857|978|1028|1031|1408|1445|1843|1848|1981|2022|2192|2280|2771|3156|3315|3486|4091|4092|4616|4763|4771|4869|4921|5062|5167|5347|5478|5518|5524|5577|5728|5770|5795|6093|6546|6774|7453|7529|8655|8692|8826|9021|9241|9258|9353|9611|9759|10217|10252|10519|10527|10959|11117|11137|11142|11329|22863|22933|22943|23075|23171|23175|23603|23645|25998|26471|26585|28951|54431|54541|5462…	ADAR|ADARB1|ANGPT1|BMP4|CALM1|CALM3|CAV1|CDA|CDKN1C|CDKN2C|CRY2|CSK|DUSP1|DUSP6|EIF4G1|ENG|FBLN1|FKBP1A|GNAI2|HMGCR|HSPB1|IGFBP3|SMAD6|SMAD7|GADD45B|NF1|NF2|NPM1|DDR2|PAK2|ENPP1|PLK1|PPIA|PPP2R1A|PTPA|PRKAR2B|PTEN|PTPN1|PTPRJ|ROCK1|SLC8A1|STAT3|WARS1|YWHAB|DYNLL1|HYAL2|IQGAP1|SOCS3|NOG|MFHAS1|SLIT2|NCOR1|HDAC4|CTDSPL|SPRY1|CIB1|IPO7|TMED2|EMILIN1|PWP1|PKIG|STK38|ATG14|SIRT2|DKK1|SWAP70|GPD1L|LPIN…	-11.897425001553833	0	46.0	0.0	0.0	-17.027098549411445	2.3731616108862066
0	0	1	1	0	1	1	0	0	0	1	0	0.0	0.0	-4.8903247271567	-4.281884255331222	0.0	-8.91611198493548	-2.304560064886443	0.0	0.0	0.0	-2.1109931883082647	0.0	hsa05205	M001101100010	5	0	KEGG Pathway	24	Proteoglycans in cancer		-13.98444571103779	3.0450175227441676	9.313331544361409	30182	205	2756	57	2.0682148040638606	0.2710940902718967	60|71|355|369|387|595|857|858|967|998|1277|1278|1514|1655|1975|2017|2247|2316|2317|2318|2335|3091|3265|3316|3479|3673|3678|3685|3688|3693|3709|3710|3845|4233|4478|4609|4893|5295|5329|5600|5603|5879|6093|6237|6548|6608|6654|6774|7078|7291|7430|7976|8325|8826|10000|22808|117581	ACTB|ACTG1|FAS|ARAF|RHOA|CCND1|CAV1|CAV2|CD63|CDC42|COL1A1|COL1A2|CTSL|DDX5|EIF4B|CTTN|FGF2|FLNA|FLNB|FLNC|FN1|HIF1A|HRAS|HSPB2|IGF1|ITGA2|ITGA5|ITGAV|ITGB1|ITGB5|ITPR2|ITPR3|KRAS|MET|MSN|MYC|NRAS|PIK3R1|PLAUR|MAPK11|MAPK13|RAC1|ROCK1|RRAS|SLC9A1|SMO|SOS1|STAT3|TIMP3|TWIST1|EZR|FZD3|FZD8|IQGAP1|AKT3|MRAS|TWIST2	-11.897425001553833	0	50.0	0.0	0.0	-16.335185040532437	3.897948389953507
0	0	0	0	0	0	0	1	0	0	0	0	0.0	0.0	0.0	0.0	0.0	0.0	0.0	-13.977883770222553	0.0	0.0	0.0	0.0	GO:0031577	M000000010000	1	0	GO Biological Processes	19	spindle checkpoint signaling	19_GO:0023052 signaling	-13.977883770222553	99.36460905349794	27.961489059588263	30182	30	81	8	9.876543209876543	3.3149646018092103	701|991|1063|4085|5347|10403|55055|83540	BUB1B|CDC20|CENPF|MAD2L1|PLK1|NDC80|ZWILCH|NUF2	-11.491734831128623	0	1.0	0.0	0.0	-67.55225942791795	279.46296296296293
0	0	1	1	0	0	0	0	0	0	1	0	0.0	0.0	-5.886995554202952	-4.960236544971511	0.0	0.0	0.0	0.0	0.0	0.0	-3.876700860887152	0.0	GO:0009165	M001100000010	3	0	GO Biological Processes	19	nucleotide biosynthetic process	19_GO:0008152 metabolic process	-13.955816571161627	2.779965390197611	9.13751506671691	30182	260	2756	66	2.39477503628447	0.291225425129173	32|47|159|204|226|318|353|471|498|506|515|516|517|518|522|523|978|1503|1737|2180|2182|2617|2618|2987|3614|3735|4522|4701|4710|4720|4725|4726|4830|4832|4837|4860|4882|5160|5631|6240|6241|6390|6576|7084|7378|9061|9200|9551|9605|10165|10476|10606|11332|26289|50484|50808|51727|54539|60481|64834|79717|83666|84532|84875|221264|790955	ACACB|ACLY|ADSS2|AK2|ALDOA|NUDT2|APRT|ATIC|ATP5F1A|ATP5F1B|ATP5PB|ATP5MC1|ATP5MC2|ATP5MC3|ATP5PF|ATP6V1A|CDA|CTPS1|DLAT|ACSL1|ACSL4|GARS1|GART|GUK1|IMPDH1|KARS1|MTHFD1|NDUFA7|NDUFB4|NDUFS2|NDUFS5|NDUFS6|NME1|NME3|NNMT|PNP|NPR2|PDHA1|PRPS1|RRM1|RRM2|SDHB|SLC25A1|TK2|UPP1|PAPSS1|HACD1|ATP5MF|VPS9D1|SLC25A13|ATP5PD|PAICS|ACOT7|AK5|RRM2B|AK3|CMPK1|NDUFB11|ELOVL5|ELOVL1|PPCS|PARP9|ACSS1|PARP10|AK9|UQC…	-11.871162594956777	0	21.0	0.0	0.0	-22.285615034375642	3.029104777197912
0	0	1	1	1	0	0	0	0	0	1	0	0.0	0.0	-6.036893615696367	-5.930253961720085	-2.4519160851712716	0.0	0.0	0.0	0.0	0.0	-7.1141844246428505	0.0	GO:0009259	M001110000010	4	0	GO Biological Processes	19	ribonucleotide metabolic process	19_GO:0008152 metabolic process	-13.952116953707323	2.393894362961396	8.873706692653156	30182	398	2756	87	3.1567489114658924	0.3330543369854449	32|47|159|204|226|230|318|353|387|471|498|506|515|516|517|518|522|523|526|572|978|1497|1503|1737|1806|1969|2023|2180|2182|2597|2618|2773|2821|2987|3156|3157|3312|3614|3939|4522|4597|4701|4710|4720|4725|4726|4830|4832|4860|4882|4907|5160|5167|5214|5230|5315|5901|6390|6576|7167|7378|7415|8460|9061|9200|9551|9605|10165|10476|10606|11332|23433|23597|26289|27115|30833|50808|51727|54539|55669|57678|604…	ACACB|ACLY|ADSS2|AK2|ALDOA|ALDOC|NUDT2|APRT|RHOA|ATIC|ATP5F1A|ATP5F1B|ATP5PB|ATP5MC1|ATP5MC2|ATP5MC3|ATP5PF|ATP6V1A|ATP6V1B2|BAD|CDA|CTNS|CTPS1|DLAT|DPYD|EPHA2|ENO1|ACSL1|ACSL4|GAPDH|GART|GNAI3|GPI|GUK1|HMGCR|HMGCS1|HSPA8|IMPDH1|LDHA|MTHFD1|MVD|NDUFA7|NDUFB4|NDUFS2|NDUFS5|NDUFS6|NME1|NME3|PNP|NPR2|NT5E|PDHA1|ENPP1|PFKP|PGK1|PKM|RAN|SDHB|SLC25A1|TPI1|UPP1|VCP|TPST1|PAPSS1|HACD1|ATP5MF|VPS9D1|SLC25…	-11.869816882895952	0	21.0	0.0	0.0	-22.285615034375642	3.029104777197912
0	0	0	0	0	1	1	0	0	0	1	0	0.0	0.0	0.0	0.0	0.0	-3.2467163240069077	-2.0188315087382978	0.0	0.0	0.0	-7.480136480509847	0.0	GO:0010563	M000001100010	3	0	GO Biological Processes	19	negative regulation of phosphorus metabolic process	19_GO:0048519 negative regulation of biological process	-13.922960426521099	2.314723248449664	8.806448095573367	30182	440	2756	93	3.374455732946299	0.3439602355132084	103|104|284|652|801|808|857|978|1028|1031|1408|1445|1843|1848|1981|2022|2192|2280|2771|3156|3315|3486|4091|4092|4616|4763|4771|4869|4921|5062|5167|5347|5478|5518|5524|5577|5728|5770|5795|6093|6546|6774|7453|7529|8655|8692|8826|9021|9241|9258|9353|9611|9759|10217|10252|10519|10527|10959|11117|11137|11142|11329|22863|22933|22943|23075|23171|23175|23603|23645|25998|26471|26585|28951|54431|54541|5462…	ADAR|ADARB1|ANGPT1|BMP4|CALM1|CALM3|CAV1|CDA|CDKN1C|CDKN2C|CRY2|CSK|DUSP1|DUSP6|EIF4G1|ENG|FBLN1|FKBP1A|GNAI2|HMGCR|HSPB1|IGFBP3|SMAD6|SMAD7|GADD45B|NF1|NF2|NPM1|DDR2|PAK2|ENPP1|PLK1|PPIA|PPP2R1A|PTPA|PRKAR2B|PTEN|PTPN1|PTPRJ|ROCK1|SLC8A1|STAT3|WARS1|YWHAB|DYNLL1|HYAL2|IQGAP1|SOCS3|NOG|MFHAS1|SLIT2|NCOR1|HDAC4|CTDSPL|SPRY1|CIB1|IPO7|TMED2|EMILIN1|PWP1|PKIG|STK38|ATG14|SIRT2|DKK1|SWAP70|GPD1L|LPIN…	-11.84300157152463	0	46.0	0.0	0.0	-17.027098549411445	2.3731616108862066
0	1	1	0	0	0	1	0	0	0	1	0	0.0	-2.611426317050026	-4.416169890932427	0.0	0.0	0.0	-2.8850722864574783	0.0	0.0	0.0	-5.357850943774885	0.0	GO:0072001	M011000100010	4	0	GO Biological Processes	19	renal system development	19_GO:0032502 developmental process	-13.92005954564465	2.6211496823621783	9.02048160307157	30182	305	2756	73	2.648766328011611	0.3058813135680465	162|163|182|284|358|387|445|652|1028|1063|1958|2018|2131|2247|2650|2737|3070|3399|3611|3764|4038|4088|4091|4092|4208|4311|4609|4763|4774|4811|4851|4953|5125|5159|5176|5420|5530|6608|6659|6662|7248|8692|8826|9231|9241|9353|10018|10247|10252|10409|23129|23210|23213|25789|25976|26108|26585|29927|50484|51804|55366|57545|65266|79192|79659|79902|80144|84159|84662|90780|144165|255738|392255	AP1B1|AP2B1|JAG1|ANGPT1|AQP1|RHOA|ASS1|BMP4|CDKN1C|CENPF|EGR1|EMX2|EXT1|FGF2|GCNT1|GLI3|HELLS|ID3|ILK|KCNJ8|LRP4|SMAD3|SMAD6|SMAD7|MEF2C|MME|MYC|NF1|NFIA|NID1|NOTCH1|ODC1|PCSK5|PDGFRB|SERPINF1|PODXL|PPP3CA|SMO|SOX4|SOX9|TSC1|HYAL2|IQGAP1|DLG5|NOG|SLIT2|BCL2L11|RIDA|SPRY1|BASP1|PLXND1|JMJD6|SULF1|TMEM59L|TIPARP|PYGO1|GREM1|SEC61A1|RRM2B|SIX4|LGR4|CC2D2A|WNK4|IRX1|DYNC2H1|NUP85|FRAS1|ARID5B|GLIS2|P…	-11.842429352966763	0	69.0	1.0	1.0	-13.92005954564465	2.6211496823621783
1	0	0	1	0	0	0	1	0	0	1	0	-3.136256834404038	0.0	0.0	-2.0282770796876854	0.0	0.0	0.0	-13.909726798218415	0.0	0.0	-2.320670154705443	0.0	GO:0000075	M100100010010	4	0	GO Biological Processes	19	cell cycle checkpoint signaling	19_GO:0023052 signaling	-13.909726798218415	28.662867996201328	17.969236458349563	30182	156	81	12	14.814814814814815	3.94718643894051	701|983|991|1063|4085|5347|9212|10403|51512|55055|63967|83540	BUB1B|CDK1|CDC20|CENPF|MAD2L1|PLK1|AURKB|NDC80|GTSE1|ZWILCH|CLSPN|NUF2	-11.429486718735006	0	1.0	0.0	0.0	-67.55225942791795	279.46296296296293
0	1	0	0	1	0	1	0	1	1	0	1	0.0	-3.846004052795236	0.0	0.0	-3.9407440586489724	0.0	-4.941226805975893	0.0	-3.0408773252826093	-2.1229714845089185	0.0	-3.829478308132198	R-HSA-556833	M010010101101	6	0	Reactome Gene Sets	6	Metabolism of lipids		-13.884925446268037	1.975080431389632	8.530971760540128	30182	743	2756	134	4.86211901306241	0.4096848677454418	30|32|35|37|47|224|375|406|427|857|1374|1376|1384|1545|1593|1632|1645|1646|1666|1717|1718|2180|2182|2194|2222|2224|2232|2274|2581|2717|2760|2879|3030|3156|3157|3638|3837|4597|4801|4862|5264|5295|5298|5337|5587|5660|5728|5742|5743|5833|5901|5920|6256|6257|6307|6576|6604|6713|6721|6907|7357|8309|8644|8648|8720|8776|8800|8871|8877|8895|8898|9023|9200|9415|9517|9611|9871|9896|9915|9967|10087|10226|10…	ACAA1|ACACB|ACADS|ACADVL|ACLY|ALDH3A2|ARF1|BMAL1|ASAH1|CAV1|CPT1A|CPT2|CRAT|CYP1B1|CYP27A1|ECI1|AKR1C1|AKR1C2|DECR1|DHCR7|DHCR24|ACSL1|ACSL4|FASN|FDFT1|FDPS|FDXR|FHL2|GALC|GLA|GM2A|GPX4|HADHA|HMGCR|HMGCS1|INSIG1|KPNB1|MVD|NFYB|NPAS2|PHYH|PIK3R1|PI4KB|PLD1|PRKD1|PSAP|PTEN|PTGS1|PTGS2|PCYT2|RAN|PLAAT4|RXRA|RXRB|MSMO1|SLC25A1|SMARCD3|SQLE|SREBF2|TBL1X|UGCG|ACOX2|AKR1C3|NCOA1|MBTPS1|MTMR1|PEX11A|SYNJ…	-11.81155884704547	0	70.0	1.0	1.0	-13.884925446268037	2.901647376973937
0	1	1	1	0	0	0	0	0	0	1	0	0.0	-2.939218076873872	-2.5978083405929073	-2.4802336233694344	0.0	0.0	0.0	0.0	0.0	0.0	-2.87626341456511	0.0	GO:0045862	M011100000010	4	0	GO Biological Processes	19	positive regulation of proteolysis	19_GO:0048518 positive regulation of biological process	-13.884568842086612	2.460309760025449	8.897840795234423	30182	365	2756	82	2.9753265602322205	0.3236449298169615	150|302|355|387|572|834|857|991|1263|1490|1513|1514|1611|2023|2152|2852|3146|3329|3336|3428|3491|3717|4088|4092|4155|4609|4627|4780|5045|5347|5366|5371|5702|5704|5720|5728|6774|6790|7415|8743|8915|9141|9451|9532|9709|9817|9978|10018|10134|10197|10318|10392|10395|10444|10541|10550|22861|22933|23287|23787|26355|26471|27018|28951|29997|51667|54205|54998|55075|55081|55212|56963|57333|57630|64065|6411…	ADRA2A|ANXA2|FAS|RHOA|BAD|CASP1|CAV1|CDC20|PLK3|CCN2|CTSK|CTSL|DAP|ENO1|F3|GPER1|HMGB1|HSPD1|HSPE1|IFI16|CCN1|JAK2|SMAD3|SMAD7|MBP|MYC|MYH9|NFE2L2|FURIN|PLK1|PMAIP1|PML|PSMC3|PSMC4|PSME1|PTEN|STAT3|AURKA|VCP|TNFSF10|BCL10|PDCD5|EIF2AK3|BAG2|HERPUD1|KEAP1|RBX1|BCL2L11|BCAP31|PSME3|TNIP1|NOD1|DLC1|ZER1|ANP32B|ARL6IP5|NLRP1|SIRT2|AGTPBP1|MTCH1|FAM162A|NUPR1|BEX3|TRIB2|NOP53|NUB1|CYCS|AURKAIP1|UACA|I…	-11.81155884704547	0	49.0	0.0	0.0	-16.587679395022548	3.0911149866566787
0	0	1	1	1	0	1	0	0	0	1	1	0.0	0.0	-2.5019018426984876	-2.644520018921856	-2.238588953623232	0.0	-2.3959737900575275	0.0	0.0	0.0	-3.54534354049685	-2.732957939813667	GO:0001666	M001110100011	6	0	GO Biological Processes	19	response to hypoxia	19_GO:0050896 response to stimulus	-13.86423738595556	2.698732635289239	9.052720479540204	30182	280	2756	69	2.5036284470246732	0.29760454451089946	81|133|283|358|387|538|572|665|857|1263|1410|1788|1869|1906|1958|2030|2353|3091|3162|3654|3673|3709|3727|3952|4000|4088|4524|4609|4763|4780|4851|4921|5034|5066|5230|5351|5366|5371|5562|5581|5743|6387|6546|6548|6648|6649|7012|7048|7049|7184|7291|7423|7424|8614|8837|9520|9915|10370|10397|10449|10525|22933|26355|26608|29997|51129|54541|54583|56776	ACTN4|ADM|ANG|AQP1|RHOA|ATP7A|BAD|BNIP3L|CAV1|PLK3|CRYAB|DNMT3A|E2F1|EDN1|EGR1|SLC29A1|FOS|HIF1A|HMOX1|IRAK1|ITGA2|ITPR2|JUND|LEP|LMNA|SMAD3|MTHFR|MYC|NF1|NFE2L2|NOTCH1|DDR2|P4HB|PAM|PGK1|PLOD1|PMAIP1|PML|PRKAA1|PRKCE|PTGS2|CXCL12|SLC8A1|SLC9A1|SOD2|SOD3|TERC|TGFBR2|TGFBR3|HSP90B1|TWIST1|VEGFB|VEGFC|STC2|CFLAR|NPEPPS|ARNT2|CITED2|NDRG1|ACAA2|HYOU1|SIRT2|FAM162A|TBL2|NOP53|ANGPTL4|DDIT4|EGLN1|FMN2	-11.793519187694004	0	47.0	0.0	0.0	-16.8873714061003	3.5349387297679633
0	0	0	0	0	0	0	1	0	0	0	0	0.0	0.0	0.0	0.0	0.0	0.0	0.0	-13.84918492083401	0.0	0.0	0.0	0.0	GO:0033046	M000000010000	1	0	GO Biological Processes	19	negative regulation of sister chromatid segregation	19_GO:0048519 negative regulation of biological process	-13.84918492083401	96.15929908403027	27.497935016379323	30182	31	81	8	9.876543209876543	3.3149646018092103	701|991|1063|4085|5347|10403|55055|83540	BUB1B|CDC20|CENPF|MAD2L1|PLK1|NDC80|ZWILCH|NUF2	-11.391807724310103	0	1.0	0.0	0.0	-67.55225942791795	279.46296296296293
0	0	0	0	0	0	0	1	0	0	0	0	0.0	0.0	0.0	0.0	0.0	0.0	0.0	-13.84918492083401	0.0	0.0	0.0	0.0	GO:0033048	M000000010000	1	0	GO Biological Processes	19	negative regulation of mitotic sister chromatid segregation	19_GO:0048519 negative regulation of biological process	-13.84918492083401	96.15929908403027	27.497935016379323	30182	31	81	8	9.876543209876543	3.3149646018092103	701|991|1063|4085|5347|10403|55055|83540	BUB1B|CDC20|CENPF|MAD2L1|PLK1|NDC80|ZWILCH|NUF2	-11.391807724310103	0	1.0	0.0	0.0	-67.55225942791795	279.46296296296293
0	0	0	0	0	0	0	1	0	0	0	0	0.0	0.0	0.0	0.0	0.0	0.0	0.0	-13.84918492083401	0.0	0.0	0.0	0.0	GO:0045841	M000000010000	1	0	GO Biological Processes	19	negative regulation of mitotic metaphase/anaphase transition	19_GO:0048519 negative regulation of biological process	-13.84918492083401	96.15929908403027	27.497935016379323	30182	31	81	8	9.876543209876543	3.3149646018092103	701|991|1063|4085|5347|10403|55055|83540	BUB1B|CDC20|CENPF|MAD2L1|PLK1|NDC80|ZWILCH|NUF2	-11.391807724310103	0	1.0	0.0	0.0	-67.55225942791795	279.46296296296293
0	0	0	0	0	0	0	1	0	0	0	0	0.0	0.0	0.0	0.0	0.0	0.0	0.0	-13.84918492083401	0.0	0.0	0.0	0.0	GO:2000816	M000000010000	1	0	GO Biological Processes	19	negative regulation of mitotic sister chromatid separation	19_GO:0048519 negative regulation of biological process	-13.84918492083401	96.15929908403027	27.497935016379323	30182	31	81	8	9.876543209876543	3.3149646018092103	701|991|1063|4085|5347|10403|55055|83540	BUB1B|CDC20|CENPF|MAD2L1|PLK1|NDC80|ZWILCH|NUF2	-11.391807724310103	0	1.0	0.0	0.0	-67.55225942791795	279.46296296296293
1	0	1	1	0	0	0	0	0	0	0	0	-10.995745537134763	0.0	-3.5916914840742447	-5.169149095977748	0.0	0.0	0.0	0.0	0.0	0.0	0.0	0.0	R-HSA-5617833	M101100000000	3	0	Reactome Gene Sets	6	Cilium Assembly		-13.792894690418795	3.051130414689976	9.24897124982099	30182	201	2756	56	2.0319303338171264	0.2687553236386528	378|582|585|983|1778|4735|5048|5108|5116|5347|5518|5577|6608|7203|7280|7283|7846|8481|8655|9662|9702|9727|9742|10376|10381|10383|10540|10576|11127|11190|22832|22919|22948|22995|23059|50807|54930|55081|55112|55142|55212|55755|57545|57787|60412|79659|79969|80173|80254|80321|80776|84617|84790|121441|203068|347733	ARF4|BBS1|BBS4|CDK1|DYNC1H1|SEPTIN2|PAFAH1B1|PCM1|PCNT|PLK1|PPP2R1A|PRKAR2B|SMO|CCT3|TUBB2A|TUBG1|TUBA1A|OFD1|DYNLL1|CEP135|CEP57|RAB11FIP3|IFT140|TUBA1B|TUBB3|TUBB4B|DCTN2|CCT2|KIF3A|CEP250|CEP162|MAPRE1|CCT5|CEP152|CLUAP1|ASAP1|HAUS4|IFT57|DYNC2I1|HAUS2|BBS7|CDK5RAP2|CC2D2A|MARK4|EXOC4|DYNC2H1|ATAT1|IFT74|CEP63|CEP70|B9D2|TUBB6|TUBA1C|NEDD1|TUBB|TUBB2B	-11.726724119907958	0	16.0	0.0	0.0	-23.39632982404425	4.350547746386465
0	0	0	1	0	1	0	0	0	0	1	0	0.0	0.0	0.0	-3.575393004552252	0.0	-7.836196885667277	0.0	0.0	0.0	0.0	-7.2676550783377145	0.0	hsa04510	M000101000010	3	0	KEGG Pathway	24	Focal adhesion		-13.792894690418795	3.051130414689976	9.24897124982099	30182	201	2756	56	2.0319303338171264	0.2687553236386528	60|71|81|87|387|572|595|857|858|896|998|1277|1278|1291|1293|1729|2316|2317|2318|2335|2889|3265|3371|3479|3611|3673|3676|3678|3685|3688|3693|3908|3910|3915|4233|5062|5159|5295|5599|5728|5879|5908|6093|6464|6654|7094|7408|7414|7423|7424|7791|8515|10000|29780|80310|103910	ACTB|ACTG1|ACTN4|ACTN1|RHOA|BAD|CCND1|CAV1|CAV2|CCND3|CDC42|COL1A1|COL1A2|COL6A1|COL6A3|DIAPH1|FLNA|FLNB|FLNC|FN1|RAPGEF1|HRAS|TNC|IGF1|ILK|ITGA2|ITGA4|ITGA5|ITGAV|ITGB1|ITGB5|LAMA2|LAMA4|LAMC1|MET|PAK2|PDGFRB|PIK3R1|MAPK8|PTEN|RAC1|RAP1B|ROCK1|SHC1|SOS1|TLN1|VASP|VCL|VEGFB|VEGFC|ZYX|ITGA10|AKT3|PARVB|PDGFD|MYL12B	-11.726724119907958	0	50.0	0.0	0.0	-16.335185040532437	3.897948389953507
0	1	1	1	0	0	0	0	0	1	1	0	0.0	-4.582849453900115	-2.3492813934483103	-2.425884432563421	0.0	0.0	0.0	0.0	0.0	-3.2414188447323995	-5.716861704122901	0.0	GO:0044283	M011100000110	5	0	GO Biological Processes	19	small molecule biosynthetic process	19_GO:0008152 metabolic process	-13.735260239432538	2.299047921710727	8.731503623145322	30182	443	2756	93	3.374455732946299	0.3439602355132084	32|47|220|230|353|427|435|440|445|468|834|1407|1593|1717|1718|1806|1906|2194|2222|2224|2232|2247|2539|2593|2744|2746|2752|2805|2806|2821|2879|3028|3156|3157|3612|3638|3707|3952|3953|3995|4191|4522|4524|4597|4860|4907|5091|5106|5226|5230|5562|5631|5723|5742|5743|5831|5832|6307|6507|6576|6697|7084|7167|7358|7494|8644|8864|8877|8985|9200|9415|9517|10165|10449|10728|10891|11332|11343|23516|23743|2590…	ACACB|ACLY|ALDH1A3|ALDOC|APRT|ASAH1|ASL|ASNS|ASS1|ATF4|CASP1|CRY1|CYP27A1|DHCR7|DHCR24|DPYD|EDN1|FASN|FDFT1|FDPS|FDXR|FGF2|G6PD|GAMT|GLS|GLUD1|GLUL|GOT1|GOT2|GPI|GPX4|HSD17B10|HMGCR|HMGCS1|IMPA1|INSIG1|ITPKB|LEP|LEPR|FADS3|MDH2|MTHFD1|MTHFR|MVD|PNP|NT5E|PC|PCK2|PGD|PGK1|PRKAA1|PRPS1|PSPH|PTGS1|PTGS2|PYCR1|ALDH18A1|MSMO1|SLC1A3|SLC25A1|SPR|TK2|TPI1|UGDH|XBP1|AKR1C3|PER2|SPHK1|PLOD3|HACD1|FADS2|SPT…	-11.671345749225926	0	71.0	1.0	1.0	-13.735260239432538	2.299047921710727
1	0	0	0	0	1	0	1	0	0	1	0	-3.5461944896810875	0.0	0.0	0.0	0.0	-2.8007242592061226	0.0	-6.87485688279983	0.0	0.0	-8.46827622962245	0.0	GO:0006259	M100001010010	4	0	GO Biological Processes	19	DNA metabolic process	19_GO:0008152 metabolic process	-13.709834130479543	1.948492073963772	8.45165914123027	30182	770	2756	137	4.970972423802612	0.41400845732496183	150|546|675|983|990|1017|1022|1063|1490|1545|1643|1653|1660|1676|1736|1777|1786|1788|2237|2271|2305|2353|2967|3070|3146|3329|3835|3978|3980|4171|4172|4173|4174|4175|4176|4361|4521|4683|4774|4784|4830|4869|4907|5111|5245|5763|5810|5887|5888|5901|5930|5980|5982|6240|6241|6421|6742|6934|7012|7083|7084|7153|7334|7398|7415|7468|7508|7520|8099|8555|8607|8877|8882|8914|8924|9126|9219|9232|9319|9557|9643…	ADRA2A|ATRX|BRCA2|CDK1|CDC6|CDK2|CDK7|CENPF|CCN2|CYP1B1|DDB2|DDX1|DHX9|DFFA|DKC1|DNASE2|DNMT1|DNMT3A|FEN1|FH|FOXM1|FOS|GTF2H3|HELLS|HMGB1|HSPD1|KIF22|LIG1|LIG3|MCM2|MCM3|MCM4|MCM5|MCM6|MCM7|MRE11|NUDT1|NBN|NFIA|NFIX|NME1|NPM1|NT5E|PCNA|PHB1|PTMS|RAD1|RAD23B|RAD51|RAN|RBBP6|REV3L|RFC2|RRM1|RRM2|SFPQ|SSBP1|TCF7L2|TERC|TK1|TK2|TOP2A|UBE2N|USP1|VCP|NSD2|XPC|XRCC5|CDK2AP1|CDC14B|RUVBL1|SPHK1|ZPR1|TIME…	-11.650396942627674	0	72.0	1.0	1.0	-13.709834130479543	1.948492073963772
0	1	1	1	0	0	0	1	0	0	1	0	0.0	-2.071765896313299	-2.183200897686952	-3.678925013849107	0.0	0.0	0.0	-2.5372960363768993	0.0	0.0	-2.923418877249628	0.0	GO:0042176	M011100010010	5	0	GO Biological Processes	19	regulation of protein catabolic process	19_GO:0008152 metabolic process	-13.692061885580394	2.4572345806078104	8.829724469166292	30182	361	2756	81	2.9390420899854863	0.3217255727969488	150|302|369|819|857|991|1017|1263|1471|2316|3156|3949|4085|4088|4092|4130|4478|4734|4780|4905|4947|4953|5045|5245|5270|5347|5702|5704|5708|5720|5887|6093|6662|6790|7076|7077|7078|7415|7430|9101|9146|9532|9683|9709|9817|9978|10134|10197|10444|10755|11267|22933|23429|25976|26471|28951|29116|29997|51035|51257|51339|51374|51582|51667|54972|55212|55270|55353|55872|56776|56963|57630|79016|83547|91304|1…	ADRA2A|ANXA2|ARAF|CAMLG|CAV1|CDC20|CDK2|PLK3|CST3|FLNA|HMGCR|LDLR|MAD2L1|SMAD3|SMAD7|MAP1A|MSN|NEDD4|NFE2L2|NSF|OAZ2|ODC1|FURIN|PHB1|SERPINE2|PLK1|PSMC3|PSMC4|PSMD2|PSME1|RAD23B|ROCK1|SOX9|AURKA|TIMP1|TIMP2|TIMP3|VCP|EZR|USP8|HGS|BAG2|N4BP1|HERPUD1|KEAP1|RBX1|BCAP31|PSME3|ZER1|GIPC1|SNF8|SIRT2|RYBP|TIPARP|NUPR1|TRIB2|MYLIP|NOP53|UBXN1|MARCHF2|DACT1|ATRAID|AZIN1|NUB1|TMEM132A|BBS7|NUDT15|LAPTM4B|P…	-11.634846157722484	0	73.0	1.0	1.0	-13.692061885580394	2.472891989325343
0	0	1	0	0	1	0	0	1	1	1	1	0.0	0.0	-5.364178556638412	0.0	0.0	-2.3696354306830396	0.0	0.0	-2.661522719874437	-2.555048124461593	-2.0054815297308237	-3.061085634678106	hsa04144	M001001001111	6	0	KEGG Pathway	24	Endocytosis		-13.652727383051774	2.7923834415603186	9.03924908341544	30182	251	2756	64	2.3222060957910013	0.286885563797565	161|163|274|375|378|382|387|408|832|857|858|998|1173|1175|1213|3133|3265|3306|3312|3949|4088|4734|5337|5371|6455|7048|9101|9146|9265|9727|9815|9922|10092|10093|10094|10095|10096|10097|10109|10617|11031|11267|11311|22841|22905|23096|23111|23362|26056|26119|26286|30011|30846|50807|51324|55616|55738|80223|80230|81873|116983|116987|128866|155382	AP2A2|AP2B1|BIN1|ARF1|ARF4|ARF6|RHOA|ARRB1|CAPZB|CAV1|CAV2|CDC42|AP2M1|AP2S1|CLTC|HLA-E|HRAS|HSPA2|HSPA8|LDLR|SMAD3|NEDD4|PLD1|PML|SH3GL1|TGFBR2|USP8|HGS|CYTH3|RAB11FIP3|GIT2|IQSEC1|ARPC5|ARPC4|ARPC3|ARPC1B|ACTR3|ACTR2|ARPC2|STAMBP|RAB31|SNF8|VPS45|RAB11FIP2|EPN2|IQSEC2|SPART|PSD3|RAB11FIP5|LDLRAP1|ARFGAP3|SH3KBP1|EHD2|ASAP1|SPG21|ASAP3|ARFGAP1|RAB11FIP1|RUFY1|ARPC5L|ACAP3|AGAP1|CHMP4B|VPS37D	-11.59992077409892	0	74.0	1.0	1.0	-13.652727383051774	2.850358868322166
1	1	1	0	0	0	0	0	0	0	1	0	-5.355624327006397	-2.8644885498251482	-3.981098161079488	0.0	0.0	0.0	0.0	0.0	0.0	0.0	-3.0288759215165375	0.0	GO:0031667	M111000000010	4	0	GO Biological Processes	19	response to nutrient levels	19_GO:0050896 response to stimulus	-13.624722573034463	2.256078038084678	8.66242702910755	30182	466	2756	96	3.483309143686502	0.3492670491438032	32|133|355|435|440|445|468|585|595|1277|1374|1513|1545|1603|1611|1788|1981|2180|2353|2539|2730|2752|2771|3162|3178|3191|3309|3312|3428|3625|3673|3949|3952|4131|4303|4524|4780|4982|5106|5166|5292|5366|5562|5587|5599|5723|5743|5899|6546|6648|6721|6751|6935|7048|7248|7378|7494|8140|8614|8644|8648|8915|9451|9563|9706|9779|10226|10634|10891|10919|10985|10999|11170|22856|22863|22933|23710|26608|27072|2…	ACACB|ADM|FAS|ASL|ASNS|ASS1|ATF4|BBS4|CCND1|COL1A1|CPT1A|CTSK|CYP1B1|DAD1|DAP|DNMT3A|EIF4G1|ACSL1|FOS|G6PD|GCLM|GLUL|GNAI2|HMOX1|HNRNPA1|HNRNPL|HSPA5|HSPA8|IFI16|INHBB|ITGA2|LDLR|LEP|MAP1B|FOXO4|MTHFR|NFE2L2|TNFRSF11B|PCK2|PDK4|PIM1|PMAIP1|PRKAA1|PRKD1|MAPK8|PSPH|PTGS2|RALB|SLC8A1|SOD2|SREBF2|SSTR1|ZEB1|TGFBR2|TSC1|UPP1|XBP1|SLC7A5|STC2|AKR1C3|NCOA1|BCL10|EIF2AK3|H6PD|ULK2|TBC1D5|PLIN3|GAS2L1|PPA…	-11.574103850229784	0	54.0	0.0	0.0	-15.985171049424848	3.7994579544444775
0	0	0	0	0	0	0	1	0	0	0	0	0.0	0.0	0.0	0.0	0.0	0.0	0.0	-13.60554227720229	0.0	0.0	0.0	0.0	GO:0051985	M000000010000	1	0	GO Biological Processes	19	negative regulation of chromosome segregation	19_GO:0048519 negative regulation of biological process	-13.60554227720229	90.33146277590721	26.63445531861937	30182	33	81	8	9.876543209876543	3.3149646018092103	701|991|1063|4085|5347|10403|55055|83540	BUB1B|CDC20|CENPF|MAD2L1|PLK1|NDC80|ZWILCH|NUF2	-11.16988433037162	0	1.0	0.0	0.0	-67.55225942791795	279.46296296296293
0	0	0	0	0	0	0	1	0	0	0	0	0.0	0.0	0.0	0.0	0.0	0.0	0.0	-13.60554227720229	0.0	0.0	0.0	0.0	GO:1902100	M000000010000	1	0	GO Biological Processes	19	negative regulation of metaphase/anaphase transition of cell cycle	19_GO:0048519 negative regulation of biological process	-13.60554227720229	90.33146277590721	26.63445531861937	30182	33	81	8	9.876543209876543	3.3149646018092103	701|991|1063|4085|5347|10403|55055|83540	BUB1B|CDC20|CENPF|MAD2L1|PLK1|NDC80|ZWILCH|NUF2	-11.16988433037162	0	1.0	0.0	0.0	-67.55225942791795	279.46296296296293
0	0	0	0	0	0	0	1	0	0	0	0	0.0	0.0	0.0	0.0	0.0	0.0	0.0	-13.60554227720229	0.0	0.0	0.0	0.0	GO:1905819	M000000010000	1	0	GO Biological Processes	19	negative regulation of chromosome separation	19_GO:0048519 negative regulation of biological process	-13.60554227720229	90.33146277590721	26.63445531861937	30182	33	81	8	9.876543209876543	3.3149646018092103	701|991|1063|4085|5347|10403|55055|83540	BUB1B|CDC20|CENPF|MAD2L1|PLK1|NDC80|ZWILCH|NUF2	-11.16988433037162	0	1.0	0.0	0.0	-67.55225942791795	279.46296296296293
0	0	1	1	0	0	0	0	0	0	1	0	0.0	0.0	-9.280516529650102	-4.031447362906057	0.0	0.0	0.0	0.0	0.0	0.0	-2.889758401977623	0.0	GO:0034976	M001100000010	3	0	GO Biological Processes	19	response to endoplasmic reticulum stress	19_GO:0050896 response to stimulus	-13.58841418661039	2.923671265983227	9.098588546466653	30182	221	2756	59	2.1407837445573294	0.27570691526660046	468|488|595|811|821|1981|2923|3309|4121|4780|5034|5295|5371|5516|5770|7184|7415|7494|7993|8406|8614|8720|9451|9601|9709|10018|10087|10130|10134|10299|10488|10525|10613|10952|10959|23645|23753|26003|26608|27230|51465|51569|54431|55768|55829|57333|64764|79094|79956|80267|81502|81542|83667|84447|90993|91304|92305|93611|116496	ATF4|ATP2A2|CCND1|CALR|CANX|EIF4G1|PDIA3|HSPA5|MAN1A1|NFE2L2|P4HB|PIK3R1|PML|PPP2CB|PTPN1|HSP90B1|VCP|XBP1|UBXN8|SRPX|STC2|MBTPS1|EIF2AK3|PDIA4|HERPUD1|BCL2L11|CERT1|PDIA6|BCAP31|MARCHF6|CREB3|HYOU1|ERLIN1|SEC61B|TMED2|PPP1R15A|SDF2L1|GORASP2|TBL2|SERP1|UBE2J1|UFM1|DNAJC10|NGLY1|SELENOS|RCN3|CREB3L2|CHAC1|ERMP1|EDEM3|HM13|TMX1|SESN2|SYVN1|CREB3L1|TMEM259|TMEM129|FBXO44|NIBAN1	-11.539972383059986	0	24.0	0.0	0.0	-21.646752747147097	4.001465334375348
0	1	1	0	1	0	0	0	0	0	1	0	0.0	-6.124943039749405	-2.7026389047189614	0.0	-2.8327082086143593	0.0	0.0	0.0	0.0	0.0	-2.1016668715262354	0.0	GO:0030097	M011010000010	4	0	GO Biological Processes	19	hemopoiesis	19_GO:0032502 developmental process	-13.523270858103968	2.027417624892358	8.453463057124267	30182	659	2756	122	4.426705370101597	0.3918041040393996	87|103|182|284|301|302|387|468|538|652|675|865|998|1028|1265|1316|1385|1397|1513|1514|1777|1938|1958|1969|2116|2131|2194|2316|2323|2353|2539|2737|2872|3091|3140|3142|3146|3217|3398|3428|3566|3570|3575|3676|3688|3707|3717|3815|3952|3953|4055|4094|4208|4286|4627|4763|4783|5048|5238|5295|5316|5371|5532|5795|6223|6237|6591|6648|6659|6729|6774|6788|7048|7049|7067|7153|7248|7301|7520|7922|8325|8444|854…	ACTN1|ADAR|JAG1|ANGPT1|ANXA1|ANXA2|RHOA|ATF4|ATP7A|BMP4|BRCA2|CBFB|CDC42|CDKN1C|CNN2|KLF6|CREB1|CRIP2|CTSK|CTSL|DNASE2|EEF2|EGR1|EPHA2|ETV2|EXT1|FASN|FLNA|FLT3LG|FOS|G6PD|GLI3|MKNK2|HIF1A|MR1|HLX|HMGB1|HOXB7|ID2|IFI16|IL4R|IL6R|IL7R|ITGA4|ITGB1|ITPKB|JAK2|KIT|LEP|LEPR|LTBR|MAF|MEF2C|MITF|MYH9|NF1|NFIL3|PAFAH1B1|PGM3|PIK3R1|PKNOX1|PML|PPP3CB|PTPRJ|RPS19|RRAS|SNAI2|SOD2|SOX4|SRP54|STAT3|STK3|TGFBR2…	-11.477605705707257	0	75.0	1.0	1.0	-13.523270858103968	2.027417624892358
0	0	1	0	0	1	0	0	0	1	1	0	0.0	0.0	-3.8065711463591403	0.0	0.0	-2.9909494158823042	0.0	0.0	0.0	-3.050993866273948	-7.851024808225476	0.0	R-HSA-6798695	M001001000110	4	0	Reactome Gene Sets	6	Neutrophil degranulation		-13.521726135475019	2.2266288866539394	8.605649740904816	30182	482	2756	98	3.555878084179971	0.3527538044323916	1|30|47|161|226|230|302|353|387|427|929|966|967|978|1265|1315|1471|1522|1675|1729|1778|1832|1938|2040|2548|2683|2717|2760|2821|3146|3312|3417|3608|3614|3685|3837|4125|4311|4860|4893|5315|5329|5337|5478|5660|5702|5708|5768|5795|5836|5870|5879|5908|6093|6282|6793|6836|6993|7077|7414|7415|7520|8655|8826|8895|9145|9588|9761|10092|10097|10159|10312|10383|10487|10493|10549|10576|10970|11010|11031|23114…	A1BG|ACAA1|ACLY|AP2A2|ALDOA|ALDOC|ANXA2|APRT|RHOA|ASAH1|CD14|CD59|CD63|CDA|CNN2|COPB1|CST3|CTSZ|CFD|DIAPH1|DYNC1H1|DSP|EEF2|STOM|GAA|B4GALT1|GLA|GM2A|GPI|HMGB1|HSPA8|IDH1|ILF2|IMPDH1|ITGAV|KPNB1|MAN2B1|MME|PNP|NRAS|PKM|PLAUR|PLD1|PPIA|PSAP|PSMC3|PSMD2|QSOX1|PTPRJ|PYGL|RAB6A|RAC1|RAP1B|ROCK1|S100A11|STK10|SURF4|DYNLT1|TIMP2|VCL|VCP|XRCC5|DYNLL1|IQGAP1|CPNE3|SYNGR1|PRDX6|MLEC|ARPC5|ACTR2|ATP6AP2|TC…	-11.477605705707257	0	76.0	1.0	1.0	-13.521726135475019	2.2266288866539394
0	1	1	0	0	0	0	0	0	0	1	0	0.0	-3.416977196116053	-4.911636470275582	0.0	0.0	0.0	0.0	0.0	0.0	0.0	-3.755908172734795	0.0	GO:0043281	M011000000010	3	0	GO Biological Processes	19	regulation of cysteine-type endopeptidase activity involved in apoptotic process	19_GO:0008152 metabolic process	-13.492318345602472	3.0062608497680645	9.114363348128538	30182	204	2756	56	2.0319303338171264	0.2687553236386528	332|355|358|387|572|834|1410|1490|1611|1718|2152|2537|2821|2852|3146|3164|3329|3336|3476|3491|3717|4088|4609|5062|5272|5329|5366|5371|5607|5743|7415|8743|8915|9141|9451|10018|10049|10134|10392|10395|10541|10550|22861|23204|23787|25816|25824|26355|27018|51499|54205|55075|55081|57630|80196|96459	BIRC5|FAS|AQP1|RHOA|BAD|CASP1|CRYAB|CCN2|DAP|DHCR24|F3|IFI6|GPI|GPER1|HMGB1|NR4A1|HSPD1|HSPE1|IGBP1|CCN1|JAK2|SMAD3|MYC|PAK2|SERPINB9|PLAUR|PMAIP1|PML|MAP2K5|PTGS2|VCP|TNFSF10|BCL10|PDCD5|EIF2AK3|BCL2L11|DNAJB6|BCAP31|NOD1|DLC1|ANP32B|ARL6IP5|NLRP1|ARL6IP1|MTCH1|TNFAIP8|PRDX5|FAM162A|BEX3|TRIAP1|CYCS|UACA|IFT57|SH3RF1|RNF34|FNIP1	-11.4503425843013	0	49.0	0.0	0.0	-16.587679395022548	3.0911149866566787
0	0	0	1	0	0	0	1	0	0	1	0	0.0	0.0	0.0	-4.092662399851711	0.0	0.0	0.0	-13.489705863322376	0.0	0.0	-2.6570334730380076	0.0	GO:0044770	M000100010010	3	0	GO Biological Processes	19	cell cycle phase transition	19_GO:0009987 cellular process	-13.489705863322376	26.45803199649353	17.216003267661613	30182	169	81	12	14.814814814814815	3.94718643894051	701|891|899|983|2305|5347|6790|9133|10403|10460|11065|128239	BUB1B|CCNB1|CCNF|CDK1|FOXM1|PLK1|AURKA|CCNB2|NDC80|TACC3|UBE2C|IQGAP3	-11.064513350169872	0	77.0	1.0	1.0	-13.489705863322376	372.61728395061726
0	0	0	0	0	0	0	1	0	0	0	0	0.0	0.0	0.0	0.0	0.0	0.0	0.0	-13.458834424724841	0.0	0.0	0.0	0.0	GO:0140013	M000000010000	1	0	GO Biological Processes	19	meiotic nuclear division	19_GO:0022414 reproductive process	-13.458834424724841	26.302396514161217	17.161589490423303	30182	170	81	12	14.814814814814815	3.94718643894051	701|5347|6790|7153|9133|9232|10051|10403|10592|83540|151246|259266	BUB1B|PLK1|AURKA|TOP2A|CCNB2|PTTG1|SMC4|NDC80|SMC2|NUF2|SGO2|ASPM	-11.038781551224748	0	53.0	0.0	0.0	-16.021148246156013	279.46296296296293
0	0	1	1	0	0	0	0	0	0	1	0	0.0	0.0	-7.28082100539951	-3.7764474556308687	0.0	0.0	0.0	0.0	0.0	0.0	-3.337084579107942	0.0	hsa05022	M001100000010	3	0	KEGG Pathway	24	Pathways of neurodegeneration - multiple diseases		-13.453960910550817	2.2316885389859866	8.58632794286662	30182	476	2756	97	3.5195936139332367	0.3510154366796473	293|355|369|468|488|498|506|515|516|517|518|522|572|598|627|775|801|808|1347|1350|1351|1856|2521|2878|2882|2890|3028|3265|3309|3709|3710|3845|4701|4710|4720|4725|4726|4893|5331|5530|5532|5599|5600|5603|5606|5688|5692|5702|5704|5708|5714|5743|5861|5879|6390|7132|7280|7317|7318|7415|7416|7494|7846|7976|8325|8878|9246|9451|9706|9896|10105|10126|10133|10376|10381|10383|10452|10476|10540|22863|22943|2…	SLC25A6|FAS|ARAF|ATF4|ATP2A2|ATP5F1A|ATP5F1B|ATP5PB|ATP5MC1|ATP5MC2|ATP5MC3|ATP5PF|BAD|BCL2L1|BDNF|CACNA1C|CALM1|CALM3|COX7A2|COX7C|COX8A|DVL2|FUS|GPX3|GPX7|GRIA1|HSD17B10|HRAS|HSPA5|ITPR2|ITPR3|KRAS|NDUFA7|NDUFB4|NDUFS2|NDUFS5|NDUFS6|NRAS|PLCB3|PPP3CA|PPP3CB|MAPK8|MAPK11|MAPK13|MAP2K3|PSMA7|PSMB4|PSMC3|PSMC4|PSMD2|PSMD8|PTGS2|RAB1A|RAC1|SDHB|TNFRSF1A|TUBB2A|UBA1|UBA7|VCP|VDAC1|XBP1|TUBA1A|FZD3|F…	-11.41411927876233	0	58.0	0.0	0.0	-15.41157733808066	2.6349182098933834
0	0	1	0	0	0	0	0	0	0	0	0	0.0	0.0	-13.406368635932337	0.0	0.0	0.0	0.0	0.0	0.0	0.0	0.0	0.0	R-HSA-72165	M001000000000	1	0	Reactome Gene Sets	6	mRNA Splicing - Minor Pathway		-13.406368635932337	20.59664041994751	15.680739077631948	30182	50	381	13	3.4120734908136483	0.9300539080340876	5432|5435|5437|5440|6426|6427|6432|6635|6636|10262|10594|22916|51639	POLR2C|POLR2F|POLR2H|POLR2K|SRSF1|SRSF2|SRSF7|SNRPE|SNRPF|SF3B4|PRPF8|NCBP2|SF3B6	-10.991395287961518	0	48.0	0.0	0.0	-16.66647931002743	20.59664041994751
0	0	0	0	0	0	0	1	0	0	1	0	0.0	0.0	0.0	0.0	0.0	0.0	0.0	-13.381332785177609	0.0	0.0	-2.448197508297138	0.0	R-HSA-174143	M000000010010	2	0	Reactome Gene Sets	6	APC/C-mediated degradation of cell cycle proteins		-13.381332785177609	42.34287317620651	20.14748741621666	30182	88	81	10	12.345679012345679	3.6551200533536976	701|891|983|991|4085|5347|6790|9212|9232|11065	BUB1B|CCNB1|CDK1|CDC20|MAD2L1|PLK1|AURKA|AURKB|PTTG1|UBE2C	-10.976343658113391	0	1.0	0.0	0.0	-67.55225942791795	279.46296296296293
0	0	0	0	0	0	0	1	0	0	1	0	0.0	0.0	0.0	0.0	0.0	0.0	0.0	-13.381332785177609	0.0	0.0	-2.448197508297138	0.0	R-HSA-453276	M000000010010	2	0	Reactome Gene Sets	6	Regulation of mitotic cell cycle		-13.381332785177609	42.34287317620651	20.14748741621666	30182	88	81	10	12.345679012345679	3.6551200533536976	701|891|983|991|4085|5347|6790|9212|9232|11065	BUB1B|CCNB1|CDK1|CDC20|MAD2L1|PLK1|AURKA|AURKB|PTTG1|UBE2C	-10.976343658113391	0	1.0	0.0	0.0	-67.55225942791795	279.46296296296293
0	0	1	0	0	1	1	0	0	0	1	0	0.0	0.0	-6.165178911259184	0.0	0.0	-2.2705185548902085	-4.154032762459682	0.0	0.0	0.0	-6.032237703842501	0.0	GO:0034645	M001001100010	4	0	GO Biological Processes	19	cellular macromolecule biosynthetic process	19_GO:0008152 metabolic process	-13.36228085700524	1.9342695040808249	8.324927125156945	30182	770	2756	136	4.934687953555878	0.41257345308836546	538|833|1603|1798|1938|1974|1979|1981|1982|1983|1984|2058|2131|2132|2193|2530|2590|2617|2650|2673|2683|2752|2935|3035|3091|3340|3479|3692|3703|3735|4121|4122|4141|4677|4686|4701|5238|5279|5373|6142|6167|6176|6182|6184|6185|6223|6232|6238|6301|7357|7358|7360|7407|7423|7453|7991|8565|8664|8665|8666|8669|8704|8705|8818|8864|8894|8908|8985|9397|9526|9761|10056|10195|10318|10329|10667|10678|10728|1098…	ATP7A|CARS1|DAD1|DPAGT1|EEF2|EIF4A2|EIF4EBP2|EIF4G1|EIF4G2|EIF5|EIF5A|EPRS1|EXT1|EXT2|FARSA|FUT8|GALNT2|GARS1|GCNT1|GFPT1|B4GALT1|GLUL|GSPT1|HARS1|HIF1A|NDST1|IGF1|EIF6|STT3A|KARS1|MAN1A1|MAN2A2|MARS1|NARS1|NCBP1|NDUFA7|PGM3|PIGC|PMM2|RPL18A|RPL37|RPLP1|MRPL12|RPN1|RPN2|RPS19|RPS27|RRBP1|SARS1|UGCG|UGDH|UGP2|VARS1|VEGFB|WARS1|TUSC3|YARS1|EIF3D|EIF3F|EIF3G|EIF3J|B4GALT2|B3GALT4|DPM2|PER2|EIF2S2|GY…	-11.326676278160008	0	78.0	1.0	1.0	-13.36228085700524	2.2127785951448398
1	1	1	0	1	0	0	0	0	0	1	0	-2.0766192077355536	-5.935429788733856	-5.0696282038000575	0.0	-2.01664187366673	0.0	0.0	0.0	0.0	0.0	-2.6268928413890444	0.0	GO:0001501	M111010000010	5	0	GO Biological Processes	19	skeletal system development	19_GO:0032502 developmental process	-13.327028385042379	2.181635620901	8.505843225403526	30182	507	2756	101	3.6647314949201744	0.35791024476805156	92|166|302|387|538|582|652|871|1009|1028|1277|1278|1305|1490|1749|1906|1969|2022|2131|2132|2247|2316|2697|2737|3091|3206|3217|3340|3479|3491|3638|3815|3952|3953|4054|4088|4208|4522|4665|4882|4921|4982|5048|5052|5125|5364|5549|5600|5916|6474|6497|6591|6615|6659|6662|6935|7045|7048|7052|7067|7076|7291|7398|7468|8646|8692|8817|9061|9241|9249|9451|9464|9742|10163|10370|10522|10865|22856|23213|23314|2…	ACVR2A|TLE5|ANXA2|RHOA|ATP7A|BBS1|BMP4|SERPINH1|CDH11|CDKN1C|COL1A1|COL1A2|COL13A1|CCN2|DLX5|EDN1|EPHA2|ENG|EXT1|EXT2|FGF2|FLNA|GJA1|GLI3|HIF1A|HOXA10|HOXB7|NDST1|IGF1|CCN1|INSIG1|KIT|LEP|LEPR|LTBP3|SMAD3|MEF2C|MTHFD1|NAB2|NPR2|DDR2|TNFRSF11B|PAFAH1B1|PRDX1|PCSK5|PLXNB1|PRELP|MAPK11|RARG|SHOX2|SKI|SNAI2|SNAI1|SOX4|SOX9|ZEB1|TGFBI|TGFBR2|TGM2|THRA|TIMP1|TWIST1|USP1|NSD2|CHRD|HYAL2|FGF18|PAPSS1|NOG…	-11.29352693128491	0	79.0	1.0	1.0	-13.327028385042379	4.461672848465301
1	0	1	1	1	0	0	0	0	0	1	0	-3.3351799847687227	0.0	-2.009019710430857	-2.1829606971026676	-2.2292876223468148	0.0	0.0	0.0	0.0	0.0	-3.163560378079299	0.0	GO:0036294	M101110000010	5	0	GO Biological Processes	19	cellular response to decreased oxygen levels	19_GO:0050896 response to stimulus	-13.301435977554808	3.446238087021832	9.294995640899847	30182	143	2756	45	1.632801161103048	0.24140829892931762	358|468|538|572|665|1263|1788|1869|1906|1958|2030|2353|3091|3162|3654|3727|4000|4609|4780|4851|4921|5034|5230|5366|5562|5581|5743|6546|6548|7012|7248|7291|8614|8837|9520|10370|10397|10449|10525|22933|26355|26608|29997|54583|56776	AQP1|ATF4|ATP7A|BAD|BNIP3L|PLK3|DNMT3A|E2F1|EDN1|EGR1|SLC29A1|FOS|HIF1A|HMOX1|IRAK1|JUND|LMNA|MYC|NFE2L2|NOTCH1|DDR2|P4HB|PGK1|PMAIP1|PRKAA1|PRKCE|PTGS2|SLC8A1|SLC9A1|TERC|TSC1|TWIST1|STC2|CFLAR|NPEPPS|CITED2|NDRG1|ACAA2|HYOU1|SIRT2|FAM162A|TBL2|NOP53|EGLN1|FMN2	-11.270027513303184	0	47.0	0.0	0.0	-16.8873714061003	3.5349387297679633
0	0	0	1	1	1	0	0	0	0	1	0	0.0	0.0	0.0	-4.3881053160367856	-2.1346490633221475	-2.049813184619514	0.0	0.0	0.0	0.0	-8.780107803215571	0.0	R-HSA-1474244	M000111000010	4	0	Reactome Gene Sets	6	Extracellular matrix organization		-13.297253310935568	2.591826318335752	8.783683142589307	30182	300	2756	71	2.576197387518142	0.30177447255052753	87|652|726|780|826|831|871|1277|1278|1289|1291|1293|1295|1305|1306|1462|1513|1514|2192|2199|2247|2331|2335|3371|3385|3673|3676|3678|3685|3688|3693|3908|3910|3915|4016|4038|4052|4053|4054|4239|4312|4314|4327|4811|4921|5033|5034|5045|5054|5351|5802|6650|7076|7077|8038|8515|8728|8974|8985|10516|10536|11096|11117|50509|56999|58494|64175|79709|84171|222663|283208	ACTN1|BMP4|CAPN5|DDR1|CAPNS1|CAST|SERPINH1|COL1A1|COL1A2|COL5A1|COL6A1|COL6A3|COL8A1|COL13A1|COL15A1|VCAN|CTSK|CTSL|FBLN1|FBLN2|FGF2|FMOD|FN1|TNC|ICAM3|ITGA2|ITGA4|ITGA5|ITGAV|ITGB1|ITGB5|LAMA2|LAMA4|LAMC1|LOXL1|LRP4|LTBP1|LTBP2|LTBP3|MFAP4|MMP1|MMP3|MMP19|NID1|DDR2|P4HA1|P4HB|FURIN|SERPINE1|PLOD1|PTPRS|CAPN15|TIMP1|TIMP2|ADAM12|ITGA10|ADAM19|P4HA2|PLOD3|FBLN5|P3H3|ADAMTS5|EMILIN1|COL5A3|ADAMTS9|…	-11.267927797832236	0	80.0	1.0	1.0	-13.297253310935568	3.965154396676843
0	0	0	1	0	0	0	0	0	0	1	0	0.0	0.0	0.0	-3.3000473375744854	0.0	0.0	0.0	0.0	0.0	0.0	-5.046457835639855	0.0	M71	M000100000010	2	0	Canonical Pathways	11	PID ILK PATHWAY		-13.238796332698644	5.840735365263667	10.301317489095217	30182	45	2756	24	0.8708272859216255	0.1769812053175478	87|595|998|1385|1729|3611|3987|5879|6615|6790|6935|7145|7791|8607|8826|8874|9459|9815|10460|11140|26472|29780|55679|63916	ACTN1|CCND1|CDC42|CREB1|DIAPH1|ILK|LIMS1|RAC1|SNAI1|AURKA|ZEB1|TNS1|ZYX|RUVBL1|IQGAP1|ARHGEF7|ARHGEF6|GIT2|TACC3|CDC37|PPP1R14B|PARVB|LIMS2|ELMO2	-11.214204062779066	0	81.0	1.0	1.0	-13.238796332698644	8.517739074342849
0	0	0	1	0	1	0	1	0	0	1	0	0.0	0.0	0.0	-3.626522654853939	0.0	-2.433466326431712	0.0	-5.50444414810743	0.0	0.0	-5.090599358597587	0.0	R-HSA-453279	M000101010010	4	0	Reactome Gene Sets	6	Mitotic G1 phase and G1/S transition		-13.2373400010647	3.3809625855972576	9.235736431590773	30182	149	2756	46	1.6690856313497824	0.24403085493529278	595|891|896|983|990|993|1017|1022|1028|1031|1869|1874|3717|4171|4172|4173|4174|4175|4176|4605|4609|5111|5516|5518|5520|5688|5692|5696|5699|5702|5704|5708|5714|5720|6241|6502|7029|7083|7153|10000|10197|10926|23594|55388|81620|91768	CCND1|CCNB1|CCND3|CDK1|CDC6|CDC25A|CDK2|CDK7|CDKN1C|CDKN2C|E2F1|E2F4|JAK2|MCM2|MCM3|MCM4|MCM5|MCM6|MCM7|MYBL2|MYC|PCNA|PPP2CB|PPP2R1A|PPP2R2A|PSMA7|PSMB4|PSMB8|PSMB10|PSMC3|PSMC4|PSMD2|PSMD8|PSME1|RRM2|SKP2|TFDP2|TK1|TOP2A|AKT3|PSME3|DBF4|ORC6|MCM10|CDT1|CABLES1	-11.214204062779066	0	82.0	1.0	1.0	-13.2373400010647	3.55564247073681
1	0	1	0	0	0	0	0	0	0	1	0	-2.1355229538019795	0.0	-6.488037037661325	0.0	0.0	0.0	0.0	0.0	0.0	0.0	-4.674359737814627	0.0	GO:0043254	M101000000010	3	0	GO Biological Processes	19	regulation of protein-containing complex assembly	19_GO:0050789 regulation of biological process	-13.23388208759473	2.329510895986884	8.581583640184078	30182	409	2756	87	3.1567489114658924	0.3330543369854449	120|274|382|387|389|585|822|832|998|1410|1981|2017|2059|2314|3146|3309|3312|3925|4091|4131|4233|4312|4314|4478|4926|5216|5217|5581|5587|5599|5879|5899|5908|6249|6624|6662|6711|7067|7408|7415|7453|8874|9168|9353|9780|9928|10018|10092|10094|10109|10787|10979|11075|22919|22933|22943|23189|23339|23406|23500|23521|25999|27072|29997|51185|51339|54434|55355|55755|56681|56919|56926|57506|57787|79822|7996…	ADD3|BIN1|ARF6|RHOA|RHOC|BBS4|CAPG|CAPZB|CDC42|CRYAB|EIF4G1|CTTN|EPS8|FLII|HMGB1|HSPA5|HSPA8|STMN1|SMAD6|MAP1B|MET|MMP1|MMP3|MSN|NUMA1|PFN1|PFN2|PRKCE|PRKD1|MAPK8|RAC1|RALB|RAP1B|CLIP1|FSCN1|SOX9|SPTBN1|THRA|VASP|VCP|WARS1|ARHGEF7|TMSB10|SLIT2|PIEZO1|KIF14|BCL2L11|ARPC5|ARPC3|ARPC2|NCKAP1|FERMT2|STMN2|MAPRE1|SIRT2|DKK1|KANK1|VPS39|COTL1|DAAM2|RPL13A|CLIP3|VPS41|NOP53|CRBN|DACT1|SSH1|HJURP|CDK5RAP…	-11.212789891819082	0	27.0	0.0	0.0	-21.102901858989057	3.3462546363489762
0	0	1	1	0	1	0	0	0	0	1	0	0.0	0.0	-6.204280248257099	-4.153805176263985	0.0	-2.6745195014802574	0.0	0.0	0.0	0.0	-3.582966039664381	0.0	GO:0046390	M001101000010	4	0	GO Biological Processes	19	ribose phosphate biosynthetic process	19_GO:0008152 metabolic process	-13.200899783483985	2.9306506674298327	8.963601875550218	30182	213	2756	57	2.0682148040638606	0.2710940902718967	32|47|159|204|226|318|353|471|498|506|515|516|517|518|522|523|978|1503|1737|2180|2182|2539|2618|3614|4522|4701|4710|4720|4725|4726|4830|4832|4882|5160|5631|5836|6390|6576|7378|9061|9200|9551|9605|10165|10476|10606|11332|26289|50808|51727|54539|60481|64834|79717|84532|221264|790955	ACACB|ACLY|ADSS2|AK2|ALDOA|NUDT2|APRT|ATIC|ATP5F1A|ATP5F1B|ATP5PB|ATP5MC1|ATP5MC2|ATP5MC3|ATP5PF|ATP6V1A|CDA|CTPS1|DLAT|ACSL1|ACSL4|G6PD|GART|IMPDH1|MTHFD1|NDUFA7|NDUFB4|NDUFS2|NDUFS5|NDUFS6|NME1|NME3|NPR2|PDHA1|PRPS1|PYGL|SDHB|SLC25A1|UPP1|PAPSS1|HACD1|ATP5MF|VPS9D1|SLC25A13|ATP5PD|PAICS|ACOT7|AK5|AK3|CMPK1|NDUFB11|ELOVL5|ELOVL1|PPCS|ACSS1|AK9|UQCC3	-11.181910216760489	0	21.0	0.0	0.0	-22.285615034375642	3.029104777197912
1	0	0	0	0	0	0	1	0	0	1	0	-2.1052721197202193	0.0	0.0	0.0	0.0	0.0	0.0	-13.18939974290585	0.0	0.0	-2.4898079582828014	0.0	GO:1901991	M100000010010	3	0	GO Biological Processes	19	negative regulation of mitotic cell cycle phase transition	19_GO:0048519 negative regulation of biological process	-13.18939974290585	24.97992965032071	16.692098522817314	30182	179	81	12	14.814814814814815	3.94718643894051	701|983|991|1063|4085|5347|9212|10403|51512|55055|63967|83540	BUB1B|CDK1|CDC20|CENPF|MAD2L1|PLK1|AURKB|NDC80|GTSE1|ZWILCH|CLSPN|NUF2	-10.798969336012558	0	1.0	0.0	0.0	-67.55225942791795	279.46296296296293
0	0	1	0	0	0	1	0	0	0	1	0	0.0	0.0	-4.574255985130081	0.0	0.0	0.0	-2.968304812202154	0.0	0.0	0.0	-5.559904450552945	0.0	GO:0001822	M001000100010	3	0	GO Biological Processes	19	kidney development	19_GO:0032502 developmental process	-13.179913415076724	2.5986322599690044	8.746687337081415	30182	295	2756	70	2.539912917271408	0.29969755805841186	162|163|182|284|358|387|445|652|1028|1063|1958|2131|2247|2650|2737|3070|3399|3611|3764|4038|4088|4091|4092|4208|4311|4609|4763|4811|4851|4953|5125|5159|5176|5420|5530|6608|6659|6662|7248|8692|8826|9231|9241|9353|10018|10247|10252|10409|23129|23210|23213|25789|25976|26108|26585|29927|50484|51804|55366|57545|65266|79192|79659|79902|80144|84159|84662|90780|255738|392255	AP1B1|AP2B1|JAG1|ANGPT1|AQP1|RHOA|ASS1|BMP4|CDKN1C|CENPF|EGR1|EXT1|FGF2|GCNT1|GLI3|HELLS|ID3|ILK|KCNJ8|LRP4|SMAD3|SMAD6|SMAD7|MEF2C|MME|MYC|NF1|NID1|NOTCH1|ODC1|PCSK5|PDGFRB|SERPINF1|PODXL|PPP3CA|SMO|SOX4|SOX9|TSC1|HYAL2|IQGAP1|DLG5|NOG|SLIT2|BCL2L11|RIDA|SPRY1|BASP1|PLXND1|JMJD6|SULF1|TMEM59L|TIPARP|PYGO1|GREM1|SEC61A1|RRM2B|SIX4|LGR4|CC2D2A|WNK4|IRX1|DYNC2H1|NUP85|FRAS1|ARID5B|GLIS2|PYGO2|PCSK9…	-11.16489536701327	0	69.0	0.0	0.0	-13.92005954564465	2.6211496823621783
0	1	1	0	0	0	1	0	0	0	1	0	0.0	-3.6372181107335684	-3.4033881518129174	0.0	0.0	0.0	-2.2005707109637895	0.0	0.0	0.0	-3.4535511418387954	0.0	GO:0040008	M011000100010	4	0	GO Biological Processes	19	regulation of growth	19_GO:0040007 growth	-13.163108549753545	2.0456681834860673	8.346517662973886	30182	621	2756	116	4.2089985486211905	0.3824830009786996	32|166|387|585|598|627|652|694|780|978|983|998|1002|1031|1385|1410|1848|1906|1981|1982|2017|2023|2247|2335|2539|2593|2697|3091|3142|3371|3479|3486|3643|3952|3984|4088|4092|4131|4208|4493|4499|4501|4502|4686|4851|5048|5167|5245|5270|5292|5371|5393|5518|5600|5607|5728|5795|5802|6387|6405|6548|6586|6595|6597|6608|6774|6776|6788|7003|7048|7049|7430|7869|8482|8531|8614|8692|8877|8882|9133|9241|9353|97…	ACACB|TLE5|RHOA|BBS4|BCL2L1|BDNF|BMP4|BTG1|DDR1|CDA|CDK1|CDC42|CDH4|CDKN2C|CREB1|CRYAB|DUSP6|EDN1|EIF4G1|EIF4G2|CTTN|ENO1|FGF2|FN1|G6PD|GAMT|GJA1|HIF1A|HLX|TNC|IGF1|IGFBP3|INSR|LEP|LIMK1|SMAD3|SMAD7|MAP1B|MEF2C|MT1E|MT1M|MT1X|MT2A|NCBP1|NOTCH1|PAFAH1B1|ENPP1|PHB1|SERPINE2|PIM1|PML|EXOSC9|PPP2R1A|MAPK11|MAP2K5|PTEN|PTPRJ|PTPRS|CXCL12|SEMA3F|SLC9A1|SLIT3|SMARCA2|SMARCA4|SMO|STAT3|STAT5A|STK3|TEAD1|…	-11.150096484387689	0	83.0	1.0	1.0	-13.163108549753545	2.0456681834860673
1	0	1	0	0	1	1	1	0	0	1	0	-3.0418185993344653	0.0	-3.633057161032049	0.0	0.0	-2.3582543551486856	-2.4683004211810076	-3.361490725130098	0.0	0.0	-6.028994335917334	0.0	R-HSA-3700989	M101001110010	6	0	Reactome Gene Sets	6	Transcriptional Regulation by TP53		-13.154119300419586	2.420194212125829	8.617343155558334	30182	362	2756	80	2.9027576197387517	0.319793202509313	332|355|665|834|891|900|983|1017|1022|1107|1263|1350|1351|1643|1869|1874|2353|2539|2744|2821|2967|3486|4361|4683|4869|5052|5111|5366|5371|5432|5435|5437|5440|5516|5518|5562|5600|5728|5810|5982|6790|6881|6917|6921|7029|7248|7529|7533|7534|8148|9212|9219|9540|10000|10397|10419|10498|10848|10919|10971|22974|25824|27154|27327|50484|51204|51499|54205|54541|64065|64121|80196|83667|84883|85456|94241|116…	BIRC5|FAS|BNIP3L|CASP1|CCNB1|CCNG1|CDK1|CDK2|CDK7|CHD3|PLK3|COX7C|COX8A|DDB2|E2F1|E2F4|FOS|G6PD|GLS|GPI|GTF2H3|IGFBP3|MRE11|NBN|NPM1|PRDX1|PCNA|PMAIP1|PML|POLR2C|POLR2F|POLR2H|POLR2K|PPP2CB|PPP2R1A|PRKAA1|MAPK11|PTEN|RAD1|RFC2|AURKA|TAF10|TCEA1|ELOC|TFDP2|TSC1|YWHAB|YWHAH|YWHAZ|TAF15|AURKB|MTA2|TP53I3|AKT3|NDRG1|PRMT5|CARM1|PPP1R13L|EHMT2|YWHAQ|TPX2|PRDX5|BRPF3|TNRC6A|RRM2B|TACO1|TRIAP1|CYCS|DDIT…	-11.143103994809804	0	84.0	1.0	1.0	-13.154119300419586	3.0210700165156896
1	0	1	0	0	0	0	0	0	0	1	0	-2.597088008932132	0.0	-4.5863258167358785	0.0	0.0	0.0	0.0	0.0	0.0	0.0	-6.894485376670454	0.0	GO:0044089	M101000000010	3	0	GO Biological Processes	19	positive regulation of cellular component biogenesis	19_GO:0048518 positive regulation of biological process	-13.144178754291588	2.1772124870515657	8.439940874807554	30182	503	2756	100	3.6284470246734397	0.3562010665379703	274|382|387|389|538|585|627|857|998|1017|1490|1778|1786|1969|1981|2017|2049|2059|3265|3397|3815|3984|3987|4088|4131|4233|4312|4314|4478|4771|4926|5021|5064|5216|5217|5295|5581|5587|5599|5795|5879|5899|5908|6093|6249|6491|6624|6662|7168|7248|7408|7415|7453|9146|9231|9448|9662|9750|9780|10018|10096|10097|10109|10152|10163|10615|10787|10807|10979|11117|11267|11346|22871|22919|23075|23300|23433|23580…	BIN1|ARF6|RHOA|RHOC|ATP7A|BBS4|BDNF|CAV1|CDC42|CDK2|CCN2|DYNC1H1|DNMT1|EPHA2|EIF4G1|CTTN|EPHB3|EPS8|HRAS|ID1|KIT|LIMK1|LIMS1|SMAD3|MAP1B|MET|MMP1|MMP3|MSN|NF2|NUMA1|OXTR|PALM|PFN1|PFN2|PIK3R1|PRKCE|PRKD1|MAPK8|PTPRJ|RAC1|RALB|RAP1B|ROCK1|CLIP1|STIL|FSCN1|SOX9|TPM1|TSC1|VASP|VCP|WARS1|HGS|DLG5|MAP4K4|CEP135|RIPOR2|PIEZO1|BCL2L11|ACTR3|ACTR2|ARPC2|ABI2|WASF2|SPAG5|NCKAP1|ENTR1|FERMT2|EMILIN1|SNF8|S…	-11.13515106991732	0	27.0	0.0	0.0	-21.102901858989057	3.3462546363489762
0	0	0	1	0	0	0	1	0	0	0	0	0.0	0.0	0.0	-2.1403598016756136	0.0	0.0	0.0	-13.133137003977334	0.0	0.0	0.0	0.0	GO:0032465	M000100010000	2	0	GO Biological Processes	19	regulation of cytokinesis	19_GO:0050789 regulation of biological process	-13.133137003977334	40.06637461834595	19.573097869967906	30182	93	81	10	12.345679012345679	3.6551200533536976	332|5347|6790|9055|9212|9493|9585|9928|10112|55143	BIRC5|PLK1|AURKA|PRC1|AURKB|KIF23|KIF20B|KIF14|KIF20A|CDCA8	-10.752148153316883	0	17.0	0.0	0.0	-23.080975463441746	372.61728395061726
0	0	1	1	1	0	0	1	0	0	0	0	0.0	0.0	-3.0084124331999953	-5.084563680281857	-2.411300911842228	0.0	0.0	-4.683669600695351	0.0	0.0	0.0	0.0	R-HSA-2132295	M001110010000	4	0	Reactome Gene Sets	6	MHC class II antigen presentation		-13.126916700517018	3.650459603289792	9.337092565680164	30182	123	2756	41	1.4876632801161103	0.23059932168443742	161|162|163|375|821|832|1062|1173|1174|1175|1213|1513|1514|1519|1778|3832|3835|6396|7280|7846|8655|8722|9493|9871|10112|10376|10381|10383|10437|10484|10540|11004|11127|24137|51143|56992|83547|84617|84790|114876|347733	AP2A2|AP1B1|AP2B1|ARF1|CANX|CAPZB|CENPE|AP2M1|AP1S1|AP2S1|CLTC|CTSK|CTSL|CTSO|DYNC1H1|KIF11|KIF22|SEC13|TUBB2A|TUBA1A|DYNLL1|CTSF|KIF23|SEC24D|KIF20A|TUBA1B|TUBB3|TUBB4B|IFI30|SEC23A|DCTN2|KIF2C|KIF3A|KIF4A|DYNC1LI1|KIF15|RILP|TUBB6|TUBA1C|OSBPL1A|TUBB2B	-11.119867582124838	0	85.0	1.0	1.0	-13.126916700517018	3.650459603289792
0	0	1	1	0	0	0	0	0	0	1	0	0.0	0.0	-5.560667969180319	-5.888387842446415	0.0	0.0	0.0	0.0	0.0	0.0	-3.6777838620736487	0.0	GO:0009141	M001100000010	3	0	GO Biological Processes	19	nucleoside triphosphate metabolic process	19_GO:0008152 metabolic process	-13.102709562531437	2.948448141118679	8.938679191753934	30182	208	2756	56	2.0319303338171264	0.2687553236386528	204|226|230|318|387|498|506|515|516|517|518|522|523|526|572|1497|1503|2023|2597|2773|2821|3312|3614|3939|4701|4710|4720|4725|4726|4830|4832|4907|5167|5214|5230|5315|5901|6390|7167|7415|9551|9605|10165|10476|10924|23433|25939|26289|50484|50808|51727|54539|55270|55669|221264|790955	AK2|ALDOA|ALDOC|NUDT2|RHOA|ATP5F1A|ATP5F1B|ATP5PB|ATP5MC1|ATP5MC2|ATP5MC3|ATP5PF|ATP6V1A|ATP6V1B2|BAD|CTNS|CTPS1|ENO1|GAPDH|GNAI3|GPI|HSPA8|IMPDH1|LDHA|NDUFA7|NDUFB4|NDUFS2|NDUFS5|NDUFS6|NME1|NME3|NT5E|ENPP1|PFKP|PGK1|PKM|RAN|SDHB|TPI1|VCP|ATP5MF|VPS9D1|SLC25A13|ATP5PD|SMPDL3A|RHOQ|SAMHD1|AK5|RRM2B|AK3|CMPK1|NDUFB11|NUDT15|MFN1|AK9|UQCC3	-11.097630037002162	0	21.0	0.0	0.0	-22.285615034375642	3.029104777197912
1	0	1	0	0	0	0	0	0	0	1	0	-5.175955467542369	0.0	-11.961565230424398	0.0	0.0	0.0	0.0	0.0	0.0	0.0	-5.592762958848152	0.0	GO:0016071	M101000000010	3	0	GO Biological Processes	19	mRNA metabolic process	19_GO:0008152 metabolic process	-13.063989689436234	2.0391010304090655	8.307725024979586	30182	623	2756	116	4.2089985486211905	0.3824830009786996	103|104|302|468|708|1385|1653|1655|1660|1736|2926|2935|3178|3181|3182|3187|3189|3190|3191|3312|4154|4670|4686|4809|5094|5393|5394|5725|5930|6038|6041|6256|6257|6421|6426|6427|6428|6430|6432|6434|6627|6628|6631|6632|6635|6636|6733|6774|6830|6881|8546|8648|8882|9169|9541|9704|9879|9939|9967|9991|10181|10189|10212|10247|10262|10419|10492|10521|10569|10594|10657|10658|10659|10772|10891|10907|10957|11…	ADAR|ADARB1|ANXA2|ATF4|C1QBP|CREB1|DDX1|DDX5|DHX9|DKC1|GRSF1|GSPT1|HNRNPA1|HNRNPA2B1|HNRNPAB|HNRNPH1|HNRNPH3|HNRNPK|HNRNPL|HSPA8|MBNL1|HNRNPM|NCBP1|SNU13|PCBP2|EXOSC9|EXOSC10|PTBP1|RBBP6|RNASE4|RNASEL|RXRA|RXRB|SFPQ|SRSF1|SRSF2|SRSF3|SRSF5|SRSF7|TRA2B|SNRPA1|SNRPB|SNRPC|SNRPD1|SNRPE|SNRPF|SRPK2|STAT3|SUPT6H|TAF10|AP3B1|NCOA1|ZPR1|SCAF11|CIR1|DHX34|DDX46|RBM8A|THRAP3|PTBP3|RBM5|ALYREF|DDX39A|RIDA|…	-11.060870864672486	0	61.0	0.0	0.0	-14.87628359556035	3.824291012970258
0	0	1	1	0	1	1	0	0	0	1	0	0.0	0.0	-8.303503252332765	-4.067114088981346	0.0	-2.2357206490866774	-2.3293830828098527	0.0	0.0	0.0	-2.662961847883878	0.0	hsa05010	M001101100010	5	0	KEGG Pathway	24	Alzheimer disease		-13.05756362494089	2.3670948990082246	8.546649632930809	30182	384	2756	83	3.011611030478955	0.32555150373676045	293|322|355|369|468|488|498|506|515|516|517|518|522|572|775|801|808|1347|1350|1351|1856|2597|3028|3265|3643|3667|3709|3710|3845|4311|4701|4710|4720|4725|4726|4893|5295|5331|5530|5532|5599|5688|5692|5702|5704|5708|5714|5743|6390|7132|7280|7416|7494|7846|7922|7976|8325|9451|9706|10000|10105|10313|10376|10381|10383|10476|22863|22943|23236|23516|25800|27123|29796|54205|54539|55062|55630|60673|84617|8…	SLC25A6|APBB1|FAS|ARAF|ATF4|ATP2A2|ATP5F1A|ATP5F1B|ATP5PB|ATP5MC1|ATP5MC2|ATP5MC3|ATP5PF|BAD|CACNA1C|CALM1|CALM3|COX7A2|COX7C|COX8A|DVL2|GAPDH|HSD17B10|HRAS|INSR|IRS1|ITPR2|ITPR3|KRAS|MME|NDUFA7|NDUFB4|NDUFS2|NDUFS5|NDUFS6|NRAS|PIK3R1|PLCB3|PPP3CA|PPP3CB|MAPK8|PSMA7|PSMB4|PSMC3|PSMC4|PSMD2|PSMD8|PTGS2|SDHB|TNFRSF1A|TUBB2A|VDAC1|XBP1|TUBA1A|SLC39A7|FZD3|FZD8|EIF2AK3|ULK2|AKT3|PPIF|RTN3|TUBA1B|TUBB…	-11.056396688774665	0	58.0	0.0	0.0	-15.41157733808066	2.6349182098933834
0	0	1	1	0	0	0	0	0	0	1	0	0.0	0.0	-6.049846750004206	-4.630461979584451	0.0	0.0	0.0	0.0	0.0	0.0	-5.253574519124528	0.0	WP4290	M001100000010	3	0	WikiPathways	27	Metabolic reprogramming in colon cancer		-13.04268003515923	5.997183633976088	10.273147262302805	30182	42	2756	23	0.8345428156748912	0.17328657340545242	47|2023|2194|2271|2539|2597|2618|2744|2746|2806|2821|3939|4191|5160|5226|5230|5315|5723|5831|6390|6510|10606|22934	ACLY|ENO1|FASN|FH|G6PD|GAPDH|GART|GLS|GLUD1|GOT2|GPI|LDHA|MDH2|PDHA1|PGD|PGK1|PKM|PSPH|PYCR1|SDHB|SLC1A5|PAICS|RPIA	-11.045390754056205	0	87.0	1.0	1.0	-13.04268003515923	50.91430499325236
0	0	1	0	0	0	0	0	0	0	1	0	0.0	0.0	-4.856931031074919	0.0	0.0	0.0	0.0	0.0	0.0	0.0	-11.547987186533316	0.0	WP5220	M001000000010	2	0	WikiPathways	27	Metabolic reprogramming in pancreatic cancer		-13.04268003515923	5.997183633976088	10.273147262302805	30182	42	2756	23	0.8345428156748912	0.17328657340545242	47|1431|1737|2194|2673|2746|2805|2806|2821|3156|3845|3939|3949|5160|5238|5315|6120|6510|6675|8140|10498|22934|64841	ACLY|CS|DLAT|FASN|GFPT1|GLUD1|GOT1|GOT2|GPI|HMGCR|KRAS|LDHA|LDLR|PDHA1|PGM3|PKM|RPE|SLC1A5|UAP1|SLC7A5|CARM1|RPIA|GNPNAT1	-11.045390754056205	0	86.0	1.0	1.0	-13.04268003515923	5.997183633976088
1	0	1	0	0	0	0	0	0	0	1	0	-3.9582088999370355	0.0	-12.974020680460693	0.0	0.0	0.0	0.0	0.0	0.0	0.0	-7.439428547921564	0.0	GO:0000375	M101000000010	3	0	GO Biological Processes	19	RNA splicing, via transesterification reactions	19_GO:0008152 metabolic process	-12.974020680460693	7.0156027544527415	11.247660790250379	30182	271	381	24	6.299212598425197	1.2446643925512357	1660|3181|3189|3312|6421|6426|6427|6428|6432|6627|6635|6636|10262|10594|11157|11171|22916|25804|27257|51639|51690|59286|84844|220988	DHX9|HNRNPA2B1|HNRNPH3|HSPA8|SFPQ|SRSF1|SRSF2|SRSF3|SRSF7|SNRPA1|SNRPE|SNRPF|SF3B4|PRPF8|LSM6|STRAP|NCBP2|LSM4|LSM1|SF3B6|LSM7|UBL5|PHF5A|HNRNPA3	-10.597676734846006	0	48.0	0.0	0.0	-16.66647931002743	20.59664041994751
0	0	1	0	0	1	0	0	0	0	1	0	0.0	0.0	-7.396831478886497	0.0	0.0	-2.312459377754219	0.0	0.0	0.0	0.0	-3.8942103713346223	0.0	GO:0006605	M001001000010	3	0	GO Biological Processes	19	protein targeting	19_GO:0051179 localization	-12.9709784196721	2.7061322155661776	8.741484316086064	30182	259	2756	64	2.3222060957910013	0.286885563797565	738|3309|3312|3329|4053|4121|4734|5194|5824|6272|6728|6729|6734|6745|6746|6747|7529|7534|8546|9049|9145|9146|9697|9709|10134|10440|10452|10525|10755|10952|10953|10971|11140|22863|22871|23204|23303|23480|26517|27072|28972|29800|29927|51304|54543|54557|54832|55146|55670|55914|56947|58477|60559|64374|80273|83752|85377|128866|134266|155382|254359|401505|100188893|100287932	VPS51|HSPA5|HSPA8|HSPD1|LTBP2|MAN1A1|NEDD4|PEX13|PEX19|SORT1|SRP19|SRP54|SRPRA|SSR1|SSR2|SSR3|YWHAB|YWHAZ|AP3B1|AIP|SYNGR1|HGS|TRAM2|HERPUD1|BCAP31|TIMM17A|TOMM40|HYOU1|GIPC1|SEC61B|TOMM34|YWHAQ|CDC37|ATG14|NLGN1|ARL6IP1|KIF13B|SEC61G|TIMM13|VPS41|SPCS1|ZDHHC1|SEC61A1|ZDHHC3|TOMM7|SGTB|VPS13C|ZDHHC4|PEX26|ERBIN|MFF|SRPRB|SPCS3|SIL1|GRPEL1|LONP2|MICALL1|CHMP4B|GRPEL2|VPS37D|ZDHHC24|TOMM5|TOMM6|TIM…	-10.977532477650838	0	88.0	1.0	1.0	-12.9709784196721	13.202974628171477
0	0	0	0	0	0	0	1	0	0	1	0	0.0	0.0	0.0	0.0	0.0	0.0	0.0	-12.964629107666116	0.0	0.0	-2.4031951155513656	0.0	GO:0045839	M000000010010	2	0	GO Biological Processes	19	negative regulation of mitotic nuclear division	19_GO:0048519 negative regulation of biological process	-12.964629107666116	76.43431465653687	24.45270316805809	30182	39	81	8	9.876543209876543	3.3149646018092103	701|991|1063|4085|5347|10403|55055|83540	BUB1B|CDC20|CENPF|MAD2L1|PLK1|NDC80|ZWILCH|NUF2	-10.59288091374058	0	1.0	0.0	0.0	-67.55225942791795	279.46296296296293
0	1	1	0	0	0	0	0	0	0	1	0	0.0	-4.174707080662855	-4.324343382266495	0.0	0.0	0.0	0.0	0.0	0.0	0.0	-3.216032943038957	0.0	GO:2000116	M011000000010	3	0	GO Biological Processes	19	regulation of cysteine-type endopeptidase activity	19_GO:0008152 metabolic process	-12.960594331314288	2.8080458486844546	8.801539434066603	30182	234	2756	60	2.1770682148040637	0.27798204739707777	332|355|358|387|572|831|834|1410|1471|1490|1611|1718|2152|2537|2821|2852|3146|3164|3329|3336|3428|3476|3491|3717|4088|4609|5062|5272|5329|5366|5371|5607|5743|7415|8743|8915|9141|9451|10018|10049|10134|10392|10395|10541|10550|22861|23204|23787|25816|25824|26355|27018|51499|54205|55075|55081|57630|64065|80196|96459	BIRC5|FAS|AQP1|RHOA|BAD|CAST|CASP1|CRYAB|CST3|CCN2|DAP|DHCR24|F3|IFI6|GPI|GPER1|HMGB1|NR4A1|HSPD1|HSPE1|IFI16|IGBP1|CCN1|JAK2|SMAD3|MYC|PAK2|SERPINB9|PLAUR|PMAIP1|PML|MAP2K5|PTGS2|VCP|TNFSF10|BCL10|PDCD5|EIF2AK3|BCL2L11|DNAJB6|BCAP31|NOD1|DLC1|ANP32B|ARL6IP5|NLRP1|ARL6IP1|MTCH1|TNFAIP8|PRDX5|FAM162A|BEX3|TRIAP1|CYCS|UACA|IFT57|SH3RF1|PERP|RNF34|FNIP1	-10.969057379100356	0	49.0	0.0	0.0	-16.587679395022548	3.0911149866566787
0	0	1	1	1	0	0	0	0	0	1	0	0.0	0.0	-2.125738361871053	-2.2870887864067484	-2.2985329802004966	0.0	0.0	0.0	0.0	0.0	-3.3447489193674214	0.0	GO:0071456	M001110000010	4	0	GO Biological Processes	19	cellular response to hypoxia	19_GO:0050896 response to stimulus	-12.948105316572779	3.48821695425469	9.185012552618945	30182	135	2756	43	1.5602322206095791	0.2360697308168861	358|538|572|665|1263|1788|1869|1906|1958|2030|2353|3091|3162|3654|3727|4000|4609|4780|4851|4921|5034|5230|5366|5562|5581|5743|6546|6548|7012|7291|8614|8837|9520|10370|10397|10449|10525|22933|26355|26608|29997|54583|56776	AQP1|ATP7A|BAD|BNIP3L|PLK3|DNMT3A|E2F1|EDN1|EGR1|SLC29A1|FOS|HIF1A|HMOX1|IRAK1|JUND|LMNA|MYC|NFE2L2|NOTCH1|DDR2|P4HB|PGK1|PMAIP1|PRKAA1|PRKCE|PTGS2|SLC8A1|SLC9A1|TERC|TWIST1|STC2|CFLAR|NPEPPS|CITED2|NDRG1|ACAA2|HYOU1|SIRT2|FAM162A|TBL2|NOP53|EGLN1|FMN2	-10.958468999698281	0	47.0	0.0	0.0	-16.8873714061003	3.5349387297679633
0	0	1	1	1	0	0	0	0	0	1	0	0.0	0.0	-5.718504830161598	-4.779021907309479	-2.542481356890921	0.0	0.0	0.0	0.0	0.0	-6.892307831112167	0.0	GO:0009150	M001110000010	4	0	GO Biological Processes	19	purine ribonucleotide metabolic process	19_GO:0008152 metabolic process	-12.933152051685672	2.3694276053015537	8.504599670834889	30182	379	2756	82	2.9753265602322205	0.3236449298169615	32|47|159|204|226|230|318|353|387|471|498|506|515|516|517|518|522|523|526|572|1497|1737|1969|2023|2180|2182|2597|2618|2773|2821|2987|3156|3157|3312|3614|3939|4522|4597|4701|4710|4720|4725|4726|4830|4832|4860|4882|4907|5160|5167|5214|5230|5315|5901|6390|6576|7167|7415|8460|9061|9200|9551|9605|10165|10476|10606|11332|23433|23597|26289|27115|30833|50808|54539|55669|57678|60481|64834|79717|84532|2212…	ACACB|ACLY|ADSS2|AK2|ALDOA|ALDOC|NUDT2|APRT|RHOA|ATIC|ATP5F1A|ATP5F1B|ATP5PB|ATP5MC1|ATP5MC2|ATP5MC3|ATP5PF|ATP6V1A|ATP6V1B2|BAD|CTNS|DLAT|EPHA2|ENO1|ACSL1|ACSL4|GAPDH|GART|GNAI3|GPI|GUK1|HMGCR|HMGCS1|HSPA8|IMPDH1|LDHA|MTHFD1|MVD|NDUFA7|NDUFB4|NDUFS2|NDUFS5|NDUFS6|NME1|NME3|PNP|NPR2|NT5E|PDHA1|ENPP1|PFKP|PGK1|PKM|RAN|SDHB|SLC25A1|TPI1|VCP|TPST1|PAPSS1|HACD1|ATP5MF|VPS9D1|SLC25A13|ATP5PD|PAICS|ACO…	-10.94729223236343	0	21.0	0.0	0.0	-22.285615034375642	3.029104777197912
0	0	0	0	0	0	0	1	0	0	1	0	0.0	0.0	0.0	0.0	0.0	0.0	0.0	-12.909003046584361	0.0	0.0	-2.0513991671537384	0.0	GO:0051321	M000000010010	2	0	GO Biological Processes	19	meiotic cell cycle	19_GO:0022414 reproductive process	-12.909003046584361	19.611435997400907	15.235530776039099	30182	247	81	13	16.049382716049383	4.078482509552401	701|5347|6790|7153|9133|9232|10051|10403|10592|10635|83540|151246|259266	BUB1B|PLK1|AURKA|TOP2A|CCNB2|PTTG1|SMC4|NDC80|SMC2|RAD51AP1|NUF2|SGO2|ASPM	-10.54375746309969	0	53.0	0.0	0.0	-16.021148246156013	279.46296296296293
1	0	0	0	0	0	0	1	0	0	0	0	-2.009447364046856	0.0	0.0	0.0	0.0	0.0	0.0	-12.90645752804783	0.0	0.0	0.0	0.0	GO:1903046	M100000010000	2	0	GO Biological Processes	19	meiotic cell cycle process	19_GO:0022414 reproductive process	-12.90645752804783	23.65824025083284	16.209364411686686	30182	189	81	12	14.814814814814815	3.94718643894051	701|5347|6790|7153|9133|9232|10051|10403|10592|83540|151246|259266	BUB1B|PLK1|AURKA|TOP2A|CCNB2|PTTG1|SMC4|NDC80|SMC2|NUF2|SGO2|ASPM	-10.54375746309969	0	53.0	0.0	0.0	-16.021148246156013	279.46296296296293
0	0	0	0	0	0	0	1	0	0	0	0	0.0	0.0	0.0	0.0	0.0	0.0	0.0	-12.868654124743987	0.0	0.0	0.0	0.0	M176	M000000010000	1	0	Canonical Pathways	11	PID FOXM1 PATHWAY		-12.868654124743987	74.52345679012345	24.13730292333511	30182	40	81	8	9.876543209876543	3.3149646018092103	332|891|983|1063|2305|5347|9133|9212	BIRC5|CCNB1|CDK1|CENPF|FOXM1|PLK1|CCNB2|AURKB	-10.510408401222096	0	77.0	0.0	0.0	-13.489705863322376	372.61728395061726
0	0	0	0	0	0	0	1	0	0	0	0	0.0	0.0	0.0	0.0	0.0	0.0	0.0	-12.849660051399288	0.0	0.0	0.0	0.0	GO:0000022	M000000010000	1	0	GO Biological Processes	19	mitotic spindle elongation	19_GO:0009987 cellular process	-12.849660051399288	203.24579124579122	34.80165064559201	30182	11	81	6	7.407407407407407	2.9099044493273563	332|9055|9212|9493|24137|55143	BIRC5|PRC1|AURKB|KIF23|KIF4A|CDCA8	-10.504509625967545	0	17.0	0.0	0.0	-23.080975463441746	372.61728395061726
0	0	0	0	0	0	0	1	0	0	0	0	0.0	0.0	0.0	0.0	0.0	0.0	0.0	-12.849660051399288	0.0	0.0	0.0	0.0	GO:0051256	M000000010000	1	0	GO Biological Processes	19	mitotic spindle midzone assembly	19_GO:0009987 cellular process	-12.849660051399288	203.24579124579122	34.80165064559201	30182	11	81	6	7.407407407407407	2.9099044493273563	332|9055|9212|9493|24137|55143	BIRC5|PRC1|AURKB|KIF23|KIF4A|CDCA8	-10.504509625967545	0	17.0	0.0	0.0	-23.080975463441746	372.61728395061726
0	0	0	0	0	0	0	1	0	0	0	0	0.0	0.0	0.0	0.0	0.0	0.0	0.0	-12.849660051399288	0.0	0.0	0.0	0.0	R-HSA-2514853	M000000010000	1	0	Reactome Gene Sets	6	Condensation of Prometaphase Chromosomes		-12.849660051399288	203.24579124579122	34.80165064559201	30182	11	81	6	7.407407407407407	2.9099044493273563	891|983|9133|10051|10592|64151	CCNB1|CDK1|CCNB2|SMC4|SMC2|NCAPG	-10.504509625967545	0	77.0	0.0	0.0	-13.489705863322376	372.61728395061726
0	0	1	1	0	0	0	1	0	0	1	0	0.0	0.0	-3.0714656067819797	-2.5042626729869464	0.0	0.0	0.0	-6.0525398227012595	0.0	0.0	-5.251990203408338	0.0	WP179	M001100010010	4	0	WikiPathways	27	Cell cycle		-12.824626102428285	3.6504596032897916	9.222062487192789	30182	120	2756	40	1.4513788098693758	0.22781171768483222	595|891|896|983|990|991|993|994|1017|1022|1028|1031|1869|1874|4088|4171|4172|4173|4174|4175|4176|4609|4616|5111|5347|6502|7029|7529|7533|7534|8555|9126|9133|9184|9232|9978|10926|10971|23594|51433	CCND1|CCNB1|CCND3|CDK1|CDC6|CDC20|CDC25A|CDC25B|CDK2|CDK7|CDKN1C|CDKN2C|E2F1|E2F4|SMAD3|MCM2|MCM3|MCM4|MCM5|MCM6|MCM7|MYC|GADD45B|PCNA|PLK1|SKP2|TFDP2|YWHAB|YWHAH|YWHAZ|CDC14B|SMC3|CCNB2|BUB3|PTTG1|RBX1|DBF4|YWHAQ|ORC6|ANAPC5	-10.8406422881048	0	67.0	0.0	0.0	-14.00550981097213	4.461672848465301
1	0	0	0	0	1	1	0	0	0	1	0	-3.3417488371925548	0.0	0.0	0.0	0.0	-3.6920457128164768	-2.3587019769338466	0.0	0.0	0.0	-2.7062978343274042	0.0	R-HSA-9711123	M100001100010	4	0	Reactome Gene Sets	6	Cellular response to chemical stress		-12.812732276794778	2.9717309333313886	8.846303378764079	30182	199	2756	54	1.9593613933236576	0.26401021598542906	318|468|475|538|645|1350|1351|2539|2730|2878|2882|3162|3417|4609|4780|4851|5034|5052|5226|5688|5692|5696|5699|5702|5704|5708|5714|5720|6256|6502|6604|6648|6649|6774|6907|7415|8648|8878|9588|9611|9817|9978|10000|10072|10197|10498|10628|23657|25824|51204|54205|80205|81502|83667	NUDT2|ATF4|ATOX1|ATP7A|BLVRB|COX7C|COX8A|G6PD|GCLM|GPX3|GPX7|HMOX1|IDH1|MYC|NFE2L2|NOTCH1|P4HB|PRDX1|PGD|PSMA7|PSMB4|PSMB8|PSMB10|PSMC3|PSMC4|PSMD2|PSMD8|PSME1|RXRA|SKP2|SMARCD3|SOD2|SOD3|STAT3|TBL1X|VCP|NCOA1|SQSTM1|PRDX6|NCOR1|KEAP1|RBX1|AKT3|DPP3|PSME3|CARM1|TXNIP|SLC7A11|PRDX5|TACO1|CYCS|CHD9|HM13|SESN2	-10.830616398606411	0	82.0	0.0	0.0	-13.2373400010647	3.55564247073681
0	0	1	1	0	0	1	0	0	0	0	0	0.0	0.0	-5.478259382349967	-4.171273782236894	0.0	0.0	-4.2901303541384355	0.0	0.0	0.0	0.0	0.0	GO:1902532	M001100100000	3	0	GO Biological Processes	19	negative regulation of intracellular signal transduction	19_GO:0023052 signaling	-12.790013982113974	2.08876565535833	8.251657030586795	30182	561	2756	107	3.8824383164005805	0.3679713856047453	387|406|598|652|857|1445|1827|1843|1848|1969|2023|2192|2274|2305|2852|2907|3070|3091|3156|3315|3476|3688|3925|4233|4582|4609|4763|4771|4780|5048|5187|5245|5270|5329|5478|5516|5518|5562|5606|5728|5743|5770|5795|6387|6396|6591|6615|6648|7078|7178|7248|7291|7430|7494|8444|8531|8692|9111|9231|9353|9516|9611|9709|9750|10105|10133|10252|10318|10385|10395|10488|10519|10525|10617|10625|11113|11117|11329|…	RHOA|BMAL1|BCL2L1|BMP4|CAV1|CSK|RCAN1|DUSP1|DUSP6|EPHA2|ENO1|FBLN1|FHL2|FOXM1|GPER1|GRINA|HELLS|HIF1A|HMGCR|HSPB1|IGBP1|ITGB1|STMN1|MET|MUC1|MYC|NF1|NF2|NFE2L2|PAFAH1B1|PER1|PHB1|SERPINE2|PLAUR|PPIA|PPP2CB|PPP2R1A|PRKAA1|MAP2K3|PTEN|PTGS2|PTPN1|PTPRJ|CXCL12|SEC13|SNAI2|SNAI1|SOD2|TIMP3|TPT1|TSC1|TWIST1|EZR|XBP1|DYRK3|YBX3|HYAL2|NMI|DLG5|SLIT2|LITAF|NCOR1|HERPUD1|RIPOR2|PPIF|OPTN|SPRY1|TNIP1|BTN2A…	-10.809758040309731	0	89.0	1.0	1.0	-12.790013982113974	2.08876565535833
1	1	1	0	0	0	0	0	1	0	1	0	-2.3456036267674802	-2.0138618257739807	-2.639166053487001	0.0	0.0	0.0	0.0	0.0	-2.2661763347360004	0.0	-2.339288177252877	0.0	GO:0033157	M111000001010	5	0	GO Biological Processes	19	regulation of intracellular protein transport	19_GO:0051179 localization	-12.749048925299858	2.8356248704126066	8.741313932325632	30182	224	2756	58	2.1044992743105952	0.2734111046774005	284|347|652|665|983|1263|2040|2316|2737|3265|3638|3717|3952|3998|4088|4763|4947|5108|5116|5295|5562|5587|5599|5743|5770|5901|5905|6608|6721|6844|8692|8882|8934|9141|9221|9520|9585|10055|10134|10519|10541|11142|22885|23255|51465|51569|54543|54741|55486|55754|56681|56850|56947|57214|57506|59286|79567|160622	ANGPT1|APOD|BMP4|BNIP3L|CDK1|PLK3|STOM|FLNA|GLI3|HRAS|INSIG1|JAK2|LEP|LMAN1|SMAD3|NF1|OAZ2|PCM1|PCNT|PIK3R1|PRKAA1|PRKD1|MAPK8|PTGS2|PTPN1|RAN|RANGAP1|SMO|SREBF2|VAMP2|HYAL2|ZPR1|RAB29|PDCD5|NOLC1|NPEPPS|KIF20B|SAE1|BCAP31|CIB1|ANP32B|PKIG|ABLIM3|MTCL1|UBE2J1|UFM1|TOMM7|LEPROT|PARL|TMEM30A|SAR1A|GRIPAP1|MFF|CEMIP|MAVS|UBL5|RIPOR1|TAMALIN	-10.772489129055579	0	23.0	0.0	0.0	-21.878793080308302	3.965154396676843
1	0	1	0	0	0	0	0	0	0	1	0	-2.075835206277837	0.0	-7.040767722735645	0.0	0.0	0.0	0.0	0.0	0.0	0.0	-10.46297184530446	0.0	GO:0043484	M101000000010	3	0	GO Biological Processes	19	regulation of RNA splicing	19_GO:0008152 metabolic process	-12.734731343550044	3.068792963205155	8.873956192151796	30182	182	2756	51	1.8505079825834543	0.2567142064009081	708|1153|1195|1655|2521|2926|3178|3181|3187|3189|3190|3191|3312|4154|4686|4928|5295|5725|5935|6426|6428|6430|6432|6434|6733|6881|8087|8882|9588|9939|9967|9991|10181|10262|10419|10521|10657|10658|10659|10772|10922|11338|23210|26528|29890|29896|56943|79066|79084|91746|113146	C1QBP|CIRBP|CLK1|DDX5|FUS|GRSF1|HNRNPA1|HNRNPA2B1|HNRNPH1|HNRNPH3|HNRNPK|HNRNPL|HSPA8|MBNL1|NCBP1|NUP98|PIK3R1|PTBP1|RBM3|SRSF1|SRSF3|SRSF5|SRSF7|TRA2B|SRPK2|TAF10|FXR1|ZPR1|PRDX6|RBM8A|THRAP3|PTBP3|RBM5|SF3B4|PRMT5|DDX17|KHDRBS1|CELF1|CELF2|SRSF10|FASTK|U2AF2|JMJD6|DAZAP1|RBM15B|TRA2A|ENY2|METTL16|WDR77|YTHDC1|AHNAK2	-10.760007890345761	0	90.0	1.0	1.0	-12.734731343550044	16.87611829025845
0	1	1	0	0	1	1	0	0	0	0	0	0.0	-3.505779386593886	-2.8106999071431034	0.0	0.0	-2.6808830922542826	-2.5934234375024223	0.0	0.0	0.0	0.0	0.0	GO:0009896	M011001100000	4	0	GO Biological Processes	19	positive regulation of catabolic process	19_GO:0048518 positive regulation of biological process	-12.725024477848233	2.109154437456324	8.244424266967876	30182	540	2756	104	3.7735849056603774	0.3629815991718817	150|572|665|857|991|1263|1374|2773|2926|3091|3146|3162|3184|3479|3643|3667|3949|4092|4478|4734|4780|4905|4947|5045|5347|5393|5562|5581|5587|5702|5704|5728|5770|5899|6093|6662|6790|7248|7291|7415|7416|7430|9517|9532|9706|9709|9817|9978|10018|10133|10134|10241|10247|10346|10392|10444|10475|10658|11267|22933|23034|23287|25976|26058|26137|26471|27257|27327|28951|29116|29997|51257|51339|51375|51667|55…	ADRA2A|BAD|BNIP3L|CAV1|CDC20|PLK3|CPT1A|GNAI3|GRSF1|HIF1A|HMGB1|HMOX1|HNRNPD|IGF1|INSR|IRS1|LDLR|SMAD7|MSN|NEDD4|NFE2L2|NSF|OAZ2|FURIN|PLK1|EXOSC9|PRKAA1|PRKCE|PRKD1|PSMC3|PSMC4|PTEN|PTPN1|RALB|ROCK1|SOX9|AURKA|TSC1|TWIST1|VCP|VDAC1|EZR|SPTLC2|BAG2|ULK2|HERPUD1|KEAP1|RBX1|BCL2L11|OPTN|BCAP31|CALCOCO2|RIDA|TRIM22|NOD1|ZER1|TRIM38|CELF1|SNF8|SIRT2|SAMD4A|AGTPBP1|TIPARP|GIGYF2|ZBTB20|NUPR1|LSM1|TNRC…	-10.754376775073979	0	91.0	1.0	1.0	-12.725024477848233	2.4106808700970324
0	0	1	1	0	0	0	0	0	0	1	0	0.0	0.0	-5.271554732441137	-5.426292694483237	0.0	0.0	0.0	0.0	0.0	0.0	-4.090391654216166	0.0	GO:0009144	M001100000010	3	0	GO Biological Processes	19	purine nucleoside triphosphate metabolic process	19_GO:0008152 metabolic process	-12.723637332576759	3.029104777197912	8.846905491199868	30182	188	2756	52	1.8867924528301887	0.259170875374885	204|226|230|318|387|498|506|515|516|517|518|522|523|526|572|1497|2023|2597|2773|2821|3312|3614|3939|4701|4710|4720|4725|4726|4830|4832|4907|5167|5214|5230|5315|5901|6390|7167|7415|9551|9605|10165|10476|23433|25939|26289|50808|54539|55270|55669|221264|790955	AK2|ALDOA|ALDOC|NUDT2|RHOA|ATP5F1A|ATP5F1B|ATP5PB|ATP5MC1|ATP5MC2|ATP5MC3|ATP5PF|ATP6V1A|ATP6V1B2|BAD|CTNS|ENO1|GAPDH|GNAI3|GPI|HSPA8|IMPDH1|LDHA|NDUFA7|NDUFB4|NDUFS2|NDUFS5|NDUFS6|NME1|NME3|NT5E|ENPP1|PFKP|PGK1|PKM|RAN|SDHB|TPI1|VCP|ATP5MF|VPS9D1|SLC25A13|ATP5PD|RHOQ|SAMHD1|AK5|AK3|NDUFB11|NUDT15|MFN1|AK9|UQCC3	-10.754376775073979	0	21.0	0.0	0.0	-22.285615034375642	3.029104777197912
0	0	1	0	0	1	1	0	0	0	0	1	0.0	0.0	-4.991988267829472	0.0	0.0	-2.003728357607333	-2.197943108189109	0.0	0.0	0.0	0.0	-2.457129125939317	GO:0051222	M001001100001	4	0	GO Biological Processes	19	positive regulation of protein transport	19_GO:0051179 localization	-12.695023915845855	2.5245061542231353	8.524777160574027	30182	308	2756	71	2.576197387518142	0.30177447255052753	283|322|382|572|983|1201|1263|2040|2182|2316|2737|2746|2752|2852|3091|3265|3479|3717|3952|4088|4947|5106|5108|5116|5295|5478|5532|5562|5581|5587|5599|5743|5901|6608|6659|6717|6721|6844|6934|7424|7430|8692|8882|8934|9141|9520|9585|10055|10134|10307|10519|10541|22885|23236|23255|25874|27032|27063|27230|51124|54543|54741|54972|55754|56681|56947|57214|57506|59286|79567|79971	ANG|APBB1|ARF6|BAD|CDK1|CLN3|PLK3|STOM|ACSL4|FLNA|GLI3|GLUD1|GLUL|GPER1|HIF1A|HRAS|IGF1|JAK2|LEP|SMAD3|OAZ2|PCK2|PCM1|PCNT|PIK3R1|PPIA|PPP3CB|PRKAA1|PRKCE|PRKD1|MAPK8|PTGS2|RAN|SMO|SOX4|SRI|SREBF2|VAMP2|TCF7L2|VEGFC|EZR|HYAL2|ZPR1|RAB29|PDCD5|NPEPPS|KIF20B|SAE1|BCAP31|APBB3|CIB1|ANP32B|ABLIM3|PLCB1|MTCL1|MPC2|ATP2C1|ANKRD1|SERP1|IER3IP1|TOMM7|LEPROT|TMEM132A|TMEM30A|SAR1A|MFF|CEMIP|MAVS|UBL5|RIPO…	-10.727569159206338	0	23.0	0.0	0.0	-21.878793080308302	3.965154396676843
0	0	1	1	0	0	0	0	0	0	1	0	0.0	0.0	-5.234698657137669	-9.185818438943965	0.0	0.0	0.0	0.0	0.0	0.0	-2.655801814605014	0.0	WP2272	M001100000010	3	0	WikiPathways	27	Pathogenic Escherichia coli infection		-12.66833149795199	5.177015437392796	9.828667986604026	30182	55	2756	26	0.9433962264150944	0.1841404404653308	60|71|387|929|998|2017|3688|6093|7280|7430|7534|7846|10092|10093|10094|10095|10109|10376|10381|10383|10971|81873|84617|84790|203068|347733	ACTB|ACTG1|RHOA|CD14|CDC42|CTTN|ITGB1|ROCK1|TUBB2A|EZR|YWHAZ|TUBA1A|ARPC5|ARPC4|ARPC3|ARPC1B|ARPC2|TUBA1B|TUBB3|TUBB4B|YWHAQ|ARPC5L|TUBB6|TUBA1C|TUBB|TUBB2B	-10.702675064718035	0	37.0	0.0	0.0	-19.13698808710573	5.177015437392796
0	1	1	1	0	0	0	0	0	0	1	0	0.0	-2.619402231901359	-4.042079279213194	-3.9528900990308293	0.0	0.0	0.0	0.0	0.0	0.0	-3.0879245063675858	0.0	GO:0005996	M011100000010	4	0	GO Biological Processes	19	monosaccharide metabolic process	19_GO:0008152 metabolic process	-12.647058362989842	3.0936098332964335	8.855452350064342	30182	177	2756	50	1.8142235123367199	0.2542319206509102	226|230|347|468|572|1374|1407|1737|2023|2530|2539|2548|2597|2683|2805|2821|3952|3953|4122|4123|4125|4191|5091|5106|5160|5166|5214|5226|5230|5315|5373|5562|6576|7167|7355|8864|9446|9563|10165|10891|22934|23509|23516|27230|80146|92579|130589|200186|282969|283209	ALDOA|ALDOC|APOD|ATF4|BAD|CPT1A|CRY1|DLAT|ENO1|FUT8|G6PD|GAA|GAPDH|B4GALT1|GOT1|GPI|LEP|LEPR|MAN2A2|MAN2C1|MAN2B1|MDH2|PC|PCK2|PDHA1|PDK4|PFKP|PGD|PGK1|PKM|PMM2|PRKAA1|SLC25A1|TPI1|SLC35A2|PER2|GSTO1|H6PD|SLC25A13|PPARGC1A|RPIA|POFUT1|SLC39A14|SERP1|UXS1|G6PC3|GALM|CRTC2|FUOM|PGM2L1	-10.683192837373769	0	68.0	0.0	0.0	-13.992953809630968	4.380551523947751
0	1	1	1	0	0	0	0	0	1	1	0	0.0	-2.1583312464584856	-2.9778905258168846	-3.033905568710505	0.0	0.0	0.0	0.0	0.0	-4.215462070669383	-3.845801392737759	0.0	WP3925	M011100000110	5	0	WikiPathways	27	Amino acid metabolism		-12.638291216776823	4.091723950940207	9.363285797256175	30182	91	2756	34	1.2336719883889695	0.21026389206132262	30|47|128|440|445|1431|2058|2271|2730|2744|2746|2752|2805|2806|2937|3176|3417|3939|4128|4191|4953|5091|5160|5166|5315|5831|5832|6723|7407|7453|8974|10056|84532|84706	ACAA1|ACLY|ADH5|ASNS|ASS1|CS|EPRS1|FH|GCLM|GLS|GLUD1|GLUL|GOT1|GOT2|GSS|HNMT|IDH1|LDHA|MAOA|MDH2|ODC1|PC|PDHA1|PDK4|PKM|PYCR1|ALDH18A1|SRM|VARS1|WARS1|P4HA2|FARSB|ACSS1|GPT2	-10.676209243901166	0	92.0	1.0	1.0	-12.638291216776823	5.019381954523463
0	1	1	1	0	0	0	1	0	0	0	0	0.0	-2.8006206737686634	-5.986186389622668	-2.874814962716448	0.0	0.0	0.0	-4.092903774636728	0.0	0.0	0.0	0.0	GO:0051347	M011100010000	4	0	GO Biological Processes	19	positive regulation of transferase activity	19_GO:0065007 biological regulation	-12.505194184154837	2.118944942139477	8.174921276213853	30182	522	2756	101	3.6647314949201744	0.35791024476805156	150|152|283|284|387|572|595|780|801|808|896|990|991|994|998|1062|1445|1736|1856|1906|1958|1969|2013|2180|2247|3181|3184|3265|3479|3491|3570|3643|3654|3667|3717|3815|3952|4208|4233|4361|4609|4665|4683|4739|4921|5111|5159|5245|5347|5478|5587|5606|5607|5728|5770|5899|5920|5982|7048|7164|7301|7334|7424|7520|7804|8325|8555|8817|8826|9212|9500|9928|10519|10576|10728|10920|10961|10979|11065|22863|22943|…	ADRA2A|ADRA2C|ANG|ANGPT1|RHOA|BAD|CCND1|DDR1|CALM1|CALM3|CCND3|CDC6|CDC20|CDC25B|CDC42|CENPE|CSK|DKC1|DVL2|EDN1|EGR1|EPHA2|EMP2|ACSL1|FGF2|HNRNPA2B1|HNRNPD|HRAS|IGF1|CCN1|IL6R|INSR|IRAK1|IRS1|JAK2|KIT|LEP|MEF2C|MET|MRE11|MYC|NAB2|NBN|NEDD9|DDR2|PCNA|PDGFRB|PHB1|PLK1|PPIA|PRKD1|MAP2K3|MAP2K5|PTEN|PTPN1|RALB|PLAAT4|RFC2|TGFBR2|TPD52L1|TYRO3|UBE2N|VEGFC|XRCC5|LRP8|FZD8|CDC14B|FGF18|IQGAP1|AURKB|MAGE…	-10.54665749204383	0	28.0	0.0	0.0	-20.954079517695313	2.201422203510638
1	1	1	0	0	0	0	0	0	0	1	0	-4.999589573431464	-3.2754888747793225	-4.663614935976896	0.0	0.0	0.0	0.0	0.0	0.0	0.0	-2.936754644897822	0.0	GO:0031668	M111000000010	4	0	GO Biological Processes	19	cellular response to extracellular stimulus	19_GO:0050896 response to stimulus	-12.498061473458145	2.6943868500472274	8.562186191699942	30182	252	2756	62	2.2496371552975325	0.28247227036752004	166|355|440|468|1277|1513|1611|1981|2353|2752|3162|3178|3191|3309|3312|3428|3625|3676|3952|4521|4780|5166|5292|5366|5562|5587|5599|5899|6721|7248|7378|7494|8061|8140|8644|8648|9451|10226|10634|10919|10985|11170|22863|23710|26608|27072|27327|51022|53349|55062|55270|55630|64121|79567|81929|83667|84557|96459|133746|143686|220441|255738	TLE5|FAS|ASNS|ATF4|COL1A1|CTSK|DAP|EIF4G1|FOS|GLUL|HMOX1|HNRNPA1|HNRNPL|HSPA5|HSPA8|IFI16|INHBB|ITGA4|LEP|NUDT1|NFE2L2|PDK4|PIM1|PMAIP1|PRKAA1|PRKD1|MAPK8|RALB|SREBF2|TSC1|UPP1|XBP1|FOSL1|SLC7A5|AKR1C3|NCOA1|EIF2AK3|PLIN3|GAS2L1|EHMT2|GCN1|FAM107A|ATG14|GABARAPL1|TBL2|VPS41|TNRC6A|GLRX2|ZFYVE1|WIPI1|NUDT15|SLC39A4|RRAGC|RIPOR1|SEH1L|SESN2|MAP1LC3A|FNIP1|JMY|SESN3|RNF152|PCSK9	-10.541286627503426	0	54.0	0.0	0.0	-15.985171049424848	3.7994579544444775
1	1	0	0	0	0	1	0	0	0	1	0	-3.9059561981137407	-3.959448224507015	0.0	0.0	0.0	0.0	-2.1893027679061117	0.0	0.0	0.0	-3.7070518423478633	0.0	GO:0040007	M110000100010	4	0	GO Biological Processes	19	growth	19_GO:0040007 growth	-12.42059170689904	2.28153725205612	8.261671219825638	30182	408	2756	85	3.084179970972424	0.3293271888507878	104|133|214|301|347|546|627|652|675|780|1002|1028|1906|2131|2737|3142|3275|3479|3676|3688|3836|3952|3953|3984|4038|4088|4131|4683|4692|4814|4851|4882|4921|5159|5530|5532|5600|5660|5916|5930|6405|6491|6497|6586|6608|6654|6662|6788|6790|6881|7048|7049|7414|8482|8826|8837|8882|9201|9353|9646|9706|10252|10365|10611|10848|10919|10959|23111|23168|25932|26053|26058|51119|51124|51299|54796|54892|55558|60…	ADARB1|ADM|ALCAM|ANXA1|APOD|ATRX|BDNF|BMP4|BRCA2|DDR1|CDH4|CDKN1C|EDN1|EXT1|GLI3|HLX|PRMT2|IGF1|ITGA4|ITGB1|KPNA1|LEP|LEPR|LIMK1|LRP4|SMAD3|MAP1B|NBN|NDN|NINJ1|NOTCH1|NPR2|DDR2|PDGFRB|PPP3CA|PPP3CB|MAPK11|PSAP|RARG|RBBP6|SEMA3F|STIL|SKI|SLIT3|SMO|SOS1|SOX9|STK3|AURKA|TAF10|TGFBR2|TGFBR3|VCL|SEMA7A|IQGAP1|CFLAR|ZPR1|DCLK1|SLIT2|CTR9|ULK2|SPRY1|KLF2|PDLIM5|PPP1R13L|EHMT2|TMED2|SPART|RTF1|CLIC4|AUTS…	-10.467319254780392	0	93.0	1.0	1.0	-12.42059170689904	3.8786133284954043
1	1	0	0	0	0	1	0	0	0	1	0	-3.9059561981137407	-3.959448224507015	0.0	0.0	0.0	0.0	-2.1893027679061117	0.0	0.0	0.0	-3.7070518423478633	0.0	GO:0048589	M110000100010	4	0	GO Biological Processes	19	developmental growth	19_GO:0040007 growth	-12.42059170689904	2.28153725205612	8.261671219825638	30182	408	2756	85	3.084179970972424	0.3293271888507878	104|133|214|301|347|546|627|652|675|780|1002|1028|1906|2131|2737|3142|3275|3479|3676|3688|3836|3952|3953|3984|4038|4088|4131|4683|4692|4814|4851|4882|4921|5159|5530|5532|5600|5660|5916|5930|6405|6491|6497|6586|6608|6654|6662|6788|6790|6881|7048|7049|7414|8482|8826|8837|8882|9201|9353|9646|9706|10252|10365|10611|10848|10919|10959|23111|23168|25932|26053|26058|51119|51124|51299|54796|54892|55558|60…	ADARB1|ADM|ALCAM|ANXA1|APOD|ATRX|BDNF|BMP4|BRCA2|DDR1|CDH4|CDKN1C|EDN1|EXT1|GLI3|HLX|PRMT2|IGF1|ITGA4|ITGB1|KPNA1|LEP|LEPR|LIMK1|LRP4|SMAD3|MAP1B|NBN|NDN|NINJ1|NOTCH1|NPR2|DDR2|PDGFRB|PPP3CA|PPP3CB|MAPK11|PSAP|RARG|RBBP6|SEMA3F|STIL|SKI|SLIT3|SMO|SOS1|SOX9|STK3|AURKA|TAF10|TGFBR2|TGFBR3|VCL|SEMA7A|IQGAP1|CFLAR|ZPR1|DCLK1|SLIT2|CTR9|ULK2|SPRY1|KLF2|PDLIM5|PPP1R13L|EHMT2|TMED2|SPART|RTF1|CLIC4|AUTS…	-10.467319254780392	0	93.0	0.0	0.0	-12.42059170689904	3.8786133284954043
0	0	1	1	0	0	0	0	0	0	0	0	0.0	0.0	-11.344938283480971	-6.4635417798629895	0.0	0.0	0.0	0.0	0.0	0.0	0.0	0.0	hsa05012	M001100000000	2	0	KEGG Pathway	24	Parkinson disease		-12.403288889720056	2.6349182098933834	8.490050442772853	30182	266	2756	64	2.3222060957910013	0.286885563797565	293|468|498|506|515|516|517|518|522|598|801|808|1347|1350|1351|1843|2771|2773|3309|3709|3710|4128|4701|4710|4720|4725|4726|4780|5599|5688|5692|5702|5704|5708|5714|6390|7280|7317|7318|7416|7494|7846|7922|9246|9451|9817|10105|10376|10381|10383|10476|23516|25800|29796|51465|54205|54539|55630|55669|84617|84790|91252|203068|347733	SLC25A6|ATF4|ATP5F1A|ATP5F1B|ATP5PB|ATP5MC1|ATP5MC2|ATP5MC3|ATP5PF|BCL2L1|CALM1|CALM3|COX7A2|COX7C|COX8A|DUSP1|GNAI2|GNAI3|HSPA5|ITPR2|ITPR3|MAOA|NDUFA7|NDUFB4|NDUFS2|NDUFS5|NDUFS6|NFE2L2|MAPK8|PSMA7|PSMB4|PSMC3|PSMC4|PSMD2|PSMD8|SDHB|TUBB2A|UBA1|UBA7|VDAC1|XBP1|TUBA1A|SLC39A7|UBE2L6|EIF2AK3|KEAP1|PPIF|TUBA1B|TUBB3|TUBB4B|ATP5PD|SLC39A14|SLC39A6|UQCR10|UBE2J1|CYCS|NDUFB11|SLC39A4|MFN1|TUBB6|TUBA1…	-10.45203527956582	0	58.0	0.0	0.0	-15.41157733808066	2.6349182098933834
0	1	0	1	0	1	0	0	0	0	1	0	0.0	-2.7327040830533953	0.0	-2.6936100299396135	0.0	-2.496781792737054	0.0	0.0	0.0	0.0	-5.883255760411525	0.0	WP4172	M010101000010	4	0	WikiPathways	27	PI3K-Akt signaling pathway		-12.401833357299168	2.4228714181126936	8.351595443584563	30182	339	2756	75	2.72133526850508	0.30992757546632305	284|468|572|595|598|627|896|1017|1277|1278|1291|1293|1385|1969|1975|1978|2247|2323|2335|2782|2787|3265|3371|3479|3563|3566|3570|3575|3643|3667|3673|3676|3678|3685|3688|3693|3716|3717|3815|3845|3908|3910|3915|4233|4609|4893|5106|5159|5295|5516|5518|5520|5562|5728|5879|6654|7184|7248|7423|7424|8515|8817|9180|10000|10018|10488|10681|11140|54331|54541|55970|64764|80310|90993|92579	ANGPT1|ATF4|BAD|CCND1|BCL2L1|BDNF|CCND3|CDK2|COL1A1|COL1A2|COL6A1|COL6A3|CREB1|EPHA2|EIF4B|EIF4EBP1|FGF2|FLT3LG|FN1|GNB1|GNG5|HRAS|TNC|IGF1|IL3RA|IL4R|IL6R|IL7R|INSR|IRS1|ITGA2|ITGA4|ITGA5|ITGAV|ITGB1|ITGB5|JAK1|JAK2|KIT|KRAS|LAMA2|LAMA4|LAMC1|MET|MYC|NRAS|PCK2|PDGFRB|PIK3R1|PPP2CB|PPP2R1A|PPP2R2A|PRKAA1|PTEN|RAC1|SOS1|HSP90B1|TSC1|VEGFB|VEGFC|ITGA10|FGF18|OSMR|AKT3|BCL2L11|CREB3|GNB5|CDC37|GNG2|…	-10.45203527956582	0	42.0	0.0	0.0	-17.911694422931394	2.536760063303076
0	0	1	0	1	1	1	0	0	0	1	0	0.0	0.0	-3.5035006592394407	0.0	-2.307503947825712	-2.598847346265317	-2.232434259425218	0.0	0.0	0.0	-4.058946214428563	0.0	R-HSA-166520	M001011100010	5	0	Reactome Gene Sets	6	Signaling by NTRKs		-12.398140761964935	3.4325217165262223	8.945951173693873	30182	134	2756	42	1.5239477503628447	0.233351580651322	161|163|387|627|1173|1175|1213|1385|1848|1958|2152|2353|2889|3265|3397|3398|3399|3667|3727|3845|4208|4665|4893|5045|5125|5295|5516|5518|5600|5603|5607|5802|5879|5899|5900|6464|6654|6774|7529|8061|10126|57498	AP2A2|AP2B1|RHOA|BDNF|AP2M1|AP2S1|CLTC|CREB1|DUSP6|EGR1|F3|FOS|RAPGEF1|HRAS|ID1|ID2|ID3|IRS1|JUND|KRAS|MEF2C|NAB2|NRAS|FURIN|PCSK5|PIK3R1|PPP2CB|PPP2R1A|MAPK11|MAPK13|MAP2K5|PTPRS|RAC1|RALB|RALGDS|SHC1|SOS1|STAT3|YWHAB|FOSL1|DNAL4|KIDINS220	-10.450069503532093	0	10.0	0.0	0.0	-25.86054436041263	3.5234870953492776
1	0	1	0	0	1	0	0	0	0	1	0	-2.002132669633147	0.0	-7.66543715726603	0.0	0.0	-2.453410485036556	0.0	0.0	0.0	0.0	-5.1699665729039985	0.0	GO:0072594	M101001000010	4	0	GO Biological Processes	19	establishment of protein localization to organelle	19_GO:0051179 localization	-12.389209549550614	2.4055051721100362	8.335379580293727	30182	346	2756	76	2.7576197387518144	0.31192872732901905	675|808|1408|1434|2737|3309|3312|3329|3836|3837|4000|4121|4734|4763|4851|4928|5018|5194|5295|5371|5530|5824|5901|6272|6396|6608|6728|6729|6734|6747|6774|6788|8546|8878|9049|9146|9688|9697|9709|10134|10204|10440|10452|10525|10527|10628|10952|10953|11267|22863|23480|23633|26517|27072|28972|29927|54543|54557|54832|55198|55670|56947|58477|60559|79902|80273|83752|84268|128866|134266|144165|152877|1553…	BRCA2|CALM3|CRY2|CSE1L|GLI3|HSPA5|HSPA8|HSPD1|KPNA1|KPNB1|LMNA|MAN1A1|NEDD4|NF1|NOTCH1|NUP98|OXA1L|PEX13|PIK3R1|PML|PPP3CA|PEX19|RAN|SORT1|SEC13|SMO|SRP19|SRP54|SRPRA|SSR3|STAT3|STK3|AP3B1|SQSTM1|AIP|HGS|NUP93|TRAM2|HERPUD1|BCAP31|NUTF2|TIMM17A|TOMM40|HYOU1|IPO7|TXNIP|SEC61B|TOMM34|SNF8|ATG14|SEC61G|KPNA6|TIMM13|VPS41|SPCS1|SEC61A1|TOMM7|SGTB|VPS13C|APPL2|PEX26|MFF|SRPRB|SPCS3|NUP85|GRPEL1|LONP2|…	-10.442858271512046	0	4.0	0.0	0.0	-34.99298111020552	2.9241901534206187
1	0	1	0	0	0	0	0	0	0	1	0	-5.344991942986759	0.0	-12.384163143704626	0.0	0.0	0.0	0.0	0.0	0.0	0.0	-5.336551026426791	0.0	GO:0006397	M101000000010	3	0	GO Biological Processes	19	mRNA processing	19_GO:0008152 metabolic process	-12.384163143704626	5.0889409701731605	10.069207617398032	30182	467	381	30	7.874015748031496	1.3798336188670166	708|1660|2926|3181|3189|3191|3312|6421|6426|6427|6428|6432|6627|6635|6636|9991|10262|10594|10657|11157|11171|22916|25804|27257|51639|51690|55149|59286|84844|220988	C1QBP|DHX9|GRSF1|HNRNPA2B1|HNRNPH3|HNRNPL|HSPA8|SFPQ|SRSF1|SRSF2|SRSF3|SRSF7|SNRPA1|SNRPE|SNRPF|PTBP3|SF3B4|PRPF8|KHDRBS1|LSM6|STRAP|NCBP2|LSM4|LSM1|SF3B6|LSM7|MTPAP|UBL5|PHF5A|HNRNPA3	-10.055880643560178	0	48.0	0.0	0.0	-16.66647931002743	20.59664041994751
0	1	1	0	0	0	0	0	0	0	1	0	0.0	-4.14138785173542	-2.9911670238280665	0.0	0.0	0.0	0.0	0.0	0.0	0.0	-3.9983992281942307	0.0	GO:0051345	M011000000010	3	0	GO Biological Processes	19	positive regulation of hydrolase activity	19_GO:0065007 biological regulation	-12.381417978259144	2.0593981241757877	8.087221031420581	30182	569	2756	107	3.8824383164005805	0.3679713856047453	274|283|355|378|387|389|400|572|801|808|834|858|1124|1490|1513|1514|1611|1856|1969|2152|2247|2852|2889|3146|3265|3329|3336|3428|3491|3673|3688|3717|3815|3987|4088|4155|4208|4609|4739|4763|5111|5159|5245|5364|5366|5371|5524|5587|5599|5660|5720|5900|5905|6093|6251|6347|6654|6774|7052|7248|7415|8502|8743|8786|8874|8915|9141|9448|9451|9771|9779|9824|10018|10134|10197|10392|10395|10541|10550|10681|109…	BIN1|ANG|FAS|ARF4|RHOA|RHOC|ARL1|BAD|CALM1|CALM3|CASP1|CAV2|CHN2|CCN2|CTSK|CTSL|DAP|DVL2|EPHA2|F3|FGF2|GPER1|RAPGEF1|HMGB1|HRAS|HSPD1|HSPE1|IFI16|CCN1|ITGA2|ITGB1|JAK2|KIT|LIMS1|SMAD3|MBP|MEF2C|MYC|NEDD9|NF1|PCNA|PDGFRB|PHB1|PLXNB1|PMAIP1|PML|PTPA|PRKD1|MAPK8|PSAP|PSME1|RALGDS|RANGAP1|ROCK1|RSU1|CCL2|SOS1|STAT3|TGM2|TSC1|VCP|PKP4|TNFSF10|RGS11|ARHGEF7|BCL10|PDCD5|MAP4K4|EIF2AK3|RAPGEF5|TBC1D5|ARH…	-10.436779895664696	0	94.0	1.0	1.0	-12.381417978259144	2.0593981241757877
0	0	1	1	1	0	0	0	0	1	0	0	0.0	0.0	-8.565829781820705	-5.780639680524457	-2.1050339113016157	0.0	0.0	0.0	0.0	-2.2502237521687283	0.0	0.0	hsa05016	M001110000100	4	0	KEGG Pathway	24	Huntington disease		-12.355536549645223	2.50521737480672	8.389264632398623	30182	306	2756	70	2.539912917271408	0.29969755805841186	161|163|293|498|506|515|516|517|518|522|627|1173|1175|1213|1347|1350|1351|1385|2878|2882|2890|4701|4710|4720|4725|4726|5331|5432|5435|5437|5440|5599|5688|5692|5702|5704|5708|5714|6390|6507|6648|7052|7280|7416|7846|9706|10105|10126|10376|10381|10383|10476|10488|10540|10891|22863|23186|23236|29796|54205|54539|55062|55081|60673|64764|84617|84790|90993|203068|347733	AP2A2|AP2B1|SLC25A6|ATP5F1A|ATP5F1B|ATP5PB|ATP5MC1|ATP5MC2|ATP5MC3|ATP5PF|BDNF|AP2M1|AP2S1|CLTC|COX7A2|COX7C|COX8A|CREB1|GPX3|GPX7|GRIA1|NDUFA7|NDUFB4|NDUFS2|NDUFS5|NDUFS6|PLCB3|POLR2C|POLR2F|POLR2H|POLR2K|MAPK8|PSMA7|PSMB4|PSMC3|PSMC4|PSMD2|PSMD8|SDHB|SLC1A3|SOD2|TGM2|TUBB2A|VDAC1|TUBA1A|ULK2|PPIF|DNAL4|TUBA1B|TUBB3|TUBB4B|ATP5PD|CREB3|DCTN2|PPARGC1A|ATG14|RCOR1|PLCB1|UQCR10|CYCS|NDUFB11|WIPI1|I…	-10.412604930864791	0	58.0	0.0	0.0	-15.41157733808066	2.6349182098933834
0	0	0	0	0	0	0	1	0	0	1	0	0.0	0.0	0.0	0.0	0.0	0.0	0.0	-12.343688452135048	0.0	0.0	-2.1452674804912113	0.0	GO:0051784	M000000010010	2	0	GO Biological Processes	19	negative regulation of nuclear division	19_GO:0048519 negative regulation of biological process	-12.343688452135048	64.80300590445518	22.46446666172865	30182	46	81	8	9.876543209876543	3.3149646018092103	701|991|1063|4085|5347|10403|55055|83540	BUB1B|CDC20|CENPF|MAD2L1|PLK1|NDC80|ZWILCH|NUF2	-10.019522518185433	0	1.0	0.0	0.0	-67.55225942791795	279.46296296296293
1	0	1	0	0	0	0	0	0	0	1	0	-4.007078034056983	0.0	-12.203745744776514	0.0	0.0	0.0	0.0	0.0	0.0	0.0	-7.546758363098479	0.0	GO:0000377	M101000000010	3	0	GO Biological Processes	19	RNA splicing, via transesterification reactions with bulged adenosine as nucleophile	19_GO:0008152 metabolic process	-12.324285142827783	2.625049602365693	8.45479208753262	30182	267	2756	64	2.3222060957910013	0.286885563797565	1653|1655|1660|3178|3181|3187|3189|3190|3312|4670|4686|4809|6421|6426|6427|6428|6430|6432|6434|6627|6628|6631|6632|6635|6636|6733|9169|9879|9939|10181|10189|10212|10262|10419|10492|10521|10569|10594|10658|10659|10772|10907|11157|11168|11171|11338|22916|23524|25804|25929|25949|29896|51319|51639|51645|51690|51747|54960|59286|79084|84844|91746|143884|220988	DDX1|DDX5|DHX9|HNRNPA1|HNRNPA2B1|HNRNPH1|HNRNPH3|HNRNPK|HSPA8|HNRNPM|NCBP1|SNU13|SFPQ|SRSF1|SRSF2|SRSF3|SRSF5|SRSF7|TRA2B|SNRPA1|SNRPB|SNRPC|SNRPD1|SNRPE|SNRPF|SRPK2|SCAF11|DDX46|RBM8A|RBM5|ALYREF|DDX39A|SF3B4|PRMT5|SYNCRIP|DDX17|SLU7|PRPF8|CELF1|CELF2|SRSF10|TXNL4A|LSM6|PSIP1|STRAP|U2AF2|NCBP2|SRRM2|LSM4|GEMIN5|SYF2|TRA2A|RSRC1|SF3B6|PPIL1|LSM7|LUC7L3|GEMIN8|UBL5|WDR77|PHF5A|YTHDC1|CWF19L2|HNRNP…	-10.386433049576627	0	61.0	0.0	0.0	-14.87628359556035	3.824291012970258
1	0	1	0	0	0	0	0	0	0	1	0	-4.007078034056983	0.0	-12.203745744776514	0.0	0.0	0.0	0.0	0.0	0.0	0.0	-7.546758363098479	0.0	GO:0000398	M101000000010	3	0	GO Biological Processes	19	mRNA splicing, via spliceosome	19_GO:0008152 metabolic process	-12.324285142827783	2.625049602365693	8.45479208753262	30182	267	2756	64	2.3222060957910013	0.286885563797565	1653|1655|1660|3178|3181|3187|3189|3190|3312|4670|4686|4809|6421|6426|6427|6428|6430|6432|6434|6627|6628|6631|6632|6635|6636|6733|9169|9879|9939|10181|10189|10212|10262|10419|10492|10521|10569|10594|10658|10659|10772|10907|11157|11168|11171|11338|22916|23524|25804|25929|25949|29896|51319|51639|51645|51690|51747|54960|59286|79084|84844|91746|143884|220988	DDX1|DDX5|DHX9|HNRNPA1|HNRNPA2B1|HNRNPH1|HNRNPH3|HNRNPK|HSPA8|HNRNPM|NCBP1|SNU13|SFPQ|SRSF1|SRSF2|SRSF3|SRSF5|SRSF7|TRA2B|SNRPA1|SNRPB|SNRPC|SNRPD1|SNRPE|SNRPF|SRPK2|SCAF11|DDX46|RBM8A|RBM5|ALYREF|DDX39A|SF3B4|PRMT5|SYNCRIP|DDX17|SLU7|PRPF8|CELF1|CELF2|SRSF10|TXNL4A|LSM6|PSIP1|STRAP|U2AF2|NCBP2|SRRM2|LSM4|GEMIN5|SYF2|TRA2A|RSRC1|SF3B6|PPIL1|LSM7|LUC7L3|GEMIN8|UBL5|WDR77|PHF5A|YTHDC1|CWF19L2|HNRNP…	-10.386433049576627	0	61.0	0.0	0.0	-14.87628359556035	3.824291012970258
0	1	0	1	0	0	0	0	0	1	1	0	0.0	-3.638229092818976	0.0	-3.4204328003581526	0.0	0.0	0.0	0.0	0.0	-2.459082930883304	-7.546758363098479	0.0	GO:0030198	M010100000110	4	0	GO Biological Processes	19	extracellular matrix organization	19_GO:0009987 cellular process	-12.324285142827783	2.625049602365693	8.45479208753262	30182	267	2756	64	2.3222060957910013	0.286885563797565	302|538|857|858|871|1277|1278|1289|1295|1305|1306|1490|1513|1545|1805|1842|2022|2131|2192|2331|2683|2824|3491|3688|3915|4016|4147|4239|4312|4314|4327|4763|4811|4921|4982|5033|5045|5212|5768|6662|7045|8985|10049|10516|10549|10609|11096|11117|23213|25903|26585|50509|56999|57326|60681|64094|79709|81621|83716|84171|84947|90993|144165|151887	ANXA2|ATP7A|CAV1|CAV2|SERPINH1|COL1A1|COL1A2|COL5A1|COL8A1|COL13A1|COL15A1|CCN2|CTSK|CYP1B1|DPT|ECM2|ENG|EXT1|FBLN1|FMOD|B4GALT1|GPM6B|CCN1|ITGB1|LAMC1|LOXL1|MATN2|MFAP4|MMP1|MMP3|MMP19|NF1|NID1|DDR2|TNFRSF11B|P4HA1|FURIN|VIT|QSOX1|SOX9|TGFBI|PLOD3|DNAJB6|FBLN5|PRDX4|P3H4|ADAMTS5|EMILIN1|SULF1|OLFML2B|GREM1|COL5A3|ADAMTS9|PBXIP1|FKBP10|SMOC2|COLGALT1|KAZALD1|CRISPLD2|LOXL4|SERAC1|CREB3L1|PRICKLE1…	-10.386433049576627	0	80.0	0.0	0.0	-13.297253310935568	3.965154396676843
0	1	1	1	0	0	0	0	0	0	1	0	0.0	-2.9476393844916573	-3.74053575618362	-3.48825192501222	0.0	0.0	0.0	0.0	0.0	0.0	-3.4957648941109647	0.0	GO:0019318	M011100000010	4	0	GO Biological Processes	19	hexose metabolic process	19_GO:0008152 metabolic process	-12.318614468271445	3.2086842372865694	8.795633675587093	30182	157	2756	46	1.6690856313497824	0.24403085493529278	226|230|347|468|572|1374|1407|1737|2023|2530|2539|2548|2597|2683|2805|2821|3952|3953|4122|4123|4125|4191|5091|5106|5160|5166|5214|5230|5315|5373|5562|6576|7167|7355|8864|9563|10165|10891|23509|23516|27230|92579|130589|200186|282969|283209	ALDOA|ALDOC|APOD|ATF4|BAD|CPT1A|CRY1|DLAT|ENO1|FUT8|G6PD|GAA|GAPDH|B4GALT1|GOT1|GPI|LEP|LEPR|MAN2A2|MAN2C1|MAN2B1|MDH2|PC|PCK2|PDHA1|PDK4|PFKP|PGK1|PKM|PMM2|PRKAA1|SLC25A1|TPI1|SLC35A2|PER2|H6PD|SLC25A13|PPARGC1A|POFUT1|SLC39A14|SERP1|G6PC3|GALM|CRTC2|FUOM|PGM2L1	-10.38244243313831	0	68.0	0.0	0.0	-13.992953809630968	4.380551523947751
0	1	1	1	0	0	0	0	0	0	1	0	0.0	-3.7690678755790437	-2.0896737975409083	-3.6677661911483255	0.0	0.0	0.0	0.0	0.0	0.0	-3.9680348182145364	0.0	GO:0052547	M011100000010	4	0	GO Biological Processes	19	regulation of peptidase activity	19_GO:0008152 metabolic process	-12.309915860333174	2.2470989539118764	8.197985710112151	30182	424	2756	87	3.1567489114658924	0.3330543369854449	274|332|355|358|387|572|710|831|834|857|871|1293|1410|1471|1474|1490|1513|1514|1611|1718|2152|2537|2597|2821|2852|3146|3164|3329|3336|3428|3476|3491|3717|4088|4155|4609|5045|5054|5062|5176|5270|5271|5272|5329|5366|5371|5607|5696|5720|5743|6774|7035|7076|7077|7078|7415|8743|8915|9141|9451|10018|10049|10134|10197|10392|10395|10541|10550|22861|23204|23787|25816|25824|26355|27018|51035|51499|54205|55…	BIN1|BIRC5|FAS|AQP1|RHOA|BAD|SERPING1|CAST|CASP1|CAV1|SERPINH1|COL6A3|CRYAB|CST3|CST6|CCN2|CTSK|CTSL|DAP|DHCR24|F3|IFI6|GAPDH|GPI|GPER1|HMGB1|NR4A1|HSPD1|HSPE1|IFI16|IGBP1|CCN1|JAK2|SMAD3|MBP|MYC|FURIN|SERPINE1|PAK2|SERPINF1|SERPINE2|SERPINB8|SERPINB9|PLAUR|PMAIP1|PML|MAP2K5|PSMB8|PSME1|PTGS2|STAT3|TFPI|TIMP1|TIMP2|TIMP3|VCP|TNFSF10|BCL10|PDCD5|EIF2AK3|BCL2L11|DNAJB6|BCAP31|PSME3|NOD1|DLC1|ANP32B…	-10.375417409089605	0	49.0	0.0	0.0	-16.587679395022548	3.0911149866566787
0	1	1	0	0	1	0	0	0	0	1	0	0.0	-2.9778827894821562	-5.605191600408513	0.0	0.0	-2.2108072502232368	0.0	0.0	0.0	0.0	-2.6325424040860064	0.0	GO:0062197	M011001000010	4	0	GO Biological Processes	19	cellular response to chemical stress	19_GO:0050896 response to stimulus	-12.284744041128565	2.5979548271587936	8.423086814797642	30182	274	2756	65	2.358490566037736	0.28906446545085357	301|318|355|358|388|406|468|488|538|834|857|983|1545|1906|2054|2119|2353|2539|2882|3091|3162|3717|4780|5052|5111|5371|5478|5562|5587|5599|5603|5743|5831|6648|6649|7168|7520|8531|8644|8877|9451|9817|9833|9978|10105|10365|10550|10891|11179|22925|22933|23135|23657|25824|27067|29957|51022|55829|60674|79956|80310|83667|84557|84769|94241	ANXA1|NUDT2|FAS|AQP1|RHOB|BMAL1|ATF4|ATP2A2|ATP7A|CASP1|CAV1|CDK1|CYP1B1|EDN1|STX2|ETV5|FOS|G6PD|GPX7|HIF1A|HMOX1|JAK2|NFE2L2|PRDX1|PCNA|PML|PPIA|PRKAA1|PRKD1|MAPK8|MAPK13|PTGS2|PYCR1|SOD2|SOD3|TPM1|XRCC5|YBX3|AKR1C3|SPHK1|EIF2AK3|KEAP1|MELK|RBX1|PPIF|KLF2|ARL6IP5|PPARGC1A|ZNF277|PLA2R1|SIRT2|KDM6B|SLC7A11|PRDX5|STAU2|SLC25A24|GLRX2|SELENOS|GAS5|ERMP1|PDGFD|SESN2|MAP1LC3A|MPV17L2|TP53INP1	-10.351912749252461	0	43.0	0.0	0.0	-17.807395017676594	2.8928170441164394
0	0	0	1	0	0	0	1	0	0	1	0	0.0	0.0	0.0	-4.278888651629141	0.0	0.0	0.0	-12.268064556834169	0.0	0.0	-2.271550918160837	0.0	GO:0044772	M000100010010	3	0	GO Biological Processes	19	mitotic cell cycle phase transition	19_GO:0009987 cellular process	-12.268064556834169	25.778554235577296	16.250485559538525	30182	159	81	11	13.580246913580247	3.806429883542279	701|891|899|983|2305|5347|6790|9133|10460|11065|128239	BUB1B|CCNB1|CCNF|CDK1|FOXM1|PLK1|AURKA|CCNB2|TACC3|UBE2C|IQGAP3	-9.947976535304992	0	77.0	0.0	0.0	-13.489705863322376	372.61728395061726
0	0	0	0	0	0	0	1	0	0	1	0	0.0	0.0	0.0	0.0	0.0	0.0	0.0	-12.249858786793475	0.0	0.0	-2.053837815973598	0.0	GO:2001251	M000000010010	2	0	GO Biological Processes	19	negative regulation of chromosome organization	19_GO:0048519 negative regulation of biological process	-12.249858786793475	44.12573099415204	19.527003194012163	30182	76	81	9	11.11111111111111	3.4918853391928275	701|991|1063|4085|5347|7153|10403|55055|83540	BUB1B|CDC20|CENPF|MAD2L1|PLK1|TOP2A|NDC80|ZWILCH|NUF2	-9.933810743066038	0	1.0	0.0	0.0	-67.55225942791795	279.46296296296293
0	1	0	1	0	0	0	0	0	1	1	0	0.0	-3.6233788768235566	0.0	-3.4086480585584993	0.0	0.0	0.0	0.0	0.0	-2.4533025032939175	-7.519731833661993	0.0	GO:0043062	M010100000110	4	0	GO Biological Processes	19	extracellular structure organization	19_GO:0009987 cellular process	-12.245791453219201	2.615254641162836	8.419694491064972	30182	268	2756	64	2.3222060957910013	0.286885563797565	302|538|857|858|871|1277|1278|1289|1295|1305|1306|1490|1513|1545|1805|1842|2022|2131|2192|2331|2683|2824|3491|3688|3915|4016|4147|4239|4312|4314|4327|4763|4811|4921|4982|5033|5045|5212|5768|6662|7045|8985|10049|10516|10549|10609|11096|11117|23213|25903|26585|50509|56999|57326|60681|64094|79709|81621|83716|84171|84947|90993|144165|151887	ANXA2|ATP7A|CAV1|CAV2|SERPINH1|COL1A1|COL1A2|COL5A1|COL8A1|COL13A1|COL15A1|CCN2|CTSK|CYP1B1|DPT|ECM2|ENG|EXT1|FBLN1|FMOD|B4GALT1|GPM6B|CCN1|ITGB1|LAMC1|LOXL1|MATN2|MFAP4|MMP1|MMP3|MMP19|NF1|NID1|DDR2|TNFRSF11B|P4HA1|FURIN|VIT|QSOX1|SOX9|TGFBI|PLOD3|DNAJB6|FBLN5|PRDX4|P3H4|ADAMTS5|EMILIN1|SULF1|OLFML2B|GREM1|COL5A3|ADAMTS9|PBXIP1|FKBP10|SMOC2|COLGALT1|KAZALD1|CRISPLD2|LOXL4|SERAC1|CREB3L1|PRICKLE1…	-10.314620945324561	0	80.0	0.0	0.0	-13.297253310935568	3.965154396676843
0	0	1	1	0	1	0	0	0	0	1	0	0.0	0.0	-2.7144526113516223	-2.5801200526388346	0.0	-2.4890743383160654	0.0	0.0	0.0	0.0	-6.610585846812487	0.0	M81	M001101000010	4	0	Canonical Pathways	11	PID CDC42 PATHWAY		-12.221637735879103	4.536999792660171	9.391596751734125	30182	70	2756	29	1.0522496371552976	0.19436709692223716	396|998|1072|2059|3265|3984|3985|4735|5062|5295|5337|5581|5599|5606|5879|8826|8874|9459|10092|10093|10094|10095|10096|10097|10109|10188|55740|81624|128239	ARHGDIA|CDC42|CFL1|EPS8|HRAS|LIMK1|LIMK2|SEPTIN2|PAK2|PIK3R1|PLD1|PRKCE|MAPK8|MAP2K3|RAC1|IQGAP1|ARHGEF7|ARHGEF6|ARPC5|ARPC4|ARPC3|ARPC1B|ACTR3|ACTR2|ARPC2|TNK2|ENAH|DIAPH3|IQGAP3	-10.292121685154475	0	37.0	0.0	0.0	-19.13698808710573	5.177015437392796
0	1	1	0	0	1	0	0	0	0	1	0	0.0	-3.7099568795799858	-3.8455066836163594	0.0	0.0	-2.580019465515859	0.0	0.0	0.0	0.0	-2.339288177252877	0.0	GO:0034599	M011001000010	4	0	GO Biological Processes	19	cellular response to oxidative stress	19_GO:0050896 response to stimulus	-12.200119756914175	2.786734786439975	8.508497533359284	30182	224	2756	57	2.0682148040638606	0.2710940902718967	301|318|358|388|406|468|488|538|983|1545|1906|2054|2119|2353|2539|2882|3091|3162|3717|4780|5052|5111|5371|5478|5562|5587|5599|5603|5831|6648|6649|7168|8644|8877|9817|9833|10105|10365|10550|10891|11179|22925|22933|23135|23657|25824|27067|29957|51022|55829|60674|79956|80310|83667|84557|84769|94241	ANXA1|NUDT2|AQP1|RHOB|BMAL1|ATF4|ATP2A2|ATP7A|CDK1|CYP1B1|EDN1|STX2|ETV5|FOS|G6PD|GPX7|HIF1A|HMOX1|JAK2|NFE2L2|PRDX1|PCNA|PML|PPIA|PRKAA1|PRKD1|MAPK8|MAPK13|PYCR1|SOD2|SOD3|TPM1|AKR1C3|SPHK1|KEAP1|MELK|PPIF|KLF2|ARL6IP5|PPARGC1A|ZNF277|PLA2R1|SIRT2|KDM6B|SLC7A11|PRDX5|STAU2|SLC25A24|GLRX2|SELENOS|GAS5|ERMP1|PDGFD|SESN2|MAP1LC3A|MPV17L2|TP53INP1	-10.27225188456962	0	43.0	0.0	0.0	-17.807395017676594	2.8928170441164394
0	0	1	1	1	1	0	0	0	0	1	0	0.0	0.0	-2.951684900958239	-3.7212230857874413	-2.4555714803108937	-2.429045981436265	0.0	0.0	0.0	0.0	-2.5668371700116825	0.0	GO:0016032	M001111000010	5	0	GO Biological Processes	19	viral process	19_GO:0016032 viral process	-12.190501517748682	2.7040441505850303	8.454550410177884	30182	243	2756	60	2.1770682148040637	0.27798204739707777	598|636|821|857|858|983|1514|1656|1660|1969|2530|3643|3673|3678|3685|3688|3693|3949|4734|4774|5045|5091|5094|5125|5245|5478|5725|5817|5861|5901|6347|6404|6510|6520|6541|6575|6993|7301|7415|7913|8664|8665|8666|8692|8764|9397|10241|11060|23633|28972|29915|51386|60559|79581|81876|83666|84875|128866|131578|155382	BCL2L1|BICD1|CANX|CAV1|CAV2|CDK1|CTSL|DDX6|DHX9|EPHA2|FUT8|INSR|ITGA2|ITGA5|ITGAV|ITGB1|ITGB5|LDLR|NEDD4|NFIA|FURIN|PC|PCBP2|PCSK5|PHB1|PPIA|PTBP1|PVR|RAB1A|RAN|CCL2|SELPLG|SLC1A5|SLC3A2|SLC7A1|SLC20A2|DYNLT1|TYRO3|VCP|DEK|EIF3D|EIF3F|EIF3G|HYAL2|TNFRSF14|NMT2|CALCOCO2|WWP2|KPNA6|SPCS1|HCFC2|EIF3L|SPCS3|SLC52A2|RAB1B|PARP9|PARP10|CHMP4B|LRRC15|VPS37D	-10.264275592471105	0	95.0	1.0	1.0	-12.190501517748682	2.7223766533008615
0	0	0	0	0	0	0	1	0	0	0	0	0.0	0.0	0.0	0.0	0.0	0.0	0.0	-12.184501489353133	0.0	0.0	0.0	0.0	GO:0051984	M000000010000	1	0	GO Biological Processes	19	positive regulation of chromosome segregation	19_GO:0048518 positive regulation of biological process	-12.184501489353133	96.60448102423412	25.78097419932146	30182	27	81	7	8.641975308641975	3.122032010079847	332|891|9212|10051|10592|55143|64151	BIRC5|CCNB1|AURKB|SMC4|SMC2|CDCA8|NCAPG	-9.880352668925404	0	17.0	0.0	0.0	-23.080975463441746	372.61728395061726
1	1	1	0	0	0	0	0	0	0	1	0	-5.559623040187766	-2.138267018398345	-4.936413241124762	0.0	0.0	0.0	0.0	0.0	0.0	0.0	-2.102039383555044	0.0	GO:0009267	M111000000010	4	0	GO Biological Processes	19	cellular response to starvation	19_GO:0050896 response to stimulus	-12.162465598693045	3.0921540169042943	8.67153193511328	30182	170	2756	48	1.741654571843251	0.24918742875689506	355|440|468|1513|1611|2353|2752|3178|3191|3309|3312|3428|3625|4780|5166|5366|5562|5587|5599|5899|6721|7378|7494|8140|8644|9451|10226|10634|10919|10985|22863|23710|26608|27072|27327|53349|55062|55630|64121|79567|81929|83667|84557|96459|133746|143686|220441|255738	FAS|ASNS|ATF4|CTSK|DAP|FOS|GLUL|HNRNPA1|HNRNPL|HSPA5|HSPA8|IFI16|INHBB|NFE2L2|PDK4|PMAIP1|PRKAA1|PRKD1|MAPK8|RALB|SREBF2|UPP1|XBP1|SLC7A5|AKR1C3|EIF2AK3|PLIN3|GAS2L1|EHMT2|GCN1|ATG14|GABARAPL1|TBL2|VPS41|TNRC6A|ZFYVE1|WIPI1|SLC39A4|RRAGC|RIPOR1|SEH1L|SESN2|MAP1LC3A|FNIP1|JMY|SESN3|RNF152|PCSK9	-10.237875436109727	0	54.0	0.0	0.0	-15.985171049424848	3.7994579544444775
0	0	1	1	0	0	0	0	0	0	1	0	0.0	0.0	-6.379519034450267	-3.5036482818104173	0.0	0.0	0.0	0.0	0.0	0.0	-3.7165878884711474	0.0	GO:0009260	M001100000010	3	0	GO Biological Processes	19	ribonucleotide biosynthetic process	19_GO:0008152 metabolic process	-12.152215254060499	2.87074978511139	8.540585752253069	30182	206	2756	54	1.9593613933236576	0.26401021598542906	32|47|159|204|226|318|353|471|498|506|515|516|517|518|522|523|978|1503|1737|2180|2182|2618|3614|4522|4701|4710|4720|4725|4726|4830|4832|4882|5160|6390|6576|7378|9061|9200|9551|9605|10165|10476|10606|11332|26289|50808|51727|54539|60481|64834|79717|84532|221264|790955	ACACB|ACLY|ADSS2|AK2|ALDOA|NUDT2|APRT|ATIC|ATP5F1A|ATP5F1B|ATP5PB|ATP5MC1|ATP5MC2|ATP5MC3|ATP5PF|ATP6V1A|CDA|CTPS1|DLAT|ACSL1|ACSL4|GART|IMPDH1|MTHFD1|NDUFA7|NDUFB4|NDUFS2|NDUFS5|NDUFS6|NME1|NME3|NPR2|PDHA1|SDHB|SLC25A1|UPP1|PAPSS1|HACD1|ATP5MF|VPS9D1|SLC25A13|ATP5PD|PAICS|ACOT7|AK5|AK3|CMPK1|NDUFB11|ELOVL5|ELOVL1|PPCS|ACSS1|AK9|UQCC3	-10.229254716210688	0	21.0	0.0	0.0	-22.285615034375642	3.029104777197912
0	1	1	0	0	0	0	0	0	0	1	0	0.0	-6.9134344981339675	-4.4644028266642035	0.0	0.0	0.0	0.0	0.0	0.0	0.0	-5.500920044065844	0.0	GO:0048871	M011000000010	3	0	GO Biological Processes	19	multicellular organismal homeostasis	19_GO:0042592 homeostatic process	-12.130047590393787	2.0570568426409377	7.996775612400903	30182	559	2756	105	3.8098693759071116	0.3646537579428888	32|37|60|71|103|284|301|355|358|582|585|652|819|1000|1182|1490|1513|1777|1958|1981|2116|2131|2132|2271|2329|2539|2697|2821|3091|3146|3162|3315|3398|3575|3688|3707|3717|3815|3845|3908|3915|3953|4155|4208|4522|4692|4763|4851|5052|5316|5366|5532|5562|5743|6223|6498|6558|6608|6654|6659|6662|6774|7049|7067|7414|7846|8444|8546|8692|8837|8878|9133|9258|9975|9991|10000|10018|10312|10365|10370|10467|10848…	ACACB|ACADVL|ACTB|ACTG1|ADAR|ANGPT1|ANXA1|FAS|AQP1|BBS1|BBS4|BMP4|CAMLG|CDH2|CLCN3|CCN2|CTSK|DNASE2|EGR1|EIF4G1|ETV2|EXT1|EXT2|FH|FMO4|G6PD|GJA1|GPI|HIF1A|HMGB1|HMOX1|HSPB1|ID2|IL7R|ITGB1|ITPKB|JAK2|KIT|KRAS|LAMA2|LAMC1|LEPR|MBP|MEF2C|MTHFD1|NDN|NF1|NOTCH1|PRDX1|PKNOX1|PMAIP1|PPP3CB|PRKAA1|PTGS2|RPS19|SKIL|SLC12A2|SMO|SOS1|SOX4|SOX9|STAT3|TGFBR3|THRA|VCL|TUBA1A|DYRK3|AP3B1|HYAL2|CFLAR|SQSTM1|CCNB…	-10.209882150623901	0	96.0	1.0	1.0	-12.130047590393787	2.7117699910152737
0	0	1	1	0	1	0	0	0	0	1	0	0.0	0.0	-2.6974880894652307	-5.6980262360175145	0.0	-3.0519627221747103	0.0	0.0	0.0	0.0	-5.620472109894789	0.0	R-HSA-76002	M001101000010	4	0	Reactome Gene Sets	6	Platelet activation, signaling and aggregation		-12.129601669835878	2.62333408753525	8.381802610536583	30182	263	2756	63	2.285921625544267	0.2846883082053856	1|81|87|150|152|226|308|387|388|408|710|801|808|813|967|998|1072|1277|1278|1445|1675|2316|2335|2771|2773|2782|2787|3309|3479|3709|3710|5054|5216|5295|5478|5581|5660|5768|5770|5879|5908|5919|6464|6654|7076|7078|7094|7414|7423|7424|7534|7873|8407|9948|10487|10681|10916|11343|27154|51368|54331|55970|139322	A1BG|ACTN4|ACTN1|ADRA2A|ADRA2C|ALDOA|ANXA5|RHOA|RHOB|ARRB1|SERPING1|CALM1|CALM3|CALU|CD63|CDC42|CFL1|COL1A1|COL1A2|CSK|CFD|FLNA|FN1|GNAI2|GNAI3|GNB1|GNG5|HSPA5|IGF1|ITPR2|ITPR3|SERPINE1|PFN1|PIK3R1|PPIA|PRKCE|PSAP|QSOX1|PTPN1|RAC1|RAP1B|RARRES2|SHC1|SOS1|TIMP1|TIMP3|TLN1|VCL|VEGFB|VEGFC|YWHAZ|MANF|TAGLN2|WDR1|CAP1|GNB5|MAGED2|MGLL|BRPF3|TEX264|GNG2|GNG12|APOOL	-10.209882150623901	0	14.0	0.0	0.0	-23.440704335059237	3.0561987376379656
0	1	0	1	0	0	0	0	0	1	1	0	0.0	-3.593903696760638	0.0	-3.3852458042132336	0.0	0.0	0.0	0.0	0.0	-2.441814722260325	-7.4660679237200664	0.0	GO:0045229	M010100000110	4	0	GO Biological Processes	19	external encapsulating structure organization	19_GO:0009987 cellular process	-12.090316715449276	2.5958823845616297	8.34997586997743	30182	270	2756	64	2.3222060957910013	0.286885563797565	302|538|857|858|871|1277|1278|1289|1295|1305|1306|1490|1513|1545|1805|1842|2022|2131|2192|2331|2683|2824|3491|3688|3915|4016|4147|4239|4312|4314|4327|4763|4811|4921|4982|5033|5045|5212|5768|6662|7045|8985|10049|10516|10549|10609|11096|11117|23213|25903|26585|50509|56999|57326|60681|64094|79709|81621|83716|84171|84947|90993|144165|151887	ANXA2|ATP7A|CAV1|CAV2|SERPINH1|COL1A1|COL1A2|COL5A1|COL8A1|COL13A1|COL15A1|CCN2|CTSK|CYP1B1|DPT|ECM2|ENG|EXT1|FBLN1|FMOD|B4GALT1|GPM6B|CCN1|ITGB1|LAMC1|LOXL1|MATN2|MFAP4|MMP1|MMP3|MMP19|NF1|NID1|DDR2|TNFRSF11B|P4HA1|FURIN|VIT|QSOX1|SOX9|TGFBI|PLOD3|DNAJB6|FBLN5|PRDX4|P3H4|ADAMTS5|EMILIN1|SULF1|OLFML2B|GREM1|COL5A3|ADAMTS9|PBXIP1|FKBP10|SMOC2|COLGALT1|KAZALD1|CRISPLD2|LOXL4|SERAC1|CREB3L1|PRICKLE1…	-10.172208680393878	0	80.0	0.0	0.0	-13.297253310935568	3.965154396676843
1	1	1	0	0	0	0	0	0	0	1	0	-4.867074475956421	-2.765906520866284	-4.149243393597305	0.0	0.0	0.0	0.0	0.0	0.0	0.0	-2.5819191185961428	0.0	GO:0042594	M111000000010	4	0	GO Biological Processes	19	response to starvation	19_GO:0050896 response to stimulus	-12.060900482763483	2.8568814286615765	8.497964901154498	30182	207	2756	54	1.9593613933236576	0.26401021598542906	133|355|440|468|1513|1611|2353|2752|3178|3191|3309|3312|3428|3625|4780|5106|5166|5366|5562|5587|5599|5899|6721|6751|7378|7494|8140|8644|9451|9706|9779|10226|10634|10891|10919|10985|22863|23710|26608|27072|27327|53349|55062|55630|64121|79567|81929|83667|84557|96459|133746|143686|220441|255738	ADM|FAS|ASNS|ATF4|CTSK|DAP|FOS|GLUL|HNRNPA1|HNRNPL|HSPA5|HSPA8|IFI16|INHBB|NFE2L2|PCK2|PDK4|PMAIP1|PRKAA1|PRKD1|MAPK8|RALB|SREBF2|SSTR1|UPP1|XBP1|SLC7A5|AKR1C3|EIF2AK3|ULK2|TBC1D5|PLIN3|GAS2L1|PPARGC1A|EHMT2|GCN1|ATG14|GABARAPL1|TBL2|VPS41|TNRC6A|ZFYVE1|WIPI1|SLC39A4|RRAGC|RIPOR1|SEH1L|SESN2|MAP1LC3A|FNIP1|JMY|SESN3|RNF152|PCSK9	-10.144397974423503	0	54.0	0.0	0.0	-15.985171049424848	3.7994579544444775
0	0	0	0	0	0	0	1	0	0	0	0	0.0	0.0	0.0	0.0	0.0	0.0	0.0	-12.0604955797301	0.0	0.0	0.0	0.0	GO:1905820	M000000010000	1	0	GO Biological Processes	19	positive regulation of chromosome separation	19_GO:0048518 positive regulation of biological process	-12.0604955797301	93.15432098765432	25.307026168219267	30182	28	81	7	8.641975308641975	3.122032010079847	332|9212|9787|10051|10592|55143|64151	BIRC5|AURKB|DLGAP5|SMC4|SMC2|CDCA8|NCAPG	-9.766730496120273	0	17.0	0.0	0.0	-23.080975463441746	372.61728395061726
0	0	0	0	0	0	0	1	0	0	0	0	0.0	0.0	0.0	0.0	0.0	0.0	0.0	-12.0604955797301	0.0	0.0	0.0	0.0	WP2361	M000000010000	1	0	WikiPathways	27	Gastric cancer network 1		-12.0604955797301	93.15432098765432	25.307026168219267	30182	28	81	7	8.641975308641975	3.122032010079847	1063|4605|6790|7153|9585|11065|22974	CENPF|MYBL2|AURKA|TOP2A|KIF20B|UBE2C|TPX2	-9.766730496120273	0	97.0	1.0	1.0	-12.0604955797301	93.15432098765432
1	0	0	0	0	0	0	1	0	0	1	0	-3.759980175991301	0.0	0.0	0.0	0.0	0.0	0.0	-12.059297443998187	0.0	0.0	-2.457380107530544	0.0	GO:0010948	M100000010010	3	0	GO Biological Processes	19	negative regulation of cell cycle process	19_GO:0048519 negative regulation of biological process	-12.059297443998187	16.819530178326474	13.993188044248248	30182	288	81	13	16.049382716049383	4.078482509552401	701|899|983|991|1063|4085|5347|9212|10403|51512|55055|63967|83540	BUB1B|CCNF|CDK1|CDC20|CENPF|MAD2L1|PLK1|AURKB|NDC80|GTSE1|ZWILCH|CLSPN|NUF2	-9.766730496120273	0	1.0	0.0	0.0	-67.55225942791795	279.46296296296293
0	0	1	1	0	0	0	0	0	0	1	0	0.0	0.0	-4.637176591130702	-5.530837872162638	0.0	0.0	0.0	0.0	0.0	0.0	-4.202798774876052	0.0	GO:0009205	M001100000010	3	0	GO Biological Processes	19	purine ribonucleoside triphosphate metabolic process	19_GO:0008152 metabolic process	-12.041386264740789	2.9921800026965504	8.568916595517035	30182	183	2756	50	1.8142235123367199	0.2542319206509102	204|226|230|318|387|498|506|515|516|517|518|522|523|526|572|1497|2023|2597|2773|2821|3312|3614|3939|4701|4710|4720|4725|4726|4830|4832|4907|5167|5214|5230|5315|5901|6390|7167|7415|9551|9605|10165|10476|23433|26289|50808|54539|55669|221264|790955	AK2|ALDOA|ALDOC|NUDT2|RHOA|ATP5F1A|ATP5F1B|ATP5PB|ATP5MC1|ATP5MC2|ATP5MC3|ATP5PF|ATP6V1A|ATP6V1B2|BAD|CTNS|ENO1|GAPDH|GNAI3|GPI|HSPA8|IMPDH1|LDHA|NDUFA7|NDUFB4|NDUFS2|NDUFS5|NDUFS6|NME1|NME3|NT5E|ENPP1|PFKP|PGK1|PKM|RAN|SDHB|TPI1|VCP|ATP5MF|VPS9D1|SLC25A13|ATP5PD|RHOQ|AK5|AK3|NDUFB11|MFN1|AK9|UQCC3	-10.126483369560601	0	21.0	0.0	0.0	-22.285615034375642	3.029104777197912
0	0	0	0	0	0	0	1	0	0	0	0	0.0	0.0	0.0	0.0	0.0	0.0	0.0	-12.039525005558462	0.0	0.0	0.0	0.0	GO:0051255	M000000010000	1	0	GO Biological Processes	19	spindle midzone assembly	19_GO:0009987 cellular process	-12.039525005558462	159.69312169312167	30.808299083923217	30182	14	81	6	7.407407407407407	2.9099044493273563	332|9055|9212|9493|24137|55143	BIRC5|PRC1|AURKB|KIF23|KIF4A|CDCA8	-9.750751046697687	0	17.0	0.0	0.0	-23.080975463441746	372.61728395061726
1	0	0	1	0	0	0	1	0	0	1	0	-2.4675227799525876	0.0	0.0	-2.190051613662445	0.0	0.0	0.0	-11.567691623591971	0.0	0.0	-4.704850191390491	0.0	WP2446	M100100010010	4	0	WikiPathways	27	Retinoblastoma gene in cancer		-12.020006180154997	4.015505563618771	9.08199055018381	30182	90	2756	33	1.197387518142235	0.20718674655570615	595|891|896|983|993|994|1017|1786|1869|3015|3146|3275|3925|4172|4173|4175|4176|4609|5111|5603|6240|6241|6502|6595|7029|7153|8819|9126|9133|10592|24137|54443|81620	CCND1|CCNB1|CCND3|CDK1|CDC25A|CDC25B|CDK2|DNMT1|E2F1|H2AZ1|HMGB1|PRMT2|STMN1|MCM3|MCM4|MCM6|MCM7|MYC|PCNA|MAPK13|RRM1|RRM2|SKP2|SMARCA2|TFDP2|TOP2A|SAP30|SMC3|CCNB2|SMC2|KIF4A|ANLN|CDT1	-10.106697027981367	0	67.0	0.0	0.0	-14.00550981097213	4.461672848465301
1	0	0	0	0	0	0	1	0	0	1	0	-3.016195734200943	0.0	0.0	0.0	0.0	0.0	0.0	-11.982980831439534	0.0	0.0	-2.3125184366159677	0.0	GO:0045930	M100000010010	3	0	GO Biological Processes	19	negative regulation of mitotic cell cycle	19_GO:0048519 negative regulation of biological process	-11.982980831439534	19.78498852835136	14.704223763941624	30182	226	81	12	14.814814814814815	3.94718643894051	701|983|991|1063|4085|5347|9212|10403|51512|55055|63967|83540	BUB1B|CDK1|CDC20|CENPF|MAD2L1|PLK1|AURKB|NDC80|GTSE1|ZWILCH|CLSPN|NUF2	-9.697967021452067	0	1.0	0.0	0.0	-67.55225942791795	279.46296296296293
0	0	0	1	0	1	0	0	0	0	1	0	0.0	0.0	0.0	-5.891275060092258	0.0	-2.362369173669502	0.0	0.0	0.0	0.0	-9.484249235257554	0.0	GO:0007015	M000101000010	3	0	GO Biological Processes	19	actin filament organization	19_GO:0009987 cellular process	-11.978174439807546	2.650928997627111	8.342582136166765	30182	252	2756	61	2.2133526850507983	0.2802370047096865	70|87|226|283|387|408|822|832|998|1072|1729|2013|2059|2314|2316|3693|3717|3984|4739|5879|6624|7168|7169|7170|7171|7184|7408|7430|7791|9168|9645|9948|10092|10093|10094|10095|10096|10097|10109|10152|10634|11034|11170|22921|23075|23603|30011|55740|56776|57580|57619|63916|80115|80179|81624|81873|84327|84952|94134|133746|359845	ACTC1|ACTN1|ALDOA|ANG|RHOA|ARRB1|CAPG|CAPZB|CDC42|CFL1|DIAPH1|EMP2|EPS8|FLII|FLNA|ITGB5|JAK2|LIMK1|NEDD9|RAC1|FSCN1|TPM1|TPM2|TPM3|TPM4|HSP90B1|VASP|EZR|ZYX|TMSB10|MICAL2|WDR1|ARPC5|ARPC4|ARPC3|ARPC1B|ACTR3|ACTR2|ARPC2|ABI2|GAS2L1|DSTN|FAM107A|MSRB2|SWAP70|CORO1C|SH3KBP1|ENAH|FMN2|PREX1|SHROOM3|ELMO2|BAIAP2L2|MYO19|DIAPH3|ARPC5L|ZBED3|CGNL1|ARHGAP12|JMY|RFLNB	-10.066453203413548	0	13.0	0.0	0.0	-23.65887097534065	3.4766281936093253
0	0	1	1	0	0	0	0	0	0	1	0	0.0	0.0	-4.486847674374477	-6.2760887470268445	0.0	0.0	0.0	0.0	0.0	0.0	-4.04653301964453	0.0	GO:0009199	M001100000010	3	0	GO Biological Processes	19	ribonucleoside triphosphate metabolic process	19_GO:0008152 metabolic process	-11.944152980739512	2.939580627912306	8.501726077623243	30182	190	2756	51	1.8505079825834543	0.2567142064009081	204|226|230|318|387|498|506|515|516|517|518|522|523|526|572|1497|1503|2023|2597|2773|2821|3312|3614|3939|4701|4710|4720|4725|4726|4830|4832|4907|5167|5214|5230|5315|5901|6390|7167|7415|9551|9605|10165|10476|23433|26289|50808|54539|55669|221264|790955	AK2|ALDOA|ALDOC|NUDT2|RHOA|ATP5F1A|ATP5F1B|ATP5PB|ATP5MC1|ATP5MC2|ATP5MC3|ATP5PF|ATP6V1A|ATP6V1B2|BAD|CTNS|CTPS1|ENO1|GAPDH|GNAI3|GPI|HSPA8|IMPDH1|LDHA|NDUFA7|NDUFB4|NDUFS2|NDUFS5|NDUFS6|NME1|NME3|NT5E|ENPP1|PFKP|PGK1|PKM|RAN|SDHB|TPI1|VCP|ATP5MF|VPS9D1|SLC25A13|ATP5PD|RHOQ|AK5|AK3|NDUFB11|MFN1|AK9|UQCC3	-10.035590263590343	0	21.0	0.0	0.0	-22.285615034375642	3.029104777197912
0	1	0	1	0	0	0	0	0	0	0	1	0.0	-2.1407482817674564	0.0	-2.5760275800296926	0.0	0.0	0.0	0.0	0.0	0.0	0.0	-2.0806234505180448	GO:0031346	M010100000001	3	0	GO Biological Processes	19	positive regulation of cell projection organization	19_GO:0048518 positive regulation of biological process	-11.925196502211044	2.3578039364024717	8.134488555550709	30182	353	2756	76	2.7576197387518144	0.31192872732901905	538|585|627|780|998|1002|1856|2059|2316|2335|2889|3265|3309|3673|3815|3984|4131|4135|4739|4780|4921|5048|5064|5168|5176|5216|5295|5364|5587|5879|6387|6474|6498|6624|7804|8482|8837|8874|9353|9638|9662|9750|9896|10096|10097|10109|10152|10163|10787|10807|11075|22871|23129|23300|23373|23433|23580|23603|25940|26053|27067|54443|55558|55704|55754|57498|57787|64175|64764|64787|84079|84299|85458|91584|257…	ATP7A|BBS4|BDNF|DDR1|CDC42|CDH4|DVL2|EPS8|FLNA|FN1|RAPGEF1|HRAS|HSPA5|ITGA2|KIT|LIMK1|MAP1B|MAP6|NEDD9|NFE2L2|DDR2|PAFAH1B1|PALM|ENPP2|SERPINF1|PFN1|PIK3R1|PLXNB1|PRKD1|RAC1|CXCL12|SHOX2|SKIL|FSCN1|LRP8|SEMA7A|CFLAR|ARHGEF7|SLIT2|FEZ1|CEP135|RIPOR2|FIG4|ACTR3|ACTR2|ARPC2|ABI2|WASF2|NCKAP1|ENTR1|STMN2|NLGN1|PLXND1|ATMIN|CRTC1|RHOQ|CDC42EP4|CORO1C|FAM98A|AUTS2|STAU2|ANLN|PLXNA3|CCDC88A|TMEM30A|KIDI…	-10.018204472061107	0	52.0	0.0	0.0	-16.18509114041838	2.4506581952155244
0	1	1	0	0	1	0	0	1	0	1	0	0.0	-2.2055324222111143	-3.2218209598764425	0.0	0.0	-3.9351210647377983	0.0	0.0	-2.863083131823276	0.0	-3.6993821049204683	0.0	GO:0007005	M011001001010	5	0	GO Biological Processes	19	mitochondrion organization	19_GO:0009987 cellular process	-11.922825135293607	2.190275761973875	8.01870437204028	30182	445	2756	89	3.2293178519593613	0.3367345598399746	293|538|572|598|665|808|858|1267|1347|1513|1906|2537|2730|3028|3329|4710|4720|4725|4884|5018|5245|5366|5516|5599|6240|6548|6648|6742|8546|8878|8934|9049|9638|10000|10018|10087|10105|10134|10440|10449|10452|10730|10891|10953|22863|23287|23710|25875|25915|26517|28958|28976|50484|51204|51295|51375|54539|54543|54832|54902|55062|55154|55186|55210|55245|55486|55669|56947|57835|79017|80179|80273|81892|8…	SLC25A6|ATP7A|BAD|BCL2L1|BNIP3L|CALM3|CAV2|CNP|COX7A2|CTSK|EDN1|IFI6|GCLM|HSD17B10|HSPD1|NDUFB4|NDUFS2|NDUFS5|NPTX1|OXA1L|PHB1|PMAIP1|PPP2CB|MAPK8|RRM1|SLC9A1|SOD2|SSBP1|AP3B1|SQSTM1|RAB29|AIP|FEZ1|AKT3|BCL2L11|CERT1|PPIF|BCAP31|TIMM17A|ACAA2|TOMM40|YME1L1|PPARGC1A|TOMM34|ATG14|AGTPBP1|GABARAPL1|LETMD1|NDUFAF3|TIMM13|COA3|ACAD9|RRM2B|TACO1|ECSIT|SNX7|NDUFB11|TOMM7|VPS13C|TTC19|WIPI1|MSTO1|SLC25A3…	-10.017398131997298	0	98.0	1.0	1.0	-11.922825135293607	3.052023602750482
1	1	1	0	0	0	0	0	0	0	0	0	-5.501560585372142	-2.573959310427357	-4.566275625143447	0.0	0.0	0.0	0.0	0.0	0.0	0.0	0.0	0.0	GO:0031669	M111000000000	3	0	GO Biological Processes	19	cellular response to nutrient levels	19_GO:0050896 response to stimulus	-11.918198957198296	2.7750100151705213	8.395449929247379	30182	221	2756	56	2.0319303338171264	0.2687553236386528	355|440|468|1277|1513|1611|1981|2353|2752|3162|3178|3191|3309|3312|3428|3625|3952|4780|5166|5292|5366|5562|5587|5599|5899|6721|7248|7378|7494|8140|8644|8648|9451|10226|10634|10919|10985|11170|22863|23710|26608|27072|27327|53349|55062|55630|64121|79567|81929|83667|84557|96459|133746|143686|220441|255738	FAS|ASNS|ATF4|COL1A1|CTSK|DAP|EIF4G1|FOS|GLUL|HMOX1|HNRNPA1|HNRNPL|HSPA5|HSPA8|IFI16|INHBB|LEP|NFE2L2|PDK4|PIM1|PMAIP1|PRKAA1|PRKD1|MAPK8|RALB|SREBF2|TSC1|UPP1|XBP1|SLC7A5|AKR1C3|NCOA1|EIF2AK3|PLIN3|GAS2L1|EHMT2|GCN1|FAM107A|ATG14|GABARAPL1|TBL2|VPS41|TNRC6A|ZFYVE1|WIPI1|SLC39A4|RRAGC|RIPOR1|SEH1L|SESN2|MAP1LC3A|FNIP1|JMY|SESN3|RNF152|PCSK9	-10.015885189326129	0	54.0	0.0	0.0	-15.985171049424848	3.7994579544444775
0	1	1	0	0	0	0	0	0	0	1	0	0.0	-4.414271985588951	-5.272246740964622	0.0	0.0	0.0	0.0	0.0	0.0	0.0	-3.437462543283452	0.0	GO:0061448	M011000000010	3	0	GO Biological Processes	19	connective tissue development	19_GO:0032502 developmental process	-11.918198957198296	2.7750100151705213	8.395449929247379	30182	221	2756	56	2.0319303338171264	0.2687553236386528	538|582|585|652|871|1277|1289|1490|1906|1958|2131|2132|2247|2737|3091|3265|3491|3952|4054|4208|4851|4882|5159|5916|6474|6591|6615|6662|6935|7045|7048|7067|7076|7494|8692|8817|9241|9451|9464|9517|10424|10865|10891|22856|23111|23213|23314|23516|25979|54928|57326|64764|79068|84159|91252|140606	ATP7A|BBS1|BBS4|BMP4|SERPINH1|COL1A1|COL5A1|CCN2|EDN1|EGR1|EXT1|EXT2|FGF2|GLI3|HIF1A|HRAS|CCN1|LEP|LTBP3|MEF2C|NOTCH1|NPR2|PDGFRB|RARG|SHOX2|SNAI2|SNAI1|SOX9|ZEB1|TGFBI|TGFBR2|THRA|TIMP1|XBP1|HYAL2|FGF18|NOG|EIF2AK3|HAND2|SPTLC2|PGRMC2|ARID5A|PPARGC1A|CHSY1|SPART|SULF1|SATB2|SLC39A14|DHRS7B|BPNT2|PBXIP1|CREB3L2|FTO|ARID5B|SLC39A13|SELENOM	-10.015885189326129	0	79.0	0.0	0.0	-13.327028385042379	4.461672848465301
0	0	0	0	0	0	0	1	0	0	1	0	0.0	0.0	0.0	0.0	0.0	0.0	0.0	-11.893320489033147	0.0	0.0	-3.321149669930551	0.0	GO:0050000	M000000010010	2	0	GO Biological Processes	19	chromosome localization	19_GO:0051179 localization	-11.893320489033147	40.40428380187416	18.64770161191738	30182	83	81	9	11.11111111111111	3.4918853391928275	891|1062|1063|3833|9787|9928|10403|55143|83540	CCNB1|CENPE|CENPF|KIFC1|DLGAP5|KIF14|NDC80|CDCA8|NUF2	-9.623029935866386	0	99.0	1.0	1.0	-11.893320489033147	71.65716999050332
0	0	1	1	1	1	0	0	0	0	0	0	0.0	0.0	-6.330877010939911	-6.335429146753087	-2.2770174311919553	-2.21737111077785	0.0	0.0	0.0	0.0	0.0	0.0	hsa05020	M001111000000	4	0	KEGG Pathway	24	Prion disease		-11.860821940042955	2.5673562045115017	8.246568447599097	30182	273	2756	64	2.3222060957910013	0.286885563797565	293|468|498|506|515|516|517|518|522|572|727|775|857|858|1347|1350|1351|1385|1958|3306|3309|3312|3709|3710|3915|4701|4710|4720|4725|4726|4851|5295|5530|5532|5599|5600|5603|5688|5692|5702|5704|5708|5714|5879|6390|7280|7416|7846|9451|10105|10376|10381|10383|10476|10488|29796|54205|54539|64764|84617|84790|90993|203068|347733	SLC25A6|ATF4|ATP5F1A|ATP5F1B|ATP5PB|ATP5MC1|ATP5MC2|ATP5MC3|ATP5PF|BAD|C5|CACNA1C|CAV1|CAV2|COX7A2|COX7C|COX8A|CREB1|EGR1|HSPA2|HSPA5|HSPA8|ITPR2|ITPR3|LAMC1|NDUFA7|NDUFB4|NDUFS2|NDUFS5|NDUFS6|NOTCH1|PIK3R1|PPP3CA|PPP3CB|MAPK8|MAPK11|MAPK13|PSMA7|PSMB4|PSMC3|PSMC4|PSMD2|PSMD8|RAC1|SDHB|TUBB2A|VDAC1|TUBA1A|EIF2AK3|PPIF|TUBA1B|TUBB3|TUBB4B|ATP5PD|CREB3|UQCR10|CYCS|NDUFB11|CREB3L2|TUBB6|TUBA1C|CREB3…	-9.962759794448676	0	58.0	0.0	0.0	-15.41157733808066	2.6349182098933834
0	0	1	0	0	1	0	0	0	0	1	1	0.0	0.0	-4.516452534375562	0.0	0.0	-2.0318869500520136	0.0	0.0	0.0	0.0	-2.800038350704153	-2.8326326783943996	GO:0043408	M001001000011	4	0	GO Biological Processes	19	regulation of MAPK cascade	19_GO:0023052 signaling	-11.858049476355582	1.9224003090705957	7.798691316213593	30182	695	2756	122	4.426705370101597	0.3918041040393996	150|152|284|355|408|652|857|858|998|1000|1445|1464|1490|1796|1843|1848|1856|1906|1969|2192|2247|2305|2335|2771|2852|3146|3156|3265|3340|3476|3479|3486|3489|3491|3643|3654|3717|3815|3952|4055|4077|4208|4609|4616|4763|4771|4851|4921|5048|5052|5062|5159|5187|5245|5478|5518|5581|5606|5607|5728|5770|5795|5908|6093|6237|6347|6464|6788|7078|7164|7430|7534|8325|8482|8692|8817|8826|8837|8877|9258|9448|946…	ADRA2A|ADRA2C|ANGPT1|FAS|ARRB1|BMP4|CAV1|CAV2|CDC42|CDH2|CSK|CSPG4|CCN2|DOK1|DUSP1|DUSP6|DVL2|EDN1|EPHA2|FBLN1|FGF2|FOXM1|FN1|GNAI2|GPER1|HMGB1|HMGCR|HRAS|NDST1|IGBP1|IGF1|IGFBP3|IGFBP6|CCN1|INSR|IRAK1|JAK2|KIT|LEP|LTBR|NBR1|MEF2C|MYC|GADD45B|NF1|NF2|NOTCH1|DDR2|PAFAH1B1|PRDX1|PAK2|PDGFRB|PER1|PHB1|PPIA|PPP2R1A|PRKCE|MAP2K3|MAP2K5|PTEN|PTPN1|PTPRJ|RAP1B|ROCK1|RRAS|CCL2|SHC1|STK3|TIMP3|TPD52L1|EZR…	-9.962759794448676	0	100.0	1.0	1.0	-11.858049476355582	2.2129729201290447
0	0	1	0	0	0	0	0	0	0	1	1	0.0	0.0	-4.294624153198215	0.0	0.0	0.0	0.0	0.0	0.0	0.0	-4.0803453157692005	-5.536281356434121	GO:0060562	M001000000011	3	0	GO Biological Processes	19	epithelial tube morphogenesis	19_GO:0032502 developmental process	-11.857616520580601	2.449190149172065	8.169818042268833	30182	313	2756	70	2.539912917271408	0.29969755805841186	90|133|387|388|585|652|780|1522|1856|1906|1969|2022|2131|2247|2737|3091|3611|3845|4088|4208|4233|4522|4524|4609|4776|4851|5216|5371|5420|5916|6491|6497|6608|6659|6662|6788|7048|7248|7291|7408|7976|8463|8914|8915|9231|9241|9353|9464|9585|9645|10252|10370|10395|10522|10959|23059|23129|25789|25902|25932|26585|55081|55212|55366|56963|57545|65266|79192|115908|144165	ACVR1|ADM|RHOA|RHOB|BBS4|BMP4|DDR1|CTSZ|DVL2|EDN1|EPHA2|ENG|EXT1|FGF2|GLI3|HIF1A|ILK|KRAS|SMAD3|MEF2C|MET|MTHFD1|MTHFR|MYC|NFATC4|NOTCH1|PFN1|PML|PODXL|RARG|STIL|SKI|SMO|SOX4|SOX9|STK3|TGFBR2|TSC1|TWIST1|VASP|FZD3|TEAD2|TIMELESS|BCL10|DLG5|NOG|SLIT2|HAND2|KIF20B|MICAL2|SPRY1|CITED2|DLC1|DEAF1|TMED2|CLUAP1|PLXND1|TMEM59L|MTHFD1L|CLIC4|GREM1|IFT57|BBS7|LGR4|RGMA|CC2D2A|WNK4|IRX1|CTHRC1|PRICKLE1	-9.962759794448676	0	36.0	0.0	0.0	-19.70821816362693	3.5287776165134663
0	1	1	0	0	0	0	0	0	0	1	0	0.0	-3.7443379892049613	-3.8892592807198314	0.0	0.0	0.0	0.0	0.0	0.0	0.0	-5.688036374940872	0.0	GO:0048872	M011000000010	3	0	GO Biological Processes	19	homeostasis of number of cells	19_GO:0042592 homeostatic process	-11.856643526796073	2.6114826392765433	8.272602926570045	30182	260	2756	62	2.2496371552975325	0.28247227036752004	103|301|355|652|819|1000|1777|2116|2131|2271|2539|2821|3091|3146|3162|3398|3575|3707|3717|3815|3845|4208|4522|4763|4851|5052|5316|5366|5532|6223|6498|6608|6654|6659|6662|7049|7067|7846|8444|8546|8837|9133|9258|9991|10000|10018|10312|10365|10370|10467|23186|23210|26058|30061|53833|54892|55366|57678|84662|116151|132299|161882	ADAR|ANXA1|FAS|BMP4|CAMLG|CDH2|DNASE2|ETV2|EXT1|FH|G6PD|GPI|HIF1A|HMGB1|HMOX1|ID2|IL7R|ITPKB|JAK2|KIT|KRAS|MEF2C|MTHFD1|NF1|NOTCH1|PRDX1|PKNOX1|PMAIP1|PPP3CB|RPS19|SKIL|SMO|SOS1|SOX4|SOX9|TGFBR3|THRA|TUBA1A|DYRK3|AP3B1|CFLAR|CCNB2|MFHAS1|PTBP3|AKT3|BCL2L11|TCIRG1|KLF2|CITED2|ZNHIT1|RCOR1|JMJD6|GIGYF2|SLC40A1|IL20RB|NCAPG2|LGR4|GPAM|GLIS2|FAM210B|OCIAD2|ZFPM1	-9.962759794448676	0	96.0	0.0	0.0	-12.130047590393787	2.7117699910152737
0	0	1	1	0	0	0	0	0	0	1	0	0.0	0.0	-5.645327600236945	-3.2355123921295914	0.0	0.0	0.0	0.0	0.0	0.0	-2.058498402249607	0.0	GO:2001242	M001100000010	3	0	GO Biological Processes	19	regulation of intrinsic apoptotic signaling pathway	19_GO:0023052 signaling	-11.85588505340594	3.0385328489810983	8.523936138943375	30182	173	2756	48	1.741654571843251	0.24918742875689506	572|598|857|1984|2023|2907|3070|3091|3190|3315|4582|4609|4780|5034|5329|5366|5478|5743|5770|6387|6421|6498|6591|6615|6648|7178|7494|8531|9451|9709|9774|10018|10105|10134|10488|10525|10625|10961|23604|26471|50484|51499|55486|55829|57007|79156|84447|90993	BAD|BCL2L1|CAV1|EIF5A|ENO1|GRINA|HELLS|HIF1A|HNRNPK|HSPB1|MUC1|MYC|NFE2L2|P4HB|PLAUR|PMAIP1|PPIA|PTGS2|PTPN1|CXCL12|SFPQ|SKIL|SNAI2|SNAI1|SOD2|TPT1|XBP1|YBX3|EIF2AK3|HERPUD1|BCLAF1|BCL2L11|PPIF|BCAP31|CREB3|HYOU1|IVNS1ABP|ERP29|DAPK2|NUPR1|RRM2B|TRIAP1|PARL|SELENOS|ACKR3|PLEKHF1|SYVN1|CREB3L1	-9.962759794448676	0	22.0	0.0	0.0	-21.951314926640126	5.475689404934688
0	1	1	1	0	1	0	0	0	0	1	0	0.0	-2.9141844456846453	-2.430620784904216	-2.2354017726695816	0.0	-2.8226748491439073	0.0	0.0	0.0	0.0	-2.7385076450306416	0.0	GO:0001667	M011101000010	5	0	GO Biological Processes	19	ameboidal-type cell migration	19_GO:0009987 cellular process	-11.855865560534019	2.8907192797624743	8.439822689040493	30182	197	2756	52	1.8867924528301887	0.259170875374885	90|358|387|998|1000|1201|1545|1906|2013|2247|2335|2530|3091|3164|3397|3611|3676|3688|3815|4627|5048|5371|6093|6405|6591|6608|6615|7145|7291|7857|7869|8482|8826|9353|9404|9464|10163|10487|10512|10755|23129|23189|23500|23603|26585|54443|57124|84159|147372|154796|196740|340719	ACVR1|AQP1|RHOA|CDC42|CDH2|CLN3|CYP1B1|EDN1|EMP2|FGF2|FN1|FUT8|HIF1A|NR4A1|ID1|ILK|ITGA4|ITGB1|KIT|MYH9|PAFAH1B1|PML|ROCK1|SEMA3F|SNAI2|SMO|SNAI1|TNS1|TWIST1|SCG2|SEMA3B|SEMA7A|IQGAP1|SLIT2|LPXN|HAND2|WASF2|CAP1|SEMA3C|GIPC1|PLXND1|KANK1|DAAM2|CORO1C|GREM1|ANLN|CD248|ARID5B|CCBE1|AMOT|VSTM4|NANOS1	-9.962759794448676	0	101.0	1.0	1.0	-11.855865560534019	2.972517105535973
0	0	1	0	0	0	0	0	0	0	1	0	0.0	0.0	-2.5120191041439393	0.0	0.0	0.0	0.0	0.0	0.0	0.0	-5.3574877218727135	0.0	GO:0034504	M001000000010	2	0	GO Biological Processes	19	protein localization to nucleus	19_GO:0051179 localization	-11.849188650430003	2.9241901534206187	8.456572598596654	30182	191	2756	51	1.8505079825834543	0.2567142064009081	585|652|811|1277|1408|1434|2634|2737|3836|3837|4000|4001|4763|4851|4928|5295|5347|5371|5530|5901|5905|6396|6608|6662|6774|6788|8878|9201|9500|9688|10049|10204|10527|10628|23345|23568|23633|25792|26108|27042|27341|29997|51804|55198|79902|84154|84268|84823|114882|144165|152877	BBS4|BMP4|CALR|COL1A1|CRY2|CSE1L|GBP2|GLI3|KPNA1|KPNB1|LMNA|LMNB1|NF1|NOTCH1|NUP98|PIK3R1|PLK1|PML|PPP3CA|RAN|RANGAP1|SEC13|SMO|SOX9|STAT3|STK3|SQSTM1|DCLK1|MAGED1|NUP93|DNAJB6|NUTF2|IPO7|TXNIP|SYNE1|ARL2BP|KPNA6|CIZ1|PYGO1|UTP25|RRP7A|NOP53|SIX4|APPL2|NUP85|RPF2|RPAIN|LMNB2|OSBPL8|PRICKLE1|FAM53A	-9.95759874794961	0	4.0	0.0	0.0	-34.99298111020552	2.9241901534206187
0	0	1	1	0	1	0	1	0	0	1	0	0.0	0.0	-2.4224287455313123	-2.7327994984433577	0.0	-2.36267223471213	0.0	-4.189909056186245	0.0	0.0	-2.8960377435138773	0.0	hsa04218	M001101010010	5	0	KEGG Pathway	24	Cellular senescence		-11.80452479698333	3.1590515797700127	8.57041318933939	30182	156	2756	45	1.632801161103048	0.24140829892931762	293|595|801|808|891|896|983|993|1017|1869|1874|1978|2305|3133|3265|3486|3709|3710|3845|4088|4361|4605|4609|4616|4683|4776|4893|5054|5295|5530|5532|5600|5603|5606|5728|5810|6237|7048|7248|7416|8878|9133|10000|22808|83593	SLC25A6|CCND1|CALM1|CALM3|CCNB1|CCND3|CDK1|CDC25A|CDK2|E2F1|E2F4|EIF4EBP1|FOXM1|HLA-E|HRAS|IGFBP3|ITPR2|ITPR3|KRAS|SMAD3|MRE11|MYBL2|MYC|GADD45B|NBN|NFATC4|NRAS|SERPINE1|PIK3R1|PPP3CA|PPP3CB|MAPK11|MAPK13|MAP2K3|PTEN|RAD1|RRAS|TGFBR2|TSC1|VDAC1|SQSTM1|CCNB2|AKT3|MRAS|RASSF5	-9.914445485528175	0	102.0	1.0	1.0	-11.80452479698333	3.1590515797700127
0	0	0	0	0	0	0	0	0	0	1	0	0.0	0.0	0.0	0.0	0.0	0.0	0.0	0.0	0.0	0.0	-6.215139374835753	0.0	GO:0042326	M000000000010	1	0	GO Biological Processes	19	negative regulation of phosphorylation	19_GO:0048519 negative regulation of biological process	-11.79250303732096	2.2874942683800263	8.038389196201106	30182	383	2756	80	2.9027576197387517	0.319793202509313	103|104|284|652|801|808|857|1028|1031|1445|1843|1848|1981|2022|2192|3156|3315|3486|4091|4092|4616|4763|4771|4869|4921|5062|5167|5347|5478|5518|5577|5728|5770|5795|6093|6546|6774|7453|8655|8692|9021|9241|9353|9611|9759|10217|10252|10519|10527|10959|11117|11137|11142|11329|22863|22933|22943|23171|23603|25998|26471|26585|28951|54431|54541|54625|54892|55755|55872|56940|64798|65266|80851|84062|84327|8…	ADAR|ADARB1|ANGPT1|BMP4|CALM1|CALM3|CAV1|CDKN1C|CDKN2C|CSK|DUSP1|DUSP6|EIF4G1|ENG|FBLN1|HMGCR|HSPB1|IGFBP3|SMAD6|SMAD7|GADD45B|NF1|NF2|NPM1|DDR2|PAK2|ENPP1|PLK1|PPIA|PPP2R1A|PRKAR2B|PTEN|PTPN1|PTPRJ|ROCK1|SLC8A1|STAT3|WARS1|DYNLL1|HYAL2|SOCS3|NOG|SLIT2|NCOR1|HDAC4|CTDSPL|SPRY1|CIB1|IPO7|TMED2|EMILIN1|PWP1|PKIG|STK38|ATG14|SIRT2|DKK1|GPD1L|CORO1C|IBTK|NUPR1|GREM1|TRIB2|DNAJC10|DDIT4|PARP14|NCAPG2|…	-9.903929080863122	0	46.0	0.0	0.0	-17.027098549411445	2.3731616108862066
0	0	1	0	1	0	0	0	0	0	1	0	0.0	0.0	-2.858968882166993	0.0	-3.039242088453669	0.0	0.0	0.0	0.0	0.0	-6.0164404708803145	0.0	GO:0071559	M001010000010	3	0	GO Biological Processes	19	response to transforming growth factor beta	19_GO:0050896 response to stimulus	-11.76585523689939	3.063778595618218	8.503172491967588	30182	168	2756	47	1.7053701015965166	0.24662358790937222	90|857|858|1277|1278|1513|1906|2022|2331|2353|2530|2615|3397|3693|3987|4053|4054|4088|4091|4092|4093|4208|4921|5045|5062|5371|6093|6497|6498|6662|6774|6935|7048|7049|7791|8576|8692|9141|9404|10370|10979|25878|27063|51741|55198|56940|80310	ACVR1|CAV1|CAV2|COL1A1|COL1A2|CTSK|EDN1|ENG|FMOD|FOS|FUT8|LRRC32|ID1|ITGB5|LIMS1|LTBP2|LTBP3|SMAD3|SMAD6|SMAD7|SMAD9|MEF2C|DDR2|FURIN|PAK2|PML|ROCK1|SKI|SKIL|SOX9|STAT3|ZEB1|TGFBR2|TGFBR3|ZYX|STK16|HYAL2|PDCD5|LPXN|CITED2|FERMT2|MXRA5|ANKRD1|WWOX|APPL2|DUSP22|PDGFD	-9.87878143558396	0	33.0	0.0	0.0	-20.074042301740715	3.2079796513758785
1	0	1	0	0	0	0	1	0	0	0	0	-11.704731262870878	0.0	-2.5079658757313466	0.0	0.0	0.0	0.0	-2.1458654992828903	0.0	0.0	0.0	0.0	GO:0006325	M101000010000	3	0	GO Biological Processes	19	chromatin organization	19_GO:0009987 cellular process	-11.704731262870878	5.786515130600163	10.089356781543152	30182	633	206	25	12.135922330097088	2.2751417561805485	546|1107|1788|2186|6595|6605|6733|7913|9611|10541|22992|23186|29855|29915|29994|51742|55636|56254|57169|58508|64710|80205|84181|91746|221037	ATRX|CHD3|DNMT3A|BPTF|SMARCA2|SMARCE1|SRPK2|DEK|NCOR1|ANP32B|KDM2A|RCOR1|UBN1|HCFC2|BAZ2B|ARID4B|CHD7|RNF20|ZNFX1|KMT2C|NUCKS1|CHD9|CHD6|YTHDC1|JMJD1C	-9.448681148818727	0	103.0	1.0	1.0	-11.704731262870878	20.286631814787157
0	0	1	0	0	1	0	0	0	1	1	0	0.0	0.0	-2.3365159961517765	0.0	0.0	-4.035416494915525	0.0	0.0	0.0	-2.567527448075846	-5.9449104534100865	0.0	GO:0007264	M001001000110	4	0	GO Biological Processes	19	small GTPase mediated signal transduction	19_GO:0023052 signaling	-11.703587107548156	2.6388864602094877	8.231871860270232	30182	249	2756	60	2.1770682148040637	0.27798204739707777	150|387|388|389|392|396|998|1017|1072|1278|1718|1796|2059|2247|2782|2889|3162|3265|3479|3837|3845|3984|4763|4893|4925|5337|5879|5899|5900|5908|6093|6654|8615|9077|9101|9710|9771|10152|10163|10188|10787|10928|10971|11186|11188|22808|23433|28988|50650|55103|55704|64121|64787|79567|80005|80230|89941|93663|128239|201475	ADRA2A|RHOA|RHOB|RHOC|ARHGAP1|ARHGDIA|CDC42|CDK2|CFL1|COL1A2|DHCR24|DOK1|EPS8|FGF2|GNB1|RAPGEF1|HMOX1|HRAS|IGF1|KPNB1|KRAS|LIMK1|NF1|NRAS|NUCB2|PLD1|RAC1|RALB|RALGDS|RAP1B|ROCK1|SOS1|USO1|DIRAS3|USP8|GARRE1|RAPGEF5|ABI2|WASF2|TNK2|NCKAP1|RALBP1|YWHAQ|RASSF1|NISCH|MRAS|RHOQ|DBNL|ARHGEF3|RALGPS2|CCDC88A|RRAGC|EPS8L2|RIPOR1|DOCK5|RUFY1|RHOT2|ARHGAP18|IQGAP3|RAB12	-9.818008297319677	0	104.0	1.0	1.0	-11.703587107548156	4.818606676342525
0	1	1	0	0	0	0	0	0	0	1	0	0.0	-2.227017793073154	-7.066371413401269	0.0	0.0	0.0	0.0	0.0	0.0	0.0	-3.540097543639818	0.0	GO:0019725	M011000000010	3	0	GO Biological Processes	19	cellular homeostasis	19_GO:0042592 homeostatic process	-11.696344748834727	1.9484048189338157	7.760880741312249	30182	652	2756	116	4.2089985486211905	0.3824830009786996	226|358|375|468|475|476|483|488|506|523|526|538|811|857|858|1182|1201|1203|1760|1874|1906|2030|2548|2730|2744|2852|2890|2907|3091|3162|4130|4502|4609|4780|4884|5052|5106|5167|5176|5295|5371|5530|5562|5798|6339|6347|6387|6434|6507|6546|6548|6558|6648|6659|6717|6786|7052|7178|7184|7301|7494|7922|8546|8614|9550|9588|9709|10058|10134|10159|10312|10539|10549|10891|11065|22841|23241|23516|23545|23557|2…	ALDOA|AQP1|ARF1|ATF4|ATOX1|ATP1A1|ATP1B3|ATP2A2|ATP5F1B|ATP6V1A|ATP6V1B2|ATP7A|CALR|CAV1|CAV2|CLCN3|CLN3|CLN5|DMPK|E2F4|EDN1|SLC29A1|GAA|GCLM|GLS|GPER1|GRIA1|GRINA|HIF1A|HMOX1|MAP1A|MT2A|MYC|NFE2L2|NPTX1|PRDX1|PCK2|ENPP1|SERPINF1|PIK3R1|PML|PPP3CA|PRKAA1|PTPRN|SCNN1D|CCL2|CXCL12|TRA2B|SLC1A3|SLC8A1|SLC9A1|SLC12A2|SOD2|SOX4|SRI|STIM1|TGM2|TPT1|HSP90B1|TYRO3|XBP1|SLC39A7|AP3B1|STC2|ATP6V1G1|PRDX6|H…	-9.81225580106876	0	105.0	1.0	1.0	-11.696344748834727	2.074640085099478
0	1	0	0	0	1	1	0	0	0	1	0	0.0	-3.710242779489862	0.0	0.0	0.0	-2.7459056957345114	-2.238399776662999	0.0	0.0	0.0	-3.7260914718547173	0.0	WP3932	M010001100010	4	0	WikiPathways	27	Focal adhesion: PI3K-Akt-mTOR-signaling pathway		-11.683762844983221	2.465873374407674	8.115865010765647	30182	302	2756	68	2.467343976777939	0.2954950898157932	284|468|572|1277|1278|1289|1385|1969|1975|1978|2247|2335|2782|2787|3091|3265|3371|3479|3563|3566|3570|3575|3643|3667|3673|3676|3678|3685|3688|3693|3716|3717|3815|3845|3908|3910|3915|4233|4893|5159|5295|5516|5518|5562|5728|5862|6654|7184|7248|7423|7424|8515|8817|9180|10000|10488|10891|11140|50509|54331|54541|55970|64764|80310|81617|90993|113791|200186	ANGPT1|ATF4|BAD|COL1A1|COL1A2|COL5A1|CREB1|EPHA2|EIF4B|EIF4EBP1|FGF2|FN1|GNB1|GNG5|HIF1A|HRAS|TNC|IGF1|IL3RA|IL4R|IL6R|IL7R|INSR|IRS1|ITGA2|ITGA4|ITGA5|ITGAV|ITGB1|ITGB5|JAK1|JAK2|KIT|KRAS|LAMA2|LAMA4|LAMC1|MET|NRAS|PDGFRB|PIK3R1|PPP2CB|PPP2R1A|PRKAA1|PTEN|RAB2A|SOS1|HSP90B1|TSC1|VEGFB|VEGFC|ITGA10|FGF18|OSMR|AKT3|CREB3|PPARGC1A|CDC37|COL5A3|GNG2|DDIT4|GNG12|CREB3L2|PDGFD|CAB39L|CREB3L1|PIK3IP1|C…	-9.801158666122944	0	42.0	0.0	0.0	-17.911694422931394	2.536760063303076
1	0	1	0	0	0	0	1	0	0	0	0	-7.42283385398901	0.0	-2.6340000400416637	0.0	0.0	0.0	0.0	-7.3406559295455205	0.0	0.0	0.0	0.0	R-HSA-8854518	M101000010000	3	0	Reactome Gene Sets	6	AURKA Activation by TPX2		-11.668620427270888	4.350547746386465	9.085613515632977	30182	73	2756	29	1.0522496371552976	0.19436709692223716	983|1778|3161|5048|5108|5116|5347|5518|5577|6790|7283|7846|8481|8655|9662|9702|10383|10540|11190|22919|22974|22995|54930|55142|55755|80254|80321|121441|203068	CDK1|DYNC1H1|HMMR|PAFAH1B1|PCM1|PCNT|PLK1|PPP2R1A|PRKAR2B|AURKA|TUBG1|TUBA1A|OFD1|DYNLL1|CEP135|CEP57|TUBB4B|DCTN2|CEP250|MAPRE1|TPX2|CEP152|HAUS4|HAUS2|CDK5RAP2|CEP63|CEP70|NEDD1|TUBB	-9.787495958468659	0	16.0	0.0	0.0	-23.39632982404425	4.350547746386465
0	0	0	1	1	0	0	0	0	0	1	0	0.0	0.0	0.0	-2.83633418511979	-2.0246922296604692	0.0	0.0	0.0	0.0	0.0	-3.415357593423592	0.0	GO:0071214	M000110000010	3	0	GO Biological Processes	19	cellular response to abiotic stimulus	19_GO:0050896 response to stimulus	-11.637212118008385	2.407269026318036	8.060573534174159	30182	323	2756	71	2.576197387518142	0.30177447255052753	159|355|358|388|468|572|598|675|811|834|993|1265|1277|1407|1408|1410|1643|1958|2022|2247|3265|3309|3428|3673|4055|4239|4311|4312|4314|4609|4734|4776|4869|5064|5111|5295|5599|5600|5603|5728|5743|5810|5888|6339|6548|6591|6662|7076|7132|7508|7520|8531|8692|8915|9212|9683|9780|9978|10635|10681|22861|26056|27063|51499|55872|63895|64710|79073|85456|94241|375757	ADSS2|FAS|AQP1|RHOB|ATF4|BAD|BCL2L1|BRCA2|CALR|CASP1|CDC25A|CNN2|COL1A1|CRY1|CRY2|CRYAB|DDB2|EGR1|ENG|FGF2|HRAS|HSPA5|IFI16|ITGA2|LTBR|MFAP4|MME|MMP1|MMP3|MYC|NEDD4|NFATC4|NPM1|PALM|PCNA|PIK3R1|MAPK8|MAPK11|MAPK13|PTEN|PTGS2|RAD1|RAD51|SCNN1D|SLC9A1|SNAI2|SOX9|TIMP1|TNFRSF1A|XPC|XRCC5|YBX3|HYAL2|BCL10|AURKB|N4BP1|PIEZO1|RBX1|RAD51AP1|GNB5|NLRP1|RAB11FIP5|ANKRD1|TRIAP1|PBK|PIEZO2|NUCKS1|TMEM109|TN…	-9.760496768111212	0	106.0	1.0	1.0	-11.637212118008385	3.1794325577040126
0	0	0	1	1	0	0	0	0	0	1	0	0.0	0.0	0.0	-2.83633418511979	-2.0246922296604692	0.0	0.0	0.0	0.0	0.0	-3.415357593423592	0.0	GO:0104004	M000110000010	3	0	GO Biological Processes	19	cellular response to environmental stimulus	19_GO:0050896 response to stimulus	-11.637212118008385	2.407269026318036	8.060573534174159	30182	323	2756	71	2.576197387518142	0.30177447255052753	159|355|358|388|468|572|598|675|811|834|993|1265|1277|1407|1408|1410|1643|1958|2022|2247|3265|3309|3428|3673|4055|4239|4311|4312|4314|4609|4734|4776|4869|5064|5111|5295|5599|5600|5603|5728|5743|5810|5888|6339|6548|6591|6662|7076|7132|7508|7520|8531|8692|8915|9212|9683|9780|9978|10635|10681|22861|26056|27063|51499|55872|63895|64710|79073|85456|94241|375757	ADSS2|FAS|AQP1|RHOB|ATF4|BAD|BCL2L1|BRCA2|CALR|CASP1|CDC25A|CNN2|COL1A1|CRY1|CRY2|CRYAB|DDB2|EGR1|ENG|FGF2|HRAS|HSPA5|IFI16|ITGA2|LTBR|MFAP4|MME|MMP1|MMP3|MYC|NEDD4|NFATC4|NPM1|PALM|PCNA|PIK3R1|MAPK8|MAPK11|MAPK13|PTEN|PTGS2|RAD1|RAD51|SCNN1D|SLC9A1|SNAI2|SOX9|TIMP1|TNFRSF1A|XPC|XRCC5|YBX3|HYAL2|BCL10|AURKB|N4BP1|PIEZO1|RBX1|RAD51AP1|GNB5|NLRP1|RAB11FIP5|ANKRD1|TRIAP1|PBK|PIEZO2|NUCKS1|TMEM109|TN…	-9.760496768111212	0	106.0	0.0	0.0	-11.637212118008385	3.1794325577040126
1	0	0	0	0	0	0	1	0	0	1	0	-2.8450519133349803	0.0	0.0	0.0	0.0	0.0	0.0	-11.632569589792801	0.0	0.0	-2.1104360133637123	0.0	GO:1901988	M100000010010	3	0	GO Biological Processes	19	negative regulation of cell cycle phase transition	19_GO:0048519 negative regulation of biological process	-11.632569589792801	18.47689011325375	14.160050454743025	30182	242	81	12	14.814814814814815	3.94718643894051	701|983|991|1063|4085|5347|9212|10403|51512|55055|63967|83540	BUB1B|CDK1|CDC20|CENPF|MAD2L1|PLK1|AURKB|NDC80|GTSE1|ZWILCH|CLSPN|NUF2	-9.383468335695978	0	1.0	0.0	0.0	-67.55225942791795	279.46296296296293
0	0	0	0	0	0	0	1	0	0	0	0	0.0	0.0	0.0	0.0	0.0	0.0	0.0	-11.615408407904962	0.0	0.0	0.0	0.0	R-HSA-156711	M000000010000	1	0	Reactome Gene Sets	6	Polo-like kinase mediated events		-11.615408407904962	139.73148148148147	28.793536690071882	30182	16	81	6	7.407407407407407	2.9099044493273563	891|1063|2305|4605|5347|9133	CCNB1|CENPF|FOXM1|MYBL2|PLK1|CCNB2	-9.369740329646532	0	77.0	0.0	0.0	-13.489705863322376	372.61728395061726
1	0	1	0	0	0	0	0	0	0	1	0	-2.1869901767242705	0.0	-4.152760503821552	0.0	0.0	0.0	0.0	0.0	0.0	0.0	-9.436668768231158	0.0	GO:0048024	M101000000010	3	0	GO Biological Processes	19	regulation of mRNA splicing, via spliceosome	19_GO:0008152 metabolic process	-11.615023463156524	3.650459603289792	8.747071023158638	30182	108	2756	36	1.3062409288824384	0.2162802597803744	708|1153|1655|3178|3181|3190|3191|3312|4686|4928|5725|5935|6428|6432|6434|6733|8087|9588|9939|9967|10181|10262|10419|10521|10657|10658|10659|10772|11338|23210|26528|29890|29896|79066|79084|91746	C1QBP|CIRBP|DDX5|HNRNPA1|HNRNPA2B1|HNRNPK|HNRNPL|HSPA8|NCBP1|NUP98|PTBP1|RBM3|SRSF3|SRSF7|TRA2B|SRPK2|FXR1|PRDX6|RBM8A|THRAP3|RBM5|SF3B4|PRMT5|DDX17|KHDRBS1|CELF1|CELF2|SRSF10|U2AF2|JMJD6|DAZAP1|RBM15B|TRA2A|METTL16|WDR77|YTHDC1	-9.739767928018393	0	90.0	0.0	0.0	-12.734731343550044	16.87611829025845
0	1	1	1	0	0	0	0	0	0	1	0	0.0	-3.8060385671185157	-2.238102675025337	-2.0120734476535187	0.0	0.0	0.0	0.0	0.0	0.0	-5.208061644555367	0.0	GO:0071407	M011100000010	4	0	GO Biological Processes	19	cellular response to organic cyclic compound	19_GO:0050896 response to stimulus	-11.581982201894874	2.0829093030535875	7.818599114933225	30182	510	2756	97	3.5195936139332367	0.3510154366796473	60|90|301|358|387|445|468|476|498|652|687|811|857|983|1277|1385|1545|1655|1660|1729|1786|1788|1906|1958|2316|2730|2773|2782|2852|2889|3015|3184|3309|3312|3397|3399|3434|3625|3638|3673|3709|3717|3952|4208|4478|4734|4869|4882|5062|5106|5176|5245|5292|5743|5888|5899|5901|5908|6256|6257|6339|6347|6507|6546|6548|6608|6751|7035|7052|7184|7430|7533|7804|8644|8837|9101|9464|10018|10365|10424|10521|10550|…	ACTB|ACVR1|ANXA1|AQP1|RHOA|ASS1|ATF4|ATP1A1|ATP5F1A|BMP4|KLF9|CALR|CAV1|CDK1|COL1A1|CREB1|CYP1B1|DDX5|DHX9|DIAPH1|DNMT1|DNMT3A|EDN1|EGR1|FLNA|GCLM|GNAI3|GNB1|GPER1|RAPGEF1|H2AZ1|HNRNPD|HSPA5|HSPA8|ID1|ID3|IFIT1|INHBB|INSIG1|ITGA2|ITPR2|JAK2|LEP|MEF2C|MSN|NEDD4|NPM1|NPR2|PAK2|PCK2|SERPINF1|PHB1|PIM1|PTGS2|RAD51|RALB|RAN|RAP1B|RXRA|RXRB|SCNN1D|CCL2|SLC1A3|SLC8A1|SLC9A1|SMO|SSTR1|TFPI|TGM2|HSP90B1|E…	-9.708181591004918	0	107.0	1.0	1.0	-11.581982201894874	3.5655651939109605
0	0	1	1	0	0	0	0	0	0	1	0	0.0	0.0	-5.045153777288243	-2.7678612929095316	0.0	0.0	0.0	0.0	0.0	0.0	-6.42333642761065	0.0	GO:0022613	M001100000010	3	0	GO Biological Processes	19	ribonucleoprotein complex biogenesis	19_GO:0009987 cellular process	-11.565281032629287	2.1385739736011016	7.852071021478735	30182	466	2756	91	3.30188679245283	0.3403693795478435	103|708|1653|1660|1736|1983|2752|3692|4686|4809|4869|5393|5394|5901|6041|6223|6232|6426|6430|6627|6628|6631|6632|6635|6636|6733|7248|7520|8607|8664|8665|8666|8669|8894|9169|9188|9221|9790|9875|9879|10181|10262|10360|10419|10436|10521|10569|10594|10658|10659|10728|10772|10907|10969|11051|11137|11157|11168|11171|23246|23560|25804|25929|27042|27341|29997|51068|51116|51119|51386|51491|51639|51747|544…	ADAR|C1QBP|DDX1|DHX9|DKC1|EIF5|GLUL|EIF6|NCBP1|SNU13|NPM1|EXOSC9|EXOSC10|RAN|RNASEL|RPS19|RPS27|SRSF1|SRSF5|SNRPA1|SNRPB|SNRPC|SNRPD1|SNRPE|SNRPF|SRPK2|TSC1|XRCC5|RUVBL1|EIF3D|EIF3F|EIF3G|EIF3J|EIF2S2|SCAF11|DDX21|NOLC1|BMS1|URB1|DDX46|RBM5|SF3B4|NPM3|PRMT5|EMG1|DDX17|SLU7|PRPF8|CELF1|CELF2|PTGES3|SRSF10|TXNL4A|EBNA1BP2|NUDT21|PWP1|LSM6|PSIP1|STRAP|BOP1|GTPBP4|LSM4|GEMIN5|UTP25|RRP7A|NOP53|NMD3|M…	-9.692930488134563	0	61.0	0.0	0.0	-14.87628359556035	3.824291012970258
0	1	0	0	1	0	0	0	0	0	1	0	0.0	-2.478938349554103	0.0	0.0	-3.255945888710585	0.0	0.0	0.0	0.0	0.0	-5.920675076484626	0.0	GO:0045667	M010010000010	3	0	GO Biological Processes	19	regulation of osteoblast differentiation	19_GO:0032502 developmental process	-11.53702920414542	3.203464549825736	8.489382476075342	30182	147	2756	43	1.5602322206095791	0.2360697308168861	90|92|182|468|652|1192|1655|2247|2737|3399|3479|3491|3570|3572|3611|3727|4077|4088|4091|4208|4851|4921|5530|5587|6497|6591|6662|7291|7424|8519|8646|9241|9260|9464|10312|10979|26585|51374|51430|115908|117581|169200|222663	ACVR1|ACVR2A|JAG1|ATF4|BMP4|CLIC1|DDX5|FGF2|GLI3|ID3|IGF1|CCN1|IL6R|IL6ST|ILK|JUND|NBR1|SMAD3|SMAD6|MEF2C|NOTCH1|DDR2|PPP3CA|PRKD1|SKI|SNAI2|SOX9|TWIST1|VEGFC|IFITM1|CHRD|NOG|PDLIM7|HAND2|TCIRG1|FERMT2|GREM1|ATRAID|SUCO|CTHRC1|TWIST2|TMEM64|SCUBE3	-9.666123900524877	0	108.0	1.0	1.0	-11.53702920414542	3.5044412191582
0	0	0	0	0	0	0	1	0	0	0	0	0.0	0.0	0.0	0.0	0.0	0.0	0.0	-11.495674500980922	0.0	0.0	0.0	0.0	GO:0051302	M000000010000	1	0	GO Biological Processes	19	regulation of cell division	19_GO:0050789 regulation of biological process	-11.495674500980922	21.918663761801014	14.885011334207052	30182	187	81	11	13.580246913580247	3.806429883542279	332|5347|6790|9055|9212|9493|9585|9928|10112|55143|259266	BIRC5|PLK1|AURKA|PRC1|AURKB|KIF23|KIF20B|KIF14|KIF20A|CDCA8|ASPM	-9.2634739974223	0	17.0	0.0	0.0	-23.080975463441746	372.61728395061726
0	1	1	0	0	1	0	0	0	0	1	1	0.0	-3.603648793522824	-2.2850576334863852	0.0	0.0	-3.7191102489102903	0.0	0.0	0.0	0.0	-2.9176636468797845	-2.1076390326215466	GO:0010811	M011001000011	5	0	GO Biological Processes	19	positive regulation of cell-substrate adhesion	19_GO:0048518 positive regulation of biological process	-11.495062843005707	3.416830188679245	8.58328457046218	30182	125	2756	39	1.4150943396226414	0.2249874548770299	708|811|998|1295|1842|2013|2199|2316|2335|3491|3611|3678|3717|3987|4088|4739|4811|5034|5212|5581|5795|5879|6093|6237|6251|7248|7264|7402|8874|9448|10109|10519|10979|11117|55679|57580|80005|91663|151887	C1QBP|CALR|CDC42|COL8A1|ECM2|EMP2|FBLN2|FLNA|FN1|CCN1|ILK|ITGA5|JAK2|LIMS1|SMAD3|NEDD9|NID1|P4HB|VIT|PRKCE|PTPRJ|RAC1|ROCK1|RRAS|RSU1|TSC1|GFUS|UTRN|ARHGEF7|MAP4K4|ARPC2|CIB1|FERMT2|EMILIN1|LIMS2|PREX1|DOCK5|MYADM|CCDC80	-9.625597986748472	0	45.0	0.0	0.0	-17.086065359360987	4.231214540176804
0	1	0	0	1	0	0	0	0	0	1	0	0.0	-2.7893454846109162	0.0	0.0	-7.780753000589773	0.0	0.0	0.0	0.0	0.0	-3.1261550219182785	0.0	WP2374	M010010000010	3	0	WikiPathways	27	Oncostatin M signaling pathway		-11.45928099681104	4.549034274868818	9.080007366806907	30182	65	2756	27	0.9796806966618288	0.18761382166789126	1017|1385|1958|2353|3091|3265|3491|3572|3667|3716|3717|3727|3845|3949|4312|4314|5054|5295|5581|5599|6347|6464|6654|6774|7078|9021|9180	CDK2|CREB1|EGR1|FOS|HIF1A|HRAS|CCN1|IL6ST|IRS1|JAK1|JAK2|JUND|KRAS|LDLR|MMP1|MMP3|SERPINE1|PIK3R1|PRKCE|MAPK8|CCL2|SHC1|SOS1|STAT3|TIMP3|SOCS3|OSMR	-9.592682781205408	0	109.0	1.0	1.0	-11.45928099681104	6.96905924264415
1	0	0	0	0	0	0	1	0	0	1	0	-4.867381104294295	0.0	0.0	0.0	0.0	0.0	0.0	-5.36358874108697	0.0	0.0	-7.950490999375695	0.0	GO:0006974	M100000010010	3	0	GO Biological Processes	19	cellular response to DNA damage stimulus	19_GO:0050896 response to stimulus	-11.451081246924977	1.8748284375591595	7.616822388769866	30182	736	2756	126	4.571843251088534	0.3978728702720545	322|546|572|595|598|675|900|983|1017|1022|1263|1407|1643|1653|1869|1969|2237|2271|2305|2967|3146|3162|3428|3835|3978|3980|4171|4172|4173|4174|4175|4176|4303|4361|4521|4582|4609|4683|4734|4776|4862|4869|5111|5295|5347|5366|5371|5810|5887|5888|5930|5980|5982|6240|6421|6498|6648|7132|7153|7317|7318|7334|7398|7415|7468|7508|7520|8555|8607|8914|8924|9126|9232|9319|9557|9643|9768|9907|9978|10018|10397|…	APBB1|ATRX|BAD|CCND1|BCL2L1|BRCA2|CCNG1|CDK1|CDK2|CDK7|PLK3|CRY1|DDB2|DDX1|E2F1|EPHA2|FEN1|FH|FOXM1|GTF2H3|HMGB1|HMOX1|IFI16|KIF22|LIG1|LIG3|MCM2|MCM3|MCM4|MCM5|MCM6|MCM7|FOXO4|MRE11|NUDT1|MUC1|MYC|NBN|NEDD4|NFATC4|NPAS2|NPM1|PCNA|PIK3R1|PLK1|PMAIP1|PML|RAD1|RAD23B|RAD51|RBBP6|REV3L|RFC2|RRM1|SFPQ|SKIL|SOD2|TNFRSF1A|TOP2A|UBA1|UBA7|UBE2N|USP1|VCP|NSD2|XPC|XRCC5|CDC14B|RUVBL1|TIMELESS|HERC2|SMC3|P…	-9.585909287057378	0	72.0	0.0	0.0	-13.709834130479543	1.948492073963772
0	0	1	1	0	0	0	0	0	0	0	0	0.0	0.0	-4.342330599575503	-4.612618556314736	0.0	0.0	0.0	0.0	0.0	0.0	0.0	0.0	GO:2001234	M001100000000	2	0	GO Biological Processes	19	negative regulation of apoptotic signaling pathway	19_GO:0023052 signaling	-11.440965700791603	2.6790926702255553	8.156177091348216	30182	233	2756	57	2.0682148040638606	0.2710940902718967	90|293|598|627|652|2017|2023|2537|2730|2771|2773|2907|3070|3091|3162|3315|3479|3685|4000|4582|4780|5054|5329|5478|5607|5743|5770|6387|6591|6615|6648|6934|7178|7494|7857|8531|8682|8837|9241|9709|10105|10197|10449|10488|10525|10625|50484|51499|55179|55486|55829|57007|57630|80196|84447|90993|246330	ACVR1|SLC25A6|BCL2L1|BDNF|BMP4|CTTN|ENO1|IFI6|GCLM|GNAI2|GNAI3|GRINA|HELLS|HIF1A|HMOX1|HSPB1|IGF1|ITGAV|LMNA|MUC1|NFE2L2|SERPINE1|PLAUR|PPIA|MAP2K5|PTGS2|PTPN1|CXCL12|SNAI2|SNAI1|SOD2|TCF7L2|TPT1|XBP1|SCG2|YBX3|PEA15|CFLAR|NOG|HERPUD1|PPIF|PSME3|ACAA2|CREB3|HYOU1|IVNS1ABP|RRM2B|TRIAP1|FAIM|PARL|SELENOS|ACKR3|SH3RF1|RNF34|SYVN1|CREB3L1|PELI3	-9.577215328058797	0	22.0	0.0	0.0	-21.951314926640126	5.475689404934688
0	0	0	1	0	0	0	0	0	0	1	0	0.0	0.0	0.0	-5.154672333579996	0.0	0.0	0.0	0.0	0.0	0.0	-3.9559126206225126	0.0	GO:0051960	M000100000010	2	0	GO Biological Processes	19	regulation of nervous system development	19_GO:0032502 developmental process	-11.43915132270197	2.1380132166773187	7.805329531991289	30182	461	2756	90	3.265602322206096	0.3385575532609386	274|302|406|627|1002|1869|2049|2247|2335|2737|2852|3091|3397|3398|3572|3688|3815|3845|3949|3984|4038|4131|4135|4155|4311|4763|4771|4776|4851|5021|5048|5108|5176|5270|5364|5530|5728|5802|5916|6387|6405|6474|6497|6498|6604|6608|6993|7052|7424|7520|7533|7804|7869|7976|8140|8482|8864|8882|8898|9231|9241|9353|9451|9706|9896|9928|10419|10512|22871|22933|22943|23111|23129|23175|23500|26022|27067|50937|5…	BIN1|ANXA2|BMAL1|BDNF|CDH4|E2F1|EPHB3|FGF2|FN1|GLI3|GPER1|HIF1A|ID1|ID2|IL6ST|ITGB1|KIT|KRAS|LDLR|LIMK1|LRP4|MAP1B|MAP6|MBP|MME|NF1|NF2|NFATC4|NOTCH1|OXTR|PAFAH1B1|PCM1|SERPINF1|SERPINE2|PLXNB1|PPP3CA|PTEN|PTPRS|RARG|CXCL12|SEMA3F|SHOX2|SKI|SKIL|SMARCD3|SMO|DYNLT1|TGM2|VEGFC|XRCC5|YWHAH|LRP8|SEMA3B|FZD3|SLC7A5|SEMA7A|PER2|ZPR1|MTMR2|DLG5|NOG|SLIT2|EIF2AK3|ULK2|FIG4|KIF14|PRMT5|SEMA3C|NLGN1|SIRT2|…	-9.576817898964771	0	110.0	1.0	1.0	-11.43915132270197	2.1713940743706526
1	1	0	1	0	0	0	0	0	0	1	0	-2.7728269626658135	-2.6277485263774683	0.0	-2.251939754463992	0.0	0.0	0.0	0.0	0.0	0.0	-6.55442998924199	0.0	GO:0030900	M110100000010	4	0	GO Biological Processes	19	forebrain development	19_GO:0032502 developmental process	-11.435256775535835	2.2400547565641906	7.8742200339783155	30182	396	2756	81	2.9390420899854863	0.3217255727969488	220|358|387|471|538|546|572|582|585|652|1000|1267|1385|1749|1869|2018|2049|2131|2247|2618|2737|3091|3337|3340|3398|3625|3845|4677|4763|4771|4851|5021|5048|5108|5194|5728|5802|5901|6387|6434|6491|6497|6546|6608|6751|6935|7248|7280|7301|7804|7846|8482|8925|9095|9201|9241|9353|9638|9928|10395|10460|22943|23236|23287|23603|23657|50937|55236|55558|55636|79143|79659|79969|80055|81853|83696|85458|91584|…	ALDH1A3|AQP1|RHOA|ATIC|ATP7A|ATRX|BAD|BBS1|BBS4|BMP4|CDH2|CNP|CREB1|DLX5|E2F1|EMX2|EPHB3|EXT1|FGF2|GART|GLI3|HIF1A|DNAJB1|NDST1|ID2|INHBB|KRAS|NARS1|NF1|NF2|NOTCH1|OXTR|PAFAH1B1|PCM1|PEX13|PTEN|PTPRS|RAN|CXCL12|TRA2B|STIL|SKI|SLC8A1|SMO|SSTR1|ZEB1|TSC1|TUBB2A|TYRO3|LRP8|TUBA1A|SEMA7A|HERC1|TBX19|DCLK1|NOG|SLIT2|FEZ1|KIF14|DLC1|TACC3|DKK1|PLCB1|AGTPBP1|CORO1C|SLC7A11|CDON|UBA6|PLXNA3|CHD7|MBOAT7|D…	-9.574335692821894	0	38.0	0.0	0.0	-18.6016042395326	2.8682182597276937
1	1	1	0	0	1	0	0	0	0	1	0	-3.2218218226403144	-2.7100298217502115	-2.0712317860543936	0.0	0.0	-3.0827423438155055	0.0	0.0	0.0	0.0	-2.198807122052637	0.0	R-HSA-9679191	M111001000010	5	0	Reactome Gene Sets	6	Potential therapeutics for SARS		-11.425558290807233	3.761079591268271	8.72290484122509	30182	99	2756	34	1.2336719883889695	0.21026389206132262	161|163|476|483|1107|1173|1175|2280|3459|3460|3554|3570|3614|3676|3688|3716|3717|4780|5045|6093|6654|6773|8819|9219|9817|9978|10728|23186|30011|51185|51317|51742|79685|203068	AP2A2|AP2B1|ATP1A1|ATP1B3|CHD3|AP2M1|AP2S1|FKBP1A|IFNGR1|IFNGR2|IL1R1|IL6R|IMPDH1|ITGA4|ITGB1|JAK1|JAK2|NFE2L2|FURIN|ROCK1|SOS1|STAT2|SAP30|MTA2|KEAP1|RBX1|PTGES3|RCOR1|SH3KBP1|CRBN|PHF21A|ARID4B|SAP30L|TUBB	-9.566044971017682	0	111.0	1.0	1.0	-11.425558290807233	3.761079591268271
1	0	1	1	0	0	0	1	0	0	0	0	-6.557913372908049	0.0	-2.164141134181868	-5.96238413836579	0.0	0.0	0.0	-2.6790711130107145	0.0	0.0	0.0	0.0	R-HSA-380320	M101100010000	4	0	Reactome Gene Sets	6	Recruitment of NuMA to mitotic centrosomes		-11.41206055825274	3.8446329864435045	8.756260872137013	30182	94	2756	33	1.197387518142235	0.20718674655570615	983|1778|4926|5048|5108|5116|5347|5518|5577|7280|7283|7846|8481|8655|9662|9702|10376|10381|10383|10540|11190|22919|22995|54930|55142|55755|80254|80321|84617|84790|121441|203068|347733	CDK1|DYNC1H1|NUMA1|PAFAH1B1|PCM1|PCNT|PLK1|PPP2R1A|PRKAR2B|TUBB2A|TUBG1|TUBA1A|OFD1|DYNLL1|CEP135|CEP57|TUBA1B|TUBB3|TUBB4B|DCTN2|CEP250|MAPRE1|CEP152|HAUS4|HAUS2|CDK5RAP2|CEP63|CEP70|TUBB6|TUBA1C|NEDD1|TUBB|TUBB2B	-9.553950452872627	0	16.0	0.0	0.0	-23.39632982404425	4.350547746386465
0	1	1	1	0	0	0	0	0	0	1	0	0.0	-3.0346024725553664	-2.4398081255831703	-3.0385128282165215	0.0	0.0	0.0	0.0	0.0	0.0	-4.881718660856767	0.0	GO:0000902	M011100000010	4	0	GO Biological Processes	19	cell morphogenesis	19_GO:0032502 developmental process	-11.404977167691824	1.9416130393858613	7.650771641983117	30182	643	2756	114	4.136429608127721	0.3793149958511628	87|104|214|322|387|468|538|582|627|780|832|998|1000|1002|1009|1267|1385|1749|1906|1969|2017|2049|2051|2131|2317|2737|3575|3611|3676|3688|3925|3984|4038|4130|4131|4135|4208|4233|4627|4692|4776|4851|4882|4884|5048|5364|5530|5532|5699|5728|5879|6093|6387|6405|6507|6586|6608|6654|6790|7204|7408|7414|7804|7846|7869|7976|8482|8546|8609|8826|8985|9201|9241|9353|9448|9585|9638|9706|9948|10087|10129|10152…	ACTN1|ADARB1|ALCAM|APBB1|RHOA|ATF4|ATP7A|BBS1|BDNF|DDR1|CAPZB|CDC42|CDH2|CDH4|CDH11|CNP|CREB1|DLX5|EDN1|EPHA2|CTTN|EPHB3|EPHB6|EXT1|FLNB|GLI3|IL7R|ILK|ITGA4|ITGB1|STMN1|LIMK1|LRP4|MAP1A|MAP1B|MAP6|MEF2C|MET|MYH9|NDN|NFATC4|NOTCH1|NPR2|NPTX1|PAFAH1B1|PLXNB1|PPP3CA|PPP3CB|PSMB10|PTEN|RAC1|ROCK1|CXCL12|SEMA3F|SLC1A3|SLIT3|SMO|SOS1|AURKA|TRIO|VASP|VCL|LRP8|TUBA1A|SEMA3B|FZD3|SEMA7A|AP3B1|KLF7|IQGAP1|…	-9.549184299986422	0	93.0	0.0	0.0	-12.42059170689904	3.8786133284954043
1	0	1	0	0	0	0	0	1	0	1	0	-2.234380011068176	0.0	-3.574410695683773	0.0	0.0	0.0	0.0	0.0	-2.530540642499799	0.0	-2.3702442869794664	0.0	GO:0030163	M101000001010	4	0	GO Biological Processes	19	protein catabolic process	19_GO:0008152 metabolic process	-11.404501505182365	1.8615889610402125	7.589882368700987	30182	753	2756	128	4.644412191582003	0.40086565191190837	406|408|665|811|821|899|991|1201|1203|1513|1514|1519|1522|2131|3309|3312|3949|4121|4311|4734|4780|4851|5069|5094|5270|5366|5371|5516|5688|5692|5702|5704|5708|5714|5887|5930|6451|6502|6790|6907|6921|7041|7184|7267|7317|7318|7324|7334|7347|7398|7415|7494|7993|8722|8878|8924|9101|9146|9246|9690|9709|9817|9867|9928|9978|10072|10299|10312|10444|10475|10613|10616|10730|10952|11060|11065|11267|22836|229…	BMAL1|ARRB1|BNIP3L|CALR|CANX|CCNF|CDC20|CLN3|CLN5|CTSK|CTSL|CTSO|CTSZ|EXT1|HSPA5|HSPA8|LDLR|MAN1A1|MME|NEDD4|NFE2L2|NOTCH1|PAPPA|PCBP2|SERPINE2|PMAIP1|PML|PPP2CB|PSMA7|PSMB4|PSMC3|PSMC4|PSMD2|PSMD8|RAD23B|RBBP6|SH3BGRL|SKP2|AURKA|TBL1X|ELOC|TGFB1I1|HSP90B1|TTC3|UBA1|UBA7|UBE2E1|UBE2N|UCHL3|USP1|VCP|XBP1|UBXN8|CTSF|SQSTM1|HERC2|USP8|HGS|UBE2L6|UBE3C|HERPUD1|KEAP1|PJA2|KIF14|RBX1|DPP3|MARCHF6|TCIRG…	-9.549184299986422	0	30.0	0.0	0.0	-20.265808789652677	2.313671579549868
0	0	1	0	0	1	0	0	0	0	1	0	0.0	0.0	-3.9605494773775023	0.0	0.0	-2.8411748105990084	0.0	0.0	0.0	0.0	-2.4948046653917926	0.0	R-HSA-187037	M001001000010	3	0	Reactome Gene Sets	6	Signaling by NTRK1 (TRKA)		-11.391133668358226	3.5234870953492776	8.594688539000717	30182	115	2756	37	1.3425253991291728	0.21922326719607083	161|163|387|1173|1175|1213|1385|1848|1958|2152|2353|2889|3265|3397|3398|3399|3667|3727|3845|4208|4665|4893|5295|5516|5518|5600|5603|5607|5899|5900|6464|6654|6774|7529|8061|10126|57498	AP2A2|AP2B1|RHOA|AP2M1|AP2S1|CLTC|CREB1|DUSP6|EGR1|F3|FOS|RAPGEF1|HRAS|ID1|ID2|ID3|IRS1|JUND|KRAS|MEF2C|NAB2|NRAS|PIK3R1|PPP2CB|PPP2R1A|MAPK11|MAPK13|MAP2K5|RALB|RALGDS|SHC1|SOS1|STAT3|YWHAB|FOSL1|DNAL4|KIDINS220	-9.53720620669029	0	10.0	0.0	0.0	-25.86054436041263	3.5234870953492776
1	0	0	0	0	0	0	1	0	0	1	0	-3.381210429725061	0.0	0.0	0.0	0.0	0.0	0.0	-2.711561904546626	0.0	0.0	-9.877786624691405	0.0	GO:0006260	M100000010010	3	0	GO Biological Processes	19	DNA replication	19_GO:0008152 metabolic process	-11.386497283749684	2.849593465833358	8.235125713492767	30182	196	2756	51	1.8505079825834543	0.2567142064009081	150|546|675|983|990|1017|1660|2237|3978|3980|4171|4172|4173|4174|4175|4176|4361|4683|4774|4784|5111|5763|5888|5930|5980|5982|6240|6241|6742|8099|8882|8914|9768|10189|10498|10535|10926|23594|25939|27343|29980|50484|51659|54921|55388|55704|63901|64710|81620|116028|374393	ADRA2A|ATRX|BRCA2|CDK1|CDC6|CDK2|DHX9|FEN1|LIG1|LIG3|MCM2|MCM3|MCM4|MCM5|MCM6|MCM7|MRE11|NBN|NFIA|NFIX|PCNA|PTMS|RAD51|RBBP6|REV3L|RFC2|RRM1|RRM2|SSBP1|CDK2AP1|ZPR1|TIMELESS|PCLAF|ALYREF|CARM1|RNASEH2A|DBF4|ORC6|SAMHD1|POLL|DONSON|RRM2B|GINS2|CHTF8|MCM10|CCDC88A|FAM111A|NUCKS1|CDT1|RMI2|FAM111B	-9.533955132608513	0	112.0	1.0	1.0	-11.386497283749684	60.00397614314115
1	1	1	0	0	0	0	0	1	0	0	0	-3.820953641112838	-3.127323028916325	-2.2987940316884465	0.0	0.0	0.0	0.0	0.0	-3.0452479541885658	0.0	0.0	0.0	GO:0010506	M111000001000	4	0	GO Biological Processes	19	regulation of autophagy	19_GO:0008152 metabolic process	-11.354082765140253	2.3287414710641774	7.903137767331446	30182	348	2756	74	2.6850507982583456	0.30791186680624055	523|526|572|665|826|1201|1263|1611|1981|1982|2017|2597|2773|3091|3146|3162|3315|3428|3952|3953|4233|4734|5562|5587|5599|5660|5768|5899|6093|6721|6774|7248|7416|8140|8925|9517|9550|9638|9706|9817|10018|10133|10241|10346|10392|10475|10919|11067|22863|22933|23255|23545|23604|26471|51375|51382|54832|55062|55486|60412|60673|64121|79156|79443|83667|84861|85363|94241|128866|140710|143686|155066|207063|2…	ATP6V1A|ATP6V1B2|BAD|BNIP3L|CAPNS1|CLN3|PLK3|DAP|EIF4G1|EIF4G2|CTTN|GAPDH|GNAI3|HIF1A|HMGB1|HMOX1|HSPB1|IFI16|LEP|LEPR|MET|NEDD4|PRKAA1|PRKD1|MAPK8|PSAP|QSOX1|RALB|ROCK1|SREBF2|STAT3|TSC1|VDAC1|SLC7A5|HERC1|SPTLC2|ATP6V1G1|FEZ1|ULK2|KEAP1|BCL2L11|OPTN|CALCOCO2|TRIM22|NOD1|TRIM38|EHMT2|DEPP1|ATG14|SIRT2|MTCL1|ATP6V0A2|DAPK2|NUPR1|SNX7|ATP6V1D|VPS13C|WIPI1|PARL|EXOC4|ATG101|RRAGC|PLEKHF1|FYCO1|SESN…	-9.502921519715468	0	91.0	0.0	0.0	-12.725024477848233	2.4106808700970324
0	1	1	0	0	1	1	0	0	0	0	0	0.0	-3.824406006089587	-4.590457178068988	0.0	0.0	-3.592235386568962	-2.2939666898734146	0.0	0.0	0.0	0.0	0.0	hsa04010	M011001100000	4	0	KEGG Pathway	24	MAPK signaling pathway		-11.299361244702743	2.4584727940523092	7.966155024715802	30182	294	2756	66	2.39477503628447	0.291225425129173	284|355|369|408|468|627|775|781|929|994|998|1843|1848|1969|2247|2316|2317|2318|2323|2353|2872|3164|3265|3306|3312|3315|3479|3554|3643|3654|3727|3815|3845|3925|4208|4233|4609|4616|4763|4893|5062|5159|5530|5532|5599|5600|5603|5606|5607|5879|5908|6237|6654|6788|7048|7132|7423|7424|8817|8986|9448|10000|22808|51295|55970|80310	ANGPT1|FAS|ARAF|ARRB1|ATF4|BDNF|CACNA1C|CACNA2D1|CD14|CDC25B|CDC42|DUSP1|DUSP6|EPHA2|FGF2|FLNA|FLNB|FLNC|FLT3LG|FOS|MKNK2|NR4A1|HRAS|HSPA2|HSPA8|HSPB1|IGF1|IL1R1|INSR|IRAK1|JUND|KIT|KRAS|STMN1|MEF2C|MET|MYC|GADD45B|NF1|NRAS|PAK2|PDGFRB|PPP3CA|PPP3CB|MAPK8|MAPK11|MAPK13|MAP2K3|MAP2K5|RAC1|RAP1B|RRAS|SOS1|STK3|TGFBR2|TNFRSF1A|VEGFB|VEGFC|FGF18|RPS6KA4|MAP4K4|AKT3|MRAS|ECSIT|GNG12|PDGFD	-9.44957652810676	0	113.0	1.0	1.0	-11.299361244702743	2.4584727940523092
0	0	1	0	1	0	0	0	0	0	1	0	0.0	0.0	-2.9771887229143124	0.0	-3.1080245157111652	0.0	0.0	0.0	0.0	0.0	-5.477488443737268	0.0	GO:0071560	M001010000010	3	0	GO Biological Processes	19	cellular response to transforming growth factor beta stimulus	19_GO:0050896 response to stimulus	-11.281383307840525	3.060944387851689	8.311737467188998	30182	161	2756	45	1.632801161103048	0.24140829892931762	90|857|858|1277|1278|1513|1906|2022|2331|2353|2530|2615|3397|3693|3987|4053|4054|4088|4091|4092|4093|4208|4921|5045|5062|5371|6497|6498|6662|6774|6935|7048|7049|7791|8576|8692|9141|9404|10370|10979|27063|51741|55198|56940|80310	ACVR1|CAV1|CAV2|COL1A1|COL1A2|CTSK|EDN1|ENG|FMOD|FOS|FUT8|LRRC32|ID1|ITGB5|LIMS1|LTBP2|LTBP3|SMAD3|SMAD6|SMAD7|SMAD9|MEF2C|DDR2|FURIN|PAK2|PML|SKI|SKIL|SOX9|STAT3|ZEB1|TGFBR2|TGFBR3|ZYX|STK16|HYAL2|PDCD5|LPXN|CITED2|FERMT2|ANKRD1|WWOX|APPL2|DUSP22|PDGFD	-9.432970770843891	0	33.0	0.0	0.0	-20.074042301740715	3.2079796513758785
1	0	1	0	0	0	0	0	0	0	1	0	-3.409475457141939	0.0	-2.802825188618337	0.0	0.0	0.0	0.0	0.0	0.0	0.0	-3.921121257114291	0.0	GO:0001701	M101000000010	3	0	GO Biological Processes	19	in utero embryonic development	19_GO:0032502 developmental process	-11.250253892211536	2.2349752673202805	7.8017355542219615	30182	392	2756	80	2.9027576197387517	0.319793202509313	90|133|284|538|598|675|727|891|1028|1376|1603|1906|2116|2186|2530|2737|2821|3091|3491|3688|4088|4154|4627|4683|4851|5045|5704|5723|5930|5954|6241|6491|6498|6608|6615|6788|6830|6881|7048|7291|8061|8531|8648|8882|8894|8985|9021|9133|9241|9464|9541|9646|9817|9871|9915|10018|10049|10087|10365|10370|10436|10959|23168|25949|26097|27341|51119|51639|54583|54888|54892|55636|55723|57498|60681|80790|81502|9…	ACVR1|ADM|ANGPT1|ATP7A|BCL2L1|BRCA2|C5|CCNB1|CDKN1C|CPT2|DAD1|EDN1|ETV2|BPTF|FUT8|GLI3|GPI|HIF1A|CCN1|ITGB1|SMAD3|MBNL1|MYH9|NBN|NOTCH1|FURIN|PSMC4|PSPH|RBBP6|RCN1|RRM2|STIL|SKIL|SMO|SNAI1|STK3|SUPT6H|TAF10|TGFBR2|TWIST1|FOSL1|YBX3|NCOA1|ZPR1|EIF2S2|PLOD3|SOCS3|CCNB2|NOG|HAND2|CIR1|CTR9|KEAP1|SEC24D|ARNT2|BCL2L11|DNAJB6|CERT1|KLF2|CITED2|EMG1|TMED2|RTF1|SYF2|CHTOP|RRP7A|SBDS|SF3B6|EGLN1|NSUN2|NCA…	-9.403209212981583	0	39.0	0.0	0.0	-18.47382738826406	2.2349752673202805
0	0	1	1	0	1	0	0	0	0	0	0	0.0	0.0	-4.1772569911990205	-3.394228557904738	0.0	-4.246506928623327	0.0	0.0	0.0	0.0	0.0	0.0	R-HSA-446353	M001101000000	3	0	Reactome Gene Sets	6	Cell-extracellular matrix interactions		-11.233798344685678	8.517739074342849	10.113563790703811	30182	18	2756	14	0.5079825834542816	0.1354187882105431	60|71|87|2316|2318|3611|3688|3987|6251|7408|9459|10979|29780|55679	ACTB|ACTG1|ACTN1|FLNA|FLNC|ILK|ITGB1|LIMS1|RSU1|VASP|ARHGEF6|FERMT2|PARVB|LIMS2	-9.389476523791197	0	81.0	0.0	0.0	-13.238796332698644	8.517739074342849
0	0	1	1	0	0	0	0	0	0	1	0	0.0	0.0	-4.964968892152475	-3.1142535098446853	0.0	0.0	0.0	0.0	0.0	0.0	-4.324772645553553	0.0	GO:0072522	M001100000010	3	0	GO Biological Processes	19	purine-containing compound biosynthetic process	19_GO:0008152 metabolic process	-11.198933108218583	2.6450364074684507	8.042429987458455	30182	236	2756	57	2.0682148040638606	0.2710940902718967	32|47|159|204|226|318|353|471|498|506|515|516|517|518|522|523|1737|2180|2182|2618|2987|3614|4522|4701|4710|4720|4725|4726|4830|4832|4837|4860|4882|4907|5160|5631|6390|6576|9061|9200|9551|9605|10165|10476|10606|11332|26289|50808|54539|60481|64834|79717|83666|84532|84875|221264|790955	ACACB|ACLY|ADSS2|AK2|ALDOA|NUDT2|APRT|ATIC|ATP5F1A|ATP5F1B|ATP5PB|ATP5MC1|ATP5MC2|ATP5MC3|ATP5PF|ATP6V1A|DLAT|ACSL1|ACSL4|GART|GUK1|IMPDH1|MTHFD1|NDUFA7|NDUFB4|NDUFS2|NDUFS5|NDUFS6|NME1|NME3|NNMT|PNP|NPR2|NT5E|PDHA1|PRPS1|SDHB|SLC25A1|PAPSS1|HACD1|ATP5MF|VPS9D1|SLC25A13|ATP5PD|PAICS|ACOT7|AK5|AK3|NDUFB11|ELOVL5|ELOVL1|PPCS|PARP9|ACSS1|PARP10|AK9|UQCC3	-9.355966341409069	0	21.0	0.0	0.0	-22.285615034375642	3.029104777197912
0	0	1	1	0	0	0	0	0	0	1	0	0.0	0.0	-5.948132944728558	-2.2887342464634184	0.0	0.0	0.0	0.0	0.0	0.0	-4.003284796788356	0.0	GO:0009152	M001100000010	3	0	GO Biological Processes	19	purine ribonucleotide biosynthetic process	19_GO:0008152 metabolic process	-11.191923337143725	2.8519215650701497	8.16037569876875	30182	192	2756	50	1.8142235123367199	0.2542319206509102	32|47|159|204|226|318|353|471|498|506|515|516|517|518|522|523|1737|2180|2182|2618|3614|4522|4701|4710|4720|4725|4726|4830|4832|4882|5160|6390|6576|9061|9200|9551|9605|10165|10476|10606|11332|26289|50808|54539|60481|64834|79717|84532|221264|790955	ACACB|ACLY|ADSS2|AK2|ALDOA|NUDT2|APRT|ATIC|ATP5F1A|ATP5F1B|ATP5PB|ATP5MC1|ATP5MC2|ATP5MC3|ATP5PF|ATP6V1A|DLAT|ACSL1|ACSL4|GART|IMPDH1|MTHFD1|NDUFA7|NDUFB4|NDUFS2|NDUFS5|NDUFS6|NME1|NME3|NPR2|PDHA1|SDHB|SLC25A1|PAPSS1|HACD1|ATP5MF|VPS9D1|SLC25A13|ATP5PD|PAICS|ACOT7|AK5|AK3|NDUFB11|ELOVL5|ELOVL1|PPCS|ACSS1|AK9|UQCC3	-9.351654060260442	0	21.0	0.0	0.0	-22.285615034375642	3.029104777197912
0	0	0	0	0	0	0	1	0	0	0	0	0.0	0.0	0.0	0.0	0.0	0.0	0.0	-11.188077550931249	0.0	0.0	0.0	0.0	GO:0051310	M000000010000	1	0	GO Biological Processes	19	metaphase plate congression	19_GO:0051179 localization	-11.188077550931249	47.31648050166569	19.089933323647536	30182	63	81	8	9.876543209876543	3.3149646018092103	891|1062|1063|3833|9928|10403|55143|83540	CCNB1|CENPE|CENPF|KIFC1|KIF14|NDC80|CDCA8|NUF2	-8.97532631887327	0	99.0	0.0	0.0	-11.893320489033147	71.65716999050332
0	1	0	0	0	0	0	0	0	0	0	1	0.0	-5.922415881226741	0.0	0.0	0.0	0.0	0.0	0.0	0.0	0.0	0.0	-2.854640225655256	GO:0032868	M010000000001	2	0	GO Biological Processes	19	response to insulin	19_GO:0050896 response to stimulus	-11.186868791283352	2.7252279066034393	8.085267328943937	30182	217	2756	54	1.9593613933236576	0.26401021598542906	133|353|858|1277|1407|1408|1513|1958|1979|2058|2353|2650|2805|3030|3265|3625|3638|3643|3667|3692|3952|4303|5106|5166|5167|5295|5315|5770|5919|6272|6430|6464|6548|6654|6844|7248|7494|8743|8837|10999|11031|23175|23433|23516|54832|55829|64397|83667|84327|117581|140710|143686|255738|376497	ADM|APRT|CAV2|COL1A1|CRY1|CRY2|CTSK|EGR1|EIF4EBP2|EPRS1|FOS|GCNT1|GOT1|HADHA|HRAS|INHBB|INSIG1|INSR|IRS1|EIF6|LEP|FOXO4|PCK2|PDK4|ENPP1|PIK3R1|PKM|PTPN1|RARRES2|SORT1|SRSF5|SHC1|SLC9A1|SOS1|VAMP2|TSC1|XBP1|TNFSF10|CFLAR|SLC27A4|RAB31|LPIN1|RHOQ|SLC39A14|VPS13C|SELENOS|ZNF106|SESN2|ZBED3|TWIST2|SOGA1|SESN3|PCSK9|SLC27A1	-9.347942002275579	0	7.0	0.0	0.0	-28.217292073354688	2.7252279066034393
0	0	1	0	0	0	0	0	0	0	1	0	0.0	0.0	-4.939737852744898	0.0	0.0	0.0	0.0	0.0	0.0	0.0	-7.895351425442119	0.0	GO:0050684	M001000000010	2	0	GO Biological Processes	19	regulation of mRNA processing	19_GO:0008152 metabolic process	-11.163159017623615	3.2302628144219026	8.354432953822386	30182	139	2756	41	1.4876632801161103	0.23059932168443742	708|1153|1655|1660|3178|3181|3190|3191|3312|4686|4928|5725|5935|6428|6432|6434|6733|6830|8087|9588|9939|9967|10181|10262|10419|10521|10657|10658|10659|10772|11051|11338|22916|23210|26528|29890|29896|79066|79084|79811|91746	C1QBP|CIRBP|DDX5|DHX9|HNRNPA1|HNRNPA2B1|HNRNPK|HNRNPL|HSPA8|NCBP1|NUP98|PTBP1|RBM3|SRSF3|SRSF7|TRA2B|SRPK2|SUPT6H|FXR1|PRDX6|RBM8A|THRAP3|RBM5|SF3B4|PRMT5|DDX17|KHDRBS1|CELF1|CELF2|SRSF10|NUDT21|U2AF2|NCBP2|JMJD6|DAZAP1|RBM15B|TRA2A|METTL16|WDR77|SLTM|YTHDC1	-9.325570579388103	0	90.0	0.0	0.0	-12.734731343550044	16.87611829025845
0	0	1	1	0	0	0	0	0	0	0	0	0.0	0.0	-3.7959472182709604	-3.163319088829122	0.0	0.0	0.0	0.0	0.0	0.0	0.0	0.0	GO:0051051	M001100000000	2	0	GO Biological Processes	19	negative regulation of transport	19_GO:0051179 localization	-11.056461214090655	2.085976916165596	7.626906626555109	30182	483	2756	92	3.3381712626995648	0.34217021609408593	150|152|274|284|301|302|347|382|392|468|538|801|808|857|1265|1407|1408|1410|1445|1906|2550|2697|2771|2824|3146|3156|3162|3625|3638|3667|3685|3952|3998|4131|4734|4763|4851|4947|5021|5167|5270|5530|5532|5581|5587|5593|5728|5743|5879|5905|5908|6717|6721|7132|7291|7416|8609|8682|8898|9446|9727|10105|10550|10681|10961|10971|11060|11142|22925|23208|25953|26056|26297|27236|51185|51465|51569|55198|55829|…	ADRA2A|ADRA2C|BIN1|ANGPT1|ANXA1|ANXA2|APOD|ARF6|ARHGAP1|ATF4|ATP7A|CALM1|CALM3|CAV1|CNN2|CRY1|CRY2|CRYAB|CSK|EDN1|GABBR1|GJA1|GNAI2|GPM6B|HMGB1|HMGCR|HMOX1|INHBB|INSIG1|IRS1|ITGAV|LEP|LMAN1|MAP1B|NEDD4|NF1|NOTCH1|OAZ2|OXTR|ENPP1|SERPINE2|PPP3CA|PPP3CB|PRKCE|PRKD1|PRKG2|PTEN|PTGS2|RAC1|RANGAP1|RAP1B|SRI|SREBF2|TNFRSF1A|TWIST1|VDAC1|KLF7|PEA15|MTMR2|GSTO1|RAB11FIP3|PPIF|ARL6IP5|GNB5|ERP29|YWHAQ|WWP…	-9.221537167536555	0	114.0	1.0	1.0	-11.056461214090655	2.346724030686295
0	1	1	1	0	0	0	0	0	0	1	0	0.0	-2.081468922155366	-4.116318342143445	-2.1570212769195067	0.0	0.0	0.0	0.0	0.0	0.0	-2.0225626907624386	0.0	GO:0006091	M011100000010	4	0	GO Biological Processes	19	generation of precursor metabolites and energy	19_GO:0008152 metabolic process	-11.039659124604247	2.1902757619738753	7.692379408394638	30182	410	2756	82	2.9753265602322205	0.3236449298169615	37|47|125|128|226|230|498|506|515|522|1347|1350|1351|1355|1431|1528|1737|2023|2232|2271|2539|2548|2597|2647|2673|2821|3417|3421|3572|3939|3952|3953|4191|4609|4701|4710|4720|4725|4726|4776|5018|5160|5167|5214|5226|5230|5315|5836|6120|6390|6648|7167|7264|7360|8659|8864|8908|8974|9249|9551|9563|10007|10165|10476|10728|10891|10954|22934|23410|23710|29796|51022|54205|54539|57215|84532|84883|92014|1443…	ACADVL|ACLY|ADH1B|ADH5|ALDOA|ALDOC|ATP5F1A|ATP5F1B|ATP5PB|ATP5PF|COX7A2|COX7C|COX8A|COX15|CS|CYB5A|DLAT|ENO1|FDXR|FH|G6PD|GAA|GAPDH|BLOC1S1|GFPT1|GPI|IDH1|IDH3G|IL6ST|LDHA|LEP|LEPR|MDH2|MYC|NDUFA7|NDUFB4|NDUFS2|NDUFS5|NDUFS6|NFATC4|OXA1L|PDHA1|ENPP1|PFKP|PGD|PGK1|PKM|PYGL|RPE|SDHB|SOD2|TPI1|GFUS|UGP2|ALDH4A1|PER2|GYG2|P4HA2|DHRS3|ATP5MF|H6PD|GNPDA1|SLC25A13|ATP5PD|PTGES3|PPARGC1A|PDIA5|RPIA|SIRT3…	-9.20606116910154	0	21.0	0.0	0.0	-22.285615034375642	3.029104777197912
0	0	0	1	0	1	0	0	0	0	1	0	0.0	0.0	0.0	-2.8123128229388694	0.0	-10.729371468331232	0.0	0.0	0.0	0.0	-5.086952001087261	0.0	WP185	M000101000010	3	0	WikiPathways	27	Integrin-mediated cell adhesion		-11.009850264395386	3.650459603289792	8.49977721548924	30182	102	2756	34	1.2336719883889695	0.21026389206132262	369|726|826|857|858|998|1445|2889|3265|3611|3673|3676|3678|3685|3688|3693|5062|5597|5606|5607|5879|5908|6093|6464|6654|7094|7145|7408|7414|7791|8515|8874|9815|10000	ARAF|CAPN5|CAPNS1|CAV1|CAV2|CDC42|CSK|RAPGEF1|HRAS|ILK|ITGA2|ITGA4|ITGA5|ITGAV|ITGB1|ITGB5|PAK2|MAPK6|MAP2K3|MAP2K5|RAC1|RAP1B|ROCK1|SHC1|SOS1|TLN1|TNS1|VASP|VCL|ZYX|ITGA10|ARHGEF7|GIT2|AKT3	-9.177574363130974	0	50.0	0.0	0.0	-16.335185040532437	3.897948389953507
0	0	1	0	0	0	0	0	0	0	1	0	0.0	0.0	-5.229012483853401	0.0	0.0	0.0	0.0	0.0	0.0	0.0	-8.255795460915659	0.0	hsa05100	M001000000010	2	0	KEGG Pathway	24	Bacterial invasion of epithelial cells		-10.984571285163504	4.1245452660547	8.70238015389465	30182	77	2756	29	1.0522496371552976	0.19436709692223716	60|71|387|857|858|998|1213|2017|2335|3611|3678|3688|4233|4735|5295|5879|6464|7414|10092|10093|10094|10095|10096|10097|10109|10163|55752|63916|81873	ACTB|ACTG1|RHOA|CAV1|CAV2|CDC42|CLTC|CTTN|FN1|ILK|ITGA5|ITGB1|MET|SEPTIN2|PIK3R1|RAC1|SHC1|VCL|ARPC5|ARPC4|ARPC3|ARPC1B|ACTR3|ACTR2|ARPC2|WASF2|SEPTIN11|ELMO2|ARPC5L	-9.153613425827006	0	37.0	0.0	0.0	-19.13698808710573	5.177015437392796
0	0	0	0	0	0	0	0	0	0	1	0	0.0	0.0	0.0	0.0	0.0	0.0	0.0	0.0	0.0	0.0	-10.980711938435924	0.0	GO:0090329	M000000000010	1	0	GO Biological Processes	19	regulation of DNA-templated DNA replication	19_GO:0008152 metabolic process	-10.980711938435924	13.44916706656612	12.354470757909736	30182	58	503	13	2.584493041749503	0.707485818011972	675|1017|3980|4172|4173|4175|4176|4683|5982|6742|8914|29980|51659	BRCA2|CDK2|LIG3|MCM3|MCM4|MCM6|MCM7|NBN|RFC2|SSBP1|TIMELESS|DONSON|GINS2	-8.780459251876918	0	112.0	0.0	0.0	-11.386497283749684	60.00397614314115
0	0	1	1	1	1	0	0	0	0	0	0	0.0	0.0	-4.152760503821552	-2.702920525200611	-2.570381003123715	-2.9419646878497687	0.0	0.0	0.0	0.0	0.0	0.0	R-HSA-6785807	M001111000000	4	0	Reactome Gene Sets	6	Interleukin-4 and Interleukin-13 signaling		-10.915420278477901	3.5490579476428534	8.412424351800686	30182	108	2756	35	1.269956458635704	0.2132944097850468	301|332|595|598|1278|2247|2335|2353|3091|3162|3312|3566|3570|3597|3688|3716|3717|4128|4312|4314|4582|4609|4692|5292|5295|5743|6288|6347|6624|6774|6935|7076|7184|7291|9021	ANXA1|BIRC5|CCND1|BCL2L1|COL1A2|FGF2|FN1|FOS|HIF1A|HMOX1|HSPA8|IL4R|IL6R|IL13RA1|ITGB1|JAK1|JAK2|MAOA|MMP1|MMP3|MUC1|MYC|NDN|PIM1|PIK3R1|PTGS2|SAA1|CCL2|FSCN1|STAT3|ZEB1|TIMP1|HSP90B1|TWIST1|SOCS3	-9.087086562967553	0	18.0	0.0	0.0	-23.05462681055583	3.5490579476428534
0	0	1	0	0	1	0	1	0	0	0	0	0.0	0.0	-2.1666088059089503	0.0	0.0	-3.1773192538157136	0.0	-4.819462582173391	0.0	0.0	0.0	0.0	GO:0006468	M001001010000	3	0	GO Biological Processes	19	protein phosphorylation	19_GO:0008152 metabolic process	-10.899043056577161	1.883764868169951	7.422366794994294	30182	686	2756	118	4.281567489114659	0.38562002584815464	90|92|332|369|595|652|780|857|891|983|994|998|1017|1022|1195|1201|1263|1385|1445|1760|1906|1969|2049|2051|2764|2872|2967|3486|3611|3619|3643|3654|3716|3717|3815|3952|3984|3985|4092|4233|4882|4921|5062|5159|5166|5218|5292|5295|5315|5347|5371|5532|5562|5581|5587|5593|5597|5599|5600|5603|5606|5607|6041|6093|6347|6662|6711|6733|6788|6790|6793|6881|7048|7049|7204|7301|7534|8444|8482|8576|8878|8986|920…	ACVR1|ACVR2A|BIRC5|ARAF|CCND1|BMP4|DDR1|CAV1|CCNB1|CDK1|CDC25B|CDC42|CDK2|CDK7|CLK1|CLN3|PLK3|CREB1|CSK|DMPK|EDN1|EPHA2|EPHB3|EPHB6|GMFB|MKNK2|GTF2H3|IGFBP3|ILK|INCENP|INSR|IRAK1|JAK1|JAK2|KIT|LEP|LIMK1|LIMK2|SMAD7|MET|NPR2|DDR2|PAK2|PDGFRB|PDK4|CDK14|PIM1|PIK3R1|PKM|PLK1|PML|PPP3CB|PRKAA1|PRKCE|PRKD1|PRKG2|MAPK6|MAPK8|MAPK11|MAPK13|MAP2K3|MAP2K5|RNASEL|ROCK1|CCL2|SOX9|SPTBN1|SRPK2|STK3|AURKA|STK…	-9.072015490869095	0	115.0	1.0	1.0	-10.899043056577161	1.883764868169951
0	0	1	1	0	0	0	0	0	0	1	0	0.0	0.0	-5.146244901470877	-3.2242633638710627	0.0	0.0	0.0	0.0	0.0	0.0	-3.333053235860419	0.0	GO:0006164	M001100000010	3	0	GO Biological Processes	19	purine nucleotide biosynthetic process	19_GO:0008152 metabolic process	-10.88935394633238	2.653417773316369	7.926583735607099	30182	227	2756	55	1.995645863570392	0.26639423186740646	32|47|159|204|226|318|353|471|498|506|515|516|517|518|522|523|1737|2180|2182|2618|2987|3614|4522|4701|4710|4720|4725|4726|4830|4832|4837|4882|5160|5631|6390|6576|9061|9200|9551|9605|10165|10476|10606|11332|26289|50808|54539|60481|64834|79717|83666|84532|84875|221264|790955	ACACB|ACLY|ADSS2|AK2|ALDOA|NUDT2|APRT|ATIC|ATP5F1A|ATP5F1B|ATP5PB|ATP5MC1|ATP5MC2|ATP5MC3|ATP5PF|ATP6V1A|DLAT|ACSL1|ACSL4|GART|GUK1|IMPDH1|MTHFD1|NDUFA7|NDUFB4|NDUFS2|NDUFS5|NDUFS6|NME1|NME3|NNMT|NPR2|PDHA1|PRPS1|SDHB|SLC25A1|PAPSS1|HACD1|ATP5MF|VPS9D1|SLC25A13|ATP5PD|PAICS|ACOT7|AK5|AK3|NDUFB11|ELOVL5|ELOVL1|PPCS|PARP9|ACSS1|PARP10|AK9|UQCC3	-9.063628613929557	0	21.0	0.0	0.0	-22.285615034375642	3.029104777197912
0	1	1	0	0	0	0	0	0	0	1	1	0.0	-2.2929609807039593	-2.3772214473629933	0.0	0.0	0.0	0.0	0.0	0.0	0.0	-2.8385285306400023	-6.28538335043237	GO:0021915	M011000000011	4	0	GO Biological Processes	19	neural tube development	19_GO:0032502 developmental process	-10.887469668588611	3.030570236693412	8.137944405958452	30182	159	2756	44	1.5965166908563135	0.23875493713802548	133|585|652|1856|1969|2737|3091|4522|4524|4763|4851|5216|5916|6491|6497|6608|6659|6788|7248|7291|7408|7976|8463|8646|8915|8985|9241|9585|9742|10159|10370|10395|10512|10522|10959|23059|25902|51339|55081|56963|57545|115908|140467|144165	ADM|BBS4|BMP4|DVL2|EPHA2|GLI3|HIF1A|MTHFD1|MTHFR|NF1|NOTCH1|PFN1|RARG|STIL|SKI|SMO|SOX4|STK3|TSC1|TWIST1|VASP|FZD3|TEAD2|CHRD|BCL10|PLOD3|NOG|KIF20B|IFT140|ATP6AP2|CITED2|DLC1|SEMA3C|DEAF1|TMED2|CLUAP1|MTHFD1L|DACT1|IFT57|RGMA|CC2D2A|CTHRC1|ZNF358|PRICKLE1	-9.06304267641107	0	36.0	0.0	0.0	-19.70821816362693	3.5287776165134663
0	0	1	0	0	0	0	0	0	0	1	0	0.0	0.0	-10.878250716284269	0.0	0.0	0.0	0.0	0.0	0.0	0.0	-7.292591812429103	0.0	hsa03040	M001000000010	2	0	KEGG Pathway	24	Spliceosome		-10.878250716284269	8.744827351126563	10.894888235878492	30182	154	381	17	4.4619422572178475	1.0577613375821435	3312|6426|6427|6428|6432|6627|6635|6636|10262|10594|11157|22916|25804|51639|51690|84844|220988	HSPA8|SRSF1|SRSF2|SRSF3|SRSF7|SNRPA1|SNRPE|SNRPF|SF3B4|PRPF8|LSM6|NCBP2|LSM4|SF3B6|LSM7|PHF5A|HNRNPA3	-8.69313177285432	0	48.0	0.0	0.0	-16.66647931002743	20.59664041994751
0	1	1	0	1	0	1	0	0	1	0	0	0.0	-2.0538962318004375	-3.697640720236235	0.0	-2.066588816320055	0.0	-2.1584853779440056	0.0	0.0	-2.2111612167453627	0.0	0.0	WP2882	M011010100100	5	0	WikiPathways	27	Nuclear receptors meta-pathway		-10.866054632234189	2.3716361753857247	7.745079264992031	30182	314	2756	68	2.467343976777939	0.2954950898157932	30|595|645|983|1028|1374|1376|1545|1958|1969|2040|2194|2289|2539|2730|2878|2941|3162|3337|3727|4609|4616|4780|5052|5166|5226|5272|5524|5743|6256|6347|6397|6526|6533|6535|6591|6649|6774|7048|7049|7922|8140|8436|8648|8878|9049|9588|9817|10057|10252|10602|10728|10891|11140|23516|23657|25800|26509|27063|51129|55630|57007|57678|81031|91252|114134|347902|376497	ACAA1|CCND1|BLVRB|CDK1|CDKN1C|CPT1A|CPT2|CYP1B1|EGR1|EPHA2|STOM|FASN|FKBP5|G6PD|GCLM|GPX3|GSTA4|HMOX1|DNAJB1|JUND|MYC|GADD45B|NFE2L2|PRDX1|PDK4|PGD|SERPINB9|PTPA|PTGS2|RXRA|CCL2|SEC14L1|SLC5A3|SLC6A6|SLC6A8|SNAI2|SOD3|STAT3|TGFBR2|TGFBR3|SLC39A7|SLC7A5|CAVIN2|NCOA1|SQSTM1|AIP|PRDX6|KEAP1|ABCC5|SPRY1|CDC42EP3|PTGES3|PPARGC1A|CDC37|SLC39A14|SLC7A11|SLC39A6|MYOF|ANKRD1|ANGPTL4|SLC39A4|ACKR3|GPAM|SLC…	-9.042922110409647	0	116.0	1.0	1.0	-10.866054632234189	2.3716361753857247
0	0	1	1	0	1	0	0	0	0	1	0	0.0	0.0	-2.3492813934483103	-4.08463285462014	0.0	-2.558060871517685	0.0	0.0	0.0	0.0	-5.187299504304421	0.0	GO:0009611	M001101000010	4	0	GO Biological Processes	19	response to wounding	19_GO:0050896 response to stimulus	-10.827305573571378	2.126001303947554	7.568377040422804	30182	443	2756	86	3.1204644412191582	0.3311967271251619	60|71|133|150|152|308|347|358|387|389|710|780|966|983|1192|1265|1277|1289|1465|1490|1832|2004|2131|2152|2192|2247|2316|2335|2677|2683|3091|3162|3315|3371|3399|3479|3491|3611|3625|3673|3678|3688|3717|3998|4088|4131|4627|4763|4882|5159|5270|5329|5478|5493|5530|5879|5905|6288|6507|6648|6790|7035|7048|7076|7094|7168|7301|7414|8546|8837|9158|9241|9315|23173|23208|23657|26509|50808|60681|64764|79567|84…	ACTB|ACTG1|ADM|ADRA2A|ADRA2C|ANXA5|APOD|AQP1|RHOA|RHOC|SERPING1|DDR1|CD59|CDK1|CLIC1|CNN2|COL1A1|COL5A1|CSRP1|CCN2|DSP|ELK3|EXT1|F3|FBLN1|FGF2|FLNA|FN1|GGCX|B4GALT1|HIF1A|HMOX1|HSPB1|TNC|ID3|IGF1|CCN1|ILK|INHBB|ITGA2|ITGA5|ITGB1|JAK2|LMAN1|SMAD3|MAP1B|MYH9|NF1|NPR2|PDGFRB|SERPINE2|PLAUR|PPIA|PPL|PPP3CA|RAC1|RANGAP1|SAA1|SLC1A3|SOD2|AURKA|TFPI|TGFBR2|TIMP1|TLN1|TPM1|TYRO3|VCL|AP3B1|CFLAR|FIBP|NOG|…	-9.00546367522833	0	117.0	1.0	1.0	-10.827305573571378	3.8938235768424443
0	1	1	0	1	0	0	0	1	0	0	0	0.0	-3.118648698490347	-2.2894266963109122	0.0	-3.4194204228449046	0.0	0.0	0.0	-2.152912982055396	0.0	0.0	0.0	R-HSA-1655829	M011010001000	4	0	Reactome Gene Sets	6	Regulation of cholesterol biosynthesis by SREBP (SREBF)		-10.813311496712808	4.778783480670273	8.891613828450273	30182	55	2756	24	0.8708272859216255	0.1769812053175478	32|1717|2194|2222|2224|3156|3157|3638|3837|4597|4801|5901|6256|6604|6713|6721|6907|8648|8720|9871|10484|10498|57678|80205	ACACB|DHCR7|FASN|FDFT1|FDPS|HMGCR|HMGCS1|INSIG1|KPNB1|MVD|NFYB|RAN|RXRA|SMARCD3|SQLE|SREBF2|TBL1X|NCOA1|MBTPS1|SEC24D|SEC23A|CARM1|GPAM|CHD9	-8.995318614540677	0	118.0	1.0	1.0	-10.813311496712808	5.840735365263667
0	0	0	0	0	1	0	0	0	0	1	0	0.0	0.0	0.0	0.0	0.0	-6.918447308499777	0.0	0.0	0.0	0.0	-2.655801814605014	0.0	R-HSA-9700206	M000001000010	2	0	Reactome Gene Sets	6	Signaling by ALK in cancer		-10.813311496712808	4.778783480670273	8.891613828450273	30182	55	2756	24	0.8708272859216255	0.1769812053175478	471|833|1213|2335|3667|4008|4478|4627|4869|5295|6238|6464|6774|6776|6801|7170|7171|7414|8496|8878|9451|9978|53335|57674	ATIC|CARS1|CLTC|FN1|IRS1|LMO7|MSN|MYH9|NPM1|PIK3R1|RRBP1|SHC1|STAT3|STAT5A|STRN|TPM3|TPM4|VCL|PPFIBP1|SQSTM1|EIF2AK3|RBX1|BCL11A|RNF213	-8.995318614540677	0	119.0	1.0	1.0	-10.813311496712808	4.778783480670273
0	0	0	0	0	1	0	0	0	0	1	0	0.0	0.0	0.0	0.0	0.0	-6.918447308499777	0.0	0.0	0.0	0.0	-2.655801814605014	0.0	R-HSA-9725370	M000001000010	2	0	Reactome Gene Sets	6	Signaling by ALK fusions and activated point mutants		-10.813311496712808	4.778783480670273	8.891613828450273	30182	55	2756	24	0.8708272859216255	0.1769812053175478	471|833|1213|2335|3667|4008|4478|4627|4869|5295|6238|6464|6774|6776|6801|7170|7171|7414|8496|8878|9451|9978|53335|57674	ATIC|CARS1|CLTC|FN1|IRS1|LMO7|MSN|MYH9|NPM1|PIK3R1|RRBP1|SHC1|STAT3|STAT5A|STRN|TPM3|TPM4|VCL|PPFIBP1|SQSTM1|EIF2AK3|RBX1|BCL11A|RNF213	-8.995318614540677	0	119.0	0.0	0.0	-10.813311496712808	4.778783480670273
0	1	1	0	0	0	0	0	0	0	1	0	0.0	-2.0986684283791246	-4.210029882312375	0.0	0.0	0.0	0.0	0.0	0.0	0.0	-5.643476928280319	0.0	R-HSA-382551	M011000000010	3	0	Reactome Gene Sets	6	Transport of small molecules		-10.803377156070589	1.8503016395795786	7.361931096266687	30182	728	2756	123	4.462989840348331	0.39333189586494255	120|161|163|293|347|358|476|483|488|523|526|538|801|808|1173|1175|1182|1186|1213|1317|1497|2030|2040|2782|2787|3162|3949|5034|5045|5125|5205|5245|5577|5688|5692|5696|5699|5702|5704|5708|5714|5720|5824|6339|6507|6509|6510|6520|6533|6541|6546|6548|6558|6567|6574|6575|6717|7355|7415|7416|7922|7991|8140|8720|8894|9056|9197|9550|10057|10058|10197|10312|10350|10351|10539|10613|10681|10730|10999|22841|2…	ADD3|AP2A2|AP2B1|SLC25A6|APOD|AQP1|ATP1A1|ATP1B3|ATP2A2|ATP6V1A|ATP6V1B2|ATP7A|CALM1|CALM3|AP2M1|AP2S1|CLCN3|CLCN7|CLTC|SLC31A1|CTNS|SLC29A1|STOM|GNB1|GNG5|HMOX1|LDLR|P4HB|FURIN|PCSK5|ATP8B1|PHB1|PRKAR2B|PSMA7|PSMB4|PSMB8|PSMB10|PSMC3|PSMC4|PSMD2|PSMD8|PSME1|PEX19|SCNN1D|SLC1A3|SLC1A4|SLC1A5|SLC3A2|SLC6A6|SLC7A1|SLC8A1|SLC9A1|SLC12A2|SLC16A2|SLC20A1|SLC20A2|SRI|SLC35A2|VCP|VDAC1|SLC39A7|TUSC3|SLC…	-8.9866597358487	0	120.0	1.0	1.0	-10.803377156070589	1.8503016395795786
0	0	0	0	0	0	0	1	0	0	0	0	0.0	0.0	0.0	0.0	0.0	0.0	0.0	-10.7941544888958	0.0	0.0	0.0	0.0	GO:0030261	M000000010000	1	0	GO Biological Processes	19	chromosome condensation	19_GO:0009987 cellular process	-10.7941544888958	63.61758506473954	20.81269282618526	30182	41	81	7	8.641975308641975	3.122032010079847	983|5347|7153|10051|10592|51203|64151	CDK1|PLK1|TOP2A|SMC4|SMC2|NUSAP1|NCAPG	-8.615670209807377	0	121.0	1.0	1.0	-10.7941544888958	223.57037037037034
1	0	1	0	0	0	0	0	0	0	1	0	-2.3740817411361252	0.0	-3.6852479956392865	0.0	0.0	0.0	0.0	0.0	0.0	0.0	-10.314851099126633	0.0	GO:0051052	M101000000010	3	0	GO Biological Processes	19	regulation of DNA metabolic process	19_GO:0008152 metabolic process	-10.792269848962691	2.0040415936729543	7.470146081545173	30182	541	2756	99	3.5921625544267055	0.35448229981197554	60|546|675|908|983|990|1017|1545|1660|1676|1736|2247|2305|2521|3146|3178|3181|3182|3184|3399|3575|3836|3980|4171|4172|4173|4174|4175|4176|4361|4609|4683|4862|4869|5111|5159|5371|5394|5518|5888|5930|5982|6282|6595|6597|6601|6604|6605|6742|6830|6881|7203|7291|7334|7398|7468|7520|7913|8607|8914|8971|9126|9212|9275|9643|10097|10189|10419|10574|10576|10635|10728|10891|10919|10926|22948|23175|23293|235…	ACTB|ATRX|BRCA2|CCT6A|CDK1|CDC6|CDK2|CYP1B1|DHX9|DFFA|DKC1|FGF2|FOXM1|FUS|HMGB1|HNRNPA1|HNRNPA2B1|HNRNPAB|HNRNPD|ID3|IL7R|KPNA1|LIG3|MCM2|MCM3|MCM4|MCM5|MCM6|MCM7|MRE11|MYC|NBN|NPAS2|NPM1|PCNA|PDGFRB|PML|EXOSC10|PPP2R1A|RAD51|RBBP6|RFC2|S100A11|SMARCA2|SMARCA4|SMARCC2|SMARCD3|SMARCE1|SSBP1|SUPT6H|TAF10|CCT3|TWIST1|UBE2N|USP1|NSD2|XRCC5|DEK|RUVBL1|TIMELESS|H1-10|SMC3|AURKB|BCL7B|MORF4L2|ACTR2|ALYR…	-8.9769049653441	0	122.0	1.0	1.0	-10.792269848962691	3.1078237163142823
0	0	1	1	0	0	0	1	0	0	1	0	0.0	0.0	-2.187564753645146	-3.122846314797053	0.0	0.0	0.0	-3.36108149748254	0.0	0.0	-5.672343284112719	0.0	R-HSA-69206	M001100010010	4	0	Reactome Gene Sets	6	G1/S Transition		-10.791082644515717	3.2603341495030964	8.218716756344126	30182	131	2756	39	1.4150943396226414	0.2249874548770299	595|891|983|990|993|1017|1022|1869|1874|4171|4172|4173|4174|4175|4176|4609|5111|5516|5518|5688|5692|5696|5699|5702|5704|5708|5714|5720|6241|6502|7029|7083|10000|10197|10926|23594|55388|81620|91768	CCND1|CCNB1|CDK1|CDC6|CDC25A|CDK2|CDK7|E2F1|E2F4|MCM2|MCM3|MCM4|MCM5|MCM6|MCM7|MYC|PCNA|PPP2CB|PPP2R1A|PSMA7|PSMB4|PSMB8|PSMB10|PSMC3|PSMC4|PSMD2|PSMD8|PSME1|RRM2|SKP2|TFDP2|TK1|AKT3|PSME3|DBF4|ORC6|MCM10|CDT1|CABLES1	-8.9769049653441	0	82.0	0.0	0.0	-13.2373400010647	3.55564247073681
0	0	0	0	0	0	0	1	0	0	0	0	0.0	0.0	0.0	0.0	0.0	0.0	0.0	-10.78905074996608	0.0	0.0	0.0	0.0	GO:0090231	M000000010000	1	0	GO Biological Processes	19	regulation of spindle checkpoint	19_GO:0023052 signaling	-10.78905074996608	106.46208112874778	25.078524233079975	30182	21	81	6	7.407407407407407	2.9099044493273563	332|891|4085|9212|10403|55143	BIRC5|CCNB1|MAD2L1|AURKB|NDC80|CDCA8	-8.615670209807377	0	17.0	0.0	0.0	-23.080975463441746	372.61728395061726
0	0	0	0	0	0	0	1	0	0	0	0	0.0	0.0	0.0	0.0	0.0	0.0	0.0	-10.78905074996608	0.0	0.0	0.0	0.0	GO:0090266	M000000010000	1	0	GO Biological Processes	19	regulation of mitotic cell cycle spindle assembly checkpoint	19_GO:0023052 signaling	-10.78905074996608	106.46208112874778	25.078524233079975	30182	21	81	6	7.407407407407407	2.9099044493273563	332|891|4085|9212|10403|55143	BIRC5|CCNB1|MAD2L1|AURKB|NDC80|CDCA8	-8.615670209807377	0	17.0	0.0	0.0	-23.080975463441746	372.61728395061726
0	0	0	0	0	0	0	1	0	0	0	0	0.0	0.0	0.0	0.0	0.0	0.0	0.0	-10.78905074996608	0.0	0.0	0.0	0.0	GO:1903504	M000000010000	1	0	GO Biological Processes	19	regulation of mitotic spindle checkpoint	19_GO:0023052 signaling	-10.78905074996608	106.46208112874778	25.078524233079975	30182	21	81	6	7.407407407407407	2.9099044493273563	332|891|4085|9212|10403|55143	BIRC5|CCNB1|MAD2L1|AURKB|NDC80|CDCA8	-8.615670209807377	0	17.0	0.0	0.0	-23.080975463441746	372.61728395061726
[truncated: 2,917 more rows]
[truncated: 1 more columns]
