# Supplementary material for: Fibroblasts as an in vitro model of circadian genetic and genomic studies
Source: Mamm Genome. 2024 Jul 3;35(3):432–44. doi: 10.1007/s00335-024-10050-7 (PMC11329553; doi:10.1007/s00335-024-10050-7)
Supplement: Supplementary file 4 — Supplementary file4 (ZIP 16237 kb) [file 335_2024_10050_MOESM4_ESM.zip › Enrichment_GO/GO_membership.csv]

_MEMBER_Black	_MEMBER_Blue	_MEMBER_Brown	_MEMBER_Green	_MEMBER_Greenyellow	_MEMBER_Magenta	_MEMBER_Pink	_MEMBER_Purple	_MEMBER_Red	_MEMBER_Tan	_MEMBER_Turquoise	_MEMBER_Yellow	_LogP_Black	_LogP_Blue	_LogP_Brown	_LogP_Green	_LogP_Greenyellow	_LogP_Magenta	_LogP_Pink	_LogP_Purple	_LogP_Red	_LogP_Tan	_LogP_Turquoise	_LogP_Yellow	GO	Description	_PATTERN_	_RANK_	GiniIndex
1	0	1	1	0	1	0	1	0	1	1	1	-4.8	0	-2.7	-3.4	0	-3.2	0	-2.1	0	-2.4	-6.2	-3.3	R-HSA-9012999	RHO GTPase cycle	M101101010111	8	0
1	0	1	1	0	1	0	1	0	1	1	1	-4.4	0	-4.7	-8.1	0	-6.4	0	-18	0	-2.8	-13	-3.1	R-HSA-9716542	Signaling by Rho GTPases, Miro GTPases and RHOBTB3	M101101010111	8	0
1	0	1	1	0	1	0	1	0	1	1	1	-4.5	0	-4.9	-8.3	0	-5.7	0	-18	0	-2.9	-12	-2.8	R-HSA-194315	Signaling by Rho GTPases	M101101010111	8	0
1	0	1	1	0	1	0	1	0	0	1	1	-3.6	0	-3	-4	0	-3.5	0	-56	0	0	-9	-2.3	GO:1903047	mitotic cell cycle process	M101101010011	7	0
0	0	1	1	0	1	0	1	1	1	1	0	0	0	-14	-8	0	-2.7	0	-2.7	-3	-3	-5.4	0	R-HSA-5653656	Vesicle-mediated transport	M001101011110	7	0
0	0	1	1	0	1	0	1	1	1	1	0	0	0	-13	-7.1	0	-2.8	0	-2.8	-3.2	-3.2	-5	0	R-HSA-199991	Membrane Trafficking	M001101011110	7	0
1	1	1	1	0	0	1	0	1	0	1	0	-2.7	-2.2	-3.1	-2.1	0	0	-2.5	0	-2.1	0	-3.5	0	GO:0031344	regulation of cell projection organization	M111100101010	7	0
1	1	1	0	0	1	1	0	1	0	1	0	-2	-2.8	-5.5	0	0	-3.5	-2.7	0	-2.4	0	-2.9	0	GO:0051223	regulation of protein transport	M111001101010	7	0
1	1	0	1	0	1	0	1	0	0	1	1	-2.5	-4.2	0	-2.3	0	-2.5	0	-2.6	0	0	-7	-2	GO:0008283	cell population proliferation	M110101010011	7	0
0	0	1	1	1	1	1	0	0	0	1	1	0	0	-6.1	-2.5	-6.5	-7.1	-2.2	0	0	0	-3.2	-3.5	R-HSA-1280215	Cytokine Signaling in Immune system	M001111100011	7	0
0	1	1	1	0	1	1	1	0	0	1	0	0	-7.2	-6.5	-2.7	0	-2.2	-2.5	-3.6	0	0	-3.4	0	GO:0042327	positive regulation of phosphorylation	M011101110010	7	0
0	1	1	1	0	1	1	0	0	0	1	1	0	-2.3	-3.8	-2.3	0	-2.7	-3.9	0	0	0	-3.6	-5.2	hsa05200	Pathways in cancer	M011101100011	7	0
1	0	1	1	1	1	1	0	0	0	1	0	-2.3	0	-8.4	-3.5	-3.4	-2.3	-2.3	0	0	0	-2.7	0	GO:2001233	regulation of apoptotic signaling pathway	M101111100010	7	0
1	0	1	1	1	1	0	0	0	1	1	0	-3.4	0	-6.5	-5	-2.4	-4.5	0	0	0	-2.6	-8.2	0	R-HSA-2262752	Cellular responses to stress	M101111000110	7	0
1	0	1	1	0	1	0	1	0	0	1	1	-4.1	0	-3.5	-7.4	0	-3.6	0	-60	0	0	-9.5	-2.5	GO:0000278	mitotic cell cycle	M101101010011	7	0
1	1	1	1	0	1	0	0	1	0	1	0	-2.7	-2.8	-4.6	-2.2	0	-2.5	0	0	-2	0	-2.4	0	GO:0032386	regulation of intracellular transport	M111101001010	7	0
0	1	1	1	0	1	1	0	0	0	1	1	0	-2.9	-3.5	-2.2	0	-2.6	-2.5	0	0	0	-5.5	-3.8	GO:0007507	heart development	M011101100011	7	0
1	1	1	1	0	0	0	1	0	0	1	1	-2.9	-3.8	-5.4	-3.1	0	0	0	-8.3	0	0	-4.2	-2	GO:0051129	negative regulation of cellular component organization	M111100010011	7	0
0	1	1	1	1	0	1	0	0	0	1	0	0	-4.5	-3.9	-3.5	-5.7	0	-2.3	0	0	0	-5.8	0	GO:0071345	cellular response to cytokine stimulus	M011110100010	6	0
0	0	1	0	1	1	0	1	0	1	1	0	0	0	-4.3	0	-3.1	-10	0	-3	0	-2.1	-4.3	0	R-HSA-1280218	Adaptive Immune System	M001011010110	6	0
1	1	1	0	0	0	1	0	0	0	1	1	-3	-11	-2.6	0	0	0	-4.7	0	0	0	-8.3	-3.1	GO:0009725	response to hormone	M111000100011	6	0
0	0	1	0	0	1	0	0	1	1	1	1	0	0	-5.4	0	0	-2.4	0	0	-2.7	-2.6	-2	-3.1	hsa04144	Endocytosis	M001001001111	6	0
0	1	1	1	0	1	0	0	0	0	1	1	0	-4.5	-8	-2.4	0	-2.1	0	0	0	0	-7.9	-4.9	GO:0035239	tube morphogenesis	M011101000011	6	0
0	1	1	1	0	1	0	0	0	0	1	1	0	-2.7	-6	-2.2	0	-3.7	0	0	0	0	-3.3	-2.5	GO:0045785	positive regulation of cell adhesion	M011101000011	6	0
1	0	1	1	0	1	0	0	0	1	1	0	-4	0	-18	-3.7	0	-3.7	0	0	0	-2.3	-9.1	0	GO:0006886	intracellular protein transport	M101101000110	6	0
0	1	1	1	0	0	1	1	0	0	1	0	0	-4.5	-2.9	-3.1	0	0	-2.2	-3.6	0	0	-4.2	0	GO:0045859	regulation of protein kinase activity	M011100110010	6	0
0	1	1	0	0	1	1	0	1	0	1	0	0	-2.6	-6.3	0	0	-3.3	-2.6	0	-2.7	0	-3.9	0	GO:0070201	regulation of establishment of protein localization	M011001101010	6	0
1	1	1	0	0	0	1	0	1	0	1	0	-2.8	-2.3	-3.2	0	0	0	-2.6	0	-2.2	0	-3.6	0	GO:0120035	regulation of plasma membrane bounded cell projection organization	M111000101010	6	0
0	1	0	0	1	0	1	0	1	1	0	1	0	-3.8	0	0	-3.9	0	-4.9	0	-3	-2.1	0	-3.8	R-HSA-556833	Metabolism of lipids	M010010101101	6	0
1	1	1	1	0	0	0	0	0	0	1	1	-3.7	-2.7	-3.3	-2.5	0	0	0	0	0	0	-3.1	-4.2	GO:0048598	embryonic morphogenesis	M111100000011	6	0
0	1	1	0	1	1	1	0	0	0	1	0	0	-2.9	-6.8	0	-2	-2.9	-2.8	0	0	0	-8.6	0	GO:0001568	blood vessel development	M011011100010	6	0
0	1	1	1	0	1	0	1	0	0	1	0	0	-2.1	-3.8	-12	0	-4.2	0	-2.9	0	0	-8.8	0	R-HSA-109582	Hemostasis	M011101010010	6	0
0	0	1	1	1	1	0	0	0	0	1	1	0	0	-5.5	-2.7	-4.6	-4.5	0	0	0	0	-2.6	-3.1	R-HSA-449147	Signaling by Interleukins	M001111000011	6	0
1	0	1	1	0	1	0	1	0	0	1	0	-4.5	0	-2.1	-3.1	0	-2.7	0	-33	0	0	-4.5	0	R-HSA-68886	M Phase	M101101010010	6	0
1	0	1	1	0	1	0	1	0	0	1	0	-4.5	0	-3.5	-6	0	-3.2	0	-45	0	0	-8.7	0	R-HSA-69278	Cell Cycle, Mitotic	M101101010010	6	0
0	1	1	1	0	0	1	1	0	0	1	0	0	-4	-3.4	-3	0	0	-2.8	-3.2	0	0	-4.4	0	GO:0043549	regulation of kinase activity	M011100110010	6	0
0	0	1	1	1	1	0	0	0	0	1	1	0	0	-13	-15	-2.3	-5.6	0	0	0	0	-17	-2.9	WP3888	VEGFA-VEGFR2 signaling pathway	M001111000011	6	0
0	1	1	0	0	1	1	0	0	0	1	1	0	-2.2	-3.3	0	0	-4	-2	0	0	0	-2.1	-2.8	WP5087	Malignant pleural mesothelioma	M011001100011	6	0
1	0	1	0	0	1	1	1	0	0	1	0	-3	0	-3.6	0	0	-2.4	-2.5	-3.4	0	0	-6	0	R-HSA-3700989	Transcriptional Regulation by TP53	M101001110010	6	0
0	1	1	1	0	0	1	1	0	0	1	0	0	-7	-4.8	-2.6	0	0	-2.3	-3.9	0	0	-3	0	GO:0001934	positive regulation of protein phosphorylation	M011100110010	6	0
0	0	1	1	1	0	1	0	0	0	1	1	0	0	-2.5	-2.6	-2.2	0	-2.4	0	0	0	-3.5	-2.7	GO:0001666	response to hypoxia	M001110100011	6	0
1	1	1	1	0	0	0	1	0	0	1	0	-3.6	-2	-2.2	-4	0	0	0	-11	0	0	-7.2	0	GO:0051640	organelle localization	M111100010010	6	0
0	0	1	1	1	0	1	0	0	0	1	1	0	0	-2.4	-2.5	-2.2	0	-2.3	0	0	0	-4.4	-2.6	GO:0036293	response to decreased oxygen levels	M001110100011	6	0
1	0	1	1	0	1	0	0	0	1	1	0	-2.2	0	-16	-3.3	0	-2.2	0	0	0	-4.3	-4.5	0	hsa04141	Protein processing in endoplasmic reticulum	M101101000110	6	0
1	0	1	1	0	1	0	1	0	0	1	0	-5.8	0	-5	-7.1	0	-3.8	0	-46	0	0	-11	0	R-HSA-1640170	Cell Cycle	M101101010010	6	0
0	0	1	1	1	0	1	0	0	0	1	1	0	0	-3.1	-2.9	-2	0	-2.8	0	0	0	-5.1	-2.3	GO:0070482	response to oxygen levels	M001110100011	6	0
1	1	0	1	0	0	0	0	0	0	1	1	-2.1	-4	0	-2.9	0	0	0	0	0	0	-3.4	-3.1	GO:0071417	cellular response to organonitrogen compound	M110100000011	5	0
0	0	1	1	1	0	1	0	0	0	1	0	0	0	-5.8	-3.8	-3.4	0	-3.2	0	0	0	-2.7	0	GO:0090407	organophosphate biosynthetic process	M001110100010	5	0
1	1	1	0	0	0	0	0	0	0	1	1	-2.9	-7.3	-2.7	0	0	0	0	0	0	0	-2.7	-2.7	GO:1901652	response to peptide	M111000000011	5	0
1	1	1	0	1	0	0	0	0	0	1	0	-2.7	-3.1	-3.7	0	-3.6	0	0	0	0	0	-6.6	0	GO:0071363	cellular response to growth factor stimulus	M111010000010	5	0
1	0	1	1	1	0	0	0	0	0	1	0	-3.1	0	-3	-2	-2.1	0	0	0	0	0	-4.1	0	GO:0071453	cellular response to oxygen levels	M101110000010	5	0
1	1	0	1	0	0	0	0	0	0	1	1	-2.8	-4.3	0	-3	0	0	0	0	0	0	-4.9	-2.7	GO:1901699	cellular response to nitrogen compound	M110100000011	5	0
0	1	1	0	0	1	0	0	0	0	1	1	0	-5.1	-3.3	0	0	-3.4	0	0	0	0	-5.9	-3.4	GO:0010810	regulation of cell-substrate adhesion	M011001000011	5	0
1	1	1	1	0	0	0	0	0	0	1	0	-2.6	-4.4	-3.8	-3.6	0	0	0	0	0	0	-5.5	0	GO:0007420	brain development	M111100000010	5	0
0	0	1	0	0	1	1	0	1	0	0	1	0	0	-7.4	0	0	-3.8	-3.7	0	-3.3	0	0	-4.8	GO:1903829	positive regulation of protein localization	M001001101001	5	0
1	1	1	0	1	0	0	0	0	0	1	0	-2.4	-7.9	-5.8	0	-2.6	0	0	0	0	0	-3.9	0	GO:0043065	positive regulation of apoptotic process	M111010000010	5	0
0	0	1	1	0	0	1	0	0	1	1	0	0	0	-11	-5.1	0	0	-4.1	0	0	-2.6	-9.3	0	GO:1901137	carbohydrate derivative biosynthetic process	M001100100110	5	0
0	1	1	0	0	1	1	0	0	0	1	0	0	-2.8	-6.5	0	0	-8.2	-2.1	0	0	0	-10	0	R-HSA-9006934	Signaling by Receptor Tyrosine Kinases	M011001100010	5	0
0	1	0	1	0	0	1	1	0	0	1	0	0	-2.6	0	-2.5	0	0	-3.2	-5.8	0	0	-2.1	0	hsa04115	p53 signaling pathway	M010100110010	5	0
1	0	1	1	0	1	0	0	0	0	1	0	-2.1	0	-7.6	-6.8	0	-3.2	0	0	0	0	-2.5	0	hsa05132	Salmonella infection	M101101000010	5	0
1	0	1	1	0	1	0	0	0	0	0	1	-11	0	-8.8	-5.2	0	-2.1	0	0	0	0	0	-3.1	R-HSA-1852241	Organelle biogenesis and maintenance	M101101000001	5	0
1	0	0	1	1	1	0	0	0	0	1	0	-2.1	0	0	-2.4	-2.9	-2.1	0	0	0	0	-2.4	0	GO:0071478	cellular response to radiation	M100111000010	5	0
0	1	1	0	0	1	0	0	1	0	1	0	0	-2.2	-3.2	0	0	-3.9	0	0	-2.9	0	-3.7	0	GO:0007005	mitochondrion organization	M011001001010	5	0
0	1	1	1	1	0	0	0	0	0	1	0	0	-2.4	-3.5	-2.8	-2.9	0	0	0	0	0	-3.9	0	GO:0005975	carbohydrate metabolic process	M011110000010	5	0
0	1	1	1	0	1	0	0	0	0	1	0	0	-2.9	-2.4	-2.2	0	-2.8	0	0	0	0	-2.7	0	GO:0001667	ameboidal-type cell migration	M011101000010	5	0
0	0	1	1	0	1	1	0	0	0	1	0	0	0	-8.3	-4.1	0	-2.2	-2.3	0	0	0	-2.7	0	hsa05010	Alzheimer disease	M001101100010	5	0
0	1	1	0	0	0	0	1	1	0	1	0	0	-3.9	-5.3	0	0	0	0	-2.5	-2.3	0	-5.3	0	GO:0051098	regulation of binding	M011000011010	5	0
1	1	1	0	1	0	0	0	0	0	1	0	-2.5	-3.2	-4.9	0	-3.4	0	0	0	0	0	-6.6	0	GO:0070848	response to growth factor	M111010000010	5	0
1	0	1	1	0	1	0	0	0	0	1	0	-2.9	0	-9.2	-2.4	0	-2.3	0	0	0	0	-2.3	0	GO:1902903	regulation of supramolecular fiber organization	M101101000010	5	0
1	1	1	0	0	0	0	0	1	0	0	1	-2.2	-2.1	-3.7	0	0	0	0	0	-3.4	0	0	-2.4	GO:0061919	process utilizing autophagic mechanism	M111000001001	5	0
1	0	1	0	0	1	0	1	0	0	1	0	-3.6	0	-9.8	0	0	-3.4	0	-5.9	0	0	-3.7	0	GO:0051493	regulation of cytoskeleton organization	M101001010010	5	0
0	0	1	1	0	1	1	0	0	0	1	0	0	0	-3.8	-5.5	0	-5.2	-2.1	0	0	0	-7.2	0	hsa04810	Regulation of actin cytoskeleton	M001101100010	5	0
1	0	1	1	0	0	0	0	0	0	1	1	-4.9	0	-8.3	-3.5	0	0	0	0	0	0	-2.9	-3.5	GO:0080135	regulation of cellular response to stress	M101100000011	5	0
1	1	1	0	0	0	0	0	1	0	1	0	-2.3	-2	-2.6	0	0	0	0	0	-2.3	0	-2.3	0	GO:0033157	regulation of intracellular protein transport	M111000001010	5	0
0	0	1	1	1	1	0	0	0	0	1	0	0	0	-2.7	-2.5	-3	-2.2	0	0	0	0	-3.1	0	GO:0019058	viral life cycle	M001111000010	5	0
0	1	1	0	0	1	1	0	0	0	1	0	0	-3.6	-7.1	0	0	-2.8	-2.7	0	0	0	-8.2	0	GO:0001944	vasculature development	M011001100010	5	0
0	1	1	0	0	1	0	0	0	0	1	1	0	-3.6	-2.3	0	0	-3.7	0	0	0	0	-2.9	-2.1	GO:0010811	positive regulation of cell-substrate adhesion	M011001000011	5	0
0	1	1	0	0	0	1	0	0	0	1	1	0	-7.8	-2.3	0	0	0	-2.8	0	0	0	-4.8	-4.4	GO:0032870	cellular response to hormone stimulus	M011000100011	5	0
0	1	1	0	0	1	1	0	0	0	1	0	0	-3.3	-4.4	0	0	-2.9	-2.3	0	0	0	-5.8	0	GO:0040017	positive regulation of locomotion	M011001100010	5	0
1	0	1	1	1	0	0	0	0	0	1	0	-3.3	0	-2	-2.2	-2.2	0	0	0	0	0	-3.2	0	GO:0036294	cellular response to decreased oxygen levels	M101110000010	5	0
1	1	1	0	0	1	0	0	0	0	1	0	-3.2	-2.7	-2.1	0	0	-3.1	0	0	0	0	-2.2	0	R-HSA-9679191	Potential therapeutics for SARS	M111001000010	5	0
0	0	1	1	0	1	0	1	0	0	1	0	0	0	-2.4	-2.7	0	-2.4	0	-4.2	0	0	-2.9	0	hsa04218	Cellular senescence	M001101010010	5	0
1	0	1	1	0	0	0	1	0	0	1	0	-4.2	0	-3.2	-2.4	0	0	0	-39	0	0	-6.3	0	GO:0010564	regulation of cell cycle process	M101100010010	5	0
1	0	1	0	0	0	0	1	0	0	1	1	-4.8	0	-3.8	0	0	0	0	-2	0	0	-6.9	-3.4	GO:0009792	embryo development ending in birth or egg hatching	M101000010011	5	0
1	0	1	1	0	0	0	1	0	0	1	0	-2.7	0	-12	-6.8	0	0	0	-7.1	0	0	-4.8	0	R-HSA-8856688	Golgi-to-ER retrograde transport	M101100010010	5	0
0	1	1	0	1	0	1	0	0	1	0	0	0	-2.1	-3.7	0	-2.1	0	-2.2	0	0	-2.2	0	0	WP2882	Nuclear receptors meta-pathway	M011010100100	5	0
1	0	1	1	0	0	0	1	0	0	1	0	-4.1	0	-2.4	-2.3	0	0	0	-10	0	0	-5	0	GO:0051656	establishment of organelle localization	M101100010010	5	0
0	0	1	1	0	1	1	0	0	0	1	0	0	0	-5.7	-9.1	0	-3	-2.3	0	0	0	-8.2	0	GO:0030029	actin filament-based process	M001101100010	5	0
0	0	1	1	0	1	0	1	0	0	1	0	0	0	-4.7	-7.8	0	-5.9	0	-21	0	0	-7.4	0	R-HSA-195258	RHO GTPase Effectors	M001101010010	5	0
0	0	1	1	0	1	1	0	0	0	1	0	0	0	-4.9	-4.3	0	-8.9	-2.3	0	0	0	-2.1	0	hsa05205	Proteoglycans in cancer	M001101100010	5	0
1	1	1	0	1	0	0	0	0	0	1	0	-2.1	-5.9	-5.1	0	-2	0	0	0	0	0	-2.6	0	GO:0001501	skeletal system development	M111010000010	5	0
0	0	1	1	0	0	0	1	1	0	1	0	0	0	-12	-6	0	0	0	-5.9	-2.5	0	-3.8	0	R-HSA-6811442	Intra-Golgi and retrograde Golgi-to-ER traffic	M001100011010	5	0
0	0	1	1	0	1	0	0	0	1	1	0	0	0	-2.3	-6.7	0	-2.6	0	0	0	-4.3	-16	0	GO:0097435	supramolecular fiber organization	M001101000110	5	0
1	1	1	0	1	0	0	0	0	0	1	0	-2.3	-7.6	-5.6	0	-2.5	0	0	0	0	0	-3.8	0	GO:0043068	positive regulation of programmed cell death	M111010000010	5	0
1	0	1	1	0	0	0	1	0	0	1	0	-3.1	0	-7.4	-2.5	0	0	0	-5.1	0	0	-7.4	0	GO:0010638	positive regulation of organelle organization	M101100010010	5	0
0	1	1	1	0	0	0	0	0	1	1	0	0	-2.2	-3	-3	0	0	0	0	0	-4.2	-3.8	0	WP3925	Amino acid metabolism	M011100000110	5	0
1	1	1	0	0	1	0	0	0	0	0	1	-2.1	-2.4	-2.6	0	0	-2.1	0	0	0	0	0	-2.1	GO:0120031	plasma membrane bounded cell projection assembly	M111001000001	5	0
1	0	1	0	0	0	0	1	0	0	1	1	-5	0	-3.6	0	0	0	0	-2.1	0	0	-6.2	-3.1	GO:0043009	chordate embryonic development	M101000010011	5	0
1	1	1	0	1	0	0	0	0	0	1	0	-2.9	-6.6	-5.3	0	-3.7	0	0	0	0	0	-5.2	0	GO:0010942	positive regulation of cell death	M111010000010	5	0
0	0	1	1	1	1	0	0	0	0	1	0	0	0	-3	-3.7	-2.5	-2.4	0	0	0	0	-2.6	0	GO:0016032	viral process	M001111000010	5	0
0	0	1	0	1	1	1	0	0	0	1	0	0	0	-3.5	0	-2.3	-2.6	-2.2	0	0	0	-4.1	0	R-HSA-166520	Signaling by NTRKs	M001011100010	5	0
1	1	1	0	0	1	0	0	0	0	1	0	-3.2	-2.9	-5.2	0	0	-5	0	0	0	0	-3.2	0	R-HSA-9679506	SARS-CoV Infections	M111001000010	5	0
0	1	1	1	0	0	0	1	0	0	1	0	0	-2.1	-2.2	-3.7	0	0	0	-2.5	0	0	-2.9	0	GO:0042176	regulation of protein catabolic process	M011100010010	5	0
0	1	1	0	0	1	1	0	0	0	1	0	0	-3.4	-7.4	0	0	-3.3	-2.1	0	0	0	-5	0	GO:0001525	angiogenesis	M011001100010	5	0
0	0	1	1	0	1	0	0	0	1	1	0	0	0	-5.5	-3.9	0	-2.1	0	0	0	-4.2	-6.3	0	R-HSA-381119	Unfolded Protein Response (UPR)	M001101000110	5	0
0	1	1	0	0	1	1	0	0	0	1	0	0	-3.3	-6.9	0	0	-2.7	-2.7	0	0	0	-5.5	0	GO:0048514	blood vessel morphogenesis	M011001100010	5	0
0	1	1	1	0	0	0	0	0	1	1	0	0	-4.6	-2.3	-2.4	0	0	0	0	0	-3.2	-5.7	0	GO:0044283	small molecule biosynthetic process	M011100000110	5	0
1	1	1	0	0	0	0	0	1	0	0	1	-2.2	-2.1	-3.7	0	0	0	0	0	-3.4	0	0	-2.4	GO:0006914	autophagy	M111000001001	5	0
0	0	1	1	0	0	0	0	0	0	1	1	0	0	-3.1	-2.3	0	0	0	0	0	0	-4.9	-2.8	R-HSA-2029480	Fcgamma receptor (FCGR) dependent phagocytosis	M001100000011	4	0
0	1	1	0	0	0	1	0	0	0	1	0	0	-3.6	-3.4	0	0	0	-2.2	0	0	0	-3.5	0	GO:0040008	regulation of growth	M011000100010	4	0
0	0	1	0	1	1	0	0	0	0	0	1	0	0	-2.4	0	-2.5	-2.9	0	0	0	0	0	-2.3	R-HSA-983169	Class I MHC mediated antigen processing & presentation	M001011000001	4	0
0	0	1	0	0	1	0	0	0	1	1	0	0	0	-3.8	0	0	-3	0	0	0	-3.1	-7.9	0	R-HSA-6798695	Neutrophil degranulation	M001001000110	4	0
0	0	1	1	0	0	0	1	0	0	1	0	0	0	-2.4	-5.2	0	0	0	-25	0	0	-3.1	0	R-HSA-9648025	EML4 and NUDC in mitotic spindle formation	M001100010010	4	0
0	0	1	1	0	1	0	0	0	0	1	0	0	0	-8.2	-2.3	0	-3.6	0	0	0	0	-4	0	GO:0032970	regulation of actin filament-based process	M001101000010	4	0
1	0	1	0	0	0	0	1	0	0	1	0	-2	0	-2.4	0	0	0	0	-11	0	0	-2.7	0	GO:0010639	negative regulation of organelle organization	M101000010010	4	0
0	0	1	1	0	1	0	0	0	0	1	0	0	0	-2.7	-2.6	0	-2.5	0	0	0	0	-6.6	0	M81	PID CDC42 PATHWAY	M001101000010	4	0
1	0	1	0	0	0	1	0	0	0	1	0	-2.3	0	-5.1	0	0	0	-2.1	0	0	0	-4.5	0	GO:0022618	ribonucleoprotein complex assembly	M101000100010	4	0
0	0	1	1	1	0	0	0	0	0	1	0	0	0	-2.1	-2.3	-2.3	0	0	0	0	0	-3.3	0	GO:0071456	cellular response to hypoxia	M001110000010	4	0
0	0	1	1	0	1	0	0	0	0	1	0	0	0	-2.2	-4	0	-3.7	0	0	0	0	-2.2	0	WP4217	Ebola virus infection in host	M001101000010	4	0
0	1	1	0	0	1	0	0	0	0	1	0	0	-2.6	-8.1	0	0	-2.7	0	0	0	0	-3.4	0	GO:0051668	localization within membrane	M011001000010	4	0
1	1	1	0	0	0	0	0	0	0	1	0	-8.9	-3	-5	0	0	0	0	0	0	0	-2.5	0	GO:0097659	nucleic acid-templated transcription	M111000000010	4	0
1	1	0	0	0	0	1	0	0	0	1	0	-3.9	-4	0	0	0	0	-2.2	0	0	0	-3.7	0	GO:0040007	growth	M110000100010	4	0
0	0	1	0	0	1	0	0	0	0	1	1	0	0	-2.1	0	0	-2.6	0	0	0	0	-2.4	-2.4	GO:0051893	regulation of focal adhesion assembly	M001001000011	4	0
0	0	1	0	0	0	0	1	0	1	1	0	0	0	-3.4	0	0	0	0	-37	0	-2.3	-5.7	0	GO:0051276	chromosome organization	M001000010110	4	0
0	1	1	1	0	0	0	0	0	0	1	0	0	-2.1	-4.1	-2.2	0	0	0	0	0	0	-2	0	GO:0006091	generation of precursor metabolites and energy	M011100000010	4	0
1	1	1	0	0	0	0	0	0	0	1	0	-5.4	-2.9	-4	0	0	0	0	0	0	0	-3	0	GO:0031667	response to nutrient levels	M111000000010	4	0
0	1	1	1	0	0	0	0	0	0	1	0	0	-3	-2.4	-3	0	0	0	0	0	0	-4.9	0	GO:0000902	cell morphogenesis	M011100000010	4	0
1	0	1	0	0	0	0	1	1	0	0	0	-2.2	0	-3.4	0	0	0	0	-2.4	-2.6	0	0	0	GO:0006511	ubiquitin-dependent protein catabolic process	M101000011000	4	0
0	1	1	0	0	1	0	0	0	0	1	0	0	-2.2	-4.1	0	0	-3.6	0	0	0	0	-2	0	hsa04015	Rap1 signaling pathway	M011001000010	4	0
0	1	0	1	0	0	1	0	0	0	1	0	0	-4	0	-5.6	0	0	-2.2	0	0	0	-3.6	0	GO:0030162	regulation of proteolysis	M010100100010	4	0
0	0	0	1	0	1	0	0	1	0	1	0	0	0	0	-2.7	0	-2.6	0	0	-2.9	0	-3.9	0	M18	PID INTEGRIN1 PATHWAY	M000101001010	4	0
0	1	0	1	0	0	0	0	0	0	1	1	0	-6.5	0	-2.2	0	0	0	0	0	0	-4.6	-2	GO:0007167	enzyme-linked receptor protein signaling pathway	M010100000011	4	0
0	1	1	0	0	1	1	0	0	0	0	0	0	-3.8	-4.6	0	0	-3.6	-2.3	0	0	0	0	0	hsa04010	MAPK signaling pathway	M011001100000	4	0
1	0	0	0	0	1	1	0	0	0	1	0	-3.3	0	0	0	0	-3.7	-2.4	0	0	0	-2.7	0	R-HSA-9711123	Cellular response to chemical stress	M100001100010	4	0
0	0	1	0	0	1	0	0	0	0	1	1	0	0	-2.1	0	0	-2.6	0	0	0	0	-2.4	-2.4	GO:0090109	regulation of cell-substrate junction assembly	M001001000011	4	0
0	0	1	1	0	1	0	0	0	0	1	0	0	0	-6.2	-4.2	0	-2.7	0	0	0	0	-3.6	0	GO:0046390	ribose phosphate biosynthetic process	M001101000010	4	0
0	1	1	0	0	0	1	0	0	0	1	0	0	-2.4	-3	0	0	0	-2.1	0	0	0	-4	0	GO:0048732	gland development	M011000100010	4	0
0	0	0	1	1	1	0	0	0	0	1	0	0	0	0	-4.4	-2.1	-2	0	0	0	0	-8.8	0	R-HSA-1474244	Extracellular matrix organization	M000111000010	4	0
0	1	1	1	0	0	0	0	0	0	1	0	0	-2.9	-3.7	-3.5	0	0	0	0	0	0	-3.5	0	GO:0019318	hexose metabolic process	M011100000010	4	0
0	1	0	0	1	1	0	0	0	0	0	1	0	-2.3	0	0	-2.1	-2.3	0	0	0	0	0	-2.9	GO:0001819	positive regulation of cytokine production	M010011000001	4	0
0	0	1	1	0	1	0	0	0	0	1	0	0	0	-2	-5.4	0	-2.5	0	0	0	0	-5.4	0	GO:0042060	wound healing	M001101000010	4	0
0	0	0	1	0	1	0	1	0	0	1	0	0	0	0	-3.6	0	-2.4	0	-5.5	0	0	-5.1	0	R-HSA-453279	Mitotic G1 phase and G1/S transition	M000101010010	4	0
0	0	1	1	1	0	0	0	0	0	1	0	0	0	-5.7	-4.8	-2.5	0	0	0	0	0	-6.9	0	GO:0009150	purine ribonucleotide metabolic process	M001110000010	4	0
0	0	0	1	0	0	1	0	0	0	1	1	0	0	0	-2.5	0	0	-2.1	0	0	0	-2.1	-2.2	hsa05212	Pancreatic cancer	M000100100011	4	0
0	0	1	1	0	1	0	0	0	0	1	0	0	0	-2.7	-5.7	0	-3.1	0	0	0	0	-5.6	0	R-HSA-76002	Platelet activation, signaling and aggregation	M001101000010	4	0
1	0	1	1	0	0	0	0	1	0	0	0	-2.6	0	-5	-3	0	0	0	0	-2.5	0	0	0	R-HSA-1632852	Macroautophagy	M101100001000	4	0
0	0	1	1	1	0	0	0	0	0	1	0	0	0	-7	-5.2	-2.2	0	0	0	0	0	-6	0	GO:0006163	purine nucleotide metabolic process	M001110000010	4	0
0	1	1	1	0	0	0	0	0	0	1	0	0	-3.8	-3.2	-3.4	0	0	0	0	0	0	-2.5	0	GO:0006006	glucose metabolic process	M011100000010	4	0
0	0	0	1	0	0	0	1	0	0	1	1	0	0	0	-2.1	0	0	0	-2.6	0	0	-8	-2.4	GO:0031400	negative regulation of protein modification process	M000100010011	4	0
0	0	0	0	0	1	0	1	0	0	1	1	0	0	0	0	0	-4.2	0	-2	0	0	-5.4	-2.3	WP437	EGF/EGFR signaling pathway	M000001010011	4	0
0	0	1	1	0	0	0	0	0	0	1	1	0	0	-2	-4.6	0	0	0	0	0	0	-2.4	-2.6	GO:0031589	cell-substrate adhesion	M001100000011	4	0
0	1	0	1	0	0	0	0	0	1	1	0	0	-3.6	0	-3.4	0	0	0	0	0	-2.5	-7.5	0	GO:0030198	extracellular matrix organization	M010100000110	4	0
1	1	1	0	0	0	0	0	0	0	1	0	-9	-3	-5	0	0	0	0	0	0	0	-2.5	0	GO:0006351	DNA-templated transcription	M111000000010	4	0
0	0	1	1	0	1	0	0	0	0	1	0	0	0	-11	-2.6	0	-3	0	0	0	0	-6.7	0	R-HSA-8953854	Metabolism of RNA	M001101000010	4	0
0	0	1	1	0	1	0	0	0	0	1	0	0	0	-3.2	-4.5	0	-3.4	0	0	0	0	-3	0	WP51	Regulation of actin cytoskeleton	M001101000010	4	0
1	1	1	0	0	0	0	0	1	0	0	0	-3.8	-3.1	-2.3	0	0	0	0	0	-3	0	0	0	GO:0010506	regulation of autophagy	M111000001000	4	0
1	1	1	0	0	0	0	0	0	0	1	0	-5	-3.3	-4.7	0	0	0	0	0	0	0	-2.9	0	GO:0031668	cellular response to extracellular stimulus	M111000000010	4	0
0	1	1	1	0	0	0	0	0	0	1	0	0	-3.5	-4.2	-2.1	0	0	0	0	0	0	-2.4	0	GO:0003013	circulatory system process	M011100000010	4	0
0	0	1	0	0	1	0	0	0	1	1	0	0	0	-5.8	0	0	-4.2	0	0	0	-3.7	-5.7	0	R-HSA-162906	HIV Infection	M001001000110	4	0
0	1	1	0	0	0	0	0	1	0	1	0	0	-2.6	-11	0	0	0	0	0	-2.5	0	-3.7	0	GO:0061024	membrane organization	M011000001010	4	0
0	1	1	0	0	1	0	0	0	0	1	0	0	-2.5	-5.7	0	0	-2.5	0	0	0	0	-3.1	0	GO:0072657	protein localization to membrane	M011001000010	4	0
1	0	1	0	0	0	0	1	1	0	0	0	-2.1	0	-3.7	0	0	0	0	-2.3	-2.5	0	0	0	GO:0043632	modification-dependent macromolecule catabolic process	M101000011000	4	0
0	0	1	1	0	1	0	0	0	0	1	0	0	0	-3.6	-8.9	0	-3.9	0	0	0	0	-5.6	0	R-HSA-422475	Axon guidance	M001101000010	4	0
0	1	1	1	1	0	0	0	0	0	0	0	0	-3.5	-2.7	-2.6	-3.1	0	0	0	0	0	0	0	M167	PID AP1 PATHWAY	M011110000000	4	0
0	1	0	1	0	1	0	0	0	0	1	0	0	-2.7	0	-2.7	0	-2.5	0	0	0	0	-5.9	0	WP4172	PI3K-Akt signaling pathway	M010101000010	4	0
0	1	1	1	0	0	0	0	0	0	1	0	0	-2.7	-2	-2.1	0	0	0	0	0	0	-2.4	0	GO:0032990	cell part morphogenesis	M011100000010	4	0
0	0	1	1	0	0	0	0	0	1	1	0	0	0	-15	-8.3	0	0	0	0	0	-5.2	-9.4	0	R-HSA-446203	Asparagine N-linked glycosylation	M001100000110	4	0
0	1	1	0	1	0	0	0	0	0	1	0	0	-6.1	-2.7	0	-2.8	0	0	0	0	0	-2.1	0	GO:0030097	hemopoiesis	M011010000010	4	0
0	0	1	1	0	1	0	0	0	0	0	1	0	0	-2.2	-3.1	0	-2.4	0	0	0	0	0	-3.1	GO:1901342	regulation of vasculature development	M001101000001	4	0
0	1	1	0	0	0	1	0	0	0	1	0	0	-2.6	-4.4	0	0	0	-2.9	0	0	0	-5.4	0	GO:0072001	renal system development	M011000100010	4	0
0	0	0	0	1	1	1	0	0	0	1	0	0	0	0	0	-4.2	-3.3	-2.6	0	0	0	-5.3	0	GO:0006518	peptide metabolic process	M000011100010	4	0
0	1	0	0	0	1	1	0	0	0	1	0	0	-3.7	0	0	0	-2.7	-2.2	0	0	0	-3.7	0	WP3932	Focal adhesion: PI3K-Akt-mTOR-signaling pathway	M010001100010	4	0
0	0	1	1	0	0	0	0	0	0	1	1	0	0	-14	-2.1	0	0	0	0	0	0	-4.7	-2.2	GO:0048193	Golgi vesicle transport	M001100000011	4	0
0	0	1	1	1	0	0	0	0	0	1	0	0	0	-6.5	-4.9	-2.1	0	0	0	0	0	-6.1	0	GO:0072521	purine-containing compound metabolic process	M001110000010	4	0
1	1	0	1	0	0	0	0	0	0	1	0	-2.8	-2.6	0	-2.3	0	0	0	0	0	0	-6.6	0	GO:0030900	forebrain development	M110100000010	4	0
1	0	1	0	0	0	1	0	0	0	1	0	-2.2	0	-5	0	0	0	-2.1	0	0	0	-5.6	0	GO:0071826	ribonucleoprotein complex subunit organization	M101000100010	4	0
0	1	1	1	0	0	0	1	0	0	0	0	0	-2.8	-6	-2.9	0	0	0	-4.1	0	0	0	0	GO:0051347	positive regulation of transferase activity	M011100010000	4	0
0	0	1	0	0	0	0	0	1	0	1	1	0	0	-8	0	0	0	0	0	-2.2	0	-3	-3.4	GO:0010256	endomembrane system organization	M001000001011	4	0
0	1	1	0	0	1	0	0	0	0	1	0	0	-3.4	-4.6	0	0	-3	0	0	0	0	-6	0	GO:2000147	positive regulation of cell motility	M011001000010	4	0
0	0	1	0	0	0	1	0	1	0	0	1	0	0	-6	0	0	0	-2.1	0	-2.1	0	0	-2.3	GO:1904951	positive regulation of establishment of protein localization	M001000101001	4	0
0	1	0	1	0	0	0	0	0	1	1	0	0	-3.6	0	-3.4	0	0	0	0	0	-2.5	-7.5	0	GO:0043062	extracellular structure organization	M010100000110	4	0
0	0	1	1	0	1	0	0	0	0	1	0	0	0	-5.1	-2.8	0	-3	0	0	0	0	-6.7	0	M164	PID ERBB1 DOWNSTREAM PATHWAY	M001101000010	4	0
0	1	1	1	0	0	0	0	0	0	1	0	0	-4.4	-2.9	-3.9	0	0	0	0	0	0	-3.7	0	GO:0052548	regulation of endopeptidase activity	M011100000010	4	0
1	0	1	1	0	0	0	0	0	0	1	0	-2.1	0	-3.1	-6	0	0	0	0	0	0	-4.3	0	GO:0061061	muscle structure development	M101100000010	4	0
0	0	1	1	0	1	0	0	0	0	1	0	0	0	-8	-2.2	0	-3	0	0	0	0	-2.7	0	GO:0110053	regulation of actin filament organization	M001101000010	4	0
0	0	1	0	0	1	0	0	0	0	1	1	0	0	-2.7	0	0	-2.5	0	0	0	0	-2.2	-3.2	GO:0150116	regulation of cell-substrate junction organization	M001001000011	4	0
0	0	1	1	0	0	0	1	0	0	1	0	0	0	-5.7	-6.6	0	0	0	-23	0	0	-4.6	0	R-HSA-5663220	RHO GTPases Activate Formins	M001100010010	4	0
0	1	1	1	0	0	0	0	0	0	1	0	0	-3.5	-9.3	-2.1	0	0	0	0	0	0	-9.4	0	GO:0001503	ossification	M011100000010	4	0
0	0	1	1	0	1	0	0	0	0	1	0	0	0	-2.9	-2.4	0	-4.7	0	0	0	0	-8.3	0	M186	PID PDGFRB PATHWAY	M001101000010	4	0
0	0	1	1	0	0	0	1	0	0	1	0	0	0	-3.1	-2.5	0	0	0	-6.1	0	0	-5.3	0	WP179	Cell cycle	M001100010010	4	0
0	1	0	1	0	0	1	0	0	0	1	0	0	-5	0	-5.5	0	0	-3.6	0	0	0	-4.2	0	GO:0043086	negative regulation of catalytic activity	M010100100010	4	0
0	0	1	1	1	0	0	0	0	0	1	0	0	0	-6	-5.9	-2.5	0	0	0	0	0	-7.1	0	GO:0009259	ribonucleotide metabolic process	M001110000010	4	0
0	0	1	1	0	0	0	0	0	0	1	1	0	0	-6	-3.6	0	0	0	0	0	0	-7.5	-3.3	GO:0048729	tissue morphogenesis	M001100000011	4	0
1	0	1	0	0	0	0	1	1	0	0	0	-2.3	0	-3.3	0	0	0	0	-2.1	-2.2	0	0	0	GO:0051603	proteolysis involved in protein catabolic process	M101000011000	4	0
1	0	0	1	0	0	0	1	0	0	1	0	-2.5	0	0	-2.2	0	0	0	-12	0	0	-4.7	0	WP2446	Retinoblastoma gene in cancer	M100100010010	4	0
0	0	1	0	0	1	0	0	0	0	1	1	0	0	-2.1	0	0	-3.1	0	0	0	0	-3.6	-2.5	hsa04933	AGE-RAGE signaling pathway in diabetic complications	M001001000011	4	0
1	0	0	1	0	0	0	1	0	0	1	0	-3.1	0	0	-2	0	0	0	-14	0	0	-2.3	0	GO:0000075	cell cycle checkpoint signaling	M100100010010	4	0
1	0	1	0	0	1	0	0	0	0	1	0	-2.6	0	-3	0	0	-2	0	0	0	0	-2.7	0	GO:0032388	positive regulation of intracellular transport	M101001000010	4	0
1	0	0	1	0	1	0	1	0	0	0	0	-5.9	0	0	-6.1	0	-2	0	-13	0	0	0	0	R-HSA-453274	Mitotic G2-G2/M phases	M100101010000	4	0
0	0	1	1	1	0	0	1	0	0	0	0	0	0	-3	-5.1	-2.4	0	0	-4.7	0	0	0	0	R-HSA-2132295	MHC class II antigen presentation	M001110010000	4	0
0	1	1	0	0	1	0	0	0	0	1	0	0	-3	-5.6	0	0	-2.2	0	0	0	0	-2.6	0	GO:0062197	cellular response to chemical stress	M011001000010	4	0
0	1	0	1	0	0	0	0	0	1	1	0	0	-3.6	0	-3.4	0	0	0	0	0	-2.4	-7.5	0	GO:0045229	external encapsulating structure organization	M010100000110	4	0
0	0	1	1	0	0	0	0	1	0	1	0	0	0	-2.8	-3.4	0	0	0	0	-2.4	0	-2.5	0	GO:0030100	regulation of endocytosis	M001100001010	4	0
0	0	1	1	0	0	1	0	0	0	1	0	0	0	-3.2	-3.1	0	0	-2.9	0	0	0	-4.5	0	GO:0090066	regulation of anatomical structure size	M001100100010	4	0
1	0	0	1	0	0	0	1	0	0	1	0	-6.6	0	0	-4.3	0	0	0	-29	0	0	-3.8	0	GO:0000226	microtubule cytoskeleton organization	M100100010010	4	0
0	0	1	1	0	0	0	1	0	0	1	0	0	0	-3.1	-2.5	0	0	0	-68	0	0	-8.5	0	GO:0051301	cell division	M001100010010	4	0
0	0	1	0	0	1	0	0	0	0	1	1	0	0	-6.2	0	0	-5	0	0	0	0	-4.7	-2.5	hsa05131	Shigellosis	M001001000011	4	0
0	0	1	0	0	1	0	0	0	0	1	1	0	0	-3.4	0	0	-2.7	0	0	0	0	-3	-2.3	GO:1901888	regulation of cell junction assembly	M001001000011	4	0
0	0	1	1	0	0	0	1	0	0	1	0	0	0	-2.2	-3.1	0	0	0	-3.4	0	0	-5.7	0	R-HSA-69206	G1/S Transition	M001100010010	4	0
1	1	0	0	0	0	0	0	0	0	1	1	-3	-6.3	0	0	0	0	0	0	0	0	-2.4	-3	GO:0043434	response to peptide hormone	M110000000011	4	0
0	0	1	0	0	1	1	0	0	0	1	0	0	0	-6.1	0	0	-10	-3.3	0	0	0	-5.3	0	R-HSA-5663202	Diseases of signal transduction by growth factor receptors and second messengers	M001001100010	4	0
0	0	1	1	1	0	0	0	0	0	1	0	0	0	-6.8	-8.4	-2.4	0	0	0	0	0	-8.2	0	GO:0055086	nucleobase-containing small molecule metabolic process	M001110000010	4	0
0	0	1	0	0	1	0	0	0	0	1	1	0	0	-2.6	0	0	-3.4	0	0	0	0	-3.9	-2.2	hsa05163	Human cytomegalovirus infection	M001001000011	4	0
0	0	1	1	0	0	0	1	0	0	1	0	0	0	-2.5	-2.4	0	0	0	-2.9	0	0	-5.2	0	M66	PID MYC ACTIV PATHWAY	M001100010010	4	0
0	0	1	0	0	1	0	0	0	0	1	1	0	0	-4.5	0	0	-2	0	0	0	0	-2.8	-2.8	GO:0043408	regulation of MAPK cascade	M001001000011	4	0
0	1	1	0	0	1	0	0	0	0	1	0	0	-3.7	-3.8	0	0	-2.6	0	0	0	0	-2.3	0	GO:0034599	cellular response to oxidative stress	M011001000010	4	0
1	0	1	1	0	0	0	1	0	0	0	0	-6.6	0	-2.2	-6	0	0	0	-2.7	0	0	0	0	R-HSA-380320	Recruitment of NuMA to mitotic centrosomes	M101100010000	4	0
1	0	1	0	0	0	0	1	0	0	1	0	-2.1	0	-3.4	0	0	0	0	-23	0	0	-7.3	0	GO:0033044	regulation of chromosome organization	M101000010010	4	0
0	0	1	1	1	1	0	0	0	0	0	0	0	0	-4.2	-2.7	-2.6	-2.9	0	0	0	0	0	0	R-HSA-6785807	Interleukin-4 and Interleukin-13 signaling	M001111000000	4	0
0	0	1	0	1	1	1	0	0	0	0	0	0	0	-6.7	0	-2.6	-4.3	-2.2	0	0	0	0	0	hsa05208	Chemical carcinogenesis - reactive oxygen species	M001011100000	4	0
0	0	1	1	0	0	0	1	0	0	1	0	0	0	-9.4	-6.9	0	0	0	-8	0	0	-4.4	0	R-HSA-6811434	COPI-dependent Golgi-to-ER retrograde traffic	M001100010010	4	0
1	1	1	0	0	0	0	0	0	0	1	0	-5	-4	-4.2	0	0	0	0	0	0	0	-4	0	GO:0009991	response to extracellular stimulus	M111000000010	4	0
1	1	1	0	0	0	0	0	0	0	1	0	-4.1	-3	-5.5	0	0	0	0	0	0	0	-4	0	GO:0071496	cellular response to external stimulus	M111000000010	4	0
0	1	0	1	0	1	0	0	0	0	1	0	0	-2.6	0	-3.1	0	-3.1	0	0	0	0	-6.8	0	hsa04151	PI3K-Akt signaling pathway	M010101000010	4	0
1	0	1	0	0	0	0	1	0	0	1	0	-3.8	0	-10	0	0	0	0	-4.6	0	0	-10	0	GO:0033365	protein localization to organelle	M101000010010	4	0
0	0	1	1	0	0	0	0	0	1	1	0	0	0	-11	-7.3	0	0	0	0	0	-3	-4.2	0	R-HSA-948021	Transport to the Golgi and subsequent modification	M001100000110	4	0
0	0	1	1	0	1	0	0	0	0	1	0	0	0	-3.8	-8.5	0	-4.5	0	0	0	0	-5.2	0	R-HSA-9675108	Nervous system development	M001101000010	4	0
0	1	1	1	0	0	0	0	0	0	1	0	0	-2.9	-2.6	-2.5	0	0	0	0	0	0	-2.9	0	GO:0045862	positive regulation of proteolysis	M011100000010	4	0
0	1	1	1	0	0	0	0	0	0	1	0	0	-2.6	-4	-4	0	0	0	0	0	0	-3.1	0	GO:0005996	monosaccharide metabolic process	M011100000010	4	0
0	0	1	1	1	0	0	0	0	0	1	0	0	0	-7.2	-6.4	-2.7	0	0	0	0	0	-6	0	GO:0006753	nucleoside phosphate metabolic process	M001110000010	4	0
1	1	1	0	0	0	0	0	0	0	1	0	-4.9	-2.8	-4.1	0	0	0	0	0	0	0	-2.6	0	GO:0042594	response to starvation	M111000000010	4	0
0	0	1	0	1	1	0	0	0	0	1	0	0	0	-2	0	-2.6	-2	0	0	0	0	-2.1	0	hsa05142	Chagas disease	M001011000010	4	0
0	0	1	1	1	1	0	0	0	0	0	0	0	0	-2.1	-4	-2.3	-2.2	0	0	0	0	0	0	WP4754	IL-18 signaling pathway	M001111000000	4	0
0	0	1	1	1	1	0	0	0	0	0	0	0	0	-6.3	-6.3	-2.3	-2.2	0	0	0	0	0	0	hsa05020	Prion disease	M001111000000	4	0
0	1	1	0	1	0	0	1	0	0	0	0	0	-2.6	-2.2	0	-3.6	0	0	-4.6	0	0	0	0	WP5115	Network map of SARS-CoV-2 signaling pathway	M011010010000	4	0
0	0	1	1	0	1	0	0	0	0	1	0	0	0	-2.3	-4.1	0	-2.6	0	0	0	0	-5.2	0	GO:0009611	response to wounding	M001101000010	4	0
1	0	1	1	0	0	0	0	1	0	0	0	-2.4	0	-4.6	-2.8	0	0	0	0	-3.1	0	0	0	R-HSA-9612973	Autophagy	M101100001000	4	0
1	0	1	0	0	0	0	1	1	0	0	0	-2.2	0	-3.3	0	0	0	0	-2.3	-2.5	0	0	0	GO:0019941	modification-dependent protein catabolic process	M101000011000	4	0
0	1	1	0	0	0	0	0	0	0	1	1	0	-2.3	-2.4	0	0	0	0	0	0	0	-2.8	-6.3	GO:0021915	neural tube development	M011000000011	4	0
0	1	1	0	0	1	1	0	0	0	0	0	0	-3.5	-2.8	0	0	-2.7	-2.6	0	0	0	0	0	GO:0009896	positive regulation of catabolic process	M011001100000	4	0
1	1	1	0	0	0	0	0	0	0	1	0	-8.8	-3.3	-4.9	0	0	0	0	0	0	0	-2.4	0	GO:0032774	RNA biosynthetic process	M111000000010	4	0
1	0	0	0	0	0	0	1	0	0	1	1	-2.8	0	0	0	0	0	0	-15	0	0	-2.3	-2.1	GO:0007093	mitotic cell cycle checkpoint signaling	M100000010011	4	0
0	1	1	1	0	0	0	0	0	0	1	0	0	-3.8	-2.2	-2	0	0	0	0	0	0	-5.2	0	GO:0071407	cellular response to organic cyclic compound	M011100000010	4	0
0	0	1	1	0	1	0	0	0	0	1	0	0	0	-2.5	-2.3	0	-5	0	0	0	0	-2.9	0	R-HSA-5683057	MAPK family signaling cascades	M001101000010	4	0
0	1	1	1	0	0	0	0	0	0	1	0	0	-2	-2.1	-2.7	0	0	0	0	0	0	-4	0	WP45	G1 to S cell cycle control	M011100000010	4	0
0	0	1	1	0	0	1	0	0	0	0	1	0	0	-2.2	-2.3	0	0	-2.7	0	0	0	0	-2.9	GO:0034762	regulation of transmembrane transport	M001100100001	4	0
0	0	1	1	0	1	0	0	0	0	1	0	0	0	-4.7	-2.2	0	-3.2	0	0	0	0	-3.1	0	R-HSA-2682334	EPH-Ephrin signaling	M001101000010	4	0
1	0	1	0	0	0	0	1	0	0	1	0	-4.1	0	-2.2	0	0	0	0	-21	0	0	-4	0	GO:1901987	regulation of cell cycle phase transition	M101000010010	4	0
0	1	0	0	0	1	1	0	0	0	1	0	0	-3	0	0	0	-2.4	-2.5	0	0	0	-2.1	0	GO:0009615	response to virus	M010001100010	4	0
0	1	1	0	1	0	0	0	1	0	0	0	0	-3.1	-2.3	0	-3.4	0	0	0	-2.2	0	0	0	R-HSA-1655829	Regulation of cholesterol biosynthesis by SREBP (SREBF)	M011010001000	4	0
1	0	1	0	0	1	0	0	0	0	1	0	-2	0	-7.7	0	0	-2.5	0	0	0	0	-5.2	0	GO:0072594	establishment of protein localization to organelle	M101001000010	4	0
0	0	1	1	0	0	0	0	0	1	1	0	0	0	-6.9	-7.5	0	0	0	0	0	-5	-5.4	0	GO:0006457	protein folding	M001100000110	4	0
1	0	0	1	0	0	0	1	0	0	1	0	-3.6	0	0	-2.4	0	0	0	-26	0	0	-3.3	0	GO:0007346	regulation of mitotic cell cycle	M100100010010	4	0
0	0	1	1	0	0	0	0	0	0	1	1	0	0	-6.4	-2.4	0	0	0	0	0	0	-6.1	-3.8	GO:0002009	morphogenesis of an epithelium	M001100000011	4	0
1	0	0	1	0	0	0	1	0	0	1	0	-6.8	0	0	-5.1	0	0	0	-32	0	0	-3.2	0	R-HSA-68877	Mitotic Prometaphase	M100100010010	4	0
0	0	1	1	0	1	0	0	0	0	1	0	0	0	-3.8	-10	0	-3.4	0	0	0	0	-8.7	0	GO:0030036	actin cytoskeleton organization	M001101000010	4	0
1	1	1	0	0	1	0	0	0	0	0	0	-2	-2.3	-2.9	0	0	-2.6	0	0	0	0	0	0	GO:0030031	cell projection assembly	M111001000000	4	0
1	1	1	0	0	0	0	0	0	0	0	1	-3	-3	-2.3	0	0	0	0	0	0	0	0	-2.8	GO:0048568	embryonic organ development	M111000000001	4	0
0	1	1	0	0	1	0	0	0	0	1	0	0	-3.7	-4.9	0	0	-3.2	0	0	0	0	-6.4	0	GO:0030335	positive regulation of cell migration	M011001000010	4	0
0	0	1	0	0	1	1	0	0	0	1	0	0	0	-6.2	0	0	-2.3	-4.2	0	0	0	-6	0	GO:0034645	cellular macromolecule biosynthetic process	M001001100010	4	0
0	0	1	1	0	1	0	0	0	0	1	0	0	0	-7.7	-2.1	0	-3.9	0	0	0	0	-3.1	0	GO:0032956	regulation of actin cytoskeleton organization	M001101000010	4	0
0	0	1	1	0	0	0	1	0	0	1	0	0	0	-2.3	-5	0	0	0	-30	0	0	-3.6	0	R-HSA-2500257	Resolution of Sister Chromatid Cohesion	M001100010010	4	0
0	0	1	1	1	0	0	0	0	1	0	0	0	0	-8.6	-5.8	-2.1	0	0	0	0	-2.3	0	0	hsa05016	Huntington disease	M001110000100	4	0
0	0	1	0	0	1	1	0	0	0	0	1	0	0	-5	0	0	-2	-2.2	0	0	0	0	-2.5	GO:0051222	positive regulation of protein transport	M001001100001	4	0
1	1	0	0	0	0	1	0	0	0	1	0	-3.9	-4	0	0	0	0	-2.2	0	0	0	-3.7	0	GO:0048589	developmental growth	M110000100010	4	0
0	0	1	0	0	1	0	0	0	1	1	0	0	0	-2.3	0	0	-4	0	0	0	-2.6	-5.9	0	GO:0007264	small GTPase mediated signal transduction	M001001000110	4	0
1	0	0	1	0	1	0	1	0	0	0	0	-6	0	0	-5.3	0	-2	0	-13	0	0	0	0	R-HSA-69275	G2/M Transition	M100101010000	4	0
1	1	1	0	0	0	0	0	0	0	1	0	-5.6	-2.1	-4.9	0	0	0	0	0	0	0	-2.1	0	GO:0009267	cellular response to starvation	M111000000010	4	0
0	1	1	1	0	1	0	0	0	0	0	0	0	-3.2	-3.9	-3.1	0	-2	0	0	0	0	0	0	GO:0033674	positive regulation of kinase activity	M011101000000	4	0
0	0	1	1	0	0	0	1	0	0	1	0	0	0	-2.9	-2.4	0	0	0	-8.7	0	0	-5	0	hsa04110	Cell cycle	M001100010010	4	0
1	0	1	0	0	0	0	0	1	0	1	0	-2.2	0	-3.6	0	0	0	0	0	-2.5	0	-2.4	0	GO:0030163	protein catabolic process	M101000001010	4	0
0	0	1	0	0	1	0	0	0	1	1	0	0	0	-2.1	0	0	-2.1	0	0	0	-3.1	-4.9	0	GO:0007265	Ras protein signal transduction	M001001000110	4	0
0	0	1	1	1	0	0	0	0	0	1	0	0	0	-6.5	-6.5	-2.4	0	0	0	0	0	-6.9	0	GO:0019693	ribose phosphate metabolic process	M001110000010	4	0
0	1	1	0	0	0	1	0	0	0	1	0	0	-3.4	-4.3	0	0	0	-2.2	0	0	0	-3.4	0	GO:1900180	regulation of protein localization to nucleus	M011000100010	4	0
0	1	0	1	0	0	0	0	0	0	1	1	0	-2.6	0	-2.9	0	0	0	0	0	0	-3.9	-3.6	GO:0003007	heart morphogenesis	M010100000011	4	0
0	1	1	0	1	0	0	0	0	0	1	0	0	-2.1	-2.8	0	-2	0	0	0	0	0	-2.6	0	GO:0000302	response to reactive oxygen species	M011010000010	4	0
0	0	1	1	0	0	0	0	0	0	1	1	0	0	-3.4	-2.1	0	0	0	0	0	0	-2.5	-2.3	GO:0000165	MAPK cascade	M001100000011	4	0
1	0	0	0	0	1	0	1	0	0	1	0	-3.5	0	0	0	0	-2.8	0	-6.9	0	0	-8.5	0	GO:0006259	DNA metabolic process	M100001010010	4	0
1	0	0	1	0	0	0	1	0	1	0	0	-3.4	0	0	-2.9	0	0	0	-21	0	-2.2	0	0	GO:0140694	non-membrane-bounded organelle assembly	M100100010100	4	0
0	0	1	1	0	0	0	0	0	1	1	0	0	0	-12	-8.2	0	0	0	0	0	-2.3	-4.2	0	R-HSA-199977	ER to Golgi Anterograde Transport	M001100000110	4	0
0	1	1	0	0	1	0	0	0	0	1	0	0	-5.7	-2.6	0	0	-2.3	0	0	0	0	-4.8	0	GO:0006979	response to oxidative stress	M011001000010	4	0
0	1	1	1	0	0	0	0	0	0	1	0	0	-3.8	-2.1	-3.7	0	0	0	0	0	0	-4	0	GO:0052547	regulation of peptidase activity	M011100000010	4	0
0	0	1	1	0	0	1	0	0	0	1	0	0	0	-3.7	-3.1	0	0	-3.2	0	0	0	-3.5	0	GO:0032535	regulation of cellular component size	M001100100010	4	0
0	0	1	0	0	1	0	0	0	0	0	1	0	0	-2.2	0	0	-2.2	0	0	0	0	0	-4.4	hsa05225	Hepatocellular carcinoma	M001001000001	3	0
0	0	1	0	0	0	0	0	0	0	1	1	0	0	-4.5	0	0	0	0	0	0	0	-2.2	-2.3	hsa04520	Adherens junction	M001000000011	3	0
1	0	0	0	0	0	0	1	0	0	1	0	-2.2	0	0	0	0	0	0	-4.3	0	0	-6	0	GO:0006281	DNA repair	M100000010010	3	0
0	0	1	1	0	0	0	0	0	0	1	0	0	0	-5.9	-5	0	0	0	0	0	0	-3.9	0	GO:0009165	nucleotide biosynthetic process	M001100000010	3	0
0	0	1	0	0	1	0	0	0	0	1	0	0	0	-2.1	0	0	-2.1	0	0	0	0	-3.6	0	hsa04360	Axon guidance	M001001000010	3	0
0	0	1	0	0	1	0	0	0	0	1	0	0	0	-3	0	0	-3.4	0	0	0	0	-2.6	0	M16801	SIG REGULATION OF THE ACTIN CYTOSKELETON BY RHO GTPASES	M001001000010	3	0
0	0	1	0	0	1	0	0	0	0	1	0	0	0	-3.4	0	0	-2.8	0	0	0	0	-3.4	0	R-HSA-72766	Translation	M001001000010	3	0
0	0	1	1	0	0	0	0	0	0	1	0	0	0	-4.5	-2.6	0	0	0	0	0	0	-2.4	0	R-HSA-8939211	ESR-mediated signaling	M001100000010	3	0
1	0	0	0	0	1	0	1	0	0	0	0	-2.1	0	0	0	0	-2.1	0	-3.9	0	0	0	0	R-HSA-3108232	SUMO E3 ligases SUMOylate target proteins	M100001010000	3	0
0	0	0	1	1	0	0	0	0	0	1	0	0	0	0	-2.5	-3.6	0	0	0	0	0	-4.4	0	WP2431	Spinal cord injury	M000110000010	3	0
0	0	0	1	0	0	0	1	0	0	1	0	0	0	0	-4.1	0	0	0	-13	0	0	-2.7	0	GO:0044770	cell cycle phase transition	M000100010010	3	0
0	0	0	1	0	0	0	1	0	0	1	0	0	0	0	-3.8	0	0	0	-29	0	0	-4.9	0	R-HSA-68882	Mitotic Anaphase	M000100010010	3	0
0	0	1	0	0	0	0	0	1	0	0	1	0	0	-2.7	0	0	0	0	0	-2.2	0	0	-4.2	GO:1903076	regulation of protein localization to plasma membrane	M001000001001	3	0
0	0	1	0	0	1	0	0	0	0	1	0	0	0	-7.4	0	0	-2.3	0	0	0	0	-3.9	0	GO:0006605	protein targeting	M001001000010	3	0
0	0	0	0	0	1	1	0	0	0	1	0	0	0	0	0	0	-3.2	-2	0	0	0	-7.5	0	GO:0010563	negative regulation of phosphorus metabolic process	M000001100010	3	0
1	1	0	0	0	0	0	0	0	0	1	0	-2	-3.8	0	0	0	0	0	0	0	0	-2.4	0	WP474	Endochondral ossification	M110000000010	3	0
0	1	1	0	0	0	0	0	0	0	0	1	0	-2.2	-2.2	0	0	0	0	0	0	0	0	-6.6	GO:0060606	tube closure	M011000000001	3	0
0	0	1	0	0	1	0	0	1	0	0	0	0	0	-3.3	0	0	-2.9	0	0	-3	0	0	0	GO:0032231	regulation of actin filament bundle assembly	M001001001000	3	0
0	0	1	0	0	0	1	0	0	0	1	0	0	0	-2.5	0	0	0	-2.1	0	0	0	-3.2	0	GO:0010594	regulation of endothelial cell migration	M001000100010	3	0
0	1	1	0	0	0	0	0	0	0	1	0	0	-2.3	-2.4	0	0	0	0	0	0	0	-4.4	0	GO:0043393	regulation of protein binding	M011000000010	3	0
1	0	1	0	0	0	0	0	0	0	1	0	-3.4	0	-2.8	0	0	0	0	0	0	0	-3.9	0	GO:0001701	in utero embryonic development	M101000000010	3	0
1	0	0	1	0	0	0	0	0	0	0	1	-2.2	0	0	-2	0	0	0	0	0	0	0	-2.7	R-HSA-9013405	RHOD GTPase cycle	M100100000001	3	0
1	0	0	0	0	0	0	0	1	0	0	1	-2.7	0	0	0	0	0	0	0	-3	0	0	-2.9	GO:0032446	protein modification by small protein conjugation	M100000001001	3	0
0	0	0	1	0	1	0	0	0	0	1	0	0	0	0	-3.6	0	-7.9	0	0	0	0	-6.6	0	WP306	Focal adhesion	M000101000010	3	0
0	0	1	1	0	0	0	0	0	0	1	0	0	0	-2.8	-3.4	0	0	0	0	0	0	-2.5	0	GO:1904872	regulation of telomerase RNA localization to Cajal body	M001100000010	3	0
0	0	0	0	0	1	1	0	0	0	1	0	0	0	0	0	0	-3.7	-2.2	0	0	0	-3	0	hsa05230	Central carbon metabolism in cancer	M000001100010	3	0
0	0	0	1	0	1	0	0	0	0	1	0	0	0	0	-2.9	0	-3.1	0	0	0	0	-6	0	M124	PID CXCR4 PATHWAY	M000101000010	3	0
1	1	0	0	0	0	0	0	0	0	0	1	-2.9	-2.1	0	0	0	0	0	0	0	0	0	-2.2	GO:0002831	regulation of response to biotic stimulus	M110000000001	3	0
1	0	1	0	0	0	0	0	0	0	1	0	-4	0	-12	0	0	0	0	0	0	0	-7.5	0	GO:0000398	mRNA splicing, via spliceosome	M101000000010	3	0
1	0	0	0	0	0	0	1	0	0	1	0	-3.8	0	0	0	0	0	0	-12	0	0	-2.5	0	GO:0010948	negative regulation of cell cycle process	M100000010010	3	0
0	0	0	1	1	0	0	0	0	0	1	0	0	0	0	-5.3	-3.4	0	0	0	0	0	-2.2	0	M3468	NABA ECM REGULATORS	M000110000010	3	0
1	0	1	0	0	0	0	0	0	0	1	0	-5.3	0	-12	0	0	0	0	0	0	0	-5.3	0	GO:0006397	mRNA processing	M101000000010	3	0
0	0	1	1	0	0	0	0	0	0	1	0	0	0	-2.2	-3.2	0	0	0	0	0	0	-2.3	0	GO:0034470	ncRNA processing	M001100000010	3	0
0	0	1	0	1	0	0	0	0	0	1	0	0	0	-3	0	-3.1	0	0	0	0	0	-5.5	0	GO:0071560	cellular response to transforming growth factor beta stimulus	M001010000010	3	0
1	0	1	0	0	0	0	0	0	0	1	0	-2.8	0	-2.9	0	0	0	0	0	0	0	-5.4	0	GO:0051169	nuclear transport	M101000000010	3	0
0	0	1	0	0	0	0	0	0	0	1	1	0	0	-4.1	0	0	0	0	0	0	0	-3.9	-2.6	GO:0045727	positive regulation of translation	M001000000011	3	0
0	0	0	1	0	1	0	0	0	0	0	1	0	0	0	-3.2	0	-2.4	0	0	0	0	0	-3.2	GO:0045765	regulation of angiogenesis	M000101000001	3	0
0	0	0	1	0	0	0	0	0	1	1	0	0	0	0	-3.9	0	0	0	0	0	-2.4	-4.6	0	GO:0006520	amino acid metabolic process	M000100000110	3	0
0	0	1	0	0	0	0	0	1	0	0	1	0	0	-2.7	0	0	0	0	0	-2.2	0	0	-3.3	GO:1905477	positive regulation of protein localization to membrane	M001000001001	3	0
1	0	0	0	0	0	0	1	0	0	1	0	-3	0	0	0	0	0	0	-12	0	0	-2.3	0	GO:0045930	negative regulation of mitotic cell cycle	M100000010010	3	0
1	0	0	0	0	0	0	1	0	0	1	0	-2.1	0	0	0	0	0	0	-13	0	0	-2.5	0	GO:1901991	negative regulation of mitotic cell cycle phase transition	M100000010010	3	0
0	0	0	0	0	1	0	1	0	0	1	0	0	0	0	0	0	-3.1	0	-5.2	0	0	-6.8	0	R-HSA-69481	G2/M Checkpoints	M000001010010	3	0
0	0	1	1	0	0	0	0	1	0	0	0	0	0	-2.1	-2.6	0	0	0	0	-2.5	0	0	0	GO:0006897	endocytosis	M001100001000	3	0
0	1	1	0	0	0	0	0	0	0	1	0	0	-3.4	-4.9	0	0	0	0	0	0	0	-3.8	0	GO:0043281	regulation of cysteine-type endopeptidase activity involved in apoptotic process	M011000000010	3	0
0	1	0	0	1	0	0	0	0	0	1	0	0	-2.5	0	0	-3.3	0	0	0	0	0	-5.9	0	GO:0045667	regulation of osteoblast differentiation	M010010000010	3	0
0	0	1	1	0	0	0	0	0	0	1	0	0	0	-5.3	-5.4	0	0	0	0	0	0	-4.1	0	GO:0009144	purine nucleoside triphosphate metabolic process	M001100000010	3	0
0	1	1	0	0	0	0	0	0	0	1	0	0	-6.9	-4.5	0	0	0	0	0	0	0	-5.5	0	GO:0048871	multicellular organismal homeostasis	M011000000010	3	0
0	0	0	0	0	1	0	0	0	0	1	1	0	0	0	0	0	-3	0	0	0	0	-3	-3	M239	PID A6B1 A6B4 INTEGRIN PATHWAY	M000001000011	3	0
0	0	1	0	0	1	0	0	0	0	1	0	0	0	-2	0	0	-2.1	0	0	0	0	-3	0	WP4223	Ras signaling	M001001000010	3	0
1	1	1	0	0	0	0	0	0	0	0	0	-5.5	-2.6	-4.6	0	0	0	0	0	0	0	0	0	GO:0031669	cellular response to nutrient levels	M111000000000	3	0
0	0	1	0	0	0	1	0	0	0	1	0	0	0	-3.4	0	0	0	-3	0	0	0	-5	0	GO:0010632	regulation of epithelial cell migration	M001000100010	3	0
0	0	1	1	0	0	0	0	0	0	1	0	0	0	-4.4	-2.1	0	0	0	0	0	0	-6.9	0	R-HSA-381038	XBP1(S) activates chaperone genes	M001100000010	3	0
1	0	0	0	0	0	0	1	0	0	1	0	-2.1	0	0	0	0	0	0	-27	0	0	-3.9	0	R-HSA-69618	Mitotic Spindle Checkpoint	M100000010010	3	0
0	0	0	1	0	1	0	0	0	0	1	0	0	0	0	-4.4	0	-2.4	0	0	0	0	-4.4	0	R-HSA-9009391	Extra-nuclear estrogen signaling	M000101000010	3	0
1	0	1	0	0	0	0	1	0	0	0	0	-7.6	0	-2.7	0	0	0	0	-3	0	0	0	0	R-HSA-380259	Loss of Nlp from mitotic centrosomes	M101000010000	3	0
0	0	0	0	0	1	0	0	0	1	1	0	0	0	0	0	0	-3.6	0	0	0	-4.9	-4.9	0	R-HSA-162909	Host Interactions of HIV factors	M000001000110	3	0
0	1	1	0	1	0	0	0	0	0	0	0	0	-3.9	-2.4	0	-3.1	0	0	0	0	0	0	0	GO:0008610	lipid biosynthetic process	M011010000000	3	0
0	0	1	1	0	0	1	0	0	0	0	0	0	0	-5.5	-4.2	0	0	-4.3	0	0	0	0	0	GO:1902532	negative regulation of intracellular signal transduction	M001100100000	3	0
1	0	1	0	0	0	1	0	0	0	0	0	-3.1	0	-2.2	0	0	0	-2.4	0	0	0	0	0	R-HSA-8866654	E3 ubiquitin ligases ubiquitinate target proteins	M101000100000	3	0
0	0	1	0	1	1	0	0	0	0	0	0	0	0	-2.7	0	-4.5	-2.5	0	0	0	0	0	0	hsa05418	Fluid shear stress and atherosclerosis	M001011000000	3	0
0	0	1	1	0	0	0	0	0	0	1	0	0	0	-6.7	-2.3	0	0	0	0	0	0	-6.3	0	GO:0001649	osteoblast differentiation	M001100000010	3	0
0	1	1	0	0	0	0	0	0	0	1	0	0	-2	-2.6	0	0	0	0	0	0	0	-2.2	0	GO:0043588	skin development	M011000000010	3	0
1	0	0	0	1	1	0	0	0	0	0	0	-2.1	0	0	0	-3.7	-2.6	0	0	0	0	0	0	GO:1901214	regulation of neuron death	M100011000000	3	0
0	0	1	1	0	1	0	0	0	0	0	0	0	0	-3	-5	0	-3.2	0	0	0	0	0	0	hsa05410	Hypertrophic cardiomyopathy	M001101000000	3	0
0	1	1	0	0	0	1	0	0	0	0	0	0	-2.4	-4.3	0	0	0	-2.4	0	0	0	0	0	GO:1903530	regulation of secretion by cell	M011000100000	3	0
0	0	1	0	0	1	0	0	0	0	1	0	0	0	-3.2	0	0	-7.2	0	0	0	0	-2.5	0	R-HSA-6802957	Oncogenic MAPK signaling	M001001000010	3	0
0	0	1	0	0	0	0	0	0	0	1	1	0	0	-2.2	0	0	0	0	0	0	0	-2.2	-6.1	GO:0072175	epithelial tube formation	M001000000011	3	0
0	0	1	0	0	1	0	0	0	0	0	1	0	0	-8.1	0	0	-5.2	0	0	0	0	0	-2.1	hsa04714	Thermogenesis	M001001000001	3	0
0	0	0	1	0	0	0	1	0	0	1	0	0	0	0	-4.5	0	0	0	-24	0	0	-4.7	0	R-HSA-2467813	Separation of Sister Chromatids	M000100010010	3	0
1	0	0	0	0	0	0	1	0	0	1	0	-4.2	0	0	0	0	0	0	-11	0	0	-2.8	0	GO:0045786	negative regulation of cell cycle	M100000010010	3	0
1	0	0	0	1	0	0	0	0	0	1	0	-2.5	0	0	0	-2.3	0	0	0	0	0	-3.6	0	GO:0051604	protein maturation	M100010000010	3	0
1	0	1	0	0	0	0	0	0	0	1	0	-2.4	0	-16	0	0	0	0	0	0	0	-6.1	0	R-HSA-72172	mRNA Splicing	M101000000010	3	0
0	1	0	1	0	0	0	0	0	0	1	0	0	-3	0	-3.1	0	0	0	0	0	0	-2.4	0	GO:0021675	nerve development	M010100000010	3	0
1	0	1	0	0	0	0	0	0	0	1	0	-4	0	-12	0	0	0	0	0	0	0	-7.5	0	GO:0000377	RNA splicing, via transesterification reactions with bulged adenosine as nucleophile	M101000000010	3	0
0	1	0	1	0	0	0	0	0	0	0	1	0	-3.8	0	-3.6	0	0	0	0	0	0	0	-2.4	GO:0001775	cell activation	M010100000001	3	0
0	0	0	0	0	1	0	0	0	1	1	0	0	0	0	0	0	-2.1	0	0	0	-2	-5.4	0	R-HSA-69306	DNA Replication	M000001000110	3	0
0	0	1	1	0	0	0	0	0	0	1	0	0	0	-4.2	-2.4	0	0	0	0	0	0	-2	0	GO:0034620	cellular response to unfolded protein	M001100000010	3	0
0	1	0	1	0	0	0	0	0	0	1	0	0	-2.4	0	-2.4	0	0	0	0	0	0	-2.4	0	GO:0071900	regulation of protein serine/threonine kinase activity	M010100000010	3	0
0	0	1	0	0	1	0	0	0	0	1	0	0	0	-4	0	0	-2.8	0	0	0	0	-2.5	0	R-HSA-187037	Signaling by NTRK1 (TRKA)	M001001000010	3	0
1	0	0	0	0	0	0	1	0	0	1	0	-2.4	0	0	0	0	0	0	-3.6	0	0	-2.1	0	WP2038	Microtubule cytoskeleton regulation	M100000010010	3	0
0	0	0	0	0	1	0	0	0	1	1	0	0	0	0	0	0	-2.3	0	0	0	-2.2	-4.1	0	R-HSA-69002	DNA Replication Pre-Initiation	M000001000110	3	0
0	1	0	0	0	1	0	0	0	0	1	0	0	-2.1	0	0	0	-2.2	0	0	0	0	-3.8	0	GO:0048762	mesenchymal cell differentiation	M010001000010	3	0
1	0	1	0	0	0	0	0	0	0	1	0	-2.2	0	-4.2	0	0	0	0	0	0	0	-9.4	0	GO:0048024	regulation of mRNA splicing, via spliceosome	M101000000010	3	0
1	0	1	0	0	0	0	0	0	0	1	0	-2.6	0	-4.6	0	0	0	0	0	0	0	-6.9	0	GO:0044089	positive regulation of cellular component biogenesis	M101000000010	3	0
0	1	0	1	0	0	0	0	0	0	1	0	0	-2.1	0	-6.9	0	0	0	0	0	0	-2.2	0	R-HSA-114608	Platelet degranulation	M010100000010	3	0
0	0	1	1	0	0	0	0	0	0	1	0	0	0	-11	-4.1	0	0	0	0	0	0	-5.9	0	GO:0006888	endoplasmic reticulum to Golgi vesicle-mediated transport	M001100000010	3	0
0	0	0	0	1	0	1	0	0	0	1	0	0	0	0	0	-2.2	0	-2.1	0	0	0	-3.2	0	GO:0051384	response to glucocorticoid	M000010100010	3	0
0	0	1	1	0	0	0	0	0	0	1	0	0	0	-5.8	-4.9	0	0	0	0	0	0	-3.8	0	GO:1901293	nucleoside phosphate biosynthetic process	M001100000010	3	0
0	0	0	1	0	1	0	0	0	0	1	0	0	0	0	-3	0	-3.9	0	0	0	0	-3.2	0	R-HSA-379716	Cytosolic tRNA aminoacylation	M000101000010	3	0
1	0	1	0	0	0	0	0	0	0	1	0	-5.2	0	-12	0	0	0	0	0	0	0	-5.6	0	GO:0016071	mRNA metabolic process	M101000000010	3	0
0	0	0	0	0	1	0	0	0	0	1	1	0	0	0	0	0	-3.9	0	0	0	0	-2.5	-2.6	M281	PID FAK PATHWAY	M000001000011	3	0
0	0	0	1	0	0	0	1	0	0	1	0	0	0	0	-4.3	0	0	0	-12	0	0	-2.3	0	GO:0044772	mitotic cell cycle phase transition	M000100010010	3	0
0	0	0	1	0	0	1	0	0	0	1	0	0	0	0	-2.1	0	0	-2.7	0	0	0	-2.1	0	GO:0048675	axon extension	M000100100010	3	0
0	0	1	1	0	0	0	0	0	0	1	0	0	0	-3.8	-2.8	0	0	0	0	0	0	-3.6	0	GO:0060627	regulation of vesicle-mediated transport	M001100000010	3	0
0	0	0	1	0	1	0	0	0	0	1	0	0	0	0	-2.8	0	-3.3	0	0	0	0	-3.3	0	hsa05165	Human papillomavirus infection	M000101000010	3	0
0	0	1	1	0	0	0	0	0	0	1	0	0	0	-5.6	-5.8	0	0	0	0	0	0	-2.3	0	GO:0061077	chaperone-mediated protein folding	M001100000010	3	0
1	0	1	1	0	0	0	0	0	0	0	0	-11	0	-3.6	-5.2	0	0	0	0	0	0	0	0	R-HSA-5617833	Cilium Assembly	M101100000000	3	0
0	1	0	0	1	0	0	0	1	0	0	0	0	-4.4	0	0	-2.1	0	0	0	-2.3	0	0	0	R-HSA-8957322	Metabolism of steroids	M010010001000	3	0
0	1	1	1	0	0	0	0	0	0	0	0	0	-4.2	-2.6	-2.5	0	0	0	0	0	0	0	0	WP2034	Leptin signaling pathway	M011100000000	3	0
0	0	0	0	1	0	0	0	0	0	1	1	0	0	0	0	-2.1	0	0	0	0	0	-4	-2.4	GO:0009416	response to light stimulus	M000010000011	3	0
1	1	1	0	0	0	0	0	0	0	0	0	-6.1	-2.2	-5.7	0	0	0	0	0	0	0	0	0	GO:0006366	transcription by RNA polymerase II	M111000000000	3	0
0	0	1	1	0	0	1	0	0	0	0	0	0	0	-5.3	-4.8	0	0	-2.7	0	0	0	0	0	GO:2001243	negative regulation of intrinsic apoptotic signaling pathway	M001100100000	3	0
0	0	0	1	0	1	0	0	0	0	1	0	0	0	0	-2.3	0	-3.1	0	0	0	0	-2.2	0	GO:0043038	amino acid activation	M000101000010	3	0
0	0	1	0	1	1	0	0	0	0	0	0	0	0	-6.4	0	-2.7	-2.1	0	0	0	0	0	0	R-HSA-1592230	Mitochondrial biogenesis	M001011000000	3	0
1	0	1	1	0	0	0	0	0	0	0	0	-2.3	0	-3.3	-6.7	0	0	0	0	0	0	0	0	R-HSA-6811436	COPI-independent Golgi-to-ER retrograde traffic	M101100000000	3	0
1	0	0	1	0	0	0	0	0	0	1	0	-2.5	0	0	-2.2	0	0	0	0	0	0	-2.4	0	WP138	Androgen receptor signaling pathway	M100100000010	3	0
1	0	0	0	0	1	0	0	0	0	1	0	-2.5	0	0	0	0	-3.3	0	0	0	0	-3.2	0	R-HSA-5628897	TP53 Regulates Metabolic Genes	M100001000010	3	0
0	1	1	0	0	0	0	0	0	0	1	0	0	-3.3	-2.7	0	0	0	0	0	0	0	-2.1	0	GO:0007623	circadian rhythm	M011000000010	3	0
0	1	0	0	1	0	0	0	1	0	0	0	0	-4.8	0	0	-2	0	0	0	-2.9	0	0	0	GO:1901617	organic hydroxy compound biosynthetic process	M010010001000	3	0
0	1	1	0	0	0	1	0	0	0	0	0	0	-2	-3.5	0	0	0	-2.1	0	0	0	0	0	GO:0050678	regulation of epithelial cell proliferation	M011000100000	3	0
0	1	1	0	0	0	0	0	0	0	1	0	0	-2.2	-7.1	0	0	0	0	0	0	0	-3.5	0	GO:0019725	cellular homeostasis	M011000000010	3	0
0	1	1	0	0	0	0	0	0	0	1	0	0	-2.2	-4.5	0	0	0	0	0	0	0	-2.3	0	GO:0043280	positive regulation of cysteine-type endopeptidase activity involved in apoptotic process	M011000000010	3	0
0	0	1	0	0	0	1	0	0	0	1	0	0	0	-2.2	0	0	0	-2.2	0	0	0	-4.8	0	GO:0050821	protein stabilization	M001000100010	3	0
0	1	0	0	0	0	1	0	0	0	1	0	0	-2.5	0	0	0	0	-3.5	0	0	0	-2.1	0	GO:0006631	fatty acid metabolic process	M010000100010	3	0
0	1	1	0	1	0	0	0	0	0	0	0	0	-5.4	-2.7	0	-3.1	0	0	0	0	0	0	0	WP1982	Sterol regulatory element-binding proteins (SREBP) signaling	M011010000000	3	0
0	0	1	0	0	0	0	0	0	0	1	1	0	0	-3	0	0	0	0	0	0	0	-2.4	-2.7	WP35	G protein signaling pathways	M001000000011	3	0
0	1	1	0	0	0	0	0	0	0	1	0	0	-2.7	-3.6	0	0	0	0	0	0	0	-2.2	0	GO:0060349	bone morphogenesis	M011000000010	3	0
0	1	1	0	0	0	0	0	0	0	0	1	0	-2.1	-2.1	0	0	0	0	0	0	0	0	-6.4	GO:0014020	primary neural tube formation	M011000000001	3	0
0	1	1	0	0	0	0	0	0	0	1	0	0	-3.7	-3.9	0	0	0	0	0	0	0	-5.7	0	GO:0048872	homeostasis of number of cells	M011000000010	3	0
0	0	0	0	0	1	0	1	0	0	0	1	0	0	0	0	0	-2.3	0	-18	0	0	0	-2.1	GO:0000281	mitotic cytokinesis	M000001010001	3	0
0	0	0	0	0	1	0	0	0	0	1	1	0	0	0	0	0	-4.7	0	0	0	0	-4.3	-2.1	R-HSA-6806834	Signaling by MET	M000001000011	3	0
1	0	0	0	0	0	0	1	0	0	0	1	-3.6	0	0	0	0	0	0	-4.1	0	0	0	-2	GO:0044774	mitotic DNA integrity checkpoint signaling	M100000010001	3	0
0	0	1	0	0	1	0	0	0	1	0	0	0	0	-3.4	0	0	-3.1	0	0	0	-2.1	0	0	GO:0051235	maintenance of location	M001001000100	3	0
0	1	0	1	0	0	0	0	0	0	0	1	0	-2.1	0	-2.6	0	0	0	0	0	0	0	-2.1	GO:0031346	positive regulation of cell projection organization	M010100000001	3	0
0	0	0	1	0	1	0	0	0	0	1	0	0	0	0	-2.8	0	-11	0	0	0	0	-5.1	0	WP185	Integrin-mediated cell adhesion	M000101000010	3	0
0	1	0	0	0	0	0	0	1	0	0	1	0	-2.7	0	0	0	0	0	0	-2.5	0	0	-2.1	R-HSA-2426168	Activation of gene expression by SREBF (SREBP)	M010000001001	3	0
0	1	0	1	0	0	0	0	0	0	0	1	0	-2.1	0	-2.5	0	0	0	0	0	0	0	-3	GO:0044282	small molecule catabolic process	M010100000001	3	0
1	0	1	0	0	0	0	1	0	0	0	0	-8.8	0	-2.8	0	0	0	0	-2.6	0	0	0	0	R-HSA-5620912	Anchoring of the basal body to the plasma membrane	M101000010000	3	0
0	0	0	1	0	0	1	0	0	0	1	0	0	0	0	-4.6	0	0	-2.1	0	0	0	-2.2	0	GO:0050769	positive regulation of neurogenesis	M000100100010	3	0
0	1	0	0	1	0	0	0	1	0	0	0	0	-2.5	0	0	-2.9	0	0	0	-2.7	0	0	0	GO:0007033	vacuole organization	M010010001000	3	0
1	0	1	0	0	0	0	0	0	0	1	0	-2.9	0	-4.2	0	0	0	0	0	0	0	-2.1	0	GO:1902905	positive regulation of supramolecular fiber organization	M101000000010	3	0
0	0	1	0	0	0	1	0	0	0	1	0	0	0	-3.2	0	0	0	-3.7	0	0	0	-2.7	0	GO:1902743	regulation of lamellipodium organization	M001000100010	3	0
0	0	0	1	0	0	0	0	0	1	1	0	0	0	0	-2.4	0	0	0	0	0	-2.5	-3.6	0	R-HSA-381426	Regulation of Insulin-like Growth Factor (IGF) transport and uptake by Insulin-like Growth Factor Binding Proteins (IGFBPs)	M000100000110	3	0
0	0	1	0	0	0	0	0	0	0	1	1	0	0	-2.1	0	0	0	0	0	0	0	-2.2	-4.3	WP4540	Hippo signaling regulation pathways	M001000000011	3	0
1	0	0	0	0	0	0	0	1	0	0	1	-3.1	0	0	0	0	0	0	0	-2	0	0	-3.4	GO:0016567	protein ubiquitination	M100000001001	3	0
1	0	0	0	0	0	0	0	1	0	1	0	-2.9	0	0	0	0	0	0	0	-2.1	0	-2.1	0	GO:0051650	establishment of vesicle localization	M100000001010	3	0
0	0	1	0	0	0	1	0	0	0	1	0	0	0	-3	0	0	0	-3.2	0	0	0	-2.7	0	GO:0060491	regulation of cell projection assembly	M001000100010	3	0
0	0	1	0	0	0	0	1	0	0	1	0	0	0	-5	0	0	0	0	-2.7	0	0	-2.7	0	GO:0007163	establishment or maintenance of cell polarity	M001000010010	3	0
0	0	1	1	0	0	0	0	0	0	1	0	0	0	-4.5	-6.3	0	0	0	0	0	0	-4	0	GO:0009199	ribonucleoside triphosphate metabolic process	M001100000010	3	0
0	0	0	0	0	1	0	1	0	0	1	0	0	0	0	0	0	-3.6	0	-29	0	0	-9.7	0	R-HSA-69620	Cell Cycle Checkpoints	M000001010010	3	0
1	0	1	0	0	0	0	1	0	0	0	0	-12	0	-2.5	0	0	0	0	-2.1	0	0	0	0	GO:0006325	chromatin organization	M101000010000	3	0
0	0	1	1	0	0	0	0	0	0	1	0	0	0	-3	-6.1	0	0	0	0	0	0	-2.4	0	R-HSA-390466	Chaperonin-mediated protein folding	M001100000010	3	0
1	0	0	0	0	0	0	1	0	0	1	0	-4.4	0	0	0	0	0	0	-23	0	0	-3.4	0	GO:1901990	regulation of mitotic cell cycle phase transition	M100000010010	3	0
0	0	1	0	0	0	0	0	0	1	1	0	0	0	-6.3	0	0	0	0	0	0	-2.4	-4.7	0	GO:0009101	glycoprotein biosynthetic process	M001000000110	3	0
0	1	0	0	1	0	0	0	1	0	0	0	0	-4.3	0	0	-2.4	0	0	0	-2.7	0	0	0	GO:1902652	secondary alcohol metabolic process	M010010001000	3	0
0	0	1	1	0	1	0	0	0	0	0	0	0	0	-2.4	-4.2	0	-2.3	0	0	0	0	0	0	GO:0000082	G1/S transition of mitotic cell cycle	M001101000000	3	0
0	0	1	0	1	0	0	0	0	0	1	0	0	0	-2.9	0	-3	0	0	0	0	0	-6	0	GO:0071559	response to transforming growth factor beta	M001010000010	3	0
0	0	1	1	0	0	0	0	0	0	1	0	0	0	-5	-3.3	0	0	0	0	0	0	-5.2	0	hsa04530	Tight junction	M001100000010	3	0
0	1	0	0	1	0	0	0	0	0	1	0	0	-2.8	0	0	-7.8	0	0	0	0	0	-3.1	0	WP2374	Oncostatin M signaling pathway	M010010000010	3	0
0	1	1	0	0	0	0	0	0	0	1	0	0	-2.8	-5.5	0	0	0	0	0	0	0	-2.3	0	hsa04350	TGF-beta signaling pathway	M011000000010	3	0
0	1	1	0	0	0	0	0	0	0	0	1	0	-6.1	-2.2	0	0	0	0	0	0	0	0	-3	GO:1901653	cellular response to peptide	M011000000001	3	0
0	0	1	0	0	0	1	0	0	0	1	0	0	0	-4.6	0	0	0	-3	0	0	0	-5.6	0	GO:0001822	kidney development	M001000100010	3	0
0	0	1	1	0	0	0	0	0	0	1	0	0	0	-2.8	-5.9	0	0	0	0	0	0	-2.9	0	R-HSA-391251	Protein folding	M001100000010	3	0
1	0	1	0	0	0	0	1	0	0	0	0	-7	0	-2.4	0	0	0	0	-2.8	0	0	0	0	R-HSA-380287	Centrosome maturation	M101000010000	3	0
0	0	1	0	0	0	1	0	0	0	1	0	0	0	-3.1	0	0	0	-2.1	0	0	0	-3.9	0	GO:0031647	regulation of protein stability	M001000100010	3	0
0	0	0	1	0	0	0	1	1	0	0	0	0	0	0	-5.1	0	0	0	-9.6	-2.1	0	0	0	R-HSA-983189	Kinesins	M000100011000	3	0
0	0	1	1	0	0	0	0	0	0	1	0	0	0	-2.1	-3.9	0	0	0	0	0	0	-2.3	0	GO:0032989	cellular component morphogenesis	M001100000010	3	0
0	1	1	0	0	0	0	0	0	0	1	0	0	-4.1	-2.5	0	0	0	0	0	0	0	-2.8	0	GO:0071396	cellular response to lipid	M011000000010	3	0
0	1	0	0	0	1	0	0	0	0	1	0	0	-2.1	0	0	0	-2.7	0	0	0	0	-6.1	0	GO:1900024	regulation of substrate adhesion-dependent cell spreading	M010001000010	3	0
1	0	0	0	0	1	0	1	0	0	0	0	-2	0	0	0	0	-2.1	0	-3.8	0	0	0	0	R-HSA-2990846	SUMOylation	M100001010000	3	0
1	0	0	0	0	0	0	1	0	0	0	1	-3.7	0	0	0	0	0	0	-4.2	0	0	0	-2.1	GO:0044773	mitotic DNA damage checkpoint signaling	M100000010001	3	0
0	1	1	1	0	0	0	0	0	0	0	0	0	-2.6	-5.9	-2.3	0	0	0	0	0	0	0	0	GO:0021762	substantia nigra development	M011100000000	3	0
0	1	0	0	1	0	0	0	1	0	0	0	0	-5.9	0	0	-2.2	0	0	0	-3.3	0	0	0	GO:1901615	organic hydroxy compound metabolic process	M010010001000	3	0
0	1	1	0	0	0	0	1	0	0	0	0	0	-2.2	-3	0	0	0	0	-2	0	0	0	0	GO:1902904	negative regulation of supramolecular fiber organization	M011000010000	3	0
0	0	0	1	0	1	0	0	0	0	1	0	0	0	0	-3.6	0	-7.8	0	0	0	0	-7.3	0	hsa04510	Focal adhesion	M000101000010	3	0
0	1	0	1	0	0	0	0	0	0	1	0	0	-3.6	0	-2.1	0	0	0	0	0	0	-4.1	0	GO:0000904	cell morphogenesis involved in differentiation	M010100000010	3	0
0	0	1	1	0	1	0	0	0	0	0	0	0	0	-4.2	-3.4	0	-4.2	0	0	0	0	0	0	R-HSA-446353	Cell-extracellular matrix interactions	M001101000000	3	0
0	0	1	0	0	0	1	0	0	0	1	0	0	0	-3.1	0	0	0	-3.2	0	0	0	-2.8	0	GO:0120032	regulation of plasma membrane bounded cell projection assembly	M001000100010	3	0
1	0	1	0	0	0	0	1	0	0	0	0	-7.4	0	-2.6	0	0	0	0	-7.3	0	0	0	0	R-HSA-8854518	AURKA Activation by TPX2	M101000010000	3	0
0	0	0	1	0	1	0	0	0	0	1	0	0	0	0	-2.3	0	-3.1	0	0	0	0	-2.2	0	GO:0043039	tRNA aminoacylation	M000101000010	3	0
0	0	1	0	0	0	0	1	0	0	1	0	0	0	-2	0	0	0	0	-4.4	0	0	-2.6	0	R-HSA-73886	Chromosome Maintenance	M001000010010	3	0
0	1	0	1	0	0	0	0	0	0	1	0	0	-2	0	-2.7	0	0	0	0	0	0	-3.2	0	GO:0008154	actin polymerization or depolymerization	M010100000010	3	0
0	0	1	0	0	0	0	1	0	0	1	0	0	0	-2.1	0	0	0	0	-26	0	0	-3.7	0	R-HSA-141444	Amplification of signal from unattached kinetochores via a MAD2 inhibitory signal	M001000010010	3	0
0	0	1	0	0	0	0	0	1	0	0	1	0	0	-2.7	0	0	0	0	0	-2.8	0	0	-3.5	GO:1905475	regulation of protein localization to membrane	M001000001001	3	0
0	0	1	1	0	0	0	0	0	0	1	0	0	0	-4.3	-3.1	0	0	0	0	0	0	-6.7	0	R-HSA-381070	IRE1alpha activates chaperones	M001100000010	3	0
1	1	0	0	0	0	0	0	0	0	1	0	-2	-3.8	0	0	0	0	0	0	0	0	-2.4	0	WP4808	Endochondral ossification with skeletal dysplasias	M110000000010	3	0
0	0	1	1	1	0	0	0	0	0	0	0	0	0	-2.4	-2	-2.1	0	0	0	0	0	0	0	GO:2001236	regulation of extrinsic apoptotic signaling pathway	M001110000000	3	0
0	0	1	1	0	0	0	0	0	0	1	0	0	0	-5	-2.8	0	0	0	0	0	0	-6.4	0	GO:0022613	ribonucleoprotein complex biogenesis	M001100000010	3	0
0	0	1	1	0	0	0	0	0	0	0	1	0	0	-3.9	-2.4	0	0	0	0	0	0	0	-2.2	M156	PID ECADHERIN NASCENT AJ PATHWAY	M001100000001	3	0
0	0	1	0	0	0	0	0	0	0	1	1	0	0	-2.7	0	0	0	0	0	0	0	-2.6	-2.4	GO:0007162	negative regulation of cell adhesion	M001000000011	3	0
0	0	1	1	0	0	0	0	0	0	1	0	0	0	-2.6	-5.1	0	0	0	0	0	0	-2.3	0	GO:0140352	export from cell	M001100000010	3	0
0	0	1	0	1	1	0	0	0	0	0	0	0	0	-4.2	0	-3.4	-2.6	0	0	0	0	0	0	hsa04210	Apoptosis	M001011000000	3	0
0	0	0	1	0	0	0	1	0	0	1	0	0	0	0	-2.1	0	0	0	-2.2	0	0	-2.6	0	GO:0051348	negative regulation of transferase activity	M000100010010	3	0
1	0	0	0	0	1	0	1	0	0	0	0	-3.9	0	0	0	0	-2.3	0	-33	0	0	0	0	GO:0007051	spindle organization	M100001010000	3	0
0	0	1	0	0	0	1	0	0	0	1	0	0	0	-2.6	0	0	0	-2.2	0	0	0	-2.9	0	GO:0003170	heart valve development	M001000100010	3	0
0	0	1	0	0	1	0	0	0	0	1	0	0	0	-6.3	0	0	-2.4	0	0	0	0	-3	0	R-HSA-162587	HIV Life Cycle	M001001000010	3	0
1	0	1	0	0	0	0	1	0	0	0	0	-7.6	0	-2.7	0	0	0	0	-3	0	0	0	0	R-HSA-380284	Loss of proteins required for interphase microtubule organization from the centrosome	M101000010000	3	0
0	1	1	0	0	0	1	0	0	0	0	0	0	-2.5	-2.6	0	0	0	-2.4	0	0	0	0	0	GO:0050708	regulation of protein secretion	M011000100000	3	0
0	1	0	0	0	0	1	0	0	0	1	0	0	-3.4	0	0	0	0	-2.4	0	0	0	-6.4	0	GO:0048545	response to steroid hormone	M010000100010	3	0
0	0	1	0	0	0	0	0	0	0	1	1	0	0	-4.3	0	0	0	0	0	0	0	-4.1	-5.5	GO:0060562	epithelial tube morphogenesis	M001000000011	3	0
0	0	1	1	0	0	0	0	0	0	1	0	0	0	-2.8	-2.9	0	0	0	0	0	0	-5.2	0	R-HSA-15869	Metabolism of nucleotides	M001100000010	3	0
1	0	1	0	0	0	0	1	0	0	0	0	-3.2	0	-2.4	0	0	0	0	-8	0	0	0	0	GO:0070507	regulation of microtubule cytoskeleton organization	M101000010000	3	0
0	1	1	0	0	0	0	0	0	0	0	1	0	-3	-2	0	0	0	0	0	0	0	0	-2.4	hsa04710	Circadian rhythm	M011000000001	3	0
0	1	0	0	0	0	1	0	1	0	0	0	0	-2.5	0	0	0	0	-2.1	0	-2.4	0	0	0	GO:0010977	negative regulation of neuron projection development	M010000101000	3	0
0	0	1	0	0	1	0	0	0	0	1	0	0	0	-2.6	0	0	-6.4	0	0	0	0	-2	0	R-HSA-194138	Signaling by VEGF	M001001000010	3	0
0	0	1	1	0	0	0	0	0	0	1	0	0	0	-7.3	-6.5	0	0	0	0	0	0	-6.2	0	GO:0009117	nucleotide metabolic process	M001100000010	3	0
0	0	0	0	0	0	0	1	1	0	1	0	0	0	0	0	0	0	0	-2.8	-2.1	0	-3	0	GO:0022411	cellular component disassembly	M000000011010	3	0
0	0	0	0	0	1	0	1	0	0	1	0	0	0	0	0	0	-2.1	0	-32	0	0	-2.3	0	GO:0007052	mitotic spindle organization	M000001010010	3	0
0	0	0	1	0	1	0	0	0	0	1	0	0	0	0	-2.7	0	-3.8	0	0	0	0	-3.1	0	R-HSA-373755	Semaphorin interactions	M000101000010	3	0
0	0	0	1	1	0	0	0	0	0	1	0	0	0	0	-2.8	-2	0	0	0	0	0	-3.4	0	GO:0071214	cellular response to abiotic stimulus	M000110000010	3	0
0	0	1	0	0	0	0	0	0	0	1	1	0	0	-2.3	0	0	0	0	0	0	0	-2.5	-2.8	hsa05210	Colorectal cancer	M001000000011	3	0
0	0	1	0	0	1	0	0	0	0	1	0	0	0	-2.3	0	0	-2.2	0	0	0	0	-2.5	0	GO:1900182	positive regulation of protein localization to nucleus	M001001000010	3	0
0	0	0	0	1	1	0	0	0	0	1	0	0	0	0	0	-2.8	-2.9	0	0	0	0	-4.6	0	hsa05167	Kaposi sarcoma-associated herpesvirus infection	M000011000010	3	0
1	0	0	0	0	0	0	1	0	0	1	0	-2.8	0	0	0	0	0	0	-12	0	0	-2.1	0	GO:1901988	negative regulation of cell cycle phase transition	M100000010010	3	0
0	0	0	1	0	0	0	0	0	1	1	0	0	0	0	-2.5	0	0	0	0	0	-3.2	-2.2	0	GO:0009064	glutamine family amino acid metabolic process	M000100000110	3	0
1	0	0	0	0	0	0	0	0	0	1	1	-2	0	0	0	0	0	0	0	0	0	-2.4	-2.2	GO:0071482	cellular response to light stimulus	M100000000011	3	0
0	0	0	1	0	0	0	1	0	0	1	0	0	0	0	-2.1	0	0	0	-2.6	0	0	-2.2	0	WP1530	miRNA regulation of DNA damage response	M000100010010	3	0
0	0	1	1	0	1	0	0	0	0	0	0	0	0	-5.8	-7	0	-2.8	0	0	0	0	0	0	hsa05130	Pathogenic Escherichia coli infection	M001101000000	3	0
0	0	0	1	0	1	0	0	0	0	1	0	0	0	0	-4.5	0	-3	0	0	0	0	-2.2	0	GO:0070527	platelet aggregation	M000101000010	3	0
0	0	1	1	0	0	0	0	0	0	1	0	0	0	-2.6	-5.2	0	0	0	0	0	0	-3.3	0	GO:0034660	ncRNA metabolic process	M001100000010	3	0
1	0	1	0	0	0	0	0	0	0	1	0	-2.8	0	-2.9	0	0	0	0	0	0	0	-5.4	0	GO:0006913	nucleocytoplasmic transport	M101000000010	3	0
0	0	0	1	0	1	0	0	0	0	1	0	0	0	0	-2.3	0	-3.1	0	0	0	0	-2.3	0	R-HSA-379724	tRNA Aminoacylation	M000101000010	3	0
0	0	1	1	0	0	0	0	0	0	1	0	0	0	-2.2	-4	0	0	0	0	0	0	-2.1	0	GO:0006937	regulation of muscle contraction	M001100000010	3	0
0	1	1	0	0	0	0	0	0	0	1	0	0	-3.4	-3.5	0	0	0	0	0	0	0	-2.1	0	GO:0010950	positive regulation of endopeptidase activity	M011000000010	3	0
0	0	1	0	0	1	0	0	0	0	1	0	0	0	-2.7	0	0	-5	0	0	0	0	-3	0	M237	PID VEGFR1 2 PATHWAY	M001001000010	3	0
1	0	1	1	0	0	0	0	0	0	0	0	-2.2	0	-4.2	-5.2	0	0	0	0	0	0	0	0	R-HSA-3371497	HSP90 chaperone cycle for steroid hormone receptors (SHR) in the presence of ligand	M101100000000	3	0
0	0	1	0	0	1	1	0	0	0	0	0	0	0	-5.1	0	0	-2.3	-3.6	0	0	0	0	0	R-HSA-9609507	Protein localization	M001001100000	3	0
0	1	0	0	1	0	0	0	1	0	0	0	0	-5	0	0	-3.4	0	0	0	-2.6	0	0	0	GO:0016125	sterol metabolic process	M010010001000	3	0
0	0	1	1	0	0	0	0	0	0	1	0	0	0	-12	-5	0	0	0	0	0	0	-2.5	0	hsa05014	Amyotrophic lateral sclerosis	M001100000010	3	0
0	0	0	1	0	1	0	0	0	0	1	0	0	0	0	-5.9	0	-2.4	0	0	0	0	-9.5	0	GO:0007015	actin filament organization	M000101000010	3	0
1	0	1	0	0	0	0	0	0	0	1	0	-4.3	0	-3.7	0	0	0	0	0	0	0	-2.3	0	GO:0000245	spliceosomal complex assembly	M101000000010	3	0
0	0	0	1	0	0	0	1	0	0	1	0	0	0	0	-3.8	0	0	0	-29	0	0	-4.9	0	R-HSA-2555396	Mitotic Metaphase and Anaphase	M000100010010	3	0
1	0	1	0	0	1	0	0	0	0	0	0	-2.5	0	-2.6	0	0	-2.8	0	0	0	0	0	0	GO:0034330	cell junction organization	M101001000000	3	0
0	1	0	1	1	0	0	0	0	0	0	0	0	-3.4	0	-2.8	-2.5	0	0	0	0	0	0	0	M5885	NABA MATRISOME ASSOCIATED	M010110000000	3	0
1	0	1	0	0	0	0	0	0	0	1	0	-2.1	0	-6.5	0	0	0	0	0	0	0	-4.7	0	GO:0043254	regulation of protein-containing complex assembly	M101000000010	3	0
0	0	1	0	0	0	0	0	0	0	1	1	0	0	-5	0	0	0	0	0	0	0	-3.3	-2.9	GO:0034250	positive regulation of amide metabolic process	M001000000011	3	0
0	1	1	0	0	0	0	0	0	0	0	1	0	-2.2	-2.2	0	0	0	0	0	0	0	0	-6.6	GO:0001843	neural tube closure	M011000000001	3	0
1	0	0	0	0	0	0	1	0	0	1	0	-3.2	0	0	0	0	0	0	-52	0	0	-3.2	0	GO:0007059	chromosome segregation	M100000010010	3	0
0	0	1	1	0	0	0	0	0	0	1	0	0	0	-2.3	-4.5	0	0	0	0	0	0	-2.1	0	GO:0032940	secretion by cell	M001100000010	3	0
0	0	1	1	0	0	0	0	0	0	1	0	0	0	-12	-9.1	0	0	0	0	0	0	-5.1	0	R-HSA-6807878	COPI-mediated anterograde transport	M001100000010	3	0
0	0	1	0	0	0	0	1	0	0	1	0	0	0	-2.1	0	0	0	0	-26	0	0	-3.7	0	R-HSA-141424	Amplification of signal from the kinetochores	M001000010010	3	0
0	0	1	0	0	1	0	0	0	0	0	1	0	0	-3.3	0	0	-2.9	0	0	0	0	0	-3.2	WP4321	Thermogenesis	M001001000001	3	0
0	1	1	0	0	0	0	0	0	0	1	0	0	-2.1	-4.2	0	0	0	0	0	0	0	-5.6	0	R-HSA-382551	Transport of small molecules	M011000000010	3	0
0	0	1	1	0	0	0	0	0	0	1	0	0	0	-2.2	-3	0	0	0	0	0	0	-2.2	0	GO:0007517	muscle organ development	M001100000010	3	0
0	0	1	0	0	0	0	0	0	1	1	0	0	0	-6.9	0	0	0	0	0	0	-2.1	-4.1	0	GO:0009100	glycoprotein metabolic process	M001000000110	3	0
0	1	0	0	0	1	1	0	0	0	0	0	0	-3.1	0	0	0	-2.6	-2.6	0	0	0	0	0	GO:0031331	positive regulation of cellular catabolic process	M010001100000	3	0
0	0	1	0	1	1	0	0	0	0	0	0	0	0	-4.5	0	-2.1	-2.4	0	0	0	0	0	0	hsa04932	Non-alcoholic fatty liver disease	M001011000000	3	0
0	0	1	0	0	0	0	1	0	0	1	0	0	0	-3.3	0	0	0	0	-2.9	0	0	-6.6	0	GO:0051054	positive regulation of DNA metabolic process	M001000010010	3	0
0	0	1	1	0	0	0	0	0	0	1	0	0	0	-6.4	-3.5	0	0	0	0	0	0	-3.7	0	GO:0009260	ribonucleotide biosynthetic process	M001100000010	3	0
0	1	0	0	0	0	0	0	0	0	1	1	0	-3.9	0	0	0	0	0	0	0	0	-6.7	-2.3	GO:0008285	negative regulation of cell population proliferation	M010000000011	3	0
0	1	0	1	0	0	0	0	0	0	1	0	0	-4.3	0	-3.9	0	0	0	0	0	0	-2.3	0	GO:0051346	negative regulation of hydrolase activity	M010100000010	3	0
0	1	1	0	0	0	0	0	0	0	1	0	0	-4.1	-3	0	0	0	0	0	0	0	-4	0	GO:0051345	positive regulation of hydrolase activity	M011000000010	3	0
0	0	1	0	0	0	1	0	1	0	0	0	0	0	-2.1	0	0	0	-2.6	0	-2	0	0	0	GO:0008361	regulation of cell size	M001000101000	3	0
1	1	0	0	0	0	0	0	0	0	0	1	-2.5	-2.1	0	0	0	0	0	0	0	0	0	-2.1	GO:0044782	cilium organization	M110000000001	3	0
0	0	0	0	0	1	0	0	0	0	1	1	0	0	0	0	0	-2.7	0	0	0	0	-5.5	-2.9	hsa05170	Human immunodeficiency virus 1 infection	M000001000011	3	0
0	0	1	1	0	0	0	0	0	0	1	0	0	0	-5.6	-5.9	0	0	0	0	0	0	-3.7	0	GO:0009141	nucleoside triphosphate metabolic process	M001100000010	3	0
0	0	1	0	0	0	1	0	0	0	1	0	0	0	-2.1	0	0	0	-4	0	0	0	-2.7	0	M145	PID P53 DOWNSTREAM PATHWAY	M001000100010	3	0
0	1	0	0	1	0	0	0	0	0	1	0	0	-2.2	0	0	-2.1	0	0	0	0	0	-5.3	0	GO:0031960	response to corticosteroid	M010010000010	3	0
0	1	0	1	0	0	0	0	0	0	0	1	0	-2.7	0	-2.1	0	0	0	0	0	0	0	-3.5	GO:0002683	negative regulation of immune system process	M010100000001	3	0
0	0	0	0	1	0	0	1	0	0	1	0	0	0	0	0	-3.6	0	0	-3.5	0	0	-2.4	0	hsa05166	Human T-cell leukemia virus 1 infection	M000010010010	3	0
0	1	0	1	0	0	0	0	0	0	1	0	0	-2.1	0	-6.8	0	0	0	0	0	0	-2.1	0	R-HSA-76005	Response to elevated platelet cytosolic Ca2+	M010100000010	3	0
0	0	1	0	0	1	0	0	0	0	1	0	0	0	-2.7	0	0	-3.5	0	0	0	0	-3.3	0	hsa05135	Yersinia infection	M001001000010	3	0
1	0	0	0	0	0	0	1	0	0	1	0	-4.9	0	0	0	0	0	0	-5.4	0	0	-8	0	GO:0006974	cellular response to DNA damage stimulus	M100000010010	3	0
0	1	1	0	0	0	0	0	0	0	1	0	0	-4.2	-4.3	0	0	0	0	0	0	0	-3.2	0	GO:2000116	regulation of cysteine-type endopeptidase activity	M011000000010	3	0
0	1	1	0	0	0	0	0	0	0	1	0	0	-2.8	-4.3	0	0	0	0	0	0	0	-3.3	0	GO:0051216	cartilage development	M011000000010	3	0
0	1	1	1	0	0	0	0	0	0	0	0	0	-3.5	-3.1	-3	0	0	0	0	0	0	0	0	GO:0045860	positive regulation of protein kinase activity	M011100000000	3	0
0	0	0	1	0	0	1	0	0	0	1	0	0	0	0	-4.8	0	0	-2.3	0	0	0	-3.1	0	GO:0050767	regulation of neurogenesis	M000100100010	3	0
0	0	1	1	0	0	0	0	0	1	0	0	0	0	-4.8	-2.1	0	0	0	0	0	-3.4	0	0	R-HSA-8856828	Clathrin-mediated endocytosis	M001100000100	3	0
0	0	1	0	0	1	0	0	0	0	1	0	0	0	-2.9	0	0	-2.1	0	0	0	0	-4.6	0	R-HSA-170834	Signaling by TGF-beta Receptor Complex	M001001000010	3	0
1	1	0	0	0	0	0	0	0	0	1	0	-2	-4.7	0	0	0	0	0	0	0	0	-2.2	0	GO:0007610	behavior	M110000000010	3	0
1	0	0	0	0	0	0	1	0	0	1	0	-3.4	0	0	0	0	0	0	-2.7	0	0	-9.9	0	GO:0006260	DNA replication	M100000010010	3	0
0	1	0	0	0	0	1	0	0	0	1	0	0	-2.8	0	0	0	0	-2.3	0	0	0	-5	0	GO:1901654	response to ketone	M010000100010	3	0
0	1	0	1	0	0	0	0	0	0	1	0	0	-2.9	0	-2.6	0	0	0	0	0	0	-4.1	0	GO:0045596	negative regulation of cell differentiation	M010100000010	3	0
0	0	0	1	0	1	0	0	0	0	1	0	0	0	0	-5.7	0	-3.4	0	0	0	0	-2.8	0	GO:0098609	cell-cell adhesion	M000101000010	3	0
0	0	1	1	0	0	0	0	0	0	1	0	0	0	-2.5	-3	0	0	0	0	0	0	-2.1	0	R-HSA-5627123	RHO GTPases activate PAKs	M001100000010	3	0
0	1	1	0	0	0	0	0	0	0	1	0	0	-2.6	-4.1	0	0	0	0	0	0	0	-2	0	GO:2001056	positive regulation of cysteine-type endopeptidase activity	M011000000010	3	0
0	0	1	1	0	0	0	0	0	0	1	0	0	0	-2.1	-2.2	0	0	0	0	0	0	-4.6	0	hsa04371	Apelin signaling pathway	M001100000010	3	0
1	0	1	0	0	0	0	0	0	0	1	0	-2.4	0	-15	0	0	0	0	0	0	0	-6.4	0	R-HSA-72203	Processing of Capped Intron-Containing Pre-mRNA	M101000000010	3	0
1	0	1	0	0	0	0	0	0	0	1	0	-2.1	0	-7	0	0	0	0	0	0	0	-10	0	GO:0043484	regulation of RNA splicing	M101000000010	3	0
0	1	1	0	0	0	0	0	0	0	1	0	0	-3	-3.1	0	0	0	0	0	0	0	-2.2	0	GO:0048511	rhythmic process	M011000000010	3	0
0	1	1	0	0	0	0	0	0	0	1	0	0	-5.7	-2.4	0	0	0	0	0	0	0	-3.2	0	GO:0031175	neuron projection development	M011000000010	3	0
0	0	1	1	0	1	0	0	0	0	0	0	0	0	-2.9	-2.1	0	-2.1	0	0	0	0	0	0	GO:0051492	regulation of stress fiber assembly	M001101000000	3	0
0	0	1	1	0	0	0	0	0	0	1	0	0	0	-2.2	-5.2	0	0	0	0	0	0	-2.5	0	GO:0046903	secretion	M001100000010	3	0
0	0	1	0	0	1	0	1	0	0	0	0	0	0	-2.2	0	0	-3.2	0	-4.8	0	0	0	0	GO:0006468	protein phosphorylation	M001001010000	3	0
0	1	1	0	1	0	0	0	0	0	0	0	0	-2.6	-4.1	0	-2.3	0	0	0	0	0	0	0	GO:2001235	positive regulation of apoptotic signaling pathway	M011010000000	3	0
0	1	0	0	0	0	1	0	0	0	1	0	0	-3.9	0	0	0	0	-2.8	0	0	0	-3.1	0	GO:0032787	monocarboxylic acid metabolic process	M010000100010	3	0
0	0	1	1	0	0	0	0	0	0	1	0	0	0	-5	-3.1	0	0	0	0	0	0	-4.3	0	GO:0072522	purine-containing compound biosynthetic process	M001100000010	3	0
0	0	1	1	0	0	0	0	0	0	1	0	0	0	-9.3	-4	0	0	0	0	0	0	-2.9	0	GO:0034976	response to endoplasmic reticulum stress	M001100000010	3	0
1	0	1	0	0	0	0	0	0	0	1	0	-2.4	0	-3.7	0	0	0	0	0	0	0	-10	0	GO:0051052	regulation of DNA metabolic process	M101000000010	3	0
0	1	0	0	1	0	0	0	0	0	1	0	0	-2.7	0	0	-3	0	0	0	0	0	-2.1	0	GO:0007568	aging	M010010000010	3	0
0	1	1	0	0	0	0	0	0	0	1	0	0	-3.1	-3.2	0	0	0	0	0	0	0	-2.4	0	GO:0010952	positive regulation of peptidase activity	M011000000010	3	0
1	0	1	0	0	0	0	0	0	0	1	0	-3	0	-2.6	0	0	0	0	0	0	0	-2.3	0	GO:0048705	skeletal system morphogenesis	M101000000010	3	0
0	0	1	0	0	0	0	1	0	0	1	0	0	0	-2.5	0	0	0	0	-2.9	0	0	-2.7	0	M19	PID P73PATHWAY	M001000010010	3	0
0	1	0	1	0	0	0	0	0	0	1	0	0	-2.7	0	-3	0	0	0	0	0	0	-2.7	0	GO:0007160	cell-matrix adhesion	M010100000010	3	0
0	0	0	1	0	0	0	1	0	0	0	1	0	0	0	-2.9	0	0	0	-2.1	0	0	0	-2.5	R-HSA-8980692	RHOA GTPase cycle	M000100010001	3	0
0	0	0	1	0	1	0	0	0	0	1	0	0	0	0	-2.3	0	-3.2	0	0	0	0	-2.3	0	GO:0006418	tRNA aminoacylation for protein translation	M000101000010	3	0
1	0	1	0	0	0	0	0	0	0	1	0	-4.3	0	-4.5	0	0	0	0	0	0	0	-2.3	0	GO:0051495	positive regulation of cytoskeleton organization	M101000000010	3	0
0	1	0	0	1	0	0	0	1	0	0	0	0	-3.4	0	0	-3.6	0	0	0	-3.5	0	0	0	WP4718	Cholesterol metabolism with Bloch and Kandutsch-Russell pathways	M010010001000	3	0
0	0	1	0	0	1	0	0	0	0	1	0	0	0	-3.2	0	0	-2.9	0	0	0	0	-2.5	0	hsa04670	Leukocyte transendothelial migration	M001001000010	3	0
0	1	1	0	0	0	0	0	0	0	1	0	0	-4.1	-2.4	0	0	0	0	0	0	0	-2.2	0	WP3594	Circadian rhythm genes	M011000000010	3	0
0	0	1	1	0	0	0	0	0	0	1	0	0	0	-3.7	-5.2	0	0	0	0	0	0	-3.5	0	GO:0046034	ATP metabolic process	M001100000010	3	0
0	0	1	0	0	1	0	0	0	0	1	0	0	0	-4.3	0	0	-2.6	0	0	0	0	-6.5	0	WP366	TGF-beta signaling pathway	M001001000010	3	0
0	0	0	1	0	0	0	1	0	0	1	0	0	0	0	-2.6	0	0	0	-3.1	0	0	-2.2	0	WP707	DNA damage response	M000100010010	3	0
0	1	1	0	0	0	0	0	0	0	1	0	0	-4.4	-5.3	0	0	0	0	0	0	0	-3.4	0	GO:0061448	connective tissue development	M011000000010	3	0
0	1	1	0	0	0	0	0	0	0	1	0	0	-2.4	-4.2	0	0	0	0	0	0	0	-2.7	0	GO:0002062	chondrocyte differentiation	M011000000010	3	0
0	1	0	0	0	1	0	0	0	0	0	1	0	-3.5	0	0	0	-2.5	0	0	0	0	0	-2.3	R-HSA-400253	Circadian Clock	M010001000001	3	0
0	0	0	1	0	0	0	0	0	0	1	1	0	0	0	-3.7	0	0	0	0	0	0	-3.1	-2.4	M255	PID HIF1 TFPATHWAY	M000100000011	3	0
0	0	1	0	0	1	0	0	0	0	1	0	0	0	-2.8	0	0	-6.7	0	0	0	0	-2.2	0	R-HSA-4420097	VEGFA-VEGFR2 Pathway	M001001000010	3	0
1	0	1	0	0	0	0	1	0	0	0	0	-8	0	-2.3	0	0	0	0	-6.9	0	0	0	0	R-HSA-2565942	Regulation of PLK1 Activity at G2/M Transition	M101000010000	3	0
0	0	1	0	0	1	0	0	0	0	0	1	0	0	-4.5	0	0	-2.8	0	0	0	0	0	-2	R-HSA-9006931	Signaling by Nuclear Receptors	M001001000001	3	0
0	0	1	1	0	0	0	0	0	0	1	0	0	0	-7.3	-3.8	0	0	0	0	0	0	-3.3	0	hsa05022	Pathways of neurodegeneration - multiple diseases	M001100000010	3	0
0	0	1	1	0	1	0	0	0	0	0	0	0	0	-4.3	-2	0	-2	0	0	0	0	0	0	GO:0009201	ribonucleoside triphosphate biosynthetic process	M001101000000	3	0
0	1	0	0	0	0	0	1	0	0	1	0	0	-5	0	0	0	0	0	-3.7	0	0	-3	0	GO:0007276	gamete generation	M010000010010	3	0
1	0	0	1	0	0	0	0	0	0	1	0	-3.1	0	0	-2.9	0	0	0	0	0	0	-2	0	WP3613	Photodynamic therapy-induced unfolded protein response	M100100000010	3	0
0	1	1	0	0	0	0	0	0	0	1	0	0	-3.4	-2.3	0	0	0	0	0	0	0	-7.1	0	GO:0060541	respiratory system development	M011000000010	3	0
0	1	1	0	0	0	0	0	0	0	1	0	0	-2.6	-6.8	0	0	0	0	0	0	0	-2.3	0	GO:0055082	cellular chemical homeostasis	M011000000010	3	0
1	0	1	1	0	0	0	0	0	0	0	0	-2.6	0	-3.2	-3.2	0	0	0	0	0	0	0	0	GO:1905897	regulation of response to endoplasmic reticulum stress	M101100000000	3	0
0	0	1	0	0	1	0	0	0	0	1	0	0	0	-3.6	0	0	-3	0	0	0	0	-4	0	M12	PID RHOA PATHWAY	M001001000010	3	0
0	0	1	0	0	1	0	0	0	0	1	0	0	0	-2	0	0	-4.6	0	0	0	0	-2.6	0	R-HSA-5673001	RAF/MAP kinase cascade	M001001000010	3	0
1	0	1	0	0	0	0	1	0	0	0	0	-7	0	-2.4	0	0	0	0	-2.8	0	0	0	0	R-HSA-380270	Recruitment of mitotic centrosome proteins and complexes	M101000010000	3	0
0	1	0	0	1	0	0	0	1	0	0	0	0	-4.6	0	0	-2.5	0	0	0	-2.8	0	0	0	GO:0008203	cholesterol metabolic process	M010010001000	3	0
0	1	0	1	0	0	0	0	0	0	1	0	0	-2.3	0	-2.8	0	0	0	0	0	0	-11	0	GO:0010035	response to inorganic substance	M010100000010	3	0
0	0	1	1	0	1	0	0	0	0	0	0	0	0	-2.3	-4.1	0	-2.2	0	0	0	0	0	0	GO:0044843	cell cycle G1/S phase transition	M001101000000	3	0
0	0	0	1	0	0	0	0	0	1	1	0	0	0	0	-9.2	0	0	0	0	0	-4.5	-2.1	0	hsa01230	Biosynthesis of amino acids	M000100000110	3	0
0	0	1	1	0	0	0	0	0	0	1	0	0	0	-5.6	-3.2	0	0	0	0	0	0	-2.1	0	GO:2001242	regulation of intrinsic apoptotic signaling pathway	M001100000010	3	0
0	0	1	1	0	0	0	0	0	0	1	0	0	0	-5.9	-2.3	0	0	0	0	0	0	-4	0	GO:0009152	purine ribonucleotide biosynthetic process	M001100000010	3	0
0	0	1	0	0	0	0	1	0	0	1	0	0	0	-2.4	0	0	0	0	-2.7	0	0	-2.8	0	R-HSA-73894	DNA Repair	M001000010010	3	0
0	0	0	0	0	1	1	0	0	0	1	0	0	0	0	0	0	-3.3	-2	0	0	0	-7.5	0	GO:0045936	negative regulation of phosphate metabolic process	M000001100010	3	0
0	0	1	1	0	0	0	1	0	0	0	0	0	0	-2.6	-5.6	0	0	0	-4.3	0	0	0	0	R-HSA-2995410	Nuclear Envelope (NE) Reassembly	M001100010000	3	0
0	1	0	0	1	0	0	0	0	0	1	0	0	-2.5	0	0	-3	0	0	0	0	0	-2.8	0	GO:0045669	positive regulation of osteoblast differentiation	M010010000010	3	0
0	0	0	1	1	0	0	0	0	0	1	0	0	0	0	-2.8	-2	0	0	0	0	0	-3.4	0	GO:0104004	cellular response to environmental stimulus	M000110000010	3	0
0	1	1	1	0	0	0	0	0	0	0	0	0	-2.7	-2.1	-2	0	0	0	0	0	0	0	0	GO:0010631	epithelial cell migration	M011100000000	3	0
0	1	1	0	0	0	1	0	0	0	0	0	0	-2.4	-4.7	0	0	0	-2.2	0	0	0	0	0	GO:0051046	regulation of secretion	M011000100000	3	0
0	0	1	1	0	0	0	0	0	0	1	0	0	0	-5.1	-3.2	0	0	0	0	0	0	-3.3	0	GO:0006164	purine nucleotide biosynthetic process	M001100000010	3	0
1	0	1	0	0	0	0	0	0	0	1	0	-4	0	-13	0	0	0	0	0	0	0	-7.4	0	GO:0000375	RNA splicing, via transesterification reactions	M101000000010	3	0
0	0	1	1	0	0	0	0	0	0	1	0	0	0	-5.2	-9.2	0	0	0	0	0	0	-2.7	0	WP2272	Pathogenic Escherichia coli infection	M001100000010	3	0
0	0	1	1	0	0	0	0	0	0	1	0	0	0	-4.6	-5.5	0	0	0	0	0	0	-4.2	0	GO:0009205	purine ribonucleoside triphosphate metabolic process	M001100000010	3	0
0	0	0	0	1	0	1	0	0	0	1	0	0	0	0	0	-4.5	0	-2.2	0	0	0	-3.9	0	WP5083	Neuroinflammation and glutamatergic signaling	M000010100010	3	0
0	0	1	1	0	0	0	0	0	0	1	0	0	0	-6	-4.6	0	0	0	0	0	0	-5.3	0	WP4290	Metabolic reprogramming in colon cancer	M001100000010	3	0
1	0	1	0	0	0	0	0	0	0	1	0	-7.8	0	-12	0	0	0	0	0	0	0	-7.2	0	GO:0008380	RNA splicing	M101000000010	3	0
0	0	0	1	0	0	0	0	0	0	1	0	0	0	0	-3	0	0	0	0	0	0	-2.7	0	GO:0007159	leukocyte cell-cell adhesion	M000100000010	2	0
1	0	0	1	0	0	0	0	0	0	0	0	-2.4	0	0	-2.1	0	0	0	0	0	0	0	0	R-HSA-9013423	RAC3 GTPase cycle	M100100000000	2	0
0	0	1	0	0	0	0	0	0	0	1	0	0	0	-3.2	0	0	0	0	0	0	0	-2.4	0	GO:0006839	mitochondrial transport	M001000000010	2	0
1	0	0	0	0	0	0	1	0	0	0	0	-4.3	0	0	0	0	0	0	-4.5	0	0	0	0	GO:0042770	signal transduction in response to DNA damage	M100000010000	2	0
0	0	1	0	0	0	0	0	0	0	1	0	0	0	-3.7	0	0	0	0	0	0	0	-5.3	0	R-HSA-3928662	EPHB-mediated forward signaling	M001000000010	2	0
0	1	1	0	0	0	0	0	0	0	0	0	0	-2.6	-2	0	0	0	0	0	0	0	0	0	GO:0090132	epithelium migration	M011000000000	2	0
1	0	0	1	0	0	0	0	0	0	0	0	-2.7	0	0	-3.3	0	0	0	0	0	0	0	0	GO:0009895	negative regulation of catabolic process	M100100000000	2	0
0	0	0	0	0	1	0	0	0	0	1	0	0	0	0	0	0	-2.3	0	0	0	0	-2.5	0	GO:0044344	cellular response to fibroblast growth factor stimulus	M000001000010	2	0
0	0	0	0	0	0	0	1	0	0	1	0	0	0	0	0	0	0	0	-13	0	0	-2.4	0	R-HSA-174143	APC/C-mediated degradation of cell cycle proteins	M000000010010	2	0
1	0	1	0	0	0	0	0	0	0	0	0	-2.2	0	-3.1	0	0	0	0	0	0	0	0	0	WP5265	Neurogenesis regulation in the olfactory epithelium	M101000000000	2	0
0	0	1	0	0	0	0	0	0	0	1	0	0	0	-3.7	0	0	0	0	0	0	0	-2.1	0	WP4595	Urea cycle and associated pathways	M001000000010	2	0
0	0	1	0	0	0	0	0	0	0	1	0	0	0	-4.2	0	0	0	0	0	0	0	-5.2	0	CORUM:1181	C complex spliceosome	M001000000010	2	0
0	1	0	0	0	0	0	0	0	0	1	0	0	-2	0	0	0	0	0	0	0	0	-2.7	0	GO:0007035	vacuolar acidification	M010000000010	2	0
0	0	0	1	0	1	0	0	0	0	0	0	0	0	0	-3.8	0	-2.6	0	0	0	0	0	0	GO:0034109	homotypic cell-cell adhesion	M000101000000	2	0
0	1	0	0	0	0	0	0	0	0	0	1	0	-4	0	0	0	0	0	0	0	0	0	-3.2	GO:0071375	cellular response to peptide hormone stimulus	M010000000001	2	0
0	0	1	0	0	0	0	0	0	0	1	0	0	0	-3.2	0	0	0	0	0	0	0	-2.9	0	GO:2000112	regulation of cellular macromolecule biosynthetic process	M001000000010	2	0
0	0	0	0	0	0	1	0	1	0	0	0	0	0	0	0	0	0	-2.1	0	-3.6	0	0	0	GO:1901264	carbohydrate derivative transport	M000000101000	2	0
0	0	0	1	0	0	0	0	0	0	1	0	0	0	0	-5	0	0	0	0	0	0	-2.6	0	WP1946	Cori cycle	M000100000010	2	0
0	0	1	0	0	0	0	0	0	0	1	0	0	0	-2.3	0	0	0	0	0	0	0	-2.7	0	R-HSA-8848021	Signaling by PTK6	M001000000010	2	0
0	0	0	1	0	0	0	0	0	0	1	0	0	0	0	-2.1	0	0	0	0	0	0	-2	0	hsa00330	Arginine and proline metabolism	M000100000010	2	0
0	0	1	0	0	0	0	0	0	0	1	0	0	0	-2.2	0	0	0	0	0	0	0	-3.1	0	GO:0001763	morphogenesis of a branching structure	M001000000010	2	0
0	0	0	1	0	0	0	0	0	0	1	0	0	0	0	-2.7	0	0	0	0	0	0	-3.3	0	R-HSA-8957275	Post-translational protein phosphorylation	M000100000010	2	0
0	1	1	0	0	0	0	0	0	0	0	0	0	-2	-2.1	0	0	0	0	0	0	0	0	0	GO:0021700	developmental maturation	M011000000000	2	0
0	0	0	1	0	0	0	0	0	0	1	0	0	0	0	-2.4	0	0	0	0	0	0	-5.2	0	R-HSA-446193	Biosynthesis of the N-glycan precursor (dolichol lipid-linked oligosaccharide, LLO) and transfer to a nascent protein	M000100000010	2	0
0	0	1	0	0	0	0	0	0	0	1	0	0	0	-6.1	0	0	0	0	0	0	0	-3.1	0	R-HSA-6803529	FGFR2 alternative splicing	M001000000010	2	0
1	0	0	0	0	0	0	0	0	0	1	0	-2.1	0	0	0	0	0	0	0	0	0	-2.5	0	GO:0031122	cytoplasmic microtubule organization	M100000000010	2	0
0	0	0	0	1	0	1	0	0	0	0	0	0	0	0	0	-2.5	0	-2	0	0	0	0	0	GO:0008654	phospholipid biosynthetic process	M000010100000	2	0
0	1	0	0	0	0	0	0	0	0	1	0	0	-2.2	0	0	0	0	0	0	0	0	-4.4	0	GO:0006935	chemotaxis	M010000000010	2	0
0	0	0	1	0	0	0	0	1	0	0	0	0	0	0	-2.9	0	0	0	0	-3.2	0	0	0	GO:0045807	positive regulation of endocytosis	M000100001000	2	0
0	0	1	0	0	0	0	0	0	0	0	1	0	0	-3.7	0	0	0	0	0	0	0	0	-4.6	hsa04390	Hippo signaling pathway	M001000000001	2	0
0	1	0	0	0	0	0	0	0	0	0	1	0	-2.5	0	0	0	0	0	0	0	0	0	-2.4	GO:0007423	sensory organ development	M010000000001	2	0
0	0	0	0	0	0	0	1	0	0	1	0	0	0	0	0	0	0	0	-13	0	0	-2.4	0	GO:0045839	negative regulation of mitotic nuclear division	M000000010010	2	0
0	0	1	1	0	0	0	0	0	0	0	0	0	0	-7.3	-4.5	0	0	0	0	0	0	0	0	GO:0035966	response to topologically incorrect protein	M001100000000	2	0
1	1	0	0	0	0	0	0	0	0	0	0	-2.5	-2.2	0	0	0	0	0	0	0	0	0	0	GO:0060021	roof of mouth development	M110000000000	2	0
0	0	0	0	0	1	0	0	0	0	1	0	0	0	0	0	0	-2.6	0	0	0	0	-4.1	0	R-HSA-2454202	Fc epsilon receptor (FCERI) signaling	M000001000010	2	0
0	0	0	0	0	0	0	1	0	0	1	0	0	0	0	0	0	0	0	-8.8	0	0	-2.1	0	R-HSA-176409	APC/C:Cdc20 mediated degradation of mitotic proteins	M000000010010	2	0
0	0	0	1	0	0	0	0	0	0	1	0	0	0	0	-2.6	0	0	0	0	0	0	-2.5	0	GO:0048259	regulation of receptor-mediated endocytosis	M000100000010	2	0
0	0	1	0	0	0	0	0	0	0	1	0	0	0	-2.6	0	0	0	0	0	0	0	-2.1	0	GO:0042542	response to hydrogen peroxide	M001000000010	2	0
0	0	0	0	0	1	0	0	0	0	1	0	0	0	0	0	0	-9	0	0	0	0	-2.1	0	R-HSA-6802946	Signaling by moderate kinase activity BRAF mutants	M000001000010	2	0
0	0	1	0	0	0	0	0	0	0	1	0	0	0	-2.5	0	0	0	0	0	0	0	-3.9	0	GO:0019319	hexose biosynthetic process	M001000000010	2	0
0	0	1	0	0	1	0	0	0	0	0	0	0	0	-2.3	0	0	-6	0	0	0	0	0	0	hsa04611	Platelet activation	M001001000000	2	0
0	0	0	1	0	0	0	0	0	0	1	0	0	0	0	-5	0	0	0	0	0	0	-3.1	0	GO:0006364	rRNA processing	M000100000010	2	0
1	1	0	0	0	0	0	0	0	0	0	0	-2.6	-5.5	0	0	0	0	0	0	0	0	0	0	GO:0007169	transmembrane receptor protein tyrosine kinase signaling pathway	M110000000000	2	0
0	0	0	0	0	0	0	1	0	0	1	0	0	0	0	0	0	0	0	-7.8	0	0	-2.5	0	GO:0051653	spindle localization	M000000010010	2	0
0	1	0	0	0	0	1	0	0	0	0	0	0	-2.2	0	0	0	0	-2.3	0	0	0	0	0	GO:0030879	mammary gland development	M010000100000	2	0
0	0	1	1	0	0	0	0	0	0	0	0	0	0	-3.6	-3	0	0	0	0	0	0	0	0	GO:0032527	protein exit from endoplasmic reticulum	M001100000000	2	0
0	0	1	0	1	0	0	0	0	0	0	0	0	0	-4.5	0	-2.1	0	0	0	0	0	0	0	WP4396	Nonalcoholic fatty liver disease	M001010000000	2	0
0	0	0	1	0	1	0	0	0	0	0	0	0	0	0	-2.2	0	-3.2	0	0	0	0	0	0	R-HSA-446728	Cell junction organization	M000101000000	2	0
0	0	0	0	0	0	0	1	0	0	1	0	0	0	0	0	0	0	0	-27	0	0	-2.5	0	GO:0051783	regulation of nuclear division	M000000010010	2	0
0	1	0	0	0	0	0	0	0	0	1	0	0	-3.1	0	0	0	0	0	0	0	0	-2.4	0	GO:0071383	cellular response to steroid hormone stimulus	M010000000010	2	0
0	0	0	1	0	0	0	0	0	0	1	0	0	0	0	-3.8	0	0	0	0	0	0	-5.9	0	R-HSA-70263	Gluconeogenesis	M000100000010	2	0
0	0	1	0	0	0	0	0	0	0	1	0	0	0	-2.5	0	0	0	0	0	0	0	-2.9	0	hsa04921	Oxytocin signaling pathway	M001000000010	2	0
0	0	1	0	0	0	0	0	0	0	0	1	0	0	-3.1	0	0	0	0	0	0	0	0	-3.9	GO:0032872	regulation of stress-activated MAPK cascade	M001000000001	2	0
0	0	1	0	0	0	0	0	0	0	1	0	0	0	-6.2	0	0	0	0	0	0	0	-4.9	0	GO:0050658	RNA transport	M001000000010	2	0
0	0	0	0	0	0	0	0	0	1	1	0	0	0	0	0	0	0	0	0	0	-3.1	-2.8	0	GO:0008652	amino acid biosynthetic process	M000000000110	2	0
0	0	1	0	0	0	0	0	0	0	1	0	0	0	-3	0	0	0	0	0	0	0	-4.7	0	GO:0043648	dicarboxylic acid metabolic process	M001000000010	2	0
0	0	0	1	0	0	0	0	0	0	1	0	0	0	0	-2.7	0	0	0	0	0	0	-5	0	R-HSA-446219	Synthesis of substrates in N-glycan biosythesis	M000100000010	2	0
0	0	1	0	0	0	0	0	0	0	1	0	0	0	-3.7	0	0	0	0	0	0	0	-4.3	0	GO:2000027	regulation of animal organ morphogenesis	M001000000010	2	0
0	0	0	0	0	0	0	1	0	0	1	0	0	0	0	0	0	0	0	-26	0	0	-2.5	0	GO:0007088	regulation of mitotic nuclear division	M000000010010	2	0
0	0	1	0	0	1	0	0	0	0	0	0	0	0	-5.1	0	0	-2.7	0	0	0	0	0	0	R-HSA-447115	Interleukin-12 family signaling	M001001000000	2	0
0	0	1	0	0	0	0	0	0	0	0	1	0	0	-2.4	0	0	0	0	0	0	0	0	-2	GO:0035050	embryonic heart tube development	M001000000001	2	0
0	0	0	1	0	0	0	0	0	0	1	0	0	0	0	-3.6	0	0	0	0	0	0	-2.6	0	GO:0010720	positive regulation of cell development	M000100000010	2	0
0	0	1	0	0	0	0	0	0	0	1	0	0	0	-4.9	0	0	0	0	0	0	0	-12	0	WP5220	Metabolic reprogramming in pancreatic cancer	M001000000010	2	0
0	0	0	1	0	0	0	0	0	0	1	0	0	0	0	-4.8	0	0	0	0	0	0	-2.5	0	GO:0007599	hemostasis	M000100000010	2	0
0	1	0	0	1	0	0	0	0	0	0	0	0	-2.2	0	0	-2.4	0	0	0	0	0	0	0	GO:0097305	response to alcohol	M010010000000	2	0
0	0	1	0	0	0	1	0	0	0	0	0	0	0	-2.5	0	0	0	-2.7	0	0	0	0	0	GO:1905314	semi-lunar valve development	M001000100000	2	0
0	0	0	0	0	0	0	0	0	1	1	0	0	0	0	0	0	0	0	0	0	-2.9	-3.3	0	GO:1901605	alpha-amino acid metabolic process	M000000000110	2	0
0	0	0	1	0	0	0	0	0	0	1	0	0	0	0	-2.2	0	0	0	0	0	0	-3.2	0	GO:0014074	response to purine-containing compound	M000100000010	2	0
1	0	0	0	0	0	0	0	0	0	1	0	-2.7	0	0	0	0	0	0	0	0	0	-2.7	0	GO:0007492	endoderm development	M100000000010	2	0
0	0	0	0	0	0	0	1	0	0	1	0	0	0	0	0	0	0	0	-31	0	0	-3.4	0	GO:0051983	regulation of chromosome segregation	M000000010010	2	0
1	0	0	0	0	0	0	0	0	0	0	1	-2.7	0	0	0	0	0	0	0	0	0	0	-2.1	GO:0098876	vesicle-mediated transport to the plasma membrane	M100000000001	2	0
0	0	0	0	0	1	0	0	0	0	1	0	0	0	0	0	0	-3.8	0	0	0	0	-2.1	0	M274	PID LYMPH ANGIOGENESIS PATHWAY	M000001000010	2	0
0	0	0	0	0	0	0	0	0	0	1	1	0	0	0	0	0	0	0	0	0	0	-2.3	-2.3	GO:0048880	sensory system development	M000000000011	2	0
0	0	1	0	0	0	0	0	0	0	1	0	0	0	-2.9	0	0	0	0	0	0	0	-4.2	0	hsa04926	Relaxin signaling pathway	M001000000010	2	0
0	0	1	0	0	0	0	0	0	0	1	0	0	0	-2.6	0	0	0	0	0	0	0	-2.3	0	GO:0090189	regulation of branching involved in ureteric bud morphogenesis	M001000000010	2	0
0	0	1	1	0	0	0	0	0	0	0	0	0	0	-4.1	-2.3	0	0	0	0	0	0	0	0	R-HSA-425407	SLC-mediated transmembrane transport	M001100000000	2	0
0	0	0	0	0	0	0	1	0	0	1	0	0	0	0	0	0	0	0	-21	0	0	-2.6	0	GO:0010965	regulation of mitotic sister chromatid separation	M000000010010	2	0
0	0	0	0	0	0	0	1	0	0	1	0	0	0	0	0	0	0	0	-8.6	0	0	-2.6	0	R-HSA-176408	Regulation of APC/C activators between G1/S and early anaphase	M000000010010	2	0
0	1	0	0	0	0	0	0	0	0	1	0	0	-2.7	0	0	0	0	0	0	0	0	-5.3	0	M181	PID BMP PATHWAY	M010000000010	2	0
0	0	1	0	1	0	0	0	0	0	0	0	0	0	-3.1	0	-2.8	0	0	0	0	0	0	0	GO:0055072	iron ion homeostasis	M001010000000	2	0
0	0	1	0	0	0	0	0	0	0	1	0	0	0	-3	0	0	0	0	0	0	0	-3.4	0	R-HSA-9664417	Leishmania phagocytosis	M001000000010	2	0
0	1	0	0	0	0	0	0	0	0	1	0	0	-2.1	0	0	0	0	0	0	0	0	-2.5	0	GO:0008637	apoptotic mitochondrial changes	M010000000010	2	0
1	0	1	0	0	0	0	0	0	0	0	0	-2.1	0	-6.2	0	0	0	0	0	0	0	0	0	R-HSA-75955	RNA Polymerase II Transcription Elongation	M101000000000	2	0
0	1	0	1	0	0	0	0	0	0	0	0	0	-3.1	0	-2.4	0	0	0	0	0	0	0	0	GO:0044057	regulation of system process	M010100000000	2	0
0	0	0	0	0	1	0	1	0	0	0	0	0	0	0	0	0	-2.1	0	-22	0	0	0	0	GO:0051225	spindle assembly	M000001010000	2	0
1	0	1	0	0	0	0	0	0	0	0	0	-2	0	-3.1	0	0	0	0	0	0	0	0	0	GO:0043200	response to amino acid	M101000000000	2	0
1	0	0	0	0	0	0	1	0	0	0	0	-2.8	0	0	0	0	0	0	-4.3	0	0	0	0	GO:0070192	chromosome organization involved in meiotic cell cycle	M100000010000	2	0
0	0	0	0	0	0	0	0	0	0	1	1	0	0	0	0	0	0	0	0	0	0	-2.1	-2.2	GO:0045661	regulation of myoblast differentiation	M000000000011	2	0
0	1	0	0	0	0	0	0	0	0	0	1	0	-2	0	0	0	0	0	0	0	0	0	-2.4	GO:0044091	membrane biogenesis	M010000000001	2	0
0	1	1	0	0	0	0	0	0	0	0	0	0	-2.5	-2.5	0	0	0	0	0	0	0	0	0	GO:0090199	regulation of release of cytochrome c from mitochondria	M011000000000	2	0
0	0	0	0	0	0	0	0	0	0	1	1	0	0	0	0	0	0	0	0	0	0	-6	-2.8	R-HSA-195721	Signaling by WNT	M000000000011	2	0
1	0	0	0	0	0	0	0	0	0	0	1	-4.7	0	0	0	0	0	0	0	0	0	0	-2.8	R-HSA-4839726	Chromatin organization	M100000000001	2	0
0	0	1	0	0	0	0	0	0	0	1	0	0	0	-17	0	0	0	0	0	0	0	-6.3	0	R-HSA-72163	mRNA Splicing - Major Pathway	M001000000010	2	0
0	0	0	1	0	0	0	0	0	0	1	0	0	0	0	-3.4	0	0	0	0	0	0	-2.8	0	WP2118	Arrhythmogenic right ventricular cardiomyopathy	M000100000010	2	0
0	0	1	0	0	0	0	0	0	0	1	0	0	0	-4.2	0	0	0	0	0	0	0	-4.7	0	GO:0006891	intra-Golgi vesicle-mediated transport	M001000000010	2	0
0	0	1	0	0	0	0	1	0	0	0	0	0	0	-2.3	0	0	0	0	-4.3	0	0	0	0	R-HSA-1538133	G0 and Early G1	M001000010000	2	0
0	1	0	0	0	0	1	0	0	0	0	0	0	-2.3	0	0	0	0	-2.4	0	0	0	0	0	R-HSA-1989781	PPARA activates gene expression	M010000100000	2	0
0	0	1	0	0	1	0	0	0	0	0	0	0	0	-2.6	0	0	-2.4	0	0	0	0	0	0	GO:0043536	positive regulation of blood vessel endothelial cell migration	M001001000000	2	0
0	0	1	0	0	0	0	0	0	0	1	0	0	0	-3.1	0	0	0	0	0	0	0	-4.8	0	GO:0071103	DNA conformation change	M001000000010	2	0
0	0	0	1	0	0	0	0	0	0	1	0	0	0	0	-2.1	0	0	0	0	0	0	-3.9	0	M142	PID AJDISS 2PATHWAY	M000100000010	2	0
0	0	1	0	0	0	0	0	0	0	1	0	0	0	-3.4	0	0	0	0	0	0	0	-4.4	0	GO:0051099	positive regulation of binding	M001000000010	2	0
0	0	0	0	0	0	0	1	0	0	1	0	0	0	0	0	0	0	0	-38	0	0	-2.5	0	GO:0000070	mitotic sister chromatid segregation	M000000010010	2	0
0	0	0	0	0	0	0	0	0	0	1	1	0	0	0	0	0	0	0	0	0	0	-2	-2.6	R-HSA-1368108	BMAL1:CLOCK,NPAS2 activates circadian gene expression	M000000000011	2	0
0	0	1	0	0	0	0	0	0	0	1	0	0	0	-3	0	0	0	0	0	0	0	-2.5	0	GO:0060350	endochondral bone morphogenesis	M001000000010	2	0
0	0	0	1	0	0	0	0	0	0	1	0	0	0	0	-2.2	0	0	0	0	0	0	-3.2	0	hsa05203	Viral carcinogenesis	M000100000010	2	0
0	0	0	0	0	0	0	1	1	0	0	0	0	0	0	0	0	0	0	-4.6	-2.4	0	0	0	GO:0031396	regulation of protein ubiquitination	M000000011000	2	0
0	0	1	0	0	0	1	0	0	0	0	0	0	0	-2.2	0	0	0	-3.3	0	0	0	0	0	GO:0010592	positive regulation of lamellipodium assembly	M001000100000	2	0
1	0	1	0	0	0	0	0	0	0	0	0	-2.3	0	-2.4	0	0	0	0	0	0	0	0	0	GO:0051489	regulation of filopodium assembly	M101000000000	2	0
0	1	0	0	0	0	0	0	0	0	1	0	0	-2.7	0	0	0	0	0	0	0	0	-3.9	0	GO:2000146	negative regulation of cell motility	M010000000010	2	0
0	0	1	0	0	0	0	0	0	0	1	0	0	0	-4.4	0	0	0	0	0	0	0	-5.8	0	hsa05110	Vibrio cholerae infection	M001000000010	2	0
0	0	0	1	0	0	0	0	0	0	1	0	0	0	0	-3.8	0	0	0	0	0	0	-3.3	0	GO:0008360	regulation of cell shape	M000100000010	2	0
0	0	0	1	0	0	0	0	0	0	1	0	0	0	0	-5.3	0	0	0	0	0	0	-3.1	0	GO:0016072	rRNA metabolic process	M000100000010	2	0
1	0	1	0	0	0	0	0	0	0	0	0	-2.4	0	-2.8	0	0	0	0	0	0	0	0	0	GO:1902806	regulation of cell cycle G1/S phase transition	M101000000000	2	0
0	0	1	0	0	1	0	0	0	0	0	0	0	0	-3.4	0	0	-2	0	0	0	0	0	0	GO:0110020	regulation of actomyosin structure organization	M001001000000	2	0
0	1	1	0	0	0	0	0	0	0	0	0	0	-3.2	-2.2	0	0	0	0	0	0	0	0	0	GO:1900745	positive regulation of p38MAPK cascade	M011000000000	2	0
0	0	1	0	0	0	0	0	0	0	1	0	0	0	-4	0	0	0	0	0	0	0	-2.5	0	R-HSA-72202	Transport of Mature Transcript to Cytoplasm	M001000000010	2	0
0	1	0	0	0	0	0	0	0	0	1	0	0	-3.5	0	0	0	0	0	0	0	0	-2.6	0	M5884	NABA CORE MATRISOME	M010000000010	2	0
0	0	0	0	0	0	1	0	0	0	1	0	0	0	0	0	0	0	-2.6	0	0	0	-2	0	GO:0003279	cardiac septum development	M000000100010	2	0
0	1	1	0	0	0	0	0	0	0	0	0	0	-4.2	-2.2	0	0	0	0	0	0	0	0	0	WP236	Adipogenesis	M011000000000	2	0
0	0	1	0	0	0	0	0	0	0	1	0	0	0	-2.1	0	0	0	0	0	0	0	-2.4	0	GO:1901361	organic cyclic compound catabolic process	M001000000010	2	0
0	0	0	1	0	0	0	0	0	0	1	0	0	0	0	-3.6	0	0	0	0	0	0	-6.8	0	hsa01250	Biosynthesis of nucleotide sugars	M000100000010	2	0
0	0	1	0	0	0	0	0	0	0	1	0	0	0	-3.5	0	0	0	0	0	0	0	-2.8	0	GO:0030855	epithelial cell differentiation	M001000000010	2	0
0	1	0	0	0	0	0	0	0	0	0	1	0	-2.5	0	0	0	0	0	0	0	0	0	-2	GO:0031347	regulation of defense response	M010000000001	2	0
0	0	1	0	1	0	0	0	0	0	0	0	0	0	-5.5	0	-2.4	0	0	0	0	0	0	0	GO:1902600	proton transmembrane transport	M001010000000	2	0
0	0	1	0	0	0	0	0	0	0	1	0	0	0	-3.3	0	0	0	0	0	0	0	-2.8	0	GO:0000387	spliceosomal snRNP assembly	M001000000010	2	0
0	0	0	0	0	1	0	0	0	0	1	0	0	0	0	0	0	-3.2	0	0	0	0	-3	0	GO:0007229	integrin-mediated signaling pathway	M000001000010	2	0
0	0	0	0	0	1	0	0	0	0	1	0	0	0	0	0	0	-9	0	0	0	0	-2.1	0	R-HSA-6802955	Paradoxical activation of RAF signaling by kinase inactive BRAF	M000001000010	2	0
0	0	1	0	0	0	0	0	0	0	1	0	0	0	-2.2	0	0	0	0	0	0	0	-2.3	0	GO:0042633	hair cycle	M001000000010	2	0
1	1	0	0	0	0	0	0	0	0	0	0	-2.2	-2.2	0	0	0	0	0	0	0	0	0	0	GO:0043470	regulation of carbohydrate catabolic process	M110000000000	2	0
0	0	1	0	0	0	1	0	0	0	0	0	0	0	-2.7	0	0	0	-2.8	0	0	0	0	0	GO:0003176	aortic valve development	M001000100000	2	0
0	1	0	0	0	0	1	0	0	0	0	0	0	-6.4	0	0	0	0	-2.3	0	0	0	0	0	GO:0048608	reproductive structure development	M010000100000	2	0
0	0	1	0	0	0	0	1	0	0	0	0	0	0	-4.6	0	0	0	0	-7.3	0	0	0	0	R-HSA-162658	Golgi Cisternae Pericentriolar Stack Reorganization	M001000010000	2	0
0	0	0	1	0	0	0	0	0	0	1	0	0	0	0	-5.9	0	0	0	0	0	0	-2.6	0	GO:0051146	striated muscle cell differentiation	M000100000010	2	0
0	0	0	0	0	1	0	1	0	0	0	0	0	0	0	0	0	-2.1	0	-3.9	0	0	0	0	GO:0018105	peptidyl-serine phosphorylation	M000001010000	2	0
0	1	0	0	0	0	0	0	0	0	1	0	0	-3.1	0	0	0	0	0	0	0	0	-2.6	0	GO:0007409	axonogenesis	M010000000010	2	0
0	0	1	1	0	0	0	0	0	0	0	0	0	0	-4.3	-3.1	0	0	0	0	0	0	0	0	GO:0030968	endoplasmic reticulum unfolded protein response	M001100000000	2	0
0	0	0	1	0	0	0	0	0	0	1	0	0	0	0	-5	0	0	0	0	0	0	-5.5	0	R-HSA-70326	Glucose metabolism	M000100000010	2	0
0	0	1	0	0	0	0	0	0	0	1	0	0	0	-3.5	0	0	0	0	0	0	0	-4.5	0	GO:2000573	positive regulation of DNA biosynthetic process	M001000000010	2	0
0	0	0	0	0	1	0	0	0	0	1	0	0	0	0	0	0	-2.6	0	0	0	0	-4.9	0	hsa04728	Dopaminergic synapse	M000001000010	2	0
0	1	1	0	0	0	0	0	0	0	0	0	0	-2.5	-2.6	0	0	0	0	0	0	0	0	0	GO:1900744	regulation of p38MAPK cascade	M011000000000	2	0
0	0	0	0	0	1	0	0	0	0	1	0	0	0	0	0	0	-3.3	0	0	0	0	-2.4	0	R-HSA-9013407	RHOH GTPase cycle	M000001000010	2	0
0	0	1	0	0	0	0	0	0	0	1	0	0	0	-3.8	0	0	0	0	0	0	0	-2.4	0	M8	PID ENDOTHELIN PATHWAY	M001000000010	2	0
0	0	0	1	0	0	0	0	0	0	1	0	0	0	0	-3.1	0	0	0	0	0	0	-2.4	0	GO:0048738	cardiac muscle tissue development	M000100000010	2	0
0	0	0	0	0	0	0	1	0	0	1	0	0	0	0	0	0	0	0	-10	0	0	-2	0	R-HSA-176814	Activation of APC/C and APC/C:Cdc20 mediated degradation of mitotic proteins	M000000010010	2	0
0	0	1	0	0	0	0	0	0	0	1	0	0	0	-5.9	0	0	0	0	0	0	0	-2.7	0	R-HSA-162599	Late Phase of HIV Life Cycle	M001000000010	2	0
0	0	1	0	0	0	0	0	0	0	1	0	0	0	-2.2	0	0	0	0	0	0	0	-3.4	0	GO:0010595	positive regulation of endothelial cell migration	M001000000010	2	0
0	0	1	0	0	0	0	0	0	0	1	0	0	0	-3	0	0	0	0	0	0	0	-2.8	0	GO:0006401	RNA catabolic process	M001000000010	2	0
0	0	1	0	0	0	0	0	0	0	1	0	0	0	-2.3	0	0	0	0	0	0	0	-2.6	0	WP3646	Hepatitis C and hepatocellular carcinoma	M001000000010	2	0
0	0	0	1	0	0	0	0	0	0	0	1	0	0	0	-2.6	0	0	0	0	0	0	0	-2.3	R-HSA-9013026	RHOB GTPase cycle	M000100000001	2	0
0	0	1	0	0	1	0	0	0	0	0	0	0	0	-2.5	0	0	-2.3	0	0	0	0	0	0	R-HSA-1169410	Antiviral mechanism by IFN-stimulated genes	M001001000000	2	0
0	0	0	0	0	0	0	0	0	0	1	1	0	0	0	0	0	0	0	0	0	0	-2.6	-2.3	WP710	DNA damage response (only ATM dependent)	M000000000011	2	0
1	0	0	0	0	0	1	0	0	0	0	0	-2.7	0	0	0	0	0	-2.1	0	0	0	0	0	R-HSA-8852135	Protein ubiquitination	M100000100000	2	0
0	1	0	0	0	0	0	0	0	0	0	1	0	-2.1	0	0	0	0	0	0	0	0	0	-2.1	GO:0032874	positive regulation of stress-activated MAPK cascade	M010000000001	2	0
0	0	0	0	0	0	0	0	0	0	1	1	0	0	0	0	0	0	0	0	0	0	-2.3	-6.4	GO:0001838	embryonic epithelial tube formation	M000000000011	2	0
0	0	0	1	0	1	0	0	0	0	0	0	0	0	0	-2.1	0	-2.9	0	0	0	0	0	0	M7955	SIG INSULIN RECEPTOR PATHWAY IN CARDIAC MYOCYTES	M000101000000	2	0
0	0	1	0	0	0	0	0	0	0	1	0	0	0	-4.8	0	0	0	0	0	0	0	-5.7	0	R-HSA-190236	Signaling by FGFR	M001000000010	2	0
0	0	0	0	0	0	1	0	0	0	0	1	0	0	0	0	0	0	-2.3	0	0	0	0	-2.4	hsa05221	Acute myeloid leukemia	M000000100001	2	0
0	0	0	1	0	0	0	0	0	0	1	0	0	0	0	-3.2	0	0	0	0	0	0	-5.9	0	hsa00520	Amino sugar and nucleotide sugar metabolism	M000100000010	2	0
0	0	0	0	1	0	0	0	1	0	0	0	0	0	0	0	-2.2	0	0	0	-2.4	0	0	0	GO:0015748	organophosphate ester transport	M000010001000	2	0
0	0	1	0	0	0	0	0	0	0	1	0	0	0	-2.3	0	0	0	0	0	0	0	-2.7	0	GO:0019439	aromatic compound catabolic process	M001000000010	2	0
0	0	1	0	0	0	0	1	0	0	0	0	0	0	-2.8	0	0	0	0	-3.4	0	0	0	0	GO:0030010	establishment of cell polarity	M001000010000	2	0
0	0	1	0	0	0	0	0	0	0	1	0	0	0	-5.7	0	0	0	0	0	0	0	-2.6	0	GO:0006812	monoatomic cation transport	M001000000010	2	0
0	0	0	0	0	1	0	0	0	1	0	0	0	0	0	0	0	-6	0	0	0	-3.1	0	0	R-HSA-109581	Apoptosis	M000001000100	2	0
0	0	1	1	0	0	0	0	0	0	0	0	0	0	-3.4	-2.5	0	0	0	0	0	0	0	0	GO:0006900	vesicle budding from membrane	M001100000000	2	0
0	0	1	0	0	0	0	0	0	0	1	0	0	0	-2.1	0	0	0	0	0	0	0	-2.7	0	GO:0048754	branching morphogenesis of an epithelial tube	M001000000010	2	0
1	0	0	1	0	0	0	0	0	0	0	0	-2.2	0	0	-5.3	0	0	0	0	0	0	0	0	R-HSA-5620924	Intraflagellar transport	M100100000000	2	0
0	0	0	0	0	0	0	1	0	0	1	0	0	0	0	0	0	0	0	-4.7	0	0	-2.4	0	GO:1901989	positive regulation of cell cycle phase transition	M000000010010	2	0
0	0	0	1	0	0	0	1	0	0	0	0	0	0	0	-2.2	0	0	0	-3.2	0	0	0	0	GO:0032434	regulation of proteasomal ubiquitin-dependent protein catabolic process	M000100010000	2	0
0	0	1	0	0	0	0	0	0	0	1	0	0	0	-11	0	0	0	0	0	0	0	-7.3	0	hsa03040	Spliceosome	M001000000010	2	0
0	1	1	0	0	0	0	0	0	0	0	0	0	-2	-4.3	0	0	0	0	0	0	0	0	0	GO:0051047	positive regulation of secretion	M011000000000	2	0
0	0	0	0	0	0	0	0	0	0	1	1	0	0	0	0	0	0	0	0	0	0	-2.3	-2.4	GO:0150063	visual system development	M000000000011	2	0
0	0	1	0	0	0	0	0	0	0	1	0	0	0	-2.6	0	0	0	0	0	0	0	-2.9	0	GO:0046700	heterocycle catabolic process	M001000000010	2	0
1	0	0	0	0	0	1	0	0	0	0	0	-3.2	0	0	0	0	0	-2.5	0	0	0	0	0	GO:0051091	positive regulation of DNA-binding transcription factor activity	M100000100000	2	0
0	0	0	1	0	0	0	0	0	0	1	0	0	0	0	-3.7	0	0	0	0	0	0	-3.5	0	GO:0009225	nucleotide-sugar metabolic process	M000100000010	2	0
0	0	0	0	0	0	0	0	0	0	1	1	0	0	0	0	0	0	0	0	0	0	-2.4	-2.8	GO:0043010	camera-type eye development	M000000000011	2	0
0	0	0	0	0	1	0	0	0	0	0	1	0	0	0	0	0	-3.3	0	0	0	0	0	-3.3	R-HSA-9013424	RHOV GTPase cycle	M000001000001	2	0
0	0	0	1	0	0	0	0	0	0	1	0	0	0	0	-2	0	0	0	0	0	0	-2.4	0	GO:0006469	negative regulation of protein kinase activity	M000100000010	2	0
0	0	0	1	0	0	0	0	0	0	1	0	0	0	0	-5.3	0	0	0	0	0	0	-3	0	hsa04145	Phagosome	M000100000010	2	0
0	0	0	1	0	0	0	1	0	0	0	0	0	0	0	-2	0	0	0	-5.1	0	0	0	0	GO:1901992	positive regulation of mitotic cell cycle phase transition	M000100010000	2	0
0	0	0	0	0	1	0	0	0	0	1	0	0	0	0	0	0	-9	0	0	0	0	-2.1	0	R-HSA-6802949	Signaling by RAS mutants	M000001000010	2	0
0	0	0	1	0	0	0	0	0	0	1	0	0	0	0	-7.2	0	0	0	0	0	0	-3.1	0	GO:0009132	nucleoside diphosphate metabolic process	M000100000010	2	0
0	0	0	0	1	0	1	0	0	0	0	0	0	0	0	0	-2.8	0	-2.3	0	0	0	0	0	R-HSA-913531	Interferon Signaling	M000010100000	2	0
0	0	1	1	0	0	0	0	0	0	0	0	0	0	-2.3	-2.2	0	0	0	0	0	0	0	0	R-HSA-3371556	Cellular response to heat stress	M001100000000	2	0
0	0	1	0	0	0	0	0	0	0	1	0	0	0	-5.3	0	0	0	0	0	0	0	-3.5	0	GO:0051028	mRNA transport	M001000000010	2	0
0	0	1	0	0	0	1	0	0	0	0	0	0	0	-2.2	0	0	0	-2.2	0	0	0	0	0	R-HSA-376176	Signaling by ROBO receptors	M001000100000	2	0
0	0	1	1	0	0	0	0	0	0	0	0	0	0	-4	-2.4	0	0	0	0	0	0	0	0	GO:0051084	'de novo' post-translational protein folding	M001100000000	2	0
1	0	0	0	1	0	0	0	0	0	0	0	-2.6	0	0	0	-2.3	0	0	0	0	0	0	0	R-HSA-6807070	PTEN Regulation	M100010000000	2	0
0	1	0	0	0	0	0	0	0	0	1	0	0	-2	0	0	0	0	0	0	0	0	-4.3	0	GO:0021537	telencephalon development	M010000000010	2	0
0	0	0	0	0	1	0	0	0	0	1	0	0	0	0	0	0	-9	0	0	0	0	-2.1	0	R-HSA-9649948	Signaling downstream of RAS mutants	M000001000010	2	0
0	0	0	0	0	1	0	0	0	0	1	0	0	0	0	0	0	-2.5	0	0	0	0	-2.6	0	R-HSA-5621481	C-type lectin receptors (CLRs)	M000001000010	2	0
0	0	0	1	0	0	0	0	0	0	1	0	0	0	0	-2.5	0	0	0	0	0	0	-2.1	0	R-HSA-9013106	RHOC GTPase cycle	M000100000010	2	0
0	0	1	1	0	0	0	0	0	0	0	0	0	0	-3.2	-5.3	0	0	0	0	0	0	0	0	hsa01200	Carbon metabolism	M001100000000	2	0
0	0	0	1	0	1	0	0	0	0	0	0	0	0	0	-4.8	0	-3.1	0	0	0	0	0	0	hsa05414	Dilated cardiomyopathy	M000101000000	2	0
1	0	1	0	0	0	0	0	0	0	0	0	-2.1	0	-6.2	0	0	0	0	0	0	0	0	0	R-HSA-112382	Formation of RNA Pol II elongation complex	M101000000000	2	0
0	0	0	1	0	0	0	0	0	0	1	0	0	0	0	-3.1	0	0	0	0	0	0	-2.3	0	GO:0000470	maturation of LSU-rRNA	M000100000010	2	0
0	1	0	0	0	0	0	0	0	0	1	0	0	-3.2	0	0	0	0	0	0	0	0	-2.7	0	GO:0032330	regulation of chondrocyte differentiation	M010000000010	2	0
0	0	0	1	0	0	0	0	0	0	1	0	0	0	0	-2	0	0	0	0	0	0	-4.9	0	WP289	Myometrial relaxation and contraction pathways	M000100000010	2	0
0	0	1	0	0	0	0	0	0	0	1	0	0	0	-2.5	0	0	0	0	0	0	0	-2.9	0	GO:0044270	cellular nitrogen compound catabolic process	M001000000010	2	0
0	0	0	0	0	0	0	1	0	0	1	0	0	0	0	0	0	0	0	-13	0	0	-2.1	0	GO:0051321	meiotic cell cycle	M000000010010	2	0
0	0	1	1	0	0	0	0	0	0	0	0	0	0	-3.1	-2.6	0	0	0	0	0	0	0	0	GO:0051085	chaperone cofactor-dependent protein refolding	M001100000000	2	0
0	0	0	0	0	0	0	1	0	0	1	0	0	0	0	0	0	0	0	-2.1	0	0	-4.9	0	GO:0009411	response to UV	M000000010010	2	0
0	0	1	1	0	0	0	0	0	0	0	0	0	0	-6.4	-2.1	0	0	0	0	0	0	0	0	GO:0036503	ERAD pathway	M001100000000	2	0
0	0	1	0	0	1	0	0	0	0	0	0	0	0	-3.7	0	0	-3.1	0	0	0	0	0	0	M53	PID INTEGRIN3 PATHWAY	M001001000000	2	0
0	0	1	0	0	0	0	0	0	0	1	0	0	0	-2.8	0	0	0	0	0	0	0	-2.5	0	WP4784	Proteoglycan biosynthesis	M001000000010	2	0
0	1	0	0	0	0	0	0	0	0	1	0	0	-2.2	0	0	0	0	0	0	0	0	-4.4	0	GO:0042330	taxis	M010000000010	2	0
0	0	0	1	0	0	0	0	0	0	1	0	0	0	0	-5.9	0	0	0	0	0	0	-4.6	0	GO:0050878	regulation of body fluid levels	M000100000010	2	0
0	0	1	0	0	0	0	0	0	1	0	0	0	0	-2.8	0	0	0	0	0	0	-2.8	0	0	GO:0051651	maintenance of location in cell	M001000000100	2	0
0	0	0	0	0	0	0	1	0	0	1	0	0	0	0	0	0	0	0	-42	0	0	-4.1	0	GO:0048285	organelle fission	M000000010010	2	0
0	0	1	0	0	0	0	0	0	0	1	0	0	0	-3	0	0	0	0	0	0	0	-5.1	0	R-HSA-2029482	Regulation of actin dynamics for phagocytic cup formation	M001000000010	2	0
0	0	0	1	0	0	0	0	0	0	1	0	0	0	0	-5.7	0	0	0	0	0	0	-2.9	0	R-HSA-70171	Glycolysis	M000100000010	2	0
0	0	1	0	0	0	0	0	0	0	1	0	0	0	-5.8	0	0	0	0	0	0	0	-2.4	0	GO:0098655	monoatomic cation transmembrane transport	M001000000010	2	0
0	1	1	0	0	0	0	0	0	0	0	0	0	-4.5	-2.1	0	0	0	0	0	0	0	0	0	GO:0046890	regulation of lipid biosynthetic process	M011000000000	2	0
0	0	0	0	0	0	0	0	0	0	1	1	0	0	0	0	0	0	0	0	0	0	-3.1	-2	R-HSA-9634597	GPER1 signaling	M000000000011	2	0
0	0	0	0	0	1	0	0	0	0	1	0	0	0	0	0	0	-3.2	0	0	0	0	-5.4	0	M41	PID ER NONGENOMIC PATHWAY	M000001000010	2	0
0	0	0	1	0	0	0	0	0	0	0	1	0	0	0	-2.2	0	0	0	0	0	0	0	-2.6	GO:0043271	negative regulation of monoatomic ion transport	M000100000001	2	0
0	0	1	1	0	0	0	0	0	0	0	0	0	0	-4.3	-8.2	0	0	0	0	0	0	0	0	R-HSA-389958	Cooperation of Prefoldin and TriC/CCT in actin and tubulin folding	M001100000000	2	0
0	0	1	0	0	0	0	0	0	0	1	0	0	0	-2.2	0	0	0	0	0	0	0	-2.8	0	GO:0060325	face morphogenesis	M001000000010	2	0
0	0	0	0	0	1	0	0	0	0	1	0	0	0	0	0	0	-3	0	0	0	0	-4	0	R-HSA-2173789	TGF-beta receptor signaling activates SMADs	M000001000010	2	0
0	0	0	1	1	0	0	0	0	0	0	0	0	0	0	-2.2	-3.6	0	0	0	0	0	0	0	M183	PID IL6 7 PATHWAY	M000110000000	2	0
0	1	0	0	0	0	0	0	0	0	1	0	0	-2.8	0	0	0	0	0	0	0	0	-2.4	0	GO:0071384	cellular response to corticosteroid stimulus	M010000000010	2	0
0	0	0	1	0	0	0	1	0	0	0	0	0	0	0	-2.1	0	0	0	-2.7	0	0	0	0	GO:0032436	positive regulation of proteasomal ubiquitin-dependent protein catabolic process	M000100010000	2	0
0	0	1	0	0	0	0	0	0	0	0	1	0	0	-2.3	0	0	0	0	0	0	0	0	-2.3	GO:0034284	response to monosaccharide	M001000000001	2	0
1	0	0	0	0	0	1	0	0	0	0	0	-2.2	0	0	0	0	0	-2.5	0	0	0	0	0	R-HSA-75893	TNF signaling	M100000100000	2	0
0	0	1	0	0	0	0	0	0	0	0	1	0	0	-2.4	0	0	0	0	0	0	0	0	-2.9	GO:0032024	positive regulation of insulin secretion	M001000000001	2	0
0	0	0	0	0	0	0	1	0	0	1	0	0	0	0	0	0	0	0	-5.8	0	0	-2.1	0	R-HSA-179419	APC:Cdc20 mediated degradation of cell cycle proteins prior to satisfation of the cell cycle checkpoint	M000000010010	2	0
0	0	1	0	0	0	0	0	0	0	0	1	0	0	-3	0	0	0	0	0	0	0	0	-3.8	GO:0070302	regulation of stress-activated protein kinase signaling cascade	M001000000001	2	0
0	0	0	0	0	0	0	1	0	0	1	0	0	0	0	0	0	0	0	-8.2	0	0	-2.1	0	R-HSA-69273	Cyclin A/B1/B2 associated events during G2/M transition	M000000010010	2	0
0	0	1	0	0	0	0	0	0	0	1	0	0	0	-2.3	0	0	0	0	0	0	0	-3.3	0	GO:0061138	morphogenesis of a branching epithelium	M001000000010	2	0
0	0	0	0	0	1	0	0	0	1	0	0	0	0	0	0	0	-3.2	0	0	0	-2.9	0	0	GO:0045185	maintenance of protein location	M000001000100	2	0
0	1	0	0	0	0	0	0	0	0	1	0	0	-2.9	0	0	0	0	0	0	0	0	-2.3	0	GO:0048858	cell projection morphogenesis	M010000000010	2	0
0	0	1	0	0	0	0	0	0	0	1	0	0	0	-6.1	0	0	0	0	0	0	0	-4.9	0	GO:0051236	establishment of RNA localization	M001000000010	2	0
1	0	0	0	0	0	0	1	0	0	0	0	-4.8	0	0	0	0	0	0	-6	0	0	0	0	GO:0007018	microtubule-based movement	M100000010000	2	0
1	1	0	0	0	0	0	0	0	0	0	0	-2.2	-2.2	0	0	0	0	0	0	0	0	0	0	GO:0000381	regulation of alternative mRNA splicing, via spliceosome	M110000000000	2	0
0	0	1	0	0	0	0	0	0	0	1	0	0	0	-5.6	0	0	0	0	0	0	0	-2.8	0	GO:0044265	cellular macromolecule catabolic process	M001000000010	2	0
0	0	0	1	1	0	0	0	0	0	0	0	0	0	0	-2.2	-2.2	0	0	0	0	0	0	0	GO:0010212	response to ionizing radiation	M000110000000	2	0
0	0	0	0	0	1	0	0	0	0	1	0	0	0	0	0	0	-3	0	0	0	0	-2.7	0	hsa04625	C-type lectin receptor signaling pathway	M000001000010	2	0
0	0	0	0	0	1	0	1	0	0	0	0	0	0	0	0	0	-2.7	0	-34	0	0	0	0	GO:1902850	microtubule cytoskeleton organization involved in mitosis	M000001010000	2	0
0	0	0	1	0	0	0	0	0	0	0	1	0	0	0	-2.6	0	0	0	0	0	0	0	-2.5	GO:0010959	regulation of metal ion transport	M000100000001	2	0
0	0	0	0	0	1	0	0	0	0	1	0	0	0	0	0	0	-2.4	0	0	0	0	-2.8	0	R-HSA-3000178	ECM proteoglycans	M000001000010	2	0
0	1	1	0	0	0	0	0	0	0	0	0	0	-2	-2.1	0	0	0	0	0	0	0	0	0	GO:0060840	artery development	M011000000000	2	0
0	0	1	0	0	0	0	0	0	0	1	0	0	0	-2.1	0	0	0	0	0	0	0	-2.7	0	R-HSA-397795	G-protein beta:gamma signalling	M001000000010	2	0
0	0	1	0	0	0	0	0	0	0	0	1	0	0	-2.6	0	0	0	0	0	0	0	0	-2.4	GO:0090277	positive regulation of peptide hormone secretion	M001000000001	2	0
0	1	0	0	0	0	0	0	0	1	0	0	0	-2.9	0	0	0	0	0	0	0	-2.5	0	0	GO:0071675	regulation of mononuclear cell migration	M010000000100	2	0
0	0	0	1	0	0	0	0	0	0	1	0	0	0	0	-4.9	0	0	0	0	0	0	-2.1	0	GO:0007596	blood coagulation	M000100000010	2	0
0	0	0	1	0	0	0	0	0	0	1	0	0	0	0	-5.2	0	0	0	0	0	0	-4	0	GO:0051960	regulation of nervous system development	M000100000010	2	0
0	0	0	0	0	1	0	0	0	0	1	0	0	0	0	0	0	-2.4	0	0	0	0	-2.5	0	hsa04723	Retrograde endocannabinoid signaling	M000001000010	2	0
0	0	1	0	0	1	0	0	0	0	0	0	0	0	-4.9	0	0	-2.3	0	0	0	0	0	0	GO:0006754	ATP biosynthetic process	M001001000000	2	0
0	0	0	0	0	1	0	0	0	0	1	0	0	0	0	0	0	-2.8	0	0	0	0	-3	0	hsa04935	Growth hormone synthesis, secretion and action	M000001000010	2	0
0	0	0	1	0	0	0	0	0	0	1	0	0	0	0	-2.4	0	0	0	0	0	0	-2	0	hsa05412	Arrhythmogenic right ventricular cardiomyopathy	M000100000010	2	0
0	0	0	1	0	1	0	0	0	0	0	0	0	0	0	-3.5	0	-2.9	0	0	0	0	0	0	hsa04066	HIF-1 signaling pathway	M000101000000	2	0
0	0	0	0	0	0	0	1	0	0	1	0	0	0	0	0	0	0	0	-43	0	0	-2.2	0	GO:0000819	sister chromatid segregation	M000000010010	2	0
0	0	0	1	0	0	0	0	0	0	1	0	0	0	0	-2.4	0	0	0	0	0	0	-4.4	0	WP3614	Photodynamic therapy-induced HIF-1 survival signaling	M000100000010	2	0
1	0	0	0	0	0	1	0	0	0	0	0	-4.7	0	0	0	0	0	-2.4	0	0	0	0	0	GO:0051090	regulation of DNA-binding transcription factor activity	M100000100000	2	0
0	0	1	0	0	0	0	0	0	0	1	0	0	0	-3.8	0	0	0	0	0	0	0	-2.3	0	GO:0032271	regulation of protein polymerization	M001000000010	2	0
0	0	0	0	1	0	0	0	1	0	0	0	0	0	0	0	-5.9	0	0	0	-3.4	0	0	0	hsa04142	Lysosome	M000010001000	2	0
0	0	1	0	0	1	0	0	0	0	0	0	0	0	-4	0	0	-2.7	0	0	0	0	0	0	WP623	Oxidative phosphorylation	M001001000000	2	0
1	0	1	0	0	0	0	0	0	0	0	0	-2.4	0	-2.5	0	0	0	0	0	0	0	0	0	GO:0040029	epigenetic regulation of gene expression	M101000000000	2	0
0	0	0	0	0	0	0	0	0	0	1	1	0	0	0	0	0	0	0	0	0	0	-5.1	-3.5	R-HSA-4086398	Ca2+ pathway	M000000000011	2	0
0	0	0	0	0	1	0	0	0	0	1	0	0	0	0	0	0	-3	0	0	0	0	-2.1	0	GO:0035305	negative regulation of dephosphorylation	M000001000010	2	0
0	0	0	1	0	0	0	0	0	0	1	0	0	0	0	-2.3	0	0	0	0	0	0	-2.2	0	GO:0042398	cellular modified amino acid biosynthetic process	M000100000010	2	0
0	0	0	0	0	1	0	0	0	0	1	0	0	0	0	0	0	-3.1	0	0	0	0	-5.1	0	GO:1900026	positive regulation of substrate adhesion-dependent cell spreading	M000001000010	2	0
0	0	0	1	0	0	0	0	0	0	1	0	0	0	0	-3.2	0	0	0	0	0	0	-4.1	0	hsa01232	Nucleotide metabolism	M000100000010	2	0
0	0	1	0	0	0	0	0	0	0	0	1	0	0	-2	0	0	0	0	0	0	0	0	-3.3	hsa04916	Melanogenesis	M001000000001	2	0
0	1	0	1	0	0	0	0	0	0	0	0	0	-2.3	0	-4.3	0	0	0	0	0	0	0	0	GO:0010951	negative regulation of endopeptidase activity	M010100000000	2	0
0	1	0	0	0	0	0	0	0	0	1	0	0	-2.8	0	0	0	0	0	0	0	0	-3.1	0	GO:0050900	leukocyte migration	M010000000010	2	0
0	1	0	0	1	0	0	0	0	0	0	0	0	-4.8	0	0	-3.8	0	0	0	0	0	0	0	GO:0016126	sterol biosynthetic process	M010010000000	2	0
0	0	0	1	0	0	0	0	0	0	1	0	0	0	0	-7.3	0	0	0	0	0	0	-3.2	0	GO:0009179	purine ribonucleoside diphosphate metabolic process	M000100000010	2	0
0	1	0	0	0	0	0	0	0	0	0	1	0	-3	0	0	0	0	0	0	0	0	0	-2.4	WP2857	Mesodermal commitment pathway	M010000000001	2	0
0	0	1	0	0	0	0	1	0	0	0	0	0	0	-2.9	0	0	0	0	-3.5	0	0	0	0	GO:0043161	proteasome-mediated ubiquitin-dependent protein catabolic process	M001000010000	2	0
0	0	0	0	1	0	0	0	0	0	1	0	0	0	0	0	-2.8	0	0	0	0	0	-3.9	0	GO:0051262	protein tetramerization	M000010000010	2	0
0	0	1	0	0	0	0	1	0	0	0	0	0	0	-3.6	0	0	0	0	-3.3	0	0	0	0	GO:0010498	proteasomal protein catabolic process	M001000010000	2	0
0	0	0	0	0	0	0	1	0	0	1	0	0	0	0	0	0	0	0	-2.2	0	0	-2.6	0	R-HSA-5693538	Homology Directed Repair	M000000010010	2	0
0	0	0	0	0	0	0	0	0	0	1	1	0	0	0	0	0	0	0	0	0	0	-2.7	-2.4	GO:0002065	columnar/cuboidal epithelial cell differentiation	M000000000011	2	0
0	0	0	0	0	1	1	0	0	0	0	0	0	0	0	0	0	-2.4	-2	0	0	0	0	0	GO:1903531	negative regulation of secretion by cell	M000001100000	2	0
0	0	0	0	0	0	0	0	0	0	1	1	0	0	0	0	0	0	0	0	0	0	-2.9	-2.6	R-HSA-8878159	Transcriptional regulation by RUNX3	M000000000011	2	0
0	0	0	1	0	0	0	0	0	0	1	0	0	0	0	-4.2	0	0	0	0	0	0	-4.4	0	WP5124	Alzheimer's disease	M000100000010	2	0
0	0	1	0	0	0	0	1	0	0	0	0	0	0	-2.8	0	0	0	0	-4.8	0	0	0	0	R-HSA-6804114	TP53 Regulates Transcription of Genes Involved in G2 Cell Cycle Arrest	M001000010000	2	0
0	0	1	0	0	0	0	0	0	0	1	0	0	0	-3.4	0	0	0	0	0	0	0	-5.1	0	GO:0010634	positive regulation of epithelial cell migration	M001000000010	2	0
0	1	1	0	0	0	0	0	0	0	0	0	0	-2.3	-2.9	0	0	0	0	0	0	0	0	0	GO:0046883	regulation of hormone secretion	M011000000000	2	0
0	0	0	1	0	0	0	0	0	0	1	0	0	0	0	-2.6	0	0	0	0	0	0	-4.8	0	WP4786	Type I collagen synthesis in the context of osteogenesis imperfecta	M000100000010	2	0
0	0	1	0	0	0	0	0	0	0	1	0	0	0	-3	0	0	0	0	0	0	0	-3.4	0	R-HSA-9664422	FCGR3A-mediated phagocytosis	M001000000010	2	0
0	0	0	0	0	0	0	0	0	0	1	1	0	0	0	0	0	0	0	0	0	0	-2.1	-2.4	GO:0043473	pigmentation	M000000000011	2	0
0	0	0	1	0	0	0	0	0	0	1	0	0	0	0	-7.3	0	0	0	0	0	0	-3.2	0	GO:0009135	purine nucleoside diphosphate metabolic process	M000100000010	2	0
0	0	0	0	1	0	0	0	0	0	1	0	0	0	0	0	-2.1	0	0	0	0	0	-2.2	0	GO:0006898	receptor-mediated endocytosis	M000010000010	2	0
0	0	0	0	0	1	0	0	0	1	0	0	0	0	0	0	0	-4.2	0	0	0	-3.6	0	0	R-HSA-75153	Apoptotic execution phase	M000001000100	2	0
0	0	0	1	0	0	0	0	0	0	1	0	0	0	0	-4.8	0	0	0	0	0	0	-4.9	0	GO:0009226	nucleotide-sugar biosynthetic process	M000100000010	2	0
0	0	1	0	0	0	0	0	0	0	1	0	0	0	-5.6	0	0	0	0	0	0	0	-2.3	0	R-HSA-73856	RNA Polymerase II Transcription Termination	M001000000010	2	0
0	0	0	1	0	0	0	0	0	0	1	0	0	0	0	-2.3	0	0	0	0	0	0	-2.6	0	GO:0010921	regulation of phosphatase activity	M000100000010	2	0
0	0	1	0	0	0	0	0	0	0	1	0	0	0	-3.1	0	0	0	0	0	0	0	-2.7	0	GO:0090183	regulation of kidney development	M001000000010	2	0
0	0	1	0	0	0	0	0	0	0	1	0	0	0	-4.3	0	0	0	0	0	0	0	-2.4	0	GO:0034248	regulation of amide metabolic process	M001000000010	2	0
1	0	0	0	0	0	0	0	0	0	1	0	-2.4	0	0	0	0	0	0	0	0	0	-3	0	GO:0034644	cellular response to UV	M100000000010	2	0
0	0	1	0	0	0	0	0	0	0	1	0	0	0	-2.2	0	0	0	0	0	0	0	-5.6	0	GO:0051168	nuclear export	M001000000010	2	0
0	0	0	1	0	0	0	0	0	0	1	0	0	0	0	-7.6	0	0	0	0	0	0	-3	0	WP4629	Aerobic glycolysis	M000100000010	2	0
0	0	0	1	0	0	0	1	0	0	0	0	0	0	0	-3.2	0	0	0	-5.9	0	0	0	0	GO:0045931	positive regulation of mitotic cell cycle	M000100010000	2	0
0	0	0	0	0	1	0	0	0	0	1	0	0	0	0	0	0	-2.2	0	0	0	0	-2.4	0	GO:0071774	response to fibroblast growth factor	M000001000010	2	0
0	1	0	0	0	0	0	0	0	0	1	0	0	-2.9	0	0	0	0	0	0	0	0	-6.5	0	GO:0010038	response to metal ion	M010000000010	2	0
0	0	0	0	0	0	1	0	0	0	1	0	0	0	0	0	0	0	-2.2	0	0	0	-3.8	0	M121	PID MTOR 4PATHWAY	M000000100010	2	0
0	0	0	0	0	0	0	0	0	1	1	0	0	0	0	0	0	0	0	0	0	-2.5	-3.2	0	GO:0046394	carboxylic acid biosynthetic process	M000000000110	2	0
0	0	0	1	0	1	0	0	0	0	0	0	0	0	0	-3.1	0	-2.9	0	0	0	0	0	0	GO:1904018	positive regulation of vasculature development	M000101000000	2	0
0	0	0	0	0	0	0	0	0	0	1	1	0	0	0	0	0	0	0	0	0	0	-3.1	-2.2	GO:0030278	regulation of ossification	M000000000011	2	0
0	0	0	1	0	0	0	1	0	0	0	0	0	0	0	-2.8	0	0	0	-4.2	0	0	0	0	R-HSA-69205	G1/S-Specific Transcription	M000100010000	2	0
1	0	0	0	0	0	0	0	0	0	1	0	-2.7	0	0	0	0	0	0	0	0	0	-2.5	0	GO:0060323	head morphogenesis	M100000000010	2	0
0	1	0	0	0	0	0	0	0	0	1	0	0	-2.2	0	0	0	0	0	0	0	0	-2.4	0	GO:0043410	positive regulation of MAPK cascade	M010000000010	2	0
0	0	0	0	1	1	0	0	0	0	0	0	0	0	0	0	-2.1	-2.4	0	0	0	0	0	0	GO:0043524	negative regulation of neuron apoptotic process	M000011000000	2	0
0	0	0	0	0	0	0	1	0	0	1	0	0	0	0	0	0	0	0	-12	0	0	-3.3	0	GO:0050000	chromosome localization	M000000010010	2	0
0	0	1	0	0	0	0	0	0	0	1	0	0	0	-6.2	0	0	0	0	0	0	0	-5.5	0	GO:0015931	nucleobase-containing compound transport	M001000000010	2	0
0	0	0	0	0	0	0	1	0	0	1	0	0	0	0	0	0	0	0	-4.3	0	0	-3.7	0	M40	PID E2F PATHWAY	M000000010010	2	0
0	1	0	0	0	0	0	0	0	0	1	0	0	-2.1	0	0	0	0	0	0	0	0	-3.4	0	GO:0060560	developmental growth involved in morphogenesis	M010000000010	2	0
1	0	0	0	0	0	0	1	0	0	0	0	-2.5	0	0	0	0	0	0	-5.4	0	0	0	0	GO:0031110	regulation of microtubule polymerization or depolymerization	M100000010000	2	0
0	0	0	0	0	1	0	0	0	0	1	0	0	0	0	0	0	-2.8	0	0	0	0	-2.7	0	R-HSA-109606	Intrinsic Pathway for Apoptosis	M000001000010	2	0
0	0	0	0	0	0	1	0	0	0	1	0	0	0	0	0	0	0	-2.1	0	0	0	-2	0	GO:1990138	neuron projection extension	M000000100010	2	0
0	0	1	0	0	0	0	0	0	0	1	0	0	0	-6.8	0	0	0	0	0	0	0	-3.5	0	GO:0043413	macromolecule glycosylation	M001000000010	2	0
0	0	0	0	0	0	1	0	0	0	0	1	0	0	0	0	0	0	-2.3	0	0	0	0	-2.5	R-HSA-9033241	Peroxisomal protein import	M000000100001	2	0
0	0	1	1	0	0	0	0	0	0	0	0	0	0	-3	-2.2	0	0	0	0	0	0	0	0	WP4263	Pancreatic adenocarcinoma pathway	M001100000000	2	0
0	0	0	1	0	0	0	1	0	0	0	0	0	0	0	-2.6	0	0	0	-6.4	0	0	0	0	R-HSA-983231	Factors involved in megakaryocyte development and platelet production	M000100010000	2	0
1	0	0	1	0	0	0	0	0	0	0	0	-2.8	0	0	-3.6	0	0	0	0	0	0	0	0	GO:0031330	negative regulation of cellular catabolic process	M100100000000	2	0
0	1	1	0	0	0	0	0	0	0	0	0	0	-3.4	-2.8	0	0	0	0	0	0	0	0	0	GO:0002262	myeloid cell homeostasis	M011000000000	2	0
0	0	1	1	0	0	0	0	0	0	0	0	0	0	-3.7	-2.3	0	0	0	0	0	0	0	0	GO:0006458	'de novo' protein folding	M001100000000	2	0
0	0	0	1	0	1	0	0	0	0	0	0	0	0	0	-3.4	0	-2.3	0	0	0	0	0	0	R-HSA-9609646	HCMV Infection	M000101000000	2	0
0	0	0	1	0	0	0	0	0	0	1	0	0	0	0	-2.5	0	0	0	0	0	0	-3.6	0	R-HSA-9013408	RHOG GTPase cycle	M000100000010	2	0
0	0	1	1	0	0	0	0	0	0	0	0	0	0	-2.6	-3.2	0	0	0	0	0	0	0	0	WP497	Urea cycle and metabolism of amino groups	M001100000000	2	0
0	1	1	0	0	0	0	0	0	0	0	0	0	-2.5	-7.1	0	0	0	0	0	0	0	0	0	GO:0006873	cellular monoatomic ion homeostasis	M011000000000	2	0
0	0	0	1	0	0	0	0	0	0	1	0	0	0	0	-2.1	0	0	0	0	0	0	-7.1	0	GO:0001933	negative regulation of protein phosphorylation	M000100000010	2	0
0	0	1	0	0	0	0	0	0	0	1	0	0	0	-3	0	0	0	0	0	0	0	-3.4	0	R-HSA-9664407	Parasite infection	M001000000010	2	0
0	0	1	1	0	0	0	0	0	0	0	0	0	0	-2.5	-3.2	0	0	0	0	0	0	0	0	GO:0045933	positive regulation of muscle contraction	M001100000000	2	0
0	0	0	1	0	1	0	0	0	0	0	0	0	0	0	-3.1	0	-2.9	0	0	0	0	0	0	GO:0045766	positive regulation of angiogenesis	M000101000000	2	0
0	1	0	0	0	0	0	0	0	0	0	1	0	-3.3	0	0	0	0	0	0	0	0	0	-2.1	GO:0030217	T cell differentiation	M010000000001	2	0
0	1	0	0	0	0	0	0	0	0	1	0	0	-2.4	0	0	0	0	0	0	0	0	-4.2	0	GO:0030336	negative regulation of cell migration	M010000000010	2	0
1	0	0	0	1	0	0	0	0	0	0	0	-2.6	0	0	0	-2.8	0	0	0	0	0	0	0	GO:0016485	protein processing	M100010000000	2	0
0	0	0	0	1	1	0	0	0	0	0	0	0	0	0	0	-2.6	-2.6	0	0	0	0	0	0	GO:0043523	regulation of neuron apoptotic process	M000011000000	2	0
0	0	0	1	0	0	0	0	0	0	1	0	0	0	0	-3	0	0	0	0	0	0	-4.1	0	GO:0022604	regulation of cell morphogenesis	M000100000010	2	0
1	0	0	0	0	0	0	0	0	0	0	1	-4.8	0	0	0	0	0	0	0	0	0	0	-2.3	GO:0016570	histone modification	M100000000001	2	0
0	0	0	1	0	0	1	0	0	0	0	0	0	0	0	-2.3	0	0	-4.1	0	0	0	0	0	GO:0071466	cellular response to xenobiotic stimulus	M000100100000	2	0
0	0	1	0	0	1	0	0	0	0	0	0	0	0	-5.4	0	0	-2.4	0	0	0	0	0	0	GO:0015986	proton motive force-driven ATP synthesis	M001001000000	2	0
0	0	0	0	0	1	0	0	0	0	1	0	0	0	0	0	0	-2.5	0	0	0	0	-2.3	0	hsa04720	Long-term potentiation	M000001000010	2	0
0	1	0	0	0	0	0	0	0	0	1	0	0	-2.5	0	0	0	0	0	0	0	0	-5.5	0	GO:0030323	respiratory tube development	M010000000010	2	0
0	1	0	0	0	0	0	0	0	0	1	0	0	-2.8	0	0	0	0	0	0	0	0	-3.4	0	GO:0051100	negative regulation of binding	M010000000010	2	0
0	0	1	0	0	0	0	0	0	0	1	0	0	0	-2.6	0	0	0	0	0	0	0	-2.2	0	GO:0032781	positive regulation of ATP-dependent activity	M001000000010	2	0
0	1	0	0	0	0	1	0	0	0	0	0	0	-5.9	0	0	0	0	-2.2	0	0	0	0	0	GO:0008406	gonad development	M010000100000	2	0
0	0	0	1	0	0	0	0	0	0	1	0	0	0	0	-3.8	0	0	0	0	0	0	-5.2	0	GO:0090287	regulation of cellular response to growth factor stimulus	M000100000010	2	0
0	0	1	0	0	0	0	0	0	0	1	0	0	0	-2.5	0	0	0	0	0	0	0	-5.4	0	GO:0034504	protein localization to nucleus	M001000000010	2	0
0	0	0	0	0	0	1	0	0	0	1	0	0	0	0	0	0	0	-2.3	0	0	0	-3.6	0	GO:0003206	cardiac chamber morphogenesis	M000000100010	2	0
0	0	0	0	0	1	0	0	0	0	1	0	0	0	0	0	0	-2.3	0	0	0	0	-4.1	0	R-HSA-216083	Integrin cell surface interactions	M000001000010	2	0
0	0	0	1	0	0	0	0	0	0	1	0	0	0	0	-3.3	0	0	0	0	0	0	-5	0	M71	PID ILK PATHWAY	M000100000010	2	0
0	1	1	0	0	0	0	0	0	0	0	0	0	-2.1	-3.7	0	0	0	0	0	0	0	0	0	GO:0008015	blood circulation	M011000000000	2	0
0	0	1	0	0	0	0	0	0	0	1	0	0	0	-4.6	0	0	0	0	0	0	0	-2.4	0	GO:0030832	regulation of actin filament length	M001000000010	2	0
0	0	0	0	0	0	0	1	0	0	1	0	0	0	0	0	0	0	0	-40	0	0	-2.6	0	GO:0140014	mitotic nuclear division	M000000010010	2	0
0	0	0	0	0	0	0	0	0	0	1	1	0	0	0	0	0	0	0	0	0	0	-2.7	-2.1	R-HSA-422356	Regulation of insulin secretion	M000000000011	2	0
0	0	0	0	0	0	0	1	0	0	1	0	0	0	0	0	0	0	0	-5.5	0	0	-3.1	0	GO:0007292	female gamete generation	M000000010010	2	0
1	0	0	0	0	1	0	0	0	0	0	0	-2.4	0	0	0	0	-2.4	0	0	0	0	0	0	GO:0090316	positive regulation of intracellular protein transport	M100001000000	2	0
0	0	0	0	0	0	0	0	0	1	1	0	0	0	0	0	0	0	0	0	0	-8.3	-6.6	0	GO:0018126	protein hydroxylation	M000000000110	2	0
0	1	1	0	0	0	0	0	0	0	0	0	0	-3.1	-3.3	0	0	0	0	0	0	0	0	0	GO:0010817	regulation of hormone levels	M011000000000	2	0
0	0	0	0	0	1	0	0	0	0	1	0	0	0	0	0	0	-2	0	0	0	0	-2.3	0	hsa04062	Chemokine signaling pathway	M000001000010	2	0
0	1	0	0	0	0	0	0	0	0	0	1	0	-2.1	0	0	0	0	0	0	0	0	0	-2	GO:0070304	positive regulation of stress-activated protein kinase signaling cascade	M010000000001	2	0
0	1	0	0	0	0	0	0	0	0	1	0	0	-2.4	0	0	0	0	0	0	0	0	-2.9	0	WP2848	Pluripotent stem cell differentiation pathway	M010000000010	2	0
0	0	1	0	0	1	0	0	0	0	0	0	0	0	-2.4	0	0	-2.8	0	0	0	0	0	0	hsa04919	Thyroid hormone signaling pathway	M001001000000	2	0
0	1	1	0	0	0	0	0	0	0	0	0	0	-4.1	-2	0	0	0	0	0	0	0	0	0	GO:0071398	cellular response to fatty acid	M011000000000	2	0
0	1	0	0	0	0	0	0	0	0	0	1	0	-3.8	0	0	0	0	0	0	0	0	0	-2.2	GO:0046649	lymphocyte activation	M010000000001	2	0
0	0	1	0	0	0	0	0	0	0	1	0	0	0	-2.8	0	0	0	0	0	0	0	-4.4	0	GO:0007179	transforming growth factor beta receptor signaling pathway	M001000000010	2	0
0	0	1	1	0	0	0	0	0	0	0	0	0	0	-7.2	-4.1	0	0	0	0	0	0	0	0	GO:0006986	response to unfolded protein	M001100000000	2	0
0	0	0	0	0	0	0	1	0	0	1	0	0	0	0	0	0	0	0	-13	0	0	-2.4	0	R-HSA-453276	Regulation of mitotic cell cycle	M000000010010	2	0
0	0	1	1	0	0	0	0	0	0	0	0	0	0	-2.2	-2.1	0	0	0	0	0	0	0	0	hsa05417	Lipid and atherosclerosis	M001100000000	2	0
0	0	0	0	0	1	0	0	0	0	1	0	0	0	0	0	0	-2.6	0	0	0	0	-2.3	0	hsa00970	Aminoacyl-tRNA biosynthesis	M000001000010	2	0
0	0	0	1	0	0	0	0	0	0	1	0	0	0	0	-2.6	0	0	0	0	0	0	-4.8	0	M153	PID P75 NTR PATHWAY	M000100000010	2	0
0	0	0	0	0	0	0	0	0	1	1	0	0	0	0	0	0	0	0	0	0	-2.4	-3.2	0	GO:0016053	organic acid biosynthetic process	M000000000110	2	0
0	1	0	1	0	0	0	0	0	0	0	0	0	-2.5	0	-2.7	0	0	0	0	0	0	0	0	GO:0090130	tissue migration	M010100000000	2	0
0	0	0	0	0	0	0	1	0	0	1	0	0	0	0	0	0	0	0	-49	0	0	-3.5	0	GO:0098813	nuclear chromosome segregation	M000000010010	2	0
0	0	1	0	0	0	0	0	0	0	1	0	0	0	-6.5	0	0	0	0	0	0	0	-3.7	0	GO:0006487	protein N-linked glycosylation	M001000000010	2	0
0	1	0	0	0	0	0	0	0	0	1	0	0	-2.6	0	0	0	0	0	0	0	0	-2.1	0	GO:0007389	pattern specification process	M010000000010	2	0
0	1	1	0	0	0	0	0	0	0	0	0	0	-2	-2.1	0	0	0	0	0	0	0	0	0	M200	PID ERA GENOMIC PATHWAY	M011000000000	2	0
0	0	1	0	0	0	0	0	0	0	1	0	0	0	-4.3	0	0	0	0	0	0	0	-2.8	0	R-HSA-159236	Transport of Mature mRNA derived from an Intron-Containing Transcript	M001000000010	2	0
0	0	1	0	0	1	0	0	0	0	0	0	0	0	-3.9	0	0	-2.8	0	0	0	0	0	0	R-HSA-9694516	SARS-CoV-2 Infection	M001001000000	2	0
0	0	0	0	0	0	0	1	1	0	0	0	0	0	0	0	0	0	0	-3.9	-2.3	0	0	0	GO:1903321	negative regulation of protein modification by small protein conjugation or removal	M000000011000	2	0
0	0	1	0	0	1	0	0	0	0	0	0	0	0	-7.3	0	0	-2.8	0	0	0	0	0	0	hsa05415	Diabetic cardiomyopathy	M001001000000	2	0
0	0	0	0	0	0	0	1	0	0	1	0	0	0	0	0	0	0	0	-43	0	0	-3.4	0	GO:0000280	nuclear division	M000000010010	2	0
0	0	1	0	0	0	0	1	0	0	0	0	0	0	-2	0	0	0	0	-2.2	0	0	0	0	GO:0006997	nucleus organization	M001000010000	2	0
0	1	0	0	0	0	0	0	0	0	1	0	0	-2.2	0	0	0	0	0	0	0	0	-2.4	0	GO:0001776	leukocyte homeostasis	M010000000010	2	0
0	0	0	1	0	0	0	0	0	0	1	0	0	0	0	-6.3	0	0	0	0	0	0	-3.7	0	GO:0042692	muscle cell differentiation	M000100000010	2	0
0	0	0	0	0	0	0	0	0	0	1	1	0	0	0	0	0	0	0	0	0	0	-2.7	-2.1	R-HSA-201681	TCF dependent signaling in response to WNT	M000000000011	2	0
0	0	1	1	0	0	0	0	0	0	0	0	0	0	-11	-6.5	0	0	0	0	0	0	0	0	hsa05012	Parkinson disease	M001100000000	2	0
0	0	0	0	0	1	0	0	0	0	1	0	0	0	0	0	0	-4.4	0	0	0	0	-2.2	0	R-HSA-1566948	Elastic fibre formation	M000001000010	2	0
0	0	0	1	0	0	0	0	0	0	1	0	0	0	0	-2.9	0	0	0	0	0	0	-2.6	0	GO:0051017	actin filament bundle assembly	M000100000010	2	0
0	0	1	1	0	0	0	0	0	0	0	0	0	0	-4.3	-4.6	0	0	0	0	0	0	0	0	GO:2001234	negative regulation of apoptotic signaling pathway	M001100000000	2	0
1	0	0	0	0	0	0	0	0	0	0	1	-7.7	0	0	0	0	0	0	0	0	0	0	-2.9	GO:0010970	transport along microtubule	M100000000001	2	0
0	0	0	1	0	0	0	0	0	0	1	0	0	0	0	-5.8	0	0	0	0	0	0	-2.2	0	GO:0006757	ATP generation from ADP	M000100000010	2	0
0	0	1	0	0	0	0	0	0	0	1	0	0	0	-2.3	0	0	0	0	0	0	0	-2.7	0	WP5144	NRP1-triggered signaling pathways in pancreatic cancer	M001000000010	2	0
0	0	0	0	0	0	0	1	0	0	1	0	0	0	0	0	0	0	0	-6.7	0	0	-2.9	0	GO:0000086	G2/M transition of mitotic cell cycle	M000000010010	2	0
0	0	0	0	0	1	0	0	0	0	1	0	0	0	0	0	0	-2.8	0	0	0	0	-2.4	0	hsa04722	Neurotrophin signaling pathway	M000001000010	2	0
0	0	1	0	0	0	0	1	0	0	0	0	0	0	-2.6	0	0	0	0	-6.9	0	0	0	0	R-HSA-68875	Mitotic Prophase	M001000010000	2	0
0	0	1	0	0	0	0	0	0	0	0	1	0	0	-2.3	0	0	0	0	0	0	0	0	-2.7	R-HSA-2151201	Transcriptional activation of mitochondrial biogenesis	M001000000001	2	0
0	1	1	0	0	0	0	0	0	0	0	0	0	-3.3	-3.4	0	0	0	0	0	0	0	0	0	GO:0046822	regulation of nucleocytoplasmic transport	M011000000000	2	0
1	0	0	0	0	0	0	1	0	0	0	0	-4.1	0	0	0	0	0	0	-3.7	0	0	0	0	GO:0000077	DNA damage checkpoint signaling	M100000010000	2	0
0	1	1	0	0	0	0	0	0	0	0	0	0	-3.6	-2.6	0	0	0	0	0	0	0	0	0	GO:0030099	myeloid cell differentiation	M011000000000	2	0
0	0	0	1	0	0	0	0	0	0	1	0	0	0	0	-6.7	0	0	0	0	0	0	-3.7	0	GO:0046031	ADP metabolic process	M000100000010	2	0
0	0	0	0	0	1	0	0	0	0	0	1	0	0	0	0	0	-3.2	0	0	0	0	0	-2.2	M62	PID EPHB FWD PATHWAY	M000001000001	2	0
0	1	0	1	0	0	0	0	0	0	0	0	0	-2.8	0	-2	0	0	0	0	0	0	0	0	GO:0010721	negative regulation of cell development	M010100000000	2	0
0	0	1	0	0	0	0	0	0	0	1	0	0	0	-2.5	0	0	0	0	0	0	0	-2.7	0	GO:0003151	outflow tract morphogenesis	M001000000010	2	0
0	0	0	0	0	1	0	0	0	0	1	0	0	0	0	0	0	-4.4	0	0	0	0	-2.2	0	M5193	SIG CHEMOTAXIS	M000001000010	2	0
0	0	1	0	0	0	0	0	0	0	1	0	0	0	-2.3	0	0	0	0	0	0	0	-3.6	0	R-HSA-194441	Metabolism of non-coding RNA	M001000000010	2	0
0	0	0	1	0	0	0	0	0	0	1	0	0	0	0	-2.2	0	0	0	0	0	0	-2.2	0	GO:0010799	regulation of peptidyl-threonine phosphorylation	M000100000010	2	0
0	0	0	0	0	0	0	1	0	0	1	0	0	0	0	0	0	0	0	-20	0	0	-4	0	GO:0045787	positive regulation of cell cycle	M000000010010	2	0
0	0	1	0	0	0	0	0	0	0	1	0	0	0	-5.2	0	0	0	0	0	0	0	-8.3	0	hsa05100	Bacterial invasion of epithelial cells	M001000000010	2	0
0	1	1	0	0	0	0	0	0	0	0	0	0	-2.5	-8	0	0	0	0	0	0	0	0	0	GO:0050801	monoatomic ion homeostasis	M011000000000	2	0
0	1	0	0	0	0	0	0	0	0	1	0	0	-3.6	0	0	0	0	0	0	0	0	-2.2	0	M3008	NABA ECM GLYCOPROTEINS	M010000000010	2	0
0	0	1	0	0	1	0	0	0	0	0	0	0	0	-2.3	0	0	-3.2	0	0	0	0	0	0	WP4239	Epithelial to mesenchymal transition in colorectal cancer	M001001000000	2	0
0	0	0	0	0	1	0	1	0	0	0	0	0	0	0	0	0	-2.1	0	-2.7	0	0	0	0	R-HSA-69473	G2/M DNA damage checkpoint	M000001010000	2	0
1	0	0	0	0	0	0	0	0	0	0	1	-4.6	0	0	0	0	0	0	0	0	0	0	-2	GO:0072384	organelle transport along microtubule	M100000000001	2	0
0	1	0	0	0	0	0	0	0	0	0	1	0	-5.3	0	0	0	0	0	0	0	0	0	-2.4	GO:0032869	cellular response to insulin stimulus	M010000000001	2	0
1	0	0	0	0	0	1	0	0	0	0	0	-2.4	0	0	0	0	0	-2.7	0	0	0	0	0	R-HSA-5357905	Regulation of TNFR1 signaling	M100000100000	2	0
0	1	0	0	0	1	0	0	0	0	0	0	0	-2.2	0	0	0	-2.2	0	0	0	0	0	0	hsa04211	Longevity regulating pathway	M010001000000	2	0
0	0	0	1	0	0	0	1	0	0	0	0	0	0	0	-2.1	0	0	0	-13	0	0	0	0	GO:0032465	regulation of cytokinesis	M000100010000	2	0
0	1	0	0	0	0	0	1	0	0	0	0	0	-2.2	0	0	0	0	0	-2.3	0	0	0	0	GO:0021987	cerebral cortex development	M010000010000	2	0
0	0	1	0	0	1	0	0	0	0	0	0	0	0	-4.5	0	0	-2.1	0	0	0	0	0	0	GO:0009145	purine nucleoside triphosphate biosynthetic process	M001001000000	2	0
0	0	1	0	0	0	1	0	0	0	0	0	0	0	-2.8	0	0	0	-2.9	0	0	0	0	0	GO:0032509	endosome transport via multivesicular body sorting pathway	M001000100000	2	0
0	0	0	0	0	1	0	0	0	0	1	0	0	0	0	0	0	-3.6	0	0	0	0	-4.6	0	WP2572	Primary focal segmental glomerulosclerosis (FSGS)	M000001000010	2	0
0	0	0	1	0	1	0	0	0	0	0	0	0	0	0	-3.8	0	-3.4	0	0	0	0	0	0	M240	PID SYNDECAN 2 PATHWAY	M000101000000	2	0
1	0	0	0	0	0	0	1	0	0	0	0	-2.1	0	0	0	0	0	0	-8.8	0	0	0	0	GO:0032886	regulation of microtubule-based process	M100000010000	2	0
0	0	1	0	0	0	0	0	0	0	1	0	0	0	-5.4	0	0	0	0	0	0	0	-4.5	0	R-HSA-5654738	Signaling by FGFR2	M001000000010	2	0
0	0	1	0	0	0	0	0	0	0	0	1	0	0	-2.5	0	0	0	0	0	0	0	0	-2.6	GO:0009743	response to carbohydrate	M001000000001	2	0
0	0	1	0	0	0	0	0	0	0	0	1	0	0	-2.7	0	0	0	0	0	0	0	0	-2.5	WP399	Wnt signaling pathway and pluripotency	M001000000001	2	0
0	0	0	1	0	0	0	0	0	0	1	0	0	0	0	-3	0	0	0	0	0	0	-2.8	0	GO:0014706	striated muscle tissue development	M000100000010	2	0
0	0	0	0	0	0	1	0	0	0	1	0	0	0	0	0	0	0	-3	0	0	0	-3.5	0	GO:1902745	positive regulation of lamellipodium organization	M000000100010	2	0
0	0	1	0	0	0	0	0	0	0	1	0	0	0	-3.3	0	0	0	0	0	0	0	-5.2	0	GO:0032392	DNA geometric change	M001000000010	2	0
0	0	1	0	0	0	0	0	0	0	1	0	0	0	-4.3	0	0	0	0	0	0	0	-3.8	0	GO:0050807	regulation of synapse organization	M001000000010	2	0
0	0	1	1	0	0	0	0	0	0	0	0	0	0	-2.9	-2.4	0	0	0	0	0	0	0	0	WP524	G13 signaling pathway	M001100000000	2	0
0	1	0	1	0	0	0	0	0	0	0	0	0	-2.5	0	-2.5	0	0	0	0	0	0	0	0	GO:2000242	negative regulation of reproductive process	M010100000000	2	0
0	0	0	0	0	0	0	1	0	0	1	0	0	0	0	0	0	0	0	-23	0	0	-3.3	0	GO:0090068	positive regulation of cell cycle process	M000000010010	2	0
0	1	0	0	0	0	0	0	0	0	1	0	0	-4.1	0	0	0	0	0	0	0	0	-4.2	0	WP5205	Clock-controlled autophagy in bone metabolism	M010000000010	2	0
0	0	1	0	0	1	0	0	0	0	0	0	0	0	-6.1	0	0	-2	0	0	0	0	0	0	WP111	Electron transport chain: OXPHOS system in mitochondria	M001001000000	2	0
0	1	0	0	0	0	0	0	0	0	1	0	0	-3	0	0	0	0	0	0	0	0	-3.5	0	GO:0050890	cognition	M010000000010	2	0
0	0	0	1	0	0	0	0	0	0	1	0	0	0	0	-4.7	0	0	0	0	0	0	-2.6	0	GO:0051962	positive regulation of nervous system development	M000100000010	2	0
0	0	0	1	0	0	0	1	0	0	0	0	0	0	0	-5.5	0	0	0	-5.7	0	0	0	0	R-HSA-8852276	The role of GTSE1 in G2/M progression after G2 checkpoint	M000100010000	2	0
1	0	0	0	0	0	0	0	0	0	0	1	-4.7	0	0	0	0	0	0	0	0	0	0	-2.8	R-HSA-3247509	Chromatin modifying enzymes	M100000000001	2	0
0	0	0	0	1	0	0	0	0	0	1	0	0	0	0	0	-3.8	0	0	0	0	0	-3.7	0	GO:0009314	response to radiation	M000010000010	2	0
0	1	0	0	0	0	1	0	0	0	0	0	0	-6.4	0	0	0	0	-2.3	0	0	0	0	0	GO:0061458	reproductive system development	M010000100000	2	0
0	1	0	0	0	0	1	0	0	0	0	0	0	-2.7	0	0	0	0	-3.3	0	0	0	0	0	hsa04920	Adipocytokine signaling pathway	M010000100000	2	0
0	0	0	0	0	0	0	0	0	0	1	1	0	0	0	0	0	0	0	0	0	0	-3.4	-2.1	M2	PID SMAD2 3NUCLEAR PATHWAY	M000000000011	2	0
0	0	0	0	0	0	1	0	0	0	0	1	0	0	0	0	0	0	-3.4	0	0	0	0	-2.7	R-HSA-8978868	Fatty acid metabolism	M000000100001	2	0
0	0	0	0	0	0	0	0	0	0	1	1	0	0	0	0	0	0	0	0	0	0	-2.9	-2.6	M252	PID IL8 CXCR1 PATHWAY	M000000000011	2	0
0	0	0	0	0	1	0	0	0	0	1	0	0	0	0	0	0	-3.5	0	0	0	0	-2.7	0	M48	PID MET PATHWAY	M000001000010	2	0
0	0	0	1	0	1	0	0	0	0	0	0	0	0	0	-4.8	0	-2.1	0	0	0	0	0	0	GO:0030168	platelet activation	M000101000000	2	0
0	0	0	1	0	1	0	0	0	0	0	0	0	0	0	-2.2	0	-3.2	0	0	0	0	0	0	hsa05222	Small cell lung cancer	M000101000000	2	0
0	1	0	0	0	0	1	0	0	0	0	0	0	-3.2	0	0	0	0	-2.1	0	0	0	0	0	hsa01521	EGFR tyrosine kinase inhibitor resistance	M010000100000	2	0
0	0	0	0	0	1	0	0	0	0	1	0	0	0	0	0	0	-3.7	0	0	0	0	-3.9	0	M295	SIG PIP3 SIGNALING IN CARDIAC MYOCTES	M000001000010	2	0
0	0	1	1	0	0	0	0	0	0	0	0	0	0	-2.1	-2.1	0	0	0	0	0	0	0	0	GO:0034329	cell junction assembly	M001100000000	2	0
0	0	0	1	0	0	1	0	0	0	0	0	0	0	0	-3.4	0	0	-2.2	0	0	0	0	0	hsa05207	Chemical carcinogenesis - receptor activation	M000100100000	2	0
0	0	1	0	0	1	0	0	0	0	0	0	0	0	-2.7	0	0	-5	0	0	0	0	0	0	hsa05211	Renal cell carcinoma	M001001000000	2	0
0	0	1	0	0	1	0	0	0	0	0	0	0	0	-3.8	0	0	-2.6	0	0	0	0	0	0	GO:0042776	proton motive force-driven mitochondrial ATP synthesis	M001001000000	2	0
0	0	0	0	0	1	0	0	0	0	1	0	0	0	0	0	0	-4	0	0	0	0	-2	0	R-HSA-9755511	KEAP1-NFE2L2 pathway	M000001000010	2	0
1	0	1	0	0	0	0	0	0	0	0	0	-3	0	-3.4	0	0	0	0	0	0	0	0	0	M163	PID LIS1 PATHWAY	M101000000000	2	0
0	0	1	0	0	0	0	0	0	0	1	0	0	0	-6.8	0	0	0	0	0	0	0	-3.5	0	GO:0006486	protein glycosylation	M001000000010	2	0
0	0	0	0	0	1	0	0	0	0	1	0	0	0	0	0	0	-2.8	0	0	0	0	-3	0	WP4541	Hippo-Merlin signaling dysregulation	M000001000010	2	0
0	0	1	0	0	1	0	0	0	0	0	0	0	0	-2	0	0	-2.9	0	0	0	0	0	0	GO:0002064	epithelial cell development	M001001000000	2	0
0	0	0	1	0	0	1	0	0	0	0	0	0	0	0	-4.3	0	0	-3.3	0	0	0	0	0	GO:0009410	response to xenobiotic stimulus	M000100100000	2	0
0	0	0	1	0	0	0	0	0	0	1	0	0	0	0	-2.2	0	0	0	0	0	0	-5.6	0	R-HSA-1474290	Collagen formation	M000100000010	2	0
1	0	0	0	0	0	0	1	0	0	0	0	-6.2	0	0	0	0	0	0	-6.4	0	0	0	0	GO:0031023	microtubule organizing center organization	M100000010000	2	0
0	1	0	1	0	0	0	0	0	0	0	0	0	-3.5	0	-2.9	0	0	0	0	0	0	0	0	M32	PID HDAC CLASSIII PATHWAY	M010100000000	2	0
0	0	0	1	0	1	0	0	0	0	0	0	0	0	0	-3.1	0	-2.2	0	0	0	0	0	0	GO:0022406	membrane docking	M000101000000	2	0
0	1	0	0	0	0	0	0	1	0	0	0	0	-3.4	0	0	0	0	0	0	-3	0	0	0	R-HSA-191273	Cholesterol biosynthesis	M010000001000	2	0
0	0	1	0	0	0	0	0	0	0	1	0	0	0	-2.4	0	0	0	0	0	0	0	-3.7	0	GO:0046364	monosaccharide biosynthetic process	M001000000010	2	0
0	0	1	0	0	0	0	0	0	0	1	0	0	0	-2.9	0	0	0	0	0	0	0	-3.9	0	GO:2001022	positive regulation of response to DNA damage stimulus	M001000000010	2	0
0	0	1	1	0	0	0	0	0	0	0	0	0	0	-5.1	-4.3	0	0	0	0	0	0	0	0	R-HSA-9663891	Selective autophagy	M001100000000	2	0
0	0	1	0	0	1	0	0	0	0	0	0	0	0	-4.5	0	0	-3.7	0	0	0	0	0	0	R-HSA-163200	Respiratory electron transport, ATP synthesis by chemiosmotic coupling, and heat production by uncoupling proteins.	M001001000000	2	0
0	1	0	0	0	0	0	0	0	0	0	1	0	-5.9	0	0	0	0	0	0	0	0	0	-2.9	GO:0032868	response to insulin	M010000000001	2	0
0	0	0	0	0	0	0	1	0	0	1	0	0	0	0	0	0	0	0	-6.5	0	0	-2.8	0	hsa04914	Progesterone-mediated oocyte maturation	M000000010010	2	0
0	1	0	0	0	0	0	0	0	0	1	0	0	-3.4	0	0	0	0	0	0	0	0	-2.9	0	GO:0061035	regulation of cartilage development	M010000000010	2	0
0	0	0	0	0	1	0	0	0	1	0	0	0	0	0	0	0	-5.5	0	0	0	-3.9	0	0	R-HSA-5357801	Programmed Cell Death	M000001000100	2	0
0	0	1	0	0	0	0	1	0	0	0	0	0	0	-2	0	0	0	0	-4	0	0	0	0	GO:0000132	establishment of mitotic spindle orientation	M001000010000	2	0
0	0	1	0	0	0	0	0	0	0	0	1	0	0	-2.4	0	0	0	0	0	0	0	0	-2.2	GO:0045582	positive regulation of T cell differentiation	M001000000001	2	0
0	0	1	0	0	0	0	0	0	0	1	0	0	0	-6.2	0	0	0	0	0	0	0	-4.9	0	GO:0050657	nucleic acid transport	M001000000010	2	0
0	0	1	1	0	0	0	0	0	0	0	0	0	0	-2.5	-6.8	0	0	0	0	0	0	0	0	R-HSA-157858	Gap junction trafficking and regulation	M001100000000	2	0
0	1	0	0	0	0	0	0	0	0	0	1	0	-2.6	0	0	0	0	0	0	0	0	0	-3.1	GO:0042110	T cell activation	M010000000001	2	0
0	0	1	0	0	0	0	0	0	0	1	0	0	0	-2.8	0	0	0	0	0	0	0	-2.4	0	GO:0045454	cell redox homeostasis	M001000000010	2	0
0	0	0	0	0	0	0	0	1	0	1	0	0	0	0	0	0	0	0	0	-2.7	0	-2.9	0	GO:0071260	cellular response to mechanical stimulus	M000000001010	2	0
0	0	0	0	0	1	0	0	0	0	1	0	0	0	0	0	0	-2.2	0	0	0	0	-3.2	0	hsa04512	ECM-receptor interaction	M000001000010	2	0
0	0	0	1	0	0	0	0	0	0	1	0	0	0	0	-5.2	0	0	0	0	0	0	-5.6	0	R-HSA-71387	Metabolism of carbohydrates	M000100000010	2	0
0	0	0	0	0	0	0	1	0	0	1	0	0	0	0	0	0	0	0	-5.8	0	0	-2.1	0	R-HSA-174184	Cdc20:Phospho-APC/C mediated degradation of Cyclin A	M000000010010	2	0
0	0	0	0	0	0	1	0	0	0	1	0	0	0	0	0	0	0	-2.1	0	0	0	-2.1	0	GO:0003281	ventricular septum development	M000000100010	2	0
0	0	1	0	0	0	0	0	0	0	1	0	0	0	-2.8	0	0	0	0	0	0	0	-2.8	0	GO:0016051	carbohydrate biosynthetic process	M001000000010	2	0
0	1	1	0	0	0	0	0	0	0	0	0	0	-4.5	-2.7	0	0	0	0	0	0	0	0	0	GO:0002521	leukocyte differentiation	M011000000000	2	0
0	0	0	0	0	0	0	0	0	0	1	1	0	0	0	0	0	0	0	0	0	0	-2.4	-2	R-HSA-9013149	RAC1 GTPase cycle	M000000000011	2	0
0	0	1	0	0	0	0	0	0	0	1	0	0	0	-4.4	0	0	0	0	0	0	0	-2.2	0	GO:0030833	regulation of actin filament polymerization	M001000000010	2	0
0	1	1	0	0	0	0	0	0	0	0	0	0	-2.1	-2.2	0	0	0	0	0	0	0	0	0	GO:0036075	replacement ossification	M011000000000	2	0
0	0	1	0	0	0	0	0	0	0	1	0	0	0	-5.7	0	0	0	0	0	0	0	-2.1	0	R-HSA-9020591	Interleukin-12 signaling	M001000000010	2	0
0	0	0	0	0	1	0	0	0	0	1	0	0	0	0	0	0	-4.5	0	0	0	0	-2.5	0	R-HSA-5684996	MAPK1/MAPK3 signaling	M000001000010	2	0
0	0	1	0	0	0	0	0	0	0	1	0	0	0	-3.6	0	0	0	0	0	0	0	-2.6	0	GO:0006417	regulation of translation	M001000000010	2	0
0	0	0	0	0	0	0	0	0	0	1	1	0	0	0	0	0	0	0	0	0	0	-5.2	-3.2	R-HSA-3858494	Beta-catenin independent WNT signaling	M000000000011	2	0
0	1	1	0	0	0	0	0	0	0	0	0	0	-2	-2.1	0	0	0	0	0	0	0	0	0	GO:0051055	negative regulation of lipid biosynthetic process	M011000000000	2	0
0	1	0	0	0	0	0	0	0	0	1	0	0	-3.2	0	0	0	0	0	0	0	0	-4.4	0	GO:0040013	negative regulation of locomotion	M010000000010	2	0
0	0	1	0	0	0	0	0	0	0	1	0	0	0	-3.5	0	0	0	0	0	0	0	-2	0	GO:0002063	chondrocyte development	M001000000010	2	0
0	0	1	0	0	0	0	0	0	0	1	0	0	0	-2.7	0	0	0	0	0	0	0	-2.1	0	GO:0032204	regulation of telomere maintenance	M001000000010	2	0
0	0	0	0	0	0	0	1	0	0	1	0	0	0	0	0	0	0	0	-3	0	0	-3.4	0	R-HSA-5633007	Regulation of TP53 Activity	M000000010010	2	0
1	0	0	0	0	0	0	0	0	0	1	0	-2.5	0	0	0	0	0	0	0	0	0	-2.2	0	GO:0010171	body morphogenesis	M100000000010	2	0
0	0	1	0	0	0	0	0	0	0	1	0	0	0	-2.8	0	0	0	0	0	0	0	-3.5	0	WP4352	Ciliary landscape	M001000000010	2	0
0	0	0	1	0	0	0	0	0	0	0	1	0	0	0	-3.1	0	0	0	0	0	0	0	-2.7	WP3915	Angiopoietin-like protein 8 regulatory pathway	M000100000001	2	0
0	0	0	1	0	0	0	0	0	0	1	0	0	0	0	-2.6	0	0	0	0	0	0	-2.2	0	GO:0042273	ribosomal large subunit biogenesis	M000100000010	2	0
0	0	1	0	0	0	1	0	0	0	0	0	0	0	-2.8	0	0	0	-2.7	0	0	0	0	0	GO:1903034	regulation of response to wounding	M001000100000	2	0
0	0	0	0	0	0	0	1	1	0	0	0	0	0	0	0	0	0	0	-4.1	-2.5	0	0	0	GO:0031397	negative regulation of protein ubiquitination	M000000011000	2	0
0	0	0	1	0	1	0	0	0	0	0	0	0	0	0	-3.3	0	-4.4	0	0	0	0	0	0	R-HSA-445355	Smooth Muscle Contraction	M000101000000	2	0
0	0	1	0	0	0	0	0	0	0	1	0	0	0	-2.8	0	0	0	0	0	0	0	-2.5	0	GO:0090190	positive regulation of branching involved in ureteric bud morphogenesis	M001000000010	2	0
0	0	1	0	0	0	0	0	0	0	1	0	0	0	-6.2	0	0	0	0	0	0	0	-4.3	0	GO:0070972	protein localization to endoplasmic reticulum	M001000000010	2	0
0	0	1	0	0	0	0	0	0	0	1	0	0	0	-6.7	0	0	0	0	0	0	0	-2	0	GO:0006890	retrograde vesicle-mediated transport, Golgi to endoplasmic reticulum	M001000000010	2	0
0	0	1	0	0	0	0	0	0	0	1	0	0	0	-2.3	0	0	0	0	0	0	0	-6.9	0	R-HSA-9658195	Leishmania infection	M001000000010	2	0
0	1	1	0	0	0	0	0	0	0	0	0	0	-2.8	-4.7	0	0	0	0	0	0	0	0	0	GO:0048857	neural nucleus development	M011000000000	2	0
0	1	0	0	0	1	0	0	0	0	0	0	0	-2.5	0	0	0	-2.5	0	0	0	0	0	0	GO:0010508	positive regulation of autophagy	M010001000000	2	0
0	0	0	0	0	0	1	0	0	0	0	1	0	0	0	0	0	0	-2.1	0	0	0	0	-2.2	GO:0048017	inositol lipid-mediated signaling	M000000100001	2	0
0	1	0	0	0	0	1	0	0	0	0	0	0	-2.6	0	0	0	0	-2.6	0	0	0	0	0	GO:0032102	negative regulation of response to external stimulus	M010000100000	2	0
0	0	0	0	0	0	1	0	0	0	1	0	0	0	0	0	0	0	-2.9	0	0	0	-2.4	0	GO:0007595	lactation	M000000100010	2	0
0	0	1	0	0	0	0	0	0	0	1	0	0	0	-6.4	0	0	0	0	0	0	0	-3.7	0	GO:0070085	glycosylation	M001000000010	2	0
1	0	0	0	0	0	0	1	0	0	0	0	-2.4	0	0	0	0	0	0	-5.2	0	0	0	0	GO:0007062	sister chromatid cohesion	M100000010000	2	0
0	0	1	1	0	0	0	0	0	0	0	0	0	0	-2.4	-9	0	0	0	0	0	0	0	0	R-HSA-389960	Formation of tubulin folding intermediates by CCT/TriC	M001100000000	2	0
0	0	0	0	1	0	0	0	0	0	1	0	0	0	0	0	-2.7	0	0	0	0	0	-2.5	0	GO:0034612	response to tumor necrosis factor	M000010000010	2	0
0	1	0	1	0	0	0	0	0	0	0	0	0	-3.2	0	-2.1	0	0	0	0	0	0	0	0	GO:0045598	regulation of fat cell differentiation	M010100000000	2	0
0	0	0	1	0	0	0	0	0	0	1	0	0	0	0	-3.8	0	0	0	0	0	0	-3.4	0	GO:0042254	ribosome biogenesis	M000100000010	2	0
0	0	1	0	0	0	0	0	0	0	1	0	0	0	-4.9	0	0	0	0	0	0	0	-7.9	0	GO:0050684	regulation of mRNA processing	M001000000010	2	0
1	0	0	0	0	0	0	0	0	0	1	0	-2	0	0	0	0	0	0	0	0	0	-6.1	0	GO:0032355	response to estradiol	M100000000010	2	0
0	0	0	0	0	1	0	0	0	0	0	1	0	0	0	0	0	-3.8	0	0	0	0	0	-2.2	hsa04071	Sphingolipid signaling pathway	M000001000001	2	0
0	0	0	0	0	1	0	0	0	0	1	0	0	0	0	0	0	-3.9	0	0	0	0	-3.2	0	R-HSA-983705	Signaling by the B Cell Receptor (BCR)	M000001000010	2	0
0	1	0	0	0	0	0	0	1	0	0	0	0	-2.4	0	0	0	0	0	0	-2.5	0	0	0	GO:0016236	macroautophagy	M010000001000	2	0
0	0	1	1	0	0	0	0	0	0	0	0	0	0	-4.3	-3.9	0	0	0	0	0	0	0	0	GO:1902235	regulation of endoplasmic reticulum stress-induced intrinsic apoptotic signaling pathway	M001100000000	2	0
0	1	0	0	0	0	0	0	0	0	1	0	0	-3.8	0	0	0	0	0	0	0	0	-2.7	0	GO:0048667	cell morphogenesis involved in neuron differentiation	M010000000010	2	0
0	0	0	1	0	0	0	0	0	0	1	0	0	0	0	-2.5	0	0	0	0	0	0	-5.3	0	GO:0009123	nucleoside monophosphate metabolic process	M000100000010	2	0
0	1	0	0	0	0	0	0	0	0	1	0	0	-2.3	0	0	0	0	0	0	0	0	-3.4	0	R-HSA-74752	Signaling by Insulin receptor	M010000000010	2	0
0	0	1	1	0	0	0	0	0	0	0	0	0	0	-4.6	-7	0	0	0	0	0	0	0	0	R-HSA-389957	Prefoldin mediated transfer of substrate to CCT/TriC	M001100000000	2	0
0	0	0	1	0	0	0	0	0	0	1	0	0	0	0	-3.4	0	0	0	0	0	0	-3.3	0	WP2059	Alzheimer's disease and miRNA effects	M000100000010	2	0
0	0	0	0	0	0	1	0	0	0	1	0	0	0	0	0	0	0	-2.3	0	0	0	-3.1	0	GO:0006023	aminoglycan biosynthetic process	M000000100010	2	0
1	0	0	1	0	0	0	0	0	0	0	0	-2.3	0	0	-2.1	0	0	0	0	0	0	0	0	GO:0042149	cellular response to glucose starvation	M100100000000	2	0
0	1	0	1	0	0	0	0	0	0	0	0	0	-3.1	0	-2.3	0	0	0	0	0	0	0	0	WP4806	EGFR tyrosine kinase inhibitor resistance	M010100000000	2	0
0	0	0	1	0	0	0	0	0	0	1	0	0	0	0	-4.7	0	0	0	0	0	0	-3.9	0	hsa00010	Glycolysis / Gluconeogenesis	M000100000010	2	0
0	1	1	0	0	0	0	0	0	0	0	0	0	-2.3	-2.3	0	0	0	0	0	0	0	0	0	GO:0090200	positive regulation of release of cytochrome c from mitochondria	M011000000000	2	0
0	1	0	0	0	0	0	0	0	0	1	0	0	-2.9	0	0	0	0	0	0	0	0	-2.3	0	GO:0048812	neuron projection morphogenesis	M010000000010	2	0
0	1	0	0	0	0	0	1	0	0	0	0	0	-3.5	0	0	0	0	0	-2.6	0	0	0	0	GO:0032147	activation of protein kinase activity	M010000010000	2	0
0	0	0	0	0	0	0	0	0	0	1	1	0	0	0	0	0	0	0	0	0	0	-3.1	-5.7	GO:0035148	tube formation	M000000000011	2	0
0	0	0	0	0	0	0	1	0	0	1	0	0	0	0	0	0	0	0	-3.6	0	0	-3	0	M236	PID DELTA NP63 PATHWAY	M000000010010	2	0
0	1	0	0	0	0	1	0	0	0	0	0	0	-3.9	0	0	0	0	-2.6	0	0	0	0	0	GO:0051607	defense response to virus	M010000100000	2	0
0	1	0	0	0	0	0	0	0	0	0	1	0	-3.5	0	0	0	0	0	0	0	0	0	-2.7	GO:0045321	leukocyte activation	M010000000001	2	0
0	0	0	1	0	0	0	0	0	0	1	0	0	0	0	-2.1	0	0	0	0	0	0	-2.8	0	GO:1902041	regulation of extrinsic apoptotic signaling pathway via death domain receptors	M000100000010	2	0
1	0	0	0	0	0	0	0	0	0	0	1	-2.2	0	0	0	0	0	0	0	0	0	0	-2.4	GO:0032760	positive regulation of tumor necrosis factor production	M100000000001	2	0
1	0	0	0	0	0	0	1	0	0	0	0	-2	0	0	0	0	0	0	-13	0	0	0	0	GO:1903046	meiotic cell cycle process	M100000010000	2	0
0	0	1	0	0	0	1	0	0	0	0	0	0	0	-3.7	0	0	0	-4.1	0	0	0	0	0	GO:0010591	regulation of lamellipodium assembly	M001000100000	2	0
0	0	1	0	0	1	0	0	0	0	0	0	0	0	-3.2	0	0	-2.4	0	0	0	0	0	0	WP4666	Hepatitis B infection	M001001000000	2	0
0	1	0	0	0	0	0	0	0	0	1	0	0	-2.5	0	0	0	0	0	0	0	0	-2.3	0	GO:0050920	regulation of chemotaxis	M010000000010	2	0
0	0	1	0	0	0	0	0	0	0	1	0	0	0	-4.1	0	0	0	0	0	0	0	-3.5	0	R-HSA-5663213	RHO GTPases Activate WASPs and WAVEs	M001000000010	2	0
1	0	0	0	0	0	0	0	0	0	0	1	-6.7	0	0	0	0	0	0	0	0	0	0	-2.4	GO:0030705	cytoskeleton-dependent intracellular transport	M100000000001	2	0
0	0	1	0	0	0	0	0	0	0	1	0	0	0	-6.8	0	0	0	0	0	0	0	-2.1	0	GO:0045047	protein targeting to ER	M001000000010	2	0
0	0	1	0	0	0	0	0	0	0	1	0	0	0	-2.2	0	0	0	0	0	0	0	-2.8	0	GO:0045739	positive regulation of DNA repair	M001000000010	2	0
0	0	0	1	0	0	0	0	0	0	1	0	0	0	0	-4.8	0	0	0	0	0	0	-2	0	GO:0050817	coagulation	M000100000010	2	0
0	0	0	0	0	1	0	0	0	0	1	0	0	0	0	0	0	-3.2	0	0	0	0	-2.7	0	WP3929	Chemokine signaling pathway	M000001000010	2	0
0	1	0	0	0	0	0	0	0	0	0	1	0	-5.2	0	0	0	0	0	0	0	0	0	-2.2	GO:0045087	innate immune response	M010000000001	2	0
1	0	0	0	0	0	0	0	0	0	0	1	-7.7	0	0	0	0	0	0	0	0	0	0	-3	GO:0099111	microtubule-based transport	M100000000001	2	0
0	0	1	0	0	0	1	0	0	0	0	0	0	0	-2	0	0	0	-3.7	0	0	0	0	0	GO:0046620	regulation of organ growth	M001000100000	2	0
1	0	1	0	0	0	0	0	0	0	0	0	-8.1	0	-2.5	0	0	0	0	0	0	0	0	0	GO:0006338	chromatin remodeling	M101000000000	2	0
0	0	0	1	0	1	0	0	0	0	0	0	0	0	0	-2.1	0	-3.1	0	0	0	0	0	0	GO:0051402	neuron apoptotic process	M000101000000	2	0
1	0	1	0	0	0	0	0	0	0	0	0	-2.6	0	-2.3	0	0	0	0	0	0	0	0	0	GO:0035264	multicellular organism growth	M101000000000	2	0
0	1	0	0	0	0	1	0	0	0	0	0	0	-3.4	0	0	0	0	-2.7	0	0	0	0	0	GO:0048638	regulation of developmental growth	M010000100000	2	0
0	0	1	1	0	0	0	0	0	0	0	0	0	0	-4.7	-2.1	0	0	0	0	0	0	0	0	GO:0009612	response to mechanical stimulus	M001100000000	2	0
0	1	0	0	0	0	0	1	0	0	0	0	0	-3.3	0	0	0	0	0	-3.8	0	0	0	0	GO:0022412	cellular process involved in reproduction in multicellular organism	M010000010000	2	0
0	1	0	0	0	0	0	0	0	0	1	0	0	-2.4	0	0	0	0	0	0	0	0	-4.6	0	GO:0040011	locomotion	M010000000010	2	0
0	1	0	0	0	0	0	0	0	0	1	0	0	-3.1	0	0	0	0	0	0	0	0	-3.2	0	WP4659	Gastrin signaling pathway	M010000000010	2	0
0	0	0	0	1	0	0	0	0	0	1	0	0	0	0	0	-2.9	0	0	0	0	0	-2.4	0	GO:0071356	cellular response to tumor necrosis factor	M000010000010	2	0
0	1	0	0	0	0	0	0	0	0	1	0	0	-4.1	0	0	0	0	0	0	0	0	-3.2	0	hsa04014	Ras signaling pathway	M010000000010	2	0
0	0	0	1	0	1	0	0	0	0	0	0	0	0	0	-2.8	0	-3	0	0	0	0	0	0	GO:0044403	biological process involved in symbiotic interaction	M000101000000	2	0
0	0	0	0	0	0	1	0	0	0	1	0	0	0	0	0	0	0	-3.2	0	0	0	-2.9	0	GO:0060411	cardiac septum morphogenesis	M000000100010	2	0
0	0	1	0	0	0	0	0	0	0	1	0	0	0	-3.6	0	0	0	0	0	0	0	-2.2	0	GO:0001889	liver development	M001000000010	2	0
0	1	0	0	0	0	0	0	0	0	1	0	0	-4.2	0	0	0	0	0	0	0	0	-3	0	GO:0061564	axon development	M010000000010	2	0
1	0	0	0	0	0	0	0	1	0	0	0	-2.4	0	0	0	0	0	0	0	-2.3	0	0	0	GO:0010975	regulation of neuron projection development	M100000001000	2	0
0	1	0	0	0	0	0	0	0	0	1	0	0	-2.3	0	0	0	0	0	0	0	0	-2.4	0	R-HSA-8878166	Transcriptional regulation by RUNX2	M010000000010	2	0
1	0	0	0	0	0	1	0	0	0	0	0	-3	0	0	0	0	0	-2.1	0	0	0	0	0	GO:0000209	protein polyubiquitination	M100000100000	2	0
0	0	0	0	0	1	0	0	0	0	1	0	0	0	0	0	0	-6.9	0	0	0	0	-2.7	0	R-HSA-9700206	Signaling by ALK in cancer	M000001000010	2	0
0	1	1	0	0	0	0	0	0	0	0	0	0	-2.3	-4	0	0	0	0	0	0	0	0	0	GO:0030901	midbrain development	M011000000000	2	0
0	0	1	0	0	0	0	0	0	0	1	0	0	0	-3.4	0	0	0	0	0	0	0	-4.4	0	WP4949	16p11.2 proximal deletion syndrome	M001000000010	2	0
0	0	0	1	0	0	0	0	0	0	1	0	0	0	0	-3.3	0	0	0	0	0	0	-2.4	0	R-HSA-5627117	RHO GTPases Activate ROCKs	M000100000010	2	0
0	0	0	0	0	0	0	1	0	0	1	0	0	0	0	0	0	0	0	-3.6	0	0	-6.4	0	GO:2001252	positive regulation of chromosome organization	M000000010010	2	0
0	0	1	0	0	0	0	0	0	0	1	0	0	0	-3	0	0	0	0	0	0	0	-6	0	R-HSA-9006936	Signaling by TGFB family members	M001000000010	2	0
0	0	0	1	0	0	0	0	0	0	1	0	0	0	0	-2	0	0	0	0	0	0	-3.6	0	M113	PID NFAT 3PATHWAY	M000100000010	2	0
0	0	1	1	0	0	0	0	0	0	0	0	0	0	-4	-4.7	0	0	0	0	0	0	0	0	GO:1902236	negative regulation of endoplasmic reticulum stress-induced intrinsic apoptotic signaling pathway	M001100000000	2	0
0	0	0	0	0	0	0	0	0	0	1	1	0	0	0	0	0	0	0	0	0	0	-2.4	-2.4	GO:0001654	eye development	M000000000011	2	0
0	0	0	1	0	0	0	0	0	0	1	0	0	0	0	-2.3	0	0	0	0	0	0	-5.3	0	WP466	DNA replication	M000100000010	2	0
0	0	1	0	0	0	0	0	0	0	1	0	0	0	-3.7	0	0	0	0	0	0	0	-3.6	0	GO:2001020	regulation of response to DNA damage stimulus	M001000000010	2	0
0	0	1	0	0	0	0	0	0	0	1	0	0	0	-2.4	0	0	0	0	0	0	0	-6	0	GO:0006405	RNA export from nucleus	M001000000010	2	0
0	1	0	0	0	0	0	0	0	0	1	0	0	-2.6	0	0	0	0	0	0	0	0	-5.7	0	GO:0030324	lung development	M010000000010	2	0
0	0	0	1	0	0	0	0	0	0	1	0	0	0	0	-2.6	0	0	0	0	0	0	-4.8	0	R-HSA-68962	Activation of the pre-replicative complex	M000100000010	2	0
0	0	0	0	1	0	0	0	0	0	0	1	0	0	0	0	-2.4	0	0	0	0	0	0	-2.5	R-HSA-8951664	Neddylation	M000010000001	2	0
0	0	1	0	0	0	1	0	0	0	0	0	0	0	-2.5	0	0	0	-2.7	0	0	0	0	0	GO:0071985	multivesicular body sorting pathway	M001000100000	2	0
0	0	0	0	0	0	0	1	0	0	1	0	0	0	0	0	0	0	0	-8.6	0	0	-2.8	0	hsa04114	Oocyte meiosis	M000000010010	2	0
1	0	0	0	0	0	0	0	0	0	1	0	-2.8	0	0	0	0	0	0	0	0	0	-3	0	GO:0051648	vesicle localization	M100000000010	2	0
0	0	1	0	0	0	0	0	0	0	1	0	0	0	-2.3	0	0	0	0	0	0	0	-2	0	GO:0006614	SRP-dependent cotranslational protein targeting to membrane	M001000000010	2	0
0	0	0	1	0	0	0	0	0	0	1	0	0	0	0	-3	0	0	0	0	0	0	-3.1	0	R-HSA-400685	Sema4D in semaphorin signaling	M000100000010	2	0
0	0	1	0	0	0	0	0	0	0	1	0	0	0	-2.3	0	0	0	0	0	0	0	-3.6	0	R-HSA-191859	snRNP Assembly	M001000000010	2	0
1	0	0	0	0	0	0	0	0	0	0	1	-2.8	0	0	0	0	0	0	0	0	0	0	-3.2	hsa04137	Mitophagy - animal	M100000000001	2	0
0	0	1	0	0	0	0	0	0	0	1	0	0	0	-4.7	0	0	0	0	0	0	0	-2.4	0	GO:0008064	regulation of actin polymerization or depolymerization	M001000000010	2	0
0	0	1	1	0	0	0	0	0	0	0	0	0	0	-2.6	-3.2	0	0	0	0	0	0	0	0	GO:0016311	dephosphorylation	M001100000000	2	0
0	0	1	0	0	0	0	0	0	0	1	0	0	0	-2.3	0	0	0	0	0	0	0	-2.2	0	GO:0006790	sulfur compound metabolic process	M001000000010	2	0
0	0	0	0	0	0	1	0	0	0	1	0	0	0	0	0	0	0	-2.8	0	0	0	-4.1	0	GO:0097190	apoptotic signaling pathway	M000000100010	2	0
0	0	1	0	0	1	0	0	0	0	0	0	0	0	-3	0	0	-2.3	0	0	0	0	0	0	hsa05161	Hepatitis B	M001001000000	2	0
0	0	1	0	0	0	0	0	0	0	1	0	0	0	-2.6	0	0	0	0	0	0	0	-4	0	GO:0006094	gluconeogenesis	M001000000010	2	0
0	1	0	0	0	0	0	0	0	0	0	1	0	-2.7	0	0	0	0	0	0	0	0	0	-2.4	GO:0008286	insulin receptor signaling pathway	M010000000001	2	0
0	1	0	0	0	0	0	0	0	0	1	0	0	-2.6	0	0	0	0	0	0	0	0	-3.1	0	M175	PID ERBB2 ERBB3 PATHWAY	M010000000010	2	0
0	0	1	0	0	0	0	0	0	0	1	0	0	0	-11	0	0	0	0	0	0	0	-8.5	0	WP411	mRNA processing	M001000000010	2	0
0	1	0	1	0	0	0	0	0	0	0	0	0	-2	0	-3.8	0	0	0	0	0	0	0	0	hsa05215	Prostate cancer	M010100000000	2	0
0	1	0	0	0	0	1	0	0	0	0	0	0	-3.8	0	0	0	0	-2.6	0	0	0	0	0	GO:0140546	defense response to symbiont	M010000100000	2	0
1	0	0	0	0	0	0	1	0	0	0	0	-3.9	0	0	0	0	0	0	-3.6	0	0	0	0	GO:0031570	DNA integrity checkpoint signaling	M100000010000	2	0
0	0	1	1	0	0	0	0	0	0	0	0	0	0	-3.2	-8.2	0	0	0	0	0	0	0	0	R-HSA-5626467	RHO GTPases activate IQGAPs	M001100000000	2	0
0	0	0	0	0	0	0	1	0	0	1	0	0	0	0	0	0	0	0	-4.3	0	0	-2.1	0	R-HSA-774815	Nucleosome assembly	M000000010010	2	0
0	0	0	0	0	0	1	0	0	0	1	0	0	0	0	0	0	0	-2.2	0	0	0	-2.2	0	GO:0007589	body fluid secretion	M000000100010	2	0
0	0	0	0	0	0	0	1	0	0	1	0	0	0	0	0	0	0	0	-10	0	0	-2.7	0	GO:0044839	cell cycle G2/M phase transition	M000000010010	2	0
0	0	1	0	0	1	0	0	0	0	0	0	0	0	-4.1	0	0	-4.1	0	0	0	0	0	0	WP382	MAPK signaling pathway	M001001000000	2	0
0	1	0	1	0	0	0	0	0	0	0	0	0	-2.5	0	-2.2	0	0	0	0	0	0	0	0	R-HSA-69236	G1 Phase	M010100000000	2	0
1	1	0	0	0	0	0	0	0	0	0	0	-2.4	-2.4	0	0	0	0	0	0	0	0	0	0	GO:0006110	regulation of glycolytic process	M110000000000	2	0
0	0	1	0	0	0	0	0	0	0	1	0	0	0	-2.5	0	0	0	0	0	0	0	-2.1	0	WP1528	Physiological and pathological hypertrophy of the heart	M001000000010	2	0
0	0	1	0	0	0	0	0	0	0	1	0	0	0	-2.2	0	0	0	0	0	0	0	-2.1	0	GO:0098739	import across plasma membrane	M001000000010	2	0
1	0	0	0	0	0	0	0	0	0	1	0	-2.6	0	0	0	0	0	0	0	0	0	-8.9	0	GO:0006275	regulation of DNA replication	M100000000010	2	0
0	0	0	0	0	1	0	0	0	0	1	0	0	0	0	0	0	-3.3	0	0	0	0	-2.4	0	R-HSA-450531	Regulation of mRNA stability by proteins that bind AU-rich elements	M000001000010	2	0
0	1	1	0	0	0	0	0	0	0	0	0	0	-2	-3.4	0	0	0	0	0	0	0	0	0	GO:0046887	positive regulation of hormone secretion	M011000000000	2	0
0	0	1	0	0	0	0	0	0	0	1	0	0	0	-6.4	0	0	0	0	0	0	0	-4.4	0	GO:0006403	RNA localization	M001000000010	2	0
0	1	0	0	0	0	1	0	0	0	0	0	0	-3.2	0	0	0	0	-3.5	0	0	0	0	0	GO:0014066	regulation of phosphatidylinositol 3-kinase signaling	M010000100000	2	0
0	1	1	0	0	0	0	0	0	0	0	0	0	-2.1	-2.2	0	0	0	0	0	0	0	0	0	GO:0001958	endochondral ossification	M011000000000	2	0
0	0	1	0	0	0	0	0	0	0	1	0	0	0	-5.5	0	0	0	0	0	0	0	-2.2	0	GO:0098662	inorganic cation transmembrane transport	M001000000010	2	0
0	0	1	0	0	0	0	0	0	0	0	1	0	0	-2.6	0	0	0	0	0	0	0	0	-2.4	GO:0002793	positive regulation of peptide secretion	M001000000001	2	0
1	0	0	0	0	0	0	1	0	0	0	0	-5.6	0	0	0	0	0	0	-6.8	0	0	0	0	GO:0007098	centrosome cycle	M100000010000	2	0
0	0	0	1	0	0	0	0	0	0	1	0	0	0	0	-3.6	0	0	0	0	0	0	-2.7	0	GO:1904874	positive regulation of telomerase RNA localization to Cajal body	M000100000010	2	0
0	1	0	0	0	0	0	0	0	0	1	0	0	-2.2	0	0	0	0	0	0	0	0	-2.8	0	R-HSA-114452	Activation of BH3-only proteins	M010000000010	2	0
0	0	1	0	0	0	0	0	0	0	1	0	0	0	-4.2	0	0	0	0	0	0	0	-3.7	0	GO:0050803	regulation of synapse structure or activity	M001000000010	2	0
0	0	0	1	0	0	0	0	0	0	0	1	0	0	0	-2.9	0	0	0	0	0	0	0	-2.6	WP4856	Intracellular trafficking proteins involved in CMT neuropathy	M000100000001	2	0
0	0	1	0	0	0	0	0	0	0	0	1	0	0	-2.2	0	0	0	0	0	0	0	0	-4.6	GO:1903078	positive regulation of protein localization to plasma membrane	M001000000001	2	0
0	0	0	1	0	1	0	0	0	0	0	0	0	0	0	-2.8	0	-3.3	0	0	0	0	0	0	hsa04261	Adrenergic signaling in cardiomyocytes	M000101000000	2	0
0	0	1	0	0	0	0	0	0	0	0	1	0	0	-2.2	0	0	0	0	0	0	0	0	-5.3	GO:1904375	regulation of protein localization to cell periphery	M001000000001	2	0
1	0	0	0	0	0	0	0	0	0	0	1	-2.5	0	0	0	0	0	0	0	0	0	0	-3.1	GO:0045663	positive regulation of myoblast differentiation	M100000000001	2	0
0	0	0	0	0	0	0	1	0	0	1	0	0	0	0	0	0	0	0	-2.3	0	0	-2.2	0	GO:2000779	regulation of double-strand break repair	M000000010010	2	0
0	1	0	0	0	0	0	0	1	0	0	0	0	-3.8	0	0	0	0	0	0	-3.4	0	0	0	GO:0010876	lipid localization	M010000001000	2	0
0	0	1	0	0	0	1	0	0	0	0	0	0	0	-4.5	0	0	0	-2.1	0	0	0	0	0	GO:0050679	positive regulation of epithelial cell proliferation	M001000100000	2	0
1	0	1	0	0	0	0	0	0	0	0	0	-2.7	0	-2.6	0	0	0	0	0	0	0	0	0	GO:2000045	regulation of G1/S transition of mitotic cell cycle	M101000000000	2	0
0	1	0	1	0	0	0	0	0	0	0	0	0	-3	0	-2.9	0	0	0	0	0	0	0	0	R-HSA-9013406	RHOQ GTPase cycle	M010100000000	2	0
0	1	0	0	1	0	0	0	0	0	0	0	0	-3	0	0	-3.5	0	0	0	0	0	0	0	GO:0019221	cytokine-mediated signaling pathway	M010010000000	2	0
0	0	0	0	0	0	0	1	0	0	1	0	0	0	0	0	0	0	0	-9.1	0	0	-2.6	0	GO:1902749	regulation of cell cycle G2/M phase transition	M000000010010	2	0
0	1	0	0	0	0	0	0	0	0	1	0	0	-2.2	0	0	0	0	0	0	0	0	-2.7	0	GO:0030856	regulation of epithelial cell differentiation	M010000000010	2	0
0	0	1	0	0	0	0	0	0	0	1	0	0	0	-2.3	0	0	0	0	0	0	0	-2.7	0	R-HSA-9006927	Signaling by Non-Receptor Tyrosine Kinases	M001000000010	2	0
1	0	0	0	0	0	0	0	0	0	1	0	-3.3	0	0	0	0	0	0	0	0	0	-2.7	0	GO:0045005	DNA-templated DNA replication maintenance of fidelity	M100000000010	2	0
0	0	1	0	0	0	0	0	0	0	1	0	0	0	-3	0	0	0	0	0	0	0	-2.5	0	M187	PID TRKR PATHWAY	M001000000010	2	0
0	0	1	1	0	0	0	0	0	0	0	0	0	0	-2.5	-9.8	0	0	0	0	0	0	0	0	R-HSA-437239	Recycling pathway of L1	M001100000000	2	0
0	0	1	0	0	1	0	0	0	0	0	0	0	0	-5.9	0	0	-2	0	0	0	0	0	0	GO:0045333	cellular respiration	M001001000000	2	0
0	0	1	1	0	0	0	0	0	0	0	0	0	0	-3.1	-2.2	0	0	0	0	0	0	0	0	hsa04260	Cardiac muscle contraction	M001100000000	2	0
0	1	0	0	0	0	0	0	0	0	1	0	0	-2.8	0	0	0	0	0	0	0	0	-2.3	0	GO:0002260	lymphocyte homeostasis	M010000000010	2	0
0	0	1	1	0	0	0	0	0	0	0	0	0	0	-4.8	-2.6	0	0	0	0	0	0	0	0	GO:0009142	nucleoside triphosphate biosynthetic process	M001100000000	2	0
0	1	0	0	0	0	1	0	0	0	0	0	0	-2.3	0	0	0	0	-2.4	0	0	0	0	0	R-HSA-400206	Regulation of lipid metabolism by PPARalpha	M010000100000	2	0
0	0	1	0	0	1	0	0	0	0	0	0	0	0	-8	0	0	-4	0	0	0	0	0	0	R-HSA-1428517	The citric acid (TCA) cycle and respiratory electron transport	M001001000000	2	0
0	0	0	0	0	0	0	0	0	0	1	1	0	0	0	0	0	0	0	0	0	0	-2.1	-3.1	WP4341	Non-genomic actions of 1,25 dihydroxyvitamin D3	M000000000011	2	0
0	0	0	0	0	0	1	0	0	0	0	1	0	0	0	0	0	0	-2.4	0	0	0	0	-2.2	GO:0006650	glycerophospholipid metabolic process	M000000100001	2	0
1	0	1	0	0	0	0	0	0	0	0	0	-2.2	0	-3.1	0	0	0	0	0	0	0	0	0	GO:0050808	synapse organization	M101000000000	2	0
0	0	0	1	0	0	0	0	0	0	1	0	0	0	0	-2.7	0	0	0	0	0	0	-3.3	0	GO:0060537	muscle tissue development	M000100000010	2	0
0	0	0	1	0	0	0	0	0	0	1	0	0	0	0	-3.6	0	0	0	0	0	0	-2	0	GO:0046718	viral entry into host cell	M000100000010	2	0
1	0	0	0	0	0	0	0	0	0	0	1	-2.5	0	0	0	0	0	0	0	0	0	0	-4.1	GO:0031056	regulation of histone modification	M100000000001	2	0
0	0	1	0	0	1	0	0	0	0	0	0	0	0	-6.8	0	0	-2.3	0	0	0	0	0	0	GO:0009060	aerobic respiration	M001001000000	2	0
0	0	1	1	0	0	0	0	0	0	0	0	0	0	-2.6	-4.5	0	0	0	0	0	0	0	0	GO:1903573	negative regulation of response to endoplasmic reticulum stress	M001100000000	2	0
0	1	0	0	0	0	0	0	1	0	0	0	0	-6.6	0	0	0	0	0	0	-2.7	0	0	0	GO:0006066	alcohol metabolic process	M010000001000	2	0
0	0	0	0	0	1	0	0	0	0	1	0	0	0	0	0	0	-3.6	0	0	0	0	-3.6	0	M160	PID AVB3 INTEGRIN PATHWAY	M000001000010	2	0
0	0	0	1	0	0	0	0	0	0	1	0	0	0	0	-3.8	0	0	0	0	0	0	-2.5	0	GO:0061572	actin filament bundle organization	M000100000010	2	0
0	0	1	0	0	0	0	0	0	0	1	0	0	0	-2.2	0	0	0	0	0	0	0	-3.7	0	GO:1903312	negative regulation of mRNA metabolic process	M001000000010	2	0
0	0	0	0	0	0	0	0	0	1	1	0	0	0	0	0	0	0	0	0	0	-2.3	-3.8	0	R-HSA-68867	Assembly of the pre-replicative complex	M000000000110	2	0
0	0	1	0	0	0	0	0	0	0	1	0	0	0	-2.2	0	0	0	0	0	0	0	-4.1	0	GO:0043604	amide biosynthetic process	M001000000010	2	0
0	0	0	0	0	0	0	1	0	0	1	0	0	0	0	0	0	0	0	-4.3	0	0	-2.1	0	R-HSA-606279	Deposition of new CENPA-containing nucleosomes at the centromere	M000000010010	2	0
0	0	1	0	0	0	0	0	0	0	1	0	0	0	-5.1	0	0	0	0	0	0	0	-2.8	0	GO:0031334	positive regulation of protein-containing complex assembly	M001000000010	2	0
0	0	0	0	0	0	0	0	0	1	1	0	0	0	0	0	0	0	0	0	0	-3.5	-5.3	0	GO:0030199	collagen fibril organization	M000000000110	2	0
0	0	0	0	0	1	0	0	0	0	1	0	0	0	0	0	0	-3.2	0	0	0	0	-2.3	0	R-HSA-8875878	MET promotes cell motility	M000001000010	2	0
0	0	0	1	0	1	0	0	0	0	0	0	0	0	0	-2.1	0	-3.1	0	0	0	0	0	0	WP4658	Small cell lung cancer	M000101000000	2	0
0	0	0	0	0	0	0	1	0	0	1	0	0	0	0	0	0	0	0	-26	0	0	-3.7	0	GO:1905818	regulation of chromosome separation	M000000010010	2	0
0	0	1	0	0	0	0	0	0	0	1	0	0	0	-2.2	0	0	0	0	0	0	0	-2.3	0	GO:0042303	molting cycle	M001000000010	2	0
0	0	0	0	0	1	0	0	0	0	1	0	0	0	0	0	0	-3.7	0	0	0	0	-4.1	0	R-HSA-3000170	Syndecan interactions	M000001000010	2	0
0	0	1	0	0	0	0	0	1	0	0	0	0	0	-4.5	0	0	0	0	0	-2.5	0	0	0	GO:0016050	vesicle organization	M001000001000	2	0
0	0	1	1	0	0	0	0	0	0	0	0	0	0	-3.8	-3.2	0	0	0	0	0	0	0	0	GO:0051051	negative regulation of transport	M001100000000	2	0
0	1	0	0	0	1	0	0	0	0	0	0	0	-2.3	0	0	0	-2.9	0	0	0	0	0	0	GO:0003012	muscle system process	M010001000000	2	0
0	0	1	1	0	0	0	0	0	0	0	0	0	0	-2.3	-2.9	0	0	0	0	0	0	0	0	GO:0090257	regulation of muscle system process	M001100000000	2	0
0	0	0	1	0	0	0	0	0	0	0	1	0	0	0	-2.2	0	0	0	0	0	0	0	-2.1	GO:0034765	regulation of monoatomic ion transmembrane transport	M000100000001	2	0
0	0	0	0	0	0	0	1	0	0	1	0	0	0	0	0	0	0	0	-23	0	0	-2.1	0	GO:0033045	regulation of sister chromatid segregation	M000000010010	2	0
0	0	0	1	0	1	0	0	0	0	0	0	0	0	0	-2.4	0	-3.4	0	0	0	0	0	0	M223	PID BETA CATENIN NUC PATHWAY	M000101000000	2	0
0	0	1	0	0	0	1	0	0	0	0	0	0	0	-3.3	0	0	0	-2.1	0	0	0	0	0	GO:0050714	positive regulation of protein secretion	M001000100000	2	0
0	0	1	0	0	0	0	0	0	0	1	0	0	0	-9.4	0	0	0	0	0	0	0	-3.9	0	CORUM:351	Spliceosome	M001000000010	2	0
0	0	0	0	0	1	0	0	0	0	1	0	0	0	0	0	0	-6.9	0	0	0	0	-2.7	0	R-HSA-9725370	Signaling by ALK fusions and activated point mutants	M000001000010	2	0
0	0	0	0	1	0	0	0	0	0	0	1	0	0	0	0	-2.1	0	0	0	0	0	0	-3	WP481	Insulin signaling	M000010000001	2	0
0	1	1	0	0	0	0	0	0	0	0	0	0	-2	-2	0	0	0	0	0	0	0	0	0	GO:1900181	negative regulation of protein localization to nucleus	M011000000000	2	0
0	0	1	0	0	0	0	0	0	0	1	0	0	0	-2.6	0	0	0	0	0	0	0	-2.1	0	hsa04971	Gastric acid secretion	M001000000010	2	0
0	0	0	1	0	0	0	0	0	0	1	0	0	0	0	-6.8	0	0	0	0	0	0	-3.6	0	GO:0009185	ribonucleoside diphosphate metabolic process	M000100000010	2	0
0	0	1	0	0	0	0	0	0	0	1	0	0	0	-2.8	0	0	0	0	0	0	0	-2.3	0	WP2032	Thyroid stimulating hormone (TSH) signaling pathway	M001000000010	2	0
0	0	1	0	0	1	0	0	0	0	0	0	0	0	-2	0	0	-2.1	0	0	0	0	0	0	GO:0008217	regulation of blood pressure	M001001000000	2	0
0	1	0	1	0	0	0	0	0	0	0	0	0	-2.8	0	-4	0	0	0	0	0	0	0	0	GO:0045861	negative regulation of proteolysis	M010100000000	2	0
0	1	0	0	1	0	0	0	0	0	0	0	0	-2.7	0	0	-2.7	0	0	0	0	0	0	0	GO:0019218	regulation of steroid metabolic process	M010010000000	2	0
0	0	0	1	0	1	0	0	0	0	0	0	0	0	0	-3.9	0	-2.6	0	0	0	0	0	0	R-HSA-9609690	HCMV Early Events	M000101000000	2	0
0	0	0	0	0	1	0	0	0	0	1	0	0	0	0	0	0	-2.7	0	0	0	0	-2.2	0	GO:0071692	protein localization to extracellular region	M000001000010	2	0
0	0	0	0	0	1	0	0	0	0	1	0	0	0	0	0	0	-2.6	0	0	0	0	-4	0	R-HSA-202733	Cell surface interactions at the vascular wall	M000001000010	2	0
0	0	1	0	0	0	0	0	0	0	0	1	0	0	-2.2	0	0	0	0	0	0	0	0	-2	GO:0045621	positive regulation of lymphocyte differentiation	M001000000001	2	0
0	0	1	0	0	0	0	0	0	0	1	0	0	0	-3.7	0	0	0	0	0	0	0	-2.2	0	CORUM:5615	Emerin complex 52	M001000000010	2	0
0	0	0	0	0	0	1	1	0	0	0	0	0	0	0	0	0	0	-2.3	-2.3	0	0	0	0	hsa04068	FoxO signaling pathway	M000000110000	2	0
0	0	1	1	0	0	0	0	0	0	0	0	0	0	-4.5	-2.9	0	0	0	0	0	0	0	0	GO:0035967	cellular response to topologically incorrect protein	M001100000000	2	0
0	0	0	0	0	0	0	0	0	1	1	0	0	0	0	0	0	0	0	0	0	-3.3	-2.3	0	GO:1901607	alpha-amino acid biosynthetic process	M000000000110	2	0
0	0	1	1	0	0	0	0	0	0	0	0	0	0	-2.5	-7	0	0	0	0	0	0	0	0	R-HSA-190828	Gap junction trafficking	M001100000000	2	0
0	1	0	0	0	0	1	0	0	0	0	0	0	-5.7	0	0	0	0	-2.1	0	0	0	0	0	GO:0045137	development of primary sexual characteristics	M010000100000	2	0
0	0	1	0	0	0	0	0	0	0	1	0	0	0	-2.4	0	0	0	0	0	0	0	-5.1	0	GO:0007178	transmembrane receptor protein serine/threonine kinase signaling pathway	M001000000010	2	0
0	0	1	0	1	0	0	0	0	0	0	0	0	0	-5.8	0	-2.3	0	0	0	0	0	0	0	GO:0015980	energy derivation by oxidation of organic compounds	M001010000000	2	0
0	1	0	0	0	0	0	0	1	0	0	0	0	-3.2	0	0	0	0	0	0	-3.1	0	0	0	GO:0006869	lipid transport	M010000001000	2	0
0	0	0	1	0	0	0	0	0	0	1	0	0	0	0	-5.9	0	0	0	0	0	0	-2.2	0	GO:0006096	glycolytic process	M000100000010	2	0
0	0	0	0	0	0	0	1	0	0	1	0	0	0	0	0	0	0	0	-12	0	0	-2.1	0	GO:2001251	negative regulation of chromosome organization	M000000010010	2	0
0	0	0	0	0	0	0	0	0	0	1	1	0	0	0	0	0	0	0	0	0	0	-3.7	-2.2	WP4216	Chromosomal and microsatellite instability in colorectal cancer	M000000000011	2	0
0	1	0	0	1	0	0	0	0	0	0	0	0	-4	0	0	-2.5	0	0	0	0	0	0	0	GO:0006694	steroid biosynthetic process	M010010000000	2	0
1	0	0	0	0	1	0	0	0	0	0	0	-3.1	0	0	0	0	-2.3	0	0	0	0	0	0	GO:0016241	regulation of macroautophagy	M100001000000	2	0
0	0	0	1	0	0	0	0	0	0	1	0	0	0	0	-5.8	0	0	0	0	0	0	-4	0	WP534	Glycolysis and gluconeogenesis	M000100000010	2	0
0	0	1	0	0	0	0	0	0	0	1	0	0	0	-3	0	0	0	0	0	0	0	-8.7	0	GO:1903311	regulation of mRNA metabolic process	M001000000010	2	0
0	0	1	0	0	1	0	0	0	0	0	0	0	0	-2.5	0	0	-2	0	0	0	0	0	0	GO:0006399	tRNA metabolic process	M001001000000	2	0
0	0	0	0	0	0	0	1	0	0	1	0	0	0	0	0	0	0	0	-2.6	0	0	-3.1	0	GO:2000241	regulation of reproductive process	M000000010010	2	0
1	0	0	0	0	0	0	0	0	0	1	0	-2.8	0	0	0	0	0	0	0	0	0	-2.6	0	GO:0051298	centrosome duplication	M100000000010	2	0
0	1	1	0	0	0	0	0	0	0	0	0	0	-3.2	-2	0	0	0	0	0	0	0	0	0	GO:0031333	negative regulation of protein-containing complex assembly	M011000000000	2	0
0	0	1	0	0	0	1	0	0	0	0	0	0	0	-3.7	0	0	0	-2.8	0	0	0	0	0	GO:0016197	endosomal transport	M001000100000	2	0
0	1	0	0	0	0	1	0	0	0	0	0	0	-2.3	0	0	0	0	-2.6	0	0	0	0	0	M50	PID PTP1B PATHWAY	M010000100000	2	0
0	0	0	1	0	0	0	0	0	0	1	0	0	0	0	-2.5	0	0	0	0	0	0	-3.5	0	GO:0089718	amino acid import across plasma membrane	M000100000010	2	0
0	0	0	1	0	1	0	0	0	0	0	0	0	0	0	-2.8	0	-4.6	0	0	0	0	0	0	R-HSA-397014	Muscle contraction	M000101000000	2	0
0	1	0	0	1	0	0	0	0	0	0	0	0	-4.4	0	0	-2.4	0	0	0	0	0	0	0	GO:0008202	steroid metabolic process	M010010000000	2	0
0	0	0	0	0	0	0	1	1	0	0	0	0	0	0	0	0	0	0	-4.2	-2	0	0	0	GO:1903320	regulation of protein modification by small protein conjugation or removal	M000000011000	2	0
0	0	1	0	0	0	0	0	0	0	1	0	0	0	-2.9	0	0	0	0	0	0	0	-2.4	0	GO:0006406	mRNA export from nucleus	M001000000010	2	0
0	0	1	0	1	0	0	0	0	0	0	0	0	0	-7.1	0	-2.4	0	0	0	0	0	0	0	GO:0055076	transition metal ion homeostasis	M001010000000	2	0
0	0	0	0	0	0	1	0	0	0	1	0	0	0	0	0	0	0	-2.3	0	0	0	-3.1	0	GO:0006024	glycosaminoglycan biosynthetic process	M000000100010	2	0
0	0	1	0	0	0	0	0	0	0	1	0	0	0	-2.8	0	0	0	0	0	0	0	-3.2	0	M232	PID ECADHERIN STABILIZATION PATHWAY	M001000000010	2	0
0	0	0	1	0	0	0	0	0	0	1	0	0	0	0	-2.7	0	0	0	0	0	0	-3.3	0	R-HSA-425393	Transport of inorganic cations/anions and amino acids/oligopeptides	M000100000010	2	0
0	0	0	1	0	0	1	0	0	0	0	0	0	0	0	-2.9	0	0	-3.6	0	0	0	0	0	hsa00480	Glutathione metabolism	M000100100000	2	0
0	1	1	0	0	0	0	0	0	0	0	0	0	-2.6	-7.2	0	0	0	0	0	0	0	0	0	GO:0030003	cellular monoatomic cation homeostasis	M011000000000	2	0
0	0	0	0	0	0	0	0	0	0	1	1	0	0	0	0	0	0	0	0	0	0	-2.9	-3.6	GO:0001952	regulation of cell-matrix adhesion	M000000000011	2	0
0	1	1	0	0	0	0	0	0	0	0	0	0	-4.6	-2.8	0	0	0	0	0	0	0	0	0	GO:0060348	bone development	M011000000000	2	0
0	0	0	0	0	0	1	0	0	0	1	0	0	0	0	0	0	0	-2.8	0	0	0	-2.2	0	GO:0060412	ventricular septum morphogenesis	M000000100010	2	0
0	1	0	0	0	0	0	0	0	0	1	0	0	-4.3	0	0	0	0	0	0	0	0	-2.9	0	WP3584	MECP2 and associated Rett syndrome	M010000000010	2	0
0	0	0	0	0	0	0	0	0	1	1	0	0	0	0	0	0	0	0	0	0	-4.1	-4.5	0	hsa00250	Alanine, aspartate and glutamate metabolism	M000000000110	2	0
0	0	0	1	0	0	0	0	0	0	1	0	0	0	0	-4.8	0	0	0	0	0	0	-3.1	0	GO:0006090	pyruvate metabolic process	M000100000010	2	0
0	0	0	0	0	0	1	0	0	0	1	0	0	0	0	0	0	0	-2.2	0	0	0	-2.2	0	GO:0072028	nephron morphogenesis	M000000100010	2	0
0	0	1	0	0	0	0	0	0	0	1	0	0	0	-3.8	0	0	0	0	0	0	0	-4.4	0	GO:2000278	regulation of DNA biosynthetic process	M001000000010	2	0
0	0	0	0	0	0	1	0	0	0	1	0	0	0	0	0	0	0	-3.8	0	0	0	-2.9	0	WP4963	p53 transcriptional gene network	M000000100010	2	0
0	0	1	0	0	0	0	0	0	0	1	0	0	0	-3	0	0	0	0	0	0	0	-2.4	0	GO:0015711	organic anion transport	M001000000010	2	0
1	0	0	0	0	0	0	0	0	0	0	1	-2.1	0	0	0	0	0	0	0	0	0	0	-2.5	GO:0070988	demethylation	M100000000001	2	0
0	0	0	0	1	0	0	0	0	0	1	0	0	0	0	0	-3	0	0	0	0	0	-2	0	R-HSA-5619115	Disorders of transmembrane transporters	M000010000010	2	0
0	0	0	1	0	0	0	0	0	0	1	0	0	0	0	-3.5	0	0	0	0	0	0	-2.3	0	GO:0051701	biological process involved in interaction with host	M000100000010	2	0
0	0	0	0	0	0	0	1	0	0	1	0	0	0	0	0	0	0	0	-12	0	0	-2.1	0	GO:0051784	negative regulation of nuclear division	M000000010010	2	0
0	0	1	0	0	0	0	0	0	0	1	0	0	0	-3	0	0	0	0	0	0	0	-3.5	0	GO:0034655	nucleobase-containing compound catabolic process	M001000000010	2	0
1	0	0	0	0	0	0	0	0	0	0	1	-2.2	0	0	0	0	0	0	0	0	0	0	-2.6	GO:0031060	regulation of histone methylation	M100000000001	2	0
0	1	1	0	0	0	0	0	0	0	0	0	0	-2.6	-8.2	0	0	0	0	0	0	0	0	0	GO:0055080	monoatomic cation homeostasis	M011000000000	2	0
0	1	0	0	1	0	0	0	0	0	0	0	0	-5.2	0	0	-2	0	0	0	0	0	0	0	GO:1903131	mononuclear cell differentiation	M010010000000	2	0
0	1	0	0	0	0	0	0	0	0	1	0	0	-2.9	0	0	0	0	0	0	0	0	-2.3	0	GO:0120039	plasma membrane bounded cell projection morphogenesis	M010000000010	2	0
0	0	1	0	0	0	0	0	0	0	1	0	0	0	-3.3	0	0	0	0	0	0	0	-2.4	0	GO:0045927	positive regulation of growth	M001000000010	2	0
0	1	0	1	0	0	0	0	0	0	0	0	0	-2.5	0	-2.2	0	0	0	0	0	0	0	0	R-HSA-69231	Cyclin D associated events in G1	M010100000000	2	0
0	0	0	1	0	0	0	0	0	0	1	0	0	0	0	-2.4	0	0	0	0	0	0	-2.8	0	GO:0046683	response to organophosphorus	M000100000010	2	0
0	0	1	0	0	0	0	0	0	0	1	0	0	0	-3.5	0	0	0	0	0	0	0	-2.1	0	GO:0061008	hepaticobiliary system development	M001000000010	2	0
1	0	0	0	0	1	0	0	0	0	0	0	-2.5	0	0	0	0	-2.2	0	0	0	0	0	0	R-HSA-9013404	RAC2 GTPase cycle	M100001000000	2	0
0	0	0	0	0	1	0	0	0	0	1	0	0	0	0	0	0	-2.7	0	0	0	0	-2.5	0	R-HSA-3000171	Non-integrin membrane-ECM interactions	M000001000010	2	0
0	0	1	0	0	0	0	0	0	0	1	0	0	0	-3.2	0	0	0	0	0	0	0	-2.1	0	GO:0022407	regulation of cell-cell adhesion	M001000000010	2	0
0	0	0	0	0	0	1	0	0	0	1	0	0	0	0	0	0	0	-2.4	0	0	0	-3.3	0	GO:0045668	negative regulation of osteoblast differentiation	M000000100010	2	0
0	0	0	0	1	0	0	0	0	0	0	1	0	0	0	0	-4.3	0	0	0	0	0	0	-2.1	WP4538	Regulatory circuits of the STAT3 signaling pathway	M000010000001	2	0
0	0	1	0	0	1	0	0	0	0	0	0	0	0	-2.6	0	0	-2.4	0	0	0	0	0	0	GO:1903036	positive regulation of response to wounding	M001001000000	2	0
0	0	1	0	0	1	0	0	0	0	0	0	0	0	-4.5	0	0	-2.1	0	0	0	0	0	0	GO:0009206	purine ribonucleoside triphosphate biosynthetic process	M001001000000	2	0
0	0	0	0	0	0	0	0	0	1	1	0	0	0	0	0	0	0	0	0	0	-3.7	-6	0	GO:0018208	peptidyl-proline modification	M000000000110	2	0
0	0	1	0	0	0	0	0	0	0	1	0	0	0	-3	0	0	0	0	0	0	0	-2.5	0	GO:0003179	heart valve morphogenesis	M001000000010	2	0
1	0	0	0	0	0	0	0	0	0	0	1	-2.2	0	0	0	0	0	0	0	0	0	0	-2.4	GO:1903557	positive regulation of tumor necrosis factor superfamily cytokine production	M100000000001	2	0
0	0	0	0	0	0	1	0	0	0	0	1	0	0	0	0	0	0	-2.8	0	0	0	0	-4.2	hsa00071	Fatty acid degradation	M000000100001	2	0
0	1	0	0	0	0	0	0	0	0	0	0	0	-3.2	0	0	0	0	0	0	0	0	0	0	GO:0050905	neuromuscular process	M010000000000	1	0
0	0	1	0	0	0	0	0	0	0	0	0	0	0	-2.1	0	0	0	0	0	0	0	0	0	R-HSA-168142	Toll Like Receptor 10 (TLR10) Cascade	M001000000000	1	0
0	0	0	0	0	0	0	0	0	0	0	1	0	0	0	0	0	0	0	0	0	0	0	-2.9	M206	PID PDGFRA PATHWAY	M000000000001	1	0
0	0	0	1	0	0	0	0	0	0	0	0	0	0	0	-2.3	0	0	0	0	0	0	0	0	GO:0006949	syncytium formation	M000100000000	1	0
0	1	0	0	0	0	0	0	0	0	0	0	0	-4	0	0	0	0	0	0	0	0	0	0	GO:0042593	glucose homeostasis	M010000000000	1	0
0	0	1	0	0	0	0	0	0	0	0	0	0	0	-2.2	0	0	0	0	0	0	0	0	0	M76	PID P38 ALPHA BETA PATHWAY	M001000000000	1	0
0	0	0	1	0	0	0	0	0	0	0	0	0	0	0	-2.9	0	0	0	0	0	0	0	0	GO:0046174	polyol catabolic process	M000100000000	1	0
0	1	0	0	0	0	0	0	0	0	0	0	0	-2.2	0	0	0	0	0	0	0	0	0	0	GO:0097066	response to thyroid hormone	M010000000000	1	0
0	0	0	0	0	0	0	1	0	0	0	0	0	0	0	0	0	0	0	-2.6	0	0	0	0	GO:0051258	protein polymerization	M000000010000	1	0
0	0	0	0	0	0	0	0	0	1	0	0	0	0	0	0	0	0	0	0	0	-2.9	0	0	R-HSA-1236974	ER-Phagosome pathway	M000000000100	1	0
0	0	0	0	0	0	0	0	0	0	1	0	0	0	0	0	0	0	0	0	0	0	-2.6	0	R-HSA-165054	Rev-mediated nuclear export of HIV RNA	M000000000010	1	0
0	0	0	1	0	0	0	0	0	0	0	0	0	0	0	-2.4	0	0	0	0	0	0	0	0	GO:0140056	organelle localization by membrane tethering	M000100000000	1	0
0	0	0	0	0	0	0	0	0	0	0	1	0	0	0	0	0	0	0	0	0	0	0	-2.1	R-HSA-196849	Metabolism of water-soluble vitamins and cofactors	M000000000001	1	0
0	1	0	0	0	0	0	0	0	0	0	0	0	-2.2	0	0	0	0	0	0	0	0	0	0	R-HSA-1482839	Acyl chain remodelling of PE	M010000000000	1	0
1	0	0	0	0	0	0	0	0	0	0	0	-2.3	0	0	0	0	0	0	0	0	0	0	0	GO:1902882	regulation of response to oxidative stress	M100000000000	1	0
0	0	1	0	0	0	0	0	0	0	0	0	0	0	-4.4	0	0	0	0	0	0	0	0	0	R-HSA-6807505	RNA polymerase II transcribes snRNA genes	M001000000000	1	0
0	0	1	0	0	0	0	0	0	0	0	0	0	0	-3.5	0	0	0	0	0	0	0	0	0	GO:0071044	histone mRNA catabolic process	M001000000000	1	0
0	0	0	0	0	0	0	0	0	0	0	1	0	0	0	0	0	0	0	0	0	0	0	-2.5	GO:0032755	positive regulation of interleukin-6 production	M000000000001	1	0
0	0	0	1	0	0	0	0	0	0	0	0	0	0	0	-7.5	0	0	0	0	0	0	0	0	GO:0006165	nucleoside diphosphate phosphorylation	M000100000000	1	0
0	0	1	0	0	0	0	0	0	0	0	0	0	0	-3.1	0	0	0	0	0	0	0	0	0	M266	PID NCADHERIN PATHWAY	M001000000000	1	0
0	0	0	0	0	0	0	0	0	0	1	0	0	0	0	0	0	0	0	0	0	0	-4.9	0	GO:0008156	negative regulation of DNA replication	M000000000010	1	0
1	0	0	0	0	0	0	0	0	0	0	0	-2.1	0	0	0	0	0	0	0	0	0	0	0	GO:0035418	protein localization to synapse	M100000000000	1	0
0	0	0	0	0	0	0	1	0	0	0	0	0	0	0	0	0	0	0	-6	0	0	0	0	GO:1902423	regulation of attachment of mitotic spindle microtubules to kinetochore	M000000010000	1	0
0	0	0	1	0	0	0	0	0	0	0	0	0	0	0	-2.5	0	0	0	0	0	0	0	0	GO:0140253	cell-cell fusion	M000100000000	1	0
0	0	0	1	0	0	0	0	0	0	0	0	0	0	0	-2.6	0	0	0	0	0	0	0	0	GO:0043542	endothelial cell migration	M000100000000	1	0
0	0	0	0	0	1	0	0	0	0	0	0	0	0	0	0	0	-3.1	0	0	0	0	0	0	GO:0097581	lamellipodium organization	M000001000000	1	0
0	0	0	0	0	1	0	0	0	0	0	0	0	0	0	0	0	-3.7	0	0	0	0	0	0	WP3303	RAC1/PAK1/p38/MMP2 pathway	M000001000000	1	0
0	0	0	0	0	0	0	0	0	0	1	0	0	0	0	0	0	0	0	0	0	0	-2.4	0	GO:0015810	aspartate transmembrane transport	M000000000010	1	0
0	0	1	0	0	0	0	0	0	0	0	0	0	0	-2.2	0	0	0	0	0	0	0	0	0	GO:0046824	positive regulation of nucleocytoplasmic transport	M001000000000	1	0
1	0	0	0	0	0	0	0	0	0	0	0	-9.2	0	0	0	0	0	0	0	0	0	0	0	WP3651	Pathways affected in adenoid cystic carcinoma	M100000000000	1	0
0	0	1	0	0	0	0	0	0	0	0	0	0	0	-3.1	0	0	0	0	0	0	0	0	0	hsa03020	RNA polymerase	M001000000000	1	0
0	0	0	0	0	1	0	0	0	0	0	0	0	0	0	0	0	-2.5	0	0	0	0	0	0	R-HSA-388841	Costimulation by the CD28 family	M000001000000	1	0
0	0	1	0	0	0	0	0	0	0	0	0	0	0	-2.3	0	0	0	0	0	0	0	0	0	GO:0071277	cellular response to calcium ion	M001000000000	1	0
0	1	0	0	0	0	0	0	0	0	0	0	0	-2.2	0	0	0	0	0	0	0	0	0	0	GO:0042733	embryonic digit morphogenesis	M010000000000	1	0
0	0	1	0	0	0	0	0	0	0	0	0	0	0	-3.1	0	0	0	0	0	0	0	0	0	R-HSA-5694530	Cargo concentration in the ER	M001000000000	1	0
0	1	0	0	0	0	0	0	0	0	0	0	0	-2.8	0	0	0	0	0	0	0	0	0	0	GO:0036303	lymph vessel morphogenesis	M010000000000	1	0
0	1	0	0	0	0	0	0	0	0	0	0	0	-6.8	0	0	0	0	0	0	0	0	0	0	WP4313	Ferroptosis	M010000000000	1	0
0	0	0	0	0	0	0	0	0	0	1	0	0	0	0	0	0	0	0	0	0	0	-2.1	0	R-HSA-428930	Thromboxane signalling through TP receptor	M000000000010	1	0
0	0	0	1	0	0	0	0	0	0	0	0	0	0	0	-6.8	0	0	0	0	0	0	0	0	R-HSA-9668328	Sealing of the nuclear envelope (NE) by ESCRT-III	M000100000000	1	0
0	0	1	0	0	0	0	0	0	0	0	0	0	0	-3.1	0	0	0	0	0	0	0	0	0	GO:0032273	positive regulation of protein polymerization	M001000000000	1	0
0	0	0	0	0	0	0	0	0	0	0	1	0	0	0	0	0	0	0	0	0	0	0	-2.3	GO:0030522	intracellular receptor signaling pathway	M000000000001	1	0
0	0	0	0	0	0	0	0	0	0	1	0	0	0	0	0	0	0	0	0	0	0	-4	0	GO:0006271	DNA strand elongation involved in DNA replication	M000000000010	1	0
0	0	0	0	0	0	0	1	0	0	0	0	0	0	0	0	0	0	0	-4.5	0	0	0	0	GO:0010972	negative regulation of G2/M transition of mitotic cell cycle	M000000010000	1	0
0	0	0	0	0	0	0	0	0	0	0	1	0	0	0	0	0	0	0	0	0	0	0	-2.5	WP4155	Endometrial cancer	M000000000001	1	0
0	0	1	0	0	0	0	0	0	0	0	0	0	0	-5.6	0	0	0	0	0	0	0	0	0	GO:0035459	vesicle cargo loading	M001000000000	1	0
0	1	0	0	0	0	0	0	0	0	0	0	0	-3.8	0	0	0	0	0	0	0	0	0	0	GO:0044597	daunorubicin metabolic process	M010000000000	1	0
0	0	0	1	0	0	0	0	0	0	0	0	0	0	0	-3.2	0	0	0	0	0	0	0	0	R-HSA-416572	Sema4D induced cell migration and growth-cone collapse	M000100000000	1	0
0	0	0	0	0	0	0	0	0	0	0	1	0	0	0	0	0	0	0	0	0	0	0	-2.8	GO:0040019	positive regulation of embryonic development	M000000000001	1	0
0	0	1	0	0	0	0	0	0	0	0	0	0	0	-2.6	0	0	0	0	0	0	0	0	0	GO:0035089	establishment of apical/basal cell polarity	M001000000000	1	0
0	0	1	0	0	0	0	0	0	0	0	0	0	0	-2.1	0	0	0	0	0	0	0	0	0	GO:0045580	regulation of T cell differentiation	M001000000000	1	0
0	0	0	0	0	0	0	0	0	0	1	0	0	0	0	0	0	0	0	0	0	0	-4.1	0	GO:1901796	regulation of signal transduction by p53 class mediator	M000000000010	1	0
0	0	1	0	0	0	0	0	0	0	0	0	0	0	-4	0	0	0	0	0	0	0	0	0	R-HSA-8950505	Gene and protein expression by JAK-STAT signaling after Interleukin-12 stimulation	M001000000000	1	0
0	1	0	0	0	0	0	0	0	0	0	0	0	-2.7	0	0	0	0	0	0	0	0	0	0	R-HSA-9670439	Signaling by phosphorylated juxtamembrane, extracellular and kinase domain KIT mutants	M010000000000	1	0
0	0	0	0	0	0	0	1	0	0	0	0	0	0	0	0	0	0	0	-15	0	0	0	0	GO:0051231	spindle elongation	M000000010000	1	0
0	0	0	0	0	0	0	0	0	0	1	0	0	0	0	0	0	0	0	0	0	0	-2	0	GO:0046426	negative regulation of receptor signaling pathway via JAK-STAT	M000000000010	1	0
0	0	0	0	0	0	0	0	0	0	0	1	0	0	0	0	0	0	0	0	0	0	0	-2.8	GO:0007368	determination of left/right symmetry	M000000000001	1	0
0	0	0	0	0	0	0	0	0	0	1	0	0	0	0	0	0	0	0	0	0	0	-3.8	0	GO:0035108	limb morphogenesis	M000000000010	1	0
0	0	0	1	0	0	0	0	0	0	0	0	0	0	0	-2	0	0	0	0	0	0	0	0	R-HSA-9013148	CDC42 GTPase cycle	M000100000000	1	0
0	1	0	0	0	0	0	0	0	0	0	0	0	-3.6	0	0	0	0	0	0	0	0	0	0	GO:0030647	aminoglycoside antibiotic metabolic process	M010000000000	1	0
0	0	0	0	0	0	0	0	0	0	0	1	0	0	0	0	0	0	0	0	0	0	0	-2.2	hsa04310	Wnt signaling pathway	M000000000001	1	0
1	0	0	0	0	0	0	0	0	0	0	0	-2.1	0	0	0	0	0	0	0	0	0	0	0	GO:0048813	dendrite morphogenesis	M100000000000	1	0
0	1	0	0	0	0	0	0	0	0	0	0	0	-3.6	0	0	0	0	0	0	0	0	0	0	GO:0031642	negative regulation of myelination	M010000000000	1	0
0	0	1	0	0	0	0	0	0	0	0	0	0	0	-2.2	0	0	0	0	0	0	0	0	0	GO:0090025	regulation of monocyte chemotaxis	M001000000000	1	0
0	0	1	0	0	0	0	0	0	0	0	0	0	0	-2.4	0	0	0	0	0	0	0	0	0	R-HSA-425366	Transport of bile salts and organic acids, metal ions and amine compounds	M001000000000	1	0
0	0	0	1	0	0	0	0	0	0	0	0	0	0	0	-3.9	0	0	0	0	0	0	0	0	GO:0009218	pyrimidine ribonucleotide metabolic process	M000100000000	1	0
0	0	1	0	0	0	0	0	0	0	0	0	0	0	-3.6	0	0	0	0	0	0	0	0	0	R-HSA-390450	Folding of actin by CCT/TriC	M001000000000	1	0
0	0	0	0	0	0	0	0	0	0	1	0	0	0	0	0	0	0	0	0	0	0	-3.1	0	GO:0001823	mesonephros development	M000000000010	1	0
0	0	0	0	0	0	1	0	0	0	0	0	0	0	0	0	0	0	-2.4	0	0	0	0	0	GO:0050994	regulation of lipid catabolic process	M000000100000	1	0
0	1	0	0	0	0	0	0	0	0	0	0	0	-2	0	0	0	0	0	0	0	0	0	0	GO:0046545	development of primary female sexual characteristics	M010000000000	1	0
0	0	0	0	0	0	0	0	0	0	0	1	0	0	0	0	0	0	0	0	0	0	0	-2.6	hsa05213	Endometrial cancer	M000000000001	1	0
0	0	0	0	0	0	0	0	0	0	0	1	0	0	0	0	0	0	0	0	0	0	0	-4.9	GO:0072329	monocarboxylic acid catabolic process	M000000000001	1	0
0	0	0	0	0	0	0	1	0	0	0	0	0	0	0	0	0	0	0	-9.1	0	0	0	0	GO:0007076	mitotic chromosome condensation	M000000010000	1	0
0	0	0	0	0	0	0	0	0	0	1	0	0	0	0	0	0	0	0	0	0	0	-2.3	0	GO:0046128	purine ribonucleoside metabolic process	M000000000010	1	0
0	0	0	0	0	0	0	0	0	0	1	0	0	0	0	0	0	0	0	0	0	0	-3.3	0	GO:1900120	regulation of receptor binding	M000000000010	1	0
0	0	0	0	0	0	0	1	0	0	0	0	0	0	0	0	0	0	0	-6.4	0	0	0	0	CORUM:310	Cell cycle kinase complex CDC2	M000000010000	1	0
0	0	1	0	0	0	0	0	0	0	0	0	0	0	-2.6	0	0	0	0	0	0	0	0	0	GO:0008544	epidermis development	M001000000000	1	0
0	0	0	0	0	0	0	1	0	0	0	0	0	0	0	0	0	0	0	-14	0	0	0	0	GO:0033048	negative regulation of mitotic sister chromatid segregation	M000000010000	1	0
0	0	1	0	0	0	0	0	0	0	0	0	0	0	-3.5	0	0	0	0	0	0	0	0	0	GO:2001241	positive regulation of extrinsic apoptotic signaling pathway in absence of ligand	M001000000000	1	0
0	0	1	0	0	0	0	0	0	0	0	0	0	0	-4.2	0	0	0	0	0	0	0	0	0	CORUM:562	LSm2-8 complex	M001000000000	1	0
0	0	0	0	0	0	0	0	0	0	1	0	0	0	0	0	0	0	0	0	0	0	-2.5	0	GO:0033209	tumor necrosis factor-mediated signaling pathway	M000000000010	1	0
0	0	1	0	0	0	0	0	0	0	0	0	0	0	-2.7	0	0	0	0	0	0	0	0	0	WP2884	NRF2 pathway	M001000000000	1	0
0	0	0	0	0	0	0	0	0	0	0	1	0	0	0	0	0	0	0	0	0	0	0	-4.2	WP2064	Neural crest differentiation	M000000000001	1	0
0	0	1	0	0	0	0	0	0	0	0	0	0	0	-2.7	0	0	0	0	0	0	0	0	0	GO:0014065	phosphatidylinositol 3-kinase signaling	M001000000000	1	0
0	0	0	0	0	0	1	0	0	0	0	0	0	0	0	0	0	0	-2.8	0	0	0	0	0	R-HSA-73887	Death Receptor Signaling	M000000100000	1	0
0	0	0	0	0	0	0	0	0	0	1	0	0	0	0	0	0	0	0	0	0	0	-2.3	0	GO:0043488	regulation of mRNA stability	M000000000010	1	0
1	0	0	0	0	0	0	0	0	0	0	0	-3.1	0	0	0	0	0	0	0	0	0	0	0	GO:1904036	negative regulation of epithelial cell apoptotic process	M100000000000	1	0
0	0	0	0	0	1	0	0	0	0	0	0	0	0	0	0	0	-3.4	0	0	0	0	0	0	WP313	Hepatocyte growth factor receptor signaling	M000001000000	1	0
0	0	0	1	0	0	0	0	0	0	0	0	0	0	0	-6.8	0	0	0	0	0	0	0	0	GO:0006735	NADH regeneration	M000100000000	1	0
0	0	0	0	0	0	0	0	0	0	1	0	0	0	0	0	0	0	0	0	0	0	-3.2	0	hsa04724	Glutamatergic synapse	M000000000010	1	0
0	0	0	1	0	0	0	0	0	0	0	0	0	0	0	-4.8	0	0	0	0	0	0	0	0	GO:0019320	hexose catabolic process	M000100000000	1	0
0	0	0	0	0	0	0	1	0	0	0	0	0	0	0	0	0	0	0	-2.9	0	0	0	0	GO:2000058	regulation of ubiquitin-dependent protein catabolic process	M000000010000	1	0
0	0	1	0	0	0	0	0	0	0	0	0	0	0	-6	0	0	0	0	0	0	0	0	0	R-HSA-167246	Tat-mediated elongation of the HIV-1 transcript	M001000000000	1	0
0	0	0	1	0	0	0	0	0	0	0	0	0	0	0	-2.1	0	0	0	0	0	0	0	0	GO:0051496	positive regulation of stress fiber assembly	M000100000000	1	0
0	0	1	0	0	0	0	0	0	0	0	0	0	0	-2.1	0	0	0	0	0	0	0	0	0	GO:0006506	GPI anchor biosynthetic process	M001000000000	1	0
0	1	0	0	0	0	0	0	0	0	0	0	0	-2.7	0	0	0	0	0	0	0	0	0	0	GO:0043467	regulation of generation of precursor metabolites and energy	M010000000000	1	0
0	0	0	0	0	0	0	0	0	0	1	0	0	0	0	0	0	0	0	0	0	0	-2.3	0	M101	PID HDAC CLASSI PATHWAY	M000000000010	1	0
0	0	1	0	0	0	0	0	0	0	0	0	0	0	-4.6	0	0	0	0	0	0	0	0	0	R-HSA-73776	RNA Polymerase II Promoter Escape	M001000000000	1	0
0	0	0	0	0	0	0	0	0	0	1	0	0	0	0	0	0	0	0	0	0	0	-3.8	0	R-HSA-451326	Activation of kainate receptors upon glutamate binding	M000000000010	1	0
0	1	0	0	0	0	0	0	0	0	0	0	0	-2.1	0	0	0	0	0	0	0	0	0	0	WP304	Kit receptor signaling pathway	M010000000000	1	0
0	0	0	0	0	0	0	0	0	0	1	0	0	0	0	0	0	0	0	0	0	0	-3.6	0	GO:0007611	learning or memory	M000000000010	1	0
0	0	0	0	0	1	0	0	0	0	0	0	0	0	0	0	0	-2.8	0	0	0	0	0	0	GO:0010883	regulation of lipid storage	M000001000000	1	0
0	0	0	0	0	0	0	0	0	0	1	0	0	0	0	0	0	0	0	0	0	0	-3.6	0	M210	PID IL8 CXCR2 PATHWAY	M000000000010	1	0
1	0	0	0	0	0	0	0	0	0	0	0	-2.8	0	0	0	0	0	0	0	0	0	0	0	GO:0006368	transcription elongation by RNA polymerase II	M100000000000	1	0
0	0	1	0	0	0	0	0	0	0	0	0	0	0	-2.3	0	0	0	0	0	0	0	0	0	GO:0002686	negative regulation of leukocyte migration	M001000000000	1	0
0	0	0	1	0	0	0	0	0	0	0	0	0	0	0	-5.9	0	0	0	0	0	0	0	0	WP5049	Glycolysis in senescence	M000100000000	1	0
0	0	0	0	0	0	0	0	0	0	0	1	0	0	0	0	0	0	0	0	0	0	0	-3.4	GO:0001956	positive regulation of neurotransmitter secretion	M000000000001	1	0
0	0	1	0	0	0	0	0	0	0	0	0	0	0	-2.1	0	0	0	0	0	0	0	0	0	GO:0036230	granulocyte activation	M001000000000	1	0
0	0	1	0	0	0	0	0	0	0	0	0	0	0	-2.2	0	0	0	0	0	0	0	0	0	GO:0010464	regulation of mesenchymal cell proliferation	M001000000000	1	0
0	0	0	0	0	0	0	0	0	0	1	0	0	0	0	0	0	0	0	0	0	0	-3.6	0	GO:0022417	protein maturation by protein folding	M000000000010	1	0
0	0	1	0	0	0	0	0	0	0	0	0	0	0	-5.8	0	0	0	0	0	0	0	0	0	R-HSA-72086	mRNA Capping	M001000000000	1	0
0	0	0	1	0	0	0	0	0	0	0	0	0	0	0	-2.5	0	0	0	0	0	0	0	0	R-HSA-156590	Glutathione conjugation	M000100000000	1	0
0	0	0	0	0	0	0	1	0	0	0	0	0	0	0	0	0	0	0	-2.7	0	0	0	0	GO:0061136	regulation of proteasomal protein catabolic process	M000000010000	1	0
0	0	0	1	0	0	0	0	0	0	0	0	0	0	0	-2.6	0	0	0	0	0	0	0	0	GO:0031532	actin cytoskeleton reorganization	M000100000000	1	0
0	0	0	0	0	0	0	1	0	0	0	0	0	0	0	0	0	0	0	-7.3	0	0	0	0	R-HSA-174178	APC/C:Cdh1 mediated degradation of Cdc20 and other APC/C:Cdh1 targeted proteins in late mitosis/early G1	M000000010000	1	0
0	0	0	0	0	0	0	0	0	0	1	0	0	0	0	0	0	0	0	0	0	0	-2.7	0	GO:0050673	epithelial cell proliferation	M000000000010	1	0
0	0	0	0	0	0	0	0	0	0	1	0	0	0	0	0	0	0	0	0	0	0	-3.3	0	GO:0090090	negative regulation of canonical Wnt signaling pathway	M000000000010	1	0
0	0	0	1	0	0	0	0	0	0	0	0	0	0	0	-2.5	0	0	0	0	0	0	0	0	GO:0071479	cellular response to ionizing radiation	M000100000000	1	0
0	0	1	0	0	0	0	0	0	0	0	0	0	0	-3.7	0	0	0	0	0	0	0	0	0	GO:0007097	nuclear migration	M001000000000	1	0
0	0	0	0	0	0	0	1	0	0	0	0	0	0	0	0	0	0	0	-4.7	0	0	0	0	GO:0051785	positive regulation of nuclear division	M000000010000	1	0
0	0	0	0	0	0	0	0	0	0	1	0	0	0	0	0	0	0	0	0	0	0	-4.2	0	GO:0072080	nephron tubule development	M000000000010	1	0
0	1	0	0	0	0	0	0	0	0	0	0	0	-2.3	0	0	0	0	0	0	0	0	0	0	R-HSA-74751	Insulin receptor signalling cascade	M010000000000	1	0
0	0	0	0	0	0	0	0	0	0	1	0	0	0	0	0	0	0	0	0	0	0	-2.1	0	R-HSA-202040	G-protein activation	M000000000010	1	0
0	0	0	0	0	0	0	0	0	0	1	0	0	0	0	0	0	0	0	0	0	0	-2.7	0	GO:0035308	negative regulation of protein dephosphorylation	M000000000010	1	0
0	0	0	0	0	0	0	0	0	0	1	0	0	0	0	0	0	0	0	0	0	0	-2.7	0	GO:0098761	cellular response to interleukin-7	M000000000010	1	0
1	0	0	0	0	0	0	0	0	0	0	0	-2.2	0	0	0	0	0	0	0	0	0	0	0	GO:0032648	regulation of interferon-beta production	M100000000000	1	0
0	0	0	0	0	0	1	0	0	0	0	0	0	0	0	0	0	0	-2	0	0	0	0	0	GO:0030902	hindbrain development	M000000100000	1	0
0	0	0	0	0	0	0	0	0	0	1	0	0	0	0	0	0	0	0	0	0	0	-3	0	GO:0030948	negative regulation of vascular endothelial growth factor receptor signaling pathway	M000000000010	1	0
0	0	0	1	0	0	0	0	0	0	0	0	0	0	0	-2.4	0	0	0	0	0	0	0	0	R-HSA-9675126	Diseases of mitotic cell cycle	M000100000000	1	0
0	0	0	0	0	0	0	0	0	0	0	1	0	0	0	0	0	0	0	0	0	0	0	-2.1	GO:0022898	regulation of transmembrane transporter activity	M000000000001	1	0
0	0	0	0	0	0	0	0	0	0	1	0	0	0	0	0	0	0	0	0	0	0	-2.5	0	GO:0010922	positive regulation of phosphatase activity	M000000000010	1	0
0	0	1	0	0	0	0	0	0	0	0	0	0	0	-4.6	0	0	0	0	0	0	0	0	0	R-HSA-75953	RNA Polymerase II Transcription Initiation	M001000000000	1	0
0	0	0	0	0	0	0	0	0	0	0	1	0	0	0	0	0	0	0	0	0	0	0	-2.8	GO:0016577	histone demethylation	M000000000001	1	0
0	0	0	0	0	0	0	1	0	0	0	0	0	0	0	0	0	0	0	-3.7	0	0	0	0	GO:0045840	positive regulation of mitotic nuclear division	M000000010000	1	0
0	0	1	0	0	0	0	0	0	0	0	0	0	0	-3.1	0	0	0	0	0	0	0	0	0	CORUM:1068	12S U11 snRNP	M001000000000	1	0
0	0	0	0	0	0	0	0	0	0	1	0	0	0	0	0	0	0	0	0	0	0	-5	0	GO:0006302	double-strand break repair	M000000000010	1	0
0	0	1	0	0	0	0	0	0	0	0	0	0	0	-4	0	0	0	0	0	0	0	0	0	GO:0008334	histone mRNA metabolic process	M001000000000	1	0
0	0	1	0	0	0	0	0	0	0	0	0	0	0	-2.9	0	0	0	0	0	0	0	0	0	GO:0046879	hormone secretion	M001000000000	1	0
0	1	0	0	0	0	0	0	0	0	0	0	0	-3.3	0	0	0	0	0	0	0	0	0	0	R-HSA-71384	Ethanol oxidation	M010000000000	1	0
0	0	1	0	0	0	0	0	0	0	0	0	0	0	-3.7	0	0	0	0	0	0	0	0	0	R-HSA-168325	Viral Messenger RNA Synthesis	M001000000000	1	0
1	0	0	0	0	0	0	0	0	0	0	0	-2.6	0	0	0	0	0	0	0	0	0	0	0	R-HSA-390471	Association of TriC/CCT with target proteins during biosynthesis	M100000000000	1	0
0	0	0	0	0	0	0	0	0	0	1	0	0	0	0	0	0	0	0	0	0	0	-5.2	0	WP4816	TGF-beta receptor signaling in skeletal dysplasias	M000000000010	1	0
1	0	0	0	0	0	0	0	0	0	0	0	-3.6	0	0	0	0	0	0	0	0	0	0	0	GO:0031297	replication fork processing	M100000000000	1	0
0	0	0	1	0	0	0	0	0	0	0	0	0	0	0	-8.3	0	0	0	0	0	0	0	0	R-HSA-190840	Microtubule-dependent trafficking of connexons from Golgi to the plasma membrane	M000100000000	1	0
0	0	0	1	0	0	0	0	0	0	0	0	0	0	0	-4.1	0	0	0	0	0	0	0	0	GO:2000644	regulation of receptor catabolic process	M000100000000	1	0
0	0	0	0	0	0	0	0	0	0	1	0	0	0	0	0	0	0	0	0	0	0	-2.7	0	GO:0060675	ureteric bud morphogenesis	M000000000010	1	0
0	0	1	0	0	0	0	0	0	0	0	0	0	0	-3.2	0	0	0	0	0	0	0	0	0	GO:0070585	protein localization to mitochondrion	M001000000000	1	0
0	1	0	0	0	0	0	0	0	0	0	0	0	-4.4	0	0	0	0	0	0	0	0	0	0	GO:0034308	primary alcohol metabolic process	M010000000000	1	0
0	0	0	0	0	0	0	0	0	0	1	0	0	0	0	0	0	0	0	0	0	0	-2.7	0	GO:0032984	protein-containing complex disassembly	M000000000010	1	0
0	0	1	0	0	0	0	0	0	0	0	0	0	0	-2.3	0	0	0	0	0	0	0	0	0	GO:0035567	non-canonical Wnt signaling pathway	M001000000000	1	0
0	0	0	1	0	0	0	0	0	0	0	0	0	0	0	-3.2	0	0	0	0	0	0	0	0	GO:0072527	pyrimidine-containing compound metabolic process	M000100000000	1	0
1	0	0	0	0	0	0	0	0	0	0	0	-2.4	0	0	0	0	0	0	0	0	0	0	0	GO:0010677	negative regulation of cellular carbohydrate metabolic process	M100000000000	1	0
0	0	0	0	0	0	0	0	0	1	0	0	0	0	0	0	0	0	0	0	0	-2.7	0	0	R-HSA-1236975	Antigen processing-Cross presentation	M000000000100	1	0
0	0	0	0	0	0	0	0	0	0	1	0	0	0	0	0	0	0	0	0	0	0	-10	0	GO:0006261	DNA-templated DNA replication	M000000000010	1	0
0	0	0	0	0	0	0	0	0	0	0	1	0	0	0	0	0	0	0	0	0	0	0	-5.8	GO:0016331	morphogenesis of embryonic epithelium	M000000000001	1	0
0	0	0	1	0	0	0	0	0	0	0	0	0	0	0	-2.4	0	0	0	0	0	0	0	0	M229	PID P38 ALPHA BETA DOWNSTREAM PATHWAY	M000100000000	1	0
0	0	0	0	0	0	0	0	0	0	0	1	0	0	0	0	0	0	0	0	0	0	0	-3.8	R-HSA-1483255	PI Metabolism	M000000000001	1	0
0	0	0	0	0	0	0	0	0	0	1	0	0	0	0	0	0	0	0	0	0	0	-2.5	0	R-HSA-8964315	G beta:gamma signalling through BTK	M000000000010	1	0
1	0	0	0	0	0	0	0	0	0	0	0	-2.3	0	0	0	0	0	0	0	0	0	0	0	GO:0010662	regulation of striated muscle cell apoptotic process	M100000000000	1	0
0	0	0	1	0	0	0	0	0	0	0	0	0	0	0	-3	0	0	0	0	0	0	0	0	GO:0048260	positive regulation of receptor-mediated endocytosis	M000100000000	1	0
0	0	0	0	0	0	0	0	0	0	1	0	0	0	0	0	0	0	0	0	0	0	-2	0	GO:0014013	regulation of gliogenesis	M000000000010	1	0
1	0	0	0	0	0	0	0	0	0	0	0	-3	0	0	0	0	0	0	0	0	0	0	0	GO:0019827	stem cell population maintenance	M100000000000	1	0
0	0	0	0	0	0	0	0	0	0	1	0	0	0	0	0	0	0	0	0	0	0	-3.6	0	GO:0033206	meiotic cytokinesis	M000000000010	1	0
0	0	1	0	0	0	0	0	0	0	0	0	0	0	-2.3	0	0	0	0	0	0	0	0	0	R-HSA-432722	Golgi Associated Vesicle Biogenesis	M001000000000	1	0
0	0	0	0	0	0	0	0	0	0	1	0	0	0	0	0	0	0	0	0	0	0	-2.4	0	GO:0030903	notochord development	M000000000010	1	0
0	0	0	0	0	0	0	1	0	0	0	0	0	0	0	0	0	0	0	-7.1	0	0	0	0	GO:0000212	meiotic spindle organization	M000000010000	1	0
0	1	0	0	0	0	0	0	0	0	0	0	0	-2.2	0	0	0	0	0	0	0	0	0	0	GO:0048639	positive regulation of developmental growth	M010000000000	1	0
0	0	0	0	0	0	0	1	0	0	0	0	0	0	0	0	0	0	0	-7.5	0	0	0	0	WP5117	Cohesin complex - Cornelia de Lange syndrome	M000000010000	1	0
0	0	0	0	0	0	0	0	0	0	1	0	0	0	0	0	0	0	0	0	0	0	-3.3	0	GO:0090398	cellular senescence	M000000000010	1	0
0	0	1	0	0	0	0	0	0	0	0	0	0	0	-2.8	0	0	0	0	0	0	0	0	0	GO:0001764	neuron migration	M001000000000	1	0
0	0	0	0	0	0	0	0	0	0	1	0	0	0	0	0	0	0	0	0	0	0	-3.2	0	R-HSA-8851805	MET activates RAS signaling	M000000000010	1	0
0	1	0	0	0	0	0	0	0	0	0	0	0	-2.5	0	0	0	0	0	0	0	0	0	0	hsa00620	Pyruvate metabolism	M010000000000	1	0
0	0	0	0	0	0	0	0	0	0	1	0	0	0	0	0	0	0	0	0	0	0	-2.1	0	GO:0015813	L-glutamate transmembrane transport	M000000000010	1	0
0	0	0	0	0	0	0	0	0	0	1	0	0	0	0	0	0	0	0	0	0	0	-3	0	GO:0071549	cellular response to dexamethasone stimulus	M000000000010	1	0
0	0	0	0	0	0	0	0	0	0	1	0	0	0	0	0	0	0	0	0	0	0	-2	0	GO:0043491	protein kinase B signaling	M000000000010	1	0
0	0	0	0	0	0	0	0	0	0	1	0	0	0	0	0	0	0	0	0	0	0	-2.5	0	hsa04725	Cholinergic synapse	M000000000010	1	0
0	0	0	0	0	1	0	0	0	0	0	0	0	0	0	0	0	-3.3	0	0	0	0	0	0	M1315	SIG PIP3 SIGNALING IN B LYMPHOCYTES	M000001000000	1	0
0	0	1	0	0	0	0	0	0	0	0	0	0	0	-3.8	0	0	0	0	0	0	0	0	0	GO:1990542	mitochondrial transmembrane transport	M001000000000	1	0
0	0	0	0	0	1	0	0	0	0	0	0	0	0	0	0	0	-2.5	0	0	0	0	0	0	R-HSA-9772573	Late SARS-CoV-2 Infection Events	M000001000000	1	0
0	0	0	0	0	0	0	0	0	0	1	0	0	0	0	0	0	0	0	0	0	0	-2.1	0	GO:2001026	regulation of endothelial cell chemotaxis	M000000000010	1	0
0	0	1	0	0	0	0	0	0	0	0	0	0	0	-2.1	0	0	0	0	0	0	0	0	0	GO:0001558	regulation of cell growth	M001000000000	1	0
0	0	0	0	0	0	0	0	0	0	0	1	0	0	0	0	0	0	0	0	0	0	0	-2.6	GO:0048562	embryonic organ morphogenesis	M000000000001	1	0
0	1	0	0	0	0	0	0	0	0	0	0	0	-2.3	0	0	0	0	0	0	0	0	0	0	GO:0048515	spermatid differentiation	M010000000000	1	0
0	0	0	0	0	0	1	0	0	0	0	0	0	0	0	0	0	0	-3.5	0	0	0	0	0	R-HSA-72662	Activation of the mRNA upon binding of the cap-binding complex and eIFs, and subsequent binding to 43S	M000000100000	1	0
0	0	1	0	0	0	0	0	0	0	0	0	0	0	-2.3	0	0	0	0	0	0	0	0	0	R-HSA-76071	RNA Polymerase III Transcription Initiation From Type 3 Promoter	M001000000000	1	0
0	0	0	0	0	0	0	0	0	0	1	0	0	0	0	0	0	0	0	0	0	0	-2.6	0	GO:0042558	pteridine-containing compound metabolic process	M000000000010	1	0
0	0	0	1	0	0	0	0	0	0	0	0	0	0	0	-2.8	0	0	0	0	0	0	0	0	M58	PID AR PATHWAY	M000100000000	1	0
0	0	0	0	0	0	1	0	0	0	0	0	0	0	0	0	0	0	-3.2	0	0	0	0	0	GO:0006661	phosphatidylinositol biosynthetic process	M000000100000	1	0
0	1	0	0	0	0	0	0	0	0	0	0	0	-3	0	0	0	0	0	0	0	0	0	0	GO:0006665	sphingolipid metabolic process	M010000000000	1	0
0	0	0	1	0	0	0	0	0	0	0	0	0	0	0	-2.3	0	0	0	0	0	0	0	0	GO:0106056	regulation of calcineurin-mediated signaling	M000100000000	1	0
0	0	0	1	0	0	0	0	0	0	0	0	0	0	0	-2.5	0	0	0	0	0	0	0	0	GO:0000154	rRNA modification	M000100000000	1	0
0	0	1	0	0	0	0	0	0	0	0	0	0	0	-3.2	0	0	0	0	0	0	0	0	0	M64	PID S1P S1P4 PATHWAY	M001000000000	1	0
0	0	0	0	1	0	0	0	0	0	0	0	0	0	0	0	-2.7	0	0	0	0	0	0	0	GO:0080171	lytic vacuole organization	M000010000000	1	0
1	0	0	0	0	0	0	0	0	0	0	0	-2.4	0	0	0	0	0	0	0	0	0	0	0	GO:0006623	protein targeting to vacuole	M100000000000	1	0
0	0	0	0	0	0	0	0	0	0	1	0	0	0	0	0	0	0	0	0	0	0	-3.2	0	GO:0032515	negative regulation of phosphoprotein phosphatase activity	M000000000010	1	0
0	0	0	1	0	0	0	0	0	0	0	0	0	0	0	-3	0	0	0	0	0	0	0	0	GO:0044000	movement in host	M000100000000	1	0
0	0	1	0	0	0	0	0	0	0	0	0	0	0	-3.6	0	0	0	0	0	0	0	0	0	R-HSA-111367	SLBP independent Processing of Histone Pre-mRNAs	M001000000000	1	0
0	0	0	0	0	0	0	0	0	0	0	1	0	0	0	0	0	0	0	0	0	0	0	-2.7	GO:0009799	specification of symmetry	M000000000001	1	0
0	0	0	0	0	0	0	0	0	0	1	0	0	0	0	0	0	0	0	0	0	0	-4.3	0	WP3668	Hypothesized pathways in pathogenesis of cardiovascular disease	M000000000010	1	0
0	0	0	0	0	0	0	0	0	0	1	0	0	0	0	0	0	0	0	0	0	0	-2.7	0	R-HSA-8949664	Processing of SMDT1	M000000000010	1	0
0	0	0	0	0	0	0	0	0	0	0	1	0	0	0	0	0	0	0	0	0	0	0	-2.5	GO:0050777	negative regulation of immune response	M000000000001	1	0
0	0	1	0	0	0	0	0	0	0	0	0	0	0	-2.5	0	0	0	0	0	0	0	0	0	R-HSA-157579	Telomere Maintenance	M001000000000	1	0
0	0	0	0	0	0	0	0	1	0	0	0	0	0	0	0	0	0	0	0	-2.3	0	0	0	GO:0010821	regulation of mitochondrion organization	M000000001000	1	0
0	0	0	0	0	0	0	0	0	0	1	0	0	0	0	0	0	0	0	0	0	0	-2	0	GO:0055117	regulation of cardiac muscle contraction	M000000000010	1	0
0	0	0	0	0	0	0	0	0	0	0	1	0	0	0	0	0	0	0	0	0	0	0	-2.3	WP428	Wnt signaling	M000000000001	1	0
0	0	1	0	0	0	0	0	0	0	0	0	0	0	-6.7	0	0	0	0	0	0	0	0	0	GO:0006875	cellular metal ion homeostasis	M001000000000	1	0
0	1	0	0	0	0	0	0	0	0	0	0	0	-3.6	0	0	0	0	0	0	0	0	0	0	R-HSA-193368	Synthesis of bile acids and bile salts via 7alpha-hydroxycholesterol	M010000000000	1	0
0	0	0	0	0	0	0	0	0	0	1	0	0	0	0	0	0	0	0	0	0	0	-2	0	GO:0060441	epithelial tube branching involved in lung morphogenesis	M000000000010	1	0
0	0	0	0	0	0	0	0	0	0	1	0	0	0	0	0	0	0	0	0	0	0	-5	0	GO:0034314	Arp2/3 complex-mediated actin nucleation	M000000000010	1	0
0	0	0	0	0	0	0	0	0	0	0	1	0	0	0	0	0	0	0	0	0	0	0	-2.7	GO:0035065	regulation of histone acetylation	M000000000001	1	0
0	0	0	0	0	0	0	0	0	0	1	0	0	0	0	0	0	0	0	0	0	0	-2.7	0	R-HSA-2871796	FCERI mediated MAPK activation	M000000000010	1	0
0	0	0	0	0	0	0	0	0	0	1	0	0	0	0	0	0	0	0	0	0	0	-2	0	GO:0051291	protein heterooligomerization	M000000000010	1	0
0	0	1	0	0	0	0	0	0	0	0	0	0	0	-2	0	0	0	0	0	0	0	0	0	GO:1903708	positive regulation of hemopoiesis	M001000000000	1	0
0	0	0	0	0	0	0	0	0	0	1	0	0	0	0	0	0	0	0	0	0	0	-2.5	0	GO:0048145	regulation of fibroblast proliferation	M000000000010	1	0
0	0	0	0	0	0	0	1	0	0	0	0	0	0	0	0	0	0	0	-10	0	0	0	0	GO:0090232	positive regulation of spindle checkpoint	M000000010000	1	0
0	0	1	0	0	0	0	0	0	0	0	0	0	0	-4.4	0	0	0	0	0	0	0	0	0	GO:0032241	positive regulation of nucleobase-containing compound transport	M001000000000	1	0
0	0	0	0	0	0	0	0	0	0	1	0	0	0	0	0	0	0	0	0	0	0	-4.2	0	GO:0060173	limb development	M000000000010	1	0
0	0	0	0	0	0	0	0	0	0	1	0	0	0	0	0	0	0	0	0	0	0	-2.6	0	GO:0060253	negative regulation of glial cell proliferation	M000000000010	1	0
1	0	0	0	0	0	0	0	0	0	0	0	-2.9	0	0	0	0	0	0	0	0	0	0	0	GO:0010667	negative regulation of cardiac muscle cell apoptotic process	M100000000000	1	0
0	1	0	0	0	0	0	0	0	0	0	0	0	-2.8	0	0	0	0	0	0	0	0	0	0	GO:0030224	monocyte differentiation	M010000000000	1	0
0	0	0	0	0	0	0	0	0	0	1	0	0	0	0	0	0	0	0	0	0	0	-4.2	0	GO:0006167	AMP biosynthetic process	M000000000010	1	0
0	0	0	0	0	0	0	0	0	0	0	1	0	0	0	0	0	0	0	0	0	0	0	-3	R-HSA-2028269	Signaling by Hippo	M000000000001	1	0
0	1	0	0	0	0	0	0	0	0	0	0	0	-2.3	0	0	0	0	0	0	0	0	0	0	GO:1990778	protein localization to cell periphery	M010000000000	1	0
0	0	0	0	0	0	0	1	0	0	0	0	0	0	0	0	0	0	0	-7.1	0	0	0	0	CORUM:1118	Chromosomal passenger complex CPC (INCENP, CDCA8, BIRC5, AURKB)	M000000010000	1	0
0	1	0	0	0	0	0	0	0	0	0	0	0	-2.3	0	0	0	0	0	0	0	0	0	0	R-HSA-2404192	Signaling by Type 1 Insulin-like Growth Factor 1 Receptor (IGF1R)	M010000000000	1	0
0	0	1	0	0	0	0	0	0	0	0	0	0	0	-3.4	0	0	0	0	0	0	0	0	0	GO:0061041	regulation of wound healing	M001000000000	1	0
0	0	0	0	0	0	1	0	0	0	0	0	0	0	0	0	0	0	-3.8	0	0	0	0	0	WP107	Translation factors	M000000100000	1	0
0	0	0	0	0	1	0	0	0	0	0	0	0	0	0	0	0	-2.1	0	0	0	0	0	0	hsa05231	Choline metabolism in cancer	M000001000000	1	0
0	0	1	0	0	0	0	0	0	0	0	0	0	0	-4.2	0	0	0	0	0	0	0	0	0	CORUM:1200	Oligosaccharyltransferase complex (Stt3B variant)	M001000000000	1	0
0	0	0	0	0	0	0	1	0	0	0	0	0	0	0	0	0	0	0	-3.5	0	0	0	0	R-HSA-6791312	TP53 Regulates Transcription of Cell Cycle Genes	M000000010000	1	0
0	0	0	1	0	0	0	0	0	0	0	0	0	0	0	-3.4	0	0	0	0	0	0	0	0	GO:0010755	regulation of plasminogen activation	M000100000000	1	0
0	0	0	0	1	0	0	0	0	0	0	0	0	0	0	0	-3.1	0	0	0	0	0	0	0	WP5130	Th17 cell differentiation pathway	M000010000000	1	0
0	1	0	0	0	0	0	0	0	0	0	0	0	-4	0	0	0	0	0	0	0	0	0	0	GO:0007586	digestion	M010000000000	1	0
0	0	0	0	0	0	0	0	0	0	1	0	0	0	0	0	0	0	0	0	0	0	-2.7	0	GO:0000463	maturation of LSU-rRNA from tricistronic rRNA transcript (SSU-rRNA, 5.8S rRNA, LSU-rRNA)	M000000000010	1	0
0	0	0	0	0	0	0	1	0	0	0	0	0	0	0	0	0	0	0	-3.7	0	0	0	0	GO:0018209	peptidyl-serine modification	M000000010000	1	0
0	0	0	0	0	0	0	0	0	0	0	1	0	0	0	0	0	0	0	0	0	0	0	-3.4	WP4542	Leukocyte-intrinsic Hippo pathway functions	M000000000001	1	0
0	0	0	0	0	0	1	0	0	0	0	0	0	0	0	0	0	0	-2.5	0	0	0	0	0	GO:0010633	negative regulation of epithelial cell migration	M000000100000	1	0
0	0	1	0	0	0	0	0	0	0	0	0	0	0	-2.9	0	0	0	0	0	0	0	0	0	GO:1904358	positive regulation of telomere maintenance via telomere lengthening	M001000000000	1	0
0	0	0	0	0	0	0	0	0	0	1	0	0	0	0	0	0	0	0	0	0	0	-3.1	0	GO:0016601	Rac protein signal transduction	M000000000010	1	0
0	0	1	0	0	0	0	0	0	0	0	0	0	0	-3.6	0	0	0	0	0	0	0	0	0	GO:0006591	ornithine metabolic process	M001000000000	1	0
0	1	0	0	0	0	0	0	0	0	0	0	0	-2.7	0	0	0	0	0	0	0	0	0	0	WP176	Folate metabolism	M010000000000	1	0
0	0	0	0	0	0	0	0	0	0	0	1	0	0	0	0	0	0	0	0	0	0	0	-2.5	GO:0060070	canonical Wnt signaling pathway	M000000000001	1	0
0	1	0	0	0	0	0	0	0	0	0	0	0	-2.9	0	0	0	0	0	0	0	0	0	0	GO:0072659	protein localization to plasma membrane	M010000000000	1	0
0	1	0	0	0	0	0	0	0	0	0	0	0	-2.8	0	0	0	0	0	0	0	0	0	0	GO:0031645	negative regulation of nervous system process	M010000000000	1	0
0	0	0	0	0	0	0	0	0	0	1	0	0	0	0	0	0	0	0	0	0	0	-2.1	0	GO:0099177	regulation of trans-synaptic signaling	M000000000010	1	0
0	0	1	0	0	0	0	0	0	0	0	0	0	0	-3.7	0	0	0	0	0	0	0	0	0	WP405	Eukaryotic transcription initiation	M001000000000	1	0
1	0	0	0	0	0	0	0	0	0	0	0	-2.2	0	0	0	0	0	0	0	0	0	0	0	GO:0031113	regulation of microtubule polymerization	M100000000000	1	0
0	0	0	0	0	0	0	1	0	0	0	0	0	0	0	0	0	0	0	-13	0	0	0	0	GO:0051256	mitotic spindle midzone assembly	M000000010000	1	0
0	0	1	0	0	0	0	0	0	0	0	0	0	0	-2.5	0	0	0	0	0	0	0	0	0	GO:0009746	response to hexose	M001000000000	1	0
0	1	0	0	0	0	0	0	0	0	0	0	0	-3.5	0	0	0	0	0	0	0	0	0	0	R-HSA-2586552	Signaling by Leptin	M010000000000	1	0
0	0	1	0	0	0	0	0	0	0	0	0	0	0	-2.4	0	0	0	0	0	0	0	0	0	R-HSA-3928665	EPH-ephrin mediated repulsion of cells	M001000000000	1	0
0	1	0	0	0	0	0	0	0	0	0	0	0	-2.2	0	0	0	0	0	0	0	0	0	0	GO:0002832	negative regulation of response to biotic stimulus	M010000000000	1	0
0	0	0	0	0	0	0	0	0	0	1	0	0	0	0	0	0	0	0	0	0	0	-5.6	0	GO:1903313	positive regulation of mRNA metabolic process	M000000000010	1	0
0	0	0	0	0	1	0	0	0	0	0	0	0	0	0	0	0	-9.5	0	0	0	0	0	0	R-HSA-5674135	MAP2K and MAPK activation	M000001000000	1	0
0	0	1	0	0	0	0	0	0	0	0	0	0	0	-3.2	0	0	0	0	0	0	0	0	0	GO:1905214	regulation of RNA binding	M001000000000	1	0
0	0	0	0	0	0	0	0	0	0	1	0	0	0	0	0	0	0	0	0	0	0	-2.3	0	R-HSA-5654688	SHC-mediated cascade:FGFR1	M000000000010	1	0
0	0	1	0	0	0	0	0	0	0	0	0	0	0	-2.2	0	0	0	0	0	0	0	0	0	GO:0071353	cellular response to interleukin-4	M001000000000	1	0
0	0	1	0	0	0	0	0	0	0	0	0	0	0	-3	0	0	0	0	0	0	0	0	0	GO:0019068	virion assembly	M001000000000	1	0
0	0	0	0	0	0	0	1	0	0	0	0	0	0	0	0	0	0	0	-14	0	0	0	0	GO:0071173	spindle assembly checkpoint signaling	M000000010000	1	0
0	0	0	0	0	0	0	0	0	0	1	0	0	0	0	0	0	0	0	0	0	0	-2.7	0	R-HSA-392518	Signal amplification	M000000000010	1	0
0	0	0	0	0	0	0	0	1	0	0	0	0	0	0	0	0	0	0	0	-2.3	0	0	0	GO:0071219	cellular response to molecule of bacterial origin	M000000001000	1	0
0	0	0	0	0	0	0	0	0	0	1	0	0	0	0	0	0	0	0	0	0	0	-2	0	GO:0010469	regulation of signaling receptor activity	M000000000010	1	0
0	0	0	0	0	0	0	0	0	0	0	1	0	0	0	0	0	0	0	0	0	0	0	-3.3	GO:0046328	regulation of JNK cascade	M000000000001	1	0
0	0	0	0	0	1	0	0	0	0	0	0	0	0	0	0	0	-9.8	0	0	0	0	0	0	R-HSA-6802948	Signaling by high-kinase activity BRAF mutants	M000001000000	1	0
0	0	1	0	0	0	0	0	0	0	0	0	0	0	-4.2	0	0	0	0	0	0	0	0	0	WP78	TCA cycle (aka Krebs or citric acid cycle)	M001000000000	1	0
0	0	1	0	0	0	0	0	0	0	0	0	0	0	-2.6	0	0	0	0	0	0	0	0	0	GO:0062207	regulation of pattern recognition receptor signaling pathway	M001000000000	1	0
0	0	0	0	0	0	0	0	0	0	1	0	0	0	0	0	0	0	0	0	0	0	-4.2	0	GO:0048863	stem cell differentiation	M000000000010	1	0
0	0	1	0	0	0	0	0	0	0	0	0	0	0	-3.2	0	0	0	0	0	0	0	0	0	GO:0035088	establishment or maintenance of apical/basal cell polarity	M001000000000	1	0
0	0	0	0	0	0	0	0	0	0	1	0	0	0	0	0	0	0	0	0	0	0	-2	0	GO:0031954	positive regulation of protein autophosphorylation	M000000000010	1	0
0	0	1	0	0	0	0	0	0	0	0	0	0	0	-5.9	0	0	0	0	0	0	0	0	0	GO:0006829	zinc ion transport	M001000000000	1	0
0	0	0	0	0	0	0	0	1	0	0	0	0	0	0	0	0	0	0	0	-2.2	0	0	0	GO:0005977	glycogen metabolic process	M000000001000	1	0
0	1	0	0	0	0	0	0	0	0	0	0	0	-2.5	0	0	0	0	0	0	0	0	0	0	WP98	Prostaglandin synthesis and regulation	M010000000000	1	0
0	0	0	0	0	0	0	0	0	0	0	1	0	0	0	0	0	0	0	0	0	0	0	-2.6	GO:0002709	regulation of T cell mediated immunity	M000000000001	1	0
1	0	0	0	0	0	0	0	0	0	0	0	-2.7	0	0	0	0	0	0	0	0	0	0	0	GO:0060271	cilium assembly	M100000000000	1	0
0	0	0	0	0	0	0	0	0	0	1	0	0	0	0	0	0	0	0	0	0	0	-2.1	0	GO:0007369	gastrulation	M000000000010	1	0
0	0	0	0	0	0	0	0	0	0	1	0	0	0	0	0	0	0	0	0	0	0	-3.9	0	GO:0009066	aspartate family amino acid metabolic process	M000000000010	1	0
0	1	0	0	0	0	0	0	0	0	0	0	0	-3	0	0	0	0	0	0	0	0	0	0	GO:0003002	regionalization	M010000000000	1	0
0	0	0	0	0	0	0	0	0	0	1	0	0	0	0	0	0	0	0	0	0	0	-2	0	GO:0034637	cellular carbohydrate biosynthetic process	M000000000010	1	0
0	1	0	0	0	0	0	0	0	0	0	0	0	-3.8	0	0	0	0	0	0	0	0	0	0	GO:0006069	ethanol oxidation	M010000000000	1	0
1	0	0	0	0	0	0	0	0	0	0	0	-3.2	0	0	0	0	0	0	0	0	0	0	0	GO:0045980	negative regulation of nucleotide metabolic process	M100000000000	1	0
0	0	0	0	0	0	0	0	0	0	1	0	0	0	0	0	0	0	0	0	0	0	-3.8	0	hsa05120	Epithelial cell signaling in Helicobacter pylori infection	M000000000010	1	0
0	0	0	0	0	0	0	0	0	0	0	1	0	0	0	0	0	0	0	0	0	0	0	-2.6	GO:0043001	Golgi to plasma membrane protein transport	M000000000001	1	0
0	1	0	0	0	0	0	0	0	0	0	0	0	-2.6	0	0	0	0	0	0	0	0	0	0	GO:0045821	positive regulation of glycolytic process	M010000000000	1	0
0	0	1	0	0	0	0	0	0	0	0	0	0	0	-2.4	0	0	0	0	0	0	0	0	0	GO:0035330	regulation of hippo signaling	M001000000000	1	0
0	0	0	0	0	0	0	0	1	0	0	0	0	0	0	0	0	0	0	0	-3	0	0	0	GO:0035751	regulation of lysosomal lumen pH	M000000001000	1	0
0	0	0	0	0	0	0	0	0	0	1	0	0	0	0	0	0	0	0	0	0	0	-2.1	0	R-HSA-418597	G alpha (z) signalling events	M000000000010	1	0
0	0	0	0	0	0	0	1	0	0	0	0	0	0	0	0	0	0	0	-11	0	0	0	0	GO:0051303	establishment of chromosome localization	M000000010000	1	0
0	1	0	0	0	0	0	0	0	0	0	0	0	-4.2	0	0	0	0	0	0	0	0	0	0	GO:0007585	respiratory gaseous exchange by respiratory system	M010000000000	1	0
0	0	0	0	0	1	0	0	0	0	0	0	0	0	0	0	0	-2.3	0	0	0	0	0	0	R-HSA-9759194	Nuclear events mediated by NFE2L2	M000001000000	1	0
0	0	0	0	0	1	0	0	0	0	0	0	0	0	0	0	0	-2.1	0	0	0	0	0	0	GO:0030308	negative regulation of cell growth	M000001000000	1	0
0	0	0	0	0	0	0	0	0	0	1	0	0	0	0	0	0	0	0	0	0	0	-2.2	0	GO:0045911	positive regulation of DNA recombination	M000000000010	1	0
1	0	0	0	0	0	0	0	0	0	0	0	-2.6	0	0	0	0	0	0	0	0	0	0	0	GO:0006354	DNA-templated transcription elongation	M100000000000	1	0
0	0	0	0	0	0	0	0	0	0	1	0	0	0	0	0	0	0	0	0	0	0	-4.8	0	R-HSA-352230	Amino acid transport across the plasma membrane	M000000000010	1	0
0	0	0	0	0	0	0	1	0	0	0	0	0	0	0	0	0	0	0	-11	0	0	0	0	GO:0090266	regulation of mitotic cell cycle spindle assembly checkpoint	M000000010000	1	0
0	0	0	0	0	0	0	0	0	0	1	0	0	0	0	0	0	0	0	0	0	0	-8.7	0	GO:0048026	positive regulation of mRNA splicing, via spliceosome	M000000000010	1	0
0	0	0	0	0	0	0	0	0	0	1	0	0	0	0	0	0	0	0	0	0	0	-2	0	GO:0042278	purine nucleoside metabolic process	M000000000010	1	0
0	0	0	0	0	0	0	1	0	0	0	0	0	0	0	0	0	0	0	-7.7	0	0	0	0	CORUM:5550	CDK1-CCNB1-CCNF complex	M000000010000	1	0
0	0	0	0	0	1	0	0	0	0	0	0	0	0	0	0	0	-4.7	0	0	0	0	0	0	R-HSA-76009	Platelet Aggregation (Plug Formation)	M000001000000	1	0
0	0	0	0	0	0	0	0	0	0	1	0	0	0	0	0	0	0	0	0	0	0	-2.3	0	R-HSA-5654743	Signaling by FGFR4	M000000000010	1	0
0	0	0	1	0	0	0	0	0	0	0	0	0	0	0	-3	0	0	0	0	0	0	0	0	WP205	IL-7 signaling pathway	M000100000000	1	0
0	0	1	0	0	0	0	0	0	0	0	0	0	0	-2.5	0	0	0	0	0	0	0	0	0	GO:0061162	establishment of monopolar cell polarity	M001000000000	1	0
0	1	0	0	0	0	0	0	0	0	0	0	0	-4.5	0	0	0	0	0	0	0	0	0	0	GO:0046165	alcohol biosynthetic process	M010000000000	1	0
0	0	0	0	0	0	0	0	0	0	1	0	0	0	0	0	0	0	0	0	0	0	-2.5	0	WP5269	Genetic causes of porto-sinusoidal vascular disease	M000000000010	1	0
0	0	1	0	0	0	0	0	0	0	0	0	0	0	-2.6	0	0	0	0	0	0	0	0	0	GO:0099024	plasma membrane invagination	M001000000000	1	0
0	0	0	0	0	0	0	0	0	0	1	0	0	0	0	0	0	0	0	0	0	0	-2.1	0	GO:0043487	regulation of RNA stability	M000000000010	1	0
1	0	0	0	0	0	0	0	0	0	0	0	-2.4	0	0	0	0	0	0	0	0	0	0	0	GO:0008089	anterograde axonal transport	M100000000000	1	0
0	0	0	0	0	0	0	0	0	0	1	0	0	0	0	0	0	0	0	0	0	0	-2.3	0	R-HSA-69615	G1/S DNA Damage Checkpoints	M000000000010	1	0
0	0	0	0	0	0	0	0	0	0	0	1	0	0	0	0	0	0	0	0	0	0	0	-3.2	GO:2000757	negative regulation of peptidyl-lysine acetylation	M000000000001	1	0
0	0	0	1	0	0	0	0	0	0	0	0	0	0	0	-2.9	0	0	0	0	0	0	0	0	GO:0010882	regulation of cardiac muscle contraction by calcium ion signaling	M000100000000	1	0
1	0	0	0	0	0	0	0	0	0	0	0	-3.3	0	0	0	0	0	0	0	0	0	0	0	GO:0031503	protein-containing complex localization	M100000000000	1	0
0	0	0	0	0	0	1	0	0	0	0	0	0	0	0	0	0	0	-2	0	0	0	0	0	hsa00983	Drug metabolism - other enzymes	M000000100000	1	0
0	0	0	0	0	0	0	0	0	0	1	0	0	0	0	0	0	0	0	0	0	0	-4	0	GO:0061326	renal tubule development	M000000000010	1	0
0	0	0	1	0	0	0	0	0	0	0	0	0	0	0	-6.8	0	0	0	0	0	0	0	0	GO:0061718	glucose catabolic process to pyruvate	M000100000000	1	0
0	0	0	0	0	0	0	0	0	0	1	0	0	0	0	0	0	0	0	0	0	0	-4.8	0	GO:0018401	peptidyl-proline hydroxylation to 4-hydroxy-L-proline	M000000000010	1	0
0	1	0	0	0	0	0	0	0	0	0	0	0	-2.1	0	0	0	0	0	0	0	0	0	0	GO:0019217	regulation of fatty acid metabolic process	M010000000000	1	0
0	0	0	0	0	0	0	0	0	0	1	0	0	0	0	0	0	0	0	0	0	0	-4.5	0	GO:0060828	regulation of canonical Wnt signaling pathway	M000000000010	1	0
0	0	0	0	0	1	0	0	0	0	0	0	0	0	0	0	0	-2.5	0	0	0	0	0	0	hsa04917	Prolactin signaling pathway	M000001000000	1	0
0	0	0	1	0	0	0	0	0	0	0	0	0	0	0	-2.3	0	0	0	0	0	0	0	0	WP2877	Vitamin D receptor pathway	M000100000000	1	0
0	0	0	0	0	0	0	0	0	0	1	0	0	0	0	0	0	0	0	0	0	0	-3.8	0	GO:0051305	chromosome movement towards spindle pole	M000000000010	1	0
0	0	0	1	0	0	0	0	0	0	0	0	0	0	0	-3.1	0	0	0	0	0	0	0	0	GO:0035304	regulation of protein dephosphorylation	M000100000000	1	0
0	0	0	0	0	0	0	0	0	0	0	1	0	0	0	0	0	0	0	0	0	0	0	-2.9	R-HSA-3296482	Defects in vitamin and cofactor metabolism	M000000000001	1	0
0	0	1	0	0	0	0	0	0	0	0	0	0	0	-2.3	0	0	0	0	0	0	0	0	0	M122	PID IL2 1PATHWAY	M001000000000	1	0
0	0	0	0	0	0	0	0	0	0	1	0	0	0	0	0	0	0	0	0	0	0	-3.6	0	GO:0009156	ribonucleoside monophosphate biosynthetic process	M000000000010	1	0
0	0	0	0	0	0	0	1	0	0	0	0	0	0	0	0	0	0	0	-9.7	0	0	0	0	M242	PID AURORA A PATHWAY	M000000010000	1	0
0	0	0	0	0	0	0	0	0	0	1	0	0	0	0	0	0	0	0	0	0	0	-2.3	0	R-HSA-159234	Transport of Mature mRNAs Derived from Intronless Transcripts	M000000000010	1	0
0	0	0	0	0	0	0	0	0	0	1	0	0	0	0	0	0	0	0	0	0	0	-2.3	0	hsa00220	Arginine biosynthesis	M000000000010	1	0
0	0	0	0	0	0	0	0	0	0	1	0	0	0	0	0	0	0	0	0	0	0	-3.9	0	GO:1902475	L-alpha-amino acid transmembrane transport	M000000000010	1	0
1	0	0	0	0	0	0	0	0	0	0	0	-5.2	0	0	0	0	0	0	0	0	0	0	0	GO:0008213	protein alkylation	M100000000000	1	0
0	0	1	0	0	0	0	0	0	0	0	0	0	0	-2.6	0	0	0	0	0	0	0	0	0	R-HSA-9609523	Insertion of tail-anchored proteins into the endoplasmic reticulum membrane	M001000000000	1	0
1	0	0	0	0	0	0	0	0	0	0	0	-3.8	0	0	0	0	0	0	0	0	0	0	0	WP4656	Joubert syndrome	M100000000000	1	0
0	0	1	0	0	0	0	0	0	0	0	0	0	0	-3.3	0	0	0	0	0	0	0	0	0	GO:0070828	heterochromatin organization	M001000000000	1	0
0	0	0	0	0	0	0	1	0	0	0	0	0	0	0	0	0	0	0	-14	0	0	0	0	GO:0007094	mitotic spindle assembly checkpoint signaling	M000000010000	1	0
0	0	0	0	0	0	0	0	0	0	1	0	0	0	0	0	0	0	0	0	0	0	-2.3	0	M103	PID S1P S1P1 PATHWAY	M000000000010	1	0
0	0	0	0	0	0	0	0	0	0	1	0	0	0	0	0	0	0	0	0	0	0	-2.3	0	R-HSA-9701190	Defective homologous recombination repair (HRR) due to BRCA2 loss of function	M000000000010	1	0
0	1	0	0	0	0	0	0	0	0	0	0	0	-2.5	0	0	0	0	0	0	0	0	0	0	GO:0022600	digestive system process	M010000000000	1	0
1	0	0	0	0	0	0	0	0	0	0	0	-2.1	0	0	0	0	0	0	0	0	0	0	0	R-HSA-8943724	Regulation of PTEN gene transcription	M100000000000	1	0
0	0	0	0	0	0	0	0	0	0	1	0	0	0	0	0	0	0	0	0	0	0	-7.8	0	R-HSA-69242	S Phase	M000000000010	1	0
0	0	1	0	0	0	0	0	0	0	0	0	0	0	-2.2	0	0	0	0	0	0	0	0	0	GO:0000413	protein peptidyl-prolyl isomerization	M001000000000	1	0
0	0	1	0	0	0	0	0	0	0	0	0	0	0	-2.8	0	0	0	0	0	0	0	0	0	GO:0051125	regulation of actin nucleation	M001000000000	1	0
0	0	0	1	0	0	0	0	0	0	0	0	0	0	0	-7.7	0	0	0	0	0	0	0	0	R-HSA-389977	Post-chaperonin tubulin folding pathway	M000100000000	1	0
0	1	0	0	0	0	0	0	0	0	0	0	0	-2	0	0	0	0	0	0	0	0	0	0	GO:0002455	humoral immune response mediated by circulating immunoglobulin	M010000000000	1	0
0	0	1	0	0	0	0	0	0	0	0	0	0	0	-2.5	0	0	0	0	0	0	0	0	0	GO:0016055	Wnt signaling pathway	M001000000000	1	0
0	0	1	0	0	0	0	0	0	0	0	0	0	0	-2.7	0	0	0	0	0	0	0	0	0	GO:0032922	circadian regulation of gene expression	M001000000000	1	0
0	0	1	0	0	0	0	0	0	0	0	0	0	0	-3.3	0	0	0	0	0	0	0	0	0	R-HSA-5601884	PIWI-interacting RNA (piRNA) biogenesis	M001000000000	1	0
0	0	0	0	0	1	0	0	0	0	0	0	0	0	0	0	0	-3.7	0	0	0	0	0	0	R-HSA-1500931	Cell-Cell communication	M000001000000	1	0
0	0	0	0	0	0	0	0	0	0	1	0	0	0	0	0	0	0	0	0	0	0	-2	0	R-HSA-1912422	Pre-NOTCH Expression and Processing	M000000000010	1	0
0	0	0	1	0	0	0	0	0	0	0	0	0	0	0	-2.9	0	0	0	0	0	0	0	0	GO:0010954	positive regulation of protein processing	M000100000000	1	0
0	0	0	0	0	0	0	1	0	0	0	0	0	0	0	0	0	0	0	-13	0	0	0	0	GO:0140013	meiotic nuclear division	M000000010000	1	0
0	0	0	0	0	0	0	1	0	0	0	0	0	0	0	0	0	0	0	-6.7	0	0	0	0	CORUM:7479	Astrin-kinastrin complex	M000000010000	1	0
0	0	0	0	0	0	0	0	0	0	1	0	0	0	0	0	0	0	0	0	0	0	-2.2	0	GO:0050650	chondroitin sulfate proteoglycan biosynthetic process	M000000000010	1	0
0	0	0	0	0	0	0	0	0	0	1	0	0	0	0	0	0	0	0	0	0	0	-3.2	0	GO:0009124	nucleoside monophosphate biosynthetic process	M000000000010	1	0
0	0	0	0	1	0	0	0	0	0	0	0	0	0	0	0	-2.5	0	0	0	0	0	0	0	WP3931	Embryonic stem cell pluripotency pathways	M000010000000	1	0
0	0	0	1	0	0	0	0	0	0	0	0	0	0	0	-7.3	0	0	0	0	0	0	0	0	R-HSA-8955332	Carboxyterminal post-translational modifications of tubulin	M000100000000	1	0
0	1	0	0	0	0	0	0	0	0	0	0	0	-3.4	0	0	0	0	0	0	0	0	0	0	GO:0008333	endosome to lysosome transport	M010000000000	1	0
0	1	0	0	0	0	0	0	0	0	0	0	0	-2	0	0	0	0	0	0	0	0	0	0	R-HSA-418990	Adherens junctions interactions	M010000000000	1	0
0	0	1	0	0	0	0	0	0	0	0	0	0	0	-2	0	0	0	0	0	0	0	0	0	GO:0006473	protein acetylation	M001000000000	1	0
0	0	0	1	0	0	0	0	0	0	0	0	0	0	0	-6.6	0	0	0	0	0	0	0	0	GO:0061615	glycolytic process through fructose-6-phosphate	M000100000000	1	0
0	0	0	0	0	0	0	0	0	0	1	0	0	0	0	0	0	0	0	0	0	0	-5.6	0	R-HSA-68949	Orc1 removal from chromatin	M000000000010	1	0
0	1	0	0	0	0	0	0	0	0	0	0	0	-5.2	0	0	0	0	0	0	0	0	0	0	GO:0044321	response to leptin	M010000000000	1	0
0	0	0	0	0	0	0	0	0	0	1	0	0	0	0	0	0	0	0	0	0	0	-2.2	0	GO:0061383	trabecula morphogenesis	M000000000010	1	0
0	0	1	0	0	0	0	0	0	0	0	0	0	0	-5.5	0	0	0	0	0	0	0	0	0	R-HSA-8851708	Signaling by FGFR2 IIIa TM	M001000000000	1	0
0	0	0	0	0	1	0	0	0	0	0	0	0	0	0	0	0	-2.3	0	0	0	0	0	0	GO:2000628	regulation of miRNA metabolic process	M000001000000	1	0
0	0	0	0	0	0	0	0	0	0	1	0	0	0	0	0	0	0	0	0	0	0	-2.5	0	GO:0006606	protein import into nucleus	M000000000010	1	0
0	0	0	0	0	0	0	0	0	0	1	0	0	0	0	0	0	0	0	0	0	0	-2.5	0	M271	PID PI3K PLC TRK PATHWAY	M000000000010	1	0
0	0	0	0	0	0	0	0	0	0	1	0	0	0	0	0	0	0	0	0	0	0	-3.8	0	WP3953	mRNA, protein, and metabolite inducation pathway by cyclosporin A	M000000000010	1	0
0	0	0	0	0	0	0	0	0	0	1	0	0	0	0	0	0	0	0	0	0	0	-3.9	0	GO:2000104	negative regulation of DNA-templated DNA replication	M000000000010	1	0
0	0	0	0	0	0	0	0	0	0	1	0	0	0	0	0	0	0	0	0	0	0	-6.7	0	M46	PID ATR PATHWAY	M000000000010	1	0
0	0	0	0	0	1	0	0	0	0	0	0	0	0	0	0	0	-2.1	0	0	0	0	0	0	GO:0051048	negative regulation of secretion	M000001000000	1	0
0	0	1	0	0	0	0	0	0	0	0	0	0	0	-3.4	0	0	0	0	0	0	0	0	0	GO:0061307	cardiac neural crest cell differentiation involved in heart development	M001000000000	1	0
0	0	1	0	0	0	0	0	0	0	0	0	0	0	-4.4	0	0	0	0	0	0	0	0	0	CORUM:1199	Oligosaccharyltransferase complex (Stt3A variant)	M001000000000	1	0
0	0	0	0	0	0	0	0	0	0	0	1	0	0	0	0	0	0	0	0	0	0	0	-2.2	GO:0030330	DNA damage response, signal transduction by p53 class mediator	M000000000001	1	0
1	0	0	0	0	0	0	0	0	0	0	0	-2.3	0	0	0	0	0	0	0	0	0	0	0	GO:0045912	negative regulation of carbohydrate metabolic process	M100000000000	1	0
0	0	0	0	0	0	0	1	0	0	0	0	0	0	0	0	0	0	0	-3.6	0	0	0	0	GO:1904029	regulation of cyclin-dependent protein kinase activity	M000000010000	1	0
0	0	0	1	0	0	0	0	0	0	0	0	0	0	0	-2.2	0	0	0	0	0	0	0	0	GO:0010712	regulation of collagen metabolic process	M000100000000	1	0
0	0	0	0	0	0	0	0	0	0	1	0	0	0	0	0	0	0	0	0	0	0	-2	0	GO:0048520	positive regulation of behavior	M000000000010	1	0
0	0	0	0	0	0	0	0	0	0	1	0	0	0	0	0	0	0	0	0	0	0	-3.1	0	GO:0071364	cellular response to epidermal growth factor stimulus	M000000000010	1	0
0	1	0	0	0	0	0	0	0	0	0	0	0	-4	0	0	0	0	0	0	0	0	0	0	GO:0033500	carbohydrate homeostasis	M010000000000	1	0
0	0	1	0	0	0	0	0	0	0	0	0	0	0	-2	0	0	0	0	0	0	0	0	0	GO:1905606	regulation of presynapse assembly	M001000000000	1	0
0	0	0	0	0	0	0	0	1	0	0	0	0	0	0	0	0	0	0	0	-2.3	0	0	0	GO:0050770	regulation of axonogenesis	M000000001000	1	0
0	0	0	0	0	0	0	0	0	0	1	0	0	0	0	0	0	0	0	0	0	0	-2.2	0	GO:0031623	receptor internalization	M000000000010	1	0
0	0	0	0	0	0	0	1	0	0	0	0	0	0	0	0	0	0	0	-6.5	0	0	0	0	R-HSA-2980766	Nuclear Envelope Breakdown	M000000010000	1	0
0	0	1	0	0	0	0	0	0	0	0	0	0	0	-3.2	0	0	0	0	0	0	0	0	0	R-HSA-73863	RNA Polymerase I Transcription Termination	M001000000000	1	0
1	0	0	0	0	0	0	0	0	0	0	0	-3.8	0	0	0	0	0	0	0	0	0	0	0	GO:0008088	axo-dendritic transport	M100000000000	1	0
0	0	0	0	0	0	0	0	0	0	1	0	0	0	0	0	0	0	0	0	0	0	-2.1	0	GO:0042659	regulation of cell fate specification	M000000000010	1	0
0	1	0	0	0	0	0	0	0	0	0	0	0	-2.9	0	0	0	0	0	0	0	0	0	0	GO:0046320	regulation of fatty acid oxidation	M010000000000	1	0
0	1	0	0	0	0	0	0	0	0	0	0	0	-4.1	0	0	0	0	0	0	0	0	0	0	GO:1902653	secondary alcohol biosynthetic process	M010000000000	1	0
0	0	0	1	0	0	0	0	0	0	0	0	0	0	0	-2.8	0	0	0	0	0	0	0	0	GO:0010714	positive regulation of collagen metabolic process	M000100000000	1	0
1	0	0	0	0	0	0	0	0	0	0	0	-2.8	0	0	0	0	0	0	0	0	0	0	0	GO:0018023	peptidyl-lysine trimethylation	M100000000000	1	0
0	0	1	0	0	0	0	0	0	0	0	0	0	0	-2	0	0	0	0	0	0	0	0	0	hsa04120	Ubiquitin mediated proteolysis	M001000000000	1	0
0	0	0	0	0	0	0	0	0	0	1	0	0	0	0	0	0	0	0	0	0	0	-2.4	0	GO:0098869	cellular oxidant detoxification	M000000000010	1	0
0	1	0	0	0	0	0	0	0	0	0	0	0	-2.1	0	0	0	0	0	0	0	0	0	0	WP430	Statin inhibition of cholesterol production	M010000000000	1	0
0	0	1	0	0	0	0	0	0	0	0	0	0	0	-3.3	0	0	0	0	0	0	0	0	0	GO:0006596	polyamine biosynthetic process	M001000000000	1	0
0	0	1	0	0	0	0	0	0	0	0	0	0	0	-2.6	0	0	0	0	0	0	0	0	0	R-HSA-6811438	Intra-Golgi traffic	M001000000000	1	0
0	0	0	0	0	0	0	0	0	0	1	0	0	0	0	0	0	0	0	0	0	0	-2.8	0	hsa04974	Protein digestion and absorption	M000000000010	1	0
0	1	0	0	0	0	0	0	0	0	0	0	0	-2.4	0	0	0	0	0	0	0	0	0	0	WP2895	Differentiation of white and brown adipocyte	M010000000000	1	0
0	0	0	0	0	0	0	1	0	0	0	0	0	0	0	0	0	0	0	-11	0	0	0	0	GO:0051302	regulation of cell division	M000000010000	1	0
0	0	1	0	0	0	0	0	0	0	0	0	0	0	-2.3	0	0	0	0	0	0	0	0	0	GO:0009409	response to cold	M001000000000	1	0
0	0	1	0	0	0	0	0	0	0	0	0	0	0	-7.8	0	0	0	0	0	0	0	0	0	GO:0055065	metal ion homeostasis	M001000000000	1	0
0	0	0	0	0	0	0	1	0	0	0	0	0	0	0	0	0	0	0	-14	0	0	0	0	GO:0045841	negative regulation of mitotic metaphase/anaphase transition	M000000010000	1	0
0	0	0	0	0	0	0	0	0	0	1	0	0	0	0	0	0	0	0	0	0	0	-2.8	0	GO:0022612	gland morphogenesis	M000000000010	1	0
0	0	0	0	0	1	0	0	0	0	0	0	0	0	0	0	0	-5.3	0	0	0	0	0	0	WP4205	MET in type 1 papillary renal cell carcinoma	M000001000000	1	0
0	0	0	0	0	0	0	0	1	0	0	0	0	0	0	0	0	0	0	0	-2.2	0	0	0	hsa05146	Amoebiasis	M000000001000	1	0
0	0	1	0	0	0	0	0	0	0	0	0	0	0	-2.7	0	0	0	0	0	0	0	0	0	GO:0030072	peptide hormone secretion	M001000000000	1	0
1	0	0	0	0	0	0	0	0	0	0	0	-2.3	0	0	0	0	0	0	0	0	0	0	0	GO:0007259	receptor signaling pathway via JAK-STAT	M100000000000	1	0
0	0	0	0	0	0	0	0	1	0	0	0	0	0	0	0	0	0	0	0	-2.2	0	0	0	GO:0044042	glucan metabolic process	M000000001000	1	0
0	0	0	0	0	0	0	1	0	0	0	0	0	0	0	0	0	0	0	-6	0	0	0	0	GO:0007127	meiosis I	M000000010000	1	0
0	1	0	0	0	0	0	0	0	0	0	0	0	-2.9	0	0	0	0	0	0	0	0	0	0	GO:1903580	positive regulation of ATP metabolic process	M010000000000	1	0
1	0	0	0	0	0	0	0	0	0	0	0	-2.5	0	0	0	0	0	0	0	0	0	0	0	GO:1903828	negative regulation of protein localization	M100000000000	1	0
0	0	0	0	0	0	0	0	0	0	1	0	0	0	0	0	0	0	0	0	0	0	-3.7	0	WP4533	Transcription co-factors SKI and SKIL protein partners	M000000000010	1	0
1	0	0	0	0	0	0	0	0	0	0	0	-3.3	0	0	0	0	0	0	0	0	0	0	0	GO:1903900	regulation of viral life cycle	M100000000000	1	0
1	0	0	0	0	0	0	0	0	0	0	0	-2.3	0	0	0	0	0	0	0	0	0	0	0	GO:0010939	regulation of necrotic cell death	M100000000000	1	0
0	0	0	0	0	0	0	1	0	0	0	0	0	0	0	0	0	0	0	-2.4	0	0	0	0	GO:1901800	positive regulation of proteasomal protein catabolic process	M000000010000	1	0
0	0	1	0	0	0	0	0	0	0	0	0	0	0	-2.3	0	0	0	0	0	0	0	0	0	GO:0060191	regulation of lipase activity	M001000000000	1	0
0	1	0	0	0	0	0	0	0	0	0	0	0	-2.5	0	0	0	0	0	0	0	0	0	0	WP545	Complement activation	M010000000000	1	0
0	0	0	0	0	0	0	1	0	0	0	0	0	0	0	0	0	0	0	-22	0	0	0	0	GO:1902099	regulation of metaphase/anaphase transition of cell cycle	M000000010000	1	0
0	0	0	0	0	0	0	1	0	0	0	0	0	0	0	0	0	0	0	-5.5	0	0	0	0	GO:0060623	regulation of chromosome condensation	M000000010000	1	0
0	1	0	0	0	0	0	0	0	0	0	0	0	-2.1	0	0	0	0	0	0	0	0	0	0	GO:0008585	female gonad development	M010000000000	1	0
0	0	0	0	0	0	0	1	0	0	0	0	0	0	0	0	0	0	0	-16	0	0	0	0	GO:0045132	meiotic chromosome segregation	M000000010000	1	0
0	1	0	0	0	0	0	0	0	0	0	0	0	-2.1	0	0	0	0	0	0	0	0	0	0	WP3996	Ethanol effects on histone modifications	M010000000000	1	0
0	0	0	0	0	0	0	0	0	0	1	0	0	0	0	0	0	0	0	0	0	0	-3.9	0	GO:0060993	kidney morphogenesis	M000000000010	1	0
0	0	1	0	0	0	0	0	0	0	0	0	0	0	-3.9	0	0	0	0	0	0	0	0	0	R-HSA-6796648	TP53 Regulates Transcription of DNA Repair Genes	M001000000000	1	0
0	0	0	0	0	0	0	0	0	0	1	0	0	0	0	0	0	0	0	0	0	0	-3.2	0	R-HSA-2025928	Calcineurin activates NFAT	M000000000010	1	0
0	0	0	0	0	0	0	1	0	0	0	0	0	0	0	0	0	0	0	-14	0	0	0	0	GO:1905819	negative regulation of chromosome separation	M000000010000	1	0
0	0	0	0	0	0	0	0	0	0	1	0	0	0	0	0	0	0	0	0	0	0	-2.4	0	R-HSA-392851	Prostacyclin signalling through prostacyclin receptor	M000000000010	1	0
0	0	1	0	0	0	0	0	0	0	0	0	0	0	-2.9	0	0	0	0	0	0	0	0	0	GO:0006595	polyamine metabolic process	M001000000000	1	0
0	0	0	0	0	0	0	0	0	0	1	0	0	0	0	0	0	0	0	0	0	0	-2.9	0	GO:0010569	regulation of double-strand break repair via homologous recombination	M000000000010	1	0
0	1	0	0	0	0	0	0	0	0	0	0	0	-4.2	0	0	0	0	0	0	0	0	0	0	GO:0007281	germ cell development	M010000000000	1	0
0	0	0	1	0	0	0	0	0	0	0	0	0	0	0	-2.7	0	0	0	0	0	0	0	0	GO:0010880	regulation of release of sequestered calcium ion into cytosol by sarcoplasmic reticulum	M000100000000	1	0
0	1	0	0	0	0	0	0	0	0	0	0	0	-3.9	0	0	0	0	0	0	0	0	0	0	GO:0021545	cranial nerve development	M010000000000	1	0
0	0	1	0	0	0	0	0	0	0	0	0	0	0	-2	0	0	0	0	0	0	0	0	0	R-HSA-532668	N-glycan trimming in the ER and Calnexin/Calreticulin cycle	M001000000000	1	0
0	0	1	0	0	0	0	0	0	0	0	0	0	0	-2.4	0	0	0	0	0	0	0	0	0	R-HSA-168255	Influenza Infection	M001000000000	1	0
0	0	0	0	0	0	0	0	0	0	1	0	0	0	0	0	0	0	0	0	0	0	-5.5	0	R-HSA-69052	Switching of origins to a post-replicative state	M000000000010	1	0
0	0	0	0	0	0	0	0	0	0	1	0	0	0	0	0	0	0	0	0	0	0	-3.2	0	GO:0071526	semaphorin-plexin signaling pathway	M000000000010	1	0
0	0	0	0	0	0	0	1	0	0	0	0	0	0	0	0	0	0	0	-18	0	0	0	0	GO:0090307	mitotic spindle assembly	M000000010000	1	0
0	0	1	0	0	0	0	0	0	0	0	0	0	0	-3.5	0	0	0	0	0	0	0	0	0	GO:0001101	response to acid chemical	M001000000000	1	0
0	0	1	0	0	0	0	0	0	0	0	0	0	0	-5	0	0	0	0	0	0	0	0	0	GO:0098660	inorganic ion transmembrane transport	M001000000000	1	0
0	0	1	0	0	0	0	0	0	0	0	0	0	0	-3.6	0	0	0	0	0	0	0	0	0	GO:0070301	cellular response to hydrogen peroxide	M001000000000	1	0
0	0	0	0	0	0	0	0	0	0	1	0	0	0	0	0	0	0	0	0	0	0	-2.5	0	hsa05017	Spinocerebellar ataxia	M000000000010	1	0
0	0	1	0	0	0	0	0	0	0	0	0	0	0	-3.1	0	0	0	0	0	0	0	0	0	GO:0007006	mitochondrial membrane organization	M001000000000	1	0
0	0	0	0	0	0	0	0	0	0	1	0	0	0	0	0	0	0	0	0	0	0	-4.2	0	GO:0006047	UDP-N-acetylglucosamine metabolic process	M000000000010	1	0
0	0	0	0	0	0	0	1	0	0	0	0	0	0	0	0	0	0	0	-5.3	0	0	0	0	R-HSA-68884	Mitotic Telophase/Cytokinesis	M000000010000	1	0
0	0	0	0	0	0	0	0	0	0	1	0	0	0	0	0	0	0	0	0	0	0	-2.4	0	GO:0010761	fibroblast migration	M000000000010	1	0
0	0	0	0	0	0	0	0	0	0	1	0	0	0	0	0	0	0	0	0	0	0	-4	0	GO:0001824	blastocyst development	M000000000010	1	0
0	0	0	1	0	0	0	0	0	0	0	0	0	0	0	-2.5	0	0	0	0	0	0	0	0	GO:0050772	positive regulation of axonogenesis	M000100000000	1	0
0	0	0	1	0	0	0	0	0	0	0	0	0	0	0	-3.2	0	0	0	0	0	0	0	0	R-HSA-112316	Neuronal System	M000100000000	1	0
0	0	0	1	0	0	0	0	0	0	0	0	0	0	0	-3.6	0	0	0	0	0	0	0	0	WP383	Striated muscle contraction pathway	M000100000000	1	0
0	0	0	0	0	0	0	0	0	0	1	0	0	0	0	0	0	0	0	0	0	0	-2.6	0	R-HSA-1296065	Inwardly rectifying K+ channels	M000000000010	1	0
0	0	0	0	0	0	0	0	0	0	1	0	0	0	0	0	0	0	0	0	0	0	-2.1	0	GO:1901890	positive regulation of cell junction assembly	M000000000010	1	0
0	1	0	0	0	0	0	0	0	0	0	0	0	-2.3	0	0	0	0	0	0	0	0	0	0	GO:0071385	cellular response to glucocorticoid stimulus	M010000000000	1	0
0	0	0	0	0	0	0	0	0	0	1	0	0	0	0	0	0	0	0	0	0	0	-3.2	0	GO:0042451	purine nucleoside biosynthetic process	M000000000010	1	0
0	0	1	0	0	0	0	0	0	0	0	0	0	0	-3.2	0	0	0	0	0	0	0	0	0	GO:0033688	regulation of osteoblast proliferation	M001000000000	1	0
0	0	0	0	0	0	0	0	0	0	1	0	0	0	0	0	0	0	0	0	0	0	-2.2	0	R-HSA-5654699	SHC-mediated cascade:FGFR2	M000000000010	1	0
0	0	0	0	0	0	0	0	1	0	0	0	0	0	0	0	0	0	0	0	-2.2	0	0	0	GO:0006073	cellular glucan metabolic process	M000000001000	1	0
0	0	0	1	0	0	0	0	0	0	0	0	0	0	0	-7.4	0	0	0	0	0	0	0	0	GO:0046939	nucleotide phosphorylation	M000100000000	1	0
0	0	0	0	0	0	0	0	0	0	1	0	0	0	0	0	0	0	0	0	0	0	-2	0	GO:0060043	regulation of cardiac muscle cell proliferation	M000000000010	1	0
0	0	0	0	0	0	0	1	0	0	0	0	0	0	0	0	0	0	0	-3.8	0	0	0	0	GO:0031111	negative regulation of microtubule polymerization or depolymerization	M000000010000	1	0
0	0	1	0	0	0	0	0	0	0	0	0	0	0	-3.8	0	0	0	0	0	0	0	0	0	R-HSA-5205685	PINK1-PRKN Mediated Mitophagy	M001000000000	1	0
0	0	1	0	0	0	0	0	0	0	0	0	0	0	-4.2	0	0	0	0	0	0	0	0	0	GO:0030970	retrograde protein transport, ER to cytosol	M001000000000	1	0
0	0	0	0	0	0	0	0	0	0	1	0	0	0	0	0	0	0	0	0	0	0	-3.3	0	GO:1905168	positive regulation of double-strand break repair via homologous recombination	M000000000010	1	0
0	0	1	0	0	0	0	0	0	0	0	0	0	0	-3.4	0	0	0	0	0	0	0	0	0	GO:0034198	cellular response to amino acid starvation	M001000000000	1	0
0	0	0	0	0	0	0	0	0	0	0	1	0	0	0	0	0	0	0	0	0	0	0	-2.1	R-HSA-5362517	Signaling by Retinoic Acid	M000000000001	1	0
0	1	0	0	0	0	0	0	0	0	0	0	0	-2.8	0	0	0	0	0	0	0	0	0	0	GO:0006140	regulation of nucleotide metabolic process	M010000000000	1	0
0	0	1	0	0	0	0	0	0	0	0	0	0	0	-2.2	0	0	0	0	0	0	0	0	0	GO:0010165	response to X-ray	M001000000000	1	0
0	0	0	1	0	0	0	0	0	0	0	0	0	0	0	-3.7	0	0	0	0	0	0	0	0	GO:0070141	response to UV-A	M000100000000	1	0
0	1	0	0	0	0	0	0	0	0	0	0	0	-2.5	0	0	0	0	0	0	0	0	0	0	WP702	Metapathway biotransformation Phase I and II	M010000000000	1	0
0	0	0	0	0	0	0	0	0	0	1	0	0	0	0	0	0	0	0	0	0	0	-2.8	0	GO:0051764	actin crosslink formation	M000000000010	1	0
0	0	0	0	0	0	0	0	0	0	1	0	0	0	0	0	0	0	0	0	0	0	-2.2	0	R-HSA-157118	Signaling by NOTCH	M000000000010	1	0
0	0	0	0	0	0	0	1	0	0	0	0	0	0	0	0	0	0	0	-14	0	0	0	0	GO:1902100	negative regulation of metaphase/anaphase transition of cell cycle	M000000010000	1	0
0	0	1	0	0	0	0	0	0	0	0	0	0	0	-13	0	0	0	0	0	0	0	0	0	R-HSA-72165	mRNA Splicing - Minor Pathway	M001000000000	1	0
0	0	1	0	0	0	0	0	0	0	0	0	0	0	-2.1	0	0	0	0	0	0	0	0	0	R-HSA-168176	Toll Like Receptor 5 (TLR5) Cascade	M001000000000	1	0
0	0	0	0	0	0	1	0	0	0	0	0	0	0	0	0	0	0	-2.4	0	0	0	0	0	GO:0043123	positive regulation of I-kappaB kinase/NF-kappaB signaling	M000000100000	1	0
0	0	0	0	0	0	0	0	0	0	1	0	0	0	0	0	0	0	0	0	0	0	-2	0	hsa04931	Insulin resistance	M000000000010	1	0
0	0	0	0	0	0	0	0	0	0	1	0	0	0	0	0	0	0	0	0	0	0	-3.8	0	GO:0030177	positive regulation of Wnt signaling pathway	M000000000010	1	0
0	0	0	0	0	0	0	0	0	0	1	0	0	0	0	0	0	0	0	0	0	0	-2.1	0	R-HSA-9704646	Defective HDR through Homologous Recombination Repair (HRR) due to PALB2 loss of BRCA2/RAD51/RAD51C binding function	M000000000010	1	0
0	0	0	1	0	0	0	0	0	0	0	0	0	0	0	-8.5	0	0	0	0	0	0	0	0	R-HSA-9619483	Activation of AMPK downstream of NMDARs	M000100000000	1	0
0	0	0	1	0	0	0	0	0	0	0	0	0	0	0	-3.8	0	0	0	0	0	0	0	0	WP2817	Mammary gland development pathway - Pregnancy and lactation (Stage 3 of 4)	M000100000000	1	0
0	0	0	0	0	0	0	0	0	0	0	1	0	0	0	0	0	0	0	0	0	0	0	-2.1	GO:0030500	regulation of bone mineralization	M000000000001	1	0
1	0	0	0	0	0	0	0	0	0	0	0	-3	0	0	0	0	0	0	0	0	0	0	0	GO:0050792	regulation of viral process	M100000000000	1	0
0	0	0	0	0	0	1	0	0	0	0	0	0	0	0	0	0	0	-2.2	0	0	0	0	0	R-HSA-211859	Biological oxidations	M000000100000	1	0
0	0	0	0	0	0	0	1	0	0	0	0	0	0	0	0	0	0	0	-10	0	0	0	0	GO:0034508	centromere complex assembly	M000000010000	1	0
0	0	1	0	0	0	0	0	0	0	0	0	0	0	-4.6	0	0	0	0	0	0	0	0	0	R-HSA-76042	RNA Polymerase II Transcription Initiation And Promoter Clearance	M001000000000	1	0
0	0	0	0	0	0	0	0	0	0	1	0	0	0	0	0	0	0	0	0	0	0	-3.5	0	R-HSA-177243	Interactions of Rev with host cellular proteins	M000000000010	1	0
0	0	0	1	0	0	0	0	0	0	0	0	0	0	0	-2.3	0	0	0	0	0	0	0	0	R-HSA-9035034	RHOF GTPase cycle	M000100000000	1	0
0	1	0	0	0	0	0	0	0	0	0	0	0	-2.8	0	0	0	0	0	0	0	0	0	0	GO:0006643	membrane lipid metabolic process	M010000000000	1	0
0	0	0	0	0	0	0	1	0	0	0	0	0	0	0	0	0	0	0	-7	0	0	0	0	GO:1901970	positive regulation of mitotic sister chromatid separation	M000000010000	1	0
0	0	1	0	0	0	0	0	0	0	0	0	0	0	-2.5	0	0	0	0	0	0	0	0	0	GO:0198738	cell-cell signaling by wnt	M001000000000	1	0
0	0	0	0	0	0	0	0	0	0	1	0	0	0	0	0	0	0	0	0	0	0	-2.3	0	R-HSA-5358346	Hedgehog ligand biogenesis	M000000000010	1	0
0	0	1	0	0	0	0	0	0	0	0	0	0	0	-3.2	0	0	0	0	0	0	0	0	0	CORUM:5611	Emerin complex 24	M001000000000	1	0
0	0	1	0	0	0	0	0	0	0	0	0	0	0	-2.4	0	0	0	0	0	0	0	0	0	R-HSA-9705683	SARS-CoV-2-host interactions	M001000000000	1	0
0	0	0	0	0	0	0	0	0	0	1	0	0	0	0	0	0	0	0	0	0	0	-3.1	0	GO:0060512	prostate gland morphogenesis	M000000000010	1	0
0	0	0	0	0	0	0	0	0	0	0	1	0	0	0	0	0	0	0	0	0	0	0	-3.2	GO:0035329	hippo signaling	M000000000001	1	0
0	0	0	0	0	0	0	0	1	0	0	0	0	0	0	0	0	0	0	0	-3	0	0	0	R-HSA-1483191	Synthesis of PC	M000000001000	1	0
0	0	1	0	0	0	0	0	0	0	0	0	0	0	-2.8	0	0	0	0	0	0	0	0	0	GO:0099175	regulation of postsynapse organization	M001000000000	1	0
0	0	0	0	0	0	0	0	0	0	1	0	0	0	0	0	0	0	0	0	0	0	-2.2	0	R-HSA-5693579	Homologous DNA Pairing and Strand Exchange	M000000000010	1	0
0	0	0	0	0	0	0	0	0	0	1	0	0	0	0	0	0	0	0	0	0	0	-5.6	0	CORUM:27	Arp2/3 protein complex	M000000000010	1	0
0	0	0	0	0	0	0	1	0	0	0	0	0	0	0	0	0	0	0	-5.4	0	0	0	0	GO:0040001	establishment of mitotic spindle localization	M000000010000	1	0
0	0	0	0	0	0	0	0	0	0	1	0	0	0	0	0	0	0	0	0	0	0	-2.4	0	GO:0030326	embryonic limb morphogenesis	M000000000010	1	0
0	0	0	0	0	1	0	0	0	0	0	0	0	0	0	0	0	-2.2	0	0	0	0	0	0	WP673	ErbB signaling pathway	M000001000000	1	0
0	0	1	0	0	0	0	0	0	0	0	0	0	0	-2.7	0	0	0	0	0	0	0	0	0	R-HSA-1169408	ISG15 antiviral mechanism	M001000000000	1	0
0	0	0	0	0	0	0	0	0	0	0	1	0	0	0	0	0	0	0	0	0	0	0	-2.2	WP170	Nuclear receptors	M000000000001	1	0
0	0	0	1	0	0	0	0	0	0	0	0	0	0	0	-5.1	0	0	0	0	0	0	0	0	hsa04540	Gap junction	M000100000000	1	0
0	0	0	0	0	0	0	0	0	0	0	1	0	0	0	0	0	0	0	0	0	0	0	-3.2	WP368	Mitochondrial long chain fatty acid beta-oxidation	M000000000001	1	0
0	0	0	0	1	0	0	0	0	0	0	0	0	0	0	0	-6.1	0	0	0	0	0	0	0	R-HSA-8939242	RUNX1 regulates transcription of genes involved in differentiation of keratinocytes	M000010000000	1	0
0	1	0	0	0	0	0	0	0	0	0	0	0	-2.4	0	0	0	0	0	0	0	0	0	0	WP1533	Vitamin B12 metabolism	M010000000000	1	0
0	1	0	0	0	0	0	0	0	0	0	0	0	-5.2	0	0	0	0	0	0	0	0	0	0	GO:0033210	leptin-mediated signaling pathway	M010000000000	1	0
0	0	0	0	0	0	0	0	0	0	0	1	0	0	0	0	0	0	0	0	0	0	0	-3.1	WP4262	Breast cancer pathway	M000000000001	1	0
0	1	0	0	0	0	0	0	0	0	0	0	0	-2.3	0	0	0	0	0	0	0	0	0	0	R-HSA-2428924	IGF1R signaling cascade	M010000000000	1	0
0	0	0	0	0	0	0	0	0	0	1	0	0	0	0	0	0	0	0	0	0	0	-2.8	0	R-HSA-5660526	Response to metal ions	M000000000010	1	0
0	1	0	0	0	0	0	0	0	0	0	0	0	-3	0	0	0	0	0	0	0	0	0	0	GO:0046324	regulation of glucose import	M010000000000	1	0
0	1	0	0	0	0	0	0	0	0	0	0	0	-2.7	0	0	0	0	0	0	0	0	0	0	GO:0120162	positive regulation of cold-induced thermogenesis	M010000000000	1	0
0	0	0	0	0	0	0	0	0	0	1	0	0	0	0	0	0	0	0	0	0	0	-3.3	0	GO:0010762	regulation of fibroblast migration	M000000000010	1	0
0	0	1	0	0	0	0	0	0	0	0	0	0	0	-3.5	0	0	0	0	0	0	0	0	0	CORUM:2825	BRCA1-RNA polymerase II complex	M001000000000	1	0
0	0	0	0	0	0	0	0	0	0	0	1	0	0	0	0	0	0	0	0	0	0	0	-3.4	GO:2000758	positive regulation of peptidyl-lysine acetylation	M000000000001	1	0
0	0	0	0	0	0	0	0	0	0	0	1	0	0	0	0	0	0	0	0	0	0	0	-2.1	R-HSA-3769402	Deactivation of the beta-catenin transactivating complex	M000000000001	1	0
0	0	0	0	0	0	0	0	0	0	1	0	0	0	0	0	0	0	0	0	0	0	-2.1	0	R-HSA-69017	CDK-mediated phosphorylation and removal of Cdc6	M000000000010	1	0
0	0	1	0	0	0	0	0	0	0	0	0	0	0	-2.3	0	0	0	0	0	0	0	0	0	GO:0050870	positive regulation of T cell activation	M001000000000	1	0
0	0	0	0	0	0	1	0	0	0	0	0	0	0	0	0	0	0	-2.8	0	0	0	0	0	GO:0008625	extrinsic apoptotic signaling pathway via death domain receptors	M000000100000	1	0
0	0	0	0	0	0	0	0	0	0	1	0	0	0	0	0	0	0	0	0	0	0	-2.7	0	GO:0009163	nucleoside biosynthetic process	M000000000010	1	0
0	0	1	0	0	0	0	0	0	0	0	0	0	0	-4.2	0	0	0	0	0	0	0	0	0	GO:1903513	endoplasmic reticulum to cytosol transport	M001000000000	1	0
0	0	0	1	0	0	0	0	0	0	0	0	0	0	0	-3.6	0	0	0	0	0	0	0	0	GO:0071312	cellular response to alkaloid	M000100000000	1	0
0	0	0	0	0	0	0	0	0	0	1	0	0	0	0	0	0	0	0	0	0	0	-2.7	0	R-HSA-2871809	FCERI mediated Ca+2 mobilization	M000000000010	1	0
0	0	0	1	0	0	0	0	0	0	0	0	0	0	0	-2.8	0	0	0	0	0	0	0	0	GO:0045599	negative regulation of fat cell differentiation	M000100000000	1	0
0	0	1	0	0	0	0	0	0	0	0	0	0	0	-7	0	0	0	0	0	0	0	0	0	WP4932	7q11.23 copy number variation syndrome	M001000000000	1	0
0	0	0	0	0	0	0	0	0	0	1	0	0	0	0	0	0	0	0	0	0	0	-2.7	0	GO:0042559	pteridine-containing compound biosynthetic process	M000000000010	1	0
0	0	0	0	0	0	0	0	0	0	1	0	0	0	0	0	0	0	0	0	0	0	-2.4	0	R-HSA-167044	Signalling to RAS	M000000000010	1	0
0	0	0	0	0	0	0	0	0	0	1	0	0	0	0	0	0	0	0	0	0	0	-2.1	0	R-HSA-9709603	Impaired BRCA2 binding to PALB2	M000000000010	1	0
1	0	0	0	0	0	0	0	0	0	0	0	-3.1	0	0	0	0	0	0	0	0	0	0	0	GO:0098930	axonal transport	M100000000000	1	0
0	0	0	0	0	0	0	0	0	0	1	0	0	0	0	0	0	0	0	0	0	0	-3	0	GO:0006760	folic acid-containing compound metabolic process	M000000000010	1	0
0	0	1	0	0	0	0	0	0	0	0	0	0	0	-2.1	0	0	0	0	0	0	0	0	0	M23	PID WNT NONCANONICAL PATHWAY	M001000000000	1	0
0	0	1	0	0	0	0	0	0	0	0	0	0	0	-3.4	0	0	0	0	0	0	0	0	0	R-HSA-190873	Gap junction degradation	M001000000000	1	0
0	0	0	0	0	0	0	0	0	0	0	1	0	0	0	0	0	0	0	0	0	0	0	-4.4	GO:0030258	lipid modification	M000000000001	1	0
0	0	0	0	0	0	0	0	0	0	1	0	0	0	0	0	0	0	0	0	0	0	-3.9	0	GO:0002067	glandular epithelial cell differentiation	M000000000010	1	0
0	0	1	0	0	0	0	0	0	0	0	0	0	0	-4.2	0	0	0	0	0	0	0	0	0	CORUM:6497	TOM complex (TOM5, TOM6, TOM7, TOM20, TOM22, TOM40, TOM70), mitochondrial	M001000000000	1	0
0	0	1	0	0	0	0	0	0	0	0	0	0	0	-3	0	0	0	0	0	0	0	0	0	hsa04217	Necroptosis	M001000000000	1	0
0	1	0	0	0	0	0	0	0	0	0	0	0	-2.1	0	0	0	0	0	0	0	0	0	0	GO:0043583	ear development	M010000000000	1	0
0	0	0	0	0	0	0	0	0	0	1	0	0	0	0	0	0	0	0	0	0	0	-2.7	0	GO:0006611	protein export from nucleus	M000000000010	1	0
0	0	0	0	0	0	0	0	0	0	1	0	0	0	0	0	0	0	0	0	0	0	-3.4	0	R-HSA-9026519	Activated NTRK2 signals through RAS	M000000000010	1	0
0	0	1	0	0	0	0	0	0	0	0	0	0	0	-3	0	0	0	0	0	0	0	0	0	GO:0060047	heart contraction	M001000000000	1	0
1	0	0	0	0	0	0	0	0	0	0	0	-3.4	0	0	0	0	0	0	0	0	0	0	0	GO:1901216	positive regulation of neuron death	M100000000000	1	0
0	0	0	0	0	0	0	1	0	0	0	0	0	0	0	0	0	0	0	-5.5	0	0	0	0	GO:0032506	cytokinetic process	M000000010000	1	0
0	1	0	0	0	0	0	0	0	0	0	0	0	-3.3	0	0	0	0	0	0	0	0	0	0	GO:0006084	acetyl-CoA metabolic process	M010000000000	1	0
0	0	0	0	0	0	0	0	0	0	1	0	0	0	0	0	0	0	0	0	0	0	-2.4	0	GO:0003215	cardiac right ventricle morphogenesis	M000000000010	1	0
0	0	0	0	0	0	0	0	0	0	0	1	0	0	0	0	0	0	0	0	0	0	0	-7.1	GO:0001841	neural tube formation	M000000000001	1	0
0	0	0	0	0	0	0	0	0	0	1	0	0	0	0	0	0	0	0	0	0	0	-2.4	0	R-HSA-9694614	Attachment and Entry	M000000000010	1	0
0	0	0	0	0	1	0	0	0	0	0	0	0	0	0	0	0	-2.6	0	0	0	0	0	0	hsa04929	GnRH secretion	M000001000000	1	0
0	0	0	0	0	0	0	0	0	0	1	0	0	0	0	0	0	0	0	0	0	0	-2.4	0	hsa00532	Glycosaminoglycan biosynthesis - chondroitin sulfate / dermatan sulfate	M000000000010	1	0
0	0	0	0	0	0	0	1	0	0	0	0	0	0	0	0	0	0	0	-6.9	0	0	0	0	R-HSA-4615885	SUMOylation of DNA replication proteins	M000000010000	1	0
0	0	0	0	0	0	0	0	0	0	1	0	0	0	0	0	0	0	0	0	0	0	-2.4	0	GO:0009306	protein secretion	M000000000010	1	0
0	0	0	1	0	0	0	0	0	0	0	0	0	0	0	-2.2	0	0	0	0	0	0	0	0	GO:0030195	negative regulation of blood coagulation	M000100000000	1	0
0	0	0	0	0	1	0	0	0	0	0	0	0	0	0	0	0	-4	0	0	0	0	0	0	R-HSA-6799198	Complex I biogenesis	M000001000000	1	0
0	0	0	0	0	0	0	0	0	0	1	0	0	0	0	0	0	0	0	0	0	0	-3.4	0	GO:0006107	oxaloacetate metabolic process	M000000000010	1	0
0	0	0	0	0	0	0	0	0	0	1	0	0	0	0	0	0	0	0	0	0	0	-3	0	hsa04966	Collecting duct acid secretion	M000000000010	1	0
0	0	0	0	0	0	1	0	0	0	0	0	0	0	0	0	0	0	-2.2	0	0	0	0	0	hsa05223	Non-small cell lung cancer	M000000100000	1	0
0	0	0	1	0	0	0	0	0	0	0	0	0	0	0	-3.2	0	0	0	0	0	0	0	0	GO:0051279	regulation of release of sequestered calcium ion into cytosol	M000100000000	1	0
0	0	0	0	0	0	0	0	0	0	1	0	0	0	0	0	0	0	0	0	0	0	-4.8	0	GO:0032964	collagen biosynthetic process	M000000000010	1	0
0	0	0	0	0	0	0	1	0	0	0	0	0	0	0	0	0	0	0	-2.1	0	0	0	0	GO:0051056	regulation of small GTPase mediated signal transduction	M000000010000	1	0
1	0	0	0	0	0	0	0	0	0	0	0	-2.1	0	0	0	0	0	0	0	0	0	0	0	GO:0035825	homologous recombination	M100000000000	1	0
0	0	0	1	0	0	0	0	0	0	0	0	0	0	0	-3.6	0	0	0	0	0	0	0	0	R-HSA-5358351	Signaling by Hedgehog	M000100000000	1	0
0	0	0	0	0	0	0	1	0	0	0	0	0	0	0	0	0	0	0	-23	0	0	0	0	M129	PID PLK1 PATHWAY	M000000010000	1	0
0	0	0	0	0	0	0	0	0	0	1	0	0	0	0	0	0	0	0	0	0	0	-5.5	0	GO:0019511	peptidyl-proline hydroxylation	M000000000010	1	0
0	0	0	1	0	0	0	0	0	0	0	0	0	0	0	-2.6	0	0	0	0	0	0	0	0	GO:0014015	positive regulation of gliogenesis	M000100000000	1	0
0	1	0	0	0	0	0	0	0	0	0	0	0	-2	0	0	0	0	0	0	0	0	0	0	GO:0061036	positive regulation of cartilage development	M010000000000	1	0
0	0	0	0	0	1	0	0	0	0	0	0	0	0	0	0	0	-2.5	0	0	0	0	0	0	hsa04664	Fc epsilon RI signaling pathway	M000001000000	1	0
1	0	0	0	0	0	0	0	0	0	0	0	-2.2	0	0	0	0	0	0	0	0	0	0	0	GO:0097696	receptor signaling pathway via STAT	M100000000000	1	0
0	0	0	0	0	0	0	0	0	0	0	1	0	0	0	0	0	0	0	0	0	0	0	-2.4	GO:0045088	regulation of innate immune response	M000000000001	1	0
0	0	0	0	0	0	0	1	0	0	0	0	0	0	0	0	0	0	0	-8.8	0	0	0	0	R-HSA-2980767	Activation of NIMA Kinases NEK9, NEK6, NEK7	M000000010000	1	0
0	0	0	0	0	0	0	0	0	0	1	0	0	0	0	0	0	0	0	0	0	0	-2.8	0	GO:0006919	activation of cysteine-type endopeptidase activity involved in apoptotic process	M000000000010	1	0
0	0	0	1	0	0	0	0	0	0	0	0	0	0	0	-3.8	0	0	0	0	0	0	0	0	R-HSA-75205	Dissolution of Fibrin Clot	M000100000000	1	0
0	0	0	1	0	0	0	0	0	0	0	0	0	0	0	-2.5	0	0	0	0	0	0	0	0	GO:0051101	regulation of DNA binding	M000100000000	1	0
0	0	0	0	0	0	0	0	0	0	1	0	0	0	0	0	0	0	0	0	0	0	-2.4	0	R-HSA-5654741	Signaling by FGFR3	M000000000010	1	0
0	0	0	0	0	0	0	0	0	0	1	0	0	0	0	0	0	0	0	0	0	0	-2.9	0	GO:1902373	negative regulation of mRNA catabolic process	M000000000010	1	0
0	0	0	0	0	0	0	1	0	0	0	0	0	0	0	0	0	0	0	-12	0	0	0	0	GO:0051255	spindle midzone assembly	M000000010000	1	0
0	0	0	0	0	0	0	0	0	0	1	0	0	0	0	0	0	0	0	0	0	0	-2.1	0	CORUM:3055	Nop56p-associated pre-rRNA complex	M000000000010	1	0
0	0	1	0	0	0	0	0	0	0	0	0	0	0	-2	0	0	0	0	0	0	0	0	0	GO:0032212	positive regulation of telomere maintenance via telomerase	M001000000000	1	0
0	1	0	0	0	0	0	0	0	0	0	0	0	-2.7	0	0	0	0	0	0	0	0	0	0	WP3941	Oxidative damage response	M010000000000	1	0
0	0	0	0	0	0	0	0	0	0	1	0	0	0	0	0	0	0	0	0	0	0	-2.4	0	GO:0060393	regulation of pathway-restricted SMAD protein phosphorylation	M000000000010	1	0
0	1	0	0	0	0	0	0	0	0	0	0	0	-2.5	0	0	0	0	0	0	0	0	0	0	GO:0035162	embryonic hemopoiesis	M010000000000	1	0
0	0	0	0	0	0	0	0	0	0	0	1	0	0	0	0	0	0	0	0	0	0	0	-4.7	GO:0009062	fatty acid catabolic process	M000000000001	1	0
0	1	0	0	0	0	0	0	0	0	0	0	0	-2.3	0	0	0	0	0	0	0	0	0	0	R-HSA-2408522	Selenoamino acid metabolism	M010000000000	1	0
0	0	0	0	0	0	0	1	0	0	0	0	0	0	0	0	0	0	0	-6.6	0	0	0	0	R-HSA-141405	Inhibition of the proteolytic activity of APC/C required for the onset of anaphase by mitotic spindle checkpoint components	M000000010000	1	0
0	0	1	0	0	0	0	0	0	0	0	0	0	0	-2.7	0	0	0	0	0	0	0	0	0	GO:0002573	myeloid leukocyte differentiation	M001000000000	1	0
0	0	0	0	0	0	0	0	0	0	1	0	0	0	0	0	0	0	0	0	0	0	-4	0	R-HSA-201451	Signaling by BMP	M000000000010	1	0
0	0	0	0	0	0	0	0	0	0	1	0	0	0	0	0	0	0	0	0	0	0	-2.5	0	R-HSA-5673000	RAF activation	M000000000010	1	0
0	0	0	0	0	0	1	0	0	0	0	0	0	0	0	0	0	0	-2.2	0	0	0	0	0	GO:0042698	ovulation cycle	M000000100000	1	0
0	0	1	0	0	0	0	0	0	0	0	0	0	0	-2.3	0	0	0	0	0	0	0	0	0	GO:1903055	positive regulation of extracellular matrix organization	M001000000000	1	0
0	0	0	0	0	0	0	0	0	0	1	0	0	0	0	0	0	0	0	0	0	0	-6	0	CORUM:387	MCM complex	M000000000010	1	0
0	0	1	0	0	0	0	0	0	0	0	0	0	0	-5.1	0	0	0	0	0	0	0	0	0	R-HSA-167242	Abortive elongation of HIV-1 transcript in the absence of Tat	M001000000000	1	0
0	0	0	0	0	0	0	0	0	0	1	0	0	0	0	0	0	0	0	0	0	0	-4.2	0	GO:0072009	nephron epithelium development	M000000000010	1	0
0	0	1	0	0	0	0	0	0	0	0	0	0	0	-6.8	0	0	0	0	0	0	0	0	0	CORUM:2755	17S U2 snRNP	M001000000000	1	0
0	0	0	0	0	0	0	0	0	0	1	0	0	0	0	0	0	0	0	0	0	0	-2.9	0	R-HSA-5607763	CLEC7A (Dectin-1) induces NFAT activation	M000000000010	1	0
0	1	0	0	0	0	0	0	0	0	0	0	0	-4.6	0	0	0	0	0	0	0	0	0	0	GO:0006720	isoprenoid metabolic process	M010000000000	1	0
0	0	0	1	0	0	0	0	0	0	0	0	0	0	0	-3.5	0	0	0	0	0	0	0	0	R-HSA-72312	rRNA processing	M000100000000	1	0
0	0	0	1	0	0	0	0	0	0	0	0	0	0	0	-4.5	0	0	0	0	0	0	0	0	GO:0009220	pyrimidine ribonucleotide biosynthetic process	M000100000000	1	0
0	1	0	0	0	0	0	0	0	0	0	0	0	-2	0	0	0	0	0	0	0	0	0	0	GO:0040014	regulation of multicellular organism growth	M010000000000	1	0
0	0	0	0	0	0	0	0	0	0	1	0	0	0	0	0	0	0	0	0	0	0	-2.5	0	WP4301	Inhibition of exosome biogenesis and secretion by Manumycin A in CRPC cells	M000000000010	1	0
0	1	0	0	0	0	0	0	0	0	0	0	0	-2.1	0	0	0	0	0	0	0	0	0	0	GO:0030837	negative regulation of actin filament polymerization	M010000000000	1	0
0	0	1	0	0	0	0	0	0	0	0	0	0	0	-3.1	0	0	0	0	0	0	0	0	0	GO:0034614	cellular response to reactive oxygen species	M001000000000	1	0
0	0	0	0	0	0	0	0	0	0	1	0	0	0	0	0	0	0	0	0	0	0	-3.3	0	GO:0048478	replication fork protection	M000000000010	1	0
0	0	0	0	0	0	0	0	0	0	1	0	0	0	0	0	0	0	0	0	0	0	-3.4	0	M241	PID RAC1 REG PATHWAY	M000000000010	1	0
0	0	1	0	0	0	0	0	0	0	0	0	0	0	-2.2	0	0	0	0	0	0	0	0	0	R-HSA-75067	Processing of Capped Intronless Pre-mRNA	M001000000000	1	0
0	0	0	1	0	0	0	0	0	0	0	0	0	0	0	-2.8	0	0	0	0	0	0	0	0	GO:0000469	cleavage involved in rRNA processing	M000100000000	1	0
0	1	0	0	0	0	0	0	0	0	0	0	0	-3.3	0	0	0	0	0	0	0	0	0	0	GO:0032272	negative regulation of protein polymerization	M010000000000	1	0
0	0	1	0	0	0	0	0	0	0	0	0	0	0	-2.4	0	0	0	0	0	0	0	0	0	GO:0044088	regulation of vacuole organization	M001000000000	1	0
0	0	0	0	0	1	0	0	0	0	0	0	0	0	0	0	0	-3.3	0	0	0	0	0	0	hsa05235	PD-L1 expression and PD-1 checkpoint pathway in cancer	M000001000000	1	0
1	0	0	0	0	0	0	0	0	0	0	0	-2.2	0	0	0	0	0	0	0	0	0	0	0	WP3959	DNA IR-double strand breaks and cellular response via ATM	M100000000000	1	0
0	1	0	0	0	0	0	0	0	0	0	0	0	-2.4	0	0	0	0	0	0	0	0	0	0	GO:0006956	complement activation	M010000000000	1	0
0	0	1	0	0	0	0	0	0	0	0	0	0	0	-3.6	0	0	0	0	0	0	0	0	0	GO:0006828	manganese ion transport	M001000000000	1	0
0	1	0	0	0	0	0	0	0	0	0	0	0	-3.1	0	0	0	0	0	0	0	0	0	0	GO:0098856	intestinal lipid absorption	M010000000000	1	0
0	0	1	0	0	0	0	0	0	0	0	0	0	0	-6.1	0	0	0	0	0	0	0	0	0	CORUM:561	LSm1-7 complex	M001000000000	1	0
0	0	0	0	0	0	0	0	0	0	1	0	0	0	0	0	0	0	0	0	0	0	-2.9	0	M235	PID TCR CALCIUM PATHWAY	M000000000010	1	0
0	0	0	0	0	0	0	1	0	0	0	0	0	0	0	0	0	0	0	-3.9	0	0	0	0	GO:0051443	positive regulation of ubiquitin-protein transferase activity	M000000010000	1	0
0	0	0	0	0	0	0	1	0	0	0	0	0	0	0	0	0	0	0	-11	0	0	0	0	GO:0030261	chromosome condensation	M000000010000	1	0
0	0	0	0	0	0	0	0	0	0	1	0	0	0	0	0	0	0	0	0	0	0	-2.3	0	M15	PID LYSOPHOSPHOLIPID PATHWAY	M000000000010	1	0
0	0	0	0	0	0	0	0	0	0	1	0	0	0	0	0	0	0	0	0	0	0	-4.8	0	GO:0072073	kidney epithelium development	M000000000010	1	0
0	0	1	0	0	0	0	0	0	0	0	0	0	0	-2.7	0	0	0	0	0	0	0	0	0	GO:0006885	regulation of pH	M001000000000	1	0
0	0	0	0	0	0	0	0	0	0	1	0	0	0	0	0	0	0	0	0	0	0	-2.5	0	R-HSA-3299685	Detoxification of Reactive Oxygen Species	M000000000010	1	0
0	0	0	0	0	1	0	0	0	0	0	0	0	0	0	0	0	-2.4	0	0	0	0	0	0	GO:0016239	positive regulation of macroautophagy	M000001000000	1	0
0	0	1	0	0	0	0	0	0	0	0	0	0	0	-2	0	0	0	0	0	0	0	0	0	GO:0042401	biogenic amine biosynthetic process	M001000000000	1	0
1	0	0	0	0	0	0	0	0	0	0	0	-2.4	0	0	0	0	0	0	0	0	0	0	0	R-HSA-3214815	HDACs deacetylate histones	M100000000000	1	0
0	0	0	0	0	0	0	0	0	0	1	0	0	0	0	0	0	0	0	0	0	0	-2.5	0	hsa04730	Long-term depression	M000000000010	1	0
0	0	0	0	0	1	0	0	0	0	0	0	0	0	0	0	0	-3.1	0	0	0	0	0	0	GO:0043620	regulation of DNA-templated transcription in response to stress	M000001000000	1	0
0	0	1	0	0	0	0	0	0	0	0	0	0	0	-2.5	0	0	0	0	0	0	0	0	0	GO:0009749	response to glucose	M001000000000	1	0
0	0	0	0	0	0	0	0	0	0	1	0	0	0	0	0	0	0	0	0	0	0	-2.6	0	WP3874	Canonical and non-canonical TGF-B signaling	M000000000010	1	0
0	0	1	0	0	0	0	0	0	0	0	0	0	0	-2.6	0	0	0	0	0	0	0	0	0	GO:0002790	peptide secretion	M001000000000	1	0
0	0	0	0	0	0	0	0	0	0	1	0	0	0	0	0	0	0	0	0	0	0	-2.2	0	GO:0006835	dicarboxylic acid transport	M000000000010	1	0
0	0	0	0	0	0	0	0	0	0	1	0	0	0	0	0	0	0	0	0	0	0	-2.5	0	R-HSA-69656	Cyclin A:Cdk2-associated events at S phase entry	M000000000010	1	0
1	0	0	0	0	0	0	0	0	0	0	0	-3.6	0	0	0	0	0	0	0	0	0	0	0	WP3878	ATM signaling in development and disease	M100000000000	1	0
0	1	0	0	0	0	0	0	0	0	0	0	0	-3.9	0	0	0	0	0	0	0	0	0	0	GO:0006687	glycosphingolipid metabolic process	M010000000000	1	0
0	0	0	1	0	0	0	0	0	0	0	0	0	0	0	-2.5	0	0	0	0	0	0	0	0	GO:0060415	muscle tissue morphogenesis	M000100000000	1	0
0	0	0	0	0	0	0	0	0	0	1	0	0	0	0	0	0	0	0	0	0	0	-2.1	0	R-HSA-9701192	Defective homologous recombination repair (HRR) due to BRCA1 loss of function	M000000000010	1	0
[truncated: 1,316 more rows]
