# Supplementary material for: Fibroblasts as an in vitro model of circadian genetic and genomic studies
Source: Mamm Genome. 2024 Jul 3;35(3):432–44. doi: 10.1007/s00335-024-10050-7 (PMC11329553; doi:10.1007/s00335-024-10050-7)
Supplement: Supplementary file 4 — Supplementary file4 (ZIP 16237 kb) [file 335_2024_10050_MOESM4_ESM.zip › Enrichment_QC/QC_GO_AllLists.csv]

Category	CategoryID	GO	Description	PARENT_GO	LogP	Enrichment	Z-score	#TotalGeneInLibrary	#GeneInGO	#GeneInHitList	#GeneInGOAndHitList	%InGO	STDV %InGO	GeneID	Hits	Log(q-value)	GeneList
Cell Type Signatures	7	M39250	MENON FETAL KIDNEY 0 CAP MESENCHYME CELLS		-12	20	15	30182	90	206	12	5.8	1.6	546|2186|7586|7913|8019|9126|10541|11168|29123|29994|51747|57062	ATRX|BPTF|ZKSCAN1|DEK|BRD3|SMC3|ANP32B|PSIP1|ANKRD11|BAZ2B|LUC7L3|DDX24	-9.4	Black
DisGeNET	35	C0036857	Severe intellectual disability		-11	6.8	10	30182	429	206	20	9.7	2.1	546|1778|1788|3340|4784|6249|6301|6595|6774|7248|8481|9126|9169|22995|51204|51319|55636|55755|57187|80254	ATRX|DYNC1H1|DNMT3A|NDST1|NFIX|CLIP1|SARS1|SMARCA2|STAT3|TSC1|OFD1|SMC3|SCAF11|CEP152|TACO1|RSRC1|CHD7|CDK5RAP2|THOC2|CEP63	-8.3	Black
Cell Type Signatures	7	M39224	LAKE ADULT KIDNEY C5 PROXIMAL TUBULE EPITHELIAL CELLS STRESS INFLAM		-10	6.7	9.7	30182	417	206	19	9.2	2	4784|6733|7508|9611|9727|10133|22992|27327|29123|29855|51747|54858|55112|56894|57187|84181|91746|140890|376940	NFIX|SRPK2|XPC|NCOR1|RAB11FIP3|OPTN|KDM2A|TNRC6A|ANKRD11|UBN1|LUC7L3|PGPEP1|DYNC2I1|AGPAT3|THOC2|CHD6|YTHDC1|SREK1|ZC3H6	-7.7	Black
Transcription Factor Targets	16	M30333	ZNF507 TARGET GENES		-9.8	5.2	8.9	30182	653	206	23	11	2.2	2186|3217|5108|6733|6788|7248|9967|10961|11060|22832|22863|23036|23253|23328|26058|27072|51035|53349|57498|64121|79090|88455|140890	BPTF|HOXB7|PCM1|SRPK2|STK3|TSC1|THRAP3|ERP29|WWP2|CEP162|ATG14|ZNF292|ANKRD12|SASH1|GIGYF2|VPS41|UBXN1|ZFYVE1|KIDINS220|RRAGC|TRAPPC6A|ANKRD13A|SREK1	-7.5	Black
COVID	200	COVID038	RNA_Sun_Calu-3_12h_Up		-9.5	7.8	9.8	30182	300	206	16	7.8	1.9	5930|6249|6935|10133|10475|23036|23253|51742|54739|55636|57169|80205|91746|140890|162394|221037	RBBP6|CLIP1|ZEB1|OPTN|TRIM38|ZNF292|ANKRD12|ARID4B|XAF1|CHD7|ZNFX1|CHD9|YTHDC1|SREK1|SLFN5|JMJD1C	-7.2	Black
COVID	200	COVID235	Phosphoproteome_Klann_Caco-2_24h_Up		-9.5	7.8	9.8	30182	300	206	16	7.8	1.9	3337|4361|5108|6249|6917|9169|9967|10133|11276|23168|23469|51035|55082|57506|79074|80829	DNAJB1|MRE11|PCM1|CLIP1|TCEA1|SCAF11|THRAP3|OPTN|SYNRG|RTF1|PHF3|UBXN1|ARGLU1|MAVS|C2orf49|ZFP91	-7.2	Black
DisGeNET	35	C0454644	Delayed speech and language development		-9.5	5.5	8.9	30182	560	206	21	10	2.1	546|1107|1778|1788|2186|3340|4361|4780|4784|6249|6301|8481|9126|10159|29123|51319|57187|57498|58508|63901|80254	ATRX|CHD3|DYNC1H1|DNMT3A|BPTF|NDST1|MRE11|NFE2L2|NFIX|CLIP1|SARS1|OFD1|SMC3|ATP6AP2|ANKRD11|RSRC1|THOC2|KIDINS220|KMT2C|FAM111A|CEP63	-7.2	Black
Cell Type Signatures	7	M39254	MENON FETAL KIDNEY 4 PODOCYTES		-8.7	9.2	9.8	30182	206	206	13	6.3	1.7	831|1107|3275|8887|11034|23253|29123|29994|51747|55075|55112|55752|57522	CAST|CHD3|PRMT2|TAX1BP1|DSTN|ANKRD12|ANKRD11|BAZ2B|LUC7L3|UACA|DYNC2I1|SEPTIN11|SRGAP1	-6.5	Black
COVID	200	COVID344	RNA_Wilk_B-cells_patient-C4_Down		-8.7	10	10	30182	169	206	12	5.8	1.6	546|694|2186|7402|9169|23075|23253|51742|51747|54832|55082|221037	ATRX|BTG1|BPTF|UTRN|SCAF11|SWAP70|ANKRD12|ARID4B|LUC7L3|VPS13C|ARGLU1|JMJD1C	-6.5	Black
COVID	200	COVID057	Phosphoproteome_Bouhaddou_Vero_E6_12h_Down		-8.6	7.3	9.1	30182	300	206	15	7.3	1.8	5108|6249|6774|6935|9169|9611|9967|10133|11168|57187|57522|64710|84159|152877|221037	PCM1|CLIP1|STAT3|ZEB1|SCAF11|NCOR1|THRAP3|OPTN|PSIP1|THOC2|SRGAP1|NUCKS1|ARID5B|FAM53A|JMJD1C	-6.4	Black
COVID	200	COVID234	Phosphoproteome_Klann_Caco-2_24h_Down		-8.6	7.3	9.1	30182	300	206	15	7.3	1.8	546|5108|5930|7090|8502|9169|9611|9967|11060|29123|55914|57522|80205|80829|221037	ATRX|PCM1|RBBP6|TLE3|PKP4|SCAF11|NCOR1|THRAP3|WWP2|ANKRD11|ERBIN|SRGAP1|CHD9|ZFP91|JMJD1C	-6.4	Black
COVID	200	COVID130	Phosphoproteome_Stukalov_A549-ACE2_24h_Down		-8.6	7.3	9.1	30182	300	206	15	7.3	1.8	5108|5930|7090|8087|9590|9611|9646|9967|11168|23469|29123|55636|56254|56850|80205	PCM1|RBBP6|TLE3|FXR1|AKAP12|NCOR1|CTR9|THRAP3|PSIP1|PHF3|ANKRD11|CHD7|RNF20|GRIPAP1|CHD9	-6.4	Black
COVID	200	COVID346	RNA_Wilk_B-cells_patient-C5_Down		-8.3	9.7	9.7	30182	181	206	12	5.8	1.6	546|694|2186|7402|9169|23075|23253|51747|54832|55082|55636|221037	ATRX|BTG1|BPTF|UTRN|SCAF11|SWAP70|ANKRD12|LUC7L3|VPS13C|ARGLU1|CHD7|JMJD1C	-6.2	Black
COVID	200	COVID063	Phosphoproteome_Bouhaddou_Vero_E6_4h_Down		-7.9	8.9	9.3	30182	197	206	12	5.8	1.6	4131|5108|6935|8502|9590|9611|9967|10133|11168|23469|64710|221037	MAP1B|PCM1|ZEB1|PKP4|AKAP12|NCOR1|THRAP3|OPTN|PSIP1|PHF3|NUCKS1|JMJD1C	-5.8	Black
DisGeNET	35	C0026351	Moderate intellectual disability		-7.7	7.6	8.7	30182	251	206	13	6.3	1.7	546|1788|2186|3340|4784|6249|6301|6595|9126|29123|51319|55755|57187	ATRX|DNMT3A|BPTF|NDST1|NFIX|CLIP1|SARS1|SMARCA2|SMC3|ANKRD11|RSRC1|CDK5RAP2|THOC2	-5.6	Black
COVID	200	COVID066	Phosphoproteome_Bouhaddou_Vero_E6_8h_Up		-7.7	6.8	8.4	30182	300	206	14	6.8	1.8	1107|4131|6788|7508|9169|9590|9646|9967|22992|23255|56252|57062|57506|64710	CHD3|MAP1B|STK3|XPC|SCAF11|AKAP12|CTR9|THRAP3|KDM2A|MTCL1|YLPM1|DDX24|MAVS|NUCKS1	-5.6	Black
COVID	200	COVID061	Phosphoproteome_Bouhaddou_Vero_E6_2h_Down		-7.7	6.8	8.4	30182	300	206	14	6.8	1.8	5108|6249|6935|8502|9169|9611|10133|11168|55914|57187|57522|64710|152877|221037	PCM1|CLIP1|ZEB1|PKP4|SCAF11|NCOR1|OPTN|PSIP1|ERBIN|THOC2|SRGAP1|NUCKS1|FAM53A|JMJD1C	-5.6	Black
COVID	200	COVID065	Phosphoproteome_Bouhaddou_Vero_E6_8h_Down		-7.7	6.8	8.4	30182	300	206	14	6.8	1.8	5108|6774|6935|8502|9611|9967|10133|11168|23255|55082|55914|64710|84159|152877	PCM1|STAT3|ZEB1|PKP4|NCOR1|THRAP3|OPTN|PSIP1|MTCL1|ARGLU1|ERBIN|NUCKS1|ARID5B|FAM53A	-5.6	Black
DisGeNET	35	C0678230	Congenital Epicanthus		-7.5	5.6	7.9	30182	417	206	16	7.8	1.9	546|1107|1778|2186|6605|7707|8481|9702|23036|29123|55112|55636|57498|79659|80776|221037	ATRX|CHD3|DYNC1H1|BPTF|SMARCE1|ZNF148|OFD1|CEP57|ZNF292|ANKRD11|DYNC2I1|CHD7|KIDINS220|DYNC2H1|B9D2|JMJD1C	-5.5	Black
Cell Type Signatures	7	M41711	FAN OVARY CL9 PUTATIVE APOPTOTIC ENDOTHELIAL CELL		-7.4	6	8	30182	365	206	15	7.3	1.8	468|694|831|4947|6774|7913|8837|23075|23253|23328|26471|29123|51742|51747|55082	ATF4|BTG1|CAST|OAZ2|STAT3|DEK|CFLAR|SWAP70|ANKRD12|SASH1|NUPR1|ANKRD11|ARID4B|LUC7L3|ARGLU1	-5.4	Black
DisGeNET	35	C1527366	Salaam Seizures		-7.3	16	11	30182	75	206	8	3.9	1.3	3340|6249|6301|6595|7248|23036|29123|51319	NDST1|CLIP1|SARS1|SMARCA2|TSC1|ZNF292|ANKRD11|RSRC1	-5.3	Black
DisGeNET	35	C0026106	Mild Mental Retardation		-7	6	7.7	30182	340	206	14	6.8	1.8	546|1788|2186|3340|4780|4784|6249|6301|9126|10749|51319|55636|57187|221037	ATRX|DNMT3A|BPTF|NDST1|NFE2L2|NFIX|CLIP1|SARS1|SMC3|KIF1C|RSRC1|CHD7|THOC2|JMJD1C	-5	Black
Cell Type Signatures	7	M39121	AIZARANI LIVER C20 LSECS 3		-6.9	6.5	7.8	30182	295	206	13	6.3	1.7	4131|5930|6935|9590|23328|29123|55075|55082|55112|55636|57522|221037|222658	MAP1B|RBBP6|ZEB1|AKAP12|SASH1|ANKRD11|UACA|ARGLU1|DYNC2I1|CHD7|SRGAP1|JMJD1C|KCTD20	-4.9	Black
DisGeNET	35	C0020534	Orbital separation excessive		-6.8	4.5	7.1	30182	590	206	18	8.7	2	546|1107|1788|2186|4784|4921|6774|7067|8481|29123|51319|55636|57187|58508|63901|80776|84162|221037	ATRX|CHD3|DNMT3A|BPTF|NFIX|DDR2|STAT3|THRA|OFD1|ANKRD11|RSRC1|CHD7|THOC2|KMT2C|FAM111A|B9D2|BLTP1|JMJD1C	-4.9	Black
Transcription Factor Targets	16	M3265	NFMUE1 Q6		-6.8	7	7.9	30182	250	206	12	5.8	1.6	468|1778|7248|8019|9126|9611|22992|26058|51747|64978|80829|84196	ATF4|DYNC1H1|TSC1|BRD3|SMC3|NCOR1|KDM2A|GIGYF2|LUC7L3|MRPL38|ZFP91|USP48	-4.9	Black
Cell Type Signatures	7	M39113	AIZARANI LIVER C9 LSECS 1		-6.7	6.3	7.6	30182	304	206	13	6.3	1.7	4131|6935|7077|9590|23328|29123|55075|55082|55112|55636|140890|221037|222658	MAP1B|ZEB1|TIMP2|AKAP12|SASH1|ANKRD11|UACA|ARGLU1|DYNC2I1|CHD7|SREK1|JMJD1C|KCTD20	-4.8	Black
Cell Type Signatures	7	M39222	LAKE ADULT KIDNEY C3 PROXIMAL TUBULE EPITHELIAL CELLS S1 S2		-6.4	7.3	7.8	30182	221	206	11	5.3	1.6	9727|27327|29123|51747|55112|57187|60412|80205|80206|140890|143884	RAB11FIP3|TNRC6A|ANKRD11|LUC7L3|DYNC2I1|THOC2|EXOC4|CHD9|FHOD3|SREK1|CWF19L2	-4.6	Black
DisGeNET	35	C1853487	Thick eyebrow		-6.2	11	8.7	30182	104	206	8	3.9	1.3	546|1788|2186|4784|6605|9126|29123|58508	ATRX|DNMT3A|BPTF|NFIX|SMARCE1|SMC3|ANKRD11|KMT2C	-4.4	Black
COVID	200	COVID040	RNA_Sun_Calu-3_24h_Up		-5.9	5.9	7	30182	300	206	12	5.8	1.6	5930|6733|6935|10475|23036|26058|51742|55636|57169|58508|84159|91746	RBBP6|SRPK2|ZEB1|TRIM38|ZNF292|GIGYF2|ARID4B|CHD7|ZNFX1|KMT2C|ARID5B|YTHDC1	-4.2	Black
COVID	200	COVID131	Phosphoproteome_Stukalov_A549-ACE2_24h_Up		-5.9	5.9	7	30182	300	206	12	5.8	1.6	546|3337|4131|7090|9126|9169|9590|9967|51747|64710|79074|113146	ATRX|DNAJB1|MAP1B|TLE3|SMC3|SCAF11|AKAP12|THRAP3|LUC7L3|NUCKS1|C2orf49|AHNAK2	-4.2	Black
DisGeNET	35	C3278923	Dilated ventricles (finding)		-5.8	4.8	6.6	30182	427	206	14	6.8	1.8	1107|1788|4784|7707|8481|8777|9126|22995|29123|55636|55755|57498|80254|84162	CHD3|DNMT3A|NFIX|ZNF148|OFD1|MPDZ|SMC3|CEP152|ANKRD11|CHD7|CDK5RAP2|KIDINS220|CEP63|BLTP1	-4.1	Black
Transcription Factor Targets	16	M9525	SP1 Q6		-5.7	6.2	7	30182	260	206	11	5.3	1.6	3217|4947|6605|6666|7067|9646|22992|23168|51667|80829|84181	HOXB7|OAZ2|SMARCE1|SOX12|THRA|CTR9|KDM2A|RTF1|NUB1|ZFP91|CHD6	-4	Black
Cell Type Signatures	7	M39221	LAKE ADULT KIDNEY C2 PODOCYTES		-5.7	6.9	7.2	30182	212	206	10	4.9	1.5	831|7402|23253|29123|51747|55075|55752|55914|57522|79659	CAST|UTRN|ANKRD12|ANKRD11|LUC7L3|UACA|SEPTIN11|ERBIN|SRGAP1|DYNC2H1	-4	Black
Transcription Factor Targets	16	M13190	USF 01		-5.6	6.1	6.9	30182	264	206	11	5.3	1.6	468|1788|3217|5930|7248|9126|9590|23253|26058|79717|114826	ATF4|DNMT3A|HOXB7|RBBP6|TSC1|SMC3|AKAP12|ANKRD12|GIGYF2|PPCS|SMYD4	-4	Black
DisGeNET	35	C0426421	Wide nose		-5.6	12	8.4	30182	87	206	7	3.4	1.3	6605|6774|8481|9702|55112|55636|79659	SMARCE1|STAT3|OFD1|CEP57|DYNC2I1|CHD7|DYNC2H1	-4	Black
DisGeNET	35	C0221354	Frontal bossing		-5.6	5.5	6.7	30182	321	206	12	5.8	1.6	1107|4784|4921|6774|7707|8481|8777|9702|29123|55112|79659|80776	CHD3|NFIX|DDR2|STAT3|ZNF148|OFD1|MPDZ|CEP57|ANKRD11|DYNC2I1|DYNC2H1|B9D2	-3.9	Black
DisGeNET	35	C0423109	Upward slant of palpebral fissure		-5.6	6.8	7.1	30182	216	206	10	4.9	1.5	546|1778|2186|7707|22995|29123|55755|80254|84162|221037	ATRX|DYNC1H1|BPTF|ZNF148|CEP152|ANKRD11|CDK5RAP2|CEP63|BLTP1|JMJD1C	-3.9	Black
Transcription Factor Targets	16	M40810	ZNF579 TARGET GENES		-5.6	3.8	6	30182	652	206	17	8.3	1.9	1788|3337|5930|6788|7508|7586|11060|23173|23710|29123|54858|55112|64121|80254|84196|88455|114826	DNMT3A|DNAJB1|RBBP6|STK3|XPC|ZKSCAN1|WWP2|METAP1|GABARAPL1|ANKRD11|PGPEP1|DYNC2I1|RRAGC|CEP63|USP48|ANKRD13A|SMYD4	-3.9	Black
DisGeNET	35	C0423110	Downward slant of palpebral fissure		-5.5	4.9	6.4	30182	391	206	13	6.3	1.7	546|1778|2186|4784|6595|7707|8481|8777|9702|22995|55636|154881|221037	ATRX|DYNC1H1|BPTF|NFIX|SMARCA2|ZNF148|OFD1|MPDZ|CEP57|CEP152|CHD7|KCTD7|JMJD1C	-3.8	Black
Transcription Factor Targets	16	M8826	FAC1 01		-5.4	6.5	6.9	30182	224	206	10	4.9	1.5	3217|4784|4947|5930|6595|27327|51747|84181|140890|376940	HOXB7|NFIX|OAZ2|RBBP6|SMARCA2|TNRC6A|LUC7L3|CHD6|SREK1|ZC3H6	-3.8	Black
COVID	200	COVID055	Phosphoproteome_Bouhaddou_Vero_E6_0h_Down		-5.4	5.8	6.7	30182	277	206	11	5.3	1.6	546|5108|5930|6249|6935|9611|9967|22992|57062|57506|221037	ATRX|PCM1|RBBP6|CLIP1|ZEB1|NCOR1|THRAP3|KDM2A|DDX24|MAVS|JMJD1C	-3.8	Black
Transcription Factor Targets	16	M14900	USF 02		-5.4	5.8	6.7	30182	278	206	11	5.3	1.6	468|1788|3217|8576|9126|9590|23253|26058|51747|79717|84181	ATF4|DNMT3A|HOXB7|STK16|SMC3|AKAP12|ANKRD12|GIGYF2|LUC7L3|PPCS|CHD6	-3.8	Black
Cell Type Signatures	7	M39245	LAKE ADULT KIDNEY C26 MESANGIAL CELLS		-5.4	7.4	7.1	30182	177	206	9	4.4	1.4	3337|7402|9590|23253|23500|29123|55075|55082|84159	DNAJB1|UTRN|AKAP12|ANKRD12|DAAM2|ANKRD11|UACA|ARGLU1|ARID5B	-3.8	Black
Cell Type Signatures	7	M41719	FAN OVARY CL17 PUTATIVE APOPTOTIC SMOOTH MUSCLE CELL		-5.3	6.3	6.8	30182	231	206	10	4.9	1.5	468|3337|4131|4947|6774|9590|11034|23710|84159|222658	ATF4|DNAJB1|MAP1B|OAZ2|STAT3|AKAP12|DSTN|GABARAPL1|ARID5B|KCTD20	-3.7	Black
Cell Type Signatures	7	M39241	LAKE ADULT KIDNEY C22 ENDOTHELIAL CELLS GLOMERULAR CAPILLARIES		-5.3	8.6	7.3	30182	137	206	8	3.9	1.3	3337|6935|7402|9590|23328|55075|55082|221037	DNAJB1|ZEB1|UTRN|AKAP12|SASH1|UACA|ARGLU1|JMJD1C	-3.7	Black
DisGeNET	35	C0010964	Dandy-Walker Syndrome		-5.3	8.6	7.3	30182	137	206	8	3.9	1.3	6605|8481|9702|55112|55636|79659|80776|84162	SMARCE1|OFD1|CEP57|DYNC2I1|CHD7|DYNC2H1|B9D2|BLTP1	-3.7	Black
DisGeNET	35	C1531647	Cerebral ventriculomegaly		-5.3	4.6	6.2	30182	410	206	13	6.3	1.7	1107|1788|4784|7707|8481|8777|9126|22995|29123|55755|57498|80254|84162	CHD3|DNMT3A|NFIX|ZNF148|OFD1|MPDZ|SMC3|CEP152|ANKRD11|CDK5RAP2|KIDINS220|CEP63|BLTP1	-3.7	Black
DisGeNET	35	C0431128	Papillary craniopharyngioma		-5.3	14	8.4	30182	65	206	6	2.9	1.2	6774|8481|10159|23300|23500|54858	STAT3|OFD1|ATP6AP2|ATMIN|DAAM2|PGPEP1	-3.7	Black
DisGeNET	35	C0020490	Hyperopia		-5.2	8.3	7.2	30182	142	206	8	3.9	1.3	1107|4361|4784|7707|29123|57498|63901|84162	CHD3|MRE11|NFIX|ZNF148|ANKRD11|KIDINS220|FAM111A|BLTP1	-3.6	Black
DisGeNET	35	C0266491	Neuronal heterotopia		-5.2	13	8.2	30182	67	206	6	2.9	1.2	8481|8777|22995|55755|80254|84162	OFD1|MPDZ|CEP152|CDK5RAP2|CEP63|BLTP1	-3.6	Black
Transcription Factor Targets	16	M1328	WTGAAAT UNKNOWN		-5.2	3.8	5.8	30182	625	206	16	7.8	1.9	4780|6595|6733|6917|8019|8502|11060|11168|26058|27072|29123|51035|51747|56256|57584|84181	NFE2L2|SMARCA2|SRPK2|TCEA1|BRD3|PKP4|WWP2|PSIP1|GIGYF2|VPS41|ANKRD11|UBXN1|LUC7L3|SERTAD4|ARHGAP21|CHD6	-3.6	Black
COVID	200	COVID058	Phosphoproteome_Bouhaddou_Vero_E6_12h_Up		-5.1	5.4	6.3	30182	300	206	11	5.3	1.6	546|1107|4131|6788|8502|9590|9967|56252|57062|64710|80205	ATRX|CHD3|MAP1B|STK3|PKP4|AKAP12|THRAP3|YLPM1|DDX24|NUCKS1|CHD9	-3.6	Black
COVID	200	COVID060	Phosphoproteome_Bouhaddou_Vero_E6_24h_Up		-5.1	5.4	6.3	30182	300	206	11	5.3	1.6	4131|6788|8019|9590|9967|22992|23255|26058|57062|64710|80829	MAP1B|STK3|BRD3|AKAP12|THRAP3|KDM2A|MTCL1|GIGYF2|DDX24|NUCKS1|ZFP91	-3.6	Black
COVID	200	COVID059	Phosphoproteome_Bouhaddou_Vero_E6_24h_Down		-5.1	5.4	6.3	30182	300	206	11	5.3	1.6	5108|6935|9169|9590|9611|9967|11168|57187|64710|152877|221037	PCM1|ZEB1|SCAF11|AKAP12|NCOR1|THRAP3|PSIP1|THOC2|NUCKS1|FAM53A|JMJD1C	-3.6	Black
COVID	200	COVID172	Proteome_Stukalov_A549_72h_ORF3_Down		-5.1	5.4	6.3	30182	300	206	11	5.3	1.6	831|6917|7913|8087|10541|23168|55311|56254|57062|64710|84196	CAST|TCEA1|DEK|FXR1|ANP32B|RTF1|ZNF444|RNF20|DDX24|NUCKS1|USP48	-3.6	Black
COVID	200	COVID048	RNA_Wyler_Calu-3_12h_Up		-5.1	5.4	6.3	30182	300	206	11	5.3	1.6	5930|9111|10133|10475|51667|51742|54739|57169|63901|162394|200316	RBBP6|NMI|OPTN|TRIM38|NUB1|ARID4B|XAF1|ZNFX1|FAM111A|SLFN5|APOBEC3F	-3.6	Black
COVID	200	COVID016	RNA_Blanco-Melo_Calu-3_Up		-5.1	5.4	6.3	30182	300	206	11	5.3	1.6	4131|8837|9111|9590|10133|10475|51667|54739|57169|162394|200316	MAP1B|CFLAR|NMI|AKAP12|OPTN|TRIM38|NUB1|XAF1|ZNFX1|SLFN5|APOBEC3F	-3.6	Black
COVID	200	COVID378	Interactome_Laurent_HEK293_24h_NSP7		-5.1	5.4	6.3	30182	300	206	11	5.3	1.6	5108|8481|22995|26058|27327|54832|56850|57584|60412|79659|113146	PCM1|OFD1|CEP152|GIGYF2|TNRC6A|VPS13C|GRIPAP1|ARHGAP21|EXOC4|DYNC2H1|AHNAK2	-3.6	Black
COVID	200	COVID132	Phosphoproteome_Stukalov_A549-ACE2_6h_Down		-5.1	13	8.1	30182	69	206	6	2.9	1.2	4131|5108|6788|7090|56850|57498	MAP1B|PCM1|STK3|TLE3|GRIPAP1|KIDINS220	-3.5	Black
Transcription Factor Targets	16	M11791	SP1 Q2 01		-5	5.9	6.4	30182	250	206	10	4.9	1.5	1788|3217|4947|7067|9646|22992|23168|23253|80829|84181	DNMT3A|HOXB7|OAZ2|THRA|CTR9|KDM2A|RTF1|ANKRD12|ZFP91|CHD6	-3.5	Black
Transcription Factor Targets	16	M30340	ZNF528 TARGET GENES		-5	3.3	5.5	30182	793	206	18	8.7	2	2186|5108|6788|7324|7707|22832|23036|23168|23177|23253|23469|29123|51204|58508|60412|63901|64978|91057	BPTF|PCM1|STK3|UBE2E1|ZNF148|CEP162|ZNF292|RTF1|CEP68|ANKRD12|PHF3|ANKRD11|TACO1|KMT2C|EXOC4|FAM111A|MRPL38|CCDC34	-3.5	Black
DisGeNET	35	C0037317	Sleep disturbances		-5	5.2	6.2	30182	310	206	11	5.3	1.6	1778|2186|3340|6249|6301|7067|7248|9126|11168|26058|51319	DYNC1H1|BPTF|NDST1|CLIP1|SARS1|THRA|TSC1|SMC3|PSIP1|GIGYF2|RSRC1	-3.5	Black
DisGeNET	35	C1835762	Widely-spaced maxillary central incisors		-5	63	14	30182	7	206	3	1.5	0.83	546|1788|29123	ATRX|DNMT3A|ANKRD11	-3.4	Black
DisGeNET	35	C0025362	Mental Retardation		-5	4.1	5.8	30182	505	206	14	6.8	1.8	546|1778|6595|7067|7248|8087|8481|9126|55636|55755|57187|57522|63901|84162	ATRX|DYNC1H1|SMARCA2|THRA|TSC1|FXR1|OFD1|SMC3|CHD7|CDK5RAP2|THOC2|SRGAP1|FAM111A|BLTP1	-3.4	Black
DisGeNET	35	C0432072	Dysmorphic features		-4.9	4.3	5.8	30182	439	206	13	6.3	1.7	546|694|1778|1788|2186|4131|6595|7067|29123|55636|57187|79090|80254	ATRX|BTG1|DYNC1H1|DNMT3A|BPTF|MAP1B|SMARCA2|THRA|ANKRD11|CHD7|THOC2|TRAPPC6A|CEP63	-3.4	Black
Transcription Factor Targets	16	M16291	YNGTTNNNATT UNKNOWN		-4.9	4.7	5.9	30182	376	206	12	5.8	1.6	1778|4784|6595|7707|8502|28971|51667|51747|60412|84181|143884|221037	DYNC1H1|NFIX|SMARCA2|ZNF148|PKP4|AAMDC|NUB1|LUC7L3|EXOC4|CHD6|CWF19L2|JMJD1C	-3.4	Black
Transcription Factor Targets	16	M133	TCF11 01		-4.9	5.7	6.3	30182	258	206	10	4.9	1.5	4130|6595|6733|6774|10749|11276|27327|51319|122953|221037	MAP1A|SMARCA2|SRPK2|STAT3|KIF1C|SYNRG|TNRC6A|RSRC1|JDP2|JMJD1C	-3.4	Black
Transcription Factor Targets	16	M9300	SP1 Q4 01		-4.9	5.7	6.2	30182	259	206	10	4.9	1.5	3217|4947|6605|6666|9646|22992|23075|23168|51667|84181	HOXB7|OAZ2|SMARCE1|SOX12|CTR9|KDM2A|SWAP70|RTF1|NUB1|CHD6	-3.4	Black
DisGeNET	35	C0025990	Micrognathism		-4.9	3.8	5.6	30182	586	206	15	7.3	1.8	546|2186|4921|8481|9126|9702|22995|23036|29123|55112|55636|79659|80776|84162|221037	ATRX|BPTF|DDR2|OFD1|SMC3|CEP57|CEP152|ZNF292|ANKRD11|DYNC2I1|CHD7|DYNC2H1|B9D2|BLTP1|JMJD1C	-3.4	Black
DisGeNET	35	C0856975	Autistic behavior		-4.9	5.6	6.2	30182	261	206	10	4.9	1.5	1788|2186|3340|6249|6301|29123|51319|55636|57187|58508	DNMT3A|BPTF|NDST1|CLIP1|SARS1|ANKRD11|RSRC1|CHD7|THOC2|KMT2C	-3.4	Black
COVID	200	COVID064	Phosphoproteome_Bouhaddou_Vero_E6_4h_Up		-4.9	5.6	6.2	30182	262	206	10	4.9	1.5	1107|4131|6788|7508|9590|9646|9967|22992|57062|64710	CHD3|MAP1B|STK3|XPC|AKAP12|CTR9|THRAP3|KDM2A|DDX24|NUCKS1	-3.4	Black
DisGeNET	35	C0344482	Hypoplasia of corpus callosum		-4.8	4.6	5.8	30182	385	206	12	5.8	1.6	3340|4784|6249|6301|6605|6935|7707|10159|29123|51319|55636|57498	NDST1|NFIX|CLIP1|SARS1|SMARCE1|ZEB1|ZNF148|ATP6AP2|ANKRD11|RSRC1|CHD7|KIDINS220	-3.3	Black
DisGeNET	35	C1865017	Thin upper lip vermilion		-4.8	6.2	6.3	30182	211	206	9	4.4	1.4	546|2186|6605|8481|9126|22995|29123|55755|80254	ATRX|BPTF|SMARCE1|OFD1|SMC3|CEP152|ANKRD11|CDK5RAP2|CEP63	-3.3	Black
DisGeNET	35	C0010606	Adenoid Cystic Carcinoma		-4.8	5	5.9	30182	325	206	11	5.3	1.6	546|3217|6595|6605|6774|9169|51742|55914|58508|84159|221037	ATRX|HOXB7|SMARCA2|SMARCE1|STAT3|SCAF11|ARID4B|ERBIN|KMT2C|ARID5B|JMJD1C	-3.3	Black
Transcription Factor Targets	16	M2054	AP1 Q6 01		-4.8	5.5	6.1	30182	267	206	10	4.9	1.5	161|2550|4130|4776|6595|6733|10540|23710|27327|57169	AP2A2|GABBR1|MAP1A|NFATC4|SMARCA2|SRPK2|DCTN2|GABARAPL1|TNRC6A|ZNFX1	-3.3	Black
Transcription Factor Targets	16	M13594	OCT1 06		-4.8	5.5	6.1	30182	268	206	10	4.9	1.5	6733|6935|7090|8502|9391|23186|51747|56256|80205|140890	SRPK2|ZEB1|TLE3|PKP4|CIAO1|RCOR1|LUC7L3|SERTAD4|CHD9|SREK1	-3.3	Black
DisGeNET	35	C0431380	Cortical Dysplasia		-4.8	8.7	6.9	30182	118	206	7	3.4	1.3	1778|3340|4131|6249|6301|7248|51319	DYNC1H1|NDST1|MAP1B|CLIP1|SARS1|TSC1|RSRC1	-3.3	Black
DisGeNET	35	C0424503	Dysmorphic facies		-4.7	5.4	6	30182	271	206	10	4.9	1.5	546|3340|6249|6301|6595|8777|29123|51319|55636|58508	ATRX|NDST1|CLIP1|SARS1|SMARCA2|MPDZ|ANKRD11|RSRC1|CHD7|KMT2C	-3.3	Black
Transcription Factor Targets	16	M29986	GUCY1B1 TARGET GENES		-4.7	3.4	5.3	30182	686	206	16	7.8	1.9	3217|3337|6935|8659|8690|9126|11060|11168|22832|23036|23253|23710|56252|64121|143884|162394	HOXB7|DNAJB1|ZEB1|ALDH4A1|JRKL|SMC3|WWP2|PSIP1|CEP162|ZNF292|ANKRD12|GABARAPL1|YLPM1|RRAGC|CWF19L2|SLFN5	-3.2	Black
DisGeNET	35	C0008925	Cleft Palate		-4.7	3.6	5.4	30182	611	206	15	7.3	1.8	546|2049|6605|6774|6788|7077|8481|9126|9611|9702|11127|29123|55636|80776|221037	ATRX|EPHB3|SMARCE1|STAT3|STK3|TIMP2|OFD1|SMC3|NCOR1|CEP57|KIF3A|ANKRD11|CHD7|B9D2|JMJD1C	-3.2	Black
Transcription Factor Targets	16	M29962	F10 TARGET GENES		-4.6	5.3	5.9	30182	277	206	10	4.9	1.5	2550|4131|6595|6774|8777|27072|55075|80206|221037|376940	GABBR1|MAP1B|SMARCA2|STAT3|MPDZ|VPS41|UACA|FHOD3|JMJD1C|ZC3H6	-3.2	Black
Transcription Factor Targets	16	M8509	NMYC 01		-4.6	5.2	5.9	30182	280	206	10	4.9	1.5	1788|3217|5930|6666|6774|7090|11060|11276|51035|80829	DNMT3A|HOXB7|RBBP6|SOX12|STAT3|TLE3|WWP2|SYNRG|UBXN1|ZFP91	-3.2	Black
Transcription Factor Targets	16	M30337	ZNF513 TARGET GENES		-4.6	3.2	5.2	30182	772	206	17	8.3	1.9	546|1107|2186|4131|5108|6733|7324|7508|7707|11168|22992|23186|23469|23710|29994|51742|55311	ATRX|CHD3|BPTF|MAP1B|PCM1|SRPK2|UBE2E1|XPC|ZNF148|PSIP1|KDM2A|RCOR1|PHF3|GABARAPL1|BAZ2B|ARID4B|ZNF444	-3.2	Black
DisGeNET	35	C1857569	CORNEAL ENDOTHELIAL DYSTROPHY 2		-4.6	49	12	30182	9	206	3	1.5	0.83	4780|6935|8777	NFE2L2|ZEB1|MPDZ	-3.2	Black
Transcription Factor Targets	16	M11934	SRF Q5 01		-4.6	5.9	6.1	30182	225	206	9	4.4	1.4	468|994|4130|4776|7090|11034|28971|55914|56256	ATF4|CDC25B|MAP1A|NFATC4|TLE3|DSTN|AAMDC|ERBIN|SERTAD4	-3.1	Black
Transcription Factor Targets	16	M30176	SOX3 TARGET GENES		-4.6	3.7	5.4	30182	550	206	14	6.8	1.8	161|694|2186|4131|5930|6249|6595|7324|10424|10540|10944|55075|56252|282974	AP2A2|BTG1|BPTF|MAP1B|RBBP6|CLIP1|SMARCA2|UBE2E1|PGRMC2|DCTN2|C11orf58|UACA|YLPM1|STK32C	-3.1	Black
Transcription Factor Targets	16	M18894	TCANNTGAY SREBP1 01		-4.5	4	5.4	30182	479	206	13	6.3	1.7	546|4784|4921|5108|8576|9590|22992|23075|26058|27072|53349|64121|79717	ATRX|NFIX|DDR2|PCM1|STK16|AKAP12|KDM2A|SWAP70|GIGYF2|VPS41|ZFYVE1|RRAGC|PPCS	-3.1	Black
Transcription Factor Targets	16	M10112	RNGTGGGC UNKNOWN		-4.5	3.2	5.1	30182	784	206	17	8.3	1.9	694|1788|2049|2550|3217|4130|5930|8502|8576|9590|10424|10749|11060|11276|26058|28971|80028	BTG1|DNMT3A|EPHB3|GABBR1|HOXB7|MAP1A|RBBP6|PKP4|STK16|AKAP12|PGRMC2|KIF1C|WWP2|SYNRG|GIGYF2|AAMDC|FBXL18	-3.1	Black
DisGeNET	35	C0021704	Intelligence		-4.4	3.4	5.1	30182	645	206	15	7.3	1.8	4784|6733|8019|8087|8603|9702|11060|23168|26058|27327|29855|53349|57169|60412|221037	NFIX|SRPK2|BRD3|FXR1|FAM193A|CEP57|WWP2|RTF1|GIGYF2|TNRC6A|UBN1|ZFYVE1|ZNFX1|EXOC4|JMJD1C	-3	Black
DisGeNET	35	C0038271	Stereotyped Behavior		-4.4	7.6	6.4	30182	135	206	7	3.4	1.3	546|1107|3340|6249|6301|51319|57187	ATRX|CHD3|NDST1|CLIP1|SARS1|RSRC1|THOC2	-3	Black
DisGeNET	35	C0240635	Byzanthine arch palate		-4.4	3.8	5.3	30182	497	206	13	6.3	1.7	546|2186|4784|4921|6774|8481|9126|22995|29123|51204|57187|84162|154881	ATRX|BPTF|NFIX|DDR2|STAT3|OFD1|SMC3|CEP152|ANKRD11|TACO1|THOC2|BLTP1|KCTD7	-3	Black
Cell Type Signatures	7	M39236	LAKE ADULT KIDNEY C17 COLLECTING SYSTEM PCS STRESSED DISSOC SUBSET		-4.4	5.5	5.8	30182	240	206	9	4.4	1.4	831|3337|4780|6595|6774|23036|55075|80206|221037	CAST|DNAJB1|NFE2L2|SMARCA2|STAT3|ZNF292|UACA|FHOD3|JMJD1C	-3	Black
COVID	200	COVID062	Phosphoproteome_Bouhaddou_Vero_E6_2h_Up		-4.4	4.9	5.6	30182	300	206	10	4.9	1.5	1107|4131|6788|9590|9646|9967|22992|23255|57062|64710	CHD3|MAP1B|STK3|AKAP12|CTR9|THRAP3|KDM2A|MTCL1|DDX24|NUCKS1	-3	Black
DisGeNET	35	C0042580	Vesico-Ureteral Reflux		-4.3	6.3	6	30182	187	206	8	3.9	1.3	546|2186|9126|22995|55636|55755|80254|221037	ATRX|BPTF|SMC3|CEP152|CHD7|CDK5RAP2|CEP63|JMJD1C	-3	Black
DisGeNET	35	C0850703	Frequent falls		-4.3	9.4	6.7	30182	94	206	6	2.9	1.2	1778|3030|4361|10159|10749|26058	DYNC1H1|HADHA|MRE11|ATP6AP2|KIF1C|GIGYF2	-3	Black
DisGeNET	35	C0221355	Macrocephaly		-4.3	4.4	5.4	30182	366	206	11	5.3	1.6	1107|1788|4784|6788|7067|8481|8777|55112|63901|79659|84162	CHD3|DNMT3A|NFIX|STK3|THRA|OFD1|MPDZ|DYNC2I1|FAM111A|DYNC2H1|BLTP1	-3	Black
Cell Type Signatures	7	M40019	BUSSLINGER GASTRIC X CELLS		-4.3	6.1	5.9	30182	191	206	8	3.9	1.3	4131|6595|7586|27327|29994|54832|55636|57062	MAP1B|SMARCA2|ZKSCAN1|TNRC6A|BAZ2B|VPS13C|CHD7|DDX24	-2.9	Black
DisGeNET	35	C1136249	Mental Retardation, X-Linked		-4.3	7.3	6.2	30182	141	206	7	3.4	1.3	546|1107|6595|10159|23186|57187|84162	ATRX|CHD3|SMARCA2|ATP6AP2|RCOR1|THOC2|BLTP1	-2.9	Black
Transcription Factor Targets	16	M4774	FOXO1 02		-4.2	5.3	5.6	30182	249	206	9	4.4	1.4	4784|7067|10569|27327|28971|51667|56256|91746|140890	NFIX|THRA|SLU7|TNRC6A|AAMDC|NUB1|SERTAD4|YTHDC1|SREK1	-2.9	Black
Cell Type Signatures	7	M41746	RUBENSTEIN SKELETAL MUSCLE SMOOTH MUSCLE CELLS		-4.2	4	5.2	30182	445	206	12	5.8	1.6	4131|4947|6917|7913|8887|9611|10133|10540|10541|11034|26471|84159	MAP1B|OAZ2|TCEA1|DEK|TAX1BP1|NCOR1|OPTN|DCTN2|ANP32B|DSTN|NUPR1|ARID5B	-2.9	Black
DisGeNET	35	C0000772	Multiple congenital anomalies		-4.2	5.3	5.6	30182	251	206	9	4.4	1.4	546|1788|2186|3030|6605|6774|7067|29123|55636	ATRX|DNMT3A|BPTF|HADHA|SMARCE1|STAT3|THRA|ANKRD11|CHD7	-2.9	Black
Transcription Factor Targets	16	M8549	AREB6 04		-4.2	5.2	5.6	30182	253	206	9	4.4	1.4	4130|4776|4784|6595|8502|23075|56256|84181|143884	MAP1A|NFATC4|NFIX|SMARCA2|PKP4|SWAP70|SERTAD4|CHD6|CWF19L2	-2.9	Black
Transcription Factor Targets	16	M30277	ZNF213 TARGET GENES		-4.2	3.4	5	30182	595	206	14	6.8	1.8	1107|2550|4780|6605|6733|7248|23180|23186|29855|56894|64710|88455|140890|376940	CHD3|GABBR1|NFE2L2|SMARCE1|SRPK2|TSC1|RFTN1|RCOR1|UBN1|AGPAT3|NUCKS1|ANKRD13A|SREK1|ZC3H6	-2.9	Black
DisGeNET	35	C0268800	Simple renal cyst		-4.2	8.8	6.5	30182	100	206	6	2.9	1.2	7077|7248|7707|55112|79659|80776	TIMP2|TSC1|ZNF148|DYNC2I1|DYNC2H1|B9D2	-2.9	Black
DisGeNET	35	C0266050	Failure of exfoliation of primary tooth		-4.2	37	10	30182	12	206	3	1.5	0.83	546|6774|63901	ATRX|STAT3|FAM111A	-2.9	Black
Transcription Factor Targets	16	M3799	CIZ 01		-4.2	5.2	5.6	30182	254	206	9	4.4	1.4	831|3217|4130|4784|6595|8502|11060|51747|54785	CAST|HOXB7|MAP1A|NFIX|SMARCA2|PKP4|WWP2|LUC7L3|BORCS6	-2.8	Black
DisGeNET	35	C1854301	Motor delay		-4.1	4.2	5.2	30182	384	206	11	5.3	1.6	1778|3030|3340|4784|6249|6301|6774|8777|10159|51204|51319	DYNC1H1|HADHA|NDST1|NFIX|CLIP1|SARS1|STAT3|MPDZ|ATP6AP2|TACO1|RSRC1	-2.8	Black
DisGeNET	35	C0008297	Choanal Atresia		-4.1	8.5	6.3	30182	104	206	6	2.9	1.2	2186|4784|8481|9126|55636|221037	BPTF|NFIX|OFD1|SMC3|CHD7|JMJD1C	-2.8	Black
DisGeNET	35	C2675021	Narrow palpebral fissure		-4.1	17	7.9	30182	34	206	4	1.9	0.96	546|1788|6595|80776	ATRX|DNMT3A|SMARCA2|B9D2	-2.8	Black
DisGeNET	35	C0520947	Clumsiness - motor delay		-4	4.1	5.1	30182	393	206	11	5.3	1.6	1778|3030|3340|4784|6249|6301|6774|8777|10159|51204|51319	DYNC1H1|HADHA|NDST1|NFIX|CLIP1|SARS1|STAT3|MPDZ|ATP6AP2|TACO1|RSRC1	-2.8	Black
DisGeNET	35	C0175754	Agenesis of corpus callosum		-4	3.3	4.9	30182	615	206	14	6.8	1.8	546|4784|6595|6774|6935|7248|7707|8481|9169|22995|55112|55755|79659|80254	ATRX|NFIX|SMARCA2|STAT3|ZEB1|TSC1|ZNF148|OFD1|SCAF11|CEP152|DYNC2I1|CDK5RAP2|DYNC2H1|CEP63	-2.7	Black
Transcription Factor Targets	16	M2489	ERR1 Q2		-4	4.9	5.4	30182	267	206	9	4.4	1.4	4130|4131|6733|7067|10159|11168|27327|88455|221037	MAP1A|MAP1B|SRPK2|THRA|ATP6AP2|PSIP1|TNRC6A|ANKRD13A|JMJD1C	-2.7	Black
DisGeNET	35	C1861866	Aplasia/Hypoplasia of the corpus callosum		-4	8.1	6.2	30182	108	206	6	2.9	1.2	7248|8481|9702|80776|84162|154881	TSC1|OFD1|CEP57|B9D2|BLTP1|KCTD7	-2.7	Black
DisGeNET	35	C0751495	Seizures, Focal		-4	5.6	5.5	30182	210	206	8	3.9	1.3	1778|3340|4131|6249|6301|7248|8777|51319	DYNC1H1|NDST1|MAP1B|CLIP1|SARS1|TSC1|MPDZ|RSRC1	-2.7	Black
DisGeNET	35	C1843367	Poor school performance		-4	5.6	5.5	30182	211	206	8	3.9	1.3	546|1107|2186|4784|9126|23036|29123|58508	ATRX|CHD3|BPTF|NFIX|SMC3|ZNF292|ANKRD11|KMT2C	-2.7	Black
Transcription Factor Targets	16	M18461	ARNT 01		-4	4.9	5.3	30182	271	206	9	4.4	1.4	1788|3217|5930|9590|11276|23253|51035|80829|114826	DNMT3A|HOXB7|RBBP6|AKAP12|SYNRG|ANKRD12|UBXN1|ZFP91|SMYD4	-2.7	Black
Cell Type Signatures	7	M39202	HAY BONE MARROW NAIVE T CELL		-4	4	5	30182	403	206	11	5.3	1.6	694|1107|3275|3337|6774|6935|23253|57062|57185|84159|162394	BTG1|CHD3|PRMT2|DNAJB1|STAT3|ZEB1|ANKRD12|DDX24|NIPAL3|ARID5B|SLFN5	-2.7	Black
Cell Type Signatures	7	M39050	MANNO MIDBRAIN NEUROTYPES HPERIC		-3.9	2.9	4.6	30182	795	206	16	7.8	1.9	831|4776|4780|4947|6774|6935|7077|9590|10475|23180|23328|23500|28971|55075|55752|84159	CAST|NFATC4|NFE2L2|OAZ2|STAT3|ZEB1|TIMP2|AKAP12|TRIM38|RFTN1|SASH1|DAAM2|AAMDC|UACA|SEPTIN11|ARID5B	-2.7	Black
Cell Type Signatures	7	M41667	TRAVAGLINI LUNG CAPILLARY INTERMEDIATE 2 CELL		-3.9	4	5	30182	408	206	11	5.3	1.6	546|994|6935|7324|10133|10541|10569|10749|11168|25949|55075	ATRX|CDC25B|ZEB1|UBE2E1|OPTN|ANP32B|SLU7|KIF1C|PSIP1|SYF2|UACA	-2.6	Black
DisGeNET	35	C0205682	Waist-Hip Ratio		-3.8	3.4	4.7	30182	565	206	13	6.3	1.7	2186|3340|6733|7077|11060|27327|29855|51319|54858|57584|84159|152877|221037	BPTF|NDST1|SRPK2|TIMP2|WWP2|TNRC6A|UBN1|RSRC1|PGPEP1|ARHGAP21|ARID5B|FAM53A|JMJD1C	-2.6	Black
COVID	200	COVID088	Interactome_Gordon_HEK-293T_38h_NSP13		-3.8	15	7.2	30182	40	206	4	1.9	0.96	7090|23177|55755|56850	TLE3|CEP68|CDK5RAP2|GRIPAP1	-2.6	Black
DisGeNET	35	C1859470	Large basal ganglia		-3.8	14	7.1	30182	41	206	4	1.9	0.96	3340|6249|6301|51319	NDST1|CLIP1|SARS1|RSRC1	-2.5	Black
DisGeNET	35	C3887499	Renal cyst		-3.8	6	5.5	30182	170	206	7	3.4	1.3	7077|7248|7707|11127|55112|79659|80776	TIMP2|TSC1|ZNF148|KIF3A|DYNC2I1|DYNC2H1|B9D2	-2.5	Black
DisGeNET	35	C1836542	Depressed nasal bridge		-3.7	3.8	4.8	30182	426	206	11	5.3	1.6	546|4784|4921|6605|9126|9702|55112|55636|57498|79659|84162	ATRX|NFIX|DDR2|SMARCE1|SMC3|CEP57|DYNC2I1|CHD7|KIDINS220|DYNC2H1|BLTP1	-2.5	Black
DisGeNET	35	C0262630	Reduced concentration span		-3.7	9.5	6.2	30182	77	206	5	2.4	1.1	3340|6249|6301|51319|54832	NDST1|CLIP1|SARS1|RSRC1|VPS13C	-2.5	Black
DisGeNET	35	C1849367	Nasal bridge wide		-3.7	3.8	4.8	30182	429	206	11	5.3	1.6	546|1107|2186|6605|6774|8481|23036|29123|51319|79659|221037	ATRX|CHD3|BPTF|SMARCE1|STAT3|OFD1|ZNF292|ANKRD11|RSRC1|DYNC2H1|JMJD1C	-2.5	Black
Transcription Factor Targets	16	M5479	SRF Q4		-3.7	5.1	5.2	30182	230	206	8	3.9	1.3	546|4130|7090|9590|11034|28971|55914|56256	ATRX|MAP1A|TLE3|AKAP12|DSTN|AAMDC|ERBIN|SERTAD4	-2.5	Black
Transcription Factor Targets	16	M826	SREBP1 01		-3.7	5.9	5.4	30182	174	206	7	3.4	1.3	468|3217|9590|26058|64121|79717|80254	ATF4|HOXB7|AKAP12|GIGYF2|RRAGC|PPCS|CEP63	-2.5	Black
Transcription Factor Targets	16	M3888	SYATTGTG UNKNOWN		-3.7	5.1	5.1	30182	232	206	8	3.9	1.3	7090|27327|28971|29915|55082|55752|84181|376940	TLE3|TNRC6A|AAMDC|HCFC2|ARGLU1|SEPTIN11|CHD6|ZC3H6	-2.5	Black
DisGeNET	35	C0541764	Delayed bone age		-3.7	4.5	5	30182	295	206	9	4.4	1.4	546|6595|7067|7508|9126|22995|29123|55636|63901	ATRX|SMARCA2|THRA|XPC|SMC3|CEP152|ANKRD11|CHD7|FAM111A	-2.5	Black
Transcription Factor Targets	16	M30105	OVOL3 TARGET GENES		-3.7	3.5	4.6	30182	508	206	12	5.8	1.6	3337|6935|8087|8576|10238|23180|29994|51204|51667|55755|154881|376940	DNAJB1|ZEB1|FXR1|STK16|DCAF7|RFTN1|BAZ2B|TACO1|NUB1|CDK5RAP2|KCTD7|ZC3H6	-2.5	Black
DisGeNET	35	C0376634	Craniofacial Abnormalities		-3.7	5	5.1	30182	234	206	8	3.9	1.3	546|1788|3340|10159|10238|11127|29123|55636	ATRX|DNMT3A|NDST1|ATP6AP2|DCAF7|KIF3A|ANKRD11|CHD7	-2.5	Black
DisGeNET	35	C0007193	Cardiomyopathy, Dilated		-3.7	3.4	4.6	30182	511	206	12	5.8	1.6	3030|3337|6774|7077|7402|8087|11060|29123|55636|55679|55914|79717	HADHA|DNAJB1|STAT3|TIMP2|UTRN|FXR1|WWP2|ANKRD11|CHD7|LIMS2|ERBIN|PPCS	-2.5	Black
Transcription Factor Targets	16	M29972	FOXJ2 TARGET GENES		-3.6	3.2	4.5	30182	591	206	13	6.3	1.7	4947|23710|26471|27067|51204|51319|51742|55075|56252|79665|91746|221037|282974	OAZ2|GABARAPL1|NUPR1|STAU2|TACO1|RSRC1|ARID4B|UACA|YLPM1|DHX40|YTHDC1|JMJD1C|STK32C	-2.5	Black
Transcription Factor Targets	16	M18254	MZF1 02		-3.6	5	5.1	30182	236	206	8	3.9	1.3	1788|3217|4776|4784|6935|7090|8659|79665	DNMT3A|HOXB7|NFATC4|NFIX|ZEB1|TLE3|ALDH4A1|DHX40	-2.5	Black
Cell Type Signatures	7	M39132	AIZARANI LIVER C33 STELLATE CELLS 2		-3.6	7	5.6	30182	126	206	6	2.9	1.2	4131|4947|5108|51747|55075|55752	MAP1B|OAZ2|PCM1|LUC7L3|UACA|SEPTIN11	-2.4	Black
COVID	200	COVID243	RNA_Riva_Vero-E6_24h_Up		-3.6	4.4	4.9	30182	300	206	9	4.4	1.4	4921|5930|8603|23036|23255|80205|84159|91746|221037	DDR2|RBBP6|FAM193A|ZNF292|MTCL1|CHD9|ARID5B|YTHDC1|JMJD1C	-2.4	Black
COVID	200	COVID384	Interactome_Laurent_HEK293_24h_ORF6		-3.6	4.4	4.9	30182	300	206	9	4.4	1.4	5108|8481|10159|10424|10540|54785|57506|80254|88455	PCM1|OFD1|ATP6AP2|PGRMC2|DCTN2|BORCS6|MAVS|CEP63|ANKRD13A	-2.4	Black
Cell Type Signatures	7	M41745	RUBENSTEIN SKELETAL MUSCLE FAP CELLS		-3.6	5.7	5.3	30182	179	206	7	3.4	1.3	4131|4780|7077|9590|10159|26471|80205	MAP1B|NFE2L2|TIMP2|AKAP12|ATP6AP2|NUPR1|CHD9	-2.4	Black
DisGeNET	35	C1535939	Pneumocystis jiroveci pneumonia		-3.6	5.7	5.2	30182	180	206	7	3.4	1.3	6774|8481|10159|23300|23500|54858|200316	STAT3|OFD1|ATP6AP2|ATMIN|DAAM2|PGPEP1|APOBEC3F	-2.4	Black
Transcription Factor Targets	16	M9852	CHOP 01		-3.6	4.9	5	30182	239	206	8	3.9	1.3	831|2186|3217|4780|6301|6733|11060|221037	CAST|BPTF|HOXB7|NFE2L2|SARS1|SRPK2|WWP2|JMJD1C	-2.4	Black
DisGeNET	35	C1328407	Hip Dysplasia		-3.6	6.9	5.5	30182	128	206	6	2.9	1.2	2186|9126|22995|29123|55636|57187	BPTF|SMC3|CEP152|ANKRD11|CHD7|THOC2	-2.4	Black
DisGeNET	35	C2674608	Feeding difficulties in infancy		-3.6	4.3	4.8	30182	305	206	9	4.4	1.4	546|4784|6605|8481|9126|55112|55636|79659|221037	ATRX|NFIX|SMARCE1|OFD1|SMC3|DYNC2I1|CHD7|DYNC2H1|JMJD1C	-2.4	Black
Transcription Factor Targets	16	M1064	GGGNRMNNYCAT UNKNOWN		-3.6	8.8	5.9	30182	83	206	5	2.4	1.1	7067|7248|11060|23168|64978	THRA|TSC1|WWP2|RTF1|MRPL38	-2.4	Black
Transcription Factor Targets	16	M9034	OCT1 04		-3.6	4.8	5	30182	243	206	8	3.9	1.3	2049|4784|6595|7067|8502|51747|56256|84181	EPHB3|NFIX|SMARCA2|THRA|PKP4|LUC7L3|SERTAD4|CHD6	-2.4	Black
DisGeNET	35	C0431371	Absence of septum pellucidum		-3.6	8.7	5.9	30182	84	206	5	2.4	1.1	3340|6249|6301|51319|55636	NDST1|CLIP1|SARS1|RSRC1|CHD7	-2.4	Black
DisGeNET	35	C0795690	Congenital omphalocele		-3.5	8.6	5.8	30182	85	206	5	2.4	1.1	4784|7067|55112|55636|79659	NFIX|THRA|DYNC2I1|CHD7|DYNC2H1	-2.4	Black
Transcription Factor Targets	16	M40834	HDAC8 TARGET GENES		-3.5	6.7	5.4	30182	132	206	6	2.9	1.2	25949|55755|79665|84196|152877|221037	SYF2|CDK5RAP2|DHX40|USP48|FAM53A|JMJD1C	-2.4	Black
Transcription Factor Targets	16	M14186	GATA1 03		-3.5	4.8	4.9	30182	246	206	8	3.9	1.3	2550|6935|10238|11060|56256|79717|80028|140890	GABBR1|ZEB1|DCAF7|WWP2|SERTAD4|PPCS|FBXL18|SREK1	-2.4	Black
DisGeNET	35	C0013421	Dystonia		-3.5	3.6	4.5	30182	453	206	11	5.3	1.6	3340|4361|5930|6249|6301|8481|23036|26058|51204|51319|54832	NDST1|MRE11|RBBP6|CLIP1|SARS1|OFD1|ZNF292|GIGYF2|TACO1|RSRC1|VPS13C	-2.4	Black
Cell Type Signatures	7	M39128	AIZARANI LIVER C29 MVECS 2		-3.5	4.2	4.7	30182	313	206	9	4.4	1.4	4947|7077|9590|11034|23075|23328|55075|84159|221037	OAZ2|TIMP2|AKAP12|DSTN|SWAP70|SASH1|UACA|ARID5B|JMJD1C	-2.3	Black
Transcription Factor Targets	16	M10652	RORA1 01		-3.5	4.7	4.9	30182	248	206	8	3.9	1.3	6249|10159|11168|11329|23186|23710|27327|221037	CLIP1|ATP6AP2|PSIP1|STK38|RCOR1|GABARAPL1|TNRC6A|JMJD1C	-2.3	Black
DisGeNET	35	C0431663	Bilateral Cryptorchidism		-3.5	12	6.4	30182	48	206	4	1.9	0.96	546|2186|8481|55636	ATRX|BPTF|OFD1|CHD7	-2.3	Black
DisGeNET	35	C0423113	Telecanthus		-3.5	6.6	5.3	30182	134	206	6	2.9	1.2	546|2186|7707|8481|29123|221037	ATRX|BPTF|ZNF148|OFD1|ANKRD11|JMJD1C	-2.3	Black
COVID	200	COVID200	Ubiquitinome_Stukalov_A549-ACE2_6h_Down		-3.5	4.7	4.9	30182	250	206	8	3.9	1.3	5108|7324|9126|9169|10238|26058|51035|51667	PCM1|UBE2E1|SMC3|SCAF11|DCAF7|GIGYF2|UBXN1|NUB1	-2.3	Black
Transcription Factor Targets	16	M19851	FOXO3 01		-3.5	4.7	4.8	30182	251	206	8	3.9	1.3	4784|6666|27327|28971|51667|84181|140890|221037	NFIX|SOX12|TNRC6A|AAMDC|NUB1|CHD6|SREK1|JMJD1C	-2.3	Black
DisGeNET	35	C1865037	Cone-shaped epiphysis		-3.5	12	6.4	30182	49	206	4	1.9	0.96	8481|22995|55112|79659	OFD1|CEP152|DYNC2I1|DYNC2H1	-2.3	Black
DisGeNET	35	C1395852	Polydactyly preaxial type 1		-3.5	12	6.4	30182	49	206	4	1.9	0.96	8481|55112|79659|80776	OFD1|DYNC2I1|DYNC2H1|B9D2	-2.3	Black
DisGeNET	35	C0393525	Progressive cerebellar ataxia		-3.5	6.5	5.3	30182	136	206	6	2.9	1.2	4361|7248|10749|23255|51204|154881	MRE11|TSC1|KIF1C|MTCL1|TACO1|KCTD7	-2.3	Black
DisGeNET	35	C0038273	Stereotypic Movement Disorder		-3.4	5.3	5	30182	192	206	7	3.4	1.3	546|1107|3340|6249|6301|51319|57187	ATRX|CHD3|NDST1|CLIP1|SARS1|RSRC1|THOC2	-2.3	Black
Transcription Factor Targets	16	M533	STTTCRNTTT IRF Q6		-3.4	5.3	5	30182	192	206	7	3.4	1.3	4784|4921|6935|11168|51667|54739|140890	NFIX|DDR2|ZEB1|PSIP1|NUB1|XAF1|SREK1	-2.3	Black
Transcription Factor Targets	16	M14350	NKX22 01		-3.4	5.3	5	30182	192	206	7	3.4	1.3	3217|4784|6733|7067|26058|51747|221037	HOXB7|NFIX|SRPK2|THRA|GIGYF2|LUC7L3|JMJD1C	-2.3	Black
Transcription Factor Targets	16	M2727	ICSBP Q6		-3.4	4.6	4.8	30182	253	206	8	3.9	1.3	3217|8502|8777|22992|23186|56850|84181|140890	HOXB7|PKP4|MPDZ|KDM2A|RCOR1|GRIPAP1|CHD6|SREK1	-2.3	Black
DisGeNET	35	C1845847	Coarse facial features		-3.4	5.3	5	30182	194	206	7	3.4	1.3	546|1788|6605|6774|7067|7707|8481	ATRX|DNMT3A|SMARCE1|STAT3|THRA|ZNF148|OFD1	-2.3	Black
Cell Type Signatures	7	M39237	LAKE ADULT KIDNEY C18 COLLECTING DUCT PRINCIPAL CELLS MEDULLA		-3.4	4.1	4.6	30182	322	206	9	4.4	1.4	3030|5108|8887|10988|11034|23710|26471|55752|64710	HADHA|PCM1|TAX1BP1|METAP2|DSTN|GABARAPL1|NUPR1|SEPTIN11|NUCKS1	-2.3	Black
DisGeNET	35	C0035334	Retinitis Pigmentosa		-3.4	3.2	4.3	30182	546	206	12	5.8	1.6	1788|3030|4130|4780|7077|7248|8481|9126|10569|23469|51204|57498	DNMT3A|HADHA|MAP1A|NFE2L2|TIMP2|TSC1|OFD1|SMC3|SLU7|PHF3|TACO1|KIDINS220	-2.3	Black
DisGeNET	35	C0262444	Abnormality of the dentition		-3.4	6.3	5.2	30182	140	206	6	2.9	1.2	546|1107|6595|6605|7508|55636	ATRX|CHD3|SMARCA2|SMARCE1|XPC|CHD7	-2.3	Black
DisGeNET	35	C0221357	Brachydactyly		-3.4	4.1	4.6	30182	325	206	9	4.4	1.4	546|6595|8481|9126|29123|55112|55636|63901|79659	ATRX|SMARCA2|OFD1|SMC3|ANKRD11|DYNC2I1|CHD7|FAM111A|DYNC2H1	-2.3	Black
DisGeNET	35	C0431904	Ulnar polydactyly of fingers		-3.4	8	5.5	30182	92	206	5	2.4	1.1	546|8481|55112|79659|80776	ATRX|OFD1|DYNC2I1|DYNC2H1|B9D2	-2.3	Black
DisGeNET	35	C1868571	Highly arched eyebrow		-3.4	6.2	5.2	30182	141	206	6	2.9	1.2	1778|6595|8481|9126|29123|55636	DYNC1H1|SMARCA2|OFD1|SMC3|ANKRD11|CHD7	-2.3	Black
Transcription Factor Targets	16	M9431	AP1 Q6		-3.4	4.5	4.7	30182	259	206	8	3.9	1.3	161|1778|4130|4776|6595|10540|11034|57169	AP2A2|DYNC1H1|MAP1A|NFATC4|SMARCA2|DCTN2|DSTN|ZNFX1	-2.3	Black
DisGeNET	35	C0038379	Strabismus		-3.4	2.9	4.2	30182	716	206	14	6.8	1.8	1107|1778|2186|4784|6605|7508|8777|9126|29123|51204|55636|57187|84162|221037	CHD3|DYNC1H1|BPTF|NFIX|SMARCE1|XPC|MPDZ|SMC3|ANKRD11|TACO1|CHD7|THOC2|BLTP1|JMJD1C	-2.3	Black
DisGeNET	35	C4021219	Multifocal epileptiform discharges		-3.4	11	6.1	30182	52	206	4	1.9	0.96	3340|6249|6301|51319	NDST1|CLIP1|SARS1|RSRC1	-2.2	Black
DisGeNET	35	C4049796	Abnormality of cardiovascular system morphology		-3.4	5.2	4.9	30182	198	206	7	3.4	1.3	4784|6595|6605|29123|55112|55636|79659	NFIX|SMARCA2|SMARCE1|ANKRD11|DYNC2I1|CHD7|DYNC2H1	-2.2	Black
Transcription Factor Targets	16	M5667	EGR2 01		-3.4	5.2	4.9	30182	198	206	7	3.4	1.3	2049|4130|5930|7067|10238|10749|11060	EPHB3|MAP1A|RBBP6|THRA|DCAF7|KIF1C|WWP2	-2.2	Black
Transcription Factor Targets	16	M13173	IRF1 Q6		-3.3	4.5	4.7	30182	263	206	8	3.9	1.3	11127|23186|27327|28971|51667|51747|64121|140890	KIF3A|RCOR1|TNRC6A|AAMDC|NUB1|LUC7L3|RRAGC|SREK1	-2.2	Black
Transcription Factor Targets	16	M10921	AREB6 03		-3.3	4.5	4.7	30182	263	206	8	3.9	1.3	1788|6935|7067|9611|10749|10961|11034|221037	DNMT3A|ZEB1|THRA|NCOR1|KIF1C|ERP29|DSTN|JMJD1C	-2.2	Black
DisGeNET	35	C0431399	Familial aplasia of the vermis		-3.3	7.7	5.4	30182	95	206	5	2.4	1.1	468|8481|23186|55636|80776	ATF4|OFD1|RCOR1|CHD7|B9D2	-2.2	Black
Transcription Factor Targets	16	M40729	CUX1 TARGET GENES		-3.3	3	4.2	30182	641	206	13	6.3	1.7	3217|5108|22995|23300|55039|63901|79659|80028|84159|84162|84181|88455|140890	HOXB7|PCM1|CEP152|ATMIN|TRMT12|FAM111A|DYNC2H1|FBXL18|ARID5B|BLTP1|CHD6|ANKRD13A|SREK1	-2.2	Black
Transcription Factor Targets	16	M9376	AP1 Q2		-3.3	4.4	4.6	30182	265	206	8	3.9	1.3	161|4130|6595|6733|10540|11034|57169|221037	AP2A2|MAP1A|SMARCA2|SRPK2|DCTN2|DSTN|ZNFX1|JMJD1C	-2.2	Black
DisGeNET	35	C1854114	Short nose		-3.3	4.4	4.6	30182	265	206	8	3.9	1.3	546|4784|4921|8481|9126|9702|84162|154881	ATRX|NFIX|DDR2|OFD1|SMC3|CEP57|BLTP1|KCTD7	-2.2	Black
DisGeNET	35	C1856409	Dilation of lateral ventricles		-3.3	19	7.2	30182	23	206	3	1.5	0.83	4784|10159|57498	NFIX|ATP6AP2|KIDINS220	-2.2	Black
DisGeNET	35	C1846439	Hypoplasia of the odontoid process		-3.3	19	7.2	30182	23	206	3	1.5	0.83	4784|4921|79659	NFIX|DDR2|DYNC2H1	-2.2	Black
DisGeNET	35	C0685787	Cleft face		-3.3	19	7.2	30182	23	206	3	1.5	0.83	55112|55636|79659	DYNC2I1|CHD7|DYNC2H1	-2.2	Black
DisGeNET	35	C1567435	Polycystic Kidney - body part		-3.3	11	6	30182	54	206	4	1.9	0.96	1778|6774|7248|8481	DYNC1H1|STAT3|TSC1|OFD1	-2.2	Black
DisGeNET	35	C0018798	Congenital Heart Defects		-3.3	3.6	4.4	30182	406	206	10	4.9	1.5	1788|6605|6666|6774|8087|8481|29123|55082|55636|114826	DNMT3A|SMARCE1|SOX12|STAT3|FXR1|OFD1|ANKRD11|ARGLU1|CHD7|SMYD4	-2.2	Black
DisGeNET	35	C0266295	Congenital hypoplasia of kidney		-3.3	7.6	5.4	30182	96	206	5	2.4	1.1	546|55112|55636|79659|221037	ATRX|DYNC2I1|CHD7|DYNC2H1|JMJD1C	-2.2	Black
Cell Type Signatures	7	M41717	FAN OVARY CL15 SMALL ANTRAL FOLLICLE GRANULOSA CELL		-3.3	3	4.2	30182	645	206	13	6.3	1.7	3337|4780|5930|8087|8887|10569|10988|51742|51747|80206|84196|91057|91746	DNAJB1|NFE2L2|RBBP6|FXR1|TAX1BP1|SLU7|METAP2|ARID4B|LUC7L3|FHOD3|USP48|CCDC34|YTHDC1	-2.2	Black
Transcription Factor Targets	16	M30306	ZNF354B TARGET GENES		-3.3	5	4.8	30182	204	206	7	3.4	1.3	7248|11060|22832|22863|23036|27072|140890	TSC1|WWP2|CEP162|ATG14|ZNF292|VPS41|SREK1	-2.2	Black
Cell Type Signatures	7	M39228	LAKE ADULT KIDNEY C9 THIN ASCENDING LIMB		-3.3	4.4	4.6	30182	268	206	8	3.9	1.3	694|831|7913|8887|11034|23328|54832|55752	BTG1|CAST|DEK|TAX1BP1|DSTN|SASH1|VPS13C|SEPTIN11	-2.2	Black
COVID	200	COVID146	Proteome_Stukalov_A549_72h_NSP13_Down		-3.3	7.6	5.4	30182	97	206	5	2.4	1.1	3340|4131|6249|54785|113146	NDST1|MAP1B|CLIP1|BORCS6|AHNAK2	-2.2	Black
DisGeNET	35	C0026010	Microphthalmos		-3.3	3.9	4.5	30182	337	206	9	4.4	1.4	468|6935|9702|27067|55636|55755|63901|80776|221037	ATF4|ZEB1|CEP57|STAU2|CHD7|CDK5RAP2|FAM111A|B9D2|JMJD1C	-2.2	Black
DisGeNET	35	C0022578	Keratoconus		-3.3	4.4	4.6	30182	269	206	8	3.9	1.3	468|831|4780|6935|7077|7248|8481|8777	ATF4|CAST|NFE2L2|ZEB1|TIMP2|TSC1|OFD1|MPDZ	-2.2	Black
DisGeNET	35	C4551485	Clinodactyly		-3.3	5.9	5	30182	148	206	6	2.9	1.2	546|2186|8481|9702|29123|84162	ATRX|BPTF|OFD1|CEP57|ANKRD11|BLTP1	-2.2	Black
Transcription Factor Targets	16	M2501	MEF2 01		-3.3	5.9	5	30182	148	206	6	2.9	1.2	994|4784|6595|7077|7248|9590	CDC25B|NFIX|SMARCA2|TIMP2|TSC1|AKAP12	-2.2	Black
DisGeNET	35	C0024433	Macrostomia		-3.3	5.9	5	30182	148	206	6	2.9	1.2	546|6595|6605|7707|8481|29123	ATRX|SMARCA2|SMARCE1|ZNF148|OFD1|ANKRD11	-2.2	Black
DisGeNET	35	C4021790	Abnormality of the skeletal system		-3.3	5.9	5	30182	148	206	6	2.9	1.2	1107|6774|7067|11168|23036|29123	CHD3|STAT3|THRA|PSIP1|ZNF292|ANKRD11	-2.2	Black
DisGeNET	35	C0266111	Bifid tongue		-3.2	18	7	30182	24	206	3	1.5	0.83	8481|55112|79659	OFD1|DYNC2I1|DYNC2H1	-2.2	Black
DisGeNET	35	C1857679	Sloping forehead		-3.2	5.9	5	30182	149	206	6	2.9	1.2	546|9702|22995|55755|80254|80776	ATRX|CEP57|CEP152|CDK5RAP2|CEP63|B9D2	-2.2	Black
DisGeNET	35	C1836195	Short toe		-3.2	10	5.9	30182	56	206	4	1.9	0.96	1788|8481|29123|55636	DNMT3A|OFD1|ANKRD11|CHD7	-2.2	Black
DisGeNET	35	C1848207	Poor speech		-3.2	4.9	4.7	30182	208	206	7	3.4	1.3	3340|6249|6301|6595|7707|9126|51319	NDST1|CLIP1|SARS1|SMARCA2|ZNF148|SMC3|RSRC1	-2.2	Black
Transcription Factor Targets	16	M8720	STAT5A 03		-3.2	4.3	4.5	30182	274	206	8	3.9	1.3	694|4776|4780|6774|7090|10540|54785|84196	BTG1|NFATC4|NFE2L2|STAT3|TLE3|DCTN2|BORCS6|USP48	-2.1	Black
DisGeNET	35	C0234533	Generalized seizures		-3.2	4.9	4.7	30182	210	206	7	3.4	1.3	3340|4780|6249|6301|7248|8777|51319	NDST1|NFE2L2|CLIP1|SARS1|TSC1|MPDZ|RSRC1	-2.1	Black
Transcription Factor Targets	16	M7038	GR Q6		-3.2	4.3	4.5	30182	275	206	8	3.9	1.3	3217|6733|6788|8502|11060|23500|51747|140890	HOXB7|SRPK2|STK3|PKP4|WWP2|DAAM2|LUC7L3|SREK1	-2.1	Black
DisGeNET	35	C0341858	Endometriosis of uterus		-3.2	5.7	4.9	30182	154	206	6	2.9	1.2	1788|4780|6774|6935|7077|11168	DNMT3A|NFE2L2|STAT3|ZEB1|TIMP2|PSIP1	-2.1	Black
Transcription Factor Targets	16	M17373	PAX6 01		-3.2	7.2	5.2	30182	102	206	5	2.4	1.1	6733|51747|56256|84181|221037	SRPK2|LUC7L3|SERTAD4|CHD6|JMJD1C	-2.1	Black
Cell Type Signatures	7	M39246	LAKE ADULT KIDNEY C27 VASCULAR SMOOTH MUSCLE CELLS AND PERICYTES		-3.2	5.7	4.8	30182	155	206	6	2.9	1.2	3337|6935|7402|9590|11034|84159	DNAJB1|ZEB1|UTRN|AKAP12|DSTN|ARID5B	-2.1	Black
Transcription Factor Targets	16	M3647	GR Q6 01		-3.1	4.2	4.4	30182	281	206	8	3.9	1.3	3217|4131|11060|23469|51319|51747|79665|221037	HOXB7|MAP1B|WWP2|PHF3|RSRC1|LUC7L3|DHX40|JMJD1C	-2.1	Black
Transcription Factor Targets	16	M3403	GTGACGY E4F1 Q6		-3.1	2.8	4	30182	671	206	13	6.3	1.7	5930|6774|7067|7090|8502|8887|9391|9702|10159|22992|26058|79074|91746	RBBP6|STAT3|THRA|TLE3|PKP4|TAX1BP1|CIAO1|CEP57|ATP6AP2|KDM2A|GIGYF2|C2orf49|YTHDC1	-2.1	Black
DisGeNET	35	C1387005	Penis agenesis		-3.1	4.7	4.6	30182	217	206	7	3.4	1.3	546|8481|55636|57187|63901|80776|84162	ATRX|OFD1|CHD7|THOC2|FAM111A|B9D2|BLTP1	-2.1	Black
DisGeNET	35	C1850049	Clinodactyly of the 5th finger		-3.1	4.1	4.4	30182	284	206	8	3.9	1.3	546|2186|8481|9126|9702|22995|29123|55636	ATRX|BPTF|OFD1|SMC3|CEP57|CEP152|ANKRD11|CHD7	-2.1	Black
DisGeNET	35	C0042834	Vital capacity		-3.1	3.4	4.2	30182	430	206	10	4.9	1.5	3340|7402|9611|11060|23255|51319|55636|84159|133746|221037	NDST1|UTRN|NCOR1|WWP2|MTCL1|RSRC1|CHD7|ARID5B|JMY|JMJD1C	-2.1	Black
DisGeNET	35	C0016202	Flatfoot		-3.1	4.1	4.4	30182	285	206	8	3.9	1.3	546|2186|6301|7707|8481|10159|29123|55636	ATRX|BPTF|SARS1|ZNF148|OFD1|ATP6AP2|ANKRD11|CHD7	-2.1	Black
DisGeNET	35	C1837260	Prominent forehead		-3.1	5.5	4.7	30182	159	206	6	2.9	1.2	1107|1778|4784|6774|57498|63901	CHD3|DYNC1H1|NFIX|STAT3|KIDINS220|FAM111A	-2.1	Black
DisGeNET	35	C4551563	Microcephaly (physical finding)		-3.1	5.5	4.7	30182	160	206	6	2.9	1.2	546|1778|2186|6595|23036|55636	ATRX|DYNC1H1|BPTF|SMARCA2|ZNF292|CHD7	-2.1	Black
DisGeNET	35	C0265610	Clinodactyly of fingers		-3.1	5.5	4.7	30182	160	206	6	2.9	1.2	546|2186|8481|9702|29123|84162	ATRX|BPTF|OFD1|CEP57|ANKRD11|BLTP1	-2.1	Black
DisGeNET	35	C0851578	Sleep Disorders		-3.1	3.7	4.2	30182	359	206	9	4.4	1.4	3340|6249|6301|7067|7248|9126|11168|26058|51319	NDST1|CLIP1|SARS1|THRA|TSC1|SMC3|PSIP1|GIGYF2|RSRC1	-2	Black
DisGeNET	35	C1840069	Sandal gap		-3.1	9.5	5.5	30182	62	206	4	1.9	0.96	2186|6595|6605|22995	BPTF|SMARCA2|SMARCE1|CEP152	-2	Black
DisGeNET	35	C0004144	Atelectasis		-3.1	9.5	5.5	30182	62	206	4	1.9	0.96	6774|7248|8481|221037	STAT3|TSC1|OFD1|JMJD1C	-2	Black
Transcription Factor Targets	16	M29991	HDAC4 TARGET GENES		-3.1	2.8	3.9	30182	681	206	13	6.3	1.7	2550|4776|6605|7248|9111|28971|29123|54921|57169|58508|80205|84181|376940	GABBR1|NFATC4|SMARCE1|TSC1|NMI|AAMDC|ANKRD11|CHTF8|ZNFX1|KMT2C|CHD9|CHD6|ZC3H6	-2	Black
Cell Type Signatures	7	M41750	RUBENSTEIN SKELETAL MUSCLE FBN1 FAP CELLS		-3.1	4.1	4.3	30182	289	206	8	3.9	1.3	831|1778|4921|7077|9590|26471|57062|100505633	CAST|DYNC1H1|DDR2|TIMP2|AKAP12|NUPR1|DDX24|LINC01133	-2	Black
DisGeNET	35	C1857486	Low-set, posteriorly rotated ears		-3	4.6	4.5	30182	223	206	7	3.4	1.3	546|8481|9126|9702|55636|79659|80776	ATRX|OFD1|SMC3|CEP57|CHD7|DYNC2H1|B9D2	-2	Black
Transcription Factor Targets	16	M4215	PAX4 04		-3	4.6	4.5	30182	223	206	7	3.4	1.3	3217|4784|9590|11060|27327|51747|122953	HOXB7|NFIX|AKAP12|WWP2|TNRC6A|LUC7L3|JDP2	-2	Black
Cell Type Signatures	7	M39176	MURARO PANCREAS ENDOTHELIAL CELL		-3	3.6	4.2	30182	362	206	9	4.4	1.4	6935|7402|8502|23075|23328|29123|55075|55914|222658	ZEB1|UTRN|PKP4|SWAP70|SASH1|ANKRD11|UACA|ERBIN|KCTD20	-2	Black
COVID	200	COVID173	Proteome_Stukalov_A549_72h_ORF3_Up		-3	4	4.3	30182	291	206	8	3.9	1.3	4130|8481|8887|10424|10961|84162|113146|200316	MAP1A|OFD1|TAX1BP1|PGRMC2|ERP29|BLTP1|AHNAK2|APOBEC3F	-2	Black
DisGeNET	35	C0266470	Cerebellar Hypoplasia		-3	4.5	4.4	30182	226	206	7	3.4	1.3	4784|6605|55112|55636|57187|79659|84162	NFIX|SMARCE1|DYNC2I1|CHD7|THOC2|DYNC2H1|BLTP1	-2	Black
Cell Type Signatures	7	M41713	FAN OVARY CL11 MURAL GRANULOSA CELL		-3	3.3	4.1	30182	443	206	10	4.9	1.5	468|3337|4780|5930|7090|8087|8887|10988|29123|84196	ATF4|DNAJB1|NFE2L2|RBBP6|TLE3|FXR1|TAX1BP1|METAP2|ANKRD11|USP48	-2	Black
DisGeNET	35	C1835884	Triangular face		-3	6.6	4.9	30182	111	206	5	2.4	1.1	2186|6595|7707|9702|29123	BPTF|SMARCA2|ZNF148|CEP57|ANKRD11	-2	Black
DisGeNET	35	C0431447	Synophrys		-3	6.6	4.9	30182	111	206	5	2.4	1.1	2186|4784|9126|29123|154881	BPTF|NFIX|SMC3|ANKRD11|KCTD7	-2	Black
Transcription Factor Targets	16	M19368	TGATTTRY GFI1 01		-3	4	4.2	30182	296	206	8	3.9	1.3	546|3217|4131|6301|6733|7248|57185|221037	ATRX|HOXB7|MAP1B|SARS1|SRPK2|TSC1|NIPAL3|JMJD1C	-2	Black
Transcription Factor Targets	16	M15595	CART1 01		-3	4.5	4.4	30182	229	206	7	3.4	1.3	3217|4784|6595|7707|27327|56256|140890	HOXB7|NFIX|SMARCA2|ZNF148|TNRC6A|SERTAD4|SREK1	-2	Black
DisGeNET	35	C0008489	Chorea		-3	5.2	4.6	30182	168	206	6	2.9	1.2	3340|4361|6249|6301|10749|51319	NDST1|MRE11|CLIP1|SARS1|KIF1C|RSRC1	-2	Black
DisGeNET	35	C1849172	Frontal lobe hypoplasia		-3	15	6.2	30182	30	206	3	1.5	0.83	22995|55755|80254	CEP152|CDK5RAP2|CEP63	-2	Black
COVID	200	COVID050	RNA_Wyler_Calu-3_24h_Up		-3	3.9	4.2	30182	300	206	8	3.9	1.3	8837|9111|10133|10475|51667|54739|57169|162394	CFLAR|NMI|OPTN|TRIM38|NUB1|XAF1|ZNFX1|SLFN5	-2	Black
DisGeNET	35	C2945695	Limb ischemia		-2.9	5.1	4.5	30182	171	206	6	2.9	1.2	4780|5930|7077|11168|54858|79665	NFE2L2|RBBP6|TIMP2|PSIP1|PGPEP1|DHX40	-2	Black
DisGeNET	35	C0206161	Reticulocyte count (procedure)		-2.9	4.4	4.3	30182	234	206	7	3.4	1.3	10541|10944|10988|23075|23186|84196|221037	ANP32B|C11orf58|METAP2|SWAP70|RCOR1|USP48|JMJD1C	-2	Black
DisGeNET	35	C1535926	Neurodevelopmental Disorders		-2.9	3	3.9	30182	534	206	11	5.3	1.6	2186|6595|7248|9126|10569|23036|26058|29123|55636|57498|58508	BPTF|SMARCA2|TSC1|SMC3|SLU7|ZNF292|GIGYF2|ANKRD11|CHD7|KIDINS220|KMT2C	-2	Black
Cell Type Signatures	7	M39040	FAN EMBRYONIC CTX BRAIN ENDOTHELIAL 2		-2.9	3.9	4.2	30182	303	206	8	3.9	1.3	4776|6935|8495|9590|23180|23328|55075|55752	NFATC4|ZEB1|PPFIBP2|AKAP12|RFTN1|SASH1|UACA|SEPTIN11	-2	Black
DisGeNET	35	C0235946	Cerebral atrophy		-2.9	3.2	4	30182	454	206	10	4.9	1.5	546|3340|4784|6249|6301|10159|10749|51319|57498|154881	ATRX|NDST1|NFIX|CLIP1|SARS1|ATP6AP2|KIF1C|RSRC1|KIDINS220|KCTD7	-2	Black
Transcription Factor Targets	16	M40824	ZNF622 TARGET GENES		-2.9	8.6	5.2	30182	68	206	4	1.9	0.96	22995|64121|64710|84181	CEP152|RRAGC|NUCKS1|CHD6	-1.9	Black
COVID	200	COVID312	RNA_Wilk_CD8+T-cells_patient-C4_Down		-2.9	14	6.1	30182	31	206	3	1.5	0.83	694|23253|51747	BTG1|ANKRD12|LUC7L3	-1.9	Black
DisGeNET	35	C0700201	Dyssomnias		-2.9	4.3	4.3	30182	236	206	7	3.4	1.3	3340|6249|6301|7067|9126|26058|51319	NDST1|CLIP1|SARS1|THRA|SMC3|GIGYF2|RSRC1	-1.9	Black
Transcription Factor Targets	16	M30316	ZNF410 TARGET GENES		-2.9	2.8	3.8	30182	623	206	12	5.8	1.6	4784|6595|7090|10961|11060|22832|22863|23036|23253|27072|29123|64121	NFIX|SMARCA2|TLE3|ERP29|WWP2|CEP162|ATG14|ZNF292|ANKRD12|VPS41|ANKRD11|RRAGC	-1.9	Black
Cell Type Signatures	7	M41703	FAN OVARY CL1 GPRC5A TNFRS12A HIGH SELECTABLE FOLLICLE STROMAL CELL		-2.9	3.5	4	30182	380	206	9	4.4	1.4	468|2730|4131|5930|6301|6774|9590|84159|221037	ATF4|GCLM|MAP1B|RBBP6|SARS1|STAT3|AKAP12|ARID5B|JMJD1C	-1.9	Black
DisGeNET	35	C0338508	Optic Atrophy 1		-2.9	6.3	4.7	30182	117	206	5	2.4	1.1	831|4780|7402|10133|23710	CAST|NFE2L2|UTRN|OPTN|GABARAPL1	-1.9	Black
Transcription Factor Targets	16	M12520	SOX9 B1		-2.9	4.3	4.2	30182	238	206	7	3.4	1.3	2186|3217|4784|23328|53349|79665|84181	BPTF|HOXB7|NFIX|SASH1|ZFYVE1|DHX40|CHD6	-1.9	Black
DisGeNET	35	C2004493	Leukemia, B-Cell		-2.9	4.3	4.2	30182	239	206	7	3.4	1.3	694|6935|7077|7402|8837|11168|91057	BTG1|ZEB1|TIMP2|UTRN|CFLAR|PSIP1|CCDC34	-1.9	Black
DisGeNET	35	C1846176	Hyperactive deep tendon reflexes		-2.9	14	6	30182	32	206	3	1.5	0.83	4361|8481|10159	MRE11|OFD1|ATP6AP2	-1.9	Black
DisGeNET	35	C1865572	Proximal placement of thumb		-2.9	14	6	30182	32	206	3	1.5	0.83	4784|9126|29123	NFIX|SMC3|ANKRD11	-1.9	Black
Transcription Factor Targets	16	M822	YTATTTTNR MEF2 02		-2.9	2.7	3.7	30182	715	206	13	6.3	1.7	831|4130|4784|6595|7077|7248|8087|9391|9646|23469|57169|140890|221037	CAST|MAP1A|NFIX|SMARCA2|TIMP2|TSC1|FXR1|CIAO1|CTR9|PHF3|ZNFX1|SREK1|JMJD1C	-1.9	Black
Cell Type Signatures	7	M39223	LAKE ADULT KIDNEY C4 PROXIMAL TUBULE EPITHELIAL CELLS S2		-2.9	5	4.4	30182	176	206	6	2.9	1.2	9590|23328|55082|55112|60412|80206	AKAP12|SASH1|ARGLU1|DYNC2I1|EXOC4|FHOD3	-1.9	Black
DisGeNET	35	C0001807	Aggressive behavior		-2.9	5	4.4	30182	176	206	6	2.9	1.2	1788|2186|3340|6301|6595|22995	DNMT3A|BPTF|NDST1|SARS1|SMARCA2|CEP152	-1.9	Black
Cell Type Signatures	7	M39264	HU FETAL RETINA FIBROBLAST		-2.9	3.4	4	30182	385	206	9	4.4	1.4	831|3337|4921|6595|6788|7402|55075|55914|63901	CAST|DNAJB1|DDR2|SMARCA2|STK3|UTRN|UACA|ERBIN|FAM111A	-1.9	Black
Transcription Factor Targets	16	M16585	EVI1 04		-2.9	4.3	4.2	30182	241	206	7	3.4	1.3	3217|4776|23186|51747|56256|84181|140890	HOXB7|NFATC4|RCOR1|LUC7L3|SERTAD4|CHD6|SREK1	-1.9	Black
DisGeNET	35	C4277690	Ciliopathies		-2.9	4.3	4.2	30182	241	206	7	3.4	1.3	5108|7248|8481|23186|55112|79659|80776	PCM1|TSC1|OFD1|RCOR1|DYNC2I1|DYNC2H1|B9D2	-1.9	Black
DisGeNET	35	C0027831	Neurofibromatosis 1		-2.9	3.8	4.1	30182	311	206	8	3.9	1.3	546|3217|4784|6595|6774|7067|10988|58508	ATRX|HOXB7|NFIX|SMARCA2|STAT3|THRA|METAP2|KMT2C	-1.9	Black
Cell Type Signatures	7	M39130	AIZARANI LIVER C31 KUPFFER CELLS 5		-2.8	6.1	4.6	30182	120	206	5	2.4	1.1	6774|7586|27327|51747|83752	STAT3|ZKSCAN1|TNRC6A|LUC7L3|LONP2	-1.9	Black
DisGeNET	35	C1842366	Low anterior hairline		-2.8	8.3	5.1	30182	71	206	4	1.9	0.96	6595|6605|9126|29123	SMARCA2|SMARCE1|SMC3|ANKRD11	-1.9	Black
DisGeNET	35	C0266463	Lissencephaly		-2.8	8.3	5.1	30182	71	206	4	1.9	0.96	831|7248|8777|84162	CAST|TSC1|MPDZ|BLTP1	-1.9	Black
Transcription Factor Targets	16	M15440	FOXJ2 02		-2.8	4.2	4.2	30182	243	206	7	3.4	1.3	831|4784|7324|7402|27030|84181|376940	CAST|NFIX|UBE2E1|UTRN|MLH3|CHD6|ZC3H6	-1.9	Black
DisGeNET	35	C3711387	Autosomal Recessive Primary Microcephaly		-2.8	13	5.9	30182	33	206	3	1.5	0.83	22995|55755|80254	CEP152|CDK5RAP2|CEP63	-1.9	Black
DisGeNET	35	C0558845	Reflex, Ankle, Absent		-2.8	13	5.9	30182	33	206	3	1.5	0.83	1778|4361|10159	DYNC1H1|MRE11|ATP6AP2	-1.9	Black
DisGeNET	35	C0014877	Esotropia		-2.8	6.1	4.6	30182	121	206	5	2.4	1.1	1788|4361|8481|29123|57498	DNMT3A|MRE11|OFD1|ANKRD11|KIDINS220	-1.9	Black
Transcription Factor Targets	16	M5279	MEIS1AHOXA9 01		-2.8	6.1	4.6	30182	121	206	5	2.4	1.1	3217|4776|23253|29915|51747	HOXB7|NFATC4|ANKRD12|HCFC2|LUC7L3	-1.9	Black
Transcription Factor Targets	16	M12379	NKX62 Q2		-2.8	4.2	4.1	30182	246	206	7	3.4	1.3	4784|6595|6774|7090|11329|27327|56256	NFIX|SMARCA2|STAT3|TLE3|STK38|TNRC6A|SERTAD4	-1.9	Black
DisGeNET	35	C0240543	Bulbous nose		-2.8	6	4.6	30182	123	206	5	2.4	1.1	1778|2186|8777|9126|221037	DYNC1H1|BPTF|MPDZ|SMC3|JMJD1C	-1.9	Black
Cell Type Signatures	7	M41707	FAN OVARY CL5 HEALTHY SELECTABLE FOLLICLE THECAL CELL		-2.8	3.7	4	30182	318	206	8	3.9	1.3	546|2730|5930|9646|10159|51742|64710|221037	ATRX|GCLM|RBBP6|CTR9|ATP6AP2|ARID4B|NUCKS1|JMJD1C	-1.9	Black
DisGeNET	35	C0020255	Hydrocephalus		-2.8	3.1	3.8	30182	473	206	10	4.9	1.5	4784|5108|7248|8481|8777|55636|63901|80776|84162|221037	NFIX|PCM1|TSC1|OFD1|MPDZ|CHD7|FAM111A|B9D2|BLTP1|JMJD1C	-1.9	Black
Transcription Factor Targets	16	M11512	FOXO1 01		-2.8	4.1	4.1	30182	248	206	7	3.4	1.3	2049|4784|7067|7248|51747|53349|140890	EPHB3|NFIX|THRA|TSC1|LUC7L3|ZFYVE1|SREK1	-1.9	Black
Transcription Factor Targets	16	M9364	SRF Q6		-2.8	4.1	4.1	30182	248	206	7	3.4	1.3	468|4130|4776|6935|7090|28971|84181	ATF4|MAP1A|NFATC4|ZEB1|TLE3|AAMDC|CHD6	-1.9	Black
DisGeNET	35	C0265529	Plagiocephaly		-2.8	7.9	4.9	30182	74	206	4	1.9	0.96	1778|4784|57498|84162	DYNC1H1|NFIX|KIDINS220|BLTP1	-1.9	Black
Cell Type Signatures	7	M39170	MURARO PANCREAS DELTA CELL		-2.8	4.1	4.1	30182	250	206	7	3.4	1.3	4131|7586|9590|11168|27067|79659|80206	MAP1B|ZKSCAN1|AKAP12|PSIP1|STAU2|DYNC2H1|FHOD3	-1.8	Black
DisGeNET	35	C1849937	Disproportionate short-limb short stature		-2.8	13	5.7	30182	35	206	3	1.5	0.83	4921|55112|79659	DDR2|DYNC2I1|DYNC2H1	-1.8	Black
DisGeNET	35	C3853041	Severe Congenital Microcephaly		-2.8	13	5.7	30182	35	206	3	1.5	0.83	1778|1788|80254	DYNC1H1|DNMT3A|CEP63	-1.8	Black
Transcription Factor Targets	16	M498	AP3 Q6		-2.8	4.1	4.1	30182	251	206	7	3.4	1.3	3217|11060|23469|57584|84181|140890|221037	HOXB7|WWP2|PHF3|ARHGAP21|CHD6|SREK1|JMJD1C	-1.8	Black
Transcription Factor Targets	16	M40745	ZNF140 TARGET GENES		-2.8	2.9	3.7	30182	562	206	11	5.3	1.6	4131|5108|9702|23180|23328|54785|56254|79659|154881|752014|100652772	MAP1B|PCM1|CEP57|RFTN1|SASH1|BORCS6|RNF20|DYNC2H1|KCTD7|CEMP1|NNT-AS1	-1.8	Black
COVID	200	COVID338	RNA_Wilk_B-cells_patient-C1B-severe_Down		-2.7	7.7	4.9	30182	76	206	4	1.9	0.96	694|7402|23075|221037	BTG1|UTRN|SWAP70|JMJD1C	-1.8	Black
Transcription Factor Targets	16	M29979	GLI3 TARGET GENES		-2.7	2.6	3.6	30182	742	206	13	6.3	1.7	4130|4361|4780|9111|9126|9611|23168|55082|55112|80028|80254|91057|154881	MAP1A|MRE11|NFE2L2|NMI|SMC3|NCOR1|RTF1|ARGLU1|DYNC2I1|FBXL18|CEP63|CCDC34|KCTD7	-1.8	Black
DisGeNET	35	C1261502	Finding of Mean Corpuscular Hemoglobin		-2.7	2.7	3.6	30182	653	206	12	5.8	1.6	994|3030|4784|7586|8019|9727|10541|10944|23253|23300|53349|91746	CDC25B|HADHA|NFIX|ZKSCAN1|BRD3|RAB11FIP3|ANP32B|C11orf58|ANKRD12|ATMIN|ZFYVE1|YTHDC1	-1.8	Black
Transcription Factor Targets	16	M2389	E47 02		-2.7	4	4	30182	254	206	7	3.4	1.3	5108|6666|6788|7067|23328|84181|221037	PCM1|SOX12|STK3|THRA|SASH1|CHD6|JMJD1C	-1.8	Black
Cell Type Signatures	7	M39238	LAKE ADULT KIDNEY C19 COLLECTING DUCT INTERCALATED CELLS TYPE A MEDULLA		-2.7	3.6	3.9	30182	326	206	8	3.9	1.3	694|3030|4780|6249|8887|10159|23710|55752	BTG1|HADHA|NFE2L2|CLIP1|TAX1BP1|ATP6AP2|GABARAPL1|SEPTIN11	-1.8	Black
Transcription Factor Targets	16	M7622	ZIC3 01		-2.7	4	4	30182	255	206	7	3.4	1.3	4130|4131|4776|7067|9967|64710|80829	MAP1A|MAP1B|NFATC4|THRA|THRAP3|NUCKS1|ZFP91	-1.8	Black
DisGeNET	35	C0423757	Thin skin		-2.7	7.6	4.8	30182	77	206	4	1.9	0.96	4131|4784|7508|9611	MAP1B|NFIX|XPC|NCOR1	-1.8	Black
DisGeNET	35	C0410702	Adolescent idiopathic scoliosis		-2.7	2.7	3.6	30182	656	206	12	5.8	1.6	3275|6774|7077|7402|10749|55636|55914|57522|64710|80028|80206|282974	PRMT2|STAT3|TIMP2|UTRN|KIF1C|CHD7|ERBIN|SRGAP1|NUCKS1|FBXL18|FHOD3|STK32C	-1.8	Black
DisGeNET	35	C0266483	Pachygyria		-2.7	5.7	4.4	30182	129	206	5	2.4	1.1	1778|4784|22995|55755|80254	DYNC1H1|NFIX|CEP152|CDK5RAP2|CEP63	-1.8	Black
DisGeNET	35	C0241355	Small testicle		-2.7	5.7	4.4	30182	129	206	5	2.4	1.1	546|7508|55636|57187|63901	ATRX|XPC|CHD7|THOC2|FAM111A	-1.8	Black
DisGeNET	35	C1848673	Hypoplastic feet		-2.7	5.7	4.4	30182	129	206	5	2.4	1.1	9126|29123|55112|79659|154881	SMC3|ANKRD11|DYNC2I1|DYNC2H1|KCTD7	-1.8	Black
DisGeNET	35	C2981150	Uranostaphyloschisis		-2.7	4.6	4.2	30182	190	206	6	2.9	1.2	2049|6774|7077|9611|11127|55636	EPHB3|STAT3|TIMP2|NCOR1|KIF3A|CHD7	-1.8	Black
Transcription Factor Targets	16	M4998	MYOD Q6 01		-2.7	4	4	30182	257	206	7	3.4	1.3	4776|7324|9590|9646|11168|64121|221037	NFATC4|UBE2E1|AKAP12|CTR9|PSIP1|RRAGC|JMJD1C	-1.8	Black
Transcription Factor Targets	16	M2685	AP4 Q6 01		-2.7	4	4	30182	257	206	7	3.4	1.3	6249|6666|11168|11276|22992|26058|51319	CLIP1|SOX12|PSIP1|SYNRG|KDM2A|GIGYF2|RSRC1	-1.8	Black
Transcription Factor Targets	16	M399	SMTTTTGT UNKNOWN		-2.7	3.2	3.8	30182	407	206	9	4.4	1.4	546|4131|4784|6733|11034|22992|23186|51747|57522	ATRX|MAP1B|NFIX|SRPK2|DSTN|KDM2A|RCOR1|LUC7L3|SRGAP1	-1.8	Black
DisGeNET	35	C0027092	Myopia		-2.7	3	3.7	30182	490	206	10	4.9	1.5	546|2186|3030|6774|7077|9126|10133|23036|29123|55636	ATRX|BPTF|HADHA|STAT3|TIMP2|SMC3|OPTN|ZNF292|ANKRD11|CHD7	-1.8	Black
Transcription Factor Targets	16	M9329	SRY 02		-2.7	4	4	30182	259	206	7	3.4	1.3	4131|4784|27327|53349|79665|140890|376940	MAP1B|NFIX|TNRC6A|ZFYVE1|DHX40|SREK1|ZC3H6	-1.8	Black
DisGeNET	35	C0042025	Urinary Stress Incontinence		-2.7	7.4	4.7	30182	79	206	4	1.9	0.96	468|4780|7077|54858	ATF4|NFE2L2|TIMP2|PGPEP1	-1.8	Black
Transcription Factor Targets	16	M8812	SF1 Q6		-2.7	3.9	4	30182	260	206	7	3.4	1.3	7067|7248|9967|23710|27327|51747|88455	THRA|TSC1|THRAP3|GABARAPL1|TNRC6A|LUC7L3|ANKRD13A	-1.8	Black
DisGeNET	35	C0751688	Malignant Squamous Cell Neoplasm		-2.7	4.6	4.1	30182	193	206	6	2.9	1.2	3217|4780|4921|6774|8087|100505633	HOXB7|NFE2L2|DDR2|STAT3|FXR1|LINC01133	-1.8	Black
Cell Type Signatures	7	M39321	CUI DEVELOPING HEART VASCULAR ENDOTHELIAL CELL		-2.7	4.6	4.1	30182	193	206	6	2.9	1.2	4784|23075|23710|55679|113146|100505633	NFIX|SWAP70|GABARAPL1|LIMS2|AHNAK2|LINC01133	-1.8	Black
COVID	200	COVID331	RNA_Wilk_CD4+T-cells_patient-C6_Up		-2.7	12	5.4	30182	38	206	3	1.5	0.83	468|54739|84159	ATF4|XAF1|ARID5B	-1.8	Black
Cell Type Signatures	7	M39244	LAKE ADULT KIDNEY C25 ENDOTHELIAL CELLS UNASSIGNED		-2.7	12	5.4	30182	38	206	3	1.5	0.83	831|6733|7402	CAST|SRPK2|UTRN	-1.8	Black
Transcription Factor Targets	16	M30133	PTTG1 TARGET GENES		-2.7	7.3	4.7	30182	80	206	4	1.9	0.96	25949|26471|53349|55039	SYF2|NUPR1|ZFYVE1|TRMT12	-1.8	Black
Cell Type Signatures	7	M39122	AIZARANI LIVER C21 STELLATE CELLS 1		-2.7	4.5	4.1	30182	194	206	6	2.9	1.2	4131|4784|4921|7077|11034|84159	MAP1B|NFIX|DDR2|TIMP2|DSTN|ARID5B	-1.8	Black
DisGeNET	35	C0016667	Fragile X Syndrome		-2.7	4.5	4.1	30182	194	206	6	2.9	1.2	4780|8087|8502|11034|55636|84162	NFE2L2|FXR1|PKP4|DSTN|CHD7|BLTP1	-1.8	Black
Transcription Factor Targets	16	M40775	ZNF318 TARGET GENES		-2.6	3	3.6	30182	495	206	10	4.9	1.5	2730|4780|6605|7248|9111|10961|23036|29123|63901|221037	GCLM|NFE2L2|SMARCE1|TSC1|NMI|ERP29|ZNF292|ANKRD11|FAM111A|JMJD1C	-1.8	Black
Transcription Factor Targets	16	M9868	NFY Q6		-2.6	3.9	3.9	30182	263	206	7	3.4	1.3	546|4776|4921|8659|9702|10238|80829	ATRX|NFATC4|DDR2|ALDH4A1|CEP57|DCAF7|ZFP91	-1.8	Black
Transcription Factor Targets	16	M6969	BACH1 01		-2.6	3.9	3.9	30182	263	206	7	3.4	1.3	161|1778|6733|10540|23710|26058|27327	AP2A2|DYNC1H1|SRPK2|DCTN2|GABARAPL1|GIGYF2|TNRC6A	-1.8	Black
Transcription Factor Targets	16	M16417	FOXO4 02		-2.6	3.9	3.9	30182	263	206	7	3.4	1.3	4784|7067|23328|27327|28971|51667|140890	NFIX|THRA|SASH1|TNRC6A|AAMDC|NUB1|SREK1	-1.8	Black
DisGeNET	35	C3828530	Platelet Component Distribution Width Measurement		-2.6	5.5	4.3	30182	134	206	5	2.4	1.1	8019|9727|22863|23075|221037	BRD3|RAB11FIP3|ATG14|SWAP70|JMJD1C	-1.8	Black
Cell Type Signatures	7	M39253	MENON FETAL KIDNEY 3 STROMAL CELLS		-2.6	7.2	4.7	30182	81	206	4	1.9	0.96	1107|9590|55075|55752	CHD3|AKAP12|UACA|SEPTIN11	-1.8	Black
Transcription Factor Targets	16	M17944	MYCMAX 03		-2.6	3.9	3.9	30182	264	206	7	3.4	1.3	468|1788|3217|9126|26058|79717|114826	ATF4|DNMT3A|HOXB7|SMC3|GIGYF2|PPCS|SMYD4	-1.8	Black
Transcription Factor Targets	16	M4183	USF Q6		-2.6	3.9	3.9	30182	264	206	7	3.4	1.3	1788|3217|5930|9702|11276|26058|79717	DNMT3A|HOXB7|RBBP6|CEP57|SYNRG|GIGYF2|PPCS	-1.8	Black
DisGeNET	35	C0233794	Memory impairment		-2.6	2.5	3.5	30182	763	206	13	6.3	1.7	468|1788|3275|4780|4784|6733|6774|7067|8481|9611|27030|54858|57498	ATF4|DNMT3A|PRMT2|NFE2L2|NFIX|SRPK2|STAT3|THRA|OFD1|NCOR1|MLH3|PGPEP1|KIDINS220	-1.8	Black
DisGeNET	35	C0024408	Machado-Joseph Disease		-2.6	5.4	4.3	30182	135	206	5	2.4	1.1	831|1788|3337|4780|10133	CAST|DNMT3A|DNAJB1|NFE2L2|OPTN	-1.8	Black
DisGeNET	35	C0036508	Seborrheic dermatitis		-2.6	11	5.3	30182	39	206	3	1.5	0.83	4780|10541|221037	NFE2L2|ANP32B|JMJD1C	-1.8	Black
DisGeNET	35	C0431350	Primary microcephaly		-2.6	11	5.3	30182	39	206	3	1.5	0.83	22995|55755|80254	CEP152|CDK5RAP2|CEP63	-1.8	Black
DisGeNET	35	C0037354	Smallpox		-2.6	11	5.3	30182	39	206	3	1.5	0.83	831|6774|10238	CAST|STAT3|DCAF7	-1.8	Black
Transcription Factor Targets	16	M18224	MAX 01		-2.6	3.9	3.9	30182	266	206	7	3.4	1.3	468|1788|3217|9126|9590|23253|80254	ATF4|DNMT3A|HOXB7|SMC3|AKAP12|ANKRD12|CEP63	-1.7	Black
DisGeNET	35	C4048268	Cortical visual impairment		-2.6	5.4	4.3	30182	136	206	5	2.4	1.1	3340|6249|6301|23036|51319	NDST1|CLIP1|SARS1|ZNF292|RSRC1	-1.7	Black
Transcription Factor Targets	16	M29971	FOXG1 TARGET GENES		-2.6	2.7	3.5	30182	587	206	11	5.3	1.6	4947|6249|6917|10238|11060|23168|51667|51742|55112|80254|84162	OAZ2|CLIP1|TCEA1|DCAF7|WWP2|RTF1|NUB1|ARID4B|DYNC2I1|CEP63|BLTP1	-1.7	Black
DisGeNET	35	C0345967	Malignant mesothelioma		-2.6	3.1	3.7	30182	420	206	9	4.4	1.4	2730|4780|6595|6774|6935|8837|9169|11168|55679	GCLM|NFE2L2|SMARCA2|STAT3|ZEB1|CFLAR|SCAF11|PSIP1|LIMS2	-1.7	Black
DisGeNET	35	C0266464	Polymicrogyria		-2.6	4.4	4	30182	199	206	6	2.9	1.2	1778|3340|4131|6249|6301|51319	DYNC1H1|NDST1|MAP1B|CLIP1|SARS1|RSRC1	-1.7	Black
Transcription Factor Targets	16	M40828	SRPK1 TARGET GENES		-2.6	3.4	3.7	30182	342	206	8	3.9	1.3	468|994|4361|7508|8481|10569|29994|80829	ATF4|CDC25B|MRE11|XPC|OFD1|SLU7|BAZ2B|ZFP91	-1.7	Black
DisGeNET	35	C1853738	Long eyelashes		-2.6	7.1	4.6	30182	83	206	4	1.9	0.96	6595|6605|9126|23036	SMARCA2|SMARCE1|SMC3|ZNF292	-1.7	Black
COVID	200	COVID170	Proteome_Stukalov_A549_72h_N_Down		-2.6	5.3	4.2	30182	137	206	5	2.4	1.1	8887|23186|56254|57062|79074	TAX1BP1|RCOR1|RNF20|DDX24|C2orf49	-1.7	Black
DisGeNET	35	C1956147	Microlissencephaly		-2.6	11	5.2	30182	40	206	3	1.5	0.83	1778|1788|80254	DYNC1H1|DNMT3A|CEP63	-1.7	Black
DisGeNET	35	C0150080	Social Communication Disorder		-2.6	11	5.2	30182	40	206	3	1.5	0.83	6595|7248|54832	SMARCA2|TSC1|VPS13C	-1.7	Black
Cell Type Signatures	7	M39175	MURARO PANCREAS MESENCHYMAL STROMAL CELL		-2.6	2.6	3.5	30182	680	206	12	5.8	1.6	468|4130|6935|7077|9590|23180|23328|26471|29123|55075|57584|84159	ATF4|MAP1A|ZEB1|TIMP2|AKAP12|RFTN1|SASH1|NUPR1|ANKRD11|UACA|ARHGAP21|ARID5B	-1.7	Black
DisGeNET	35	C0023508	White Blood Cell Count procedure		-2.6	2.6	3.5	30182	681	206	12	5.8	1.6	1788|2550|3340|4921|6733|11060|23075|29994|55636|79659|221037|100505633	DNMT3A|GABBR1|NDST1|DDR2|SRPK2|WWP2|SWAP70|BAZ2B|CHD7|DYNC2H1|JMJD1C|LINC01133	-1.7	Black
Transcription Factor Targets	16	M4238	OCT C		-2.6	3.8	3.8	30182	270	206	7	3.4	1.3	2049|7067|7090|7248|23328|56256|84181	EPHB3|THRA|TLE3|TSC1|SASH1|SERTAD4|CHD6	-1.7	Black
Transcription Factor Targets	16	M6869	RYAAAKNNNNNNTTGW UNKNOWN		-2.6	7	4.5	30182	84	206	4	1.9	0.96	8502|23075|221037|376940	PKP4|SWAP70|JMJD1C|ZC3H6	-1.7	Black
Transcription Factor Targets	16	M5440	AP1 Q4		-2.6	3.8	3.8	30182	271	206	7	3.4	1.3	161|4130|6595|6733|10540|11034|57169	AP2A2|MAP1A|SMARCA2|SRPK2|DCTN2|DSTN|ZNFX1	-1.7	Black
Transcription Factor Targets	16	M30167	SNAI1 TARGET GENES		-2.6	2.9	3.5	30182	509	206	10	4.9	1.5	831|4776|4780|54832|55075|56894|57169|57185|64978|84196	CAST|NFATC4|NFE2L2|VPS13C|UACA|AGPAT3|ZNFX1|NIPAL3|MRPL38|USP48	-1.7	Black
Transcription Factor Targets	16	M9026	AP4 Q5		-2.6	3.8	3.8	30182	272	206	7	3.4	1.3	694|6595|6666|11168|22992|23253|57522	BTG1|SMARCA2|SOX12|PSIP1|KDM2A|ANKRD12|SRGAP1	-1.7	Black
DisGeNET	35	C4021741	Abnormal cortical bone morphology		-2.6	11	5.2	30182	41	206	3	1.5	0.83	22995|55755|80254	CEP152|CDK5RAP2|CEP63	-1.7	Black
Transcription Factor Targets	16	M8603	GR 01		-2.6	4.3	3.9	30182	203	206	6	2.9	1.2	3217|4131|11034|51747|140890|221037	HOXB7|MAP1B|DSTN|LUC7L3|SREK1|JMJD1C	-1.7	Black
Transcription Factor Targets	16	M30360	ZNF589 TARGET GENES		-2.5	2.6	3.4	30182	688	206	12	5.8	1.6	161|3337|4784|7248|10961|11276|51747|53349|55636|55755|63901|79665	AP2A2|DNAJB1|NFIX|TSC1|ERP29|SYNRG|LUC7L3|ZFYVE1|CHD7|CDK5RAP2|FAM111A|DHX40	-1.7	Black
Cell Type Signatures	7	M39247	LAKE ADULT KIDNEY C28 INTERSTITIUM		-2.5	6.8	4.5	30182	86	206	4	1.9	0.96	6788|7402|9590|55075	STK3|UTRN|AKAP12|UACA	-1.7	Black
DisGeNET	35	C3146254	Stage III Colon Cancer AJCC v7		-2.5	10	5.1	30182	42	206	3	1.5	0.83	831|4361|23328	CAST|MRE11|SASH1	-1.7	Black
DisGeNET	35	C1845055	ALPHA-THALASSEMIA/MENTAL RETARDATION SYNDROME, NONDELETION TYPE, X-LINKED		-2.5	10	5.1	30182	42	206	3	1.5	0.83	546|4361|6595	ATRX|MRE11|SMARCA2	-1.7	Black
DisGeNET	35	C4021792	Abnormality of the clavicle		-2.5	10	5.1	30182	42	206	3	1.5	0.83	6605|55112|79659	SMARCE1|DYNC2I1|DYNC2H1	-1.7	Black
DisGeNET	35	C1854912	Short long bone		-2.5	10	5.1	30182	42	206	3	1.5	0.83	4921|55112|79659	DDR2|DYNC2I1|DYNC2H1	-1.7	Black
DisGeNET	35	C0346421	Chronic eosinophilic leukemia		-2.5	10	5.1	30182	42	206	3	1.5	0.83	5108|6774|55755	PCM1|STAT3|CDK5RAP2	-1.7	Black
DisGeNET	35	C0042961	Intestinal Volvulus		-2.5	10	5.1	30182	42	206	3	1.5	0.83	546|2730|9126	ATRX|GCLM|SMC3	-1.7	Black
DisGeNET	35	C4525124	Stage III Colon Cancer AJCC v8		-2.5	10	5.1	30182	42	206	3	1.5	0.83	831|4361|23328	CAST|MRE11|SASH1	-1.7	Black
DisGeNET	35	C0242387	Mandibulofacial Dysostosis		-2.5	10	5.1	30182	42	206	3	1.5	0.83	3340|6917|55636	NDST1|TCEA1|CHD7	-1.7	Black
DisGeNET	35	C1836189	Radial deviation of finger		-2.5	10	5.1	30182	42	206	3	1.5	0.83	546|8481|29123	ATRX|OFD1|ANKRD11	-1.7	Black
DisGeNET	35	C2986665	Early-Stage Breast Carcinoma		-2.5	5.2	4.1	30182	142	206	5	2.4	1.1	6774|11060|23253|26471|29123	STAT3|WWP2|ANKRD12|NUPR1|ANKRD11	-1.7	Black
DisGeNET	35	C0022680	Polycystic Kidney Diseases		-2.5	3.7	3.8	30182	276	206	7	3.4	1.3	1778|6774|7248|8481|11127|79659|221037	DYNC1H1|STAT3|TSC1|OFD1|KIF3A|DYNC2H1|JMJD1C	-1.7	Black
DisGeNET	35	C0021125	Impulsive Behavior		-2.5	3.7	3.8	30182	276	206	7	3.4	1.3	3340|6249|6301|22995|26058|51319|54832	NDST1|CLIP1|SARS1|CEP152|GIGYF2|RSRC1|VPS13C	-1.7	Black
DisGeNET	35	C1837463	Narrow face		-2.5	6.7	4.4	30182	87	206	4	1.9	0.96	546|4784|22995|55636	ATRX|NFIX|CEP152|CHD7	-1.7	Black
DisGeNET	35	C1963060	Agitation, CTCAE 3.0		-2.5	6.7	4.4	30182	87	206	4	1.9	0.96	3340|10133|26058|54832	NDST1|OPTN|GIGYF2|VPS13C	-1.7	Black
DisGeNET	35	C4552855	Agitation, CTCAE 5.0		-2.5	6.7	4.4	30182	87	206	4	1.9	0.96	3340|10133|26058|54832	NDST1|OPTN|GIGYF2|VPS13C	-1.7	Black
Cell Type Signatures	7	M39229	LAKE ADULT KIDNEY C10 THIN ASCENDING LIMB		-2.5	3.3	3.6	30182	353	206	8	3.9	1.3	694|3030|6774|7913|8887|11034|23328|54832	BTG1|HADHA|STAT3|DEK|TAX1BP1|DSTN|SASH1|VPS13C	-1.7	Black
Transcription Factor Targets	16	M958	CEBP C		-2.5	4.2	3.9	30182	207	206	6	2.9	1.2	3217|4921|6301|9169|84181|221037	HOXB7|DDR2|SARS1|SCAF11|CHD6|JMJD1C	-1.7	Black
Transcription Factor Targets	16	M40764	BPTF TARGET GENES		-2.5	2.4	3.3	30182	787	206	13	6.3	1.7	4780|6605|6774|7067|8087|11060|23300|26471|27072|57522|80028|84159|84162	NFE2L2|SMARCE1|STAT3|THRA|FXR1|WWP2|ATMIN|NUPR1|VPS41|SRGAP1|FBXL18|ARID5B|BLTP1	-1.7	Black
DisGeNET	35	C2363741	HIV-1 infection		-2.5	2.5	3.4	30182	695	206	12	5.8	1.6	468|4361|4780|6774|8837|9169|11168|23075|25949|54858|57506|200316	ATF4|MRE11|NFE2L2|STAT3|CFLAR|SCAF11|PSIP1|SWAP70|SYF2|PGPEP1|MAVS|APOBEC3F	-1.7	Black
Cell Type Signatures	7	M39233	LAKE ADULT KIDNEY C14 DISTAL CONVOLUTED TUBULE		-2.5	4.2	3.9	30182	208	206	6	2.9	1.2	4780|8502|27327|60412|79659|80206	NFE2L2|PKP4|TNRC6A|EXOC4|DYNC2H1|FHOD3	-1.7	Black
Transcription Factor Targets	16	M4815	WTTGKCTG UNKNOWN		-2.5	2.8	3.5	30182	519	206	10	4.9	1.5	6774|6935|10424|23186|23253|29123|57185|84181|122953|221037	STAT3|ZEB1|PGRMC2|RCOR1|ANKRD12|ANKRD11|NIPAL3|CHD6|JDP2|JMJD1C	-1.7	Black
DisGeNET	35	C0278480	Stage III Colon Cancer		-2.5	10	5	30182	43	206	3	1.5	0.83	831|4361|23328	CAST|MRE11|SASH1	-1.7	Black
DisGeNET	35	C0205833	Medullomyoblastoma		-2.5	10	5	30182	43	206	3	1.5	0.83	6774|8019|114826	STAT3|BRD3|SMYD4	-1.7	Black
DisGeNET	35	C1275668	Melanotic medulloblastoma		-2.5	10	5	30182	43	206	3	1.5	0.83	6774|8019|114826	STAT3|BRD3|SMYD4	-1.7	Black
DisGeNET	35	C0085413	Polycystic Kidney, Autosomal Dominant		-2.5	3.7	3.7	30182	280	206	7	3.4	1.3	4780|6774|7248|8481|11127|60412|79659	NFE2L2|STAT3|TSC1|OFD1|KIF3A|EXOC4|DYNC2H1	-1.7	Black
DisGeNET	35	C0023485	Precursor B-Cell Lymphoblastic Leukemia-Lymphoma		-2.5	5.1	4.1	30182	145	206	5	2.4	1.1	1788|3217|5108|6774|84159	DNMT3A|HOXB7|PCM1|STAT3|ARID5B	-1.7	Black
Transcription Factor Targets	16	M10416	WWTAAGGC UNKNOWN		-2.5	5	4	30182	146	206	5	2.4	1.1	4776|6595|6666|84181|122953	NFATC4|SMARCA2|SOX12|CHD6|JDP2	-1.7	Black
DisGeNET	35	C0730328	Central Serous Chorioretinopathy		-2.5	4.2	3.8	30182	211	206	6	2.9	1.2	1788|3337|6774|6935|79659|102724023	DNMT3A|DNAJB1|STAT3|ZEB1|DYNC2H1|LOC102724023	-1.7	Black
Cell Type Signatures	7	M39252	MENON FETAL KIDNEY 2 NEPHRON PROGENITOR CELLS		-2.5	10	4.9	30182	44	206	3	1.5	0.83	694|3217|7402	BTG1|HOXB7|UTRN	-1.7	Black
Transcription Factor Targets	16	M29910	CAVIN1 TARGET GENES		-2.5	6.5	4.3	30182	90	206	4	1.9	0.96	25949|53349|55039|79665	SYF2|ZFYVE1|TRMT12|DHX40	-1.7	Black
DisGeNET	35	C0280483	Adult Anaplastic Astrocytoma		-2.5	6.5	4.3	30182	90	206	4	1.9	0.96	546|6605|6774|10988	ATRX|SMARCE1|STAT3|METAP2	-1.7	Black
DisGeNET	35	C4551548	Grade III Childhood Astrocytoma		-2.5	6.5	4.3	30182	90	206	4	1.9	0.96	546|6605|6774|10988	ATRX|SMARCE1|STAT3|METAP2	-1.7	Black
COVID	200	COVID175	Proteome_Stukalov_A549_72h_ORF6_Up		-2.5	6.5	4.3	30182	90	206	4	1.9	0.96	3275|10475|11168|55914	PRMT2|TRIM38|PSIP1|ERBIN	-1.7	Black
COVID	200	COVID372	Interactome_Laurent_HEK293_24h_NSP16		-2.5	3.6	3.7	30182	283	206	7	3.4	1.3	5108|7402|8481|8502|11127|27072|56850	PCM1|UTRN|OFD1|PKP4|KIF3A|VPS41|GRIPAP1	-1.6	Black
DisGeNET	35	C0020676	Hypothyroidism		-2.5	2.6	3.4	30182	613	206	11	5.3	1.6	4130|4131|6774|7067|7248|9611|9702|10988|55636|84159|221037	MAP1A|MAP1B|STAT3|THRA|TSC1|NCOR1|CEP57|METAP2|CHD7|ARID5B|JMJD1C	-1.6	Black
Transcription Factor Targets	16	M40848	ZNF236 TARGET GENES		-2.5	4.1	3.8	30182	212	206	6	2.9	1.2	5108|7248|23186|26017|79665|376940	PCM1|TSC1|RCOR1|FAM32A|DHX40|ZC3H6	-1.6	Black
Transcription Factor Targets	16	M6101	ER Q6		-2.5	3.6	3.7	30182	284	206	7	3.4	1.3	1788|4130|4947|22992|23186|84181|221037	DNMT3A|MAP1A|OAZ2|KDM2A|RCOR1|CHD6|JMJD1C	-1.6	Black
Transcription Factor Targets	16	M2958	GATA1 05		-2.5	3.6	3.7	30182	284	206	7	3.4	1.3	831|3217|6733|7090|27327|51747|56256	CAST|HOXB7|SRPK2|TLE3|TNRC6A|LUC7L3|SERTAD4	-1.6	Black
DisGeNET	35	C0423112	Short palpebral fissure		-2.5	6.4	4.3	30182	91	206	4	1.9	0.96	2186|6595|7707|55636	BPTF|SMARCA2|ZNF148|CHD7	-1.6	Black
DisGeNET	35	C0004106	Astigmatism		-2.5	4.9	4	30182	148	206	5	2.4	1.1	1107|4784|29123|57498|84181	CHD3|NFIX|ANKRD11|KIDINS220|CHD6	-1.6	Black
Cell Type Signatures	7	M39269	HU FETAL RETINA RGC		-2.4	3	3.5	30182	443	206	9	4.4	1.4	1778|3275|4131|10133|10540|11034|11127|57498|57522	DYNC1H1|PRMT2|MAP1B|OPTN|DCTN2|DSTN|KIF3A|KIDINS220|SRGAP1	-1.6	Black
DisGeNET	35	C0009081	Congenital clubfoot		-2.4	3.6	3.7	30182	285	206	7	3.4	1.3	546|3030|7707|8481|55679|84162|221037	ATRX|HADHA|ZNF148|OFD1|LIMS2|BLTP1|JMJD1C	-1.6	Black
DisGeNET	35	C0026650	Movement Disorders		-2.4	3.2	3.6	30182	362	206	8	3.9	1.3	546|1788|5930|6595|8481|54832|55636|154881	ATRX|DNMT3A|RBBP6|SMARCA2|OFD1|VPS13C|CHD7|KCTD7	-1.6	Black
DisGeNET	35	C1846149	Intellectual disability, progressive		-2.4	9.8	4.9	30182	45	206	3	1.5	0.83	546|7508|8481	ATRX|XPC|OFD1	-1.6	Black
DisGeNET	35	C2112129	Postaxial foot polydactyly		-2.4	9.8	4.9	30182	45	206	3	1.5	0.83	55112|79659|80776	DYNC2I1|DYNC2H1|B9D2	-1.6	Black
Transcription Factor Targets	16	M1631	DR3 Q4		-2.4	4.9	4	30182	149	206	5	2.4	1.1	3217|5930|28971|55914|140890	HOXB7|RBBP6|AAMDC|ERBIN|SREK1	-1.6	Black
Transcription Factor Targets	16	M29926	COBLL1 TARGET GENES		-2.4	4.9	4	30182	149	206	5	2.4	1.1	546|7707|10133|10749|22992	ATRX|ZNF148|OPTN|KIF1C|KDM2A	-1.6	Black
DisGeNET	35	C2931384	Moyamoya disease 1		-2.4	6.4	4.3	30182	92	206	4	1.9	0.96	6774|7077|26260|79659	STAT3|TIMP2|FBXO25|DYNC2H1	-1.6	Black
DisGeNET	35	C0020626	Hypoparathyroidism		-2.4	6.4	4.3	30182	92	206	4	1.9	0.96	3030|55636|63901|221037	HADHA|CHD7|FAM111A|JMJD1C	-1.6	Black
Transcription Factor Targets	16	M12443	SRF C		-2.4	4.1	3.8	30182	215	206	6	2.9	1.2	4130|7090|9590|11034|28971|55914	MAP1A|TLE3|AKAP12|DSTN|AAMDC|ERBIN	-1.6	Black
Transcription Factor Targets	16	M29941	DLX2 TARGET GENES		-2.4	3.6	3.6	30182	287	206	7	3.4	1.3	6249|7402|8495|84159|133746|221037|100505633	CLIP1|UTRN|PPFIBP2|ARID5B|JMY|JMJD1C|LINC01133	-1.6	Black
DisGeNET	35	C0521525	Short neck		-2.4	3.6	3.6	30182	288	206	7	3.4	1.3	546|2186|8481|9126|29123|55636|221037	ATRX|BPTF|OFD1|SMC3|ANKRD11|CHD7|JMJD1C	-1.6	Black
DisGeNET	35	C0848558	Hypospadias		-2.4	3.2	3.5	30182	366	206	8	3.9	1.3	546|4780|6774|8887|9126|55636|80776|221037	ATRX|NFE2L2|STAT3|TAX1BP1|SMC3|CHD7|B9D2|JMJD1C	-1.6	Black
DisGeNET	35	C0346156	Benign neoplasm of breast		-2.4	9.6	4.8	30182	46	206	3	1.5	0.83	694|7067|10424	BTG1|THRA|PGRMC2	-1.6	Black
DisGeNET	35	C1837731	Overfolded helix		-2.4	9.6	4.8	30182	46	206	3	1.5	0.83	4784|55636|221037	NFIX|CHD7|JMJD1C	-1.6	Black
DisGeNET	35	C0007138	Carcinoma, Transitional Cell		-2.4	2.6	3.3	30182	623	206	11	5.3	1.6	1788|4780|4921|6774|7077|7248|7508|9611|58508|80254|84181	DNMT3A|NFE2L2|DDR2|STAT3|TIMP2|TSC1|XPC|NCOR1|KMT2C|CEP63|CHD6	-1.6	Black
DisGeNET	35	C0684276	Hypsarrhythmia		-2.4	4.8	3.9	30182	152	206	5	2.4	1.1	3340|6249|6301|7248|51319	NDST1|CLIP1|SARS1|TSC1|RSRC1	-1.6	Black
DisGeNET	35	C0020598	Hypocalcemia		-2.4	6.2	4.2	30182	94	206	4	1.9	0.96	3030|55636|63901|221037	HADHA|CHD7|FAM111A|JMJD1C	-1.6	Black
DisGeNET	35	C0016781	Fuchs Endothelial Dystrophy		-2.4	6.2	4.2	30182	94	206	4	1.9	0.96	4780|6935|7402|347862	NFE2L2|ZEB1|UTRN|GATD1	-1.6	Black
DisGeNET	35	C0010308	Congenital Hypothyroidism		-2.4	6.2	4.2	30182	94	206	4	1.9	0.96	3337|7067|9611|55636	DNAJB1|THRA|NCOR1|CHD7	-1.6	Black
DisGeNET	35	C0920299	Overriding toe		-2.4	9.4	4.8	30182	47	206	3	1.5	0.83	2186|23036|84162	BPTF|ZNF292|BLTP1	-1.6	Black
DisGeNET	35	C0175704	LEOPARD Syndrome		-2.4	9.4	4.8	30182	47	206	3	1.5	0.83	4776|7248|23328	NFATC4|TSC1|SASH1	-1.6	Black
Cell Type Signatures	7	M41652	TRAVAGLINI LUNG PROXIMAL BASAL CELL		-2.4	2.6	3.3	30182	629	206	11	5.3	1.6	3030|4780|7913|10081|10541|25949|51035|55075|64710|80205|84159	HADHA|NFE2L2|DEK|PDCD7|ANP32B|SYF2|UBXN1|UACA|NUCKS1|CHD9|ARID5B	-1.6	Black
DisGeNET	35	C0221358	Long narrow head		-2.4	4.8	3.9	30182	154	206	5	2.4	1.1	546|1778|8481|9702|55636	ATRX|DYNC1H1|OFD1|CEP57|CHD7	-1.6	Black
DisGeNET	35	C0687120	Nephronophthisis		-2.4	6.1	4.2	30182	96	206	4	1.9	0.96	7077|11127|55112|79659	TIMP2|KIF3A|DYNC2I1|DYNC2H1	-1.6	Black
DisGeNET	35	C1837218	Cleft palate, isolated		-2.4	3.5	3.5	30182	295	206	7	3.4	1.3	2049|6774|7077|9611|11127|55636|58508	EPHB3|STAT3|TIMP2|NCOR1|KIF3A|CHD7|KMT2C	-1.6	Black
DisGeNET	35	C0270972	Cornelia De Lange Syndrome		-2.4	9.2	4.7	30182	48	206	3	1.5	0.83	9126|29123|80254	SMC3|ANKRD11|CEP63	-1.6	Black
DisGeNET	35	C0010417	Cryptorchidism		-2.4	2.4	3.2	30182	725	206	12	5.8	1.6	546|1788|6595|6605|7508|9126|29123|55112|55636|79659|80776|221037	ATRX|DNMT3A|SMARCA2|SMARCE1|XPC|SMC3|ANKRD11|DYNC2I1|CHD7|DYNC2H1|B9D2|JMJD1C	-1.6	Black
DisGeNET	35	C0086437	Joint laxity		-2.3	3.9	3.6	30182	224	206	6	2.9	1.2	1788|2186|4131|4361|6774|9611	DNMT3A|BPTF|MAP1B|MRE11|STAT3|NCOR1	-1.6	Black
DisGeNET	35	C2216702	malignant neoplasm of breast staging		-2.3	9	4.6	30182	49	206	3	1.5	0.83	6774|9111|10424	STAT3|NMI|PGRMC2	-1.6	Black
DisGeNET	35	C0019294	Hernia, Inguinal		-2.3	3.9	3.6	30182	225	206	6	2.9	1.2	546|6935|7077|8481|9126|221037	ATRX|ZEB1|TIMP2|OFD1|SMC3|JMJD1C	-1.6	Black
Cell Type Signatures	7	M39189	HAY BONE MARROW CD34 POS PRE B		-2.3	6	4.1	30182	98	206	4	1.9	0.96	994|10961|25949|51035	CDC25B|ERP29|SYF2|UBXN1	-1.6	Black
COVID	200	COVID134	Proteome_Stukalov_A549-ACE2_24h_Down		-2.3	3.4	3.5	30182	299	206	7	3.4	1.3	7324|7508|9646|10159|26017|51742|84196	UBE2E1|XPC|CTR9|ATP6AP2|FAM32A|ARID4B|USP48	-1.6	Black
DisGeNET	35	C0085669	Acute leukemia		-2.3	2.5	3.2	30182	639	206	11	5.3	1.6	546|694|1788|5108|6774|7077|7248|9590|9611|11168|84159	ATRX|BTG1|DNMT3A|PCM1|STAT3|TIMP2|TSC1|AKAP12|NCOR1|PSIP1|ARID5B	-1.6	Black
COVID	200	COVID008	RNA_Blanco-Melo_A549_Up		-2.3	3.4	3.5	30182	300	206	7	3.4	1.3	694|4131|6917|9590|10133|64121|162394	BTG1|MAP1B|TCEA1|AKAP12|OPTN|RRAGC|SLFN5	-1.6	Black
Cell Type Signatures	7	M41708	FAN OVARY CL6 PUTATIVE EARLY ATRETIC FOLLICLE THECAL CELL 2		-2.3	3.4	3.5	30182	300	206	7	3.4	1.3	3337|6595|7077|9590|10159|11034|64710	DNAJB1|SMARCA2|TIMP2|AKAP12|ATP6AP2|DSTN|NUCKS1	-1.6	Black
COVID	200	COVID236	Proteome_Klann_Caco-2_24h_Down		-2.3	3.4	3.5	30182	300	206	7	3.4	1.3	6774|7077|7707|8887|10159|10238|83752	STAT3|TIMP2|ZNF148|TAX1BP1|ATP6AP2|DCAF7|LONP2	-1.6	Black
Transcription Factor Targets	16	M16670	AR 01		-2.3	4.6	3.8	30182	159	206	5	2.4	1.1	9702|11034|27327|51747|140890	CEP57|DSTN|TNRC6A|LUC7L3|SREK1	-1.6	Black
DisGeNET	35	C0151908	Dry skin		-2.3	4.6	3.8	30182	159	206	5	2.4	1.1	6774|7067|7508|8481|55636	STAT3|THRA|XPC|OFD1|CHD7	-1.6	Black
DisGeNET	35	C4317146	Acid reflux		-2.3	8.8	4.6	30182	50	206	3	1.5	0.83	23036|29123|55636	ZNF292|ANKRD11|CHD7	-1.5	Black
DisGeNET	35	C1853242	Midface retrusion		-2.3	3.9	3.6	30182	228	206	6	2.9	1.2	546|1107|2186|4784|4921|58508	ATRX|CHD3|BPTF|NFIX|DDR2|KMT2C	-1.5	Black
Transcription Factor Targets	16	M12497	E2F Q3		-2.3	3.9	3.6	30182	228	206	6	2.9	1.2	546|9126|23168|55914|91746|140890	ATRX|SMC3|RTF1|ERBIN|YTHDC1|SREK1	-1.5	Black
Transcription Factor Targets	16	M435	YATTNATC UNKNOWN		-2.3	3.1	3.4	30182	382	206	8	3.9	1.3	3217|4784|6595|6774|8502|11060|11276|23469	HOXB7|NFIX|SMARCA2|STAT3|PKP4|WWP2|SYNRG|PHF3	-1.5	Black
DisGeNET	35	C1636149	Macular dystrophy, corneal type 1		-2.3	5.9	4	30182	100	206	4	1.9	0.96	1778|4780|6774|7248	DYNC1H1|NFE2L2|STAT3|TSC1	-1.5	Black
Cell Type Signatures	7	M39045	FAN EMBRYONIC CTX BRAIN B CELL		-2.3	5.9	4	30182	100	206	4	1.9	0.96	694|7402|23075|84159	BTG1|UTRN|SWAP70|ARID5B	-1.5	Black
Transcription Factor Targets	16	M17712	WGTTNNNNNAAA UNKNOWN		-2.3	2.6	3.2	30182	554	206	10	4.9	1.5	3217|4131|7077|9967|11329|51747|79665|84181|140890|221037	HOXB7|MAP1B|TIMP2|THRAP3|STK38|LUC7L3|DHX40|CHD6|SREK1|JMJD1C	-1.5	Black
Transcription Factor Targets	16	M8998	E2F1 Q4 01		-2.3	3.8	3.6	30182	229	206	6	2.9	1.2	546|9126|51747|55914|79665|140890	ATRX|SMC3|LUC7L3|ERBIN|DHX40|SREK1	-1.5	Black
DisGeNET	35	C0018817	Atrial Septal Defects		-2.3	3.1	3.4	30182	384	206	8	3.9	1.3	1788|4784|6605|9126|9702|51742|55636|221037	DNMT3A|NFIX|SMARCE1|SMC3|CEP57|ARID4B|CHD7|JMJD1C	-1.5	Black
Transcription Factor Targets	16	M30288	ZNF257 TARGET GENES		-2.3	2.6	3.2	30182	559	206	10	4.9	1.5	7324|8481|8502|23253|23300|28971|57187|80206|140890|752014	UBE2E1|OFD1|PKP4|ANKRD12|ATMIN|AAMDC|THOC2|FHOD3|SREK1|CEMP1	-1.5	Black
Transcription Factor Targets	16	M30130	PRMT5 TARGET GENES		-2.3	5.7	4	30182	102	206	4	1.9	0.96	4780|7402|8837|9611	NFE2L2|UTRN|CFLAR|NCOR1	-1.5	Black
DisGeNET	35	C0271441	Chronic otitis media		-2.3	4.5	3.7	30182	163	206	5	2.4	1.1	6774|8481|29123|55636|221037	STAT3|OFD1|ANKRD11|CHD7|JMJD1C	-1.5	Black
DisGeNET	35	C0232466	Feeding difficulties		-2.3	2.8	3.2	30182	473	206	9	4.4	1.4	546|2186|3030|6605|7067|7707|23036|29123|55636	ATRX|BPTF|HADHA|SMARCE1|THRA|ZNF148|ZNF292|ANKRD11|CHD7	-1.5	Black
DisGeNET	35	C0235031	Neurologic Symptoms		-2.3	3.8	3.5	30182	233	206	6	2.9	1.2	831|3030|3337|4780|7248|7508	CAST|HADHA|DNAJB1|NFE2L2|TSC1|XPC	-1.5	Black
COVID	200	COVID011	RNA_Blanco-Melo_A549-ACE2-ruxolitinib_Down		-2.3	3.8	3.5	30182	233	206	6	2.9	1.2	9111|10475|54739|57169|162394|200316	NMI|TRIM38|XAF1|ZNFX1|SLFN5|APOBEC3F	-1.5	Black
DisGeNET	35	C2062441	Influenza A		-2.3	2.6	3.2	30182	562	206	10	4.9	1.5	994|3337|4780|5930|6301|6595|10541|57506|57584|79090	CDC25B|DNAJB1|NFE2L2|RBBP6|SARS1|SMARCA2|ANP32B|MAVS|ARHGAP21|TRAPPC6A	-1.5	Black
Transcription Factor Targets	16	M30063	MEF2D TARGET GENES		-2.3	2.5	3.1	30182	654	206	11	5.3	1.6	2186|7248|8481|10475|23168|53349|55914|79090|79665|84196|376940	BPTF|TSC1|OFD1|TRIM38|RTF1|ZFYVE1|ERBIN|TRAPPC6A|DHX40|USP48|ZC3H6	-1.5	Black
DisGeNET	35	C1306503	Congenital exomphalos		-2.2	3.7	3.5	30182	235	206	6	2.9	1.2	546|1788|4784|7067|55636|221037	ATRX|DNMT3A|NFIX|THRA|CHD7|JMJD1C	-1.5	Black
Transcription Factor Targets	16	M13584	HP1SITEFACTOR Q6		-2.2	3.7	3.5	30182	235	206	6	2.9	1.2	3217|4784|9611|23186|23469|51747	HOXB7|NFIX|NCOR1|RCOR1|PHF3|LUC7L3	-1.5	Black
DisGeNET	35	C0521607	Peritoneal Fibrosis		-2.2	5.6	3.9	30182	104	206	4	1.9	0.96	6774|6935|7077|10159	STAT3|ZEB1|TIMP2|ATP6AP2	-1.5	Black
Transcription Factor Targets	16	M13995	CCCNNNNNNAAGWT UNKNOWN		-2.2	5.6	3.9	30182	104	206	4	1.9	0.96	8019|9590|79665|84181	BRD3|AKAP12|DHX40|CHD6	-1.5	Black
DisGeNET	35	C0025995	Micromelia		-2.2	5.6	3.9	30182	104	206	4	1.9	0.96	4921|9126|55112|79659	DDR2|SMC3|DYNC2I1|DYNC2H1	-1.5	Black
DisGeNET	35	C4553743	Spasticity, CTCAE		-2.2	2.8	3.2	30182	477	206	9	4.4	1.4	546|3340|6249|6301|7508|10133|10749|51319|54832	ATRX|NDST1|CLIP1|SARS1|XPC|OPTN|KIF1C|RSRC1|VPS13C	-1.5	Black
Transcription Factor Targets	16	M17117	E2F Q3 01		-2.2	3.7	3.5	30182	236	206	6	2.9	1.2	9126|23168|51747|55914|79665|140890	SMC3|RTF1|LUC7L3|ERBIN|DHX40|SREK1	-1.5	Black
DisGeNET	35	C2347748	Adult Erythroleukemia		-2.2	3.7	3.5	30182	236	206	6	2.9	1.2	4780|6774|7067|7707|10159|11329	NFE2L2|STAT3|THRA|ZNF148|ATP6AP2|STK38	-1.5	Black
DisGeNET	35	C1142533	Smooth philtrum		-2.2	5.6	3.9	30182	105	206	4	1.9	0.96	6595|7707|9126|29123	SMARCA2|ZNF148|SMC3|ANKRD11	-1.5	Black
DisGeNET	35	C0029124	Optic Atrophy		-2.2	2.6	3.2	30182	568	206	10	4.9	1.5	546|4784|7248|7508|8481|51204|55636|80776|154881|221037	ATRX|NFIX|TSC1|XPC|OFD1|TACO1|CHD7|B9D2|KCTD7|JMJD1C	-1.5	Black
DisGeNET	35	C4520840	Erythroleukemia (Erythroid/Myeloid)		-2.2	3.7	3.5	30182	237	206	6	2.9	1.2	4780|6774|7067|7707|10159|11329	NFE2L2|STAT3|THRA|ZNF148|ATP6AP2|STK38	-1.5	Black
Transcription Factor Targets	16	M1793	ZF5 01		-2.2	3.7	3.5	30182	237	206	6	2.9	1.2	4776|7090|22992|64121|84196|88455	NFATC4|TLE3|KDM2A|RRAGC|USP48|ANKRD13A	-1.5	Black
DisGeNET	35	C0751291	Desmoplastic Medulloblastoma		-2.2	8.1	4.4	30182	54	206	3	1.5	0.83	6774|8019|114826	STAT3|BRD3|SMYD4	-1.5	Black
Cell Type Signatures	7	M39096	ZHONG PFC C1 OPC		-2.2	3.7	3.5	30182	238	206	6	2.9	1.2	994|22995|28971|55755|63901|91057	CDC25B|CEP152|AAMDC|CDK5RAP2|FAM111A|CCDC34	-1.5	Black
COVID	200	COVID140	Proteome_Stukalov_A549_72h_M_Down		-2.2	4.4	3.6	30182	168	206	5	2.4	1.1	5930|23186|56254|57062|79074	RBBP6|RCOR1|RNF20|DDX24|C2orf49	-1.5	Black
Transcription Factor Targets	16	M13600	OCT1 07		-2.2	4.4	3.6	30182	168	206	5	2.4	1.1	4784|7707|29123|56256|58508	NFIX|ZNF148|ANKRD11|SERTAD4|KMT2C	-1.5	Black
DisGeNET	35	C1956257	Pulmonary Stenosis		-2.2	5.5	3.9	30182	106	206	4	1.9	0.96	2186|6774|9126|55636	BPTF|STAT3|SMC3|CHD7	-1.5	Black
Transcription Factor Targets	16	M12142	PAX8 B		-2.2	5.5	3.9	30182	106	206	4	1.9	0.96	3217|6733|51747|221037	HOXB7|SRPK2|LUC7L3|JMJD1C	-1.5	Black
Transcription Factor Targets	16	M4831	SP1 01		-2.2	3.7	3.4	30182	239	206	6	2.9	1.2	1788|4947|10749|22992|56850|84181	DNMT3A|OAZ2|KIF1C|KDM2A|GRIPAP1|CHD6	-1.5	Black
Cell Type Signatures	7	M39230	LAKE ADULT KIDNEY C11 THIN ASCENDING LIMB		-2.2	4.3	3.6	30182	169	206	5	2.4	1.1	6788|6935|23328|54832|55914	STK3|ZEB1|SASH1|VPS13C|ERBIN	-1.5	Black
DisGeNET	35	C1292753	Primary Effusion Lymphoma		-2.2	4.3	3.6	30182	169	206	5	2.4	1.1	4780|6249|6774|8837|11168	NFE2L2|CLIP1|STAT3|CFLAR|PSIP1	-1.5	Black
DisGeNET	35	C0013384	Dyskinetic syndrome		-2.2	3.2	3.3	30182	316	206	7	3.4	1.3	3340|6249|6301|26058|27030|51319|54832	NDST1|CLIP1|SARS1|GIGYF2|MLH3|RSRC1|VPS13C	-1.5	Black
DisGeNET	35	C3888194	MIXED LINEAGE LEUKEMIA		-2.2	3.7	3.4	30182	240	206	6	2.9	1.2	11168|22992|55752|56254|58508|84159	PSIP1|KDM2A|SEPTIN11|RNF20|KMT2C|ARID5B	-1.5	Black
Transcription Factor Targets	16	M329	ACAWYAAAG UNKNOWN		-2.2	5.5	3.8	30182	107	206	4	1.9	0.96	2049|3217|4947|376940	EPHB3|HOXB7|OAZ2|ZC3H6	-1.5	Black
DisGeNET	35	C1333001	Childhood Renal Cell Carcinoma		-2.2	5.5	3.8	30182	107	206	4	1.9	0.96	4780|6935|7077|7248	NFE2L2|ZEB1|TIMP2|TSC1	-1.5	Black
DisGeNET	35	C0005741	Blepharitis		-2.2	8	4.3	30182	55	206	3	1.5	0.83	7508|9126|11168	XPC|SMC3|PSIP1	-1.5	Black
Transcription Factor Targets	16	M7173	TCCATTKW UNKNOWN		-2.2	3.6	3.4	30182	241	206	6	2.9	1.2	2186|7090|64710|84181|91746|122953	BPTF|TLE3|NUCKS1|CHD6|YTHDC1|JDP2	-1.5	Black
DisGeNET	35	C4521042	Complete Trisomy 21 Syndrome		-2.2	2.4	3.1	30182	668	206	11	5.3	1.6	694|1788|3275|4780|4784|6774|7402|10238|54858|55752|102724023	BTG1|DNMT3A|PRMT2|NFE2L2|NFIX|STAT3|UTRN|DCAF7|PGPEP1|SEPTIN11|LOC102724023	-1.5	Black
DisGeNET	35	C0007117	Basal cell carcinoma		-2.2	5.4	3.8	30182	108	206	4	1.9	0.96	6774|7508|8837|122953	STAT3|XPC|CFLAR|JDP2	-1.5	Black
Cell Type Signatures	7	M39234	LAKE ADULT KIDNEY C15 CONNECTING TUBULE		-2.2	4.3	3.6	30182	171	206	5	2.4	1.1	4780|58508|79659|80206|84159	NFE2L2|KMT2C|DYNC2H1|FHOD3|ARID5B	-1.5	Black
Cell Type Signatures	7	M39104	ZHONG PFC C3 MICROGLIA		-2.2	2.7	3.1	30182	488	206	9	4.4	1.4	4130|4131|4784|6595|7067|10133|11127|23328|55679	MAP1A|MAP1B|NFIX|SMARCA2|THRA|OPTN|KIF3A|SASH1|LIMS2	-1.5	Black
Transcription Factor Targets	16	M18732	AP2ALPHA 01		-2.2	3.6	3.4	30182	243	206	6	2.9	1.2	3340|4131|6774|7067|9391|22992	NDST1|MAP1B|STAT3|THRA|CIAO1|KDM2A	-1.5	Black
DisGeNET	35	C1837352	Childhood onset		-2.2	7.8	4.3	30182	56	206	3	1.5	0.83	1778|7508|55679	DYNC1H1|XPC|LIMS2	-1.5	Black
DisGeNET	35	C0265202	Seckel syndrome		-2.2	7.8	4.3	30182	56	206	3	1.5	0.83	1788|22995|80254	DNMT3A|CEP152|CEP63	-1.5	Black
DisGeNET	35	C0239234	Low set ears		-2.2	2.7	3.1	30182	489	206	9	4.4	1.4	546|1107|4784|8481|9702|29123|55636|84162|221037	ATRX|CHD3|NFIX|OFD1|CEP57|ANKRD11|CHD7|BLTP1|JMJD1C	-1.5	Black
DisGeNET	35	C0266362	Ambiguous Genitalia		-2.2	5.4	3.8	30182	109	206	4	1.9	0.96	546|9702|55112|79659	ATRX|CEP57|DYNC2I1|DYNC2H1	-1.5	Black
DisGeNET	35	C0085631	Agitation		-2.2	5.4	3.8	30182	109	206	4	1.9	0.96	3340|10133|26058|54832	NDST1|OPTN|GIGYF2|VPS13C	-1.5	Black
DisGeNET	35	C0014474	Ependymoma		-2.2	3.6	3.4	30182	244	206	6	2.9	1.2	546|6774|6935|7248|7707|102724023	ATRX|STAT3|ZEB1|TSC1|ZNF148|LOC102724023	-1.5	Black
DisGeNET	35	C0026838	Muscle Spasticity		-2.2	2.5	3.1	30182	580	206	10	4.9	1.5	546|3340|6249|6301|7508|10133|10159|10749|51319|54832	ATRX|NDST1|CLIP1|SARS1|XPC|OPTN|ATP6AP2|KIF1C|RSRC1|VPS13C	-1.5	Black
COVID	200	COVID241	RNA_Lieberman_Nasopharynx_High_vs_Low_Up		-2.2	4.2	3.5	30182	173	206	5	2.4	1.1	10133|26471|51667|57169|162394	OPTN|NUPR1|NUB1|ZNFX1|SLFN5	-1.5	Black
DisGeNET	35	C1843108	Short palm		-2.2	5.3	3.8	30182	110	206	4	1.9	0.96	6595|29123|55112|79659	SMARCA2|ANKRD11|DYNC2I1|DYNC2H1	-1.5	Black
Transcription Factor Targets	16	M12043	EVI1 05		-2.2	4.2	3.5	30182	174	206	5	2.4	1.1	3217|6733|7248|51035|51747	HOXB7|SRPK2|TSC1|UBXN1|LUC7L3	-1.4	Black
DisGeNET	35	C0234379	Resting Tremor		-2.2	7.7	4.2	30182	57	206	3	1.5	0.83	10159|26058|54832	ATP6AP2|GIGYF2|VPS13C	-1.4	Black
DisGeNET	35	C0431659	Hypoplasia of scrotum		-2.2	7.7	4.2	30182	57	206	3	1.5	0.83	546|55636|84162	ATRX|CHD7|BLTP1	-1.4	Black
Transcription Factor Targets	16	M13849	TGACATY UNKNOWN		-2.2	2.4	3	30182	676	206	11	5.3	1.6	161|4131|4776|5930|6774|9590|10238|23328|58508|80829|282974	AP2A2|MAP1B|NFATC4|RBBP6|STAT3|AKAP12|DCAF7|SASH1|KMT2C|ZFP91|STK32C	-1.4	Black
Transcription Factor Targets	16	M2209	CACBINDINGPROTEIN Q6		-2.2	3.6	3.4	30182	246	206	6	2.9	1.2	4130|4784|6595|10540|10749|53349	MAP1A|NFIX|SMARCA2|DCTN2|KIF1C|ZFYVE1	-1.4	Black
DisGeNET	35	C0014038	Encephalitis		-2.1	3.2	3.2	30182	324	206	7	3.4	1.3	546|2550|4780|5930|6301|6774|25949	ATRX|GABBR1|NFE2L2|RBBP6|SARS1|STAT3|SYF2	-1.4	Black
DisGeNET	35	C1840077	Anteverted nostril		-2.1	2.9	3.2	30182	407	206	8	3.9	1.3	546|4784|6595|8481|9126|29123|84162|154881	ATRX|NFIX|SMARCA2|OFD1|SMC3|ANKRD11|BLTP1|KCTD7	-1.4	Black
Transcription Factor Targets	16	M19265	SREBP1 Q6		-2.1	3.6	3.3	30182	247	206	6	2.9	1.2	4130|4776|4784|6666|28971|53349	MAP1A|NFATC4|NFIX|SOX12|AAMDC|ZFYVE1	-1.4	Black
Transcription Factor Targets	16	M2528	S8 01		-2.1	3.6	3.3	30182	247	206	6	2.9	1.2	3217|4776|6774|7707|11276|51747	HOXB7|NFATC4|STAT3|ZNF148|SYNRG|LUC7L3	-1.4	Black
Transcription Factor Targets	16	M29950	DYRK1A TARGET GENES		-2.1	2.3	3	30182	774	206	12	5.8	1.6	468|994|2049|4361|7508|8481|9391|10540|10569|29994|63901|80829	ATF4|CDC25B|EPHB3|MRE11|XPC|OFD1|CIAO1|DCTN2|SLU7|BAZ2B|FAM111A|ZFP91	-1.4	Black
DisGeNET	35	C0431478	Posteriorly rotated ear		-2.1	4.2	3.5	30182	176	206	5	2.4	1.1	546|8481|8777|55636|84162	ATRX|OFD1|MPDZ|CHD7|BLTP1	-1.4	Black
DisGeNET	35	C0011195	Dejerine-Sottas Disease (disorder)		-2.1	4.2	3.5	30182	176	206	5	2.4	1.1	1778|4780|6774|9169|11034	DYNC1H1|NFE2L2|STAT3|SCAF11|DSTN	-1.4	Black
DisGeNET	35	C0006277	Bronchitis		-2.1	7.6	4.2	30182	58	206	3	1.5	0.83	4780|6301|7508	NFE2L2|SARS1|XPC	-1.4	Black
DisGeNET	35	C1389018	Atrioventricular Septal Defect		-2.1	7.6	4.2	30182	58	206	3	1.5	0.83	29123|29994|55636	ANKRD11|BAZ2B|CHD7	-1.4	Black
Transcription Factor Targets	16	M16364	EVI1 03		-2.1	7.6	4.2	30182	58	206	3	1.5	0.83	6733|7248|51747	SRPK2|TSC1|LUC7L3	-1.4	Black
Transcription Factor Targets	16	M10166	MYAATNNNNNNNGGC UNKNOWN		-2.1	5.2	3.7	30182	112	206	4	1.9	0.96	5930|10540|23075|54785	RBBP6|DCTN2|SWAP70|BORCS6	-1.4	Black
Transcription Factor Targets	16	M1013	FXR IR1 Q6		-2.1	5.2	3.7	30182	112	206	4	1.9	0.96	7707|27327|56256|79717	ZNF148|TNRC6A|SERTAD4|PPCS	-1.4	Black
DisGeNET	35	C0524528	Pervasive Development Disorder		-2.1	3.1	3.2	30182	328	206	7	3.4	1.3	6595|7248|8777|9611|10569|23036|58508	SMARCA2|TSC1|MPDZ|NCOR1|SLU7|ZNF292|KMT2C	-1.4	Black
DisGeNET	35	C1328504	Hormone refractory prostate cancer		-2.1	2.4	3	30182	683	206	11	5.3	1.6	3030|3337|6605|6774|7913|8837|9126|11168|54739|57498|57506	HADHA|DNAJB1|SMARCE1|STAT3|DEK|CFLAR|SMC3|PSIP1|XAF1|KIDINS220|MAVS	-1.4	Black
DisGeNET	35	C1849211	Generalized hirsutism		-2.1	5.2	3.7	30182	113	206	4	1.9	0.96	4784|6605|9126|55636	NFIX|SMARCE1|SMC3|CHD7	-1.4	Black
COVID	200	COVID370	Interactome_Laurent_HEK293_24h_NSP14		-2.1	7.4	4.1	30182	59	206	3	1.5	0.83	7402|8502|22995	UTRN|PKP4|CEP152	-1.4	Black
DisGeNET	35	C0014850	Esophageal Atresia		-2.1	7.4	4.1	30182	59	206	3	1.5	0.83	55112|55636|79659	DYNC2I1|CHD7|DYNC2H1	-1.4	Black
DisGeNET	35	C4524268	Advanced lung cancer		-2.1	7.4	4.1	30182	59	206	3	1.5	0.83	2186|4780|5930	BPTF|NFE2L2|RBBP6	-1.4	Black
DisGeNET	35	C1134719	Invasive Ductal Breast Carcinoma		-2.1	2.8	3.1	30182	414	206	8	3.9	1.3	468|6774|6935|7067|7077|10159|11168|22992	ATF4|STAT3|ZEB1|THRA|TIMP2|ATP6AP2|PSIP1|KDM2A	-1.4	Black
DisGeNET	35	C4511452	Sporadic Parkinson disease		-2.1	4.1	3.4	30182	179	206	5	2.4	1.1	831|4780|6595|26058|64710	CAST|NFE2L2|SMARCA2|GIGYF2|NUCKS1	-1.4	Black
Transcription Factor Targets	16	M1517	YY1 01		-2.1	3.5	3.3	30182	252	206	6	2.9	1.2	831|2186|7090|11034|51747|80829	CAST|BPTF|TLE3|DSTN|LUC7L3|ZFP91	-1.4	Black
Transcription Factor Targets	16	M7797	ZIC2 01		-2.1	3.5	3.3	30182	252	206	6	2.9	1.2	4130|5930|6666|8502|28971|79665	MAP1A|RBBP6|SOX12|PKP4|AAMDC|DHX40	-1.4	Black
DisGeNET	35	C1854113	Prominent nasal bridge		-2.1	4.1	3.4	30182	180	206	5	2.4	1.1	8481|9126|22995|29123|221037	OFD1|SMC3|CEP152|ANKRD11|JMJD1C	-1.4	Black
DisGeNET	35	C0020295	Hydronephrosis		-2.1	3.5	3.3	30182	253	206	6	2.9	1.2	546|6605|8481|55112|55636|79659	ATRX|SMARCE1|OFD1|DYNC2I1|CHD7|DYNC2H1	-1.4	Black
DisGeNET	35	C3900098	Adult Myelodysplastic Syndrome		-2.1	3.1	3.2	30182	332	206	7	3.4	1.3	546|1788|5108|6774|8837|10569|11168	ATRX|DNMT3A|PCM1|STAT3|CFLAR|SLU7|PSIP1	-1.4	Black
DisGeNET	35	C0040961	Tricuspid Valve Insufficiency		-2.1	7.3	4.1	30182	60	206	3	1.5	0.83	546|1788|3030	ATRX|DNMT3A|HADHA	-1.4	Black
DisGeNET	35	C0027540	Necrosis		-2.1	7.3	4.1	30182	60	206	3	1.5	0.83	468|831|4780	ATF4|CAST|NFE2L2	-1.4	Black
DisGeNET	35	C0426817	Short ribs		-2.1	7.3	4.1	30182	60	206	3	1.5	0.83	4921|55112|79659	DDR2|DYNC2I1|DYNC2H1	-1.4	Black
DisGeNET	35	C1955869	Malformations of Cortical Development		-2.1	7.3	4.1	30182	60	206	3	1.5	0.83	1778|3340|7248	DYNC1H1|NDST1|TSC1	-1.4	Black
DisGeNET	35	C0021775	Intermittent Claudication		-2.1	7.3	4.1	30182	60	206	3	1.5	0.83	4780|7077|79665	NFE2L2|TIMP2|DHX40	-1.4	Black
DisGeNET	35	C2364082	Sense of smell impaired		-2.1	7.3	4.1	30182	60	206	3	1.5	0.83	26058|54832|55636	GIGYF2|VPS13C|CHD7	-1.4	Black
Transcription Factor Targets	16	M17508	USF2 Q6		-2.1	3.5	3.3	30182	254	206	6	2.9	1.2	9126|9702|51035|64121|79717|80829	SMC3|CEP57|UBXN1|RRAGC|PPCS|ZFP91	-1.4	Black
DisGeNET	35	C3553764	Joint hyperflexibility		-2.1	4	3.4	30182	181	206	5	2.4	1.1	4784|6605|6774|22995|221037	NFIX|SMARCE1|STAT3|CEP152|JMJD1C	-1.4	Black
DisGeNET	35	C0399526	Class III malocclusion		-2.1	4	3.4	30182	181	206	5	2.4	1.1	546|1788|4784|29123|57584	ATRX|DNMT3A|NFIX|ANKRD11|ARHGAP21	-1.4	Black
Cell Type Signatures	7	M39067	MANNO MIDBRAIN NEUROTYPES HDA		-2.1	2.6	3	30182	506	206	9	4.4	1.4	4131|4784|9590|10133|10475|11127|23253|56256|57522	MAP1B|NFIX|AKAP12|OPTN|TRIM38|KIF3A|ANKRD12|SERTAD4|SRGAP1	-1.4	Black
DisGeNET	35	C3279222	Aplasia/Hypoplasia of the cerebellum		-2.1	5.1	3.6	30182	116	206	4	1.9	0.96	6605|9126|9702|55636	SMARCE1|SMC3|CEP57|CHD7	-1.4	Black
DisGeNET	35	C0008924	Cleft upper lip		-2.1	3.4	3.3	30182	255	206	6	2.9	1.2	2049|6788|7067|55112|55636|79659	EPHB3|STK3|THRA|DYNC2I1|CHD7|DYNC2H1	-1.4	Black
Transcription Factor Targets	16	M5067	E47 01		-2.1	3.4	3.3	30182	255	206	6	2.9	1.2	3217|4130|6666|7067|9590|11168	HOXB7|MAP1A|SOX12|THRA|AKAP12|PSIP1	-1.4	Black
Transcription Factor Targets	16	M14786	CREB Q3		-2.1	3.4	3.3	30182	255	206	6	2.9	1.2	6774|8502|51742|79665|84196|221037	STAT3|PKP4|ARID4B|DHX40|USP48|JMJD1C	-1.4	Black
DisGeNET	35	C0428883	Diastolic blood pressure		-2.1	2.6	3	30182	507	206	9	4.4	1.4	2550|3217|4776|6774|6788|7586|11060|23075|51319	GABBR1|HOXB7|NFATC4|STAT3|STK3|ZKSCAN1|WWP2|SWAP70|RSRC1	-1.4	Black
DisGeNET	35	C1861324	Short philtrum		-2.1	4	3.4	30182	182	206	5	2.4	1.1	2186|4784|6605|29123|221037	BPTF|NFIX|SMARCE1|ANKRD11|JMJD1C	-1.4	Black
DisGeNET	35	C2347761	Childhood Myelodysplastic Syndrome		-2.1	3.1	3.1	30182	335	206	7	3.4	1.3	546|1788|5108|6774|8837|10569|11168	ATRX|DNMT3A|PCM1|STAT3|CFLAR|SLU7|PSIP1	-1.4	Black
DisGeNET	35	C0220697	POLYDACTYLY, POSTAXIAL		-2.1	7.2	4	30182	61	206	3	1.5	0.83	8481|55112|80776	OFD1|DYNC2I1|B9D2	-1.4	Black
DisGeNET	35	C0040761	Transposition of Great Vessels		-2.1	7.2	4	30182	61	206	3	1.5	0.83	1788|7248|55636	DNMT3A|TSC1|CHD7	-1.4	Black
DisGeNET	35	C0007114	Malignant neoplasm of skin		-2.1	2.6	3	30182	508	206	9	4.4	1.4	994|4776|4780|6595|6774|7508|9590|10961|23328	CDC25B|NFATC4|NFE2L2|SMARCA2|STAT3|XPC|AKAP12|ERP29|SASH1	-1.4	Black
Transcription Factor Targets	16	M8585	TFIIA Q6		-2.1	3.4	3.2	30182	256	206	6	2.9	1.2	994|6733|7248|54785|122953|221037	CDC25B|SRPK2|TSC1|BORCS6|JDP2|JMJD1C	-1.4	Black
Transcription Factor Targets	16	M4896	CEBPA 01		-2.1	3.4	3.2	30182	256	206	6	2.9	1.2	3217|6595|6935|7067|51747|56256	HOXB7|SMARCA2|ZEB1|THRA|LUC7L3|SERTAD4	-1.4	Black
Cell Type Signatures	7	M39300	CUI DEVELOPING HEART C3 FIBROBLAST LIKE CELL		-2.1	5	3.6	30182	117	206	4	1.9	0.96	7077|9590|26471|55752	TIMP2|AKAP12|NUPR1|SEPTIN11	-1.4	Black
DisGeNET	35	C1842876	Depressed nasal ridge		-2.1	5	3.6	30182	117	206	4	1.9	0.96	546|6605|9702|80776	ATRX|SMARCE1|CEP57|B9D2	-1.4	Black
DisGeNET	35	C0026654	Moyamoya Disease		-2.1	5	3.6	30182	117	206	4	1.9	0.96	6774|7077|26260|79659	STAT3|TIMP2|FBXO25|DYNC2H1	-1.4	Black
DisGeNET	35	C0013274	Patent ductus arteriosus		-2.1	2.6	3	30182	510	206	9	4.4	1.4	1788|2186|4131|4784|6774|6935|7707|55636|221037	DNMT3A|BPTF|MAP1B|NFIX|STAT3|ZEB1|ZNF148|CHD7|JMJD1C	-1.4	Black
DisGeNET	35	C2938924	Oestrogen receptor positive breast cancer		-2.1	2.6	3	30182	510	206	9	4.4	1.4	1778|3275|4780|6774|6935|7248|7913|10569|58508	DYNC1H1|PRMT2|NFE2L2|STAT3|ZEB1|TSC1|DEK|SLU7|KMT2C	-1.4	Black
Transcription Factor Targets	16	M16079	P53 DECAMER Q2		-2.1	3.4	3.2	30182	258	206	6	2.9	1.2	6595|23186|51747|55914|56850|140890	SMARCA2|RCOR1|LUC7L3|ERBIN|GRIPAP1|SREK1	-1.4	Black
DisGeNET	35	C4722327	PROSTATE CANCER, HEREDITARY, 1		-2.1	7.1	4	30182	62	206	3	1.5	0.83	1107|8495|22992	CHD3|PPFIBP2|KDM2A	-1.4	Black
DisGeNET	35	C0686353	Muscular Dystrophies, Limb-Girdle		-2.1	5	3.6	30182	118	206	4	1.9	0.96	3337|7402|8837|55679	DNAJB1|UTRN|CFLAR|LIMS2	-1.4	Black
Transcription Factor Targets	16	M3741	CEBPGAMMA Q6		-2	3.4	3.2	30182	259	206	6	2.9	1.2	6605|10988|51747|56256|79665|221037	SMARCE1|METAP2|LUC7L3|SERTAD4|DHX40|JMJD1C	-1.4	Black
Transcription Factor Targets	16	M19962	AR Q6		-2	3.4	3.2	30182	259	206	6	2.9	1.2	5930|11276|27327|51747|79665|140890	RBBP6|SYNRG|TNRC6A|LUC7L3|DHX40|SREK1	-1.4	Black
DisGeNET	35	C0009806	Constipation		-2	2.8	3	30182	424	206	8	3.9	1.3	546|1778|2186|4780|7067|27030|54832|221037	ATRX|DYNC1H1|BPTF|NFE2L2|THRA|MLH3|VPS13C|JMJD1C	-1.4	Black
DisGeNET	35	C0153452	Malignant neoplasm of gallbladder		-2	2.8	3	30182	425	206	8	3.9	1.3	4780|4921|6774|6935|7077|7508|8837|100505633	NFE2L2|DDR2|STAT3|ZEB1|TIMP2|XPC|CFLAR|LINC01133	-1.4	Black
DisGeNET	35	C0085084	Motor Neuron Disease		-2	3.9	3.3	30182	186	206	5	2.4	1.1	831|1778|6774|9169|10133	CAST|DYNC1H1|STAT3|SCAF11|OPTN	-1.4	Black
DisGeNET	35	C0410528	Skeletal dysplasia		-2	3.9	3.3	30182	186	206	5	2.4	1.1	468|7067|55112|55636|79659	ATF4|THRA|DYNC2I1|CHD7|DYNC2H1	-1.4	Black
DisGeNET	35	C2750441	LIVER DISEASE, ALCOHOLIC, SUSCEPTIBILITY TO, 1		-2	7	3.9	30182	63	206	3	1.5	0.83	3030|4780|6774	HADHA|NFE2L2|STAT3	-1.4	Black
DisGeNET	35	C2750440	FATTY LIVER DISEASE, NONALCOHOLIC, SUSCEPTIBILITY TO, 1		-2	7	3.9	30182	63	206	3	1.5	0.83	3030|4780|6774	HADHA|NFE2L2|STAT3	-1.4	Black
DisGeNET	35	C1855340	Bowing of the long bones		-2	7	3.9	30182	63	206	3	1.5	0.83	4784|79659|80776	NFIX|DYNC2H1|B9D2	-1.4	Black
DisGeNET	35	C0009714	Hepatic Fibrosis, Congenital		-2	7	3.9	30182	63	206	3	1.5	0.83	55112|79659|80776	DYNC2I1|DYNC2H1|B9D2	-1.4	Black
DisGeNET	35	C3150651	FATTY LIVER DISEASE, NONALCOHOLIC, SUSCEPTIBILITY TO, 2		-2	7	3.9	30182	63	206	3	1.5	0.83	3030|4780|6774	HADHA|NFE2L2|STAT3	-1.4	Black
DisGeNET	35	C0973461	Dysphasia		-2	7	3.9	30182	63	206	3	1.5	0.83	546|6595|221037	ATRX|SMARCA2|JMJD1C	-1.4	Black
DisGeNET	35	C0018818	Ventricular Septal Defects		-2	2.8	3	30182	426	206	8	3.9	1.3	546|9126|9702|29123|51204|55112|55636|221037	ATRX|SMC3|CEP57|ANKRD11|TACO1|DYNC2I1|CHD7|JMJD1C	-1.4	Black
Transcription Factor Targets	16	M30225	CASP8AP2 TARGET GENES		-2	3	3.1	30182	341	206	7	3.4	1.3	6249|9169|25949|51742|57169|88455|282974	CLIP1|SCAF11|SYF2|ARID4B|ZNFX1|ANKRD13A|STK32C	-1.4	Black
Transcription Factor Targets	16	M8013	GTCNYYATGR UNKNOWN		-2	4.9	3.5	30182	120	206	4	1.9	0.96	3340|8502|91057|221037	NDST1|PKP4|CCDC34|JMJD1C	-1.4	Black
Transcription Factor Targets	16	M19671	TEF Q6		-2	3.4	3.2	30182	262	206	6	2.9	1.2	831|3340|4784|7090|11276|51747	CAST|NDST1|NFIX|TLE3|SYNRG|LUC7L3	-1.4	Black
DisGeNET	35	C0152427	Polydactyly		-2	3.9	3.3	30182	188	206	5	2.4	1.1	8481|11127|55112|79659|80776	OFD1|KIF3A|DYNC2I1|DYNC2H1|B9D2	-1.4	Black
COVID	200	COVID185	Proteome_Stukalov_A549_72h_S_Up		-2	6.9	3.9	30182	64	206	3	1.5	0.83	6249|8481|55311	CLIP1|OFD1|ZNF444	-1.4	Black
DisGeNET	35	C3714581	Multicystic Dysplastic Kidney		-2	4.8	3.5	30182	121	206	4	1.9	0.96	8481|9126|9702|80776	OFD1|SMC3|CEP57|B9D2	-1.4	Black
DisGeNET	35	C0566602	Primary sclerosing cholangitis		-2	3.3	3.2	30182	264	206	6	2.9	1.2	2730|4780|4921|8837|84162|102724023	GCLM|NFE2L2|DDR2|CFLAR|BLTP1|LOC102724023	-1.4	Black
COVID	200	COVID027	RNA_Lamers_intestinal-organoid_expansion_Down		-2	3.3	3.2	30182	264	206	6	2.9	1.2	694|831|7586|23036|23253|54858	BTG1|CAST|ZKSCAN1|ZNF292|ANKRD12|PGPEP1	-1.4	Black
DisGeNET	35	C0750974	Brain Tumor, Primary		-2	4.8	3.5	30182	122	206	4	1.9	0.96	468|4780|10133|51742	ATF4|NFE2L2|OPTN|ARID4B	-1.4	Black
Transcription Factor Targets	16	M16694	AP4 01		-2	3.3	3.1	30182	265	206	6	2.9	1.2	4947|6774|6935|7090|84181|221037	OAZ2|STAT3|ZEB1|TLE3|CHD6|JMJD1C	-1.4	Black
Transcription Factor Targets	16	M19088	TST1 01		-2	3.3	3.1	30182	265	206	6	2.9	1.2	546|2049|6595|10749|29994|54785	ATRX|EPHB3|SMARCA2|KIF1C|BAZ2B|BORCS6	-1.4	Black
DisGeNET	35	C0032181	Platelet Count measurement		-2	3.3	3.1	30182	265	206	6	2.9	1.2	4130|8019|9727|23186|221037|222658	MAP1A|BRD3|RAB11FIP3|RCOR1|JMJD1C|KCTD20	-1.4	Black
DisGeNET	35	C1858085	Malar flattening		-2	3.9	3.3	30182	190	206	5	2.4	1.1	546|4784|4921|55636|221037	ATRX|NFIX|DDR2|CHD7|JMJD1C	-1.4	Black
Cell Type Signatures	7	M39209	HAY BONE MARROW STROMAL		-27	5.9	16	30182	765	395	59	15	1.8	125|220|347|652|710|715|716|862|1009|1646|1675|1805|1842|2013|2018|2192|2331|2697|2737|2824|2878|3625|3949|3953|4811|5069|5136|5919|5998|6507|6649|7003|7035|8646|10252|10350|10351|22925|23114|23194|23452|23460|25903|26022|26108|50509|51704|54757|55076|64094|64759|79987|84557|147372|151887|219654|389136|399947|400043	ADH1B|ALDH1A3|APOD|BMP4|SERPING1|C1R|C1S|RUNX1T1|CDH11|AKR1C2|CFD|DPT|ECM2|EMP2|EMX2|FBLN1|FMOD|GJA1|GLI3|GPM6B|GPX3|INHBB|LDLR|LEPR|NID1|PAPPA|PDE1A|RARRES2|RGS3|SLC1A3|SOD3|TEAD1|TFPI|CHRD|SPRY1|ABCA9|ABCA8|PLA2R1|NFASC|FBXL7|ANGPTL2|ABCA6|OLFML2B|TMEM98|PYGO1|COL5A3|GPRC5B|FAM20A|TMEM45A|SMOC2|TNS3|SVEP1|MAP1LC3A|CCBE1|CCDC80|ZCCHC24|VGLL3|C11orf87|LINC02381	-24	Blue
Cell Type Signatures	7	M39167	GAO LARGE INTESTINE ADULT CJ IMMUNE CELLS		-19	6.1	13	30182	505	395	40	10	1.5	125|220|347|652|710|715|716|1009|2040|2192|2697|2737|2878|3625|3717|4094|4600|4811|5069|5136|6925|7035|8722|10129|10351|10867|11075|11170|23194|23452|50509|51296|51313|55194|58494|79974|80310|151887|219654|257194	ADH1B|ALDH1A3|APOD|BMP4|SERPING1|C1R|C1S|CDH11|STOM|FBLN1|GJA1|GLI3|GPX3|INHBB|JAK2|MAF|MX2|NID1|PAPPA|PDE1A|TCF4|TFPI|CTSF|FRY|ABCA8|TSPAN9|STMN2|FAM107A|FBXL7|ANGPTL2|COL5A3|SLC15A3|GASK1B|EVA1B|JAM2|CPED1|PDGFD|CCDC80|ZCCHC24|NEGR1	-16	Blue
Cell Type Signatures	7	M41675	TRAVAGLINI LUNG ADVENTITIAL FIBROBLAST CELL		-18	8	14	30182	296	395	31	7.8	1.4	120|125|220|347|715|716|1471|1593|1645|1646|1675|1805|2192|2217|3428|3479|3727|3953|7869|8644|8722|10350|10351|23460|56963|57863|79987|151887|221091|257194|285313	ADD3|ADH1B|ALDH1A3|APOD|C1R|C1S|CST3|CYP27A1|AKR1C1|AKR1C2|CFD|DPT|FBLN1|FCGRT|IFI16|IGF1|JUND|LEPR|SEMA3B|AKR1C3|CTSF|ABCA9|ABCA8|ABCA6|RGMA|CADM3|SVEP1|CCDC80|LRRN4CL|NEGR1|IGSF10	-15	Blue
Cell Type Signatures	7	M41745	RUBENSTEIN SKELETAL MUSCLE FAP CELLS		-17	10	14	30182	179	395	24	6.1	1.2	120|125|347|710|715|716|1471|1675|1805|2192|2217|2878|3479|3727|4774|5212|7035|9068|10252|10350|10351|10550|64094|151887	ADD3|ADH1B|APOD|SERPING1|C1R|C1S|CST3|CFD|DPT|FBLN1|FCGRT|GPX3|IGF1|JUND|NFIA|VIT|TFPI|ANGPTL1|SPRY1|ABCA9|ABCA8|ARL6IP5|SMOC2|CCDC80	-14	Blue
Cell Type Signatures	7	M41708	FAN OVARY CL6 PUTATIVE EARLY ATRETIC FOLLICLE THECAL CELL 2		-15	7.1	12	30182	300	395	28	7.1	1.3	128|710|715|716|1009|1675|2192|2217|2537|3176|3479|4774|4832|5166|5919|6767|8722|10351|10628|10659|10983|26022|29997|30061|50808|64094|112483|151887	ADH5|SERPING1|C1R|C1S|CDH11|CFD|FBLN1|FCGRT|IFI6|HNMT|IGF1|NFIA|NME3|PDK4|RARRES2|ST13|CTSF|ABCA8|TXNIP|CELF2|CCNI|TMEM98|NOP53|SLC40A1|AK3|SMOC2|SAT2|CCDC80	-12	Blue
Cell Type Signatures	7	M39271	HU FETAL RETINA RPE		-12	6.3	10	30182	292	395	24	6.1	1.2	220|652|716|1471|1593|2013|2697|4054|7164|7423|7869|8764|10144|10891|11170|26022|55852|57326|64759|143686|147372|151887|283131|440498	ALDH1A3|BMP4|C1S|CST3|CYP27A1|EMP2|GJA1|LTBP3|TPD52L1|VEGFB|SEMA3B|TNFRSF14|FAM13A|PPARGC1A|FAM107A|TMEM98|TEX2|PBXIP1|TNS3|SESN3|CCBE1|CCDC80|NEAT1|HSBP1L1	-9.4	Blue
COVID	200	COVID011	RNA_Blanco-Melo_A549-ACE2-ruxolitinib_Down		-11	6.9	10	30182	233	395	21	5.3	1.1	710|715|716|1267|2323|2537|3428|3434|3717|4094|4600|6288|6398|6773|8743|9246|9881|10628|80830|84875|219285	SERPING1|C1R|C1S|CNP|FLT3LG|IFI6|IFI16|IFIT1|JAK2|MAF|MX2|SAA1|SECTM1|STAT2|TNFSF10|UBE2L6|TRANK1|TXNIP|APOL6|PARP10|SAMD9L	-8.8	Blue
Cell Type Signatures	7	M41676	TRAVAGLINI LUNG ALVEOLAR FIBROBLAST CELL		-11	8.4	11	30182	164	395	18	4.6	1	104|125|710|1009|2013|2824|2890|3732|5919|5998|10351|11185|23460|25840|64859|79987|147372|285313	ADARB1|ADH1B|SERPING1|CDH11|EMP2|GPM6B|GRIA1|CD82|RARRES2|RGS3|ABCA8|INMT|ABCA6|METTL7A|NABP1|SVEP1|CCBE1|IGSF10	-8.7	Blue
PaGenBase	36	PGB:00049	Cell-specific: Adipocyte		-11	9	11	30182	145	395	17	4.3	1	32|125|283|347|710|715|716|1805|2192|2878|4054|4811|11075|23452|55076|79987|125058	ACACB|ADH1B|ANG|APOD|SERPING1|C1R|C1S|DPT|FBLN1|GPX3|LTBP3|NID1|STMN2|ANGPTL2|TMEM45A|SVEP1|TBC1D16	-8.6	Blue
Cell Type Signatures	7	M39055	MANNO MIDBRAIN NEUROTYPES HRGL2A		-11	4.1	8.8	30182	600	395	32	8.1	1.4	1471|2040|2581|2697|2824|2890|3157|3625|3638|4774|5136|6507|6925|7089|9759|10252|11257|23024|25840|26022|51313|51704|56963|57326|79582|81563|84263|84532|117583|143686|144363|441108	CST3|STOM|GALC|GJA1|GPM6B|GRIA1|HMGCS1|INHBB|INSIG1|NFIA|PDE1A|SLC1A3|TCF4|TLE2|HDAC4|SPRY1|TP53TG1|PDZRN3|METTL7A|TMEM98|GASK1B|GPRC5B|RGMA|PBXIP1|SPAG16|C1orf21|HSDL2|ACSS1|PARD3B|SESN3|ETFRF1|IRF1-AS1	-8.2	Blue
COVID	200	COVID050	RNA_Wyler_Calu-3_24h_Up		-10	5.6	9.2	30182	300	395	22	5.6	1.2	1267|3428|3434|3717|4600|4739|5720|5920|6398|6507|6773|8743|9246|9881|10628|11119|51296|80830|80833|84875|116931|219285	CNP|IFI16|IFIT1|JAK2|MX2|NEDD9|PSME1|PLAAT4|SECTM1|SLC1A3|STAT2|TNFSF10|UBE2L6|TRANK1|TXNIP|BTN3A1|SLC15A3|APOL6|APOL3|PARP10|MED12L|SAMD9L	-7.7	Blue
Cell Type Signatures	7	M39303	CUI DEVELOPING HEART C6 EPICARDIAL CELL		-9.9	7.1	9.8	30182	195	395	18	4.6	1	710|715|716|2697|5493|5919|5920|7869|8991|10099|11185|26022|50937|54985|64094|151887|389136|440498	SERPING1|C1R|C1S|GJA1|PPL|RARRES2|PLAAT4|SEMA3B|SELENBP1|TSPAN3|INMT|TMEM98|CDON|HCFC1R1|SMOC2|CCDC80|VGLL3|HSBP1L1	-7.6	Blue
Cell Type Signatures	7	M39037	FAN EMBRYONIC CTX OLIG		-9.9	3.5	8.2	30182	754	395	35	8.9	1.4	1|322|347|1028|1267|1718|2222|2581|2593|3157|3306|3949|4155|5136|5998|9638|9771|10129|10826|10867|23114|23241|23313|23362|23429|51257|51704|64759|79817|79956|85464|96459|144363|147495|100507567	A1BG|APBB1|APOD|CDKN1C|CNP|DHCR24|FDFT1|GALC|GAMT|HMGCS1|HSPA2|LDLR|MBP|PDE1A|RGS3|FEZ1|RAPGEF5|FRY|FAXDC2|TSPAN9|NFASC|PACS2|KIAA0930|PSD3|RYBP|MARCHF2|GPRC5B|TNS3|MOB3B|ERMP1|SSH2|FNIP1|ETFRF1|APCDD1|RAB11B-AS1	-7.6	Blue
Cell Type Signatures	7	M41750	RUBENSTEIN SKELETAL MUSCLE FBN1 FAP CELLS		-9.5	5.6	9	30182	289	395	21	5.3	1.1	120|220|710|715|716|1471|1675|1879|2192|2878|3727|4811|5212|7035|10550|10659|79022|147495|151887|257194|284018	ADD3|ALDH1A3|SERPING1|C1R|C1S|CST3|CFD|EBF1|FBLN1|GPX3|JUND|NID1|VIT|TFPI|ARL6IP5|CELF2|TMEM106C|APCDD1|CCDC80|NEGR1|C17orf58	-7.2	Blue
COVID	200	COVID202	RNA_Vanderheiden_pHAE_48h_Down		-9.2	6.9	9.3	30182	189	395	17	4.3	1	652|1628|1645|1646|4811|5166|6507|8644|8991|10129|10891|25840|57134|80310|84532|161145|283131	BMP4|DBP|AKR1C1|AKR1C2|NID1|PDK4|SLC1A3|AKR1C3|SELENBP1|FRY|PPARGC1A|METTL7A|MAN1C1|PDGFD|ACSS1|TMEM229B|NEAT1	-7	Blue
Cell Type Signatures	7	M41652	TRAVAGLINI LUNG PROXIMAL BASAL CELL		-8.8	3.6	7.7	30182	629	395	30	7.6	1.3	128|166|819|1031|2058|2192|2217|2593|2644|3176|3306|3428|3732|4774|5018|5094|6176|6223|6925|8743|9145|10252|10628|10983|11170|23521|25816|29997|93129|116151	ADH5|TLE5|CAMLG|CDKN2C|EPRS1|FBLN1|FCGRT|GAMT|GCHFR|HNMT|HSPA2|IFI16|CD82|NFIA|OXA1L|PCBP2|RPLP1|RPS19|TCF4|TNFSF10|SYNGR1|SPRY1|TXNIP|CCNI|FAM107A|RPL13A|TNFAIP8|NOP53|ORAI3|FAM210B	-6.6	Blue
Cell Type Signatures	7	M39175	MURARO PANCREAS MESENCHYMAL STROMAL CELL		-8.6	3.5	7.5	30182	680	395	31	7.8	1.4	128|687|715|716|1009|1879|2058|2331|3428|3732|4811|5018|5069|6176|6925|7035|9262|10123|10409|23433|23452|23521|25907|26022|50509|51313|64759|125058|151887|196740|219654	ADH5|KLF9|C1R|C1S|CDH11|EBF1|EPRS1|FMOD|IFI16|CD82|NID1|OXA1L|PAPPA|RPLP1|TCF4|TFPI|STK17B|ARL4C|BASP1|RHOQ|ANGPTL2|RPL13A|TMEM158|TMEM98|COL5A3|GASK1B|TNS3|TBC1D16|CCDC80|VSTM4|ZCCHC24	-6.5	Blue
DisGeNET	35	C0269102	Endometrioma		-8.2	5.2	8.1	30182	279	395	19	4.8	1.1	687|715|1645|1646|1675|2192|2878|3206|3434|3479|3953|4814|5069|8644|10628|10891|25840|30061|64094	KLF9|C1R|AKR1C1|AKR1C2|CFD|FBLN1|GPX3|HOXA10|IFIT1|IGF1|LEPR|NINJ1|PAPPA|AKR1C3|TXNIP|PPARGC1A|METTL7A|SLC40A1|SMOC2	-6.1	Blue
Cell Type Signatures	7	M39017	FAN EMBRYONIC CTX BIG GROUPS CAJAL RETZIUS		-7.9	3.8	7.3	30182	499	395	25	6.3	1.2	104|2018|2192|2644|3157|3638|5493|6288|7423|10099|10231|10867|10891|22841|23313|51299|54935|55076|56963|84557|155066|196047|196740|375449|399947	ADARB1|EMX2|FBLN1|GCHFR|HMGCS1|INSIG1|PPL|SAA1|VEGFB|TSPAN3|RCAN2|TSPAN9|PPARGC1A|RAB11FIP2|KIAA0930|NRN1|DUSP23|TMEM45A|RGMA|MAP1LC3A|ATP6V0E2|EMX2OS|VSTM4|MAST4|C11orf87	-5.8	Blue
COVID	200	COVID027	RNA_Lamers_intestinal-organoid_expansion_Down		-7.8	5.2	7.9	30182	264	395	18	4.6	1	1028|2217|3588|3638|3643|4783|7357|8462|10144|10628|10983|25875|30061|50808|54926|55186|55893|64094	CDKN1C|FCGRT|IL10RB|INSIG1|INSR|NFIL3|UGCG|KLF11|FAM13A|TXNIP|CCNI|LETMD1|SLC40A1|AK3|UBE2R2|SLC25A36|ZNF395|SMOC2	-5.7	Blue
Cell Type Signatures	7	M39128	AIZARANI LIVER C29 MVECS 2		-7.4	4.6	7.5	30182	313	395	19	4.8	1.1	652|2040|2537|2697|2878|3643|3727|4739|4774|5064|6925|7035|10252|11142|11170|11185|51299|58494|375449	BMP4|STOM|IFI6|GJA1|GPX3|INSR|JUND|NEDD9|NFIA|PALM|TCF4|TFPI|SPRY1|PKIG|FAM107A|INMT|NRN1|JAM2|MAST4	-5.4	Blue
Cell Type Signatures	7	M39200	HAY BONE MARROW IMMATURE NEUTROPHIL		-7.3	5.9	7.9	30182	194	395	15	3.8	0.96	2217|2537|4814|5094|6398|8462|9935|10018|10628|23433|29800|54926|112483|283131|440836	FCGRT|IFI6|NINJ1|PCBP2|SECTM1|KLF11|MAFB|BCL2L11|TXNIP|RHOQ|ZDHHC1|UBE2R2|SAT2|NEAT1|ODF3B	-5.3	Blue
Cell Type Signatures	7	M39213	ZHENG CORD BLOOD C4 PUTATIVE EARLY ERYTHROID COMMITMENT		-7.2	8.7	8.7	30182	97	395	11	2.8	0.83	819|3815|3949|4774|10659|11142|26137|30061|116931|140876|143686	CAMLG|KIT|LDLR|NFIA|CELF2|PKIG|ZBTB20|SLC40A1|MED12L|RIPOR3|SESN3	-5.2	Blue
Cell Type Signatures	7	M41677	TRAVAGLINI LUNG LIPOFIBROBLAST CELL		-7.1	6.8	8.1	30182	146	395	13	3.3	0.9	220|347|687|716|2697|2737|3949|4783|5069|5920|50937|80055|151887	ALDH1A3|APOD|KLF9|C1S|GJA1|GLI3|LDLR|NFIL3|PAPPA|PLAAT4|CDON|PGAP1|CCDC80	-5.2	Blue
Cell Type Signatures	7	M39074	ZHONG PFC MAJOR TYPES ASTROCYTES		-7.1	4.5	7.2	30182	325	395	19	4.8	1.1	120|1471|2697|2824|2878|3157|3176|3732|6507|7035|8991|10099|10252|11170|25840|51704|56963|57326|151887	ADD3|CST3|GJA1|GPM6B|GPX3|HMGCS1|HNMT|CD82|SLC1A3|TFPI|SELENBP1|TSPAN3|SPRY1|FAM107A|METTL7A|GPRC5B|RGMA|PBXIP1|CCDC80	-5.2	Blue
Cell Type Signatures	7	M39057	MANNO MIDBRAIN NEUROTYPES HRGL1		-7	4.2	7.1	30182	364	395	20	5.1	1.1	2040|2537|2824|3625|4774|4814|5136|5212|23362|50937|51313|56963|57326|57863|58494|84532|116931|117583|147495|196740	STOM|IFI6|GPM6B|INHBB|NFIA|NINJ1|PDE1A|VIT|PSD3|CDON|GASK1B|RGMA|PBXIP1|CADM3|JAM2|ACSS1|MED12L|PARD3B|APCDD1|VSTM4	-5.1	Blue
COVID	200	COVID048	RNA_Wyler_Calu-3_12h_Up		-7	4.6	7.2	30182	300	395	18	4.6	1	1267|3428|3434|3717|4600|4739|6398|6773|8743|9246|9881|10628|11119|51296|80830|84875|219285|441108	CNP|IFI16|IFIT1|JAK2|MX2|NEDD9|SECTM1|STAT2|TNFSF10|UBE2L6|TRANK1|TXNIP|BTN3A1|SLC15A3|APOL6|PARP10|SAMD9L|IRF1-AS1	-5	Blue
COVID	200	COVID016	RNA_Blanco-Melo_Calu-3_Up		-7	4.6	7.2	30182	300	395	18	4.6	1	220|715|3428|3434|4600|4739|6773|8743|9246|9881|10628|51296|65986|80830|80833|84875|219285|283131	ALDH1A3|C1R|IFI16|IFIT1|MX2|NEDD9|STAT2|TNFSF10|UBE2L6|TRANK1|TXNIP|SLC15A3|ZBTB10|APOL6|APOL3|PARP10|SAMD9L|NEAT1	-5	Blue
Cell Type Signatures	7	M39204	HAY BONE MARROW NK CELLS		-6.9	4.1	7	30182	370	395	20	5.1	1.1	1656|2644|3428|4155|4597|5720|5920|9246|9638|10123|10550|30815|54964|79156|80310|80830|81563|83593|83988|441108	DDX6|GCHFR|IFI16|MBP|MVD|PSME1|PLAAT4|UBE2L6|FEZ1|ARL4C|ARL6IP5|ST6GALNAC6|C1orf56|PLEKHF1|PDGFD|APOL6|C1orf21|RASSF5|NCALD|IRF1-AS1	-5	Blue
Cell Type Signatures	7	M39274	DURANTE ADULT OLFACTORY NEUROEPITHELIUM FIBROBLASTS STROMAL CELLS		-6.9	9.3	8.7	30182	82	395	10	2.5	0.79	347|710|715|716|1009|2192|2697|5919|10351|11185	APOD|SERPING1|C1R|C1S|CDH11|FBLN1|GJA1|RARRES2|ABCA8|INMT	-5	Blue
Cell Type Signatures	7	M39040	FAN EMBRYONIC CTX BRAIN ENDOTHELIAL 2		-6.9	4.5	7.1	30182	303	395	18	4.6	1	347|710|1009|1842|1879|2013|2192|2824|4811|7035|10252|11142|54757|54985|64094|84557|151887|196740	APOD|SERPING1|CDH11|ECM2|EBF1|EMP2|FBLN1|GPM6B|NID1|TFPI|SPRY1|PKIG|FAM20A|HCFC1R1|SMOC2|MAP1LC3A|CCDC80|VSTM4	-5	Blue
Cell Type Signatures	7	M39318	CUI DEVELOPING HEART SMOOTH MUSCLE CELL		-6.7	13	9.4	30182	48	395	8	2	0.71	92|715|716|2192|5919|9068|25903|151887	ACVR2A|C1R|C1S|FBLN1|RARRES2|ANGPTL1|OLFML2B|CCDC80	-4.8	Blue
Cell Type Signatures	7	M39056	MANNO MIDBRAIN NEUROTYPES HRGL3		-6.7	3.3	6.5	30182	574	395	25	6.3	1.2	687|2581|2697|2824|2890|3625|4155|6507|9759|10351|10550|23194|51313|55081|55893|56963|57326|57863|58494|79582|84263|84532|117583|144363|440836	KLF9|GALC|GJA1|GPM6B|GRIA1|INHBB|MBP|SLC1A3|HDAC4|ABCA8|ARL6IP5|FBXL7|GASK1B|IFT57|ZNF395|RGMA|PBXIP1|CADM3|JAM2|SPAG16|HSDL2|ACSS1|PARD3B|ETFRF1|ODF3B	-4.8	Blue
Cell Type Signatures	7	M39117	AIZARANI LIVER C13 LSECS 2		-6.6	4.6	7	30182	283	395	17	4.3	1	120|2217|3643|4094|4739|4811|5064|5166|6925|7035|8874|9638|9771|11170|11188|57134|219654	ADD3|FCGRT|INSR|MAF|NEDD9|NID1|PALM|PDK4|TCF4|TFPI|ARHGEF7|FEZ1|RAPGEF5|FAM107A|NISCH|MAN1C1|ZCCHC24	-4.7	Blue
Cell Type Signatures	7	M39050	MANNO MIDBRAIN NEUROTYPES HPERIC		-6.6	2.9	6.2	30182	795	395	30	7.6	1.3	687|710|716|1009|1842|1879|2013|2040|2217|3306|3953|4811|7035|9771|10144|10252|10350|10628|11142|22925|23189|50509|55194|55266|64759|79974|79987|80830|84557|196740	KLF9|SERPING1|C1S|CDH11|ECM2|EBF1|EMP2|STOM|FCGRT|HSPA2|LEPR|NID1|TFPI|RAPGEF5|FAM13A|SPRY1|ABCA9|TXNIP|PKIG|PLA2R1|KANK1|COL5A3|EVA1B|TMEM19|TNS3|CPED1|SVEP1|APOL6|MAP1LC3A|VSTM4	-4.7	Blue
DisGeNET	35	C0424605	Developmental delay (disorder)		-6.6	3.3	6.4	30182	584	395	25	6.3	1.2	220|585|1186|1408|1593|2058|2737|3479|3643|4155|4774|6925|8874|9759|9817|10129|23189|23433|26040|26137|51317|58499|79068|80055|84875	ALDH1A3|BBS4|CLCN7|CRY2|CYP27A1|EPRS1|GLI3|IGF1|INSR|MBP|NFIA|TCF4|ARHGEF7|HDAC4|KEAP1|FRY|KANK1|RHOQ|SETBP1|ZBTB20|PHF21A|ZNF462|FTO|PGAP1|PARP10	-4.7	Blue
COVID	200	COVID297	RNA_Wilk_NK-cells_patient-C5_Up		-6.4	12	8.9	30182	52	395	8	2	0.71	2537|3428|3434|4600|6773|8743|10628|219285	IFI6|IFI16|IFIT1|MX2|STAT2|TNFSF10|TXNIP|SAMD9L	-4.6	Blue
Cell Type Signatures	7	M39054	MANNO MIDBRAIN NEUROTYPES HRGL2B		-6.4	3.6	6.4	30182	440	395	21	5.3	1.1	687|1471|2537|2697|2824|2890|3625|4774|6507|6925|9759|23189|25840|56963|57326|58494|84263|84532|117583|143686|196740	KLF9|CST3|IFI6|GJA1|GPM6B|GRIA1|INHBB|NFIA|SLC1A3|TCF4|HDAC4|KANK1|METTL7A|RGMA|PBXIP1|JAM2|HSDL2|ACSS1|PARD3B|SESN3|VSTM4	-4.5	Blue
COVID	200	COVID049	RNA_Wyler_Calu-3_24h_Down		-6.3	4.3	6.7	30182	300	395	17	4.3	1	1593|1718|2013|2222|3953|4597|9145|10217|10550|22925|25840|55266|57326|79582|80310|124152|285362	CYP27A1|DHCR24|EMP2|FDFT1|LEPR|MVD|SYNGR1|CTDSPL|ARL6IP5|PLA2R1|METTL7A|TMEM19|PBXIP1|SPAG16|PDGFD|IQCK|SUMF1	-4.5	Blue
Cell Type Signatures	7	M40222	DESCARTES FETAL KIDNEY STROMAL CELLS		-6.3	6.3	7.4	30182	146	395	12	3	0.86	347|715|1805|3479|6649|8817|9068|10351|23452|25903|50509|57863	APOD|C1R|DPT|IGF1|SOD3|FGF18|ANGPTL1|ABCA8|ANGPTL2|OLFML2B|COL5A3|CADM3	-4.5	Blue
Cell Type Signatures	7	M39114	AIZARANI LIVER C10 MVECS 1		-6.2	4.5	6.7	30182	269	395	16	4.1	0.99	687|862|2013|2040|2697|3643|4739|4774|5064|6925|10252|11170|51299|51313|58494|375449	KLF9|RUNX1T1|EMP2|STOM|GJA1|INSR|NEDD9|NFIA|PALM|TCF4|SPRY1|FAM107A|NRN1|GASK1B|JAM2|MAST4	-4.4	Blue
DisGeNET	35	C0004936	Mental disorders		-6.1	2.8	5.9	30182	789	395	29	7.3	1.3	104|125|347|687|1267|2697|2890|3479|3727|3952|3953|4054|4135|4155|6925|7869|8874|9638|9759|9771|9817|9881|10522|26137|56963|56997|57146|79068|257194	ADARB1|ADH1B|APOD|KLF9|CNP|GJA1|GRIA1|IGF1|JUND|LEP|LEPR|LTBP3|MAP6|MBP|TCF4|SEMA3B|ARHGEF7|FEZ1|HDAC4|RAPGEF5|KEAP1|TRANK1|DEAF1|ZBTB20|RGMA|COQ8A|LDAF1|FTO|NEGR1	-4.4	Blue
Cell Type Signatures	7	M39225	LAKE ADULT KIDNEY C6 PROXIMAL TUBULE EPITHELIAL CELLS FIBRINOGEN POS S3		-6.1	5.5	7	30182	181	395	13	3.3	0.9	2878|4774|5920|6223|7035|7357|8743|23194|26137|58499|80830|283131|375449	GPX3|NFIA|PLAAT4|RPS19|TFPI|UGCG|TNFSF10|FBXL7|ZBTB20|ZNF462|APOL6|NEAT1|MAST4	-4.3	Blue
DisGeNET	35	C0027726	Nephrotic Syndrome		-6	3.8	6.3	30182	384	395	19	4.8	1.1	582|585|715|716|1267|1471|2013|2040|3949|3952|3953|4094|6288|7035|10891|22925|23114|23189|113263	BBS1|BBS4|C1R|C1S|CNP|CST3|EMP2|STOM|LDLR|LEP|LEPR|MAF|SAA1|TFPI|PPARGC1A|PLA2R1|NFASC|KANK1|GLCCI1	-4.3	Blue
Cell Type Signatures	7	M41707	FAN OVARY CL5 HEALTHY SELECTABLE FOLLICLE THECAL CELL		-5.9	4.1	6.4	30182	318	395	17	4.3	1	128|347|1009|2013|2537|4811|4832|26022|55076|55186|79974|83988|84263|112483|116151|252839|389136	ADH5|APOD|CDH11|EMP2|IFI6|NID1|NME3|TMEM98|TMEM45A|SLC25A36|CPED1|NCALD|HSDL2|SAT2|FAM210B|TMEM9|VGLL3	-4.2	Blue
Cell Type Signatures	7	M39174	MURARO PANCREAS ACINAR CELL		-5.8	2.8	5.7	30182	731	395	27	6.8	1.3	120|715|1360|1645|1646|3643|5018|5094|6176|6223|7035|7164|8644|8743|9563|10144|23521|25816|25840|26022|29997|50865|51704|54935|79817|94241|283131	ADD3|C1R|CPB1|AKR1C1|AKR1C2|INSR|OXA1L|PCBP2|RPLP1|RPS19|TFPI|TPD52L1|AKR1C3|TNFSF10|H6PD|FAM13A|RPL13A|TNFAIP8|METTL7A|TMEM98|NOP53|HEBP1|GPRC5B|DUSP23|MOB3B|TP53INP1|NEAT1	-4.1	Blue
DisGeNET	35	C0206081	Hyperandrogenism		-5.8	7.1	7.3	30182	108	395	10	2.5	0.79	652|1628|3479|3643|4882|5919|8644|8991|9563|79068	BMP4|DBP|IGF1|INSR|NPR2|RARRES2|AKR1C3|SELENBP1|H6PD|FTO	-4.1	Blue
Transcription Factor Targets	16	M15675	CCCNNGGGAR OLF1 01		-5.8	4	6.2	30182	326	395	17	4.3	1	652|862|1760|1842|2824|5532|5998|10123|23433|23598|25953|28958|50937|51313|54681|81563|85464	BMP4|RUNX1T1|DMPK|ECM2|GPM6B|PPP3CB|RGS3|ARL4C|RHOQ|PATZ1|PNKD|COA3|CDON|GASK1B|P4HTM|C1orf21|SSH2	-4.1	Blue
DisGeNET	35	C0202236	Triglycerides measurement		-5.7	3.1	5.9	30182	563	395	23	5.8	1.2	32|408|585|1593|2217|2644|3479|3643|3949|3953|4774|7035|7423|9068|9881|10144|25816|56985|79068|81579|96459|116931|284018	ACACB|ARRB1|BBS4|CYP27A1|FCGRT|GCHFR|IGF1|INSR|LDLR|LEPR|NFIA|TFPI|VEGFB|ANGPTL1|TRANK1|FAM13A|TNFAIP8|ADPRM|FTO|PLA2G12A|FNIP1|MED12L|C17orf58	-4	Blue
Cell Type Signatures	7	M39122	AIZARANI LIVER C21 STELLATE CELLS 1		-5.7	5.1	6.6	30182	194	395	13	3.3	0.9	715|716|1805|2192|2878|4774|6649|6925|10217|10983|11185|147372|151887	C1R|C1S|DPT|FBLN1|GPX3|NFIA|SOD3|TCF4|CTDSPL|CCNI|INMT|CCBE1|CCDC80	-4	Blue
COVID	200	COVID257	RNA_Wilk_CD14+Monocytes_patient-C6_Down		-5.7	8	7.5	30182	86	395	9	2.3	0.75	1471|1675|2217|5094|10521|10628|10983|29997|283131	CST3|CFD|FCGRT|PCBP2|DDX17|TXNIP|CCNI|NOP53|NEAT1	-4	Blue
DisGeNET	35	C0205682	Waist-Hip Ratio		-5.7	3.1	5.8	30182	565	395	23	5.8	1.2	125|585|3643|4811|5493|7423|7869|10018|10144|10867|11188|23373|25816|25953|26040|54681|79068|79974|80017|84883|375449|389136|404093	ADH1B|BBS4|INSR|NID1|PPL|VEGFB|SEMA3B|BCL2L11|FAM13A|TSPAN9|NISCH|CRTC1|TNFAIP8|PNKD|SETBP1|P4HTM|FTO|CPED1|DGLUCY|AIFM2|MAST4|VGLL3|CUEDC1	-4	Blue
DisGeNET	35	C4086152	Childhood Astrocytoma		-5.6	3	5.7	30182	615	395	24	6.1	1.2	104|125|283|1009|1385|1471|2644|2697|3434|3479|3717|3727|3952|4155|4774|5920|5998|6654|6925|7423|8644|8743|8874|51147	ADARB1|ADH1B|ANG|CDH11|CREB1|CST3|GCHFR|GJA1|IFIT1|IGF1|JAK2|JUND|LEP|MBP|NFIA|PLAAT4|RGS3|SOS1|TCF4|VEGFB|AKR1C3|TNFSF10|ARHGEF7|ING4	-3.9	Blue
Cell Type Signatures	7	M39065	MANNO MIDBRAIN NEUROTYPES HRN		-5.6	3.9	6.1	30182	335	395	17	4.3	1	92|408|862|1645|1646|2018|4135|5069|9771|10409|11075|23114|23175|25875|51299|81563|196047	ACVR2A|ARRB1|RUNX1T1|AKR1C1|AKR1C2|EMX2|MAP6|PAPPA|RAPGEF5|BASP1|STMN2|NFASC|LPIN1|LETMD1|NRN1|C1orf21|EMX2OS	-3.9	Blue
COVID	200	COVID022	RNA_Keller_B-cells-CD21pos_infection_Up		-5.5	4.3	6.2	30182	269	395	15	3.8	0.96	347|716|1031|1675|4135|5064|6398|9246|9881|10129|64859|80757|80830|283131|441108	APOD|C1S|CDKN2C|CFD|MAP6|PALM|SECTM1|UBE2L6|TRANK1|FRY|NABP1|TMEM121|APOL6|NEAT1|IRF1-AS1	-3.9	Blue
Cell Type Signatures	7	M40281	DESCARTES FETAL PLACENTA IGFBP1 DKK1 POSITIVE CELLS		-5.5	6.6	6.9	30182	116	395	10	2.5	0.79	220|347|715|1675|3732|8646|55076|81617|221091|285313	ALDH1A3|APOD|C1R|CFD|CD82|CHRD|TMEM45A|CAB39L|LRRN4CL|IGSF10	-3.8	Blue
Cell Type Signatures	7	M41699	TRAVAGLINI LUNG CLASSICAL MONOCYTE CELL		-5.5	4.2	6.2	30182	270	395	15	3.8	0.96	1471|2217|3643|6176|8743|8819|9056|9262|9935|23313|25840|51313|54926|283131|440836	CST3|FCGRT|INSR|RPLP1|TNFSF10|SAP30|SLC7A7|STK17B|MAFB|KIAA0930|METTL7A|GASK1B|UBE2R2|NEAT1|ODF3B	-3.8	Blue
Cell Type Signatures	7	M39300	CUI DEVELOPING HEART C3 FIBROBLAST LIKE CELL		-5.5	6.5	6.9	30182	117	395	10	2.5	0.79	710|715|1805|2192|4774|4811|10252|10351|23452|64094	SERPING1|C1R|DPT|FBLN1|NFIA|NID1|SPRY1|ABCA8|ANGPTL2|SMOC2	-3.8	Blue
Transcription Factor Targets	16	M12520	SOX9 B1		-5.5	4.5	6.2	30182	238	395	14	3.5	0.93	92|1656|1879|3206|4155|5094|5998|7003|10018|10409|23301|50937|54993|81563	ACVR2A|DDX6|EBF1|HOXA10|MBP|PCBP2|RGS3|TEAD1|BCL2L11|BASP1|EHBP1|CDON|ZSCAN2|C1orf21	-3.8	Blue
Cell Type Signatures	7	M39264	HU FETAL RETINA FIBROBLAST		-5.4	3.6	5.8	30182	385	395	18	4.6	1	120|347|715|1009|2013|2018|2040|2192|2217|3428|4774|4811|6925|7035|10628|55194|79974|151887	ADD3|APOD|C1R|CDH11|EMP2|EMX2|STOM|FBLN1|FCGRT|IFI16|NFIA|NID1|TCF4|TFPI|TXNIP|EVA1B|CPED1|CCDC80	-3.8	Blue
Transcription Factor Targets	16	M9955	TGAYRTCA ATF3 Q6		-5.4	3.1	5.6	30182	549	395	22	5.6	1.2	687|2824|3479|3727|4094|6767|7029|9145|10231|10252|10521|10891|23452|51147|57326|57659|64207|83988|84557|143686|221091|399947	KLF9|GPM6B|IGF1|JUND|MAF|ST13|TFDP2|SYNGR1|RCAN2|SPRY1|DDX17|PPARGC1A|ANGPTL2|ING4|PBXIP1|ZBTB4|IRF2BPL|NCALD|MAP1LC3A|SESN3|LRRN4CL|C11orf87	-3.7	Blue
Transcription Factor Targets	16	M17420	WGGAATGY TEF1 Q6		-5.4	3.6	5.8	30182	387	395	18	4.6	1	652|1031|1760|3206|3727|4811|5136|5212|5998|7029|9464|10867|28958|50509|58499|64094|81563|221091	BMP4|CDKN2C|DMPK|HOXA10|JUND|NID1|PDE1A|VIT|RGS3|TFDP2|HAND2|TSPAN9|COA3|COL5A3|ZNF462|SMOC2|C1orf21|LRRN4CL	-3.7	Blue
DisGeNET	35	C0427460	Red cell distribution width determination		-5.4	3	5.6	30182	593	395	23	5.8	1.2	716|3643|3732|7357|9779|10667|11092|11257|23301|23460|23598|25953|65996|79068|83988|84875|91748|161882|196740|284004|374875|375449|400043	C1S|INSR|CD82|UGCG|TBC1D5|FARS2|SPACA9|TP53TG1|EHBP1|ABCA6|PATZ1|PNKD|CENPBD2P|FTO|NCALD|PARP10|MIDEAS|ZFPM1|VSTM4|HEXD|HSD11B1L|MAST4|LINC02381	-3.7	Blue
DisGeNET	35	C1304746	RDW - Red blood cell distribution width result		-5.4	3	5.6	30182	593	395	23	5.8	1.2	716|3643|3732|7357|9779|10667|11092|11257|23301|23460|23598|25953|65996|79068|83988|84875|91748|161882|196740|284004|374875|375449|400043	C1S|INSR|CD82|UGCG|TBC1D5|FARS2|SPACA9|TP53TG1|EHBP1|ABCA6|PATZ1|PNKD|CENPBD2P|FTO|NCALD|PARP10|MIDEAS|ZFPM1|VSTM4|HEXD|HSD11B1L|MAST4|LINC02381	-3.7	Blue
Cell Type Signatures	7	M39221	LAKE ADULT KIDNEY C2 PODOCYTES		-5.3	4.7	6.2	30182	212	395	13	3.3	0.9	120|1028|2878|7003|10129|10217|22925|23114|23189|23194|23362|79582|117583	ADD3|CDKN1C|GPX3|TEAD1|FRY|CTDSPL|PLA2R1|NFASC|KANK1|FBXL7|PSD3|SPAG16|PARD3B	-3.7	Blue
Cell Type Signatures	7	M40005	BUSSLINGER ESOPHAGEAL DENDRITIC CELLS		-5.3	4.6	6.2	30182	214	395	13	3.3	0.9	1471|2217|3638|3727|9262|10123|10409|10628|10659|10983|23429|55422|83593	CST3|FCGRT|INSIG1|JUND|STK17B|ARL4C|BASP1|TXNIP|CELF2|CCNI|RYBP|ZNF331|RASSF5	-3.7	Blue
COVID	200	COVID362	RNA_Zhang_B-cells_severe-and-moderate_Up		-5.2	8.3	7.2	30182	74	395	8	2	0.71	2537|3434|4600|8743|9246|10628|219285|440836	IFI6|IFIT1|MX2|TNFSF10|UBE2L6|TXNIP|SAMD9L|ODF3B	-3.7	Blue
DisGeNET	35	C0042870	Vitamin D Deficiency		-5.2	5.5	6.4	30182	153	395	11	2.8	0.83	1593|1628|2581|3479|3643|3949|5069|7035|8743|8991|9771	CYP27A1|DBP|GALC|IGF1|INSR|LDLR|PAPPA|TFPI|TNFSF10|SELENBP1|RAPGEF5	-3.6	Blue
Cell Type Signatures	7	M41679	TRAVAGLINI LUNG MESOTHELIAL CELL		-5.2	2.8	5.4	30182	649	395	24	6.1	1.2	220|1593|1718|2644|2697|3428|4094|5069|5920|6176|6223|7357|9246|11257|23521|26022|54757|54935|57863|64393|81579|151887|338382|375449	ALDH1A3|CYP27A1|DHCR24|GCHFR|GJA1|IFI16|MAF|PAPPA|PLAAT4|RPLP1|RPS19|UGCG|UBE2L6|TP53TG1|RPL13A|TMEM98|FAM20A|DUSP23|CADM3|ZMAT3|PLA2G12A|CCDC80|RAB7B|MAST4	-3.6	Blue
DisGeNET	35	C1301700	Cardiovascular morbidity		-5.2	8.2	7.1	30182	75	395	8	2	0.71	1471|1628|3479|3815|3949|3952|8991|10891	CST3|DBP|IGF1|KIT|LDLR|LEP|SELENBP1|PPARGC1A	-3.6	Blue
Cell Type Signatures	7	M39152	GAO LARGE INTESTINE 24W C1 DCLK1POS PROGENITOR		-5.2	6.9	6.8	30182	99	395	9	2.3	0.75	710|715|716|1805|2192|2537|10409|79987|151887	SERPING1|C1R|C1S|DPT|FBLN1|IFI6|BASP1|SVEP1|CCDC80	-3.6	Blue
COVID	200	COVID353	RNA_Zhang_Monocytes_severe-and-moderate_Up		-5.2	6	6.5	30182	127	395	10	2.5	0.79	710|2537|3428|3434|4600|6773|8743|9246|10628|219285	SERPING1|IFI6|IFI16|IFIT1|MX2|STAT2|TNFSF10|UBE2L6|TXNIP|SAMD9L	-3.6	Blue
Cell Type Signatures	7	M41653	TRAVAGLINI LUNG DIFFERENTIATING BASAL CELL		-5.1	5.4	6.3	30182	157	395	11	2.8	0.83	166|2058|2192|3428|3732|4774|6925|8743|9145|11170|23521	TLE5|EPRS1|FBLN1|IFI16|CD82|NFIA|TCF4|TNFSF10|SYNGR1|FAM107A|RPL13A	-3.6	Blue
Cell Type Signatures	7	M39018	FAN EMBRYONIC CTX BIG GROUPS BRAIN ENDOTHELIAL		-5.1	3.6	5.7	30182	365	395	17	4.3	1	710|1009|1879|2013|2040|2537|3732|4811|5998|7035|9771|10867|30061|55194|58494|147495|768211	SERPING1|CDH11|EBF1|EMP2|STOM|IFI6|CD82|NID1|RGS3|TFPI|RAPGEF5|TSPAN9|SLC40A1|EVA1B|JAM2|APCDD1|RELL1	-3.6	Blue
Cell Type Signatures	7	M41698	TRAVAGLINI LUNG TREM2 DENDRITIC CELL		-5.1	2.9	5.4	30182	572	395	22	5.6	1.2	710|1471|1593|1675|1777|2217|2537|2548|2644|2878|3176|5166|6507|9056|9935|10409|30061|50865|51296|54935|83547|283131	SERPING1|CST3|CYP27A1|CFD|DNASE2|FCGRT|IFI6|GAA|GCHFR|GPX3|HNMT|PDK4|SLC1A3|SLC7A7|MAFB|BASP1|SLC40A1|HEBP1|SLC15A3|DUSP23|RILP|NEAT1	-3.5	Blue
Cell Type Signatures	7	M39119	AIZARANI LIVER C17 HEPATOCYTES 3		-5.1	6.7	6.7	30182	102	395	9	2.3	0.75	1|125|283|710|715|716|5919|6288|8991	A1BG|ADH1B|ANG|SERPING1|C1R|C1S|RARRES2|SAA1|SELENBP1	-3.5	Blue
Cell Type Signatures	7	M39047	FAN EMBRYONIC CTX BRAIN NAIVE LIKE T CELL		-5.1	5.3	6.3	30182	158	395	11	2.8	0.83	120|166|2323|5920|9262|10123|10628|23175|23521|25816|55251	ADD3|TLE5|FLT3LG|PLAAT4|STK17B|ARL4C|TXNIP|LPIN1|RPL13A|TNFAIP8|PCMTD2	-3.5	Blue
DisGeNET	35	C0271695	Rabson-Mendenhall Syndrome		-5.1	57	13	30182	4	395	3	0.76	0.44	3479|3643|3952	IGF1|INSR|LEP	-3.5	Blue
DisGeNET	35	C0027661	Neoplasms, Hormone-Dependent		-5.1	57	13	30182	4	395	3	0.76	0.44	1645|1646|8644	AKR1C1|AKR1C2|AKR1C3	-3.5	Blue
COVID	200	COVID019	RNA_Blanco-Melo_NHBE_Down		-5.1	28	10	30182	11	395	4	1	0.5	4811|10891|25840|340719	NID1|PPARGC1A|METTL7A|NANOS1	-3.5	Blue
DisGeNET	35	C0151744	Myocardial Ischemia		-5	2.6	5.2	30182	756	395	26	6.6	1.2	125|166|2058|2697|3306|3479|3717|3815|3949|3953|4521|5069|5166|6288|6649|7003|7035|7357|7423|8991|9759|9817|10628|10891|201475|283131	ADH1B|TLE5|EPRS1|GJA1|HSPA2|IGF1|JAK2|KIT|LDLR|LEPR|NUDT1|PAPPA|PDK4|SAA1|SOD3|TEAD1|TFPI|UGCG|VEGFB|SELENBP1|HDAC4|KEAP1|TXNIP|PPARGC1A|RAB12|NEAT1	-3.5	Blue
Cell Type Signatures	7	M40019	BUSSLINGER GASTRIC X CELLS		-5	4.8	6.1	30182	191	395	12	3	0.86	104|322|1408|2878|3727|7003|9935|10983|11075|11188|57326|116151	ADARB1|APBB1|CRY2|GPX3|JUND|TEAD1|MAFB|CCNI|STMN2|NISCH|PBXIP1|FAM210B	-3.5	Blue
COVID	200	COVID329	RNA_Wilk_CD4+T-cells_patient-C5_Up		-5	12	7.9	30182	38	395	6	1.5	0.62	2537|3428|3434|4600|8743|219285	IFI6|IFI16|IFIT1|MX2|TNFSF10|SAMD9L	-3.5	Blue
Cell Type Signatures	7	M39118	AIZARANI LIVER C14 HEPATOCYTES 2		-5	4.4	5.9	30182	226	395	13	3.3	0.9	1|125|283|710|715|716|1593|2593|2878|3638|5919|6288|8991	A1BG|ADH1B|ANG|SERPING1|C1R|C1S|CYP27A1|GAMT|GPX3|INSIG1|RARRES2|SAA1|SELENBP1	-3.5	Blue
Cell Type Signatures	7	M39321	CUI DEVELOPING HEART VASCULAR ENDOTHELIAL CELL		-5	4.8	6	30182	193	395	12	3	0.86	125|715|1471|1842|2013|2537|2697|4054|6405|10628|51313|80310	ADH1B|C1R|CST3|ECM2|EMP2|IFI6|GJA1|LTBP3|SEMA3F|TXNIP|GASK1B|PDGFD	-3.5	Blue
Cell Type Signatures	7	M39115	AIZARANI LIVER C11 HEPATOCYTES 1		-5	3.8	5.7	30182	298	395	15	3.8	0.96	1|125|283|710|715|716|1593|1645|3638|5166|5919|8991|10891|25840|28970	A1BG|ADH1B|ANG|SERPING1|C1R|C1S|CYP27A1|AKR1C1|INSIG1|PDK4|RARRES2|SELENBP1|PPARGC1A|METTL7A|C11orf54	-3.4	Blue
Cell Type Signatures	7	M39110	AIZARANI LIVER C6 KUPFFER CELLS 2		-5	4.4	5.9	30182	228	395	13	3.3	0.9	1471|1675|2217|2537|4094|5166|6398|6507|9056|9935|10409|30061|51296	CST3|CFD|FCGRT|IFI6|MAF|PDK4|SECTM1|SLC1A3|SLC7A7|MAFB|BASP1|SLC40A1|SLC15A3	-3.4	Blue
Transcription Factor Targets	16	M492	SRY 01		-5	4.4	5.9	30182	228	395	13	3.3	0.9	1028|1031|1389|1408|1656|2018|4774|7003|8991|51147|51317|81563|221091	CDKN1C|CDKN2C|CREBL2|CRY2|DDX6|EMX2|NFIA|TEAD1|SELENBP1|ING4|PHF21A|C1orf21|LRRN4CL	-3.4	Blue
PaGenBase	36	PGB:00014	Cell-specific: DRG		-5	3.2	5.4	30182	456	395	19	4.8	1.1	125|220|347|1675|1805|2824|3625|3953|4013|4155|6398|7869|8705|11075|23114|25903|57863|79629|79987	ADH1B|ALDH1A3|APOD|CFD|DPT|GPM6B|INHBB|LEPR|VWA5A|MBP|SECTM1|SEMA3B|B3GALT4|STMN2|NFASC|OLFML2B|CADM3|OCEL1|SVEP1	-3.4	Blue
Transcription Factor Targets	16	M16417	FOXO4 02		-5	4.1	5.8	30182	263	395	14	3.5	0.93	862|1028|1389|3643|5064|5069|5166|7357|10123|10129|10628|51317|55852|80310	RUNX1T1|CDKN1C|CREBL2|INSR|PALM|PAPPA|PDK4|UGCG|ARL4C|FRY|TXNIP|PHF21A|TEX2|PDGFD	-3.4	Blue
COVID	200	COVID008	RNA_Blanco-Melo_A549_Up		-4.9	3.8	5.7	30182	300	395	15	3.8	0.96	220|715|716|2697|4155|5069|7035|7357|8462|10628|51611|56985|64859|80830|147372	ALDH1A3|C1R|C1S|GJA1|MBP|PAPPA|TFPI|UGCG|KLF11|TXNIP|DPH5|ADPRM|NABP1|APOL6|CCBE1	-3.4	Blue
DisGeNET	35	C1854114	Short nose		-4.9	4	5.7	30182	265	395	14	3.5	0.93	1028|1718|2697|2737|4054|4094|4774|4882|6223|6654|6925|10522|26040|50937	CDKN1C|DHCR24|GJA1|GLI3|LTBP3|MAF|NFIA|NPR2|RPS19|SOS1|TCF4|DEAF1|SETBP1|CDON	-3.4	Blue
Cell Type Signatures	7	M41718	FAN OVARY CL16 LYMPHATIC ENDOTHELIAL CELL		-4.9	4.3	5.8	30182	232	395	13	3.3	0.9	120|347|710|2040|2217|2697|4774|6925|7035|8743|10521|10628|283131	ADD3|APOD|SERPING1|STOM|FCGRT|GJA1|NFIA|TCF4|TFPI|TNFSF10|DDX17|TXNIP|NEAT1	-3.4	Blue
Transcription Factor Targets	16	M572	TGCCAAR NF1 Q6		-4.9	2.6	5.1	30182	727	395	25	6.3	1.2	120|862|1031|1267|2331|3206|3815|4774|5136|6925|9145|9563|10350|10521|29800|54926|57326|58499|80055|83988|221091|285195|340719|375449|404093	ADD3|RUNX1T1|CDKN2C|CNP|FMOD|HOXA10|KIT|NFIA|PDE1A|TCF4|SYNGR1|H6PD|ABCA9|DDX17|ZDHHC1|UBE2R2|PBXIP1|ZNF462|PGAP1|NCALD|LRRN4CL|SLC9A9|NANOS1|MAST4|CUEDC1	-3.4	Blue
Cell Type Signatures	7	M39231	LAKE ADULT KIDNEY C12 THICK ASCENDING LIMB		-4.9	3.4	5.5	30182	381	395	17	4.3	1	32|1267|1471|3306|5136|5919|6176|6223|8991|10144|10521|10891|23521|25840|28958|50808|84532	ACACB|CNP|CST3|HSPA2|PDE1A|RARRES2|RPLP1|RPS19|SELENBP1|FAM13A|DDX17|PPARGC1A|RPL13A|METTL7A|COA3|AK3|ACSS1	-3.4	Blue
Cell Type Signatures	7	M40313	DESCARTES FETAL THYMUS STROMAL CELLS		-4.9	5.6	6.2	30182	137	395	10	2.5	0.79	710|715|716|2192|2331|8817|23452|50509|147372|151887	SERPING1|C1R|C1S|FBLN1|FMOD|FGF18|ANGPTL2|COL5A3|CCBE1|CCDC80	-3.4	Blue
DisGeNET	35	C0007787	Transient Ischemic Attack		-4.8	3.6	5.5	30182	344	395	16	4.1	0.99	104|572|1385|1718|2697|2878|3306|3479|3717|3952|4135|4155|5069|8991|9771|84557	ADARB1|BAD|CREB1|DHCR24|GJA1|GPX3|HSPA2|IGF1|JAK2|LEP|MAP6|MBP|PAPPA|SELENBP1|RAPGEF5|MAP1LC3A	-3.3	Blue
Cell Type Signatures	7	M41716	FAN OVARY CL14 MATURE SMOOTH MUSCLE CELL		-4.8	3.7	5.6	30182	306	395	15	3.8	0.96	710|1879|2878|3306|4832|5166|5720|6649|9935|10231|10550|10628|10983|11142|54985	SERPING1|EBF1|GPX3|HSPA2|NME3|PDK4|PSME1|SOD3|MAFB|RCAN2|ARL6IP5|TXNIP|CCNI|PKIG|HCFC1R1	-3.3	Blue
Transcription Factor Targets	16	M9645	GGGYGTGNY UNKNOWN		-4.8	2.7	5.1	30182	686	395	24	6.1	1.2	125|322|347|819|1628|2644|2890|3157|5064|5998|7869|9563|10129|10983|23429|23433|51317|54757|54985|55260|79022|81790|126133|161145	ADH1B|APBB1|APOD|CAMLG|DBP|GCHFR|GRIA1|HMGCS1|PALM|RGS3|SEMA3B|H6PD|FRY|CCNI|RYBP|RHOQ|PHF21A|FAM20A|HCFC1R1|TMEM143|TMEM106C|RNF170|ALDH16A1|TMEM229B	-3.3	Blue
DisGeNET	35	C0271650	Impaired glucose tolerance		-4.8	2.8	5.2	30182	596	395	22	5.6	1.2	125|687|1009|1471|1628|2737|3479|3643|3949|3952|3953|4135|4783|5919|8462|8743|10628|10891|23175|30061|79068|376497	ADH1B|KLF9|CDH11|CST3|DBP|GLI3|IGF1|INSR|LDLR|LEP|LEPR|MAP6|NFIL3|RARRES2|KLF11|TNFSF10|TXNIP|PPARGC1A|LPIN1|SLC40A1|FTO|SLC27A1	-3.3	Blue
Transcription Factor Targets	16	M8634	HNF4 Q6		-4.8	3.9	5.6	30182	271	395	14	3.5	0.93	716|2018|2593|3206|3643|7869|10252|23460|51304|51317|81617|83593|93129|143686	C1S|EMX2|GAMT|HOXA10|INSR|SEMA3B|SPRY1|ABCA6|ZDHHC3|PHF21A|CAB39L|RASSF5|ORAI3|SESN3	-3.3	Blue
Cell Type Signatures	7	M41669	TRAVAGLINI LUNG BRONCHIAL VESSEL 2 CELL		-4.8	3.9	5.6	30182	272	395	14	3.5	0.93	2040|2537|2697|3428|3434|3638|3949|4739|6654|6925|7357|10252|54964|64207	STOM|IFI6|GJA1|IFI16|IFIT1|INSIG1|LDLR|NEDD9|SOS1|TCF4|UGCG|SPRY1|C1orf56|IRF2BPL	-3.3	Blue
DisGeNET	35	C3495676	Anorectal Malformations		-4.8	6.1	6.3	30182	112	395	9	2.3	0.75	652|2737|3717|3815|6176|9935|23521|51295|90362	BMP4|GLI3|JAK2|KIT|RPLP1|MAFB|RPL13A|ECSIT|FAM110B	-3.3	Blue
DisGeNET	35	C3150651	FATTY LIVER DISEASE, NONALCOHOLIC, SUSCEPTIBILITY TO, 2		-4.7	8.5	6.9	30182	63	395	7	1.8	0.66	3479|3643|3717|3952|3953|5919|10891	IGF1|INSR|JAK2|LEP|LEPR|RARRES2|PPARGC1A	-3.3	Blue
DisGeNET	35	C2750441	LIVER DISEASE, ALCOHOLIC, SUSCEPTIBILITY TO, 1		-4.7	8.5	6.9	30182	63	395	7	1.8	0.66	3479|3643|3717|3952|3953|5919|10891	IGF1|INSR|JAK2|LEP|LEPR|RARRES2|PPARGC1A	-3.3	Blue
DisGeNET	35	C2750440	FATTY LIVER DISEASE, NONALCOHOLIC, SUSCEPTIBILITY TO, 1		-4.7	8.5	6.9	30182	63	395	7	1.8	0.66	3479|3643|3717|3952|3953|5919|10891	IGF1|INSR|JAK2|LEP|LEPR|RARRES2|PPARGC1A	-3.3	Blue
DisGeNET	35	C0011882	Diabetic Neuropathies		-4.7	5.3	6	30182	143	395	10	2.5	0.79	572|3479|3643|3953|4155|6223|10628|10891|23114|79068	BAD|IGF1|INSR|LEPR|MBP|RPS19|TXNIP|PPARGC1A|NFASC|FTO	-3.2	Blue
DisGeNET	35	C1261502	Finding of Mean Corpuscular Hemoglobin		-4.7	2.7	5	30182	653	395	23	5.8	1.2	125|582|3717|3815|3953|5493|7029|7357|23114|23460|25816|25840|25929|30061|50865|64393|79068|84875|91748|147372|161882|441108|100507567	ADH1B|BBS1|JAK2|KIT|LEPR|PPL|TFDP2|UGCG|NFASC|ABCA6|TNFAIP8|METTL7A|GEMIN5|SLC40A1|HEBP1|ZMAT3|FTO|PARP10|MIDEAS|CCBE1|ZFPM1|IRF1-AS1|RAB11B-AS1	-3.2	Blue
Cell Type Signatures	7	M39290	DURANTE ADULT OLFACTORY NEUROEPITHELIUM OLFACTORY ENSHEATHING GLIA		-4.7	6	6.2	30182	115	395	9	2.3	0.75	1267|1471|2537|2824|5919|6649|7869|10351|51299	CNP|CST3|IFI6|GPM6B|RARRES2|SOD3|SEMA3B|ABCA8|NRN1	-3.2	Blue
Transcription Factor Targets	16	M15440	FOXJ2 02		-4.7	4.1	5.6	30182	243	395	13	3.3	0.9	2824|3206|4094|4774|6925|7003|9638|10123|10891|25953|85464|90780|161145	GPM6B|HOXA10|MAF|NFIA|TCF4|TEAD1|FEZ1|ARL4C|PPARGC1A|PNKD|SSH2|PYGO2|TMEM229B	-3.2	Blue
Cell Type Signatures	7	M41670	TRAVAGLINI LUNG LYMPHATIC CELL		-4.7	4.4	5.7	30182	209	395	12	3	0.86	120|347|1471|3479|4094|5064|5136|5919|26022|50865|151887|221091	ADD3|APOD|CST3|IGF1|MAF|PALM|PDE1A|RARRES2|TMEM98|HEBP1|CCDC80|LRRN4CL	-3.2	Blue
Cell Type Signatures	7	M39070	MANNO MIDBRAIN NEUROTYPES HNBGABA		-4.7	2.6	5	30182	703	395	24	6.1	1.2	862|1645|1646|2890|3479|4135|4783|5532|10129|10409|10659|10867|10891|11075|23114|23175|51299|58499|80055|80830|83593|84557|257194|399947	RUNX1T1|AKR1C1|AKR1C2|GRIA1|IGF1|MAP6|NFIL3|PPP3CB|FRY|BASP1|CELF2|TSPAN9|PPARGC1A|STMN2|NFASC|LPIN1|NRN1|ZNF462|PGAP1|APOL6|RASSF5|MAP1LC3A|NEGR1|C11orf87	-3.2	Blue
DisGeNET	35	C0796154	SIMPSON-GOLABI-BEHMEL SYNDROME, TYPE 1		-4.6	10	7.2	30182	44	395	6	1.5	0.62	1028|3428|3479|3952|8743|79068	CDKN1C|IFI16|IGF1|LEP|TNFSF10|FTO	-3.2	Blue
Cell Type Signatures	7	M39077	ZHONG PFC MAJOR TYPES MICROGLIA		-4.6	3.1	5.2	30182	438	395	18	4.6	1	1389|2040|2217|2548|3428|3479|4094|4814|5166|9056|25840|51296|64859|79974|116931|143686|283131|285195	CREBL2|STOM|FCGRT|GAA|IFI16|IGF1|MAF|NINJ1|PDK4|SLC7A7|METTL7A|SLC15A3|NABP1|CPED1|MED12L|SESN3|NEAT1|SLC9A9	-3.2	Blue
Cell Type Signatures	7	M39168	MURARO PANCREAS ALPHA CELL		-4.6	2.8	5.1	30182	568	395	21	5.3	1.1	1471|2537|2878|3732|5166|5532|8895|8991|9935|10231|10241|11075|23114|28958|54681|80055|83593|90362|116151|143686|252839	CST3|IFI6|GPX3|CD82|PDK4|PPP3CB|CPNE3|SELENBP1|MAFB|RCAN2|CALCOCO2|STMN2|NFASC|COA3|P4HTM|PGAP1|RASSF5|FAM110B|FAM210B|SESN3|TMEM9	-3.2	Blue
DisGeNET	35	C0026847	Spinal Muscular Atrophy		-4.6	3.6	5.3	30182	320	395	15	3.8	0.96	283|652|1385|2644|3479|3815|4155|5018|6507|8874|9759|10659|10891|54960|83988	ANG|BMP4|CREB1|GCHFR|IGF1|KIT|MBP|OXA1L|SLC1A3|ARHGEF7|HDAC4|CELF2|PPARGC1A|GEMIN8|NCALD	-3.2	Blue
Cell Type Signatures	7	M40180	DESCARTES FETAL EYE STROMAL CELLS		-4.6	6.8	6.3	30182	90	395	8	2	0.71	715|1805|2018|2331|8646|8817|196047|285313	C1R|DPT|EMX2|FMOD|CHRD|FGF18|EMX2OS|IGSF10	-3.2	Blue
Cell Type Signatures	7	M39099	ZHONG PFC C4 PTGDS POS OPC		-4.6	5.2	5.9	30182	147	395	10	2.5	0.79	1267|3157|4155|6773|23114|23189|23452|64759|79817|147495	CNP|HMGCS1|MBP|STAT2|NFASC|KANK1|ANGPTL2|TNS3|MOB3B|APCDD1	-3.2	Blue
PaGenBase	36	PGB:00131	Cell-specific: B-lymphocyte		-4.6	10	7.1	30182	45	395	6	1.5	0.62	2040|4094|8743|25929|116931|285313	STOM|MAF|TNFSF10|GEMIN5|MED12L|IGSF10	-3.2	Blue
Cell Type Signatures	7	M39166	GAO LARGE INTESTINE ADULT CI MESENCHYMAL CELLS		-4.6	3.4	5.3	30182	361	395	16	4.1	0.99	1|2323|2593|3479|4600|6925|9056|9145|10409|23433|55076|83593|94241|113263|161176|440836	A1BG|FLT3LG|GAMT|IGF1|MX2|TCF4|SLC7A7|SYNGR1|BASP1|RHOQ|TMEM45A|RASSF5|TP53INP1|GLCCI1|SYNE3|ODF3B	-3.2	Blue
Cell Type Signatures	7	M39079	ZHONG PFC MAJOR TYPES OPC		-4.6	6.7	6.3	30182	91	395	8	2	0.71	347|1267|1471|2824|3732|10252|23189|23452	APOD|CNP|CST3|GPM6B|CD82|SPRY1|KANK1|ANGPTL2	-3.1	Blue
DisGeNET	35	C0037315	Sleep Apnea Syndromes		-4.6	5.2	5.8	30182	148	395	10	2.5	0.79	1471|1675|3479|3952|3953|4054|4135|6925|54681|79068	CST3|CFD|IGF1|LEP|LEPR|LTBP3|MAP6|TCF4|P4HTM|FTO	-3.1	Blue
DisGeNET	35	C0020459	Hyperinsulinism		-4.6	2.7	5	30182	620	395	22	5.6	1.2	347|1028|1628|2644|3479|3643|3717|3949|3952|3953|5166|5919|7035|8462|8644|8743|9563|10628|10891|23175|79068|376497	APOD|CDKN1C|DBP|GCHFR|IGF1|INSR|JAK2|LDLR|LEP|LEPR|PDK4|RARRES2|TFPI|KLF11|AKR1C3|TNFSF10|H6PD|TXNIP|PPARGC1A|LPIN1|FTO|SLC27A1	-3.1	Blue
Transcription Factor Targets	16	M7213	OCT1 02		-4.6	4.3	5.6	30182	214	395	12	3	0.86	862|1031|3206|4774|5136|6223|6925|10521|10891|26137|57659|389136	RUNX1T1|CDKN2C|HOXA10|NFIA|PDE1A|RPS19|TCF4|DDX17|PPARGC1A|ZBTB20|ZBTB4|VGLL3	-3.1	Blue
Cell Type Signatures	7	M39129	AIZARANI LIVER C30 HEPATOCYTES 4		-4.5	3.1	5.1	30182	446	395	18	4.6	1	32|715|3638|3953|4739|7003|8646|8991|9563|10891|23460|50808|54757|64393|147372|196740|220002|375449	ACACB|C1R|INSIG1|LEPR|NEDD9|TEAD1|CHRD|SELENBP1|H6PD|PPARGC1A|ABCA6|AK3|FAM20A|ZMAT3|CCBE1|VSTM4|CYB561A3|MAST4	-3.1	Blue
DisGeNET	35	C0221357	Brachydactyly		-4.5	3.5	5.3	30182	325	395	15	3.8	0.96	582|585|652|2697|2737|3643|4054|4094|4882|6654|9759|9935|10522|55081|79068	BBS1|BBS4|BMP4|GJA1|GLI3|INSR|LTBP3|MAF|NPR2|SOS1|HDAC4|MAFB|DEAF1|IFT57|FTO	-3.1	Blue
Transcription Factor Targets	16	M12880	YY1 02		-4.5	4	5.4	30182	251	395	13	3.3	0.9	572|819|1031|1656|6925|7716|8677|9145|9993|10522|23598|29890|124936	BAD|CAMLG|CDKN2C|DDX6|TCF4|VEZF1|STX10|SYNGR1|DGCR2|DEAF1|PATZ1|RBM15B|CYB5D2	-3.1	Blue
Cell Type Signatures	7	M41709	FAN OVARY CL7 ANGEIOGENIC ENDOTHELIAL CELL		-4.5	4	5.4	30182	251	395	13	3.3	0.9	2040|2217|2537|3306|3428|3953|5720|6925|7035|8743|10550|10628|54935	STOM|FCGRT|IFI6|HSPA2|IFI16|LEPR|PSME1|TCF4|TFPI|TNFSF10|ARL6IP5|TXNIP|DUSP23	-3.1	Blue
DisGeNET	35	C0015696	Fatty Liver, Alcoholic		-4.5	6.5	6.2	30182	94	395	8	2	0.71	32|3638|3643|3949|3952|10891|23175|54681	ACACB|INSIG1|INSR|LDLR|LEP|PPARGC1A|LPIN1|P4HTM	-3.1	Blue
Cell Type Signatures	7	M39068	MANNO MIDBRAIN NEUROTYPES HDA1		-4.5	2.7	4.9	30182	584	395	21	5.3	1.1	92|408|1645|1646|3479|4013|4135|5069|5136|9771|10129|10231|10409|11075|23114|23175|23301|83593|85464|147372|257194	ACVR2A|ARRB1|AKR1C1|AKR1C2|IGF1|VWA5A|MAP6|PAPPA|PDE1A|RAPGEF5|FRY|RCAN2|BASP1|STMN2|NFASC|LPIN1|EHBP1|RASSF5|SSH2|CCBE1|NEGR1	-3.1	Blue
Transcription Factor Targets	16	M13493	E4F1 Q6		-4.5	3.7	5.3	30182	292	395	14	3.5	0.93	1385|1408|4094|4739|4814|10891|10983|25816|57659|58499|64207|81563|84557|399947	CREB1|CRY2|MAF|NEDD9|NINJ1|PPARGC1A|CCNI|TNFAIP8|ZBTB4|ZNF462|IRF2BPL|C1orf21|MAP1LC3A|C11orf87	-3.1	Blue
DisGeNET	35	C0555198	Malignant Glioma		-4.4	2.5	4.8	30182	724	395	24	6.1	1.2	220|347|572|652|1009|1028|1385|2697|3206|3479|3815|4155|4597|5094|6925|8743|8874|9068|9817|10018|10628|11170|23362|283131	ALDH1A3|APOD|BAD|BMP4|CDH11|CDKN1C|CREB1|GJA1|HOXA10|IGF1|KIT|MBP|MVD|PCBP2|TCF4|TNFSF10|ARHGEF7|ANGPTL1|KEAP1|BCL2L11|TXNIP|FAM107A|PSD3|NEAT1	-3	Blue
Cell Type Signatures	7	M39022	FAN EMBRYONIC CTX BIG GROUPS MICROGLIA		-4.4	3.3	5.1	30182	371	395	16	4.1	0.99	1777|2040|2217|2548|3428|3479|4094|4814|5166|6507|9056|25840|79974|116931|283131|285195	DNASE2|STOM|FCGRT|GAA|IFI16|IGF1|MAF|NINJ1|PDK4|SLC1A3|SLC7A7|METTL7A|CPED1|MED12L|NEAT1|SLC9A9	-3	Blue
COVID	200	COVID356	RNA_Zhang_NK-cells_severe-and-moderate_Up		-4.4	6.4	6.1	30182	95	395	8	2	0.71	2537|3428|3434|4600|9246|10628|219285|440836	IFI6|IFI16|IFIT1|MX2|UBE2L6|TXNIP|SAMD9L|ODF3B	-3	Blue
Transcription Factor Targets	16	M14862	P300 01		-4.4	3.9	5.3	30182	256	395	13	3.3	0.9	3157|3727|5532|10123|25953|50865|51317|54960|55893|64393|91748|93129|126133	HMGCS1|JUND|PPP3CB|ARL4C|PNKD|HEBP1|PHF21A|GEMIN8|ZNF395|ZMAT3|MIDEAS|ORAI3|ALDH16A1	-3	Blue
Cell Type Signatures	7	M39222	LAKE ADULT KIDNEY C3 PROXIMAL TUBULE EPITHELIAL CELLS S1 S2		-4.4	4.1	5.4	30182	221	395	12	3	0.86	2878|3643|4774|7003|7029|23189|23301|26040|26137|283131|285362|375449	GPX3|INSR|NFIA|TEAD1|TFDP2|KANK1|EHBP1|SETBP1|ZBTB20|NEAT1|SUMF1|MAST4	-3	Blue
Cell Type Signatures	7	M41651	TRAVAGLINI LUNG BASAL CELL		-4.4	4.5	5.5	30182	188	395	11	2.8	0.83	347|715|2192|3428|6176|6649|6925|7357|10409|23521|54935	APOD|C1R|FBLN1|IFI16|RPLP1|SOD3|TCF4|UGCG|BASP1|RPL13A|DUSP23	-3	Blue
Cell Type Signatures	7	M41656	TRAVAGLINI LUNG MUCOUS CELL		-4.4	5.5	5.8	30182	125	395	9	2.3	0.75	220|1645|1646|2878|3643|6288|8743|54935|55076	ALDH1A3|AKR1C1|AKR1C2|GPX3|INSR|SAA1|TNFSF10|DUSP23|TMEM45A	-3	Blue
Transcription Factor Targets	16	M10411	MYOGENIN Q6		-4.4	3.8	5.3	30182	259	395	13	3.3	0.9	1031|1267|1389|1628|1760|6176|7716|50937|117583|161176|219654|257194|399947	CDKN2C|CNP|CREBL2|DBP|DMPK|RPLP1|VEZF1|CDON|PARD3B|SYNE3|ZCCHC24|NEGR1|C11orf87	-3	Blue
COVID	200	COVID253	RNA_Wilk_CD14+Monocytes_patient-C4_Down		-4.4	6.3	6	30182	97	395	8	2	0.71	1471|1675|2217|5094|10628|10983|29997|283131	CST3|CFD|FCGRT|PCBP2|TXNIP|CCNI|NOP53|NEAT1	-3	Blue
Transcription Factor Targets	16	M3651	PBX1 01		-4.4	3.8	5.3	30182	260	395	13	3.3	0.9	1|1360|1656|2018|5069|5532|9638|11092|51317|54985|57326|126133|340719	A1BG|CPB1|DDX6|EMX2|PAPPA|PPP3CB|FEZ1|SPACA9|PHF21A|HCFC1R1|PBXIP1|ALDH16A1|NANOS1	-3	Blue
Cell Type Signatures	7	M40255	DESCARTES FETAL MUSCLE STROMAL CELLS		-4.3	6.2	6	30182	98	395	8	2	0.71	715|716|1805|2192|8817|9068|64094|147372	C1R|C1S|DPT|FBLN1|FGF18|ANGPTL1|SMOC2|CCBE1	-3	Blue
Cell Type Signatures	7	M41666	TRAVAGLINI LUNG CAPILLARY INTERMEDIATE 1 CELL		-4.3	4.8	5.6	30182	158	395	10	2.5	0.79	2013|2878|3732|4739|9771|10129|10826|55422|83988|219285	EMP2|GPX3|CD82|NEDD9|RAPGEF5|FRY|FAXDC2|ZNF331|NCALD|SAMD9L	-3	Blue
COVID	200	COVID040	RNA_Sun_Calu-3_24h_Up		-4.3	3.6	5.1	30182	300	395	14	3.5	0.93	3434|3717|4600|4811|9881|10181|10628|23429|26137|58499|65986|96459|116931|375449	IFIT1|JAK2|MX2|NID1|TRANK1|RBM5|TXNIP|RYBP|ZBTB20|ZNF462|ZBTB10|FNIP1|MED12L|MAST4	-3	Blue
DisGeNET	35	C0020557	Hypertriglyceridemia		-4.3	3.4	5.1	30182	340	395	15	3.8	0.96	652|1471|1628|3479|3638|3949|3952|3953|4155|8991|9056|10522|10628|23175|80216	BMP4|CST3|DBP|IGF1|INSIG1|LDLR|LEP|LEPR|MBP|SELENBP1|SLC7A7|DEAF1|TXNIP|LPIN1|ALPK1	-2.9	Blue
Cell Type Signatures	7	M39127	AIZARANI LIVER C28 NK NKT CELLS 6		-4.3	6.2	5.9	30182	99	395	8	2	0.71	3815|4094|9262|10628|10659|55422|57326|83593	KIT|MAF|STK17B|TXNIP|CELF2|ZNF331|PBXIP1|RASSF5	-2.9	Blue
Cell Type Signatures	7	M39066	MANNO MIDBRAIN NEUROTYPES HNBML5		-4.3	3	4.9	30182	465	395	18	4.6	1	92|862|1645|2018|2890|4135|5069|9771|10129|10409|11075|23114|23175|64207|79068|80830|116931|196047	ACVR2A|RUNX1T1|AKR1C1|EMX2|GRIA1|MAP6|PAPPA|RAPGEF5|FRY|BASP1|STMN2|NFASC|LPIN1|IRF2BPL|FTO|APOL6|MED12L|EMX2OS	-2.9	Blue
Transcription Factor Targets	16	M17712	WGTTNNNNNAAA UNKNOWN		-4.3	2.8	4.8	30182	554	395	20	5.1	1.1	220|652|862|1031|4094|4774|5094|5998|6925|8800|9464|10409|10521|11185|23429|23433|26137|55852|161176|161882	ALDH1A3|BMP4|RUNX1T1|CDKN2C|MAF|NFIA|PCBP2|RGS3|TCF4|PEX11A|HAND2|BASP1|DDX17|INMT|RYBP|RHOQ|ZBTB20|TEX2|SYNE3|ZFPM1	-2.9	Blue
DisGeNET	35	C0002726	Amyloidosis		-4.3	2.5	4.7	30182	694	395	23	5.8	1.2	862|1471|2217|2644|2890|3479|3643|3949|3952|4155|4774|6288|6507|6767|8874|9817|9993|10018|10241|10628|10891|23373|80024	RUNX1T1|CST3|FCGRT|GCHFR|GRIA1|IGF1|INSR|LDLR|LEP|MBP|NFIA|SAA1|SLC1A3|ST13|ARHGEF7|KEAP1|DGCR2|BCL2L11|CALCOCO2|TXNIP|PPARGC1A|CRTC1|SLC8B1	-2.9	Blue
DisGeNET	35	C0085207	Gestational Diabetes		-4.3	2.6	4.7	30182	649	395	22	5.6	1.2	1385|1408|2644|2697|3479|3638|3643|3949|3952|3953|5069|5212|5919|6654|9056|9759|10628|10891|23175|50937|79068|376497	CREB1|CRY2|GCHFR|GJA1|IGF1|INSIG1|INSR|LDLR|LEP|LEPR|PAPPA|VIT|RARRES2|SOS1|SLC7A7|HDAC4|TXNIP|PPARGC1A|LPIN1|CDON|FTO|SLC27A1	-2.9	Blue
Cell Type Signatures	7	M39113	AIZARANI LIVER C9 LSECS 1		-4.3	3.5	5.1	30182	304	395	14	3.5	0.93	2217|3643|3727|4094|4811|6925|7035|7357|8874|9771|10252|11170|11188|58499	FCGRT|INSR|JUND|MAF|NID1|TCF4|TFPI|UGCG|ARHGEF7|RAPGEF5|SPRY1|FAM107A|NISCH|ZNF462	-2.9	Blue
Transcription Factor Targets	16	M19390	TAL1BETAITF2 01		-4.3	3.7	5.2	30182	266	395	13	3.3	0.9	862|4882|5136|5998|7029|9068|10231|11185|25816|26137|57326|284018|285195	RUNX1T1|NPR2|PDE1A|RGS3|TFDP2|ANGPTL1|RCAN2|INMT|TNFAIP8|ZBTB20|PBXIP1|C17orf58|SLC9A9	-2.9	Blue
Cell Type Signatures	7	M40292	DESCARTES FETAL SPLEEN MESOTHELIAL CELLS		-4.2	4.3	5.3	30182	195	395	11	2.8	0.83	652|2697|4094|5069|5493|7164|8817|9464|11185|23114|50937	BMP4|GJA1|MAF|PAPPA|PPL|TPD52L1|FGF18|HAND2|INMT|NFASC|CDON	-2.9	Blue
DisGeNET	35	C1864903	Hyperinsulinemic hypoglycemia		-4.2	8.8	6.5	30182	52	395	6	1.5	0.62	1028|1031|3643|3952|8462|9563	CDKN1C|CDKN2C|INSR|LEP|KLF11|H6PD	-2.9	Blue
Transcription Factor Targets	16	M30272	ZNF197 TARGET GENES		-4.2	2.6	4.7	30182	655	395	22	5.6	1.2	166|322|862|1389|8819|9145|10826|23114|23241|23429|23598|25953|29997|51257|55422|55616|79443|91978|119710|219285|284018|441108	TLE5|APBB1|RUNX1T1|CREBL2|SAP30|SYNGR1|FAXDC2|NFASC|PACS2|RYBP|PATZ1|PNKD|NOP53|MARCHF2|ZNF331|ASAP3|FYCO1|TPGS1|IFTAP|SAMD9L|C17orf58|IRF1-AS1	-2.9	Blue
DisGeNET	35	C0200638	Eosinophil count procedure		-4.2	2.6	4.7	30182	610	395	21	5.3	1.1	120|3717|3727|3815|3953|8764|9779|10018|23598|25953|56997|64759|79987|94241|96459|113263|116931|143686|161882|400954|441108	ADD3|JAK2|JUND|KIT|LEPR|TNFRSF14|TBC1D5|BCL2L11|PATZ1|PNKD|COQ8A|TNS3|SVEP1|TP53INP1|FNIP1|GLCCI1|MED12L|SESN3|ZFPM1|EML6|IRF1-AS1	-2.9	Blue
Cell Type Signatures	7	M39240	LAKE ADULT KIDNEY C21 COLLECTING DUCT INTERCALATED CELLS TYPE B		-4.2	5.9	5.8	30182	103	395	8	2	0.71	9779|10231|10659|10891|23362|26137|113263|117583	TBC1D5|RCAN2|CELF2|PPARGC1A|PSD3|ZBTB20|GLCCI1|PARD3B	-2.9	Blue
DisGeNET	35	C0032969	Pregnancy in Diabetics		-4.2	8.7	6.4	30182	53	395	6	1.5	0.62	3479|3952|3953|5919|10628|10891	IGF1|LEP|LEPR|RARRES2|TXNIP|PPARGC1A	-2.8	Blue
DisGeNET	35	C0003507	Aortic Valve Stenosis		-4.2	3.9	5.2	30182	234	395	12	3	0.86	1267|3479|3727|3949|3952|4814|5532|6649|10891|23373|79068|284612	CNP|IGF1|JUND|LDLR|LEP|NINJ1|PPP3CB|SOD3|PPARGC1A|CRTC1|FTO|SYPL2	-2.8	Blue
DisGeNET	35	C0520679	Sleep Apnea, Obstructive		-4.1	2.9	4.7	30182	480	395	18	4.6	1	408|1408|1471|1628|2697|3479|3643|3952|3953|4054|4135|4882|5069|5919|8991|57134|79068|340719	ARRB1|CRY2|CST3|DBP|GJA1|IGF1|INSR|LEP|LEPR|LTBP3|MAP6|NPR2|PAPPA|RARRES2|SELENBP1|MAN1C1|FTO|NANOS1	-2.8	Blue
DisGeNET	35	C1844573	Large earlobe		-4.1	17	7.8	30182	18	395	4	1	0.5	1009|1718|2697|26040	CDH11|DHCR24|GJA1|SETBP1	-2.8	Blue
DisGeNET	35	C1378703	Renal carcinoma		-4.1	2.5	4.6	30182	665	395	22	5.6	1.2	1009|1385|1408|1628|2878|3479|3727|3815|3952|6925|8743|8874|8991|9638|9817|10891|22925|23189|23373|51147|55076|96459	CDH11|CREB1|CRY2|DBP|GPX3|IGF1|JUND|KIT|LEP|TCF4|TNFSF10|ARHGEF7|SELENBP1|FEZ1|KEAP1|PPARGC1A|PLA2R1|KANK1|CRTC1|ING4|TMEM45A|FNIP1	-2.8	Blue
Cell Type Signatures	7	M39039	FAN EMBRYONIC CTX BRAIN ENDOTHELIAL 1		-4.1	3	4.8	30182	440	395	17	4.3	1	1009|1879|2013|2537|2697|3434|3643|3732|4811|5998|6925|9771|10129|10867|58494|147495|768211	CDH11|EBF1|EMP2|IFI6|GJA1|IFIT1|INSR|CD82|NID1|RGS3|TCF4|RAPGEF5|FRY|TSPAN9|JAM2|APCDD1|RELL1	-2.8	Blue
DisGeNET	35	C0013080	Down Syndrome		-4.1	2.4	4.5	30182	765	395	24	6.1	1.2	1|862|1028|1385|1471|1628|2697|2878|3176|3588|3717|3815|3952|4155|4774|5018|5069|6223|8743|10231|10891|11075|23452|29997	A1BG|RUNX1T1|CDKN1C|CREB1|CST3|DBP|GJA1|GPX3|HNMT|IL10RB|JAK2|KIT|LEP|MBP|NFIA|OXA1L|PAPPA|RPS19|TNFSF10|RCAN2|PPARGC1A|STMN2|ANGPTL2|NOP53	-2.8	Blue
Transcription Factor Targets	16	M30080	NCOA2 TARGET GENES		-4.1	2.7	4.7	30182	530	395	19	4.8	1.1	32|2878|4013|5532|6507|6767|8819|10241|10628|10667|11188|30061|55146|55588|55852|64759|80833|283131|404093	ACACB|GPX3|VWA5A|PPP3CB|SLC1A3|ST13|SAP30|CALCOCO2|TXNIP|FARS2|NISCH|SLC40A1|ZDHHC4|MED29|TEX2|TNS3|APOL3|NEAT1|CUEDC1	-2.8	Blue
Transcription Factor Targets	16	M3403	GTGACGY E4F1 Q6		-4.1	2.5	4.5	30182	671	395	22	5.6	1.2	687|1385|1408|1656|3727|4094|4814|7869|10018|10891|10983|23521|25953|26137|51147|55081|64207|84557|93129|124936|219654|399947	KLF9|CREB1|CRY2|DDX6|JUND|MAF|NINJ1|SEMA3B|BCL2L11|PPARGC1A|CCNI|RPL13A|PNKD|ZBTB20|ING4|IFT57|IRF2BPL|MAP1LC3A|ORAI3|CYB5D2|ZCCHC24|C11orf87	-2.8	Blue
COVID	200	COVID014	RNA_Blanco-Melo_A549-low-MOI_Up		-4.1	11	6.8	30182	35	395	5	1.3	0.56	2537|3428|3434|84875|219285	IFI6|IFI16|IFIT1|PARP10|SAMD9L	-2.8	Blue
Cell Type Signatures	7	M40006	BUSSLINGER GASTRIC CHIEF CELLS		-4	8.2	6.2	30182	56	395	6	1.5	0.62	1028|1471|2331|3953|6176|25840	CDKN1C|CST3|FMOD|LEPR|RPLP1|METTL7A	-2.7	Blue
Cell Type Signatures	7	M39254	MENON FETAL KIDNEY 4 PODOCYTES		-4	4.1	5.1	30182	206	395	11	2.8	0.83	120|1028|7869|9935|10099|10521|10628|22925|55251|117583|283131	ADD3|CDKN1C|SEMA3B|MAFB|TSPAN3|DDX17|TXNIP|PLA2R1|PCMTD2|PARD3B|NEAT1	-2.7	Blue
Transcription Factor Targets	16	M30308	ZNF362 TARGET GENES		-4	2.6	4.5	30182	628	395	21	5.3	1.1	92|1385|1389|3306|4094|6767|6925|9779|10181|10217|10252|10667|10826|10983|23175|23301|23433|51257|79629|80024|91748	ACVR2A|CREB1|CREBL2|HSPA2|MAF|ST13|TCF4|TBC1D5|RBM5|CTDSPL|SPRY1|FARS2|FAXDC2|CCNI|LPIN1|EHBP1|RHOQ|MARCHF2|OCEL1|SLC8B1|MIDEAS	-2.7	Blue
Transcription Factor Targets	16	M5608	TAXCREB 01		-4	4.9	5.3	30182	140	395	9	2.3	0.75	687|2824|3206|3727|4814|7716|64207|84557|399947	KLF9|GPM6B|HOXA10|JUND|NINJ1|VEZF1|IRF2BPL|MAP1LC3A|C11orf87	-2.7	Blue
DisGeNET	35	C0742343	Acute Chest Syndrome		-4	3	4.7	30182	405	395	16	4.1	0.99	32|652|1471|2737|3717|3949|3952|3953|4597|5069|7035|8991|9771|23452|79068|340719	ACACB|BMP4|CST3|GLI3|JAK2|LDLR|LEP|LEPR|MVD|PAPPA|TFPI|SELENBP1|RAPGEF5|ANGPTL2|FTO|NANOS1	-2.7	Blue
COVID	200	COVID241	RNA_Lieberman_Nasopharynx_High_vs_Low_Up		-4	4.4	5.2	30182	173	395	10	2.5	0.79	2537|3434|3717|8743|9246|9935|80830|80833|161145|219285	IFI6|IFIT1|JAK2|TNFSF10|UBE2L6|MAFB|APOL6|APOL3|TMEM229B|SAMD9L	-2.7	Blue
Cell Type Signatures	7	M41711	FAN OVARY CL9 PUTATIVE APOPTOTIC ENDOTHELIAL CELL		-4	3.1	4.7	30182	365	395	15	3.8	0.96	2040|2217|2537|3306|3428|3434|3638|6925|7035|7357|8743|51313|96459|283131|375449	STOM|FCGRT|IFI6|HSPA2|IFI16|IFIT1|INSIG1|TCF4|TFPI|UGCG|TNFSF10|GASK1B|FNIP1|NEAT1|MAST4	-2.7	Blue
Transcription Factor Targets	16	M12379	NKX62 Q2		-4	3.7	4.9	30182	246	395	12	3	0.86	572|1031|3206|4054|4783|8743|11075|26137|51317|55260|85464|116931	BAD|CDKN2C|HOXA10|LTBP3|NFIL3|TNFSF10|STMN2|ZBTB20|PHF21A|TMEM143|SSH2|MED12L	-2.7	Blue
COVID	200	COVID255	RNA_Wilk_CD14+Monocytes_patient-C5_Down		-4	4.8	5.3	30182	142	395	9	2.3	0.75	1471|1675|2217|5094|9056|10628|10983|29997|283131	CST3|CFD|FCGRT|PCBP2|SLC7A7|TXNIP|CCNI|NOP53|NEAT1	-2.7	Blue
DisGeNET	35	C0039585	Androgen-Insensitivity Syndrome		-4	3.7	4.9	30182	247	395	12	3	0.86	347|652|1471|1628|2878|3206|3479|3952|3953|8644|26040|283131	APOD|BMP4|CST3|DBP|GPX3|HOXA10|IGF1|LEP|LEPR|AKR1C3|SETBP1|NEAT1	-2.7	Blue
DisGeNET	35	C0014173	Endometrial Hyperplasia		-3.9	4.8	5.3	30182	143	395	9	2.3	0.75	1028|1645|2697|2737|3206|3479|3643|3952|8644	CDKN1C|AKR1C1|GJA1|GLI3|HOXA10|IGF1|INSR|LEP|AKR1C3	-2.7	Blue
TRRUST	34	TRR00366	Regulated by: FOXO3		-3.9	15	7.4	30182	20	395	4	1	0.5	7423|8743|10018|10628	VEGFB|TNFSF10|BCL2L11|TXNIP	-2.7	Blue
DisGeNET	35	C0266052	Precocious exfoliation of primary tooth		-3.9	15	7.4	30182	20	395	4	1	0.5	715|716|1186|2697	C1R|C1S|CLCN7|GJA1	-2.7	Blue
DisGeNET	35	C0344720	Left atrial dilatation		-3.9	29	9	30182	8	395	3	0.76	0.44	125|1628|8991	ADH1B|DBP|SELENBP1	-2.7	Blue
Cell Type Signatures	7	M39095	ZHONG PFC C8 UNKNOWN NEUROD2 POS INTERNEURON		-3.9	6.4	5.7	30182	84	395	7	1.8	0.66	4135|4597|5064|10522|54935|83988|147372	MAP6|MVD|PALM|DEAF1|DUSP23|NCALD|CCBE1	-2.7	Blue
Transcription Factor Targets	16	M10112	RNGTGGGC UNKNOWN		-3.9	2.3	4.4	30182	784	395	24	6.1	1.2	92|120|652|1628|1760|2018|3206|4054|4739|5493|5532|6223|6767|7869|9068|10129|11075|29997|50808|54985|57659|57863|81563|91748	ACVR2A|ADD3|BMP4|DBP|DMPK|EMX2|HOXA10|LTBP3|NEDD9|PPL|PPP3CB|RPS19|ST13|SEMA3B|ANGPTL1|FRY|STMN2|NOP53|AK3|HCFC1R1|ZBTB4|CADM3|C1orf21|MIDEAS	-2.7	Blue
DisGeNET	35	C0017667	Nodular glomerulosclerosis		-3.9	7.8	6	30182	59	395	6	1.5	0.62	3479|3953|9771|10628|23452|80216	IGF1|LEPR|RAPGEF5|TXNIP|ANGPTL2|ALPK1	-2.7	Blue
Cell Type Signatures	7	M41682	TRAVAGLINI LUNG CD8 NAIVE T CELL		-3.9	4.8	5.2	30182	144	395	9	2.3	0.75	166|4155|5920|9145|10123|11119|79156|81563|441108	TLE5|MBP|PLAAT4|SYNGR1|ARL4C|BTN3A1|PLEKHF1|C1orf21|IRF1-AS1	-2.7	Blue
Cell Type Signatures	7	M40135	DESCARTES MAIN FETAL IGFBP1 DKK1 POSITIVE CELLS		-3.9	4.3	5.1	30182	178	395	10	2.5	0.79	347|710|1675|3732|9246|55076|57326|81617|221091|285313	APOD|SERPING1|CFD|CD82|UBE2L6|TMEM45A|PBXIP1|CAB39L|LRRN4CL|IGSF10	-2.6	Blue
COVID	200	COVID173	Proteome_Stukalov_A549_72h_ORF3_Up		-3.9	3.4	4.8	30182	291	395	13	3.3	0.9	128|220|1186|3949|7357|10007|10241|10628|23339|84557|117583|201475|400954	ADH5|ALDH1A3|CLCN7|LDLR|UGCG|GNPDA1|CALCOCO2|TXNIP|VPS39|MAP1LC3A|PARD3B|RAB12|EML6	-2.6	Blue
DisGeNET	35	C1961099	Precursor T-Cell Lymphoblastic Leukemia-Lymphoma		-3.9	2.5	4.4	30182	644	395	21	5.3	1.1	120|408|1031|1645|2217|2890|3176|3206|3479|3717|3727|3732|3815|6405|6654|8644|8743|9056|9759|9935|26040	ADD3|ARRB1|CDKN2C|AKR1C1|FCGRT|GRIA1|HNMT|HOXA10|IGF1|JAK2|JUND|CD82|KIT|SEMA3F|SOS1|AKR1C3|TNFSF10|SLC7A7|HDAC4|MAFB|SETBP1	-2.6	Blue
DisGeNET	35	C4529962	Fatty Liver Disease		-3.9	2.4	4.4	30182	741	395	23	5.8	1.2	32|125|220|1593|2222|3479|3643|3717|3949|3952|3953|5166|5919|8743|9563|9817|10351|10628|10891|23175|26137|79068|143686	ACACB|ADH1B|ALDH1A3|CYP27A1|FDFT1|IGF1|INSR|JAK2|LDLR|LEP|LEPR|PDK4|RARRES2|TNFSF10|H6PD|KEAP1|ABCA8|TXNIP|PPARGC1A|LPIN1|ZBTB20|FTO|SESN3	-2.6	Blue
Cell Type Signatures	7	M39248	LAKE ADULT KIDNEY C29 UNKNOWN NOVEL PT CFH POS SUBPOPULATION S2		-3.9	6.2	5.6	30182	86	395	7	1.8	0.66	4739|5136|23189|23194|23301|26137|117583	NEDD9|PDE1A|KANK1|FBXL7|EHBP1|ZBTB20|PARD3B	-2.6	Blue
Cell Type Signatures	7	M41701	TRAVAGLINI LUNG NONCLASSICAL MONOCYTE CELL		-3.9	4.2	5	30182	180	395	10	2.5	0.79	1471|2217|3638|3643|6398|8743|9056|9935|23313|54926	CST3|FCGRT|INSIG1|INSR|SECTM1|TNFSF10|SLC7A7|MAFB|KIAA0930|UBE2R2	-2.6	Blue
Cell Type Signatures	7	M39067	MANNO MIDBRAIN NEUROTYPES HDA		-3.8	2.7	4.5	30182	506	395	18	4.6	1	1645|1646|1879|2890|3479|4013|5069|7089|7357|9771|10409|11075|23301|64207|80830|83593|116931|257194	AKR1C1|AKR1C2|EBF1|GRIA1|IGF1|VWA5A|PAPPA|TLE2|UGCG|RAPGEF5|BASP1|STMN2|EHBP1|IRF2BPL|APOL6|RASSF5|MED12L|NEGR1	-2.6	Blue
DisGeNET	35	C0854110	Insulin-resistant diabetes mellitus		-3.8	15	7.2	30182	21	395	4	1	0.5	3479|3643|3952|3953	IGF1|INSR|LEP|LEPR	-2.6	Blue
Transcription Factor Targets	16	M3799	CIZ 01		-3.8	3.6	4.8	30182	254	395	12	3	0.86	1031|3815|5069|6405|6925|9779|26137|28958|51317|55081|81617|161145	CDKN2C|KIT|PAPPA|SEMA3F|TCF4|TBC1D5|ZBTB20|COA3|PHF21A|IFT57|CAB39L|TMEM229B	-2.6	Blue
DisGeNET	35	C0271708	Fasting Hypoglycemia		-3.8	9.8	6.3	30182	39	395	5	1.3	0.56	687|1385|3479|3643|10891	KLF9|CREB1|IGF1|INSR|PPARGC1A	-2.6	Blue
Transcription Factor Targets	16	M2709	IRF1 01		-3.8	3.6	4.8	30182	255	395	12	3	0.86	652|862|1385|2018|2323|3206|9759|10891|51317|54993|161145|389136	BMP4|RUNX1T1|CREB1|EMX2|FLT3LG|HOXA10|HDAC4|PPARGC1A|PHF21A|ZSCAN2|TMEM229B|VGLL3	-2.6	Blue
Cell Type Signatures	7	M39121	AIZARANI LIVER C20 LSECS 3		-3.8	3.4	4.7	30182	295	395	13	3.3	0.9	3428|3643|3727|4811|6405|6925|7035|7357|8874|9771|11170|58499|375449	IFI16|INSR|JUND|NID1|SEMA3F|TCF4|TFPI|UGCG|ARHGEF7|RAPGEF5|FAM107A|ZNF462|MAST4	-2.6	Blue
DisGeNET	35	C3888018	Congenital Hyperinsulinism		-3.8	7.4	5.8	30182	62	395	6	1.5	0.62	1028|1031|3479|3643|3952|8462	CDKN1C|CDKN2C|IGF1|INSR|LEP|KLF11	-2.6	Blue
DisGeNET	35	C4082304	Oligodontia		-3.8	7.4	5.8	30182	62	395	6	1.5	0.62	652|2737|4054|9464|64094|147372	BMP4|GLI3|LTBP3|HAND2|SMOC2|CCBE1	-2.6	Blue
Cell Type Signatures	7	M41703	FAN OVARY CL1 GPRC5A TNFRS12A HIGH SELECTABLE FOLLICLE STROMAL CELL		-3.8	3	4.6	30182	380	395	15	3.8	0.96	710|715|716|819|1675|2013|3428|4774|5919|6767|8722|10983|23521|29997|151887	SERPING1|C1R|C1S|CAMLG|CFD|EMP2|IFI16|NFIA|RARRES2|ST13|CTSF|CCNI|RPL13A|NOP53|CCDC80	-2.6	Blue
DisGeNET	35	C0009241	Cognition Disorders		-3.8	2.5	4.4	30182	606	395	20	5.1	1.1	862|1385|1471|2644|2737|2890|3434|3479|3643|3717|3952|6925|8874|9817|10891|11170|23373|51299|51304|79156	RUNX1T1|CREB1|CST3|GCHFR|GLI3|GRIA1|IFIT1|IGF1|INSR|JAK2|LEP|TCF4|ARHGEF7|KEAP1|PPARGC1A|FAM107A|CRTC1|NRN1|ZDHHC3|PLEKHF1	-2.6	Blue
Transcription Factor Targets	16	M2814	SREBP Q3		-3.8	3.6	4.7	30182	258	395	12	3	0.86	120|1656|1805|2018|3206|3949|4094|7716|7869|10521|23301|55852	ADD3|DDX6|DPT|EMX2|HOXA10|LDLR|MAF|VEZF1|SEMA3B|DDX17|EHBP1|TEX2	-2.6	Blue
DisGeNET	35	C0025312	Meningomyelocele		-3.8	6	5.5	30182	89	395	7	1.8	0.66	652|1471|2737|3815|3952|3953|7357	BMP4|CST3|GLI3|KIT|LEP|LEPR|UGCG	-2.5	Blue
DisGeNET	35	C0011880	Diabetic Ketoacidosis		-3.8	7.3	5.7	30182	63	395	6	1.5	0.62	1646|2697|3643|3952|4135|7357	AKR1C2|GJA1|INSR|LEP|MAP6|UGCG	-2.5	Blue
COVID	200	COVID296	RNA_Wilk_NK-cells_patient-C4_Down		-3.8	14	7	30182	22	395	4	1	0.5	10123|10628|29997|283131	ARL4C|TXNIP|NOP53|NEAT1	-2.5	Blue
DisGeNET	35	C2930618	Intersex Conditions		-3.8	25	8.5	30182	9	395	3	0.76	0.44	1645|1646|8644	AKR1C1|AKR1C2|AKR1C3	-2.5	Blue
TRRUST	34	TRR01155	Regulated by: RBMX		-3.8	25	8.5	30182	9	395	3	0.76	0.44	3727|3815|10628	JUND|KIT|TXNIP	-2.5	Blue
DisGeNET	35	C1836542	Depressed nasal bridge		-3.7	2.9	4.5	30182	426	395	16	4.1	0.99	1009|1028|1718|2697|2737|3643|4054|4094|4882|6654|9759|10522|26040|54681|147372|285362	CDH11|CDKN1C|DHCR24|GJA1|GLI3|INSR|LTBP3|MAF|NPR2|SOS1|HDAC4|DEAF1|SETBP1|P4HTM|CCBE1|SUMF1	-2.5	Blue
COVID	200	COVID010	RNA_Blanco-Melo_A549-ACE2_Up		-3.7	3.3	4.6	30182	300	395	13	3.3	0.9	715|716|1628|3727|4783|7716|10252|25816|65986|94241|96459|283131|375449	C1R|C1S|DBP|JUND|NFIL3|VEZF1|SPRY1|TNFAIP8|ZBTB10|TP53INP1|FNIP1|NEAT1|MAST4	-2.5	Blue
COVID	200	COVID038	RNA_Sun_Calu-3_12h_Up		-3.7	3.3	4.6	30182	300	395	13	3.3	0.9	1385|3428|3434|3717|4600|7357|8743|9881|10181|10628|26137|80830|219285	CREB1|IFI16|IFIT1|JAK2|MX2|UGCG|TNFSF10|TRANK1|RBM5|TXNIP|ZBTB20|APOL6|SAMD9L	-2.5	Blue
COVID	200	COVID006	RNA_Appelberg_Huh-7_72h_Up		-3.7	3.3	4.6	30182	300	395	13	3.3	0.9	1|125|283|1645|1646|1842|3157|8644|9881|10144|10891|23460|283131	A1BG|ADH1B|ANG|AKR1C1|AKR1C2|ECM2|HMGCS1|AKR1C3|TRANK1|FAM13A|PPARGC1A|ABCA6|NEAT1	-2.5	Blue
DisGeNET	35	C0852036	Pregnancy associated hypertension		-3.7	4.1	4.9	30182	186	395	10	2.5	0.79	1471|1628|2697|3479|3643|3952|3953|5069|7035|8991	CST3|DBP|GJA1|IGF1|INSR|LEP|LEPR|PAPPA|TFPI|SELENBP1	-2.5	Blue
DisGeNET	35	C0221356	Brachycephaly		-3.7	4.1	4.9	30182	186	395	10	2.5	0.79	1009|2697|4094|6654|6925|10522|26040|26137|51317|64094	CDH11|GJA1|MAF|SOS1|TCF4|DEAF1|SETBP1|ZBTB20|PHF21A|SMOC2	-2.5	Blue
DisGeNET	35	C0220611	Childhood Rhabdomyosarcoma		-3.7	2.7	4.4	30182	517	395	18	4.6	1	408|652|710|1028|1031|1760|2217|2737|3479|3643|3815|6654|8743|9759|10252|54681|55422|340719	ARRB1|BMP4|SERPING1|CDKN1C|CDKN2C|DMPK|FCGRT|GLI3|IGF1|INSR|KIT|SOS1|TNFSF10|HDAC4|SPRY1|P4HTM|ZNF331|NANOS1	-2.5	Blue
Transcription Factor Targets	16	M4215	PAX4 04		-3.7	3.8	4.8	30182	223	395	11	2.8	0.83	687|1879|5069|5136|5998|6925|9464|10983|26137|51317|58499	KLF9|EBF1|PAPPA|PDE1A|RGS3|TCF4|HAND2|CCNI|ZBTB20|PHF21A|ZNF462	-2.5	Blue
COVID	200	COVID239	RNA_Lieberman_Nasopharynx_Infected_vs_Neg_Up		-3.7	9.3	6.1	30182	41	395	5	1.3	0.56	3434|4600|8743|9246|64859	IFIT1|MX2|TNFSF10|UBE2L6|NABP1	-2.5	Blue
Cell Type Signatures	7	M40013	BUSSLINGER GASTRIC MATURE PIT CELLS		-3.7	3.8	4.8	30182	224	395	11	2.8	0.83	283|1645|1646|2217|2537|4600|6398|8644|10099|10409|283131	ANG|AKR1C1|AKR1C2|FCGRT|IFI6|MX2|SECTM1|AKR1C3|TSPAN3|BASP1|NEAT1	-2.5	Blue
Cell Type Signatures	7	M41668	TRAVAGLINI LUNG BRONCHIAL VESSEL 1 CELL		-3.7	3.8	4.8	30182	224	395	11	2.8	0.83	2697|3625|3643|6176|6223|7357|10252|23521|51313|54935|768211	GJA1|INHBB|INSR|RPLP1|RPS19|UGCG|SPRY1|RPL13A|GASK1B|DUSP23|RELL1	-2.5	Blue
Cell Type Signatures	7	M40151	DESCARTES FETAL ADRENAL STROMAL CELLS		-3.7	4.5	5	30182	153	395	9	2.3	0.75	125|652|715|1009|2331|5136|23460|151887|196047	ADH1B|BMP4|C1R|CDH11|FMOD|PDE1A|ABCA6|CCDC80|EMX2OS	-2.5	Blue
DisGeNET	35	C0278595	Adult Fibrosarcoma		-3.7	3	4.5	30182	387	395	15	3.8	0.96	283|1471|2192|2697|3479|3727|3949|6773|8743|8874|9068|9935|10123|10181|80216	ANG|CST3|FBLN1|GJA1|IGF1|JUND|LDLR|STAT2|TNFSF10|ARHGEF7|ANGPTL1|MAFB|ARL4C|RBM5|ALPK1	-2.5	Blue
COVID	200	COVID256	RNA_Wilk_CD14+Monocytes_patient-C6_Up		-3.7	4.5	5	30182	154	395	9	2.3	0.75	2537|3428|3434|3949|4600|9935|51313|54757|219285	IFI6|IFI16|IFIT1|LDLR|MX2|MAFB|GASK1B|FAM20A|SAMD9L	-2.5	Blue
DisGeNET	35	C0271561	Somatotropin deficiency		-3.7	4.5	5	30182	154	395	9	2.3	0.75	1028|2737|3479|3717|3952|3953|4155|6654|9056	CDKN1C|GLI3|IGF1|JAK2|LEP|LEPR|MBP|SOS1|SLC7A7	-2.5	Blue
DisGeNET	35	C0740457	Malignant neoplasm of kidney		-3.7	2.4	4.3	30182	664	395	21	5.3	1.1	1385|1408|1628|3815|3952|6925|7869|8743|8874|8991|9638|9817|10891|22925|23189|23373|30815|51147|55076|83593|96459	CREB1|CRY2|DBP|KIT|LEP|TCF4|SEMA3B|TNFSF10|ARHGEF7|SELENBP1|FEZ1|KEAP1|PPARGC1A|PLA2R1|KANK1|CRTC1|ST6GALNAC6|ING4|TMEM45A|RASSF5|FNIP1	-2.5	Blue
DisGeNET	35	C0011853	Diabetes Mellitus, Experimental		-3.7	2.6	4.3	30182	522	395	18	4.6	1	572|1675|2697|2878|3157|3479|3643|3949|3952|3953|4155|5166|8743|9563|9759|10628|10891|23175	BAD|CFD|GJA1|GPX3|HMGCS1|IGF1|INSR|LDLR|LEP|LEPR|MBP|PDK4|TNFSF10|H6PD|HDAC4|TXNIP|PPARGC1A|LPIN1	-2.5	Blue
DisGeNET	35	C0272242	Complement deficiency disease		-3.7	9.1	6	30182	42	395	5	1.3	0.56	710|715|716|1675|9056	SERPING1|C1R|C1S|CFD|SLC7A7	-2.5	Blue
DisGeNET	35	C0947751	Vascular inflammations		-3.7	3.3	4.6	30182	305	395	13	3.3	0.9	710|1471|1718|3727|3949|3952|5919|7003|8743|9759|9817|10891|23452	SERPING1|CST3|DHCR24|JUND|LDLR|LEP|RARRES2|TEAD1|TNFSF10|HDAC4|KEAP1|PPARGC1A|ANGPTL2	-2.5	Blue
Cell Type Signatures	7	M39108	AIZARANI LIVER C4 EPCAM POS BILE DUCT CELLS 1		-3.6	4	4.8	30182	191	395	10	2.5	0.79	1028|1645|1646|1718|2013|3176|6649|10217|26137|94241	CDKN1C|AKR1C1|AKR1C2|DHCR24|EMP2|HNMT|SOD3|CTDSPL|ZBTB20|TP53INP1	-2.5	Blue
Transcription Factor Targets	16	M16213	ATF 01		-3.6	3.4	4.6	30182	267	395	12	3	0.86	2824|3727|4783|4814|6767|10891|25953|64207|81563|83988|84557|399947	GPM6B|JUND|NFIL3|NINJ1|ST13|PPARGC1A|PNKD|IRF2BPL|C1orf21|NCALD|MAP1LC3A|C11orf87	-2.5	Blue
Transcription Factor Targets	16	M533	STTTCRNTTT IRF Q6		-3.6	4	4.8	30182	192	395	10	2.5	0.79	1031|1385|1842|2323|5720|7029|9759|10891|51296|161145	CDKN2C|CREB1|ECM2|FLT3LG|PSME1|TFDP2|HDAC4|PPARGC1A|SLC15A3|TMEM229B	-2.4	Blue
Transcription Factor Targets	16	M15623	SOX5 01		-3.6	3.4	4.6	30182	268	395	12	3	0.86	92|1656|1879|4094|4774|4783|6925|7029|23189|23301|51317|340719	ACVR2A|DDX6|EBF1|MAF|NFIA|NFIL3|TCF4|TFDP2|KANK1|EHBP1|PHF21A|NANOS1	-2.4	Blue
COVID	200	COVID313	RNA_Wilk_CD8+T-cells_patient-C5_Up		-3.6	8.9	6	30182	43	395	5	1.3	0.56	2537|3428|3434|4600|219285	IFI6|IFI16|IFIT1|MX2|SAMD9L	-2.4	Blue
Transcription Factor Targets	16	M19331	PR Q2		-3.6	3.4	4.6	30182	269	395	12	3	0.86	92|819|862|2824|3157|4054|4783|5998|10129|10217|85464|143686	ACVR2A|CAMLG|RUNX1T1|GPM6B|HMGCS1|LTBP3|NFIL3|RGS3|FRY|CTDSPL|SSH2|SESN3	-2.4	Blue
DisGeNET	35	C1847501	Glut1 Deficiency Syndrome		-3.6	23	8	30182	10	395	3	0.76	0.44	572|2040|3952	BAD|STOM|LEP	-2.4	Blue
DisGeNET	35	C1704328	Osteoblastic Osteosarcoma		-3.6	23	8	30182	10	395	3	0.76	0.44	2192|2697|3479	FBLN1|GJA1|IGF1	-2.4	Blue
DisGeNET	35	C0948242	Nuchal bleb, familial		-3.6	13	6.6	30182	24	395	4	1	0.5	3949|3952|3953|10628	LDLR|LEP|LEPR|TXNIP	-2.4	Blue
Transcription Factor Targets	16	M1328	WTGAAAT UNKNOWN		-3.6	2.4	4.2	30182	625	395	20	5.1	1.1	862|1385|2824|3479|4094|5069|5166|5212|6507|6925|7003|10123|10129|11075|26137|51317|51611|65986|81563|83988	RUNX1T1|CREB1|GPM6B|IGF1|MAF|PAPPA|PDK4|VIT|SLC1A3|TCF4|TEAD1|ARL4C|FRY|STMN2|ZBTB20|PHF21A|DPH5|ZBTB10|C1orf21|NCALD	-2.4	Blue
Cell Type Signatures	7	M41748	RUBENSTEIN SKELETAL MUSCLE SATELLITE CELLS		-3.6	3.2	4.5	30182	310	395	13	3.3	0.9	1471|3727|4774|5919|6176|6223|6767|7164|10252|10550|23521|26137|29997	CST3|JUND|NFIA|RARRES2|RPLP1|RPS19|ST13|TPD52L1|SPRY1|ARL6IP5|RPL13A|ZBTB20|NOP53	-2.4	Blue
Cell Type Signatures	7	M40228	DESCARTES FETAL LIVER MESOTHELIAL CELLS		-3.6	3.2	4.5	30182	310	395	13	3.3	0.9	2013|2697|5069|5212|5493|7869|8817|50937|54985|56963|64094|151887|400043	EMP2|GJA1|PAPPA|VIT|PPL|SEMA3B|FGF18|CDON|HCFC1R1|RGMA|SMOC2|CCDC80|LINC02381	-2.4	Blue
Cell Type Signatures	7	M41719	FAN OVARY CL17 PUTATIVE APOPTOTIC SMOOTH MUSCLE CELL		-3.6	3.6	4.6	30182	231	395	11	2.8	0.83	2013|2040|2878|3306|5166|6649|10983|11142|55422|84557|283131	EMP2|STOM|GPX3|HSPA2|PDK4|SOD3|CCNI|PKIG|ZNF331|MAP1LC3A|NEAT1	-2.4	Blue
Cell Type Signatures	7	M41697	TRAVAGLINI LUNG EREG DENDRITIC CELL		-3.6	2.5	4.2	30182	579	395	19	4.8	1.1	687|1471|2217|2878|3176|3638|3727|4783|4814|6507|8819|9935|10409|23433|51257|55422|64343|79817|283131	KLF9|CST3|FCGRT|GPX3|HNMT|INSIG1|JUND|NFIL3|NINJ1|SLC1A3|SAP30|MAFB|BASP1|RHOQ|MARCHF2|ZNF331|AZI2|MOB3B|NEAT1	-2.4	Blue
DisGeNET	35	C0525045	Mood Disorders		-3.6	2.5	4.2	30182	580	395	19	4.8	1.1	104|1385|1408|2644|2890|3952|4054|5253|6697|6925|8874|9759|9817|10522|10891|23373|30061|79068|257194	ADARB1|CREB1|CRY2|GCHFR|GRIA1|LEP|LTBP3|PHF2|SPR|TCF4|ARHGEF7|HDAC4|KEAP1|DEAF1|PPARGC1A|CRTC1|SLC40A1|FTO|NEGR1	-2.4	Blue
Transcription Factor Targets	16	M6170	OCT1 Q6		-3.6	3.4	4.5	30182	272	395	12	3	0.86	125|1879|3206|3727|4774|5998|6223|6925|11092|26137|51704|389136	ADH1B|EBF1|HOXA10|JUND|NFIA|RGS3|RPS19|TCF4|SPACA9|ZBTB20|GPRC5B|VGLL3	-2.4	Blue
Cell Type Signatures	7	M41713	FAN OVARY CL11 MURAL GRANULOSA CELL		-3.6	2.8	4.3	30182	443	395	16	4.1	0.99	2222|2697|2878|3157|3643|5212|7003|9262|10521|23429|51313|65986|81579|84263|84557|283537	FDFT1|GJA1|GPX3|HMGCS1|INSR|VIT|TEAD1|STK17B|DDX17|RYBP|GASK1B|ZBTB10|PLA2G12A|HSDL2|MAP1LC3A|SLC46A3	-2.4	Blue
DisGeNET	35	C0376634	Craniofacial Abnormalities		-3.5	3.6	4.6	30182	234	395	11	2.8	0.83	1408|2737|3157|4054|4774|5069|6925|8646|26040|51317|58499	CRY2|GLI3|HMGCS1|LTBP3|NFIA|PAPPA|TCF4|CHRD|SETBP1|PHF21A|ZNF462	-2.4	Blue
DisGeNET	35	C0023508	White Blood Cell Count procedure		-3.5	2.4	4.1	30182	681	395	21	5.3	1.1	1656|3428|3717|3953|9993|25816|25903|25953|57863|64759|79068|79758|80833|85464|113263|116931|125488|140876|161882|196740|400954	DDX6|IFI16|JAK2|LEPR|DGCR2|TNFAIP8|OLFML2B|PNKD|CADM3|TNS3|FTO|DHRS12|APOL3|SSH2|GLCCI1|MED12L|TTC39C|RIPOR3|ZFPM1|VSTM4|EML6	-2.4	Blue
DisGeNET	35	C0024636	Malocclusion		-3.5	4.8	4.9	30182	128	395	8	2	0.71	652|1009|1186|2697|2737|3479|6654|9759	BMP4|CDH11|CLCN7|GJA1|GLI3|IGF1|SOS1|HDAC4	-2.4	Blue
DisGeNET	35	C0032051	Placental Insufficiency		-3.5	8.5	5.8	30182	45	395	5	1.3	0.56	2013|3479|3952|5069|10891	EMP2|IGF1|LEP|PAPPA|PPARGC1A	-2.4	Blue
Cell Type Signatures	7	M39107	AIZARANI LIVER C3 NK NKT CELLS 2		-3.5	4.2	4.8	30182	162	395	9	2.3	0.75	6176|6223|9262|10123|10628|10659|23521|25816|57326	RPLP1|RPS19|STK17B|ARL4C|TXNIP|CELF2|RPL13A|TNFAIP8|PBXIP1	-2.4	Blue
DisGeNET	35	C0021655	Insulin Resistance		-3.5	4.2	4.8	30182	162	395	9	2.3	0.75	32|572|2878|3479|3643|3952|3953|10891|376497	ACACB|BAD|GPX3|IGF1|INSR|LEP|LEPR|PPARGC1A|SLC27A1	-2.4	Blue
Cell Type Signatures	7	M41704	FAN OVARY CL2 PUTATIVE EARLY ATRETIC FOLLICLE THECAL CELL 1		-3.5	5.5	5.1	30182	98	395	7	1.8	0.66	710|715|716|5166|5919|6176|6767	SERPING1|C1R|C1S|PDK4|RARRES2|RPLP1|ST13	-2.4	Blue
DisGeNET	35	C0149721	Left Ventricular Hypertrophy		-3.5	2.8	4.3	30182	403	395	15	3.8	0.96	582|652|1471|1628|2548|2697|3479|3949|3952|3953|5136|8991|9771|10891|96459	BBS1|BMP4|CST3|DBP|GAA|GJA1|IGF1|LDLR|LEP|LEPR|PDE1A|SELENBP1|RAPGEF5|PPARGC1A|FNIP1	-2.4	Blue
Transcription Factor Targets	16	M12826	ATF1 Q6		-3.5	3.5	4.5	30182	237	395	11	2.8	0.83	687|2824|3727|4094|4783|5136|10983|64207|83988|84557|399947	KLF9|GPM6B|JUND|MAF|NFIL3|PDE1A|CCNI|IRF2BPL|NCALD|MAP1LC3A|C11orf87	-2.4	Blue
DisGeNET	35	C0007785	Cerebral Infarction		-3.5	2.3	4.1	30182	687	395	21	5.3	1.1	125|283|1385|1471|2697|3479|3717|3727|3949|3952|4882|6288|6649|7003|7357|8874|8991|9068|10628|23521|338382	ADH1B|ANG|CREB1|CST3|GJA1|IGF1|JAK2|JUND|LDLR|LEP|NPR2|SAA1|SOD3|TEAD1|UGCG|ARHGEF7|SELENBP1|ANGPTL1|TXNIP|RPL13A|RAB7B	-2.3	Blue
Cell Type Signatures	7	M41696	TRAVAGLINI LUNG IGSF21 DENDRITIC CELL		-3.5	8.3	5.7	30182	46	395	5	1.3	0.56	710|2878|3176|5166|9935	SERPING1|GPX3|HNMT|PDK4|MAFB	-2.3	Blue
Transcription Factor Targets	16	M9036	HOX13 01		-3.5	8.3	5.7	30182	46	395	5	1.3	0.56	2018|3479|23301|51317|51611	EMX2|IGF1|EHBP1|PHF21A|DPH5	-2.3	Blue
DisGeNET	35	C4054476	Monogenic Obesity		-3.5	21	7.6	30182	11	395	3	0.76	0.44	3952|3953|79068	LEP|LEPR|FTO	-2.3	Blue
Cell Type Signatures	7	M41662	TRAVAGLINI LUNG ARTERY CELL		-3.5	4.7	4.8	30182	131	395	8	2	0.71	862|2537|8544|8817|10217|11170|51296|58494	RUNX1T1|IFI6|PIR|FGF18|CTDSPL|FAM107A|SLC15A3|JAM2	-2.3	Blue
Transcription Factor Targets	16	M399	SMTTTTGT UNKNOWN		-3.5	2.8	4.2	30182	407	395	15	3.8	0.96	92|862|1656|1760|1879|3479|5094|6925|8743|10123|10181|10521|23429|64094|221091	ACVR2A|RUNX1T1|DDX6|DMPK|EBF1|IGF1|PCBP2|TCF4|TNFSF10|ARL4C|RBM5|DDX17|RYBP|SMOC2|LRRN4CL	-2.3	Blue
DisGeNET	35	C1840077	Anteverted nostril		-3.5	2.8	4.2	30182	407	395	15	3.8	0.96	1009|1718|2697|2737|4054|4774|6654|6925|9759|9935|10522|26040|50937|79068|285362	CDH11|DHCR24|GJA1|GLI3|LTBP3|NFIA|SOS1|TCF4|HDAC4|MAFB|DEAF1|SETBP1|CDON|FTO|SUMF1	-2.3	Blue
DisGeNET	35	C0392885	High density lipoprotein measurement		-3.5	2.5	4.1	30182	545	395	18	4.6	1	408|1593|2222|3479|3588|3643|3717|4774|7125|9881|10144|10181|10351|25816|79068|80310|81579|91748	ARRB1|CYP27A1|FDFT1|IGF1|IL10RB|INSR|JAK2|NFIA|TNNC2|TRANK1|FAM13A|RBM5|ABCA8|TNFAIP8|FTO|PDGFD|PLA2G12A|MIDEAS	-2.3	Blue
DisGeNET	35	C0376480	Gingival Overgrowth		-3.5	5.3	5	30182	100	395	7	1.8	0.66	715|716|3643|6654|54757|64859|147372	C1R|C1S|INSR|SOS1|FAM20A|NABP1|CCBE1	-2.3	Blue
Transcription Factor Targets	16	M19434	ER Q6 01		-3.5	3.3	4.4	30182	280	395	12	3	0.86	862|1031|3206|4783|5136|25953|54926|55194|81563|84557|91748|161882	RUNX1T1|CDKN2C|HOXA10|NFIL3|PDE1A|PNKD|UBE2R2|EVA1B|C1orf21|MAP1LC3A|MIDEAS|ZFPM1	-2.3	Blue
Transcription Factor Targets	16	M946	GGATTA PITX2 Q2		-3.4	2.4	4.1	30182	594	395	19	4.8	1.1	120|862|1760|2824|3727|5136|6925|7716|9145|10521|22925|23429|23452|51313|51317|57326|79582|83988|151887	ADD3|RUNX1T1|DMPK|GPM6B|JUND|PDE1A|TCF4|VEZF1|SYNGR1|DDX17|PLA2R1|RYBP|ANGPTL2|GASK1B|PHF21A|PBXIP1|SPAG16|NCALD|CCDC80	-2.3	Blue
Transcription Factor Targets	16	M13012	TGCTGAY UNKNOWN		-3.4	2.5	4.1	30182	547	395	18	4.6	1	862|2697|2824|6925|7003|10123|23429|23433|29890|50509|50865|55194|58499|81563|91748|151887|285195|340719	RUNX1T1|GJA1|GPM6B|TCF4|TEAD1|ARL4C|RYBP|RHOQ|RBM15B|COL5A3|HEBP1|EVA1B|ZNF462|C1orf21|MIDEAS|CCDC80|SLC9A9|NANOS1	-2.3	Blue
Transcription Factor Targets	16	M3956	ETS2 B		-3.4	3.3	4.4	30182	281	395	12	3	0.86	687|3206|3479|4013|5998|9068|9815|25953|54757|64393|91748|404093	KLF9|HOXA10|IGF1|VWA5A|RGS3|ANGPTL1|GIT2|PNKD|FAM20A|ZMAT3|MIDEAS|CUEDC1	-2.3	Blue
DisGeNET	35	C3714796	Isolated somatotropin deficiency		-3.4	4.1	4.6	30182	168	395	9	2.3	0.75	1028|1385|2737|3479|3717|3949|3952|3953|9056	CDKN1C|CREB1|GLI3|IGF1|JAK2|LDLR|LEP|LEPR|SLC7A7	-2.3	Blue
COVID	200	COVID282	RNA_Wilk_Dendritic-cells_patient-C5_Up		-3.4	6.3	5.2	30182	73	395	6	1.5	0.62	2537|3428|3434|4600|8743|219285	IFI6|IFI16|IFIT1|MX2|TNFSF10|SAMD9L	-2.3	Blue
Cell Type Signatures	7	M39160	GAO LARGE INTESTINE 24W C11 PANETH LIKE CELL		-3.4	3.1	4.3	30182	325	395	13	3.3	0.9	4094|4814|6398|9935|10007|10123|23313|51296|55422|80024|83593|285195|440836	MAF|NINJ1|SECTM1|MAFB|GNPDA1|ARL4C|KIAA0930|SLC15A3|ZNF331|SLC8B1|RASSF5|SLC9A9|ODF3B	-2.3	Blue
Transcription Factor Targets	16	M4764	TGTTTGY HNF3 Q6		-3.4	2.2	4	30182	748	395	22	5.6	1.2	1|1408|1656|3206|4774|5998|6925|7003|7029|7716|8991|9068|9464|10252|10521|55893|56985|57863|58499|91748|143686|375449	A1BG|CRY2|DDX6|HOXA10|NFIA|RGS3|TCF4|TEAD1|TFDP2|VEZF1|SELENBP1|ANGPTL1|HAND2|SPRY1|DDX17|ZNF395|ADPRM|CADM3|ZNF462|MIDEAS|SESN3|MAST4	-2.3	Blue
DisGeNET	35	C0016057	Fibrosarcoma		-3.4	2.8	4.2	30182	413	395	15	3.8	0.96	283|1471|2192|2697|3479|3727|3949|6773|8743|8874|9068|9935|10123|10181|80216	ANG|CST3|FBLN1|GJA1|IGF1|JUND|LDLR|STAT2|TNFSF10|ARHGEF7|ANGPTL1|MAFB|ARL4C|RBM5|ALPK1	-2.3	Blue
DisGeNET	35	C0020514	Hyperprolactinemia		-3.4	8	5.6	30182	48	395	5	1.3	0.56	3479|3643|3952|3953|8743	IGF1|INSR|LEP|LEPR|TNFSF10	-2.3	Blue
Transcription Factor Targets	16	M18670	SMAD4 Q6		-3.4	3.4	4.4	30182	244	395	11	2.8	0.83	322|1385|3206|4094|5532|5998|6925|7716|9935|23433|399947	APBB1|CREB1|HOXA10|MAF|PPP3CB|RGS3|TCF4|VEZF1|MAFB|RHOQ|C11orf87	-2.3	Blue
DisGeNET	35	C2930619	Sex Differentiation Disorders		-3.4	5.2	4.9	30182	103	395	7	1.8	0.66	347|1645|1646|2018|3815|8644|10628	APOD|AKR1C1|AKR1C2|EMX2|KIT|AKR1C3|TXNIP	-2.3	Blue
Cell Type Signatures	7	M39064	MANNO MIDBRAIN NEUROTYPES HNBML1		-3.4	3	4.3	30182	328	395	13	3.3	0.9	1645|1646|1879|4135|5136|6223|9771|10409|11075|23114|51299|147372|257194	AKR1C1|AKR1C2|EBF1|MAP6|PDE1A|RPS19|RAPGEF5|BASP1|STMN2|NFASC|NRN1|CCBE1|NEGR1	-2.3	Blue
DisGeNET	35	C0279550	Adult Rhabdomyosarcoma		-3.4	2.6	4.1	30182	509	395	17	4.3	1	408|652|710|1028|1031|1760|2217|2737|3479|3643|3815|6654|8743|9759|10252|54681|55422	ARRB1|BMP4|SERPING1|CDKN1C|CDKN2C|DMPK|FCGRT|GLI3|IGF1|INSR|KIT|SOS1|TNFSF10|HDAC4|SPRY1|P4HTM|ZNF331	-2.2	Blue
Cell Type Signatures	7	M39302	CUI DEVELOPING HEART C5 VALVAR CELL		-3.4	3.7	4.5	30182	208	395	10	2.5	0.79	2331|2537|3306|3479|4054|4739|5998|26137|147495|151887	FMOD|IFI6|HSPA2|IGF1|LTBP3|NEDD9|RGS3|ZBTB20|APCDD1|CCDC80	-2.2	Blue
Transcription Factor Targets	16	M30363	ZNF596 TARGET GENES		-3.3	2.3	4	30182	656	395	20	5.1	1.1	1879|2737|3206|3727|4774|6654|6925|9779|9935|10409|10659|26137|51299|51317|55258|58499|80055|81563|116931|124936	EBF1|GLI3|HOXA10|JUND|NFIA|SOS1|TCF4|TBC1D5|MAFB|BASP1|CELF2|ZBTB20|NRN1|PHF21A|THNSL2|ZNF462|PGAP1|C1orf21|MED12L|CYB5D2	-2.2	Blue
DisGeNET	35	C0019158	Hepatitis		-3.3	2.3	4	30182	656	395	20	5.1	1.1	716|1385|1593|2323|2697|3479|3643|3949|3952|3953|5018|5919|6925|8743|8874|9817|10628|26040|58494|79068	C1S|CREB1|CYP27A1|FLT3LG|GJA1|IGF1|INSR|LDLR|LEP|LEPR|OXA1L|RARRES2|TCF4|TNFSF10|ARHGEF7|KEAP1|TXNIP|SETBP1|JAM2|FTO	-2.2	Blue
DisGeNET	35	C0489786	Height		-3.3	3.4	4.3	30182	249	395	11	2.8	0.83	3479|3643|5069|6773|7003|8722|9563|23429|26137|54935|58499	IGF1|INSR|PAPPA|STAT2|TEAD1|CTSF|H6PD|RYBP|ZBTB20|DUSP23|ZNF462	-2.2	Blue
DisGeNET	35	C1862941	Amyotrophic Lateral Sclerosis, Sporadic		-3.3	4	4.5	30182	173	395	9	2.3	0.75	104|283|1471|1593|3727|3949|23362|79068|285195	ADARB1|ANG|CST3|CYP27A1|JUND|LDLR|PSD3|FTO|SLC9A9	-2.2	Blue
DisGeNET	35	C0020492	Hyperostosis		-3.3	7.6	5.4	30182	50	395	5	1.3	0.56	2737|3479|3952|5069|6223	GLI3|IGF1|LEP|PAPPA|RPS19	-2.2	Blue
DisGeNET	35	C0015672	Fatigue		-3.3	2.2	3.9	30182	760	395	22	5.6	1.2	128|283|710|1360|1385|1675|2697|3479|3643|3717|3815|3952|4054|5919|6223|6925|9759|10891|25953|30061|64859|143686	ADH5|ANG|SERPING1|CPB1|CREB1|CFD|GJA1|IGF1|INSR|JAK2|KIT|LEP|LTBP3|RARRES2|RPS19|TCF4|HDAC4|PPARGC1A|PNKD|SLC40A1|NABP1|SESN3	-2.2	Blue
DisGeNET	35	C0750901	Alzheimer Disease, Early Onset		-3.3	4	4.5	30182	174	395	9	2.3	0.75	322|1471|1718|2644|3479|3643|3952|8722|124152	APBB1|CST3|DHCR24|GCHFR|IGF1|INSR|LEP|CTSF|IQCK	-2.2	Blue
COVID	200	COVID359	RNA_Zhang_T-cells_severe-and-moderate_Up		-3.3	4.4	4.6	30182	139	395	8	2	0.71	120|2537|3428|3434|4600|9246|10628|219285	ADD3|IFI6|IFI16|IFIT1|MX2|UBE2L6|TXNIP|SAMD9L	-2.2	Blue
Cell Type Signatures	7	M40001	BUSSLINGER ESOPHAGEAL QUIESCENT BASAL CELLS		-3.3	6	5	30182	77	395	6	1.5	0.62	3306|6176|6507|10628|23521|29997	HSPA2|RPLP1|SLC1A3|TXNIP|RPL13A|NOP53	-2.2	Blue
DisGeNET	35	C0035412	Rhabdomyosarcoma		-3.3	2.4	4	30182	565	395	18	4.6	1	408|652|710|1028|1031|1760|2217|2737|3479|3643|3815|6654|7003|8743|9759|10252|54681|55422	ARRB1|BMP4|SERPING1|CDKN1C|CDKN2C|DMPK|FCGRT|GLI3|IGF1|INSR|KIT|SOS1|TEAD1|TNFSF10|HDAC4|SPRY1|P4HTM|ZNF331	-2.2	Blue
DisGeNET	35	C0242339	Dyslipidemias		-3.3	2.6	4	30182	471	395	16	4.1	0.99	572|1471|1628|3643|3717|3949|3952|3953|5069|5919|8800|8991|9771|9935|10628|79068	BAD|CST3|DBP|INSR|JAK2|LDLR|LEP|LEPR|PAPPA|RARRES2|PEX11A|SELENBP1|RAPGEF5|MAFB|TXNIP|FTO	-2.2	Blue
Transcription Factor Targets	16	M13967	ATF3 Q6		-3.3	3.3	4.3	30182	253	395	11	2.8	0.83	687|2824|3479|3727|10891|10983|51147|57326|64207|84557|399947	KLF9|GPM6B|IGF1|JUND|PPARGC1A|CCNI|ING4|PBXIP1|IRF2BPL|MAP1LC3A|C11orf87	-2.2	Blue
Transcription Factor Targets	16	M4815	WTTGKCTG UNKNOWN		-3.3	2.5	4	30182	519	395	17	4.3	1	710|716|862|1718|1879|3206|5064|6925|8462|10129|11092|28958|51317|55260|57134|65986|151887	SERPING1|C1S|RUNX1T1|DHCR24|EBF1|HOXA10|PALM|TCF4|KLF11|FRY|SPACA9|COA3|PHF21A|TMEM143|MAN1C1|ZBTB10|CCDC80	-2.2	Blue
Transcription Factor Targets	16	M4372	STAT5A 04		-3.3	3.6	4.3	30182	214	395	10	2.5	0.79	2890|3206|3479|5212|10123|10129|10891|23301|23429|51317	GRIA1|HOXA10|IGF1|VIT|ARL4C|FRY|PPARGC1A|EHBP1|RYBP|PHF21A	-2.2	Blue
Cell Type Signatures	7	M39322	CUI DEVELOPING HEART VALVAR ENDOTHELIAL CELL		-3.3	4.3	4.6	30182	141	395	8	2	0.71	687|2697|3949|4783|9464|9638|23452|283131	KLF9|GJA1|LDLR|NFIL3|HAND2|FEZ1|ANGPTL2|NEAT1	-2.2	Blue
DisGeNET	35	C0521170	Osteoporotic Fractures		-3.3	5	4.7	30182	108	395	7	1.8	0.66	1471|3479|3953|5919|8743|9771|9993	CST3|IGF1|LEPR|RARRES2|TNFSF10|RAPGEF5|DGCR2	-2.2	Blue
DisGeNET	35	C0424731	Single transverse palmar crease		-3.3	5.9	5	30182	78	395	6	1.5	0.62	652|3479|6925|26040|55081|64207	BMP4|IGF1|TCF4|SETBP1|IFT57|IRF2BPL	-2.2	Blue
Cell Type Signatures	7	M41705	FAN OVARY CL3 MATURE CUMULUS GRANULOSA CELL 1		-3.2	3.3	4.3	30182	254	395	11	2.8	0.83	1471|2697|2878|3643|5094|5212|10351|10521|26022|51313|81579	CST3|GJA1|GPX3|INSR|PCBP2|VIT|ABCA8|DDX17|TMEM98|GASK1B|PLA2G12A	-2.2	Blue
Transcription Factor Targets	16	M435	YATTNATC UNKNOWN		-3.2	2.8	4.1	30182	382	395	14	3.5	0.93	92|120|1360|2018|3176|3206|3479|10129|11075|57326|93129|151887|219654|340719	ACVR2A|ADD3|CPB1|EMX2|HNMT|HOXA10|IGF1|FRY|STMN2|PBXIP1|ORAI3|CCDC80|ZCCHC24|NANOS1	-2.2	Blue
DisGeNET	35	C0032962	Pregnancy Complications		-3.2	18	6.9	30182	13	395	3	0.76	0.44	3717|3952|3953	JAK2|LEP|LEPR	-2.2	Blue
Cell Type Signatures	7	M39100	ZHONG PFC C1 ASTROCYTE		-3.2	10	5.8	30182	30	395	4	1	0.5	120|2878|3732|8991	ADD3|GPX3|CD82|SELENBP1	-2.2	Blue
TRRUST	34	TRR01256	Regulated by: SP1		-3.2	2.5	3.9	30182	524	395	17	4.3	1	1385|1593|1718|1777|2192|2697|3643|3815|3949|3952|5493|6654|7357|8743|9759|10522|340719	CREB1|CYP27A1|DHCR24|DNASE2|FBLN1|GJA1|INSR|KIT|LDLR|LEP|PPL|SOS1|UGCG|TNFSF10|HDAC4|DEAF1|NANOS1	-2.1	Blue
DisGeNET	35	C0494463	Alzheimer Disease, Late Onset		-3.2	2.8	4	30182	385	395	14	3.5	0.93	322|347|1471|1718|3479|3643|3949|3952|3953|4739|10891|11188|124152|161882	APBB1|APOD|CST3|DHCR24|IGF1|INSR|LDLR|LEP|LEPR|NEDD9|PPARGC1A|NISCH|IQCK|ZFPM1	-2.1	Blue
COVID	200	COVID053	RNA_Xiong_PBMC_Down		-3.2	3.3	4.2	30182	257	395	11	2.8	0.83	1028|7029|8644|10123|26137|57326|80310|81563|83988|151887|161882	CDKN1C|TFDP2|AKR1C3|ARL4C|ZBTB20|PBXIP1|PDGFD|C1orf21|NCALD|CCDC80|ZFPM1	-2.1	Blue
Transcription Factor Targets	16	M7093	GATAAGR GATA C		-3.2	3.1	4.1	30182	299	395	12	3	0.86	120|862|2329|3157|4774|4783|9056|10891|23521|151887|161882|340719	ADD3|RUNX1T1|FMO4|HMGCS1|NFIA|NFIL3|SLC7A7|PPARGC1A|RPL13A|CCDC80|ZFPM1|NANOS1	-2.1	Blue
DisGeNET	35	C0024668	Mammary Neoplasms, Experimental		-3.2	3.5	4.3	30182	218	395	10	2.5	0.79	572|3479|3638|3815|3952|4521|5720|8743|10409|10628	BAD|IGF1|INSIG1|KIT|LEP|NUDT1|PSME1|TNFSF10|BASP1|TXNIP	-2.1	Blue
DisGeNET	35	C1136382	Sclerocystic Ovaries		-3.2	4.2	4.5	30182	144	395	8	2	0.71	104|1645|1646|3952|8644|8817|29997|440836	ADARB1|AKR1C1|AKR1C2|LEP|AKR1C3|FGF18|NOP53|ODF3B	-2.1	Blue
DisGeNET	35	C0424678	Lean body mass		-3.2	4.2	4.5	30182	144	395	8	2	0.71	2737|5069|8817|58499|64094|79068|79974|102724571	GLI3|PAPPA|FGF18|ZNF462|SMOC2|FTO|CPED1|LNCTAM34A	-2.1	Blue
COVID	200	COVID242	RNA_Riva_Vero-E6_24h_Down		-3.2	5.7	4.9	30182	80	395	6	1.5	0.62	2040|80310|94241|219285|220002|283537	STOM|PDGFD|TP53INP1|SAMD9L|CYB561A3|SLC46A3	-2.1	Blue
COVID	200	COVID007	RNA_Blanco-Melo_A549_Down		-3.2	3.1	4.1	30182	300	395	12	3	0.86	1031|1267|1645|1718|2013|2222|3157|3625|4597|6697|83988|155066	CDKN2C|CNP|AKR1C1|DHCR24|EMP2|FDFT1|HMGCS1|INHBB|MVD|SPR|NCALD|ATP6V0E2	-2.1	Blue
COVID	200	COVID015	RNA_Blanco-Melo_Calu-3_Down		-3.2	3.1	4.1	30182	300	395	12	3	0.86	1031|1718|2013|2222|2593|4597|5919|6697|10217|25840|126133|155066	CDKN2C|DHCR24|EMP2|FDFT1|GAMT|MVD|RARRES2|SPR|CTDSPL|METTL7A|ALDH16A1|ATP6V0E2	-2.1	Blue
COVID	200	COVID199	Ubiquitinome_Stukalov_A549-ACE2_24h_Up		-3.2	3.1	4.1	30182	300	395	12	3	0.86	1645|1646|2040|2697|2824|3643|6767|8644|10550|23521|25929|126133	AKR1C1|AKR1C2|STOM|GJA1|GPM6B|INSR|ST13|AKR1C3|ARL6IP5|RPL13A|GEMIN5|ALDH16A1	-2.1	Blue
DisGeNET	35	C0431447	Synophrys		-3.2	4.8	4.6	30182	111	395	7	1.8	0.66	1009|3815|10522|23241|26040|26137|50937	CDH11|KIT|DEAF1|PACS2|SETBP1|ZBTB20|CDON	-2.1	Blue
Transcription Factor Targets	16	M7355	HLF 01		-3.2	3.2	4.2	30182	259	395	11	2.8	0.83	687|1031|1842|4783|5094|5493|7125|9068|10659|91748|283537	KLF9|CDKN2C|ECM2|NFIL3|PCBP2|PPL|TNNC2|ANGPTL1|CELF2|MIDEAS|SLC46A3	-2.1	Blue
Cell Type Signatures	7	M39051	MANNO MIDBRAIN NEUROTYPES HMGL		-3.2	2.4	3.9	30182	577	395	18	4.6	1	2040|2217|3428|3479|4094|4155|4814|5166|9056|9262|9935|10628|25840|51296|55266|79974|283131|285195	STOM|FCGRT|IFI16|IGF1|MAF|MBP|NINJ1|PDK4|SLC7A7|STK17B|MAFB|TXNIP|METTL7A|SLC15A3|TMEM19|CPED1|NEAT1|SLC9A9	-2.1	Blue
DisGeNET	35	C0752308	Hypoxia-Ischemia, Brain		-3.2	5.7	4.8	30182	81	395	6	1.5	0.62	652|1267|3479|3952|4155|84557	BMP4|CNP|IGF1|LEP|MBP|MAP1LC3A	-2.1	Blue
COVID	200	COVID328	RNA_Wilk_CD4+T-cells_patient-C4_Down		-3.2	9.9	5.7	30182	31	395	4	1	0.5	10521|10628|29997|283131	DDX17|TXNIP|NOP53|NEAT1	-2.1	Blue
DisGeNET	35	C0001339	Acute pancreatitis		-3.2	2.6	4	30182	435	395	15	3.8	0.96	128|408|710|1360|1471|3306|3434|3717|3815|3952|5919|10891|51257|94241|338382	ADH5|ARRB1|SERPING1|CPB1|CST3|HSPA2|IFIT1|JAK2|KIT|LEP|RARRES2|PPARGC1A|MARCHF2|TP53INP1|RAB7B	-2.1	Blue
Transcription Factor Targets	16	M1460	TGGNNNNNNKCCAR UNKNOWN		-3.2	2.6	3.9	30182	436	395	15	3.8	0.96	120|1389|3206|4774|10123|10252|10891|23189|28958|54926|58499|93129|221091|284018|404093	ADD3|CREBL2|HOXA10|NFIA|ARL4C|SPRY1|PPARGC1A|KANK1|COA3|UBE2R2|ZNF462|ORAI3|LRRN4CL|C17orf58|CUEDC1	-2.1	Blue
DisGeNET	35	C0014170	Endometrial Neoplasms		-3.1	3.2	4.1	30182	261	395	11	2.8	0.83	1028|1645|2013|3206|3479|3732|3953|6405|7869|8644|8743	CDKN1C|AKR1C1|EMP2|HOXA10|IGF1|CD82|LEPR|SEMA3F|SEMA3B|AKR1C3|TNFSF10	-2.1	Blue
Cell Type Signatures	7	M41659	TRAVAGLINI LUNG ALVEOLAR EPITHELIAL TYPE 1 CELL		-3.1	2.7	4	30182	391	395	14	3.5	0.93	2013|2697|4739|7869|9056|10351|10550|10659|23452|30061|50865|54985|147372|283131	EMP2|GJA1|NEDD9|SEMA3B|SLC7A7|ABCA8|ARL6IP5|CELF2|ANGPTL2|SLC40A1|HEBP1|HCFC1R1|CCBE1|NEAT1	-2.1	Blue
DisGeNET	35	C1868885	Uncontrolled hypertension		-3.1	16	6.6	30182	14	395	3	0.76	0.44	1628|3952|8991	DBP|LEP|SELENBP1	-2.1	Blue
DisGeNET	35	C0027794	Neural Tube Defects		-3.1	3	4.1	30182	304	395	12	3	0.86	652|2697|2737|3479|3952|3953|7357|9817|10891|26040|30061|79068	BMP4|GJA1|GLI3|IGF1|LEP|LEPR|UGCG|KEAP1|PPARGC1A|SETBP1|SLC40A1|FTO	-2.1	Blue
DisGeNET	35	C0024305	Lymphoma, Non-Hodgkin		-3.1	2.2	3.8	30182	733	395	21	5.3	1.1	283|710|1031|1408|1645|2323|2644|3643|3717|3815|3952|3953|4155|4739|4882|8644|8743|8764|10018|25816|200081	ANG|SERPING1|CDKN2C|CRY2|AKR1C1|FLT3LG|GCHFR|INSR|JAK2|KIT|LEP|LEPR|MBP|NEDD9|NPR2|AKR1C3|TNFSF10|TNFRSF14|BCL2L11|TNFAIP8|TXLNA	-2.1	Blue
DisGeNET	35	C0264716	Chronic heart failure		-3.1	3.4	4.2	30182	223	395	10	2.5	0.79	1471|2697|3176|3479|3953|4832|4882|5919|9771|10891	CST3|GJA1|HNMT|IGF1|LEPR|NME3|NPR2|RARRES2|RAPGEF5|PPARGC1A	-2.1	Blue
DisGeNET	35	C3887461	Head and Neck Carcinoma		-3.1	2.1	3.7	30182	786	395	22	5.6	1.2	125|1009|1267|2581|2878|3479|3643|3727|3732|4054|6767|7035|7357|8743|8874|8991|9759|9817|10018|51147|55422|55893	ADH1B|CDH11|CNP|GALC|GPX3|IGF1|INSR|JUND|CD82|LTBP3|ST13|TFPI|UGCG|TNFSF10|ARHGEF7|SELENBP1|HDAC4|KEAP1|BCL2L11|ING4|ZNF331|ZNF395	-2.1	Blue
DisGeNET	35	C0948089	Acute Coronary Syndrome		-3.1	2.6	3.9	30182	440	395	15	3.8	0.96	1471|1628|2192|3479|3717|3949|3952|4882|5069|7035|8991|23452|79068|113263|338382	CST3|DBP|FBLN1|IGF1|JAK2|LDLR|LEP|NPR2|PAPPA|TFPI|SELENBP1|ANGPTL2|FTO|GLCCI1|RAB7B	-2.1	Blue
Transcription Factor Targets	16	M16699	CREBP1CJUN 01		-3.1	3.2	4.1	30182	264	395	11	2.8	0.83	1879|2824|3727|4094|6767|10891|51147|64207|83988|84557|399947	EBF1|GPM6B|JUND|MAF|ST13|PPARGC1A|ING4|IRF2BPL|NCALD|MAP1LC3A|C11orf87	-2.1	Blue
Transcription Factor Targets	16	M16280	PITX2 Q2		-3.1	3.2	4.1	30182	264	395	11	2.8	0.83	652|1009|2018|7716|10521|11092|23429|57326|65986|83988|143686	BMP4|CDH11|EMX2|VEZF1|DDX17|SPACA9|RYBP|PBXIP1|ZBTB10|NCALD|SESN3	-2.1	Blue
COVID	200	COVID204	Proteome_Li_Urine-severe-vs-healthy_Up		-3.1	5.5	4.8	30182	83	395	6	1.5	0.62	1009|2644|8764|8895|10409|57863	CDH11|GCHFR|TNFRSF14|CPNE3|BASP1|CADM3	-2.1	Blue
Cell Type Signatures	7	M39082	ZHONG PFC C9 ORG OTHER		-3.1	5.5	4.8	30182	83	395	6	1.5	0.62	1471|2040|2824|2878|6507|11170	CST3|STOM|GPM6B|GPX3|SLC1A3|FAM107A	-2.1	Blue
Cell Type Signatures	7	M39104	ZHONG PFC C3 MICROGLIA		-3.1	2.5	3.9	30182	488	395	16	4.1	0.99	166|322|862|4135|4597|4774|5532|6925|10123|11075|23114|90362|147372|155066|375449|399947	TLE5|APBB1|RUNX1T1|MAP6|MVD|NFIA|PPP3CB|TCF4|ARL4C|STMN2|NFASC|FAM110B|CCBE1|ATP6V0E2|MAST4|C11orf87	-2.1	Blue
DisGeNET	35	C0151786	Muscle Weakness		-3.1	2.4	3.8	30182	536	395	17	4.3	1	715|1593|1760|2548|2697|3479|3952|4135|5166|6654|6697|9056|23114|23175|64207|64759|64859	C1R|CYP27A1|DMPK|GAA|GJA1|IGF1|LEP|MAP6|PDK4|SOS1|SPR|SLC7A7|NFASC|LPIN1|IRF2BPL|TNS3|NABP1	-2.1	Blue
Transcription Factor Targets	16	M17779	PAX2 02		-3.1	3.2	4.1	30182	265	395	11	2.8	0.83	862|3206|3479|4739|6925|11075|11170|23301|23460|23521|143686	RUNX1T1|HOXA10|IGF1|NEDD9|TCF4|STMN2|FAM107A|EHBP1|ABCA6|RPL13A|SESN3	-2.1	Blue
Transcription Factor Targets	16	M14626	GFI1 01		-3.1	3.2	4.1	30182	265	395	11	2.8	0.83	120|652|1879|3206|4774|6925|10231|10891|26137|50937|54757	ADD3|BMP4|EBF1|HOXA10|NFIA|TCF4|RCAN2|PPARGC1A|ZBTB20|CDON|FAM20A	-2.1	Blue
DisGeNET	35	C0020443	Hypercholesterolemia		-3.1	2.5	3.9	30182	489	395	16	4.1	0.99	32|347|1593|2222|2697|3306|3643|3949|3952|3953|5919|9056|10522|11092|23175|338382	ACACB|APOD|CYP27A1|FDFT1|GJA1|HSPA2|INSR|LDLR|LEP|LEPR|RARRES2|SLC7A7|DEAF1|SPACA9|LPIN1|RAB7B	-2.1	Blue
Transcription Factor Targets	16	M7179	MIF1 01		-3.1	3.7	4.2	30182	186	395	9	2.3	0.75	862|2018|3157|4739|25953|64343|81579|93129|125058	RUNX1T1|EMX2|HMGCS1|NEDD9|PNKD|AZI2|PLA2G12A|ORAI3|TBC1D16	-2.1	Blue
DisGeNET	35	C0027092	Myopia		-3.1	2.5	3.8	30182	490	395	16	4.1	0.99	582|585|652|2697|3434|3479|3727|3815|4094|4774|6925|7003|10522|23241|54681|64207	BBS1|BBS4|BMP4|GJA1|IFIT1|IGF1|JUND|KIT|MAF|NFIA|TCF4|TEAD1|DEAF1|PACS2|P4HTM|IRF2BPL	-2.1	Blue
PaGenBase	36	PGB:00165	Cell-specific: BDCA4+ Dentritic Cells		-3.1	6.8	5	30182	56	395	5	1.3	0.56	2824|6925|7357|220002|404093	GPM6B|TCF4|UGCG|CYB561A3|CUEDC1	-2.1	Blue
Cell Type Signatures	7	M39269	HU FETAL RETINA RGC		-3.1	2.6	3.9	30182	443	395	15	3.8	0.96	1645|1646|1879|2222|3157|3638|4135|4597|9246|9638|10409|10550|11075|51299|54985	AKR1C1|AKR1C2|EBF1|FDFT1|HMGCS1|INSIG1|MAP6|MVD|UBE2L6|FEZ1|BASP1|ARL6IP5|STMN2|NRN1|HCFC1R1	-2.1	Blue
Transcription Factor Targets	16	M30360	ZNF589 TARGET GENES		-3.1	2.2	3.7	30182	688	395	20	5.1	1.1	322|862|1186|3428|3949|8819|10826|23114|23429|29997|51257|51317|55251|55422|55616|55652|140876|219285|441108|768211	APBB1|RUNX1T1|CLCN7|IFI16|LDLR|SAP30|FAXDC2|NFASC|RYBP|NOP53|MARCHF2|PHF21A|PCMTD2|ZNF331|ASAP3|SLC48A1|RIPOR3|SAMD9L|IRF1-AS1|RELL1	-2.1	Blue
DisGeNET	35	C0022735	Klinefelter Syndrome		-3.1	4.1	4.3	30182	150	395	8	2	0.71	582|2697|3479|3717|3952|3953|8874|285313	BBS1|GJA1|IGF1|JAK2|LEP|LEPR|ARHGEF7|IGSF10	-2.1	Blue
Cell Type Signatures	7	M39291	DURANTE ADULT OLFACTORY NEUROEPITHELIUM MATURE NEURONS		-3.1	3.7	4.2	30182	187	395	9	2.3	0.75	2018|2040|10099|11075|23557|54681|79582|113263|285313	EMX2|STOM|TSPAN3|STMN2|SNAPIN|P4HTM|SPAG16|GLCCI1|IGSF10	-2.1	Blue
Transcription Factor Targets	16	M8280	NFAT Q4 01		-3.1	3.1	4.1	30182	267	395	11	2.8	0.83	1879|4783|5212|5998|7003|7029|10550|23301|65986|93129|404093	EBF1|NFIL3|VIT|RGS3|TEAD1|TFDP2|ARL6IP5|EHBP1|ZBTB10|ORAI3|CUEDC1	-2	Blue
DisGeNET	35	C0085580	Essential Hypertension		-3.1	2.6	3.9	30182	445	395	15	3.8	0.96	1628|2697|2878|3479|3643|3949|3952|3953|4882|6649|7003|8991|9771|10891|79068	DBP|GJA1|GPX3|IGF1|INSR|LDLR|LEP|LEPR|NPR2|SOD3|TEAD1|SELENBP1|RAPGEF5|PPARGC1A|FTO	-2	Blue
Transcription Factor Targets	16	M5568	ETS1 B		-3.1	3.1	4	30182	268	395	11	2.8	0.83	652|3206|5998|9815|10123|23339|54926|56963|64393|91748|285195	BMP4|HOXA10|RGS3|GIT2|ARL4C|VPS39|UBE2R2|RGMA|ZMAT3|MIDEAS|SLC9A9	-2	Blue
Transcription Factor Targets	16	M3339	STAT4 01		-3.1	3.1	4	30182	268	395	11	2.8	0.83	2890|3479|5212|9068|10123|10891|11075|23433|51317|54757|91748	GRIA1|IGF1|VIT|ANGPTL1|ARL4C|PPARGC1A|STMN2|RHOQ|PHF21A|FAM20A|MIDEAS	-2	Blue
Cell Type Signatures	7	M40021	BUSSLINGER GASTRIC OXYNTIC ENTEROCHROMAFFIN LIKE CELLS		-3.1	5.4	4.7	30182	85	395	6	1.5	0.62	862|2537|2878|7003|23024|64094	RUNX1T1|IFI6|GPX3|TEAD1|PDZRN3|SMOC2	-2	Blue
DisGeNET	35	C0041696	Unipolar Depression		-3.1	2.3	3.7	30182	641	395	19	4.8	1.1	104|408|1267|1385|1408|2644|2697|2890|3479|3952|6507|6925|9771|9817|10522|26137|57146|79068|257194	ADARB1|ARRB1|CNP|CREB1|CRY2|GCHFR|GJA1|GRIA1|IGF1|LEP|SLC1A3|TCF4|RAPGEF5|KEAP1|DEAF1|ZBTB20|LDAF1|FTO|NEGR1	-2	Blue
DisGeNET	35	C2316786	Chronic kidney disease stage 2		-3	15	6.4	30182	15	395	3	0.76	0.44	283|1471|9771	ANG|CST3|RAPGEF5	-2	Blue
DisGeNET	35	C0265344	Donohue Syndrome		-3	15	6.4	30182	15	395	3	0.76	0.44	3479|3643|3952	IGF1|INSR|LEP	-2	Blue
TRRUST	34	TRR00506	Regulated by: HOXA10		-3	15	6.4	30182	15	395	3	0.76	0.44	687|1028|2018	KLF9|CDKN1C|EMX2	-2	Blue
DisGeNET	35	C3554224	LEPTIN DEFICIENCY OR DYSFUNCTION		-3	15	6.4	30182	15	395	3	0.76	0.44	3952|3953|5919	LEP|LEPR|RARRES2	-2	Blue
Cell Type Signatures	7	M39239	LAKE ADULT KIDNEY C20 COLLECTING DUCT INTERCALATED CELLS TYPE A CORTEX		-3	4	4.3	30182	152	395	8	2	0.71	5136|10231|10891|23362|26040|26137|113263|285362	PDE1A|RCAN2|PPARGC1A|PSD3|SETBP1|ZBTB20|GLCCI1|SUMF1	-2	Blue
COVID	200	COVID208	Proteome_Li_Urine-recovery-vs-healthy_Up		-3	4	4.3	30182	152	395	8	2	0.71	1|128|1675|2040|2548|2644|2878|4811	A1BG|ADH5|CFD|STOM|GAA|GCHFR|GPX3|NID1	-2	Blue
COVID	200	COVID206	Proteome_Li_Urine-mild-vs-healthy_Up		-3	5.3	4.6	30182	86	395	6	1.5	0.62	1009|1777|2644|4521|10409|51704	CDH11|DNASE2|GCHFR|NUDT1|BASP1|GPRC5B	-2	Blue
DisGeNET	35	C0752166	Bardet-Biedl Syndrome		-3	5.3	4.6	30182	86	395	6	1.5	0.62	582|585|3643|3952|9638|9771	BBS1|BBS4|INSR|LEP|FEZ1|RAPGEF5	-2	Blue
DisGeNET	35	C0232197	Fibrillation		-3	4.5	4.4	30182	118	395	7	1.8	0.66	1360|1471|2331|2697|3479|5018|6288	CPB1|CST3|FMOD|GJA1|IGF1|OXA1L|SAA1	-2	Blue
Cell Type Signatures	7	M39034	FAN EMBRYONIC CTX ASTROCYTE 2		-3	4	4.3	30182	153	395	8	2	0.71	2192|2697|4774|7035|25840|51313|57326|143686	FBLN1|GJA1|NFIA|TFPI|METTL7A|GASK1B|PBXIP1|SESN3	-2	Blue
Transcription Factor Targets	16	M30115	PCGF1 TARGET GENES		-3	2.4	3.7	30182	546	395	17	4.3	1	92|408|1028|2548|3727|4597|5532|6405|7003|7357|9262|81790|84875|85464|91748|155066|340719	ACVR2A|ARRB1|CDKN1C|GAA|JUND|MVD|PPP3CB|SEMA3F|TEAD1|UGCG|STK17B|RNF170|PARP10|SSH2|MIDEAS|ATP6V0E2|NANOS1	-2	Blue
DisGeNET	35	C2362324	Pediatric Obesity		-3	3.6	4.2	30182	191	395	9	2.3	0.75	32|585|1267|3479|3952|3953|6288|9759|79068	ACACB|BBS4|CNP|IGF1|LEP|LEPR|SAA1|HDAC4|FTO	-2	Blue
DisGeNET	35	C0598275	Diffuse cerebral atrophy		-3	9	5.4	30182	34	395	4	1	0.5	2581|8722|10667|64207	GALC|CTSF|FARS2|IRF2BPL	-2	Blue
COVID	200	COVID287	RNA_Wilk_NK-cells_patient-C1A-mild_Up		-3	9	5.4	30182	34	395	4	1	0.5	2537|4600|10628|219285	IFI6|MX2|TXNIP|SAMD9L	-2	Blue
Cell Type Signatures	7	M40199	DESCARTES FETAL HEART STROMAL CELLS		-3	9	5.4	30182	34	395	4	1	0.5	1805|2192|9068|10350	DPT|FBLN1|ANGPTL1|ABCA9	-2	Blue
DisGeNET	35	C0200641	Blood basophil count (lab test)		-3	3.1	4	30182	272	395	11	2.8	0.83	3717|3953|10018|25953|56997|64759|96459|113263|161882|400954|441108	JAK2|LEPR|BCL2L11|PNKD|COQ8A|TNS3|FNIP1|GLCCI1|ZFPM1|EML6|IRF1-AS1	-2	Blue
Transcription Factor Targets	16	M6830	CEBP Q2 01		-3	3.1	4	30182	272	395	11	2.8	0.83	1028|3206|4783|5493|7125|9759|26137|30061|91748|116931|404093	CDKN1C|HOXA10|NFIL3|PPL|TNNC2|HDAC4|ZBTB20|SLC40A1|MIDEAS|MED12L|CUEDC1	-2	Blue
DisGeNET	35	C1856689	FRIEDREICH ATAXIA 1		-3	4.5	4.4	30182	119	395	7	1.8	0.66	2548|3479|6507|8895|10891|23373|56997	GAA|IGF1|SLC1A3|CPNE3|PPARGC1A|CRTC1|COQ8A	-2	Blue
Transcription Factor Targets	16	M13672	HNF4 01		-3	3.1	4	30182	273	395	11	2.8	0.83	1385|3206|3643|4094|7869|9056|9759|10891|23598|54926|143686	CREB1|HOXA10|INSR|MAF|SEMA3B|SLC7A7|HDAC4|PPARGC1A|PATZ1|UBE2R2|SESN3	-2	Blue
DisGeNET	35	C0018798	Congenital Heart Defects		-3	2.6	3.8	30182	406	395	14	3.5	0.93	1360|1471|2697|2737|3479|5069|6288|6654|9056|9464|9993|10659|10891|26040	CPB1|CST3|GJA1|GLI3|IGF1|PAPPA|SAA1|SOS1|SLC7A7|HAND2|DGCR2|CELF2|PPARGC1A|SETBP1	-2	Blue
Cell Type Signatures	7	M41680	TRAVAGLINI LUNG B CELL		-3	3.9	4.2	30182	155	395	8	2	0.71	1879|6925|10628|11142|25840|26137|55081|220002	EBF1|TCF4|TXNIP|PKIG|METTL7A|ZBTB20|IFT57|CYB561A3	-2	Blue
Cell Type Signatures	7	M39246	LAKE ADULT KIDNEY C27 VASCULAR SMOOTH MUSCLE CELLS AND PERICYTES		-3	3.9	4.2	30182	155	395	8	2	0.71	1879|2878|5136|8874|10129|10231|23194|283131	EBF1|GPX3|PDE1A|ARHGEF7|FRY|RCAN2|FBXL7|NEAT1	-2	Blue
DisGeNET	35	C1842774	Hypermelanotic macule		-3	6.5	4.8	30182	59	395	5	1.3	0.56	715|716|2697|3643|3815	C1R|C1S|GJA1|INSR|KIT	-2	Blue
Cell Type Signatures	7	M41667	TRAVAGLINI LUNG CAPILLARY INTERMEDIATE 2 CELL		-3	2.6	3.8	30182	408	395	14	3.5	0.93	166|2537|4155|5720|6176|8644|9246|10983|11119|11142|11170|11257|80833|441108	TLE5|IFI6|MBP|PSME1|RPLP1|AKR1C3|UBE2L6|CCNI|BTN3A1|PKIG|FAM107A|TP53TG1|APOL3|IRF1-AS1	-2	Blue
Transcription Factor Targets	16	M40846	PRDM4 TARGET GENES		-3	2.5	3.8	30182	455	395	15	3.8	0.96	2192|2537|2737|3206|3434|5253|6507|8819|10983|23024|23362|51317|55194|79758|147372	FBLN1|IFI6|GLI3|HOXA10|IFIT1|PHF2|SLC1A3|SAP30|CCNI|PDZRN3|PSD3|PHF21A|EVA1B|DHRS12|CCBE1	-2	Blue
DisGeNET	35	C0085762	Alcohol abuse		-3	3.9	4.2	30182	156	395	8	2	0.71	125|128|3479|3949|3952|8991|11092|79068	ADH1B|ADH5|IGF1|LDLR|LEP|SELENBP1|SPACA9|FTO	-2	Blue
DisGeNET	35	C1519346	Skin Carcinogenesis		-3	3.5	4.1	30182	194	395	9	2.3	0.75	3479|3643|3727|3815|3952|5919|6654|6773|8874	IGF1|INSR|JUND|KIT|LEP|RARRES2|SOS1|STAT2|ARHGEF7	-2	Blue
DisGeNET	35	C0342538	Constitutional delay of growth and puberty		-3	14	6.1	30182	16	395	3	0.76	0.44	3952|3953|285313	LEP|LEPR|IGSF10	-2	Blue
DisGeNET	35	C0033804	Pseudohermaphroditism		-3	14	6.1	30182	16	395	3	0.76	0.44	1645|1646|8644	AKR1C1|AKR1C2|AKR1C3	-2	Blue
TRRUST	34	TRR01268	Regulated by: SREBF1		-3	8.7	5.3	30182	35	395	4	1	0.5	32|2222|3949|23175	ACACB|FDFT1|LDLR|LPIN1	-2	Blue
Transcription Factor Targets	16	M11968	NKX61 01		-2.9	3.3	4	30182	235	395	10	2.5	0.79	862|5532|6925|10521|10891|11092|26137|51317|57134|143686	RUNX1T1|PPP3CB|TCF4|DDX17|PPARGC1A|SPACA9|ZBTB20|PHF21A|MAN1C1|SESN3	-2	Blue
DisGeNET	35	C1306503	Congenital exomphalos		-2.9	3.3	4	30182	235	395	10	2.5	0.79	716|1009|1028|2697|2737|3643|9759|26040|79068|147372	C1S|CDH11|CDKN1C|GJA1|GLI3|INSR|HDAC4|SETBP1|FTO|CCBE1	-2	Blue
Transcription Factor Targets	16	M17997	TGACGTCA ATF3 Q6		-2.9	3.3	4	30182	235	395	10	2.5	0.79	2824|3727|4094|6767|10891|51147|64207|83988|84557|399947	GPM6B|JUND|MAF|ST13|PPARGC1A|ING4|IRF2BPL|NCALD|MAP1LC3A|C11orf87	-2	Blue
Transcription Factor Targets	16	M8695	CEBP 01		-2.9	3	3.9	30182	277	395	11	2.8	0.83	92|3206|5998|8743|9464|9759|23452|51317|58499|93129|389136	ACVR2A|HOXA10|RGS3|TNFSF10|HAND2|HDAC4|ANGPTL2|PHF21A|ZNF462|ORAI3|VGLL3	-2	Blue
Transcription Factor Targets	16	M14011	HIF1 Q3		-2.9	3.2	4	30182	236	395	10	2.5	0.79	862|2824|4783|8462|10018|23598|50808|64207|65986|284018	RUNX1T1|GPM6B|NFIL3|KLF11|BCL2L11|PATZ1|AK3|IRF2BPL|ZBTB10|C17orf58	-2	Blue
DisGeNET	35	C0740394	Hyperuricemia		-2.9	3.5	4.1	30182	196	395	9	2.3	0.75	125|1471|1628|3717|5919|6288|8991|9771|126133	ADH1B|CST3|DBP|JAK2|RARRES2|SAA1|SELENBP1|RAPGEF5|ALDH16A1	-2	Blue
Cell Type Signatures	7	M39052	MANNO MIDBRAIN NEUROTYPES HOPC		-2.9	2.7	3.8	30182	366	395	13	3.3	0.9	347|2824|3479|3625|23189|23452|25840|64393|80830|81563|84532|219654|285195	APOD|GPM6B|IGF1|INHBB|KANK1|ANGPTL2|METTL7A|ZMAT3|APOL6|C1orf21|ACSS1|ZCCHC24|SLC9A9	-2	Blue
DisGeNET	35	C0234985	Mental deterioration		-2.9	2.4	3.7	30182	508	395	16	4.1	0.99	322|862|1385|1471|1628|2697|2890|3479|3643|3952|7035|8743|8991|10241|10891|64207	APBB1|RUNX1T1|CREB1|CST3|DBP|GJA1|GRIA1|IGF1|INSR|LEP|TFPI|TNFSF10|SELENBP1|CALCOCO2|PPARGC1A|IRF2BPL	-2	Blue
DisGeNET	35	C0023267	Fibroid Tumor		-2.9	2.6	3.7	30182	413	395	14	3.5	0.93	1718|1805|2192|2331|2697|3206|3479|3643|3815|3952|5920|8462|8743|376497	DHCR24|DPT|FBLN1|FMOD|GJA1|HOXA10|IGF1|INSR|KIT|LEP|PLAAT4|KLF11|TNFSF10|SLC27A1	-1.9	Blue
COVID	200	COVID043	RNA_Wyler_Caco-2_12h_Down		-2.9	4.3	4.3	30182	123	395	7	1.8	0.66	1645|1646|7869|9145|25816|256302|389136	AKR1C1|AKR1C2|SEMA3B|SYNGR1|TNFAIP8|NATD1|VGLL3	-1.9	Blue
DisGeNET	35	C1268935	Congenital Thrombotic Thrombocytopenic Purpura		-2.9	8.5	5.2	30182	36	395	4	1	0.5	3717|7035|8743|64759	JAK2|TFPI|TNFSF10|TNS3	-1.9	Blue
DisGeNET	35	C1837260	Prominent forehead		-2.9	3.8	4.1	30182	159	395	8	2	0.71	1028|1186|1718|3479|4882|26040|54681|285362	CDKN1C|CLCN7|DHCR24|IGF1|NPR2|SETBP1|P4HTM|SUMF1	-1.9	Blue
DisGeNET	35	C4721532	Lymphoma, Non-Hodgkin, Familial		-2.9	2.5	3.7	30182	462	395	15	3.8	0.96	283|710|1031|1408|2644|3643|3815|3952|3953|4882|8743|8764|10018|25816|200081	ANG|SERPING1|CDKN2C|CRY2|GCHFR|INSR|KIT|LEP|LEPR|NPR2|TNFSF10|TNFRSF14|BCL2L11|TNFAIP8|TXLNA	-1.9	Blue
DisGeNET	35	C0280449	secondary acute myeloid leukemia		-2.9	5	4.4	30182	91	395	6	1.5	0.62	1028|2878|3717|10018|23373|26040	CDKN1C|GPX3|JAK2|BCL2L11|CRTC1|SETBP1	-1.9	Blue
DisGeNET	35	C1956089	Osteophyte		-2.9	5	4.4	30182	91	395	6	1.5	0.62	125|1360|3479|3717|3952|9759	ADH1B|CPB1|IGF1|JAK2|LEP|HDAC4	-1.9	Blue
Transcription Factor Targets	16	M9852	CHOP 01		-2.9	3.2	3.9	30182	239	395	10	2.5	0.79	862|5493|8743|10018|10891|51317|64094|65986|91748|143686	RUNX1T1|PPL|TNFSF10|BCL2L11|PPARGC1A|PHF21A|SMOC2|ZBTB10|MIDEAS|SESN3	-1.9	Blue
DisGeNET	35	C0035309	Retinal Diseases		-2.9	2.1	3.6	30182	714	395	20	5.1	1.1	125|582|585|652|1471|1628|2013|2697|3479|3643|3952|4155|5919|7423|8462|8991|10018|10628|10891|79068	ADH1B|BBS1|BBS4|BMP4|CST3|DBP|EMP2|GJA1|IGF1|INSR|LEP|MBP|RARRES2|VEGFB|KLF11|SELENBP1|BCL2L11|TXNIP|PPARGC1A|FTO	-1.9	Blue
DisGeNET	35	C0920563	Insulin Sensitivity		-2.9	6.2	4.7	30182	62	395	5	1.3	0.56	32|2878|3643|3952|3953	ACACB|GPX3|INSR|LEP|LEPR	-1.9	Blue
DisGeNET	35	C2733158	Cerebral Small Vessel Diseases		-2.9	6.2	4.7	30182	62	395	5	1.3	0.56	1471|3949|3952|7035|8991	CST3|LDLR|LEP|TFPI|SELENBP1	-1.9	Blue
DisGeNET	35	C0278996	Malignant Head and Neck Neoplasm		-2.9	2.1	3.5	30182	767	395	21	5.3	1.1	125|1009|1267|2581|2878|3479|3643|3727|3732|4054|6767|7357|8743|8874|8991|9759|9817|10018|51147|55422|55893	ADH1B|CDH11|CNP|GALC|GPX3|IGF1|INSR|JUND|CD82|LTBP3|ST13|UGCG|TNFSF10|ARHGEF7|SELENBP1|HDAC4|KEAP1|BCL2L11|ING4|ZNF331|ZNF395	-1.9	Blue
Cell Type Signatures	7	M39263	HU FETAL RETINA BLOOD		-2.9	3	3.8	30182	282	395	11	2.8	0.83	120|2018|2040|4811|8991|10628|10826|25840|79974|116151|140876	ADD3|EMX2|STOM|NID1|SELENBP1|TXNIP|FAXDC2|METTL7A|CPED1|FAM210B|RIPOR3	-1.9	Blue
Cell Type Signatures	7	M39131	AIZARANI LIVER C32 MVECS 3		-2.9	4.3	4.2	30182	125	395	7	1.8	0.66	687|4774|7035|8743|10252|11185|219654	KLF9|NFIA|TFPI|TNFSF10|SPRY1|INMT|ZCCHC24	-1.9	Blue
Cell Type Signatures	7	M39238	LAKE ADULT KIDNEY C19 COLLECTING DUCT INTERCALATED CELLS TYPE A MEDULLA		-2.9	2.8	3.8	30182	326	395	12	3	0.86	1645|2058|2222|3638|3815|6176|6223|10231|10550|10628|23521|51304	AKR1C1|EPRS1|FDFT1|INSIG1|KIT|RPLP1|RPS19|RCAN2|ARL6IP5|TXNIP|RPL13A|ZDHHC3	-1.9	Blue
DisGeNET	35	C0428472	Serum HDL cholesterol measurement		-2.9	3	3.8	30182	283	395	11	2.8	0.83	408|1593|2222|3479|3588|7125|10144|10181|10351|79068|80310	ARRB1|CYP27A1|FDFT1|IGF1|IL10RB|TNNC2|FAM13A|RBM5|ABCA8|FTO|PDGFD	-1.9	Blue
Transcription Factor Targets	16	M8816	PAX4 02		-2.9	3.2	3.9	30182	241	395	10	2.5	0.79	408|2890|4774|5212|6925|10521|11075|23433|57134|83988	ARRB1|GRIA1|NFIA|VIT|TCF4|DDX17|STMN2|RHOQ|MAN1C1|NCALD	-1.9	Blue
DisGeNET	35	C0220810	Congenital defects		-2.9	4.2	4.2	30182	126	395	7	1.8	0.66	125|652|3479|5069|6223|10891|64094	ADH1B|BMP4|IGF1|PAPPA|RPS19|PPARGC1A|SMOC2	-1.9	Blue
Cell Type Signatures	7	M39132	AIZARANI LIVER C33 STELLATE CELLS 2		-2.9	4.2	4.2	30182	126	395	7	1.8	0.66	1879|2878|4774|4811|6649|10099|10231	EBF1|GPX3|NFIA|NID1|SOD3|TSPAN3|RCAN2	-1.9	Blue
Cell Type Signatures	7	M39242	LAKE ADULT KIDNEY C23 ENDOTHELIAL CELLS AVR		-2.9	4.2	4.2	30182	126	395	7	1.8	0.66	6176|6223|6925|7035|10628|23194|23521	RPLP1|RPS19|TCF4|TFPI|TXNIP|FBXL7|RPL13A	-1.9	Blue
Cell Type Signatures	7	M41692	TRAVAGLINI LUNG MACROPHAGE CELL		-2.9	3.4	4	30182	201	395	9	2.3	0.75	710|1471|2217|2537|2878|3176|9056|51296|79817	SERPING1|CST3|FCGRT|IFI6|GPX3|HNMT|SLC7A7|SLC15A3|MOB3B	-1.9	Blue
Transcription Factor Targets	16	M2958	GATA1 05		-2.9	3	3.8	30182	284	395	11	2.8	0.83	862|4094|5064|5069|23429|26137|29800|51317|65986|151887|161882	RUNX1T1|MAF|PALM|PAPPA|RYBP|ZBTB20|ZDHHC1|PHF21A|ZBTB10|CCDC80|ZFPM1	-1.9	Blue
DisGeNET	35	C4721773	Postoperative cognitive dysfunction		-2.8	4.9	4.4	30182	93	395	6	1.5	0.62	1360|2697|3479|3717|3953|10891	CPB1|GJA1|IGF1|JAK2|LEPR|PPARGC1A	-1.9	Blue
DisGeNET	35	C0178417	Anhedonia		-2.8	4.9	4.4	30182	93	395	6	1.5	0.62	1805|2697|2890|3952|6507|9817	DPT|GJA1|GRIA1|LEP|SLC1A3|KEAP1	-1.9	Blue
DisGeNET	35	C4521042	Complete Trisomy 21 Syndrome		-2.8	2.2	3.5	30182	668	395	19	4.8	1.1	1|1471|1628|2697|2878|3176|3588|3717|3815|3952|4155|4774|5018|5069|6223|10891|11075|23452|29997	A1BG|CST3|DBP|GJA1|GPX3|HNMT|IL10RB|JAK2|KIT|LEP|MBP|NFIA|OXA1L|PAPPA|RPS19|PPARGC1A|STMN2|ANGPTL2|NOP53	-1.9	Blue
DisGeNET	35	C0003125	Anorexia Nervosa		-2.8	3.4	3.9	30182	202	395	9	2.3	0.75	1879|2697|3479|3625|3949|3952|3953|9759|79068	EBF1|GJA1|IGF1|INHBB|LDLR|LEP|LEPR|HDAC4|FTO	-1.9	Blue
DisGeNET	35	C0039075	Syndactyly		-2.8	4.2	4.2	30182	127	395	7	1.8	0.66	582|585|652|2192|2697|2737|51317	BBS1|BBS4|BMP4|FBLN1|GJA1|GLI3|PHF21A	-1.9	Blue
DisGeNET	35	C0220633	Uveal melanoma		-2.8	2.6	3.7	30182	375	395	13	3.3	0.9	572|3479|3815|3952|6223|6654|7035|8743|9759|10217|23521|29890|65986	BAD|IGF1|KIT|LEP|RPS19|SOS1|TFPI|TNFSF10|HDAC4|CTDSPL|RPL13A|RBM15B|ZBTB10	-1.9	Blue
Transcription Factor Targets	16	M15101	RFX1 02		-2.8	2.9	3.8	30182	286	395	11	2.8	0.83	572|582|9759|11142|11170|57326|79582|83988|93129|125058|374875	BAD|BBS1|HDAC4|PKIG|FAM107A|PBXIP1|SPAG16|NCALD|ORAI3|TBC1D16|HSD11B1L	-1.9	Blue
Transcription Factor Targets	16	M30159	SIX1 TARGET GENES		-2.8	2.6	3.7	30182	376	395	13	3.3	0.9	32|92|408|585|2737|5532|7029|7869|10144|23175|54681|55422|55652	ACACB|ACVR2A|ARRB1|BBS4|GLI3|PPP3CB|TFDP2|SEMA3B|FAM13A|LPIN1|P4HTM|ZNF331|SLC48A1	-1.9	Blue
DisGeNET	35	C0028756	Obesity, Morbid		-2.8	3.4	3.9	30182	203	395	9	2.3	0.75	32|2222|3643|3952|3953|10891|79068|257194|284612	ACACB|FDFT1|INSR|LEP|LEPR|PPARGC1A|FTO|NEGR1|SYPL2	-1.9	Blue
Cell Type Signatures	7	M39244	LAKE ADULT KIDNEY C25 ENDOTHELIAL CELLS UNASSIGNED		-2.8	8	5	30182	38	395	4	1	0.5	6925|7035|23194|85464	TCF4|TFPI|FBXL7|SSH2	-1.9	Blue
DisGeNET	35	C0276609	Acute type B viral hepatitis		-2.8	8	5	30182	38	395	4	1	0.5	2323|3428|4155|5920	FLT3LG|IFI16|MBP|PLAAT4	-1.9	Blue
Transcription Factor Targets	16	M14066	IRF Q6		-2.8	3.1	3.8	30182	244	395	10	2.5	0.79	862|1842|7029|9246|30061|51296|54993|161145|161882|219654	RUNX1T1|ECM2|TFDP2|UBE2L6|SLC40A1|SLC15A3|ZSCAN2|TMEM229B|ZFPM1|ZCCHC24	-1.9	Blue
COVID	200	COVID185	Proteome_Stukalov_A549_72h_S_Up		-2.8	6	4.6	30182	64	395	5	1.3	0.56	4811|11188|23433|55186|58499	NID1|NISCH|RHOQ|SLC25A36|ZNF462	-1.9	Blue
DisGeNET	35	C0545053	Advanced bone age		-2.8	6	4.6	30182	64	395	5	1.3	0.56	1028|2737|3643|3952|3953	CDKN1C|GLI3|INSR|LEP|LEPR	-1.9	Blue
PaGenBase	36	PGB:00043	Cell-specific: CD56+ NKCells		-2.8	6	4.6	30182	64	395	5	1.3	0.56	1028|4094|5998|55893|79156	CDKN1C|MAF|RGS3|ZNF395|PLEKHF1	-1.9	Blue
DisGeNET	35	C0151650	Renal fibrosis		-2.8	2.3	3.5	30182	570	395	17	4.3	1	408|715|1471|2697|2737|3479|3952|3953|9056|9759|9817|10628|10891|23452|51147|55076|64094	ARRB1|C1R|CST3|GJA1|GLI3|IGF1|LEP|LEPR|SLC7A7|HDAC4|KEAP1|TXNIP|PPARGC1A|ANGPTL2|ING4|TMEM45A|SMOC2	-1.9	Blue
DisGeNET	35	C0020473	Hyperlipidemia		-2.8	2.4	3.6	30182	472	395	15	3.8	0.96	1593|2222|3479|3717|3949|3952|3953|5919|6288|9759|9771|10144|10628|30061|376497	CYP27A1|FDFT1|IGF1|JAK2|LDLR|LEP|LEPR|RARRES2|SAA1|HDAC4|RAPGEF5|FAM13A|TXNIP|SLC40A1|SLC27A1	-1.9	Blue
DisGeNET	35	C0027746	Nerve Degeneration		-2.8	3.7	4	30182	165	395	8	2	0.71	283|2581|3479|3952|10891|26137|64393|84557	ANG|GALC|IGF1|LEP|PPARGC1A|ZBTB20|ZMAT3|MAP1LC3A	-1.9	Blue
DisGeNET	35	C0521525	Short neck		-2.8	2.9	3.8	30182	288	395	11	2.8	0.83	582|585|1009|6223|6654|6925|9759|9935|26040|79068|80055	BBS1|BBS4|CDH11|RPS19|SOS1|TCF4|HDAC4|MAFB|SETBP1|FTO|PGAP1	-1.9	Blue
DisGeNET	35	C1720887	Female Urogenital Diseases		-2.8	13	5.7	30182	18	395	3	0.76	0.44	2018|3206|3479	EMX2|HOXA10|IGF1	-1.9	Blue
DisGeNET	35	C4700045	Non-ST-segment elevation myocardial infarction (NSTEMI)		-2.8	13	5.7	30182	18	395	3	0.76	0.44	3949|3953|9771	LDLR|LEPR|RAPGEF5	-1.9	Blue
DisGeNET	35	C0008476	Chondromatosis, Synovial		-2.8	13	5.7	30182	18	395	3	0.76	0.44	92|2737|3479	ACVR2A|GLI3|IGF1	-1.9	Blue
DisGeNET	35	C1845118	SHORT STATURE, IDIOPATHIC, X-LINKED		-2.8	13	5.7	30182	18	395	3	0.76	0.44	3479|3717|3953	IGF1|JAK2|LEPR	-1.9	Blue
Cell Type Signatures	7	M39035	FAN EMBRYONIC CTX NSC 1		-2.8	13	5.7	30182	18	395	3	0.76	0.44	5919|10252|151887	RARRES2|SPRY1|CCDC80	-1.9	Blue
DisGeNET	35	C3839741	Core binding factor acute myeloid leukemia		-2.8	13	5.7	30182	18	395	3	0.76	0.44	862|3717|3815	RUNX1T1|JAK2|KIT	-1.9	Blue
DisGeNET	35	C0029427	Synovial osteochondromatosis		-2.8	13	5.7	30182	18	395	3	0.76	0.44	92|2737|3479	ACVR2A|GLI3|IGF1	-1.9	Blue
DisGeNET	35	C0020255	Hydrocephalus		-2.8	2.4	3.6	30182	473	395	15	3.8	0.96	652|1028|1186|1718|1760|2581|2737|3479|3949|4774|4811|7357|26137|79068|285362	BMP4|CDKN1C|CLCN7|DHCR24|DMPK|GALC|GLI3|IGF1|LDLR|NFIA|NID1|UGCG|ZBTB20|FTO|SUMF1	-1.9	Blue
Transcription Factor Targets	16	M13457	GRE C		-2.8	4.1	4.1	30182	129	395	7	1.8	0.66	1031|4882|6767|10129|10628|23452|91748	CDKN2C|NPR2|ST13|FRY|TXNIP|ANGPTL2|MIDEAS	-1.9	Blue
Transcription Factor Targets	16	M30316	ZNF410 TARGET GENES		-2.8	2.2	3.5	30182	623	395	18	4.6	1	104|120|1031|1186|2548|2581|7089|8644|9815|10007|30061|51317|54985|79974|96459|219654|285362|338382	ADARB1|ADD3|CDKN2C|CLCN7|GAA|GALC|TLE2|AKR1C3|GIT2|GNPDA1|SLC40A1|PHF21A|HCFC1R1|CPED1|FNIP1|ZCCHC24|SUMF1|RAB7B	-1.9	Blue
Transcription Factor Targets	16	M15389	PTF1BETA Q6		-2.8	3.1	3.8	30182	246	395	10	2.5	0.79	92|572|4832|7003|10521|10891|26137|28958|55194|83988	ACVR2A|BAD|NME3|TEAD1|DDX17|PPARGC1A|ZBTB20|COA3|EVA1B|NCALD	-1.9	Blue
DisGeNET	35	C0521707	Bilateral cataracts (disorder)		-2.8	3.7	4	30182	166	395	8	2	0.71	1267|1593|1760|2040|3479|9815|9817|10628	CNP|CYP27A1|DMPK|STOM|IGF1|GIT2|KEAP1|TXNIP	-1.9	Blue
DisGeNET	35	C4722172	Primary differentiated carcinoma of thyroid gland		-2.8	3.7	4	30182	167	395	8	2	0.71	1028|2878|3479|3952|10628|23598|55893|80024	CDKN1C|GPX3|IGF1|LEP|TXNIP|PATZ1|ZNF395|SLC8B1	-1.9	Blue
DisGeNET	35	C1849367	Nasal bridge wide		-2.8	2.5	3.6	30182	429	395	14	3.5	0.93	1009|2697|2737|3815|4054|4094|6654|6925|9935|10522|23114|23241|55081|147372	CDH11|GJA1|GLI3|KIT|LTBP3|MAF|SOS1|TCF4|MAFB|DEAF1|NFASC|PACS2|IFT57|CCBE1	-1.8	Blue
DisGeNET	35	C0542476	Forgetful		-2.8	2.5	3.6	30182	429	395	14	3.5	0.93	687|1385|1675|2697|2890|3479|3643|3952|5919|8991|9759|10891|23373|283131	KLF9|CREB1|CFD|GJA1|GRIA1|IGF1|INSR|LEP|RARRES2|SELENBP1|HDAC4|PPARGC1A|CRTC1|NEAT1	-1.8	Blue
Transcription Factor Targets	16	M13600	OCT1 07		-2.8	3.6	3.9	30182	168	395	8	2	0.71	120|862|3206|4155|4774|65986|151887|284018	ADD3|RUNX1T1|HOXA10|MBP|NFIA|ZBTB10|CCDC80|C17orf58	-1.8	Blue
DisGeNET	35	C0020507	Hyperplasia		-2.8	4.1	4.1	30182	131	395	7	1.8	0.66	2697|3479|3949|3952|5069|6288|8743	GJA1|IGF1|LDLR|LEP|PAPPA|SAA1|TNFSF10	-1.8	Blue
DisGeNET	35	C0005944	Metabolic Bone Disorder		-2.8	5.8	4.5	30182	66	395	5	1.3	0.56	1471|1593|3479|3952|7357	CST3|CYP27A1|IGF1|LEP|UGCG	-1.8	Blue
DisGeNET	35	C0001973	Alcoholic Intoxication, Chronic		-2.8	2.3	3.5	30182	577	395	17	4.3	1	125|128|1009|1385|3176|3952|4155|6507|8462|8644|8874|10891|11092|23189|64859|79068|83988	ADH1B|ADH5|CDH11|CREB1|HNMT|LEP|MBP|SLC1A3|KLF11|AKR1C3|ARHGEF7|PPARGC1A|SPACA9|KANK1|NABP1|FTO|NCALD	-1.8	Blue
COVID	200	COVID192	RNA_Stukalov_A549-ACE2_30h_Down		-2.8	4.7	4.2	30182	97	395	6	1.5	0.62	1628|2217|2644|3206|4597|51147	DBP|FCGRT|GCHFR|HOXA10|MVD|ING4	-1.8	Blue
Cell Type Signatures	7	M39219	ZHENG CORD BLOOD C10 MULTILYMPHOID PROGENITOR		-2.8	4.7	4.2	30182	97	395	6	1.5	0.62	8874|10521|10550|23175|26040|257194	ARHGEF7|DDX17|ARL6IP5|LPIN1|SETBP1|NEGR1	-1.8	Blue
Cell Type Signatures	7	M39139	GAO ESOPHAGUS 25W C4 FGFR1HIGH EPITHELIAL CELLS		-2.8	3.3	3.8	30182	208	395	9	2.3	0.75	5919|25875|50509|55588|58494|79987|91978|144363|196740	RARRES2|LETMD1|COL5A3|MED29|JAM2|SVEP1|TPGS1|ETFRF1|VSTM4	-1.8	Blue
DisGeNET	35	C0008497	Choriocarcinoma		-2.7	2.5	3.6	30182	431	395	14	3.5	0.93	283|1009|1028|3479|3643|3717|3815|3949|3952|4783|7003|8644|9068|29997	ANG|CDH11|CDKN1C|IGF1|INSR|JAK2|KIT|LDLR|LEP|NFIL3|TEAD1|AKR1C3|ANGPTL1|NOP53	-1.8	Blue
Transcription Factor Targets	16	M40764	BPTF TARGET GENES		-2.7	2	3.4	30182	787	395	21	5.3	1.1	2878|3732|4054|5532|7029|8644|9638|9771|10628|55652|56997|57326|79022|80017|83988|91748|93129|125058|219654|252839|404093	GPX3|CD82|LTBP3|PPP3CB|TFDP2|AKR1C3|FEZ1|RAPGEF5|TXNIP|SLC48A1|COQ8A|PBXIP1|TMEM106C|DGLUCY|NCALD|MIDEAS|ORAI3|TBC1D16|ZCCHC24|TMEM9|CUEDC1	-1.8	Blue
Cell Type Signatures	7	M39230	LAKE ADULT KIDNEY C11 THIN ASCENDING LIMB		-2.7	3.6	3.9	30182	169	395	8	2	0.71	5136|7035|9779|10217|51317|64759|283131|375449	PDE1A|TFPI|TBC1D5|CTDSPL|PHF21A|TNS3|NEAT1|MAST4	-1.8	Blue
Cell Type Signatures	7	M39170	MURARO PANCREAS DELTA CELL		-2.7	3.1	3.8	30182	250	395	10	2.5	0.79	862|3953|4013|4135|7089|23024|23175|26040|79068|143686	RUNX1T1|LEPR|VWA5A|MAP6|TLE2|PDZRN3|LPIN1|SETBP1|FTO|SESN3	-1.8	Blue
DisGeNET	35	C0019569	Hirschsprung Disease		-2.7	2.6	3.6	30182	384	395	13	3.3	0.9	104|652|2737|3479|3815|4811|6925|9464|11075|11185|23452|26040|79987	ADARB1|BMP4|GLI3|IGF1|KIT|NID1|TCF4|HAND2|STMN2|INMT|ANGPTL2|SETBP1|SVEP1	-1.8	Blue
Cell Type Signatures	7	M41686	TRAVAGLINI LUNG NATURAL KILLER CELL		-2.7	4.1	4	30182	132	395	7	1.8	0.66	5920|7029|8644|10123|81563|83988|441108	PLAAT4|TFDP2|AKR1C3|ARL4C|C1orf21|NCALD|IRF1-AS1	-1.8	Blue
DisGeNET	35	C0302486	Erythrophagocytosis		-2.7	7.6	4.8	30182	40	395	4	1	0.5	3717|3815|30061|55652	JAK2|KIT|SLC40A1|SLC48A1	-1.8	Blue
COVID	200	COVID319	RNA_Wilk_CD4+T-cells_patient-C1A-mild_Up		-2.7	7.6	4.8	30182	40	395	4	1	0.5	2537|4600|10628|219285	IFI6|MX2|TXNIP|SAMD9L	-1.8	Blue
Cell Type Signatures	7	M40229	DESCARTES FETAL LIVER MYELOID CELLS		-2.7	3.3	3.8	30182	209	395	9	2.3	0.75	1471|1675|2548|4600|5166|9935|25903|51296|64859	CST3|CFD|GAA|MX2|PDK4|MAFB|OLFML2B|SLC15A3|NABP1	-1.8	Blue
DisGeNET	35	C0031039	Pericardial effusion		-2.7	4.7	4.2	30182	98	395	6	1.5	0.62	715|1267|2013|3479|3952|147372	C1R|CNP|EMP2|IGF1|LEP|CCBE1	-1.8	Blue
DisGeNET	35	C0917805	Transient Cerebral Ischemia		-2.7	4.7	4.2	30182	98	395	6	1.5	0.62	572|2878|3479|3717|4135|8991	BAD|GPX3|IGF1|JAK2|MAP6|SELENBP1	-1.8	Blue
Transcription Factor Targets	16	M11698	YY1 Q6		-2.7	3	3.7	30182	251	395	10	2.5	0.79	322|1656|6925|8677|9815|9993|23598|29890|57659|124936	APBB1|DDX6|TCF4|STX10|GIT2|DGCR2|PATZ1|RBM15B|ZBTB4|CYB5D2	-1.8	Blue
COVID	200	COVID176	Proteome_Stukalov_A549_72h_ORF7A_Down		-2.7	5.7	4.4	30182	67	395	5	1.3	0.56	1656|1777|2548|5094|84557	DDX6|DNASE2|GAA|PCBP2|MAP1LC3A	-1.8	Blue
DisGeNET	35	C0025286	Meningioma		-2.7	2.2	3.4	30182	634	395	18	4.6	1	1|220|283|652|1028|1031|1471|1718|2192|2697|3206|3479|3717|3952|3953|6649|10628|23521	A1BG|ALDH1A3|ANG|BMP4|CDKN1C|CDKN2C|CST3|DHCR24|FBLN1|GJA1|HOXA10|IGF1|JAK2|LEP|LEPR|SOD3|TXNIP|RPL13A	-1.8	Blue
DisGeNET	35	C0085633	Mood swings		-2.7	3.6	3.9	30182	171	395	8	2	0.71	283|3952|3953|4135|8722|9993|10522|10891	ANG|LEP|LEPR|MAP6|CTSF|DGCR2|DEAF1|PPARGC1A	-1.8	Blue
DisGeNET	35	C0750900	Alzheimer's Disease, Focal Onset		-2.7	4.6	4.2	30182	99	395	6	1.5	0.62	1471|1718|3479|3643|3952|124152	CST3|DHCR24|IGF1|INSR|LEP|IQCK	-1.8	Blue
DisGeNET	35	C0546126	Acute Confusional Senile Dementia		-2.7	4.6	4.2	30182	99	395	6	1.5	0.62	1471|1718|3479|3643|3952|124152	CST3|DHCR24|IGF1|INSR|LEP|IQCK	-1.8	Blue
Transcription Factor Targets	16	M15522	GATA4 Q3		-2.7	3	3.7	30182	253	395	10	2.5	0.79	652|862|1879|7029|10521|10891|28958|51317|58499|91748	BMP4|RUNX1T1|EBF1|TFDP2|DDX17|PPARGC1A|COA3|PHF21A|ZNF462|MIDEAS	-1.8	Blue
DisGeNET	35	C0020503	Hyperparathyroidism, Secondary		-2.7	5.6	4.4	30182	68	395	5	1.3	0.56	1760|3479|3952|9771|9935	DMPK|IGF1|LEP|RAPGEF5|MAFB	-1.8	Blue
DisGeNET	35	C0158266	Intervertebral Disc Degeneration		-2.7	2.7	3.6	30182	342	395	12	3	0.86	125|3479|3727|3952|8743|9993|10628|10891|79068|143686|283131|338382	ADH1B|IGF1|JUND|LEP|TNFSF10|DGCR2|TXNIP|PPARGC1A|FTO|SESN3|NEAT1|RAB7B	-1.8	Blue
DisGeNET	35	C4285910	Obstructive sleep apnea hypopnea syndrome		-2.7	7.5	4.8	30182	41	395	4	1	0.5	3479|3952|3953|4135	IGF1|LEP|LEPR|MAP6	-1.8	Blue
DisGeNET	35	C1696708	Prehypertension		-2.7	7.5	4.8	30182	41	395	4	1	0.5	1628|3952|8991|55893	DBP|LEP|SELENBP1|ZNF395	-1.8	Blue
DisGeNET	35	C0857490	Granulocyte count		-2.7	4.6	4.1	30182	100	395	6	1.5	0.62	3953|25953|56997|64759|113263|400954	LEPR|PNKD|COQ8A|TNS3|GLCCI1|EML6	-1.8	Blue
Cell Type Signatures	7	M39045	FAN EMBRYONIC CTX BRAIN B CELL		-2.7	4.6	4.1	30182	100	395	6	1.5	0.62	120|1879|5720|10628|23521|220002	ADD3|EBF1|PSME1|TXNIP|RPL13A|CYB561A3	-1.8	Blue
COVID	200	COVID268	RNA_Wilk_CD16+Monocytes_patient-C5_Up		-2.7	4.6	4.1	30182	100	395	6	1.5	0.62	710|2537|3434|4600|5166|219285	SERPING1|IFI6|IFIT1|MX2|PDK4|SAMD9L	-1.8	Blue
Cell Type Signatures	7	M39226	LAKE ADULT KIDNEY C7 PROXIMAL TUBULE EPITHELIAL CELLS S3		-2.7	4	4	30182	135	395	7	1.8	0.66	2878|4774|6176|6223|10983|23521|28970	GPX3|NFIA|RPLP1|RPS19|CCNI|RPL13A|C11orf54	-1.8	Blue
Transcription Factor Targets	16	M1643	FOX Q2		-2.7	3.2	3.8	30182	213	395	9	2.3	0.75	687|862|3206|4774|8743|9068|26137|56963|389136	KLF9|RUNX1T1|HOXA10|NFIA|TNFSF10|ANGPTL1|ZBTB20|RGMA|VGLL3	-1.8	Blue
Transcription Factor Targets	16	M14786	CREB Q3		-2.7	3	3.7	30182	255	395	10	2.5	0.79	92|1031|1879|3727|9638|10891|29890|51147|51317|93129	ACVR2A|CDKN2C|EBF1|JUND|FEZ1|PPARGC1A|RBM15B|ING4|PHF21A|ORAI3	-1.8	Blue
Transcription Factor Targets	16	M16414	TAL1BETAE47 01		-2.7	3	3.7	30182	255	395	10	2.5	0.79	710|862|4882|5136|5532|7029|9068|10231|57326|284018	SERPING1|RUNX1T1|NPR2|PDE1A|PPP3CB|TFDP2|ANGPTL1|RCAN2|PBXIP1|C17orf58	-1.8	Blue
DisGeNET	35	C0008924	Cleft upper lip		-2.7	3	3.7	30182	255	395	10	2.5	0.79	652|2697|2737|6223|8817|9935|10522|50937|55081|55266	BMP4|GJA1|GLI3|RPS19|FGF18|MAFB|DEAF1|CDON|IFT57|TMEM19	-1.8	Blue
DisGeNET	35	C0018799	Heart Diseases		-2.7	2.3	3.4	30182	537	395	16	4.1	0.99	120|2058|2697|2878|3479|3717|3949|4054|5069|6925|7423|8462|9817|10891|23452|283131	ADD3|EPRS1|GJA1|GPX3|IGF1|JAK2|LDLR|LTBP3|PAPPA|TCF4|VEGFB|KLF11|KEAP1|PPARGC1A|ANGPTL2|NEAT1	-1.8	Blue
DisGeNET	35	C0432072	Dysmorphic features		-2.7	2.4	3.5	30182	439	395	14	3.5	0.93	1028|1656|2548|2697|3479|3643|4774|4882|6654|6925|10522|26040|26137|64207	CDKN1C|DDX6|GAA|GJA1|IGF1|INSR|NFIA|NPR2|SOS1|TCF4|DEAF1|SETBP1|ZBTB20|IRF2BPL	-1.8	Blue
COVID	200	COVID154	Proteome_Stukalov_A549_72h_NSP1_Down		-2.7	3.2	3.7	30182	214	395	9	2.3	0.75	166|1656|2040|5069|10018|51304|51317|54993|79068	TLE5|DDX6|STOM|PAPPA|BCL2L11|ZDHHC3|PHF21A|ZSCAN2|FTO	-1.8	Blue
DisGeNET	35	C4021254	Cutaneous finger syndactyly		-2.7	11	5.4	30182	20	395	3	0.76	0.44	2697|2737|147372	GJA1|GLI3|CCBE1	-1.8	Blue
DisGeNET	35	C0268382	Amyloid nephropathy		-2.7	11	5.4	30182	20	395	3	0.76	0.44	2217|6288|9056	FCGRT|SAA1|SLC7A7	-1.8	Blue
DisGeNET	35	C0016049	Fibromatosis, Gingival		-2.7	11	5.4	30182	20	395	3	0.76	0.44	1718|6654|54757	DHCR24|SOS1|FAM20A	-1.8	Blue
COVID	200	COVID193	RNA_Stukalov_A549-ACE2_30h_Up		-2.7	2.8	3.6	30182	300	395	11	2.8	0.83	220|3625|3949|4739|7003|25929|64207|64759|91748|96459|283131	ALDH1A3|INHBB|LDLR|NEDD9|TEAD1|GEMIN5|IRF2BPL|TNS3|MIDEAS|FNIP1|NEAT1	-1.8	Blue
COVID	200	COVID029	RNA_Liao_BALF-mild_Down		-2.7	2.8	3.6	30182	300	395	11	2.8	0.83	1|819|5094|7423|10129|10983|23521|54964|55194|64393|91748	A1BG|CAMLG|PCBP2|VEGFB|FRY|CCNI|RPL13A|C1orf56|EVA1B|ZMAT3|MIDEAS	-1.8	Blue
COVID	200	COVID036	RNA_Sun_Calu-3_0h_Up		-2.7	2.8	3.6	30182	300	395	11	2.8	0.83	2878|3588|3638|3717|3949|4739|4814|9638|25816|80024|441108	GPX3|IL10RB|INSIG1|JAK2|LDLR|NEDD9|NINJ1|FEZ1|TNFAIP8|SLC8B1|IRF1-AS1	-1.8	Blue
Cell Type Signatures	7	M39126	AIZARANI LIVER C25 KUPFFER CELLS 4		-2.7	3.5	3.8	30182	174	395	8	2	0.71	1471|9262|9935|10409|10659|23433|51296|55422	CST3|STK17B|MAFB|BASP1|CELF2|RHOQ|SLC15A3|ZNF331	-1.8	Blue
PaGenBase	36	PGB:00010	Tissue-specific: adipose tissue		-2.7	3.5	3.8	30182	174	395	8	2	0.71	125|1031|1805|3625|3952|50509|84883|151887	ADH1B|CDKN2C|DPT|INHBB|LEP|COL5A3|AIFM2|CCDC80	-1.8	Blue
DisGeNET	35	C0271680	Diabetic Polyneuropathies		-2.7	7.3	4.7	30182	42	395	4	1	0.5	3479|3643|3953|6649	IGF1|INSR|LEPR|SOD3	-1.8	Blue
DisGeNET	35	C0342649	Vascular calcification		-2.7	3	3.7	30182	257	395	10	2.5	0.79	92|652|3949|3952|5166|5919|7003|8743|9759|10891	ACVR2A|BMP4|LDLR|LEP|PDK4|RARRES2|TEAD1|TNFSF10|HDAC4|PPARGC1A	-1.8	Blue
Transcription Factor Targets	16	M30335	ZNF512 TARGET GENES		-2.7	2.4	3.5	30182	441	395	14	3.5	0.93	92|1031|1389|6288|6405|7035|8743|9563|10983|23557|26137|78996|80055|219654	ACVR2A|CDKN2C|CREBL2|SAA1|SEMA3F|TFPI|TNFSF10|H6PD|CCNI|SNAPIN|ZBTB20|CYREN|PGAP1|ZCCHC24	-1.8	Blue
Transcription Factor Targets	16	M16079	P53 DECAMER Q2		-2.6	3	3.6	30182	258	395	10	2.5	0.79	120|3157|3625|4094|5493|6223|6507|10181|50865|64393	ADD3|HMGCS1|INHBB|MAF|PPL|RPS19|SLC1A3|RBM5|HEBP1|ZMAT3	-1.8	Blue
Transcription Factor Targets	16	M11439	TAL1ALPHAE47 01		-2.6	3	3.6	30182	258	395	10	2.5	0.79	862|4094|4882|5136|7029|9068|10231|57326|85464|284018	RUNX1T1|MAF|NPR2|PDE1A|TFDP2|ANGPTL1|RCAN2|PBXIP1|SSH2|C17orf58	-1.8	Blue
DisGeNET	35	C0011884	Diabetic Retinopathy		-2.6	2.1	3.4	30182	644	395	18	4.6	1	283|652|710|1471|2697|3479|3643|3727|4811|5919|6223|6649|8722|8991|9817|10628|10891|51147	ANG|BMP4|SERPING1|CST3|GJA1|IGF1|INSR|JUND|NID1|RARRES2|RPS19|SOD3|CTSF|SELENBP1|KEAP1|TXNIP|PPARGC1A|ING4	-1.8	Blue
Cell Type Signatures	7	M39223	LAKE ADULT KIDNEY C4 PROXIMAL TUBULE EPITHELIAL CELLS S2		-2.6	3.5	3.8	30182	176	395	8	2	0.71	4774|23189|26137|85464|117583|283131|285362|375449	NFIA|KANK1|ZBTB20|SSH2|PARD3B|NEAT1|SUMF1|MAST4	-1.8	Blue
Transcription Factor Targets	16	M17883	STAT5A 01		-2.6	3	3.6	30182	259	395	10	2.5	0.79	322|582|687|710|3952|4774|4783|64343|83988|119710	APBB1|BBS1|KLF9|SERPING1|LEP|NFIA|NFIL3|AZI2|NCALD|IFTAP	-1.8	Blue
DisGeNET	35	C0001206	Acromegaly		-2.6	3.9	3.9	30182	138	395	7	1.8	0.66	408|1471|3479|3717|3952|9993|79068	ARRB1|CST3|IGF1|JAK2|LEP|DGCR2|FTO	-1.8	Blue
DisGeNET	35	C1387005	Penis agenesis		-2.6	3.2	3.7	30182	217	395	9	2.3	0.75	582|1009|1028|2737|3479|3952|6925|26040|51317	BBS1|CDH11|CDKN1C|GLI3|IGF1|LEP|TCF4|SETBP1|PHF21A	-1.8	Blue
DisGeNET	35	C0270549	Generalized Anxiety Disorder		-2.6	4.5	4	30182	103	395	6	1.5	0.62	166|4054|5136|7035|58499|94241	TLE5|LTBP3|PDE1A|TFPI|ZNF462|TP53INP1	-1.8	Blue
PaGenBase	36	PGB:00045	Tissue-specific: placenta		-2.6	2.8	3.6	30182	304	395	11	2.8	0.83	1028|2192|3952|5069|6654|7869|23429|55194|57134|79987|389136	CDKN1C|FBLN1|LEP|PAPPA|SOS1|SEMA3B|RYBP|EVA1B|MAN1C1|SVEP1|VGLL3	-1.8	Blue
DisGeNET	35	C0276496	Familial Alzheimer Disease (FAD)		-2.6	2.9	3.6	30182	260	395	10	2.5	0.79	322|1385|1471|1718|2644|3479|3643|3952|4774|124152	APBB1|CREB1|CST3|DHCR24|GCHFR|IGF1|INSR|LEP|NFIA|IQCK	-1.8	Blue
Cell Type Signatures	7	M39245	LAKE ADULT KIDNEY C26 MESANGIAL CELLS		-2.6	3.5	3.8	30182	177	395	8	2	0.71	1879|2878|6925|9771|23194|23362|64759|283131	EBF1|GPX3|TCF4|RAPGEF5|FBXL7|PSD3|TNS3|NEAT1	-1.8	Blue
DisGeNET	35	C0162351	Contact hypersensitivity		-2.6	5.4	4.3	30182	71	395	5	1.3	0.56	1646|6288|6649|8544|9759	AKR1C2|SAA1|SOD3|PIR|HDAC4	-1.8	Blue
DisGeNET	35	C0239174	Late tooth eruption		-2.6	3.8	3.9	30182	139	395	7	1.8	0.66	1009|1186|2697|3479|26040|54757|147372	CDH11|CLCN7|GJA1|IGF1|SETBP1|FAM20A|CCBE1	-1.7	Blue
Cell Type Signatures	7	M39044	FAN EMBRYONIC CTX BRAIN MYELOID		-2.6	3.8	3.9	30182	139	395	7	1.8	0.66	1675|4600|6398|8764|9935|10628|283131	CFD|MX2|SECTM1|TNFRSF14|MAFB|TXNIP|NEAT1	-1.7	Blue
Cell Type Signatures	7	M39288	DURANTE ADULT OLFACTORY NEUROEPITHELIUM IMMATURE NEURONS		-2.6	3.8	3.9	30182	139	395	7	1.8	0.66	322|1879|2018|4135|10409|10983|11075	APBB1|EBF1|EMX2|MAP6|BASP1|CCNI|STMN2	-1.7	Blue
DisGeNET	35	C1861453	Pseudohyperkalemia Cardiff		-2.6	3.2	3.7	30182	218	395	9	2.3	0.75	1471|1628|2040|3479|3952|4521|5919|5920|30061	CST3|DBP|STOM|IGF1|LEP|NUDT1|RARRES2|PLAAT4|SLC40A1	-1.7	Blue
Transcription Factor Targets	16	M29995	HES4 TARGET GENES		-2.6	2.2	3.3	30182	597	395	17	4.3	1	2058|8677|9056|23107|25816|29997|50865|55260|56985|56997|64343|65996|79022|81617|91978|200081|374875	EPRS1|STX10|SLC7A7|MRPS27|TNFAIP8|NOP53|HEBP1|TMEM143|ADPRM|COQ8A|AZI2|CENPBD2P|TMEM106C|CAB39L|TPGS1|TXLNA|HSD11B1L	-1.7	Blue
DisGeNET	35	C1332213	Adult T Lymphoblastic Lymphoma		-2.6	11	5.2	30182	21	395	3	0.76	0.44	3717|3815|4814	JAK2|KIT|NINJ1	-1.7	Blue
DisGeNET	35	C0036992	Short Bowel Syndrome		-2.6	11	5.2	30182	21	395	3	0.76	0.44	3643|3952|3953	INSR|LEP|LEPR	-1.7	Blue
DisGeNET	35	C0342335	insulin resistance in diabetes		-2.6	11	5.2	30182	21	395	3	0.76	0.44	3643|3952|10628	INSR|LEP|TXNIP	-1.7	Blue
DisGeNET	35	C1332998	Childhood T Lymphoblastic Lymphoma		-2.6	11	5.2	30182	21	395	3	0.76	0.44	3717|3815|4814	JAK2|KIT|NINJ1	-1.7	Blue
DisGeNET	35	C0028841	Ocular Hypotension		-2.6	11	5.2	30182	21	395	3	0.76	0.44	1628|6223|8991	DBP|RPS19|SELENBP1	-1.7	Blue
Cell Type Signatures	7	M39058	MANNO MIDBRAIN NEUROTYPES HPROGM		-2.6	2.7	3.5	30182	307	395	11	2.8	0.83	652|4135|6223|10144|10351|23024|26022|50937|51313|57326|58494	BMP4|MAP6|RPS19|FAM13A|ABCA8|PDZRN3|TMEM98|CDON|GASK1B|PBXIP1|JAM2	-1.7	Blue
DisGeNET	35	C0685840	Congenital hypoplasia of ovary		-2.6	6.9	4.5	30182	44	395	4	1	0.5	582|585|3952|3953	BBS1|BBS4|LEP|LEPR	-1.7	Blue
Cell Type Signatures	7	M39311	CUI DEVELOPING HEART 5TH WEEK ATRIAL CARDIOMYOCYTE		-2.6	6.9	4.5	30182	44	395	4	1	0.5	2697|4774|5998|80310	GJA1|NFIA|RGS3|PDGFD	-1.7	Blue
Transcription Factor Targets	16	M17588	RFX1 01		-2.6	2.9	3.6	30182	263	395	10	2.5	0.79	2890|3157|3206|3479|4739|6767|10521|25953|93129|125058	GRIA1|HMGCS1|HOXA10|IGF1|NEDD9|ST13|DDX17|PNKD|ORAI3|TBC1D16	-1.7	Blue
Transcription Factor Targets	16	M16694	AP4 01		-2.6	2.9	3.5	30182	265	395	10	2.5	0.79	2323|3206|3479|5094|7716|10217|23452|55652|64393|91748	FLT3LG|HOXA10|IGF1|PCBP2|VEZF1|CTDSPL|ANGPTL2|SLC48A1|ZMAT3|MIDEAS	-1.7	Blue
Transcription Factor Targets	16	M2409	NFY Q6 01		-2.6	2.9	3.5	30182	265	395	10	2.5	0.79	687|1718|2018|2222|10628|11075|26137|28958|55260|65986	KLF9|DHCR24|EMX2|FDFT1|TXNIP|STMN2|ZBTB20|COA3|TMEM143|ZBTB10	-1.7	Blue
Cell Type Signatures	7	M41690	TRAVAGLINI LUNG BASOPHIL MAST 2 CELL		-2.6	2.3	3.3	30182	502	395	15	3.8	0.96	819|2581|3727|3732|3815|4013|4739|4814|6767|8743|9262|11142|55422|83593|375449	CAMLG|GALC|JUND|CD82|KIT|VWA5A|NEDD9|NINJ1|ST13|TNFSF10|STK17B|PKIG|ZNF331|RASSF5|MAST4	-1.7	Blue
DisGeNET	35	C1762616	Meningioma, benign, no ICD-O subtype		-2.6	2.5	3.4	30182	404	395	13	3.3	0.9	220|283|652|1028|1031|1471|1718|3479|3952|3953|6649|10628|23521	ALDH1A3|ANG|BMP4|CDKN1C|CDKN2C|CST3|DHCR24|IGF1|LEP|LEPR|SOD3|TXNIP|RPL13A	-1.7	Blue
Cell Type Signatures	7	M40024	BUSSLINGER DUODENAL STEM CELLS		-2.5	2.7	3.5	30182	311	395	11	2.8	0.83	120|652|2013|2217|4774|6176|6223|10628|23521|56997|64094	ADD3|BMP4|EMP2|FCGRT|NFIA|RPLP1|RPS19|TXNIP|RPL13A|COQ8A|SMOC2	-1.7	Blue
DisGeNET	35	C1443892	Chronic Q Fever		-2.5	10	5.1	30182	22	395	3	0.76	0.44	1718|3949|84557	DHCR24|LDLR|MAP1LC3A	-1.7	Blue
Cell Type Signatures	7	M41702	FAN OVARY CL0 XBP1 SELK HIGH STROMAL CELL		-2.5	3.7	3.8	30182	143	395	7	1.8	0.66	3638|6176|6223|6767|23521|30061|283131	INSIG1|RPLP1|RPS19|ST13|RPL13A|SLC40A1|NEAT1	-1.7	Blue
DisGeNET	35	C1861324	Short philtrum		-2.5	3.4	3.7	30182	182	395	8	2	0.71	1009|6925|10522|26040|50937|51317|55081|147372	CDH11|TCF4|DEAF1|SETBP1|CDON|PHF21A|IFT57|CCBE1	-1.7	Blue
DisGeNET	35	C0278877	Adult Meningioma		-2.5	2.5	3.4	30182	405	395	13	3.3	0.9	220|283|652|1028|1031|1471|1718|3479|3952|3953|6649|10628|23521	ALDH1A3|ANG|BMP4|CDKN1C|CDKN2C|CST3|DHCR24|IGF1|LEP|LEPR|SOD3|TXNIP|RPL13A	-1.7	Blue
DisGeNET	35	C0235946	Cerebral atrophy		-2.5	2.4	3.4	30182	454	395	14	3.5	0.93	125|1593|1760|2058|2192|3176|10351|10667|23189|26040|64207|79068|80055|285362	ADH1B|CYP27A1|DMPK|EPRS1|FBLN1|HNMT|ABCA8|FARS2|KANK1|SETBP1|IRF2BPL|FTO|PGAP1|SUMF1	-1.7	Blue
DisGeNET	35	C0029454	Osteopetrosis		-2.5	5.2	4.1	30182	74	395	5	1.3	0.56	1186|1718|2697|3952|8874	CLCN7|DHCR24|GJA1|LEP|ARHGEF7	-1.7	Blue
DisGeNET	35	C0014130	Endocrine System Diseases		-2.5	5.2	4.1	30182	74	395	5	1.3	0.56	3479|3815|3952|3953|7035	IGF1|KIT|LEP|LEPR|TFPI	-1.7	Blue
Transcription Factor Targets	16	M29996	HEY2 TARGET GENES		-2.5	5.2	4.1	30182	74	395	5	1.3	0.56	862|23175|26108|56997|400954	RUNX1T1|LPIN1|PYGO1|COQ8A|EML6	-1.7	Blue
Transcription Factor Targets	16	M12675	RGTTAMWNATT HNF1 01		-2.5	5.2	4.1	30182	74	395	5	1.3	0.56	710|3206|28958|54985|57659	SERPING1|HOXA10|COA3|HCFC1R1|ZBTB4	-1.7	Blue
COVID	200	COVID260	RNA_Wilk_CD16+Monocytes_patient-C1A-mild_Up		-2.5	5.2	4.1	30182	74	395	5	1.3	0.56	710|2537|3434|4600|30061	SERPING1|IFI6|IFIT1|MX2|SLC40A1	-1.7	Blue
Transcription Factor Targets	16	M11821	CEBPB 01		-2.5	2.9	3.5	30182	267	395	10	2.5	0.79	92|716|5212|5493|5998|7029|7125|23460|51317|91748	ACVR2A|C1S|VIT|PPL|RGS3|TFDP2|TNNC2|ABCA6|PHF21A|MIDEAS	-1.7	Blue
DisGeNET	35	C1314691	Age at menarche		-2.5	2.9	3.5	30182	267	395	10	2.5	0.79	3953|6925|9779|23373|26137|51317|55422|79068|125058|389136	LEPR|TCF4|TBC1D5|CRTC1|ZBTB20|PHF21A|ZNF331|FTO|TBC1D16|VGLL3	-1.7	Blue
DisGeNET	35	C3469521	FANCONI ANEMIA, COMPLEMENTATION GROUP A (disorder)		-2.5	2.6	3.4	30182	359	395	12	3	0.86	128|2323|3479|3643|3717|3815|6223|6507|8743|8895|10891|26040	ADH5|FLT3LG|IGF1|INSR|JAK2|KIT|RPS19|SLC1A3|TNFSF10|CPNE3|PPARGC1A|SETBP1	-1.7	Blue
Transcription Factor Targets	16	M10493	PAX4 01		-2.5	2.9	3.5	30182	268	395	10	2.5	0.79	3206|3727|4094|7869|10521|10983|25953|51317|81563|85464	HOXA10|JUND|MAF|SEMA3B|DDX17|CCNI|PNKD|PHF21A|C1orf21|SSH2	-1.7	Blue
Transcription Factor Targets	16	M17180	CREB 01		-2.5	2.9	3.5	30182	268	395	10	2.5	0.79	2824|3727|4094|6767|10891|51147|64207|83988|84557|399947	GPM6B|JUND|MAF|ST13|PPARGC1A|ING4|IRF2BPL|NCALD|MAP1LC3A|C11orf87	-1.7	Blue
Cell Type Signatures	7	M41747	RUBENSTEIN SKELETAL MUSCLE PCV ENDOTHELIAL CELLS		-2.5	3.1	3.6	30182	225	395	9	2.3	0.75	3428|4739|5094|6223|8644|10983|51299|54935|58494	IFI16|NEDD9|PCBP2|RPS19|AKR1C3|CCNI|NRN1|DUSP23|JAM2	-1.7	Blue
DisGeNET	35	C1096063	Drug Resistant Epilepsy		-2.5	3.3	3.6	30182	184	395	8	2	0.71	2058|2697|2737|3643|3952|9817|10667|51304	EPRS1|GJA1|GLI3|INSR|LEP|KEAP1|FARS2|ZDHHC3	-1.7	Blue
DisGeNET	35	C1514422	Glioblastoma, IDH-Wildtype		-2.5	5.1	4.1	30182	75	395	5	1.3	0.56	220|710|5920|8743|23521	ALDH1A3|SERPING1|PLAAT4|TNFSF10|RPL13A	-1.7	Blue
Transcription Factor Targets	16	M19129	CREB Q2		-2.5	2.8	3.5	30182	269	395	10	2.5	0.79	2824|4094|4814|10891|26137|50509|55081|64207|84557|399947	GPM6B|MAF|NINJ1|PPARGC1A|ZBTB20|COL5A3|IFT57|IRF2BPL|MAP1LC3A|C11orf87	-1.7	Blue
DisGeNET	35	C1839739	Thick lower lip vermilion		-2.5	3.7	3.7	30182	145	395	7	1.8	0.66	1009|3643|4054|6223|6654|10522|26137	CDH11|INSR|LTBP3|RPS19|SOS1|DEAF1|ZBTB20	-1.7	Blue
DisGeNET	35	C0856169	Endothelial dysfunction		-2.5	2	3.2	30182	716	395	19	4.8	1.1	283|652|710|3479|3643|3949|3952|4814|5919|5920|6649|7035|8743|8874|8991|9771|10628|10891|23452	ANG|BMP4|SERPING1|IGF1|INSR|LDLR|LEP|NINJ1|RARRES2|PLAAT4|SOD3|TFPI|TNFSF10|ARHGEF7|SELENBP1|RAPGEF5|TXNIP|PPARGC1A|ANGPTL2	-1.7	Blue
Cell Type Signatures	7	M41715	FAN OVARY CL13 MONOCYTE MACROPHAGE		-2.5	2.3	3.3	30182	458	395	14	3.5	0.93	1471|1675|2217|3638|4155|4814|9935|10123|10409|10550|25816|54926|64859|283131	CST3|CFD|FCGRT|INSIG1|MBP|NINJ1|MAFB|ARL4C|BASP1|ARL6IP5|TNFAIP8|UBE2R2|NABP1|NEAT1	-1.7	Blue
Transcription Factor Targets	16	M40825	NR1H4 TARGET GENES		-2.5	2.7	3.4	30182	315	395	11	2.8	0.83	125|283|4054|4597|5998|6288|8991|9815|10891|64859|81563	ADH1B|ANG|LTBP3|MVD|RGS3|SAA1|SELENBP1|GIT2|PPARGC1A|NABP1|C1orf21	-1.7	Blue
DisGeNET	35	C0026277	Mixed Salivary Gland Tumor		-2.5	3.3	3.6	30182	185	395	8	2	0.71	572|1009|3479|3717|3815|3952|9817|23373	BAD|CDH11|IGF1|JAK2|KIT|LEP|KEAP1|CRTC1	-1.7	Blue
DisGeNET	35	C0266362	Ambiguous Genitalia		-2.5	4.2	3.9	30182	109	395	6	1.5	0.62	1645|1646|1718|2737|8644|50937	AKR1C1|AKR1C2|DHCR24|GLI3|AKR1C3|CDON	-1.7	Blue
DisGeNET	35	C0015302	External exotoses		-2.5	4.2	3.9	30182	109	395	6	1.5	0.62	125|1360|3479|3717|3952|9759	ADH1B|CPB1|IGF1|JAK2|LEP|HDAC4	-1.7	Blue
DisGeNET	35	C0000822	Abortion, Tubal		-2.5	4.2	3.9	30182	109	395	6	1.5	0.62	1842|2537|3479|3717|3732|8743	ECM2|IFI6|IGF1|JAK2|CD82|TNFSF10	-1.7	Blue
DisGeNET	35	C3830362	Early Pregnancy Loss		-2.5	4.2	3.9	30182	109	395	6	1.5	0.62	1842|2537|3479|3717|3732|8743	ECM2|IFI6|IGF1|JAK2|CD82|TNFSF10	-1.7	Blue
DisGeNET	35	C0011265	Presenile dementia		-2.5	2	3.2	30182	718	395	19	4.8	1.1	710|862|1385|1471|1718|3479|3643|3952|5920|6767|7035|7357|8722|9563|9771|10628|10891|79068|124152	SERPING1|RUNX1T1|CREB1|CST3|DHCR24|IGF1|INSR|LEP|PLAAT4|ST13|TFPI|UGCG|CTSF|H6PD|RAPGEF5|TXNIP|PPARGC1A|FTO|IQCK	-1.7	Blue
Cell Type Signatures	7	M39301	CUI DEVELOPING HEART C4 ENDOTHELIAL CELL		-2.5	3.7	3.7	30182	146	395	7	1.8	0.66	1009|1879|2040|2217|3953|7035|9771	CDH11|EBF1|STOM|FCGRT|LEPR|TFPI|RAPGEF5	-1.7	Blue
DisGeNET	35	C0242006	Myelofibrosis due to another disorder		-2.5	10	5	30182	23	395	3	0.76	0.44	862|3717|4597	RUNX1T1|JAK2|MVD	-1.7	Blue
DisGeNET	35	C1846223	Adrenal hypoplasia		-2.5	10	5	30182	23	395	3	0.76	0.44	1028|2737|50937	CDKN1C|GLI3|CDON	-1.7	Blue
DisGeNET	35	C1853242	Midface retrusion		-2.5	3	3.5	30182	228	395	9	2.3	0.75	652|1009|1028|4094|6654|9759|10522|26040|26137	BMP4|CDH11|CDKN1C|MAF|SOS1|HDAC4|DEAF1|SETBP1|ZBTB20	-1.7	Blue
DisGeNET	35	C0085652	Pyoderma Gangrenosum		-2.5	6.5	4.3	30182	47	395	4	1	0.5	2737|3717|4135|5069	GLI3|JAK2|MAP6|PAPPA	-1.7	Blue
DisGeNET	35	C3665349	Secondary hypothyroidism		-2.5	6.5	4.3	30182	47	395	4	1	0.5	1028|2737|3952|3953	CDKN1C|GLI3|LEP|LEPR	-1.7	Blue
DisGeNET	35	C0010034	Corneal Diseases		-2.5	6.5	4.3	30182	47	395	4	1	0.5	2697|3479|6925|8764	GJA1|IGF1|TCF4|TNFRSF14	-1.7	Blue
DisGeNET	35	C2960127	Heart failure with normal ejection fraction		-2.5	6.5	4.3	30182	47	395	4	1	0.5	283|1628|3952|3953	ANG|DBP|LEP|LEPR	-1.7	Blue
DisGeNET	35	C1391732	Cancer cachexia		-2.5	4.2	3.8	30182	110	395	6	1.5	0.62	92|3479|3717|3952|5166|5919	ACVR2A|IGF1|JAK2|LEP|PDK4|RARRES2	-1.7	Blue
Transcription Factor Targets	16	M16178	HOXA4 Q2		-2.5	2.8	3.5	30182	272	395	10	2.5	0.79	652|2890|8874|9759|10123|10231|10891|57326|80055|85464	BMP4|GRIA1|ARHGEF7|HDAC4|ARL4C|RCAN2|PPARGC1A|PBXIP1|PGAP1|SSH2	-1.7	Blue
Transcription Factor Targets	16	M12023	CREB Q4		-2.5	2.8	3.5	30182	272	395	10	2.5	0.79	2824|4094|4814|10891|26137|51147|55081|64207|84557|399947	GPM6B|MAF|NINJ1|PPARGC1A|ZBTB20|ING4|IFT57|IRF2BPL|MAP1LC3A|C11orf87	-1.7	Blue
Cell Type Signatures	7	M39062	MANNO MIDBRAIN NEUROTYPES HNPROG		-2.5	3	3.5	30182	229	395	9	2.3	0.75	1028|4135|5136|6223|7029|9262|11257|51299|51611	CDKN1C|MAP6|PDE1A|RPS19|TFDP2|STK17B|TP53TG1|NRN1|DPH5	-1.7	Blue
DisGeNET	35	C0013720	Ehlers-Danlos Syndrome		-2.5	5	4	30182	77	395	5	1.3	0.56	715|1760|4882|8705|50509	C1R|DMPK|NPR2|B3GALT4|COL5A3	-1.6	Blue
Transcription Factor Targets	16	M30266	ZNF16 TARGET GENES		-2.5	5	4	30182	77	395	5	1.3	0.56	166|4054|5064|29997|91978	TLE5|LTBP3|PALM|NOP53|TPGS1	-1.6	Blue
Cell Type Signatures	7	M41655	TRAVAGLINI LUNG GOBLET CELL		-2.5	3.6	3.7	30182	148	395	7	1.8	0.66	1471|1645|3428|3732|5920|8644|8743	CST3|AKR1C1|IFI16|CD82|PLAAT4|AKR1C3|TNFSF10	-1.6	Blue
Cell Type Signatures	7	M39021	FAN EMBRYONIC CTX BIG GROUPS BRAIN IMMUNE		-2.5	3.6	3.7	30182	148	395	7	1.8	0.66	120|5720|5920|9262|10628|23521|283131	ADD3|PSME1|PLAAT4|STK17B|TXNIP|RPL13A|NEAT1	-1.6	Blue
Transcription Factor Targets	16	M2852	CDP 02		-2.5	4.1	3.8	30182	111	395	6	1.5	0.62	1|92|862|6507|6925|11092	A1BG|ACVR2A|RUNX1T1|SLC1A3|TCF4|SPACA9	-1.6	Blue
Transcription Factor Targets	16	M8413	EN1 01		-2.5	4.1	3.8	30182	111	395	6	1.5	0.62	819|862|2890|6925|9771|10123	CAMLG|RUNX1T1|GRIA1|TCF4|RAPGEF5|ARL4C	-1.6	Blue
DisGeNET	35	C0008313	Cholangitis, Sclerosing		-2.5	3.3	3.6	30182	188	395	8	2	0.71	6925|8743|8764|9817|10018|11142|147372|441108	TCF4|TNFSF10|TNFRSF14|KEAP1|BCL2L11|PKIG|CCBE1|IRF1-AS1	-1.6	Blue
COVID	200	COVID047	RNA_Wyler_Calu-3_12h_Down		-2.5	3.3	3.6	30182	188	395	8	2	0.71	408|1645|9145|10123|57326|80310|81617|93129	ARRB1|AKR1C1|SYNGR1|ARL4C|PBXIP1|PDGFD|CAB39L|ORAI3	-1.6	Blue
DisGeNET	35	C0524909	Hepatitis B, Chronic		-2.5	2.4	3.3	30182	415	395	13	3.3	0.9	125|1471|3206|3428|3588|3952|3953|4135|4155|5920|8743|23452|283131	ADH1B|CST3|HOXA10|IFI16|IL10RB|LEP|LEPR|MAP6|MBP|PLAAT4|TNFSF10|ANGPTL2|NEAT1	-1.6	Blue
Transcription Factor Targets	16	M9769	CTGCAGY UNKNOWN		-2.5	2	3.1	30182	779	395	20	5.1	1.1	120|1656|1805|4094|7029|9815|10521|11075|11092|23452|25953|26137|28958|54985|55652|56997|57134|64207|64393|399947	ADD3|DDX6|DPT|MAF|TFDP2|GIT2|DDX17|STMN2|SPACA9|ANGPTL2|PNKD|ZBTB20|COA3|HCFC1R1|SLC48A1|COQ8A|MAN1C1|IRF2BPL|ZMAT3|C11orf87	-1.6	Blue
DisGeNET	35	C0431663	Bilateral Cryptorchidism		-2.4	6.4	4.3	30182	48	395	4	1	0.5	3206|6654|10667|26137	HOXA10|SOS1|FARS2|ZBTB20	-1.6	Blue
Cell Type Signatures	7	M40307	DESCARTES FETAL STOMACH ENS GLIA		-2.4	6.4	4.3	30182	48	395	4	1	0.5	10351|50509|51296|389136	ABCA8|COL5A3|SLC15A3|VGLL3	-1.6	Blue
Transcription Factor Targets	16	M1181	EFC Q6		-2.4	2.8	3.4	30182	275	395	10	2.5	0.79	862|3206|5136|5212|5532|6767|10521|25953|93129|125058	RUNX1T1|HOXA10|PDE1A|VIT|PPP3CB|ST13|DDX17|PNKD|ORAI3|TBC1D16	-1.6	Blue
Transcription Factor Targets	16	M1608	NFE2 01		-2.4	2.8	3.4	30182	275	395	10	2.5	0.79	2548|7003|7716|9145|10231|10521|11075|28958|50509|399947	GAA|TEAD1|VEZF1|SYNGR1|RCAN2|DDX17|STMN2|COA3|COL5A3|C11orf87	-1.6	Blue
Cell Type Signatures	7	M41700	TRAVAGLINI LUNG OLR1 CLASSICAL MONOCYTE CELL		-2.4	2	3.1	30182	726	395	19	4.8	1.1	1675|2217|3638|4600|4814|6507|9935|10409|23189|23429|25816|51257|51296|64343|64759|64859|112483|283131|440836	CFD|FCGRT|INSIG1|MX2|NINJ1|SLC1A3|MAFB|BASP1|KANK1|RYBP|TNFAIP8|MARCHF2|SLC15A3|AZI2|TNS3|NABP1|SAT2|NEAT1|ODF3B	-1.6	Blue
Transcription Factor Targets	16	M7691	CATTGTYY SOX9 B1		-2.4	2.5	3.3	30182	368	395	12	3	0.86	92|3206|3479|4155|6925|7003|7029|10018|10409|23301|54993|93129	ACVR2A|HOXA10|IGF1|MBP|TCF4|TEAD1|TFDP2|BCL2L11|BASP1|EHBP1|ZSCAN2|ORAI3	-1.6	Blue
DisGeNET	35	C0038433	Streptozotocin Diabetes		-2.4	4.1	3.8	30182	112	395	6	1.5	0.62	3479|3643|3952|3953|5166|10891	IGF1|INSR|LEP|LEPR|PDK4|PPARGC1A	-1.6	Blue
DisGeNET	35	C0002152	Alloxan Diabetes		-2.4	4.1	3.8	30182	112	395	6	1.5	0.62	3479|3643|3952|3953|5166|10891	IGF1|INSR|LEP|LEPR|PDK4|PPARGC1A	-1.6	Blue
COVID	200	COVID252	RNA_Wilk_CD14+Monocytes_patient-C4_Up		-2.4	4.9	4	30182	78	395	5	1.3	0.56	2537|3428|3434|4600|219285	IFI6|IFI16|IFIT1|MX2|SAMD9L	-1.6	Blue
DisGeNET	35	C0162429	Malnutrition		-2.4	2.4	3.3	30182	417	395	13	3.3	0.9	652|710|2058|2323|2593|2878|3479|3952|3953|6288|9056|9771|10018	BMP4|SERPING1|EPRS1|FLT3LG|GAMT|GPX3|IGF1|LEP|LEPR|SAA1|SLC7A7|RAPGEF5|BCL2L11	-1.6	Blue
Transcription Factor Targets	16	M7937	AP1 C		-2.4	2.8	3.4	30182	276	395	10	2.5	0.79	2697|2890|4054|5212|7869|9145|10231|85464|91748|221091	GJA1|GRIA1|LTBP3|VIT|SEMA3B|SYNGR1|RCAN2|SSH2|MIDEAS|LRRN4CL	-1.6	Blue
Transcription Factor Targets	16	M217	VDR Q6		-2.4	2.8	3.4	30182	276	395	10	2.5	0.79	862|7716|7869|8874|9056|10521|10983|51317|64343|85464	RUNX1T1|VEZF1|SEMA3B|ARHGEF7|SLC7A7|DDX17|CCNI|PHF21A|AZI2|SSH2	-1.6	Blue
DisGeNET	35	C0598784	Dyslipoproteinemias		-2.4	9.6	4.8	30182	24	395	3	0.76	0.44	3949|3953|8800	LDLR|LEPR|PEX11A	-1.6	Blue
DisGeNET	35	C4054546	Melanocortin 4 Receptor Deficiency		-2.4	9.6	4.8	30182	24	395	3	0.76	0.44	582|585|3949	BBS1|BBS4|LDLR	-1.6	Blue
DisGeNET	35	C0235031	Neurologic Symptoms		-2.4	3	3.4	30182	233	395	9	2.3	0.75	1186|1593|3717|6288|6773|6925|7357|9464|64207	CLCN7|CYP27A1|JAK2|SAA1|STAT2|TCF4|UGCG|HAND2|IRF2BPL	-1.6	Blue
Transcription Factor Targets	16	M13849	TGACATY UNKNOWN		-2.4	2	3.1	30182	676	395	18	4.6	1	687|862|3206|3479|4783|5166|6767|7029|7716|10231|23452|55852|57326|57659|83547|125488|143686|221091	KLF9|RUNX1T1|HOXA10|IGF1|NFIL3|PDK4|ST13|TFDP2|VEZF1|RCAN2|ANGPTL2|TEX2|PBXIP1|ZBTB4|RILP|TTC39C|SESN3|LRRN4CL	-1.6	Blue
COVID	200	COVID159	Proteome_Stukalov_A549_72h_NSP3_MACROD_Up		-2.4	4.8	3.9	30182	79	395	5	1.3	0.56	4832|5069|5166|7029|79956	NME3|PAPPA|PDK4|TFDP2|ERMP1	-1.6	Blue
Transcription Factor Targets	16	M10046	ATF B		-2.4	3.2	3.5	30182	191	395	8	2	0.71	2824|3727|10891|51147|64207|83988|84557|399947	GPM6B|JUND|PPARGC1A|ING4|IRF2BPL|NCALD|MAP1LC3A|C11orf87	-1.6	Blue
DisGeNET	35	C1395852	Polydactyly preaxial type 1		-2.4	6.2	4.2	30182	49	395	4	1	0.5	2697|2737|5018|9935	GJA1|GLI3|OXA1L|MAFB	-1.6	Blue
Cell Type Signatures	7	M39227	LAKE ADULT KIDNEY C8 DECENDING THIN LIMB		-2.4	2.7	3.4	30182	278	395	10	2.5	0.79	710|2058|6176|6223|7035|8743|10628|10983|23521|79956	SERPING1|EPRS1|RPLP1|RPS19|TFPI|TNFSF10|TXNIP|CCNI|RPL13A|ERMP1	-1.6	Blue
DisGeNET	35	C0020550	Hyperthyroidism		-2.4	2.7	3.4	30182	278	395	10	2.5	0.79	347|1471|2217|2697|3479|3949|3952|6223|9771|10891	APOD|CST3|FCGRT|GJA1|IGF1|LDLR|LEP|RPS19|RAPGEF5|PPARGC1A	-1.6	Blue
DisGeNET	35	C0028259	Nodule		-2.4	2.7	3.4	30182	278	395	10	2.5	0.79	1009|1593|1805|3815|3952|4054|4597|9068|10891|23452	CDH11|CYP27A1|DPT|KIT|LEP|LTBP3|MVD|ANGPTL1|PPARGC1A|ANGPTL2	-1.6	Blue
DisGeNET	35	C0020615	Hypoglycemia		-2.4	2.4	3.2	30182	420	395	13	3.3	0.9	2697|3479|3643|3815|3952|3953|8991|9563|9771|9817|10628|50937|79068	GJA1|IGF1|INSR|KIT|LEP|LEPR|SELENBP1|H6PD|RAPGEF5|KEAP1|TXNIP|CDON|FTO	-1.6	Blue
DisGeNET	35	C0206161	Reticulocyte count (procedure)		-2.4	2.9	3.4	30182	234	395	9	2.3	0.75	1593|1777|2058|10018|23598|25953|64759|91748|161882	CYP27A1|DNASE2|EPRS1|BCL2L11|PATZ1|PNKD|TNS3|MIDEAS|ZFPM1	-1.6	Blue
Transcription Factor Targets	16	M40809	MYOCD TARGET GENES		-2.4	2.1	3.2	30182	572	395	16	4.1	0.99	32|92|1718|4054|6773|9262|9817|10231|10983|11257|23114|51704|54926|55643|79956|84557	ACACB|ACVR2A|DHCR24|LTBP3|STAT2|STK17B|KEAP1|RCAN2|CCNI|TP53TG1|NFASC|GPRC5B|UBE2R2|BTBD2|ERMP1|MAP1LC3A	-1.6	Blue
Cell Type Signatures	7	M41678	TRAVAGLINI LUNG PERICYTE CELL		-2.4	4	3.7	30182	114	395	6	1.5	0.62	1879|2040|2878|3306|4811|10628	EBF1|STOM|GPX3|HSPA2|NID1|TXNIP	-1.6	Blue
DisGeNET	35	C0266617	Congenital anomaly of face		-2.4	4	3.7	30182	114	395	6	1.5	0.62	652|2018|6925|9759|23241|80055	BMP4|EMX2|TCF4|HDAC4|PACS2|PGAP1	-1.6	Blue
COVID	200	COVID244	RNA_Wilk_CD14+Monocytes_patient-C1A-mild_Up		-2.4	4.8	3.9	30182	80	395	5	1.3	0.56	2537|3428|3434|4600|219285	IFI6|IFI16|IFIT1|MX2|SAMD9L	-1.6	Blue
DisGeNET	35	C1857276	Trichohepatoenteric Syndrome		-2.4	2.4	3.2	30182	422	395	13	3.3	0.9	2697|2737|3479|3643|3952|4135|6223|7035|9935|26040|26137|58499|79156	GJA1|GLI3|IGF1|INSR|LEP|MAP6|RPS19|TFPI|MAFB|SETBP1|ZBTB20|ZNF462|PLEKHF1	-1.6	Blue
Transcription Factor Targets	16	M17342	YGCGYRCGC UNKNOWN		-2.4	2.6	3.3	30182	326	395	11	2.8	0.83	862|3625|4094|5094|10217|23598|25953|50937|54681|81790|284018	RUNX1T1|INHBB|MAF|PCBP2|CTDSPL|PATZ1|PNKD|CDON|P4HTM|RNF170|C17orf58	-1.6	Blue
Cell Type Signatures	7	M39053	MANNO MIDBRAIN NEUROTYPES HRGL2C		-2.4	2.6	3.3	30182	326	395	11	2.8	0.83	1471|2824|2890|3732|4774|6507|10252|23189|25840|81563|84532	CST3|GPM6B|GRIA1|CD82|NFIA|SLC1A3|SPRY1|KANK1|METTL7A|C1orf21|ACSS1	-1.6	Blue
DisGeNET	35	C0019209	Hepatomegaly		-2.4	2.2	3.2	30182	523	395	15	3.8	0.96	1|1028|1186|2548|3717|3952|3953|4054|6288|6654|6925|8462|9056|9817|285362	A1BG|CDKN1C|CLCN7|GAA|JAK2|LEP|LEPR|LTBP3|SAA1|SOS1|TCF4|KLF11|SLC7A7|KEAP1|SUMF1	-1.6	Blue
DisGeNET	35	C0027809	Neurilemmoma		-2.4	3.2	3.5	30182	193	395	8	2	0.71	652|3479|3815|4155|4597|6405|8874|80310	BMP4|IGF1|KIT|MBP|MVD|SEMA3F|ARHGEF7|PDGFD	-1.6	Blue
Transcription Factor Targets	16	M13016	OCT1 03		-2.4	2.9	3.4	30182	236	395	9	2.3	0.75	652|862|1031|2018|6925|8874|10231|10521|51611	BMP4|RUNX1T1|CDKN2C|EMX2|TCF4|ARHGEF7|RCAN2|DDX17|DPH5	-1.6	Blue
Transcription Factor Targets	16	M40808	ZNF654 TARGET GENES		-2.4	2.1	3.1	30182	628	395	17	4.3	1	715|2217|2323|7029|7164|7869|9056|9246|9638|9815|23362|25875|78996|80757|374875|404093|441108	C1R|FCGRT|FLT3LG|TFDP2|TPD52L1|SEMA3B|SLC7A7|UBE2L6|FEZ1|GIT2|PSD3|LETMD1|CYREN|TMEM121|HSD11B1L|CUEDC1|IRF1-AS1	-1.6	Blue
COVID	200	COVID280	RNA_Wilk_Dendritic-cells_patient-C4_Up		-2.4	9.2	4.7	30182	25	395	3	0.76	0.44	2537|4600|219285	IFI6|MX2|SAMD9L	-1.6	Blue
DisGeNET	35	C0232513	Premature tooth loss		-2.4	9.2	4.7	30182	25	395	3	0.76	0.44	715|1009|2697	C1R|CDH11|GJA1	-1.6	Blue
Transcription Factor Targets	16	M3647	GR Q6 01		-2.4	2.7	3.3	30182	281	395	10	2.5	0.79	819|862|4054|6767|10123|51313|51317|85464|143686|404093	CAMLG|RUNX1T1|LTBP3|ST13|ARL4C|GASK1B|PHF21A|SSH2|SESN3|CUEDC1	-1.6	Blue
Transcription Factor Targets	16	M30065	MIER1 TARGET GENES		-2.4	2.4	3.2	30182	375	395	12	3	0.86	92|2537|4054|7869|8817|51295|51317|55194|219654|284018|285313|375449	ACVR2A|IFI6|LTBP3|SEMA3B|FGF18|ECSIT|PHF21A|EVA1B|ZCCHC24|C17orf58|IGSF10|MAST4	-1.6	Blue
DisGeNET	35	C1845847	Coarse facial features		-2.4	3.2	3.5	30182	194	395	8	2	0.71	1028|2697|3643|6925|23241|26040|79068|285362	CDKN1C|GJA1|INSR|TCF4|PACS2|SETBP1|FTO|SUMF1	-1.6	Blue
DisGeNET	35	C1561826	Overweight and obesity		-2.4	4.7	3.9	30182	81	395	5	1.3	0.56	3952|3953|4135|8991|79068	LEP|LEPR|MAP6|SELENBP1|FTO	-1.6	Blue
Transcription Factor Targets	16	M40743	ZNF133 TARGET GENES		-2.4	3.5	3.5	30182	154	395	7	1.8	0.66	715|4600|7869|10018|23433|51704|284004	C1R|MX2|SEMA3B|BCL2L11|RHOQ|GPRC5B|HEXD	-1.6	Blue
DisGeNET	35	C0024530	Malaria		-2.4	2	3.1	30182	684	395	18	4.6	1	125|1360|1628|2323|2644|3479|3949|3953|4094|4135|4597|6223|6649|9563|10550|10983|147495|338382	ADH1B|CPB1|DBP|FLT3LG|GCHFR|IGF1|LDLR|LEPR|MAF|MAP6|MVD|RPS19|SOD3|H6PD|ARL6IP5|CCNI|APCDD1|RAB7B	-1.6	Blue
Transcription Factor Targets	16	M3128	AAANWWTGC UNKNOWN		-2.4	3.1	3.4	30182	195	395	8	2	0.71	1879|7029|10891|23189|23598|58499|161882|399947	EBF1|TFDP2|PPARGC1A|KANK1|PATZ1|ZNF462|ZFPM1|C11orf87	-1.6	Blue
Transcription Factor Targets	16	M12298	CEBP Q2		-2.4	2.9	3.4	30182	238	395	9	2.3	0.75	1028|4783|6925|9759|25953|26108|26137|91748|125058	CDKN1C|NFIL3|TCF4|HDAC4|PNKD|PYGO1|ZBTB20|MIDEAS|TBC1D16	-1.6	Blue
Transcription Factor Targets	16	M15128	CDPCR3HD 01		-2.4	2.9	3.4	30182	238	395	9	2.3	0.75	92|710|862|3206|5136|11075|11092|81563|257194	ACVR2A|SERPING1|RUNX1T1|HOXA10|PDE1A|STMN2|SPACA9|C1orf21|NEGR1	-1.6	Blue
Transcription Factor Targets	16	M30042	KMT2D TARGET GENES		-2.4	1.9	3	30182	795	395	20	5.1	1.1	120|283|3428|3732|4054|6288|6405|9771|10144|10252|10891|26137|55652|55893|56963|64859|79156|126133|283131|404093	ADD3|ANG|IFI16|CD82|LTBP3|SAA1|SEMA3F|RAPGEF5|FAM13A|SPRY1|PPARGC1A|ZBTB20|SLC48A1|ZNF395|RGMA|NABP1|PLEKHF1|ALDH16A1|NEAT1|CUEDC1	-1.6	Blue
DisGeNET	35	C0027126	Myotonic Dystrophy		-2.4	3.5	3.5	30182	155	395	7	1.8	0.66	1656|1760|3643|3949|5018|6925|10659	DDX6|DMPK|INSR|LDLR|OXA1L|TCF4|CELF2	-1.6	Blue
Transcription Factor Targets	16	M16482	TTCNRGNNNNTTC HSF Q6		-2.4	3.5	3.5	30182	155	395	7	1.8	0.66	3625|4135|6767|10521|25816|58499|221091	INHBB|MAP6|ST13|DDX17|TNFAIP8|ZNF462|LRRN4CL	-1.6	Blue
DisGeNET	35	C0741682	Premenopausal breast cancer		-2.4	6	4.1	30182	51	395	4	1	0.5	3479|3952|3953|55422	IGF1|LEP|LEPR|ZNF331	-1.6	Blue
Transcription Factor Targets	16	M13641	HFH3 01		-2.4	3.1	3.4	30182	196	395	8	2	0.71	3206|4094|4774|11185|56963|81617|91748|389136	HOXA10|MAF|NFIA|INMT|RGMA|CAB39L|MIDEAS|VGLL3	-1.6	Blue
DisGeNET	35	C0013170	Drug habituation		-2.4	3.1	3.4	30182	196	395	8	2	0.71	1385|2890|3176|3643|3952|6925|8874|22925	CREB1|GRIA1|HNMT|INSR|LEP|TCF4|ARHGEF7|PLA2R1	-1.6	Blue
Cell Type Signatures	7	M39236	LAKE ADULT KIDNEY C17 COLLECTING SYSTEM PCS STRESSED DISSOC SUBSET		-2.3	2.9	3.3	30182	240	395	9	2.3	0.75	2878|3157|3638|3949|5166|10891|85464|90362|283131	GPX3|HMGCS1|INSIG1|LDLR|PDK4|PPARGC1A|SSH2|FAM110B|NEAT1	-1.6	Blue
Transcription Factor Targets	16	M8536	PAX5 01		-2.3	3.4	3.5	30182	156	395	7	1.8	0.66	3206|4094|7125|23452|25816|57659|143686	HOXA10|MAF|TNNC2|ANGPTL2|TNFAIP8|ZBTB4|SESN3	-1.6	Blue
DisGeNET	35	C1860320	Bone marrow hypercellularity		-2.3	8.8	4.6	30182	26	395	3	0.76	0.44	3717|9056|64859	JAK2|SLC7A7|NABP1	-1.6	Blue
DisGeNET	35	C1257964	Exogenous Hyperinsulinism		-2.3	8.8	4.6	30182	26	395	3	0.76	0.44	3643|3952|3953	INSR|LEP|LEPR	-1.6	Blue
DisGeNET	35	C1257963	Endogenous Hyperinsulinism		-2.3	8.8	4.6	30182	26	395	3	0.76	0.44	3643|3952|3953	INSR|LEP|LEPR	-1.6	Blue
COVID	200	COVID286	RNA_Wilk_Dendritic-cells_patient-C7_Down		-2.3	8.8	4.6	30182	26	395	3	0.76	0.44	6925|7716|10521	TCF4|VEZF1|DDX17	-1.6	Blue
DisGeNET	35	C0578575	Dissection of proximal aorta		-2.3	8.8	4.6	30182	26	395	3	0.76	0.44	1360|1471|3717	CPB1|CST3|JAK2	-1.6	Blue
DisGeNET	35	C0342200	Endemic Cretinism		-2.3	8.8	4.6	30182	26	395	3	0.76	0.44	3479|3625|10891	IGF1|INHBB|PPARGC1A	-1.6	Blue
DisGeNET	35	C0282667	Infant, Very Low Birth Weight		-2.3	8.8	4.6	30182	26	395	3	0.76	0.44	1471|2217|3479	CST3|FCGRT|IGF1	-1.6	Blue
DisGeNET	35	C2931689	Dystrophia myotonica 2		-2.3	3.9	3.6	30182	118	395	6	1.5	0.62	1760|3643|3952|3953|9771|10891	DMPK|INSR|LEP|LEPR|RAPGEF5|PPARGC1A	-1.6	Blue
DisGeNET	35	C0031485	Phenylketonurias		-2.3	4.6	3.8	30182	83	395	5	1.3	0.56	1267|2644|4155|6288|6697	CNP|GCHFR|MBP|SAA1|SPR	-1.6	Blue
DisGeNET	35	C4317009	Diverticular Diseases		-2.3	4.6	3.8	30182	83	395	5	1.3	0.56	2697|10867|11188|57659|116931	GJA1|TSPAN9|NISCH|ZBTB4|MED12L	-1.6	Blue
Cell Type Signatures	7	M39105	AIZARANI LIVER C1 NK NKT CELLS 1		-2.3	3.4	3.5	30182	157	395	7	1.8	0.66	4155|5920|10123|10628|10659|11119|83593	MBP|PLAAT4|ARL4C|TXNIP|CELF2|BTN3A1|RASSF5	-1.6	Blue
DisGeNET	35	C0003130	Anoxia		-2.3	2.7	3.3	30182	287	395	10	2.5	0.79	283|1385|3479|3717|3952|6649|7035|8743|10628|54681	ANG|CREB1|IGF1|JAK2|LEP|SOD3|TFPI|TNFSF10|TXNIP|P4HTM	-1.6	Blue
DisGeNET	35	C0280141	Acute Undifferentiated Leukemia		-2.3	3.9	3.6	30182	119	395	6	1.5	0.62	1385|3479|3815|8743|10099|26040	CREB1|IGF1|KIT|TNFSF10|TSPAN3|SETBP1	-1.5	Blue
DisGeNET	35	C0027708	Nephroblastoma		-2.3	2.1	3.1	30182	586	395	16	4.1	0.99	862|1009|1028|3428|3479|3643|3717|3815|5253|8644|9759|10252|10409|26040|51317|112483	RUNX1T1|CDH11|CDKN1C|IFI16|IGF1|INSR|JAK2|KIT|PHF2|AKR1C3|HDAC4|SPRY1|BASP1|SETBP1|PHF21A|SAT2	-1.5	Blue
PaGenBase	36	PGB:00044	Tissue-specific: skeletal muscle		-2.3	2.4	3.2	30182	383	395	12	3	0.86	32|104|2593|4094|7125|9817|26108|56997|79156|284612|340719|399947	ACACB|ADARB1|GAMT|MAF|TNNC2|KEAP1|PYGO1|COQ8A|PLEKHF1|SYPL2|NANOS1|C11orf87	-1.5	Blue
DisGeNET	35	C0339573	Glaucoma, Primary Open Angle		-2.3	2.4	3.2	30182	383	395	12	3	0.86	652|1471|1593|1879|2192|2581|2697|3949|4155|8874|8991|113263	BMP4|CST3|CYP27A1|EBF1|FBLN1|GALC|GJA1|LDLR|MBP|ARHGEF7|SELENBP1|GLCCI1	-1.5	Blue
Transcription Factor Targets	16	M9034	OCT1 04		-2.3	2.8	3.3	30182	243	395	9	2.3	0.75	3206|4774|5136|5532|23598|26137|65986|83988|389136	HOXA10|NFIA|PDE1A|PPP3CB|PATZ1|ZBTB20|ZBTB10|NCALD|VGLL3	-1.5	Blue
DisGeNET	35	C0039494	Temporomandibular Joint Disorders		-2.3	4.5	3.8	30182	84	395	5	1.3	0.56	2737|3952|4054|5919|84557	GLI3|LEP|LTBP3|RARRES2|MAP1LC3A	-1.5	Blue
DisGeNET	35	C0002895	Anemia, Sickle Cell		-2.3	2.3	3.1	30182	433	395	13	3.3	0.9	1186|1471|3479|3638|3727|3949|4135|5069|6223|7035|9771|9817|340719	CLCN7|CST3|IGF1|INSIG1|JUND|LDLR|MAP6|PAPPA|RPS19|TFPI|RAPGEF5|KEAP1|NANOS1	-1.5	Blue
DisGeNET	35	C1658953	tumor vasculature		-2.3	3.1	3.4	30182	200	395	8	2	0.71	1009|1718|2013|3717|5069|7423|8743|283131	CDH11|DHCR24|EMP2|JAK2|PAPPA|VEGFB|TNFSF10|NEAT1	-1.5	Blue
DisGeNET	35	C1378511	Undifferentiated leukemia		-2.3	3.8	3.6	30182	120	395	6	1.5	0.62	1385|3479|3717|3815|8743|10099	CREB1|IGF1|JAK2|KIT|TNFSF10|TSPAN3	-1.5	Blue
DisGeNET	35	C3241937	Nonalcoholic Steatohepatitis		-2.3	2.3	3.1	30182	434	395	13	3.3	0.9	125|3479|3643|3717|3949|3952|5166|5919|8743|9817|10628|10891|143686	ADH1B|IGF1|INSR|JAK2|LDLR|LEP|PDK4|RARRES2|TNFSF10|KEAP1|TXNIP|PPARGC1A|SESN3	-1.5	Blue
Transcription Factor Targets	16	M16670	AR 01		-2.3	3.4	3.4	30182	159	395	7	1.8	0.66	3717|5532|10628|11170|23452|29890|51317	JAK2|PPP3CB|TXNIP|FAM107A|ANGPTL2|RBM15B|PHF21A	-1.5	Blue
DisGeNET	35	C3714534	dowling-degos disease		-2.3	5.8	4	30182	53	395	4	1	0.5	283|3479|3952|79068	ANG|IGF1|LEP|FTO	-1.5	Blue
DisGeNET	35	C0023470	Myeloid Leukemia		-2.3	2.4	3.1	30182	385	395	12	3	0.86	862|3206|3479|3717|3727|3815|4739|6654|6773|10217|10409|26040	RUNX1T1|HOXA10|IGF1|JAK2|JUND|KIT|NEDD9|SOS1|STAT2|CTDSPL|BASP1|SETBP1	-1.5	Blue
DisGeNET	35	C0497406	Overweight		-2.3	8.5	4.5	30182	27	395	3	0.76	0.44	582|3953|8462	BBS1|LEPR|KLF11	-1.5	Blue
Cell Type Signatures	7	M40272	DESCARTES FETAL PANCREAS STROMAL CELLS		-2.3	8.5	4.5	30182	27	395	3	0.76	0.44	9068|10350|23460	ANGPTL1|ABCA9|ABCA6	-1.5	Blue
DisGeNET	35	C4477095	Increased lactate dehydrogenase activity		-2.3	8.5	4.5	30182	27	395	3	0.76	0.44	715|3717|9056	C1R|JAK2|SLC7A7	-1.5	Blue
DisGeNET	35	C0392476	Epiphyseal dysplasia		-2.3	8.5	4.5	30182	27	395	3	0.76	0.44	1028|4054|4882	CDKN1C|LTBP3|NPR2	-1.5	Blue
DisGeNET	35	C0220756	Niemann-Pick Disease, Type C		-2.3	3	3.3	30182	201	395	8	2	0.71	347|2644|3717|3727|3949|5920|7357|257194	APOD|GCHFR|JAK2|JUND|LDLR|PLAAT4|UGCG|NEGR1	-1.5	Blue
DisGeNET	35	C0853662	Oestrogen deficiency		-2.3	4.5	3.7	30182	85	395	5	1.3	0.56	1385|2697|3479|3952|55258	CREB1|GJA1|IGF1|LEP|THNSL2	-1.5	Blue
DisGeNET	35	C4255010	Non-ST Elevated Myocardial Infarction		-2.3	4.5	3.7	30182	85	395	5	1.3	0.56	2192|3949|3953|7035|9771	FBLN1|LDLR|LEPR|TFPI|RAPGEF5	-1.5	Blue
DisGeNET	35	C0002418	Amblyopia		-2.3	4.5	3.7	30182	85	395	5	1.3	0.56	2058|2581|9935|10891|54681	EPRS1|GALC|MAFB|PPARGC1A|P4HTM	-1.5	Blue
DisGeNET	35	C1337013	Differentiated Thyroid Gland Carcinoma		-2.3	2.8	3.3	30182	245	395	9	2.3	0.75	1028|1471|2878|3479|3952|10628|23598|55893|80024	CDKN1C|CST3|GPX3|IGF1|LEP|TXNIP|PATZ1|ZNF395|SLC8B1	-1.5	Blue
DisGeNET	35	C0018418	Gynecomastia		-2.3	3.8	3.5	30182	121	395	6	1.5	0.62	3643|3815|3952|3953|26137|56997	INSR|KIT|LEP|LEPR|ZBTB20|COQ8A	-1.5	Blue
DisGeNET	35	C0032463	Polycythemia Vera		-2.3	2.6	3.2	30182	291	395	10	2.5	0.79	862|3479|3717|3815|4597|5920|8743|8764|8874|23189	RUNX1T1|IGF1|JAK2|KIT|MVD|PLAAT4|TNFSF10|TNFRSF14|ARHGEF7|KANK1	-1.5	Blue
DisGeNET	35	C0035344	Retinopathy of Prematurity		-2.3	3	3.3	30182	202	395	8	2	0.71	283|1031|2644|3479|6288|6649|7035|10891	ANG|CDKN2C|GCHFR|IGF1|SAA1|SOD3|TFPI|PPARGC1A	-1.5	Blue
Transcription Factor Targets	16	M30090	NKX2 3 TARGET GENES		-2.3	2.1	3	30182	539	395	15	3.8	0.96	715|3949|5018|6767|9056|10144|25875|28970|51704|58499|65996|79022|81617|91748|440836	C1R|LDLR|OXA1L|ST13|SLC7A7|FAM13A|LETMD1|C11orf54|GPRC5B|ZNF462|CENPBD2P|TMEM106C|CAB39L|MIDEAS|ODF3B	-1.5	Blue
Transcription Factor Targets	16	M15429	HNF1 01		-2.3	2.8	3.3	30182	246	395	9	2.3	0.75	92|120|687|3206|8646|10123|26137|57659|404093	ACVR2A|ADD3|KLF9|HOXA10|CHRD|ARL4C|ZBTB20|ZBTB4|CUEDC1	-1.5	Blue
DisGeNET	35	C0027497	Nausea		-2.3	3.3	3.4	30182	161	395	7	1.8	0.66	125|710|1360|2697|6288|6507|9056	ADH1B|SERPING1|CPB1|GJA1|SAA1|SLC1A3|SLC7A7	-1.5	Blue
DisGeNET	35	C1257763	Overnutrition		-2.3	5.7	3.9	30182	54	395	4	1	0.5	3479|3952|10891|79068	IGF1|LEP|PPARGC1A|FTO	-1.5	Blue
DisGeNET	35	C0015393	Eye Abnormalities		-2.3	5.7	3.9	30182	54	395	4	1	0.5	652|6223|54681|79068	BMP4|RPS19|P4HTM|FTO	-1.5	Blue
Transcription Factor Targets	16	M13773	ARGGGTTAA UNKNOWN		-2.3	3.8	3.5	30182	122	395	6	1.5	0.62	862|1031|1385|1760|4094|151887	RUNX1T1|CDKN2C|CREB1|DMPK|MAF|CCDC80	-1.5	Blue
DisGeNET	35	C1866195	Downturned corners of mouth		-2.3	3.8	3.5	30182	122	395	6	1.5	0.62	1009|9759|9935|23241|26137|51317	CDH11|HDAC4|MAFB|PACS2|ZBTB20|PHF21A	-1.5	Blue
Cell Type Signatures	7	M39247	LAKE ADULT KIDNEY C28 INTERSTITIUM		-2.3	4.4	3.7	30182	86	395	5	1.3	0.56	1879|4774|6176|26040|257194	EBF1|NFIA|RPLP1|SETBP1|NEGR1	-1.5	Blue
Transcription Factor Targets	16	M14012	GATA1 04		-2.3	2.8	3.2	30182	247	395	9	2.3	0.75	862|1389|3206|3479|5069|26137|29800|51317|151887	RUNX1T1|CREBL2|HOXA10|IGF1|PAPPA|ZBTB20|ZDHHC1|PHF21A|CCDC80	-1.5	Blue
Transcription Factor Targets	16	M40783	ZNF549 TARGET GENES		-2.3	2.1	3	30182	594	395	16	4.1	0.99	120|2697|3434|6925|9056|9246|9759|10144|10231|10826|23189|25840|51295|85464|283131|375449	ADD3|GJA1|IFIT1|TCF4|SLC7A7|UBE2L6|HDAC4|FAM13A|RCAN2|FAXDC2|KANK1|METTL7A|ECSIT|SSH2|NEAT1|MAST4	-1.5	Blue
DisGeNET	35	C0041408	Turner Syndrome		-2.2	3.3	3.4	30182	162	395	7	1.8	0.66	710|3479|3815|5069|5919|6654|10018	SERPING1|IGF1|KIT|PAPPA|RARRES2|SOS1|BCL2L11	-1.5	Blue
Transcription Factor Targets	16	M6378	TTCYNRGAA STAT5B 01		-2.2	2.5	3.1	30182	341	395	11	2.8	0.83	1|710|2323|3952|4783|5998|7003|7357|10521|83988|119710	A1BG|SERPING1|FLT3LG|LEP|NFIL3|RGS3|TEAD1|UGCG|DDX17|NCALD|IFTAP	-1.5	Blue
Transcription Factor Targets	16	M6994	TBP 01		-2.2	2.8	3.2	30182	248	395	9	2.3	0.75	1760|3206|3479|6223|9464|10891|23598|83547|340719	DMPK|HOXA10|IGF1|RPS19|HAND2|PPARGC1A|PATZ1|RILP|NANOS1	-1.5	Blue
DisGeNET	35	C1860819	Metopic synostosis		-2.2	8.2	4.4	30182	28	395	3	0.76	0.44	4774|50937|58499	NFIA|CDON|ZNF462	-1.5	Blue
DisGeNET	35	C0917730	Female sterility		-2.2	8.2	4.4	30182	28	395	3	0.76	0.44	3952|3953|5069	LEP|LEPR|PAPPA	-1.5	Blue
DisGeNET	35	C0038279	Sterility, Postpartum		-2.2	8.2	4.4	30182	28	395	3	0.76	0.44	3952|3953|5069	LEP|LEPR|PAPPA	-1.5	Blue
DisGeNET	35	C0238190	Inclusion Body Myositis (disorder)		-2.2	4.4	3.6	30182	87	395	5	1.3	0.56	1471|5720|5920|79443|84557	CST3|PSME1|PLAAT4|FYCO1|MAP1LC3A	-1.5	Blue
DisGeNET	35	C0154723	Migraine with Aura		-2.2	4.4	3.6	30182	87	395	5	1.3	0.56	2890|3643|3949|3952|196740	GRIA1|INSR|LDLR|LEP|VSTM4	-1.5	Blue
Transcription Factor Targets	16	M4774	FOXO1 02		-2.2	2.8	3.2	30182	249	395	9	2.3	0.75	687|1028|1389|3206|3638|10129|23460|51317|64343	KLF9|CDKN1C|CREBL2|HOXA10|INSIG1|FRY|ABCA6|PHF21A|AZI2	-1.5	Blue
Transcription Factor Targets	16	M14593	HNF1 C		-2.2	2.8	3.2	30182	249	395	9	2.3	0.75	92|2018|3206|6925|9068|10123|28958|57659|85464	ACVR2A|EMX2|HOXA10|TCF4|ANGPTL1|ARL4C|COA3|ZBTB4|SSH2	-1.5	Blue
Transcription Factor Targets	16	M15185	GATA1 02		-2.2	2.8	3.2	30182	249	395	9	2.3	0.75	652|862|1389|1408|2018|3176|50937|51147|161882	BMP4|RUNX1T1|CREBL2|CRY2|EMX2|HNMT|CDON|ING4|ZFPM1	-1.5	Blue
Transcription Factor Targets	16	M30200	TERF1 TARGET GENES		-2.2	2.6	3.2	30182	295	395	10	2.5	0.79	2058|2329|3479|4739|5998|8743|8817|10241|10550|80830	EPRS1|FMO4|IGF1|NEDD9|RGS3|TNFSF10|FGF18|CALCOCO2|ARL6IP5|APOL6	-1.5	Blue
Cell Type Signatures	7	M39063	MANNO MIDBRAIN NEUROTYPES HNBM		-2.2	2.6	3.2	30182	295	395	10	2.5	0.79	1879|4013|4135|5069|6223|11075|23114|51299|147372|283537	EBF1|VWA5A|MAP6|PAPPA|RPS19|STMN2|NFASC|NRN1|CCBE1|SLC46A3	-1.5	Blue
DisGeNET	35	C0362046	Prediabetes syndrome		-2.2	3	3.3	30182	205	395	8	2	0.71	652|1628|3479|4135|4597|6697|10891|79068	BMP4|DBP|IGF1|MAP6|MVD|SPR|PPARGC1A|FTO	-1.5	Blue
DisGeNET	35	C2936179	Obesity, Visceral		-2.2	5.6	3.9	30182	55	395	4	1	0.5	3479|3952|9563|79068	IGF1|LEP|H6PD|FTO	-1.5	Blue
DisGeNET	35	C4284413	Severe Fever with Thrombocytopenia Syndrome		-2.2	5.6	3.9	30182	55	395	4	1	0.5	5920|6288|6773|7357	PLAAT4|SAA1|STAT2|UGCG	-1.5	Blue
DisGeNET	35	C0023487	Acute Promyelocytic Leukemia		-2.2	2	3	30182	651	395	17	4.3	1	652|862|1031|1385|3176|3815|4783|5920|6767|6773|8544|8743|9246|10628|64859|283131|338382	BMP4|RUNX1T1|CDKN2C|CREB1|HNMT|KIT|NFIL3|PLAAT4|ST13|STAT2|PIR|TNFSF10|UBE2L6|TXNIP|NABP1|NEAT1|RAB7B	-1.5	Blue
DisGeNET	35	C0238461	Anaplastic thyroid carcinoma		-2.2	2.3	3.1	30182	392	395	12	3	0.86	283|2548|3717|3732|3815|8743|10628|23429|23598|25907|151887|283131	ANG|GAA|JAK2|CD82|KIT|TNFSF10|TXNIP|RYBP|PATZ1|TMEM158|CCDC80|NEAT1	-1.5	Blue
DisGeNET	35	C0043094	Weight Gain		-2.2	3.7	3.5	30182	124	395	6	1.5	0.62	1646|3952|3953|4811|26040|79068	AKR1C2|LEP|LEPR|NID1|SETBP1|FTO	-1.5	Blue
DisGeNET	35	C0497169	hiv-infection/aids		-2.2	3.7	3.5	30182	124	395	6	1.5	0.62	1385|1471|3952|4135|55893|283131	CREB1|CST3|LEP|MAP6|ZNF395|NEAT1	-1.5	Blue
Transcription Factor Targets	16	M19368	TGATTTRY GFI1 01		-2.2	2.6	3.1	30182	296	395	10	2.5	0.79	862|1879|7003|10123|10891|11092|26137|50937|81617|151887	RUNX1T1|EBF1|TEAD1|ARL4C|PPARGC1A|SPACA9|ZBTB20|CDON|CAB39L|CCDC80	-1.5	Blue
DisGeNET	35	C0751967	Multiple Sclerosis, Relapsing-Remitting		-2.2	3	3.3	30182	206	395	8	2	0.71	652|1718|3479|3952|3953|4155|8743|10891	BMP4|DHCR24|IGF1|LEP|LEPR|MBP|TNFSF10|PPARGC1A	-1.5	Blue
DisGeNET	35	C0016719	Friedreich Ataxia		-2.2	4.3	3.6	30182	88	395	5	1.3	0.56	2548|7003|7035|10891|23373	GAA|TEAD1|TFPI|PPARGC1A|CRTC1	-1.5	Blue
DisGeNET	35	C0233794	Memory impairment		-2.2	1.9	2.9	30182	763	395	19	4.8	1.1	687|710|1385|1675|2697|2890|3479|3643|3952|4774|5919|8874|8991|9759|10522|10628|10891|23373|283131	KLF9|SERPING1|CREB1|CFD|GJA1|GRIA1|IGF1|INSR|LEP|NFIA|RARRES2|ARHGEF7|SELENBP1|HDAC4|DEAF1|TXNIP|PPARGC1A|CRTC1|NEAT1	-1.5	Blue
Transcription Factor Targets	16	M10767	LFA1 Q6		-2.2	2.7	3.2	30182	251	395	9	2.3	0.75	1760|5064|5094|10521|50865|90780|143686|161882|399947	DMPK|PALM|PCBP2|DDX17|HEBP1|PYGO2|SESN3|ZFPM1|C11orf87	-1.5	Blue
DisGeNET	35	C0038002	Splenomegaly		-2.2	2.4	3.1	30182	345	395	11	2.8	0.83	1186|1718|1777|2548|3717|6925|9056|80216|147372|219285|285362	CLCN7|DHCR24|DNASE2|GAA|JAK2|TCF4|SLC7A7|ALPK1|CCBE1|SAMD9L|SUMF1	-1.5	Blue
COVID	200	COVID009	RNA_Blanco-Melo_A549-ACE2_Down		-2.2	3	3.2	30182	207	395	8	2	0.71	1718|2222|2878|3638|3732|4597|23175|84532	DHCR24|FDFT1|GPX3|INSIG1|CD82|MVD|LPIN1|ACSS1	-1.5	Blue
DisGeNET	35	C0027830	neurofibroma		-2.2	3.7	3.4	30182	125	395	6	1.5	0.62	1267|3815|3952|4597|10252|23189	CNP|KIT|LEP|MVD|SPRY1|KANK1	-1.5	Blue
DisGeNET	35	C0206093	Neuroectodermal Tumors		-2.2	5.5	3.8	30182	56	395	4	1	0.5	1031|3479|3732|8743	CDKN2C|IGF1|CD82|TNFSF10	-1.5	Blue
Transcription Factor Targets	16	M16396	AP2GAMMA 01		-2.2	2.7	3.2	30182	252	395	9	2.3	0.75	1267|2323|3727|6654|9935|9993|23452|50937|57134	CNP|FLT3LG|JUND|SOS1|MAFB|DGCR2|ANGPTL2|CDON|MAN1C1	-1.5	Blue
DisGeNET	35	C0155626	Acute myocardial infarction		-2.2	1.9	2.9	30182	766	395	19	4.8	1.1	710|1028|1360|1471|1718|2697|2737|3479|3717|3949|3952|5069|5919|7035|8895|10018|10628|10891|283131	SERPING1|CDKN1C|CPB1|CST3|DHCR24|GJA1|GLI3|IGF1|JAK2|LDLR|LEP|PAPPA|RARRES2|TFPI|CPNE3|BCL2L11|TXNIP|PPARGC1A|NEAT1	-1.5	Blue
DisGeNET	35	C0022541	Kearns-Sayre syndrome		-2.2	7.9	4.3	30182	29	395	3	0.76	0.44	2697|10891|56997	GJA1|PPARGC1A|COQ8A	-1.5	Blue
DisGeNET	35	C0342418	Hypothalamic hamartomas		-2.2	7.9	4.3	30182	29	395	3	0.76	0.44	104|2697|2737	ADARB1|GJA1|GLI3	-1.5	Blue
DisGeNET	35	C1849699	Progesterone Resistance		-2.2	7.9	4.3	30182	29	395	3	0.76	0.44	687|1718|3206	KLF9|DHCR24|HOXA10	-1.5	Blue
DisGeNET	35	C0865800	asthma with copd		-2.2	7.9	4.3	30182	29	395	3	0.76	0.44	3479|5094|10144	IGF1|PCBP2|FAM13A	-1.5	Blue
DisGeNET	35	C4509226	Heart failure with preserved ejection fraction [HFpEF]		-2.2	4.3	3.6	30182	89	395	5	1.3	0.56	283|3479|3949|3952|10891	ANG|IGF1|LDLR|LEP|PPARGC1A	-1.5	Blue
COVID	200	COVID374	Interactome_Laurent_HEK293_24h_NSP3		-2.2	2.6	3.1	30182	299	395	10	2.5	0.79	322|819|3306|10550|23301|25840|55852|79022|252839|375449	APBB1|CAMLG|HSPA2|ARL6IP5|EHBP1|METTL7A|TEX2|TMEM106C|TMEM9|MAST4	-1.5	Blue
DisGeNET	35	C0162835	Hypopigmentation disorder		-2.2	3.6	3.4	30182	126	395	6	1.5	0.62	347|1186|2737|3479|3815|5018	APOD|CLCN7|GLI3|IGF1|KIT|OXA1L	-1.5	Blue
TRRUST	34	TRR01259	Regulated by: SP3		-2.2	3.6	3.4	30182	126	395	6	1.5	0.62	1593|1777|2192|6507|6654|9759	CYP27A1|DNASE2|FBLN1|SLC1A3|SOS1|HDAC4	-1.5	Blue
DisGeNET	35	C0032914	Pre-Eclampsia		-2.2	3.2	3.3	30182	166	395	7	1.8	0.66	92|3479|3952|3953|6654|7035|8644	ACVR2A|IGF1|LEP|LEPR|SOS1|TFPI|AKR1C3	-1.5	Blue
Transcription Factor Targets	16	M14466	MYB Q3		-2.2	2.7	3.2	30182	253	395	9	2.3	0.75	862|3952|10123|50865|54926|58499|81563|91748|93129	RUNX1T1|LEP|ARL4C|HEBP1|UBE2R2|ZNF462|C1orf21|MIDEAS|ORAI3	-1.5	Blue
Transcription Factor Targets	16	M2727	ICSBP Q6		-2.2	2.7	3.2	30182	253	395	9	2.3	0.75	1031|1842|6654|7029|9759|10129|10891|51296|161882	CDKN2C|ECM2|SOS1|TFDP2|HDAC4|FRY|PPARGC1A|SLC15A3|ZFPM1	-1.5	Blue
COVID	200	COVID364	Interactome_Laurent_HEK293_24h_M		-2.2	2.5	3.1	30182	300	395	10	2.5	0.79	120|1718|2697|3434|5064|10252|10409|10550|11188|252839	ADD3|DHCR24|GJA1|IFIT1|PALM|SPRY1|BASP1|ARL6IP5|NISCH|TMEM9	-1.5	Blue
COVID	200	COVID031	RNA_Liao_BALF-severe_Down		-2.2	2.5	3.1	30182	300	395	10	2.5	0.79	32|2581|5094|10129|10983|23521|54964|85464|219654|283537	ACACB|GALC|PCBP2|FRY|CCNI|RPL13A|C1orf56|SSH2|ZCCHC24|SLC46A3	-1.5	Blue
COVID	200	COVID387	Interactome_Laurent_HEK293_24h_ORF8		-2.2	2.5	3.1	30182	300	395	10	2.5	0.79	819|1656|2222|2697|3434|6507|6767|10550|80055|252839	CAMLG|DDX6|FDFT1|GJA1|IFIT1|SLC1A3|ST13|ARL6IP5|PGAP1|TMEM9	-1.5	Blue
COVID	200	COVID052	RNA_Xiong_BALF_Up		-2.2	2.5	3.1	30182	300	395	10	2.5	0.79	4814|5493|6176|7003|8743|23521|26040|58499|79582|81563	NINJ1|PPL|RPLP1|TEAD1|TNFSF10|RPL13A|SETBP1|ZNF462|SPAG16|C1orf21	-1.5	Blue
COVID	200	COVID034	RNA_Liao_BALF-severe-vs-mild_Up		-2.2	2.5	3.1	30182	300	395	10	2.5	0.79	220|687|3638|7035|7869|23429|25903|25907|51299|51313	ALDH1A3|KLF9|INSIG1|TFPI|SEMA3B|RYBP|OLFML2B|TMEM158|NRN1|GASK1B	-1.5	Blue
COVID	200	COVID382	Interactome_Laurent_HEK293_24h_ORF3A		-2.2	2.5	3.1	30182	300	395	10	2.5	0.79	120|322|2697|5064|9779|10409|10550|11188|22841|252839	ADD3|APBB1|GJA1|PALM|TBC1D5|BASP1|ARL6IP5|NISCH|RAB11FIP2|TMEM9	-1.5	Blue
DisGeNET	35	C0017601	Glaucoma		-2.2	1.9	2.9	30182	769	395	19	4.8	1.1	572|582|652|862|1385|2697|3479|4054|6223|6507|8644|8874|8991|9771|10628|26022|84557|113263|147372	BAD|BBS1|BMP4|RUNX1T1|CREB1|GJA1|IGF1|LTBP3|RPS19|SLC1A3|AKR1C3|ARHGEF7|SELENBP1|RAPGEF5|TXNIP|TMEM98|MAP1LC3A|GLCCI1|CCBE1	-1.5	Blue
DisGeNET	35	C3489532	Cone-Rod Dystrophy 2		-2.2	2.7	3.1	30182	254	395	9	2.3	0.75	1471|2890|3479|4155|7035|9563|11075|11188|56963	CST3|GRIA1|IGF1|MBP|TFPI|H6PD|STMN2|NISCH|RGMA	-1.5	Blue
Cell Type Signatures	7	M40014	BUSSLINGER GASTRIC PARIETAL CELLS		-2.2	2.7	3.1	30182	254	395	9	2.3	0.75	3638|7164|7423|22841|28958|50808|57326|80310|144363	INSIG1|TPD52L1|VEGFB|RAB11FIP2|COA3|AK3|PBXIP1|PDGFD|ETFRF1	-1.5	Blue
Transcription Factor Targets	16	M2146	STAT1 03		-2.2	2.7	3.1	30182	254	395	9	2.3	0.75	2890|7716|10123|10550|10983|23301|119710|219654|374875	GRIA1|VEZF1|ARL4C|ARL6IP5|CCNI|EHBP1|IFTAP|ZCCHC24|HSD11B1L	-1.5	Blue
DisGeNET	35	C0004509	Azoospermia		-2.2	2.7	3.1	30182	254	395	9	2.3	0.75	1760|2697|3206|3306|3815|3952|10181|90780|340719	DMPK|GJA1|HOXA10|HSPA2|KIT|LEP|RBM5|PYGO2|NANOS1	-1.5	Blue
Transcription Factor Targets	16	M9965	ARP1 01		-2.2	3.2	3.3	30182	167	395	7	1.8	0.66	862|1628|4054|10123|26137|81563|91748	RUNX1T1|DBP|LTBP3|ARL4C|ZBTB20|C1orf21|MIDEAS	-1.5	Blue
DisGeNET	35	C0235950	Zinc deficiency		-2.2	4.2	3.6	30182	90	395	5	1.3	0.56	3306|3479|3727|4155|4739	HSPA2|IGF1|JUND|MBP|NEDD9	-1.5	Blue
DisGeNET	35	C0432474	Klinefelter's syndrome - male with more than two X chromosomes		-2.2	4.2	3.6	30182	90	395	5	1.3	0.56	582|2697|3717|3952|8874	BBS1|GJA1|JAK2|LEP|ARHGEF7	-1.5	Blue
DisGeNET	35	C1136033	Cutaneous Mastocytosis		-2.2	3.6	3.4	30182	127	395	6	1.5	0.62	652|1718|2697|3479|3815|10891	BMP4|DHCR24|GJA1|IGF1|KIT|PPARGC1A	-1.5	Blue
DisGeNET	35	C0019214	Hepatosplenomegaly		-2.2	3.6	3.4	30182	127	395	6	1.5	0.62	1186|2040|3717|3815|6925|9056	CLCN7|STOM|JAK2|KIT|TCF4|SLC7A7	-1.5	Blue
Transcription Factor Targets	16	M6144	STAT5B 01		-2.2	2.7	3.1	30182	255	395	9	2.3	0.75	322|582|687|710|3952|4783|64343|83988|119710	APBB1|BBS1|KLF9|SERPING1|LEP|NFIL3|AZI2|NCALD|IFTAP	-1.5	Blue
Transcription Factor Targets	16	M11469	AP2 Q3		-2.2	2.7	3.1	30182	255	395	9	2.3	0.75	1267|2018|4094|7423|9935|23598|50865|51704|56963	CNP|EMX2|MAF|VEGFB|MAFB|PATZ1|HEBP1|GPRC5B|RGMA	-1.5	Blue
Transcription Factor Targets	16	M7622	ZIC3 01		-2.2	2.7	3.1	30182	255	395	9	2.3	0.75	3206|4094|7125|7869|10826|23452|58499|257194|404093	HOXA10|MAF|TNNC2|SEMA3B|FAXDC2|ANGPTL2|ZNF462|NEGR1|CUEDC1	-1.5	Blue
DisGeNET	35	C0038525	Subarachnoid Hemorrhage		-2.2	2.1	3	30182	501	395	14	3.5	0.93	1408|1628|2697|2890|3479|3717|4155|7035|7357|8991|9759|9817|10628|51299	CRY2|DBP|GJA1|GRIA1|IGF1|JAK2|MBP|TFPI|UGCG|SELENBP1|HDAC4|KEAP1|TXNIP|NRN1	-1.5	Blue
Transcription Factor Targets	16	M29904	BCL6B TARGET GENES		-2.2	3.2	3.3	30182	168	395	7	1.8	0.66	862|2824|3949|6925|7089|80216|376497	RUNX1T1|GPM6B|LDLR|TCF4|TLE2|ALPK1|SLC27A1	-1.5	Blue
DisGeNET	35	C0014772	Red Blood Cell Count measurement		-2.2	1.9	2.9	30182	717	395	18	4.6	1	125|1777|2013|2192|3717|4774|5998|7357|10144|10217|10867|10891|30061|57326|58499|85464|161882|100507567	ADH1B|DNASE2|EMP2|FBLN1|JAK2|NFIA|RGS3|UGCG|FAM13A|CTDSPL|TSPAN9|PPARGC1A|SLC40A1|PBXIP1|ZNF462|SSH2|ZFPM1|RAB11B-AS1	-1.5	Blue
Cell Type Signatures	7	M41658	TRAVAGLINI LUNG NEUROENDOCRINE CELL		-2.2	3.6	3.4	30182	128	395	6	1.5	0.62	819|6649|6925|11075|155066|257194	CAMLG|SOD3|TCF4|STMN2|ATP6V0E2|NEGR1	-1.5	Blue
DisGeNET	35	C0019159	Hepatitis A		-2.2	2.2	3	30182	451	395	13	3.3	0.9	1385|1593|2323|2697|3479|3717|3949|3952|3953|5018|8743|26040|79068	CREB1|CYP27A1|FLT3LG|GJA1|IGF1|JAK2|LDLR|LEP|LEPR|OXA1L|TNFSF10|SETBP1|FTO	-1.5	Blue
DisGeNET	35	C0021053	Immune System Diseases		-2.2	2.2	3	30182	451	395	13	3.3	0.9	1471|1656|2697|3306|3428|3727|3952|10550|11092|11170|22925|23362|25816	CST3|DDX6|GJA1|HSPA2|IFI16|JUND|LEP|ARL6IP5|SPACA9|FAM107A|PLA2R1|PSD3|TNFAIP8	-1.5	Blue
DisGeNET	35	C1257965	Compensatory Hyperinsulinemia		-2.2	7.6	4.2	30182	30	395	3	0.76	0.44	3643|3952|3953	INSR|LEP|LEPR	-1.5	Blue
TRRUST	34	TRR00136	Regulated by: CTCF		-2.2	7.6	4.2	30182	30	395	3	0.76	0.44	283|1760|57326	ANG|DMPK|PBXIP1	-1.5	Blue
DisGeNET	35	C1292758	Precursor T-cell lymphoblastic lymphoma		-2.2	7.6	4.2	30182	30	395	3	0.76	0.44	3717|3815|4814	JAK2|KIT|NINJ1	-1.5	Blue
DisGeNET	35	C0175699	Saethre-Chotzen Syndrome		-2.2	7.6	4.2	30182	30	395	3	0.76	0.44	2737|3952|9464	GLI3|LEP|HAND2	-1.5	Blue
COVID	200	COVID299	RNA_Wilk_NK-cells_patient-C6_Up		-2.2	7.6	4.2	30182	30	395	3	0.76	0.44	2537|8743|219285	IFI6|TNFSF10|SAMD9L	-1.5	Blue
DisGeNET	35	C1857640	Decreased nerve conduction velocity		-2.2	5.3	3.7	30182	58	395	4	1	0.5	2581|4054|23114|219285	GALC|LTBP3|NFASC|SAMD9L	-1.4	Blue
Cell Type Signatures	7	M40134	DESCARTES MAIN FETAL TROPHOBLAST GIANT CELLS		-2.2	3.2	3.2	30182	169	395	7	1.8	0.66	2192|3952|7869|23429|57134|79987|389136	FBLN1|LEP|SEMA3B|RYBP|MAN1C1|SVEP1|VGLL3	-1.4	Blue
COVID	200	COVID344	RNA_Wilk_B-cells_patient-C4_Down		-2.2	3.2	3.2	30182	169	395	7	1.8	0.66	120|3727|6925|10521|10628|10983|29997	ADD3|JUND|TCF4|DDX17|TXNIP|CCNI|NOP53	-1.4	Blue
DisGeNET	35	C0206624	Hepatoblastoma		-2.2	2.2	3	30182	452	395	13	3.3	0.9	1028|1031|1471|3157|3479|3643|3949|5018|9817|10628|23175|26040|283131	CDKN1C|CDKN2C|CST3|HMGCS1|IGF1|INSR|LDLR|OXA1L|KEAP1|TXNIP|LPIN1|SETBP1|NEAT1	-1.4	Blue
DisGeNET	35	C0020619	Hypogonadism		-2.1	2.5	3.1	30182	304	395	10	2.5	0.79	582|585|1028|1760|2737|3479|3625|3952|3953|26137	BBS1|BBS4|CDKN1C|DMPK|GLI3|IGF1|INHBB|LEP|LEPR|ZBTB20	-1.4	Blue
DisGeNET	35	C0241355	Small testicle		-2.1	3.6	3.3	30182	129	395	6	1.5	0.62	582|1028|2737|3952|3953|340719	BBS1|CDKN1C|GLI3|LEP|LEPR|NANOS1	-1.4	Blue
DisGeNET	35	C0265660	Syndactyly of the toes		-2.1	3.6	3.3	30182	129	395	6	1.5	0.62	652|2192|2697|2737|9759|10522	BMP4|FBLN1|GJA1|GLI3|HDAC4|DEAF1	-1.4	Blue
Cell Type Signatures	7	M39229	LAKE ADULT KIDNEY C10 THIN ASCENDING LIMB		-2.1	2.4	3	30182	353	395	11	2.8	0.83	710|2058|5919|6176|6223|7035|8743|10628|23521|54935|64759	SERPING1|EPRS1|RARRES2|RPLP1|RPS19|TFPI|TNFSF10|TXNIP|RPL13A|DUSP23|TNS3	-1.4	Blue
Transcription Factor Targets	16	M12258	IRF7 01		-2.1	2.7	3.1	30182	258	395	9	2.3	0.75	862|3206|5212|5720|10521|25953|64343|65986|161145	RUNX1T1|HOXA10|VIT|PSME1|DDX17|PNKD|AZI2|ZBTB10|TMEM229B	-1.4	Blue
DisGeNET	35	C4551687	Sarcoma of soft tissue		-2.1	2.7	3.1	30182	258	395	9	2.3	0.75	1028|1718|2040|3479|3732|3815|8743|9759|389136	CDKN1C|DHCR24|STOM|IGF1|CD82|KIT|TNFSF10|HDAC4|VGLL3	-1.4	Blue
DisGeNET	35	C2316810	Chronic kidney disease stage 5		-2.1	2	2.9	30182	666	395	17	4.3	1	652|1471|1628|3479|3949|3952|5069|5919|7003|7035|8991|9056|9771|9817|23175|56963|80833	BMP4|CST3|DBP|IGF1|LDLR|LEP|PAPPA|RARRES2|TEAD1|TFPI|SELENBP1|SLC7A7|RAPGEF5|KEAP1|LPIN1|RGMA|APOL3	-1.4	Blue
DisGeNET	35	C1519689	Tumor Promotion		-2.1	3.1	3.2	30182	170	395	7	1.8	0.66	3479|3727|5069|7423|9817|23452|25953	IGF1|JUND|PAPPA|VEGFB|KEAP1|ANGPTL2|PNKD	-1.4	Blue
Cell Type Signatures	7	M39202	HAY BONE MARROW NAIVE T CELL		-2.1	2.3	3	30182	403	395	12	3	0.86	120|166|322|2323|6223|23521|25816|29997|55422|57326|125488|155066	ADD3|TLE5|APBB1|FLT3LG|RPS19|RPL13A|TNFAIP8|NOP53|ZNF331|PBXIP1|TTC39C|ATP6V0E2	-1.4	Blue
DisGeNET	35	C0007194	Hypertrophic Cardiomyopathy		-2.1	2.1	2.9	30182	559	395	15	3.8	0.96	1760|2548|2697|3306|3479|3643|3949|5998|6654|7035|7125|10659|10891|23373|79068	DMPK|GAA|GJA1|HSPA2|IGF1|INSR|LDLR|RGS3|SOS1|TFPI|TNNC2|CELF2|PPARGC1A|CRTC1|FTO	-1.4	Blue
DisGeNET	35	C0014556	Epilepsy, Temporal Lobe		-2.1	2.4	3	30182	354	395	11	2.8	0.83	710|1628|2697|2890|3479|3952|4155|8743|9817|56963|283131	SERPING1|DBP|GJA1|GRIA1|IGF1|LEP|MBP|TNFSF10|KEAP1|RGMA|NEAT1	-1.4	Blue
DisGeNET	35	C0020676	Hypothyroidism		-2.1	2	2.9	30182	613	395	16	4.1	0.99	572|1471|1777|2697|3479|3643|3949|3952|6288|8764|9817|9881|10522|10891|50937|51317	BAD|CST3|DNASE2|GJA1|IGF1|INSR|LDLR|LEP|SAA1|TNFRSF14|KEAP1|TRANK1|DEAF1|PPARGC1A|CDON|PHF21A	-1.4	Blue
Transcription Factor Targets	16	M9329	SRY 02		-2.1	2.7	3.1	30182	259	395	9	2.3	0.75	92|1656|1879|4774|6925|9771|23460|51317|340719	ACVR2A|DDX6|EBF1|NFIA|TCF4|RAPGEF5|ABCA6|PHF21A|NANOS1	-1.4	Blue
Transcription Factor Targets	16	M3741	CEBPGAMMA Q6		-2.1	2.7	3.1	30182	259	395	9	2.3	0.75	862|3815|5532|10123|10659|10891|26137|83988|85464	RUNX1T1|KIT|PPP3CB|ARL4C|CELF2|PPARGC1A|ZBTB20|NCALD|SSH2	-1.4	Blue
DisGeNET	35	C0428883	Diastolic blood pressure		-2.1	2.1	2.9	30182	507	395	14	3.5	0.93	1385|1593|1879|3643|5493|9759|54993|58499|79068|79987|124936|375449|400954|441108	CREB1|CYP27A1|EBF1|INSR|PPL|HDAC4|ZSCAN2|ZNF462|FTO|SVEP1|CYB5D2|MAST4|EML6|IRF1-AS1	-1.4	Blue
DisGeNET	35	C0206762	Limb Deformities, Congenital		-2.1	5.2	3.7	30182	59	395	4	1	0.5	652|2192|2737|9464	BMP4|FBLN1|GLI3|HAND2	-1.4	Blue
DisGeNET	35	C0008533	Hemophilia B		-2.1	5.2	3.7	30182	59	395	4	1	0.5	1628|2217|7035|50808	DBP|FCGRT|TFPI|AK3	-1.4	Blue
TRRUST	34	TRR00109	Regulated by: CEBPA		-2.1	5.2	3.7	30182	59	395	4	1	0.5	3479|3643|3952|6288	IGF1|INSR|LEP|SAA1	-1.4	Blue
DisGeNET	35	C0025500	Mesothelioma		-2.1	2	2.9	30182	560	395	15	3.8	0.96	1028|1645|1646|2697|3206|3479|3815|4054|7035|8644|8743|8817|8874|10351|80310	CDKN1C|AKR1C1|AKR1C2|GJA1|HOXA10|IGF1|KIT|LTBP3|TFPI|AKR1C3|TNFSF10|FGF18|ARHGEF7|ABCA8|PDGFD	-1.4	Blue
DisGeNET	35	C0221352	Syndactyly of fingers		-2.1	3.1	3.2	30182	171	395	7	1.8	0.66	582|585|652|2697|2737|9759|147372	BBS1|BBS4|BMP4|GJA1|GLI3|HDAC4|CCBE1	-1.4	Blue
Transcription Factor Targets	16	M6342	CREB 02		-2.1	2.6	3.1	30182	260	395	9	2.3	0.75	3727|4814|6767|7869|10891|10983|64207|84557|399947	JUND|NINJ1|ST13|SEMA3B|PPARGC1A|CCNI|IRF2BPL|MAP1LC3A|C11orf87	-1.4	Blue
DisGeNET	35	C4025871	Abnormality of the face		-2.1	7.4	4.1	30182	31	395	3	0.76	0.44	1593|2222|6654	CYP27A1|FDFT1|SOS1	-1.4	Blue
DisGeNET	35	C3888788	Minimal hepatic encephalopathy		-2.1	7.4	4.1	30182	31	395	3	0.76	0.44	1385|3479|3717	CREB1|IGF1|JAK2	-1.4	Blue
DisGeNET	35	C1395512	Placental dysfunction		-2.1	7.4	4.1	30182	31	395	3	0.76	0.44	1028|3479|5069	CDKN1C|IGF1|PAPPA	-1.4	Blue
DisGeNET	35	C1096293	Macroangiopathy		-2.1	7.4	4.1	30182	31	395	3	0.76	0.44	3952|3953|5919	LEP|LEPR|RARRES2	-1.4	Blue
DisGeNET	35	C0175754	Agenesis of corpus callosum		-2.1	2	2.9	30182	615	395	16	4.1	0.99	32|652|1718|2018|2548|2737|3479|3727|3815|4774|5919|6654|30061|50937|58499|80055	ACACB|BMP4|DHCR24|EMX2|GAA|GLI3|IGF1|JUND|KIT|NFIA|RARRES2|SOS1|SLC40A1|CDON|ZNF462|PGAP1	-1.4	Blue
DisGeNET	35	C0010417	Cryptorchidism		-2.1	1.9	2.8	30182	725	395	18	4.6	1	582|585|652|1009|1028|1646|1760|2737|3206|3643|3815|6654|6767|6925|23241|50937|79068|147372	BBS1|BBS4|BMP4|CDH11|CDKN1C|AKR1C2|DMPK|GLI3|HOXA10|INSR|KIT|SOS1|ST13|TCF4|PACS2|CDON|FTO|CCBE1	-1.4	Blue
COVID	200	COVID135	Proteome_Stukalov_A549-ACE2_24h_Up		-2.1	3.5	3.3	30182	131	395	6	1.5	0.62	1645|2040|3306|6697|8644|10409	AKR1C1|STOM|HSPA2|SPR|AKR1C3|BASP1	-1.4	Blue
DisGeNET	35	C3548479	response to bronchodilator		-2.1	3.5	3.3	30182	131	395	6	1.5	0.62	10144|23194|79582|84883|117583|375449	FAM13A|FBXL7|SPAG16|AIFM2|PARD3B|MAST4	-1.4	Blue
DisGeNET	35	C0026034	Microstomia		-2.1	3.1	3.2	30182	172	395	7	1.8	0.66	1718|2697|4054|4094|4774|26137|147372	DHCR24|GJA1|LTBP3|MAF|NFIA|ZBTB20|CCBE1	-1.4	Blue
DisGeNET	35	C0018081	Gonorrhea		-2.1	2.6	3.1	30182	261	395	9	2.3	0.75	1028|3206|3952|4882|5998|7035|10891|11092|79068	CDKN1C|HOXA10|LEP|NPR2|RGS3|TFPI|PPARGC1A|SPACA9|FTO	-1.4	Blue
DisGeNET	35	C2938924	Oestrogen receptor positive breast cancer		-2.1	2.1	2.9	30182	510	395	14	3.5	0.93	1408|1645|2058|2697|3479|3732|3952|5920|8743|8874|10521|10628|79068|93129	CRY2|AKR1C1|EPRS1|GJA1|IGF1|CD82|LEP|PLAAT4|TNFSF10|ARHGEF7|DDX17|TXNIP|FTO|ORAI3	-1.4	Blue
DisGeNET	35	C0030552	Paresis		-2.1	2.8	3.1	30182	216	395	8	2	0.71	652|1760|2548|3479|3952|4135|5166|64759	BMP4|DMPK|GAA|IGF1|LEP|MAP6|PDK4|TNS3	-1.4	Blue
Cell Type Signatures	7	M40007	BUSSLINGER GASTRIC PREZYMOGENIC CELLS		-2.1	5.1	3.7	30182	60	395	4	1	0.5	1028|2331|25840|55893	CDKN1C|FMOD|METTL7A|ZNF395	-1.4	Blue
DisGeNET	35	C0020505	Hyperphagia		-2.1	5.1	3.7	30182	60	395	4	1	0.5	3479|3952|3953|64207	IGF1|LEP|LEPR|IRF2BPL	-1.4	Blue
Cell Type Signatures	7	M39151	GAO SMALL INTESTINE 24W C9 ENTEROENDOCRINE CELL		-2.1	5.1	3.7	30182	60	395	4	1	0.5	1805|23194|147495|340719	DPT|FBXL7|APCDD1|NANOS1	-1.4	Blue
DisGeNET	35	C0010308	Congenital Hypothyroidism		-2.1	4.1	3.4	30182	94	395	5	1.3	0.56	3479|3625|3952|10891|26137	IGF1|INHBB|LEP|PPARGC1A|ZBTB20	-1.4	Blue
DisGeNET	35	C0001624	Adrenal Gland Neoplasms		-2.1	4.1	3.4	30182	94	395	5	1.3	0.56	1028|1718|3479|3952|3953	CDKN1C|DHCR24|IGF1|LEP|LEPR	-1.4	Blue
Cell Type Signatures	7	M39256	MENON FETAL KIDNEY 6 COLLECTING DUCT CELLS		-2.1	4.1	3.4	30182	94	395	5	1.3	0.56	2018|10123|22841|28958|196047	EMX2|ARL4C|RAB11FIP2|COA3|EMX2OS	-1.4	Blue
Transcription Factor Targets	16	M40841	ADNP TARGET GENES		-2.1	4.1	3.4	30182	94	395	5	1.3	0.56	2217|8646|9262|30815|83593	FCGRT|CHRD|STK17B|ST6GALNAC6|RASSF5	-1.4	Blue
DisGeNET	35	C0024790	Paroxysmal nocturnal hemoglobinuria		-2.1	3.5	3.3	30182	132	395	6	1.5	0.62	1675|2323|3479|3717|7035|80055	CFD|FLT3LG|IGF1|JAK2|TFPI|PGAP1	-1.4	Blue
Transcription Factor Targets	16	M19671	TEF Q6		-2.1	2.6	3	30182	262	395	9	2.3	0.75	2018|3479|5998|7029|10129|10521|10659|23433|51704	EMX2|IGF1|RGS3|TFDP2|FRY|DDX17|CELF2|RHOQ|GPRC5B	-1.4	Blue
Transcription Factor Targets	16	M6517	AAAYWAACM HFH4 01		-2.1	2.6	3	30182	262	395	9	2.3	0.75	1408|3206|3306|6925|9068|10891|11185|64343|91748	CRY2|HOXA10|HSPA2|TCF4|ANGPTL1|PPARGC1A|INMT|AZI2|MIDEAS	-1.4	Blue
DisGeNET	35	C0236734	Caffeine related disorders		-2.1	2.3	2.9	30182	359	395	11	2.8	0.83	125|1385|3176|3479|3952|6223|6697|9817|10891|23373|79068	ADH1B|CREB1|HNMT|IGF1|LEP|RPS19|SPR|KEAP1|PPARGC1A|CRTC1|FTO	-1.4	Blue
Cell Type Signatures	7	M40127	DESCARTES MAIN FETAL CCL19 CCL21 POSITIVE CELLS		-2.1	2.6	3	30182	263	395	9	2.3	0.75	125|572|716|3727|4783|8677|8722|10983|29997	ADH1B|BAD|C1S|JUND|NFIL3|STX10|CTSF|CCNI|NOP53	-1.4	Blue
Transcription Factor Targets	16	M8062	CDX2 Q5		-2.1	2.6	3	30182	263	395	9	2.3	0.75	582|1842|3953|4832|5069|5212|10891|51317|65986	BBS1|ECM2|LEPR|NME3|PAPPA|VIT|PPARGC1A|PHF21A|ZBTB10	-1.4	Blue
Transcription Factor Targets	16	M13173	IRF1 Q6		-2.1	2.6	3	30182	263	395	9	2.3	0.75	1879|2018|3206|6223|10521|10891|11142|26137|51317	EBF1|EMX2|HOXA10|RPS19|DDX17|PPARGC1A|PKIG|ZBTB20|PHF21A	-1.4	Blue
Transcription Factor Targets	16	M12043	EVI1 05		-2.1	3.1	3.2	30182	174	395	7	1.8	0.66	862|3479|10891|54926|64343|143686|161882	RUNX1T1|IGF1|PPARGC1A|UBE2R2|AZI2|SESN3|ZFPM1	-1.4	Blue
DisGeNET	35	C1849089	Broad forehead		-2.1	3.4	3.3	30182	133	395	6	1.5	0.62	1009|4774|10522|26040|26137|147372	CDH11|NFIA|DEAF1|SETBP1|ZBTB20|CCBE1	-1.4	Blue
Cell Type Signatures	7	M39020	FAN EMBRYONIC CTX BIG GROUPS GLIAL		-2.1	3.4	3.3	30182	133	395	6	1.5	0.62	120|1471|2824|6507|10099|151887	ADD3|CST3|GPM6B|SLC1A3|TSPAN3|CCDC80	-1.4	Blue
Transcription Factor Targets	16	M30336	ZNF512B TARGET GENES		-2.1	2.8	3.1	30182	218	395	8	2	0.71	408|6223|51317|57659|65986|80055|94241|219654	ARRB1|RPS19|PHF21A|ZBTB4|ZBTB10|PGAP1|TP53INP1|ZCCHC24	-1.4	Blue
DisGeNET	35	C0020608	Hypodontia		-2.1	2.8	3.1	30182	218	395	8	2	0.71	582|652|2737|4054|9464|54757|64094|147372	BBS1|BMP4|GLI3|LTBP3|HAND2|FAM20A|SMOC2|CCBE1	-1.4	Blue
DisGeNET	35	C0683381	inflammatory joint disease		-2.1	7.2	4	30182	32	395	3	0.76	0.44	283|6223|6697	ANG|RPS19|SPR	-1.4	Blue
DisGeNET	35	C1852373	Mitochondrial encephalopathy		-2.1	7.2	4	30182	32	395	3	0.76	0.44	10667|10891|56997	FARS2|PPARGC1A|COQ8A	-1.4	Blue
DisGeNET	35	C1846176	Hyperactive deep tendon reflexes		-2.1	7.2	4	30182	32	395	3	0.76	0.44	2581|2697|219285	GALC|GJA1|SAMD9L	-1.4	Blue
DisGeNET	35	C0026603	Motion Sickness		-2.1	7.2	4	30182	32	395	3	0.76	0.44	1385|3176|10659	CREB1|HNMT|CELF2	-1.4	Blue
DisGeNET	35	C0153535	Malignant melanoma of skin of upper limb		-2.1	7.2	4	30182	32	395	3	0.76	0.44	4600|9759|79068	MX2|HDAC4|FTO	-1.4	Blue
DisGeNET	35	C0020071	Hereditary Sensory Autonomic Neuropathy, Type 1		-2.1	7.2	4	30182	32	395	3	0.76	0.44	4783|4814|338382	NFIL3|NINJ1|RAB7B	-1.4	Blue
DisGeNET	35	C4316899	Cystinosis		-2.1	7.2	4	30182	32	395	3	0.76	0.44	3949|83547|338382	LDLR|RILP|RAB7B	-1.4	Blue
DisGeNET	35	C0342543	Central Precocious Puberty		-2.1	7.2	4	30182	32	395	3	0.76	0.44	3479|3952|3953	IGF1|LEP|LEPR	-1.4	Blue
DisGeNET	35	C0153536	Malignant melanoma of skin of lower limb		-2.1	7.2	4	30182	32	395	3	0.76	0.44	4600|9759|79068	MX2|HDAC4|FTO	-1.4	Blue
Transcription Factor Targets	16	M4644	DR1 Q3		-2.1	2.6	3	30182	264	395	9	2.3	0.75	2192|3643|4739|8874|9056|10891|11075|54926|85464	FBLN1|INSR|NEDD9|ARHGEF7|SLC7A7|PPARGC1A|STMN2|UBE2R2|SSH2	-1.4	Blue
DisGeNET	35	C1536220	ST segment elevation myocardial infarction		-2.1	2.6	3	30182	264	395	9	2.3	0.75	1471|2697|3479|3949|4597|5069|7035|8743|8991	CST3|GJA1|IGF1|LDLR|MVD|PAPPA|TFPI|TNFSF10|SELENBP1	-1.4	Blue
Transcription Factor Targets	16	M1031	FREAC2 01		-2.1	2.6	3	30182	264	395	9	2.3	0.75	1028|1389|3479|5069|5212|9464|10129|10628|23301	CDKN1C|CREBL2|IGF1|PAPPA|VIT|HAND2|FRY|TXNIP|EHBP1	-1.4	Blue
Transcription Factor Targets	16	M12460	AP1 Q4 01		-2.1	2.6	3	30182	264	395	9	2.3	0.75	2697|2890|4054|5069|5212|9145|81563|85464|91748	GJA1|GRIA1|LTBP3|PAPPA|VIT|SYNGR1|C1orf21|SSH2|MIDEAS	-1.4	Blue
DisGeNET	35	C1321551	Shprintzen-Goldberg syndrome		-2.1	5	3.6	30182	61	395	4	1	0.5	652|9993|10659|26040	BMP4|DGCR2|CELF2|SETBP1	-1.4	Blue
DisGeNET	35	C3178782	Aortic Stiffness		-2.1	5	3.6	30182	61	395	4	1	0.5	2192|3479|8991|23452	FBLN1|IGF1|SELENBP1|ANGPTL2	-1.4	Blue
Cell Type Signatures	7	M39161	GAO LARGE INTESTINE ADULT CA ENTEROENDOCRINE CELLS		-2.1	2.4	3	30182	312	395	10	2.5	0.79	322|347|1360|4135|7035|10129|11075|23114|26040|83988	APBB1|APOD|CPB1|MAP6|TFPI|FRY|STMN2|NFASC|SETBP1|NCALD	-1.4	Blue
Cell Type Signatures	7	M39111	AIZARANI LIVER C7 EPCAM POS BILE DUCT CELLS 2		-2.1	2.8	3.1	30182	219	395	8	2	0.71	1028|1646|2013|6649|7003|10217|26137|94241	CDKN1C|AKR1C2|EMP2|SOD3|TEAD1|CTDSPL|ZBTB20|TP53INP1	-1.4	Blue
DisGeNET	35	C0032181	Platelet Count measurement		-2.1	2.6	3	30182	265	395	9	2.3	0.75	572|3717|9779|55643|161882|196740|219654|375449|441108	BAD|JAK2|TBC1D5|BTBD2|ZFPM1|VSTM4|ZCCHC24|MAST4|IRF1-AS1	-1.4	Blue
Cell Type Signatures	7	M39211	ZHENG CORD BLOOD C2 PUTATIVE BASOPHIL EOSINOPHIL MAST CELL PROGENITOR		-2.1	4	3.4	30182	96	395	5	1.3	0.56	3157|3727|3732|4739|30061	HMGCS1|JUND|CD82|NEDD9|SLC40A1	-1.4	Blue
DisGeNET	35	C0086743	Osteoarthrosis Deformans		-2.1	4	3.4	30182	96	395	5	1.3	0.56	652|1645|1646|4054|8817	BMP4|AKR1C1|AKR1C2|LTBP3|FGF18	-1.4	Blue
DisGeNET	35	C0001807	Aggressive behavior		-2.1	3	3.1	30182	176	395	7	1.8	0.66	2593|3953|6697|6925|9993|10522|23114	GAMT|LEPR|SPR|TCF4|DGCR2|DEAF1|NFASC	-1.4	Blue
DisGeNET	35	C0853897	Diabetic Cardiomyopathies		-2.1	2.8	3	30182	220	395	8	2	0.71	572|2697|3479|3952|7423|9817|10628|283131	BAD|GJA1|IGF1|LEP|VEGFB|KEAP1|TXNIP|NEAT1	-1.4	Blue
DisGeNET	35	C0553580	Ewings sarcoma		-2.1	2.1	2.8	30182	517	395	14	3.5	0.93	1009|2217|2697|3479|3643|3727|3732|3815|5069|6925|8743|10252|55422|57659	CDH11|FCGRT|GJA1|IGF1|INSR|JUND|CD82|KIT|PAPPA|TCF4|TNFSF10|SPRY1|ZNF331|ZBTB4	-1.4	Blue
Transcription Factor Targets	16	M19327	CDC5 01		-2.1	2.6	3	30182	266	395	9	2.3	0.75	1031|2737|3306|8743|10891|26137|51317|81563|143686	CDKN2C|GLI3|HSPA2|TNFSF10|PPARGC1A|ZBTB20|PHF21A|C1orf21|SESN3	-1.4	Blue
DisGeNET	35	C0334037	Intestinal metaplasia		-2.1	2.6	3	30182	266	395	9	2.3	0.75	652|2737|3206|3306|3732|3952|23241|26137|112483	BMP4|GLI3|HOXA10|HSPA2|CD82|LEP|PACS2|ZBTB20|SAT2	-1.4	Blue
DisGeNET	35	C0007282	Carotid Stenosis		-2.1	3.4	3.2	30182	135	395	6	1.5	0.62	1267|3306|3479|3952|5919|6649	CNP|HSPA2|IGF1|LEP|RARRES2|SOD3	-1.4	Blue
DisGeNET	35	C0201657	C-reactive protein measurement		-2.1	3.4	3.2	30182	135	395	6	1.5	0.62	2222|3953|10351|57863|79068|140876	FDFT1|LEPR|ABCA8|CADM3|FTO|RIPOR3	-1.4	Blue
COVID	200	COVID212	Proteome_Shen_Serum-severe-vs-healthy_Up		-2.1	4.9	3.6	30182	62	395	4	1	0.5	104|710|4811|6288	ADARB1|SERPING1|NID1|SAA1	-1.4	Blue
COVID	200	COVID249	RNA_Wilk_CD14+Monocytes_patient-C2_Down		-2.1	4.9	3.6	30182	62	395	4	1	0.5	1471|1675|2217|10628	CST3|CFD|FCGRT|TXNIP	-1.4	Blue
DisGeNET	35	C0741916	Cardiac defects		-2.1	4.9	3.6	30182	62	395	4	1	0.5	1760|6654|9464|9993	DMPK|SOS1|HAND2|DGCR2	-1.4	Blue
DisGeNET	35	C0023529	Leukomalacia, Periventricular		-2.1	4.9	3.6	30182	62	395	4	1	0.5	4155|6649|7035|29997	MBP|SOD3|TFPI|NOP53	-1.4	Blue
DisGeNET	35	C0152021	Congenital heart disease		-2	2.6	3	30182	267	395	9	2.3	0.75	104|582|652|862|1471|2058|3479|9464|9771	ADARB1|BBS1|BMP4|RUNX1T1|CST3|EPRS1|IGF1|HAND2|RAPGEF5	-1.4	Blue
Cell Type Signatures	7	M39258	MENON FETAL KIDNEY 8 CONNECTING TUBULE CELLS		-2	2.6	3	30182	267	395	9	2.3	0.75	120|2018|7029|10123|10217|25953|28958|51704|283131	ADD3|EMX2|TFDP2|ARL4C|CTDSPL|PNKD|COA3|GPRC5B|NEAT1	-1.4	Blue
DisGeNET	35	C0018800	Cardiomegaly		-2	2.6	3	30182	267	395	9	2.3	0.75	572|1028|2548|3479|5532|9464|9759|10891|84557	BAD|CDKN1C|GAA|IGF1|PPP3CB|HAND2|HDAC4|PPARGC1A|MAP1LC3A	-1.4	Blue
Transcription Factor Targets	16	M13332	HNF4 DR1 Q3		-2	2.6	3	30182	267	395	9	2.3	0.75	2192|3643|7869|8874|10891|11075|51304|51704|54926	FBLN1|INSR|SEMA3B|ARHGEF7|PPARGC1A|STMN2|ZDHHC3|GPRC5B|UBE2R2	-1.4	Blue
DisGeNET	35	C0919747	Cytokine storm		-2	3.9	3.3	30182	97	395	5	1.3	0.56	710|1777|3717|3952|30061	SERPING1|DNASE2|JAK2|LEP|SLC40A1	-1.4	Blue
DisGeNET	35	C4551488	Bifid uvula		-2	3.9	3.3	30182	97	395	5	1.3	0.56	652|1009|1718|2737|79068	BMP4|CDH11|DHCR24|GLI3|FTO	-1.4	Blue
DisGeNET	35	C0154084	Stage 0 Breast Carcinoma		-2	6.9	3.9	30182	33	395	3	0.76	0.44	92|3479|3643	ACVR2A|IGF1|INSR	-1.4	Blue
COVID	200	COVID259	RNA_Wilk_CD14+Monocytes_patient-C7_Down		-2	6.9	3.9	30182	33	395	3	0.76	0.44	1471|10521|10628	CST3|DDX17|TXNIP	-1.4	Blue
COVID	200	COVID348	RNA_Wilk_B-cells_patient-C6_Down		-2	6.9	3.9	30182	33	395	3	0.76	0.44	10628|10983|29997	TXNIP|CCNI|NOP53	-1.4	Blue
DisGeNET	35	C0341869	Subfertility, Female		-2	6.9	3.9	30182	33	395	3	0.76	0.44	3952|3953|5069	LEP|LEPR|PAPPA	-1.4	Blue
DisGeNET	35	C0206647	Dermatofibrosarcoma		-2	6.9	3.9	30182	33	395	3	0.76	0.44	347|3815|80310	APOD|KIT|PDGFD	-1.4	Blue
DisGeNET	35	C0021368	Inflammation		-2	2.1	2.8	30182	467	395	13	3.3	0.9	283|347|652|710|1471|2323|3479|3717|3952|6288|7423|8743|10628	ANG|APOD|BMP4|SERPING1|CST3|FLT3LG|IGF1|JAK2|LEP|SAA1|VEGFB|TNFSF10|TXNIP	-1.4	Blue
Cell Type Signatures	7	M39228	LAKE ADULT KIDNEY C9 THIN ASCENDING LIMB		-2	2.6	3	30182	268	395	9	2.3	0.75	5720|5919|6176|6223|7035|8743|10983|23521|79956	PSME1|RARRES2|RPLP1|RPS19|TFPI|TNFSF10|CCNI|RPL13A|ERMP1	-1.4	Blue
Transcription Factor Targets	16	M13594	OCT1 06		-2	2.6	3	30182	268	395	9	2.3	0.75	3479|4094|4774|4832|10659|11075|26137|65986|161882	IGF1|MAF|NFIA|NME3|CELF2|STMN2|ZBTB20|ZBTB10|ZFPM1	-1.4	Blue
DisGeNET	35	C0013404	Dyspnea		-2	2.8	3	30182	222	395	8	2	0.71	283|715|2548|3949|3952|4054|10891|25953	ANG|C1R|GAA|LDLR|LEP|LTBP3|PPARGC1A|PNKD	-1.4	Blue
DisGeNET	35	C3250443	MYOTONIC DYSTROPHY 1		-2	3	3.1	30182	178	395	7	1.8	0.66	1471|1656|1760|3479|3643|5018|9993	CST3|DDX6|DMPK|IGF1|INSR|OXA1L|DGCR2	-1.4	Blue
DisGeNET	35	C0221355	Macrocephaly		-2	2.3	2.9	30182	366	395	11	2.8	0.83	582|1186|1718|2697|2737|4774|6223|6654|9759|26137|285362	BBS1|CLCN7|DHCR24|GJA1|GLI3|NFIA|RPS19|SOS1|HDAC4|ZBTB20|SUMF1	-1.4	Blue
Transcription Factor Targets	16	M11820	TTGCWCAAY CEBPB 02		-2	4.9	3.5	30182	63	395	4	1	0.5	5493|6288|91748|404093	PPL|SAA1|MIDEAS|CUEDC1	-1.4	Blue
Transcription Factor Targets	16	M8684	ZID 01		-2	2.6	3	30182	269	395	9	2.3	0.75	92|5069|6925|8646|26040|29890|55194|64207|143686	ACVR2A|PAPPA|TCF4|CHRD|SETBP1|RBM15B|EVA1B|IRF2BPL|SESN3	-1.4	Blue
Transcription Factor Targets	16	M15558	OCT1 B		-2	2.6	3	30182	269	395	9	2.3	0.75	1879|3206|3727|4094|4774|23598|51704|143686|389136	EBF1|HOXA10|JUND|MAF|NFIA|PATZ1|GPRC5B|SESN3|VGLL3	-1.4	Blue
DisGeNET	35	C0266589	Congenital ear anomaly NOS (disorder)		-2	3.3	3.2	30182	137	395	6	1.5	0.62	1028|2697|3815|9935|9993|147372	CDKN1C|GJA1|KIT|MAFB|DGCR2|CCBE1	-1.4	Blue
Cell Type Signatures	7	M41743	RUBENSTEIN SKELETAL MUSCLE ENDOTHELIAL CELLS		-2	3.3	3.2	30182	137	395	6	1.5	0.62	2040|6925|8743|10521|10628|283131	STOM|TCF4|TNFSF10|DDX17|TXNIP|NEAT1	-1.4	Blue
Transcription Factor Targets	16	M18169	YATGNWAAT OCT C		-2	2.3	2.9	30182	367	395	11	2.8	0.83	283|3206|3727|4094|4774|6925|23598|51704|93129|143686|151887	ANG|HOXA10|JUND|MAF|NFIA|TCF4|PATZ1|GPRC5B|ORAI3|SESN3|CCDC80	-1.4	Blue
DisGeNET	35	C0349639	Juvenile Myelomonocytic Leukemia		-2	3	3.1	30182	179	395	7	1.8	0.66	1385|3717|3815|4597|6654|8874|26040	CREB1|JAK2|KIT|MVD|SOS1|ARHGEF7|SETBP1	-1.4	Blue
Transcription Factor Targets	16	M4453	MAZR 01		-2	2.7	3	30182	224	395	8	2	0.71	1760|7716|51317|54681|54926|58499|64207|219654	DMPK|VEZF1|PHF21A|P4HTM|UBE2R2|ZNF462|IRF2BPL|ZCCHC24	-1.4	Blue
DisGeNET	35	C0011991	Diarrhea		-2	1.9	2.7	30182	632	395	16	4.1	0.99	710|715|1031|1360|1593|1628|3479|3815|3952|3953|5018|6288|8991|9056|9563|64343	SERPING1|C1R|CDKN2C|CPB1|CYP27A1|DBP|IGF1|KIT|LEP|LEPR|OXA1L|SAA1|SELENBP1|SLC7A7|H6PD|AZI2	-1.4	Blue
Transcription Factor Targets	16	M4155	E2F Q2		-2	3	3.1	30182	180	395	7	1.8	0.66	1718|9563|10628|50808|57134|81563|257194	DHCR24|H6PD|TXNIP|AK3|MAN1C1|C1orf21|NEGR1	-1.4	Blue
DisGeNET	35	C1704436	Peripheral Arterial Diseases		-2	2.4	2.9	30182	319	395	10	2.5	0.79	1471|3717|3949|3952|5212|6288|8991|9638|10891|23452	CST3|JAK2|LDLR|LEP|VIT|SAA1|SELENBP1|FEZ1|PPARGC1A|ANGPTL2	-1.4	Blue
DisGeNET	35	C0026998	Acute Myeloid Leukemia, M1		-2	3.3	3.1	30182	138	395	6	1.5	0.62	862|1471|3717|3815|8743|9145	RUNX1T1|CST3|JAK2|KIT|TNFSF10|SYNGR1	-1.4	Blue
DisGeNET	35	C0949059	Polyp of large intestine		-2	3.9	3.3	30182	99	395	5	1.3	0.56	652|2192|3479|9817|84532	BMP4|FBLN1|IGF1|KEAP1|ACSS1	-1.4	Blue
COVID	200	COVID207	Proteome_Li_Urine-mild-vs-healthy_Down		-2	3.9	3.3	30182	99	395	5	1.3	0.56	347|710|2548|6398|6649	APOD|SERPING1|GAA|SECTM1|SOD3	-1.4	Blue
Transcription Factor Targets	16	M4088	TCF1P Q6		-2	2.5	2.9	30182	271	395	9	2.3	0.75	92|1031|2018|3157|7029|51317|57659|79443|221091	ACVR2A|CDKN2C|EMX2|HMGCS1|TFDP2|PHF21A|ZBTB4|FYCO1|LRRN4CL	-1.4	Blue
DisGeNET	35	C0178238	Intestinal infectious disease (disorder)		-2	6.7	3.9	30182	34	395	3	0.76	0.44	3479|3953|6288	IGF1|LEPR|SAA1	-1.4	Blue
DisGeNET	35	C0346255	Oncocytoma, renal		-2	6.7	3.9	30182	34	395	3	0.76	0.44	3732|3815|3952	CD82|KIT|LEP	-1.4	Blue
DisGeNET	35	C0019269	Hermaphroditism		-2	6.7	3.9	30182	34	395	3	0.76	0.44	1645|1646|8644	AKR1C1|AKR1C2|AKR1C3	-1.4	Blue
DisGeNET	35	C0158288	Spinal stenosis of lumbar region		-2	6.7	3.9	30182	34	395	3	0.76	0.44	3952|4135|23452	LEP|MAP6|ANGPTL2	-1.4	Blue
DisGeNET	35	C0432215	Progressive pseudorheumatoid dysplasia		-2	4.8	3.5	30182	64	395	4	1	0.5	1385|2890|3479|3952	CREB1|GRIA1|IGF1|LEP	-1.4	Blue
DisGeNET	35	C0205770	Choroid Plexus Papilloma		-2	4.8	3.5	30182	64	395	4	1	0.5	3479|3952|3953|8743	IGF1|LEP|LEPR|TNFSF10	-1.4	Blue
DisGeNET	35	C0015300	Exophthalmos		-2	2.7	3	30182	225	395	8	2	0.71	862|1009|1028|3479|3643|6654|9935|50937	RUNX1T1|CDH11|CDKN1C|IGF1|INSR|SOS1|MAFB|CDON	-1.4	Blue
Cell Type Signatures	7	M41717	FAN OVARY CL15 SMALL ANTRAL FOLLICLE GRANULOSA CELL		-37	7.9	20	30182	645	381	64	17	1.9	52|60|71|378|476|506|522|1982|2130|2182|2773|3164|3181|3312|3336|3399|3460|3491|4616|4701|5216|5862|6397|6421|6427|6428|6624|6627|6635|6636|6717|6993|7334|7993|8406|8655|8763|9168|9500|10370|10440|10576|10591|10598|10808|11171|22856|22919|23204|23480|23484|25874|26097|29074|51582|51639|51690|55353|55366|59286|81929|93663|103910|285958	ACP1|ACTB|ACTG1|ARF4|ATP1A1|ATP5F1B|ATP5PF|EIF4G2|EWSR1|ACSL4|GNAI3|NR4A1|HNRNPA2B1|HSPA8|HSPE1|ID3|IFNGR2|CCN1|GADD45B|NDUFA7|PFN1|RAB2A|SEC14L1|SFPQ|SRSF2|SRSF3|FSCN1|SNRPA1|SNRPE|SNRPF|SRI|DYNLT1|UBE2N|UBXN8|SRPX|DYNLL1|CD164|TMSB10|MAGED1|CITED2|TIMM17A|CCT2|DNPH1|AHSA1|HSPH1|STRAP|CHSY1|MAPRE1|ARL6IP1|SEC61G|LEPROTL1|MPC2|CHTOP|MRPL18|AZIN1|SF3B6|LSM7|LAPTM4B|LGR4|UBL5|SEH1L|ARHGAP18|MYL12B|…	-34	Brown
Cell Type Signatures	7	M41710	FAN OVARY CL8 MATURE CUMULUS GRANULOSA CELL 2		-29	6.9	17	30182	646	381	56	15	1.8	60|506|518|522|708|1347|1351|1603|1981|2182|2787|3146|4191|4501|4701|5111|5216|5435|5832|6397|6624|6635|6636|6717|6993|7416|7846|7993|8406|8655|9168|9500|9978|10094|10105|10467|10591|11157|11222|11267|11316|22818|23480|23568|25804|25874|29796|51647|51690|55353|58505|59286|81853|81892|112495|125988	ACTB|ATP5F1B|ATP5MC3|ATP5PF|C1QBP|COX7A2|COX8A|DAD1|EIF4G1|ACSL4|GNG5|HMGB1|MDH2|MT1X|NDUFA7|PCNA|PFN1|POLR2F|ALDH18A1|SEC14L1|FSCN1|SNRPE|SNRPF|SRI|DYNLT1|VDAC1|TUBA1A|UBXN8|SRPX|DYNLL1|TMSB10|MAGED1|RBX1|ARPC3|PPIF|ZNHIT1|DNPH1|LSM6|MRPL3|SNF8|COPE|COPZ1|SEC61G|ARL2BP|LSM4|MPC2|UQCR10|CIAO2B|LSM7|LAPTM4B|OSTC|UBL5|TMEM14B|SLIRP|GTF3C6|MICOS13	-26	Brown
Cell Type Signatures	7	M41703	FAN OVARY CL1 GPRC5A TNFRS12A HIGH SELECTABLE FOLLICLE STROMAL CELL		-25	8.5	17	30182	380	381	41	11	1.6	71|262|308|378|476|708|1278|1407|1660|1982|2012|2130|2745|3181|3189|3312|3336|3608|4000|4609|5606|6421|6921|7203|7334|7494|7846|9532|10452|10576|10598|10797|10808|11171|22919|51330|55858|128866|140606|220988|285958	ACTG1|AMD1|ANXA5|ARF4|ATP1A1|C1QBP|COL1A2|CRY1|DHX9|EIF4G2|EMP1|EWSR1|GLRX|HNRNPA2B1|HNRNPH3|HSPA8|HSPE1|ILF2|LMNA|MYC|MAP2K3|SFPQ|ELOC|CCT3|UBE2N|XBP1|TUBA1A|BAG2|TOMM40|CCT2|AHSA1|MTHFD2|HSPH1|STRAP|MAPRE1|TNFRSF12A|TMEM165|CHMP4B|SELENOM|HNRNPA3|SNHG15	-22	Brown
Cell Type Signatures	7	M41712	FAN OVARY CL10 PUTATIVE EARLY ATRESIA GRANULOSA CELL		-25	10	18	30182	274	381	36	9.4	1.5	60|71|506|518|522|1347|1351|2787|3146|3399|4191|4701|5216|5435|6624|6635|6636|6717|6993|7416|7846|8655|9141|9168|9978|10094|10591|11316|25804|29796|51639|51647|51690|59286|81892|103910	ACTB|ACTG1|ATP5F1B|ATP5MC3|ATP5PF|COX7A2|COX8A|GNG5|HMGB1|ID3|MDH2|NDUFA7|PFN1|POLR2F|FSCN1|SNRPE|SNRPF|SRI|DYNLT1|VDAC1|TUBA1A|DYNLL1|PDCD5|TMSB10|RBX1|ARPC3|DNPH1|COPE|LSM4|UQCR10|SF3B6|CIAO2B|LSM7|UBL5|SLIRP|MYL12B	-22	Brown
Cell Type Signatures	7	M40025	BUSSLINGER DUODENAL DIFFERENTIATING STEM CELLS		-23	9.4	17	30182	305	381	36	9.4	1.5	71|506|515|518|708|1347|1351|1431|3146|3181|3312|3336|4191|4501|5111|5216|5478|6421|6426|6427|6428|6635|6636|7416|7520|9168|10105|10452|10476|10576|10606|10728|23204|25804|56889|81892	ACTG1|ATP5F1B|ATP5PB|ATP5MC3|C1QBP|COX7A2|COX8A|CS|HMGB1|HNRNPA2B1|HSPA8|HSPE1|MDH2|MT1X|PCNA|PFN1|PPIA|SFPQ|SRSF1|SRSF2|SRSF3|SNRPE|SNRPF|VDAC1|XRCC5|TMSB10|PPIF|TOMM40|ATP5PD|CCT2|PAICS|PTGES3|ARL6IP1|LSM4|TM9SF3|SLIRP	-20	Brown
Cell Type Signatures	7	M41700	TRAVAGLINI LUNG OLR1 CLASSICAL MONOCYTE CELL		-22	5.5	14	30182	726	381	50	13	1.7	60|71|308|378|382|387|476|1213|1351|1843|1848|1981|1982|2012|2182|2289|2787|3181|3460|3597|3716|4616|5216|5329|5606|5861|6421|6615|6836|6921|7494|9605|10105|10440|10952|22919|23480|25932|27230|51569|51582|55858|56681|59286|60559|85403|128866|220988|285381|285958	ACTB|ACTG1|ANXA5|ARF4|ARF6|RHOA|ATP1A1|CLTC|COX8A|DUSP1|DUSP6|EIF4G1|EIF4G2|EMP1|ACSL4|FKBP5|GNG5|HNRNPA2B1|IFNGR2|IL13RA1|JAK1|GADD45B|PFN1|PLAUR|MAP2K3|RAB1A|SFPQ|SNAI1|SURF4|ELOC|XBP1|VPS9D1|PPIF|TIMM17A|SEC61B|MAPRE1|SEC61G|CLIC4|SERP1|UFM1|AZIN1|TMEM165|SAR1A|UBL5|SPCS3|EAF1|CHMP4B|HNRNPA3|DPH3|SNHG15	-19	Brown
Cell Type Signatures	7	M39175	MURARO PANCREAS MESENCHYMAL STROMAL CELL		-21	5.5	13	30182	680	381	47	12	1.7	60|71|301|308|378|832|1278|1848|2012|2182|2882|3146|3399|3491|3716|4000|4609|4692|5216|5329|6251|6615|6624|7873|8099|9168|9697|9871|10440|10484|10797|10920|10979|22856|25932|51026|51303|51330|55829|55858|56681|58505|79652|83716|115908|122786|168455	ACTB|ACTG1|ANXA1|ANXA5|ARF4|CAPZB|COL1A2|DUSP6|EMP1|ACSL4|GPX7|HMGB1|ID3|CCN1|JAK1|LMNA|MYC|NDN|PFN1|PLAUR|RSU1|SNAI1|FSCN1|MANF|CDK2AP1|TMSB10|TRAM2|SEC24D|TIMM17A|SEC23A|MTHFD2|COPS8|FERMT2|CHSY1|CLIC4|GOLT1B|FKBP11|TNFRSF12A|SELENOS|TMEM165|SAR1A|OSTC|TMEM204|CRISPLD2|CTHRC1|FRMD6|CCDC71L	-18	Brown
Cell Type Signatures	7	M41669	TRAVAGLINI LUNG BRONCHIAL VESSEL 2 CELL		-18	8.4	14	30182	272	381	29	7.6	1.4	60|71|378|382|1982|2012|2773|3164|3181|3312|3491|3608|4000|4609|4616|5202|5329|6387|6421|6428|6432|6615|6921|8915|22934|25932|51330|51465|56681	ACTB|ACTG1|ARF4|ARF6|EIF4G2|EMP1|GNAI3|NR4A1|HNRNPA2B1|HSPA8|CCN1|ILF2|LMNA|MYC|GADD45B|PFDN2|PLAUR|CXCL12|SFPQ|SRSF3|SRSF7|SNAI1|ELOC|BCL10|RPIA|CLIC4|TNFRSF12A|UBE2J1|SAR1A	-15	Brown
COVID	200	COVID126	Interactome_Stukalov_A549_72h_ORF7B		-17	7.7	13	30182	300	381	29	7.6	1.4	355|1603|1969|2271|3597|3703|5861|6734|6845|7991|9950|10282|10440|10952|10959|11311|23129|23480|26003|27236|29967|51014|55366|56889|58505|64755|64924|91869|139322	FAS|DAD1|EPHA2|FH|IL13RA1|STT3A|RAB1A|SRPRA|VAMP7|TUSC3|GOLGA5|BET1|TIMM17A|SEC61B|TMED2|VPS45|PLXND1|SEC61G|GORASP2|ARFIP1|LRP12|TMED7|LGR4|TM9SF3|OSTC|RUSF1|SLC30A5|RFT1|APOOL	-14	Brown
Cell Type Signatures	7	M40010	BUSSLINGER GASTRIC ISTHMUS CELLS		-16	5.9	12	30182	458	381	34	8.9	1.5	71|375|387|476|832|1351|1981|2017|2194|3146|3181|3397|4000|5216|5478|5862|6184|6426|6428|6548|6636|7873|8655|9168|10365|10728|10808|10959|23204|23428|23480|56005|56889|80267	ACTG1|ARF1|RHOA|ATP1A1|CAPZB|COX8A|EIF4G1|CTTN|FASN|HMGB1|HNRNPA2B1|ID1|LMNA|PFN1|PPIA|RAB2A|RPN1|SRSF1|SRSF3|SLC9A1|SNRPF|MANF|DYNLL1|TMSB10|KLF2|PTGES3|HSPH1|TMED2|ARL6IP1|SLC7A8|SEC61G|MYDGF|TM9SF3|EDEM3	-13	Brown
COVID	200	COVID360	RNA_Zhang_B-cells_severe-only_Up		-16	17	16	30182	81	381	17	4.5	1.1	506|1603|2745|2787|6184|7494|7873|8655|10952|11316|23480|28972|51303|51465|56005|58505|60559	ATP5F1B|DAD1|GLRX|GNG5|RPN1|XBP1|MANF|DYNLL1|SEC61B|COPE|SEC61G|SPCS1|FKBP11|UBE2J1|MYDGF|OSTC|SPCS3	-13	Brown
Cell Type Signatures	7	M41713	FAN OVARY CL11 MURAL GRANULOSA CELL		-15	5.9	12	30182	443	381	33	8.7	1.4	71|378|1407|2182|3312|3336|3491|5861|5862|6421|6427|6428|6624|7846|7993|8406|9168|10370|10576|10598|10657|10808|11171|22856|23484|29074|51330|51582|55353|55366|60481|93663|103910	ACTG1|ARF4|CRY1|ACSL4|HSPA8|HSPE1|CCN1|RAB1A|RAB2A|SFPQ|SRSF2|SRSF3|FSCN1|TUBA1A|UBXN8|SRPX|TMSB10|CITED2|CCT2|AHSA1|KHDRBS1|HSPH1|STRAP|CHSY1|LEPROTL1|MRPL18|TNFRSF12A|AZIN1|LAPTM4B|LGR4|ELOVL5|ARHGAP18|MYL12B	-13	Brown
Cell Type Signatures	7	M41749	RUBENSTEIN SKELETAL MUSCLE NK CELLS		-14	8.1	12	30182	226	381	23	6	1.2	52|60|71|301|832|998|1351|2745|3312|3716|4616|5216|6746|7494|8763|10094|10589|10959|11316|26578|51714|58505|59286	ACP1|ACTB|ACTG1|ANXA1|CAPZB|CDC42|COX8A|GLRX|HSPA8|JAK1|GADD45B|PFN1|SSR2|XBP1|CD164|ARPC3|DRAP1|TMED2|COPE|OSTF1|SELENOT|OSTC|UBL5	-11	Brown
Cell Type Signatures	7	M41716	FAN OVARY CL14 MATURE SMOOTH MUSCLE CELL		-14	6.7	11	30182	306	381	26	6.8	1.3	60|387|518|1347|1351|1843|3146|3399|3491|4616|4692|4735|5216|5862|6251|6432|7846|8655|8763|10476|10797|25932|28972|59286|81892|140606	ACTB|RHOA|ATP5MC3|COX7A2|COX8A|DUSP1|HMGB1|ID3|CCN1|GADD45B|NDN|SEPTIN2|PFN1|RAB2A|RSU1|SRSF7|TUBA1A|DYNLL1|CD164|ATP5PD|MTHFD2|CLIC4|SPCS1|UBL5|SLIRP|SELENOM	-11	Brown
Cell Type Signatures	7	M41679	TRAVAGLINI LUNG MESOTHELIAL CELL		-14	4.5	10	30182	649	381	37	9.7	1.5	382|1213|1848|2017|2182|2764|2787|3336|3608|4501|4701|4953|5420|6635|6636|6881|6921|6993|9168|10440|10467|23204|23428|23480|27230|51303|51330|54675|55858|56943|58505|60481|81853|81892|112495|168455|401505	ARF6|CLTC|DUSP6|CTTN|ACSL4|GMFB|GNG5|HSPE1|ILF2|MT1X|NDUFA7|ODC1|PODXL|SNRPE|SNRPF|TAF10|ELOC|DYNLT1|TMSB10|TIMM17A|ZNHIT1|ARL6IP1|SLC7A8|SEC61G|SERP1|FKBP11|TNFRSF12A|CRLS1|TMEM165|ENY2|OSTC|ELOVL5|TMEM14B|SLIRP|GTF3C6|CCDC71L|TOMM5	-11	Brown
Cell Type Signatures	7	M41719	FAN OVARY CL17 PUTATIVE APOPTOTIC SMOOTH MUSCLE CELL		-14	7.9	12	30182	231	381	23	6	1.2	1407|3164|3181|3312|3336|3608|4000|4616|5606|6421|7203|7494|10598|10728|10797|23760|25932|29074|51330|55829|55858|83716|140606	CRY1|NR4A1|HNRNPA2B1|HSPA8|HSPE1|ILF2|LMNA|GADD45B|MAP2K3|SFPQ|CCT3|XBP1|AHSA1|PTGES3|MTHFD2|PITPNB|CLIC4|MRPL18|TNFRSF12A|SELENOS|TMEM165|CRISPLD2|SELENOM	-11	Brown
Cell Type Signatures	7	M39229	LAKE ADULT KIDNEY C10 THIN ASCENDING LIMB		-13	6.1	11	30182	353	381	27	7.1	1.3	71|308|375|387|476|506|518|1982|2012|2182|3181|3312|3716|4616|5478|5587|6397|6428|7203|7520|8763|10728|10808|55353|56889|103910|220988	ACTG1|ANXA5|ARF1|RHOA|ATP1A1|ATP5F1B|ATP5MC3|EIF4G2|EMP1|ACSL4|HNRNPA2B1|HSPA8|JAK1|GADD45B|PPIA|PRKD1|SEC14L1|SRSF3|CCT3|XRCC5|CD164|PTGES3|HSPH1|LAPTM4B|TM9SF3|MYL12B|HNRNPA3	-10	Brown
Cell Type Signatures	7	M41697	TRAVAGLINI LUNG EREG DENDRITIC CELL		-13	4.7	10	30182	579	381	34	8.9	1.5	60|71|308|1213|1351|1843|1848|2012|2289|2787|3399|3460|3597|4501|4616|5329|5606|5861|6397|6421|6921|6993|9168|10105|11010|22856|23480|27230|51330|56889|56943|93663|128866|285958	ACTB|ACTG1|ANXA5|CLTC|COX8A|DUSP1|DUSP6|EMP1|FKBP5|GNG5|ID3|IFNGR2|IL13RA1|MT1X|GADD45B|PLAUR|MAP2K3|RAB1A|SEC14L1|SFPQ|ELOC|DYNLT1|TMSB10|PPIF|GLIPR1|CHSY1|SEC61G|SERP1|TNFRSF12A|TM9SF3|ENY2|ARHGAP18|CHMP4B|SNHG15	-10	Brown
Cell Type Signatures	7	M39227	LAKE ADULT KIDNEY C8 DECENDING THIN LIMB		-13	6.8	11	30182	278	381	24	6.3	1.2	71|308|375|387|1848|1982|2182|3146|3181|3312|3397|3716|4953|5478|6428|6993|7520|8763|9168|9550|9991|10728|103910|220988	ACTG1|ANXA5|ARF1|RHOA|DUSP6|EIF4G2|ACSL4|HMGB1|HNRNPA2B1|HSPA8|ID1|JAK1|ODC1|PPIA|SRSF3|DYNLT1|XRCC5|CD164|TMSB10|ATP6V1G1|PTBP3|PTGES3|MYL12B|HNRNPA3	-10	Brown
Cell Type Signatures	7	M41720	FAN OVARY CL18 B LYMPHOCYTE		-13	5.4	10	30182	422	381	29	7.6	1.4	382|387|2787|2926|3312|3336|5216|5606|6427|6428|6432|7873|9709|9978|10094|10808|10952|11010|11267|11316|23480|27230|27257|28972|29074|51026|51714|55829|60559	ARF6|RHOA|GNG5|GRSF1|HSPA8|HSPE1|PFN1|MAP2K3|SRSF2|SRSF3|SRSF7|MANF|HERPUD1|RBX1|ARPC3|HSPH1|SEC61B|GLIPR1|SNF8|COPE|SEC61G|SERP1|LSM1|SPCS1|MRPL18|GOLT1B|SELENOT|SELENOS|SPCS3	-10	Brown
COVID	200	COVID037	RNA_Sun_Calu-3_12h_Down		-12	6.3	11	30182	300	381	24	6.3	1.2	60|301|308|476|506|518|1603|2017|3146|4191|5111|5216|5478|6184|6251|6427|10094|10606|10613|10959|23516|28972|64764|103910	ACTB|ANXA1|ANXA5|ATP1A1|ATP5F1B|ATP5MC3|DAD1|CTTN|HMGB1|MDH2|PCNA|PFN1|PPIA|RPN1|RSU1|SRSF2|ARPC3|PAICS|ERLIN1|TMED2|SLC39A14|SPCS1|CREB3L2|MYL12B	-9.5	Brown
Cell Type Signatures	7	M41667	TRAVAGLINI LUNG CAPILLARY INTERMEDIATE 2 CELL		-11	5.2	9.8	30182	408	381	27	7.1	1.3	387|522|1347|2289|2787|3146|3189|4735|5435|5478|6397|6993|9168|9978|10476|22919|23480|23568|27032|29796|51727|59286|79652|81892|85012|93663|220988	RHOA|ATP5PF|COX7A2|FKBP5|GNG5|HMGB1|HNRNPH3|SEPTIN2|POLR2F|PPIA|SEC14L1|DYNLT1|TMSB10|RBX1|ATP5PD|MAPRE1|SEC61G|ARL2BP|ATP2C1|UQCR10|CMPK1|UBL5|TMEM204|SLIRP|TCEAL3|ARHGAP18|HNRNPA3	-9	Brown
Cell Type Signatures	7	M41707	FAN OVARY CL5 HEALTHY SELECTABLE FOLLICLE THECAL CELL		-11	6	10	30182	318	381	24	6.3	1.2	378|382|518|1278|2745|3164|3312|3336|3491|4191|4616|5478|8655|9500|10370|10576|10598|10808|10979|11117|11171|29074|58505|103910	ARF4|ARF6|ATP5MC3|COL1A2|GLRX|NR4A1|HSPA8|HSPE1|CCN1|MDH2|GADD45B|PPIA|DYNLL1|MAGED1|CITED2|CCT2|AHSA1|HSPH1|FERMT2|EMILIN1|STRAP|MRPL18|OSTC|MYL12B	-9	Brown
Transcription Factor Targets	16	M13493	E4F1 Q6		-11	6.2	10	30182	292	381	23	6	1.2	378|1843|3146|3164|3181|3397|3491|3703|5048|5861|5862|6426|6575|6734|6881|9950|10728|51031|51582|60481|64924|91252|285381	ARF4|DUSP1|HMGB1|NR4A1|HNRNPA2B1|ID1|CCN1|STT3A|PAFAH1B1|RAB1A|RAB2A|SRSF1|SLC20A2|SRPRA|TAF10|GOLGA5|PTGES3|GLOD4|AZIN1|ELOVL5|SLC30A5|SLC39A13|DPH3	-8.9	Brown
Transcription Factor Targets	16	M17925	MGGAAGTG GABP B		-11	3.8	8.9	30182	771	381	37	9.7	1.5	60|262|2182|2773|3312|4692|4763|4893|5437|7334|7991|8520|9500|9991|10072|10262|10370|10440|10452|10807|10808|11222|22919|23484|25800|26578|27032|27257|51647|54433|55198|60481|79567|80256|81876|91252|148867	ACTB|AMD1|ACSL4|GNAI3|HSPA8|NDN|NF1|NRAS|POLR2H|UBE2N|TUSC3|HAT1|MAGED1|PTBP3|DPP3|SF3B4|CITED2|TIMM17A|TOMM40|ENTR1|HSPH1|MRPL3|MAPRE1|LEPROTL1|SLC39A6|OSTF1|ATP2C1|LSM1|CIAO2B|GAR1|APPL2|ELOVL5|RIPOR1|ATOSB|RAB1B|SLC39A13|SLC30A7	-8.8	Brown
COVID	200	COVID228	Translatome_Bojkova_Caco-2_24h_Down		-11	8.4	11	30182	170	381	18	4.7	1.1	372|2271|3191|3336|3703|4191|5111|5184|5832|5861|6390|6746|9550|10952|10953|11316|59286|81892	ARCN1|FH|HNRNPL|HSPE1|STT3A|MDH2|PCNA|PEPD|ALDH18A1|RAB1A|SDHB|SSR2|ATP6V1G1|SEC61B|TOMM34|COPE|UBL5|SLIRP	-8.7	Brown
Cell Type Signatures	7	M39237	LAKE ADULT KIDNEY C18 COLLECTING DUCT PRINCIPAL CELLS MEDULLA		-11	5.7	9.5	30182	322	381	23	6	1.2	71|375|387|506|518|1843|1848|1982|2182|3181|3397|3716|5478|6428|6993|7520|8763|9168|9550|9991|10728|103910|220988	ACTG1|ARF1|RHOA|ATP5F1B|ATP5MC3|DUSP1|DUSP6|EIF4G2|ACSL4|HNRNPA2B1|ID1|JAK1|PPIA|SRSF3|DYNLT1|XRCC5|CD164|TMSB10|ATP6V1G1|PTBP3|PTGES3|MYL12B|HNRNPA3	-8.1	Brown
Cell Type Signatures	7	M41711	FAN OVARY CL9 PUTATIVE APOPTOTIC ENDOTHELIAL CELL		-10	5.2	9.1	30182	365	381	24	6.3	1.2	301|308|476|708|2012|2787|3336|3716|4000|5606|6421|6427|6921|10467|10598|10797|23204|51330|51465|55858|56943|81892|115908|128866	ANXA1|ANXA5|ATP1A1|C1QBP|EMP1|GNG5|HSPE1|JAK1|LMNA|MAP2K3|SFPQ|SRSF2|ELOC|ZNHIT1|AHSA1|MTHFD2|ARL6IP1|TNFRSF12A|UBE2J1|TMEM165|ENY2|SLIRP|CTHRC1|CHMP4B	-7.8	Brown
Cell Type Signatures	7	M41746	RUBENSTEIN SKELETAL MUSCLE SMOOTH MUSCLE CELLS		-9.9	4.6	8.7	30182	445	381	26	6.8	1.3	60|506|515|518|1347|1351|4000|4616|6251|6993|9550|10476|10728|10797|10920|10959|11171|28972|29074|29796|59286|81892|112495|125988|128866|140606	ACTB|ATP5F1B|ATP5PB|ATP5MC3|COX7A2|COX8A|LMNA|GADD45B|RSU1|DYNLT1|ATP6V1G1|ATP5PD|PTGES3|MTHFD2|COPS8|TMED2|STRAP|SPCS1|MRPL18|UQCR10|UBL5|SLIRP|GTF3C6|MICOS13|CHMP4B|SELENOM	-7.6	Brown
Cell Type Signatures	7	M41715	FAN OVARY CL13 MONOCYTE MACROPHAGE		-9.6	4.5	8.5	30182	458	381	26	6.8	1.3	60|301|308|382|387|832|998|1351|1843|2787|3336|3460|4000|5216|5329|5606|9978|10094|10105|10952|11010|11316|26578|29074|60559|128866	ACTB|ANXA1|ANXA5|ARF6|RHOA|CAPZB|CDC42|COX8A|DUSP1|GNG5|HSPE1|IFNGR2|LMNA|PFN1|PLAUR|MAP2K3|RBX1|ARPC3|PPIF|SEC61B|GLIPR1|COPE|OSTF1|MRPL18|SPCS3|CHMP4B	-7.3	Brown
Cell Type Signatures	7	M41675	TRAVAGLINI LUNG ADVENTITIAL FIBROBLAST CELL		-9.6	5.6	9	30182	296	381	21	5.5	1.2	301|378|476|1278|1843|2012|3164|3491|4000|4609|5329|6387|7048|7494|8406|10365|10516|10808|25976|51330|56005	ANXA1|ARF4|ATP1A1|COL1A2|DUSP1|EMP1|NR4A1|CCN1|LMNA|MYC|PLAUR|CXCL12|TGFBR2|XBP1|SRPX|KLF2|FBLN5|HSPH1|TIPARP|TNFRSF12A|MYDGF	-7.3	Brown
Transcription Factor Targets	16	M171	GCCATNTTG YY1 Q6		-9.3	4.5	8.4	30182	437	381	25	6.6	1.3	372|375|515|1351|1434|1982|3189|3312|4905|5048|5861|6184|6421|6426|6427|6428|6432|7073|7873|8325|8763|10484|25852|26097|133619	ARCN1|ARF1|ATP5PB|COX8A|CSE1L|EIF4G2|HNRNPH3|HSPA8|NSF|PAFAH1B1|RAB1A|RPN1|SFPQ|SRSF1|SRSF2|SRSF3|SRSF7|TIAL1|MANF|FZD8|CD164|SEC23A|ARMC8|CHTOP|PRRC1	-7.1	Brown
Transcription Factor Targets	16	M30131	PSMB5 TARGET GENES		-9.3	5.4	8.8	30182	307	381	21	5.5	1.2	60|71|1843|2012|3181|3312|3397|3491|4000|4701|6427|6428|6432|6548|6624|7846|9168|10365|10370|23204|285958	ACTB|ACTG1|DUSP1|EMP1|HNRNPA2B1|HSPA8|ID1|CCN1|LMNA|NDUFA7|SRSF2|SRSF3|SRSF7|SLC9A1|FSCN1|TUBA1A|TMSB10|KLF2|CITED2|ARL6IP1|SNHG15	-7.1	Brown
Cell Type Signatures	7	M40026	BUSSLINGER DUODENAL TRANSIT AMPLIFYING CELLS		-9.3	6.9	9.4	30182	194	381	17	4.5	1.1	71|506|515|518|1347|1351|3146|3181|3336|5216|5478|9168|10476|10728|23204|29796|56889	ACTG1|ATP5F1B|ATP5PB|ATP5MC3|COX7A2|COX8A|HMGB1|HNRNPA2B1|HSPE1|PFN1|PPIA|TMSB10|ATP5PD|PTGES3|ARL6IP1|UQCR10|TM9SF3	-7	Brown
Transcription Factor Targets	16	M3403	GTGACGY E4F1 Q6		-9.2	3.7	7.9	30182	671	381	31	8.1	1.4	262|378|1843|1969|3164|3397|3491|3703|4665|4763|5048|5184|5202|5518|5862|6426|6734|6881|7494|9950|10452|10613|10728|23042|51031|55858|60481|64924|79969|91252|91869	AMD1|ARF4|DUSP1|EPHA2|NR4A1|ID1|CCN1|STT3A|NAB2|NF1|PAFAH1B1|PEPD|PFDN2|PPP2R1A|RAB2A|SRSF1|SRPRA|TAF10|XBP1|GOLGA5|TOMM40|ERLIN1|PTGES3|PDXDC1|GLOD4|TMEM165|ELOVL5|SLC30A5|ATAT1|SLC39A13|RFT1	-6.9	Brown
DisGeNET	35	C0205698	Undifferentiated carcinoma		-9.2	5.6	8.8	30182	283	381	20	5.2	1.1	60|71|301|387|832|998|1843|1848|3399|4000|4191|4609|4692|4893|5111|5329|5518|6427|7048|10728	ACTB|ACTG1|ANXA1|RHOA|CAPZB|CDC42|DUSP1|DUSP6|ID3|LMNA|MDH2|MYC|NDN|NRAS|PCNA|PLAUR|PPP2R1A|SRSF2|TGFBR2|PTGES3	-6.9	Brown
Cell Type Signatures	7	M40014	BUSSLINGER GASTRIC PARIETAL CELLS		-9.1	5.9	8.9	30182	254	381	19	5	1.1	506|515|518|522|1347|1351|1431|2271|4191|4701|6390|7416|10105|10476|10787|25874|29796|51031|388962	ATP5F1B|ATP5PB|ATP5MC3|ATP5PF|COX7A2|COX8A|CS|FH|MDH2|NDUFA7|SDHB|VDAC1|PPIF|ATP5PD|NCKAP1|MPC2|UQCR10|GLOD4|BOLA3	-6.9	Brown
Cell Type Signatures	7	M41751	RUBENSTEIN SKELETAL MUSCLE MYELOID CELLS		-9.1	5	8.5	30182	347	381	22	5.8	1.2	60|515|832|998|1347|1843|2745|3164|3460|5216|5329|6746|6993|9168|9709|10094|10370|11010|11157|26578|27230|56943	ACTB|ATP5PB|CAPZB|CDC42|COX7A2|DUSP1|GLRX|NR4A1|IFNGR2|PFN1|PLAUR|SSR2|DYNLT1|TMSB10|HERPUD1|ARPC3|CITED2|GLIPR1|LSM6|OSTF1|SERP1|ENY2	-6.9	Brown
Cell Type Signatures	7	M39251	MENON FETAL KIDNEY 1 EMBRYONIC RED BLOOD CELLS		-9.1	8.8	9.9	30182	126	381	14	3.7	0.96	60|387|522|3312|3336|3399|3608|5111|5216|5478|6427|8655|23204|58505	ACTB|RHOA|ATP5PF|HSPA8|HSPE1|ID3|ILF2|PCNA|PFN1|PPIA|SRSF2|DYNLL1|ARL6IP1|OSTC	-6.9	Brown
Cell Type Signatures	7	M39174	MURARO PANCREAS ACINAR CELL		-8.9	3.5	7.6	30182	731	381	32	8.4	1.4	71|1906|2017|2182|2590|2745|4609|5420|5478|6251|6387|6717|7494|9168|9709|10105|10797|10959|11079|23516|27230|51303|51330|51727|55366|55858|56889|58505|60559|80267|93663|103910	ACTG1|EDN1|CTTN|ACSL4|GALNT2|GLRX|MYC|PODXL|PPIA|RSU1|CXCL12|SRI|XBP1|TMSB10|HERPUD1|PPIF|MTHFD2|TMED2|RER1|SLC39A14|SERP1|FKBP11|TNFRSF12A|CMPK1|LGR4|TMEM165|TM9SF3|OSTC|SPCS3|EDEM3|ARHGAP18|MYL12B	-6.7	Brown
Cell Type Signatures	7	M39238	LAKE ADULT KIDNEY C19 COLLECTING DUCT INTERCALATED CELLS TYPE A MEDULLA		-8.9	5.1	8.4	30182	326	381	21	5.5	1.2	71|375|387|506|515|518|3181|3716|5048|5478|6993|7520|8763|9550|9991|10728|10808|51647|56889|93663|103910	ACTG1|ARF1|RHOA|ATP5F1B|ATP5PB|ATP5MC3|HNRNPA2B1|JAK1|PAFAH1B1|PPIA|DYNLT1|XRCC5|CD164|ATP6V1G1|PTBP3|PTGES3|HSPH1|CIAO2B|TM9SF3|ARHGAP18|MYL12B	-6.7	Brown
Cell Type Signatures	7	M41690	TRAVAGLINI LUNG BASOPHIL MAST 2 CELL		-8.8	4.1	7.9	30182	502	381	26	6.8	1.3	301|1603|1848|2182|3164|3181|3189|3608|4000|4038|4616|4735|5329|5440|6421|6427|6428|6432|7846|10385|10979|22919|25976|93663|140606|220988	ANXA1|DAD1|DUSP6|ACSL4|NR4A1|HNRNPA2B1|HNRNPH3|ILF2|LMNA|LRP4|GADD45B|SEPTIN2|PLAUR|POLR2K|SFPQ|SRSF2|SRSF3|SRSF7|TUBA1A|BTN2A2|FERMT2|MAPRE1|TIPARP|ARHGAP18|SELENOM|HNRNPA3	-6.6	Brown
COVID	200	COVID039	RNA_Sun_Calu-3_24h_Down		-8.7	5.3	8.4	30182	300	381	20	5.2	1.1	60|71|387|476|506|515|1434|2017|2182|3146|5478|7416|7520|10576|10606|10959|11222|25800|27230|51727	ACTB|ACTG1|RHOA|ATP1A1|ATP5F1B|ATP5PB|CSE1L|CTTN|ACSL4|HMGB1|PPIA|VDAC1|XRCC5|CCT2|PAICS|TMED2|MRPL3|SLC39A6|SERP1|CMPK1	-6.5	Brown
COVID	200	COVID389	Interactome_Laurent_HEK293_24h_ORF9C		-8.7	5.3	8.4	30182	300	381	20	5.2	1.1	476|1603|3703|6184|6548|6734|7073|7991|11079|23065|23516|25874|51647|55768|56889|56984|60559|64755|91869|160897	ATP1A1|DAD1|STT3A|RPN1|SLC9A1|SRPRA|TIAL1|TUSC3|RER1|EMC1|SLC39A14|MPC2|CIAO2B|NGLY1|TM9SF3|PSMG2|SPCS3|RUSF1|RFT1|GPR180	-6.5	Brown
Cell Type Signatures	7	M41706	FAN OVARY CL4 T LYMPHOCYTE NK CELL 1		-8.5	5.8	8.5	30182	246	381	18	4.7	1.1	301|382|387|506|998|3312|3716|5216|6427|6432|6836|7846|7873|8655|10094|23484|51714|57136	ANXA1|ARF6|RHOA|ATP5F1B|CDC42|HSPA8|JAK1|PFN1|SRSF2|SRSF7|SURF4|TUBA1A|MANF|DYNLL1|ARPC3|LEPROTL1|SELENOT|APMAP	-6.4	Brown
Cell Type Signatures	7	M41748	RUBENSTEIN SKELETAL MUSCLE SATELLITE CELLS		-8.5	5.1	8.2	30182	310	381	20	5.2	1.1	308|378|387|518|1843|3312|3336|3491|4000|4191|4501|4609|5478|6428|6635|6636|7203|7416|7846|125988	ANXA5|ARF4|RHOA|ATP5MC3|DUSP1|HSPA8|HSPE1|CCN1|LMNA|MDH2|MT1X|MYC|PPIA|SRSF3|SNRPE|SNRPF|CCT3|VDAC1|TUBA1A|MICOS13	-6.3	Brown
COVID	200	COVID198	Ubiquitinome_Stukalov_A549-ACE2_24h_Down		-8.3	6.5	8.7	30182	196	381	16	4.2	1	476|998|5435|5518|6426|6427|6635|6717|6993|7846|9141|9500|11316|22818|56984|59286	ATP1A1|CDC42|POLR2F|PPP2R1A|SRSF1|SRSF2|SNRPE|SRI|DYNLT1|TUBA1A|PDCD5|MAGED1|COPE|COPZ1|PSMG2|UBL5	-6.2	Brown
COVID	200	COVID201	Ubiquitinome_Stukalov_A549-ACE2_6h_Up		-8.3	9.5	9.6	30182	100	381	12	3.1	0.89	301|308|3312|3703|5202|5216|6921|7203|7334|7846|9141|10594	ANXA1|ANXA5|HSPA8|STT3A|PFDN2|PFN1|ELOC|CCT3|UBE2N|TUBA1A|PDCD5|PRPF8	-6.1	Brown
Cell Type Signatures	7	M41750	RUBENSTEIN SKELETAL MUSCLE FBN1 FAP CELLS		-8.2	5.2	8.1	30182	289	381	19	5	1.1	71|301|308|378|1278|2746|3336|3491|4000|6993|7846|10476|10516|10952|23480|55829|56005|58505|140606	ACTG1|ANXA1|ANXA5|ARF4|COL1A2|GLUD1|HSPE1|CCN1|LMNA|DYNLT1|TUBA1A|ATP5PD|FBLN5|SEC61B|SEC61G|SELENOS|MYDGF|OSTC|SELENOM	-6.1	Brown
Cell Type Signatures	7	M39176	MURARO PANCREAS ENDOTHELIAL CELL		-8	4.6	7.8	30182	362	381	21	5.5	1.2	1848|2012|3146|3397|3399|3716|5420|6251|6387|6397|6615|6624|7048|8099|9168|22856|25932|51465|79567|79652|103910	DUSP6|EMP1|HMGB1|ID1|ID3|JAK1|PODXL|RSU1|CXCL12|SEC14L1|SNAI1|FSCN1|TGFBR2|CDK2AP1|TMSB10|CHSY1|CLIC4|UBE2J1|RIPOR1|TMEM204|MYL12B	-5.9	Brown
DisGeNET	35	C0151744	Myocardial Ischemia		-7.9	3.2	7.1	30182	756	381	31	8.1	1.4	60|301|308|476|522|1351|1431|1737|1843|1848|1906|1981|3146|3164|3397|3399|3491|5562|5606|6387|6548|7416|7846|7873|9451|10105|10598|10959|22919|81876|255738	ACTB|ANXA1|ANXA5|ATP1A1|ATP5PF|COX8A|CS|DLAT|DUSP1|DUSP6|EDN1|EIF4G1|HMGB1|NR4A1|ID1|ID3|CCN1|PRKAA1|MAP2K3|CXCL12|SLC9A1|VDAC1|TUBA1A|MANF|EIF2AK3|PPIF|AHSA1|TMED2|MAPRE1|RAB1B|PCSK9	-5.9	Brown
Transcription Factor Targets	16	M40742	GTF2A2 TARGET GENES		-7.8	3.8	7.3	30182	521	381	25	6.6	1.3	60|71|262|1843|2194|3397|3491|4609|4616|4953|5478|6421|6427|6428|6432|6548|6615|6624|9168|9709|9780|51582|81853|85369|112495	ACTB|ACTG1|AMD1|DUSP1|FASN|ID1|CCN1|MYC|GADD45B|ODC1|PPIA|SFPQ|SRSF2|SRSF3|SRSF7|SLC9A1|SNAI1|FSCN1|TMSB10|HERPUD1|PIEZO1|AZIN1|TMEM14B|STRIP1|GTF3C6	-5.7	Brown
Cell Type Signatures	7	M40024	BUSSLINGER DUODENAL STEM CELLS		-7.7	4.8	7.7	30182	311	381	19	5	1.1	71|378|518|1906|1982|3146|3164|3181|3312|3336|5478|6421|6635|7520|10657|10728|27230|54675|56889	ACTG1|ARF4|ATP5MC3|EDN1|EIF4G2|HMGB1|NR4A1|HNRNPA2B1|HSPA8|HSPE1|PPIA|SFPQ|SNRPE|XRCC5|KHDRBS1|PTGES3|SERP1|CRLS1|TM9SF3	-5.6	Brown
DisGeNET	35	C1318485	Liver regeneration disorder		-7.7	4.6	7.6	30182	346	381	20	5.2	1.1	60|301|382|1351|2012|3035|3146|4609|4616|5111|5562|6387|8915|10365|10598|10657|23516|51014|51330|55768	ACTB|ANXA1|ARF6|COX8A|EMP1|HARS1|HMGB1|MYC|GADD45B|PCNA|PRKAA1|CXCL12|BCL10|KLF2|AHSA1|KHDRBS1|SLC39A14|TMED7|TNFRSF12A|NGLY1	-5.6	Brown
Transcription Factor Targets	16	M6342	CREB 02		-7.4	5.2	7.7	30182	260	381	17	4.5	1.1	998|1603|1843|1969|3146|3397|4763|5048|5862|6390|6426|6575|9871|10728|51031|64924|79567	CDC42|DAD1|DUSP1|EPHA2|HMGB1|ID1|NF1|PAFAH1B1|RAB2A|SDHB|SRSF1|SLC20A2|SEC24D|PTGES3|GLOD4|SLC30A5|RIPOR1	-5.4	Brown
Transcription Factor Targets	16	M17769	STAT1 02		-7.3	5.1	7.6	30182	263	381	17	4.5	1.1	1351|1431|1981|2773|3181|3336|4893|5862|6427|6548|7334|10262|10282|10440|10807|78999|125988	COX8A|CS|EIF4G1|GNAI3|HNRNPA2B1|HSPE1|NRAS|RAB2A|SRSF2|SLC9A1|UBE2N|SF3B4|BET1|TIMM17A|ENTR1|LRFN4|MICOS13	-5.3	Brown
Cell Type Signatures	7	M39018	FAN EMBRYONIC CTX BIG GROUPS BRAIN ENDOTHELIAL		-7.3	4.3	7.3	30182	365	381	20	5.2	1.1	301|387|1278|1848|3397|3399|3716|4000|5420|6251|6575|7048|10979|23129|23428|25932|54510|79652|93663|140606	ANXA1|RHOA|COL1A2|DUSP6|ID1|ID3|JAK1|LMNA|PODXL|RSU1|SLC20A2|TGFBR2|FERMT2|PLXND1|SLC7A8|CLIC4|PCDH18|TMEM204|ARHGAP18|SELENOM	-5.3	Brown
Cell Type Signatures	7	M39048	MANNO MIDBRAIN NEUROTYPES BASAL		-7.2	10	9.1	30182	79	381	10	2.6	0.82	60|71|506|515|3181|3312|8655|10952|23480|59286	ACTB|ACTG1|ATP5F1B|ATP5PB|HNRNPA2B1|HSPA8|DYNLL1|SEC61B|SEC61G|UBL5	-5.2	Brown
COVID	200	COVID390	Interactome_Laurent_HEK293_24h_S		-7.2	4.8	7.4	30182	300	381	18	4.7	1.1	1347|1969|5587|6548|6575|6734|7355|7991|7993|10484|10979|23065|23516|55768|57410|64755|91869|160897	COX7A2|EPHA2|PRKD1|SLC9A1|SLC20A2|SRPRA|SLC35A2|TUSC3|UBXN8|SEC23A|FERMT2|EMC1|SLC39A14|NGLY1|SCYL1|RUSF1|RFT1|GPR180	-5.2	Brown
COVID	200	COVID015	RNA_Blanco-Melo_Calu-3_Down		-7.2	4.8	7.4	30182	300	381	18	4.7	1.1	1351|2194|3312|3336|3397|5216|5435|6427|6576|7873|10072|10452|25874|51690|81892|84823|197335|255738	COX8A|FASN|HSPA8|HSPE1|ID1|PFN1|POLR2F|SRSF2|SLC25A1|MANF|DPP3|TOMM40|MPC2|LSM7|SLIRP|LMNB2|WDR90|PCSK9	-5.2	Brown
Cell Type Signatures	7	M39228	LAKE ADULT KIDNEY C9 THIN ASCENDING LIMB		-7.2	5	7.5	30182	268	381	17	4.5	1.1	71|308|375|387|506|518|1982|2182|3181|3716|5478|6428|7520|9550|25874|103910|220988	ACTG1|ANXA5|ARF1|RHOA|ATP5F1B|ATP5MC3|EIF4G2|ACSL4|HNRNPA2B1|JAK1|PPIA|SRSF3|XRCC5|ATP6V1G1|MPC2|MYL12B|HNRNPA3	-5.2	Brown
Cell Type Signatures	7	M39022	FAN EMBRYONIC CTX BIG GROUPS MICROGLIA		-7.2	4.3	7.2	30182	371	381	20	5.2	1.1	308|832|1843|2745|2787|3597|4616|5216|7048|7416|7494|8763|9709|10094|10365|11010|23428|26578|27230|55198	ANXA5|CAPZB|DUSP1|GLRX|GNG5|IL13RA1|GADD45B|PFN1|TGFBR2|VDAC1|XBP1|CD164|HERPUD1|ARPC3|KLF2|GLIPR1|SLC7A8|OSTF1|SERP1|APPL2	-5.2	Brown
Cell Type Signatures	7	M41745	RUBENSTEIN SKELETAL MUSCLE FAP CELLS		-7.1	6.2	7.9	30182	179	381	14	3.7	0.96	301|378|1278|2012|4000|5861|5862|6387|6717|6746|10516|10959|55829|140606	ANXA1|ARF4|COL1A2|EMP1|LMNA|RAB1A|RAB2A|CXCL12|SRI|SSR2|FBLN5|TMED2|SELENOS|SELENOM	-5.2	Brown
COVID	200	COVID341	RNA_Wilk_B-cells_patient-C3_Up		-7.1	9.7	8.9	30182	82	381	10	2.6	0.82	1347|3312|6184|7494|7873|10808|10952|51465|56005|60559	COX7A2|HSPA8|RPN1|XBP1|MANF|HSPH1|SEC61B|UBE2J1|MYDGF|SPCS3	-5.1	Brown
DisGeNET	35	C0205699	Carcinomatosis		-6.9	6	7.7	30182	186	381	14	3.7	0.96	60|71|301|387|832|998|1848|3399|4191|4609|4692|5329|6427|7048	ACTB|ACTG1|ANXA1|RHOA|CAPZB|CDC42|DUSP6|ID3|MDH2|MYC|NDN|PLAUR|SRSF2|TGFBR2	-5	Brown
Cell Type Signatures	7	M39050	MANNO MIDBRAIN NEUROTYPES HPERIC		-6.9	3	6.4	30182	795	381	30	7.9	1.4	308|1022|1278|1969|2289|2745|3164|3399|3491|3716|4000|4609|4616|5216|5329|5606|6251|6548|7048|8406|8763|9780|10979|11117|26578|51334|54510|83716|103910|122786	ANXA5|CDK7|COL1A2|EPHA2|FKBP5|GLRX|NR4A1|ID3|CCN1|JAK1|LMNA|MYC|GADD45B|PFN1|PLAUR|MAP2K3|RSU1|SLC9A1|TGFBR2|SRPX|CD164|PIEZO1|FERMT2|EMILIN1|OSTF1|PRR16|PCDH18|CRISPLD2|MYL12B|FRMD6	-5	Brown
COVID	200	COVID080	Interactome_Davis_HEK-293T_40h_NSP4		-6.9	9.3	8.7	30182	85	381	10	2.6	0.82	476|3703|6184|6836|9532|9709|10613|23516|58505|91869	ATP1A1|STT3A|RPN1|SURF4|BAG2|HERPUD1|ERLIN1|SLC39A14|OSTC|RFT1	-5	Brown
DisGeNET	35	C0205697	Carcinoma, Spindle-Cell		-6.9	5.5	7.5	30182	218	381	15	3.9	1	60|71|301|387|832|998|1848|3399|4191|4609|4692|5329|6427|6615|7048	ACTB|ACTG1|ANXA1|RHOA|CAPZB|CDC42|DUSP6|ID3|MDH2|MYC|NDN|PLAUR|SRSF2|SNAI1|TGFBR2	-4.9	Brown
COVID	200	COVID200	Ubiquitinome_Stukalov_A549-ACE2_6h_Down		-6.8	5.1	7.3	30182	250	381	16	4.2	1	60|71|372|476|998|1213|2194|4171|5111|6397|9500|10539|10594|11316|22818|23204	ACTB|ACTG1|ARCN1|ATP1A1|CDC42|CLTC|FASN|MCM2|PCNA|SEC14L1|MAGED1|GLRX3|PRPF8|COPE|COPZ1|ARL6IP1	-4.9	Brown
Transcription Factor Targets	16	M29971	FOXG1 TARGET GENES		-6.8	3.4	6.6	30182	587	381	25	6.6	1.3	60|1213|1407|1431|1848|3181|3608|4191|5437|6397|6548|6717|7203|9950|10467|10576|10959|22818|23082|51014|55188|56061|81929|125988|399909	ACTB|CLTC|CRY1|CS|DUSP6|HNRNPA2B1|ILF2|MDH2|POLR2H|SEC14L1|SLC9A1|SRI|CCT3|GOLGA5|ZNHIT1|CCT2|TMED2|COPZ1|PPRC1|TMED7|RIC8B|UBFD1|SEH1L|MICOS13|PCNX3	-4.9	Brown
DisGeNET	35	C0025286	Meningioma		-6.7	3.2	6.5	30182	634	381	26	6.8	1.3	60|355|506|708|1278|1351|1906|1981|2194|3716|4000|4171|4253|4330|4609|4763|4953|5111|5329|5420|6387|6390|6624|9780|10105|25976	ACTB|FAS|ATP5F1B|C1QBP|COL1A2|COX8A|EDN1|EIF4G1|FASN|JAK1|LMNA|MCM2|MIA2|MN1|MYC|NF1|ODC1|PCNA|PLAUR|PODXL|CXCL12|SDHB|FSCN1|PIEZO1|PPIF|TIPARP	-4.8	Brown
Cell Type Signatures	7	M39255	MENON FETAL KIDNEY 5 PROXIMAL TUBULE CELLS		-6.7	7.8	8.1	30182	112	381	11	2.9	0.86	522|3336|3397|4953|8763|9550|10247|10370|10476|10591|25874	ATP5PF|HSPE1|ID1|ODC1|CD164|ATP6V1G1|RIDA|CITED2|ATP5PD|DNPH1|MPC2	-4.8	Brown
COVID	200	COVID345	RNA_Wilk_B-cells_patient-C5_Up		-6.6	7.5	7.9	30182	116	381	11	2.9	0.86	71|1981|3312|3703|6184|6397|7494|7873|51465|56005|60559	ACTG1|EIF4G1|HSPA8|STT3A|RPN1|SEC14L1|XBP1|MANF|UBE2J1|MYDGF|SPCS3	-4.7	Brown
DisGeNET	35	C0205696	Anaplastic carcinoma		-6.5	5.1	7.1	30182	232	381	15	3.9	1	60|71|301|387|832|998|1848|3399|4191|4609|4692|5329|6427|7048|9168	ACTB|ACTG1|ANXA1|RHOA|CAPZB|CDC42|DUSP6|ID3|MDH2|MYC|NDN|PLAUR|SRSF2|TGFBR2|TMSB10	-4.7	Brown
Cell Type Signatures	7	M39168	MURARO PANCREAS ALPHA CELL		-6.5	3.3	6.4	30182	568	381	24	6.3	1.2	832|1347|1351|2926|4253|4701|6397|7846|7991|8763|9500|10330|10370|10591|11316|22818|23428|25874|28972|59286|84513|85012|85465|388962	CAPZB|COX7A2|COX8A|GRSF1|MIA2|NDUFA7|SEC14L1|TUBA1A|TUSC3|CD164|MAGED1|CNPY2|CITED2|DNPH1|COPE|COPZ1|SLC7A8|MPC2|SPCS1|UBL5|PLPP5|TCEAL3|SELENOI|BOLA3	-4.6	Brown
COVID	200	COVID384	Interactome_Laurent_HEK293_24h_ORF6		-6.5	4.5	6.9	30182	300	381	17	4.5	1.1	372|1347|6734|6845|7355|9451|9950|10484|11079|23065|26003|27236|51465|57410|64924|91869|148867	ARCN1|COX7A2|SRPRA|VAMP7|SLC35A2|EIF2AK3|GOLGA5|SEC23A|RER1|EMC1|GORASP2|ARFIP1|UBE2J1|SCYL1|SLC30A5|RFT1|SLC30A7	-4.6	Brown
COVID	200	COVID385	Interactome_Laurent_HEK293_24h_ORF7A		-6.5	4.5	6.9	30182	300	381	17	4.5	1.1	1603|3703|6548|6575|6734|7355|7991|7993|9709|10484|23065|23516|55768|57410|58505|91869|160897	DAD1|STT3A|SLC9A1|SLC20A2|SRPRA|SLC35A2|TUSC3|UBXN8|HERPUD1|SEC23A|EMC1|SLC39A14|NGLY1|SCYL1|OSTC|RFT1|GPR180	-4.6	Brown
COVID	200	COVID382	Interactome_Laurent_HEK293_24h_ORF3A		-6.5	4.5	6.9	30182	300	381	17	4.5	1.1	1969|6548|6575|6734|7355|7993|10330|10979|23065|23516|27032|27236|55198|55768|57136|64755|91869	EPHA2|SLC9A1|SLC20A2|SRPRA|SLC35A2|UBXN8|CNPY2|FERMT2|EMC1|SLC39A14|ATP2C1|ARFIP1|APPL2|NGLY1|APMAP|RUSF1|RFT1	-4.6	Brown
COVID	200	COVID172	Proteome_Stukalov_A549_72h_ORF3_Down		-6.5	4.5	6.9	30182	300	381	17	4.5	1.1	71|1810|2130|3146|4171|4735|5111|6426|7520|7846|8520|9275|10498|10797|11316|22916|54888	ACTG1|DR1|EWSR1|HMGB1|MCM2|SEPTIN2|PCNA|SRSF1|XRCC5|TUBA1A|HAT1|BCL7B|CARM1|MTHFD2|COPE|NCBP2|NSUN2	-4.6	Brown
COVID	200	COVID363	Interactome_Laurent_HEK293_24h_E		-6.5	4.5	6.9	30182	300	381	17	4.5	1.1	3336|6548|6734|7355|7991|7993|9709|10385|10484|23065|23516|27032|55768|57410|64755|91869|160897	HSPE1|SLC9A1|SRPRA|SLC35A2|TUSC3|UBXN8|HERPUD1|BTN2A2|SEC23A|EMC1|SLC39A14|ATP2C1|NGLY1|SCYL1|RUSF1|RFT1|GPR180	-4.6	Brown
Cell Type Signatures	7	M39114	AIZARANI LIVER C10 MVECS 1		-6.4	4.7	6.9	30182	269	381	16	4.2	1	1848|1906|2012|3397|3399|4000|6387|6397|7048|7846|8406|10365|22856|25932|79567|79652	DUSP6|EDN1|EMP1|ID1|ID3|LMNA|CXCL12|SEC14L1|TGFBR2|TUBA1A|SRPX|KLF2|CHSY1|CLIC4|RIPOR1|TMEM204	-4.6	Brown
Transcription Factor Targets	16	M40758	MEF2C TARGET GENES		-6.4	2.9	6.1	30182	795	381	29	7.6	1.4	387|476|3035|3146|4000|4171|5440|6397|6428|6627|6635|6836|9605|10190|10237|10365|10498|10576|10589|10594|11267|11316|22916|27230|51714|54442|54872|85369|100188893	RHOA|ATP1A1|HARS1|HMGB1|LMNA|MCM2|POLR2K|SEC14L1|SRSF3|SNRPA1|SNRPE|SURF4|VPS9D1|TXNDC9|SLC35B1|KLF2|CARM1|CCT2|DRAP1|PRPF8|SNF8|COPE|NCBP2|SERP1|SELENOT|KCTD5|PIGG|STRIP1|TOMM6	-4.6	Brown
COVID	200	COVID343	RNA_Wilk_B-cells_patient-C4_Up		-6.4	7.2	7.7	30182	121	381	11	2.9	0.86	60|1213|1981|3703|6184|6734|7494|7873|51465|56005|60559	ACTB|CLTC|EIF4G1|STT3A|RPN1|SRPRA|XBP1|MANF|UBE2J1|MYDGF|SPCS3	-4.6	Brown
DisGeNET	35	C0042344	Varicose Ulcer		-6.4	15	9.5	30182	38	381	7	1.8	0.69	355|1351|4609|4616|7048|10539|55366	FAS|COX8A|MYC|GADD45B|TGFBR2|GLRX3|LGR4	-4.5	Brown
Transcription Factor Targets	16	M15570	GGCNNMSMYNTTG UNKNOWN		-6.4	9.5	8.3	30182	75	381	9	2.4	0.78	372|1982|5048|5861|6421|8763|26097|60481|81876	ARCN1|EIF4G2|PAFAH1B1|RAB1A|SFPQ|CD164|CHTOP|ELOVL5|RAB1B	-4.5	Brown
Cell Type Signatures	7	M39302	CUI DEVELOPING HEART C5 VALVAR CELL		-6.3	5.3	7.1	30182	208	381	14	3.7	0.96	378|3164|3397|3399|4000|4616|6432|6615|7494|7846|8406|10808|23204|140606	ARF4|NR4A1|ID1|ID3|LMNA|GADD45B|SRSF7|SNAI1|XBP1|TUBA1A|SRPX|HSPH1|ARL6IP1|SELENOM	-4.5	Brown
Cell Type Signatures	7	M39266	HU FETAL RETINA MICROGLIA		-6.3	3.9	6.5	30182	382	381	19	5	1.1	60|308|387|832|1843|2745|2787|3597|4616|5216|5329|7048|8763|9709|10094|10365|11010|26578|27230	ACTB|ANXA5|RHOA|CAPZB|DUSP1|GLRX|GNG5|IL13RA1|GADD45B|PFN1|PLAUR|TGFBR2|CD164|HERPUD1|ARPC3|KLF2|GLIPR1|OSTF1|SERP1	-4.5	Brown
Cell Type Signatures	7	M39257	MENON FETAL KIDNEY 7 LOOPOF HENLE CELLS DISTAL		-6.3	4.6	6.8	30182	276	381	16	4.2	1	476|506|515|518|522|1347|1351|2787|3336|6387|7416|10476|25874|29796|81892|125988	ATP1A1|ATP5F1B|ATP5PB|ATP5MC3|ATP5PF|COX7A2|COX8A|GNG5|HSPE1|CXCL12|VDAC1|ATP5PD|MPC2|UQCR10|SLIRP|MICOS13	-4.5	Brown
Cell Type Signatures	7	M39264	HU FETAL RETINA FIBROBLAST		-6.3	3.9	6.5	30182	385	381	19	5	1.1	308|1278|3397|3399|3491|4616|5216|6387|6615|7991|9709|9871|10365|11117|25932|54510|58505|79652|122786	ANXA5|COL1A2|ID1|ID3|CCN1|GADD45B|PFN1|CXCL12|SNAI1|TUSC3|HERPUD1|SEC24D|KLF2|EMILIN1|CLIC4|PCDH18|OSTC|TMEM204|FRMD6	-4.5	Brown
Cell Type Signatures	7	M39128	AIZARANI LIVER C29 MVECS 2		-6.2	4.3	6.6	30182	313	381	17	4.5	1.1	301|476|1848|1906|2012|3397|3399|3491|4000|4609|6397|7846|8406|9168|10365|22856|79567	ANXA1|ATP1A1|DUSP6|EDN1|EMP1|ID1|ID3|CCN1|LMNA|MYC|SEC14L1|TUBA1A|SRPX|TMSB10|KLF2|CHSY1|RIPOR1	-4.4	Brown
DisGeNET	35	C0020534	Orbital separation excessive		-6.2	3.2	6.2	30182	590	381	24	6.3	1.2	60|71|998|1278|1848|2132|2271|4000|4038|4763|4893|5048|5184|5435|5518|5832|7048|9451|9871|10484|10516|22856|54888|55768	ACTB|ACTG1|CDC42|COL1A2|DUSP6|EXT2|FH|LMNA|LRP4|NF1|NRAS|PAFAH1B1|PEPD|POLR2F|PPP2R1A|ALDH18A1|TGFBR2|EIF2AK3|SEC24D|SEC23A|FBLN5|CHSY1|NSUN2|NGLY1	-4.4	Brown
Cell Type Signatures	7	M41659	TRAVAGLINI LUNG ALVEOLAR EPITHELIAL TYPE 1 CELL		-6.2	3.8	6.4	30182	391	381	19	5	1.1	60|71|355|1603|1843|1906|3491|4501|4616|6746|7048|9780|10365|10516|10979|51330|60481|91252|103910	ACTB|ACTG1|FAS|DAD1|DUSP1|EDN1|CCN1|MT1X|GADD45B|SSR2|TGFBR2|PIEZO1|KLF2|FBLN5|FERMT2|TNFRSF12A|ELOVL5|SLC39A13|MYL12B	-4.4	Brown
Transcription Factor Targets	16	M29968	FOXE1 TARGET GENES		-6.1	2.9	6	30182	728	381	27	7.1	1.3	71|1347|1848|3189|3336|3399|3608|4616|4701|5184|5316|6427|6428|6432|6548|7203|8655|9550|10330|10370|10797|10808|25800|55353|55366|55768|85369	ACTG1|COX7A2|DUSP6|HNRNPH3|HSPE1|ID3|ILF2|GADD45B|NDUFA7|PEPD|PKNOX1|SRSF2|SRSF3|SRSF7|SLC9A1|CCT3|DYNLL1|ATP6V1G1|CNPY2|CITED2|MTHFD2|HSPH1|SLC39A6|LAPTM4B|LGR4|NGLY1|STRIP1	-4.3	Brown
DisGeNET	35	C4505456	HIV Coinfection		-6.1	6.8	7.4	30182	129	381	11	2.9	0.86	71|998|3608|4953|6387|6421|6426|7203|10594|10808|255738	ACTG1|CDC42|ILF2|ODC1|CXCL12|SFPQ|SRSF1|CCT3|PRPF8|HSPH1|PCSK9	-4.3	Brown
DisGeNET	35	C0232466	Feeding difficulties		-6.1	3.5	6.2	30182	473	381	21	5.5	1.2	60|71|1213|1906|2132|2773|3703|4000|4038|4191|4330|5587|5832|6576|8818|10166|11222|51124|51569|91869|125988	ACTB|ACTG1|CLTC|EDN1|EXT2|GNAI3|STT3A|LMNA|LRP4|MDH2|MN1|PRKD1|ALDH18A1|SLC25A1|DPM2|SLC25A15|MRPL3|IER3IP1|UFM1|RFT1|MICOS13	-4.3	Brown
COVID	200	COVID337	RNA_Wilk_B-cells_patient-C1B-severe_Up		-6.1	7.6	7.6	30182	104	381	10	2.6	0.82	3703|6184|6734|7494|7873|9697|10952|51465|56005|60559	STT3A|RPN1|SRPRA|XBP1|MANF|TRAM2|SEC61B|UBE2J1|MYDGF|SPCS3	-4.3	Brown
Transcription Factor Targets	16	M17805	MYC Q2		-6.1	5.5	7	30182	187	381	13	3.4	0.93	515|3189|4893|5202|5832|7073|10613|10728|23065|23082|51303|57410|116983	ATP5PB|HNRNPH3|NRAS|PFDN2|ALDH18A1|TIAL1|ERLIN1|PTGES3|EMC1|PPRC1|FKBP11|SCYL1|ACAP3	-4.3	Brown
DisGeNET	35	C0041341	Tuberous Sclerosis		-6	4.4	6.5	30182	289	381	16	4.2	1	60|301|708|1022|1981|4609|4763|5111|5562|5587|6390|6921|10539|10598|51014|51330	ACTB|ANXA1|C1QBP|CDK7|EIF4G1|MYC|NF1|PCNA|PRKAA1|PRKD1|SDHB|ELOC|GLRX3|AHSA1|TMED7|TNFRSF12A	-4.2	Brown
DisGeNET	35	C0948089	Acute Coronary Syndrome		-6	3.6	6.2	30182	440	381	20	5.2	1.1	71|301|308|355|832|1906|2194|3146|3312|3491|6387|6717|10282|10365|10498|56005|59286|64755|255738|401505	ACTG1|ANXA1|ANXA5|FAS|CAPZB|EDN1|FASN|HMGB1|HSPA8|CCN1|CXCL12|SRI|BET1|KLF2|CARM1|MYDGF|UBL5|RUSF1|PCSK9|TOMM5	-4.2	Brown
DisGeNET	35	C0033377	Ptosis		-6	3.1	6	30182	607	381	24	6.3	1.2	60|71|708|998|1213|1351|1737|1848|1906|2773|4000|4038|4763|4893|5184|6576|10247|10262|10516|23129|29967|51124|54888|55768	ACTB|ACTG1|C1QBP|CDC42|CLTC|COX8A|DLAT|DUSP6|EDN1|GNAI3|LMNA|LRP4|NF1|NRAS|PEPD|SLC25A1|RIDA|SF3B4|FBLN5|PLXND1|LRP12|IER3IP1|NSUN2|NGLY1	-4.2	Brown
COVID	200	COVID226	Translatome_Bojkova_Caco-2_10h_Down		-6	8.6	7.8	30182	83	381	9	2.4	0.78	1810|4171|6184|10476|10539|23516|23568|60559|81929	DR1|MCM2|RPN1|ATP5PD|GLRX3|SLC39A14|ARL2BP|SPCS3|SEH1L	-4.2	Brown
Transcription Factor Targets	16	M5866	HNF4 01 B		-5.9	4.6	6.6	30182	257	381	15	3.9	1	60|372|1981|2590|2746|3164|5184|6615|29796|51450|55630|79969|85465|128866|140606	ACTB|ARCN1|EIF4G1|GALNT2|GLUD1|NR4A1|PEPD|SNAI1|UQCR10|PRRX2|SLC39A4|ATAT1|SELENOI|CHMP4B|SELENOM	-4.2	Brown
Cell Type Signatures	7	M39122	AIZARANI LIVER C21 STELLATE CELLS 1		-5.9	5.3	6.8	30182	194	381	13	3.4	0.93	1278|2012|3491|4000|4609|6387|8406|8655|10370|10516|25976|79652|83716	COL1A2|EMP1|CCN1|LMNA|MYC|CXCL12|SRPX|DYNLL1|CITED2|FBLN5|TIPARP|TMEM204|CRISPLD2	-4.2	Brown
DisGeNET	35	C0086692	Benign Neoplasm		-5.8	3.8	6.2	30182	371	381	18	4.7	1.1	1351|1434|1848|1906|1969|2132|2194|3397|4000|4609|4763|4893|5111|5329|6428|6615|10370|25932	COX8A|CSE1L|DUSP6|EDN1|EPHA2|EXT2|FASN|ID1|LMNA|MYC|NF1|NRAS|PCNA|PLAUR|SRSF3|SNAI1|CITED2|CLIC4	-4.1	Brown
Transcription Factor Targets	16	M2907	NRF1 Q6		-5.8	4.5	6.5	30182	262	381	15	3.9	1	387|3191|4763|6397|6426|6432|7203|9500|10467|10728|23042|25852|80267|84306|85465	RHOA|HNRNPL|NF1|SEC14L1|SRSF1|SRSF7|CCT3|MAGED1|ZNHIT1|PTGES3|PDXDC1|ARMC8|EDEM3|PDCD2L|SELENOI	-4.1	Brown
DisGeNET	35	C1168327	High-Grade Prostatic Intraepithelial Neoplasia		-5.8	7.1	7.3	30182	111	381	10	2.6	0.82	60|301|355|1843|2194|4000|4609|8655|9978|10657	ACTB|ANXA1|FAS|DUSP1|FASN|LMNA|MYC|DYNLL1|RBX1|KHDRBS1	-4.1	Brown
Transcription Factor Targets	16	M40752	FOXO4 TARGET GENES		-5.8	4.2	6.4	30182	299	381	16	4.2	1	1737|2194|4000|5478|7873|10188|10467|10576|11068|22818|22916|26097|59286|84769|85465|399909	DLAT|FASN|LMNA|PPIA|MANF|TNK2|ZNHIT1|CCT2|CYB561D2|COPZ1|NCBP2|CHTOP|UBL5|MPV17L2|SELENOI|PCNX3	-4.1	Brown
Transcription Factor Targets	16	M4644	DR1 Q3		-5.8	4.5	6.5	30182	264	381	15	3.9	1	1981|2289|3164|3336|3397|5216|5437|5606|6576|23204|29796|51450|79969|85465|140606	EIF4G1|FKBP5|NR4A1|HSPE1|ID1|PFN1|POLR2H|MAP2K3|SLC25A1|ARL6IP1|UQCR10|PRRX2|ATAT1|SELENOI|SELENOM	-4.1	Brown
COVID	200	COVID387	Interactome_Laurent_HEK293_24h_ORF8		-5.8	4.2	6.3	30182	300	381	16	4.2	1	1347|4000|6184|6548|6734|7203|7991|10576|23065|26003|51465|55768|60559|84447|91869|148867	COX7A2|LMNA|RPN1|SLC9A1|SRPRA|CCT3|TUSC3|CCT2|EMC1|GORASP2|UBE2J1|NGLY1|SPCS3|SYVN1|RFT1|SLC30A7	-4.1	Brown
COVID	200	COVID007	RNA_Blanco-Melo_A549_Down		-5.8	4.2	6.3	30182	300	381	16	4.2	1	2194|3164|3191|3312|4171|5111|5216|6576|10452|10598|23129|81876|84823|93663|197335|255738	FASN|NR4A1|HNRNPL|HSPA8|MCM2|PCNA|PFN1|SLC25A1|TOMM40|AHSA1|PLXND1|RAB1B|LMNB2|ARHGAP18|WDR90|PCSK9	-4.1	Brown
COVID	200	COVID199	Ubiquitinome_Stukalov_A549-ACE2_24h_Up		-5.8	4.2	6.3	30182	300	381	16	4.2	1	2773|3312|5111|6184|6421|6836|8655|9991|10282|11079|23760|26003|51026|54888|55858|56889	GNAI3|HSPA8|PCNA|RPN1|SFPQ|SURF4|DYNLL1|PTBP3|BET1|RER1|PITPNB|GORASP2|GOLT1B|NSUN2|TMEM165|TM9SF3	-4.1	Brown
COVID	200	COVID243	RNA_Riva_Vero-E6_24h_Up		-5.8	4.2	6.3	30182	300	381	16	4.2	1	1407|1843|1906|1969|3164|3397|3460|3491|4038|4609|4616|5606|7494|23082|25976|122786	CRY1|DUSP1|EDN1|EPHA2|NR4A1|ID1|IFNGR2|CCN1|LRP4|MYC|GADD45B|MAP2K3|XBP1|PPRC1|TIPARP|FRMD6	-4.1	Brown
COVID	200	COVID386	Interactome_Laurent_HEK293_24h_ORF7B		-5.8	4.2	6.3	30182	300	381	16	4.2	1	1603|1969|3703|6734|7355|7991|7993|10484|23065|23516|26578|57410|58505|78999|91869|160897	DAD1|EPHA2|STT3A|SRPRA|SLC35A2|TUSC3|UBXN8|SEC23A|EMC1|SLC39A14|OSTF1|SCYL1|OSTC|LRFN4|RFT1|GPR180	-4.1	Brown
DisGeNET	35	C0238198	Gastrointestinal Stromal Tumors		-5.8	3.2	5.9	30182	538	381	22	5.8	1.2	60|308|387|1351|1969|2130|2194|3146|4609|4763|4893|5111|5518|6387|6390|6615|6624|7048|7334|9141|51014|115908	ACTB|ANXA5|RHOA|COX8A|EPHA2|EWSR1|FASN|HMGB1|MYC|NF1|NRAS|PCNA|PPP2R1A|CXCL12|SDHB|SNAI1|FSCN1|TGFBR2|UBE2N|PDCD5|TMED7|CTHRC1	-4.1	Brown
DisGeNET	35	C0240635	Byzanthine arch palate		-5.8	3.3	6	30182	497	381	21	5.5	1.2	372|1213|1351|2271|4000|4038|4893|5048|6390|6576|7048|7355|8818|9451|9871|10484|23129|29967|51124|54888|91252	ARCN1|CLTC|COX8A|FH|LMNA|LRP4|NRAS|PAFAH1B1|SDHB|SLC25A1|TGFBR2|SLC35A2|DPM2|EIF2AK3|SEC24D|SEC23A|PLXND1|LRP12|IER3IP1|NSUN2|SLC39A13	-4	Brown
Cell Type Signatures	7	M39258	MENON FETAL KIDNEY 8 CONNECTING TUBULE CELLS		-5.7	4.5	6.4	30182	267	381	15	3.9	1	476|506|518|1278|1347|1351|7416|9991|10467|10476|10979|23480|25874|29796|125988	ATP1A1|ATP5F1B|ATP5MC3|COL1A2|COX7A2|COX8A|VDAC1|PTBP3|ZNHIT1|ATP5PD|FERMT2|SEC61G|MPC2|UQCR10|MICOS13	-4	Brown
DisGeNET	35	C4551472	Hypertrophic obstructive cardiomyopathy		-5.7	4.8	6.5	30182	233	381	14	3.7	0.96	60|1278|1906|2194|3735|4000|4609|5562|6548|10979|11222|103910|255738|388962	ACTB|COL1A2|EDN1|FASN|KARS1|LMNA|MYC|PRKAA1|SLC9A1|FERMT2|MRPL3|MYL12B|PCSK9|BOLA3	-4	Brown
Cell Type Signatures	7	M39208	HAY BONE MARROW PRO B		-5.7	4.2	6.3	30182	304	381	16	4.2	1	52|71|1982|2130|3146|3181|3189|5478|6421|6428|7416|10657|22919|23204|84447|220988	ACP1|ACTG1|EIF4G2|EWSR1|HMGB1|HNRNPA2B1|HNRNPH3|PPIA|SFPQ|SRSF3|VDAC1|KHDRBS1|MAPRE1|ARL6IP1|SYVN1|HNRNPA3	-4	Brown
DisGeNET	35	C0025990	Micrognathism		-5.7	3.1	5.8	30182	586	381	23	6	1.2	60|71|372|1278|1906|2132|2773|4000|4038|4763|4893|5184|6576|7048|7203|8818|9871|10262|22856|23129|54888|54928|91869	ACTB|ACTG1|ARCN1|COL1A2|EDN1|EXT2|GNAI3|LMNA|LRP4|NF1|NRAS|PEPD|SLC25A1|TGFBR2|CCT3|DPM2|SEC24D|SF3B4|CHSY1|PLXND1|NSUN2|BPNT2|RFT1	-4	Brown
Transcription Factor Targets	16	M19129	CREB Q2		-5.7	4.4	6.4	30182	269	381	15	3.9	1	998|1843|1969|3181|3397|4616|5048|5832|6390|6426|9709|10728|60481|83877|285381	CDC42|DUSP1|EPHA2|HNRNPA2B1|ID1|GADD45B|PAFAH1B1|ALDH18A1|SDHB|SRSF1|HERPUD1|PTGES3|ELOVL5|TM2D2|DPH3	-4	Brown
DisGeNET	35	C0349636	Pre B-cell acute lymphoblastic leukemia		-5.7	7.9	7.4	30182	90	381	9	2.4	0.78	1982|2130|3146|4609|4763|4893|6387|7494|22919	EIF4G2|EWSR1|HMGB1|MYC|NF1|NRAS|CXCL12|XBP1|MAPRE1	-4	Brown
DisGeNET	35	C0007787	Transient Ischemic Attack		-5.7	3.9	6.1	30182	344	381	17	4.5	1.1	60|71|355|506|1843|1906|2745|3181|3312|4000|4763|4905|5111|6387|7048|7073|255738	ACTB|ACTG1|FAS|ATP5F1B|DUSP1|EDN1|GLRX|HNRNPA2B1|HSPA8|LMNA|NF1|NSF|PCNA|CXCL12|TGFBR2|TIAL1|PCSK9	-4	Brown
DisGeNET	35	C0555198	Malignant Glioma		-5.7	2.8	5.7	30182	724	381	26	6.8	1.3	60|301|355|476|998|1022|1351|1981|2012|2590|3146|3164|4171|4609|4763|5111|6615|7334|7494|9141|10598|51014|51330|64764|115426|255738	ACTB|ANXA1|FAS|ATP1A1|CDC42|CDK7|COX8A|EIF4G1|EMP1|GALNT2|HMGB1|NR4A1|MCM2|MYC|NF1|PCNA|SNAI1|UBE2N|XBP1|PDCD5|AHSA1|TMED7|TNFRSF12A|CREB3L2|UHRF2|PCSK9	-4	Brown
Cell Type Signatures	7	M41702	FAN OVARY CL0 XBP1 SELK HIGH STROMAL CELL		-5.7	6.1	6.9	30182	143	381	11	2.9	0.86	476|7494|9709|10728|10808|10959|22919|27230|55829|56681|128866	ATP1A1|XBP1|HERPUD1|PTGES3|HSPH1|TMED2|MAPRE1|SERP1|SELENOS|SAR1A|CHMP4B	-4	Brown
Transcription Factor Targets	16	M40704	ZC3H11A TARGET GENES		-5.6	3.1	5.8	30182	593	381	23	6	1.2	375|998|1982|2194|4501|6427|6575|6624|8539|8818|9605|10094|10589|11311|26097|28972|51639|54442|54872|80789|85403|134266|401505	ARF1|CDC42|EIF4G2|FASN|MT1X|SRSF2|SLC20A2|FSCN1|API5|DPM2|VPS9D1|ARPC3|DRAP1|VPS45|CHTOP|SPCS1|SF3B6|KCTD5|PIGG|INTS5|EAF1|GRPEL2|TOMM5	-3.9	Brown
DisGeNET	35	C0005745	Blepharoptosis		-5.6	3.1	5.7	30182	595	381	23	6	1.2	60|71|708|998|1213|1351|1737|1848|1906|2773|4000|4038|4763|4893|5184|6576|10262|10516|23129|29967|51124|54888|55768	ACTB|ACTG1|C1QBP|CDC42|CLTC|COX8A|DLAT|DUSP6|EDN1|GNAI3|LMNA|LRP4|NF1|NRAS|PEPD|SLC25A1|SF3B4|FBLN5|PLXND1|LRP12|IER3IP1|NSUN2|NGLY1	-3.9	Brown
Transcription Factor Targets	16	M10498	TGCGCANK UNKNOWN		-5.6	3.1	5.8	30182	554	381	22	5.8	1.2	52|387|1603|1982|2130|3181|3191|6426|6427|6432|6993|7203|7520|9500|10467|10728|11068|23042|25852|25874|81876|85465	ACP1|RHOA|DAD1|EIF4G2|EWSR1|HNRNPA2B1|HNRNPL|SRSF1|SRSF2|SRSF7|DYNLT1|CCT3|XRCC5|MAGED1|ZNHIT1|PTGES3|CYB561D2|PDXDC1|ARMC8|MPC2|RAB1B|SELENOI	-3.9	Brown
DisGeNET	35	C0242339	Dyslipidemias		-5.5	3.4	5.8	30182	471	381	20	5.2	1.1	52|301|1351|1906|2194|2590|2745|3146|4000|5420|5478|5562|6387|6717|7048|7494|9780|10452|59286|255738	ACP1|ANXA1|COX8A|EDN1|FASN|GALNT2|GLRX|HMGB1|LMNA|PODXL|PPIA|PRKAA1|CXCL12|SRI|TGFBR2|XBP1|PIEZO1|TOMM40|UBL5|PCSK9	-3.9	Brown
DisGeNET	35	C0018784	Sensorineural Hearing Loss (disorder)		-5.5	2.7	5.6	30182	783	381	27	7.1	1.3	60|71|355|476|998|1351|1749|1848|1969|2745|3035|3735|4000|4038|4893|5435|5832|6548|6576|7355|8763|10594|23428|23516|23568|91869|125988	ACTB|ACTG1|FAS|ATP1A1|CDC42|COX8A|DLX5|DUSP6|EPHA2|GLRX|HARS1|KARS1|LMNA|LRP4|NRAS|POLR2F|ALDH18A1|SLC9A1|SLC25A1|SLC35A2|CD164|PRPF8|SLC7A8|SLC39A14|ARL2BP|RFT1|MICOS13	-3.9	Brown
DisGeNET	35	C0853879	Invasive carcinoma of breast		-5.5	3.4	5.8	30182	472	381	20	5.2	1.1	60|355|382|1969|2194|3312|3491|3597|4000|4171|4609|4735|5587|6387|6615|7048|10953|10979|51014|93663	ACTB|FAS|ARF6|EPHA2|FASN|HSPA8|CCN1|IL13RA1|LMNA|MCM2|MYC|SEPTIN2|PRKD1|CXCL12|SNAI1|TGFBR2|TOMM34|FERMT2|TMED7|ARHGAP18	-3.9	Brown
DisGeNET	35	C4721806	Carcinoma, Basal Cell		-5.5	3.1	5.7	30182	557	381	22	5.8	1.2	60|301|355|1351|1906|2745|3146|3491|4000|4763|4893|4953|5111|5216|5329|5562|6387|7048|10598|10657|23428|285381	ACTB|ANXA1|FAS|COX8A|EDN1|GLRX|HMGB1|CCN1|LMNA|NF1|NRAS|ODC1|PCNA|PFN1|PLAUR|PRKAA1|CXCL12|TGFBR2|AHSA1|KHDRBS1|SLC7A8|DPH3	-3.9	Brown
Transcription Factor Targets	16	M10112	RNGTGGGC UNKNOWN		-5.5	2.7	5.5	30182	784	381	27	7.1	1.3	518|1874|2130|2182|2289|3164|3191|4665|4893|5862|6576|7991|8655|9168|10370|51226|51804|57198|58505|60481|64764|80256|85012|85369|85465|133619|168455	ATP5MC3|E2F4|EWSR1|ACSL4|FKBP5|NR4A1|HNRNPL|NAB2|NRAS|RAB2A|SLC25A1|TUSC3|DYNLL1|TMSB10|CITED2|COPZ2|SIX4|ATP8B2|OSTC|ELOVL5|CREB3L2|ATOSB|TCEAL3|STRIP1|SELENOI|PRRC1|CCDC71L	-3.9	Brown
DisGeNET	35	C0007194	Hypertrophic Cardiomyopathy		-5.5	3.1	5.7	30182	559	381	22	5.8	1.2	60|1278|1351|1906|2194|3491|3735|4000|4609|4763|4893|5184|5562|6390|6548|6717|9451|10979|11222|103910|255738|388962	ACTB|COL1A2|COX8A|EDN1|FASN|CCN1|KARS1|LMNA|MYC|NF1|NRAS|PEPD|PRKAA1|SDHB|SLC9A1|SRI|EIF2AK3|FERMT2|MRPL3|MYL12B|PCSK9|BOLA3	-3.8	Brown
DisGeNET	35	C0520947	Clumsiness - motor delay		-5.5	3.6	5.9	30182	393	381	18	4.7	1.1	372|1351|1434|2132|4000|4692|4893|5832|6390|6548|6576|7846|7991|9451|23129|54888|55149|57410	ARCN1|COX8A|CSE1L|EXT2|LMNA|NDN|NRAS|ALDH18A1|SDHB|SLC9A1|SLC25A1|TUBA1A|TUSC3|EIF2AK3|PLXND1|NSUN2|MTPAP|SCYL1	-3.8	Brown
Transcription Factor Targets	16	M8509	NMYC 01		-5.5	4.2	6.2	30182	280	381	15	3.9	1	382|1981|2289|3336|4253|4616|4893|5216|5832|5862|7073|10247|22934|57410|80256	ARF6|EIF4G1|FKBP5|HSPE1|MIA2|GADD45B|NRAS|PFN1|ALDH18A1|RAB2A|TIAL1|RIDA|RPIA|SCYL1|ATOSB	-3.8	Brown
DisGeNET	35	C0005940	Bone Diseases		-5.5	4	6.1	30182	317	381	16	4.2	1	1843|2132|3164|3336|3491|3716|4000|4038|6387|6575|7048|7494|10365|10598|23516|91252	DUSP1|EXT2|NR4A1|HSPE1|CCN1|JAK1|LMNA|LRP4|CXCL12|SLC20A2|TGFBR2|XBP1|KLF2|AHSA1|SLC39A14|SLC39A13	-3.8	Brown
Transcription Factor Targets	16	M29979	GLI3 TARGET GENES		-5.5	2.8	5.5	30182	742	381	26	6.8	1.3	2017|2745|3035|3191|3608|4735|5478|5832|7993|8818|9950|10385|10467|10606|10657|10728|23204|25976|54442|54675|56943|58505|80267|81853|84844|114134	CTTN|GLRX|HARS1|HNRNPL|ILF2|SEPTIN2|PPIA|ALDH18A1|UBXN8|DPM2|GOLGA5|BTN2A2|ZNHIT1|PAICS|KHDRBS1|PTGES3|ARL6IP1|TIPARP|KCTD5|CRLS1|ENY2|OSTC|EDEM3|TMEM14B|PHF5A|SLC2A13	-3.8	Brown
DisGeNET	35	C0206686	Adrenocortical carcinoma		-5.5	4.2	6.1	30182	281	381	15	3.9	1	71|476|1906|2271|4191|4893|5111|6390|6576|6615|6624|7048|10370|10598|255738	ACTG1|ATP1A1|EDN1|FH|MDH2|NRAS|PCNA|SDHB|SLC25A1|SNAI1|FSCN1|TGFBR2|CITED2|AHSA1|PCSK9	-3.8	Brown
DisGeNET	35	C0236642	Pick Disease of the Brain		-5.4	4.8	6.4	30182	213	381	13	3.4	0.93	60|998|1982|2130|2132|3181|5216|6421|9451|10247|10452|10598|51450	ACTB|CDC42|EIF4G2|EWSR1|EXT2|HNRNPA2B1|PFN1|SFPQ|EIF2AK3|RIDA|TOMM40|AHSA1|PRRX2	-3.8	Brown
DisGeNET	35	C0007786	Brain Ischemia		-5.4	3.8	5.9	30182	358	381	17	4.5	1.1	60|301|355|1848|1906|2746|3146|3312|4191|5111|6387|7416|8655|10370|10440|10452|10598	ACTB|ANXA1|FAS|DUSP6|EDN1|GLUD1|HMGB1|HSPA8|MDH2|PCNA|CXCL12|VDAC1|DYNLL1|CITED2|TIMM17A|TOMM40|AHSA1	-3.8	Brown
Transcription Factor Targets	16	M11610	USF C		-5.4	4.2	6.1	30182	284	381	15	3.9	1	382|1981|3336|5202|5216|5437|5862|7073|9709|10606|10808|51303|55829|80256|116983	ARF6|EIF4G1|HSPE1|PFDN2|PFN1|POLR2H|RAB2A|TIAL1|HERPUD1|PAICS|HSPH1|FKBP11|SELENOS|ATOSB|ACAP3	-3.8	Brown
Transcription Factor Targets	16	M5320	HIF1 Q5		-5.4	4.5	6.2	30182	249	381	14	3.7	0.96	4616|7073|9451|10370|10613|10728|22818|22934|23065|51026|57410|84513|128866|140606	GADD45B|TIAL1|EIF2AK3|CITED2|ERLIN1|PTGES3|COPZ1|RPIA|EMC1|GOLT1B|SCYL1|PLPP5|CHMP4B|SELENOM	-3.8	Brown
DisGeNET	35	C0003130	Anoxia		-5.4	4.1	6	30182	287	381	15	3.9	1	60|355|506|1431|1843|1906|2194|3491|3716|4609|5329|5562|6387|7048|9451	ACTB|FAS|ATP5F1B|CS|DUSP1|EDN1|FASN|CCN1|JAK1|MYC|PLAUR|PRKAA1|CXCL12|TGFBR2|EIF2AK3	-3.7	Brown
Cell Type Signatures	7	M39112	AIZARANI LIVER C8 RESIDENT B CELLS 1		-5.3	14	8.4	30182	35	381	6	1.6	0.64	7494|9709|51303|56005|60559|64764	XBP1|HERPUD1|FKBP11|MYDGF|SPCS3|CREB3L2	-3.7	Brown
DisGeNET	35	C0278488	Carcinoma breast stage IV		-5.3	3	5.6	30182	573	381	22	5.8	1.2	60|71|1906|1981|2194|3146|3397|3491|4609|4893|5111|5216|6251|6387|6548|6615|6624|9532|10370|10657|25800|59286	ACTB|ACTG1|EDN1|EIF4G1|FASN|HMGB1|ID1|CCN1|MYC|NRAS|PCNA|PFN1|RSU1|CXCL12|SLC9A1|SNAI1|FSCN1|BAG2|CITED2|KHDRBS1|SLC39A6|UBL5	-3.7	Brown
DisGeNET	35	C0153381	Malignant neoplasm of mouth		-5.3	2.7	5.4	30182	756	381	26	6.8	1.3	60|301|308|355|1351|2017|3312|4171|4609|5111|5329|5478|5562|5862|6387|7048|7494|7520|8099|9532|9697|10365|10498|10657|51014|115908	ACTB|ANXA1|ANXA5|FAS|COX8A|CTTN|HSPA8|MCM2|MYC|PCNA|PLAUR|PPIA|PRKAA1|RAB2A|CXCL12|TGFBR2|XBP1|XRCC5|CDK2AP1|BAG2|TRAM2|KLF2|CARM1|KHDRBS1|TMED7|CTHRC1	-3.7	Brown
COVID	200	COVID139	Proteome_Stukalov_A549_72h_E_Up		-5.3	5.1	6.4	30182	186	381	12	3.1	0.89	3189|5216|6184|6636|6746|9991|10657|26097|51639|51647|134266|220988	HNRNPH3|PFN1|RPN1|SNRPF|SSR2|PTBP3|KHDRBS1|CHTOP|SF3B6|CIAO2B|GRPEL2|HNRNPA3	-3.7	Brown
Transcription Factor Targets	16	M5987	ATF6 01		-5.3	6.3	6.7	30182	126	381	10	2.6	0.82	378|3164|5862|6426|9871|10484|57410|64924|84513|91252	ARF4|NR4A1|RAB2A|SRSF1|SEC24D|SEC23A|SCYL1|SLC30A5|PLPP5|SLC39A13	-3.7	Brown
Transcription Factor Targets	16	M2146	STAT1 03		-5.3	4.4	6.1	30182	254	381	14	3.7	0.96	1351|1431|1981|3181|3336|4616|5862|6427|6548|7334|10282|25852|78999|125988	COX8A|CS|EIF4G1|HNRNPA2B1|HSPE1|GADD45B|RAB2A|SRSF2|SLC9A1|UBE2N|BET1|ARMC8|LRFN4|MICOS13	-3.7	Brown
Transcription Factor Targets	16	M17508	USF2 Q6		-5.3	4.4	6.1	30182	254	381	14	3.7	0.96	515|3189|4893|5202|5832|7073|10613|22818|23065|23082|51303|57410|78999|116983	ATP5PB|HNRNPH3|NRAS|PFDN2|ALDH18A1|TIAL1|ERLIN1|COPZ1|EMC1|PPRC1|FKBP11|SCYL1|LRFN4|ACAP3	-3.7	Brown
Transcription Factor Targets	16	M30124	PPARGC1A TARGET GENES		-5.3	7.1	6.9	30182	100	381	9	2.4	0.78	518|3146|3312|3336|7203|10598|10728|10808|29074	ATP5MC3|HMGB1|HSPA8|HSPE1|CCT3|AHSA1|PTGES3|HSPH1|MRPL18	-3.7	Brown
DisGeNET	35	C3714514	Infection		-5.3	3.2	5.6	30182	491	381	20	5.2	1.1	355|387|708|1981|2017|2194|3146|3312|3460|3491|3716|4609|5111|5184|5329|5478|6387|7073|9451|10657	FAS|RHOA|C1QBP|EIF4G1|CTTN|FASN|HMGB1|HSPA8|IFNGR2|CCN1|JAK1|MYC|PCNA|PEPD|PLAUR|PPIA|CXCL12|TIAL1|EIF2AK3|KHDRBS1	-3.7	Brown
Transcription Factor Targets	16	M19224	ELK1 02		-5.3	4.3	6.1	30182	256	381	14	3.7	0.96	372|1351|1981|4763|4893|5862|7334|8520|10452|11222|11267|55707|84447|148867	ARCN1|COX8A|EIF4G1|NF1|NRAS|RAB2A|UBE2N|HAT1|TOMM40|MRPL3|SNF8|NECAP2|SYVN1|SLC30A7	-3.7	Brown
DisGeNET	35	C0162309	Adrenoleukodystrophy		-5.2	4	5.9	30182	294	381	15	3.9	1	60|355|1213|1351|1737|3146|4616|5111|5562|7494|9451|10105|10598|10657|255738	ACTB|FAS|CLTC|COX8A|DLAT|HMGB1|GADD45B|PCNA|PRKAA1|XBP1|EIF2AK3|PPIF|AHSA1|KHDRBS1|PCSK9	-3.6	Brown
Transcription Factor Targets	16	M29984	GTF2E2 TARGET GENES		-5.2	3.5	5.7	30182	411	381	18	4.7	1.1	71|262|301|998|1843|3189|4616|4701|6421|6427|6428|6432|6548|9709|10370|10440|11222|80789	ACTG1|AMD1|ANXA1|CDC42|DUSP1|HNRNPH3|GADD45B|NDUFA7|SFPQ|SRSF2|SRSF3|SRSF7|SLC9A1|HERPUD1|CITED2|TIMM17A|MRPL3|INTS5	-3.6	Brown
DisGeNET	35	C0423757	Thin skin		-5.2	8.2	7.2	30182	77	381	8	2.1	0.73	375|1278|4000|5184|5587|5832|7048|91252	ARF1|COL1A2|LMNA|PEPD|PRKD1|ALDH18A1|TGFBR2|SLC39A13	-3.6	Brown
Transcription Factor Targets	16	M11370	CREBP1 Q2		-5.2	4.3	6	30182	260	381	14	3.7	0.96	1843|1969|3181|3397|3399|4763|5048|6390|6426|10613|10728|60481|83877|285381	DUSP1|EPHA2|HNRNPA2B1|ID1|ID3|NF1|PAFAH1B1|SDHB|SRSF1|ERLIN1|PTGES3|ELOVL5|TM2D2|DPH3	-3.6	Brown
Transcription Factor Targets	16	M14402	ATF4 Q2		-5.2	4.3	6	30182	260	381	14	3.7	0.96	1843|1969|1981|3181|3397|4763|5048|6390|6426|10728|23484|60481|79567|140606	DUSP1|EPHA2|EIF4G1|HNRNPA2B1|ID1|NF1|PAFAH1B1|SDHB|SRSF1|PTGES3|LEPROTL1|ELOVL5|RIPOR1|SELENOM	-3.6	Brown
DisGeNET	35	C0221217	Neck webbing		-5.2	8.1	7.1	30182	78	381	8	2.1	0.73	60|71|998|4000|4763|4893|9780|392255	ACTB|ACTG1|CDC42|LMNA|NF1|NRAS|PIEZO1|GDF6	-3.6	Brown
DisGeNET	35	C1866231	Full cheeks		-5.2	6.9	6.8	30182	103	381	9	2.4	0.78	60|71|1906|2773|4000|4893|5832|10516|51124	ACTB|ACTG1|EDN1|GNAI3|LMNA|NRAS|ALDH18A1|FBLN5|IER3IP1	-3.6	Brown
Transcription Factor Targets	16	M30142	RFX7 TARGET GENES		-5.2	3.2	5.5	30182	500	381	20	5.2	1.1	515|518|1407|1603|1737|1982|3035|3146|4501|4665|5435|6627|6921|7520|10576|11068|25852|27236|60559|112495	ATP5PB|ATP5MC3|CRY1|DAD1|DLAT|EIF4G2|HARS1|HMGB1|MT1X|NAB2|POLR2F|SNRPA1|ELOC|XRCC5|CCT2|CYB561D2|ARMC8|ARFIP1|SPCS3|GTF3C6	-3.6	Brown
DisGeNET	35	C4551683	Adrenal Gland Pheochromocytoma		-5.2	3.4	5.6	30182	416	381	18	4.7	1.1	60|998|1431|1843|1906|2271|3491|3716|4191|4609|4763|4893|5562|6387|6390|6615|6921|51014	ACTB|CDC42|CS|DUSP1|EDN1|FH|CCN1|JAK1|MDH2|MYC|NF1|NRAS|PRKAA1|CXCL12|SDHB|SNAI1|ELOC|TMED7	-3.6	Brown
COVID	200	COVID374	Interactome_Laurent_HEK293_24h_NSP3		-5.1	4	5.8	30182	299	381	15	3.9	1	1874|4253|6734|6836|9451|9709|10282|10613|23042|26097|51465|55768|55829|84447|91869	E2F4|MIA2|SRPRA|SURF4|EIF2AK3|HERPUD1|BET1|ERLIN1|PDXDC1|CHTOP|UBE2J1|NGLY1|SELENOS|SYVN1|RFT1	-3.6	Brown
DisGeNET	35	C0035126	Reperfusion Injury		-5.1	4	5.8	30182	300	381	15	3.9	1	308|355|998|1906|1969|2746|2773|3146|3312|3399|6387|6548|7048|7873|9451	ANXA5|FAS|CDC42|EDN1|EPHA2|GLUD1|GNAI3|HMGB1|HSPA8|ID3|CXCL12|SLC9A1|TGFBR2|MANF|EIF2AK3	-3.6	Brown
COVID	200	COVID377	Interactome_Laurent_HEK293_24h_NSP6		-5.1	4	5.8	30182	300	381	15	3.9	1	375|400|6548|6734|7355|7991|7993|9709|23516|27032|55768|57410|64755|91869|160897	ARF1|ARL1|SLC9A1|SRPRA|SLC35A2|TUSC3|UBXN8|HERPUD1|SLC39A14|ATP2C1|NGLY1|SCYL1|RUSF1|RFT1|GPR180	-3.6	Brown
COVID	200	COVID383	Interactome_Laurent_HEK293_24h_ORF3B		-5.1	4	5.8	30182	300	381	15	3.9	1	372|1347|1969|4000|6575|6845|7355|9950|11079|23516|26003|27236|64924|91869|148867	ARCN1|COX7A2|EPHA2|LMNA|SLC20A2|VAMP7|SLC35A2|GOLGA5|RER1|SLC39A14|GORASP2|ARFIP1|SLC30A5|RFT1|SLC30A7	-3.6	Brown
DisGeNET	35	C3203102	Idiopathic pulmonary arterial hypertension		-5.1	2.7	5.3	30182	776	381	26	6.8	1.3	60|71|308|355|387|1278|1351|1431|1906|3146|3164|3397|3491|3612|5478|5562|6387|6993|7048|7416|7494|8655|10598|25932|51014|55149	ACTB|ACTG1|ANXA5|FAS|RHOA|COL1A2|COX8A|CS|EDN1|HMGB1|NR4A1|ID1|CCN1|IMPA1|PPIA|PRKAA1|CXCL12|DYNLT1|TGFBR2|VDAC1|XBP1|DYNLL1|AHSA1|CLIC4|TMED7|MTPAP	-3.6	Brown
Transcription Factor Targets	16	M17944	MYCMAX 03		-5.1	4.2	5.9	30182	264	381	14	3.7	0.96	1981|4171|4253|4701|4953|5202|7873|8763|10370|22818|23082|51303|57410|220988	EIF4G1|MCM2|MIA2|NDUFA7|ODC1|PFDN2|MANF|CD164|CITED2|COPZ1|PPRC1|FKBP11|SCYL1|HNRNPA3	-3.6	Brown
Transcription Factor Targets	16	M6985	GABP B		-5.1	4.2	5.9	30182	265	381	14	3.7	0.96	60|387|4763|4893|6881|7334|10262|10452|11222|22919|23484|25800|27257|148867	ACTB|RHOA|NF1|NRAS|TAF10|UBE2N|SF3B4|TOMM40|MRPL3|MAPRE1|LEPROTL1|SLC39A6|LSM1|SLC30A7	-3.5	Brown
DisGeNET	35	C0282612	Prostatic Intraepithelial Neoplasias		-5.1	4.5	6	30182	230	381	13	3.4	0.93	301|355|1843|2194|4000|4609|5329|8406|8655|11010|51014|55366|85403	ANXA1|FAS|DUSP1|FASN|LMNA|MYC|PLAUR|SRPX|DYNLL1|GLIPR1|TMED7|LGR4|EAF1	-3.5	Brown
Cell Type Signatures	7	M40012	BUSSLINGER GASTRIC IMMATURE PIT CELLS		-5.1	5.3	6.2	30182	165	381	11	2.9	0.86	60|71|387|1351|3397|4000|5216|6548|7873|8655|23428	ACTB|ACTG1|RHOA|COX8A|ID1|LMNA|PFN1|SLC9A1|MANF|DYNLL1|SLC7A8	-3.5	Brown
Transcription Factor Targets	16	M2489	ERR1 Q2		-5.1	4.2	5.9	30182	267	381	14	3.7	0.96	382|3164|3336|3399|6390|7416|25874|54928|78999|79567|83877|84844|115426|143279	ARF6|NR4A1|HSPE1|ID3|SDHB|VDAC1|MPC2|BPNT2|LRFN4|RIPOR1|TM2D2|PHF5A|UHRF2|HECTD2	-3.5	Brown
Cell Type Signatures	7	M41718	FAN OVARY CL16 LYMPHATIC ENDOTHELIAL CELL		-5	4.4	5.9	30182	232	381	13	3.4	0.93	308|1603|1843|1848|3491|4616|5216|6624|7048|7846|23204|103910|115908	ANXA5|DAD1|DUSP1|DUSP6|CCN1|GADD45B|PFN1|FSCN1|TGFBR2|TUBA1A|ARL6IP1|MYL12B|CTHRC1	-3.5	Brown
DisGeNET	35	C1854301	Motor delay		-5	3.5	5.6	30182	384	381	17	4.5	1.1	372|1351|2132|4000|4692|4893|5832|6390|6548|6576|7846|7991|9451|23129|54888|55149|57410	ARCN1|COX8A|EXT2|LMNA|NDN|NRAS|ALDH18A1|SDHB|SLC9A1|SLC25A1|TUBA1A|TUSC3|EIF2AK3|PLXND1|NSUN2|MTPAP|SCYL1	-3.5	Brown
Cell Type Signatures	7	M41743	RUBENSTEIN SKELETAL MUSCLE ENDOTHELIAL CELLS		-5	5.8	6.3	30182	137	381	10	2.6	0.82	522|3146|3397|3399|5420|6397|9168|10365|23204|103910	ATP5PF|HMGB1|ID1|ID3|PODXL|SEC14L1|TMSB10|KLF2|ARL6IP1|MYL12B	-3.5	Brown
Transcription Factor Targets	16	M13672	HNF4 01		-4.9	4.1	5.7	30182	273	381	14	3.7	0.96	372|1981|2289|3336|5437|6576|23204|25874|29796|51450|64764|78999|79969|140606	ARCN1|EIF4G1|FKBP5|HSPE1|POLR2H|SLC25A1|ARL6IP1|MPC2|UQCR10|PRRX2|CREB3L2|LRFN4|ATAT1|SELENOM	-3.4	Brown
DisGeNET	35	C0277828	Late fontanel closure		-4.9	12	7.7	30182	41	381	6	1.6	0.64	60|71|4000|5832|10516|54888	ACTB|ACTG1|LMNA|ALDH18A1|FBLN5|NSUN2	-3.4	Brown
Transcription Factor Targets	16	M18765	MZF1 01		-4.9	4.3	5.8	30182	240	381	13	3.4	0.93	262|1874|1981|1982|4330|4763|5048|6427|25874|51303|51804|84447|220988	AMD1|E2F4|EIF4G1|EIF4G2|MN1|NF1|PAFAH1B1|SRSF2|MPC2|FKBP11|SIX4|SYVN1|HNRNPA3	-3.4	Brown
DisGeNET	35	C1847514	Postnatal microcephaly		-4.9	8.9	7.1	30182	62	381	7	1.8	0.69	71|1213|5048|8818|55768|55858|125988	ACTG1|CLTC|PAFAH1B1|DPM2|NGLY1|TMEM165|MICOS13	-3.4	Brown
DisGeNET	35	C3532222	Inflammatory cardiomyopathy		-4.9	16	8.4	30182	25	381	5	1.3	0.58	60|1906|3491|6387|51330	ACTB|EDN1|CCN1|CXCL12|TNFRSF12A	-3.4	Brown
DisGeNET	35	C1257925	Mammary Carcinoma, Animal		-4.8	5.5	6.1	30182	144	381	10	2.6	0.82	60|71|301|832|998|1848|3399|4191|4692|6427	ACTB|ACTG1|ANXA1|CAPZB|CDC42|DUSP6|ID3|MDH2|NDN|SRSF2	-3.3	Brown
Cell Type Signatures	7	M41744	RUBENSTEIN SKELETAL MUSCLE PERICYTES		-4.8	5.5	6.1	30182	144	381	10	2.6	0.82	308|506|518|1347|1351|6387|6717|7846|9550|140606	ANXA5|ATP5F1B|ATP5MC3|COX7A2|COX8A|CXCL12|SRI|TUBA1A|ATP6V1G1|SELENOM	-3.3	Brown
DisGeNET	35	C0338451	Frontotemporal dementia		-4.8	3.7	5.5	30182	320	381	15	3.9	1	1982|2130|2132|3181|4000|4905|5216|6421|6428|7520|9451|10247|10452|10498|10657	EIF4G2|EWSR1|EXT2|HNRNPA2B1|LMNA|NSF|PFN1|SFPQ|SRSF3|XRCC5|EIF2AK3|RIDA|TOMM40|CARM1|KHDRBS1	-3.3	Brown
Transcription Factor Targets	16	M30080	NCOA2 TARGET GENES		-4.8	3	5.2	30182	530	381	20	5.2	1.1	1874|2130|3608|6184|8406|9168|9451|9950|10237|10329|10330|10589|10952|23065|25976|51569|54888|55366|56984|91252	E2F4|EWSR1|ILF2|RPN1|SRPX|TMSB10|EIF2AK3|GOLGA5|SLC35B1|RXYLT1|CNPY2|DRAP1|SEC61B|EMC1|TIPARP|UFM1|NSUN2|LGR4|PSMG2|SLC39A13	-3.3	Brown
DisGeNET	35	C0740279	Cerebellar atrophy		-4.8	3.7	5.5	30182	321	381	15	3.9	1	998|1351|3035|3703|4191|5111|7355|23065|23516|51569|55768|57410|60481|91869|125988	CDC42|COX8A|HARS1|STT3A|MDH2|PCNA|SLC35A2|EMC1|SLC39A14|UFM1|NGLY1|SCYL1|ELOVL5|RFT1|MICOS13	-3.3	Brown
Transcription Factor Targets	16	M40830	RBM15 TARGET GENES		-4.8	5.5	6.1	30182	145	381	10	2.6	0.82	60|71|308|6387|6427|6548|7494|26578|79567|143279	ACTB|ACTG1|ANXA5|CXCL12|SRSF2|SLC9A1|XBP1|OSTF1|RIPOR1|HECTD2	-3.3	Brown
Transcription Factor Targets	16	M40847	ELF5 TARGET GENES		-4.8	3.2	5.3	30182	444	381	18	4.7	1.1	522|1810|3035|3312|3336|5518|5862|6845|7993|10094|22916|23480|54442|56061|85403|103910|134266|160897	ATP5PF|DR1|HARS1|HSPA8|HSPE1|PPP2R1A|RAB2A|VAMP7|UBXN8|ARPC3|NCBP2|SEC61G|KCTD5|UBFD1|EAF1|MYL12B|GRPEL2|GPR180	-3.3	Brown
DisGeNET	35	C1762616	Meningioma, benign, no ICD-O subtype		-4.7	3.3	5.3	30182	404	381	17	4.5	1.1	60|355|506|1906|1981|2194|3716|4253|4609|4763|4953|5111|5329|6387|6624|10105|25976	ACTB|FAS|ATP5F1B|EDN1|EIF4G1|FASN|JAK1|MIA2|MYC|NF1|ODC1|PCNA|PLAUR|CXCL12|FSCN1|PPIF|TIPARP	-3.3	Brown
DisGeNET	35	C0278877	Adult Meningioma		-4.7	3.3	5.3	30182	405	381	17	4.5	1.1	60|355|506|1906|1981|2194|3716|4253|4609|4763|4953|5111|5329|6387|6624|10105|25976	ACTB|FAS|ATP5F1B|EDN1|EIF4G1|FASN|JAK1|MIA2|MYC|NF1|ODC1|PCNA|PLAUR|CXCL12|FSCN1|PPIF|TIPARP	-3.3	Brown
DisGeNET	35	C0024667	Animal Mammary Neoplasms		-4.7	5.4	6	30182	147	381	10	2.6	0.82	60|71|301|832|998|1848|3399|4191|4692|6427	ACTB|ACTG1|ANXA1|CAPZB|CDC42|DUSP6|ID3|MDH2|NDN|SRSF2	-3.3	Brown
DisGeNET	35	C1368683	Epithelioma		-4.7	3.6	5.4	30182	326	381	15	3.9	1	60|355|998|1351|2130|2194|3146|4609|4953|5111|6421|6615|6624|25932|51639	ACTB|FAS|CDC42|COX8A|EWSR1|FASN|HMGB1|MYC|ODC1|PCNA|SFPQ|SNAI1|FSCN1|CLIC4|SF3B6	-3.2	Brown
DisGeNET	35	C0424605	Developmental delay (disorder)		-4.7	2.8	5.1	30182	584	381	21	5.5	1.2	60|998|1213|2132|2182|3703|4330|4692|4763|4953|5048|5184|7048|7355|7846|7991|9451|9500|23065|51639|55768	ACTB|CDC42|CLTC|EXT2|ACSL4|STT3A|MN1|NDN|NF1|ODC1|PAFAH1B1|PEPD|TGFBR2|SLC35A2|TUBA1A|TUSC3|EIF2AK3|MAGED1|EMC1|SF3B6|NGLY1	-3.2	Brown
Transcription Factor Targets	16	M12880	YY1 02		-4.7	4.1	5.6	30182	251	381	13	3.4	0.93	372|375|515|1981|3312|5861|6428|7846|8325|26097|51714|81876|140606	ARCN1|ARF1|ATP5PB|EIF4G1|HSPA8|RAB1A|SRSF3|TUBA1A|FZD8|CHTOP|SELENOT|RAB1B|SELENOM	-3.2	Brown
Transcription Factor Targets	16	M17318	CGTSACG PAX3 B		-4.7	5.3	6	30182	149	381	10	2.6	0.82	1407|3164|4665|5184|5518|7494|23042|55858|60481|91869	CRY1|NR4A1|NAB2|PEPD|PPP2R1A|XBP1|PDXDC1|TMEM165|ELOVL5|RFT1	-3.2	Brown
Transcription Factor Targets	16	M1517	YY1 01		-4.7	4.1	5.6	30182	252	381	13	3.4	0.93	387|3397|3491|4893|5048|5861|6427|6428|9991|22934|51714|81876|85369	RHOA|ID1|CCN1|NRAS|PAFAH1B1|RAB1A|SRSF2|SRSF3|PTBP3|RPIA|SELENOT|RAB1B|STRIP1	-3.2	Brown
DisGeNET	35	C0278701	Gastric Adenocarcinoma		-4.7	3.1	5.2	30182	453	381	18	4.7	1.1	60|301|355|387|1969|2194|2590|3146|3181|4609|4893|5111|5518|5861|6432|6717|7048|10188	ACTB|ANXA1|FAS|RHOA|EPHA2|FASN|GALNT2|HMGB1|HNRNPA2B1|MYC|NRAS|PCNA|PPP2R1A|RAB1A|SRSF7|SRI|TGFBR2|TNK2	-3.2	Brown
COVID	200	COVID173	Proteome_Stukalov_A549_72h_ORF3_Up		-4.6	3.8	5.4	30182	291	381	14	3.7	0.96	308|1969|2194|3491|3597|5184|7048|11157|23480|51014|51465|55366|56005|148867	ANXA5|EPHA2|FASN|CCN1|IL13RA1|PEPD|TGFBR2|LSM6|SEC61G|TMED7|UBE2J1|LGR4|MYDGF|SLC30A7	-3.2	Brown
Transcription Factor Targets	16	M11715	GGCNKCCATNK UNKNOWN		-4.6	5.9	6.1	30182	121	381	9	2.4	0.78	372|1278|1982|5048|5861|6421|8763|26097|220988	ARCN1|COL1A2|EIF4G2|PAFAH1B1|RAB1A|SFPQ|CD164|CHTOP|HNRNPA3	-3.2	Brown
Transcription Factor Targets	16	M9645	GGGYGTGNY UNKNOWN		-4.6	2.7	5	30182	686	381	23	6	1.2	60|476|1278|3191|4665|7846|7991|8406|8655|9950|10237|10282|23082|23428|25932|27032|51334|55829|56681|79969|80256|83716|112495	ACTB|ATP1A1|COL1A2|HNRNPL|NAB2|TUBA1A|TUSC3|SRPX|DYNLL1|GOLGA5|SLC35B1|BET1|PPRC1|SLC7A8|CLIC4|ATP2C1|PRR16|SELENOS|SAR1A|ATAT1|ATOSB|CRISPLD2|GTF3C6	-3.2	Brown
Cell Type Signatures	7	M39243	LAKE ADULT KIDNEY C24 ENDOTHELIAL CELLS AEA AND DVR		-4.6	5.2	5.9	30182	152	381	10	2.6	0.82	71|387|1843|2012|3397|5420|9168|10808|25932|103910	ACTG1|RHOA|DUSP1|EMP1|ID1|PODXL|TMSB10|HSPH1|CLIC4|MYL12B	-3.2	Brown
DisGeNET	35	C0521158	Recurrent tumor		-4.6	2.6	4.9	30182	735	381	24	6.3	1.2	60|998|1969|2130|3146|3164|3397|4171|4609|4953|5111|5587|6387|6615|6624|7520|9690|9780|10657|10979|11010|51014|51026|115908	ACTB|CDC42|EPHA2|EWSR1|HMGB1|NR4A1|ID1|MCM2|MYC|ODC1|PCNA|PRKD1|CXCL12|SNAI1|FSCN1|XRCC5|UBE3C|PIEZO1|KHDRBS1|FERMT2|GLIPR1|TMED7|GOLT1B|CTHRC1	-3.2	Brown
DisGeNET	35	C0042373	Vascular Diseases		-4.6	2.6	4.9	30182	688	381	23	6	1.2	60|382|387|998|1737|1906|3146|3164|3491|4000|4763|5048|5478|5562|6387|7048|7416|10365|10516|23204|51014|115908|255738	ACTB|ARF6|RHOA|CDC42|DLAT|EDN1|HMGB1|NR4A1|CCN1|LMNA|NF1|PAFAH1B1|PPIA|PRKAA1|CXCL12|TGFBR2|VDAC1|KLF2|FBLN5|ARL6IP1|TMED7|CTHRC1|PCSK9	-3.1	Brown
DisGeNET	35	C0178664	Glomerulosclerosis (disorder)		-4.6	4.3	5.6	30182	221	381	12	3.1	0.89	60|1278|1407|1749|1906|2194|2271|4191|5420|6387|6390|10598	ACTB|COL1A2|CRY1|DLX5|EDN1|FASN|FH|MDH2|PODXL|CXCL12|SDHB|AHSA1	-3.1	Brown
DisGeNET	35	C0003504	Aortic Valve Insufficiency		-4.5	3.4	5.2	30182	377	381	16	4.2	1	355|375|1278|1906|2289|3146|3164|4609|7048|8099|10598|10657|10728|51330|55366|56005	FAS|ARF1|COL1A2|EDN1|FKBP5|HMGB1|NR4A1|MYC|TGFBR2|CDK2AP1|AHSA1|KHDRBS1|PTGES3|TNFRSF12A|LGR4|MYDGF	-3.1	Brown
DisGeNET	35	C1859592	ATRICHIA WITH PAPULAR LESIONS		-4.5	7.9	6.6	30182	70	381	7	1.8	0.69	308|355|4000|4609|4953|10657|84823	ANXA5|FAS|LMNA|MYC|ODC1|KHDRBS1|LMNB2	-3.1	Brown
DisGeNET	35	C0086437	Joint laxity		-4.5	4.2	5.5	30182	224	381	12	3.1	0.89	375|1278|5518|5832|6576|7048|7355|10484|10516|55768|55858|91252	ARF1|COL1A2|PPP2R1A|ALDH18A1|SLC25A1|TGFBR2|SLC35A2|SEC23A|FBLN5|NGLY1|TMEM165|SLC39A13	-3.1	Brown
Transcription Factor Targets	16	M15010	WHN B		-4.5	3.9	5.4	30182	261	381	13	3.4	0.93	262|3189|3336|4763|4905|10365|10452|10613|25852|51582|84844|85403|148867	AMD1|HNRNPH3|HSPE1|NF1|NSF|KLF2|TOMM40|ERLIN1|ARMC8|AZIN1|PHF5A|EAF1|SLC30A7	-3.1	Brown
COVID	200	COVID058	Phosphoproteome_Bouhaddou_Vero_E6_12h_Up		-4.5	3.7	5.3	30182	300	381	14	3.7	0.96	1981|2194|2289|3181|4000|4735|5478|5606|8915|9141|26578|81892|84823|122786	EIF4G1|FASN|FKBP5|HNRNPA2B1|LMNA|SEPTIN2|PPIA|MAP2K3|BCL10|PDCD5|OSTF1|SLIRP|LMNB2|FRMD6	-3.1	Brown
COVID	200	COVID124	Interactome_Stukalov_A549_72h_ORF3		-4.5	3.7	5.3	30182	300	381	14	3.7	0.96	308|1969|3597|5861|5862|6624|6845|7048|11311|22919|23129|29967|78999|148362	ANXA5|EPHA2|IL13RA1|RAB1A|RAB2A|FSCN1|VAMP7|TGFBR2|VPS45|MAPRE1|PLXND1|LRP12|LRFN4|BROX	-3.1	Brown
COVID	200	COVID375	Interactome_Laurent_HEK293_24h_NSP4		-4.5	3.7	5.3	30182	300	381	14	3.7	0.96	1603|1969|3703|6734|7355|7991|7993|10484|23065|23516|57410|58505|91869|160897	DAD1|EPHA2|STT3A|SRPRA|SLC35A2|TUSC3|UBXN8|SEC23A|EMC1|SLC39A14|SCYL1|OSTC|RFT1|GPR180	-3.1	Brown
COVID	200	COVID193	RNA_Stukalov_A549-ACE2_30h_Up		-4.5	3.7	5.3	30182	300	381	14	3.7	0.96	1843|1969|3164|3397|3491|4616|8273|9780|9991|25976|29967|51330|80789|85403	DUSP1|EPHA2|NR4A1|ID1|CCN1|GADD45B|SLC10A3|PIEZO1|PTBP3|TIPARP|LRP12|TNFRSF12A|INTS5|EAF1	-3.1	Brown
Cell Type Signatures	7	M41708	FAN OVARY CL6 PUTATIVE EARLY ATRETIC FOLLICLE THECAL CELL 2		-4.5	3.7	5.3	30182	300	381	14	3.7	0.96	400|832|1278|1843|3164|3399|3491|4616|4692|6387|7846|11117|85012|140606	ARL1|CAPZB|COL1A2|DUSP1|NR4A1|ID3|CCN1|GADD45B|NDN|CXCL12|TUBA1A|EMILIN1|TCEAL3|SELENOM	-3.1	Brown
DisGeNET	35	C3888391	Nonnuclear polymorphic congenital cataract		-4.5	7.8	6.5	30182	71	381	7	1.8	0.69	1843|3491|3716|4893|6387|6390|6921	DUSP1|CCN1|JAK1|NRAS|CXCL12|SDHB|ELOC	-3.1	Brown
Cell Type Signatures	7	M39242	LAKE ADULT KIDNEY C23 ENDOTHELIAL CELLS AVR		-4.5	5.7	5.9	30182	126	381	9	2.4	0.78	71|387|3181|3397|3716|7048|7520|9168|103910	ACTG1|RHOA|HNRNPA2B1|ID1|JAK1|TGFBR2|XRCC5|TMSB10|MYL12B	-3.1	Brown
DisGeNET	35	C0279628	Adenocarcinoma Of Esophagus		-4.5	3	5	30182	468	381	18	4.7	1.1	60|301|355|382|1981|2194|2289|2882|3146|3491|4609|4953|5111|7355|51014|51330|59286|115908	ACTB|ANXA1|FAS|ARF6|EIF4G1|FASN|FKBP5|GPX7|HMGB1|CCN1|MYC|ODC1|PCNA|SLC35A2|TMED7|TNFRSF12A|UBL5|CTHRC1	-3.1	Brown
COVID	200	COVID191	RNA_Stukalov_A549-ACE2_24h_Up		-4.5	6.5	6.1	30182	98	381	8	2.1	0.73	1843|1969|3164|3397|3491|25976|51330|55813	DUSP1|EPHA2|NR4A1|ID1|CCN1|TIPARP|TNFRSF12A|UTP6	-3.1	Brown
Transcription Factor Targets	16	M13889	PPAR DR1 Q2		-4.5	3.9	5.4	30182	264	381	13	3.4	0.93	1981|5216|5606|6576|6636|23204|25874|29796|51330|51450|78999|79969|85465	EIF4G1|PFN1|MAP2K3|SLC25A1|SNRPF|ARL6IP1|MPC2|UQCR10|TNFRSF12A|PRRX2|LRFN4|ATAT1|SELENOI	-3.1	Brown
DisGeNET	35	C0578038	Thin lips		-4.4	6.4	6.1	30182	99	381	8	2.1	0.73	60|71|2182|4000|4763|9451|10370|10484	ACTB|ACTG1|ACSL4|LMNA|NF1|EIF2AK3|CITED2|SEC23A	-3	Brown
Transcription Factor Targets	16	M30122	PITX1 TARGET GENES		-4.4	3.4	5.2	30182	345	381	15	3.9	1	5606|6427|6627|7203|23082|23204|27230|27257|51031|51714|56061|64924|85465|134266|255738	MAP2K3|SRSF2|SNRPA1|CCT3|PPRC1|ARL6IP1|SERP1|LSM1|GLOD4|SELENOT|UBFD1|SLC30A5|SELENOI|GRPEL2|PCSK9	-3	Brown
DisGeNET	35	C4551624	Idiopathic basal ganglia calcification 1		-4.4	40	11	30182	6	381	3	0.79	0.45	1981|4253|6575	EIF4G1|MIA2|SLC20A2	-3	Brown
Transcription Factor Targets	16	M30190	TAF9B TARGET GENES		-4.4	2.8	4.9	30182	565	381	20	5.2	1.1	308|506|1347|1810|3189|3397|4191|4701|4735|4953|5432|6548|9978|10807|22818|25852|51582|54442|80789|285958	ANXA5|ATP5F1B|COX7A2|DR1|HNRNPH3|ID1|MDH2|NDUFA7|SEPTIN2|ODC1|POLR2C|SLC9A1|RBX1|ENTR1|COPZ1|ARMC8|AZIN1|KCTD5|INTS5|SNHG15	-3	Brown
DisGeNET	35	C0008626	Congenital chromosomal disease		-4.4	2.5	4.8	30182	757	381	24	6.3	1.2	52|60|308|1278|1351|1749|2130|2132|2182|2271|3399|3612|4000|4330|4609|4893|5111|5316|6390|7520|8915|9709|9780|84447	ACP1|ACTB|ANXA5|COL1A2|COX8A|DLX5|EWSR1|EXT2|ACSL4|FH|ID3|IMPA1|LMNA|MN1|MYC|NRAS|PCNA|PKNOX1|SDHB|XRCC5|BCL10|HERPUD1|PIEZO1|SYVN1	-3	Brown
DisGeNET	35	C0751072	Frontotemporal Lobar Degeneration		-4.4	4.5	5.5	30182	195	381	11	2.9	0.86	998|1434|2130|3181|5216|6421|7494|10247|10452|10657|220988	CDC42|CSE1L|EWSR1|HNRNPA2B1|PFN1|SFPQ|XBP1|RIDA|TOMM40|KHDRBS1|HNRNPA3	-3	Brown
Cell Type Signatures	7	M39205	HAY BONE MARROW PLASMA CELL		-4.4	5.5	5.8	30182	130	381	9	2.4	0.78	7494|7873|9709|51303|51465|55829|56005|60559|115908	XBP1|MANF|HERPUD1|FKBP11|UBE2J1|SELENOS|MYDGF|SPCS3|CTHRC1	-3	Brown
DisGeNET	35	C0043119	Werner Syndrome		-4.4	5.5	5.8	30182	130	381	9	2.4	0.78	60|998|1660|2130|4000|4609|5111|7520|10598	ACTB|CDC42|DHX9|EWSR1|LMNA|MYC|PCNA|XRCC5|AHSA1	-3	Brown
DisGeNET	35	C0004763	Barrett Esophagus		-4.4	3	4.9	30182	478	381	18	4.7	1.1	60|301|355|1434|1603|1906|2194|2271|2882|3146|3491|4609|5111|6548|51014|51330|59286|115908	ACTB|ANXA1|FAS|CSE1L|DAD1|EDN1|FASN|FH|GPX7|HMGB1|CCN1|MYC|PCNA|SLC9A1|TMED7|TNFRSF12A|UBL5|CTHRC1	-3	Brown
DisGeNET	35	C0042133	Uterine Fibroids		-4.4	2.8	4.9	30182	569	381	20	5.2	1.1	52|60|71|355|998|1906|2130|2194|2271|2289|3146|3491|5111|6387|6390|10282|10657|10979|23428|51014	ACP1|ACTB|ACTG1|FAS|CDC42|EDN1|EWSR1|FASN|FH|FKBP5|HMGB1|CCN1|PCNA|CXCL12|SDHB|BET1|KHDRBS1|FERMT2|SLC7A8|TMED7	-3	Brown
DisGeNET	35	C0740457	Malignant neoplasm of kidney		-4.4	2.6	4.8	30182	664	381	22	5.8	1.2	60|308|476|998|2194|2271|4609|4953|5111|6387|6390|6421|6426|6427|6615|6921|9978|10539|10657|10920|51014|84447	ACTB|ANXA5|ATP1A1|CDC42|FASN|FH|MYC|ODC1|PCNA|CXCL12|SDHB|SFPQ|SRSF1|SRSF2|SNAI1|ELOC|RBX1|GLRX3|KHDRBS1|COPS8|TMED7|SYVN1	-3	Brown
DisGeNET	35	C0220650	Metastatic malignant neoplasm to brain		-4.3	3.2	5	30182	392	381	16	4.2	1	60|301|1351|1848|1969|2194|4609|4893|5316|5478|6387|6615|7203|23129|51330|59286	ACTB|ANXA1|COX8A|DUSP6|EPHA2|FASN|MYC|NRAS|PKNOX1|PPIA|CXCL12|SNAI1|CCT3|PLXND1|TNFRSF12A|UBL5	-3	Brown
DisGeNET	35	C0282577	Congenital Disorders of Glycosylation		-4.3	6.2	6	30182	102	381	8	2.1	0.73	3703|5861|7355|7991|8818|10329|55858|91869	STT3A|RAB1A|SLC35A2|TUSC3|DPM2|RXYLT1|TMEM165|RFT1	-3	Brown
Cell Type Signatures	7	M41698	TRAVAGLINI LUNG TREM2 DENDRITIC CELL		-4.3	2.8	4.8	30182	572	381	20	5.2	1.1	308|387|506|518|2012|2745|3336|3597|5184|5329|5861|6390|7416|8655|9168|10476|10591|56005|93663|125988	ANXA5|RHOA|ATP5F1B|ATP5MC3|EMP1|GLRX|HSPE1|IL13RA1|PEPD|PLAUR|RAB1A|SDHB|VDAC1|DYNLL1|TMSB10|ATP5PD|DNPH1|MYDGF|ARHGAP18|MICOS13	-3	Brown
COVID	200	COVID096	Interactome_Gordon_HEK-293T_38h_NSP7		-4.3	12	7.3	30182	32	381	5	1.3	0.58	387|2787|5861|5862|55829	RHOA|GNG5|RAB1A|RAB2A|SELENOS	-3	Brown
Cell Type Signatures	7	M39209	HAY BONE MARROW STROMAL		-4.3	2.5	4.7	30182	765	381	24	6.3	1.2	781|1278|1749|2012|3399|3491|4000|4616|4692|6387|7991|8325|8406|10787|10979|11117|23516|25932|51330|51375|51450|54510|122786|140606	CACNA2D1|COL1A2|DLX5|EMP1|ID3|CCN1|LMNA|GADD45B|NDN|CXCL12|TUSC3|FZD8|SRPX|NCKAP1|FERMT2|EMILIN1|SLC39A14|CLIC4|TNFRSF12A|SNX7|PRRX2|PCDH18|FRMD6|SELENOM	-3	Brown
DisGeNET	35	C0016842	Congenital pectus excavatum		-4.3	3.8	5.2	30182	272	381	13	3.4	0.93	60|1278|4000|4763|4893|5518|5832|6390|7048|9780|9871|10516|54888	ACTB|COL1A2|LMNA|NF1|NRAS|PPP2R1A|ALDH18A1|SDHB|TGFBR2|PIEZO1|SEC24D|FBLN5|NSUN2	-3	Brown
DisGeNET	35	C0856169	Endothelial dysfunction		-4.3	2.5	4.7	30182	716	381	23	6	1.2	308|476|708|1906|1982|2194|3146|3164|4000|5216|5562|6387|6548|7494|9141|10105|10365|10598|10657|25932|51330|55829|255738	ANXA5|ATP1A1|C1QBP|EDN1|EIF4G2|FASN|HMGB1|NR4A1|LMNA|PFN1|PRKAA1|CXCL12|SLC9A1|XBP1|PDCD5|PPIF|KLF2|AHSA1|KHDRBS1|CLIC4|TNFRSF12A|SELENOS|PCSK9	-3	Brown
DisGeNET	35	C0020459	Hyperinsulinism		-4.3	2.7	4.8	30182	620	381	21	5.5	1.2	60|301|998|1431|1843|2194|2289|2746|3146|4000|4692|5111|5316|5562|6387|7494|10594|23516|23568|51014|255738	ACTB|ANXA1|CDC42|CS|DUSP1|FASN|FKBP5|GLUD1|HMGB1|LMNA|NDN|PCNA|PKNOX1|PRKAA1|CXCL12|XBP1|PRPF8|SLC39A14|ARL2BP|TMED7|PCSK9	-2.9	Brown
Cell Type Signatures	7	M39077	ZHONG PFC MAJOR TYPES MICROGLIA		-4.3	3.1	4.9	30182	438	381	17	4.5	1.1	308|832|1843|2787|3164|3597|4616|5216|7494|8763|9709|10365|10591|11010|23428|26578|55198	ANXA5|CAPZB|DUSP1|GNG5|NR4A1|IL13RA1|GADD45B|PFN1|XBP1|CD164|HERPUD1|KLF2|DNPH1|GLIPR1|SLC7A8|OSTF1|APPL2	-2.9	Brown
Transcription Factor Targets	16	M14948	NRF2 01		-4.3	3.8	5.2	30182	273	381	13	3.4	0.93	1810|1874|2773|4763|4893|7334|10262|10452|10467|10808|11222|81876|84447	DR1|E2F4|GNAI3|NF1|NRAS|UBE2N|SF3B4|TOMM40|ZNHIT1|HSPH1|MRPL3|RAB1B|SYVN1	-2.9	Brown
DisGeNET	35	C0007138	Carcinoma, Transitional Cell		-4.3	2.7	4.8	30182	623	381	21	5.5	1.2	301|355|1843|1969|1982|2194|3146|3716|4000|4171|4609|4692|4893|5111|5329|7520|9978|10953|51014|51330|115908	ANXA1|FAS|DUSP1|EPHA2|EIF4G2|FASN|HMGB1|JAK1|LMNA|MCM2|MYC|NDN|NRAS|PCNA|PLAUR|XRCC5|RBX1|TOMM34|TMED7|TNFRSF12A|CTHRC1	-2.9	Brown
DisGeNET	35	C1658953	tumor vasculature		-4.3	4.4	5.4	30182	200	381	11	2.9	0.86	262|301|308|355|1969|2194|2271|3491|4893|6387|23129	AMD1|ANXA1|ANXA5|FAS|EPHA2|FASN|FH|CCN1|NRAS|CXCL12|PLXND1	-2.9	Brown
TRRUST	34	TRR01071	Regulated by: PTTG1		-4.3	19	8.2	30182	17	381	4	1	0.52	387|998|3399|4609	RHOA|CDC42|ID3|MYC	-2.9	Brown
Transcription Factor Targets	16	M1793	ZF5 01		-4.3	4	5.3	30182	237	381	12	3.1	0.89	1407|3164|4616|4905|6397|7334|8099|10589|25804|51727|56889|125988	CRY1|NR4A1|GADD45B|NSF|SEC14L1|UBE2N|CDK2AP1|DRAP1|LSM4|CMPK1|TM9SF3|MICOS13	-2.9	Brown
Transcription Factor Targets	16	M30170	SNIP1 TARGET GENES		-4.3	2.5	4.7	30182	771	381	24	6.3	1.2	60|1347|2746|3035|3703|4000|4735|5432|5478|5862|6397|6548|6635|6836|6881|9275|10190|10606|10920|23568|51639|55707|80256|81929	ACTB|COX7A2|GLUD1|HARS1|STT3A|LMNA|SEPTIN2|POLR2C|PPIA|RAB2A|SEC14L1|SLC9A1|SNRPE|SURF4|TAF10|BCL7B|TXNDC9|PAICS|COPS8|ARL2BP|SF3B6|NECAP2|ATOSB|SEH1L	-2.9	Brown
Cell Type Signatures	7	M39123	AIZARANI LIVER C22 RESIDENT B CELLS 2		-4.3	12	7.2	30182	33	381	5	1.3	0.58	7494|9709|51303|64764|84513	XBP1|HERPUD1|FKBP11|CREB3L2|PLPP5	-2.9	Brown
COVID	200	COVID028	RNA_Lamers_intestinal-organoid_expansion_Up		-4.3	4.7	5.5	30182	167	381	10	2.6	0.82	262|1906|2130|3312|4953|5111|5184|6427|8520|10262	AMD1|EDN1|EWSR1|HSPA8|ODC1|PCNA|PEPD|SRSF2|HAT1|SF3B4	-2.9	Brown
Cell Type Signatures	7	M39269	HU FETAL RETINA RGC		-4.2	3	4.9	30182	443	381	17	4.5	1.1	998|2182|2194|2745|5202|5440|5518|5862|6717|6993|7846|9168|9978|10094|23480|79969|103910	CDC42|ACSL4|FASN|GLRX|PFDN2|POLR2K|PPP2R1A|RAB2A|SRI|DYNLT1|TUBA1A|TMSB10|RBX1|ARPC3|SEC61G|ATAT1|MYL12B	-2.9	Brown
Transcription Factor Targets	16	M18693	XBP1 01		-4.2	5.3	5.6	30182	135	381	9	2.4	0.78	400|998|5861|6426|6734|7873|9871|51334|64924	ARL1|CDC42|RAB1A|SRSF1|SRPRA|MANF|SEC24D|PRR16|SLC30A5	-2.9	Brown
DisGeNET	35	C2676033	Hepatoblastoma Caused By Somatic Mutation		-4.2	6	5.8	30182	106	381	8	2.1	0.73	355|3181|4609|5111|6426|7048|10498|10797	FAS|HNRNPA2B1|MYC|PCNA|SRSF1|TGFBR2|CARM1|MTHFD2	-2.9	Brown
DisGeNET	35	C0149721	Left Ventricular Hypertrophy		-4.2	3.1	4.9	30182	403	381	16	4.2	1	308|387|522|708|1278|1843|1906|4000|4609|4763|4905|5478|6387|6390|6548|23568	ANXA5|RHOA|ATP5PF|C1QBP|COL1A2|DUSP1|EDN1|LMNA|MYC|NF1|NSF|PPIA|CXCL12|SDHB|SLC9A1|ARL2BP	-2.9	Brown
Cell Type Signatures	7	M39277	DURANTE ADULT OLFACTORY NEUROEPITHELIUM PERICYTES		-4.2	7	6.1	30182	79	381	7	1.8	0.69	1906|2012|3399|5420|6387|7048|10365	EDN1|EMP1|ID3|PODXL|CXCL12|TGFBR2|KLF2	-2.9	Brown
Cell Type Signatures	7	M39270	HU FETAL RETINA RPC		-4.2	5.9	5.8	30182	107	381	8	2.1	0.73	3397|3399|4171|4953|5111|6427|6432|55366	ID1|ID3|MCM2|ODC1|PCNA|SRSF2|SRSF7|LGR4	-2.9	Brown
COVID	200	COVID230	Translatome_Bojkova_Caco-2_2h_Down		-4.2	18	8	30182	18	381	4	1	0.52	1810|6845|11316|23568	DR1|VAMP7|COPE|ARL2BP	-2.8	Brown
Transcription Factor Targets	16	M40770	ATXN7L3 TARGET GENES		-4.2	3.7	5.1	30182	281	381	13	3.4	0.93	60|3312|3336|3716|4616|5606|6836|10365|10370|23516|26003|55829|84447	ACTB|HSPA8|HSPE1|JAK1|GADD45B|MAP2K3|SURF4|KLF2|CITED2|SLC39A14|GORASP2|SELENOS|SYVN1	-2.8	Brown
DisGeNET	35	C1328504	Hormone refractory prostate cancer		-4.2	2.6	4.6	30182	683	381	22	5.8	1.2	52|301|1022|1906|1981|2289|3146|3312|3716|4000|4609|5562|5861|6421|7355|9451|9978|10188|10657|10728|51450|143279	ACP1|ANXA1|CDK7|EDN1|EIF4G1|FKBP5|HMGB1|HSPA8|JAK1|LMNA|MYC|PRKAA1|RAB1A|SFPQ|SLC35A2|EIF2AK3|RBX1|TNK2|KHDRBS1|PTGES3|PRRX2|HECTD2	-2.8	Brown
TRRUST	34	TRR01072	Regulated by: PURA		-4.2	34	9.9	30182	7	381	3	0.79	0.45	355|2194|5111	FAS|FASN|PCNA	-2.8	Brown
Transcription Factor Targets	16	M3037	E2F1 Q6 01		-4.2	3.9	5.2	30182	243	381	12	3.1	0.89	262|2289|3399|4171|4609|4616|5111|6426|6427|6576|23082|84844	AMD1|FKBP5|ID3|MCM2|MYC|GADD45B|PCNA|SRSF1|SRSF2|SLC25A1|PPRC1|PHF5A	-2.8	Brown
DisGeNET	35	C0024530	Malaria		-4.2	2.5	4.6	30182	684	381	22	5.8	1.2	52|60|71|301|355|1351|1431|1660|1906|1969|1982|2012|3146|3735|4609|4953|6746|9780|10598|10959|51014|255738	ACP1|ACTB|ACTG1|ANXA1|FAS|COX8A|CS|DHX9|EDN1|EPHA2|EIF4G2|EMP1|HMGB1|KARS1|MYC|ODC1|SSR2|PIEZO1|AHSA1|TMED2|TMED7|PCSK9	-2.8	Brown
DisGeNET	35	C0001815	Primary Myelofibrosis		-4.2	3.7	5.1	30182	282	381	13	3.4	0.93	60|2289|3491|3716|4609|4616|4893|6387|6427|6636|7048|8763|11311	ACTB|FKBP5|CCN1|JAK1|MYC|GADD45B|NRAS|CXCL12|SRSF2|SNRPF|TGFBR2|CD164|VPS45	-2.8	Brown
DisGeNET	35	C0220641	Lip and Oral Cavity Carcinoma		-4.2	2.5	4.6	30182	734	381	23	6	1.2	60|308|355|1351|2017|4171|4609|5111|5329|5562|5862|6387|7048|7494|7520|8099|9532|9697|10365|10498|10657|51014|115908	ACTB|ANXA5|FAS|COX8A|CTTN|MCM2|MYC|PCNA|PLAUR|PRKAA1|RAB2A|CXCL12|TGFBR2|XBP1|XRCC5|CDK2AP1|BAG2|TRAM2|KLF2|CARM1|KHDRBS1|TMED7|CTHRC1	-2.8	Brown
DisGeNET	35	C0949664	Tauopathies		-4.1	3.9	5.1	30182	245	381	12	3.1	0.89	60|2289|3312|4000|5562|6421|6427|9451|10247|10598|10657|10808	ACTB|FKBP5|HSPA8|LMNA|PRKAA1|SFPQ|SRSF2|EIF2AK3|RIDA|AHSA1|KHDRBS1|HSPH1	-2.8	Brown
DisGeNET	35	C3642347	Basal-Like Breast Carcinoma		-4.1	3.9	5.1	30182	245	381	12	3.1	0.89	60|301|375|998|1843|2017|2182|4609|4893|6615|6624|7048	ACTB|ANXA1|ARF1|CDC42|DUSP1|CTTN|ACSL4|MYC|NRAS|SNAI1|FSCN1|TGFBR2	-2.8	Brown
DisGeNET	35	C0206093	Neuroectodermal Tumors		-4.1	8.5	6.3	30182	56	381	6	1.6	0.64	355|1969|2130|4609|4763|7520	FAS|EPHA2|EWSR1|MYC|NF1|XRCC5	-2.8	Brown
Transcription Factor Targets	16	M5608	TAXCREB 01		-4.1	5.1	5.5	30182	140	381	9	2.4	0.78	998|1737|1749|1843|5048|6390|6426|56889|64924	CDC42|DLAT|DLX5|DUSP1|PAFAH1B1|SDHB|SRSF1|TM9SF3|SLC30A5	-2.8	Brown
DisGeNET	35	C0026640	Mouth Neoplasms		-4.1	5.1	5.5	30182	140	381	9	2.4	0.78	301|308|3312|4000|4609|4893|5478|6387|6615	ANXA1|ANXA5|HSPA8|LMNA|MYC|NRAS|PPIA|CXCL12|SNAI1	-2.8	Brown
Transcription Factor Targets	16	M30020	HSF2 TARGET GENES		-4.1	3.9	5.1	30182	246	381	12	3.1	0.89	2130|3146|3312|3336|3399|5111|10576|10728|10808|29074|56061|60481	EWSR1|HMGB1|HSPA8|HSPE1|ID3|PCNA|CCT2|PTGES3|HSPH1|MRPL18|UBFD1|ELOVL5	-2.8	Brown
Transcription Factor Targets	16	M7806	HSF Q6		-4.1	4.2	5.2	30182	209	381	11	2.9	0.86	1906|3181|3336|3491|6881|7203|10808|27032|51804|64764|84844	EDN1|HNRNPA2B1|HSPE1|CCN1|TAF10|CCT3|HSPH1|ATP2C1|SIX4|CREB3L2|PHF5A	-2.8	Brown
DisGeNET	35	C0035334	Retinitis Pigmentosa		-4.1	2.8	4.7	30182	546	381	19	5	1.1	60|708|1351|1848|1906|2194|3491|3612|4609|5316|5832|6390|6397|9451|10594|10598|23568|55768|81853	ACTB|C1QBP|COX8A|DUSP6|EDN1|FASN|CCN1|IMPA1|MYC|PKNOX1|ALDH18A1|SDHB|SEC14L1|EIF2AK3|PRPF8|AHSA1|ARL2BP|NGLY1|TMEM14B	-2.8	Brown
DisGeNET	35	C1384666	hearing impairment		-4.1	2.5	4.6	30182	740	381	23	6	1.2	60|71|1278|1906|2182|2773|3035|3735|4000|4038|4330|5184|5435|6390|8763|9780|10262|23129|54888|54928|84823|91869|392255	ACTB|ACTG1|COL1A2|EDN1|ACSL4|GNAI3|HARS1|KARS1|LMNA|LRP4|MN1|PEPD|POLR2F|SDHB|CD164|PIEZO1|SF3B4|PLXND1|NSUN2|BPNT2|LMNB2|RFT1|GDF6	-2.8	Brown
Transcription Factor Targets	16	M12891	GGAANCGGAANY UNKNOWN		-4.1	5.8	5.7	30182	110	381	8	2.1	0.73	1347|1874|6635|6881|10808|22916|23480|59286	COX7A2|E2F4|SNRPE|TAF10|HSPH1|NCBP2|SEC61G|UBL5	-2.8	Brown
Transcription Factor Targets	16	M30355	ZNF581 TARGET GENES		-4.1	3.4	4.9	30182	327	381	14	3.7	0.96	3035|3146|3189|3312|6251|6635|10262|10576|26097|56943|80256|148362|255738|100188893	HARS1|HMGB1|HNRNPH3|HSPA8|RSU1|SNRPE|SF3B4|CCT2|CHTOP|ENY2|ATOSB|BROX|PCSK9|TOMM6	-2.8	Brown
COVID	200	COVID120	Interactome_Stukalov_A549_72h_NSP6		-4.1	6.8	5.9	30182	82	381	7	1.8	0.69	506|515|6624|6836|10476|23516|29967	ATP5F1B|ATP5PB|FSCN1|SURF4|ATP5PD|SLC39A14|LRP12	-2.8	Brown
DisGeNET	35	C0016057	Fibrosarcoma		-4.1	3.1	4.8	30182	413	381	16	4.2	1	60|308|382|1278|2130|3716|4609|4763|4893|4953|6635|10598|10728|27236|64764|91252	ACTB|ANXA5|ARF6|COL1A2|EWSR1|JAK1|MYC|NF1|NRAS|ODC1|SNRPE|AHSA1|PTGES3|ARFIP1|CREB3L2|SLC39A13	-2.8	Brown
DisGeNET	35	C0521670	Cranial nerve compression		-4.1	17	7.7	30182	19	381	4	1	0.52	2271|3181|4191|6390	FH|HNRNPA2B1|MDH2|SDHB	-2.8	Brown
DisGeNET	35	C4317295	Congenital disorder of glycosylation type 1s		-4.1	17	7.7	30182	19	381	4	1	0.52	2132|7355|91869|255738	EXT2|SLC35A2|RFT1|PCSK9	-2.8	Brown
DisGeNET	35	C0024143	Lupus Nephritis		-4.1	2.8	4.7	30182	503	381	18	4.7	1.1	60|1843|1906|2132|3146|3336|4501|5111|5420|5562|6387|6426|6635|8539|10598|51330|56005|255738	ACTB|DUSP1|EDN1|EXT2|HMGB1|HSPE1|MT1X|PCNA|PODXL|PRKAA1|CXCL12|SRSF1|SNRPE|API5|AHSA1|TNFRSF12A|MYDGF|PCSK9	-2.8	Brown
DisGeNET	35	C0019348	Herpes Simplex Infections		-4.1	2.6	4.6	30182	645	381	21	5.5	1.2	60|355|1351|1906|1969|1981|1982|2194|3146|3312|3491|3703|4000|4953|5111|5587|7520|9451|10598|55366|56984	ACTB|FAS|COX8A|EDN1|EPHA2|EIF4G1|EIF4G2|FASN|HMGB1|HSPA8|CCN1|STT3A|LMNA|ODC1|PCNA|PRKD1|XRCC5|EIF2AK3|AHSA1|LGR4|PSMG2	-2.8	Brown
DisGeNET	35	C1853237	Isolated cases		-4.1	5.7	5.6	30182	111	381	8	2.1	0.73	4609|4692|4893|5048|5832|6390|8915|84823	MYC|NDN|NRAS|PAFAH1B1|ALDH18A1|SDHB|BCL10|LMNB2	-2.8	Brown
DisGeNET	35	C0280324	Laryngeal Squamous Cell Carcinoma		-4.1	2.8	4.7	30182	504	381	18	4.7	1.1	60|301|308|355|1351|2017|4501|4609|5111|5562|6615|6624|7048|8099|8915|9141|23516|51014	ACTB|ANXA1|ANXA5|FAS|COX8A|CTTN|MT1X|MYC|PCNA|PRKAA1|SNAI1|FSCN1|TGFBR2|CDK2AP1|BCL10|PDCD5|SLC39A14|TMED7	-2.8	Brown
DisGeNET	35	C0279671	Cervical Squamous Cell Carcinoma		-4.1	3.2	4.8	30182	371	381	15	3.9	1	60|308|355|708|1351|3146|3312|4609|5111|5862|6387|6615|10598|51014|115908	ACTB|ANXA5|FAS|C1QBP|COX8A|HMGB1|HSPA8|MYC|PCNA|RAB2A|CXCL12|SNAI1|AHSA1|TMED7|CTHRC1	-2.8	Brown
DisGeNET	35	C2945759	aggressive cancer		-4.1	6.7	5.9	30182	83	381	7	1.8	0.69	1969|2130|4000|4609|4953|7520|55198	EPHA2|EWSR1|LMNA|MYC|ODC1|XRCC5|APPL2	-2.8	Brown
DisGeNET	35	C0003076	Aniridia		-4.1	6.7	5.9	30182	83	381	7	1.8	0.69	52|1749|2271|4191|4893|6390|55366	ACP1|DLX5|FH|MDH2|NRAS|SDHB|LGR4	-2.8	Brown
DisGeNET	35	C0238462	Medullary carcinoma of thyroid		-4	3.4	4.9	30182	330	381	14	3.7	0.96	301|3164|3397|4000|4893|5111|6387|6390|7334|9141|10484|10657|22934|220988	ANXA1|NR4A1|ID1|LMNA|NRAS|PCNA|CXCL12|SDHB|UBE2N|PDCD5|SEC23A|KHDRBS1|RPIA|HNRNPA3	-2.8	Brown
Transcription Factor Targets	16	M3265	NFMUE1 Q6		-4	3.8	5	30182	250	381	12	3.1	0.89	372|375|515|1982|3189|5861|6421|6636|10476|23082|26097|168455	ARCN1|ARF1|ATP5PB|EIF4G2|HNRNPH3|RAB1A|SFPQ|SNRPF|ATP5PD|PPRC1|CHTOP|CCDC71L	-2.8	Brown
Transcription Factor Targets	16	M11698	YY1 Q6		-4	3.8	5	30182	251	381	12	3.1	0.89	372|375|515|3189|6184|6421|7073|8325|10476|25852|26097|168455	ARCN1|ARF1|ATP5PB|HNRNPH3|RPN1|SFPQ|TIAL1|FZD8|ATP5PD|ARMC8|CHTOP|CCDC71L	-2.7	Brown
Cell Type Signatures	7	M41709	FAN OVARY CL7 ANGEIOGENIC ENDOTHELIAL CELL		-4	3.8	5	30182	251	381	12	3.1	0.89	1603|1843|1848|2012|2787|3146|3397|3399|4616|6428|6432|7048	DAD1|DUSP1|DUSP6|EMP1|GNG5|HMGB1|ID1|ID3|GADD45B|SRSF3|SRSF7|TGFBR2	-2.7	Brown
DisGeNET	35	C4721532	Lymphoma, Non-Hodgkin, Familial		-4	2.9	4.7	30182	462	381	17	4.5	1.1	301|308|355|387|1981|2271|3146|4000|4609|4893|5111|6387|8915|10598|10657|10808|51014	ANXA1|ANXA5|FAS|RHOA|EIF4G1|FH|HMGB1|LMNA|MYC|NRAS|PCNA|CXCL12|BCL10|AHSA1|KHDRBS1|HSPH1|TMED7	-2.7	Brown
DisGeNET	35	C0007114	Malignant neoplasm of skin		-4	2.8	4.6	30182	508	381	18	4.7	1.1	71|355|3146|3703|4000|4609|4893|4953|5111|5478|6390|6615|9141|10598|10657|51014|51639|285381	ACTG1|FAS|HMGB1|STT3A|LMNA|MYC|NRAS|ODC1|PCNA|PPIA|SDHB|SNAI1|PDCD5|AHSA1|KHDRBS1|TMED7|SF3B6|DPH3	-2.7	Brown
DisGeNET	35	C0279550	Adult Rhabdomyosarcoma		-4	2.8	4.6	30182	509	381	18	4.7	1.1	60|387|998|1213|2130|3146|3164|4609|4763|4893|4953|5111|6387|6615|6636|10498|10598|23082	ACTB|RHOA|CDC42|CLTC|EWSR1|HMGB1|NR4A1|MYC|NF1|NRAS|ODC1|PCNA|CXCL12|SNAI1|SNRPF|CARM1|AHSA1|PPRC1	-2.7	Brown
Cell Type Signatures	7	M41691	TRAVAGLINI LUNG PLATELET MEGAKARYOCYTE CELL		-4	2.6	4.6	30182	604	381	20	5.2	1.1	60|262|375|378|1982|2017|3146|4953|5606|6251|6397|6845|8099|8655|9978|10787|25932|51727|83877|93663	ACTB|AMD1|ARF1|ARF4|EIF4G2|CTTN|HMGB1|ODC1|MAP2K3|RSU1|SEC14L1|VAMP7|CDK2AP1|DYNLL1|RBX1|NCKAP1|CLIC4|CMPK1|TM2D2|ARHGAP18	-2.7	Brown
Transcription Factor Targets	16	M1607	NERF Q2		-4	3.7	5	30182	254	381	12	3.1	0.89	476|2764|6734|7991|10072|10330|10476|11311|60481|80256|80267|148867	ATP1A1|GMFB|SRPRA|TUSC3|DPP3|CNPY2|ATP5PD|VPS45|ELOVL5|ATOSB|EDEM3|SLC30A7	-2.7	Brown
Transcription Factor Targets	16	M18594	COUP DR1 Q6		-4	3.7	5	30182	254	381	12	3.1	0.89	382|3164|3336|3397|5216|5437|5606|23204|29796|51450|79969|85465	ARF6|NR4A1|HSPE1|ID1|PFN1|POLR2H|MAP2K3|ARL6IP1|UQCR10|PRRX2|ATAT1|SELENOI	-2.7	Brown
Cell Type Signatures	7	M41677	TRAVAGLINI LUNG LIPOFIBROBLAST CELL		-4	4.9	5.3	30182	146	381	9	2.4	0.78	2182|4609|5329|6387|8406|9168|25976|60481|168455	ACSL4|MYC|PLAUR|CXCL12|SRPX|TMSB10|TIPARP|ELOVL5|CCDC71L	-2.7	Brown
DisGeNET	35	C1836688	Narrow iliac wings		-4	30	9.2	30182	8	381	3	0.79	0.45	9451|9871|10484	EIF2AK3|SEC24D|SEC23A	-2.7	Brown
DisGeNET	35	C1855728	Low posterior hairline		-4	6.4	5.7	30182	86	381	7	1.8	0.69	60|71|4763|4893|5184|7355|392255	ACTB|ACTG1|NF1|NRAS|PEPD|SLC35A2|GDF6	-2.7	Brown
DisGeNET	35	C0024668	Mammary Neoplasms, Experimental		-3.9	4	5	30182	218	381	11	2.9	0.86	60|71|301|832|998|1848|3397|3399|4191|5111|6427	ACTB|ACTG1|ANXA1|CAPZB|CDC42|DUSP6|ID1|ID3|MDH2|PCNA|SRSF2	-2.7	Brown
COVID	200	COVID182	Proteome_Stukalov_A549_72h_ORF9B_Down		-3.9	4	5	30182	218	381	11	2.9	0.86	1347|2182|4701|6390|6576|10094|11222|29074|56681|91869|399909	COX7A2|ACSL4|NDUFA7|SDHB|SLC25A1|ARPC3|MRPL3|MRPL18|SAR1A|RFT1|PCNX3	-2.7	Brown
Cell Type Signatures	7	M39231	LAKE ADULT KIDNEY C12 THICK ASCENDING LIMB		-3.9	3.1	4.7	30182	381	381	15	3.9	1	476|506|515|518|522|1347|1982|3312|5478|9168|9500|9709|10476|25874|29796	ATP1A1|ATP5F1B|ATP5PB|ATP5MC3|ATP5PF|COX7A2|EIF4G2|HSPA8|PPIA|TMSB10|MAGED1|HERPUD1|ATP5PD|MPC2|UQCR10	-2.7	Brown
Cell Type Signatures	7	M39103	ZHONG PFC C1 MICROGLIA		-3.9	3.7	4.9	30182	257	381	12	3.1	0.89	1810|2746|3146|3397|3608|5111|6426|6428|6432|9141|10606|81853	DR1|GLUD1|HMGB1|ID1|ILF2|PCNA|SRSF1|SRSF3|SRSF7|PDCD5|PAICS|TMEM14B	-2.7	Brown
DisGeNET	35	C0027962	Melanocytic nevus		-3.9	3.5	4.8	30182	297	381	13	3.4	0.93	1434|1906|3312|4609|4763|4893|5111|6390|7048|9978|10657|23129|285381	CSE1L|EDN1|HSPA8|MYC|NF1|NRAS|PCNA|SDHB|TGFBR2|RBX1|KHDRBS1|PLXND1|DPH3	-2.7	Brown
Cell Type Signatures	7	M41655	TRAVAGLINI LUNG GOBLET CELL		-3.9	4.8	5.3	30182	148	381	9	2.4	0.78	400|2745|5420|7494|11079|51303|51727|56005|112495	ARL1|GLRX|PODXL|XBP1|RER1|FKBP11|CMPK1|MYDGF|GTF3C6	-2.7	Brown
DisGeNET	35	C0220611	Childhood Rhabdomyosarcoma		-3.9	2.8	4.6	30182	517	381	18	4.7	1.1	60|387|998|1213|2130|3146|3164|4609|4763|4893|4953|5111|6387|6615|6636|10498|10598|23082	ACTB|RHOA|CDC42|CLTC|EWSR1|HMGB1|NR4A1|MYC|NF1|NRAS|ODC1|PCNA|CXCL12|SNAI1|SNRPF|CARM1|AHSA1|PPRC1	-2.7	Brown
DisGeNET	35	C0085655	Polymyositis		-3.9	4.3	5.1	30182	183	381	10	2.6	0.82	3035|3146|3491|3735|5394|6387|6624|10657|51639|55707	HARS1|HMGB1|CCN1|KARS1|EXOSC10|CXCL12|FSCN1|KHDRBS1|SF3B6|NECAP2	-2.7	Brown
DisGeNET	35	C0030297	Pancreatic Neoplasm		-3.9	2.4	4.4	30182	764	381	23	6	1.2	60|355|1351|1431|1843|1848|2130|3146|3164|3397|3491|3716|4609|4893|4953|5111|5329|6387|7048|8915|9500|27257|55630	ACTB|FAS|COX8A|CS|DUSP1|DUSP6|EWSR1|HMGB1|NR4A1|ID1|CCN1|JAK1|MYC|NRAS|ODC1|PCNA|PLAUR|CXCL12|TGFBR2|BCL10|MAGED1|LSM1|SLC39A4	-2.6	Brown
DisGeNET	35	C0242698	Ventricular Dysfunction, Left		-3.9	6.3	5.6	30182	88	381	7	1.8	0.69	355|1906|4000|6390|7048|7416|255738	FAS|EDN1|LMNA|SDHB|TGFBR2|VDAC1|PCSK9	-2.6	Brown
COVID	200	COVID364	Interactome_Laurent_HEK293_24h_M		-3.9	3.4	4.8	30182	300	381	13	3.4	0.93	1969|6734|7355|7993|10247|10484|10498|10979|23065|23516|57410|91869|160897	EPHA2|SRPRA|SLC35A2|UBXN8|RIDA|SEC23A|CARM1|FERMT2|EMC1|SLC39A14|SCYL1|RFT1|GPR180	-2.6	Brown
DisGeNET	35	C0334463	Malignant Fibrous Histiocytoma		-3.9	4.8	5.2	30182	150	381	9	2.4	0.78	60|2130|4000|4171|4893|10370|10598|51639|64764	ACTB|EWSR1|LMNA|MCM2|NRAS|CITED2|AHSA1|SF3B6|CREB3L2	-2.6	Brown
DisGeNET	35	C0037274	Dermatologic disorders		-3.9	2.6	4.5	30182	616	381	20	5.2	1.1	60|301|355|998|1906|2271|3146|3397|3597|4000|4616|5394|6387|6421|6624|10598|23509|27032|51330|55270	ACTB|ANXA1|FAS|CDC42|EDN1|FH|HMGB1|ID1|IL13RA1|LMNA|GADD45B|EXOSC10|CXCL12|SFPQ|FSCN1|AHSA1|POFUT1|ATP2C1|TNFRSF12A|NUDT15	-2.6	Brown
DisGeNET	35	C0008479	Chondrosarcoma		-3.9	3.1	4.7	30182	385	381	15	3.9	1	60|308|1278|1906|2130|2132|3146|4609|4893|5562|6387|7991|9141|10598|10979	ACTB|ANXA5|COL1A2|EDN1|EWSR1|EXT2|HMGB1|MYC|NRAS|PRKAA1|CXCL12|TUSC3|PDCD5|AHSA1|FERMT2	-2.6	Brown
DisGeNET	35	C0011853	Diabetes Mellitus, Experimental		-3.9	2.7	4.5	30182	522	381	18	4.7	1.1	301|355|387|506|522|1843|1906|2745|3146|3181|3397|4609|5606|6387|6548|7416|10452|10476	ANXA1|FAS|RHOA|ATP5F1B|ATP5PF|DUSP1|EDN1|GLRX|HMGB1|HNRNPA2B1|ID1|MYC|MAP2K3|CXCL12|SLC9A1|VDAC1|TOMM40|ATP5PD	-2.6	Brown
Transcription Factor Targets	16	M40719	PAX6 TARGET GENES		-3.9	2.4	4.4	30182	768	381	23	6	1.2	262|387|518|4191|4616|6432|6635|6921|7355|8539|8763|10190|10370|10452|22818|26003|27230|29967|51639|55188|55813|80789|81876	AMD1|RHOA|ATP5MC3|MDH2|GADD45B|SRSF7|SNRPE|ELOC|SLC35A2|API5|CD164|TXNDC9|CITED2|TOMM40|COPZ1|GORASP2|SERP1|LRP12|SF3B6|RIC8B|UTP6|INTS5|RAB1B	-2.6	Brown
DisGeNET	35	C0019209	Hepatomegaly		-3.9	2.7	4.5	30182	523	381	18	4.7	1.1	355|1351|2130|4000|4893|5184|6575|8818|9451|10166|11222|11311|55630|55768|55858|57410|91869|388962	FAS|COX8A|EWSR1|LMNA|NRAS|PEPD|SLC20A2|DPM2|EIF2AK3|SLC25A15|MRPL3|VPS45|SLC39A4|NGLY1|TMEM165|SCYL1|RFT1|BOLA3	-2.6	Brown
DisGeNET	35	C0023440	Acute Erythroblastic Leukemia		-3.9	3.4	4.8	30182	302	381	13	3.4	0.93	60|1874|3399|3716|4609|4893|5048|5111|5862|6717|9141|10498|51727	ACTB|E2F4|ID3|JAK1|MYC|NRAS|PAFAH1B1|PCNA|RAB2A|SRI|PDCD5|CARM1|CMPK1	-2.6	Brown
COVID	200	COVID208	Proteome_Li_Urine-recovery-vs-healthy_Up		-3.8	4.7	5.2	30182	152	381	9	2.4	0.78	308|506|2745|2764|4191|5329|7416|10247|10591	ANXA5|ATP5F1B|GLRX|GMFB|MDH2|PLAUR|VDAC1|RIDA|DNPH1	-2.6	Brown
DisGeNET	35	C0029434	Osteogenesis Imperfecta		-3.8	6.2	5.5	30182	90	381	7	1.8	0.69	60|1278|1351|6427|9451|9871|160897	ACTB|COL1A2|COX8A|SRSF2|EIF2AK3|SEC24D|GPR180	-2.6	Brown
Cell Type Signatures	7	M40180	DESCARTES FETAL EYE STROMAL CELLS		-3.8	6.2	5.5	30182	90	381	7	1.8	0.69	1278|6387|11117|51450|54510|115908|140606	COL1A2|CXCL12|EMILIN1|PRRX2|PCDH18|CTHRC1|SELENOM	-2.6	Brown
Transcription Factor Targets	16	M8013	GTCNYYATGR UNKNOWN		-3.8	5.3	5.3	30182	120	381	8	2.1	0.73	1351|2590|3397|4953|7846|51582|79567|285381	COX8A|GALNT2|ID1|ODC1|TUBA1A|AZIN1|RIPOR1|DPH3	-2.6	Brown
DisGeNET	35	C0001339	Acute pancreatitis		-3.8	2.9	4.5	30182	435	381	16	4.2	1	60|355|1843|3146|4000|5478|5587|5606|6387|7873|10105|10282|10330|10365|10598|10657	ACTB|FAS|DUSP1|HMGB1|LMNA|PPIA|PRKD1|MAP2K3|CXCL12|MANF|PPIF|BET1|CNPY2|KLF2|AHSA1|KHDRBS1	-2.6	Brown
Transcription Factor Targets	16	M6726	ACAWNRNSRCGG UNKNOWN		-3.8	7.4	5.8	30182	64	381	6	1.6	0.64	375|1982|3164|6421|6428|60481	ARF1|EIF4G2|NR4A1|SFPQ|SRSF3|ELOVL5	-2.6	Brown
Cell Type Signatures	7	M39051	MANNO MIDBRAIN NEUROTYPES HMGL		-3.8	2.6	4.4	30182	577	381	19	5	1.1	308|832|1022|1843|2289|2745|3164|3597|4616|5329|5606|7048|9709|9780|10105|10365|10808|11010|26578	ANXA5|CAPZB|CDK7|DUSP1|FKBP5|GLRX|NR4A1|IL13RA1|GADD45B|PLAUR|MAP2K3|TGFBR2|HERPUD1|PIEZO1|PPIF|KLF2|HSPH1|GLIPR1|OSTF1	-2.6	Brown
DisGeNET	35	C1737261	Acute myeloid leukaemia progression		-3.8	26	8.6	30182	9	381	3	0.79	0.45	3146|5562|6427	HMGB1|PRKAA1|SRSF2	-2.6	Brown
DisGeNET	35	C3811653	Experimental Organism Basal Cell Carcinoma		-3.8	2.9	4.5	30182	437	381	16	4.2	1	60|301|355|1906|2745|3146|3491|4953|5111|5216|5329|5562|6387|7048|10598|23428	ACTB|ANXA1|FAS|EDN1|GLRX|HMGB1|CCN1|ODC1|PCNA|PFN1|PLAUR|PRKAA1|CXCL12|TGFBR2|AHSA1|SLC7A8	-2.6	Brown
DisGeNET	35	C0740391	Middle Cerebral Artery Occlusion		-3.8	2.5	4.4	30182	626	381	20	5.2	1.1	60|301|1351|1906|2764|3146|4953|5111|5562|5587|6387|7873|10365|10516|10598|10657|51014|51330|56681|255738	ACTB|ANXA1|COX8A|EDN1|GMFB|HMGB1|ODC1|PCNA|PRKAA1|PRKD1|CXCL12|MANF|KLF2|FBLN5|AHSA1|KHDRBS1|TMED7|TNFRSF12A|SAR1A|PCSK9	-2.6	Brown
DisGeNET	35	C0027126	Myotonic Dystrophy		-3.8	4.6	5.1	30182	155	381	9	2.4	0.78	60|998|5184|5562|6427|7203|10247|51330|81876	ACTB|CDC42|PEPD|PRKAA1|SRSF2|CCT3|RIDA|TNFRSF12A|RAB1B	-2.6	Brown
Transcription Factor Targets	16	M16482	TTCNRGNNNNTTC HSF Q6		-3.8	4.6	5.1	30182	155	381	9	2.4	0.78	1906|3181|3312|3336|3716|5048|10598|10808|27032	EDN1|HNRNPA2B1|HSPA8|HSPE1|JAK1|PAFAH1B1|AHSA1|HSPH1|ATP2C1	-2.6	Brown
Cell Type Signatures	7	M39039	FAN EMBRYONIC CTX BRAIN ENDOTHELIAL 1		-3.8	2.9	4.5	30182	440	381	16	4.2	1	301|1906|3397|3399|3491|4501|5420|7991|23129|23428|25932|55353|79652|93663|115908|134266	ANXA1|EDN1|ID1|ID3|CCN1|MT1X|PODXL|TUSC3|PLXND1|SLC7A8|CLIC4|LAPTM4B|TMEM204|ARHGAP18|CTHRC1|GRPEL2	-2.5	Brown
DisGeNET	35	C0598935	Tumor Initiation		-3.8	2.7	4.4	30182	533	381	18	4.7	1.1	1874|1969|1981|2130|3146|3716|4609|4763|5111|5216|6387|6390|6428|6615|8763|10598|10657|55353	E2F4|EPHA2|EIF4G1|EWSR1|HMGB1|JAK1|MYC|NF1|PCNA|PFN1|CXCL12|SDHB|SRSF3|SNAI1|CD164|AHSA1|KHDRBS1|LAPTM4B	-2.5	Brown
Transcription Factor Targets	16	M15719	YYCATTCAWW UNKNOWN		-3.8	4.1	4.9	30182	192	381	10	2.6	0.82	1213|1351|3397|3491|7073|7334|7846|10452|51026|51582	CLTC|COX8A|ID1|CCN1|TIAL1|UBE2N|TUBA1A|TOMM40|GOLT1B|AZIN1	-2.5	Brown
DisGeNET	35	C1332965	Congenital Mesoblastic Nephroma		-3.7	9.4	6.2	30182	42	381	5	1.3	0.58	60|2130|4609|4665|4893	ACTB|EWSR1|MYC|NAB2|NRAS	-2.5	Brown
DisGeNET	35	C4721579	Secondary malignant neoplasm of colon and/or rectum		-3.7	3	4.5	30182	397	381	15	3.9	1	52|71|308|1843|1969|3735|4000|4893|5587|6387|7203|7355|10188|10953|59286	ACP1|ACTG1|ANXA5|DUSP1|EPHA2|KARS1|LMNA|NRAS|PRKD1|CXCL12|CCT3|SLC35A2|TNK2|TOMM34|UBL5	-2.5	Brown
DisGeNET	35	C1708353	Hereditary Paraganglioma-Pheochromocytoma Syndrome		-3.7	14	6.9	30182	23	381	4	1	0.52	2271|4191|4763|6390	FH|MDH2|NF1|SDHB	-2.5	Brown
Cell Type Signatures	7	M39134	AIZARANI LIVER C38 RESIDENT B CELLS 3		-3.7	14	6.9	30182	23	381	4	1	0.52	7494|9709|51303|64764	XBP1|HERPUD1|FKBP11|CREB3L2	-2.5	Brown
DisGeNET	35	C0024305	Lymphoma, Non-Hodgkin		-3.7	2.4	4.3	30182	733	381	22	5.8	1.2	301|308|355|387|1981|2271|3146|3460|4000|4609|5048|5111|6387|6427|7048|8655|8915|10598|10657|10808|51014|57410	ANXA1|ANXA5|FAS|RHOA|EIF4G1|FH|HMGB1|IFNGR2|LMNA|MYC|PAFAH1B1|PCNA|CXCL12|SRSF2|TGFBR2|DYNLL1|BCL10|AHSA1|KHDRBS1|HSPH1|TMED7|SCYL1	-2.5	Brown
DisGeNET	35	C0151888	Hyporeflexia		-3.7	3.3	4.6	30182	312	381	13	3.4	0.93	476|1213|3735|4000|4038|5420|6576|10329|23065|54872|55149|55768|57410	ATP1A1|CLTC|KARS1|LMNA|LRP4|PODXL|SLC25A1|RXYLT1|EMC1|PIGG|MTPAP|NGLY1|SCYL1	-2.5	Brown
DisGeNET	35	C1262477	Weight decreased		-3.7	3.5	4.7	30182	271	381	12	3.1	0.89	355|1981|2271|4191|4665|6390|7048|8915|9451|29967|55630|55768	FAS|EIF4G1|FH|MDH2|NAB2|SDHB|TGFBR2|BCL10|EIF2AK3|LRP12|SLC39A4|NGLY1	-2.5	Brown
DisGeNET	35	C0027708	Nephroblastoma		-3.7	2.6	4.3	30182	586	381	19	5	1.1	308|1969|2130|2132|2271|3191|3491|4171|4893|5111|5216|5420|5518|6426|6845|9780|11010|54675|255738	ANXA5|EPHA2|EWSR1|EXT2|FH|HNRNPL|CCN1|MCM2|NRAS|PCNA|PFN1|PODXL|PPP2R1A|SRSF1|VAMP7|PIEZO1|GLIPR1|CRLS1|PCSK9	-2.5	Brown
DisGeNET	35	C1302773	Low Grade Squamous Intraepithelial Neoplasia		-3.7	5.9	5.4	30182	94	381	7	1.8	0.69	3397|4171|4609|5111|6615|7334|10365	ID1|MCM2|MYC|PCNA|SNAI1|UBE2N|KLF2	-2.5	Brown
Transcription Factor Targets	16	M6054	CTCNANGTGNY UNKNOWN		-3.7	5.9	5.4	30182	94	381	7	1.8	0.69	5832|10247|10370|10808|11117|85369|122786	ALDH18A1|RIDA|CITED2|HSPH1|EMILIN1|STRIP1|FRMD6	-2.5	Brown
DisGeNET	35	C0346957	Disseminated Malignant Neoplasm		-3.7	3.8	4.8	30182	232	381	11	2.9	0.86	60|998|5420|5518|6387|6615|7048|7494|10247|10787|23516	ACTB|CDC42|PODXL|PPP2R1A|CXCL12|SNAI1|TGFBR2|XBP1|RIDA|NCKAP1|SLC39A14	-2.5	Brown
Transcription Factor Targets	16	M12023	CREB Q4		-3.7	3.5	4.7	30182	272	381	12	3.1	0.89	998|1843|1969|3181|3397|4763|5048|6390|6426|60481|79567|285381	CDC42|DUSP1|EPHA2|HNRNPA2B1|ID1|NF1|PAFAH1B1|SDHB|SRSF1|ELOVL5|RIPOR1|DPH3	-2.5	Brown
DisGeNET	35	C1176475	Ductal Carcinoma		-3.7	3.5	4.7	30182	273	381	12	3.1	0.89	60|1351|1848|3397|3491|4000|4609|5111|6615|6624|10576|54675	ACTB|COX8A|DUSP6|ID1|CCN1|LMNA|MYC|PCNA|SNAI1|FSCN1|CCT2|CRLS1	-2.5	Brown
Transcription Factor Targets	16	M30011	HOXB6 TARGET GENES		-3.7	2.5	4.3	30182	638	381	20	5.2	1.1	52|378|387|506|4501|5518|6251|6426|6993|7520|9950|10953|22916|23082|25804|25976|27236|55188|80267|81929	ACP1|ARF4|RHOA|ATP5F1B|MT1X|PPP2R1A|RSU1|SRSF1|DYNLT1|XRCC5|GOLGA5|TOMM34|NCBP2|PPRC1|LSM4|TIPARP|ARFIP1|RIC8B|EDEM3|SEH1L	-2.5	Brown
DisGeNET	35	C0043194	Wiskott-Aldrich Syndrome		-3.7	5.8	5.3	30182	95	381	7	1.8	0.69	60|355|998|1351|2017|5216|6387	ACTB|FAS|CDC42|COX8A|CTTN|PFN1|CXCL12	-2.5	Brown
DisGeNET	35	C4529962	Fatty Liver Disease		-3.7	2.4	4.2	30182	741	381	22	5.8	1.2	60|301|355|1213|1737|2182|2194|2745|3146|3164|3312|5562|5832|6428|6615|6624|7416|7494|10598|10657|54675|255738	ACTB|ANXA1|FAS|CLTC|DLAT|ACSL4|FASN|GLRX|HMGB1|NR4A1|HSPA8|PRKAA1|ALDH18A1|SRSF3|SNAI1|FSCN1|VDAC1|XBP1|AHSA1|KHDRBS1|CRLS1|PCSK9	-2.5	Brown
DisGeNET	35	C0236734	Caffeine related disorders		-3.7	3.1	4.5	30182	359	381	14	3.7	0.96	60|355|1351|1906|2194|4000|5048|5111|5562|6428|7520|10598|10657|51014	ACTB|FAS|COX8A|EDN1|FASN|LMNA|PAFAH1B1|PCNA|PRKAA1|SRSF3|XRCC5|AHSA1|KHDRBS1|TMED7	-2.5	Brown
DisGeNET	35	C0349532	Gastric lymphoma		-3.7	13	6.8	30182	24	381	4	1	0.52	355|4609|5111|8915	FAS|MYC|PCNA|BCL10	-2.5	Brown
DisGeNET	35	C0152132	Hypertensive Retinopathy		-3.7	13	6.8	30182	24	381	4	1	0.52	1906|2271|4191|6390	EDN1|FH|MDH2|SDHB	-2.5	Brown
Cell Type Signatures	7	M41714	FAN OVARY CL12 T LYMPHOCYTE NK CELL 2		-3.7	4.4	4.9	30182	161	381	9	2.4	0.78	301|382|998|3716|5216|6427|11010|23484|51714	ANXA1|ARF6|CDC42|JAK1|PFN1|SRSF2|GLIPR1|LEPROTL1|SELENOT	-2.5	Brown
DisGeNET	35	C1275122	Familial multiple trichoepitheliomata		-3.7	3.2	4.6	30182	317	381	13	3.4	0.93	301|1351|1603|1848|1981|2289|3491|4609|7355|10598|51330|51639|115908	ANXA1|COX8A|DAD1|DUSP6|EIF4G1|FKBP5|CCN1|MYC|SLC35A2|AHSA1|TNFRSF12A|SF3B6|CTHRC1	-2.5	Brown
DisGeNET	35	C1304508	Spindle cell hemangioma		-3.7	7	5.6	30182	68	381	6	1.6	0.64	308|3181|3716|5562|7494|56005	ANXA5|HNRNPA2B1|JAK1|PRKAA1|XBP1|MYDGF	-2.5	Brown
DisGeNET	35	C0374997	Helicobacter pylori (H. pylori) infection in conditions classified elsewhere and of unspecified site		-3.7	2.5	4.3	30182	593	381	19	5	1.1	60|301|355|1737|2017|2194|2289|3716|4609|4893|4953|5562|6387|8915|10598|10657|51014|51639|56005	ACTB|ANXA1|FAS|DLAT|CTTN|FASN|FKBP5|JAK1|MYC|NRAS|ODC1|PRKAA1|CXCL12|BCL10|AHSA1|KHDRBS1|TMED7|SF3B6|MYDGF	-2.5	Brown
Cell Type Signatures	7	M41689	TRAVAGLINI LUNG BASOPHIL MAST 1 CELL		-3.6	3.4	4.6	30182	276	381	12	3.1	0.89	301|1603|1843|1848|2182|4000|4735|7846|8655|10979|51330|93663	ANXA1|DAD1|DUSP1|DUSP6|ACSL4|LMNA|SEPTIN2|TUBA1A|DYNLL1|FERMT2|TNFRSF12A|ARHGAP18	-2.5	Brown
Transcription Factor Targets	16	M14011	HIF1 Q3		-3.6	3.7	4.7	30182	236	381	11	2.9	0.86	1981|6426|7073|10370|10613|22818|23065|23082|51026|57410|80256	EIF4G1|SRSF1|TIAL1|CITED2|ERLIN1|COPZ1|EMC1|PPRC1|GOLT1B|SCYL1|ATOSB	-2.5	Brown
DisGeNET	35	C0338106	Adenocarcinoma of colon		-3.6	2.9	4.4	30182	406	381	15	3.9	1	60|71|998|1434|2182|2289|3146|4609|4893|5111|5329|6387|6624|10808|51014	ACTB|ACTG1|CDC42|CSE1L|ACSL4|FKBP5|HMGB1|MYC|NRAS|PCNA|PLAUR|CXCL12|FSCN1|HSPH1|TMED7	-2.5	Brown
Transcription Factor Targets	16	M399	SMTTTTGT UNKNOWN		-3.6	2.9	4.4	30182	407	381	15	3.9	1	1848|1982|2289|3146|4763|6421|6427|6428|7073|8099|9500|10370|26097|79567|80267	DUSP6|EIF4G2|FKBP5|HMGB1|NF1|SFPQ|SRSF2|SRSF3|TIAL1|CDK2AP1|MAGED1|CITED2|CHTOP|RIPOR1|EDEM3	-2.4	Brown
DisGeNET	35	C0266464	Polymicrogyria		-3.6	4	4.8	30182	199	381	10	2.6	0.82	60|71|2271|4330|5329|7846|7991|10262|10329|54888	ACTB|ACTG1|FH|MN1|PLAUR|TUBA1A|TUSC3|SF3B4|RXYLT1|NSUN2	-2.4	Brown
Transcription Factor Targets	16	M29900	BANP TARGET GENES		-3.6	2.3	4.2	30182	748	381	22	5.8	1.2	515|2012|3189|4191|4701|5394|9950|10190|10330|10598|10728|10808|22934|25874|26003|51014|55188|80267|81876|84844|85369|115426	ATP5PB|EMP1|HNRNPH3|MDH2|NDUFA7|EXOSC10|GOLGA5|TXNDC9|CNPY2|AHSA1|PTGES3|HSPH1|RPIA|MPC2|GORASP2|TMED7|RIC8B|EDEM3|RAB1B|PHF5A|STRIP1|UHRF2	-2.4	Brown
DisGeNET	35	C0424230	Motor retardation		-3.6	5.7	5.2	30182	98	381	7	1.8	0.69	1737|5832|7416|10166|22934|23065|91869	DLAT|ALDH18A1|VDAC1|SLC25A15|RPIA|EMC1|RFT1	-2.4	Brown
DisGeNET	35	C0024796	Marfan Syndrome		-3.6	4.9	5	30182	130	381	8	2.1	0.73	60|1278|1351|3491|4763|7048|10516|10598	ACTB|COL1A2|COX8A|CCN1|NF1|TGFBR2|FBLN5|AHSA1	-2.4	Brown
COVID	200	COVID179	Proteome_Stukalov_A549_72h_ORF7B_Up		-3.6	4.9	5	30182	130	381	8	2.1	0.73	1810|1969|2194|3164|3189|10797|23516|55188	DR1|EPHA2|FASN|NR4A1|HNRNPH3|MTHFD2|SLC39A14|RIC8B	-2.4	Brown
DisGeNET	35	C0027889	Hereditary Sensory and Autonomic Neuropathies		-3.6	13	6.6	30182	25	381	4	1	0.52	60|1351|6624|23204	ACTB|COX8A|FSCN1|ARL6IP1	-2.4	Brown
DisGeNET	35	C0542514	Blue sclera		-3.6	6.8	5.5	30182	70	381	6	1.6	0.64	1278|7048|7355|9871|22856|91252	COL1A2|TGFBR2|SLC35A2|SEC24D|CHSY1|SLC39A13	-2.4	Brown
DisGeNET	35	C1292778	Chronic myeloproliferative disorder		-3.6	3	4.4	30182	366	381	14	3.7	0.96	355|3716|4609|4763|4893|4953|5048|5111|6387|6427|10598|23509|26097|51014	FAS|JAK1|MYC|NF1|NRAS|ODC1|PAFAH1B1|PCNA|CXCL12|SRSF2|AHSA1|POFUT1|CHTOP|TMED7	-2.4	Brown
DisGeNET	35	C4025790	Specific learning disability		-3.6	4.3	4.8	30182	165	381	9	2.4	0.78	60|71|2746|4692|4763|5832|10166|10329|22856	ACTB|ACTG1|GLUD1|NDN|NF1|ALDH18A1|SLC25A15|RXYLT1|CHSY1	-2.4	Brown
DisGeNET	35	C0220620	Gastrointestinal Carcinoid Tumor		-3.6	3.2	4.5	30182	323	381	13	3.4	0.93	71|355|1351|1906|2130|4893|5111|6387|7048|8915|9780|51727|81876	ACTG1|FAS|COX8A|EDN1|EWSR1|NRAS|PCNA|CXCL12|TGFBR2|BCL10|PIEZO1|CMPK1|RAB1B	-2.4	Brown
TRRUST	34	TRR01548	Regulated by: YY1		-3.6	5.6	5.2	30182	99	381	7	1.8	0.69	355|1278|2194|4609|4763|5111|27032	FAS|COL1A2|FASN|MYC|NF1|PCNA|ATP2C1	-2.4	Brown
DisGeNET	35	C0279584	Childhood B Acute Lymphoblastic Leukemia		-3.6	5.6	5.2	30182	99	381	7	1.8	0.69	1982|2017|3146|4609|6387|22919|56005	EIF4G2|CTTN|HMGB1|MYC|CXCL12|MAPRE1|MYDGF	-2.4	Brown
DisGeNET	35	C0027859	Acoustic Neuroma		-3.6	4.8	5	30182	131	381	8	2.1	0.73	1351|1981|3735|4763|5111|9780|51014|55858	COX8A|EIF4G1|KARS1|NF1|PCNA|PIEZO1|TMED7|TMEM165	-2.4	Brown
DisGeNET	35	C2973725	Pulmonary arterial hypertension		-3.6	2.9	4.3	30182	413	381	15	3.9	1	60|71|1278|1351|1906|3146|3164|3491|5478|5562|7048|7494|8655|25932|51014	ACTB|ACTG1|COL1A2|COX8A|EDN1|HMGB1|NR4A1|CCN1|PPIA|PRKAA1|TGFBR2|XBP1|DYNLL1|CLIC4|TMED7	-2.4	Brown
Transcription Factor Targets	16	M17426	GCGSCMNTTT UNKNOWN		-3.6	6.7	5.4	30182	71	381	6	1.6	0.64	1434|5861|6426|6427|10606|26097	CSE1L|RAB1A|SRSF1|SRSF2|PAICS|CHTOP	-2.4	Brown
DisGeNET	35	C0013390	Dysmenorrhea		-3.6	6.7	5.4	30182	71	381	6	1.6	0.64	1213|3491|4000|5111|5478|103910	CLTC|CCN1|LMNA|PCNA|PPIA|MYL12B	-2.4	Brown
[truncated: 5,593 more rows]
