# Supplementary material for: Fibroblasts as an in vitro model of circadian genetic and genomic studies
Source: Mamm Genome. 2024 Jul 3;35(3):432–44. doi: 10.1007/s00335-024-10050-7 (PMC11329553; doi:10.1007/s00335-024-10050-7)
Supplement: Supplementary file 4 — Supplementary file4 (ZIP 16237 kb) [file 335_2024_10050_MOESM4_ESM.zip › Enrichment_PPI/GO_MCODE.csv]

Name	Category	CategoryID	GO	Description	PARENT_GO	LogP	Enrichment	Z-score	#TotalGeneInLibrary	#GeneInGO	#GeneInHitList	#GeneInGOAndHitList	%InGO	STDV %InGO	GeneID	Hits	Log(q-value)
Black	Reactome Gene Sets	6	R-HSA-5617833	Cilium Assembly		-12	13	13	30182	201	167	15	9	2.2	1778|5108|8481|9702|9727|10540|11127|22832|22995|55112|55755|60412|79659|80254|80776	DYNC1H1|PCM1|OFD1|CEP57|RAB11FIP3|DCTN2|KIF3A|CEP162|CEP152|DYNC2I1|CDK5RAP2|EXOC4|DYNC2H1|CEP63|B9D2	-11
Black	Reactome Gene Sets	6	R-HSA-1852241	Organelle biogenesis and maintenance		-12	10	12	30182	296	167	17	10	2.3	1778|5108|8481|9611|9702|9727|10540|11127|22832|22995|55112|55755|60412|79659|80205|80254|80776	DYNC1H1|PCM1|OFD1|NCOR1|CEP57|RAB11FIP3|DCTN2|KIF3A|CEP162|CEP152|DYNC2I1|CDK5RAP2|EXOC4|DYNC2H1|CHD9|CEP63|B9D2	-10
Black	GO Biological Processes	19	GO:0006325	chromatin organization	19_GO:0009987 cellular process	-12	6.6	11	30182	633	167	23	14	2.7	546|1107|1788|2186|6595|6605|6733|7913|9611|10541|22992|23186|29915|51742|55636|56254|57169|58508|64710|80205|84181|91746|221037	ATRX|CHD3|DNMT3A|BPTF|SMARCA2|SMARCE1|SRPK2|DEK|NCOR1|ANP32B|KDM2A|RCOR1|HCFC2|ARID4B|CHD7|RNF20|ZNFX1|KMT2C|NUCKS1|CHD9|CHD6|YTHDC1|JMJD1C	-10
Black	GO Biological Processes	19	GO:0006351	DNA-templated transcription	19_GO:0008152 metabolic process	-11	6.3	9.8	30182	599	167	21	13	2.6	468|546|694|4776|4784|6774|6917|6935|7067|7913|9646|9967|11060|11168|22992|23168|23469|51742|55636|64121|221037	ATF4|ATRX|BTG1|NFATC4|NFIX|STAT3|TCEA1|ZEB1|THRA|DEK|CTR9|THRAP3|WWP2|PSIP1|KDM2A|RTF1|PHF3|ARID4B|CHD7|RRAGC|JMJD1C	-9.1
Black	GO Biological Processes	19	GO:0097659	nucleic acid-templated transcription	19_GO:0008152 metabolic process	-11	6.3	9.8	30182	601	167	21	13	2.6	468|546|694|4776|4784|6774|6917|6935|7067|7913|9646|9967|11060|11168|22992|23168|23469|51742|55636|64121|221037	ATF4|ATRX|BTG1|NFATC4|NFIX|STAT3|TCEA1|ZEB1|THRA|DEK|CTR9|THRAP3|WWP2|PSIP1|KDM2A|RTF1|PHF3|ARID4B|CHD7|RRAGC|JMJD1C	-9
Black	GO Biological Processes	19	GO:0032774	RNA biosynthetic process	19_GO:0008152 metabolic process	-10	6.2	9.7	30182	612	167	21	13	2.6	468|546|694|4776|4784|6774|6917|6935|7067|7913|9646|9967|11060|11168|22992|23168|23469|51742|55636|64121|221037	ATF4|ATRX|BTG1|NFATC4|NFIX|STAT3|TCEA1|ZEB1|THRA|DEK|CTR9|THRAP3|WWP2|PSIP1|KDM2A|RTF1|PHF3|ARID4B|CHD7|RRAGC|JMJD1C	-8.9
Black	WikiPathways	27	WP3651	Pathways affected in adenoid cystic carcinoma		-10	25	14	30182	65	167	9	5.4	1.7	546|6595|6605|9611|51742|55914|58508|84159|221037	ATRX|SMARCA2|SMARCE1|NCOR1|ARID4B|ERBIN|KMT2C|ARID5B|JMJD1C	-8.5
Black	Reactome Gene Sets	6	R-HSA-5620912	Anchoring of the basal body to the plasma membrane		-9.7	18	13	30182	98	167	10	6	1.8	1778|5108|8481|9702|10540|22832|22995|55755|80254|80776	DYNC1H1|PCM1|OFD1|CEP57|DCTN2|CEP162|CEP152|CDK5RAP2|CEP63|B9D2	-8.2
Black	Reactome Gene Sets	6	R-HSA-2565942	Regulation of PLK1 Activity at G2/M Transition		-8.8	18	12	30182	88	167	9	5.4	1.7	1778|5108|8481|9702|10133|10540|22995|55755|80254	DYNC1H1|PCM1|OFD1|CEP57|OPTN|DCTN2|CEP152|CDK5RAP2|CEP63	-7.4
Black	GO Biological Processes	19	GO:0099111	microtubule-based transport	19_GO:0051179 localization	-8.7	11	10	30182	205	167	12	7.2	2	1778|4130|4131|5108|8481|10749|11127|27067|54785|55112|57584|79659	DYNC1H1|MAP1A|MAP1B|PCM1|OFD1|KIF1C|KIF3A|STAU2|BORCS6|DYNC2I1|ARHGAP21|DYNC2H1	-7.3
Black	GO Biological Processes	19	GO:0010970	transport along microtubule	19_GO:0051179 localization	-8.6	12	11	30182	165	167	11	6.6	1.9	1778|4130|4131|5108|10749|11127|27067|54785|55112|57584|79659	DYNC1H1|MAP1A|MAP1B|PCM1|KIF1C|KIF3A|STAU2|BORCS6|DYNC2I1|ARHGAP21|DYNC2H1	-7.2
Black	Reactome Gene Sets	6	R-HSA-380284	Loss of proteins required for interphase microtubule organization from the centrosome		-8.3	21	12	30182	70	167	8	4.8	1.7	1778|5108|8481|9702|10540|22995|55755|80254	DYNC1H1|PCM1|OFD1|CEP57|DCTN2|CEP152|CDK5RAP2|CEP63	-6.9
Black	Reactome Gene Sets	6	R-HSA-380259	Loss of Nlp from mitotic centrosomes		-8.3	21	12	30182	70	167	8	4.8	1.7	1778|5108|8481|9702|10540|22995|55755|80254	DYNC1H1|PCM1|OFD1|CEP57|DCTN2|CEP152|CDK5RAP2|CEP63	-6.9
Black	Reactome Gene Sets	6	R-HSA-8854518	AURKA Activation by TPX2		-8.1	20	12	30182	73	167	8	4.8	1.7	1778|5108|8481|9702|10540|22995|55755|80254	DYNC1H1|PCM1|OFD1|CEP57|DCTN2|CEP152|CDK5RAP2|CEP63	-6.8
Black	Reactome Gene Sets	6	R-HSA-380287	Centrosome maturation		-7.7	18	11	30182	82	167	8	4.8	1.7	1778|5108|8481|9702|10540|22995|55755|80254	DYNC1H1|PCM1|OFD1|CEP57|DCTN2|CEP152|CDK5RAP2|CEP63	-6.4
Black	Reactome Gene Sets	6	R-HSA-380270	Recruitment of mitotic centrosome proteins and complexes		-7.7	18	11	30182	82	167	8	4.8	1.7	1778|5108|8481|9702|10540|22995|55755|80254	DYNC1H1|PCM1|OFD1|CEP57|DCTN2|CEP152|CDK5RAP2|CEP63	-6.4
Black	Reactome Gene Sets	6	R-HSA-68877	Mitotic Prometaphase		-7.7	9.7	9.3	30182	204	167	11	6.6	1.9	1778|5108|6249|8481|9126|9702|10540|22995|55755|80254|80776	DYNC1H1|PCM1|CLIP1|OFD1|SMC3|CEP57|DCTN2|CEP152|CDK5RAP2|CEP63|B9D2	-6.4
Black	GO Biological Processes	19	GO:0030705	cytoskeleton-dependent intracellular transport	19_GO:0051179 localization	-7.7	9.7	9.3	30182	205	167	11	6.6	1.9	1778|4130|4131|5108|10749|11127|27067|54785|55112|57584|79659	DYNC1H1|MAP1A|MAP1B|PCM1|KIF1C|KIF3A|STAU2|BORCS6|DYNC2I1|ARHGAP21|DYNC2H1	-6.4
Black	GO Biological Processes	19	GO:0006338	chromatin remodeling	19_GO:0009987 cellular process	-7.6	6.7	8.3	30182	378	167	14	8.4	2.1	546|1107|1788|2186|6595|6605|6733|7913|10541|29915|55636|57169|80205|84181	ATRX|CHD3|DNMT3A|BPTF|SMARCA2|SMARCE1|SRPK2|DEK|ANP32B|HCFC2|CHD7|ZNFX1|CHD9|CHD6	-6.3
Black	GO Biological Processes	19	GO:0008380	RNA splicing	19_GO:0008152 metabolic process	-7.3	6.4	8.1	30182	394	167	14	8.4	2.1	6733|9169|9541|9967|10569|11168|25949|51319|51747|57187|64121|91746|140890|143884	SRPK2|SCAF11|CIR1|THRAP3|SLU7|PSIP1|SYF2|RSRC1|LUC7L3|THOC2|RRAGC|YTHDC1|SREK1|CWF19L2	-6.1
Black	Reactome Gene Sets	6	R-HSA-380320	Recruitment of NuMA to mitotic centrosomes		-7.3	15	10	30182	94	167	8	4.8	1.7	1778|5108|8481|9702|10540|22995|55755|80254	DYNC1H1|PCM1|OFD1|CEP57|DCTN2|CEP152|CDK5RAP2|CEP63	-6
Black	GO Biological Processes	19	GO:0006366	transcription by RNA polymerase II	19_GO:0008152 metabolic process	-7.2	6.8	8.1	30182	343	167	13	7.8	2.1	468|546|4776|4784|6774|6917|7067|7913|9646|11060|23168|51742|55636	ATF4|ATRX|NFATC4|NFIX|STAT3|TCEA1|THRA|DEK|CTR9|WWP2|RTF1|ARID4B|CHD7	-5.9
Black	GO Biological Processes	19	GO:0000226	microtubule cytoskeleton organization	19_GO:0009987 cellular process	-7.1	5.3	7.5	30182	547	167	16	9.6	2.3	546|1107|1778|4130|4131|5108|6249|9126|9611|10540|11127|22995|23177|23255|55755|80254	ATRX|CHD3|DYNC1H1|MAP1A|MAP1B|PCM1|CLIP1|SMC3|NCOR1|DCTN2|KIF3A|CEP152|CEP68|MTCL1|CDK5RAP2|CEP63	-5.9
Black	Reactome Gene Sets	6	R-HSA-69275	G2/M Transition		-6.8	9.2	8.6	30182	196	167	10	6	1.8	994|1778|5108|8481|9702|10133|10540|22995|55755|80254	CDC25B|DYNC1H1|PCM1|OFD1|CEP57|OPTN|DCTN2|CEP152|CDK5RAP2|CEP63	-5.6
Black	Reactome Gene Sets	6	R-HSA-453274	Mitotic G2-G2/M phases		-6.8	9.1	8.6	30182	198	167	10	6	1.8	994|1778|5108|8481|9702|10133|10540|22995|55755|80254	CDC25B|DYNC1H1|PCM1|OFD1|CEP57|OPTN|DCTN2|CEP152|CDK5RAP2|CEP63	-5.6
Black	Reactome Gene Sets	6	R-HSA-1640170	Cell Cycle		-6.5	4.4	6.8	30182	692	167	17	10	2.3	546|994|1778|4361|5108|6249|7324|8481|9126|9702|10133|10540|22995|27030|55755|80254|80776	ATRX|CDC25B|DYNC1H1|MRE11|PCM1|CLIP1|UBE2E1|OFD1|SMC3|CEP57|OPTN|DCTN2|CEP152|MLH3|CDK5RAP2|CEP63|B9D2	-5.4
Black	GO Biological Processes	19	GO:0031667	response to nutrient levels	19_GO:0050896 response to stimulus	-6.4	5.4	7.2	30182	466	167	14	8.4	2.1	468|1788|2730|4131|4780|6935|7248|22863|23710|27072|27327|53349|64121|133746	ATF4|DNMT3A|GCLM|MAP1B|NFE2L2|ZEB1|TSC1|ATG14|GABARAPL1|VPS41|TNRC6A|ZFYVE1|RRAGC|JMY	-5.3
Black	GO Biological Processes	19	GO:0006397	mRNA processing	19_GO:0008152 metabolic process	-6.4	5.4	7.2	30182	467	167	14	8.4	2.1	5930|6733|9169|9541|9967|10569|11168|25949|51319|51747|57187|91746|140890|143884	RBBP6|SRPK2|SCAF11|CIR1|THRAP3|SLU7|PSIP1|SYF2|RSRC1|LUC7L3|THOC2|YTHDC1|SREK1|CWF19L2	-5.3
Black	GO Biological Processes	19	GO:0016071	mRNA metabolic process	19_GO:0008152 metabolic process	-6.4	4.6	6.9	30182	623	167	16	9.6	2.3	468|5930|6733|6774|9169|9541|9967|10569|11168|25949|51319|51747|57187|91746|140890|143884	ATF4|RBBP6|SRPK2|STAT3|SCAF11|CIR1|THRAP3|SLU7|PSIP1|SYF2|RSRC1|LUC7L3|THOC2|YTHDC1|SREK1|CWF19L2	-5.3
Black	GO Biological Processes	19	GO:0031669	cellular response to nutrient levels	19_GO:0050896 response to stimulus	-6.3	8.2	8	30182	221	167	10	6	1.8	468|4780|7248|22863|23710|27072|27327|53349|64121|133746	ATF4|NFE2L2|TSC1|ATG14|GABARAPL1|VPS41|TNRC6A|ZFYVE1|RRAGC|JMY	-5.2
Black	GO Biological Processes	19	GO:0009267	cellular response to starvation	19_GO:0050896 response to stimulus	-6.3	9.6	8.4	30182	170	167	9	5.4	1.7	468|4780|22863|23710|27072|27327|53349|64121|133746	ATF4|NFE2L2|ATG14|GABARAPL1|VPS41|TNRC6A|ZFYVE1|RRAGC|JMY	-5.2
Black	GO Biological Processes	19	GO:0007098	centrosome cycle	19_GO:0009987 cellular process	-6.2	14	9.3	30182	89	167	7	4.2	1.6	1107|5108|11127|22995|23177|55755|80254	CHD3|PCM1|KIF3A|CEP152|CEP68|CDK5RAP2|CEP63	-5.1
Black	GO Biological Processes	19	GO:0009991	response to extracellular stimulus	19_GO:0050896 response to stimulus	-6.1	5.1	6.9	30182	496	167	14	8.4	2.1	468|1788|2730|4131|4780|6935|7248|22863|23710|27072|27327|53349|64121|133746	ATF4|DNMT3A|GCLM|MAP1B|NFE2L2|ZEB1|TSC1|ATG14|GABARAPL1|VPS41|TNRC6A|ZFYVE1|RRAGC|JMY	-5.1
Black	Reactome Gene Sets	6	R-HSA-9012999	RHO GTPase cycle		-5.8	5.2	6.7	30182	449	167	13	7.8	2.1	5930|8502|9590|10424|11060|11329|23075|55075|55914|56254|57498|57522|57584	RBBP6|PKP4|AKAP12|PGRMC2|WWP2|STK38|SWAP70|UACA|ERBIN|RNF20|KIDINS220|SRGAP1|ARHGAP21	-4.8
Black	GO Biological Processes	19	GO:0031668	cellular response to extracellular stimulus	19_GO:0050896 response to stimulus	-5.8	7.2	7.3	30182	252	167	10	6	1.8	468|4780|7248|22863|23710|27072|27327|53349|64121|133746	ATF4|NFE2L2|TSC1|ATG14|GABARAPL1|VPS41|TNRC6A|ZFYVE1|RRAGC|JMY	-4.8
Black	GO Biological Processes	19	GO:0007018	microtubule-based movement	19_GO:0009987 cellular process	-5.8	5.6	6.8	30182	384	167	12	7.2	2	1778|4130|4131|5108|8481|10749|11127|27067|54785|55112|57584|79659	DYNC1H1|MAP1A|MAP1B|PCM1|OFD1|KIF1C|KIF3A|STAU2|BORCS6|DYNC2I1|ARHGAP21|DYNC2H1	-4.8
Black	GO Biological Processes	19	GO:0031023	microtubule organizing center organization	19_GO:0009987 cellular process	-5.7	12	8.4	30182	106	167	7	4.2	1.6	1107|5108|11127|22995|23177|55755|80254	CHD3|PCM1|KIF3A|CEP152|CEP68|CDK5RAP2|CEP63	-4.7
Black	Reactome Gene Sets	6	R-HSA-194315	Signaling by Rho GTPases		-5.7	4.1	6.2	30182	707	167	16	9.6	2.3	1778|5930|6249|8502|9590|10424|11060|11329|23075|55075|55914|56254|57498|57522|57584|80776	DYNC1H1|RBBP6|CLIP1|PKP4|AKAP12|PGRMC2|WWP2|STK38|SWAP70|UACA|ERBIN|RNF20|KIDINS220|SRGAP1|ARHGAP21|B9D2	-4.7
Black	GO Biological Processes	19	GO:0042594	response to starvation	19_GO:0050896 response to stimulus	-5.6	7.9	7.4	30182	207	167	9	5.4	1.7	468|4780|22863|23710|27072|27327|53349|64121|133746	ATF4|NFE2L2|ATG14|GABARAPL1|VPS41|TNRC6A|ZFYVE1|RRAGC|JMY	-4.6
Black	Reactome Gene Sets	6	R-HSA-9716542	Signaling by Rho GTPases, Miro GTPases and RHOBTB3		-5.5	4	6.1	30182	723	167	16	9.6	2.3	1778|5930|6249|8502|9590|10424|11060|11329|23075|55075|55914|56254|57498|57522|57584|80776	DYNC1H1|RBBP6|CLIP1|PKP4|AKAP12|PGRMC2|WWP2|STK38|SWAP70|UACA|ERBIN|RNF20|KIDINS220|SRGAP1|ARHGAP21|B9D2	-4.6
Black	Reactome Gene Sets	6	R-HSA-69278	Cell Cycle, Mitotic		-5.5	4.5	6.3	30182	561	167	14	8.4	2.1	994|1778|5108|6249|7324|8481|9126|9702|10133|10540|22995|55755|80254|80776	CDC25B|DYNC1H1|PCM1|CLIP1|UBE2E1|OFD1|SMC3|CEP57|OPTN|DCTN2|CEP152|CDK5RAP2|CEP63|B9D2	-4.5
Black	Reactome Gene Sets	6	R-HSA-3247509	Chromatin modifying enzymes		-5.5	6.6	6.9	30182	274	167	10	6	1.8	1107|1788|6595|6605|9611|22992|23186|51742|58508|84159	CHD3|DNMT3A|SMARCA2|SMARCE1|NCOR1|KDM2A|RCOR1|ARID4B|KMT2C|ARID5B	-4.5
Black	Reactome Gene Sets	6	R-HSA-4839726	Chromatin organization		-5.5	6.6	6.9	30182	274	167	10	6	1.8	1107|1788|6595|6605|9611|22992|23186|51742|58508|84159	CHD3|DNMT3A|SMARCA2|SMARCE1|NCOR1|KDM2A|RCOR1|ARID4B|KMT2C|ARID5B	-4.5
Black	GO Biological Processes	19	GO:0043009	chordate embryonic development	19_GO:0032502 developmental process	-5.5	4.2	6.1	30182	648	167	15	9	2.2	2186|3217|5930|6788|6935|7248|9541|9646|10159|23168|25949|55112|55636|57498|91746	BPTF|HOXB7|RBBP6|STK3|ZEB1|TSC1|CIR1|CTR9|ATP6AP2|RTF1|SYF2|DYNC2I1|CHD7|KIDINS220|YTHDC1	-4.5
Black	Reactome Gene Sets	6	R-HSA-68886	M Phase		-5.4	5.2	6.4	30182	418	167	12	7.2	2	1778|5108|6249|7324|8481|9126|9702|10540|22995|55755|80254|80776	DYNC1H1|PCM1|CLIP1|UBE2E1|OFD1|SMC3|CEP57|DCTN2|CEP152|CDK5RAP2|CEP63|B9D2	-4.4
Black	GO Biological Processes	19	GO:0009792	embryo development ending in birth or egg hatching	19_GO:0032502 developmental process	-5.3	4	5.9	30182	670	167	15	9	2.2	2186|3217|5930|6788|6935|7248|9541|9646|10159|23168|25949|55112|55636|57498|91746	BPTF|HOXB7|RBBP6|STK3|ZEB1|TSC1|CIR1|CTR9|ATP6AP2|RTF1|SYF2|DYNC2I1|CHD7|KIDINS220|YTHDC1	-4.4
Black	GO Biological Processes	19	GO:0072384	organelle transport along microtubule	19_GO:0051179 localization	-5.1	13	8.2	30182	84	167	6	3.6	1.4	1778|4131|10749|11127|54785|57584	DYNC1H1|MAP1B|KIF1C|KIF3A|BORCS6|ARHGAP21	-4.2
Black	GO Biological Processes	19	GO:0051495	positive regulation of cytoskeleton organization	19_GO:0048518 positive regulation of biological process	-4.9	7.6	6.8	30182	190	167	8	4.8	1.7	1778|4131|6249|7248|11034|23075|23500|55755	DYNC1H1|MAP1B|CLIP1|TSC1|DSTN|SWAP70|DAAM2|CDK5RAP2	-4.1
Black	GO Biological Processes	19	GO:0051656	establishment of organelle localization	19_GO:0051179 localization	-4.9	5.1	6.1	30182	388	167	11	6.6	1.9	1778|4131|5108|10540|10749|11127|54785|55755|57584|60412|79090	DYNC1H1|MAP1B|PCM1|DCTN2|KIF1C|KIF3A|BORCS6|CDK5RAP2|ARHGAP21|EXOC4|TRAPPC6A	-4.1
Black	GO Biological Processes	19	GO:0016570	histone modification	19_GO:0008152 metabolic process	-4.9	5.1	6.1	30182	389	167	11	6.6	1.9	1107|7324|9646|22992|23168|23186|29915|51742|56254|58508|221037	CHD3|UBE2E1|CTR9|KDM2A|RTF1|RCOR1|HCFC2|ARID4B|RNF20|KMT2C|JMJD1C	-4.1
Black	GO Biological Processes	19	GO:0071496	cellular response to external stimulus	19_GO:0050896 response to stimulus	-4.9	5.7	6.3	30182	318	167	10	6	1.8	468|4780|7248|22863|23710|27072|27327|53349|64121|133746	ATF4|NFE2L2|TSC1|ATG14|GABARAPL1|VPS41|TNRC6A|ZFYVE1|RRAGC|JMY	-4
Black	GO Biological Processes	19	GO:0080135	regulation of cellular response to stress	19_GO:0050896 response to stimulus	-4.9	3.7	5.6	30182	726	167	15	9	2.2	468|3337|4780|6595|6605|6788|7248|7913|8087|9611|10961|23328|26471|51035|54832	ATF4|DNAJB1|NFE2L2|SMARCA2|SMARCE1|STK3|TSC1|DEK|FXR1|NCOR1|ERP29|SASH1|NUPR1|UBXN1|VPS13C	-4
Black	GO Biological Processes	19	GO:0006479	protein methylation	19_GO:0008152 metabolic process	-4.9	9	7.1	30182	140	167	7	4.2	1.6	694|1788|9646|23168|29915|51742|58508	BTG1|DNMT3A|CTR9|RTF1|HCFC2|ARID4B|KMT2C	-4
Black	GO Biological Processes	19	GO:0008213	protein alkylation	19_GO:0008152 metabolic process	-4.9	9	7.1	30182	140	167	7	4.2	1.6	694|1788|9646|23168|29915|51742|58508	BTG1|DNMT3A|CTR9|RTF1|HCFC2|ARID4B|KMT2C	-4
Black	GO Biological Processes	19	GO:0000245	spliceosomal complex assembly	19_GO:0008152 metabolic process	-4.8	12	7.6	30182	94	167	6	3.6	1.4	6733|9169|10569|11168|51747|91746	SRPK2|SCAF11|SLU7|PSIP1|LUC7L3|YTHDC1	-4
Black	GO Biological Processes	19	GO:0006974	cellular response to DNA damage stimulus	19_GO:0050896 response to stimulus	-4.8	3.7	5.5	30182	736	167	15	9	2.2	546|4361|4776|5930|7508|9126|22992|25949|26058|26471|27030|63901|64710|80254|133746	ATRX|MRE11|NFATC4|RBBP6|XPC|SMC3|KDM2A|SYF2|GIGYF2|NUPR1|MLH3|FAM111A|NUCKS1|CEP63|JMY	-3.9
Black	GO Biological Processes	19	GO:0000377	RNA splicing, via transesterification reactions with bulged adenosine as nucleophile	19_GO:0008152 metabolic process	-4.7	6.1	6.2	30182	267	167	9	5.4	1.7	6733|9169|10569|11168|25949|51319|51747|91746|143884	SRPK2|SCAF11|SLU7|PSIP1|SYF2|RSRC1|LUC7L3|YTHDC1|CWF19L2	-3.9
Black	GO Biological Processes	19	GO:0000398	mRNA splicing, via spliceosome	19_GO:0008152 metabolic process	-4.7	6.1	6.2	30182	267	167	9	5.4	1.7	6733|9169|10569|11168|25949|51319|51747|91746|143884	SRPK2|SCAF11|SLU7|PSIP1|SYF2|RSRC1|LUC7L3|YTHDC1|CWF19L2	-3.9
Black	GO Biological Processes	19	GO:0033523	histone H2B ubiquitination	19_GO:0008152 metabolic process	-4.7	54	13	30182	10	167	3	1.8	1	7324|9646|56254	UBE2E1|CTR9|RNF20	-3.9
Black	GO Biological Processes	19	GO:0000375	RNA splicing, via transesterification reactions	19_GO:0008152 metabolic process	-4.7	6	6.2	30182	271	167	9	5.4	1.7	6733|9169|10569|11168|25949|51319|51747|91746|143884	SRPK2|SCAF11|SLU7|PSIP1|SYF2|RSRC1|LUC7L3|YTHDC1|CWF19L2	-3.8
Black	GO Biological Processes	19	GO:0010506	regulation of autophagy	19_GO:0008152 metabolic process	-4.6	5.2	5.9	30182	348	167	10	6	1.8	6774|7248|10133|10475|22863|23255|26471|54832|60412|64121	STAT3|TSC1|OPTN|TRIM38|ATG14|MTCL1|NUPR1|VPS13C|EXOC4|RRAGC	-3.8
Black	Reactome Gene Sets	6	R-HSA-9707564	Cytoprotection by HMOX1		-4.5	14	7.8	30182	64	167	5	3	1.3	4780|6774|9611|51204|80205	NFE2L2|STAT3|NCOR1|TACO1|CHD9	-3.7
Black	GO Biological Processes	19	GO:0007051	spindle organization	19_GO:0009987 cellular process	-4.5	7.9	6.5	30182	161	167	7	4.2	1.6	546|1107|1778|9126|9611|10540|80254	ATRX|CHD3|DYNC1H1|SMC3|NCOR1|DCTN2|CEP63	-3.7
Black	GO Biological Processes	19	GO:0051640	organelle localization	19_GO:0051179 localization	-4.5	4.2	5.4	30182	519	167	12	7.2	2	1778|4131|5108|10540|10749|11127|22863|54785|55755|57584|60412|79090	DYNC1H1|MAP1B|PCM1|DCTN2|KIF1C|KIF3A|ATG14|BORCS6|CDK5RAP2|ARHGAP21|EXOC4|TRAPPC6A	-3.7
Black	GO Biological Processes	19	GO:0034968	histone lysine methylation	19_GO:0008152 metabolic process	-4.4	13	7.5	30182	69	167	5	3	1.3	9646|23168|29915|51742|58508	CTR9|RTF1|HCFC2|ARID4B|KMT2C	-3.6
Black	GO Biological Processes	19	GO:0033365	protein localization to organelle	19_GO:0051179 localization	-4.3	3.5	5.1	30182	726	167	14	8.4	2.1	546|5108|6774|6788|9727|10133|10540|22863|23177|27072|54832|57506|79659|83752	ATRX|PCM1|STAT3|STK3|RAB11FIP3|OPTN|DCTN2|ATG14|CEP68|VPS41|VPS13C|MAVS|DYNC2H1|LONP2	-3.5
Black	GO Biological Processes	19	GO:0008088	axo-dendritic transport	19_GO:0051179 localization	-4.2	12	7.2	30182	74	167	5	3	1.3	1778|4130|10749|11127|27067	DYNC1H1|MAP1A|KIF1C|KIF3A|STAU2	-3.5
Black	GO Biological Processes	19	GO:0051090	regulation of DNA-binding transcription factor activity	19_GO:0008152 metabolic process	-4.2	4.3	5.3	30182	465	167	11	6.6	1.9	6774|6788|8837|8887|10475|11060|26471|55914|57506|84159|133746	STAT3|STK3|CFLAR|TAX1BP1|TRIM38|WWP2|NUPR1|ERBIN|MAVS|ARID5B|JMY	-3.5
Black	WikiPathways	27	WP4656	Joubert syndrome		-4.2	12	7.1	30182	76	167	5	3	1.3	468|4361|5108|8481|80776	ATF4|MRE11|PCM1|OFD1|B9D2	-3.4
Black	GO Biological Processes	19	GO:0032259	methylation	19_GO:0008152 metabolic process	-4.2	5.2	5.6	30182	314	167	9	5.4	1.7	546|694|1788|9646|23168|29915|51742|58508|114826	ATRX|BTG1|DNMT3A|CTR9|RTF1|HCFC2|ARID4B|KMT2C|SMYD4	-3.4
Black	GO Biological Processes	19	GO:0001701	in utero embryonic development	19_GO:0032502 developmental process	-4.2	4.6	5.4	30182	392	167	10	6	1.8	2186|5930|6788|9541|9646|23168|25949|55636|57498|91746	BPTF|RBBP6|STK3|CIR1|CTR9|RTF1|SYF2|CHD7|KIDINS220|YTHDC1	-3.4
Black	GO Biological Processes	19	GO:0045820	negative regulation of glycolytic process	19_GO:0048519 negative regulation of biological process	-4.1	36	10	30182	15	167	3	1.8	1	6774|9611|26471	STAT3|NCOR1|NUPR1	-3.4
Black	GO Biological Processes	19	GO:0051568	histone H3-K4 methylation	19_GO:0008152 metabolic process	-4	17	7.7	30182	43	167	4	2.4	1.2	9646|23168|29915|58508	CTR9|RTF1|HCFC2|KMT2C	-3.3
Black	Reactome Gene Sets	6	R-HSA-9818027	NFE2L2 regulating anti-oxidant/detoxification enzymes		-4	32	9.5	30182	17	167	3	1.8	1	468|2730|4780	ATF4|GCLM|NFE2L2	-3.3
Black	Reactome Gene Sets	6	R-HSA-9679506	SARS-CoV Infections		-4	4.4	5.1	30182	414	167	10	6	1.8	161|1107|4780|6733|9111|22863|23186|27072|51742|57506	AP2A2|CHD3|NFE2L2|SRPK2|NMI|ATG14|RCOR1|VPS41|ARID4B|MAVS	-3.2
Black	GO Biological Processes	19	GO:0031297	replication fork processing	19_GO:0008152 metabolic process	-3.9	16	7.5	30182	45	167	4	2.4	1.2	546|4361|63901|64710	ATRX|MRE11|FAM111A|NUCKS1	-3.2
Black	GO Biological Processes	19	GO:0016567	protein ubiquitination	19_GO:0008152 metabolic process	-3.9	3.4	4.8	30182	682	167	13	7.8	2.1	4780|5930|7324|9111|9646|10238|10475|11060|23328|26260|51667|56254|80829	NFE2L2|RBBP6|UBE2E1|NMI|CTR9|DCAF7|TRIM38|WWP2|SASH1|FBXO25|NUB1|RNF20|ZFP91	-3.2
Black	GO Biological Processes	19	GO:0045069	regulation of viral genome replication	19_GO:0016032 viral process	-3.9	11	6.6	30182	86	167	5	3	1.3	6733|10475|57169|57506|63901	SRPK2|TRIM38|ZNFX1|MAVS|FAM111A	-3.2
Black	GO Biological Processes	19	GO:0042770	signal transduction in response to DNA damage	19_GO:0023052 signaling	-3.9	7.9	6.1	30182	137	167	6	3.6	1.4	546|4361|7508|25949|26058|80254	ATRX|MRE11|XPC|SYF2|GIGYF2|CEP63	-3.2
Black	Reactome Gene Sets	6	R-HSA-9711123	Cellular response to chemical stress		-3.9	6.4	5.7	30182	199	167	7	4.2	1.6	468|2730|4780|6774|9611|51204|80205	ATF4|GCLM|NFE2L2|STAT3|NCOR1|TACO1|CHD9	-3.2
Black	GO Biological Processes	19	GO:0043414	macromolecule methylation	19_GO:0008152 metabolic process	-3.9	5.4	5.4	30182	267	167	8	4.8	1.7	546|694|1788|9646|23168|29915|51742|58508	ATRX|BTG1|DNMT3A|CTR9|RTF1|HCFC2|ARID4B|KMT2C	-3.2
Black	GO Biological Processes	19	GO:0031058	positive regulation of histone modification	19_GO:0048518 positive regulation of biological process	-3.9	10	6.5	30182	88	167	5	3	1.3	7913|9646|23168|56254|122953	DEK|CTR9|RTF1|RNF20|JDP2	-3.2
Black	GO Biological Processes	19	GO:0018022	peptidyl-lysine methylation	19_GO:0008152 metabolic process	-3.9	10	6.5	30182	88	167	5	3	1.3	9646|23168|29915|51742|58508	CTR9|RTF1|HCFC2|ARID4B|KMT2C	-3.2
Black	Reactome Gene Sets	6	R-HSA-2262752	Cellular responses to stress		-3.9	3.2	4.7	30182	789	167	14	8.4	2.1	468|1778|2730|3337|4361|4780|6774|7324|9611|10540|27327|51204|64121|80205	ATF4|DYNC1H1|GCLM|DNAJB1|MRE11|NFE2L2|STAT3|UBE2E1|NCOR1|DCTN2|TNRC6A|TACO1|RRAGC|CHD9	-3.2
Black	KEGG Pathway	24	hsa04140	Autophagy - animal		-3.9	7.7	5.9	30182	141	167	6	3.6	1.4	7248|8837|22863|23710|53349|64121	TSC1|CFLAR|ATG14|GABARAPL1|ZFYVE1|RRAGC	-3.2
Black	GO Biological Processes	19	GO:0006886	intracellular protein transport	19_GO:0051179 localization	-3.8	3.4	4.7	30182	696	167	13	7.8	2.1	161|4130|6774|6788|10569|10961|11276|22863|27072|54832|55914|56850|83752	AP2A2|MAP1A|STAT3|STK3|SLU7|ERP29|SYNRG|ATG14|VPS41|VPS13C|ERBIN|GRIPAP1|LONP2	-3.2
Black	GO Biological Processes	19	GO:0016571	histone methylation	19_GO:0008152 metabolic process	-3.8	10	6.4	30182	90	167	5	3	1.3	9646|23168|29915|51742|58508	CTR9|RTF1|HCFC2|ARID4B|KMT2C	-3.2
Black	GO Biological Processes	19	GO:0006376	mRNA splice site selection	19_GO:0008152 metabolic process	-3.8	15	7.2	30182	49	167	4	2.4	1.2	10569|11168|51747|91746	SLU7|PSIP1|LUC7L3|YTHDC1	-3.1
Black	GO Biological Processes	19	GO:0000278	mitotic cell cycle	19_GO:0009987 cellular process	-3.8	3.6	4.8	30182	610	167	12	7.2	2	994|1778|1788|4361|6249|7508|9126|10540|25949|26058|55755|60412	CDC25B|DYNC1H1|DNMT3A|MRE11|CLIP1|XPC|SMC3|DCTN2|SYF2|GIGYF2|CDK5RAP2|EXOC4	-3.1
Black	GO Biological Processes	19	GO:0008090	retrograde axonal transport	19_GO:0051179 localization	-3.8	27	8.7	30182	20	167	3	1.8	1	1778|4130|10749	DYNC1H1|MAP1A|KIF1C	-3.1
Black	GO Biological Processes	19	GO:0031503	protein-containing complex localization	19_GO:0051179 localization	-3.7	7.3	5.8	30182	148	167	6	3.6	1.4	161|5108|27067|55112|56850|79659	AP2A2|PCM1|STAU2|DYNC2I1|GRIPAP1|DYNC2H1	-3.1
Black	GO Biological Processes	19	GO:1903579	negative regulation of ATP metabolic process	19_GO:0048519 negative regulation of biological process	-3.7	26	8.5	30182	21	167	3	1.8	1	6774|9611|26471	STAT3|NCOR1|NUPR1	-3
Black	Reactome Gene Sets	6	R-HSA-9679191	Potential therapeutics for SARS		-3.6	9.1	6	30182	99	167	5	3	1.3	161|1107|4780|23186|51742	AP2A2|CHD3|NFE2L2|RCOR1|ARID4B	-3
Black	GO Biological Processes	19	GO:0043525	positive regulation of neuron apoptotic process	19_GO:0048518 positive regulation of biological process	-3.6	13	6.7	30182	55	167	4	2.4	1.2	468|4776|6733|26471	ATF4|NFATC4|SRPK2|NUPR1	-3
Black	GO Biological Processes	19	GO:0045005	DNA-templated DNA replication maintenance of fidelity	19_GO:0008152 metabolic process	-3.6	13	6.7	30182	55	167	4	2.4	1.2	546|4361|63901|64710	ATRX|MRE11|FAM111A|NUCKS1	-3
Black	GO Biological Processes	19	GO:0045786	negative regulation of cell cycle	19_GO:0048519 negative regulation of biological process	-3.6	4.3	4.8	30182	376	167	9	5.4	1.7	546|694|4361|7508|25949|26058|26471|55755|80254	ATRX|BTG1|MRE11|XPC|SYF2|GIGYF2|NUPR1|CDK5RAP2|CEP63	-2.9
Black	GO Biological Processes	19	GO:0045071	negative regulation of viral genome replication	19_GO:0016032 viral process	-3.6	13	6.7	30182	56	167	4	2.4	1.2	6733|57169|57506|63901	SRPK2|ZNFX1|MAVS|FAM111A	-2.9
Black	GO Biological Processes	19	GO:0016241	regulation of macroautophagy	19_GO:0008152 metabolic process	-3.6	6.8	5.5	30182	159	167	6	3.6	1.4	7248|10133|22863|26471|54832|60412	TSC1|OPTN|ATG14|NUPR1|VPS13C|EXOC4	-2.9
Black	Reactome Gene Sets	6	R-HSA-9013422	RHOBTB1 GTPase cycle		-3.6	24	8.1	30182	23	167	3	1.8	1	5930|11329|56254	RBBP6|STK38|RNF20	-2.9
Black	GO Biological Processes	19	GO:0007099	centriole replication	19_GO:0009987 cellular process	-3.6	24	8.1	30182	23	167	3	1.8	1	22995|55755|80254	CEP152|CDK5RAP2|CEP63	-2.9
Black	WikiPathways	27	WP4536	Genes related to primary cilium development (based on CRISPR)		-3.6	8.8	5.9	30182	103	167	5	3	1.3	8481|11127|22832|55112|79659	OFD1|KIF3A|CEP162|DYNC2I1|DYNC2H1	-2.9
Black	GO Biological Processes	19	GO:0000209	protein polyubiquitination	19_GO:0008152 metabolic process	-3.6	5.6	5.2	30182	226	167	7	4.2	1.6	7324|9111|10475|11060|23328|56254|80829	UBE2E1|NMI|TRIM38|WWP2|SASH1|RNF20|ZFP91	-2.9
Black	GO Biological Processes	19	GO:0010564	regulation of cell cycle process	19_GO:0050789 regulation of biological process	-3.6	3.1	4.4	30182	747	167	13	7.8	2.1	546|994|1778|4361|6595|6605|7508|8502|9727|25949|26058|55755|80254	ATRX|CDC25B|DYNC1H1|MRE11|SMARCA2|SMARCE1|XPC|PKP4|RAB11FIP3|SYF2|GIGYF2|CDK5RAP2|CEP63	-2.9
Black	GO Biological Processes	19	GO:0000077	DNA damage checkpoint signaling	19_GO:0023052 signaling	-3.5	8.6	5.8	30182	105	167	5	3	1.3	4361|7508|25949|26058|80254	MRE11|XPC|SYF2|GIGYF2|CEP63	-2.9
Black	GO Biological Processes	19	GO:1900543	negative regulation of purine nucleotide metabolic process	19_GO:0048519 negative regulation of biological process	-3.5	23	7.9	30182	24	167	3	1.8	1	6774|9611|26471	STAT3|NCOR1|NUPR1	-2.9
Black	GO Biological Processes	19	GO:0032446	protein modification by small protein conjugation	19_GO:0008152 metabolic process	-3.5	3.1	4.4	30182	756	167	13	7.8	2.1	4780|5930|7324|9111|9646|10238|10475|11060|23328|26260|51667|56254|80829	NFE2L2|RBBP6|UBE2E1|NMI|CTR9|DCAF7|TRIM38|WWP2|SASH1|FBXO25|NUB1|RNF20|ZFP91	-2.9
Black	Reactome Gene Sets	6	R-HSA-8866654	E3 ubiquitin ligases ubiquitinate target proteins		-3.5	12	6.5	30182	59	167	4	2.4	1.2	7324|9646|23168|56254	UBE2E1|CTR9|RTF1|RNF20	-2.9
Black	GO Biological Processes	19	GO:0045980	negative regulation of nucleotide metabolic process	19_GO:0048519 negative regulation of biological process	-3.5	22	7.7	30182	25	167	3	1.8	1	6774|9611|26471	STAT3|NCOR1|NUPR1	-2.8
Black	GO Biological Processes	19	GO:0016358	dendrite development	19_GO:0032502 developmental process	-3.4	8.3	5.7	30182	109	167	5	3	1.3	2049|4130|4131|4776|57498	EPHB3|MAP1A|MAP1B|NFATC4|KIDINS220	-2.8
Black	GO Biological Processes	19	GO:0098930	axonal transport	19_GO:0051179 localization	-3.4	12	6.3	30182	61	167	4	2.4	1.2	1778|4130|10749|11127	DYNC1H1|MAP1A|KIF1C|KIF3A	-2.8
Black	GO Biological Processes	19	GO:0006259	DNA metabolic process	19_GO:0008152 metabolic process	-3.4	3.1	4.3	30182	770	167	13	7.8	2.1	546|1788|4361|4784|5930|7508|9126|22992|23075|27030|63901|64710|133746	ATRX|DNMT3A|MRE11|NFIX|RBBP6|XPC|SMC3|KDM2A|SWAP70|MLH3|FAM111A|NUCKS1|JMY	-2.8
Black	GO Biological Processes	19	GO:1904036	negative regulation of epithelial cell apoptotic process	19_GO:0048519 negative regulation of biological process	-3.4	12	6.3	30182	62	167	4	2.4	1.2	831|4780|8837|26471	CAST|NFE2L2|CFLAR|NUPR1	-2.8
Black	GO Biological Processes	19	GO:1902905	positive regulation of supramolecular fiber organization	19_GO:0048518 positive regulation of biological process	-3.4	6.3	5.2	30182	171	167	6	3.6	1.4	4131|6249|7248|11034|23075|55755	MAP1B|CLIP1|TSC1|DSTN|SWAP70|CDK5RAP2	-2.8
Black	GO Biological Processes	19	GO:0051650	establishment of vesicle localization	19_GO:0051179 localization	-3.4	6.3	5.2	30182	171	167	6	3.6	1.4	1778|10540|10749|11127|60412|79090	DYNC1H1|DCTN2|KIF1C|KIF3A|EXOC4|TRAPPC6A	-2.8
Black	GO Biological Processes	19	GO:0048598	embryonic morphogenesis	19_GO:0032502 developmental process	-3.4	3.4	4.4	30182	581	167	11	6.6	1.9	3217|6788|6935|7248|9646|23168|25949|55112|55636|60412|79659	HOXB7|STK3|ZEB1|TSC1|CTR9|RTF1|SYF2|DYNC2I1|CHD7|EXOC4|DYNC2H1	-2.8
Black	GO Biological Processes	19	GO:0140694	non-membrane-bounded organelle assembly	19_GO:0009987 cellular process	-3.4	4.5	4.7	30182	319	167	8	4.8	1.7	1778|8837|9126|9611|22995|53349|55755|80254	DYNC1H1|CFLAR|SMC3|NCOR1|CEP152|ZFYVE1|CDK5RAP2|CEP63	-2.8
Black	GO Biological Processes	19	GO:0019827	stem cell population maintenance	19_GO:0032502 developmental process	-3.4	8	5.6	30182	113	167	5	3	1.3	5108|6774|9126|9646|23168	PCM1|STAT3|SMC3|CTR9|RTF1	-2.8
Black	GO Biological Processes	19	GO:0031570	DNA integrity checkpoint signaling	19_GO:0023052 signaling	-3.4	7.9	5.5	30182	114	167	5	3	1.3	4361|7508|25949|26058|80254	MRE11|XPC|SYF2|GIGYF2|CEP63	-2.8
Black	WikiPathways	27	WP3613	Photodynamic therapy-induced unfolded protein response		-3.4	20	7.4	30182	27	167	3	1.8	1	468|4780|7324	ATF4|NFE2L2|UBE2E1	-2.8
Black	WikiPathways	27	WP4532	Intraflagellar transport proteins binding to dynein		-3.4	20	7.4	30182	27	167	3	1.8	1	1778|55112|79659	DYNC1H1|DYNC2I1|DYNC2H1	-2.8
Black	GO Biological Processes	19	GO:0040007	growth	19_GO:0040007 growth	-3.3	4	4.5	30182	408	167	9	5.4	1.7	546|4131|5930|6788|8837|9646|23168|26058|84159	ATRX|MAP1B|RBBP6|STK3|CFLAR|CTR9|RTF1|GIGYF2|ARID5B	-2.7
Black	GO Biological Processes	19	GO:0048589	developmental growth	19_GO:0040007 growth	-3.3	4	4.5	30182	408	167	9	5.4	1.7	546|4131|5930|6788|8837|9646|23168|26058|84159	ATRX|MAP1B|RBBP6|STK3|CFLAR|CTR9|RTF1|GIGYF2|ARID5B	-2.7
Black	Canonical Pathways	11	M163	PID LIS1 PATHWAY		-3.3	19	7.3	30182	28	167	3	1.8	1	1778|4131|6249	DYNC1H1|MAP1B|CLIP1	-2.7
Black	GO Biological Processes	19	GO:0098727	maintenance of cell number	19_GO:0032502 developmental process	-3.3	7.7	5.4	30182	117	167	5	3	1.3	5108|6774|9126|9646|23168	PCM1|STAT3|SMC3|CTR9|RTF1	-2.7
Black	GO Biological Processes	19	GO:0010638	positive regulation of organelle organization	19_GO:0048518 positive regulation of biological process	-3.3	3.6	4.4	30182	506	167	10	6	1.8	546|1778|4131|4361|6249|7248|11034|23075|23500|55755	ATRX|DYNC1H1|MAP1B|MRE11|CLIP1|TSC1|DSTN|SWAP70|DAAM2|CDK5RAP2	-2.7
Black	GO Biological Processes	19	GO:0098534	centriole assembly	19_GO:0009987 cellular process	-3.3	19	7.1	30182	29	167	3	1.8	1	22995|55755|80254	CEP152|CDK5RAP2|CEP63	-2.7
Black	GO Biological Processes	19	GO:0051648	vesicle localization	19_GO:0051179 localization	-3.2	5.9	5	30182	184	167	6	3.6	1.4	1778|10540|10749|11127|60412|79090	DYNC1H1|DCTN2|KIF1C|KIF3A|EXOC4|TRAPPC6A	-2.7
Black	GO Biological Processes	19	GO:0007059	chromosome segregation	19_GO:0009987 cellular process	-3.2	4.3	4.5	30182	339	167	8	4.8	1.7	4361|9126|9391|9611|10540|27030|55755|80254	MRE11|SMC3|CIAO1|NCOR1|DCTN2|MLH3|CDK5RAP2|CEP63	-2.6
Black	GO Biological Processes	19	GO:1903047	mitotic cell cycle process	19_GO:0009987 cellular process	-3.2	3.5	4.3	30182	517	167	10	6	1.8	994|1778|4361|7508|9126|10540|25949|26058|55755|60412	CDC25B|DYNC1H1|MRE11|XPC|SMC3|DCTN2|SYF2|GIGYF2|CDK5RAP2|EXOC4	-2.6
Black	GO Biological Processes	19	GO:0051493	regulation of cytoskeleton organization	19_GO:0050789 regulation of biological process	-3.2	3.5	4.3	30182	518	167	10	6	1.8	1778|4130|4131|6249|7248|11034|23075|23500|27067|55755	DYNC1H1|MAP1A|MAP1B|CLIP1|TSC1|DSTN|SWAP70|DAAM2|STAU2|CDK5RAP2	-2.6
Black	GO Biological Processes	19	GO:0010390	histone monoubiquitination	19_GO:0008152 metabolic process	-3.2	17	6.9	30182	31	167	3	1.8	1	7324|9646|56254	UBE2E1|CTR9|RNF20	-2.6
Black	GO Biological Processes	19	GO:0010667	negative regulation of cardiac muscle cell apoptotic process	19_GO:0048519 negative regulation of biological process	-3.2	17	6.9	30182	31	167	3	1.8	1	4780|8837|26471	NFE2L2|CFLAR|NUPR1	-2.6
Black	KEGG Pathway	24	hsa04137	Mitophagy - animal		-3.2	10	5.7	30182	72	167	4	2.4	1.2	468|8887|10133|23710	ATF4|TAX1BP1|OPTN|GABARAPL1	-2.6
Black	GO Biological Processes	19	GO:0098876	vesicle-mediated transport to the plasma membrane	19_GO:0051179 localization	-3.1	7.1	5.2	30182	127	167	5	3	1.3	9727|10133|56850|60412|84162	RAB11FIP3|OPTN|GRIPAP1|EXOC4|BLTP1	-2.6
Black	GO Biological Processes	19	GO:0031116	positive regulation of microtubule polymerization	19_GO:0048518 positive regulation of biological process	-3.1	17	6.7	30182	32	167	3	1.8	1	4131|6249|55755	MAP1B|CLIP1|CDK5RAP2	-2.6
Black	GO Biological Processes	19	GO:0010664	negative regulation of striated muscle cell apoptotic process	19_GO:0048519 negative regulation of biological process	-3.1	16	6.6	30182	33	167	3	1.8	1	4780|8837|26471	NFE2L2|CFLAR|NUPR1	-2.6
Black	GO Biological Processes	19	GO:0006260	DNA replication	19_GO:0008152 metabolic process	-3.1	5.5	4.7	30182	196	167	6	3.6	1.4	546|4361|4784|5930|63901|64710	ATRX|MRE11|NFIX|RBBP6|FAM111A|NUCKS1	-2.6
Black	GO Biological Processes	19	GO:0016485	protein processing	19_GO:0008152 metabolic process	-3.1	5.5	4.7	30182	196	167	6	3.6	1.4	10159|10988|23173|63901|79659|83752	ATP6AP2|METAP2|METAP1|FAM111A|DYNC2H1|LONP2	-2.6
Black	GO Biological Processes	19	GO:0070192	chromosome organization involved in meiotic cell cycle	19_GO:0022414 reproductive process	-3.1	9.6	5.6	30182	75	167	4	2.4	1.2	546|4361|9126|27030	ATRX|MRE11|SMC3|MLH3	-2.6
Black	GO Biological Processes	19	GO:0051091	positive regulation of DNA-binding transcription factor activity	19_GO:0008152 metabolic process	-3.1	4.7	4.5	30182	271	167	7	4.2	1.6	6774|6788|8837|10475|57506|84159|133746	STAT3|STK3|CFLAR|TRIM38|MAVS|ARID5B|JMY	-2.6
Black	GO Biological Processes	19	GO:0018023	peptidyl-lysine trimethylation	19_GO:0008152 metabolic process	-3.1	16	6.5	30182	34	167	3	1.8	1	9646|23168|51742	CTR9|RTF1|ARID4B	-2.5
Black	GO Biological Processes	19	GO:1901990	regulation of mitotic cell cycle phase transition	19_GO:0050789 regulation of biological process	-3.1	4	4.3	30182	357	167	8	4.8	1.7	994|4361|6595|6605|7508|25949|26058|55755	CDC25B|MRE11|SMARCA2|SMARCE1|XPC|SYF2|GIGYF2|CDK5RAP2	-2.5
Black	GO Biological Processes	19	GO:0051603	proteolysis involved in protein catabolic process	19_GO:0008152 metabolic process	-3.1	3.1	4	30182	637	167	11	6.6	1.9	4780|5930|7324|10475|11060|51035|51667|56254|80028|83752|84196	NFE2L2|RBBP6|UBE2E1|TRIM38|WWP2|UBXN1|NUB1|RNF20|FBXL18|LONP2|USP48	-2.5
Black	GO Biological Processes	19	GO:0051604	protein maturation	19_GO:0008152 metabolic process	-3.1	4.6	4.5	30182	275	167	7	4.2	1.6	9391|10159|10988|23173|63901|79659|83752	CIAO1|ATP6AP2|METAP2|METAP1|FAM111A|DYNC2H1|LONP2	-2.5
Black	GO Biological Processes	19	GO:0048568	embryonic organ development	19_GO:0032502 developmental process	-3	3.6	4.2	30182	450	167	9	5.4	1.7	468|2186|3217|5930|6788|6935|25949|55112|55636	ATF4|BPTF|HOXB7|RBBP6|STK3|ZEB1|SYF2|DYNC2I1|CHD7	-2.5
Black	GO Biological Processes	19	GO:1901699	cellular response to nitrogen compound	19_GO:0050896 response to stimulus	-3	3.1	4	30182	643	167	11	6.6	1.9	468|546|1788|2730|4131|4780|6774|6935|8837|57506|64121	ATF4|ATRX|DNMT3A|GCLM|MAP1B|NFE2L2|STAT3|ZEB1|CFLAR|MAVS|RRAGC	-2.5
Black	Reactome Gene Sets	6	R-HSA-9706574	RHOBTB GTPase Cycle		-3	15	6.4	30182	35	167	3	1.8	1	5930|11329|56254	RBBP6|STK38|RNF20	-2.5
Black	GO Biological Processes	19	GO:0051298	centrosome duplication	19_GO:0009987 cellular process	-3	15	6.4	30182	35	167	3	1.8	1	22995|55755|80254	CEP152|CDK5RAP2|CEP63	-2.5
Black	GO Biological Processes	19	GO:0006368	transcription elongation by RNA polymerase II	19_GO:0008152 metabolic process	-3	15	6.4	30182	35	167	3	1.8	1	6917|9646|23168	TCEA1|CTR9|RTF1	-2.5
Black	Reactome Gene Sets	6	R-HSA-3700989	Transcriptional Regulation by TP53		-3	4	4.3	30182	362	167	8	4.8	1.7	1107|4361|6917|7248|27327|51204|64121|133746	CHD3|MRE11|TCEA1|TSC1|TNRC6A|TACO1|RRAGC|JMY	-2.5
Black	Reactome Gene Sets	6	R-HSA-1632852	Macroautophagy		-3	6.6	4.9	30182	136	167	5	3	1.3	1778|7248|22863|23710|64121	DYNC1H1|TSC1|ATG14|GABARAPL1|RRAGC	-2.5
Black	GO Biological Processes	19	GO:0044773	mitotic DNA damage checkpoint signaling	19_GO:0023052 signaling	-3	9.2	5.4	30182	79	167	4	2.4	1.2	4361|7508|25949|26058	MRE11|XPC|SYF2|GIGYF2	-2.5
Black	GO Biological Processes	19	GO:0007492	endoderm development	19_GO:0032502 developmental process	-3	9.2	5.4	30182	79	167	4	2.4	1.2	2186|9646|23168|27327	BPTF|CTR9|RTF1|TNRC6A	-2.5
Black	Reactome Gene Sets	6	R-HSA-8852135	Protein ubiquitination		-3	9.2	5.4	30182	79	167	4	2.4	1.2	7324|9646|23168|56254	UBE2E1|CTR9|RTF1|RNF20	-2.5
Black	GO Biological Processes	19	GO:0071230	cellular response to amino acid stimulus	19_GO:0050896 response to stimulus	-3	9	5.4	30182	80	167	4	2.4	1.2	1788|2730|6935|64121	DNMT3A|GCLM|ZEB1|RRAGC	-2.5
Black	GO Biological Processes	19	GO:1901652	response to peptide	19_GO:0050896 response to stimulus	-3	3.6	4.1	30182	456	167	9	5.4	1.7	694|3030|4131|4780|6774|7248|8837|54832|55914	BTG1|HADHA|MAP1B|NFE2L2|STAT3|TSC1|CFLAR|VPS13C|ERBIN	-2.5
Black	GO Biological Processes	19	GO:0031112	positive regulation of microtubule polymerization or depolymerization	19_GO:0048518 positive regulation of biological process	-3	15	6.3	30182	36	167	3	1.8	1	4131|6249|55755	MAP1B|CLIP1|CDK5RAP2	-2.5
Black	GO Biological Processes	19	GO:1901987	regulation of cell cycle phase transition	19_GO:0050789 regulation of biological process	-3	3.6	4.1	30182	457	167	9	5.4	1.7	994|4361|6595|6605|7508|25949|26058|55755|80254	CDC25B|MRE11|SMARCA2|SMARCE1|XPC|SYF2|GIGYF2|CDK5RAP2|CEP63	-2.5
Black	GO Biological Processes	19	GO:0043434	response to peptide hormone	19_GO:0050896 response to stimulus	-3	3.9	4.2	30182	369	167	8	4.8	1.7	694|3030|4131|4780|6774|7248|8837|54832	BTG1|HADHA|MAP1B|NFE2L2|STAT3|TSC1|CFLAR|VPS13C	-2.5
Black	Reactome Gene Sets	6	R-HSA-6807070	PTEN Regulation		-3	6.5	4.8	30182	140	167	5	3	1.3	1107|11060|23186|27327|64121	CHD3|WWP2|RCOR1|TNRC6A|RRAGC	-2.4
Black	GO Biological Processes	19	GO:0060323	head morphogenesis	19_GO:0032502 developmental process	-2.9	15	6.2	30182	37	167	3	1.8	1	10159|29123|84159	ATP6AP2|ANKRD11|ARID5B	-2.4
Black	GO Biological Processes	19	GO:1905897	regulation of response to endoplasmic reticulum stress	19_GO:0050896 response to stimulus	-2.9	8.8	5.3	30182	82	167	4	2.4	1.2	4780|10961|26471|51035	NFE2L2|ERP29|NUPR1|UBXN1	-2.4
Black	GO Biological Processes	19	GO:1903828	negative regulation of protein localization	19_GO:0051179 localization	-2.9	5.2	4.5	30182	210	167	6	3.6	1.4	4130|9727|10961|11060|56850|88455	MAP1A|RAB11FIP3|ERP29|WWP2|GRIPAP1|ANKRD13A	-2.4
Black	GO Biological Processes	19	GO:0031056	regulation of histone modification	19_GO:0008152 metabolic process	-2.9	6.4	4.8	30182	141	167	5	3	1.3	7913|9646|23168|56254|122953	DEK|CTR9|RTF1|RNF20|JDP2	-2.4
Black	GO Biological Processes	19	GO:0010948	negative regulation of cell cycle process	19_GO:0048519 negative regulation of biological process	-2.9	4.4	4.3	30182	288	167	7	4.2	1.6	546|4361|7508|25949|26058|55755|80254	ATRX|MRE11|XPC|SYF2|GIGYF2|CDK5RAP2|CEP63	-2.4
Black	GO Biological Processes	19	GO:0044774	mitotic DNA integrity checkpoint signaling	19_GO:0023052 signaling	-2.9	8.7	5.2	30182	83	167	4	2.4	1.2	4361|7508|25949|26058	MRE11|XPC|SYF2|GIGYF2	-2.4
Black	GO Biological Processes	19	GO:1902903	regulation of supramolecular fiber organization	19_GO:0050789 regulation of biological process	-2.9	3.8	4.1	30182	376	167	8	4.8	1.7	4130|4131|6249|7248|11034|23075|23500|55755	MAP1A|MAP1B|CLIP1|TSC1|DSTN|SWAP70|DAAM2|CDK5RAP2	-2.4
Black	GO Biological Processes	19	GO:1903900	regulation of viral life cycle	19_GO:0016032 viral process	-2.9	6.3	4.8	30182	143	167	5	3	1.3	6733|10475|57169|57506|63901	SRPK2|TRIM38|ZNFX1|MAVS|FAM111A	-2.4
Black	GO Biological Processes	19	GO:0036294	cellular response to decreased oxygen levels	19_GO:0050896 response to stimulus	-2.9	6.3	4.8	30182	143	167	5	3	1.3	468|1788|4780|7248|8837	ATF4|DNMT3A|NFE2L2|TSC1|CFLAR	-2.4
Black	GO Biological Processes	19	GO:0010660	regulation of muscle cell apoptotic process	19_GO:0050789 regulation of biological process	-2.9	8.5	5.2	30182	85	167	4	2.4	1.2	468|4780|8837|26471	ATF4|NFE2L2|CFLAR|NUPR1	-2.4
Black	GO Biological Processes	19	GO:0035264	multicellular organism growth	19_GO:0040007 growth	-2.9	8.5	5.2	30182	85	167	4	2.4	1.2	546|5930|26058|84159	ATRX|RBBP6|GIGYF2|ARID5B	-2.4
Black	Reactome Gene Sets	6	R-HSA-390471	Association of TriC/CCT with target proteins during biosynthesis		-2.9	14	6	30182	39	167	3	1.8	1	6774|10238|83752	STAT3|DCAF7|LONP2	-2.4
Black	GO Biological Processes	19	GO:0006511	ubiquitin-dependent protein catabolic process	19_GO:0008152 metabolic process	-2.9	3.2	3.9	30182	569	167	10	6	1.8	4780|5930|7324|10475|11060|51035|51667|56254|80028|84196	NFE2L2|RBBP6|UBE2E1|TRIM38|WWP2|UBXN1|NUB1|RNF20|FBXL18|USP48	-2.4
Black	GO Biological Processes	19	GO:1902414	protein localization to cell junction	19_GO:0051179 localization	-2.9	8.4	5.1	30182	86	167	4	2.4	1.2	4130|11127|27067|56850	MAP1A|KIF3A|STAU2|GRIPAP1	-2.4
Black	GO Biological Processes	19	GO:1901879	regulation of protein depolymerization	19_GO:0050789 regulation of biological process	-2.9	8.4	5.1	30182	86	167	4	2.4	1.2	4130|4131|11034|23075	MAP1A|MAP1B|DSTN|SWAP70	-2.4
Black	GO Biological Processes	19	GO:0007420	brain development	19_GO:0032502 developmental process	-2.9	2.8	3.8	30182	777	167	12	7.2	2	546|2049|2186|3337|5108|6935|7248|7707|10541|55636|55755|79659	ATRX|EPHB3|BPTF|DNAJB1|PCM1|ZEB1|TSC1|ZNF148|ANP32B|CHD7|CDK5RAP2|DYNC2H1	-2.4
Black	Reactome Gene Sets	6	R-HSA-5628897	TP53 Regulates Metabolic Genes		-2.9	8.3	5.1	30182	87	167	4	2.4	1.2	7248|27327|51204|64121	TSC1|TNRC6A|TACO1|RRAGC	-2.4
Black	GO Biological Processes	19	GO:0006354	DNA-templated transcription elongation	19_GO:0008152 metabolic process	-2.8	14	5.9	30182	40	167	3	1.8	1	6917|9646|23168	TCEA1|CTR9|RTF1	-2.4
Black	Reactome Gene Sets	6	R-HSA-9013404	RAC2 GTPase cycle		-2.8	8.2	5.1	30182	88	167	4	2.4	1.2	10424|23075|55914|57584	PGRMC2|SWAP70|ERBIN|ARHGAP21	-2.4
Black	GO Biological Processes	19	GO:0031110	regulation of microtubule polymerization or depolymerization	19_GO:0050789 regulation of biological process	-2.8	8.2	5.1	30182	88	167	4	2.4	1.2	4130|4131|6249|55755	MAP1A|MAP1B|CLIP1|CDK5RAP2	-2.4
Black	GO Biological Processes	19	GO:0040029	epigenetic regulation of gene expression	19_GO:0008152 metabolic process	-2.8	6.1	4.6	30182	149	167	5	3	1.3	546|1788|51742|57169|91746	ATRX|DNMT3A|ARID4B|ZNFX1|YTHDC1	-2.4
Black	GO Biological Processes	19	GO:0019941	modification-dependent protein catabolic process	19_GO:0008152 metabolic process	-2.8	3.1	3.8	30182	579	167	10	6	1.8	4780|5930|7324|10475|11060|51035|51667|56254|80028|84196	NFE2L2|RBBP6|UBE2E1|TRIM38|WWP2|UBXN1|NUB1|RNF20|FBXL18|USP48	-2.3
Black	GO Biological Processes	19	GO:0016574	histone ubiquitination	19_GO:0008152 metabolic process	-2.8	13	5.8	30182	41	167	3	1.8	1	7324|9646|56254	UBE2E1|CTR9|RNF20	-2.3
Black	GO Biological Processes	19	GO:0031062	positive regulation of histone methylation	19_GO:0048518 positive regulation of biological process	-2.8	13	5.8	30182	41	167	3	1.8	1	9646|23168|56254	CTR9|RTF1|RNF20	-2.3
Black	GO Biological Processes	19	GO:0071229	cellular response to acid chemical	19_GO:0050896 response to stimulus	-2.8	8.1	5	30182	89	167	4	2.4	1.2	1788|2730|6935|64121	DNMT3A|GCLM|ZEB1|RRAGC	-2.3
Black	Reactome Gene Sets	6	R-HSA-9612973	Autophagy		-2.8	6	4.6	30182	151	167	5	3	1.3	1778|7248|22863|23710|64121	DYNC1H1|TSC1|ATG14|GABARAPL1|RRAGC	-2.3
Black	GO Biological Processes	19	GO:0048525	negative regulation of viral process	19_GO:0016032 viral process	-2.8	8	5	30182	90	167	4	2.4	1.2	6733|57169|57506|63901	SRPK2|ZNFX1|MAVS|FAM111A	-2.3
Black	GO Biological Processes	19	GO:0047496	vesicle transport along microtubule	19_GO:0051179 localization	-2.8	13	5.8	30182	42	167	3	1.8	1	1778|10749|11127	DYNC1H1|KIF1C|KIF3A	-2.3
Black	GO Biological Processes	19	GO:0060021	roof of mouth development	19_GO:0032502 developmental process	-2.8	7.9	4.9	30182	91	167	4	2.4	1.2	2049|10541|55636|84159	EPHB3|ANP32B|CHD7|ARID5B	-2.3
Black	WikiPathways	27	WP138	Androgen receptor signaling pathway		-2.8	7.9	4.9	30182	91	167	4	2.4	1.2	6605|6774|9611|11034	SMARCE1|STAT3|NCOR1|DSTN	-2.3
Black	GO Biological Processes	19	GO:0048705	skeletal system morphogenesis	19_GO:0032502 developmental process	-2.8	4.8	4.3	30182	226	167	6	3.6	1.4	3217|6935|7067|29123|55112|84159	HOXB7|ZEB1|THRA|ANKRD11|DYNC2I1|ARID5B	-2.3
Black	GO Biological Processes	19	GO:0030900	forebrain development	19_GO:0032502 developmental process	-2.8	3.7	4	30182	396	167	8	4.8	1.7	546|2049|3337|5108|6935|7248|55636|79659	ATRX|EPHB3|DNAJB1|PCM1|ZEB1|TSC1|CHD7|DYNC2H1	-2.3
Black	GO Biological Processes	19	GO:1901216	positive regulation of neuron death	19_GO:0048518 positive regulation of biological process	-2.8	7.9	4.9	30182	92	167	4	2.4	1.2	468|4776|6733|26471	ATF4|NFATC4|SRPK2|NUPR1	-2.3
Black	GO Biological Processes	19	GO:0022618	ribonucleoprotein complex assembly	19_GO:0009987 cellular process	-2.8	4.8	4.2	30182	228	167	6	3.6	1.4	6733|9169|10569|11168|51747|91746	SRPK2|SCAF11|SLU7|PSIP1|LUC7L3|YTHDC1	-2.3
Black	WikiPathways	27	WP4565	Neural crest cell migration in cancer		-2.8	13	5.7	30182	43	167	3	1.8	1	2049|6774|57498	EPHB3|STAT3|KIDINS220	-2.3
Black	GO Biological Processes	19	GO:0045663	positive regulation of myoblast differentiation	19_GO:0032502 developmental process	-2.8	13	5.7	30182	43	167	3	1.8	1	694|6595|6605	BTG1|SMARCA2|SMARCE1	-2.3
Black	GO Biological Processes	19	GO:0043632	modification-dependent macromolecule catabolic process	19_GO:0008152 metabolic process	-2.8	3.1	3.8	30182	591	167	10	6	1.8	4780|5930|7324|10475|11060|51035|51667|56254|80028|84196	NFE2L2|RBBP6|UBE2E1|TRIM38|WWP2|UBXN1|NUB1|RNF20|FBXL18|USP48	-2.3
Black	GO Biological Processes	19	GO:0070507	regulation of microtubule cytoskeleton organization	19_GO:0050789 regulation of biological process	-2.8	5.8	4.5	30182	155	167	5	3	1.3	1778|4130|4131|6249|55755	DYNC1H1|MAP1A|MAP1B|CLIP1|CDK5RAP2	-2.3
Black	GO Biological Processes	19	GO:0006281	DNA repair	19_GO:0050896 response to stimulus	-2.8	3.3	3.8	30182	493	167	9	5.4	1.7	546|4361|7508|9126|22992|27030|63901|64710|133746	ATRX|MRE11|XPC|SMC3|KDM2A|MLH3|FAM111A|NUCKS1|JMY	-2.3
Black	GO Biological Processes	19	GO:0006914	autophagy	19_GO:0008152 metabolic process	-2.7	4.1	4.1	30182	311	167	7	4.2	1.6	6788|8887|10133|22863|23710|27072|53349	STK3|TAX1BP1|OPTN|ATG14|GABARAPL1|VPS41|ZFYVE1	-2.3
Black	GO Biological Processes	19	GO:0061919	process utilizing autophagic mechanism	19_GO:0009987 cellular process	-2.7	4.1	4.1	30182	311	167	7	4.2	1.6	6788|8887|10133|22863|23710|27072|53349	STK3|TAX1BP1|OPTN|ATG14|GABARAPL1|VPS41|ZFYVE1	-2.3
Black	GO Biological Processes	19	GO:0000075	cell cycle checkpoint signaling	19_GO:0023052 signaling	-2.7	5.8	4.5	30182	156	167	5	3	1.3	4361|7508|25949|26058|80254	MRE11|XPC|SYF2|GIGYF2|CEP63	-2.3
Black	GO Biological Processes	19	GO:0010171	body morphogenesis	19_GO:0032502 developmental process	-2.7	12	5.6	30182	44	167	3	1.8	1	10159|29123|84159	ATP6AP2|ANKRD11|ARID5B	-2.3
Black	WikiPathways	27	WP5085	Vasopressin-regulated water reabsorption		-2.7	12	5.6	30182	44	167	3	1.8	1	1778|10540|79659	DYNC1H1|DCTN2|DYNC2H1	-2.3
Black	KEGG Pathway	24	hsa04962	Vasopressin-regulated water reabsorption		-2.7	12	5.6	30182	44	167	3	1.8	1	1778|10540|79659	DYNC1H1|DCTN2|DYNC2H1	-2.3
Black	Reactome Gene Sets	6	R-HSA-9013423	RAC3 GTPase cycle		-2.7	7.7	4.8	30182	94	167	4	2.4	1.2	10424|23075|55914|57584	PGRMC2|SWAP70|ERBIN|ARHGAP21	-2.3
Black	Reactome Gene Sets	6	R-HSA-3214815	HDACs deacetylate histones		-2.7	7.7	4.8	30182	94	167	4	2.4	1.2	1107|9611|23186|51742	CHD3|NCOR1|RCOR1|ARID4B	-2.3
Black	GO Biological Processes	19	GO:0071453	cellular response to oxygen levels	19_GO:0050896 response to stimulus	-2.7	5.7	4.4	30182	158	167	5	3	1.3	468|1788|4780|7248|8837	ATF4|DNMT3A|NFE2L2|TSC1|CFLAR	-2.3
Black	GO Biological Processes	19	GO:0051129	negative regulation of cellular component organization	19_GO:0048519 negative regulation of biological process	-2.7	2.8	3.7	30182	703	167	11	6.6	1.9	546|3337|4131|4776|7067|7248|8837|23075|26471|55755|88455	ATRX|DNAJB1|MAP1B|NFATC4|THRA|TSC1|CFLAR|SWAP70|NUPR1|CDK5RAP2|ANKRD13A	-2.3
Black	GO Biological Processes	19	GO:0006623	protein targeting to vacuole	19_GO:0051179 localization	-2.7	12	5.5	30182	45	167	3	1.8	1	22863|27072|54832	ATG14|VPS41|VPS13C	-2.2
Black	GO Biological Processes	19	GO:0010677	negative regulation of cellular carbohydrate metabolic process	19_GO:0048519 negative regulation of biological process	-2.7	12	5.5	30182	45	167	3	1.8	1	6774|9611|26471	STAT3|NCOR1|NUPR1	-2.2
Black	WikiPathways	27	WP3878	ATM signaling in development and disease		-2.7	12	5.5	30182	45	167	3	1.8	1	4361|56254|80254	MRE11|RNF20|CEP63	-2.2
Black	GO Biological Processes	19	GO:0044089	positive regulation of cellular component biogenesis	19_GO:0048518 positive regulation of biological process	-2.7	3.2	3.8	30182	503	167	9	5.4	1.7	1778|2049|4131|6249|7248|23075|27067|55755|57506	DYNC1H1|EPHB3|MAP1B|CLIP1|TSC1|SWAP70|STAU2|CDK5RAP2|MAVS	-2.2
Black	GO Biological Processes	19	GO:0071826	ribonucleoprotein complex subunit organization	19_GO:0009987 cellular process	-2.7	4.6	4.1	30182	236	167	6	3.6	1.4	6733|9169|10569|11168|51747|91746	SRPK2|SCAF11|SLU7|PSIP1|LUC7L3|YTHDC1	-2.2
Black	GO Biological Processes	19	GO:0008089	anterograde axonal transport	19_GO:0051179 localization	-2.7	12	5.5	30182	46	167	3	1.8	1	4130|10749|11127	MAP1A|KIF1C|KIF3A	-2.2
Black	WikiPathways	27	WP2038	Microtubule cytoskeleton regulation		-2.7	12	5.5	30182	46	167	3	1.8	1	4131|6249|6774	MAP1B|CLIP1|STAT3	-2.2
Black	GO Biological Processes	19	GO:0007610	behavior	19_GO:0032501 multicellular organismal process	-2.7	3	3.7	30182	607	167	10	6	1.8	4130|4776|5108|6774|7067|7248|9611|26058|51204|55636	MAP1A|NFATC4|PCM1|STAT3|THRA|TSC1|NCOR1|GIGYF2|TACO1|CHD7	-2.2
Black	GO Biological Processes	19	GO:0060271	cilium assembly	19_GO:0009987 cellular process	-2.7	3.9	3.9	30182	323	167	7	4.2	1.6	5108|8481|11127|22832|55112|79659|80776	PCM1|OFD1|KIF3A|CEP162|DYNC2I1|DYNC2H1|B9D2	-2.2
Black	GO Biological Processes	19	GO:0045596	negative regulation of cell differentiation	19_GO:0032502 developmental process	-2.7	2.8	3.6	30182	716	167	11	6.6	1.9	4776|4780|5108|6595|6774|6935|9646|10541|23500|55755|122953	NFATC4|NFE2L2|PCM1|SMARCA2|STAT3|ZEB1|CTR9|ANP32B|DAAM2|CDK5RAP2|JDP2	-2.2
Black	Reactome Gene Sets	6	R-HSA-9707616	Heme signaling		-2.6	12	5.4	30182	47	167	3	1.8	1	4780|9611|80205	NFE2L2|NCOR1|CHD9	-2.2
Black	GO Biological Processes	19	GO:0042073	intraciliary transport	19_GO:0051179 localization	-2.6	12	5.4	30182	47	167	3	1.8	1	5108|55112|79659	PCM1|DYNC2I1|DYNC2H1	-2.2
Black	GO Biological Processes	19	GO:1902459	positive regulation of stem cell population maintenance	19_GO:0032502 developmental process	-2.6	12	5.4	30182	47	167	3	1.8	1	6595|6605|51742	SMARCA2|SMARCE1|ARID4B	-2.2
Black	GO Biological Processes	19	GO:0050792	regulation of viral process	19_GO:0016032 viral process	-2.6	5.5	4.3	30182	165	167	5	3	1.3	6733|10475|57169|57506|63901	SRPK2|TRIM38|ZNFX1|MAVS|FAM111A	-2.2
Black	GO Biological Processes	19	GO:0006110	regulation of glycolytic process	19_GO:0008152 metabolic process	-2.6	11	5.3	30182	48	167	3	1.8	1	6774|9611|26471	STAT3|NCOR1|NUPR1	-2.2
Black	Reactome Gene Sets	6	R-HSA-5357905	Regulation of TNFR1 signaling		-2.6	11	5.3	30182	48	167	3	1.8	1	8837|8887|10133	CFLAR|TAX1BP1|OPTN	-2.2
Black	GO Biological Processes	19	GO:0007346	regulation of mitotic cell cycle	19_GO:0050789 regulation of biological process	-2.6	3.1	3.7	30182	517	167	9	5.4	1.7	694|994|4361|6595|6605|7508|25949|26058|55755	BTG1|CDC25B|MRE11|SMARCA2|SMARCE1|XPC|SYF2|GIGYF2|CDK5RAP2	-2.2
Black	GO Biological Processes	19	GO:0010942	positive regulation of cell death	19_GO:0048518 positive regulation of biological process	-2.6	2.9	3.6	30182	621	167	10	6	1.8	468|694|1788|4776|6733|6788|8837|9590|26471|133746	ATF4|BTG1|DNMT3A|NFATC4|SRPK2|STK3|CFLAR|AKAP12|NUPR1|JMY	-2.2
Black	GO Biological Processes	19	GO:0010665	regulation of cardiac muscle cell apoptotic process	19_GO:0050789 regulation of biological process	-2.6	11	5.3	30182	49	167	3	1.8	1	4780|8837|26471	NFE2L2|CFLAR|NUPR1	-2.2
Black	GO Biological Processes	19	GO:0042149	cellular response to glucose starvation	19_GO:0050896 response to stimulus	-2.6	11	5.3	30182	49	167	3	1.8	1	468|4780|22863	ATF4|NFE2L2|ATG14	-2.2
Black	GO Biological Processes	19	GO:0006913	nucleocytoplasmic transport	19_GO:0051179 localization	-2.6	4.4	4	30182	246	167	6	3.6	1.4	6774|6788|7248|51319|57187|91746	STAT3|STK3|TSC1|RSRC1|THOC2|YTHDC1	-2.2
Black	GO Biological Processes	19	GO:0051169	nuclear transport	19_GO:0051179 localization	-2.6	4.4	4	30182	246	167	6	3.6	1.4	6774|6788|7248|51319|57187|91746	STAT3|STK3|TSC1|RSRC1|THOC2|YTHDC1	-2.2
Black	GO Biological Processes	19	GO:0032386	regulation of intracellular transport	19_GO:0051179 localization	-2.6	3.8	3.8	30182	332	167	7	4.2	1.6	1778|4131|5108|10541|23255|56850|57506	DYNC1H1|MAP1B|PCM1|ANP32B|MTCL1|GRIPAP1|MAVS	-2.2
Black	KEGG Pathway	24	hsa04141	Protein processing in endoplasmic reticulum		-2.6	5.3	4.2	30182	171	167	5	3	1.3	468|3337|4780|10961|51035	ATF4|DNAJB1|NFE2L2|ERP29|UBXN1	-2.1
Black	KEGG Pathway	24	hsa05132	Salmonella infection		-2.6	4.4	4	30182	249	167	6	3.6	1.4	1778|10540|27072|60412|79659|113146	DYNC1H1|DCTN2|VPS41|EXOC4|DYNC2H1|AHNAK2	-2.1
Black	GO Biological Processes	19	GO:0031330	negative regulation of cellular catabolic process	19_GO:0048519 negative regulation of biological process	-2.6	4.4	4	30182	249	167	6	3.6	1.4	4130|6774|7248|9967|26471|51035	MAP1A|STAT3|TSC1|THRAP3|NUPR1|UBXN1	-2.1
Black	GO Biological Processes	19	GO:0009895	negative regulation of catabolic process	19_GO:0048519 negative regulation of biological process	-2.6	3.8	3.8	30182	335	167	7	4.2	1.6	4130|6774|7248|9611|9967|26471|51035	MAP1A|STAT3|TSC1|NCOR1|THRAP3|NUPR1|UBXN1	-2.1
Black	GO Biological Processes	19	GO:0033044	regulation of chromosome organization	19_GO:0050789 regulation of biological process	-2.6	4.3	4	30182	250	167	6	3.6	1.4	546|4361|6595|6605|55755|56252	ATRX|MRE11|SMARCA2|SMARCE1|CDK5RAP2|YLPM1	-2.1
Black	GO Biological Processes	19	GO:0032760	positive regulation of tumor necrosis factor production	19_GO:0048518 positive regulation of biological process	-2.6	6.9	4.5	30182	105	167	4	2.4	1.2	4776|6774|9590|57506	NFATC4|STAT3|AKAP12|MAVS	-2.1
Black	GO Biological Processes	19	GO:0045912	negative regulation of carbohydrate metabolic process	19_GO:0048519 negative regulation of biological process	-2.5	11	5.1	30182	51	167	3	1.8	1	6774|9611|26471	STAT3|NCOR1|NUPR1	-2.1
Black	GO Biological Processes	19	GO:0010662	regulation of striated muscle cell apoptotic process	19_GO:0050789 regulation of biological process	-2.5	11	5.1	30182	51	167	3	1.8	1	4780|8837|26471	NFE2L2|CFLAR|NUPR1	-2.1
Black	GO Biological Processes	19	GO:0051489	regulation of filopodium assembly	19_GO:0050789 regulation of biological process	-2.5	11	5.1	30182	51	167	3	1.8	1	8087|23500|27067	FXR1|DAAM2|STAU2	-2.1
Black	GO Biological Processes	19	GO:0010656	negative regulation of muscle cell apoptotic process	19_GO:0048519 negative regulation of biological process	-2.5	10	5.1	30182	52	167	3	1.8	1	4780|8837|26471	NFE2L2|CFLAR|NUPR1	-2.1
Black	GO Biological Processes	19	GO:0007259	receptor signaling pathway via JAK-STAT	19_GO:0023052 signaling	-2.5	10	5.1	30182	52	167	3	1.8	1	6774|9111|9646	STAT3|NMI|CTR9	-2.1
Black	GO Biological Processes	19	GO:0060324	face development	19_GO:0032502 developmental process	-2.5	10	5.1	30182	52	167	3	1.8	1	29123|55636|84159	ANKRD11|CHD7|ARID5B	-2.1
Black	GO Biological Processes	19	GO:0048024	regulation of mRNA splicing, via spliceosome	19_GO:0008152 metabolic process	-2.5	6.7	4.4	30182	108	167	4	2.4	1.2	6733|8087|9967|91746	SRPK2|FXR1|THRAP3|YTHDC1	-2.1
Black	GO Biological Processes	19	GO:0043065	positive regulation of apoptotic process	19_GO:0048518 positive regulation of biological process	-2.5	3	3.5	30182	536	167	9	5.4	1.7	468|694|4776|6733|6788|8837|9590|26471|133746	ATF4|BTG1|NFATC4|SRPK2|STK3|CFLAR|AKAP12|NUPR1|JMY	-2.1
Black	GO Biological Processes	19	GO:0097696	receptor signaling pathway via STAT	19_GO:0023052 signaling	-2.5	10	5	30182	53	167	3	1.8	1	6774|9111|9646	STAT3|NMI|CTR9	-2.1
Black	GO Biological Processes	19	GO:1904035	regulation of epithelial cell apoptotic process	19_GO:0050789 regulation of biological process	-2.5	6.6	4.4	30182	109	167	4	2.4	1.2	831|4780|8837|26471	CAST|NFE2L2|CFLAR|NUPR1	-2.1
Black	GO Biological Processes	19	GO:1903557	positive regulation of tumor necrosis factor superfamily cytokine production	19_GO:0048518 positive regulation of biological process	-2.5	6.6	4.4	30182	109	167	4	2.4	1.2	4776|6774|9590|57506	NFATC4|STAT3|AKAP12|MAVS	-2.1
Black	GO Biological Processes	19	GO:0030163	protein catabolic process	19_GO:0008152 metabolic process	-2.5	2.6	3.4	30182	753	167	11	6.6	1.9	4780|5930|7324|10475|11060|51035|51667|56254|80028|83752|84196	NFE2L2|RBBP6|UBE2E1|TRIM38|WWP2|UBXN1|NUB1|RNF20|FBXL18|LONP2|USP48	-2.1
Black	GO Biological Processes	19	GO:0120035	regulation of plasma membrane bounded cell projection organization	19_GO:0050789 regulation of biological process	-2.5	2.8	3.5	30182	645	167	10	6	1.8	2049|4131|4776|4780|7248|8087|8837|23500|27067|57498	EPHB3|MAP1B|NFATC4|NFE2L2|TSC1|FXR1|CFLAR|DAAM2|STAU2|KIDINS220	-2.1
Black	GO Biological Processes	19	GO:0051052	regulation of DNA metabolic process	19_GO:0008152 metabolic process	-2.5	3	3.5	30182	541	167	9	5.4	1.7	546|4361|5930|6595|6605|7913|9126|56252|64710	ATRX|MRE11|RBBP6|SMARCA2|SMARCE1|DEK|SMC3|YLPM1|NUCKS1	-2.1
Black	GO Biological Processes	19	GO:0031113	regulation of microtubule polymerization	19_GO:0050789 regulation of biological process	-2.5	10	5	30182	54	167	3	1.8	1	4131|6249|55755	MAP1B|CLIP1|CDK5RAP2	-2.1
Black	Reactome Gene Sets	6	R-HSA-9013405	RHOD GTPase cycle		-2.5	10	5	30182	54	167	3	1.8	1	9590|10424|57584	AKAP12|PGRMC2|ARHGAP21	-2.1
Black	Reactome Gene Sets	6	R-HSA-5620924	Intraflagellar transport		-2.5	10	5	30182	54	167	3	1.8	1	11127|55112|79659	KIF3A|DYNC2I1|DYNC2H1	-2.1
Black	Reactome Gene Sets	6	R-HSA-3108232	SUMO E3 ligases SUMOylate target proteins		-2.5	5	4	30182	182	167	5	3	1.3	1107|1788|7067|7508|9126	CHD3|DNMT3A|THRA|XPC|SMC3	-2.1
Black	GO Biological Processes	19	GO:0043484	regulation of RNA splicing	19_GO:0008152 metabolic process	-2.5	5	4	30182	182	167	5	3	1.3	6733|8087|9967|91746|113146	SRPK2|FXR1|THRAP3|YTHDC1|AHNAK2	-2.1
Black	Reactome Gene Sets	6	R-HSA-3371497	HSP90 chaperone cycle for steroid hormone receptors (SHR) in the presence of ligand		-2.5	9.9	4.9	30182	55	167	3	1.8	1	1778|3337|10540	DYNC1H1|DNAJB1|DCTN2	-2.1
Black	GO Biological Processes	19	GO:1903202	negative regulation of oxidative stress-induced cell death	19_GO:0048519 negative regulation of biological process	-2.5	9.9	4.9	30182	55	167	3	1.8	1	468|4780|7248	ATF4|NFE2L2|TSC1	-2.1
Black	WikiPathways	27	WP3959	DNA IR-double strand breaks and cellular response via ATM		-2.5	9.9	4.9	30182	55	167	3	1.8	1	4361|6788|9126	MRE11|STK3|SMC3	-2.1
Black	Reactome Gene Sets	6	R-HSA-69618	Mitotic Spindle Checkpoint		-2.4	6.4	4.3	30182	113	167	4	2.4	1.2	1778|6249|7324|80776	DYNC1H1|CLIP1|UBE2E1|B9D2	-2
Black	GO Biological Processes	19	GO:0032648	regulation of interferon-beta production	19_GO:0032501 multicellular organismal process	-2.4	9.7	4.9	30182	56	167	3	1.8	1	9111|10475|57506	NMI|TRIM38|MAVS	-2
Black	GO Biological Processes	19	GO:0000381	regulation of alternative mRNA splicing, via spliceosome	19_GO:0008152 metabolic process	-2.4	9.7	4.9	30182	56	167	3	1.8	1	8087|9967|91746	FXR1|THRAP3|YTHDC1	-2
Black	GO Biological Processes	19	GO:0044782	cilium organization	19_GO:0009987 cellular process	-2.4	3.6	3.6	30182	356	167	7	4.2	1.6	5108|8481|11127|22832|55112|79659|80776	PCM1|OFD1|KIF3A|CEP162|DYNC2I1|DYNC2H1|B9D2	-2
Black	GO Biological Processes	19	GO:0043068	positive regulation of programmed cell death	19_GO:0048518 positive regulation of biological process	-2.4	2.9	3.4	30182	553	167	9	5.4	1.7	468|694|4776|6733|6788|8837|9590|26471|133746	ATF4|BTG1|NFATC4|SRPK2|STK3|CFLAR|AKAP12|NUPR1|JMY	-2
Black	GO Biological Processes	19	GO:0010975	regulation of neuron projection development	19_GO:0032502 developmental process	-2.4	3.2	3.5	30182	452	167	8	4.8	1.7	2049|4131|4776|4780|7248|8837|27067|57498	EPHB3|MAP1B|NFATC4|NFE2L2|TSC1|CFLAR|STAU2|KIDINS220	-2
Black	GO Biological Processes	19	GO:0031344	regulation of cell projection organization	19_GO:0050789 regulation of biological process	-2.4	2.7	3.4	30182	660	167	10	6	1.8	2049|4131|4776|4780|7248|8087|8837|23500|27067|57498	EPHB3|MAP1B|NFATC4|NFE2L2|TSC1|FXR1|CFLAR|DAAM2|STAU2|KIDINS220	-2
Black	WikiPathways	27	WP5265	Neurogenesis regulation in the olfactory epithelium		-2.4	9.5	4.8	30182	57	167	3	1.8	1	4131|4361|6774	MAP1B|MRE11|STAT3	-2
Black	GO Biological Processes	19	GO:0031060	regulation of histone methylation	19_GO:0008152 metabolic process	-2.4	9.5	4.8	30182	57	167	3	1.8	1	9646|23168|56254	CTR9|RTF1|RNF20	-2
Black	Reactome Gene Sets	6	R-HSA-75893	TNF signaling		-2.4	9.5	4.8	30182	57	167	3	1.8	1	8837|8887|10133	CFLAR|TAX1BP1|OPTN	-2
Black	GO Biological Processes	19	GO:0043470	regulation of carbohydrate catabolic process	19_GO:0008152 metabolic process	-2.4	9.5	4.8	30182	57	167	3	1.8	1	6774|9611|26471	STAT3|NCOR1|NUPR1	-2
Black	Reactome Gene Sets	6	R-HSA-2990846	SUMOylation		-2.4	4.8	3.9	30182	188	167	5	3	1.3	1107|1788|7067|7508|9126	CHD3|DNMT3A|THRA|XPC|SMC3	-2
Black	Reactome Gene Sets	6	R-HSA-112382	Formation of RNA Pol II elongation complex		-2.4	9.3	4.7	30182	58	167	3	1.8	1	6917|9646|23168	TCEA1|CTR9|RTF1	-2
Black	Reactome Gene Sets	6	R-HSA-75955	RNA Polymerase II Transcription Elongation		-2.4	9.3	4.7	30182	58	167	3	1.8	1	6917|9646|23168	TCEA1|CTR9|RTF1	-2
Black	GO Biological Processes	19	GO:1903046	meiotic cell cycle process	19_GO:0022414 reproductive process	-2.4	4.8	3.9	30182	189	167	5	3	1.3	546|994|4361|9126|27030	ATRX|CDC25B|MRE11|SMC3|MLH3	-2
Black	GO Biological Processes	19	GO:0044265	cellular macromolecule catabolic process	19_GO:0008152 metabolic process	-2.4	2.6	3.3	30182	779	167	11	6.6	1.9	4780|5930|7324|9967|10475|11060|51035|51667|56254|80028|84196	NFE2L2|RBBP6|UBE2E1|THRAP3|TRIM38|WWP2|UBXN1|NUB1|RNF20|FBXL18|USP48	-2
Black	Reactome Gene Sets	6	R-HSA-2467813	Separation of Sister Chromatids		-2.4	4.7	3.9	30182	191	167	5	3	1.3	1778|6249|7324|9126|80776	DYNC1H1|CLIP1|UBE2E1|SMC3|B9D2	-2
Black	GO Biological Processes	19	GO:0031122	cytoplasmic microtubule organization	19_GO:0009987 cellular process	-2.4	9.2	4.7	30182	59	167	3	1.8	1	1778|5108|6249	DYNC1H1|PCM1|CLIP1	-2
Black	GO Biological Processes	19	GO:0002831	regulation of response to biotic stimulus	19_GO:0050896 response to stimulus	-2.4	3.1	3.4	30182	463	167	8	4.8	1.7	4780|9111|10133|10475|23328|55914|57169|57506	NFE2L2|NMI|OPTN|TRIM38|SASH1|ERBIN|ZNFX1|MAVS	-2
Black	GO Biological Processes	19	GO:0009725	response to hormone	19_GO:0050896 response to stimulus	-2.4	2.5	3.2	30182	784	167	11	6.6	1.9	694|2730|3030|4131|4780|6774|7067|7248|8837|10424|54832	BTG1|GCLM|HADHA|MAP1B|NFE2L2|STAT3|THRA|TSC1|CFLAR|PGRMC2|VPS13C	-2
Black	GO Biological Processes	19	GO:0043200	response to amino acid	19_GO:0050896 response to stimulus	-2.3	6	4.1	30182	120	167	4	2.4	1.2	1788|2730|6935|64121	DNMT3A|GCLM|ZEB1|RRAGC	-2
Black	GO Biological Processes	19	GO:0032355	response to estradiol	19_GO:0050896 response to stimulus	-2.3	6	4.1	30182	120	167	4	2.4	1.2	1788|4131|6774|8837	DNMT3A|MAP1B|STAT3|CFLAR	-2
Black	GO Biological Processes	19	GO:0035418	protein localization to synapse	19_GO:0051179 localization	-2.3	9	4.6	30182	60	167	3	1.8	1	4130|27067|56850	MAP1A|STAU2|GRIPAP1	-2
Black	GO Biological Processes	19	GO:0022613	ribonucleoprotein complex biogenesis	19_GO:0009987 cellular process	-2.3	3.1	3.4	30182	466	167	8	4.8	1.7	6733|7248|9169|10569|11168|51747|55636|91746	SRPK2|TSC1|SCAF11|SLU7|PSIP1|LUC7L3|CHD7|YTHDC1	-2
Black	GO Biological Processes	19	GO:0061136	regulation of proteasomal protein catabolic process	19_GO:0008152 metabolic process	-2.3	4.7	3.8	30182	194	167	5	3	1.3	4130|4780|26471|51035|51667	MAP1A|NFE2L2|NUPR1|UBXN1|NUB1	-2
Black	GO Biological Processes	19	GO:0034248	regulation of amide metabolic process	19_GO:0008152 metabolic process	-2.3	2.8	3.3	30182	571	167	9	5.4	1.7	468|4780|6301|7248|8087|23173|26058|27327|51204	ATF4|NFE2L2|SARS1|TSC1|FXR1|METAP1|GIGYF2|TNRC6A|TACO1	-2
Black	Reactome Gene Sets	6	R-HSA-8943724	Regulation of PTEN gene transcription		-2.3	8.9	4.6	30182	61	167	3	1.8	1	1107|23186|64121	CHD3|RCOR1|RRAGC	-2
Black	WikiPathways	27	WP61	Notch signaling pathway		-2.3	8.9	4.6	30182	61	167	3	1.8	1	6774|9541|9611	STAT3|CIR1|NCOR1	-2
Black	GO Biological Processes	19	GO:0016236	macroautophagy	19_GO:0008152 metabolic process	-2.3	4.6	3.8	30182	196	167	5	3	1.3	6788|22863|23710|27072|53349	STK3|ATG14|GABARAPL1|VPS41|ZFYVE1	-1.9
Black	GO Biological Processes	19	GO:0032388	positive regulation of intracellular transport	19_GO:0051179 localization	-2.3	4.6	3.8	30182	197	167	5	3	1.3	1778|5108|10541|23255|57506	DYNC1H1|PCM1|ANP32B|MTCL1|MAVS	-1.9
Black	GO Biological Processes	19	GO:0043244	regulation of protein-containing complex disassembly	19_GO:0050789 regulation of biological process	-2.3	5.9	4	30182	123	167	4	2.4	1.2	4130|4131|11034|23075	MAP1A|MAP1B|DSTN|SWAP70	-1.9
Black	GO Biological Processes	19	GO:0001578	microtubule bundle formation	19_GO:0009987 cellular process	-2.3	5.9	4	30182	123	167	4	2.4	1.2	4131|6249|23255|55755	MAP1B|CLIP1|MTCL1|CDK5RAP2	-1.9
Black	GO Biological Processes	19	GO:0007093	mitotic cell cycle checkpoint signaling	19_GO:0023052 signaling	-2.3	5.9	4	30182	123	167	4	2.4	1.2	4361|7508|25949|26058	MRE11|XPC|SYF2|GIGYF2	-1.9
Black	Reactome Gene Sets	6	R-HSA-2132295	MHC class II antigen presentation		-2.3	5.9	4	30182	123	167	4	2.4	1.2	161|1778|10540|11127	AP2A2|DYNC1H1|DCTN2|KIF3A	-1.9
Black	GO Biological Processes	19	GO:0048813	dendrite morphogenesis	19_GO:0032502 developmental process	-2.3	8.7	4.6	30182	62	167	3	1.8	1	2049|4776|57498	EPHB3|NFATC4|KIDINS220	-1.9
Black	GO Biological Processes	19	GO:0035825	homologous recombination	19_GO:0008152 metabolic process	-2.3	8.7	4.6	30182	62	167	3	1.8	1	4361|27030|64710	MRE11|MLH3|NUCKS1	-1.9
Black	GO Biological Processes	19	GO:0072666	establishment of protein localization to vacuole	19_GO:0051179 localization	-2.3	8.7	4.6	30182	62	167	3	1.8	1	22863|27072|54832	ATG14|VPS41|VPS13C	-1.9
Black	GO Biological Processes	19	GO:0099072	regulation of postsynaptic membrane neurotransmitter receptor levels	19_GO:0065007 biological regulation	-2.3	8.7	4.6	30182	62	167	3	1.8	1	161|55914|56850	AP2A2|ERBIN|GRIPAP1	-1.9
Black	KEGG Pathway	24	hsa03250	Viral life cycle - HIV-1		-2.3	8.6	4.5	30182	63	167	3	1.8	1	4130|4131|11168	MAP1A|MAP1B|PSIP1	-1.9
Black	GO Biological Processes	19	GO:0006986	response to unfolded protein	19_GO:0050896 response to stimulus	-2.3	5.8	4	30182	125	167	4	2.4	1.2	468|3337|4780|10133	ATF4|DNAJB1|NFE2L2|OPTN	-1.9
Black	Reactome Gene Sets	6	R-HSA-72203	Processing of Capped Intron-Containing Pre-mRNA		-2.3	3.8	3.5	30182	285	167	6	3.6	1.4	10569|25949|26017|51747|57187|143884	SLU7|SYF2|FAM32A|LUC7L3|THOC2|CWF19L2	-1.9
Black	Reactome Gene Sets	6	R-HSA-2500257	Resolution of Sister Chromatid Cohesion		-2.3	5.7	4	30182	126	167	4	2.4	1.2	1778|6249|9126|80776	DYNC1H1|CLIP1|SMC3|B9D2	-1.9
Black	GO Biological Processes	19	GO:0070936	protein K48-linked ubiquitination	19_GO:0008152 metabolic process	-2.3	8.5	4.5	30182	64	167	3	1.8	1	7324|9111|10475	UBE2E1|NMI|TRIM38	-1.9
Black	GO Biological Processes	19	GO:2001233	regulation of apoptotic signaling pathway	19_GO:0023052 signaling	-2.3	3.3	3.4	30182	381	167	7	4.2	1.6	2730|4776|4780|6788|8837|10961|26471	GCLM|NFATC4|NFE2L2|STK3|CFLAR|ERP29|NUPR1	-1.9
Black	GO Biological Processes	19	GO:1902850	microtubule cytoskeleton organization involved in mitosis	19_GO:0009987 cellular process	-2.3	5.7	4	30182	127	167	4	2.4	1.2	1778|9126|10540|55755	DYNC1H1|SMC3|DCTN2|CDK5RAP2	-1.9
Black	GO Biological Processes	19	GO:0071417	cellular response to organonitrogen compound	19_GO:0050896 response to stimulus	-2.3	2.8	3.2	30182	586	167	9	5.4	1.7	468|1788|2730|4131|4780|6774|6935|8837|64121	ATF4|DNMT3A|GCLM|MAP1B|NFE2L2|STAT3|ZEB1|CFLAR|RRAGC	-1.9
Black	Canonical Pathways	11	M101	PID HDAC CLASSI PATHWAY		-2.2	8.2	4.4	30182	66	167	3	1.8	1	1107|6774|9611	CHD3|STAT3|NCOR1	-1.9
Black	GO Biological Processes	19	GO:0071363	cellular response to growth factor stimulus	19_GO:0050896 response to stimulus	-2.2	3	3.3	30182	488	167	8	4.8	1.7	2730|4131|6774|6935|8576|8837|9702|57498	GCLM|MAP1B|STAT3|ZEB1|STK16|CFLAR|CEP57|KIDINS220	-1.9
Black	Reactome Gene Sets	6	R-HSA-72163	mRNA Splicing - Major Pathway		-2.2	4.4	3.6	30182	207	167	5	3	1.3	10569|25949|26017|51747|143884	SLU7|SYF2|FAM32A|LUC7L3|CWF19L2	-1.9
Black	GO Biological Processes	19	GO:0018205	peptidyl-lysine modification	19_GO:0008152 metabolic process	-2.2	3.7	3.5	30182	294	167	6	3.6	1.4	9646|10475|23168|29915|51742|58508	CTR9|TRIM38|RTF1|HCFC2|ARID4B|KMT2C	-1.9
Black	GO Biological Processes	19	GO:0048167	regulation of synaptic plasticity	19_GO:0023052 signaling	-2.2	4.3	3.6	30182	209	167	5	3	1.3	468|4130|4131|4776|27067	ATF4|MAP1A|MAP1B|NFATC4|STAU2	-1.9
Black	GO Biological Processes	19	GO:0099518	vesicle cytoskeletal trafficking	19_GO:0051179 localization	-2.2	8	4.3	30182	68	167	3	1.8	1	1778|10749|11127	DYNC1H1|KIF1C|KIF3A	-1.8
Black	GO Biological Processes	19	GO:0031507	heterochromatin formation	19_GO:0048519 negative regulation of biological process	-2.2	8	4.3	30182	68	167	3	1.8	1	546|1788|57169	ATRX|DNMT3A|ZNFX1	-1.8
Black	GO Biological Processes	19	GO:0061912	selective autophagy	19_GO:0008152 metabolic process	-2.2	8	4.3	30182	68	167	3	1.8	1	6788|22863|23710	STK3|ATG14|GABARAPL1	-1.8
Black	GO Biological Processes	19	GO:1902893	regulation of miRNA transcription	19_GO:0008152 metabolic process	-2.2	8	4.3	30182	68	167	3	1.8	1	4776|6774|9611	NFATC4|STAT3|NCOR1	-1.8
Black	GO Biological Processes	19	GO:0006261	DNA-templated DNA replication	19_GO:0008152 metabolic process	-2.2	5.4	3.8	30182	133	167	4	2.4	1.2	546|4361|63901|64710	ATRX|MRE11|FAM111A|NUCKS1	-1.8
Black	Reactome Gene Sets	6	R-HSA-8856688	Golgi-to-ER retrograde transport		-2.2	5.4	3.8	30182	133	167	4	2.4	1.2	1778|10540|10749|11127	DYNC1H1|DCTN2|KIF1C|KIF3A	-1.8
Black	Canonical Pathways	11	M121	PID MTOR 4PATHWAY		-2.2	7.9	4.3	30182	69	167	3	1.8	1	6249|7248|64121	CLIP1|TSC1|RRAGC	-1.8
Black	GO Biological Processes	19	GO:0043467	regulation of generation of precursor metabolites and energy	19_GO:0008152 metabolic process	-2.2	5.4	3.8	30182	135	167	4	2.4	1.2	6774|9611|26471|51204	STAT3|NCOR1|NUPR1|TACO1	-1.8
Black	GO Biological Processes	19	GO:0001101	response to acid chemical	19_GO:0050896 response to stimulus	-2.2	5.3	3.8	30182	136	167	4	2.4	1.2	1788|2730|6935|64121	DNMT3A|GCLM|ZEB1|RRAGC	-1.8
Black	GO Biological Processes	19	GO:0006275	regulation of DNA replication	19_GO:0008152 metabolic process	-2.2	5.3	3.8	30182	136	167	4	2.4	1.2	546|5930|9126|64710	ATRX|RBBP6|SMC3|NUCKS1	-1.8
Black	WikiPathways	27	WP4352	Ciliary landscape		-2.2	4.2	3.5	30182	215	167	5	3	1.3	1778|10238|10424|55112|60412	DYNC1H1|DCAF7|PGRMC2|DYNC2I1|EXOC4	-1.8
Black	Reactome Gene Sets	6	R-HSA-72172	mRNA Splicing		-2.2	4.2	3.5	30182	215	167	5	3	1.3	10569|25949|26017|51747|143884	SLU7|SYF2|FAM32A|LUC7L3|CWF19L2	-1.8
Black	GO Biological Processes	19	GO:0007623	circadian rhythm	19_GO:0048511 rhythmic process	-2.1	5.3	3.7	30182	137	167	4	2.4	1.2	468|9611|9967|22992	ATF4|NCOR1|THRAP3|KDM2A	-1.8
Black	GO Biological Processes	19	GO:0061061	muscle structure development	19_GO:0032502 developmental process	-2.1	2.9	3.2	30182	504	167	8	4.8	1.7	4776|7248|7402|8087|8837|26471|55636|84159	NFATC4|TSC1|UTRN|FXR1|CFLAR|NUPR1|CHD7|ARID5B	-1.8
Black	GO Biological Processes	19	GO:0006417	regulation of translation	19_GO:0008152 metabolic process	-2.1	2.9	3.1	30182	506	167	8	4.8	1.7	468|6301|7248|8087|23173|26058|27327|51204	ATF4|SARS1|TSC1|FXR1|METAP1|GIGYF2|TNRC6A|TACO1	-1.8
Black	GO Biological Processes	19	GO:0007517	muscle organ development	19_GO:0032502 developmental process	-2.1	3.5	3.3	30182	307	167	6	3.6	1.4	7402|8087|8837|26471|55636|84159	UTRN|FXR1|CFLAR|NUPR1|CHD7|ARID5B	-1.8
Black	GO Biological Processes	19	GO:2000036	regulation of stem cell population maintenance	19_GO:0032502 developmental process	-2.1	7.5	4.1	30182	72	167	3	1.8	1	6595|6605|51742	SMARCA2|SMARCE1|ARID4B	-1.8
Black	GO Biological Processes	19	GO:0050684	regulation of mRNA processing	19_GO:0008152 metabolic process	-2.1	5.2	3.7	30182	139	167	4	2.4	1.2	6733|8087|9967|91746	SRPK2|FXR1|THRAP3|YTHDC1	-1.8
Black	GO Biological Processes	19	GO:0043523	regulation of neuron apoptotic process	19_GO:0050789 regulation of biological process	-2.1	4.1	3.5	30182	219	167	5	3	1.3	468|2730|4776|6733|26471	ATF4|GCLM|NFATC4|SRPK2|NUPR1	-1.8
Black	GO Biological Processes	19	GO:0009636	response to toxic substance	19_GO:0050896 response to stimulus	-2.1	4.1	3.5	30182	220	167	5	3	1.3	468|1788|4131|4780|26471	ATF4|DNMT3A|MAP1B|NFE2L2|NUPR1	-1.8
Black	GO Biological Processes	19	GO:0008584	male gonad development	19_GO:0022414 reproductive process	-2.1	5.2	3.7	30182	140	167	4	2.4	1.2	546|26471|51742|84159	ATRX|NUPR1|ARID4B|ARID5B	-1.8
Black	WikiPathways	27	WP3584	MECP2 and associated Rett syndrome		-2.1	7.4	4.1	30182	73	167	3	1.8	1	9126|9611|11168	SMC3|NCOR1|PSIP1	-1.8
Black	CORUM	33	CORUM:351	Spliceosome		-2.1	5.1	3.7	30182	141	167	4	2.4	1.2	10569|25949|51747|57187	SLU7|SYF2|LUC7L3|THOC2	-1.8
Black	GO Biological Processes	19	GO:0032434	regulation of proteasomal ubiquitin-dependent protein catabolic process	19_GO:0008152 metabolic process	-2.1	5.1	3.7	30182	141	167	4	2.4	1.2	4130|4780|51035|51667	MAP1A|NFE2L2|UBXN1|NUB1	-1.8
Black	GO Biological Processes	19	GO:0046546	development of primary male sexual characteristics	19_GO:0022414 reproductive process	-2.1	5.1	3.7	30182	141	167	4	2.4	1.2	546|26471|51742|84159	ATRX|NUPR1|ARID4B|ARID5B	-1.8
Black	GO Biological Processes	19	GO:0043254	regulation of protein-containing complex assembly	19_GO:0050789 regulation of biological process	-2.1	3.1	3.2	30182	409	167	7	4.2	1.6	4131|6249|7067|23500|27072|55755|57506	MAP1B|CLIP1|THRA|DAAM2|VPS41|CDK5RAP2|MAVS	-1.8
Black	GO Biological Processes	19	GO:0097190	apoptotic signaling pathway	19_GO:0023052 signaling	-2.1	3.5	3.3	30182	312	167	6	3.6	1.4	468|4776|6788|8837|26471|133746	ATF4|NFATC4|STK3|CFLAR|NUPR1|JMY	-1.8
Black	GO Biological Processes	19	GO:1903578	regulation of ATP metabolic process	19_GO:0008152 metabolic process	-2.1	7.3	4.1	30182	74	167	3	1.8	1	6774|9611|26471	STAT3|NCOR1|NUPR1	-1.8
Black	GO Biological Processes	19	GO:0045661	regulation of myoblast differentiation	19_GO:0032502 developmental process	-2.1	7.3	4.1	30182	74	167	3	1.8	1	694|6595|6605	BTG1|SMARCA2|SMARCE1	-1.8
Black	Reactome Gene Sets	6	R-HSA-9013408	RHOG GTPase cycle		-2.1	7.3	4.1	30182	74	167	3	1.8	1	10424|55914|57584	PGRMC2|ERBIN|ARHGAP21	-1.8
Black	GO Biological Processes	19	GO:0033157	regulation of intracellular protein transport	19_GO:0051179 localization	-2.1	4	3.4	30182	224	167	5	3	1.3	5108|10541|23255|56850|57506	PCM1|ANP32B|MTCL1|GRIPAP1|MAVS	-1.8
Black	GO Biological Processes	19	GO:0051223	regulation of protein transport	19_GO:0051179 localization	-2.1	2.8	3.1	30182	517	167	8	4.8	1.7	5108|9727|10541|10961|11060|23255|56850|57506	PCM1|RAB11FIP3|ANP32B|ERP29|WWP2|MTCL1|GRIPAP1|MAVS	-1.8
Black	GO Biological Processes	19	GO:0032456	endocytic recycling	19_GO:0051179 localization	-2.1	7.2	4	30182	75	167	3	1.8	1	9727|56850|84162	RAB11FIP3|GRIPAP1|BLTP1	-1.8
Black	GO Biological Processes	19	GO:0050808	synapse organization	19_GO:0009987 cellular process	-2.1	3.4	3.2	30182	317	167	6	3.6	1.4	831|2049|4131|4776|7248|11329	CAST|EPHB3|MAP1B|NFATC4|TSC1|STK38	-1.7
Black	GO Biological Processes	19	GO:0050890	cognition	19_GO:0032501 multicellular organismal process	-2.1	3.4	3.2	30182	317	167	6	3.6	1.4	4130|4776|7067|7248|51204|55636	MAP1A|NFATC4|THRA|TSC1|TACO1|CHD7	-1.7
Black	GO Biological Processes	19	GO:0045930	negative regulation of mitotic cell cycle	19_GO:0048519 negative regulation of biological process	-2.1	4	3.4	30182	226	167	5	3	1.3	694|4361|7508|25949|26058	BTG1|MRE11|XPC|SYF2|GIGYF2	-1.7
Black	GO Biological Processes	19	GO:0070848	response to growth factor	19_GO:0050896 response to stimulus	-2.1	2.8	3.1	30182	520	167	8	4.8	1.7	2730|4131|6774|6935|8576|8837|9702|57498	GCLM|MAP1B|STAT3|ZEB1|STK16|CFLAR|CEP57|KIDINS220	-1.7
Black	GO Biological Processes	19	GO:0007169	transmembrane receptor protein tyrosine kinase signaling pathway	19_GO:0023052 signaling	-2.1	3	3.1	30182	416	167	7	4.2	1.6	2049|4776|6774|9702|26058|55914|84159	EPHB3|NFATC4|STAT3|CEP57|GIGYF2|ERBIN|ARID5B	-1.7
Black	GO Biological Processes	19	GO:0006513	protein monoubiquitination	19_GO:0008152 metabolic process	-2.1	7.1	4	30182	76	167	3	1.8	1	7324|9646|56254	UBE2E1|CTR9|RNF20	-1.7
Black	GO Biological Processes	19	GO:0120031	plasma membrane bounded cell projection assembly	19_GO:0009987 cellular process	-2.1	3	3.1	30182	418	167	7	4.2	1.6	5108|8481|11127|22832|55112|79659|80776	PCM1|OFD1|KIF3A|CEP162|DYNC2I1|DYNC2H1|B9D2	-1.7
Black	Reactome Gene Sets	6	R-HSA-199991	Membrane Trafficking		-2	2.6	3	30182	634	167	9	5.4	1.7	161|1778|7248|10133|10540|10749|11127|60412|79090	AP2A2|DYNC1H1|TSC1|OPTN|DCTN2|KIF1C|KIF3A|EXOC4|TRAPPC6A	-1.7
Black	GO Biological Processes	19	GO:0035966	response to topologically incorrect protein	19_GO:0050896 response to stimulus	-2	4.9	3.6	30182	147	167	4	2.4	1.2	468|3337|4780|10133	ATF4|DNAJB1|NFE2L2|OPTN	-1.7
Black	Reactome Gene Sets	6	R-HSA-8980692	RHOA GTPase cycle		-2	4.9	3.6	30182	147	167	4	2.4	1.2	10424|55914|57522|57584	PGRMC2|ERBIN|SRGAP1|ARHGAP21	-1.7
Black	GO Biological Processes	19	GO:0120161	regulation of cold-induced thermogenesis	19_GO:0042592 homeostatic process	-2	4.9	3.6	30182	147	167	4	2.4	1.2	468|1778|7067|7090	ATF4|DYNC1H1|THRA|TLE3	-1.7
Black	GO Biological Processes	19	GO:1903050	regulation of proteolysis involved in protein catabolic process	19_GO:0008152 metabolic process	-2	3.9	3.3	30182	230	167	5	3	1.3	4130|4780|26471|51035|51667	MAP1A|NFE2L2|NUPR1|UBXN1|NUB1	-1.7
Black	GO Biological Processes	19	GO:0071241	cellular response to inorganic substance	19_GO:0050896 response to stimulus	-2	3.9	3.3	30182	230	167	5	3	1.3	468|546|4776|4780|8837	ATF4|ATRX|NFATC4|NFE2L2|CFLAR	-1.7
Black	GO Biological Processes	19	GO:0034620	cellular response to unfolded protein	19_GO:0050896 response to stimulus	-2	7	3.9	30182	78	167	3	1.8	1	468|4780|10133	ATF4|NFE2L2|OPTN	-1.7
Black	GO Biological Processes	19	GO:0072665	protein localization to vacuole	19_GO:0051179 localization	-2	7	3.9	30182	78	167	3	1.8	1	22863|27072|54832	ATG14|VPS41|VPS13C	-1.7
Black	Reactome Gene Sets	6	R-HSA-212165	Epigenetic regulation of gene expression		-2	4.9	3.5	30182	149	167	4	2.4	1.2	1107|1788|7913|51742	CHD3|DNMT3A|DEK|ARID4B	-1.7
Black	Reactome Gene Sets	6	R-HSA-9759194	Nuclear events mediated by NFE2L2		-2	6.9	3.9	30182	79	167	3	1.8	1	468|2730|4780	ATF4|GCLM|NFE2L2	-1.7
Black	GO Biological Processes	19	GO:0050688	regulation of defense response to virus	19_GO:0044419 biological process involved in interspecies interaction between organisms	-2	6.9	3.9	30182	79	167	3	1.8	1	10475|55914|57506	TRIM38|ERBIN|MAVS	-1.7
Black	GO Biological Processes	19	GO:0070828	heterochromatin organization	19_GO:0009987 cellular process	-2	6.9	3.9	30182	79	167	3	1.8	1	546|1788|57169	ATRX|DNMT3A|ZNFX1	-1.7
Black	GO Biological Processes	19	GO:1903201	regulation of oxidative stress-induced cell death	19_GO:0050896 response to stimulus	-2	6.9	3.9	30182	79	167	3	1.8	1	468|4780|7248	ATF4|NFE2L2|TSC1	-1.7
Black	GO Biological Processes	19	GO:2000736	regulation of stem cell differentiation	19_GO:0032502 developmental process	-2	6.9	3.9	30182	79	167	3	1.8	1	1107|4780|6774	CHD3|NFE2L2|STAT3	-1.7
Black	Reactome Gene Sets	6	R-HSA-3214858	RMTs methylate histone arginines		-2	6.9	3.9	30182	79	167	3	1.8	1	1788|6595|6605	DNMT3A|SMARCA2|SMARCE1	-1.7
Black	GO Biological Processes	19	GO:1901214	regulation of neuron death	19_GO:0050789 regulation of biological process	-2	3.3	3.1	30182	327	167	6	3.6	1.4	468|2730|4776|6733|7248|26471	ATF4|GCLM|NFATC4|SRPK2|TSC1|NUPR1	-1.7
Black	GO Biological Processes	19	GO:0007276	gamete generation	19_GO:0022414 reproductive process	-2	2.4	2.9	30182	760	167	10	6	1.8	546|694|994|1788|6595|7707|9702|27030|51742|91746	ATRX|BTG1|CDC25B|DNMT3A|SMARCA2|ZNF148|CEP57|MLH3|ARID4B|YTHDC1	-1.7
Black_MCODE_ALL	Reactome Gene Sets	6	R-HSA-2565942	Regulation of PLK1 Activity at G2/M Transition		-8.1	71	19	30182	88	24	5	21	8.3	5108|9702|10133|55755|80254	PCM1|CEP57|OPTN|CDK5RAP2|CEP63	-6.8
Black_MCODE_ALL	Reactome Gene Sets	6	R-HSA-1852241	Organelle biogenesis and maintenance		-7	25	12	30182	296	24	6	25	8.8	5108|9611|9702|55755|60412|80254	PCM1|NCOR1|CEP57|CDK5RAP2|EXOC4|CEP63	-5.8
Black_MCODE_ALL	Reactome Gene Sets	6	R-HSA-380259	Loss of Nlp from mitotic centrosomes		-6.6	72	17	30182	70	24	4	17	7.6	5108|9702|55755|80254	PCM1|CEP57|CDK5RAP2|CEP63	-5.4
Black_MCODE_ALL	Reactome Gene Sets	6	R-HSA-380284	Loss of proteins required for interphase microtubule organization from the centrosome		-6.6	72	17	30182	70	24	4	17	7.6	5108|9702|55755|80254	PCM1|CEP57|CDK5RAP2|CEP63	-5.4
Black_MCODE_ALL	Reactome Gene Sets	6	R-HSA-8854518	AURKA Activation by TPX2		-6.5	69	16	30182	73	24	4	17	7.6	5108|9702|55755|80254	PCM1|CEP57|CDK5RAP2|CEP63	-5.4
Black_MCODE_ALL	GO Biological Processes	19	GO:0006338	chromatin remodeling	19_GO:0009987 cellular process	-6.4	20	10	30182	378	24	6	25	8.8	1107|1788|2186|6595|6605|84181	CHD3|DNMT3A|BPTF|SMARCA2|SMARCE1|CHD6	-5.3
Black_MCODE_ALL	Reactome Gene Sets	6	R-HSA-69275	G2/M Transition		-6.4	32	12	30182	196	24	5	21	8.3	5108|9702|10133|55755|80254	PCM1|CEP57|OPTN|CDK5RAP2|CEP63	-5.3
Black_MCODE_ALL	GO Biological Processes	19	GO:0006325	chromatin organization	19_GO:0009987 cellular process	-6.4	14	9.3	30182	633	24	7	29	9.3	1107|1788|2186|6595|6605|9611|84181	CHD3|DNMT3A|BPTF|SMARCA2|SMARCE1|NCOR1|CHD6	-5.3
Black_MCODE_ALL	Reactome Gene Sets	6	R-HSA-453274	Mitotic G2-G2/M phases		-6.4	32	12	30182	198	24	5	21	8.3	5108|9702|10133|55755|80254	PCM1|CEP57|OPTN|CDK5RAP2|CEP63	-5.2
Black_MCODE_ALL	Reactome Gene Sets	6	R-HSA-5617833	Cilium Assembly		-6.3	31	12	30182	201	24	5	21	8.3	5108|9702|55755|60412|80254	PCM1|CEP57|CDK5RAP2|EXOC4|CEP63	-5.2
Black_MCODE_ALL	Reactome Gene Sets	6	R-HSA-380287	Centrosome maturation		-6.3	61	15	30182	82	24	4	17	7.6	5108|9702|55755|80254	PCM1|CEP57|CDK5RAP2|CEP63	-5.2
Black_MCODE_ALL	Reactome Gene Sets	6	R-HSA-380270	Recruitment of mitotic centrosome proteins and complexes		-6.3	61	15	30182	82	24	4	17	7.6	5108|9702|55755|80254	PCM1|CEP57|CDK5RAP2|CEP63	-5.2
Black_MCODE_ALL	GO Biological Processes	19	GO:0007098	centrosome cycle	19_GO:0009987 cellular process	-6.1	57	15	30182	89	24	4	17	7.6	1107|5108|55755|80254	CHD3|PCM1|CDK5RAP2|CEP63	-5.1
Black_MCODE_ALL	Reactome Gene Sets	6	R-HSA-380320	Recruitment of NuMA to mitotic centrosomes		-6	54	14	30182	94	24	4	17	7.6	5108|9702|55755|80254	PCM1|CEP57|CDK5RAP2|CEP63	-5
Black_MCODE_ALL	Reactome Gene Sets	6	R-HSA-5620912	Anchoring of the basal body to the plasma membrane		-6	51	14	30182	98	24	4	17	7.6	5108|9702|55755|80254	PCM1|CEP57|CDK5RAP2|CEP63	-4.9
Black_MCODE_ALL	GO Biological Processes	19	GO:0031023	microtubule organizing center organization	19_GO:0009987 cellular process	-5.8	47	14	30182	106	24	4	17	7.6	1107|5108|55755|80254	CHD3|PCM1|CDK5RAP2|CEP63	-4.8
Black_MCODE_ALL	GO Biological Processes	19	GO:0019827	stem cell population maintenance	19_GO:0032502 developmental process	-5.7	45	13	30182	113	24	4	17	7.6	5108|6774|9646|23168	PCM1|STAT3|CTR9|RTF1	-4.7
Black_MCODE_ALL	GO Biological Processes	19	GO:0098727	maintenance of cell number	19_GO:0032502 developmental process	-5.7	43	13	30182	117	24	4	17	7.6	5108|6774|9646|23168	PCM1|STAT3|CTR9|RTF1	-4.7
Black_MCODE_ALL	Reactome Gene Sets	6	R-HSA-3247509	Chromatin modifying enzymes		-5.7	23	10	30182	274	24	5	21	8.3	1107|1788|6595|6605|9611	CHD3|DNMT3A|SMARCA2|SMARCE1|NCOR1	-4.7
Black_MCODE_ALL	Reactome Gene Sets	6	R-HSA-4839726	Chromatin organization		-5.7	23	10	30182	274	24	5	21	8.3	1107|1788|6595|6605|9611	CHD3|DNMT3A|SMARCA2|SMARCE1|NCOR1	-4.7
Black_MCODE_ALL	GO Biological Processes	19	GO:0006368	transcription elongation by RNA polymerase II	19_GO:0008152 metabolic process	-5.5	1.1e+02	18	30182	35	24	3	12	6.8	6917|9646|23168	TCEA1|CTR9|RTF1	-4.6
Black_MCODE_ALL	GO Biological Processes	19	GO:0006354	DNA-templated transcription elongation	19_GO:0008152 metabolic process	-5.4	94	17	30182	40	24	3	12	6.8	6917|9646|23168	TCEA1|CTR9|RTF1	-4.4
Black_MCODE_ALL	GO Biological Processes	19	GO:0006366	transcription by RNA polymerase II	19_GO:0008152 metabolic process	-5.2	18	9.1	30182	343	24	5	21	8.3	4784|6774|6917|9646|23168	NFIX|STAT3|TCEA1|CTR9|RTF1	-4.3
Black_MCODE_ALL	Reactome Gene Sets	6	R-HSA-112382	Formation of RNA Pol II elongation complex		-4.9	65	14	30182	58	24	3	12	6.8	6917|9646|23168	TCEA1|CTR9|RTF1	-4
Black_MCODE_ALL	Reactome Gene Sets	6	R-HSA-75955	RNA Polymerase II Transcription Elongation		-4.9	65	14	30182	58	24	3	12	6.8	6917|9646|23168	TCEA1|CTR9|RTF1	-4
Black_MCODE_ALL	GO Biological Processes	19	GO:0045596	negative regulation of cell differentiation	19_GO:0032502 developmental process	-4.8	11	7.3	30182	716	24	6	25	8.8	4780|5108|6595|6774|9646|55755	NFE2L2|PCM1|SMARCA2|STAT3|CTR9|CDK5RAP2	-3.9
Black_MCODE_ALL	Reactome Gene Sets	6	R-HSA-9707564	Cytoprotection by HMOX1		-4.7	59	13	30182	64	24	3	12	6.8	4780|6774|9611	NFE2L2|STAT3|NCOR1	-3.9
Black_MCODE_ALL	WikiPathways	27	WP3651	Pathways affected in adenoid cystic carcinoma		-4.7	58	13	30182	65	24	3	12	6.8	6595|6605|9611	SMARCA2|SMARCE1|NCOR1	-3.9
Black_MCODE_ALL	Reactome Gene Sets	6	R-HSA-68877	Mitotic Prometaphase		-4.7	25	9.6	30182	204	24	4	17	7.6	5108|9702|55755|80254	PCM1|CEP57|CDK5RAP2|CEP63	-3.9
Black_MCODE_ALL	Canonical Pathways	11	M101	PID HDAC CLASSI PATHWAY		-4.7	57	13	30182	66	24	3	12	6.8	1107|6774|9611	CHD3|STAT3|NCOR1	-3.9
Black_MCODE_ALL	KEGG Pathway	24	hsa04137	Mitophagy - animal		-4.6	52	12	30182	72	24	3	12	6.8	8887|10133|23710	TAX1BP1|OPTN|GABARAPL1	-3.8
Black_MCODE_ALL	Reactome Gene Sets	6	R-HSA-3214858	RMTs methylate histone arginines		-4.5	48	12	30182	79	24	3	12	6.8	1788|6595|6605	DNMT3A|SMARCA2|SMARCE1	-3.7
Black_MCODE_ALL	GO Biological Processes	19	GO:2000736	regulation of stem cell differentiation	19_GO:0032502 developmental process	-4.5	48	12	30182	79	24	3	12	6.8	1107|4780|6774	CHD3|NFE2L2|STAT3	-3.7
Black_MCODE_ALL	GO Biological Processes	19	GO:0007492	endoderm development	19_GO:0032502 developmental process	-4.5	48	12	30182	79	24	3	12	6.8	2186|9646|23168	BPTF|CTR9|RTF1	-3.7
Black_MCODE_ALL	Reactome Gene Sets	6	R-HSA-674695	RNA Polymerase II Pre-transcription Events		-4.4	47	12	30182	81	24	3	12	6.8	6917|9646|23168	TCEA1|CTR9|RTF1	-3.6
Black_MCODE_ALL	GO Biological Processes	19	GO:0030071	regulation of mitotic metaphase/anaphase transition	19_GO:0050789 regulation of biological process	-4.3	41	11	30182	91	24	3	12	6.8	6595|6605|55755	SMARCA2|SMARCE1|CDK5RAP2	-3.5
Black_MCODE_ALL	WikiPathways	27	WP138	Androgen receptor signaling pathway		-4.3	41	11	30182	91	24	3	12	6.8	6605|6774|9611	SMARCE1|STAT3|NCOR1	-3.5
Black_MCODE_ALL	GO Biological Processes	19	GO:1902099	regulation of metaphase/anaphase transition of cell cycle	19_GO:0050789 regulation of biological process	-4.2	40	11	30182	94	24	3	12	6.8	6595|6605|55755	SMARCA2|SMARCE1|CDK5RAP2	-3.5
Black_MCODE_ALL	GO Biological Processes	19	GO:0000226	microtubule cytoskeleton organization	19_GO:0009987 cellular process	-4.2	11	7	30182	547	24	5	21	8.3	1107|5108|9611|55755|80254	CHD3|PCM1|NCOR1|CDK5RAP2|CEP63	-3.5
Black_MCODE_ALL	Reactome Gene Sets	6	R-HSA-69278	Cell Cycle, Mitotic		-4.2	11	6.9	30182	561	24	5	21	8.3	5108|9702|10133|55755|80254	PCM1|CEP57|OPTN|CDK5RAP2|CEP63	-3.4
Black_MCODE_ALL	GO Biological Processes	19	GO:0033045	regulation of sister chromatid segregation	19_GO:0050789 regulation of biological process	-4.1	36	10	30182	104	24	3	12	6.8	6595|6605|55755	SMARCA2|SMARCE1|CDK5RAP2	-3.4
Black_MCODE_ALL	GO Biological Processes	19	GO:0006351	DNA-templated transcription	19_GO:0008152 metabolic process	-4	10	6.6	30182	599	24	5	21	8.3	4784|6774|6917|9646|23168	NFIX|STAT3|TCEA1|CTR9|RTF1	-3.3
Black_MCODE_ALL	GO Biological Processes	19	GO:0097659	nucleic acid-templated transcription	19_GO:0008152 metabolic process	-4	10	6.6	30182	601	24	5	21	8.3	4784|6774|6917|9646|23168	NFIX|STAT3|TCEA1|CTR9|RTF1	-3.3
Black_MCODE_ALL	GO Biological Processes	19	GO:0032774	RNA biosynthetic process	19_GO:0008152 metabolic process	-4	10	6.5	30182	612	24	5	21	8.3	4784|6774|6917|9646|23168	NFIX|STAT3|TCEA1|CTR9|RTF1	-3.3
Black_MCODE_ALL	GO Biological Processes	19	GO:0001704	formation of primary germ layer	19_GO:0032502 developmental process	-3.9	32	9.5	30182	119	24	3	12	6.8	9646|23168|60412	CTR9|RTF1|EXOC4	-3.2
Black_MCODE_ALL	GO Biological Processes	19	GO:0051983	regulation of chromosome segregation	19_GO:0050789 regulation of biological process	-3.8	29	9	30182	131	24	3	12	6.8	6595|6605|55755	SMARCA2|SMARCE1|CDK5RAP2	-3.1
Black_MCODE_ALL	GO Biological Processes	19	GO:0008213	protein alkylation	19_GO:0008152 metabolic process	-3.7	27	8.7	30182	140	24	3	12	6.8	1788|9646|23168	DNMT3A|CTR9|RTF1	-3.1
Black_MCODE_ALL	GO Biological Processes	19	GO:0006479	protein methylation	19_GO:0008152 metabolic process	-3.7	27	8.7	30182	140	24	3	12	6.8	1788|9646|23168	DNMT3A|CTR9|RTF1	-3.1
Black_MCODE_ALL	Reactome Gene Sets	6	R-HSA-1640170	Cell Cycle		-3.7	9.1	6.1	30182	692	24	5	21	8.3	5108|9702|10133|55755|80254	PCM1|CEP57|OPTN|CDK5RAP2|CEP63	-3.1
Black_MCODE_ALL	WikiPathways	27	WP2853	Endoderm differentiation		-3.7	26	8.6	30182	144	24	3	12	6.8	2186|9646|23168	BPTF|CTR9|RTF1	-3
Black_MCODE_ALL	GO Biological Processes	19	GO:0051656	establishment of organelle localization	19_GO:0051179 localization	-3.6	13	6.7	30182	388	24	4	17	7.6	5108|54785|55755|60412	PCM1|BORCS6|CDK5RAP2|EXOC4	-3
Black_MCODE_ALL	GO Biological Processes	19	GO:0007051	spindle organization	19_GO:0009987 cellular process	-3.6	23	8.1	30182	161	24	3	12	6.8	1107|9611|80254	CHD3|NCOR1|CEP63	-2.9
Black_MCODE_ALL	GO Biological Processes	19	GO:1903706	regulation of hemopoiesis	19_GO:0002376 immune system process	-3.5	12	6.4	30182	415	24	4	17	7.6	6595|6605|6774|9646	SMARCA2|SMARCE1|STAT3|CTR9	-2.9
Black_MCODE_ALL	Reactome Gene Sets	6	R-HSA-68886	M Phase		-3.5	12	6.4	30182	418	24	4	17	7.6	5108|9702|55755|80254	PCM1|CEP57|CDK5RAP2|CEP63	-2.9
Black_MCODE_ALL	KEGG Pathway	24	hsa05225	Hepatocellular carcinoma		-3.5	22	7.9	30182	168	24	3	12	6.8	4780|6595|6605	NFE2L2|SMARCA2|SMARCE1	-2.9
Black_MCODE_ALL	GO Biological Processes	19	GO:0007369	gastrulation	19_GO:0032502 developmental process	-3.5	22	7.9	30182	168	24	3	12	6.8	9646|23168|60412	CTR9|RTF1|EXOC4	-2.9
Black_MCODE_ALL	GO Biological Processes	19	GO:1901987	regulation of cell cycle phase transition	19_GO:0050789 regulation of biological process	-3.4	11	6.1	30182	457	24	4	17	7.6	6595|6605|55755|80254	SMARCA2|SMARCE1|CDK5RAP2|CEP63	-2.8
Black_MCODE_ALL	Reactome Gene Sets	6	R-HSA-9711123	Cellular response to chemical stress		-3.3	19	7.2	30182	199	24	3	12	6.8	4780|6774|9611	NFE2L2|STAT3|NCOR1	-2.7
Black_MCODE_ALL	GO Biological Processes	19	GO:0051640	organelle localization	19_GO:0051179 localization	-3.2	9.7	5.6	30182	519	24	4	17	7.6	5108|54785|55755|60412	PCM1|BORCS6|CDK5RAP2|EXOC4	-2.6
Black_MCODE_ALL	GO Biological Processes	19	GO:0033044	regulation of chromosome organization	19_GO:0050789 regulation of biological process	-3	15	6.3	30182	250	24	3	12	6.8	6595|6605|55755	SMARCA2|SMARCE1|CDK5RAP2	-2.5
Black_MCODE_ALL	GO Biological Processes	19	GO:0045165	cell fate commitment	19_GO:0032502 developmental process	-3	15	6.3	30182	250	24	3	12	6.8	6774|9646|23168	STAT3|CTR9|RTF1	-2.5
Black_MCODE_ALL	GO Biological Processes	19	GO:0043414	macromolecule methylation	19_GO:0008152 metabolic process	-2.9	14	6.1	30182	267	24	3	12	6.8	1788|9646|23168	DNMT3A|CTR9|RTF1	-2.4
Black_MCODE_ALL	GO Biological Processes	19	GO:0006914	autophagy	19_GO:0008152 metabolic process	-2.7	12	5.6	30182	311	24	3	12	6.8	8887|10133|23710	TAX1BP1|OPTN|GABARAPL1	-2.3
Black_MCODE_ALL	GO Biological Processes	19	GO:0061919	process utilizing autophagic mechanism	19_GO:0009987 cellular process	-2.7	12	5.6	30182	311	24	3	12	6.8	8887|10133|23710	TAX1BP1|OPTN|GABARAPL1	-2.3
Black_MCODE_ALL	GO Biological Processes	19	GO:0032259	methylation	19_GO:0008152 metabolic process	-2.7	12	5.5	30182	314	24	3	12	6.8	1788|9646|23168	DNMT3A|CTR9|RTF1	-2.3
Black_MCODE_ALL	GO Biological Processes	19	GO:0140694	non-membrane-bounded organelle assembly	19_GO:0009987 cellular process	-2.7	12	5.5	30182	319	24	3	12	6.8	9611|55755|80254	NCOR1|CDK5RAP2|CEP63	-2.2
Black_MCODE_ALL	GO Biological Processes	19	GO:0062012	regulation of small molecule metabolic process	19_GO:0008152 metabolic process	-2.7	11	5.4	30182	331	24	3	12	6.8	6774|9611|83752	STAT3|NCOR1|LONP2	-2.2
Black_MCODE_ALL	GO Biological Processes	19	GO:0007059	chromosome segregation	19_GO:0009987 cellular process	-2.6	11	5.3	30182	339	24	3	12	6.8	9611|55755|80254	NCOR1|CDK5RAP2|CEP63	-2.2
Black_MCODE_ALL	GO Biological Processes	19	GO:0033365	protein localization to organelle	19_GO:0051179 localization	-2.6	6.9	4.6	30182	726	24	4	17	7.6	5108|6774|10133|83752	PCM1|STAT3|OPTN|LONP2	-2.2
Black_MCODE_ALL	GO Biological Processes	19	GO:0080135	regulation of cellular response to stress	19_GO:0050896 response to stimulus	-2.6	6.9	4.6	30182	726	24	4	17	7.6	4780|6595|6605|9611	NFE2L2|SMARCA2|SMARCE1|NCOR1	-2.2
Black_MCODE_ALL	GO Biological Processes	19	GO:0010506	regulation of autophagy	19_GO:0008152 metabolic process	-2.6	11	5.2	30182	348	24	3	12	6.8	6774|10133|60412	STAT3|OPTN|EXOC4	-2.2
Black_MCODE_ALL	GO Biological Processes	19	GO:0010564	regulation of cell cycle process	19_GO:0050789 regulation of biological process	-2.6	6.7	4.5	30182	747	24	4	17	7.6	6595|6605|55755|80254	SMARCA2|SMARCE1|CDK5RAP2|CEP63	-2.1
Black_MCODE_ALL	GO Biological Processes	19	GO:1901990	regulation of mitotic cell cycle phase transition	19_GO:0050789 regulation of biological process	-2.6	11	5.1	30182	357	24	3	12	6.8	6595|6605|55755	SMARCA2|SMARCE1|CDK5RAP2	-2.1
Black_MCODE_ALL	GO Biological Processes	19	GO:0043434	response to peptide hormone	19_GO:0050896 response to stimulus	-2.5	10	5	30182	369	24	3	12	6.8	3030|4780|6774	HADHA|NFE2L2|STAT3	-2.1
Black_MCODE_ALL	GO Biological Processes	19	GO:0042326	negative regulation of phosphorylation	19_GO:0048519 negative regulation of biological process	-2.5	9.9	4.9	30182	383	24	3	12	6.8	6774|9611|55755	STAT3|NCOR1|CDK5RAP2	-2.1
Black_MCODE_ALL	GO Biological Processes	19	GO:0016570	histone modification	19_GO:0008152 metabolic process	-2.5	9.7	4.9	30182	389	24	3	12	6.8	1107|9646|23168	CHD3|CTR9|RTF1	-2.1
Black_MCODE_ALL	GO Biological Processes	19	GO:0001701	in utero embryonic development	19_GO:0032502 developmental process	-2.4	9.6	4.8	30182	392	24	3	12	6.8	2186|9646|23168	BPTF|CTR9|RTF1	-2
Black_MCODE_ALL	GO Biological Processes	19	GO:0009410	response to xenobiotic stimulus	19_GO:0050896 response to stimulus	-2.3	8.9	4.6	30182	425	24	3	12	6.8	1788|3030|4780	DNMT3A|HADHA|NFE2L2	-2
Black_MCODE_ALL	GO Biological Processes	19	GO:0022412	cellular process involved in reproduction in multicellular organism	19_GO:0022414 reproductive process	-2.3	8.9	4.6	30182	426	24	3	12	6.8	1788|6595|9702	DNMT3A|SMARCA2|CEP57	-2
Black_MCODE_ALL	GO Biological Processes	19	GO:0045936	negative regulation of phosphate metabolic process	19_GO:0048519 negative regulation of biological process	-2.3	8.6	4.5	30182	439	24	3	12	6.8	6774|9611|55755	STAT3|NCOR1|CDK5RAP2	-1.9
Black_MCODE_ALL	GO Biological Processes	19	GO:0010563	negative regulation of phosphorus metabolic process	19_GO:0048519 negative regulation of biological process	-2.3	8.6	4.5	30182	440	24	3	12	6.8	6774|9611|55755	STAT3|NCOR1|CDK5RAP2	-1.9
Black_MCODE_ALL	GO Biological Processes	19	GO:1901652	response to peptide	19_GO:0050896 response to stimulus	-2.3	8.3	4.4	30182	456	24	3	12	6.8	3030|4780|6774	HADHA|NFE2L2|STAT3	-1.9
Black_MCODE_ALL	GO Biological Processes	19	GO:0031667	response to nutrient levels	19_GO:0050896 response to stimulus	-2.2	8.1	4.4	30182	466	24	3	12	6.8	1788|4780|23710	DNMT3A|NFE2L2|GABARAPL1	-1.9
Black_MCODE_ALL	GO Biological Processes	19	GO:0009991	response to extracellular stimulus	19_GO:0050896 response to stimulus	-2.2	7.6	4.2	30182	496	24	3	12	6.8	1788|4780|23710	DNMT3A|NFE2L2|GABARAPL1	-1.8
Black_MCODE_ALL	GO Biological Processes	19	GO:0007346	regulation of mitotic cell cycle	19_GO:0050789 regulation of biological process	-2.1	7.3	4.1	30182	517	24	3	12	6.8	6595|6605|55755	SMARCA2|SMARCE1|CDK5RAP2	-1.8
Black_MCODE_ALL	GO Biological Processes	19	GO:1902532	negative regulation of intracellular signal transduction	19_GO:0023052 signaling	-2	6.7	3.9	30182	561	24	3	12	6.8	4780|9611|10133	NFE2L2|NCOR1|OPTN	-1.7
Black_SUB1_MCODE_1	Reactome Gene Sets	6	R-HSA-1852241	Organelle biogenesis and maintenance		-10	68	20	30182	296	9	6	67	16	5108|9611|9702|55755|60412|80254	PCM1|NCOR1|CEP57|CDK5RAP2|EXOC4|CEP63	-8.6
Black_SUB1_MCODE_1	Reactome Gene Sets	6	R-HSA-5617833	Cilium Assembly		-8.8	83	20	30182	201	9	5	56	17	5108|9702|55755|60412|80254	PCM1|CEP57|CDK5RAP2|EXOC4|CEP63	-7.4
Black_SUB1_MCODE_1	Reactome Gene Sets	6	R-HSA-380259	Loss of Nlp from mitotic centrosomes		-8.5	1.9e+02	28	30182	70	9	4	44	17	5108|9702|55755|80254	PCM1|CEP57|CDK5RAP2|CEP63	-7.1
Black_SUB1_MCODE_1	Reactome Gene Sets	6	R-HSA-380284	Loss of proteins required for interphase microtubule organization from the centrosome		-8.5	1.9e+02	28	30182	70	9	4	44	17	5108|9702|55755|80254	PCM1|CEP57|CDK5RAP2|CEP63	-7.1
Black_SUB1_MCODE_1	Reactome Gene Sets	6	R-HSA-8854518	AURKA Activation by TPX2		-8.4	1.8e+02	27	30182	73	9	4	44	17	5108|9702|55755|80254	PCM1|CEP57|CDK5RAP2|CEP63	-7
Black_SUB1_MCODE_1	Reactome Gene Sets	6	R-HSA-380287	Centrosome maturation		-8.2	1.6e+02	25	30182	82	9	4	44	17	5108|9702|55755|80254	PCM1|CEP57|CDK5RAP2|CEP63	-6.8
Black_SUB1_MCODE_1	Reactome Gene Sets	6	R-HSA-380270	Recruitment of mitotic centrosome proteins and complexes		-8.2	1.6e+02	25	30182	82	9	4	44	17	5108|9702|55755|80254	PCM1|CEP57|CDK5RAP2|CEP63	-6.8
Black_SUB1_MCODE_1	Reactome Gene Sets	6	R-HSA-2565942	Regulation of PLK1 Activity at G2/M Transition		-8.1	1.5e+02	25	30182	88	9	4	44	17	5108|9702|55755|80254	PCM1|CEP57|CDK5RAP2|CEP63	-6.7
Black_SUB1_MCODE_1	Reactome Gene Sets	6	R-HSA-380320	Recruitment of NuMA to mitotic centrosomes		-8	1.4e+02	24	30182	94	9	4	44	17	5108|9702|55755|80254	PCM1|CEP57|CDK5RAP2|CEP63	-6.6
Black_SUB1_MCODE_1	Reactome Gene Sets	6	R-HSA-5620912	Anchoring of the basal body to the plasma membrane		-7.9	1.4e+02	23	30182	98	9	4	44	17	5108|9702|55755|80254	PCM1|CEP57|CDK5RAP2|CEP63	-6.6
Black_SUB1_MCODE_1	Reactome Gene Sets	6	R-HSA-69275	G2/M Transition		-6.7	68	16	30182	196	9	4	44	17	5108|9702|55755|80254	PCM1|CEP57|CDK5RAP2|CEP63	-5.5
Black_SUB1_MCODE_1	Reactome Gene Sets	6	R-HSA-453274	Mitotic G2-G2/M phases		-6.7	68	16	30182	198	9	4	44	17	5108|9702|55755|80254	PCM1|CEP57|CDK5RAP2|CEP63	-5.5
Black_SUB1_MCODE_1	Reactome Gene Sets	6	R-HSA-68877	Mitotic Prometaphase		-6.6	66	16	30182	204	9	4	44	17	5108|9702|55755|80254	PCM1|CEP57|CDK5RAP2|CEP63	-5.5
Black_SUB1_MCODE_1	GO Biological Processes	19	GO:0007098	centrosome cycle	19_GO:0009987 cellular process	-5.7	1.1e+02	18	30182	89	9	3	33	16	5108|55755|80254	PCM1|CDK5RAP2|CEP63	-4.7
Black_SUB1_MCODE_1	GO Biological Processes	19	GO:0051656	establishment of organelle localization	19_GO:0051179 localization	-5.5	35	11	30182	388	9	4	44	17	5108|54785|55755|60412	PCM1|BORCS6|CDK5RAP2|EXOC4	-4.5
Black_SUB1_MCODE_1	GO Biological Processes	19	GO:0031023	microtubule organizing center organization	19_GO:0009987 cellular process	-5.5	95	17	30182	106	9	3	33	16	5108|55755|80254	PCM1|CDK5RAP2|CEP63	-4.5
Black_SUB1_MCODE_1	Reactome Gene Sets	6	R-HSA-68886	M Phase		-5.4	32	11	30182	418	9	4	44	17	5108|9702|55755|80254	PCM1|CEP57|CDK5RAP2|CEP63	-4.4
Black_SUB1_MCODE_1	GO Biological Processes	19	GO:0051640	organelle localization	19_GO:0051179 localization	-5	26	9.9	30182	519	9	4	44	17	5108|54785|55755|60412	PCM1|BORCS6|CDK5RAP2|EXOC4	-4.1
Black_SUB1_MCODE_1	GO Biological Processes	19	GO:0000226	microtubule cytoskeleton organization	19_GO:0009987 cellular process	-4.9	25	9.6	30182	547	9	4	44	17	5108|9611|55755|80254	PCM1|NCOR1|CDK5RAP2|CEP63	-4
Black_SUB1_MCODE_1	Reactome Gene Sets	6	R-HSA-69278	Cell Cycle, Mitotic		-4.9	24	9.5	30182	561	9	4	44	17	5108|9702|55755|80254	PCM1|CEP57|CDK5RAP2|CEP63	-4
Black_SUB1_MCODE_1	Reactome Gene Sets	6	R-HSA-1640170	Cell Cycle		-4.5	19	8.4	30182	692	9	4	44	17	5108|9702|55755|80254	PCM1|CEP57|CDK5RAP2|CEP63	-3.7
Black_SUB1_MCODE_1	GO Biological Processes	19	GO:0140694	non-membrane-bounded organelle assembly	19_GO:0009987 cellular process	-4	32	9.5	30182	319	9	3	33	16	9611|55755|80254	NCOR1|CDK5RAP2|CEP63	-3.3
Black_SUB1_MCODE_1	GO Biological Processes	19	GO:0007059	chromosome segregation	19_GO:0009987 cellular process	-3.9	30	9.2	30182	339	9	3	33	16	9611|55755|80254	NCOR1|CDK5RAP2|CEP63	-3.2
Black_SUB1_MCODE_1	GO Biological Processes	19	GO:1901987	regulation of cell cycle phase transition	19_GO:0050789 regulation of biological process	-3.6	22	7.8	30182	457	9	3	33	16	6605|55755|80254	SMARCE1|CDK5RAP2|CEP63	-2.9
Black_SUB1_MCODE_1	GO Biological Processes	19	GO:0010564	regulation of cell cycle process	19_GO:0050789 regulation of biological process	-2.9	13	6	30182	747	9	3	33	16	6605|55755|80254	SMARCE1|CDK5RAP2|CEP63	-2.4
Black_SUB1_MCODE_2	GO Biological Processes	19	GO:0006368	transcription elongation by RNA polymerase II	19_GO:0008152 metabolic process	-7.1	3.2e+02	31	30182	35	8	3	38	17	6917|9646|23168	TCEA1|CTR9|RTF1	-5.9
Black_SUB1_MCODE_2	GO Biological Processes	19	GO:0006354	DNA-templated transcription elongation	19_GO:0008152 metabolic process	-6.9	2.8e+02	29	30182	40	8	3	38	17	6917|9646|23168	TCEA1|CTR9|RTF1	-5.7
Black_SUB1_MCODE_2	Reactome Gene Sets	6	R-HSA-75955	RNA Polymerase II Transcription Elongation		-6.4	2e+02	24	30182	58	8	3	38	17	6917|9646|23168	TCEA1|CTR9|RTF1	-5.3
Black_SUB1_MCODE_2	Reactome Gene Sets	6	R-HSA-112382	Formation of RNA Pol II elongation complex		-6.4	2e+02	24	30182	58	8	3	38	17	6917|9646|23168	TCEA1|CTR9|RTF1	-5.3
Black_SUB1_MCODE_2	KEGG Pathway	24	hsa04137	Mitophagy - animal		-6.1	1.6e+02	22	30182	72	8	3	38	17	8887|10133|23710	TAX1BP1|OPTN|GABARAPL1	-5.1
Black_SUB1_MCODE_2	Reactome Gene Sets	6	R-HSA-674695	RNA Polymerase II Pre-transcription Events		-6	1.4e+02	20	30182	81	8	3	38	17	6917|9646|23168	TCEA1|CTR9|RTF1	-4.9
Black_SUB1_MCODE_2	GO Biological Processes	19	GO:0008213	protein alkylation	19_GO:0008152 metabolic process	-5.3	81	15	30182	140	8	3	38	17	1788|9646|23168	DNMT3A|CTR9|RTF1	-4.3
Black_SUB1_MCODE_2	GO Biological Processes	19	GO:0006479	protein methylation	19_GO:0008152 metabolic process	-5.3	81	15	30182	140	8	3	38	17	1788|9646|23168	DNMT3A|CTR9|RTF1	-4.3
Black_SUB1_MCODE_2	GO Biological Processes	19	GO:0043414	macromolecule methylation	19_GO:0008152 metabolic process	-4.4	42	11	30182	267	8	3	38	17	1788|9646|23168	DNMT3A|CTR9|RTF1	-3.6
Black_SUB1_MCODE_2	GO Biological Processes	19	GO:0006914	autophagy	19_GO:0008152 metabolic process	-4.2	36	10	30182	311	8	3	38	17	8887|10133|23710	TAX1BP1|OPTN|GABARAPL1	-3.5
Black_SUB1_MCODE_2	GO Biological Processes	19	GO:0061919	process utilizing autophagic mechanism	19_GO:0009987 cellular process	-4.2	36	10	30182	311	8	3	38	17	8887|10133|23710	TAX1BP1|OPTN|GABARAPL1	-3.5
Black_SUB1_MCODE_2	GO Biological Processes	19	GO:0032259	methylation	19_GO:0008152 metabolic process	-4.2	36	10	30182	314	8	3	38	17	1788|9646|23168	DNMT3A|CTR9|RTF1	-3.5
Black_SUB1_MCODE_2	GO Biological Processes	19	GO:0006366	transcription by RNA polymerase II	19_GO:0008152 metabolic process	-4.1	33	9.7	30182	343	8	3	38	17	6917|9646|23168	TCEA1|CTR9|RTF1	-3.4
Black_SUB1_MCODE_2	GO Biological Processes	19	GO:0006351	DNA-templated transcription	19_GO:0008152 metabolic process	-3.4	19	7.2	30182	599	8	3	38	17	6917|9646|23168	TCEA1|CTR9|RTF1	-2.8
Black_SUB1_MCODE_2	GO Biological Processes	19	GO:0097659	nucleic acid-templated transcription	19_GO:0008152 metabolic process	-3.4	19	7.2	30182	601	8	3	38	17	6917|9646|23168	TCEA1|CTR9|RTF1	-2.8
Black_SUB1_MCODE_2	GO Biological Processes	19	GO:0032774	RNA biosynthetic process	19_GO:0008152 metabolic process	-3.4	18	7.1	30182	612	8	3	38	17	6917|9646|23168	TCEA1|CTR9|RTF1	-2.8
Black_SUB1_MCODE_4	GO Biological Processes	19	GO:0006338	chromatin remodeling	19_GO:0009987 cellular process	-5.7	80	15	30182	378	3	3	1e+02	27	1107|2186|6595	CHD3|BPTF|SMARCA2	-4.7
Black_SUB1_MCODE_4	GO Biological Processes	19	GO:0006325	chromatin organization	19_GO:0009987 cellular process	-5	48	12	30182	633	3	3	1e+02	27	1107|2186|6595	CHD3|BPTF|SMARCA2	-4.1
Blue	GO Biological Processes	19	GO:0009725	response to hormone	19_GO:0050896 response to stimulus	-14	5	11	30182	784	272	35	13	2	283|572|585|652|687|1385|1408|1645|1646|1718|2058|3625|3643|3717|3727|3815|3952|3953|4155|4882|5069|5166|6654|6773|7357|8644|8743|10018|10521|10628|11170|23175|23433|143686|376497	ANG|BAD|BBS4|BMP4|KLF9|CREB1|CRY2|AKR1C1|AKR1C2|DHCR24|EPRS1|INHBB|INSR|JAK2|JUND|KIT|LEP|LEPR|MBP|NPR2|PAPPA|PDK4|SOS1|STAT2|UGCG|AKR1C3|TNFSF10|BCL2L11|DDX17|TXNIP|FAM107A|LPIN1|RHOQ|SESN3|SLC27A1	-12
Blue	GO Biological Processes	19	GO:0032870	cellular response to hormone stimulus	19_GO:0050896 response to stimulus	-8.9	4.9	8.3	30182	501	272	22	8.1	1.7	585|652|687|1645|1646|2058|3625|3643|3717|3815|3952|3953|5166|6654|7357|8644|10018|10521|11170|23175|23433|376497	BBS4|BMP4|KLF9|AKR1C1|AKR1C2|EPRS1|INHBB|INSR|JAK2|KIT|LEP|LEPR|PDK4|SOS1|UGCG|AKR1C3|BCL2L11|DDX17|FAM107A|LPIN1|RHOQ|SLC27A1	-7.5
Blue	GO Biological Processes	19	GO:0030097	hemopoiesis	19_GO:0032502 developmental process	-8.7	4.2	7.9	30182	659	272	25	9.2	1.8	652|1028|1385|1777|2323|2737|3428|3717|3815|3952|3953|4094|4783|5532|6223|8544|9759|9935|23598|26022|26108|57326|64343|96459|116151	BMP4|CDKN1C|CREB1|DNASE2|FLT3LG|GLI3|IFI16|JAK2|KIT|LEP|LEPR|MAF|NFIL3|PPP3CB|RPS19|PIR|HDAC4|MAFB|PATZ1|TMEM98|PYGO1|PBXIP1|AZI2|FNIP1|FAM210B	-7.3
Blue	GO Biological Processes	19	GO:0043065	positive regulation of apoptotic process	19_GO:0048518 positive regulation of biological process	-8.4	4.6	7.9	30182	536	272	22	8.1	1.7	166|220|322|572|652|3625|3717|3952|7164|8644|8743|8874|10018|10181|10550|10628|23429|25816|51147|79156|94241|96459	TLE5|ALDH1A3|APBB1|BAD|BMP4|INHBB|JAK2|LEP|TPD52L1|AKR1C3|TNFSF10|ARHGEF7|BCL2L11|RBM5|ARL6IP5|TXNIP|RYBP|TNFAIP8|ING4|PLEKHF1|TP53INP1|FNIP1	-7
Blue	GO Biological Processes	19	GO:0006066	alcohol metabolic process	19_GO:0008152 metabolic process	-8.2	5.9	8.4	30182	319	272	17	6.2	1.5	125|128|220|1593|1645|1646|1718|2222|3157|3479|3949|3952|3953|4597|6697|8644|84532	ADH1B|ADH5|ALDH1A3|CYP27A1|AKR1C1|AKR1C2|DHCR24|FDFT1|HMGCS1|IGF1|LDLR|LEP|LEPR|MVD|SPR|AKR1C3|ACSS1	-6.9
Blue	GO Biological Processes	19	GO:1901652	response to peptide	19_GO:0050896 response to stimulus	-8.1	4.9	7.9	30182	456	272	20	7.4	1.6	1385|1408|2058|2697|3479|3625|3643|3717|3727|3952|4882|5166|6654|6773|8743|10018|23175|23433|143686|376497	CREB1|CRY2|EPRS1|GJA1|IGF1|INHBB|INSR|JAK2|JUND|LEP|NPR2|PDK4|SOS1|STAT2|TNFSF10|BCL2L11|LPIN1|RHOQ|SESN3|SLC27A1	-6.8
Blue	GO Biological Processes	19	GO:0043068	positive regulation of programmed cell death	19_GO:0048518 positive regulation of biological process	-8.1	4.4	7.7	30182	553	272	22	8.1	1.7	166|220|322|572|652|3625|3717|3952|7164|8644|8743|8874|10018|10181|10550|10628|23429|25816|51147|79156|94241|96459	TLE5|ALDH1A3|APBB1|BAD|BMP4|INHBB|JAK2|LEP|TPD52L1|AKR1C3|TNFSF10|ARHGEF7|BCL2L11|RBM5|ARL6IP5|TXNIP|RYBP|TNFAIP8|ING4|PLEKHF1|TP53INP1|FNIP1	-6.8
Blue	GO Biological Processes	19	GO:0048608	reproductive structure development	19_GO:0022414 reproductive process	-8	6.1	8.3	30182	291	272	16	5.9	1.4	92|283|652|1028|1718|3206|3625|3643|3815|3952|4882|8644|8743|10018|10409|23598	ACVR2A|ANG|BMP4|CDKN1C|DHCR24|HOXA10|INHBB|INSR|KIT|LEP|NPR2|AKR1C3|TNFSF10|BCL2L11|BASP1|PATZ1	-6.6
Blue	GO Biological Processes	19	GO:1901615	organic hydroxy compound metabolic process	19_GO:0008152 metabolic process	-7.9	4.7	7.8	30182	468	272	20	7.4	1.6	125|128|220|1593|1645|1646|1718|2222|3157|3479|3949|3952|3953|4597|6697|8644|9464|10826|25953|84532	ADH1B|ADH5|ALDH1A3|CYP27A1|AKR1C1|AKR1C2|DHCR24|FDFT1|HMGCS1|IGF1|LDLR|LEP|LEPR|MVD|SPR|AKR1C3|HAND2|FAXDC2|PNKD|ACSS1	-6.6
Blue	GO Biological Processes	19	GO:0061458	reproductive system development	19_GO:0032502 developmental process	-7.9	6	8.3	30182	295	272	16	5.9	1.4	92|283|652|1028|1718|3206|3625|3643|3815|3952|4882|8644|8743|10018|10409|23598	ACVR2A|ANG|BMP4|CDKN1C|DHCR24|HOXA10|INHBB|INSR|KIT|LEP|NPR2|AKR1C3|TNFSF10|BCL2L11|BASP1|PATZ1	-6.6
Blue	GO Biological Processes	19	GO:0071345	cellular response to cytokine stimulus	19_GO:0050896 response to stimulus	-7.3	3.7	7	30182	719	272	24	8.8	1.7	572|585|1385|2058|3428|3434|3588|3625|3717|3815|3952|3953|4783|4882|6654|6773|7357|8764|9145|9817|23521|64343|338382|376497	BAD|BBS4|CREB1|EPRS1|IFI16|IFIT1|IL10RB|INHBB|JAK2|KIT|LEP|LEPR|NFIL3|NPR2|SOS1|STAT2|UGCG|TNFRSF14|SYNGR1|KEAP1|RPL13A|AZI2|RAB7B|SLC27A1	-6.1
Blue	GO Biological Processes	19	GO:0043434	response to peptide hormone	19_GO:0050896 response to stimulus	-7.3	5.1	7.6	30182	369	272	17	6.2	1.5	1385|1408|2058|3625|3643|3717|3727|3952|4882|5166|6654|6773|8743|23175|23433|143686|376497	CREB1|CRY2|EPRS1|INHBB|INSR|JAK2|JUND|LEP|NPR2|PDK4|SOS1|STAT2|TNFSF10|LPIN1|RHOQ|SESN3|SLC27A1	-6
Blue	GO Biological Processes	19	GO:0010942	positive regulation of cell death	19_GO:0048518 positive regulation of biological process	-7.2	3.9	7	30182	621	272	22	8.1	1.7	166|220|322|572|652|3625|3717|3952|7164|8644|8743|8874|10018|10181|10550|10628|23429|25816|51147|79156|94241|96459	TLE5|ALDH1A3|APBB1|BAD|BMP4|INHBB|JAK2|LEP|TPD52L1|AKR1C3|TNFSF10|ARHGEF7|BCL2L11|RBM5|ARL6IP5|TXNIP|RYBP|TNFAIP8|ING4|PLEKHF1|TP53INP1|FNIP1	-6
Blue	GO Biological Processes	19	GO:0007167	enzyme-linked receptor protein signaling pathway	19_GO:0023052 signaling	-7.2	3.9	7	30182	626	272	22	8.1	1.7	92|652|819|2331|3479|3625|3643|3717|3815|4739|4882|5166|6654|7423|8646|8817|8874|8895|10628|23433|56963|80310	ACVR2A|BMP4|CAMLG|FMOD|IGF1|INHBB|INSR|JAK2|KIT|NEDD9|NPR2|PDK4|SOS1|VEGFB|CHRD|FGF18|ARHGEF7|CPNE3|TXNIP|RHOQ|RGMA|PDGFD	-5.9
Blue	GO Biological Processes	19	GO:0008406	gonad development	19_GO:0022414 reproductive process	-6.9	6.6	7.9	30182	220	272	13	4.8	1.3	92|283|3206|3625|3643|3815|3952|4882|8644|8743|10018|10409|23598	ACVR2A|ANG|HOXA10|INHBB|INSR|KIT|LEP|NPR2|AKR1C3|TNFSF10|BCL2L11|BASP1|PATZ1	-5.7
Blue	GO Biological Processes	19	GO:0045137	development of primary sexual characteristics	19_GO:0022414 reproductive process	-6.8	6.4	7.8	30182	225	272	13	4.8	1.3	92|283|3206|3625|3643|3815|3952|4882|8644|8743|10018|10409|23598	ACVR2A|ANG|HOXA10|INHBB|INSR|KIT|LEP|NPR2|AKR1C3|TNFSF10|BCL2L11|BASP1|PATZ1	-5.6
Blue	GO Biological Processes	19	GO:0001934	positive regulation of protein phosphorylation	19_GO:0048518 positive regulation of biological process	-6.7	3.6	6.6	30182	718	272	23	8.5	1.7	92|283|408|652|3306|3479|3625|3643|3717|3815|3952|3953|4739|7164|7423|8764|8817|10826|51704|80310|81617|96459|376497	ACVR2A|ANG|ARRB1|BMP4|HSPA2|IGF1|INHBB|INSR|JAK2|KIT|LEP|LEPR|NEDD9|TPD52L1|VEGFB|TNFRSF14|FGF18|FAXDC2|GPRC5B|PDGFD|CAB39L|FNIP1|SLC27A1	-5.6
Blue	GO Biological Processes	19	GO:0048871	multicellular organismal homeostasis	19_GO:0042592 homeostatic process	-6.7	4	6.8	30182	559	272	20	7.4	1.6	32|582|585|652|819|1777|2697|3717|3815|3953|4155|5532|6223|6654|10018|10891|23373|58494|79068|116151	ACACB|BBS1|BBS4|BMP4|CAMLG|DNASE2|GJA1|JAK2|KIT|LEPR|MBP|PPP3CB|RPS19|SOS1|BCL2L11|PPARGC1A|CRTC1|JAM2|FTO|FAM210B	-5.5
Blue	GO Biological Processes	19	GO:0042327	positive regulation of phosphorylation	19_GO:0048518 positive regulation of biological process	-6.6	3.4	6.5	30182	786	272	24	8.8	1.7	92|283|408|572|652|3306|3479|3625|3643|3717|3815|3952|3953|4739|7164|7423|8764|8817|10826|51704|80310|81617|96459|376497	ACVR2A|ANG|ARRB1|BAD|BMP4|HSPA2|IGF1|INHBB|INSR|JAK2|KIT|LEP|LEPR|NEDD9|TPD52L1|VEGFB|TNFRSF14|FGF18|FAXDC2|GPRC5B|PDGFD|CAB39L|FNIP1|SLC27A1	-5.5
Blue	GO Biological Processes	19	GO:0007548	sex differentiation	19_GO:0022414 reproductive process	-6.6	5.6	7.4	30182	276	272	14	5.1	1.3	92|283|1718|3206|3625|3643|3815|3952|4882|8644|8743|10018|10409|23598	ACVR2A|ANG|DHCR24|HOXA10|INHBB|INSR|KIT|LEP|NPR2|AKR1C3|TNFSF10|BCL2L11|BASP1|PATZ1	-5.5
Blue	GO Biological Processes	19	GO:0006979	response to oxidative stress	19_GO:0050896 response to stimulus	-6.6	4.9	7.1	30182	366	272	16	5.9	1.4	347|572|1718|2878|3717|6649|8644|9817|10550|10628|10891|22921|79956|80310|84557|94241	APOD|BAD|DHCR24|GPX3|JAK2|SOD3|AKR1C3|KEAP1|ARL6IP5|TXNIP|PPARGC1A|MSRB2|ERMP1|PDGFD|MAP1LC3A|TP53INP1	-5.4
Blue	GO Biological Processes	19	GO:1903131	mononuclear cell differentiation	19_GO:0032502 developmental process	-6.5	5.1	7.1	30182	324	272	15	5.5	1.4	652|2737|3428|3815|3952|3953|4783|5532|8544|9759|9935|23598|26022|64343|96459	BMP4|GLI3|IFI16|KIT|LEP|LEPR|NFIL3|PPP3CB|PIR|HDAC4|MAFB|PATZ1|TMEM98|AZI2|FNIP1	-5.4
Blue	GO Biological Processes	19	GO:0044320	cellular response to leptin stimulus	19_GO:0050896 response to stimulus	-6.5	33	12	30182	17	272	5	1.8	0.81	585|3625|3952|3953|7357	BBS4|INHBB|LEP|LEPR|UGCG	-5.4
Blue	GO Biological Processes	19	GO:0052548	regulation of endopeptidase activity	19_GO:0008152 metabolic process	-6.3	5	6.9	30182	336	272	15	5.5	1.4	572|710|1471|1718|2537|3428|3717|4155|5720|8743|10018|10550|25816|55081|96459	BAD|SERPING1|CST3|DHCR24|IFI6|IFI16|JAK2|MBP|PSME1|TNFSF10|BCL2L11|ARL6IP5|TNFAIP8|IFT57|FNIP1	-5.2
Blue	GO Biological Processes	19	GO:0044283	small molecule biosynthetic process	19_GO:0008152 metabolic process	-6.2	4.3	6.6	30182	443	272	17	6.2	1.5	32|220|1593|1718|2222|2593|3157|3952|3953|4597|6507|6697|8644|10891|55258|56997|84532	ACACB|ALDH1A3|CYP27A1|DHCR24|FDFT1|GAMT|HMGCS1|LEP|LEPR|MVD|SLC1A3|SPR|AKR1C3|PPARGC1A|THNSL2|COQ8A|ACSS1	-5.1
Blue	GO Biological Processes	19	GO:0032868	response to insulin	19_GO:0050896 response to stimulus	-6.1	6.1	7.2	30182	217	272	12	4.4	1.2	1408|2058|3625|3643|3952|5166|6654|8743|23175|23433|143686|376497	CRY2|EPRS1|INHBB|INSR|LEP|PDK4|SOS1|TNFSF10|LPIN1|RHOQ|SESN3|SLC27A1	-5.1
Blue	GO Biological Processes	19	GO:0032787	monocarboxylic acid metabolic process	19_GO:0008152 metabolic process	-6.1	4	6.5	30182	498	272	18	6.6	1.5	32|125|128|220|1593|1645|1646|2593|3479|3952|6507|8644|10891|23175|25953|55258|84532|376497	ACACB|ADH1B|ADH5|ALDH1A3|CYP27A1|AKR1C1|AKR1C2|GAMT|IGF1|LEP|SLC1A3|AKR1C3|PPARGC1A|LPIN1|PNKD|THNSL2|ACSS1|SLC27A1	-5.1
Blue	GO Biological Processes	19	GO:0007610	behavior	19_GO:0032501 multicellular organismal process	-6.1	3.7	6.3	30182	607	272	20	7.4	1.6	92|104|220|582|585|1267|1385|2548|2737|3643|3815|3949|3952|4739|5532|6507|9464|10550|23373|257194	ACVR2A|ADARB1|ALDH1A3|BBS1|BBS4|CNP|CREB1|GAA|GLI3|INSR|KIT|LDLR|LEP|NEDD9|PPP3CB|SLC1A3|HAND2|ARL6IP5|CRTC1|NEGR1	-5
Blue	GO Biological Processes	19	GO:0001501	skeletal system development	19_GO:0032502 developmental process	-6	3.9	6.4	30182	507	272	18	6.6	1.5	92|166|582|652|1028|2697|2737|3206|3479|3815|3952|3953|4882|8646|8817|9464|10522|57326	ACVR2A|TLE5|BBS1|BMP4|CDKN1C|GJA1|GLI3|HOXA10|IGF1|KIT|LEP|LEPR|NPR2|CHRD|FGF18|HAND2|DEAF1|PBXIP1	-5
Blue	GO Biological Processes	19	GO:1901653	cellular response to peptide	19_GO:0050896 response to stimulus	-6	5	6.8	30182	310	272	14	5.1	1.3	2058|2697|3479|3625|3643|3717|3952|4882|5166|6654|10018|23175|23433|376497	EPRS1|GJA1|IGF1|INHBB|INSR|JAK2|LEP|NPR2|PDK4|SOS1|BCL2L11|LPIN1|RHOQ|SLC27A1	-4.9
Blue	GO Biological Processes	19	GO:0002521	leukocyte differentiation	19_GO:0032502 developmental process	-6	4.4	6.5	30182	406	272	16	5.9	1.4	652|1385|2737|3428|3815|3952|3953|4783|5532|8544|9759|9935|23598|26022|64343|96459	BMP4|CREB1|GLI3|IFI16|KIT|LEP|LEPR|NFIL3|PPP3CB|PIR|HDAC4|MAFB|PATZ1|TMEM98|AZI2|FNIP1	-4.9
Blue	GO Biological Processes	19	GO:0044321	response to leptin	19_GO:0050896 response to stimulus	-6	26	11	30182	21	272	5	1.8	0.81	585|3625|3952|3953|7357	BBS4|INHBB|LEP|LEPR|UGCG	-4.9
Blue	GO Biological Processes	19	GO:0051345	positive regulation of hydrolase activity	19_GO:0065007 biological regulation	-5.9	3.7	6.2	30182	569	272	19	7	1.5	283|572|3428|3717|3815|4155|4739|5720|6654|8743|8874|9771|9779|10018|10550|55081|55616|56963|125058	ANG|BAD|IFI16|JAK2|KIT|MBP|NEDD9|PSME1|SOS1|TNFSF10|ARHGEF7|RAPGEF5|TBC1D5|BCL2L11|ARL6IP5|IFT57|ASAP3|RGMA|TBC1D16	-4.9
Blue	GO Biological Processes	19	GO:0045859	regulation of protein kinase activity	19_GO:0008152 metabolic process	-5.9	3.5	6.1	30182	627	272	20	7.4	1.6	104|283|652|1028|1031|3479|3643|3717|3815|3952|4739|6654|7164|8817|10252|10983|51704|80310|81617|376497	ADARB1|ANG|BMP4|CDKN1C|CDKN2C|IGF1|INSR|JAK2|KIT|LEP|NEDD9|SOS1|TPD52L1|FGF18|SPRY1|CCNI|GPRC5B|PDGFD|CAB39L|SLC27A1	-4.9
Blue	GO Biological Processes	19	GO:0033210	leptin-mediated signaling pathway	19_GO:0023052 signaling	-5.9	44	13	30182	10	272	4	1.5	0.73	585|3952|3953|7357	BBS4|LEP|LEPR|UGCG	-4.9
Blue	GO Biological Processes	19	GO:0045087	innate immune response	19_GO:0044419 biological process involved in interspecies interaction between organisms	-5.9	3.3	6	30182	745	272	22	8.1	1.7	104|283|710|715|716|2058|2537|3428|3434|3588|3717|4600|5094|6773|8764|10241|23521|51257|51295|51296|64343|338382	ADARB1|ANG|SERPING1|C1R|C1S|EPRS1|IFI6|IFI16|IFIT1|IL10RB|JAK2|MX2|PCBP2|STAT2|TNFRSF14|CALCOCO2|RPL13A|MARCHF2|ECSIT|SLC15A3|AZI2|RAB7B	-4.8
Blue	WikiPathways	27	WP3599	Transcription factor regulation in adipogenesis		-5.9	25	11	30182	22	272	5	1.8	0.81	1385|3643|3952|10891|23175	CREB1|INSR|LEP|PPARGC1A|LPIN1	-4.8
Blue	GO Biological Processes	19	GO:0007169	transmembrane receptor protein tyrosine kinase signaling pathway	19_GO:0023052 signaling	-5.9	4.3	6.4	30182	416	272	16	5.9	1.4	819|3479|3643|3717|3815|4739|4882|5166|6654|7423|8817|8874|8895|10628|23433|80310	CAMLG|IGF1|INSR|JAK2|KIT|NEDD9|NPR2|PDK4|SOS1|VEGFB|FGF18|ARHGEF7|CPNE3|TXNIP|RHOQ|PDGFD	-4.8
Blue	GO Biological Processes	19	GO:0070542	response to fatty acid	19_GO:0050896 response to stimulus	-5.8	12	8.6	30182	63	272	7	2.6	0.96	572|1645|1646|3949|4155|5166|8644	BAD|AKR1C1|AKR1C2|LDLR|MBP|PDK4|AKR1C3	-4.8
Blue	GO Biological Processes	19	GO:2000116	regulation of cysteine-type endopeptidase activity	19_GO:0008152 metabolic process	-5.8	5.7	6.9	30182	234	272	12	4.4	1.2	572|1471|1718|2537|3428|3717|8743|10018|10550|25816|55081|96459	BAD|CST3|DHCR24|IFI6|IFI16|JAK2|TNFSF10|BCL2L11|ARL6IP5|TNFAIP8|IFT57|FNIP1	-4.8
Blue	GO Biological Processes	19	GO:0007276	gamete generation	19_GO:0022414 reproductive process	-5.7	3.2	5.9	30182	760	272	22	8.1	1.7	92|283|572|585|652|2593|2697|3206|3306|3625|3815|3952|4882|6654|10018|10522|10983|23598|26108|58494|79582|90780	ACVR2A|ANG|BAD|BBS4|BMP4|GAMT|GJA1|HOXA10|HSPA2|INHBB|KIT|LEP|NPR2|SOS1|BCL2L11|DEAF1|CCNI|PATZ1|PYGO1|JAM2|SPAG16|PYGO2	-4.7
Blue	WikiPathways	27	WP4313	Ferroptosis		-5.7	12	8.4	30182	65	272	7	2.6	0.96	1645|1646|2222|5094|8644|84557|112483	AKR1C1|AKR1C2|FDFT1|PCBP2|AKR1C3|MAP1LC3A|SAT2	-4.7
Blue	GO Biological Processes	19	GO:0031175	neuron projection development	19_GO:0032502 developmental process	-5.7	3.4	6	30182	647	272	20	7.4	1.6	104|322|347|582|585|1267|1385|2737|2824|3717|4882|5532|6654|7869|9638|10129|11075|23557|56963|257194	ADARB1|APBB1|APOD|BBS1|BBS4|CNP|CREB1|GLI3|GPM6B|JAK2|NPR2|PPP3CB|SOS1|SEMA3B|FEZ1|FRY|STMN2|SNAPIN|RGMA|NEGR1	-4.7
Blue	GO Biological Processes	19	GO:0062012	regulation of small molecule metabolic process	19_GO:0008152 metabolic process	-5.7	4.7	6.4	30182	331	272	14	5.1	1.3	32|572|3479|3643|3815|3949|3952|3953|5166|8644|9056|9563|9759|10891	ACACB|BAD|IGF1|INSR|KIT|LDLR|LEP|LEPR|PDK4|AKR1C3|SLC7A7|H6PD|HDAC4|PPARGC1A	-4.7
Blue	WikiPathways	27	WP3594	Circadian rhythm genes		-5.6	6.1	6.9	30182	201	272	11	4	1.2	687|1385|1408|1471|1628|3727|3952|4783|10891|23373|50865	KLF9|CREB1|CRY2|CST3|DBP|JUND|LEP|NFIL3|PPARGC1A|CRTC1|HEBP1	-4.6
Blue	GO Biological Processes	19	GO:0046661	male sex differentiation	19_GO:0022414 reproductive process	-5.6	6.8	7.1	30182	164	272	10	3.7	1.1	92|1718|3206|3625|3643|3815|8644|8743|10018|23598	ACVR2A|DHCR24|HOXA10|INHBB|INSR|KIT|AKR1C3|TNFSF10|BCL2L11|PATZ1	-4.6
Blue	GO Biological Processes	19	GO:0043549	regulation of kinase activity	19_GO:0008152 metabolic process	-5.6	3.2	5.8	30182	720	272	21	7.7	1.6	104|283|572|652|1028|1031|3479|3643|3717|3815|3952|4739|6654|7164|8817|10252|10983|51704|80310|81617|376497	ADARB1|ANG|BAD|BMP4|CDKN1C|CDKN2C|IGF1|INSR|JAK2|KIT|LEP|NEDD9|SOS1|TPD52L1|FGF18|SPRY1|CCNI|GPRC5B|PDGFD|CAB39L|SLC27A1	-4.6
Blue	GO Biological Processes	19	GO:0034308	primary alcohol metabolic process	19_GO:0008152 metabolic process	-5.5	9.2	7.7	30182	97	272	8	2.9	1	125|128|220|1645|1646|3479|8644|84532	ADH1B|ADH5|ALDH1A3|AKR1C1|AKR1C2|IGF1|AKR1C3|ACSS1	-4.6
Blue	GO Biological Processes	19	GO:0071395	cellular response to jasmonic acid stimulus	19_GO:0050896 response to stimulus	-5.5	83	16	30182	4	272	3	1.1	0.63	1645|1646|8644	AKR1C1|AKR1C2|AKR1C3	-4.6
Blue	GO Biological Processes	19	GO:0009753	response to jasmonic acid	19_GO:0050896 response to stimulus	-5.5	83	16	30182	4	272	3	1.1	0.63	1645|1646|8644	AKR1C1|AKR1C2|AKR1C3	-4.6
Blue	KEGG Pathway	24	hsa04010	MAPK signaling pathway		-5.5	4.9	6.4	30182	294	272	13	4.8	1.3	408|2323|3306|3479|3643|3727|3815|5532|6654|7423|8817|51295|80310	ARRB1|FLT3LG|HSPA2|IGF1|INSR|JUND|KIT|PPP3CB|SOS1|VEGFB|FGF18|ECSIT|PDGFD	-4.5
Blue	GO Biological Processes	19	GO:0009991	response to extracellular stimulus	19_GO:0050896 response to stimulus	-5.5	3.8	6	30182	496	272	17	6.2	1.5	32|166|585|3428|3625|3949|3952|5166|6223|8644|9563|9779|10891|11170|84557|96459|143686	ACACB|TLE5|BBS4|IFI16|INHBB|LDLR|LEP|PDK4|RPS19|AKR1C3|H6PD|TBC1D5|PPARGC1A|FAM107A|MAP1LC3A|FNIP1|SESN3	-4.5
Blue	GO Biological Processes	19	GO:0043086	negative regulation of catalytic activity	19_GO:0065007 biological regulation	-5.5	3.3	5.8	30182	666	272	20	7.4	1.6	32|104|585|652|710|1028|1031|1408|1471|1718|2537|3428|3434|3953|5018|5064|10252|23175|25816|96459	ACACB|ADARB1|BBS4|BMP4|SERPING1|CDKN1C|CDKN2C|CRY2|CST3|DHCR24|IFI6|IFI16|IFIT1|LEPR|OXA1L|PALM|SPRY1|LPIN1|TNFAIP8|FNIP1	-4.5
Blue	GO Biological Processes	19	GO:0030162	regulation of proteolysis	19_GO:0008152 metabolic process	-5.5	3.2	5.7	30182	726	272	21	7.7	1.6	572|710|819|1471|1718|2537|3428|3717|4155|5720|8743|9817|10018|10550|23429|25816|26022|29997|55081|56963|96459	BAD|SERPING1|CAMLG|CST3|DHCR24|IFI6|IFI16|JAK2|MBP|PSME1|TNFSF10|KEAP1|BCL2L11|ARL6IP5|RYBP|TNFAIP8|TMEM98|NOP53|IFT57|RGMA|FNIP1	-4.5
Blue	GO Biological Processes	19	GO:0016125	sterol metabolic process	19_GO:0008152 metabolic process	-5.5	7.6	7.2	30182	132	272	9	3.3	1.1	1593|1718|2222|3157|3949|3952|3953|4597|10826	CYP27A1|DHCR24|FDFT1|HMGCS1|LDLR|LEP|LEPR|MVD|FAXDC2	-4.5
Blue	GO Biological Processes	19	GO:1901617	organic hydroxy compound biosynthetic process	19_GO:0008152 metabolic process	-5.5	6.6	6.9	30182	169	272	10	3.7	1.1	1593|1718|2222|3157|3952|4597|6697|8644|9464|10826	CYP27A1|DHCR24|FDFT1|HMGCS1|LEP|MVD|SPR|AKR1C3|HAND2|FAXDC2	-4.5
Blue	WikiPathways	27	WP1982	Sterol regulatory element-binding proteins (SREBP) signaling		-5.4	11	8	30182	71	272	7	2.6	0.96	1385|2222|3157|3949|4597|23175|84532	CREB1|FDFT1|HMGCS1|LDLR|MVD|LPIN1|ACSS1	-4.5
Blue	GO Biological Processes	19	GO:0008202	steroid metabolic process	19_GO:0008152 metabolic process	-5.4	5.2	6.4	30182	256	272	12	4.4	1.2	1593|1645|1646|1718|2222|3157|3949|3952|3953|4597|8644|10826	CYP27A1|AKR1C1|AKR1C2|DHCR24|FDFT1|HMGCS1|LDLR|LEP|LEPR|MVD|AKR1C3|FAXDC2	-4.4
Blue	GO Biological Processes	19	GO:0010906	regulation of glucose metabolic process	19_GO:0008152 metabolic process	-5.4	8.6	7.4	30182	103	272	8	2.9	1	32|572|3479|3643|3952|3953|5166|10891	ACACB|BAD|IGF1|INSR|LEP|LEPR|PDK4|PPARGC1A	-4.4
Blue	GO Biological Processes	19	GO:0008584	male gonad development	19_GO:0022414 reproductive process	-5.3	7.1	6.9	30182	140	272	9	3.3	1.1	92|3206|3625|3643|3815|8644|8743|10018|23598	ACVR2A|HOXA10|INHBB|INSR|KIT|AKR1C3|TNFSF10|BCL2L11|PATZ1	-4.3
Blue	GO Biological Processes	19	GO:0046546	development of primary male sexual characteristics	19_GO:0022414 reproductive process	-5.2	7.1	6.9	30182	141	272	9	3.3	1.1	92|3206|3625|3643|3815|8644|8743|10018|23598	ACVR2A|HOXA10|INHBB|INSR|KIT|AKR1C3|TNFSF10|BCL2L11|PATZ1	-4.3
Blue	WikiPathways	27	WP2034	Leptin signaling pathway		-5.2	10	7.7	30182	76	272	7	2.6	0.96	32|572|1385|3717|3952|3953|6654	ACACB|BAD|CREB1|JAK2|LEP|LEPR|SOS1	-4.3
Blue	GO Biological Processes	19	GO:0061448	connective tissue development	19_GO:0032502 developmental process	-5.2	5.5	6.4	30182	221	272	11	4	1.2	582|585|652|2737|3952|4882|8817|9464|10891|57326|79068	BBS1|BBS4|BMP4|GLI3|LEP|NPR2|FGF18|HAND2|PPARGC1A|PBXIP1|FTO	-4.3
Blue	Reactome Gene Sets	6	R-HSA-193775	Synthesis of bile acids and bile salts via 24-hydroxycholesterol		-5.2	32	11	30182	14	272	4	1.5	0.73	1593|1645|1646|8644	CYP27A1|AKR1C1|AKR1C2|AKR1C3	-4.3
Blue	GO Biological Processes	19	GO:0007586	digestion	19_GO:0032501 multicellular organismal process	-5.2	8.1	7.1	30182	109	272	8	2.9	1	1645|1646|3949|3952|4882|7357|8544|10891	AKR1C1|AKR1C2|LDLR|LEP|NPR2|UGCG|PIR|PPARGC1A	-4.3
Blue	GO Biological Processes	19	GO:0071396	cellular response to lipid	19_GO:0050896 response to stimulus	-5.2	3.6	5.7	30182	527	272	17	6.2	1.5	572|652|687|1385|1645|1646|3625|3717|3949|3952|5166|8644|9464|10018|10521|11170|116151	BAD|BMP4|KLF9|CREB1|AKR1C1|AKR1C2|INHBB|JAK2|LDLR|LEP|PDK4|AKR1C3|HAND2|BCL2L11|DDX17|FAM107A|FAM210B	-4.3
Blue	GO Biological Processes	19	GO:0051129	negative regulation of cellular component organization	19_GO:0048519 negative regulation of biological process	-5.2	3.2	5.5	30182	703	272	20	7.4	1.6	120|347|585|652|1471|3306|3479|3949|4155|5253|7869|8874|9638|11075|11170|23521|23557|29997|56963|85464	ADD3|APOD|BBS4|BMP4|CST3|HSPA2|IGF1|LDLR|MBP|PHF2|SEMA3B|ARHGEF7|FEZ1|STMN2|FAM107A|RPL13A|SNAPIN|NOP53|RGMA|SSH2	-4.2
Blue	WikiPathways	27	WP5205	Clock-controlled autophagy in bone metabolism		-5.1	9.7	7.4	30182	80	272	7	2.6	0.96	652|3479|3717|3952|8646|79443|84557	BMP4|IGF1|JAK2|LEP|CHRD|FYCO1|MAP1LC3A	-4.2
Blue	Reactome Gene Sets	6	R-HSA-193807	Synthesis of bile acids and bile salts via 27-hydroxycholesterol		-5.1	30	11	30182	15	272	4	1.5	0.73	1593|1645|1646|8644	CYP27A1|AKR1C1|AKR1C2|AKR1C3	-4.2
Blue	GO Biological Processes	19	GO:0008610	lipid biosynthetic process	19_GO:0008152 metabolic process	-5.1	3.4	5.6	30182	591	272	18	6.6	1.5	32|220|283|1593|1718|2222|3157|4597|7357|8644|10351|10826|23175|30815|55258|80055|84532|376497	ACACB|ALDH1A3|ANG|CYP27A1|DHCR24|FDFT1|HMGCS1|MVD|UGCG|AKR1C3|ABCA8|FAXDC2|LPIN1|ST6GALNAC6|THNSL2|PGAP1|ACSS1|SLC27A1	-4.2
Blue	GO Biological Processes	19	GO:0052547	regulation of peptidase activity	19_GO:0008152 metabolic process	-5.1	3.9	5.8	30182	424	272	15	5.5	1.4	572|710|1471|1718|2537|3428|3717|4155|5720|8743|10018|10550|25816|55081|96459	BAD|SERPING1|CST3|DHCR24|IFI6|IFI16|JAK2|MBP|PSME1|TNFSF10|BCL2L11|ARL6IP5|TNFAIP8|IFT57|FNIP1	-4.2
Blue	GO Biological Processes	19	GO:0032869	cellular response to insulin stimulus	19_GO:0050896 response to stimulus	-5	6.6	6.6	30182	151	272	9	3.3	1.1	2058|3625|3643|3952|5166|6654|23175|23433|376497	EPRS1|INHBB|INSR|LEP|PDK4|SOS1|LPIN1|RHOQ|SLC27A1	-4.1
Blue	GO Biological Processes	19	GO:0010675	regulation of cellular carbohydrate metabolic process	19_GO:0008152 metabolic process	-5	6.6	6.6	30182	152	272	9	3.3	1.1	32|572|3479|3643|3952|3953|5166|9759|10891	ACACB|BAD|IGF1|INSR|LEP|LEPR|PDK4|HDAC4|PPARGC1A	-4.1
Blue	GO Biological Processes	19	GO:0006006	glucose metabolic process	19_GO:0008152 metabolic process	-5	7.7	6.8	30182	116	272	8	2.9	1	347|572|2548|3952|3953|5166|9563|10891	APOD|BAD|GAA|LEP|LEPR|PDK4|H6PD|PPARGC1A	-4.1
Blue	KEGG Pathway	24	hsa04014	Ras signaling pathway		-5	5.2	6.1	30182	236	272	11	4	1.2	572|2323|3479|3643|3815|6654|7423|8817|9771|80310|83593	BAD|FLT3LG|IGF1|INSR|KIT|SOS1|VEGFB|FGF18|RAPGEF5|PDGFD|RASSF5	-4.1
Blue	WikiPathways	27	WP4874	CAMKK2 pathway		-5	17	8.7	30182	33	272	5	1.8	0.81	1385|4094|8874|9759|84557	CREB1|MAF|ARHGEF7|HDAC4|MAP1LC3A	-4.1
Blue	GO Biological Processes	19	GO:0008203	cholesterol metabolic process	19_GO:0008152 metabolic process	-4.9	7.6	6.8	30182	117	272	8	2.9	1	1593|1718|2222|3157|3949|3952|3953|4597	CYP27A1|DHCR24|FDFT1|HMGCS1|LDLR|LEP|LEPR|MVD	-4.1
Blue	GO Biological Processes	19	GO:0006720	isoprenoid metabolic process	19_GO:0008152 metabolic process	-4.9	7.6	6.8	30182	117	272	8	2.9	1	125|128|220|1645|2222|3157|4597|8644	ADH1B|ADH5|ALDH1A3|AKR1C1|FDFT1|HMGCS1|MVD|AKR1C3	-4.1
Blue	Reactome Gene Sets	6	R-HSA-8957322	Metabolism of steroids		-4.9	6.5	6.5	30182	154	272	9	3.3	1.1	32|1593|1645|1646|1718|2222|3157|4597|8644	ACACB|CYP27A1|AKR1C1|AKR1C2|DHCR24|FDFT1|HMGCS1|MVD|AKR1C3	-4.1
Blue	GO Biological Processes	19	GO:0035239	tube morphogenesis	19_GO:0032502 developmental process	-4.9	3.1	5.4	30182	670	272	19	7	1.5	283|347|585|652|2737|3949|3952|3953|4882|6654|7423|7716|8817|9464|10018|10252|10522|55081|56963	ANG|APOD|BBS4|BMP4|GLI3|LDLR|LEP|LEPR|NPR2|SOS1|VEGFB|VEZF1|FGF18|HAND2|BCL2L11|SPRY1|DEAF1|IFT57|RGMA	-4
Blue	WikiPathways	27	WP3935	Leptin-insulin signaling overlap		-4.9	26	9.9	30182	17	272	4	1.5	0.73	3643|3717|3952|3953	INSR|JAK2|LEP|LEPR	-4
Blue	KEGG Pathway	24	hsa04152	AMPK signaling pathway		-4.8	7.3	6.7	30182	121	272	8	2.9	1	32|1385|3479|3643|3952|3953|10891|81617	ACACB|CREB1|IGF1|INSR|LEP|LEPR|PPARGC1A|CAB39L	-4
Blue	GO Biological Processes	19	GO:0071398	cellular response to fatty acid	19_GO:0050896 response to stimulus	-4.8	16	8.4	30182	35	272	5	1.8	0.81	1645|1646|3949|5166|8644	AKR1C1|AKR1C2|LDLR|PDK4|AKR1C3	-4
Blue	GO Biological Processes	19	GO:0040008	regulation of growth	19_GO:0040007 growth	-4.8	3.2	5.3	30182	621	272	18	6.6	1.5	32|166|585|652|1031|1385|2593|2697|3479|3643|3952|7003|7869|10018|10409|11170|51147|79068	ACACB|TLE5|BBS4|BMP4|CDKN2C|CREB1|GAMT|GJA1|IGF1|INSR|LEP|TEAD1|SEMA3B|BCL2L11|BASP1|FAM107A|ING4|FTO	-3.9
Blue	GO Biological Processes	19	GO:0019216	regulation of lipid metabolic process	19_GO:0008152 metabolic process	-4.8	4.2	5.7	30182	344	272	13	4.8	1.3	32|347|585|1385|3815|3949|3952|5166|8644|9563|10891|23175|376497	ACACB|APOD|BBS4|CREB1|KIT|LDLR|LEP|PDK4|AKR1C3|H6PD|PPARGC1A|LPIN1|SLC27A1	-3.9
Blue	GO Biological Processes	19	GO:0043281	regulation of cysteine-type endopeptidase activity involved in apoptotic process	19_GO:0008152 metabolic process	-4.7	5.4	6.1	30182	204	272	10	3.7	1.1	572|1718|2537|3717|8743|10018|10550|25816|55081|96459	BAD|DHCR24|IFI6|JAK2|TNFSF10|BCL2L11|ARL6IP5|TNFAIP8|IFT57|FNIP1	-3.9
Blue	WikiPathways	27	WP1992	Genes targeted by miRNAs in adipocytes		-4.7	25	9.6	30182	18	272	4	1.5	0.73	2697|3479|9464|9759	GJA1|IGF1|HAND2|HDAC4	-3.9
Blue	WikiPathways	27	WP5193	Cholesterol synthesis disorders		-4.7	25	9.6	30182	18	272	4	1.5	0.73	1718|2222|3157|4597	DHCR24|FDFT1|HMGCS1|MVD	-3.9
Blue	GO Biological Processes	19	GO:0071407	cellular response to organic cyclic compound	19_GO:0050896 response to stimulus	-4.7	3.5	5.4	30182	510	272	16	5.9	1.4	652|687|1385|3434|3625|3717|3952|4882|6507|8644|9464|10018|10521|10550|11170|116151	BMP4|KLF9|CREB1|IFIT1|INHBB|JAK2|LEP|NPR2|SLC1A3|AKR1C3|HAND2|BCL2L11|DDX17|ARL6IP5|FAM107A|FAM210B	-3.9
Blue	GO Biological Processes	19	GO:0010506	regulation of autophagy	19_GO:0008152 metabolic process	-4.7	4.1	5.6	30182	348	272	13	4.8	1.3	572|3428|3952|3953|9638|9817|10018|10241|79156|79443|94241|143686|155066	BAD|IFI16|LEP|LEPR|FEZ1|KEAP1|BCL2L11|CALCOCO2|PLEKHF1|FYCO1|TP53INP1|SESN3|ATP6V0E2	-3.9
Blue	GO Biological Processes	19	GO:0046165	alcohol biosynthetic process	19_GO:0008152 metabolic process	-4.7	8.4	6.8	30182	92	272	7	2.6	0.96	1593|1718|2222|3157|3952|4597|6697	CYP27A1|DHCR24|FDFT1|HMGCS1|LEP|MVD|SPR	-3.9
Blue	GO Biological Processes	19	GO:0051607	defense response to virus	19_GO:0044419 biological process involved in interspecies interaction between organisms	-4.7	4.8	5.8	30182	253	272	11	4	1.2	104|2537|3428|3434|3588|4600|5094|6773|10521|51257|64343	ADARB1|IFI6|IFI16|IFIT1|IL10RB|MX2|PCBP2|STAT2|DDX17|MARCHF2|AZI2	-3.8
Blue	GO Biological Processes	19	GO:1902652	secondary alcohol metabolic process	19_GO:0008152 metabolic process	-4.7	7	6.5	30182	127	272	8	2.9	1	1593|1718|2222|3157|3949|3952|3953|4597	CYP27A1|DHCR24|FDFT1|HMGCS1|LDLR|LEP|LEPR|MVD	-3.8
Blue	WikiPathways	27	WP3932	Focal adhesion: PI3K-Akt-mTOR-signaling pathway		-4.7	4.4	5.7	30182	302	272	12	4.4	1.2	572|1385|3479|3643|3717|3815|6654|7423|8817|10891|80310|81617	BAD|CREB1|IGF1|INSR|JAK2|KIT|SOS1|VEGFB|FGF18|PPARGC1A|PDGFD|CAB39L	-3.8
Blue	GO Biological Processes	19	GO:0140546	defense response to symbiont	19_GO:0044419 biological process involved in interspecies interaction between organisms	-4.7	4.8	5.8	30182	254	272	11	4	1.2	104|2537|3428|3434|3588|4600|5094|6773|10521|51257|64343	ADARB1|IFI6|IFI16|IFIT1|IL10RB|MX2|PCBP2|STAT2|DDX17|MARCHF2|AZI2	-3.8
Blue	WikiPathways	27	WP4808	Endochondral ossification with skeletal dysplasias		-4.6	11	7.2	30182	63	272	6	2.2	0.89	1028|2737|3157|3479|8817|9759	CDKN1C|GLI3|HMGCS1|IGF1|FGF18|HDAC4	-3.8
Blue	WikiPathways	27	WP474	Endochondral ossification		-4.6	11	7.2	30182	63	272	6	2.2	0.89	1028|2737|3157|3479|8817|9759	CDKN1C|GLI3|HMGCS1|IGF1|FGF18|HDAC4	-3.8
Blue	GO Biological Processes	19	GO:0070848	response to growth factor	19_GO:0050896 response to stimulus	-4.6	3.4	5.3	30182	520	272	16	5.9	1.4	92|652|1385|2331|3625|3643|4882|6654|7423|8646|8817|8895|9638|11075|56963|80310	ACVR2A|BMP4|CREB1|FMOD|INHBB|INSR|NPR2|SOS1|VEGFB|CHRD|FGF18|CPNE3|FEZ1|STMN2|RGMA|PDGFD	-3.8
Blue	GO Biological Processes	19	GO:0046649	lymphocyte activation	19_GO:0002376 immune system process	-4.6	3.6	5.4	30182	464	272	15	5.5	1.4	2737|3815|3952|3953|4783|5532|9759|9935|11119|23598|26022|64343|83593|96459|200081	GLI3|KIT|LEP|LEPR|NFIL3|PPP3CB|HDAC4|MAFB|BTN3A1|PATZ1|TMEM98|AZI2|RASSF5|FNIP1|TXLNA	-3.8
Blue	GO Biological Processes	19	GO:0031667	response to nutrient levels	19_GO:0050896 response to stimulus	-4.6	3.6	5.3	30182	466	272	15	5.5	1.4	32|585|3428|3625|3949|3952|5166|8644|9563|9779|10891|11170|84557|96459|143686	ACACB|BBS4|IFI16|INHBB|LDLR|LEP|PDK4|AKR1C3|H6PD|TBC1D5|PPARGC1A|FAM107A|MAP1LC3A|FNIP1|SESN3	-3.8
Blue	GO Biological Processes	19	GO:1901699	cellular response to nitrogen compound	19_GO:0050896 response to stimulus	-4.6	3.1	5.1	30182	643	272	18	6.6	1.5	2058|2697|3434|3479|3625|3643|3717|3952|4882|5166|6507|6654|10018|23175|23433|80310|143686|376497	EPRS1|GJA1|IFIT1|IGF1|INHBB|INSR|JAK2|LEP|NPR2|PDK4|SLC1A3|SOS1|BCL2L11|LPIN1|RHOQ|PDGFD|SESN3|SLC27A1	-3.8
Blue	GO Biological Processes	19	GO:0001775	cell activation	19_GO:0032501 multicellular organismal process	-4.6	3	5.1	30182	705	272	19	7	1.5	2737|3479|3717|3815|3952|3953|4783|4882|5532|6288|9759|9935|11119|23598|26022|64343|83593|96459|200081	GLI3|IGF1|JAK2|KIT|LEP|LEPR|NFIL3|NPR2|PPP3CB|SAA1|HDAC4|MAFB|BTN3A1|PATZ1|TMEM98|AZI2|RASSF5|FNIP1|TXLNA	-3.8
Blue	GO Biological Processes	19	GO:0010950	positive regulation of endopeptidase activity	19_GO:0048518 positive regulation of biological process	-4.6	5.8	6.1	30182	171	272	9	3.3	1.1	572|3428|3717|4155|5720|8743|10018|10550|55081	BAD|IFI16|JAK2|MBP|PSME1|TNFSF10|BCL2L11|ARL6IP5|IFT57	-3.8
Blue	GO Biological Processes	19	GO:0071417	cellular response to organonitrogen compound	19_GO:0050896 response to stimulus	-4.6	3.2	5.2	30182	586	272	17	6.2	1.5	2058|2697|3479|3625|3643|3717|3952|4882|5166|6507|6654|10018|23175|23433|80310|143686|376497	EPRS1|GJA1|IGF1|INHBB|INSR|JAK2|LEP|NPR2|PDK4|SLC1A3|SOS1|BCL2L11|LPIN1|RHOQ|PDGFD|SESN3|SLC27A1	-3.8
Blue	GO Biological Processes	19	GO:0007281	germ cell development	19_GO:0022414 reproductive process	-4.6	4.3	5.6	30182	310	272	12	4.4	1.2	283|585|652|3306|3625|3815|4882|10522|26108|58494|79582|90780	ANG|BBS4|BMP4|HSPA2|INHBB|KIT|NPR2|DEAF1|PYGO1|JAM2|SPAG16|PYGO2	-3.7
Blue	GO Biological Processes	19	GO:0019221	cytokine-mediated signaling pathway	19_GO:0023052 signaling	-4.5	4	5.4	30182	363	272	13	4.8	1.3	572|585|3588|3717|3815|3952|3953|6654|6773|7357|8764|64343|376497	BAD|BBS4|IL10RB|JAK2|KIT|LEP|LEPR|SOS1|STAT2|UGCG|TNFRSF14|AZI2|SLC27A1	-3.7
Blue	GO Biological Processes	19	GO:0007420	brain development	19_GO:0032502 developmental process	-4.5	2.9	5	30182	777	272	20	7.4	1.6	220|347|572|582|585|652|1267|1385|2737|3625|4155|6654|9638|9815|9935|10018|10409|80055|90780|257194	ALDH1A3|APOD|BAD|BBS1|BBS4|BMP4|CNP|CREB1|GLI3|INHBB|MBP|SOS1|FEZ1|GIT2|MAFB|BCL2L11|BASP1|PGAP1|PYGO2|NEGR1	-3.7
Blue	GO Biological Processes	19	GO:0045860	positive regulation of protein kinase activity	19_GO:0048518 positive regulation of biological process	-4.5	4	5.4	30182	364	272	13	4.8	1.3	283|3479|3643|3717|3815|3952|4739|7164|8817|51704|80310|81617|376497	ANG|IGF1|INSR|JAK2|KIT|LEP|NEDD9|TPD52L1|FGF18|GPRC5B|PDGFD|CAB39L|SLC27A1	-3.7
Blue	GO Biological Processes	19	GO:0010817	regulation of hormone levels	19_GO:0065007 biological regulation	-4.5	3.3	5.2	30182	532	272	16	5.9	1.4	125|220|572|582|1385|1408|1645|1646|2697|3625|3717|3952|5532|8644|9563|80024	ADH1B|ALDH1A3|BAD|BBS1|CREB1|CRY2|AKR1C1|AKR1C2|GJA1|INHBB|JAK2|LEP|PPP3CB|AKR1C3|H6PD|SLC8B1	-3.7
Blue	GO Biological Processes	19	GO:0006721	terpenoid metabolic process	19_GO:0008152 metabolic process	-4.5	7.9	6.5	30182	98	272	7	2.6	0.96	125|128|220|1645|2222|3157|8644	ADH1B|ADH5|ALDH1A3|AKR1C1|FDFT1|HMGCS1|AKR1C3	-3.7
Blue	WikiPathways	27	WP4970	Galanin receptor pathway		-4.5	21	8.8	30182	21	272	4	1.5	0.73	1028|1385|10018|10891	CDKN1C|CREB1|BCL2L11|PPARGC1A	-3.7
Blue	GO Biological Processes	19	GO:0051098	regulation of binding	19_GO:0065007 biological regulation	-4.5	3.9	5.4	30182	369	272	13	4.8	1.3	166|652|3428|3434|3479|3717|8874|9464|9759|23557|56963|58499|90780	TLE5|BMP4|IFI16|IFIT1|IGF1|JAK2|ARHGEF7|HAND2|HDAC4|SNAPIN|RGMA|ZNF462|PYGO2	-3.7
Blue	GO Biological Processes	19	GO:0008285	negative regulation of cell population proliferation	19_GO:0048519 negative regulation of biological process	-4.5	2.8	4.9	30182	787	272	20	7.4	1.6	104|283|347|652|687|1028|1031|1718|2192|2737|3717|8764|10181|10252|10891|51147|55081|83593|94241|96459	ADARB1|ANG|APOD|BMP4|KLF9|CDKN1C|CDKN2C|DHCR24|FBLN1|GLI3|JAK2|TNFRSF14|RBM5|SPRY1|PPARGC1A|ING4|IFT57|RASSF5|TP53INP1|FNIP1	-3.7
Blue	GO Biological Processes	19	GO:0007623	circadian rhythm	19_GO:0048511 rhythmic process	-4.4	6.5	6.1	30182	137	272	8	2.9	1	687|1385|1408|3727|3952|4783|10891|50865	KLF9|CREB1|CRY2|JUND|LEP|NFIL3|PPARGC1A|HEBP1	-3.7
Blue	GO Biological Processes	19	GO:0009896	positive regulation of catabolic process	19_GO:0048518 positive regulation of biological process	-4.4	3.3	5.1	30182	540	272	16	5.9	1.4	572|3479|3643|3949|9817|10018|10241|29997|51257|56963|79068|79156|79443|83547|94241|143686	BAD|IGF1|INSR|LDLR|KEAP1|BCL2L11|CALCOCO2|NOP53|MARCHF2|RGMA|FTO|PLEKHF1|FYCO1|RILP|TP53INP1|SESN3	-3.6
Blue	GO Biological Processes	19	GO:0007283	spermatogenesis	19_GO:0022414 reproductive process	-4.4	3.1	5.1	30182	600	272	17	6.2	1.5	92|572|585|2593|2697|3206|3306|3625|3815|4882|10018|10983|23598|26108|58494|79582|90780	ACVR2A|BAD|BBS4|GAMT|GJA1|HOXA10|HSPA2|INHBB|KIT|NPR2|BCL2L11|CCNI|PATZ1|PYGO1|JAM2|SPAG16|PYGO2	-3.6
Blue	GO Biological Processes	19	GO:0016126	sterol biosynthetic process	19_GO:0008152 metabolic process	-4.4	13	7.6	30182	42	272	5	1.8	0.81	1718|2222|3157|4597|10826	DHCR24|FDFT1|HMGCS1|MVD|FAXDC2	-3.6
Blue	GO Biological Processes	19	GO:0033674	positive regulation of kinase activity	19_GO:0048518 positive regulation of biological process	-4.4	3.6	5.2	30182	428	272	14	5.1	1.3	283|572|3479|3643|3717|3815|3952|4739|7164|8817|51704|80310|81617|376497	ANG|BAD|IGF1|INSR|JAK2|KIT|LEP|NEDD9|TPD52L1|FGF18|GPRC5B|PDGFD|CAB39L|SLC27A1	-3.6
Blue	GO Biological Processes	19	GO:0034599	cellular response to oxidative stress	19_GO:0050896 response to stimulus	-4.4	5	5.7	30182	224	272	10	3.7	1.1	3717|6649|8644|9817|10550|10891|79956|80310|84557|94241	JAK2|SOD3|AKR1C3|KEAP1|ARL6IP5|PPARGC1A|ERMP1|PDGFD|MAP1LC3A|TP53INP1	-3.6
Blue	Reactome Gene Sets	6	R-HSA-400253	Circadian Clock		-4.4	9.5	6.8	30182	70	272	6	2.2	0.89	1385|1408|1628|4783|10891|23373	CREB1|CRY2|DBP|NFIL3|PPARGC1A|CRTC1	-3.6
Blue	Canonical Pathways	11	M167	PID AP1 PATHWAY		-4.4	9.5	6.8	30182	70	272	6	2.2	0.89	1385|2697|3727|4094|10018|23373	CREB1|GJA1|JUND|MAF|BCL2L11|CRTC1	-3.6
Blue	GO Biological Processes	19	GO:0030099	myeloid cell differentiation	19_GO:0032502 developmental process	-4.4	4.5	5.5	30182	273	272	11	4	1.2	652|1028|1385|1777|3428|3717|3815|4094|6223|8544|116151	BMP4|CDKN1C|CREB1|DNASE2|IFI16|JAK2|KIT|MAF|RPS19|PIR|FAM210B	-3.6
Blue	GO Biological Processes	19	GO:0071363	cellular response to growth factor stimulus	19_GO:0050896 response to stimulus	-4.4	3.4	5.1	30182	488	272	15	5.5	1.4	92|652|1385|2331|3625|3643|6654|7423|8646|8817|8895|9638|11075|56963|80310	ACVR2A|BMP4|CREB1|FMOD|INHBB|INSR|SOS1|VEGFB|CHRD|FGF18|CPNE3|FEZ1|STMN2|RGMA|PDGFD	-3.6
Blue	GO Biological Processes	19	GO:0010876	lipid localization	19_GO:0051179 localization	-4.4	3.8	5.3	30182	378	272	13	4.8	1.3	347|1408|1645|3949|3952|7357|10350|10351|23460|55852|57146|80833|376497	APOD|CRY2|AKR1C1|LDLR|LEP|UGCG|ABCA9|ABCA8|ABCA6|TEX2|LDAF1|APOL3|SLC27A1	-3.6
Blue	GO Biological Processes	19	GO:0048511	rhythmic process	19_GO:0048511 rhythmic process	-4.4	4.4	5.5	30182	275	272	11	4	1.2	687|1385|1408|1628|3727|3952|4783|4882|10891|23373|50865	KLF9|CREB1|CRY2|DBP|JUND|LEP|NFIL3|NPR2|PPARGC1A|CRTC1|HEBP1	-3.6
Blue	GO Biological Processes	19	GO:0006109	regulation of carbohydrate metabolic process	19_GO:0008152 metabolic process	-4.3	5.5	5.8	30182	183	272	9	3.3	1.1	32|572|3479|3643|3952|3953|5166|9759|10891	ACACB|BAD|IGF1|INSR|LEP|LEPR|PDK4|HDAC4|PPARGC1A	-3.6
Blue	GO Biological Processes	19	GO:0032774	RNA biosynthetic process	19_GO:0008152 metabolic process	-4.3	3.1	5	30182	612	272	17	6.2	1.5	283|652|862|1385|3717|3727|4094|4783|5094|5253|8544|8819|10522|10891|23429|55588|116931	ANG|BMP4|RUNX1T1|CREB1|JAK2|JUND|MAF|NFIL3|PCBP2|PHF2|PIR|SAP30|DEAF1|PPARGC1A|RYBP|MED29|MED12L	-3.6
Blue	GO Biological Processes	19	GO:0048638	regulation of developmental growth	19_GO:0040007 growth	-4.3	4.1	5.3	30182	328	272	12	4.4	1.2	32|585|652|1385|2593|3479|3643|3952|7869|10018|10409|79068	ACACB|BBS4|BMP4|CREB1|GAMT|IGF1|INSR|LEP|SEMA3B|BCL2L11|BASP1|FTO	-3.5
Blue	GO Biological Processes	19	GO:0010952	positive regulation of peptidase activity	19_GO:0048518 positive regulation of biological process	-4.3	5.4	5.7	30182	185	272	9	3.3	1.1	572|3428|3717|4155|5720|8743|10018|10550|55081	BAD|IFI16|JAK2|MBP|PSME1|TNFSF10|BCL2L11|ARL6IP5|IFT57	-3.5
Blue	GO Biological Processes	19	GO:0030098	lymphocyte differentiation	19_GO:0002376 immune system process	-4.3	4.4	5.4	30182	280	272	11	4	1.2	2737|3815|3952|3953|4783|5532|9759|9935|23598|26022|96459	GLI3|KIT|LEP|LEPR|NFIL3|PPP3CB|HDAC4|MAFB|PATZ1|TMEM98|FNIP1	-3.5
Blue	GO Biological Processes	19	GO:0048232	male gamete generation	19_GO:0022414 reproductive process	-4.3	3	4.9	30182	619	272	17	6.2	1.5	92|572|585|2593|2697|3206|3306|3625|3815|4882|10018|10983|23598|26108|58494|79582|90780	ACVR2A|BAD|BBS4|GAMT|GJA1|HOXA10|HSPA2|INHBB|KIT|NPR2|BCL2L11|CCNI|PATZ1|PYGO1|JAM2|SPAG16|PYGO2	-3.5
Blue	GO Biological Processes	19	GO:0061564	axon development	19_GO:0032502 developmental process	-4.2	3.7	5.1	30182	388	272	13	4.8	1.3	104|322|347|1267|1385|2737|2824|3717|4882|5532|6654|7869|9638	ADARB1|APBB1|APOD|CNP|CREB1|GLI3|GPM6B|JAK2|NPR2|PPP3CB|SOS1|SEMA3B|FEZ1	-3.5
Blue	GO Biological Processes	19	GO:0006069	ethanol oxidation	19_GO:0008152 metabolic process	-4.2	37	10	30182	9	272	3	1.1	0.63	125|128|84532	ADH1B|ADH5|ACSS1	-3.5
Blue	WikiPathways	27	WP696	Benzo(a)pyrene metabolism		-4.2	37	10	30182	9	272	3	1.1	0.63	1645|1646|8644	AKR1C1|AKR1C2|AKR1C3	-3.5
Blue	GO Biological Processes	19	GO:0044597	daunorubicin metabolic process	19_GO:0008152 metabolic process	-4.2	37	10	30182	9	272	3	1.1	0.63	1645|1646|8644	AKR1C1|AKR1C2|AKR1C3	-3.5
Blue	Reactome Gene Sets	6	R-HSA-193368	Synthesis of bile acids and bile salts via 7alpha-hydroxycholesterol		-4.2	18	8.2	30182	24	272	4	1.5	0.73	1593|1645|1646|8644	CYP27A1|AKR1C1|AKR1C2|AKR1C3	-3.5
Blue	GO Biological Processes	19	GO:0048545	response to steroid hormone	19_GO:0050896 response to stimulus	-4.2	4.3	5.3	30182	284	272	11	4	1.2	572|652|687|3717|4155|5069|8644|10018|10521|10628|11170	BAD|BMP4|KLF9|JAK2|MBP|PAPPA|AKR1C3|BCL2L11|DDX17|TXNIP|FAM107A	-3.5
Blue	WikiPathways	27	WP4718	Cholesterol metabolism with Bloch and Kandutsch-Russell pathways		-4.2	12	7.1	30182	47	272	5	1.8	0.81	1593|1718|2222|3157|4597	CYP27A1|DHCR24|FDFT1|HMGCS1|MVD	-3.4
Blue	WikiPathways	27	WP4172	PI3K-Akt signaling pathway		-4.2	3.9	5.2	30182	339	272	12	4.4	1.2	572|1385|2323|3479|3643|3717|3815|6654|7423|8817|10018|80310	BAD|CREB1|FLT3LG|IGF1|INSR|JAK2|KIT|SOS1|VEGFB|FGF18|BCL2L11|PDGFD	-3.4
Blue	GO Biological Processes	19	GO:0006694	steroid biosynthetic process	19_GO:0008152 metabolic process	-4.2	7	6	30182	111	272	7	2.6	0.96	1593|1718|2222|3157|4597|8644|10826	CYP27A1|DHCR24|FDFT1|HMGCS1|MVD|AKR1C3|FAXDC2	-3.4
Blue	GO Biological Processes	19	GO:0014066	regulation of phosphatidylinositol 3-kinase signaling	19_GO:0023052 signaling	-4.1	6.9	6	30182	112	272	7	2.6	0.96	3479|3643|3717|3815|3952|29997|80310	IGF1|INSR|JAK2|KIT|LEP|NOP53|PDGFD	-3.4
Blue	GO Biological Processes	19	GO:0008283	cell population proliferation	19_GO:0009987 cellular process	-4.1	2.9	4.7	30182	699	272	18	6.6	1.5	92|572|582|652|1031|2737|3479|3815|3953|4882|5532|8817|9464|11119|23107|55081|64343|83593	ACVR2A|BAD|BBS1|BMP4|CDKN2C|GLI3|IGF1|KIT|LEPR|NPR2|PPP3CB|FGF18|HAND2|BTN3A1|MRPS27|IFT57|AZI2|RASSF5	-3.4
Blue	GO Biological Processes	19	GO:0051346	negative regulation of hydrolase activity	19_GO:0065007 biological regulation	-4.1	3.9	5.1	30182	344	272	12	4.4	1.2	585|710|1408|1471|1718|2537|3428|3953|10252|23175|25816|96459	BBS4|SERPING1|CRY2|CST3|DHCR24|IFI6|IFI16|LEPR|SPRY1|LPIN1|TNFAIP8|FNIP1	-3.4
Blue	GO Biological Processes	19	GO:0071375	cellular response to peptide hormone stimulus	19_GO:0050896 response to stimulus	-4.1	4.6	5.3	30182	243	272	10	3.7	1.1	2058|3625|3643|3717|3952|5166|6654|23175|23433|376497	EPRS1|INHBB|INSR|JAK2|LEP|PDK4|SOS1|LPIN1|RHOQ|SLC27A1	-3.4
Blue	KEGG Pathway	24	hsa01521	EGFR tyrosine kinase inhibitor resistance		-4.1	8.4	6.3	30182	79	272	6	2.2	0.89	572|3479|3717|6654|10018|80310	BAD|IGF1|JAK2|SOS1|BCL2L11|PDGFD	-3.4
Blue	WikiPathways	27	WP2857	Mesodermal commitment pathway		-4.1	5.8	5.7	30182	154	272	8	2.9	1	92|652|3717|6925|7003|8646|23373|58499	ACVR2A|BMP4|JAK2|TCF4|TEAD1|CHRD|CRTC1|ZNF462	-3.4
Blue	Canonical Pathways	11	M32	PID HDAC CLASSIII PATHWAY		-4.1	17	7.8	30182	26	272	4	1.5	0.73	3206|9759|10891|84532	HOXA10|HDAC4|PPARGC1A|ACSS1	-3.4
Blue	GO Biological Processes	19	GO:0031642	negative regulation of myelination	19_GO:0032502 developmental process	-4.1	33	9.7	30182	10	272	3	1.1	0.63	23175|26022|58494	LPIN1|TMEM98|JAM2	-3.4
Blue	GO Biological Processes	19	GO:0044598	doxorubicin metabolic process	19_GO:0008152 metabolic process	-4.1	33	9.7	30182	10	272	3	1.1	0.63	1645|1646|8644	AKR1C1|AKR1C2|AKR1C3	-3.4
Blue	GO Biological Processes	19	GO:0030638	polyketide metabolic process	19_GO:0008152 metabolic process	-4.1	33	9.7	30182	10	272	3	1.1	0.63	1645|1646|8644	AKR1C1|AKR1C2|AKR1C3	-3.4
Blue	GO Biological Processes	19	GO:0030647	aminoglycoside antibiotic metabolic process	19_GO:0008152 metabolic process	-4.1	33	9.7	30182	10	272	3	1.1	0.63	1645|1646|8644	AKR1C1|AKR1C2|AKR1C3	-3.4
Blue	WikiPathways	27	WP4659	Gastrin signaling pathway		-4.1	6.8	5.9	30182	115	272	7	2.6	0.96	408|572|1385|3717|3815|6654|6925	ARRB1|BAD|CREB1|JAK2|KIT|SOS1|TCF4	-3.3
Blue	GO Biological Processes	19	GO:0045321	leukocyte activation	19_GO:0002376 immune system process	-4	3	4.7	30182	584	272	16	5.9	1.4	2737|3717|3815|3952|3953|4783|5532|9759|9935|11119|23598|26022|64343|83593|96459|200081	GLI3|JAK2|KIT|LEP|LEPR|NFIL3|PPP3CB|HDAC4|MAFB|BTN3A1|PATZ1|TMEM98|AZI2|RASSF5|FNIP1|TXLNA	-3.3
Blue	Reactome Gene Sets	6	R-HSA-9006934	Signaling by Receptor Tyrosine Kinases		-4	3.2	4.8	30182	524	272	15	5.5	1.4	1385|2323|3479|3643|3717|3727|3815|6654|7423|8817|8874|10252|64759|80310|155066	CREB1|FLT3LG|IGF1|INSR|JAK2|JUND|KIT|SOS1|VEGFB|FGF18|ARHGEF7|SPRY1|TNS3|PDGFD|ATP6V0E2	-3.3
Blue	GO Biological Processes	19	GO:0019318	hexose metabolic process	19_GO:0008152 metabolic process	-4	5.7	5.6	30182	157	272	8	2.9	1	347|572|2548|3952|3953|5166|9563|10891	APOD|BAD|GAA|LEP|LEPR|PDK4|H6PD|PPARGC1A	-3.3
Blue	GO Biological Processes	19	GO:0048589	developmental growth	19_GO:0040007 growth	-4	3.5	4.9	30182	408	272	13	4.8	1.3	104|347|652|1028|2737|3479|3952|3953|4882|5532|6654|10252|90780	ADARB1|APOD|BMP4|CDKN1C|GLI3|IGF1|LEP|LEPR|NPR2|PPP3CB|SOS1|SPRY1|PYGO2	-3.3
Blue	GO Biological Processes	19	GO:0040007	growth	19_GO:0040007 growth	-4	3.5	4.9	30182	408	272	13	4.8	1.3	104|347|652|1028|2737|3479|3952|3953|4882|5532|6654|10252|90780	ADARB1|APOD|BMP4|CDKN1C|GLI3|IGF1|LEP|LEPR|NPR2|PPP3CB|SOS1|SPRY1|PYGO2	-3.3
Blue	Reactome Gene Sets	6	R-HSA-191273	Cholesterol biosynthesis		-4	16	7.7	30182	27	272	4	1.5	0.73	1718|2222|3157|4597	DHCR24|FDFT1|HMGCS1|MVD	-3.3
Blue	WikiPathways	27	WP4767	FGFR3 signaling in chondrocyte proliferation and terminal differentiation		-4	16	7.7	30182	27	272	4	1.5	0.73	652|1267|4882|8817	BMP4|CNP|NPR2|FGF18	-3.3
Blue	GO Biological Processes	19	GO:0021544	subpallium development	19_GO:0032502 developmental process	-4	16	7.7	30182	27	272	4	1.5	0.73	220|582|585|2737	ALDH1A3|BBS1|BBS4|GLI3	-3.3
Blue	KEGG Pathway	24	hsa04151	PI3K-Akt signaling pathway		-4	3.8	5	30182	354	272	12	4.4	1.2	572|1385|2323|3479|3643|3717|3815|6654|7423|8817|10018|80310	BAD|CREB1|FLT3LG|IGF1|INSR|JAK2|KIT|SOS1|VEGFB|FGF18|BCL2L11|PDGFD	-3.3
Blue	GO Biological Processes	19	GO:0031668	cellular response to extracellular stimulus	19_GO:0050896 response to stimulus	-4	4.4	5.2	30182	252	272	10	3.7	1.1	166|3428|3625|3952|5166|8644|11170|84557|96459|143686	TLE5|IFI16|INHBB|LEP|PDK4|AKR1C3|FAM107A|MAP1LC3A|FNIP1|SESN3	-3.3
Blue	GO Biological Processes	19	GO:0014068	positive regulation of phosphatidylinositol 3-kinase signaling	19_GO:0023052 signaling	-4	8	6.1	30182	83	272	6	2.2	0.89	3479|3643|3717|3815|3952|80310	IGF1|INSR|JAK2|KIT|LEP|PDGFD	-3.3
Blue	KEGG Pathway	24	hsa05200	Pathways in cancer		-4	3.1	4.7	30182	531	272	15	5.5	1.4	572|652|862|2323|2737|3479|3717|3815|6654|6773|7423|8817|9817|10018|83593	BAD|BMP4|RUNX1T1|FLT3LG|GLI3|IGF1|JAK2|KIT|SOS1|STAT2|VEGFB|FGF18|KEAP1|BCL2L11|RASSF5	-3.3
Blue	GO Biological Processes	19	GO:0006084	acetyl-CoA metabolic process	19_GO:0008152 metabolic process	-4	16	7.5	30182	28	272	4	1.5	0.73	32|3157|4597|84532	ACACB|HMGCS1|MVD|ACSS1	-3.2
Blue	GO Biological Processes	19	GO:1901654	response to ketone	19_GO:0050896 response to stimulus	-3.9	4.8	5.3	30182	206	272	9	3.3	1.1	572|687|1385|1646|3717|4155|5069|8644|10628	BAD|KLF9|CREB1|AKR1C2|JAK2|MBP|PAPPA|AKR1C3|TXNIP	-3.2
Blue	Reactome Gene Sets	6	R-HSA-2586552	Signaling by Leptin		-3.9	30	9.3	30182	11	272	3	1.1	0.63	3717|3952|3953	JAK2|LEP|LEPR	-3.2
Blue	GO Biological Processes	19	GO:0032276	regulation of gonadotropin secretion	19_GO:0051179 localization	-3.9	30	9.3	30182	11	272	3	1.1	0.63	2697|3625|3952	GJA1|INHBB|LEP	-3.2
Blue	WikiPathways	27	WP4806	EGFR tyrosine kinase inhibitor resistance		-3.9	7.9	6.1	30182	84	272	6	2.2	0.89	572|3479|3717|6654|10018|80310	BAD|IGF1|JAK2|SOS1|BCL2L11|PDGFD	-3.2
Blue	GO Biological Processes	19	GO:0007585	respiratory gaseous exchange by respiratory system	19_GO:0032501 multicellular organismal process	-3.9	10	6.6	30182	53	272	5	1.8	0.81	128|2548|3176|9935|79582	ADH5|GAA|HNMT|MAFB|SPAG16	-3.2
Blue	GO Biological Processes	19	GO:0042594	response to starvation	19_GO:0050896 response to stimulus	-3.9	4.8	5.3	30182	207	272	9	3.3	1.1	3428|3625|5166|8644|9779|10891|84557|96459|143686	IFI16|INHBB|PDK4|AKR1C3|TBC1D5|PPARGC1A|MAP1LC3A|FNIP1|SESN3	-3.2
Blue	GO Biological Processes	19	GO:0048732	gland development	19_GO:0032502 developmental process	-3.9	3.5	4.8	30182	418	272	13	4.8	1.3	220|652|1028|1385|2737|3625|3643|3717|5253|9464|9935|10018|90780	ALDH1A3|BMP4|CDKN1C|CREB1|GLI3|INHBB|INSR|JAK2|PHF2|HAND2|MAFB|BCL2L11|PYGO2	-3.2
Blue	GO Biological Processes	19	GO:0006351	DNA-templated transcription	19_GO:0008152 metabolic process	-3.9	3	4.6	30182	599	272	16	5.9	1.4	283|652|862|1385|3717|3727|4094|4783|5253|8544|8819|10522|10891|23429|55588|116931	ANG|BMP4|RUNX1T1|CREB1|JAK2|JUND|MAF|NFIL3|PHF2|PIR|SAP30|DEAF1|PPARGC1A|RYBP|MED29|MED12L	-3.2
Blue	GO Biological Processes	19	GO:0042593	glucose homeostasis	19_GO:0042592 homeostatic process	-3.9	4.8	5.2	30182	208	272	9	3.3	1.1	572|1408|3643|3952|3953|5166|10891|80024|143686	BAD|CRY2|INSR|LEP|LEPR|PDK4|PPARGC1A|SLC8B1|SESN3	-3.2
Blue	GO Biological Processes	19	GO:0009615	response to virus	19_GO:0044419 biological process involved in interspecies interaction between organisms	-3.9	3.7	4.9	30182	363	272	12	4.4	1.2	104|2537|3428|3434|3588|3717|4600|5094|6773|10521|51257|64343	ADARB1|IFI6|IFI16|IFIT1|IL10RB|JAK2|MX2|PCBP2|STAT2|DDX17|MARCHF2|AZI2	-3.2
Blue	GO Biological Processes	19	GO:0033500	carbohydrate homeostasis	19_GO:0042592 homeostatic process	-3.9	4.8	5.2	30182	209	272	9	3.3	1.1	572|1408|3643|3952|3953|5166|10891|80024|143686	BAD|CRY2|INSR|LEP|LEPR|PDK4|PPARGC1A|SLC8B1|SESN3	-3.2
Blue	GO Biological Processes	19	GO:0097659	nucleic acid-templated transcription	19_GO:0008152 metabolic process	-3.9	3	4.6	30182	601	272	16	5.9	1.4	283|652|862|1385|3717|3727|4094|4783|5253|8544|8819|10522|10891|23429|55588|116931	ANG|BMP4|RUNX1T1|CREB1|JAK2|JUND|MAF|NFIL3|PHF2|PIR|SAP30|DEAF1|PPARGC1A|RYBP|MED29|MED12L	-3.2
Blue	GO Biological Processes	19	GO:0045862	positive regulation of proteolysis	19_GO:0048518 positive regulation of biological process	-3.9	3.6	4.9	30182	365	272	12	4.4	1.2	572|3428|3717|4155|5720|8743|9817|10018|10550|29997|55081|56963	BAD|IFI16|JAK2|MBP|PSME1|TNFSF10|KEAP1|BCL2L11|ARL6IP5|NOP53|IFT57|RGMA	-3.2
Blue	GO Biological Processes	19	GO:0048872	homeostasis of number of cells	19_GO:0042592 homeostatic process	-3.9	4.3	5	30182	260	272	10	3.7	1.1	652|819|1777|3717|3815|5532|6223|6654|10018|116151	BMP4|CAMLG|DNASE2|JAK2|KIT|PPP3CB|RPS19|SOS1|BCL2L11|FAM210B	-3.2
Blue	GO Biological Processes	19	GO:0022412	cellular process involved in reproduction in multicellular organism	19_GO:0022414 reproductive process	-3.8	3.4	4.7	30182	426	272	13	4.8	1.3	283|585|652|3306|3625|3815|4882|6654|10522|26108|58494|79582|90780	ANG|BBS4|BMP4|HSPA2|INHBB|KIT|NPR2|SOS1|DEAF1|PYGO1|JAM2|SPAG16|PYGO2	-3.2
Blue	Reactome Gene Sets	6	R-HSA-71384	Ethanol oxidation		-3.8	28	8.8	30182	12	272	3	1.1	0.63	125|128|84532	ADH1B|ADH5|ACSS1	-3.1
Blue	GO Biological Processes	19	GO:0060348	bone development	19_GO:0032502 developmental process	-3.8	4.7	5.1	30182	214	272	9	3.3	1.1	652|2697|2737|3479|3815|3952|3953|4882|8817	BMP4|GJA1|GLI3|IGF1|KIT|LEP|LEPR|NPR2|FGF18	-3.1
Blue	Reactome Gene Sets	6	R-HSA-556833	Metabolism of lipids		-3.8	2.7	4.4	30182	743	272	18	6.6	1.5	32|1593|1645|1646|1718|2222|2581|3157|4597|7357|8644|8895|10891|23175|25816|55588|285362|376497	ACACB|CYP27A1|AKR1C1|AKR1C2|DHCR24|FDFT1|GALC|HMGCS1|MVD|UGCG|AKR1C3|CPNE3|PPARGC1A|LPIN1|TNFAIP8|MED29|SUMF1|SLC27A1	-3.1
Blue	GO Biological Processes	19	GO:0050890	cognition	19_GO:0032501 multicellular organismal process	-3.8	3.9	4.9	30182	317	272	11	4	1.2	585|1385|3643|3815|3949|4739|5532|9993|10550|11170|23373	BBS4|CREB1|INSR|KIT|LDLR|NEDD9|PPP3CB|DGCR2|ARL6IP5|FAM107A|CRTC1	-3.1
Blue	GO Biological Processes	19	GO:0071496	cellular response to external stimulus	19_GO:0050896 response to stimulus	-3.8	3.8	4.9	30182	318	272	11	4	1.2	166|572|3428|3625|3952|5166|8644|11170|84557|96459|143686	TLE5|BAD|IFI16|INHBB|LEP|PDK4|AKR1C3|FAM107A|MAP1LC3A|FNIP1|SESN3	-3.1
Blue	GO Biological Processes	19	GO:0006631	fatty acid metabolic process	19_GO:0008152 metabolic process	-3.8	3.8	4.8	30182	319	272	11	4	1.2	32|128|1645|1646|3952|8644|10891|23175|55258|84532|376497	ACACB|ADH5|AKR1C1|AKR1C2|LEP|AKR1C3|PPARGC1A|LPIN1|THNSL2|ACSS1|SLC27A1	-3.1
Blue	GO Biological Processes	19	GO:1900745	positive regulation of p38MAPK cascade	19_GO:0023052 signaling	-3.8	14	7.1	30182	31	272	4	1.5	0.73	652|3952|9464|768211	BMP4|LEP|HAND2|RELL1	-3.1
Blue	WikiPathways	27	WP4304	Oligodendrocyte specification and differentiation, leading to myelin components for CNS		-3.8	14	7.1	30182	31	272	4	1.5	0.73	652|1267|3479|4155	BMP4|CNP|IGF1|MBP	-3.1
Blue	WikiPathways	27	WP5115	Network map of SARS-CoV-2 signaling pathway		-3.8	4.6	5.1	30182	218	272	9	3.3	1.1	347|715|716|2537|3434|3717|6288|8743|11119	APOD|C1R|C1S|IFI6|IFIT1|JAK2|SAA1|TNFSF10|BTN3A1	-3.1
Blue	GO Biological Processes	19	GO:0042306	regulation of protein import into nucleus	19_GO:0051179 localization	-3.8	9.6	6.2	30182	58	272	5	1.8	0.81	347|652|2737|3717|3952	APOD|BMP4|GLI3|JAK2|LEP	-3.1
Blue	GO Biological Processes	19	GO:2000117	negative regulation of cysteine-type endopeptidase activity	19_GO:0048519 negative regulation of biological process	-3.7	7.3	5.8	30182	91	272	6	2.2	0.89	1471|1718|2537|3428|25816|96459	CST3|DHCR24|IFI6|IFI16|TNFAIP8|FNIP1	-3.1
Blue	GO Biological Processes	19	GO:0003013	circulatory system process	19_GO:0032501 multicellular organismal process	-3.7	3.1	4.6	30182	495	272	14	5.1	1.3	128|585|710|2548|2697|3643|3952|3953|4882|6507|6649|7423|83988|376497	ADH5|BBS4|SERPING1|GAA|GJA1|INSR|LEP|LEPR|NPR2|SLC1A3|SOD3|VEGFB|NCALD|SLC27A1	-3.1
Blue	GO Biological Processes	19	GO:0030217	T cell differentiation	19_GO:0002376 immune system process	-3.7	5.1	5.2	30182	173	272	8	2.9	1	2737|3815|3952|3953|5532|9935|23598|26022	GLI3|KIT|LEP|LEPR|PPP3CB|MAFB|PATZ1|TMEM98	-3.1
Blue	GO Biological Processes	19	GO:0050892	intestinal absorption	19_GO:0051179 localization	-3.7	14	6.9	30182	32	272	4	1.5	0.73	1645|3949|3952|7357	AKR1C1|LDLR|LEP|UGCG	-3.1
Blue	GO Biological Processes	19	GO:0031669	cellular response to nutrient levels	19_GO:0050896 response to stimulus	-3.7	4.5	5	30182	221	272	9	3.3	1.1	3428|3625|3952|5166|8644|11170|84557|96459|143686	IFI16|INHBB|LEP|PDK4|AKR1C3|FAM107A|MAP1LC3A|FNIP1|SESN3	-3.1
Blue	Reactome Gene Sets	6	R-HSA-9013406	RHOQ GTPase cycle		-3.7	9.4	6.2	30182	59	272	5	1.8	0.81	2040|2697|8874|9815|23433	STOM|GJA1|ARHGEF7|GIT2|RHOQ	-3.1
Blue	WikiPathways	27	WP236	Adipogenesis		-3.7	5.9	5.4	30182	131	272	7	2.6	0.96	652|1385|3479|3952|6773|10891|23175	BMP4|CREB1|IGF1|LEP|STAT2|PPARGC1A|LPIN1	-3.1
Blue	WikiPathways	27	WP4190	Mevalonate arm of cholesterol biosynthesis pathway		-3.7	26	8.5	30182	13	272	3	1.1	0.63	2222|3157|4597	FDFT1|HMGCS1|MVD	-3.1
Blue	GO Biological Processes	19	GO:0042448	progesterone metabolic process	19_GO:0008152 metabolic process	-3.7	26	8.5	30182	13	272	3	1.1	0.63	1645|1646|8644	AKR1C1|AKR1C2|AKR1C3	-3.1
Blue	GO Biological Processes	19	GO:0002262	myeloid cell homeostasis	19_GO:0042592 homeostatic process	-3.7	5.9	5.4	30182	132	272	7	2.6	0.96	652|1777|3717|3815|6223|10018|116151	BMP4|DNASE2|JAK2|KIT|RPS19|BCL2L11|FAM210B	-3
Blue	GO Biological Processes	19	GO:0031331	positive regulation of cellular catabolic process	19_GO:0048518 positive regulation of biological process	-3.7	3.3	4.6	30182	441	272	13	4.8	1.3	572|3479|3643|9817|10018|10241|29997|56963|79068|79156|79443|94241|143686	BAD|IGF1|INSR|KEAP1|BCL2L11|CALCOCO2|NOP53|RGMA|FTO|PLEKHF1|FYCO1|TP53INP1|SESN3	-3
Blue	GO Biological Processes	19	GO:0048660	regulation of smooth muscle cell proliferation	19_GO:0050789 regulation of biological process	-3.7	5	5.1	30182	176	272	8	2.9	1	283|347|652|2697|3479|3717|10891|80310	ANG|APOD|BMP4|GJA1|IGF1|JAK2|PPARGC1A|PDGFD	-3
Blue	GO Biological Processes	19	GO:0050708	regulation of protein secretion	19_GO:0051179 localization	-3.7	4	4.8	30182	274	272	10	3.7	1.1	283|322|572|3479|3625|3717|3952|5532|6288|80024	ANG|APBB1|BAD|IGF1|INHBB|JAK2|LEP|PPP3CB|SAA1|SLC8B1	-3
Blue	GO Biological Processes	19	GO:0062197	cellular response to chemical stress	19_GO:0050896 response to stimulus	-3.7	4	4.8	30182	274	272	10	3.7	1.1	3717|6649|8644|9817|10550|10891|79956|80310|84557|94241	JAK2|SOD3|AKR1C3|KEAP1|ARL6IP5|PPARGC1A|ERMP1|PDGFD|MAP1LC3A|TP53INP1	-3
Blue	GO Biological Processes	19	GO:0021545	cranial nerve development	19_GO:0032502 developmental process	-3.7	9.2	6.1	30182	60	272	5	1.8	0.81	104|2737|4882|6507|9935	ADARB1|GLI3|NPR2|SLC1A3|MAFB	-3
Blue	GO Biological Processes	19	GO:0006687	glycosphingolipid metabolic process	19_GO:0008152 metabolic process	-3.7	9.2	6.1	30182	60	272	5	1.8	0.81	2581|3815|7357|30815|285362	GALC|KIT|UGCG|ST6GALNAC6|SUMF1	-3
Blue	GO Biological Processes	19	GO:0005996	monosaccharide metabolic process	19_GO:0008152 metabolic process	-3.7	5	5.1	30182	177	272	8	2.9	1	347|572|2548|3952|3953|5166|9563|10891	APOD|BAD|GAA|LEP|LEPR|PDK4|H6PD|PPARGC1A	-3
Blue	GO Biological Processes	19	GO:0045861	negative regulation of proteolysis	19_GO:0048519 negative regulation of biological process	-3.7	3.7	4.7	30182	329	272	11	4	1.2	710|819|1471|1718|2537|3428|23429|25816|26022|29997|96459	SERPING1|CAMLG|CST3|DHCR24|IFI6|IFI16|RYBP|TNFAIP8|TMEM98|NOP53|FNIP1	-3
Blue	GO Biological Processes	19	GO:1900180	regulation of protein localization to nucleus	19_GO:0051179 localization	-3.7	5.8	5.3	30182	134	272	7	2.6	0.96	347|652|2737|3717|3952|26022|83593	APOD|BMP4|GLI3|JAK2|LEP|TMEM98|RASSF5	-3
Blue	KEGG Pathway	24	hsa04350	TGF-beta signaling pathway		-3.6	7	5.6	30182	95	272	6	2.2	0.89	92|652|2331|3625|8646|56963	ACVR2A|BMP4|FMOD|INHBB|CHRD|RGMA	-3
Blue	GO Biological Processes	19	GO:0006081	cellular aldehyde metabolic process	19_GO:0008152 metabolic process	-3.6	9.1	6	30182	61	272	5	1.8	0.81	128|220|1645|8644|25953	ADH5|ALDH1A3|AKR1C1|AKR1C3|PNKD	-3
Blue	GO Biological Processes	19	GO:0030335	positive regulation of cell migration	19_GO:0040011 locomotion	-3.6	2.9	4.4	30182	569	272	15	5.5	1.4	652|3479|3643|3717|3815|4739|7423|7869|8764|8817|8874|8895|11170|58494|80310	BMP4|IGF1|INSR|JAK2|KIT|NEDD9|VEGFB|SEMA3B|TNFRSF14|FGF18|ARHGEF7|CPNE3|FAM107A|JAM2|PDGFD	-3
Blue	GO Biological Processes	19	GO:0030218	erythrocyte differentiation	19_GO:0042592 homeostatic process	-3.6	6.9	5.6	30182	96	272	6	2.2	0.89	652|1777|3717|3815|6223|116151	BMP4|DNASE2|JAK2|KIT|RPS19|FAM210B	-3
Blue	GO Biological Processes	19	GO:1903530	regulation of secretion by cell	19_GO:0051179 localization	-3.6	2.9	4.4	30182	572	272	15	5.5	1.4	283|322|572|1385|1408|2697|3479|3625|3717|3952|5532|6288|23557|25953|80024	ANG|APBB1|BAD|CREB1|CRY2|GJA1|IGF1|INHBB|JAK2|LEP|PPP3CB|SAA1|SNAPIN|PNKD|SLC8B1	-3
Blue	Reactome Gene Sets	6	R-HSA-192105	Synthesis of bile acids and bile salts		-3.6	13	6.7	30182	34	272	4	1.5	0.73	1593|1645|1646|8644	CYP27A1|AKR1C1|AKR1C2|AKR1C3	-3
Blue	KEGG Pathway	24	hsa04710	Circadian rhythm		-3.6	13	6.7	30182	34	272	4	1.5	0.73	1385|1408|1628|4783	CREB1|CRY2|DBP|NFIL3	-3
Blue	GO Biological Processes	19	GO:0098856	intestinal lipid absorption	19_GO:0051179 localization	-3.6	24	8.1	30182	14	272	3	1.1	0.63	1645|3949|7357	AKR1C1|LDLR|UGCG	-3
Blue	GO Biological Processes	19	GO:0097306	cellular response to alcohol	19_GO:0050896 response to stimulus	-3.6	6.9	5.5	30182	97	272	6	2.2	0.89	687|1385|1646|3625|8644|94241	KLF9|CREB1|AKR1C2|INHBB|AKR1C3|TP53INP1	-3
Blue	GO Biological Processes	19	GO:0046890	regulation of lipid biosynthetic process	19_GO:0008152 metabolic process	-3.6	4.9	5	30182	182	272	8	2.9	1	1385|3949|3952|5166|8644|9563|23175|376497	CREB1|LDLR|LEP|PDK4|AKR1C3|H6PD|LPIN1|SLC27A1	-2.9
Blue	GO Biological Processes	19	GO:0120162	positive regulation of cold-induced thermogenesis	19_GO:0042592 homeostatic process	-3.6	6.8	5.5	30182	98	272	6	2.2	0.89	2697|3717|3952|3953|10891|23175	GJA1|JAK2|LEP|LEPR|PPARGC1A|LPIN1	-2.9
Blue	GO Biological Processes	19	GO:0006695	cholesterol biosynthetic process	19_GO:0008152 metabolic process	-3.6	13	6.6	30182	35	272	4	1.5	0.73	1718|2222|3157|4597	DHCR24|FDFT1|HMGCS1|MVD	-2.9
Blue	GO Biological Processes	19	GO:1902653	secondary alcohol biosynthetic process	19_GO:0008152 metabolic process	-3.6	13	6.6	30182	35	272	4	1.5	0.73	1718|2222|3157|4597	DHCR24|FDFT1|HMGCS1|MVD	-2.9
Blue	GO Biological Processes	19	GO:0051223	regulation of protein transport	19_GO:0051179 localization	-3.6	3	4.4	30182	517	272	14	5.1	1.3	283|322|347|572|652|2040|2737|3479|3625|3717|3952|5532|6288|80024	ANG|APBB1|APOD|BAD|BMP4|STOM|GLI3|IGF1|INHBB|JAK2|LEP|PPP3CB|SAA1|SLC8B1	-2.9
Blue	Reactome Gene Sets	6	R-HSA-9679191	Potential therapeutics for SARS		-3.5	6.7	5.4	30182	99	272	6	2.2	0.89	3717|6654|6773|8819|9817|51317	JAK2|SOS1|STAT2|SAP30|KEAP1|PHF21A	-2.9
Blue	GO Biological Processes	19	GO:0071384	cellular response to corticosteroid stimulus	19_GO:0050896 response to stimulus	-3.5	8.7	5.9	30182	64	272	5	1.8	0.81	687|3717|8644|10018|11170	KLF9|JAK2|AKR1C3|BCL2L11|FAM107A	-2.9
Blue	GO Biological Processes	19	GO:0048598	embryonic morphogenesis	19_GO:0032502 developmental process	-3.5	2.9	4.3	30182	581	272	15	5.5	1.4	92|220|585|652|1028|2737|3206|6654|9464|9935|10018|10522|55081|56963|125488	ACVR2A|ALDH1A3|BBS4|BMP4|CDKN1C|GLI3|HOXA10|SOS1|HAND2|MAFB|BCL2L11|DEAF1|IFT57|RGMA|TTC39C	-2.9
Blue	GO Biological Processes	19	GO:2001235	positive regulation of apoptotic signaling pathway	19_GO:0023052 signaling	-3.5	5.5	5.1	30182	140	272	7	2.6	0.96	572|3625|3717|7164|8743|10018|79156	BAD|INHBB|JAK2|TPD52L1|TNFSF10|BCL2L11|PLEKHF1	-2.9
Blue	GO Biological Processes	19	GO:0006869	lipid transport	19_GO:0051179 localization	-3.5	3.6	4.6	30182	341	272	11	4	1.2	347|1645|3949|3952|7357|10350|10351|23460|55852|80833|376497	APOD|AKR1C1|LDLR|LEP|UGCG|ABCA9|ABCA8|ABCA6|TEX2|APOL3|SLC27A1	-2.9
Blue	GO Biological Processes	19	GO:0032147	activation of protein kinase activity	19_GO:0048518 positive regulation of biological process	-3.5	6.7	5.4	30182	100	272	6	2.2	0.89	283|3479|3643|3717|3952|81617	ANG|IGF1|INSR|JAK2|LEP|CAB39L	-2.9
Blue	GO Biological Processes	19	GO:0043405	regulation of MAP kinase activity	19_GO:0008152 metabolic process	-3.5	4.8	4.9	30182	186	272	8	2.9	1	652|3643|3815|6654|7164|8817|10252|80310	BMP4|INSR|KIT|SOS1|TPD52L1|FGF18|SPRY1|PDGFD	-2.9
Blue	GO Biological Processes	19	GO:0043243	positive regulation of protein-containing complex disassembly	19_GO:0048518 positive regulation of biological process	-3.5	12	6.5	30182	36	272	4	1.5	0.73	3643|10241|11075|79443	INSR|CALCOCO2|STMN2|FYCO1	-2.9
Blue	WikiPathways	27	WP197	Cholesterol biosynthesis pathway		-3.5	22	7.8	30182	15	272	3	1.1	0.63	2222|3157|4597	FDFT1|HMGCS1|MVD	-2.9
Blue	GO Biological Processes	19	GO:0006677	glycosylceramide metabolic process	19_GO:0008152 metabolic process	-3.5	22	7.8	30182	15	272	3	1.1	0.63	2581|7357|30815	GALC|UGCG|ST6GALNAC6	-2.9
Blue	GO Biological Processes	19	GO:1902644	tertiary alcohol metabolic process	19_GO:0008152 metabolic process	-3.5	22	7.8	30182	15	272	3	1.1	0.63	1645|1646|8644	AKR1C1|AKR1C2|AKR1C3	-2.9
Blue	WikiPathways	27	WP2374	Oncostatin M signaling pathway		-3.5	8.5	5.8	30182	65	272	5	1.8	0.81	1385|3717|3727|3949|6654	CREB1|JAK2|JUND|LDLR|SOS1	-2.9
Blue	GO Biological Processes	19	GO:0051347	positive regulation of transferase activity	19_GO:0065007 biological regulation	-3.5	3	4.3	30182	522	272	14	5.1	1.3	283|572|3479|3643|3717|3815|3952|4739|7164|8817|51704|80310|81617|376497	ANG|BAD|IGF1|INSR|JAK2|KIT|LEP|NEDD9|TPD52L1|FGF18|GPRC5B|PDGFD|CAB39L|SLC27A1	-2.9
Blue	GO Biological Processes	19	GO:2001056	positive regulation of cysteine-type endopeptidase activity	19_GO:0048518 positive regulation of biological process	-3.5	5.5	5.1	30182	142	272	7	2.6	0.96	572|3428|3717|8743|10018|10550|55081	BAD|IFI16|JAK2|TNFSF10|BCL2L11|ARL6IP5|IFT57	-2.9
Blue	GO Biological Processes	19	GO:0050905	neuromuscular process	19_GO:0032501 multicellular organismal process	-3.5	5.4	5.1	30182	143	272	7	2.6	0.96	104|220|2548|4882|6507|7125|25953	ADARB1|ALDH1A3|GAA|NPR2|SLC1A3|TNNC2|PNKD	-2.9
Blue	GO Biological Processes	19	GO:0031333	negative regulation of protein-containing complex assembly	19_GO:0048519 negative regulation of biological process	-3.5	5.4	5.1	30182	143	272	7	2.6	0.96	120|585|8874|11075|23521|29997|85464	ADD3|BBS4|ARHGEF7|STMN2|RPL13A|NOP53|SSH2	-2.9
Blue	GO Biological Processes	19	GO:0001944	vasculature development	19_GO:0032502 developmental process	-3.5	3	4.3	30182	526	272	14	5.1	1.3	283|347|652|2737|3949|3952|3953|4882|5532|6654|7423|7716|8817|9464	ANG|APOD|BMP4|GLI3|LDLR|LEP|LEPR|NPR2|PPP3CB|SOS1|VEGFB|VEZF1|FGF18|HAND2	-2.9
Blue	GO Biological Processes	19	GO:1901661	quinone metabolic process	19_GO:0008152 metabolic process	-3.5	12	6.4	30182	37	272	4	1.5	0.73	1645|1646|8644|56997	AKR1C1|AKR1C2|AKR1C3|COQ8A	-2.9
Blue	GO Biological Processes	19	GO:0030041	actin filament polymerization	19_GO:0009987 cellular process	-3.5	12	6.4	30182	37	272	4	1.5	0.73	283|3717|11170|22921	ANG|JAK2|FAM107A|MSRB2	-2.9
Blue	GO Biological Processes	19	GO:0044057	regulation of system process	19_GO:0032501 multicellular organismal process	-3.5	2.8	4.3	30182	591	272	15	5.5	1.4	1408|2548|2697|3479|3625|3717|3815|3952|7125|9464|9759|23175|26022|58494|79068	CRY2|GAA|GJA1|IGF1|INHBB|JAK2|KIT|LEP|TNNC2|HAND2|HDAC4|LPIN1|TMEM98|JAM2|FTO	-2.9
Blue	GO Biological Processes	19	GO:0045639	positive regulation of myeloid cell differentiation	19_GO:0002376 immune system process	-3.5	6.5	5.3	30182	103	272	6	2.2	0.89	92|1385|4739|10826|116151|338382	ACVR2A|CREB1|NEDD9|FAXDC2|FAM210B|RAB7B	-2.8
Blue	GO Biological Processes	19	GO:2000147	positive regulation of cell motility	19_GO:0040011 locomotion	-3.4	2.8	4.2	30182	594	272	15	5.5	1.4	652|3479|3643|3717|3815|4739|7423|7869|8764|8817|8874|8895|11170|58494|80310	BMP4|IGF1|INSR|JAK2|KIT|NEDD9|VEGFB|SEMA3B|TNFRSF14|FGF18|ARHGEF7|CPNE3|FAM107A|JAM2|PDGFD	-2.8
Blue	GO Biological Processes	19	GO:0010508	positive regulation of autophagy	19_GO:0048518 positive regulation of biological process	-3.4	5.3	5	30182	146	272	7	2.6	0.96	572|10018|10241|79156|79443|94241|143686	BAD|BCL2L11|CALCOCO2|PLEKHF1|FYCO1|TP53INP1|SESN3	-2.8
Blue	GO Biological Processes	19	GO:2000401	regulation of lymphocyte migration	19_GO:0040011 locomotion	-3.4	8.2	5.6	30182	68	272	5	1.8	0.81	347|4739|8764|58494|80024	APOD|NEDD9|TNFRSF14|JAM2|SLC8B1	-2.8
Blue	GO Biological Processes	19	GO:0034101	erythrocyte homeostasis	19_GO:0042592 homeostatic process	-3.4	6.3	5.2	30182	105	272	6	2.2	0.89	652|1777|3717|3815|6223|116151	BMP4|DNASE2|JAK2|KIT|RPS19|FAM210B	-2.8
Blue	GO Biological Processes	19	GO:0006664	glycolipid metabolic process	19_GO:0008152 metabolic process	-3.4	6.3	5.2	30182	105	272	6	2.2	0.89	2581|3815|7357|30815|80055|285362	GALC|KIT|UGCG|ST6GALNAC6|PGAP1|SUMF1	-2.8
Blue	GO Biological Processes	19	GO:0045667	regulation of osteoblast differentiation	19_GO:0032502 developmental process	-3.4	5.3	5	30182	147	272	7	2.6	0.96	92|652|2737|3479|3727|8646|9464	ACVR2A|BMP4|GLI3|IGF1|JUND|CHRD|HAND2	-2.8
Blue	KEGG Pathway	24	hsa04920	Adipocytokine signaling pathway		-3.4	8	5.6	30182	69	272	5	1.8	0.81	32|3717|3952|3953|10891	ACACB|JAK2|LEP|LEPR|PPARGC1A	-2.8
Blue	WikiPathways	27	WP176	Folate metabolism		-3.4	8	5.6	30182	69	272	5	1.8	0.81	2878|3643|3949|6288|6649	GPX3|INSR|LDLR|SAA1|SOD3	-2.8
Blue	GO Biological Processes	19	GO:1903509	liposaccharide metabolic process	19_GO:0008152 metabolic process	-3.4	6.3	5.2	30182	106	272	6	2.2	0.89	2581|3815|7357|30815|80055|285362	GALC|KIT|UGCG|ST6GALNAC6|PGAP1|SUMF1	-2.8
Blue	GO Biological Processes	19	GO:0060612	adipose tissue development	19_GO:0032502 developmental process	-3.4	11	6.2	30182	39	272	4	1.5	0.73	585|3952|10891|79068	BBS4|LEP|PPARGC1A|FTO	-2.8
Blue	GO Biological Processes	19	GO:0044060	regulation of endocrine process	19_GO:0032501 multicellular organismal process	-3.4	11	6.2	30182	39	272	4	1.5	0.73	1408|2697|3625|3952	CRY2|GJA1|INHBB|LEP	-2.8
Blue	GO Biological Processes	19	GO:0046427	positive regulation of receptor signaling pathway via JAK-STAT	19_GO:0023052 signaling	-3.4	11	6.2	30182	39	272	4	1.5	0.73	3588|3717|3815|3952	IL10RB|JAK2|KIT|LEP	-2.8
Blue	Reactome Gene Sets	6	R-HSA-9679506	SARS-CoV Infections		-3.4	3.2	4.3	30182	414	272	12	4.4	1.2	2697|3717|5094|6223|6654|6773|8819|9817|23339|25929|51317|54960	GJA1|JAK2|PCBP2|RPS19|SOS1|STAT2|SAP30|KEAP1|VPS39|GEMIN5|PHF21A|GEMIN8	-2.8
Blue	GO Biological Processes	19	GO:0046883	regulation of hormone secretion	19_GO:0051179 localization	-3.4	4.1	4.6	30182	246	272	9	3.3	1.1	572|1385|1408|2697|3625|3717|3952|5532|80024	BAD|CREB1|CRY2|GJA1|INHBB|JAK2|LEP|PPP3CB|SLC8B1	-2.8
Blue	GO Biological Processes	19	GO:1903706	regulation of hemopoiesis	19_GO:0002376 immune system process	-3.4	3.2	4.3	30182	415	272	12	4.4	1.2	92|572|652|1385|2737|4739|6654|9935|10826|54681|116151|338382	ACVR2A|BAD|BMP4|CREB1|GLI3|NEDD9|SOS1|MAFB|FAXDC2|P4HTM|FAM210B|RAB7B	-2.8
Blue	GO Biological Processes	19	GO:0046822	regulation of nucleocytoplasmic transport	19_GO:0051179 localization	-3.4	6.2	5.2	30182	107	272	6	2.2	0.89	347|652|2737|3717|3952|4600	APOD|BMP4|GLI3|JAK2|LEP|MX2	-2.8
Blue	GO Biological Processes	19	GO:0071383	cellular response to steroid hormone stimulus	19_GO:0050896 response to stimulus	-3.4	5.2	4.9	30182	150	272	7	2.6	0.96	652|687|3717|8644|10018|10521|11170	BMP4|KLF9|JAK2|AKR1C3|BCL2L11|DDX17|FAM107A	-2.8
Blue	GO Biological Processes	19	GO:0070201	regulation of establishment of protein localization	19_GO:0051179 localization	-3.3	2.9	4.2	30182	542	272	14	5.1	1.3	283|322|347|572|652|2040|2737|3479|3625|3717|3952|5532|6288|80024	ANG|APBB1|APOD|BAD|BMP4|STOM|GLI3|IGF1|INHBB|JAK2|LEP|PPP3CB|SAA1|SLC8B1	-2.8
Blue	GO Biological Processes	19	GO:0048667	cell morphogenesis involved in neuron differentiation	19_GO:0032502 developmental process	-3.3	3.2	4.3	30182	418	272	12	4.4	1.2	104|322|582|1267|1385|2737|4882|5532|6507|6654|7869|9638	ADARB1|APBB1|BBS1|CNP|CREB1|GLI3|NPR2|PPP3CB|SLC1A3|SOS1|SEMA3B|FEZ1	-2.8
Blue	WikiPathways	27	WP3941	Oxidative damage response		-3.3	11	6.1	30182	40	272	4	1.5	0.73	572|715|716|1028	BAD|C1R|C1S|CDKN1C	-2.8
Blue	GO Biological Processes	19	GO:0040017	positive regulation of locomotion	19_GO:0040011 locomotion	-3.3	2.7	4.1	30182	609	272	15	5.5	1.4	652|3479|3643|3717|3815|4739|7423|7869|8764|8817|8874|8895|11170|58494|80310	BMP4|IGF1|INSR|JAK2|KIT|NEDD9|VEGFB|SEMA3B|TNFRSF14|FGF18|ARHGEF7|CPNE3|FAM107A|JAM2|PDGFD	-2.7
Blue	GO Biological Processes	19	GO:0042110	T cell activation	19_GO:0002376 immune system process	-3.3	3.7	4.4	30182	304	272	10	3.7	1.1	2737|3815|3952|3953|5532|9935|11119|23598|26022|64343	GLI3|KIT|LEP|LEPR|PPP3CB|MAFB|BTN3A1|PATZ1|TMEM98|AZI2	-2.7
Blue	GO Biological Processes	19	GO:0042176	regulation of protein catabolic process	19_GO:0008152 metabolic process	-3.3	3.4	4.3	30182	361	272	11	4	1.2	819|1471|3949|5720|9817|23429|29997|51257|56963|83547|252839	CAMLG|CST3|LDLR|PSME1|KEAP1|RYBP|NOP53|MARCHF2|RGMA|RILP|TMEM9	-2.7
Blue	GO Biological Processes	19	GO:0072001	renal system development	19_GO:0032502 developmental process	-3.3	3.6	4.4	30182	305	272	10	3.7	1.1	652|1028|2737|4774|4811|10018|10252|10409|26108|90780	BMP4|CDKN1C|GLI3|NFIA|NID1|BCL2L11|SPRY1|BASP1|PYGO1|PYGO2	-2.7
Blue	GO Biological Processes	19	GO:0097305	response to alcohol	19_GO:0050896 response to stimulus	-3.3	4	4.5	30182	251	272	9	3.3	1.1	572|687|1385|1646|3625|3952|8644|9563|94241	BAD|KLF9|CREB1|AKR1C2|INHBB|LEP|AKR1C3|H6PD|TP53INP1	-2.7
Blue	GO Biological Processes	19	GO:0048514	blood vessel morphogenesis	19_GO:0032502 developmental process	-3.3	3.2	4.3	30182	422	272	12	4.4	1.2	283|347|652|3949|3952|3953|4882|6654|7423|7716|8817|9464	ANG|APOD|BMP4|LDLR|LEP|LEPR|NPR2|SOS1|VEGFB|VEZF1|FGF18|HAND2	-2.7
Blue	GO Biological Processes	19	GO:0061035	regulation of cartilage development	19_GO:0032502 developmental process	-3.3	7.6	5.4	30182	73	272	5	1.8	0.81	652|2737|3952|4094|8817	BMP4|GLI3|LEP|MAF|FGF18	-2.7
Blue	WikiPathways	27	WP3584	MECP2 and associated Rett syndrome		-3.3	7.6	5.4	30182	73	272	5	1.8	0.81	1267|1385|2593|3479|4155	CNP|CREB1|GAMT|IGF1|MBP	-2.7
Blue	GO Biological Processes	19	GO:0002683	negative regulation of immune system process	19_GO:0002376 immune system process	-3.3	3	4.2	30182	487	272	13	4.8	1.3	347|652|710|2737|3428|3949|5532|6223|6773|8764|9935|83593|338382	APOD|BMP4|SERPING1|GLI3|IFI16|LDLR|PPP3CB|RPS19|STAT2|TNFRSF14|MAFB|RASSF5|RAB7B	-2.7
Blue	GO Biological Processes	19	GO:0030224	monocyte differentiation	19_GO:0032502 developmental process	-3.3	18	7.1	30182	18	272	3	1.1	0.63	652|3428|8544	BMP4|IFI16|PIR	-2.7
Blue	GO Biological Processes	19	GO:0033194	response to hydroperoxide	19_GO:0050896 response to stimulus	-3.3	18	7.1	30182	18	272	3	1.1	0.63	2878|3717|94241	GPX3|JAK2|TP53INP1	-2.7
Blue	GO Biological Processes	19	GO:0031645	negative regulation of nervous system process	19_GO:0048519 negative regulation of biological process	-3.3	18	7.1	30182	18	272	3	1.1	0.63	23175|26022|58494	LPIN1|TMEM98|JAM2	-2.7
Blue	GO Biological Processes	19	GO:0050884	neuromuscular process controlling posture	19_GO:0032501 multicellular organismal process	-3.3	18	7.1	30182	18	272	3	1.1	0.63	104|2548|25953	ADARB1|GAA|PNKD	-2.7
Blue	GO Biological Processes	19	GO:0042574	retinal metabolic process	19_GO:0008152 metabolic process	-3.3	18	7.1	30182	18	272	3	1.1	0.63	220|1645|8644	ALDH1A3|AKR1C1|AKR1C3	-2.7
Blue	GO Biological Processes	19	GO:0097067	cellular response to thyroid hormone stimulus	19_GO:0050896 response to stimulus	-3.3	18	7.1	30182	18	272	3	1.1	0.63	687|3625|3815	KLF9|INHBB|KIT	-2.7
Blue	WikiPathways	27	WP2011	SREBF and miR33 in cholesterol and lipid homeostasis		-3.3	18	7.1	30182	18	272	3	1.1	0.63	3157|3949|10891	HMGCS1|LDLR|PPARGC1A	-2.7
Blue	GO Biological Processes	19	GO:0006665	sphingolipid metabolic process	19_GO:0008152 metabolic process	-3.3	5	4.8	30182	155	272	7	2.6	0.96	2581|3815|7357|10351|30815|55852|285362	GALC|KIT|UGCG|ABCA8|ST6GALNAC6|TEX2|SUMF1	-2.7
Blue	GO Biological Processes	19	GO:0006643	membrane lipid metabolic process	19_GO:0008152 metabolic process	-3.3	4.4	4.6	30182	203	272	8	2.9	1	2581|3815|7357|10351|30815|55852|80055|285362	GALC|KIT|UGCG|ABCA8|ST6GALNAC6|TEX2|PGAP1|SUMF1	-2.7
Blue	GO Biological Processes	19	GO:0010038	response to metal ion	19_GO:0050896 response to stimulus	-3.3	3.3	4.3	30182	367	272	11	4	1.2	572|1385|3625|3727|3815|4155|6649|8644|8895|10628|84557	BAD|CREB1|INHBB|JUND|KIT|MBP|SOD3|AKR1C3|CPNE3|TXNIP|MAP1LC3A	-2.7
Blue	GO Biological Processes	19	GO:0040013	negative regulation of locomotion	19_GO:0040011 locomotion	-3.3	3.1	4.2	30182	427	272	12	4.4	1.2	104|347|652|2192|2697|4739|7869|8646|8819|11188|23598|94241	ADARB1|APOD|BMP4|FBLN1|GJA1|NEDD9|SEMA3B|CHRD|SAP30|NISCH|PATZ1|TP53INP1	-2.7
Blue	Reactome Gene Sets	6	R-HSA-2426168	Activation of gene expression by SREBF (SREBP)		-3.3	11	5.9	30182	42	272	4	1.5	0.73	32|2222|3157|4597	ACACB|FDFT1|HMGCS1|MVD	-2.7
Blue	Canonical Pathways	11	M181	PID BMP PATHWAY		-3.3	11	5.9	30182	42	272	4	1.5	0.73	652|8646|10217|56963	BMP4|CHRD|CTDSPL|RGMA	-2.7
Blue	GO Biological Processes	19	GO:0008333	endosome to lysosome transport	19_GO:0051179 localization	-3.3	7.5	5.3	30182	74	272	5	1.8	0.81	23339|23557|79156|83547|338382	VPS39|SNAPIN|PLEKHF1|RILP|RAB7B	-2.7
Blue	GO Biological Processes	19	GO:0071900	regulation of protein serine/threonine kinase activity	19_GO:0008152 metabolic process	-3.2	3.3	4.3	30182	369	272	11	4	1.2	652|1031|3643|3815|6654|7164|8817|10252|10983|80310|376497	BMP4|CDKN2C|INSR|KIT|SOS1|TPD52L1|FGF18|SPRY1|CCNI|PDGFD|SLC27A1	-2.7
Blue	GO Biological Processes	19	GO:0060541	respiratory system development	19_GO:0032502 developmental process	-3.2	4.3	4.6	30182	205	272	8	2.9	1	220|652|1385|2737|8817|10252|10409|23521	ALDH1A3|BMP4|CREB1|GLI3|FGF18|SPRY1|BASP1|RPL13A	-2.7
Blue	GO Biological Processes	19	GO:0032272	negative regulation of protein polymerization	19_GO:0048519 negative regulation of biological process	-3.2	7.4	5.3	30182	75	272	5	1.8	0.81	120|585|8874|11075|85464	ADD3|BBS4|ARHGEF7|STMN2|SSH2	-2.7
Blue	GO Biological Processes	19	GO:2000242	negative regulation of reproductive process	19_GO:0022414 reproductive process	-3.2	7.4	5.3	30182	75	272	5	1.8	0.81	652|2697|3479|3815|4882	BMP4|GJA1|IGF1|KIT|NPR2	-2.7
Blue	GO Biological Processes	19	GO:0045669	positive regulation of osteoblast differentiation	19_GO:0032502 developmental process	-3.2	7.4	5.3	30182	75	272	5	1.8	0.81	92|652|2737|3479|3727	ACVR2A|BMP4|GLI3|IGF1|JUND	-2.7
Blue	GO Biological Processes	19	GO:1904894	positive regulation of receptor signaling pathway via STAT	19_GO:0023052 signaling	-3.2	10	5.8	30182	43	272	4	1.5	0.73	3588|3717|3815|3952	IL10RB|JAK2|KIT|LEP	-2.7
Blue	WikiPathways	27	WP2882	Nuclear receptors meta-pathway		-3.2	3.5	4.3	30182	314	272	10	3.7	1.1	1028|2040|2878|3727|5166|6649|9817|10252|10891|376497	CDKN1C|STOM|GPX3|JUND|PDK4|SOD3|KEAP1|SPRY1|PPARGC1A|SLC27A1	-2.7
Blue	GO Biological Processes	19	GO:0043410	positive regulation of MAPK cascade	19_GO:0023052 signaling	-3.2	2.9	4.1	30182	495	272	13	4.8	1.3	408|652|3479|3643|3717|3815|3952|7164|8817|9464|10550|80310|768211	ARRB1|BMP4|IGF1|INSR|JAK2|KIT|LEP|TPD52L1|FGF18|HAND2|ARL6IP5|PDGFD|RELL1	-2.7
Blue	GO Biological Processes	19	GO:0021915	neural tube development	19_GO:0032502 developmental process	-3.2	4.9	4.7	30182	159	272	7	2.6	0.96	585|652|2737|8646|10522|55081|56963	BBS4|BMP4|GLI3|CHRD|DEAF1|IFT57|RGMA	-2.6
Blue	GO Biological Processes	19	GO:0022600	digestive system process	19_GO:0032501 multicellular organismal process	-3.2	7.3	5.2	30182	76	272	5	1.8	0.81	1645|3949|3952|4882|7357	AKR1C1|LDLR|LEP|NPR2|UGCG	-2.6
Blue	GO Biological Processes	19	GO:0010951	negative regulation of endopeptidase activity	19_GO:0048519 negative regulation of biological process	-3.2	4.9	4.7	30182	160	272	7	2.6	0.96	710|1471|1718|2537|3428|25816|96459	SERPING1|CST3|DHCR24|IFI6|IFI16|TNFAIP8|FNIP1	-2.6
Blue	GO Biological Processes	19	GO:0072330	monocarboxylic acid biosynthetic process	19_GO:0008152 metabolic process	-3.2	4.9	4.7	30182	160	272	7	2.6	0.96	32|220|1593|2593|8644|55258|84532	ACACB|ALDH1A3|CYP27A1|GAMT|AKR1C3|THNSL2|ACSS1	-2.6
Blue	Canonical Pathways	11	M175	PID ERBB2 ERBB3 PATHWAY		-3.2	10	5.8	30182	44	272	4	1.5	0.73	572|3717|5532|6654	BAD|JAK2|PPP3CB|SOS1	-2.6
Blue	GO Biological Processes	19	GO:0051046	regulation of secretion	19_GO:0051179 localization	-3.2	2.6	4	30182	631	272	15	5.5	1.4	283|322|572|1385|1408|2697|3479|3625|3717|3952|5532|6288|23557|25953|80024	ANG|APBB1|BAD|CREB1|CRY2|GJA1|IGF1|INHBB|JAK2|LEP|PPP3CB|SAA1|SNAPIN|PNKD|SLC8B1	-2.6
Blue	KEGG Pathway	24	hsa04015	Rap1 signaling pathway		-3.2	4.2	4.5	30182	210	272	8	2.9	1	3479|3643|3815|7423|8817|9771|80310|83593	IGF1|INSR|KIT|VEGFB|FGF18|RAPGEF5|PDGFD|RASSF5	-2.6
Blue	WikiPathways	27	WP5087	Malignant pleural mesothelioma		-3.1	3	4.1	30182	440	272	12	4.4	1.2	1385|2323|3479|3643|3815|6654|7003|7423|8817|10891|80310|83593	CREB1|FLT3LG|IGF1|INSR|KIT|SOS1|TEAD1|VEGFB|FGF18|PPARGC1A|PDGFD|RASSF5	-2.6
Blue	Reactome Gene Sets	6	R-HSA-194068	Bile acid and bile salt metabolism		-3.1	9.9	5.7	30182	45	272	4	1.5	0.73	1593|1645|1646|8644	CYP27A1|AKR1C1|AKR1C2|AKR1C3	-2.6
Blue	WikiPathways	27	WP98	Prostaglandin synthesis and regulation		-3.1	9.9	5.7	30182	45	272	4	1.5	0.73	1645|1646|8644|10891	AKR1C1|AKR1C2|AKR1C3|PPARGC1A	-2.6
Blue	GO Biological Processes	19	GO:1900744	regulation of p38MAPK cascade	19_GO:0023052 signaling	-3.1	9.9	5.7	30182	45	272	4	1.5	0.73	652|3952|9464|768211	BMP4|LEP|HAND2|RELL1	-2.6
Blue	GO Biological Processes	19	GO:0097009	energy homeostasis	19_GO:0042592 homeostatic process	-3.1	9.9	5.7	30182	45	272	4	1.5	0.73	32|3953|10891|23373	ACACB|LEPR|PPARGC1A|CRTC1	-2.6
Blue	GO Biological Processes	19	GO:0051100	negative regulation of binding	19_GO:0065007 biological regulation	-3.1	4.8	4.6	30182	163	272	7	2.6	0.96	166|3428|3434|3717|9464|56963|58499	TLE5|IFI16|IFIT1|JAK2|HAND2|RGMA|ZNF462	-2.6
Blue	Reactome Gene Sets	6	R-HSA-9670439	Signaling by phosphorylated juxtamembrane, extracellular and kinase domain KIT mutants		-3.1	17	6.7	30182	20	272	3	1.1	0.63	3717|3815|6654	JAK2|KIT|SOS1	-2.6
Blue	GO Biological Processes	19	GO:0043586	tongue development	19_GO:0032502 developmental process	-3.1	17	6.7	30182	20	272	3	1.1	0.63	2737|3815|9464	GLI3|KIT|HAND2	-2.6
Blue	Reactome Gene Sets	6	R-HSA-9669938	Signaling by KIT in disease		-3.1	17	6.7	30182	20	272	3	1.1	0.63	3717|3815|6654	JAK2|KIT|SOS1	-2.6
Blue	GO Biological Processes	19	GO:0001568	blood vessel development	19_GO:0032502 developmental process	-3.1	2.9	4	30182	506	272	13	4.8	1.3	283|347|652|2737|3949|3952|3953|4882|6654|7423|7716|8817|9464	ANG|APOD|BMP4|GLI3|LDLR|LEP|LEPR|NPR2|SOS1|VEGFB|VEZF1|FGF18|HAND2	-2.6
Blue	Reactome Gene Sets	6	R-HSA-2408522	Selenoamino acid metabolism		-3.1	5.6	4.8	30182	119	272	6	2.2	0.89	2058|3176|6176|6223|11185|23521	EPRS1|HNMT|RPLP1|RPS19|INMT|RPL13A	-2.6
Blue	GO Biological Processes	19	GO:0045444	fat cell differentiation	19_GO:0032502 developmental process	-3.1	5.6	4.8	30182	119	272	6	2.2	0.89	582|585|3625|4882|9935|10891	BBS1|BBS4|INHBB|NPR2|MAFB|PPARGC1A	-2.6
Blue	GO Biological Processes	19	GO:0032102	negative regulation of response to external stimulus	19_GO:0048519 negative regulation of biological process	-3.1	3	4.1	30182	443	272	12	4.4	1.2	585|710|3428|3479|3949|3952|5094|6223|6288|6773|7869|338382	BBS4|SERPING1|IFI16|IGF1|LDLR|LEP|PCBP2|RPS19|SAA1|STAT2|SEMA3B|RAB7B	-2.6
Blue	GO Biological Processes	19	GO:0021700	developmental maturation	19_GO:0032502 developmental process	-3.1	3.7	4.3	30182	267	272	9	3.3	1.1	283|1028|3479|3952|4774|4882|5064|23557|116151	ANG|CDKN1C|IGF1|LEP|NFIA|NPR2|PALM|SNAPIN|FAM210B	-2.6
Blue	GO Biological Processes	19	GO:0045637	regulation of myeloid cell differentiation	19_GO:0002376 immune system process	-3.1	4.1	4.4	30182	214	272	8	2.9	1	92|1385|4739|9935|10826|54681|116151|338382	ACVR2A|CREB1|NEDD9|MAFB|FAXDC2|P4HTM|FAM210B|RAB7B	-2.6
Blue	GO Biological Processes	19	GO:0048639	positive regulation of developmental growth	19_GO:0040007 growth	-3.1	4.7	4.6	30182	165	272	7	2.6	0.96	32|585|1385|3479|3643|3952|10409	ACACB|BBS4|CREB1|IGF1|INSR|LEP|BASP1	-2.6
Blue	GO Biological Processes	19	GO:0007005	mitochondrion organization	19_GO:0009987 cellular process	-3.1	3	4	30182	445	272	12	4.4	1.2	572|1267|2537|5018|9638|10018|10891|25875|28958|51295|55186|84557	BAD|CNP|IFI6|OXA1L|FEZ1|BCL2L11|PPARGC1A|LETMD1|COA3|ECSIT|SLC25A36|MAP1LC3A	-2.6
Blue	GO Biological Processes	19	GO:0031960	response to corticosteroid	19_GO:0050896 response to stimulus	-3.1	4.7	4.5	30182	166	272	7	2.6	0.96	572|687|3717|5069|8644|10018|11170	BAD|KLF9|JAK2|PAPPA|AKR1C3|BCL2L11|FAM107A	-2.6
Blue	GO Biological Processes	19	GO:0001525	angiogenesis	19_GO:0032502 developmental process	-3.1	3.4	4.2	30182	326	272	10	3.7	1.1	283|347|652|3952|3953|4882|7423|7716|8817|9464	ANG|APOD|BMP4|LEP|LEPR|NPR2|VEGFB|VEZF1|FGF18|HAND2	-2.6
Blue	Reactome Gene Sets	6	R-HSA-8878166	Transcriptional regulation by RUNX2		-3.1	5.5	4.7	30182	121	272	6	2.2	0.89	2737|4094|5720|9464|9759|10891	GLI3|MAF|PSME1|HAND2|HDAC4|PPARGC1A	-2.6
Blue	GO Biological Processes	19	GO:0051216	cartilage development	19_GO:0032502 developmental process	-3.1	4.7	4.5	30182	167	272	7	2.6	0.96	582|652|2737|4882|8817|9464|57326	BBS1|BMP4|GLI3|NPR2|FGF18|HAND2|PBXIP1	-2.5
Blue	Reactome Gene Sets	6	R-HSA-9012999	RHO GTPase cycle		-3.1	3	4	30182	449	272	12	4.4	1.2	120|2040|2697|6654|8874|9815|10144|10409|11075|11188|23433|55852	ADD3|STOM|GJA1|SOS1|ARHGEF7|GIT2|FAM13A|BASP1|STMN2|NISCH|RHOQ|TEX2	-2.5
Blue	GO Biological Processes	19	GO:0090199	regulation of release of cytochrome c from mitochondria	19_GO:0023052 signaling	-3.1	9.4	5.5	30182	47	272	4	1.5	0.73	572|3479|8743|10018	BAD|IGF1|TNFSF10|BCL2L11	-2.5
Blue	Reactome Gene Sets	6	R-HSA-69231	Cyclin D associated events in G1		-3.1	9.4	5.5	30182	47	272	4	1.5	0.73	1028|1031|3717|7029	CDKN1C|CDKN2C|JAK2|TFDP2	-2.5
Blue	KEGG Pathway	24	hsa00620	Pyruvate metabolism		-3.1	9.4	5.5	30182	47	272	4	1.5	0.73	32|125|128|84532	ACACB|ADH1B|ADH5|ACSS1	-2.5
Blue	GO Biological Processes	19	GO:0045646	regulation of erythrocyte differentiation	19_GO:0042592 homeostatic process	-3.1	9.4	5.5	30182	47	272	4	1.5	0.73	92|9935|54681|116151	ACVR2A|MAFB|P4HTM|FAM210B	-2.5
Blue	Reactome Gene Sets	6	R-HSA-69236	G1 Phase		-3.1	9.4	5.5	30182	47	272	4	1.5	0.73	1028|1031|3717|7029	CDKN1C|CDKN2C|JAK2|TFDP2	-2.5
Blue	GO Biological Processes	19	GO:0021756	striatum development	19_GO:0032502 developmental process	-3.1	16	6.5	30182	21	272	3	1.1	0.63	220|582|585	ALDH1A3|BBS1|BBS4	-2.5
Blue	GO Biological Processes	19	GO:0006067	ethanol metabolic process	19_GO:0008152 metabolic process	-3.1	16	6.5	30182	21	272	3	1.1	0.63	125|128|84532	ADH1B|ADH5|ACSS1	-2.5
Blue	GO Biological Processes	19	GO:0016137	glycoside metabolic process	19_GO:0008152 metabolic process	-3.1	16	6.5	30182	21	272	3	1.1	0.63	1645|1646|8644	AKR1C1|AKR1C2|AKR1C3	-2.5
Blue	GO Biological Processes	19	GO:0071675	regulation of mononuclear cell migration	19_GO:0040011 locomotion	-3.1	5.5	4.7	30182	122	272	6	2.2	0.89	347|4739|8764|58494|80024|80310	APOD|NEDD9|TNFRSF14|JAM2|SLC8B1|PDGFD	-2.5
Blue	GO Biological Processes	19	GO:0045596	negative regulation of cell differentiation	19_GO:0032502 developmental process	-3.1	2.5	3.8	30182	716	272	16	5.9	1.4	652|862|1656|2737|3479|3949|4155|4882|7869|8646|9464|9759|9935|10252|26022|94241	BMP4|RUNX1T1|DDX6|GLI3|IGF1|LDLR|MBP|NPR2|SEMA3B|CHRD|HAND2|HDAC4|MAFB|SPRY1|TMEM98|TP53INP1	-2.5
Blue	GO Biological Processes	19	GO:0048568	embryonic organ development	19_GO:0032502 developmental process	-3.1	3	4	30182	450	272	12	4.4	1.2	220|585|652|1028|2323|2737|3815|7003|9464|9935|55081|125488	ALDH1A3|BBS4|BMP4|CDKN1C|FLT3LG|GLI3|KIT|TEAD1|HAND2|MAFB|IFT57|TTC39C	-2.5
Blue	Reactome Gene Sets	6	R-HSA-74752	Signaling by Insulin receptor		-3.1	6.8	5	30182	82	272	5	1.8	0.81	2323|3643|6654|8817|155066	FLT3LG|INSR|SOS1|FGF18|ATP6V0E2	-2.5
Blue	GO Biological Processes	19	GO:0042475	odontogenesis of dentin-containing tooth	19_GO:0032502 developmental process	-3.1	6.8	5	30182	82	272	5	1.8	0.81	92|652|2737|9464|10018	ACVR2A|BMP4|GLI3|HAND2|BCL2L11	-2.5
Blue	Reactome Gene Sets	6	R-HSA-2262752	Cellular responses to stress		-3.1	2.4	3.8	30182	789	272	17	6.2	1.5	1031|1385|2878|3306|5720|6176|6223|6649|6767|7029|9817|10628|10891|23373|23521|96459|155066	CDKN2C|CREB1|GPX3|HSPA2|PSME1|RPLP1|RPS19|SOD3|ST13|TFDP2|KEAP1|TXNIP|PPARGC1A|CRTC1|RPL13A|FNIP1|ATP6V0E2	-2.5
Blue	GO Biological Processes	19	GO:0007568	aging	19_GO:0032502 developmental process	-3	4.6	4.5	30182	169	272	7	2.6	0.96	347|710|1028|1267|3625|3727|4155	APOD|SERPING1|CDKN1C|CNP|INHBB|JUND|MBP	-2.5
Blue	GO Biological Processes	19	GO:2000146	negative regulation of cell motility	19_GO:0040011 locomotion	-3	3.1	4	30182	390	272	11	4	1.2	104|347|652|2192|2697|4739|8646|8819|11188|23598|94241	ADARB1|APOD|BMP4|FBLN1|GJA1|NEDD9|CHRD|SAP30|NISCH|PATZ1|TP53INP1	-2.5
Blue	GO Biological Processes	19	GO:0009636	response to toxic substance	19_GO:0050896 response to stimulus	-3	4	4.3	30182	220	272	8	2.9	1	128|1267|2878|3625|4155|6649|11185|94241	ADH5|CNP|GPX3|INHBB|MBP|SOD3|INMT|TP53INP1	-2.5
Blue	WikiPathways	27	WP2848	Pluripotent stem cell differentiation pathway		-3	9.2	5.5	30182	48	272	4	1.5	0.73	652|2323|3479|3815	BMP4|FLT3LG|IGF1|KIT	-2.5
Blue	GO Biological Processes	19	GO:0031638	zymogen activation	19_GO:0008152 metabolic process	-3	9.2	5.5	30182	48	272	4	1.5	0.73	572|715|1718|3428	BAD|C1R|DHCR24|IFI16	-2.5
Blue	GO Biological Processes	19	GO:0009267	cellular response to starvation	19_GO:0050896 response to stimulus	-3	4.6	4.5	30182	170	272	7	2.6	0.96	3428|3625|5166|8644|84557|96459|143686	IFI16|INHBB|PDK4|AKR1C3|MAP1LC3A|FNIP1|SESN3	-2.5
Blue	GO Biological Processes	19	GO:0032386	regulation of intracellular transport	19_GO:0051179 localization	-3	3.3	4.1	30182	332	272	10	3.7	1.1	347|652|2040|2737|3717|3952|4600|9638|23557|80055	APOD|BMP4|STOM|GLI3|JAK2|LEP|MX2|FEZ1|SNAPIN|PGAP1	-2.5
Blue	GO Biological Processes	19	GO:0043280	positive regulation of cysteine-type endopeptidase activity involved in apoptotic process	19_GO:0048518 positive regulation of biological process	-3	5.4	4.6	30182	124	272	6	2.2	0.89	572|3717|8743|10018|10550|55081	BAD|JAK2|TNFSF10|BCL2L11|ARL6IP5|IFT57	-2.5
Blue	GO Biological Processes	19	GO:0010810	regulation of cell-substrate adhesion	19_GO:0050789 regulation of biological process	-3	4	4.3	30182	222	272	8	2.9	1	347|2192|2824|3717|4739|4811|8874|11170	APOD|FBLN1|GPM6B|JAK2|NEDD9|NID1|ARHGEF7|FAM107A	-2.5
Blue	GO Biological Processes	19	GO:0002832	negative regulation of response to biotic stimulus	19_GO:0048519 negative regulation of biological process	-3	5.3	4.6	30182	125	272	6	2.2	0.89	710|3428|5094|6223|6773|338382	SERPING1|IFI16|PCBP2|RPS19|STAT2|RAB7B	-2.5
Blue	GO Biological Processes	19	GO:0000302	response to reactive oxygen species	19_GO:0050896 response to stimulus	-3	4.5	4.4	30182	172	272	7	2.6	0.96	347|572|6649|8644|10628|80310|84557	APOD|BAD|SOD3|AKR1C3|TXNIP|PDGFD|MAP1LC3A	-2.5
Blue	GO Biological Processes	19	GO:0042180	cellular ketone metabolic process	19_GO:0008152 metabolic process	-3	6.6	4.9	30182	84	272	5	1.8	0.81	1645|1646|8644|25953|56997	AKR1C1|AKR1C2|AKR1C3|PNKD|COQ8A	-2.5
Blue	GO Biological Processes	19	GO:0001523	retinoid metabolic process	19_GO:0008152 metabolic process	-3	6.6	4.9	30182	84	272	5	1.8	0.81	125|128|220|1645|8644	ADH1B|ADH5|ALDH1A3|AKR1C1|AKR1C3	-2.5
Blue	GO Biological Processes	19	GO:0009895	negative regulation of catabolic process	19_GO:0048519 negative regulation of biological process	-3	3.3	4.1	30182	335	272	10	3.7	1.1	32|819|1471|3952|3953|9638|9759|23429|29997|83547	ACACB|CAMLG|CST3|LEP|LEPR|FEZ1|HDAC4|RYBP|NOP53|RILP	-2.5
Blue	GO Biological Processes	19	GO:0001503	ossification	19_GO:0032501 multicellular organismal process	-3	3.6	4.1	30182	278	272	9	3.3	1.1	652|2737|2824|3479|3727|3952|4882|8817|9464	BMP4|GLI3|GPM6B|IGF1|JUND|LEP|NPR2|FGF18|HAND2	-2.5
Blue	GO Biological Processes	19	GO:0030900	forebrain development	19_GO:0032502 developmental process	-3	3.1	4	30182	396	272	11	4	1.2	220|572|582|585|652|1267|1385|2737|3625|9638|80055	ALDH1A3|BAD|BBS1|BBS4|BMP4|CNP|CREB1|GLI3|INHBB|FEZ1|PGAP1	-2.5
Blue	GO Biological Processes	19	GO:0030879	mammary gland development	19_GO:0032502 developmental process	-3	5.3	4.6	30182	126	272	6	2.2	0.89	652|1385|2737|3717|10018|90780	BMP4|CREB1|GLI3|JAK2|BCL2L11|PYGO2	-2.5
Blue	Reactome Gene Sets	6	R-HSA-382551	Transport of small molecules		-3	2.4	3.7	30182	728	272	16	5.9	1.4	120|347|1186|2040|3949|5720|6507|9056|10350|10351|23460|51296|80024|155066|285195|376497	ADD3|APOD|CLCN7|STOM|LDLR|PSME1|SLC1A3|SLC7A7|ABCA9|ABCA8|ABCA6|SLC15A3|SLC8B1|ATP6V0E2|SLC9A9|SLC27A1	-2.5
Blue	WikiPathways	27	WP15	Selenium micronutrient network		-3	6.5	4.8	30182	86	272	5	1.8	0.81	2878|3643|3949|6288|6649	GPX3|INSR|LDLR|SAA1|SOD3	-2.5
Blue	GO Biological Processes	19	GO:0034103	regulation of tissue remodeling	19_GO:0032501 multicellular organismal process	-3	6.5	4.8	30182	86	272	5	1.8	0.81	1471|3952|3953|5166|9464	CST3|LEP|LEPR|PDK4|HAND2	-2.5
Blue	GO Biological Processes	19	GO:0003002	regionalization	19_GO:0032502 developmental process	-3	3	3.9	30182	401	272	11	4	1.2	92|585|652|2737|3206|8646|9464|9935|10409|55081|80055	ACVR2A|BBS4|BMP4|GLI3|HOXA10|CHRD|HAND2|MAFB|BASP1|IFT57|PGAP1	-2.4
Blue	WikiPathways	27	WP4197	Immune response to tuberculosis		-3	14	6.2	30182	23	272	3	1.1	0.63	3434|3717|6773	IFIT1|JAK2|STAT2	-2.4
Blue	WikiPathways	27	WP4830	GDNF/RET signaling axis		-3	14	6.2	30182	23	272	3	1.1	0.63	652|2737|10252	BMP4|GLI3|SPRY1	-2.4
Blue	GO Biological Processes	19	GO:0010866	regulation of triglyceride biosynthetic process	19_GO:0008152 metabolic process	-3	14	6.2	30182	23	272	3	1.1	0.63	3949|23175|376497	LDLR|LPIN1|SLC27A1	-2.4
Blue	WikiPathways	27	WP4357	NRF2-ARE regulation		-3	14	6.2	30182	23	272	3	1.1	0.63	3643|4094|9817	INSR|MAF|KEAP1	-2.4
Blue	GO Biological Processes	19	GO:0032874	positive regulation of stress-activated MAPK cascade	19_GO:0023052 signaling	-2.9	5.2	4.5	30182	129	272	6	2.2	0.89	652|3952|7164|9464|10550|768211	BMP4|LEP|TPD52L1|HAND2|ARL6IP5|RELL1	-2.4
Blue	KEGG Pathway	24	hsa04913	Ovarian steroidogenesis		-2.9	8.7	5.3	30182	51	272	4	1.5	0.73	3479|3643|3949|8644	IGF1|INSR|LDLR|AKR1C3	-2.4
Blue	WikiPathways	27	WP1533	Vitamin B12 metabolism		-2.9	8.7	5.3	30182	51	272	4	1.5	0.73	3643|3949|6288|6649	INSR|LDLR|SAA1|SOD3	-2.4
Blue	GO Biological Processes	19	GO:0043392	negative regulation of DNA binding	19_GO:0065007 biological regulation	-2.9	8.7	5.3	30182	51	272	4	1.5	0.73	3428|3717|9464|58499	IFI16|JAK2|HAND2|ZNF462	-2.4
Blue	GO Biological Processes	19	GO:0016101	diterpenoid metabolic process	19_GO:0008152 metabolic process	-2.9	6.4	4.8	30182	87	272	5	1.8	0.81	125|128|220|1645|8644	ADH1B|ADH5|ALDH1A3|AKR1C1|AKR1C3	-2.4
Blue	GO Biological Processes	19	GO:0031348	negative regulation of defense response	19_GO:0048519 negative regulation of biological process	-2.9	3.5	4.1	30182	284	272	9	3.3	1.1	710|3428|3479|3949|5094|6223|6288|6773|338382	SERPING1|IFI16|IGF1|LDLR|PCBP2|RPS19|SAA1|STAT2|RAB7B	-2.4
Blue	GO Biological Processes	19	GO:0005975	carbohydrate metabolic process	19_GO:0008152 metabolic process	-2.9	2.9	3.8	30182	467	272	12	4.4	1.2	347|572|2548|3643|3952|3953|5166|9563|10007|10891|30815|57134	APOD|BAD|GAA|INSR|LEP|LEPR|PDK4|H6PD|GNPDA1|PPARGC1A|ST6GALNAC6|MAN1C1	-2.4
Blue	Canonical Pathways	11	M5883	NABA SECRETED FACTORS		-2.9	3.2	4	30182	343	272	10	3.7	1.1	652|2323|3479|3625|3952|7423|8646|8743|8817|80310	BMP4|FLT3LG|IGF1|INHBB|LEP|VEGFB|CHRD|TNFSF10|FGF18|PDGFD	-2.4
Blue	GO Biological Processes	19	GO:0006366	transcription by RNA polymerase II	19_GO:0008152 metabolic process	-2.9	3.2	4	30182	343	272	10	3.7	1.1	652|1385|3717|3727|4094|4783|8544|10522|10891|55588	BMP4|CREB1|JAK2|JUND|MAF|NFIL3|PIR|DEAF1|PPARGC1A|MED29	-2.4
Blue	GO Biological Processes	19	GO:0003012	muscle system process	19_GO:0032501 multicellular organismal process	-2.9	3.5	4.1	30182	285	272	9	3.3	1.1	322|2548|2593|2697|3479|3952|7125|7423|9759	APBB1|GAA|GAMT|GJA1|IGF1|LEP|TNNC2|VEGFB|HDAC4	-2.4
Blue	GO Biological Processes	19	GO:0021675	nerve development	19_GO:0032502 developmental process	-2.9	6.3	4.8	30182	88	272	5	1.8	0.81	104|2737|4882|6507|9935	ADARB1|GLI3|NPR2|SLC1A3|MAFB	-2.4
Blue	GO Biological Processes	19	GO:0010721	negative regulation of cell development	19_GO:0032502 developmental process	-2.9	3.5	4	30182	286	272	9	3.3	1.1	652|2737|3479|3949|4155|4882|7869|9935|26022	BMP4|GLI3|IGF1|LDLR|MBP|NPR2|SEMA3B|MAFB|TMEM98	-2.4
Blue	GO Biological Processes	19	GO:0070304	positive regulation of stress-activated protein kinase signaling cascade	19_GO:0023052 signaling	-2.9	5.1	4.5	30182	131	272	6	2.2	0.89	652|3952|7164|9464|10550|768211	BMP4|LEP|TPD52L1|HAND2|ARL6IP5|RELL1	-2.4
Blue	Canonical Pathways	11	M50	PID PTP1B PATHWAY		-2.9	8.5	5.2	30182	52	272	4	1.5	0.73	3643|3717|3952|3953	INSR|JAK2|LEP|LEPR	-2.4
Blue	Reactome Gene Sets	6	R-HSA-2428928	IRS-related events triggered by IGF1R		-2.9	8.5	5.2	30182	52	272	4	1.5	0.73	2323|3479|6654|8817	FLT3LG|IGF1|SOS1|FGF18	-2.4
Blue	Canonical Pathways	11	M231	PID KIT PATHWAY		-2.9	8.5	5.2	30182	52	272	4	1.5	0.73	572|3717|3815|6654	BAD|JAK2|KIT|SOS1	-2.4
Blue	GO Biological Processes	19	GO:0003016	respiratory system process	19_GO:0032501 multicellular organismal process	-2.9	14	6	30182	24	272	3	1.1	0.63	128|2548|79582	ADH5|GAA|SPAG16	-2.4
Blue	GO Biological Processes	19	GO:0021871	forebrain regionalization	19_GO:0032502 developmental process	-2.9	14	6	30182	24	272	3	1.1	0.63	652|2737|80055	BMP4|GLI3|PGAP1	-2.4
Blue	KEGG Pathway	24	hsa04211	Longevity regulating pathway		-2.9	6.2	4.7	30182	89	272	5	1.8	0.81	1385|3479|3643|10891|143686	CREB1|IGF1|INSR|PPARGC1A|SESN3	-2.4
Blue	GO Biological Processes	19	GO:1903532	positive regulation of secretion by cell	19_GO:0051179 localization	-2.9	3.5	4	30182	288	272	9	3.3	1.1	283|322|572|1385|3479|3625|3717|3952|5532	ANG|APBB1|BAD|CREB1|IGF1|INHBB|JAK2|LEP|PPP3CB	-2.4
Blue	GO Biological Processes	19	GO:0007409	axonogenesis	19_GO:0032502 developmental process	-2.9	3.2	3.9	30182	347	272	10	3.7	1.1	104|322|1267|1385|2737|4882|5532|6654|7869|9638	ADARB1|APBB1|CNP|CREB1|GLI3|NPR2|PPP3CB|SOS1|SEMA3B|FEZ1	-2.4
Blue	GO Biological Processes	19	GO:0050731	positive regulation of peptidyl-tyrosine phosphorylation	19_GO:0048518 positive regulation of biological process	-2.9	4.3	4.2	30182	181	272	7	2.6	0.96	3479|3717|3815|3952|4739|8764|51704	IGF1|JAK2|KIT|LEP|NEDD9|TNFRSF14|GPRC5B	-2.4
Blue	GO Biological Processes	19	GO:0001541	ovarian follicle development	19_GO:0022414 reproductive process	-2.9	8.4	5.1	30182	53	272	4	1.5	0.73	283|3625|3815|4882	ANG|INHBB|KIT|NPR2	-2.4
Blue	Reactome Gene Sets	6	R-HSA-2428924	IGF1R signaling cascade		-2.9	8.4	5.1	30182	53	272	4	1.5	0.73	2323|3479|6654|8817	FLT3LG|IGF1|SOS1|FGF18	-2.4
Blue	GO Biological Processes	19	GO:0001843	neural tube closure	19_GO:0032502 developmental process	-2.9	6.2	4.7	30182	90	272	5	1.8	0.81	585|652|10522|55081|56963	BBS4|BMP4|DEAF1|IFT57|RGMA	-2.4
Blue	Canonical Pathways	11	M5885	NABA MATRISOME ASSOCIATED		-2.9	2.4	3.6	30182	751	272	16	5.9	1.4	652|710|1471|2323|3479|3625|3952|5069|7423|7869|8646|8722|8743|8817|54681|80310	BMP4|SERPING1|CST3|FLT3LG|IGF1|INHBB|LEP|PAPPA|VEGFB|SEMA3B|CHRD|CTSF|TNFSF10|FGF18|P4HTM|PDGFD	-2.4
Blue	GO Biological Processes	19	GO:0007033	vacuole organization	19_GO:0009987 cellular process	-2.8	4.2	4.2	30182	183	272	7	2.6	0.96	2548|4882|23557|84557|94241|252839|338382	GAA|NPR2|SNAPIN|MAP1LC3A|TP53INP1|TMEM9|RAB7B	-2.4
Blue	GO Biological Processes	19	GO:0030509	BMP signaling pathway	19_GO:0023052 signaling	-2.8	6.1	4.6	30182	91	272	5	1.8	0.81	92|652|3625|8646|56963	ACVR2A|BMP4|INHBB|CHRD|RGMA	-2.4
Blue	WikiPathways	27	WP3925	Amino acid metabolism		-2.8	6.1	4.6	30182	91	272	5	1.8	0.81	128|2058|3176|5166|84532	ADH5|EPRS1|HNMT|PDK4|ACSS1	-2.4
Blue	GO Biological Processes	19	GO:0060606	tube closure	19_GO:0032502 developmental process	-2.8	6.1	4.6	30182	91	272	5	1.8	0.81	585|652|10522|55081|56963	BBS4|BMP4|DEAF1|IFT57|RGMA	-2.4
Blue	GO Biological Processes	19	GO:0071385	cellular response to glucocorticoid stimulus	19_GO:0050896 response to stimulus	-2.8	8.2	5.1	30182	54	272	4	1.5	0.73	687|3717|10018|11170	KLF9|JAK2|BCL2L11|FAM107A	-2.4
Blue	Reactome Gene Sets	6	R-HSA-2404192	Signaling by Type 1 Insulin-like Growth Factor 1 Receptor (IGF1R)		-2.8	8.2	5.1	30182	54	272	4	1.5	0.73	2323|3479|6654|8817	FLT3LG|IGF1|SOS1|FGF18	-2.4
Blue	GO Biological Processes	19	GO:0032330	regulation of chondrocyte differentiation	19_GO:0032502 developmental process	-2.8	8.2	5.1	30182	54	272	4	1.5	0.73	652|2737|4094|8817	BMP4|GLI3|MAF|FGF18	-2.4
Blue	Reactome Gene Sets	6	R-HSA-74751	Insulin receptor signalling cascade		-2.8	8.2	5.1	30182	54	272	4	1.5	0.73	2323|3643|6654|8817	FLT3LG|INSR|SOS1|FGF18	-2.4
Blue	WikiPathways	27	WP395	IL-4 signaling pathway		-2.8	8.2	5.1	30182	54	272	4	1.5	0.73	572|3717|4783|6654	BAD|JAK2|NFIL3|SOS1	-2.4
Blue	Reactome Gene Sets	6	R-HSA-8854691	Interleukin-20 family signaling		-2.8	13	5.9	30182	25	272	3	1.1	0.63	3588|3717|6773	IL10RB|JAK2|STAT2	-2.4
Blue	WikiPathways	27	WP2895	Differentiation of white and brown adipocyte		-2.8	13	5.9	30182	25	272	3	1.1	0.63	652|3952|10891	BMP4|LEP|PPARGC1A	-2.4
Blue	GO Biological Processes	19	GO:0046039	GTP metabolic process	19_GO:0008152 metabolic process	-2.8	13	5.9	30182	25	272	3	1.1	0.63	4832|23433|50808	NME3|RHOQ|AK3	-2.4
Blue	GO Biological Processes	19	GO:0043467	regulation of generation of precursor metabolites and energy	19_GO:0008152 metabolic process	-2.8	4.9	4.4	30182	135	272	6	2.2	0.89	3479|3588|3643|9759|10891|29997	IGF1|IL10RB|INSR|HDAC4|PPARGC1A|NOP53	-2.4
Blue	GO Biological Processes	19	GO:0010565	regulation of cellular ketone metabolic process	19_GO:0008152 metabolic process	-2.8	4.9	4.4	30182	135	272	6	2.2	0.89	32|5166|8644|9056|9563|10891	ACACB|PDK4|AKR1C3|SLC7A7|H6PD|PPARGC1A	-2.4
Blue	GO Biological Processes	19	GO:0061024	membrane organization	19_GO:0009987 cellular process	-2.8	2.4	3.6	30182	754	272	16	5.9	1.4	572|819|1267|1718|4155|5018|7357|8677|9145|9935|10018|23175|23339|23557|83547|338382	BAD|CAMLG|CNP|DHCR24|MBP|OXA1L|UGCG|STX10|SYNGR1|MAFB|BCL2L11|LPIN1|VPS39|SNAPIN|RILP|RAB7B	-2.4
Blue	GO Biological Processes	19	GO:0031346	positive regulation of cell projection organization	19_GO:0048518 positive regulation of biological process	-2.8	3.1	3.9	30182	353	272	10	3.7	1.1	585|3815|4739|5064|8874|9638|11075|23373|23433|257194	BBS4|KIT|NEDD9|PALM|ARHGEF7|FEZ1|STMN2|CRTC1|RHOQ|NEGR1	-2.4
Blue	WikiPathways	27	WP2355	Corticotropin-releasing hormone signaling pathway		-2.8	6	4.6	30182	92	272	5	1.8	0.81	408|1385|2697|3727|6925	ARRB1|CREB1|GJA1|JUND|TCF4	-2.3
Blue	GO Biological Processes	19	GO:0045666	positive regulation of neuron differentiation	19_GO:0032502 developmental process	-2.8	6	4.6	30182	92	272	5	1.8	0.81	652|6925|9638|51704|124936	BMP4|TCF4|FEZ1|GPRC5B|CYB5D2	-2.3
Blue	WikiPathways	27	WP702	Metapathway biotransformation Phase I and II		-2.8	4.2	4.2	30182	185	272	7	2.6	0.96	1593|1645|1646|2878|3176|8644|11185	CYP27A1|AKR1C1|AKR1C2|GPX3|HNMT|AKR1C3|INMT	-2.3
Blue	GO Biological Processes	19	GO:0001822	kidney development	19_GO:0032502 developmental process	-2.8	3.4	3.9	30182	295	272	9	3.3	1.1	652|1028|2737|4811|10018|10252|10409|26108|90780	BMP4|CDKN1C|GLI3|NID1|BCL2L11|SPRY1|BASP1|PYGO1|PYGO2	-2.3
Blue	Reactome Gene Sets	6	R-HSA-1655829	Regulation of cholesterol biosynthesis by SREBP (SREBF)		-2.8	8.1	5	30182	55	272	4	1.5	0.73	32|2222|3157|4597	ACACB|FDFT1|HMGCS1|MVD	-2.3
Blue	Reactome Gene Sets	6	R-HSA-9013409	RHOJ GTPase cycle		-2.8	8.1	5	30182	55	272	4	1.5	0.73	2040|2697|8874|9815	STOM|GJA1|ARHGEF7|GIT2	-2.3
Blue	GO Biological Processes	19	GO:0140888	interferon-mediated signaling pathway	19_GO:0023052 signaling	-2.8	8.1	5	30182	55	272	4	1.5	0.73	3588|3717|6773|64343	IL10RB|JAK2|STAT2|AZI2	-2.3
Blue	GO Biological Processes	19	GO:0051896	regulation of protein kinase B signaling	19_GO:0023052 signaling	-2.8	4.2	4.1	30182	186	272	7	2.6	0.96	1646|3479|3643|3952|8644|29997|143686	AKR1C2|IGF1|INSR|LEP|AKR1C3|NOP53|SESN3	-2.3
Blue	KEGG Pathway	24	hsa04910	Insulin signaling pathway		-2.8	4.9	4.3	30182	137	272	6	2.2	0.89	32|572|3643|6654|10891|23433	ACACB|BAD|INSR|SOS1|PPARGC1A|RHOQ	-2.3
Blue	GO Biological Processes	19	GO:0046887	positive regulation of hormone secretion	19_GO:0051179 localization	-2.8	4.9	4.3	30182	137	272	6	2.2	0.89	572|1385|3625|3717|3952|5532	BAD|CREB1|INHBB|JAK2|LEP|PPP3CB	-2.3
Blue	GO Biological Processes	19	GO:0008585	female gonad development	19_GO:0022414 reproductive process	-2.8	6	4.6	30182	93	272	5	1.8	0.81	283|3625|3815|3952|4882	ANG|INHBB|KIT|LEP|NPR2	-2.3
Blue	GO Biological Processes	19	GO:1900542	regulation of purine nucleotide metabolic process	19_GO:0008152 metabolic process	-2.8	6	4.6	30182	93	272	5	1.8	0.81	3479|3643|5166|9759|10891	IGF1|INSR|PDK4|HDAC4|PPARGC1A	-2.3
Blue	GO Biological Processes	19	GO:0050678	regulation of epithelial cell proliferation	19_GO:0050789 regulation of biological process	-2.8	2.9	3.8	30182	419	272	11	4	1.2	283|572|652|687|1028|3479|3952|7423|10522|55081|90780	ANG|BAD|BMP4|KLF9|CDKN1C|IGF1|LEP|VEGFB|DEAF1|IFT57|PYGO2	-2.3
Blue	GO Biological Processes	19	GO:0008207	C21-steroid hormone metabolic process	19_GO:0008152 metabolic process	-2.8	13	5.7	30182	26	272	3	1.1	0.63	1645|1646|8644	AKR1C1|AKR1C2|AKR1C3	-2.3
Blue	GO Biological Processes	19	GO:2000647	negative regulation of stem cell proliferation	19_GO:0048519 negative regulation of biological process	-2.8	13	5.7	30182	26	272	3	1.1	0.63	1031|2192|2737	CDKN2C|FBLN1|GLI3	-2.3
Blue	GO Biological Processes	19	GO:0006140	regulation of nucleotide metabolic process	19_GO:0008152 metabolic process	-2.8	5.9	4.5	30182	94	272	5	1.8	0.81	3479|3643|5166|9759|10891	IGF1|INSR|PDK4|HDAC4|PPARGC1A	-2.3
Blue	GO Biological Processes	19	GO:0000904	cell morphogenesis involved in differentiation	19_GO:0032502 developmental process	-2.8	2.7	3.7	30182	487	272	12	4.4	1.2	104|322|582|1267|1385|2737|4882|5532|6507|6654|7869|9638	ADARB1|APBB1|BBS1|CNP|CREB1|GLI3|NPR2|PPP3CB|SLC1A3|SOS1|SEMA3B|FEZ1	-2.3
Blue	GO Biological Processes	19	GO:0043408	regulation of MAPK cascade	19_GO:0023052 signaling	-2.8	2.4	3.5	30182	695	272	15	5.5	1.4	408|652|2192|3479|3643|3717|3815|3952|7164|8817|9464|10252|10550|80310|768211	ARRB1|BMP4|FBLN1|IGF1|INSR|JAK2|KIT|LEP|TPD52L1|FGF18|HAND2|SPRY1|ARL6IP5|PDGFD|RELL1	-2.3
Blue	GO Biological Processes	19	GO:0090092	regulation of transmembrane receptor protein serine/threonine kinase signaling pathway	19_GO:0023052 signaling	-2.8	3.3	3.9	30182	301	272	9	3.3	1.1	92|652|1028|3625|3717|8646|8819|10252|56963	ACVR2A|BMP4|CDKN1C|INHBB|JAK2|CHRD|SAP30|SPRY1|RGMA	-2.3
Blue	GO Biological Processes	19	GO:0050900	leukocyte migration	19_GO:0002376 immune system process	-2.8	3.6	3.9	30182	244	272	8	2.9	1	3815|3952|4739|6223|6288|6654|23521|58494	KIT|LEP|NEDD9|RPS19|SAA1|SOS1|RPL13A|JAM2	-2.3
Blue	GO Biological Processes	19	GO:0044282	small molecule catabolic process	19_GO:0008152 metabolic process	-2.8	3.1	3.8	30182	362	272	10	3.7	1.1	128|572|1593|3176|3952|8644|10007|23175|25953|55258	ADH5|BAD|CYP27A1|HNMT|LEP|AKR1C3|GNPDA1|LPIN1|PNKD|THNSL2	-2.3
Blue	GO Biological Processes	19	GO:0014020	primary neural tube formation	19_GO:0032502 developmental process	-2.7	5.8	4.5	30182	96	272	5	1.8	0.81	585|652|10522|55081|56963	BBS4|BMP4|DEAF1|IFT57|RGMA	-2.3
Blue	GO Biological Processes	19	GO:0090200	positive regulation of release of cytochrome c from mitochondria	19_GO:0023052 signaling	-2.7	12	5.6	30182	27	272	3	1.1	0.63	572|8743|10018	BAD|TNFSF10|BCL2L11	-2.3
Blue	GO Biological Processes	19	GO:0002092	positive regulation of receptor internalization	19_GO:0051179 localization	-2.7	12	5.6	30182	27	272	3	1.1	0.63	408|3643|9779	ARRB1|INSR|TBC1D5	-2.3
Blue	GO Biological Processes	19	GO:0034504	protein localization to nucleus	19_GO:0051179 localization	-2.7	4.1	4.1	30182	191	272	7	2.6	0.96	585|652|1408|2737|10628|26108|29997	BBS4|BMP4|CRY2|GLI3|TXNIP|PYGO1|NOP53	-2.3
Blue	GO Biological Processes	19	GO:0007423	sensory organ development	19_GO:0032502 developmental process	-2.7	2.6	3.6	30182	559	272	13	4.8	1.3	220|585|652|1028|2737|3815|4094|6654|9464|9935|10018|90780|125488	ALDH1A3|BBS4|BMP4|CDKN1C|GLI3|KIT|MAF|SOS1|HAND2|MAFB|BCL2L11|PYGO2|TTC39C	-2.3
Blue	GO Biological Processes	19	GO:0043087	regulation of GTPase activity	19_GO:0065007 biological regulation	-2.7	3	3.7	30182	364	272	10	3.7	1.1	585|4739|6654|8874|9771|9779|10252|55616|56963|125058	BBS4|NEDD9|SOS1|ARHGEF7|RAPGEF5|TBC1D5|SPRY1|ASAP3|RGMA|TBC1D16	-2.3
Blue	GO Biological Processes	19	GO:0051384	response to glucocorticoid	19_GO:0050896 response to stimulus	-2.7	4.7	4.2	30182	142	272	6	2.2	0.89	572|687|3717|5069|10018|11170	BAD|KLF9|JAK2|PAPPA|BCL2L11|FAM107A	-2.3
Blue	GO Biological Processes	19	GO:0042733	embryonic digit morphogenesis	19_GO:0032502 developmental process	-2.7	7.7	4.8	30182	58	272	4	1.5	0.73	652|2737|9464|10018	BMP4|GLI3|HAND2|BCL2L11	-2.3
Blue	GO Biological Processes	19	GO:0046545	development of primary female sexual characteristics	19_GO:0022414 reproductive process	-2.7	5.7	4.4	30182	97	272	5	1.8	0.81	283|3625|3815|3952|4882	ANG|INHBB|KIT|LEP|NPR2	-2.3
Blue	KEGG Pathway	24	hsa05215	Prostate cancer		-2.7	5.7	4.4	30182	97	272	5	1.8	0.81	572|1385|3479|6654|80310	BAD|CREB1|IGF1|SOS1|PDGFD	-2.3
Blue	GO Biological Processes	19	GO:0007507	heart development	19_GO:0032502 developmental process	-2.7	2.6	3.6	30182	562	272	13	4.8	1.3	585|652|2548|2697|2737|3643|5532|6654|7029|7423|9464|10252|55081	BBS4|BMP4|GAA|GJA1|GLI3|INSR|PPP3CB|SOS1|TFDP2|VEGFB|HAND2|SPRY1|IFT57	-2.3
Blue	GO Biological Processes	19	GO:0045664	regulation of neuron differentiation	19_GO:0032502 developmental process	-2.7	4	4	30182	193	272	7	2.6	0.96	652|1656|2737|6925|9638|51704|124936	BMP4|DDX6|GLI3|TCF4|FEZ1|GPRC5B|CYB5D2	-2.3
Blue	GO Biological Processes	19	GO:0007286	spermatid development	19_GO:0022414 reproductive process	-2.7	4	4	30182	194	272	7	2.6	0.96	585|3306|3815|26108|58494|79582|90780	BBS4|HSPA2|KIT|PYGO1|JAM2|SPAG16|PYGO2	-2.3
Blue	GO Biological Processes	19	GO:0046324	regulation of glucose import	19_GO:0051179 localization	-2.7	7.5	4.8	30182	59	272	4	1.5	0.73	3479|3643|3952|23433	IGF1|INSR|LEP|RHOQ	-2.2
Blue	Reactome Gene Sets	6	R-HSA-193648	NRAGE signals death through JNK		-2.7	7.5	4.8	30182	59	272	4	1.5	0.73	572|6654|8874|10018	BAD|SOS1|ARHGEF7|BCL2L11	-2.2
Blue	WikiPathways	27	WP304	Kit receptor signaling pathway		-2.7	7.5	4.8	30182	59	272	4	1.5	0.73	572|3717|3815|6654	BAD|JAK2|KIT|SOS1	-2.2
Blue	GO Biological Processes	19	GO:0031330	negative regulation of cellular catabolic process	19_GO:0048519 negative regulation of biological process	-2.7	3.6	3.9	30182	249	272	8	2.9	1	32|819|1471|3952|3953|9638|23429|29997	ACACB|CAMLG|CST3|LEP|LEPR|FEZ1|RYBP|NOP53	-2.2
Blue	GO Biological Processes	19	GO:0055123	digestive system development	19_GO:0032502 developmental process	-2.7	4.6	4.2	30182	144	272	6	2.2	0.89	652|1028|2737|3643|3815|4882	BMP4|CDKN1C|GLI3|INSR|KIT|NPR2	-2.2
Blue	WikiPathways	27	WP2380	Brain-derived neurotrophic factor (BDNF) signaling pathway		-2.7	4.6	4.2	30182	144	272	6	2.2	0.89	32|572|1385|3717|10018|23373	ACACB|BAD|CREB1|JAK2|BCL2L11|CRTC1	-2.2
Blue	GO Biological Processes	19	GO:0008299	isoprenoid biosynthetic process	19_GO:0008152 metabolic process	-2.7	12	5.5	30182	28	272	3	1.1	0.63	220|3157|4597	ALDH1A3|HMGCS1|MVD	-2.2
Blue	WikiPathways	27	WP3888	VEGFA-VEGFR2 signaling pathway		-2.7	2.8	3.6	30182	432	272	11	4	1.2	32|1267|1385|2058|2697|9759|10231|10628|23339|23521|57326	ACACB|CNP|CREB1|EPRS1|GJA1|HDAC4|RCAN2|TXNIP|VPS39|RPL13A|PBXIP1	-2.2
Blue	GO Biological Processes	19	GO:0051222	positive regulation of protein transport	19_GO:0051179 localization	-2.7	3.2	3.8	30182	308	272	9	3.3	1.1	283|322|572|2040|2737|3479|3717|3952|5532	ANG|APBB1|BAD|STOM|GLI3|IGF1|JAK2|LEP|PPP3CB	-2.2
Blue	Reactome Gene Sets	6	R-HSA-5663202	Diseases of signal transduction by growth factor receptors and second messengers		-2.7	2.8	3.6	30182	433	272	11	4	1.2	408|572|1385|2323|3717|3815|5720|6654|8817|9759|10018	ARRB1|BAD|CREB1|FLT3LG|JAK2|KIT|PSME1|SOS1|FGF18|HDAC4|BCL2L11	-2.2
Blue	GO Biological Processes	19	GO:0019218	regulation of steroid metabolic process	19_GO:0008152 metabolic process	-2.7	5.6	4.4	30182	99	272	5	1.8	0.81	3815|3949|3952|8644|9563	KIT|LDLR|LEP|AKR1C3|H6PD	-2.2
Blue	GO Biological Processes	19	GO:0048661	positive regulation of smooth muscle cell proliferation	19_GO:0048518 positive regulation of biological process	-2.7	5.6	4.4	30182	99	272	5	1.8	0.81	652|2697|3479|3717|80310	BMP4|GJA1|IGF1|JAK2|PDGFD	-2.2
Blue	GO Biological Processes	19	GO:0060840	artery development	19_GO:0032502 developmental process	-2.7	5.6	4.4	30182	99	272	5	1.8	0.81	652|2737|3949|3952|9464	BMP4|GLI3|LDLR|LEP|HAND2	-2.2
Blue	GO Biological Processes	19	GO:0050714	positive regulation of protein secretion	19_GO:0051179 localization	-2.7	4.6	4.1	30182	145	272	6	2.2	0.89	283|322|572|3479|3717|5532	ANG|APBB1|BAD|IGF1|JAK2|PPP3CB	-2.2
Blue	GO Biological Processes	19	GO:0016331	morphogenesis of embryonic epithelium	19_GO:0032502 developmental process	-2.7	4.6	4.1	30182	145	272	6	2.2	0.89	220|585|652|10522|55081|56963	ALDH1A3|BBS4|BMP4|DEAF1|IFT57|RGMA	-2.2
Blue	GO Biological Processes	19	GO:0016236	macroautophagy	19_GO:0008152 metabolic process	-2.7	4	4	30182	196	272	7	2.6	0.96	2548|9779|10241|23339|23557|84557|94241	GAA|TBC1D5|CALCOCO2|VPS39|SNAPIN|MAP1LC3A|TP53INP1	-2.2
Blue	GO Biological Processes	19	GO:0035107	appendage morphogenesis	19_GO:0032502 developmental process	-2.7	4.6	4.1	30182	146	272	6	2.2	0.89	652|2737|3206|4882|9464|10018	BMP4|GLI3|HOXA10|NPR2|HAND2|BCL2L11	-2.2
Blue	GO Biological Processes	19	GO:0035108	limb morphogenesis	19_GO:0032502 developmental process	-2.7	4.6	4.1	30182	146	272	6	2.2	0.89	652|2737|3206|4882|9464|10018	BMP4|GLI3|HOXA10|NPR2|HAND2|BCL2L11	-2.2
Blue	GO Biological Processes	19	GO:0032388	positive regulation of intracellular transport	19_GO:0051179 localization	-2.7	3.9	4	30182	197	272	7	2.6	0.96	2040|2737|3717|3952|9638|23557|80055	STOM|GLI3|JAK2|LEP|FEZ1|SNAPIN|PGAP1	-2.2
Blue	GO Biological Processes	19	GO:0120161	regulation of cold-induced thermogenesis	19_GO:0042592 homeostatic process	-2.7	4.5	4.1	30182	147	272	6	2.2	0.89	2697|3717|3952|3953|10891|23175	GJA1|JAK2|LEP|LEPR|PPARGC1A|LPIN1	-2.2
Blue	WikiPathways	27	WP4905	1q21.1 copy number variation syndrome		-2.7	11	5.4	30182	29	272	3	1.1	0.63	2697|26108|90780	GJA1|PYGO1|PYGO2	-2.2
Blue	GO Biological Processes	19	GO:0043255	regulation of carbohydrate biosynthetic process	19_GO:0008152 metabolic process	-2.6	5.5	4.3	30182	101	272	5	1.8	0.81	3479|3643|3952|3953|10891	IGF1|INSR|LEP|LEPR|PPARGC1A	-2.2
Blue	GO Biological Processes	19	GO:0045936	negative regulation of phosphate metabolic process	19_GO:0048519 negative regulation of biological process	-2.6	2.8	3.6	30182	439	272	11	4	1.2	104|652|1028|1031|1408|2192|9759|10217|10252|23175|376497	ADARB1|BMP4|CDKN1C|CDKN2C|CRY2|FBLN1|HDAC4|CTDSPL|SPRY1|LPIN1|SLC27A1	-2.2
Blue	GO Biological Processes	19	GO:0030336	negative regulation of cell migration	19_GO:0040011 locomotion	-2.6	3	3.6	30182	375	272	10	3.7	1.1	104|347|652|2697|4739|8646|8819|11188|23598|94241	ADARB1|APOD|BMP4|GJA1|NEDD9|CHRD|SAP30|NISCH|PATZ1|TP53INP1	-2.2
Blue	GO Biological Processes	19	GO:0035148	tube formation	19_GO:0032502 developmental process	-2.6	4.5	4.1	30182	148	272	6	2.2	0.89	585|652|10018|10522|55081|56963	BBS4|BMP4|BCL2L11|DEAF1|IFT57|RGMA	-2.2
Blue	GO Biological Processes	19	GO:0050730	regulation of peptidyl-tyrosine phosphorylation	19_GO:0008152 metabolic process	-2.6	3.5	3.8	30182	255	272	8	2.9	1	3479|3717|3815|3952|4739|8764|51704|80310	IGF1|JAK2|KIT|LEP|NEDD9|TNFRSF14|GPRC5B|PDGFD	-2.2
Blue	GO Biological Processes	19	GO:0010563	negative regulation of phosphorus metabolic process	19_GO:0048519 negative regulation of biological process	-2.6	2.8	3.6	30182	440	272	11	4	1.2	104|652|1028|1031|1408|2192|9759|10217|10252|23175|376497	ADARB1|BMP4|CDKN1C|CDKN2C|CRY2|FBLN1|HDAC4|CTDSPL|SPRY1|LPIN1|SLC27A1	-2.2
Blue	GO Biological Processes	19	GO:0120035	regulation of plasma membrane bounded cell projection organization	19_GO:0050789 regulation of biological process	-2.6	2.4	3.4	30182	645	272	14	5.1	1.3	585|3815|4155|4739|5064|7869|8874|9638|11075|23373|23433|23557|56963|257194	BBS4|KIT|MBP|NEDD9|PALM|SEMA3B|ARHGEF7|FEZ1|STMN2|CRTC1|RHOQ|SNAPIN|RGMA|NEGR1	-2.2
Blue	GO Biological Processes	19	GO:0051592	response to calcium ion	19_GO:0050896 response to stimulus	-2.6	4.5	4	30182	149	272	6	2.2	0.89	572|3625|3727|8644|8895|10628	BAD|INHBB|JUND|AKR1C3|CPNE3|TXNIP	-2.2
Blue	KEGG Pathway	24	hsa00140	Steroid hormone biosynthesis		-2.6	7.2	4.6	30182	62	272	4	1.5	0.73	1645|1646|8644|374875	AKR1C1|AKR1C2|AKR1C3|HSD11B1L	-2.2
Blue	GO Biological Processes	19	GO:0048515	spermatid differentiation	19_GO:0022414 reproductive process	-2.6	3.9	3.9	30182	201	272	7	2.6	0.96	585|3306|3815|26108|58494|79582|90780	BBS4|HSPA2|KIT|PYGO1|JAM2|SPAG16|PYGO2	-2.2
Blue	GO Biological Processes	19	GO:0051047	positive regulation of secretion	19_GO:0051179 localization	-2.6	3.2	3.7	30182	316	272	9	3.3	1.1	283|322|572|1385|3479|3625|3717|3952|5532	ANG|APBB1|BAD|CREB1|IGF1|INHBB|JAK2|LEP|PPP3CB	-2.2
Blue	GO Biological Processes	19	GO:0009611	response to wounding	19_GO:0050896 response to stimulus	-2.6	2.8	3.5	30182	443	272	11	4	1.2	347|710|2192|3479|3625|3717|4882|5493|6288|6507|50808	APOD|SERPING1|FBLN1|IGF1|INHBB|JAK2|NPR2|PPL|SAA1|SLC1A3|AK3	-2.2
Blue	GO Biological Processes	19	GO:0006885	regulation of pH	19_GO:0042592 homeostatic process	-2.6	5.4	4.3	30182	103	272	5	1.8	0.81	5166|23557|155066|252839|285195	PDK4|SNAPIN|ATP6V0E2|TMEM9|SLC9A9	-2.2
Blue	GO Biological Processes	19	GO:0006958	complement activation, classical pathway	19_GO:0002376 immune system process	-2.6	11	5.3	30182	30	272	3	1.1	0.63	710|715|716	SERPING1|C1R|C1S	-2.2
Blue	GO Biological Processes	19	GO:0034698	response to gonadotropin	19_GO:0050896 response to stimulus	-2.6	11	5.3	30182	30	272	3	1.1	0.63	3625|4882|5069	INHBB|NPR2|PAPPA	-2.2
Blue	Reactome Gene Sets	6	R-HSA-114452	Activation of BH3-only proteins		-2.6	11	5.3	30182	30	272	3	1.1	0.63	572|7029|10018	BAD|TFDP2|BCL2L11	-2.2
Blue	GO Biological Processes	19	GO:0097066	response to thyroid hormone	19_GO:0050896 response to stimulus	-2.6	11	5.3	30182	30	272	3	1.1	0.63	687|3625|3815	KLF9|INHBB|KIT	-2.2
Blue	GO Biological Processes	19	GO:0021602	cranial nerve morphogenesis	19_GO:0032502 developmental process	-2.6	11	5.3	30182	30	272	3	1.1	0.63	104|2737|9935	ADARB1|GLI3|MAFB	-2.2
Blue	GO Biological Processes	19	GO:0045927	positive regulation of growth	19_GO:0040007 growth	-2.6	3.4	3.8	30182	258	272	8	2.9	1	32|585|1385|3479|3643|3952|7003|10409	ACACB|BBS4|CREB1|IGF1|INSR|LEP|TEAD1|BASP1	-2.2
Blue	GO Biological Processes	19	GO:0003007	heart morphogenesis	19_GO:0032502 developmental process	-2.6	3.4	3.8	30182	258	272	8	2.9	1	585|652|2548|3643|6654|9464|10252|55081	BBS4|BMP4|GAA|INSR|SOS1|HAND2|SPRY1|IFT57	-2.2
Blue	GO Biological Processes	19	GO:0008154	actin polymerization or depolymerization	19_GO:0009987 cellular process	-2.6	7	4.6	30182	63	272	4	1.5	0.73	283|3717|11170|22921	ANG|JAK2|FAM107A|MSRB2	-2.2
Blue	GO Biological Processes	19	GO:0010821	regulation of mitochondrion organization	19_GO:0050789 regulation of biological process	-2.6	4.4	4	30182	151	272	6	2.2	0.89	572|3479|6773|8743|10018|10891	BAD|IGF1|STAT2|TNFSF10|BCL2L11|PPARGC1A	-2.2
Blue	GO Biological Processes	19	GO:0071773	cellular response to BMP stimulus	19_GO:0050896 response to stimulus	-2.6	5.3	4.2	30182	104	272	5	1.8	0.81	92|652|3625|8646|56963	ACVR2A|BMP4|INHBB|CHRD|RGMA	-2.2
Blue	Reactome Gene Sets	6	R-HSA-2219528	PI3K/AKT Signaling in Cancer		-2.6	5.3	4.2	30182	104	272	5	1.8	0.81	572|1385|2323|3815|8817	BAD|CREB1|FLT3LG|KIT|FGF18	-2.2
Blue	GO Biological Processes	19	GO:0071772	response to BMP	19_GO:0050896 response to stimulus	-2.6	5.3	4.2	30182	104	272	5	1.8	0.81	92|652|3625|8646|56963	ACVR2A|BMP4|INHBB|CHRD|RGMA	-2.2
Blue	GO Biological Processes	19	GO:0001841	neural tube formation	19_GO:0032502 developmental process	-2.6	5.3	4.2	30182	104	272	5	1.8	0.81	585|652|10522|55081|56963	BBS4|BMP4|DEAF1|IFT57|RGMA	-2.2
Blue	GO Biological Processes	19	GO:2001233	regulation of apoptotic signaling pathway	19_GO:0023052 signaling	-2.6	2.9	3.6	30182	381	272	10	3.7	1.1	572|652|2537|3479|3625|3717|7164|8743|10018|79156	BAD|BMP4|IFI6|IGF1|INHBB|JAK2|TPD52L1|TNFSF10|BCL2L11|PLEKHF1	-2.2
Blue	GO Biological Processes	19	GO:1901655	cellular response to ketone	19_GO:0050896 response to stimulus	-2.6	5.3	4.2	30182	105	272	5	1.8	0.81	687|1385|1646|3717|8644	KLF9|CREB1|AKR1C2|JAK2|AKR1C3	-2.2
Blue	GO Biological Processes	19	GO:0007389	pattern specification process	19_GO:0032502 developmental process	-2.6	2.7	3.5	30182	448	272	11	4	1.2	92|585|652|2737|3206|8646|9464|9935|10409|55081|80055	ACVR2A|BBS4|BMP4|GLI3|HOXA10|CHRD|HAND2|MAFB|BASP1|IFT57|PGAP1	-2.2
Blue	GO Biological Processes	19	GO:0040014	regulation of multicellular organism growth	19_GO:0040007 growth	-2.6	6.9	4.5	30182	64	272	4	1.5	0.73	585|1385|2593|79068	BBS4|CREB1|GAMT|FTO	-2.1
Blue	Canonical Pathways	11	M200	PID ERA GENOMIC PATHWAY		-2.6	6.9	4.5	30182	64	272	4	1.5	0.73	322|3732|9759|10521	APBB1|CD82|HDAC4|DDX17	-2.1
Blue	GO Biological Processes	19	GO:0038127	ERBB signaling pathway	19_GO:0023052 signaling	-2.6	6.9	4.5	30182	64	272	4	1.5	0.73	819|4882|6654|8895	CAMLG|NPR2|SOS1|CPNE3	-2.1
Blue	WikiPathways	27	WP45	G1 to S cell cycle control		-2.6	6.9	4.5	30182	64	272	4	1.5	0.73	1028|1031|1385|7029	CDKN1C|CDKN2C|CREB1|TFDP2	-2.1
Blue	WikiPathways	27	WP3996	Ethanol effects on histone modifications		-2.6	11	5.2	30182	31	272	3	1.1	0.63	125|220|9759	ADH1B|ALDH1A3|HDAC4	-2.1
Blue	GO Biological Processes	19	GO:0001958	endochondral ossification	19_GO:0032502 developmental process	-2.6	11	5.2	30182	31	272	3	1.1	0.63	652|4882|8817	BMP4|NPR2|FGF18	-2.1
Blue	GO Biological Processes	19	GO:0001782	B cell homeostasis	19_GO:0042592 homeostatic process	-2.6	11	5.2	30182	31	272	3	1.1	0.63	819|6654|10018	CAMLG|SOS1|BCL2L11	-2.1
Blue	GO Biological Processes	19	GO:0098868	bone growth	19_GO:0040007 growth	-2.6	11	5.2	30182	31	272	3	1.1	0.63	3952|3953|4882	LEP|LEPR|NPR2	-2.1
Blue	GO Biological Processes	19	GO:0032148	activation of protein kinase B activity	19_GO:0048518 positive regulation of biological process	-2.6	11	5.2	30182	31	272	3	1.1	0.63	283|3479|3643	ANG|IGF1|INSR	-2.1
Blue	WikiPathways	27	WP430	Statin inhibition of cholesterol production		-2.6	11	5.2	30182	31	272	3	1.1	0.63	2222|3949|84532	FDFT1|LDLR|ACSS1	-2.1
Blue	GO Biological Processes	19	GO:0036075	replacement ossification	19_GO:0032501 multicellular organismal process	-2.6	11	5.2	30182	31	272	3	1.1	0.63	652|4882|8817	BMP4|NPR2|FGF18	-2.1
Blue	GO Biological Processes	19	GO:0042445	hormone metabolic process	19_GO:0008152 metabolic process	-2.6	3.8	3.8	30182	206	272	7	2.6	0.96	125|220|582|1645|1646|3952|8644	ADH1B|ALDH1A3|BBS1|AKR1C1|AKR1C2|LEP|AKR1C3	-2.1
Blue	GO Biological Processes	19	GO:2000241	regulation of reproductive process	19_GO:0022414 reproductive process	-2.6	3.8	3.8	30182	206	272	7	2.6	0.96	652|2697|3479|3625|3643|3815|4882	BMP4|GJA1|IGF1|INHBB|INSR|KIT|NPR2	-2.1
Blue	Reactome Gene Sets	6	R-HSA-1280215	Cytokine Signaling in Immune system		-2.6	2.3	3.3	30182	730	272	15	5.5	1.4	1385|2323|2537|3434|3588|3717|4600|5720|6288|6654|6773|8764|9246|10018|200081	CREB1|FLT3LG|IFI6|IFIT1|IL10RB|JAK2|MX2|PSME1|SAA1|SOS1|STAT2|TNFRSF14|UBE2L6|BCL2L11|TXLNA	-2.1
Blue	GO Biological Processes	19	GO:0043473	pigmentation	19_GO:0043473 pigmentation	-2.6	5.2	4.2	30182	106	272	5	1.8	0.81	585|2737|3815|10018|23557	BBS4|GLI3|KIT|BCL2L11|SNAPIN	-2.1
Blue	GO Biological Processes	19	GO:0046888	negative regulation of hormone secretion	19_GO:0051179 localization	-2.5	6.8	4.5	30182	65	272	4	1.5	0.73	1408|2697|3625|3952	CRY2|GJA1|INHBB|LEP	-2.1
Blue	Reactome Gene Sets	6	R-HSA-9614085	FOXO-mediated transcription		-2.5	6.8	4.5	30182	65	272	4	1.5	0.73	10018|10628|10891|23460	BCL2L11|TXNIP|PPARGC1A|ABCA6	-2.1
Blue	GO Biological Processes	19	GO:0002260	lymphocyte homeostasis	19_GO:0042592 homeostatic process	-2.5	6.8	4.5	30182	65	272	4	1.5	0.73	819|5532|6654|10018	CAMLG|PPP3CB|SOS1|BCL2L11	-2.1
Blue	GO Biological Processes	19	GO:0048857	neural nucleus development	19_GO:0032502 developmental process	-2.5	6.8	4.5	30182	65	272	4	1.5	0.73	220|1267|4155|10409	ALDH1A3|CNP|MBP|BASP1	-2.1
Blue	GO Biological Processes	19	GO:1904951	positive regulation of establishment of protein localization	19_GO:0051179 localization	-2.5	3.1	3.6	30182	324	272	9	3.3	1.1	283|322|572|2040|2737|3479|3717|3952|5532	ANG|APBB1|BAD|STOM|GLI3|IGF1|JAK2|LEP|PPP3CB	-2.1
Blue	GO Biological Processes	19	GO:0044403	biological process involved in symbiotic interaction	19_GO:0044419 biological process involved in interspecies interaction between organisms	-2.5	3.4	3.7	30182	264	272	8	2.9	1	2040|3434|3625|3643|3717|3949|8764|8819	STOM|IFIT1|INHBB|INSR|JAK2|LDLR|TNFRSF14|SAP30	-2.1
Blue	GO Biological Processes	19	GO:0031344	regulation of cell projection organization	19_GO:0050789 regulation of biological process	-2.5	2.4	3.4	30182	660	272	14	5.1	1.3	585|3815|4155|4739|5064|7869|8874|9638|11075|23373|23433|23557|56963|257194	BBS4|KIT|MBP|NEDD9|PALM|SEMA3B|ARHGEF7|FEZ1|STMN2|CRTC1|RHOQ|SNAPIN|RGMA|NEGR1	-2.1
Blue	GO Biological Processes	19	GO:0043604	amide biosynthetic process	19_GO:0008152 metabolic process	-2.5	2.6	3.4	30182	521	272	12	4.4	1.2	32|2058|6176|6223|7357|10351|10667|23107|23521|25929|30815|84532	ACACB|EPRS1|RPLP1|RPS19|UGCG|ABCA8|FARS2|MRPS27|RPL13A|GEMIN5|ST6GALNAC6|ACSS1	-2.1
Blue	GO Biological Processes	19	GO:0061037	negative regulation of cartilage development	19_GO:0032502 developmental process	-2.5	10	5.1	30182	32	272	3	1.1	0.63	652|2737|3952	BMP4|GLI3|LEP	-2.1
Blue	Reactome Gene Sets	6	R-HSA-8941326	RUNX2 regulates bone development		-2.5	10	5.1	30182	32	272	3	1.1	0.63	2737|4094|9759	GLI3|MAF|HDAC4	-2.1
Blue	KEGG Pathway	24	hsa04150	mTOR signaling pathway		-2.5	4.3	3.9	30182	156	272	6	2.2	0.89	3479|3643|6654|23175|81617|96459	IGF1|INSR|SOS1|LPIN1|CAB39L|FNIP1	-2.1
Blue	GO Biological Processes	19	GO:0046394	carboxylic acid biosynthetic process	19_GO:0008152 metabolic process	-2.5	3.3	3.7	30182	266	272	8	2.9	1	32|220|1593|2593|6507|8644|55258|84532	ACACB|ALDH1A3|CYP27A1|GAMT|SLC1A3|AKR1C3|THNSL2|ACSS1	-2.1
Blue	KEGG Pathway	24	hsa04931	Insulin resistance		-2.5	5.1	4.1	30182	108	272	5	1.8	0.81	32|1385|3643|10891|376497	ACACB|CREB1|INSR|PPARGC1A|SLC27A1	-2.1
Blue	Reactome Gene Sets	6	R-HSA-425393	Transport of inorganic cations/anions and amino acids/oligopeptides		-2.5	5.1	4.1	30182	108	272	5	1.8	0.81	6507|9056|51296|80024|285195	SLC1A3|SLC7A7|SLC15A3|SLC8B1|SLC9A9	-2.1
Blue	KEGG Pathway	24	hsa05160	Hepatitis C		-2.5	4.2	3.9	30182	157	272	6	2.2	0.89	572|3434|3949|4600|6654|6773	BAD|IFIT1|LDLR|MX2|SOS1|STAT2	-2.1
Blue	GO Biological Processes	19	GO:0045833	negative regulation of lipid metabolic process	19_GO:0048519 negative regulation of biological process	-2.5	5.1	4.1	30182	109	272	5	1.8	0.81	32|347|8644|23175|376497	ACACB|APOD|AKR1C3|LPIN1|SLC27A1	-2.1
Blue	GO Biological Processes	19	GO:0070663	regulation of leukocyte proliferation	19_GO:0050789 regulation of biological process	-2.5	3.3	3.6	30182	268	272	8	2.9	1	652|3479|3717|3815|3952|6654|8764|83593	BMP4|IGF1|JAK2|KIT|LEP|SOS1|TNFRSF14|RASSF5	-2.1
Blue	GO Biological Processes	19	GO:0042531	positive regulation of tyrosine phosphorylation of STAT protein	19_GO:0023052 signaling	-2.5	6.6	4.4	30182	67	272	4	1.5	0.73	3479|3717|3815|3952	IGF1|JAK2|KIT|LEP	-2.1
Blue	WikiPathways	27	WP1403	AMP-activated protein kinase signaling		-2.5	6.6	4.4	30182	67	272	4	1.5	0.73	32|3643|3952|3953	ACACB|INSR|LEP|LEPR	-2.1
Blue	Canonical Pathways	11	M295	SIG PIP3 SIGNALING IN CARDIAC MYOCTES		-2.5	6.6	4.4	30182	67	272	4	1.5	0.73	572|1385|3479|6654	BAD|CREB1|IGF1|SOS1	-2.1
Blue	KEGG Pathway	24	hsa05221	Acute myeloid leukemia		-2.5	6.6	4.4	30182	67	272	4	1.5	0.73	572|862|3815|6654	BAD|RUNX1T1|KIT|SOS1	-2.1
Blue	GO Biological Processes	19	GO:0007035	vacuolar acidification	19_GO:0042592 homeostatic process	-2.5	10	5	30182	33	272	3	1.1	0.63	23557|155066|252839	SNAPIN|ATP6V0E2|TMEM9	-2.1
Blue	WikiPathways	27	WP4950	16p11.2 distal deletion syndrome		-2.5	10	5	30182	33	272	3	1.1	0.63	3643|3717|3732	INSR|JAK2|CD82	-2.1
Blue	GO Biological Processes	19	GO:0061036	positive regulation of cartilage development	19_GO:0032502 developmental process	-2.5	10	5	30182	33	272	3	1.1	0.63	652|2737|8817	BMP4|GLI3|FGF18	-2.1
Blue	GO Biological Processes	19	GO:0016053	organic acid biosynthetic process	19_GO:0008152 metabolic process	-2.5	3.3	3.6	30182	270	272	8	2.9	1	32|220|1593|2593|6507|8644|55258|84532	ACACB|ALDH1A3|CYP27A1|GAMT|SLC1A3|AKR1C3|THNSL2|ACSS1	-2.1
Blue	GO Biological Processes	19	GO:0097193	intrinsic apoptotic signaling pathway	19_GO:0023052 signaling	-2.5	4.2	3.8	30182	159	272	6	2.2	0.89	572|2537|3428|3717|10018|10550	BAD|IFI6|IFI16|JAK2|BCL2L11|ARL6IP5	-2.1
Blue	WikiPathways	27	WP4685	Melanoma		-2.5	6.5	4.4	30182	68	272	4	1.5	0.73	572|1385|3815|6654	BAD|CREB1|KIT|SOS1	-2.1
Blue	GO Biological Processes	19	GO:0008286	insulin receptor signaling pathway	19_GO:0023052 signaling	-2.5	6.5	4.4	30182	68	272	4	1.5	0.73	3643|5166|6654|23433	INSR|PDK4|SOS1|RHOQ	-2.1
Blue	WikiPathways	27	WP710	DNA damage response (only ATM dependent)		-2.5	5	4	30182	111	272	5	1.8	0.81	572|3643|3949|6654|10018	BAD|INSR|LDLR|SOS1|BCL2L11	-2.1
Blue	GO Biological Processes	19	GO:0043547	positive regulation of GTPase activity	19_GO:0065007 biological regulation	-2.5	3.3	3.6	30182	272	272	8	2.9	1	4739|6654|8874|9771|9779|55616|56963|125058	NEDD9|SOS1|ARHGEF7|RAPGEF5|TBC1D5|ASAP3|RGMA|TBC1D16	-2.1
Blue	GO Biological Processes	19	GO:0042177	negative regulation of protein catabolic process	19_GO:0048519 negative regulation of biological process	-2.5	5	4	30182	112	272	5	1.8	0.81	819|1471|23429|29997|83547	CAMLG|CST3|RYBP|NOP53|RILP	-2.1
Blue	KEGG Pathway	24	hsa05145	Toxoplasmosis		-2.5	5	4	30182	112	272	5	1.8	0.81	572|3306|3588|3717|3949	BAD|HSPA2|IL10RB|JAK2|LDLR	-2.1
Blue	GO Biological Processes	19	GO:0002455	humoral immune response mediated by circulating immunoglobulin	19_GO:0002376 immune system process	-2.5	9.8	4.9	30182	34	272	3	1.1	0.63	710|715|716	SERPING1|C1R|C1S	-2.1
Blue	GO Biological Processes	19	GO:0051090	regulation of DNA-binding transcription factor activity	19_GO:0008152 metabolic process	-2.5	2.6	3.4	30182	465	272	11	4	1.2	408|2737|3717|3727|3815|9464|9759|9817|10891|23373|338382	ARRB1|GLI3|JAK2|JUND|KIT|HAND2|HDAC4|KEAP1|PPARGC1A|CRTC1|RAB7B	-2.1
Blue	GO Biological Processes	19	GO:0050796	regulation of insulin secretion	19_GO:0051179 localization	-2.4	4.1	3.8	30182	162	272	6	2.2	0.89	572|3625|3717|3952|5532|80024	BAD|INHBB|JAK2|LEP|PPP3CB|SLC8B1	-2
Blue	GO Biological Processes	19	GO:1902904	negative regulation of supramolecular fiber organization	19_GO:0048519 negative regulation of biological process	-2.4	4.1	3.8	30182	162	272	6	2.2	0.89	120|585|3949|8874|11075|85464	ADD3|BBS4|LDLR|ARHGEF7|STMN2|SSH2	-2
Blue	GO Biological Processes	19	GO:0046660	female sex differentiation	19_GO:0022414 reproductive process	-2.4	4.9	4	30182	113	272	5	1.8	0.81	283|3625|3815|3952|4882	ANG|INHBB|KIT|LEP|NPR2	-2
Blue	GO Biological Processes	19	GO:0051604	protein maturation	19_GO:0008152 metabolic process	-2.4	3.2	3.5	30182	275	272	8	2.9	1	572|715|1718|2192|2737|3428|9935|23557	BAD|C1R|DHCR24|FBLN1|GLI3|IFI16|MAFB|SNAPIN	-2
Blue	GO Biological Processes	19	GO:0051881	regulation of mitochondrial membrane potential	19_GO:0065007 biological regulation	-2.4	6.3	4.3	30182	70	272	4	1.5	0.73	572|2537|10550|55186	BAD|IFI6|ARL6IP5|SLC25A36	-2
Blue	GO Biological Processes	19	GO:0007611	learning or memory	19_GO:0032501 multicellular organismal process	-2.4	3.2	3.5	30182	276	272	8	2.9	1	1385|3643|3815|3949|4739|5532|10550|23373	CREB1|INSR|KIT|LDLR|NEDD9|PPP3CB|ARL6IP5|CRTC1	-2
Blue	GO Biological Processes	19	GO:0043583	ear development	19_GO:0032502 developmental process	-2.4	3.6	3.6	30182	218	272	7	2.6	0.96	220|652|2737|4094|9935|10018|125488	ALDH1A3|BMP4|GLI3|MAF|MAFB|BCL2L11|TTC39C	-2
Blue	GO Biological Processes	19	GO:0008015	blood circulation	19_GO:0032501 multicellular organismal process	-2.4	2.8	3.4	30182	403	272	10	3.7	1.1	128|585|710|2548|2697|3952|4882|6649|7423|83988	ADH5|BBS4|SERPING1|GAA|GJA1|LEP|NPR2|SOD3|VEGFB|NCALD	-2
Blue	GO Biological Processes	19	GO:0070227	lymphocyte apoptotic process	19_GO:0009987 cellular process	-2.4	9.5	4.8	30182	35	272	3	1.1	0.63	2737|10018|96459	GLI3|BCL2L11|FNIP1	-2
Blue	GO Biological Processes	19	GO:0035633	maintenance of blood-brain barrier	19_GO:0042592 homeostatic process	-2.4	9.5	4.8	30182	35	272	3	1.1	0.63	2697|4155|58494	GJA1|MBP|JAM2	-2
Blue	GO Biological Processes	19	GO:0010035	response to inorganic substance	19_GO:0050896 response to stimulus	-2.4	2.5	3.3	30182	540	272	12	4.4	1.2	572|1385|3625|3727|3815|4155|6649|8644|8895|10628|80310|84557	BAD|CREB1|INHBB|JUND|KIT|MBP|SOD3|AKR1C3|CPNE3|TXNIP|PDGFD|MAP1LC3A	-2
Blue	GO Biological Processes	19	GO:0021761	limbic system development	19_GO:0032502 developmental process	-2.4	4.8	3.9	30182	115	272	5	1.8	0.81	220|582|585|2737|9638	ALDH1A3|BBS1|BBS4|GLI3|FEZ1	-2
Blue	KEGG Pathway	24	hsa04630	JAK-STAT signaling pathway		-2.4	4	3.7	30182	166	272	6	2.2	0.89	3588|3717|3952|3953|6654|6773	IL10RB|JAK2|LEP|LEPR|SOS1|STAT2	-2
Blue	GO Biological Processes	19	GO:0030856	regulation of epithelial cell differentiation	19_GO:0032502 developmental process	-2.4	4	3.7	30182	166	272	6	2.2	0.89	572|652|1028|7716|9817|10252	BAD|BMP4|CDKN1C|VEZF1|KEAP1|SPRY1	-2
Blue	Reactome Gene Sets	6	R-HSA-199992	trans-Golgi Network Vesicle Budding		-2.4	6.2	4.2	30182	72	272	4	1.5	0.73	408|1777|7164|23557	ARRB1|DNASE2|TPD52L1|SNAPIN	-2
Blue	Reactome Gene Sets	6	R-HSA-909733	Interferon alpha/beta signaling		-2.4	6.2	4.2	30182	72	272	4	1.5	0.73	2537|3434|4600|6773	IFI6|IFIT1|MX2|STAT2	-2
Blue	KEGG Pathway	24	hsa05218	Melanoma		-2.4	6.2	4.2	30182	72	272	4	1.5	0.73	572|3479|8817|80310	BAD|IGF1|FGF18|PDGFD	-2
Blue	GO Biological Processes	19	GO:0071677	positive regulation of mononuclear cell migration	19_GO:0040011 locomotion	-2.4	6.2	4.2	30182	72	272	4	1.5	0.73	4739|8764|58494|80310	NEDD9|TNFRSF14|JAM2|PDGFD	-2
Blue	GO Biological Processes	19	GO:0030855	epithelial cell differentiation	19_GO:0032502 developmental process	-2.4	2.3	3.2	30182	615	272	13	4.8	1.3	652|1385|1645|1646|4094|4882|5493|7357|7716|8644|9935|10409|10628	BMP4|CREB1|AKR1C1|AKR1C2|MAF|NPR2|PPL|UGCG|VEZF1|AKR1C3|MAFB|BASP1|TXNIP	-2
Blue	GO Biological Processes	19	GO:1903580	positive regulation of ATP metabolic process	19_GO:0048518 positive regulation of biological process	-2.4	9.2	4.7	30182	36	272	3	1.1	0.63	3479|3643|10891	IGF1|INSR|PPARGC1A	-2
Blue	GO Biological Processes	19	GO:1903725	regulation of phospholipid metabolic process	19_GO:0008152 metabolic process	-2.4	9.2	4.7	30182	36	272	3	1.1	0.63	3949|23175|376497	LDLR|LPIN1|SLC27A1	-2
Blue	WikiPathways	27	WP3850	Factors and pathways affecting insulin-like growth factor (IGF1)-Akt signaling		-2.4	9.2	4.7	30182	36	272	3	1.1	0.63	3479|10891|84557	IGF1|PPARGC1A|MAP1LC3A	-2
Blue	Canonical Pathways	11	M271	PID PI3K PLC TRK PATHWAY		-2.4	9.2	4.7	30182	36	272	3	1.1	0.63	572|1385|6654	BAD|CREB1|SOS1	-2
Blue	GO Biological Processes	19	GO:0048008	platelet-derived growth factor receptor signaling pathway	19_GO:0023052 signaling	-2.4	9.2	4.7	30182	36	272	3	1.1	0.63	3717|10628|80310	JAK2|TXNIP|PDGFD	-2
Blue	GO Biological Processes	19	GO:0046320	regulation of fatty acid oxidation	19_GO:0008152 metabolic process	-2.4	9.2	4.7	30182	36	272	3	1.1	0.63	32|5166|10891	ACACB|PDK4|PPARGC1A	-2
Blue	GO Biological Processes	19	GO:0043254	regulation of protein-containing complex assembly	19_GO:0050789 regulation of biological process	-2.4	2.7	3.3	30182	409	272	10	3.7	1.1	120|585|8874|10018|11075|23339|23521|29997|85464|96459	ADD3|BBS4|ARHGEF7|BCL2L11|STMN2|VPS39|RPL13A|NOP53|SSH2|FNIP1	-2
Blue	GO Biological Processes	19	GO:0043406	positive regulation of MAP kinase activity	19_GO:0023052 signaling	-2.4	4.7	3.9	30182	117	272	5	1.8	0.81	3643|3815|7164|8817|80310	INSR|KIT|TPD52L1|FGF18|PDGFD	-2
Blue	Reactome Gene Sets	6	R-HSA-1989781	PPARA activates gene expression		-2.4	4.7	3.9	30182	117	272	5	1.8	0.81	2222|3157|10891|55588|376497	FDFT1|HMGCS1|PPARGC1A|MED29|SLC27A1	-2
Blue	GO Biological Processes	19	GO:0006091	generation of precursor metabolites and energy	19_GO:0008152 metabolic process	-2.4	2.7	3.3	30182	410	272	10	3.7	1.1	125|128|2548|3952|3953|5018|9563|10007|10891|84532	ADH1B|ADH5|GAA|LEP|LEPR|OXA1L|H6PD|GNPDA1|PPARGC1A|ACSS1	-2
Blue	KEGG Pathway	24	hsa04115	p53 signaling pathway		-2.4	6.1	4.1	30182	73	272	4	1.5	0.73	3479|3732|64393|143686	IGF1|CD82|ZMAT3|SESN3	-2
Blue	GO Biological Processes	19	GO:0031347	regulation of defense response	19_GO:0050896 response to stimulus	-2.4	2.2	3.1	30182	767	272	15	5.5	1.4	710|3428|3479|3717|3949|3952|5094|6223|6288|6773|25875|29997|51296|51704|338382	SERPING1|IFI16|IGF1|JAK2|LDLR|LEP|PCBP2|RPS19|SAA1|STAT2|LETMD1|NOP53|SLC15A3|GPRC5B|RAB7B	-2
Blue	GO Biological Processes	19	GO:0051897	positive regulation of protein kinase B signaling	19_GO:0023052 signaling	-2.4	4.7	3.8	30182	118	272	5	1.8	0.81	1646|3479|3643|3952|8644	AKR1C2|IGF1|INSR|LEP|AKR1C3	-2
Blue	GO Biological Processes	19	GO:0046326	positive regulation of glucose import	19_GO:0051179 localization	-2.3	9	4.6	30182	37	272	3	1.1	0.63	3479|3643|23433	IGF1|INSR|RHOQ	-2
Blue	WikiPathways	27	WP4558	Overview of interferons-mediated signaling pathway		-2.3	9	4.6	30182	37	272	3	1.1	0.63	3588|3717|6773	IL10RB|JAK2|STAT2	-2
Blue	GO Biological Processes	19	GO:0008206	bile acid metabolic process	19_GO:0008152 metabolic process	-2.3	9	4.6	30182	37	272	3	1.1	0.63	1593|1645|3952	CYP27A1|AKR1C1|LEP	-2
Blue	WikiPathways	27	WP619	Type II interferon signaling		-2.3	9	4.6	30182	37	272	3	1.1	0.63	2537|3717|6773	IFI6|JAK2|STAT2	-2
Blue	GO Biological Processes	19	GO:0048854	brain morphogenesis	19_GO:0032502 developmental process	-2.3	9	4.6	30182	37	272	3	1.1	0.63	582|585|6654	BBS1|BBS4|SOS1	-2
Blue	GO Biological Processes	19	GO:1903578	regulation of ATP metabolic process	19_GO:0008152 metabolic process	-2.3	6	4.1	30182	74	272	4	1.5	0.73	3479|3643|9759|10891	IGF1|INSR|HDAC4|PPARGC1A	-2
Blue	Reactome Gene Sets	6	R-HSA-400206	Regulation of lipid metabolism by PPARalpha		-2.3	4.7	3.8	30182	119	272	5	1.8	0.81	2222|3157|10891|55588|376497	FDFT1|HMGCS1|PPARGC1A|MED29|SLC27A1	-2
Blue	GO Biological Processes	19	GO:0045785	positive regulation of cell adhesion	19_GO:0048518 positive regulation of biological process	-2.3	2.5	3.2	30182	482	272	11	4	1.2	572|2737|3479|3717|3952|4739|4811|6288|8646|8764|8874	BAD|GLI3|IGF1|JAK2|LEP|NEDD9|NID1|SAA1|CHRD|TNFRSF14|ARHGEF7	-2
Blue	GO Biological Processes	19	GO:0048762	mesenchymal cell differentiation	19_GO:0032502 developmental process	-2.3	3.9	3.6	30182	171	272	6	2.2	0.89	652|3479|7869|9464|10252|10521	BMP4|IGF1|SEMA3B|HAND2|SPRY1|DDX17	-2
Blue	GO Biological Processes	19	GO:0002685	regulation of leukocyte migration	19_GO:0040011 locomotion	-2.3	3.4	3.5	30182	227	272	7	2.6	0.96	347|4739|7423|8764|58494|80024|80310	APOD|NEDD9|VEGFB|TNFRSF14|JAM2|SLC8B1|PDGFD	-2
Blue	GO Biological Processes	19	GO:0035113	embryonic appendage morphogenesis	19_GO:0032502 developmental process	-2.3	4.6	3.8	30182	120	272	5	1.8	0.81	652|2737|3206|9464|10018	BMP4|GLI3|HOXA10|HAND2|BCL2L11	-2
Blue	GO Biological Processes	19	GO:0051101	regulation of DNA binding	19_GO:0065007 biological regulation	-2.3	4.6	3.8	30182	120	272	5	1.8	0.81	3428|3479|3717|9464|58499	IFI16|IGF1|JAK2|HAND2|ZNF462	-2
Blue	GO Biological Processes	19	GO:0030326	embryonic limb morphogenesis	19_GO:0032502 developmental process	-2.3	4.6	3.8	30182	120	272	5	1.8	0.81	652|2737|3206|9464|10018	BMP4|GLI3|HOXA10|HAND2|BCL2L11	-2
Blue	GO Biological Processes	19	GO:0032355	response to estradiol	19_GO:0050896 response to stimulus	-2.3	4.6	3.8	30182	120	272	5	1.8	0.81	572|3952|10018|10628|116151	BAD|LEP|BCL2L11|TXNIP|FAM210B	-2
Blue	GO Biological Processes	19	GO:0048662	negative regulation of smooth muscle cell proliferation	19_GO:0048519 negative regulation of biological process	-2.3	5.9	4.1	30182	75	272	4	1.5	0.73	283|347|652|10891	ANG|APOD|BMP4|PPARGC1A	-2
Blue	GO Biological Processes	19	GO:0010822	positive regulation of mitochondrion organization	19_GO:0048518 positive regulation of biological process	-2.3	5.9	4.1	30182	75	272	4	1.5	0.73	572|8743|10018|10891	BAD|TNFSF10|BCL2L11|PPARGC1A	-2
Blue	GO Biological Processes	19	GO:0014896	muscle hypertrophy	19_GO:0032501 multicellular organismal process	-2.3	8.8	4.6	30182	38	272	3	1.1	0.63	3479|3952|9759	IGF1|LEP|HDAC4	-1.9
Blue	Reactome Gene Sets	6	R-HSA-9607240	FLT3 Signaling		-2.3	8.8	4.6	30182	38	272	3	1.1	0.63	2323|6654|10018	FLT3LG|SOS1|BCL2L11	-1.9
Blue	WikiPathways	27	WP2447	Amyotrophic lateral sclerosis (ALS)		-2.3	8.8	4.6	30182	38	272	3	1.1	0.63	572|1471|5532	BAD|CST3|PPP3CB	-1.9
Blue	GO Biological Processes	19	GO:0032435	negative regulation of proteasomal ubiquitin-dependent protein catabolic process	19_GO:0048519 negative regulation of biological process	-2.3	8.8	4.6	30182	38	272	3	1.1	0.63	819|23429|29997	CAMLG|RYBP|NOP53	-1.9
Blue	GO Biological Processes	19	GO:0120031	plasma membrane bounded cell projection assembly	19_GO:0009987 cellular process	-2.3	2.7	3.2	30182	418	272	10	3.7	1.1	582|585|3815|8874|11188|54935|55081|79582|83547|125488	BBS1|BBS4|KIT|ARHGEF7|NISCH|DUSP23|IFT57|SPAG16|RILP|TTC39C	-1.9
Blue	Reactome Gene Sets	6	R-HSA-204998	Cell death signalling via NRAGE, NRIF and NADE		-2.3	5.8	4	30182	76	272	4	1.5	0.73	572|6654|8874|10018	BAD|SOS1|ARHGEF7|BCL2L11	-1.9
Blue	GO Biological Processes	19	GO:0071241	cellular response to inorganic substance	19_GO:0050896 response to stimulus	-2.3	3.4	3.5	30182	230	272	7	2.6	0.96	572|1385|3625|3727|8644|8895|84557	BAD|CREB1|INHBB|JUND|AKR1C3|CPNE3|MAP1LC3A	-1.9
Blue	GO Biological Processes	19	GO:0090100	positive regulation of transmembrane receptor protein serine/threonine kinase signaling pathway	19_GO:0023052 signaling	-2.3	4.5	3.7	30182	122	272	5	1.8	0.81	92|652|1028|3625|3717	ACVR2A|BMP4|CDKN1C|INHBB|JAK2	-1.9
Blue	GO Biological Processes	19	GO:0042307	positive regulation of protein import into nucleus	19_GO:0051179 localization	-2.3	8.5	4.5	30182	39	272	3	1.1	0.63	2737|3717|3952	GLI3|JAK2|LEP	-1.9
Blue	GO Biological Processes	19	GO:0006693	prostaglandin metabolic process	19_GO:0008152 metabolic process	-2.3	8.5	4.5	30182	39	272	3	1.1	0.63	1645|1646|8644	AKR1C1|AKR1C2|AKR1C3	-1.9
Blue	GO Biological Processes	19	GO:0015800	acidic amino acid transport	19_GO:0051179 localization	-2.3	8.5	4.5	30182	39	272	3	1.1	0.63	2697|6507|10550	GJA1|SLC1A3|ARL6IP5	-1.9
Blue	GO Biological Processes	19	GO:0006692	prostanoid metabolic process	19_GO:0008152 metabolic process	-2.3	8.5	4.5	30182	39	272	3	1.1	0.63	1645|1646|8644	AKR1C1|AKR1C2|AKR1C3	-1.9
Blue	GO Biological Processes	19	GO:0046425	regulation of receptor signaling pathway via JAK-STAT	19_GO:0023052 signaling	-2.3	5.8	4	30182	77	272	4	1.5	0.73	3588|3717|3815|3952	IL10RB|JAK2|KIT|LEP	-1.9
Blue	GO Biological Processes	19	GO:0010827	regulation of glucose transmembrane transport	19_GO:0051179 localization	-2.3	5.8	4	30182	77	272	4	1.5	0.73	3479|3643|3952|23433	IGF1|INSR|LEP|RHOQ	-1.9
Blue	GO Biological Processes	19	GO:0048562	embryonic organ morphogenesis	19_GO:0032502 developmental process	-2.3	3	3.3	30182	292	272	8	2.9	1	220|585|652|2737|9464|9935|55081|125488	ALDH1A3|BBS4|BMP4|GLI3|HAND2|MAFB|IFT57|TTC39C	-1.9
Blue	GO Biological Processes	19	GO:0043244	regulation of protein-containing complex disassembly	19_GO:0050789 regulation of biological process	-2.3	4.5	3.7	30182	123	272	5	1.8	0.81	120|3643|10241|11075|79443	ADD3|INSR|CALCOCO2|STMN2|FYCO1	-1.9
Blue	GO Biological Processes	19	GO:0044782	cilium organization	19_GO:0009987 cellular process	-2.3	2.8	3.3	30182	356	272	9	3.3	1.1	582|585|4739|11188|54935|55081|79582|83547|125488	BBS1|BBS4|NEDD9|NISCH|DUSP23|IFT57|SPAG16|RILP|TTC39C	-1.9
Blue	KEGG Pathway	24	hsa05171	Coronavirus disease - COVID-19		-2.3	3.3	3.4	30182	232	272	7	2.6	0.96	715|716|4600|6176|6223|6773|23521	C1R|C1S|MX2|RPLP1|RPS19|STAT2|RPL13A	-1.9
Blue	GO Biological Processes	19	GO:0001838	embryonic epithelial tube formation	19_GO:0032502 developmental process	-2.3	4.5	3.7	30182	124	272	5	1.8	0.81	585|652|10522|55081|56963	BBS4|BMP4|DEAF1|IFT57|RGMA	-1.9
Blue	GO Biological Processes	19	GO:0007613	memory	19_GO:0032501 multicellular organismal process	-2.3	4.5	3.7	30182	124	272	5	1.8	0.81	1385|3643|3949|5532|23373	CREB1|INSR|LDLR|PPP3CB|CRTC1	-1.9
Blue	GO Biological Processes	19	GO:0043154	negative regulation of cysteine-type endopeptidase activity involved in apoptotic process	19_GO:0048519 negative regulation of biological process	-2.3	5.7	4	30182	78	272	4	1.5	0.73	1718|2537|25816|96459	DHCR24|IFI6|TNFAIP8|FNIP1	-1.9
Blue	GO Biological Processes	19	GO:0045824	negative regulation of innate immune response	19_GO:0044419 biological process involved in interspecies interaction between organisms	-2.3	5.7	4	30182	78	272	4	1.5	0.73	710|3428|6223|6773	SERPING1|IFI16|RPS19|STAT2	-1.9
Blue	KEGG Pathway	24	hsa00980	Metabolism of xenobiotics by cytochrome P450		-2.3	5.7	4	30182	78	272	4	1.5	0.73	125|128|1645|374875	ADH1B|ADH5|AKR1C1|HSD11B1L	-1.9
Blue	GO Biological Processes	19	GO:0019058	viral life cycle	19_GO:0016032 viral process	-2.3	3.8	3.5	30182	177	272	6	2.2	0.89	1656|3643|3949|4774|5094|8764	DDX6|INSR|LDLR|NFIA|PCBP2|TNFRSF14	-1.9
Blue	KEGG Pathway	24	hsa04060	Cytokine-cytokine receptor interaction		-2.3	3	3.3	30182	295	272	8	2.9	1	92|652|3588|3625|3952|3953|8743|8764	ACVR2A|BMP4|IL10RB|INHBB|LEP|LEPR|TNFSF10|TNFRSF14	-1.9
Blue	GO Biological Processes	19	GO:0042476	odontogenesis	19_GO:0032502 developmental process	-2.3	4.4	3.7	30182	125	272	5	1.8	0.81	92|652|2737|9464|10018	ACVR2A|BMP4|GLI3|HAND2|BCL2L11	-1.9
Blue	GO Biological Processes	19	GO:0032570	response to progesterone	19_GO:0050896 response to stimulus	-2.3	8.3	4.4	30182	40	272	3	1.1	0.63	572|4155|10628	BAD|MBP|TXNIP	-1.9
Blue	GO Biological Processes	19	GO:0010466	negative regulation of peptidase activity	19_GO:0048519 negative regulation of biological process	-2.2	3.3	3.4	30182	235	272	7	2.6	0.96	710|1471|1718|2537|3428|25816|96459	SERPING1|CST3|DHCR24|IFI6|IFI16|TNFAIP8|FNIP1	-1.9
Blue	GO Biological Processes	19	GO:0048709	oligodendrocyte differentiation	19_GO:0032502 developmental process	-2.2	5.6	3.9	30182	79	272	4	1.5	0.73	1031|1267|2737|2824	CDKN2C|CNP|GLI3|GPM6B	-1.9
Blue	GO Biological Processes	19	GO:0034341	response to type II interferon	19_GO:0044419 biological process involved in interspecies interaction between organisms	-2.2	4.4	3.7	30182	126	272	5	1.8	0.81	2058|3717|10241|23521|338382	EPRS1|JAK2|CALCOCO2|RPL13A|RAB7B	-1.9
Blue	GO Biological Processes	19	GO:0030031	cell projection assembly	19_GO:0009987 cellular process	-2.2	2.6	3.2	30182	429	272	10	3.7	1.1	582|585|3815|8874|11188|54935|55081|79582|83547|125488	BBS1|BBS4|KIT|ARHGEF7|NISCH|DUSP23|IFT57|SPAG16|RILP|TTC39C	-1.9
Blue	GO Biological Processes	19	GO:0000902	cell morphogenesis	19_GO:0032502 developmental process	-2.2	2.2	3	30182	643	272	13	4.8	1.3	104|322|582|1267|1385|2737|4882|5532|6507|6654|7869|9638|10129	ADARB1|APBB1|BBS1|CNP|CREB1|GLI3|NPR2|PPP3CB|SLC1A3|SOS1|SEMA3B|FEZ1|FRY	-1.9
Blue	GO Biological Processes	19	GO:0002062	chondrocyte differentiation	19_GO:0032502 developmental process	-2.2	5.5	3.9	30182	80	272	4	1.5	0.73	652|2737|4882|8817	BMP4|GLI3|NPR2|FGF18	-1.9
Blue	GO Biological Processes	19	GO:0030324	lung development	19_GO:0032502 developmental process	-2.2	3.7	3.5	30182	180	272	6	2.2	0.89	652|1385|2737|8817|10252|23521	BMP4|CREB1|GLI3|FGF18|SPRY1|RPL13A	-1.9
Blue	KEGG Pathway	24	hsa04216	Ferroptosis		-2.2	8.1	4.4	30182	41	272	3	1.1	0.63	5094|84557|112483	PCBP2|MAP1LC3A|SAT2	-1.9
Blue	GO Biological Processes	19	GO:2000403	positive regulation of lymphocyte migration	19_GO:0040011 locomotion	-2.2	8.1	4.4	30182	41	272	3	1.1	0.63	4739|8764|58494	NEDD9|TNFRSF14|JAM2	-1.9
Blue	GO Biological Processes	19	GO:0060421	positive regulation of heart growth	19_GO:0040007 growth	-2.2	8.1	4.4	30182	41	272	3	1.1	0.63	32|3479|10409	ACACB|IGF1|BASP1	-1.9
Blue	GO Biological Processes	19	GO:0050670	regulation of lymphocyte proliferation	19_GO:0002376 immune system process	-2.2	3.2	3.3	30182	239	272	7	2.6	0.96	652|3479|3717|3952|6654|8764|83593	BMP4|IGF1|JAK2|LEP|SOS1|TNFRSF14|RASSF5	-1.9
Blue	GO Biological Processes	19	GO:0031400	negative regulation of protein modification process	19_GO:0048519 negative regulation of biological process	-2.2	2.4	3.1	30182	503	272	11	4	1.2	104|408|652|819|1028|1031|1408|2192|10129|10217|10252	ADARB1|ARRB1|BMP4|CAMLG|CDKN1C|CDKN2C|CRY2|FBLN1|FRY|CTDSPL|SPRY1	-1.9
Blue	GO Biological Processes	19	GO:0060173	limb development	19_GO:0032502 developmental process	-2.2	3.7	3.4	30182	182	272	6	2.2	0.89	652|2737|3206|4882|9464|10018	BMP4|GLI3|HOXA10|NPR2|HAND2|BCL2L11	-1.9
Blue	GO Biological Processes	19	GO:0048736	appendage development	19_GO:0032502 developmental process	-2.2	3.7	3.4	30182	182	272	6	2.2	0.89	652|2737|3206|4882|9464|10018	BMP4|GLI3|HOXA10|NPR2|HAND2|BCL2L11	-1.9
Blue	GO Biological Processes	19	GO:0048706	embryonic skeletal system development	19_GO:0032502 developmental process	-2.2	4.3	3.6	30182	129	272	5	1.8	0.81	92|652|2737|9464|10522	ACVR2A|BMP4|GLI3|HAND2|DEAF1	-1.9
Blue	GO Biological Processes	19	GO:0035270	endocrine system development	19_GO:0032502 developmental process	-2.2	4.3	3.6	30182	129	272	5	1.8	0.81	652|1028|1385|3625|3643	BMP4|CDKN1C|CREB1|INHBB|INSR	-1.9
Blue	GO Biological Processes	19	GO:0021983	pituitary gland development	19_GO:0032502 developmental process	-2.2	7.9	4.3	30182	42	272	3	1.1	0.63	652|1385|3625	BMP4|CREB1|INHBB	-1.8
Blue	GO Biological Processes	19	GO:0048066	developmental pigmentation	19_GO:0043473 pigmentation	-2.2	7.9	4.3	30182	42	272	3	1.1	0.63	2737|3815|10018	GLI3|KIT|BCL2L11	-1.8
Blue	GO Biological Processes	19	GO:0045981	positive regulation of nucleotide metabolic process	19_GO:0048518 positive regulation of biological process	-2.2	7.9	4.3	30182	42	272	3	1.1	0.63	3479|3643|10891	IGF1|INSR|PPARGC1A	-1.8
Blue	GO Biological Processes	19	GO:0090207	regulation of triglyceride metabolic process	19_GO:0008152 metabolic process	-2.2	7.9	4.3	30182	42	272	3	1.1	0.63	3949|23175|376497	LDLR|LPIN1|SLC27A1	-1.8
Blue	GO Biological Processes	19	GO:0071357	cellular response to type I interferon	19_GO:0044419 biological process involved in interspecies interaction between organisms	-2.2	7.9	4.3	30182	42	272	3	1.1	0.63	3434|6773|64343	IFIT1|STAT2|AZI2	-1.8
Blue	GO Biological Processes	19	GO:1904037	positive regulation of epithelial cell apoptotic process	19_GO:0048518 positive regulation of biological process	-2.2	7.9	4.3	30182	42	272	3	1.1	0.63	572|3717|8644	BAD|JAK2|AKR1C3	-1.8
Blue	Reactome Gene Sets	6	R-HSA-3769402	Deactivation of the beta-catenin transactivating complex		-2.2	7.9	4.3	30182	42	272	3	1.1	0.63	7089|26108|90780	TLE2|PYGO1|PYGO2	-1.8
Blue	GO Biological Processes	19	GO:1900544	positive regulation of purine nucleotide metabolic process	19_GO:0048518 positive regulation of biological process	-2.2	7.9	4.3	30182	42	272	3	1.1	0.63	3479|3643|10891	IGF1|INSR|PPARGC1A	-1.8
Blue	GO Biological Processes	19	GO:0060485	mesenchyme development	19_GO:0032502 developmental process	-2.2	3.2	3.3	30182	241	272	7	2.6	0.96	652|3479|7869|9464|10252|10409|10521	BMP4|IGF1|SEMA3B|HAND2|SPRY1|BASP1|DDX17	-1.8
Blue	GO Biological Processes	19	GO:0042129	regulation of T cell proliferation	19_GO:0002376 immune system process	-2.2	3.6	3.4	30182	183	272	6	2.2	0.89	652|3479|3717|3952|6654|8764	BMP4|IGF1|JAK2|LEP|SOS1|TNFRSF14	-1.8
Blue	GO Biological Processes	19	GO:0051149	positive regulation of muscle cell differentiation	19_GO:0032502 developmental process	-2.2	5.4	3.8	30182	82	272	4	1.5	0.73	652|3479|3815|4811	BMP4|IGF1|KIT|NID1	-1.8
Blue	GO Biological Processes	19	GO:0042509	regulation of tyrosine phosphorylation of STAT protein	19_GO:0023052 signaling	-2.2	5.4	3.8	30182	82	272	4	1.5	0.73	3479|3717|3815|3952	IGF1|JAK2|KIT|LEP	-1.8
Blue	GO Biological Processes	19	GO:0010638	positive regulation of organelle organization	19_GO:0048518 positive regulation of biological process	-2.2	2.4	3.1	30182	506	272	11	4	1.2	572|585|3479|3643|4882|8743|10018|10241|10891|11075|79443	BAD|BBS4|IGF1|INSR|NPR2|TNFSF10|BCL2L11|CALCOCO2|PPARGC1A|STMN2|FYCO1	-1.8
Blue	GO Biological Processes	19	GO:0030323	respiratory tube development	19_GO:0032502 developmental process	-2.2	3.6	3.4	30182	184	272	6	2.2	0.89	652|1385|2737|8817|10252|23521	BMP4|CREB1|GLI3|FGF18|SPRY1|RPL13A	-1.8
Blue	WikiPathways	27	WP4223	Ras signaling		-2.2	3.6	3.4	30182	184	272	6	2.2	0.89	572|3643|3815|6654|9771|83593	BAD|INSR|KIT|SOS1|RAPGEF5|RASSF5	-1.8
Blue	GO Biological Processes	19	GO:0032944	regulation of mononuclear cell proliferation	19_GO:0050789 regulation of biological process	-2.2	3.2	3.3	30182	243	272	7	2.6	0.96	652|3479|3717|3952|6654|8764|83593	BMP4|IGF1|JAK2|LEP|SOS1|TNFRSF14|RASSF5	-1.8
Blue	GO Biological Processes	19	GO:0016032	viral process	19_GO:0016032 viral process	-2.2	3.2	3.3	30182	243	272	7	2.6	0.96	1656|3643|3949|4774|5094|8764|10241	DDX6|INSR|LDLR|NFIA|PCBP2|TNFRSF14|CALCOCO2	-1.8
Blue	KEGG Pathway	24	hsa04068	FoxO signaling pathway		-2.2	4.2	3.5	30182	131	272	5	1.8	0.81	3479|3643|6654|8743|10018	IGF1|INSR|SOS1|TNFSF10|BCL2L11	-1.8
Blue	GO Biological Processes	19	GO:0007041	lysosomal transport	19_GO:0051179 localization	-2.2	4.2	3.5	30182	131	272	5	1.8	0.81	23339|23557|79156|83547|338382	VPS39|SNAPIN|PLEKHF1|RILP|RAB7B	-1.8
Blue	GO Biological Processes	19	GO:0010907	positive regulation of glucose metabolic process	19_GO:0048518 positive regulation of biological process	-2.2	7.7	4.2	30182	43	272	3	1.1	0.63	3479|3643|10891	IGF1|INSR|PPARGC1A	-1.8
Blue	WikiPathways	27	WP364	IL6 signaling pathway		-2.2	7.7	4.2	30182	43	272	3	1.1	0.63	572|3717|6654	BAD|JAK2|SOS1	-1.8
Blue	GO Biological Processes	19	GO:0030501	positive regulation of bone mineralization	19_GO:0032502 developmental process	-2.2	7.7	4.2	30182	43	272	3	1.1	0.63	92|652|2824	ACVR2A|BMP4|GPM6B	-1.8
Blue	Reactome Gene Sets	6	R-HSA-5362517	Signaling by Retinoic Acid		-2.2	7.7	4.2	30182	43	272	3	1.1	0.63	220|5166|8644	ALDH1A3|PDK4|AKR1C3	-1.8
Blue	Reactome Gene Sets	6	R-HSA-1433557	Signaling by SCF-KIT		-2.2	7.7	4.2	30182	43	272	3	1.1	0.63	3717|3815|6654	JAK2|KIT|SOS1	-1.8
Blue	GO Biological Processes	19	GO:0046942	carboxylic acid transport	19_GO:0051179 localization	-2.2	3.2	3.3	30182	244	272	7	2.6	0.96	1645|2697|3952|6507|9056|10550|376497	AKR1C1|GJA1|LEP|SLC1A3|SLC7A7|ARL6IP5|SLC27A1	-1.8
Blue	GO Biological Processes	19	GO:0072175	epithelial tube formation	19_GO:0032502 developmental process	-2.2	4.2	3.5	30182	132	272	5	1.8	0.81	585|652|10522|55081|56963	BBS4|BMP4|DEAF1|IFT57|RGMA	-1.8
Blue	KEGG Pathway	24	hsa04142	Lysosome		-2.2	4.2	3.5	30182	132	272	5	1.8	0.81	1777|2548|2581|8722|285362	DNASE2|GAA|GALC|CTSF|SUMF1	-1.8
Blue	Reactome Gene Sets	6	R-HSA-9006925	Intracellular signaling by second messengers		-2.1	2.9	3.2	30182	309	272	8	2.9	1	572|1385|2323|3643|3815|5136|5720|8817	BAD|CREB1|FLT3LG|INSR|KIT|PDE1A|PSME1|FGF18	-1.8
Blue	GO Biological Processes	19	GO:1904646	cellular response to amyloid-beta	19_GO:0050896 response to stimulus	-2.1	7.6	4.2	30182	44	272	3	1.1	0.63	2697|3479|10018	GJA1|IGF1|BCL2L11	-1.8
Blue	GO Biological Processes	19	GO:0021762	substantia nigra development	19_GO:0032502 developmental process	-2.1	7.6	4.2	30182	44	272	3	1.1	0.63	1267|4155|10409	CNP|MBP|BASP1	-1.8
Blue	GO Biological Processes	19	GO:0010828	positive regulation of glucose transmembrane transport	19_GO:0051179 localization	-2.1	7.6	4.2	30182	44	272	3	1.1	0.63	3479|3643|23433	IGF1|INSR|RHOQ	-1.8
Blue	Reactome Gene Sets	6	R-HSA-975634	Retinoid metabolism and transport		-2.1	7.6	4.2	30182	44	272	3	1.1	0.63	1645|3949|8644	AKR1C1|LDLR|AKR1C3	-1.8
Blue	Canonical Pathways	11	M16	PID INSULIN PATHWAY		-2.1	7.6	4.2	30182	44	272	3	1.1	0.63	3643|6654|23433	INSR|SOS1|RHOQ	-1.8
Blue	WikiPathways	27	WP382	MAPK signaling pathway		-2.1	3.1	3.2	30182	247	272	7	2.6	0.96	408|3306|3727|5532|6654|8817|51295	ARRB1|HSPA2|JUND|PPP3CB|SOS1|FGF18|ECSIT	-1.8
Blue	GO Biological Processes	19	GO:0001656	metanephros development	19_GO:0032502 developmental process	-2.1	5.2	3.7	30182	85	272	4	1.5	0.73	652|2737|10252|10409	BMP4|GLI3|SPRY1|BASP1	-1.8
Blue	GO Biological Processes	19	GO:0035264	multicellular organism growth	19_GO:0040007 growth	-2.1	5.2	3.7	30182	85	272	4	1.5	0.73	104|1028|4882|6654	ADARB1|CDKN1C|NPR2|SOS1	-1.8
Blue	GO Biological Processes	19	GO:0009117	nucleotide metabolic process	19_GO:0008152 metabolic process	-2.1	2.4	3	30182	515	272	11	4	1.2	32|572|1267|3157|4597|4832|4882|9563|23433|50808|84532	ACACB|BAD|CNP|HMGCS1|MVD|NME3|NPR2|H6PD|RHOQ|AK3|ACSS1	-1.8
Blue	Reactome Gene Sets	6	R-HSA-425407	SLC-mediated transmembrane transport		-2.1	3.1	3.2	30182	248	272	7	2.6	0.96	347|6507|9056|51296|80024|285195|376497	APOD|SLC1A3|SLC7A7|SLC15A3|SLC8B1|SLC9A9|SLC27A1	-1.8
Blue	GO Biological Processes	19	GO:0006914	autophagy	19_GO:0008152 metabolic process	-2.1	2.9	3.1	30182	311	272	8	2.9	1	2548|3428|9779|10241|23339|23557|84557|94241	GAA|IFI16|TBC1D5|CALCOCO2|VPS39|SNAPIN|MAP1LC3A|TP53INP1	-1.8
Blue	GO Biological Processes	19	GO:0061919	process utilizing autophagic mechanism	19_GO:0009987 cellular process	-2.1	2.9	3.1	30182	311	272	8	2.9	1	2548|3428|9779|10241|23339|23557|84557|94241	GAA|IFI16|TBC1D5|CALCOCO2|VPS39|SNAPIN|MAP1LC3A|TP53INP1	-1.8
Blue	GO Biological Processes	19	GO:0007162	negative regulation of cell adhesion	19_GO:0048519 negative regulation of biological process	-2.1	2.8	3.1	30182	312	272	8	2.9	1	347|652|2192|2737|3717|4155|8764|11170	APOD|BMP4|FBLN1|GLI3|JAK2|MBP|TNFRSF14|FAM107A	-1.8
Blue	GO Biological Processes	19	GO:1901137	carbohydrate derivative biosynthetic process	19_GO:0008152 metabolic process	-2.1	2.3	2.9	30182	590	272	12	4.4	1.2	32|3479|4832|4882|7357|7423|10007|30815|50808|57134|80055|84532	ACACB|IGF1|NME3|NPR2|UGCG|VEGFB|GNPDA1|ST6GALNAC6|AK3|MAN1C1|PGAP1|ACSS1	-1.8
Blue	GO Biological Processes	19	GO:0055086	nucleobase-containing small molecule metabolic process	19_GO:0008152 metabolic process	-2.1	2.3	2.9	30182	590	272	12	4.4	1.2	32|572|1267|3157|4597|4832|4882|9563|10007|23433|50808|84532	ACACB|BAD|CNP|HMGCS1|MVD|NME3|NPR2|H6PD|GNPDA1|RHOQ|AK3|ACSS1	-1.8
Blue	GO Biological Processes	19	GO:0009799	specification of symmetry	19_GO:0032502 developmental process	-2.1	4.1	3.5	30182	135	272	5	1.8	0.81	92|585|652|9464|55081	ACVR2A|BBS4|BMP4|HAND2|IFT57	-1.8
Blue	GO Biological Processes	19	GO:0150104	transport across blood-brain barrier	19_GO:0051179 localization	-2.1	5.2	3.7	30182	86	272	4	1.5	0.73	3643|3953|6507|376497	INSR|LEPR|SLC1A3|SLC27A1	-1.8
Blue	GO Biological Processes	19	GO:0030901	midbrain development	19_GO:0032502 developmental process	-2.1	5.2	3.7	30182	86	272	4	1.5	0.73	1267|4155|6654|10409	CNP|MBP|SOS1|BASP1	-1.8
Blue	GO Biological Processes	19	GO:0010232	vascular transport	19_GO:0051179 localization	-2.1	5.2	3.7	30182	86	272	4	1.5	0.73	3643|3953|6507|376497	INSR|LEPR|SLC1A3|SLC27A1	-1.8
Blue	GO Biological Processes	19	GO:0021766	hippocampus development	19_GO:0032502 developmental process	-2.1	5.2	3.7	30182	86	272	4	1.5	0.73	582|585|2737|9638	BBS1|BBS4|GLI3|FEZ1	-1.8
Blue	GO Biological Processes	19	GO:0048839	inner ear development	19_GO:0032502 developmental process	-2.1	3.5	3.3	30182	190	272	6	2.2	0.89	220|652|2737|4094|9935|125488	ALDH1A3|BMP4|GLI3|MAF|MAFB|TTC39C	-1.8
Blue	Canonical Pathways	11	M71	PID ILK PATHWAY		-2.1	7.4	4.1	30182	45	272	3	1.1	0.63	1385|8874|9815	CREB1|ARHGEF7|GIT2	-1.8
Blue	KEGG Pathway	24	hsa02010	ABC transporters		-2.1	7.4	4.1	30182	45	272	3	1.1	0.63	10350|10351|23460	ABCA9|ABCA8|ABCA6	-1.8
Blue	GO Biological Processes	19	GO:0048599	oocyte development	19_GO:0022414 reproductive process	-2.1	7.4	4.1	30182	45	272	3	1.1	0.63	283|3625|4882	ANG|INHBB|NPR2	-1.8
Blue	GO Biological Processes	19	GO:0071887	leukocyte apoptotic process	19_GO:0009987 cellular process	-2.1	7.4	4.1	30182	45	272	3	1.1	0.63	2737|10018|96459	GLI3|BCL2L11|FNIP1	-1.8
Blue	GO Biological Processes	19	GO:0009150	purine ribonucleotide metabolic process	19_GO:0008152 metabolic process	-2.1	2.6	3.1	30182	379	272	9	3.3	1.1	32|572|3157|4597|4832|4882|23433|50808|84532	ACACB|BAD|HMGCS1|MVD|NME3|NPR2|RHOQ|AK3|ACSS1	-1.8
Blue	GO Biological Processes	19	GO:0060562	epithelial tube morphogenesis	19_GO:0032502 developmental process	-2.1	2.8	3.1	30182	313	272	8	2.9	1	585|652|2737|9464|10252|10522|55081|56963	BBS4|BMP4|GLI3|HAND2|SPRY1|DEAF1|IFT57|RGMA	-1.8
Blue	GO Biological Processes	19	GO:0090276	regulation of peptide hormone secretion	19_GO:0051179 localization	-2.1	3.5	3.3	30182	191	272	6	2.2	0.89	572|3625|3717|3952|5532|80024	BAD|INHBB|JAK2|LEP|PPP3CB|SLC8B1	-1.8
Blue	GO Biological Processes	19	GO:0050777	negative regulation of immune response	19_GO:0002376 immune system process	-2.1	3.5	3.3	30182	191	272	6	2.2	0.89	710|3428|5532|6223|6773|8764	SERPING1|IFI16|PPP3CB|RPS19|STAT2|TNFRSF14	-1.8
Blue	GO Biological Processes	19	GO:0040011	locomotion	19_GO:0040011 locomotion	-2.1	2.3	3	30182	520	272	11	4	1.2	652|2737|3815|5532|6223|6288|6654|7423|7869|9638|23521	BMP4|GLI3|KIT|PPP3CB|RPS19|SAA1|SOS1|VEGFB|SEMA3B|FEZ1|RPL13A	-1.8
Blue	GO Biological Processes	19	GO:0022411	cellular component disassembly	19_GO:0009987 cellular process	-2.1	2.8	3.1	30182	315	272	8	2.9	1	1777|3306|4739|11075|23175|23557|57326|84557	DNASE2|HSPA2|NEDD9|STMN2|LPIN1|SNAPIN|PBXIP1|MAP1LC3A	-1.8
Blue	GO Biological Processes	19	GO:0070372	regulation of ERK1 and ERK2 cascade	19_GO:0023052 signaling	-2.1	2.8	3.1	30182	315	272	8	2.9	1	408|652|2192|3479|8817|9464|10252|80310	ARRB1|BMP4|FBLN1|IGF1|FGF18|HAND2|SPRY1|PDGFD	-1.8
Blue	GO Biological Processes	19	GO:0002009	morphogenesis of an epithelium	19_GO:0032502 developmental process	-2.1	2.5	3	30182	451	272	10	3.7	1.1	220|585|652|2737|6654|9464|10252|10522|55081|56963	ALDH1A3|BBS4|BMP4|GLI3|SOS1|HAND2|SPRY1|DEAF1|IFT57|RGMA	-1.8
Blue	GO Biological Processes	19	GO:0060425	lung morphogenesis	19_GO:0032502 developmental process	-2.1	7.2	4	30182	46	272	3	1.1	0.63	652|10252|23521	BMP4|SPRY1|RPL13A	-1.8
Blue	GO Biological Processes	19	GO:0060976	coronary vasculature development	19_GO:0032502 developmental process	-2.1	7.2	4	30182	46	272	3	1.1	0.63	652|7423|9464	BMP4|VEGFB|HAND2	-1.8
Blue	Reactome Gene Sets	6	R-HSA-1660662	Glycosphingolipid metabolism		-2.1	7.2	4	30182	46	272	3	1.1	0.63	2581|7357|285362	GALC|UGCG|SUMF1	-1.8
Blue	GO Biological Processes	19	GO:1901861	regulation of muscle tissue development	19_GO:0032502 developmental process	-2.1	7.2	4	30182	46	272	3	1.1	0.63	652|1385|10891	BMP4|CREB1|PPARGC1A	-1.8
Blue	Canonical Pathways	11	M8626	SIG BCR SIGNALING PATHWAY		-2.1	7.2	4	30182	46	272	3	1.1	0.63	572|5532|6654	BAD|PPP3CB|SOS1	-1.8
Blue	GO Biological Processes	19	GO:0010564	regulation of cell cycle process	19_GO:0050789 regulation of biological process	-2.1	2.1	2.8	30182	747	272	14	5.1	1.3	322|585|652|1028|1031|3306|3479|3643|4882|5720|10217|11170|29997|51147	APBB1|BBS4|BMP4|CDKN1C|CDKN2C|HSPA2|IGF1|INSR|NPR2|PSME1|CTDSPL|FAM107A|NOP53|ING4	-1.8
Blue	GO Biological Processes	19	GO:0006753	nucleoside phosphate metabolic process	19_GO:0008152 metabolic process	-2.1	2.3	2.9	30182	523	272	11	4	1.2	32|572|1267|3157|4597|4832|4882|9563|23433|50808|84532	ACACB|BAD|CNP|HMGCS1|MVD|NME3|NPR2|H6PD|RHOQ|AK3|ACSS1	-1.8
Blue	GO Biological Processes	19	GO:0032872	regulation of stress-activated MAPK cascade	19_GO:0023052 signaling	-2.1	3.4	3.3	30182	193	272	6	2.2	0.89	652|3952|7164|9464|10550|768211	BMP4|LEP|TPD52L1|HAND2|ARL6IP5|RELL1	-1.8
Blue	GO Biological Processes	19	GO:0071277	cellular response to calcium ion	19_GO:0050896 response to stimulus	-2.1	5	3.6	30182	88	272	4	1.5	0.73	3625|3727|8644|8895	INHBB|JUND|AKR1C3|CPNE3	-1.8
Blue	GO Biological Processes	19	GO:0051453	regulation of intracellular pH	19_GO:0042592 homeostatic process	-2.1	5	3.6	30182	88	272	4	1.5	0.73	23557|155066|252839|285195	SNAPIN|ATP6V0E2|TMEM9|SLC9A9	-1.8
Blue	GO Biological Processes	19	GO:1904892	regulation of receptor signaling pathway via STAT	19_GO:0023052 signaling	-2.1	5	3.6	30182	88	272	4	1.5	0.73	3588|3717|3815|3952	IL10RB|JAK2|KIT|LEP	-1.8
Blue	WikiPathways	27	WP254	Apoptosis		-2.1	5	3.6	30182	88	272	4	1.5	0.73	572|3479|8743|10018	BAD|IGF1|TNFSF10|BCL2L11	-1.8
Blue	WikiPathways	27	WP5234	Bardet-Biedl syndrome		-2.1	5	3.6	30182	88	272	4	1.5	0.73	582|585|2737|55081	BBS1|BBS4|GLI3|IFT57	-1.8
Blue	GO Biological Processes	19	GO:0002694	regulation of leukocyte activation	19_GO:0002376 immune system process	-2.1	2.2	2.9	30182	598	272	12	4.4	1.2	572|652|2737|3479|3717|3727|3949|3952|4739|6654|8764|83593	BAD|BMP4|GLI3|IGF1|JAK2|JUND|LDLR|LEP|NEDD9|SOS1|TNFRSF14|RASSF5	-1.8
Blue	GO Biological Processes	19	GO:0002791	regulation of peptide secretion	19_GO:0051179 localization	-2.1	3.4	3.2	30182	194	272	6	2.2	0.89	572|3625|3717|3952|5532|80024	BAD|INHBB|JAK2|LEP|PPP3CB|SLC8B1	-1.8
Blue	Canonical Pathways	11	M5493	WNT SIGNALING		-2.1	5	3.6	30182	89	272	4	1.5	0.73	166|7089|23521|26108	TLE5|TLE2|RPL13A|PYGO1	-1.7
Blue	GO Biological Processes	19	GO:0006637	acyl-CoA metabolic process	19_GO:0008152 metabolic process	-2.1	5	3.6	30182	89	272	4	1.5	0.73	32|3157|4597|84532	ACACB|HMGCS1|MVD|ACSS1	-1.7
Blue	GO Biological Processes	19	GO:0035383	thioester metabolic process	19_GO:0008152 metabolic process	-2.1	5	3.6	30182	89	272	4	1.5	0.73	32|3157|4597|84532	ACACB|HMGCS1|MVD|ACSS1	-1.7
Blue	GO Biological Processes	19	GO:0071902	positive regulation of protein serine/threonine kinase activity	19_GO:0048518 positive regulation of biological process	-2.1	3.4	3.2	30182	195	272	6	2.2	0.89	3643|3815|7164|8817|80310|376497	INSR|KIT|TPD52L1|FGF18|PDGFD|SLC27A1	-1.7
Blue	Reactome Gene Sets	6	R-HSA-977606	Regulation of Complement cascade		-2.1	7.1	4	30182	47	272	3	1.1	0.63	710|715|716	SERPING1|C1R|C1S	-1.7
Blue	GO Biological Processes	19	GO:0046173	polyol biosynthetic process	19_GO:0008152 metabolic process	-2.1	7.1	4	30182	47	272	3	1.1	0.63	1593|3952|6697	CYP27A1|LEP|SPR	-1.7
Blue	GO Biological Processes	19	GO:0061005	cell differentiation involved in kidney development	19_GO:0032502 developmental process	-2.1	7.1	4	30182	47	272	3	1.1	0.63	652|2737|10409	BMP4|GLI3|BASP1	-1.7
Blue	Reactome Gene Sets	6	R-HSA-9707616	Heme signaling		-2.1	7.1	4	30182	47	272	3	1.1	0.63	1385|10891|23373	CREB1|PPARGC1A|CRTC1	-1.7
Blue	WikiPathways	27	WP1591	Heart development		-2.1	7.1	4	30182	47	272	3	1.1	0.63	652|7423|9464	BMP4|VEGFB|HAND2	-1.7
Blue	WikiPathways	27	WP5083	Neuroinflammation and glutamatergic signaling		-2	4	3.4	30182	140	272	5	1.8	0.81	1385|3479|3588|3643|6507	CREB1|IGF1|IL10RB|INSR|SLC1A3	-1.7
Blue	GO Biological Processes	19	GO:0002573	myeloid leukocyte differentiation	19_GO:0032502 developmental process	-2	4	3.4	30182	140	272	5	1.8	0.81	652|1385|3428|3815|8544	BMP4|CREB1|IFI16|KIT|PIR	-1.7
Blue	GO Biological Processes	19	GO:0016485	protein processing	19_GO:0008152 metabolic process	-2	3.4	3.2	30182	196	272	6	2.2	0.89	572|715|1718|2737|3428|9935	BAD|C1R|DHCR24|GLI3|IFI16|MAFB	-1.7
Blue	GO Biological Processes	19	GO:0070302	regulation of stress-activated protein kinase signaling cascade	19_GO:0023052 signaling	-2	3.4	3.2	30182	196	272	6	2.2	0.89	652|3952|7164|9464|10550|768211	BMP4|LEP|TPD52L1|HAND2|ARL6IP5|RELL1	-1.7
Blue	GO Biological Processes	19	GO:0090087	regulation of peptide transport	19_GO:0051179 localization	-2	3.4	3.2	30182	196	272	6	2.2	0.89	572|3625|3717|3952|5532|80024	BAD|INHBB|JAK2|LEP|PPP3CB|SLC8B1	-1.7
Blue	GO Biological Processes	19	GO:0006163	purine nucleotide metabolic process	19_GO:0008152 metabolic process	-2	2.4	2.9	30182	457	272	10	3.7	1.1	32|572|3157|4597|4832|4882|9563|23433|50808|84532	ACACB|BAD|HMGCS1|MVD|NME3|NPR2|H6PD|RHOQ|AK3|ACSS1	-1.7
Blue	GO Biological Processes	19	GO:0048812	neuron projection morphogenesis	19_GO:0032502 developmental process	-2	2.4	2.9	30182	457	272	10	3.7	1.1	104|322|1267|1385|2737|4882|5532|6654|7869|9638	ADARB1|APBB1|CNP|CREB1|GLI3|NPR2|PPP3CB|SOS1|SEMA3B|FEZ1	-1.7
Blue	GO Biological Processes	19	GO:0051262	protein tetramerization	19_GO:0009987 cellular process	-2	4.9	3.6	30182	90	272	4	1.5	0.73	32|220|5018|23373	ACACB|ALDH1A3|OXA1L|CRTC1	-1.7
Blue	GO Biological Processes	19	GO:0001776	leukocyte homeostasis	19_GO:0042592 homeostatic process	-2	4.9	3.6	30182	90	272	4	1.5	0.73	819|5532|6654|10018	CAMLG|PPP3CB|SOS1|BCL2L11	-1.7
Blue	GO Biological Processes	19	GO:0051656	establishment of organelle localization	19_GO:0051179 localization	-2	2.6	3	30182	388	272	9	3.3	1.1	585|2697|3815|9638|10252|23557|79443|117583|161176	BBS4|GJA1|KIT|FEZ1|SPRY1|SNAPIN|FYCO1|PARD3B|SYNE3	-1.7
Blue	GO Biological Processes	19	GO:0009913	epidermal cell differentiation	19_GO:0032502 developmental process	-2	3.4	3.2	30182	197	272	6	2.2	0.89	652|5493|7357|8644|9935|10628	BMP4|PPL|UGCG|AKR1C3|MAFB|TXNIP	-1.7
Blue	GO Biological Processes	19	GO:0008544	epidermis development	19_GO:0032502 developmental process	-2	2.8	3	30182	322	272	8	2.9	1	652|3643|5493|6654|7357|8644|9935|10628	BMP4|INSR|PPL|SOS1|UGCG|AKR1C3|MAFB|TXNIP	-1.7
Blue	GO Biological Processes	19	GO:0030216	keratinocyte differentiation	19_GO:0032502 developmental process	-2	3.9	3.3	30182	141	272	5	1.8	0.81	5493|7357|8644|9935|10628	PPL|UGCG|AKR1C3|MAFB|TXNIP	-1.7
Blue	Reactome Gene Sets	6	R-HSA-112399	IRS-mediated signalling		-2	6.9	3.9	30182	48	272	3	1.1	0.63	2323|6654|8817	FLT3LG|SOS1|FGF18	-1.7
Blue	GO Biological Processes	19	GO:0006110	regulation of glycolytic process	19_GO:0008152 metabolic process	-2	6.9	3.9	30182	48	272	3	1.1	0.63	3479|3643|9759	IGF1|INSR|HDAC4	-1.7
Blue	GO Biological Processes	19	GO:0031641	regulation of myelination	19_GO:0032502 developmental process	-2	6.9	3.9	30182	48	272	3	1.1	0.63	23175|26022|58494	LPIN1|TMEM98|JAM2	-1.7
Blue	Reactome Gene Sets	6	R-HSA-6806667	Metabolism of fat-soluble vitamins		-2	6.9	3.9	30182	48	272	3	1.1	0.63	1645|3949|8644	AKR1C1|LDLR|AKR1C3	-1.7
Blue	WikiPathways	27	WP1541	Energy metabolism		-2	6.9	3.9	30182	48	272	3	1.1	0.63	1385|5532|10891	CREB1|PPP3CB|PPARGC1A	-1.7
Blue	GO Biological Processes	19	GO:0006956	complement activation	19_GO:0002376 immune system process	-2	6.9	3.9	30182	48	272	3	1.1	0.63	710|715|716	SERPING1|C1R|C1S	-1.7
Blue	GO Biological Processes	19	GO:0048538	thymus development	19_GO:0002376 immune system process	-2	6.9	3.9	30182	48	272	3	1.1	0.63	9464|9935|10018	HAND2|MAFB|BCL2L11	-1.7
Blue	GO Biological Processes	19	GO:0060271	cilium assembly	19_GO:0009987 cellular process	-2	2.7	3	30182	323	272	8	2.9	1	582|585|11188|54935|55081|79582|83547|125488	BBS1|BBS4|NISCH|DUSP23|IFT57|SPAG16|RILP|TTC39C	-1.7
Blue	GO Biological Processes	19	GO:0072091	regulation of stem cell proliferation	19_GO:0050789 regulation of biological process	-2	4.9	3.5	30182	91	272	4	1.5	0.73	1031|2192|2697|2737	CDKN2C|FBLN1|GJA1|GLI3	-1.7
Blue	GO Biological Processes	19	GO:0060021	roof of mouth development	19_GO:0032502 developmental process	-2	4.9	3.5	30182	91	272	4	1.5	0.73	2737|6654|9464|90780	GLI3|SOS1|HAND2|PYGO2	-1.7
Blue	KEGG Pathway	24	hsa04936	Alcoholic liver disease		-2	3.9	3.3	30182	142	272	5	1.8	0.81	32|125|128|10891|23175	ACACB|ADH1B|ADH5|PPARGC1A|LPIN1	-1.7
Blue	WikiPathways	27	WP2858	Ectoderm differentiation		-2	3.9	3.3	30182	142	272	5	1.8	0.81	166|652|2737|9935|56963	TLE5|BMP4|GLI3|MAFB|RGMA	-1.7
Blue	GO Biological Processes	19	GO:0071248	cellular response to metal ion	19_GO:0050896 response to stimulus	-2	3.3	3.2	30182	199	272	6	2.2	0.89	1385|3625|3727|8644|8895|84557	CREB1|INHBB|JUND|AKR1C3|CPNE3|MAP1LC3A	-1.7
Blue	GO Biological Processes	19	GO:0120039	plasma membrane bounded cell projection morphogenesis	19_GO:0032502 developmental process	-2	2.4	2.9	30182	462	272	10	3.7	1.1	104|322|1267|1385|2737|4882|5532|6654|7869|9638	ADARB1|APBB1|CNP|CREB1|GLI3|NPR2|PPP3CB|SOS1|SEMA3B|FEZ1	-1.7
Blue	GO Biological Processes	19	GO:0090407	organophosphate biosynthetic process	19_GO:0008152 metabolic process	-2	2.3	2.9	30182	535	272	11	4	1.2	32|3157|4597|4832|4882|10351|23175|50808|80055|84532|376497	ACACB|HMGCS1|MVD|NME3|NPR2|ABCA8|LPIN1|AK3|PGAP1|ACSS1|SLC27A1	-1.7
Blue	KEGG Pathway	24	hsa04550	Signaling pathways regulating pluripotency of stem cells		-2	3.9	3.3	30182	143	272	5	1.8	0.81	92|652|3479|3625|3717	ACVR2A|BMP4|IGF1|INHBB|JAK2	-1.7
Blue	GO Biological Processes	19	GO:0010977	negative regulation of neuron projection development	19_GO:0032502 developmental process	-2	3.9	3.3	30182	143	272	5	1.8	0.81	4155|7869|11075|23557|56963	MBP|SEMA3B|STMN2|SNAPIN|RGMA	-1.7
Blue	Reactome Gene Sets	6	R-HSA-913531	Interferon Signaling		-2	3.3	3.2	30182	200	272	6	2.2	0.89	2537|3434|3717|4600|6773|9246	IFI6|IFIT1|JAK2|MX2|STAT2|UBE2L6	-1.7
Blue	GO Biological Processes	19	GO:0046850	regulation of bone remodeling	19_GO:0032501 multicellular organismal process	-2	6.8	3.9	30182	49	272	3	1.1	0.63	3952|3953|5166	LEP|LEPR|PDK4	-1.7
Blue	GO Biological Processes	19	GO:0009994	oocyte differentiation	19_GO:0022414 reproductive process	-2	6.8	3.9	30182	49	272	3	1.1	0.63	283|3625|4882	ANG|INHBB|NPR2	-1.7
Blue	GO Biological Processes	19	GO:0048546	digestive tract morphogenesis	19_GO:0032502 developmental process	-2	6.8	3.9	30182	49	272	3	1.1	0.63	652|2737|4882	BMP4|GLI3|NPR2	-1.7
Blue	GO Biological Processes	19	GO:0070661	leukocyte proliferation	19_GO:0009987 cellular process	-2	3.9	3.3	30182	144	272	5	1.8	0.81	3815|5532|11119|64343|83593	KIT|PPP3CB|BTN3A1|AZI2|RASSF5	-1.7
Blue_MCODE_ALL	GO Biological Processes	19	GO:0007167	enzyme-linked receptor protein signaling pathway	19_GO:0023052 signaling	-9.7	14	12	30182	626	38	11	29	7.4	652|819|3479|3643|3815|4882|6654|8646|8817|56963|80310	BMP4|CAMLG|IGF1|INSR|KIT|NPR2|SOS1|CHRD|FGF18|RGMA|PDGFD	-8.2
Blue_MCODE_ALL	KEGG Pathway	24	hsa04010	MAPK signaling pathway		-8.6	22	13	30182	294	38	8	21	6.6	408|3306|3479|3643|3815|6654|8817|80310	ARRB1|HSPA2|IGF1|INSR|KIT|SOS1|FGF18|PDGFD	-7.2
Blue_MCODE_ALL	GO Biological Processes	19	GO:0043405	regulation of MAP kinase activity	19_GO:0008152 metabolic process	-8.5	30	14	30182	186	38	7	18	6.3	652|3643|3815|6654|7164|8817|80310	BMP4|INSR|KIT|SOS1|TPD52L1|FGF18|PDGFD	-7.1
Blue_MCODE_ALL	GO Biological Processes	19	GO:0007169	transmembrane receptor protein tyrosine kinase signaling pathway	19_GO:0023052 signaling	-7.4	15	10	30182	416	38	8	21	6.6	819|3479|3643|3815|4882|6654|8817|80310	CAMLG|IGF1|INSR|KIT|NPR2|SOS1|FGF18|PDGFD	-6.1
Blue_MCODE_ALL	GO Biological Processes	19	GO:0043410	positive regulation of MAPK cascade	19_GO:0023052 signaling	-6.8	13	9.4	30182	495	38	8	21	6.6	408|652|3479|3643|3815|7164|8817|80310	ARRB1|BMP4|IGF1|INSR|KIT|TPD52L1|FGF18|PDGFD	-5.6
Blue_MCODE_ALL	GO Biological Processes	19	GO:0001501	skeletal system development	19_GO:0032502 developmental process	-6.7	13	9.3	30182	507	38	8	21	6.6	166|652|3479|3815|4882|8646|8817|57326	TLE5|BMP4|IGF1|KIT|NPR2|CHRD|FGF18|PBXIP1	-5.6
Blue_MCODE_ALL	GO Biological Processes	19	GO:0001934	positive regulation of protein phosphorylation	19_GO:0048518 positive regulation of biological process	-6.7	10	8.6	30182	718	38	9	24	6.9	408|652|3306|3479|3643|3815|7164|8817|80310	ARRB1|BMP4|HSPA2|IGF1|INSR|KIT|TPD52L1|FGF18|PDGFD	-5.5
Blue_MCODE_ALL	GO Biological Processes	19	GO:0070848	response to growth factor	19_GO:0050896 response to stimulus	-6.6	12	9.2	30182	520	38	8	21	6.6	652|3643|4882|6654|8646|8817|56963|80310	BMP4|INSR|NPR2|SOS1|CHRD|FGF18|RGMA|PDGFD	-5.5
Blue_MCODE_ALL	GO Biological Processes	19	GO:0014066	regulation of phosphatidylinositol 3-kinase signaling	19_GO:0023052 signaling	-6.5	35	13	30182	112	38	5	13	5.5	3479|3643|3815|29997|80310	IGF1|INSR|KIT|NOP53|PDGFD	-5.4
Blue_MCODE_ALL	GO Biological Processes	19	GO:0071900	regulation of protein serine/threonine kinase activity	19_GO:0008152 metabolic process	-6.5	15	9.7	30182	369	38	7	18	6.3	652|3643|3815|6654|7164|8817|80310	BMP4|INSR|KIT|SOS1|TPD52L1|FGF18|PDGFD	-5.3
Blue_MCODE_ALL	GO Biological Processes	19	GO:0051098	regulation of binding	19_GO:0065007 biological regulation	-6.5	15	9.7	30182	369	38	7	18	6.3	166|652|3434|3479|23557|56963|90780	TLE5|BMP4|IFIT1|IGF1|SNAPIN|RGMA|PYGO2	-5.3
Blue_MCODE_ALL	GO Biological Processes	19	GO:0043406	positive regulation of MAP kinase activity	19_GO:0023052 signaling	-6.4	34	13	30182	117	38	5	13	5.5	3643|3815|7164|8817|80310	INSR|KIT|TPD52L1|FGF18|PDGFD	-5.3
Blue_MCODE_ALL	GO Biological Processes	19	GO:0042327	positive regulation of phosphorylation	19_GO:0048518 positive regulation of biological process	-6.4	9.1	8.2	30182	786	38	9	24	6.9	408|652|3306|3479|3643|3815|7164|8817|80310	ARRB1|BMP4|HSPA2|IGF1|INSR|KIT|TPD52L1|FGF18|PDGFD	-5.3
Blue_MCODE_ALL	KEGG Pathway	24	hsa04014	Ras signaling pathway		-6.3	20	11	30182	236	38	6	16	5.9	3479|3643|3815|6654|8817|80310	IGF1|INSR|KIT|SOS1|FGF18|PDGFD	-5.2
Blue_MCODE_ALL	GO Biological Processes	19	GO:0045859	regulation of protein kinase activity	19_GO:0008152 metabolic process	-6	10	8.2	30182	627	38	8	21	6.6	652|3479|3643|3815|6654|7164|8817|80310	BMP4|IGF1|INSR|KIT|SOS1|TPD52L1|FGF18|PDGFD	-5
Blue_MCODE_ALL	WikiPathways	27	WP3932	Focal adhesion: PI3K-Akt-mTOR-signaling pathway		-5.7	16	9.2	30182	302	38	6	16	5.9	3479|3643|3815|6654|8817|80310	IGF1|INSR|KIT|SOS1|FGF18|PDGFD	-4.7
Blue_MCODE_ALL	GO Biological Processes	19	GO:0043408	regulation of MAPK cascade	19_GO:0023052 signaling	-5.7	9.1	7.7	30182	695	38	8	21	6.6	408|652|3479|3643|3815|7164|8817|80310	ARRB1|BMP4|IGF1|INSR|KIT|TPD52L1|FGF18|PDGFD	-4.7
Blue_MCODE_ALL	Reactome Gene Sets	6	R-HSA-909733	Interferon alpha/beta signaling		-5.7	44	13	30182	72	38	4	11	5	2537|3434|4600|6773	IFI6|IFIT1|MX2|STAT2	-4.7
Blue_MCODE_ALL	GO Biological Processes	19	GO:0071363	cellular response to growth factor stimulus	19_GO:0050896 response to stimulus	-5.6	11	8.2	30182	488	38	7	18	6.3	652|3643|6654|8646|8817|56963|80310	BMP4|INSR|SOS1|CHRD|FGF18|RGMA|PDGFD	-4.7
Blue_MCODE_ALL	GO Biological Processes	19	GO:2000242	negative regulation of reproductive process	19_GO:0022414 reproductive process	-5.6	42	13	30182	75	38	4	11	5	652|3479|3815|4882	BMP4|IGF1|KIT|NPR2	-4.6
Blue_MCODE_ALL	GO Biological Processes	19	GO:0043549	regulation of kinase activity	19_GO:0008152 metabolic process	-5.6	8.8	7.5	30182	720	38	8	21	6.6	652|3479|3643|3815|6654|7164|8817|80310	BMP4|IGF1|INSR|KIT|SOS1|TPD52L1|FGF18|PDGFD	-4.6
Blue_MCODE_ALL	GO Biological Processes	19	GO:0014068	positive regulation of phosphatidylinositol 3-kinase signaling	19_GO:0023052 signaling	-5.4	38	12	30182	83	38	4	11	5	3479|3643|3815|80310	IGF1|INSR|KIT|PDGFD	-4.5
Blue_MCODE_ALL	WikiPathways	27	WP4172	PI3K-Akt signaling pathway		-5.4	14	8.6	30182	339	38	6	16	5.9	3479|3643|3815|6654|8817|80310	IGF1|INSR|KIT|SOS1|FGF18|PDGFD	-4.5
Blue_MCODE_ALL	GO Biological Processes	19	GO:0071902	positive regulation of protein serine/threonine kinase activity	19_GO:0048518 positive regulation of biological process	-5.3	20	9.6	30182	195	38	5	13	5.5	3643|3815|7164|8817|80310	INSR|KIT|TPD52L1|FGF18|PDGFD	-4.4
Blue_MCODE_ALL	KEGG Pathway	24	hsa04151	PI3K-Akt signaling pathway		-5.3	13	8.4	30182	354	38	6	16	5.9	3479|3643|3815|6654|8817|80310	IGF1|INSR|KIT|SOS1|FGF18|PDGFD	-4.4
Blue_MCODE_ALL	GO Biological Processes	19	GO:0043393	regulation of protein binding	19_GO:0065007 biological regulation	-5.3	20	9.5	30182	201	38	5	13	5.5	166|652|3434|23557|56963	TLE5|BMP4|IFIT1|SNAPIN|RGMA	-4.4
Blue_MCODE_ALL	WikiPathways	27	WP4767	FGFR3 signaling in chondrocyte proliferation and terminal differentiation		-5.3	88	16	30182	27	38	3	7.9	4.4	652|4882|8817	BMP4|NPR2|FGF18	-4.3
Blue_MCODE_ALL	GO Biological Processes	19	GO:0045860	positive regulation of protein kinase activity	19_GO:0048518 positive regulation of biological process	-5.2	13	8.2	30182	364	38	6	16	5.9	3479|3643|3815|7164|8817|80310	IGF1|INSR|KIT|TPD52L1|FGF18|PDGFD	-4.3
Blue_MCODE_ALL	GO Biological Processes	19	GO:2000241	regulation of reproductive process	19_GO:0022414 reproductive process	-5.2	19	9.3	30182	206	38	5	13	5.5	652|3479|3643|3815|4882	BMP4|IGF1|INSR|KIT|NPR2	-4.3
Blue_MCODE_ALL	KEGG Pathway	24	hsa04015	Rap1 signaling pathway		-5.2	19	9.2	30182	210	38	5	13	5.5	3479|3643|3815|8817|80310	IGF1|INSR|KIT|FGF18|PDGFD	-4.3
Blue_MCODE_ALL	GO Biological Processes	19	GO:0060348	bone development	19_GO:0032502 developmental process	-5.1	19	9.2	30182	214	38	5	13	5.5	652|3479|3815|4882|8817	BMP4|IGF1|KIT|NPR2|FGF18	-4.2
Blue_MCODE_ALL	GO Biological Processes	19	GO:0001958	endochondral ossification	19_GO:0032502 developmental process	-5.1	77	15	30182	31	38	3	7.9	4.4	652|4882|8817	BMP4|NPR2|FGF18	-4.2
Blue_MCODE_ALL	GO Biological Processes	19	GO:0036075	replacement ossification	19_GO:0032501 multicellular organismal process	-5.1	77	15	30182	31	38	3	7.9	4.4	652|4882|8817	BMP4|NPR2|FGF18	-4.2
Blue_MCODE_ALL	GO Biological Processes	19	GO:0070374	positive regulation of ERK1 and ERK2 cascade	19_GO:0023052 signaling	-5.1	18	9	30182	222	38	5	13	5.5	408|652|3479|8817|80310	ARRB1|BMP4|IGF1|FGF18|PDGFD	-4.2
Blue_MCODE_ALL	KEGG Pathway	24	hsa05171	Coronavirus disease - COVID-19		-5	17	8.7	30182	232	38	5	13	5.5	4600|6176|6223|6773|23521	MX2|RPLP1|RPS19|STAT2|RPL13A	-4.1
Blue_MCODE_ALL	WikiPathways	27	WP4659	Gastrin signaling pathway		-4.9	28	10	30182	115	38	4	11	5	408|3815|6654|6925	ARRB1|KIT|SOS1|TCF4	-4
Blue_MCODE_ALL	GO Biological Processes	19	GO:1901699	cellular response to nitrogen compound	19_GO:0050896 response to stimulus	-4.9	8.6	7	30182	643	38	7	18	6.3	2058|3434|3479|3643|4882|6654|80310	EPRS1|IFIT1|IGF1|INSR|NPR2|SOS1|PDGFD	-4
Blue_MCODE_ALL	GO Biological Processes	19	GO:0022412	cellular process involved in reproduction in multicellular organism	19_GO:0022414 reproductive process	-4.8	11	7.5	30182	426	38	6	16	5.9	652|3306|3815|4882|6654|90780	BMP4|HSPA2|KIT|NPR2|SOS1|PYGO2	-4
Blue_MCODE_ALL	GO Biological Processes	19	GO:0033674	positive regulation of kinase activity	19_GO:0048518 positive regulation of biological process	-4.8	11	7.5	30182	428	38	6	16	5.9	3479|3643|3815|7164|8817|80310	IGF1|INSR|KIT|TPD52L1|FGF18|PDGFD	-4
Blue_MCODE_ALL	Reactome Gene Sets	6	R-HSA-2408522	Selenoamino acid metabolism		-4.8	27	10	30182	119	38	4	11	5	2058|6176|6223|23521	EPRS1|RPLP1|RPS19|RPL13A	-4
Blue_MCODE_ALL	WikiPathways	27	WP5087	Malignant pleural mesothelioma		-4.8	11	7.4	30182	440	38	6	16	5.9	3479|3643|3815|6654|8817|80310	IGF1|INSR|KIT|SOS1|FGF18|PDGFD	-3.9
Blue_MCODE_ALL	GO Biological Processes	19	GO:0048872	homeostasis of number of cells	19_GO:0042592 homeostatic process	-4.7	15	8.2	30182	260	38	5	13	5.5	652|819|3815|6223|6654	BMP4|CAMLG|KIT|RPS19|SOS1	-3.9
Blue_MCODE_ALL	Canonical Pathways	11	M181	PID BMP PATHWAY		-4.7	57	13	30182	42	38	3	7.9	4.4	652|8646|56963	BMP4|CHRD|RGMA	-3.9
Blue_MCODE_ALL	GO Biological Processes	19	GO:1901652	response to peptide	19_GO:0050896 response to stimulus	-4.7	10	7.2	30182	456	38	6	16	5.9	2058|3479|3643|4882|6654|6773	EPRS1|IGF1|INSR|NPR2|SOS1|STAT2	-3.8
Blue_MCODE_ALL	GO Biological Processes	19	GO:0051129	negative regulation of cellular component organization	19_GO:0048519 negative regulation of biological process	-4.6	7.9	6.6	30182	703	38	7	18	6.3	652|3306|3479|23521|23557|29997|56963	BMP4|HSPA2|IGF1|RPL13A|SNAPIN|NOP53|RGMA	-3.8
Blue_MCODE_ALL	KEGG Pathway	24	hsa02010	ABC transporters		-4.6	53	12	30182	45	38	3	7.9	4.4	10350|10351|23460	ABCA9|ABCA8|ABCA6	-3.8
Blue_MCODE_ALL	GO Biological Processes	19	GO:0071345	cellular response to cytokine stimulus	19_GO:0050896 response to stimulus	-4.6	7.7	6.5	30182	719	38	7	18	6.3	2058|3434|3815|4882|6654|6773|23521	EPRS1|IFIT1|KIT|NPR2|SOS1|STAT2|RPL13A	-3.7
Blue_MCODE_ALL	WikiPathways	27	WP2848	Pluripotent stem cell differentiation pathway		-4.5	50	12	30182	48	38	3	7.9	4.4	652|3479|3815	BMP4|IGF1|KIT	-3.7
Blue_MCODE_ALL	GO Biological Processes	19	GO:0055123	digestive system development	19_GO:0032502 developmental process	-4.5	22	9	30182	144	38	4	11	5	652|3643|3815|4882	BMP4|INSR|KIT|NPR2	-3.7
Blue_MCODE_ALL	GO Biological Processes	19	GO:0051783	regulation of nuclear division	19_GO:0050789 regulation of biological process	-4.5	22	9	30182	145	38	4	11	5	652|3479|3643|4882	BMP4|IGF1|INSR|NPR2	-3.7
Blue_MCODE_ALL	KEGG Pathway	24	hsa05224	Breast cancer		-4.5	22	8.9	30182	147	38	4	11	5	3479|3815|6654|8817	IGF1|KIT|SOS1|FGF18	-3.7
Blue_MCODE_ALL	KEGG Pathway	24	hsa04072	Phospholipase D signaling pathway		-4.4	21	8.9	30182	148	38	4	11	5	3643|3815|6654|80310	INSR|KIT|SOS1|PDGFD	-3.7
Blue_MCODE_ALL	GO Biological Processes	19	GO:0007173	epidermal growth factor receptor signaling pathway	19_GO:0023052 signaling	-4.4	46	11	30182	52	38	3	7.9	4.4	819|4882|6654	CAMLG|NPR2|SOS1	-3.6
Blue_MCODE_ALL	Reactome Gene Sets	6	R-HSA-2428928	IRS-related events triggered by IGF1R		-4.4	46	11	30182	52	38	3	7.9	4.4	3479|6654|8817	IGF1|SOS1|FGF18	-3.6
Blue_MCODE_ALL	WikiPathways	27	WP2406	Cardiac progenitor differentiation		-4.4	45	11	30182	53	38	3	7.9	4.4	652|3479|3815	BMP4|IGF1|KIT	-3.6
Blue_MCODE_ALL	Reactome Gene Sets	6	R-HSA-2428924	IGF1R signaling cascade		-4.4	45	11	30182	53	38	3	7.9	4.4	3479|6654|8817	IGF1|SOS1|FGF18	-3.6
Blue_MCODE_ALL	GO Biological Processes	19	GO:1901653	cellular response to peptide	19_GO:0050896 response to stimulus	-4.4	13	7.4	30182	310	38	5	13	5.5	2058|3479|3643|4882|6654	EPRS1|IGF1|INSR|NPR2|SOS1	-3.6
Blue_MCODE_ALL	GO Biological Processes	19	GO:0007281	germ cell development	19_GO:0022414 reproductive process	-4.4	13	7.4	30182	310	38	5	13	5.5	652|3306|3815|4882|90780	BMP4|HSPA2|KIT|NPR2|PYGO2	-3.6
Blue_MCODE_ALL	WikiPathways	27	WP4262	Breast cancer pathway		-4.4	20	8.6	30182	155	38	4	11	5	3479|3815|6654|8817	IGF1|KIT|SOS1|FGF18	-3.6
Blue_MCODE_ALL	Reactome Gene Sets	6	R-HSA-74751	Insulin receptor signalling cascade		-4.4	44	11	30182	54	38	3	7.9	4.4	3643|6654|8817	INSR|SOS1|FGF18	-3.6
Blue_MCODE_ALL	Reactome Gene Sets	6	R-HSA-2404192	Signaling by Type 1 Insulin-like Growth Factor 1 Receptor (IGF1R)		-4.4	44	11	30182	54	38	3	7.9	4.4	3479|6654|8817	IGF1|SOS1|FGF18	-3.6
Blue_MCODE_ALL	GO Biological Processes	19	GO:0051347	positive regulation of transferase activity	19_GO:0065007 biological regulation	-4.3	9.1	6.7	30182	522	38	6	16	5.9	3479|3643|3815|7164|8817|80310	IGF1|INSR|KIT|TPD52L1|FGF18|PDGFD	-3.6
Blue_MCODE_ALL	KEGG Pathway	24	hsa05160	Hepatitis C		-4.3	20	8.6	30182	157	38	4	11	5	3434|4600|6654|6773	IFIT1|MX2|SOS1|STAT2	-3.6
Blue_MCODE_ALL	GO Biological Processes	19	GO:0070372	regulation of ERK1 and ERK2 cascade	19_GO:0023052 signaling	-4.3	13	7.4	30182	315	38	5	13	5.5	408|652|3479|8817|80310	ARRB1|BMP4|IGF1|FGF18|PDGFD	-3.6
Blue_MCODE_ALL	Reactome Gene Sets	6	R-HSA-9006934	Signaling by Receptor Tyrosine Kinases		-4.3	9.1	6.6	30182	524	38	6	16	5.9	3479|3643|3815|6654|8817|80310	IGF1|INSR|KIT|SOS1|FGF18|PDGFD	-3.6
Blue_MCODE_ALL	GO Biological Processes	19	GO:0009725	response to hormone	19_GO:0050896 response to stimulus	-4.3	7.1	6.1	30182	784	38	7	18	6.3	652|2058|3643|3815|4882|6654|6773	BMP4|EPRS1|INSR|KIT|NPR2|SOS1|STAT2	-3.5
Blue_MCODE_ALL	Reactome Gene Sets	6	R-HSA-432722	Golgi Associated Vesicle Biogenesis		-4.3	43	11	30182	56	38	3	7.9	4.4	408|7164|23557	ARRB1|TPD52L1|SNAPIN	-3.5
Blue_MCODE_ALL	KEGG Pathway	24	hsa05200	Pathways in cancer		-4.3	9	6.6	30182	531	38	6	16	5.9	652|3479|3815|6654|6773|8817	BMP4|IGF1|KIT|SOS1|STAT2|FGF18	-3.5
Blue_MCODE_ALL	GO Biological Processes	19	GO:0060350	endochondral bone morphogenesis	19_GO:0032502 developmental process	-4.2	40	11	30182	59	38	3	7.9	4.4	652|4882|8817	BMP4|NPR2|FGF18	-3.5
Blue_MCODE_ALL	GO Biological Processes	19	GO:0051785	positive regulation of nuclear division	19_GO:0048518 positive regulation of biological process	-4.2	40	11	30182	59	38	3	7.9	4.4	3479|3643|4882	IGF1|INSR|NPR2	-3.5
Blue_MCODE_ALL	GO Biological Processes	19	GO:0051216	cartilage development	19_GO:0032502 developmental process	-4.2	19	8.3	30182	167	38	4	11	5	652|4882|8817|57326	BMP4|NPR2|FGF18|PBXIP1	-3.5
Blue_MCODE_ALL	KEGG Pathway	24	hsa04213	Longevity regulating pathway - multiple species		-4.2	38	10	30182	62	38	3	7.9	4.4	3306|3479|3643	HSPA2|IGF1|INSR	-3.4
Blue_MCODE_ALL	Canonical Pathways	11	M5883	NABA SECRETED FACTORS		-4.2	12	7	30182	343	38	5	13	5.5	652|3479|8646|8817|80310	BMP4|IGF1|CHRD|FGF18|PDGFD	-3.4
Blue_MCODE_ALL	GO Biological Processes	19	GO:0030335	positive regulation of cell migration	19_GO:0040011 locomotion	-4.1	8.4	6.3	30182	569	38	6	16	5.9	652|3479|3643|3815|8817|80310	BMP4|IGF1|INSR|KIT|FGF18|PDGFD	-3.4
Blue_MCODE_ALL	GO Biological Processes	19	GO:0038127	ERBB signaling pathway	19_GO:0023052 signaling	-4.1	37	10	30182	64	38	3	7.9	4.4	819|4882|6654	CAMLG|NPR2|SOS1	-3.4
Blue_MCODE_ALL	GO Biological Processes	19	GO:0071417	cellular response to organonitrogen compound	19_GO:0050896 response to stimulus	-4.1	8.1	6.2	30182	586	38	6	16	5.9	2058|3479|3643|4882|6654|80310	EPRS1|IGF1|INSR|NPR2|SOS1|PDGFD	-3.3
Blue_MCODE_ALL	GO Biological Processes	19	GO:0051057	positive regulation of small GTPase mediated signal transduction	19_GO:0023052 signaling	-4.1	35	10	30182	68	38	3	7.9	4.4	408|3479|6654	ARRB1|IGF1|SOS1	-3.3
Blue_MCODE_ALL	GO Biological Processes	19	GO:2000147	positive regulation of cell motility	19_GO:0040011 locomotion	-4	8	6.1	30182	594	38	6	16	5.9	652|3479|3643|3815|8817|80310	BMP4|IGF1|INSR|KIT|FGF18|PDGFD	-3.3
Blue_MCODE_ALL	GO Biological Processes	19	GO:0043434	response to peptide hormone	19_GO:0050896 response to stimulus	-4	11	6.7	30182	369	38	5	13	5.5	2058|3643|4882|6654|6773	EPRS1|INSR|NPR2|SOS1|STAT2	-3.3
Blue_MCODE_ALL	Reactome Gene Sets	6	R-HSA-199992	trans-Golgi Network Vesicle Budding		-4	33	9.7	30182	72	38	3	7.9	4.4	408|7164|23557	ARRB1|TPD52L1|SNAPIN	-3.3
Blue_MCODE_ALL	KEGG Pathway	24	hsa05218	Melanoma		-4	33	9.7	30182	72	38	3	7.9	4.4	3479|8817|80310	IGF1|FGF18|PDGFD	-3.3
Blue_MCODE_ALL	GO Biological Processes	19	GO:0040017	positive regulation of locomotion	19_GO:0040011 locomotion	-4	7.8	6	30182	609	38	6	16	5.9	652|3479|3643|3815|8817|80310	BMP4|IGF1|INSR|KIT|FGF18|PDGFD	-3.3
Blue_MCODE_ALL	Reactome Gene Sets	6	R-HSA-913531	Interferon Signaling		-3.9	16	7.5	30182	200	38	4	11	5	2537|3434|4600|6773	IFI6|IFIT1|MX2|STAT2	-3.2
Blue_MCODE_ALL	GO Biological Processes	19	GO:0060541	respiratory system development	19_GO:0032502 developmental process	-3.9	15	7.4	30182	205	38	4	11	5	220|652|8817|23521	ALDH1A3|BMP4|FGF18|RPL13A	-3.2
Blue_MCODE_ALL	KEGG Pathway	24	hsa01521	EGFR tyrosine kinase inhibitor resistance		-3.9	30	9.2	30182	79	38	3	7.9	4.4	3479|6654|80310	IGF1|SOS1|PDGFD	-3.2
Blue_MCODE_ALL	Canonical Pathways	11	M223	PID BETA CATENIN NUC PATHWAY		-3.8	30	9.2	30182	80	38	3	7.9	4.4	166|6925|7089	TLE5|TCF4|TLE2	-3.2
Blue_MCODE_ALL	GO Biological Processes	19	GO:0002062	chondrocyte differentiation	19_GO:0032502 developmental process	-3.8	30	9.2	30182	80	38	3	7.9	4.4	652|4882|8817	BMP4|NPR2|FGF18	-3.2
Blue_MCODE_ALL	CORUM	33	CORUM:306	Ribosome, cytoplasmic		-3.8	30	9.2	30182	80	38	3	7.9	4.4	6176|6223|23521	RPLP1|RPS19|RPL13A	-3.2
Blue_MCODE_ALL	WikiPathways	27	WP5205	Clock-controlled autophagy in bone metabolism		-3.8	30	9.2	30182	80	38	3	7.9	4.4	652|3479|8646	BMP4|IGF1|CHRD	-3.2
Blue_MCODE_ALL	GO Biological Processes	19	GO:0051149	positive regulation of muscle cell differentiation	19_GO:0032502 developmental process	-3.8	29	9	30182	82	38	3	7.9	4.4	652|3479|3815	BMP4|IGF1|KIT	-3.1
Blue_MCODE_ALL	Reactome Gene Sets	6	R-HSA-74752	Signaling by Insulin receptor		-3.8	29	9	30182	82	38	3	7.9	4.4	3643|6654|8817	INSR|SOS1|FGF18	-3.1
Blue_MCODE_ALL	GO Biological Processes	19	GO:0048589	developmental growth	19_GO:0040007 growth	-3.8	9.7	6.3	30182	408	38	5	13	5.5	652|3479|4882|6654|90780	BMP4|IGF1|NPR2|SOS1|PYGO2	-3.1
Blue_MCODE_ALL	GO Biological Processes	19	GO:0040007	growth	19_GO:0040007 growth	-3.8	9.7	6.3	30182	408	38	5	13	5.5	652|3479|4882|6654|90780	BMP4|IGF1|NPR2|SOS1|PYGO2	-3.1
Blue_MCODE_ALL	WikiPathways	27	WP4806	EGFR tyrosine kinase inhibitor resistance		-3.8	28	8.9	30182	84	38	3	7.9	4.4	3479|6654|80310	IGF1|SOS1|PDGFD	-3.1
Blue_MCODE_ALL	Reactome Gene Sets	6	R-HSA-376176	Signaling by ROBO receptors		-3.8	15	7.1	30182	219	38	4	11	5	6176|6223|6654|23521	RPLP1|RPS19|SOS1|RPL13A	-3.1
Blue_MCODE_ALL	GO Biological Processes	19	GO:0061448	connective tissue development	19_GO:0032502 developmental process	-3.8	14	7.1	30182	221	38	4	11	5	652|4882|8817|57326	BMP4|NPR2|FGF18|PBXIP1	-3.1
Blue_MCODE_ALL	WikiPathways	27	WP2840	Hair follicle development: cytodifferentiation - part 3 of 3		-3.7	27	8.8	30182	87	38	3	7.9	4.4	652|3479|6925	BMP4|IGF1|TCF4	-3.1
Blue_MCODE_ALL	WikiPathways	27	WP477	Cytoplasmic ribosomal proteins		-3.7	27	8.7	30182	88	38	3	7.9	4.4	6176|6223|23521	RPLP1|RPS19|RPL13A	-3.1
Blue_MCODE_ALL	Canonical Pathways	11	M5493	WNT SIGNALING		-3.7	27	8.6	30182	89	38	3	7.9	4.4	166|7089|23521	TLE5|TLE2|RPL13A	-3.1
Blue_MCODE_ALL	Reactome Gene Sets	6	R-HSA-156902	Peptide chain elongation		-3.7	26	8.6	30182	90	38	3	7.9	4.4	6176|6223|23521	RPLP1|RPS19|RPL13A	-3
Blue_MCODE_ALL	Reactome Gene Sets	6	R-HSA-192823	Viral mRNA Translation		-3.7	26	8.6	30182	90	38	3	7.9	4.4	6176|6223|23521	RPLP1|RPS19|RPL13A	-3
Blue_MCODE_ALL	GO Biological Processes	19	GO:0014910	regulation of smooth muscle cell migration	19_GO:0040011 locomotion	-3.7	26	8.6	30182	90	38	3	7.9	4.4	652|3479|80310	BMP4|IGF1|PDGFD	-3
Blue_MCODE_ALL	GO Biological Processes	19	GO:0030509	BMP signaling pathway	19_GO:0023052 signaling	-3.7	26	8.5	30182	91	38	3	7.9	4.4	652|8646|56963	BMP4|CHRD|RGMA	-3
Blue_MCODE_ALL	GO Biological Processes	19	GO:0071774	response to fibroblast growth factor	19_GO:0050896 response to stimulus	-3.7	26	8.5	30182	92	38	3	7.9	4.4	4882|6654|8817	NPR2|SOS1|FGF18	-3
Blue_MCODE_ALL	Reactome Gene Sets	6	R-HSA-156842	Eukaryotic Translation Elongation		-3.6	25	8.4	30182	94	38	3	7.9	4.4	6176|6223|23521	RPLP1|RPS19|RPL13A	-3
Blue_MCODE_ALL	Reactome Gene Sets	6	R-HSA-72764	Eukaryotic Translation Termination		-3.6	25	8.4	30182	94	38	3	7.9	4.4	6176|6223|23521	RPLP1|RPS19|RPL13A	-3
Blue_MCODE_ALL	Reactome Gene Sets	6	R-HSA-2408557	Selenocysteine synthesis		-3.6	25	8.4	30182	94	38	3	7.9	4.4	6176|6223|23521	RPLP1|RPS19|RPL13A	-3
Blue_MCODE_ALL	KEGG Pathway	24	hsa04350	TGF-beta signaling pathway		-3.6	25	8.3	30182	95	38	3	7.9	4.4	652|8646|56963	BMP4|CHRD|RGMA	-3
Blue_MCODE_ALL	GO Biological Processes	19	GO:0030218	erythrocyte differentiation	19_GO:0042592 homeostatic process	-3.6	25	8.3	30182	96	38	3	7.9	4.4	652|3815|6223	BMP4|KIT|RPS19	-3
Blue_MCODE_ALL	GO Biological Processes	19	GO:0032091	negative regulation of protein binding	19_GO:0065007 biological regulation	-3.6	25	8.3	30182	96	38	3	7.9	4.4	166|3434|56963	TLE5|IFIT1|RGMA	-3
Blue_MCODE_ALL	Reactome Gene Sets	6	R-HSA-975956	Nonsense Mediated Decay (NMD) independent of the Exon Junction Complex (EJC)		-3.6	25	8.3	30182	96	38	3	7.9	4.4	6176|6223|23521	RPLP1|RPS19|RPL13A	-3
Blue_MCODE_ALL	GO Biological Processes	19	GO:0050900	leukocyte migration	19_GO:0002376 immune system process	-3.6	13	6.7	30182	244	38	4	11	5	3815|6223|6654|23521	KIT|RPS19|SOS1|RPL13A	-3
Blue_MCODE_ALL	KEGG Pathway	24	hsa05215	Prostate cancer		-3.6	25	8.3	30182	97	38	3	7.9	4.4	3479|6654|80310	IGF1|SOS1|PDGFD	-3
Blue_MCODE_ALL	GO Biological Processes	19	GO:0060349	bone morphogenesis	19_GO:0032502 developmental process	-3.6	24	8.2	30182	98	38	3	7.9	4.4	652|4882|8817	BMP4|NPR2|FGF18	-3
Blue_MCODE_ALL	WikiPathways	27	WP382	MAPK signaling pathway		-3.6	13	6.6	30182	247	38	4	11	5	408|3306|6654|8817	ARRB1|HSPA2|SOS1|FGF18	-3
Blue_MCODE_ALL	GO Biological Processes	19	GO:0048661	positive regulation of smooth muscle cell proliferation	19_GO:0048518 positive regulation of biological process	-3.6	24	8.2	30182	99	38	3	7.9	4.4	652|3479|80310	BMP4|IGF1|PDGFD	-2.9
Blue_MCODE_ALL	GO Biological Processes	19	GO:2001237	negative regulation of extrinsic apoptotic signaling pathway	19_GO:0023052 signaling	-3.6	24	8.2	30182	99	38	3	7.9	4.4	652|2537|3479	BMP4|IFI6|IGF1	-2.9
Blue_MCODE_ALL	GO Biological Processes	19	GO:0051607	defense response to virus	19_GO:0044419 biological process involved in interspecies interaction between organisms	-3.5	13	6.6	30182	253	38	4	11	5	2537|3434|4600|6773	IFI6|IFIT1|MX2|STAT2	-2.9
Blue_MCODE_ALL	GO Biological Processes	19	GO:0140546	defense response to symbiont	19_GO:0044419 biological process involved in interspecies interaction between organisms	-3.5	13	6.5	30182	254	38	4	11	5	2537|3434|4600|6773	IFI6|IFIT1|MX2|STAT2	-2.9
Blue_MCODE_ALL	Reactome Gene Sets	6	R-HSA-72689	Formation of a pool of free 40S subunits		-3.5	23	8	30182	102	38	3	7.9	4.4	6176|6223|23521	RPLP1|RPS19|RPL13A	-2.9
Blue_MCODE_ALL	Reactome Gene Sets	6	R-HSA-9633012	Response of EIF2AK4 (GCN2) to amino acid deficiency		-3.5	23	8	30182	102	38	3	7.9	4.4	6176|6223|23521	RPLP1|RPS19|RPL13A	-2.9
Blue_MCODE_ALL	Reactome Gene Sets	6	R-HSA-382556	ABC-family proteins mediated transport		-3.5	23	8	30182	103	38	3	7.9	4.4	10350|10351|23460	ABCA9|ABCA8|ABCA6	-2.9
Blue_MCODE_ALL	GO Biological Processes	19	GO:0071773	cellular response to BMP stimulus	19_GO:0050896 response to stimulus	-3.5	23	7.9	30182	104	38	3	7.9	4.4	652|8646|56963	BMP4|CHRD|RGMA	-2.9
Blue_MCODE_ALL	GO Biological Processes	19	GO:0071772	response to BMP	19_GO:0050896 response to stimulus	-3.5	23	7.9	30182	104	38	3	7.9	4.4	652|8646|56963	BMP4|CHRD|RGMA	-2.9
Blue_MCODE_ALL	GO Biological Processes	19	GO:0045087	innate immune response	19_GO:0044419 biological process involved in interspecies interaction between organisms	-3.5	6.4	5.3	30182	745	38	6	16	5.9	2058|2537|3434|4600|6773|23521	EPRS1|IFI6|IFIT1|MX2|STAT2|RPL13A	-2.9
Blue_MCODE_ALL	GO Biological Processes	19	GO:0034101	erythrocyte homeostasis	19_GO:0042592 homeostatic process	-3.5	23	7.9	30182	105	38	3	7.9	4.4	652|3815|6223	BMP4|KIT|RPS19	-2.9
Blue_MCODE_ALL	GO Biological Processes	19	GO:0010564	regulation of cell cycle process	19_GO:0050789 regulation of biological process	-3.5	6.4	5.3	30182	747	38	6	16	5.9	652|3306|3479|3643|4882|29997	BMP4|HSPA2|IGF1|INSR|NPR2|NOP53	-2.9
Blue_MCODE_ALL	GO Biological Processes	19	GO:0090068	positive regulation of cell cycle process	19_GO:0048518 positive regulation of biological process	-3.5	12	6.4	30182	262	38	4	11	5	3306|3479|3643|4882	HSPA2|IGF1|INSR|NPR2	-2.9
Blue_MCODE_ALL	Reactome Gene Sets	6	R-HSA-6811558	PI5P, PP2A and IER3 Regulate PI3K/AKT Signaling		-3.5	22	7.9	30182	106	38	3	7.9	4.4	3643|3815|8817	INSR|KIT|FGF18	-2.9
Blue_MCODE_ALL	GO Biological Processes	19	GO:0007276	gamete generation	19_GO:0022414 reproductive process	-3.5	6.3	5.2	30182	760	38	6	16	5.9	652|3306|3815|4882|6654|90780	BMP4|HSPA2|KIT|NPR2|SOS1|PYGO2	-2.9
Blue_MCODE_ALL	GO Biological Processes	19	GO:0070663	regulation of leukocyte proliferation	19_GO:0050789 regulation of biological process	-3.5	12	6.3	30182	268	38	4	11	5	652|3479|3815|6654	BMP4|IGF1|KIT|SOS1	-2.8
Blue_MCODE_ALL	Reactome Gene Sets	6	R-HSA-156827	L13a-mediated translational silencing of Ceruloplasmin expression		-3.4	21	7.6	30182	112	38	3	7.9	4.4	6176|6223|23521	RPLP1|RPS19|RPL13A	-2.8
Blue_MCODE_ALL	GO Biological Processes	19	GO:0006935	chemotaxis	19_GO:0040011 locomotion	-3.4	7.9	5.6	30182	500	38	5	13	5.5	652|3815|6223|6654|23521	BMP4|KIT|RPS19|SOS1|RPL13A	-2.8
Blue_MCODE_ALL	Reactome Gene Sets	6	R-HSA-199418	Negative regulation of the PI3K/AKT network		-3.4	21	7.6	30182	113	38	3	7.9	4.4	3643|3815|8817	INSR|KIT|FGF18	-2.8
Blue_MCODE_ALL	Reactome Gene Sets	6	R-HSA-1799339	SRP-dependent cotranslational protein targeting to membrane		-3.4	21	7.6	30182	113	38	3	7.9	4.4	6176|6223|23521	RPLP1|RPS19|RPL13A	-2.8
Blue_MCODE_ALL	Reactome Gene Sets	6	R-HSA-72706	GTP hydrolysis and joining of the 60S ribosomal subunit		-3.4	21	7.6	30182	113	38	3	7.9	4.4	6176|6223|23521	RPLP1|RPS19|RPL13A	-2.8
Blue_MCODE_ALL	GO Biological Processes	19	GO:0032870	cellular response to hormone stimulus	19_GO:0050896 response to stimulus	-3.4	7.9	5.6	30182	501	38	5	13	5.5	652|2058|3643|3815|6654	BMP4|EPRS1|INSR|KIT|SOS1	-2.8
Blue_MCODE_ALL	GO Biological Processes	19	GO:0042330	taxis	19_GO:0040011 locomotion	-3.4	7.9	5.5	30182	502	38	5	13	5.5	652|3815|6223|6654|23521	BMP4|KIT|RPS19|SOS1|RPL13A	-2.8
Blue_MCODE_ALL	GO Biological Processes	19	GO:0001503	ossification	19_GO:0032501 multicellular organismal process	-3.4	11	6.2	30182	278	38	4	11	5	652|3479|4882|8817	BMP4|IGF1|NPR2|FGF18	-2.8
Blue_MCODE_ALL	Reactome Gene Sets	6	R-HSA-5673001	RAF/MAP kinase cascade		-3.4	11	6.2	30182	280	38	4	11	5	408|3815|6654|8817	ARRB1|KIT|SOS1|FGF18	-2.8
Blue_MCODE_ALL	Reactome Gene Sets	6	R-HSA-975957	Nonsense Mediated Decay (NMD) enhanced by the Exon Junction Complex (EJC)		-3.4	21	7.5	30182	116	38	3	7.9	4.4	6176|6223|23521	RPLP1|RPS19|RPL13A	-2.8
Blue_MCODE_ALL	Reactome Gene Sets	6	R-HSA-927802	Nonsense-Mediated Decay (NMD)		-3.4	21	7.5	30182	116	38	3	7.9	4.4	6176|6223|23521	RPLP1|RPS19|RPL13A	-2.8
Blue_MCODE_ALL	GO Biological Processes	19	GO:0007088	regulation of mitotic nuclear division	19_GO:0050789 regulation of biological process	-3.4	20	7.5	30182	117	38	3	7.9	4.4	652|3479|3643	BMP4|IGF1|INSR	-2.8
Blue_MCODE_ALL	WikiPathways	27	WP3931	Embryonic stem cell pluripotency pathways		-3.4	20	7.5	30182	117	38	3	7.9	4.4	652|6654|8817	BMP4|SOS1|FGF18	-2.8
Blue_MCODE_ALL	GO Biological Processes	19	GO:0098727	maintenance of cell number	19_GO:0032502 developmental process	-3.4	20	7.5	30182	117	38	3	7.9	4.4	1656|3479|3815	DDX6|IGF1|KIT	-2.8
Blue_MCODE_ALL	GO Biological Processes	19	GO:0030510	regulation of BMP signaling pathway	19_GO:0023052 signaling	-3.4	20	7.4	30182	118	38	3	7.9	4.4	652|8646|56963	BMP4|CHRD|RGMA	-2.8
Blue_MCODE_ALL	Reactome Gene Sets	6	R-HSA-5684996	MAPK1/MAPK3 signaling		-3.3	11	6.1	30182	286	38	4	11	5	408|3815|6654|8817	ARRB1|KIT|SOS1|FGF18	-2.8
Blue_MCODE_ALL	GO Biological Processes	19	GO:0007346	regulation of mitotic cell cycle	19_GO:0050789 regulation of biological process	-3.3	7.7	5.4	30182	517	38	5	13	5.5	652|3306|3479|3643|29997	BMP4|HSPA2|IGF1|INSR|NOP53	-2.8
Blue_MCODE_ALL	Reactome Gene Sets	6	R-HSA-72613	Eukaryotic Translation Initiation		-3.3	20	7.3	30182	120	38	3	7.9	4.4	6176|6223|23521	RPLP1|RPS19|RPL13A	-2.7
Blue_MCODE_ALL	Reactome Gene Sets	6	R-HSA-72737	Cap-dependent Translation Initiation		-3.3	20	7.3	30182	120	38	3	7.9	4.4	6176|6223|23521	RPLP1|RPS19|RPL13A	-2.7
Blue_MCODE_ALL	GO Biological Processes	19	GO:0040011	locomotion	19_GO:0040011 locomotion	-3.3	7.6	5.4	30182	520	38	5	13	5.5	652|3815|6223|6654|23521	BMP4|KIT|RPS19|SOS1|RPL13A	-2.7
Blue_MCODE_ALL	GO Biological Processes	19	GO:0043604	amide biosynthetic process	19_GO:0008152 metabolic process	-3.3	7.6	5.4	30182	521	38	5	13	5.5	2058|6176|6223|10351|23521	EPRS1|RPLP1|RPS19|ABCA8|RPL13A	-2.7
Blue_MCODE_ALL	GO Biological Processes	19	GO:0048608	reproductive structure development	19_GO:0022414 reproductive process	-3.3	11	6	30182	291	38	4	11	5	652|3643|3815|4882	BMP4|INSR|KIT|NPR2	-2.7
Blue_MCODE_ALL	Reactome Gene Sets	6	R-HSA-72766	Translation		-3.3	11	6	30182	292	38	4	11	5	2058|6176|6223|23521	EPRS1|RPLP1|RPS19|RPL13A	-2.7
Blue_MCODE_ALL	GO Biological Processes	19	GO:0002181	cytoplasmic translation	19_GO:0008152 metabolic process	-3.3	19	7.2	30182	123	38	3	7.9	4.4	6176|6223|23521	RPLP1|RPS19|RPL13A	-2.7
Blue_MCODE_ALL	GO Biological Processes	19	GO:0034249	negative regulation of amide metabolic process	19_GO:0048519 negative regulation of biological process	-3.3	11	6	30182	295	38	4	11	5	1656|2058|3479|23521	DDX6|EPRS1|IGF1|RPL13A	-2.7
Blue_MCODE_ALL	GO Biological Processes	19	GO:0061458	reproductive system development	19_GO:0032502 developmental process	-3.3	11	6	30182	295	38	4	11	5	652|3643|3815|4882	BMP4|INSR|KIT|NPR2	-2.7
Blue_MCODE_ALL	KEGG Pathway	24	hsa04068	FoxO signaling pathway		-3.2	18	7	30182	131	38	3	7.9	4.4	3479|3643|6654	IGF1|INSR|SOS1	-2.7
Blue_MCODE_ALL	WikiPathways	27	WP236	Adipogenesis		-3.2	18	7	30182	131	38	3	7.9	4.4	652|3479|6773	BMP4|IGF1|STAT2	-2.7
Blue_MCODE_ALL	Reactome Gene Sets	6	R-HSA-9006925	Intracellular signaling by second messengers		-3.2	10	5.8	30182	309	38	4	11	5	3643|3815|5136|8817	INSR|KIT|PDE1A|FGF18	-2.7
Blue_MCODE_ALL	GO Biological Processes	19	GO:0002262	myeloid cell homeostasis	19_GO:0042592 homeostatic process	-3.2	18	7	30182	132	38	3	7.9	4.4	652|3815|6223	BMP4|KIT|RPS19	-2.7
Blue_MCODE_ALL	GO Biological Processes	19	GO:0048565	digestive tract development	19_GO:0032502 developmental process	-3.2	18	7	30182	132	38	3	7.9	4.4	652|3815|4882	BMP4|KIT|NPR2	-2.7
Blue_MCODE_ALL	Reactome Gene Sets	6	R-HSA-422475	Axon guidance		-3.2	7.2	5.2	30182	553	38	5	13	5.5	6176|6223|6654|23521|56963	RPLP1|RPS19|SOS1|RPL13A|RGMA	-2.7
Blue_MCODE_ALL	GO Biological Processes	19	GO:0007423	sensory organ development	19_GO:0032502 developmental process	-3.2	7.1	5.2	30182	559	38	5	13	5.5	220|652|3815|6654|90780	ALDH1A3|BMP4|KIT|SOS1|PYGO2	-2.6
Blue_MCODE_ALL	GO Biological Processes	19	GO:0048871	multicellular organismal homeostasis	19_GO:0042592 homeostatic process	-3.2	7.1	5.2	30182	559	38	5	13	5.5	652|819|3815|6223|6654	BMP4|CAMLG|KIT|RPS19|SOS1	-2.6
Blue_MCODE_ALL	GO Biological Processes	19	GO:0043467	regulation of generation of precursor metabolites and energy	19_GO:0008152 metabolic process	-3.2	18	6.9	30182	135	38	3	7.9	4.4	3479|3643|29997	IGF1|INSR|NOP53	-2.6
Blue_MCODE_ALL	Reactome Gene Sets	6	R-HSA-168273	Influenza Viral RNA Transcription and Replication		-3.2	18	6.9	30182	136	38	3	7.9	4.4	6176|6223|23521	RPLP1|RPS19|RPL13A	-2.6
Blue_MCODE_ALL	KEGG Pathway	24	hsa05162	Measles		-3.1	17	6.8	30182	139	38	3	7.9	4.4	3306|4600|6773	HSPA2|MX2|STAT2	-2.6
Blue_MCODE_ALL	Reactome Gene Sets	6	R-HSA-5683057	MAPK family signaling cascades		-3.1	9.8	5.6	30182	325	38	4	11	5	408|3815|6654|8817	ARRB1|KIT|SOS1|FGF18	-2.6
Blue_MCODE_ALL	GO Biological Processes	19	GO:0097529	myeloid leukocyte migration	19_GO:0002376 immune system process	-3.1	17	6.7	30182	140	38	3	7.9	4.4	3815|6223|23521	KIT|RPS19|RPL13A	-2.6
Blue_MCODE_ALL	GO Biological Processes	19	GO:0043010	camera-type eye development	19_GO:0032502 developmental process	-3.1	9.7	5.6	30182	327	38	4	11	5	220|652|6654|90780	ALDH1A3|BMP4|SOS1|PYGO2	-2.6
Blue_MCODE_ALL	Reactome Gene Sets	6	R-HSA-9675108	Nervous system development		-3.1	6.9	5.1	30182	578	38	5	13	5.5	6176|6223|6654|23521|56963	RPLP1|RPS19|SOS1|RPL13A|RGMA	-2.6
Blue_MCODE_ALL	WikiPathways	27	WP2858	Ectoderm differentiation		-3.1	17	6.7	30182	142	38	3	7.9	4.4	166|652|56963	TLE5|BMP4|RGMA	-2.6
Blue_MCODE_ALL	GO Biological Processes	19	GO:0016331	morphogenesis of embryonic epithelium	19_GO:0032502 developmental process	-3.1	16	6.6	30182	145	38	3	7.9	4.4	220|652|56963	ALDH1A3|BMP4|RGMA	-2.6
Blue_MCODE_ALL	GO Biological Processes	19	GO:0045667	regulation of osteoblast differentiation	19_GO:0032502 developmental process	-3.1	16	6.6	30182	147	38	3	7.9	4.4	652|3479|8646	BMP4|IGF1|CHRD	-2.5
Blue_MCODE_ALL	GO Biological Processes	19	GO:2000112	regulation of cellular macromolecule biosynthetic process	19_GO:0008152 metabolic process	-3.1	6.7	5	30182	594	38	5	13	5.5	1656|2058|3479|3643|23521	DDX6|EPRS1|IGF1|INSR|RPL13A	-2.5
Blue_MCODE_ALL	GO Biological Processes	19	GO:0030595	leukocyte chemotaxis	19_GO:0040011 locomotion	-3.1	16	6.5	30182	149	38	3	7.9	4.4	3815|6223|23521	KIT|RPS19|RPL13A	-2.5
Blue_MCODE_ALL	GO Biological Processes	19	GO:0032869	cellular response to insulin stimulus	19_GO:0050896 response to stimulus	-3	16	6.5	30182	151	38	3	7.9	4.4	2058|3643|6654	EPRS1|INSR|SOS1	-2.5
Blue_MCODE_ALL	GO Biological Processes	19	GO:0090287	regulation of cellular response to growth factor stimulus	19_GO:0050896 response to stimulus	-3	9.2	5.4	30182	345	38	4	11	5	652|8646|8817|56963	BMP4|CHRD|FGF18|RGMA	-2.5
Blue_MCODE_ALL	WikiPathways	27	WP2857	Mesodermal commitment pathway		-3	15	6.4	30182	154	38	3	7.9	4.4	652|6925|8646	BMP4|TCF4|CHRD	-2.5
Blue_MCODE_ALL	GO Biological Processes	19	GO:2001236	regulation of extrinsic apoptotic signaling pathway	19_GO:0023052 signaling	-3	15	6.3	30182	156	38	3	7.9	4.4	652|2537|3479	BMP4|IFI6|IGF1	-2.5
Blue_MCODE_ALL	KEGG Pathway	24	hsa04150	mTOR signaling pathway		-3	15	6.3	30182	156	38	3	7.9	4.4	3479|3643|6654	IGF1|INSR|SOS1	-2.5
Blue_MCODE_ALL	GO Biological Processes	19	GO:0045787	positive regulation of cell cycle	19_GO:0048518 positive regulation of biological process	-3	9	5.4	30182	354	38	4	11	5	3306|3479|3643|4882	HSPA2|IGF1|INSR|NPR2	-2.5
Blue_MCODE_ALL	Reactome Gene Sets	6	R-HSA-168255	Influenza Infection		-3	15	6.3	30182	157	38	3	7.9	4.4	6176|6223|23521	RPLP1|RPS19|RPL13A	-2.5
Blue_MCODE_ALL	Reactome Gene Sets	6	R-HSA-9711097	Cellular response to starvation		-3	15	6.3	30182	157	38	3	7.9	4.4	6176|6223|23521	RPLP1|RPS19|RPL13A	-2.5
Blue_MCODE_ALL	GO Biological Processes	19	GO:0021915	neural tube development	19_GO:0032502 developmental process	-3	15	6.3	30182	159	38	3	7.9	4.4	652|8646|56963	BMP4|CHRD|RGMA	-2.5
Blue_MCODE_ALL	GO Biological Processes	19	GO:0051147	regulation of muscle cell differentiation	19_GO:0032502 developmental process	-3	15	6.2	30182	161	38	3	7.9	4.4	652|3479|3815	BMP4|IGF1|KIT	-2.5
Blue_MCODE_ALL	GO Biological Processes	19	GO:0009615	response to virus	19_GO:0044419 biological process involved in interspecies interaction between organisms	-3	8.8	5.3	30182	363	38	4	11	5	2537|3434|4600|6773	IFI6|IFIT1|MX2|STAT2	-2.5
Blue_MCODE_ALL	GO Biological Processes	19	GO:0051100	negative regulation of binding	19_GO:0065007 biological regulation	-2.9	15	6.2	30182	163	38	3	7.9	4.4	166|3434|56963	TLE5|IFIT1|RGMA	-2.4
Blue_MCODE_ALL	WikiPathways	27	WP3929	Chemokine signaling pathway		-2.9	14	6.1	30182	166	38	3	7.9	4.4	408|6654|6773	ARRB1|SOS1|STAT2	-2.4
Blue_MCODE_ALL	GO Biological Processes	19	GO:0001654	eye development	19_GO:0032502 developmental process	-2.9	8.5	5.2	30182	373	38	4	11	5	220|652|6654|90780	ALDH1A3|BMP4|SOS1|PYGO2	-2.4
Blue_MCODE_ALL	KEGG Pathway	24	hsa03010	Ribosome		-2.9	14	6.1	30182	167	38	3	7.9	4.4	6176|6223|23521	RPLP1|RPS19|RPL13A	-2.4
Blue_MCODE_ALL	GO Biological Processes	19	GO:0006412	translation	19_GO:0008152 metabolic process	-2.9	8.5	5.2	30182	375	38	4	11	5	2058|6176|6223|23521	EPRS1|RPLP1|RPS19|RPL13A	-2.4
Blue_MCODE_ALL	Reactome Gene Sets	6	R-HSA-71291	Metabolism of amino acids and derivatives		-2.9	8.4	5.2	30182	376	38	4	11	5	2058|6176|6223|23521	EPRS1|RPLP1|RPS19|RPL13A	-2.4
Blue_MCODE_ALL	GO Biological Processes	19	GO:0150063	visual system development	19_GO:0032502 developmental process	-2.9	8.4	5.2	30182	377	38	4	11	5	220|652|6654|90780	ALDH1A3|BMP4|SOS1|PYGO2	-2.4
Blue_MCODE_ALL	GO Biological Processes	19	GO:1905114	cell surface receptor signaling pathway involved in cell-cell signaling	19_GO:0023052 signaling	-2.9	8.4	5.2	30182	377	38	4	11	5	166|652|7089|90780	TLE5|BMP4|TLE2|PYGO2	-2.4
Blue_MCODE_ALL	GO Biological Processes	19	GO:2001233	regulation of apoptotic signaling pathway	19_GO:0023052 signaling	-2.9	8.3	5.1	30182	381	38	4	11	5	652|2537|3479|7164	BMP4|IFI6|IGF1|TPD52L1	-2.4
Blue_MCODE_ALL	Reactome Gene Sets	6	R-HSA-9010553	Regulation of expression of SLITs and ROBOs		-2.9	14	6	30182	172	38	3	7.9	4.4	6176|6223|23521	RPLP1|RPS19|RPL13A	-2.4
Blue_MCODE_ALL	GO Biological Processes	19	GO:0048880	sensory system development	19_GO:0032502 developmental process	-2.9	8.3	5.1	30182	383	38	4	11	5	220|652|6654|90780	ALDH1A3|BMP4|SOS1|PYGO2	-2.4
Blue_MCODE_ALL	GO Biological Processes	19	GO:0048660	regulation of smooth muscle cell proliferation	19_GO:0050789 regulation of biological process	-2.8	14	5.9	30182	176	38	3	7.9	4.4	652|3479|80310	BMP4|IGF1|PDGFD	-2.4
Blue_MCODE_ALL	GO Biological Processes	19	GO:0051099	positive regulation of binding	19_GO:0065007 biological regulation	-2.8	14	5.9	30182	176	38	3	7.9	4.4	652|3479|90780	BMP4|IGF1|PYGO2	-2.4
Blue_MCODE_ALL	GO Biological Processes	19	GO:0035239	tube morphogenesis	19_GO:0032502 developmental process	-2.8	5.9	4.6	30182	670	38	5	13	5.5	652|4882|6654|8817|56963	BMP4|NPR2|SOS1|FGF18|RGMA	-2.4
Blue_MCODE_ALL	GO Biological Processes	19	GO:0030324	lung development	19_GO:0032502 developmental process	-2.8	13	5.8	30182	180	38	3	7.9	4.4	652|8817|23521	BMP4|FGF18|RPL13A	-2.3
Blue_MCODE_ALL	GO Biological Processes	19	GO:0042129	regulation of T cell proliferation	19_GO:0002376 immune system process	-2.8	13	5.8	30182	183	38	3	7.9	4.4	652|3479|6654	BMP4|IGF1|SOS1	-2.3
Blue_MCODE_ALL	WikiPathways	27	WP4223	Ras signaling		-2.8	13	5.8	30182	184	38	3	7.9	4.4	3643|3815|6654	INSR|KIT|SOS1	-2.3
Blue_MCODE_ALL	GO Biological Processes	19	GO:0030323	respiratory tube development	19_GO:0032502 developmental process	-2.8	13	5.8	30182	184	38	3	7.9	4.4	652|8817|23521	BMP4|FGF18|RPL13A	-2.3
Blue_MCODE_ALL	GO Biological Processes	19	GO:0043043	peptide biosynthetic process	19_GO:0008152 metabolic process	-2.8	7.9	4.9	30182	403	38	4	11	5	2058|6176|6223|23521	EPRS1|RPLP1|RPS19|RPL13A	-2.3
Blue_MCODE_ALL	Reactome Gene Sets	6	R-HSA-6791226	Major pathway of rRNA processing in the nucleolus and cytosol		-2.8	13	5.8	30182	185	38	3	7.9	4.4	6176|6223|23521	RPLP1|RPS19|RPL13A	-2.3
Blue_MCODE_ALL	GO Biological Processes	19	GO:0051896	regulation of protein kinase B signaling	19_GO:0023052 signaling	-2.8	13	5.7	30182	186	38	3	7.9	4.4	3479|3643|29997	IGF1|INSR|NOP53	-2.3
Blue_MCODE_ALL	GO Biological Processes	19	GO:0008283	cell population proliferation	19_GO:0009987 cellular process	-2.8	5.7	4.4	30182	699	38	5	13	5.5	652|3479|3815|4882|8817	BMP4|IGF1|KIT|NPR2|FGF18	-2.3
Blue_MCODE_ALL	KEGG Pathway	24	hsa04062	Chemokine signaling pathway		-2.7	12	5.6	30182	192	38	3	7.9	4.4	408|6654|6773	ARRB1|SOS1|STAT2	-2.3
Blue_MCODE_ALL	GO Biological Processes	19	GO:0045664	regulation of neuron differentiation	19_GO:0032502 developmental process	-2.7	12	5.6	30182	193	38	3	7.9	4.4	652|1656|6925	BMP4|DDX6|TCF4	-2.3
Blue_MCODE_ALL	GO Biological Processes	19	GO:0048732	gland development	19_GO:0032502 developmental process	-2.7	7.6	4.8	30182	418	38	4	11	5	220|652|3643|90780	ALDH1A3|BMP4|INSR|PYGO2	-2.3
Blue_MCODE_ALL	GO Biological Processes	19	GO:0007286	spermatid development	19_GO:0022414 reproductive process	-2.7	12	5.6	30182	194	38	3	7.9	4.4	3306|3815|90780	HSPA2|KIT|PYGO2	-2.3
Blue_MCODE_ALL	Reactome Gene Sets	6	R-HSA-8868773	rRNA processing in the nucleus and cytosol		-2.7	12	5.6	30182	195	38	3	7.9	4.4	6176|6223|23521	RPLP1|RPS19|RPL13A	-2.3
Blue_MCODE_ALL	GO Biological Processes	19	GO:0048514	blood vessel morphogenesis	19_GO:0032502 developmental process	-2.7	7.5	4.8	30182	422	38	4	11	5	652|4882|6654|8817	BMP4|NPR2|SOS1|FGF18	-2.3
Blue_MCODE_ALL	Reactome Gene Sets	6	R-HSA-8953854	Metabolism of RNA		-2.7	5.5	4.4	30182	716	38	5	13	5.5	1656|2058|6176|6223|23521	DDX6|EPRS1|RPLP1|RPS19|RPL13A	-2.3
Blue_MCODE_ALL	GO Biological Processes	19	GO:0045596	negative regulation of cell differentiation	19_GO:0032502 developmental process	-2.7	5.5	4.4	30182	716	38	5	13	5.5	652|1656|3479|4882|8646	BMP4|DDX6|IGF1|NPR2|CHRD	-2.3
Blue_MCODE_ALL	WikiPathways	27	WP306	Focal adhesion		-2.7	12	5.5	30182	198	38	3	7.9	4.4	3479|6654|80310	IGF1|SOS1|PDGFD	-2.3
Blue_MCODE_ALL	GO Biological Processes	19	GO:0048515	spermatid differentiation	19_GO:0022414 reproductive process	-2.7	12	5.5	30182	201	38	3	7.9	4.4	3306|3815|90780	HSPA2|KIT|PYGO2	-2.2
Blue_MCODE_ALL	KEGG Pathway	24	hsa04510	Focal adhesion		-2.7	12	5.5	30182	201	38	3	7.9	4.4	3479|6654|80310	IGF1|SOS1|PDGFD	-2.2
Blue_MCODE_ALL	GO Biological Processes	19	GO:0007178	transmembrane receptor protein serine/threonine kinase signaling pathway	19_GO:0023052 signaling	-2.7	12	5.5	30182	202	38	3	7.9	4.4	652|8646|56963	BMP4|CHRD|RGMA	-2.2
Blue_MCODE_ALL	GO Biological Processes	19	GO:0060326	cell chemotaxis	19_GO:0040011 locomotion	-2.7	12	5.5	30182	202	38	3	7.9	4.4	3815|6223|23521	KIT|RPS19|RPL13A	-2.2
Blue_MCODE_ALL	Reactome Gene Sets	6	R-HSA-5663202	Diseases of signal transduction by growth factor receptors and second messengers		-2.7	7.3	4.7	30182	433	38	4	11	5	408|3815|6654|8817	ARRB1|KIT|SOS1|FGF18	-2.2
Blue_MCODE_ALL	Reactome Gene Sets	6	R-HSA-1280215	Cytokine Signaling in Immune system		-2.7	5.4	4.3	30182	730	38	5	13	5.5	2537|3434|4600|6654|6773	IFI6|IFIT1|MX2|SOS1|STAT2	-2.2
Blue_MCODE_ALL	Reactome Gene Sets	6	R-HSA-72312	rRNA processing		-2.7	12	5.4	30182	205	38	3	7.9	4.4	6176|6223|23521	RPLP1|RPS19|RPL13A	-2.2
Blue_MCODE_ALL	GO Biological Processes	19	GO:0031331	positive regulation of cellular catabolic process	19_GO:0048518 positive regulation of biological process	-2.6	7.2	4.7	30182	441	38	4	11	5	3479|3643|29997|56963	IGF1|INSR|NOP53|RGMA	-2.2
Blue_MCODE_ALL	GO Biological Processes	19	GO:0000165	MAPK cascade	19_GO:0023052 signaling	-2.6	11	5.3	30182	210	38	3	7.9	4.4	3479|4882|8817	IGF1|NPR2|FGF18	-2.2
Blue_MCODE_ALL	Canonical Pathways	11	M5885	NABA MATRISOME ASSOCIATED		-2.6	5.3	4.2	30182	751	38	5	13	5.5	652|3479|8646|8817|80310	BMP4|IGF1|CHRD|FGF18|PDGFD	-2.2
Blue_MCODE_ALL	KEGG Pathway	24	hsa05207	Chemical carcinogenesis - receptor activation		-2.6	11	5.3	30182	212	38	3	7.9	4.4	408|6654|8817	ARRB1|SOS1|FGF18	-2.2
Blue_MCODE_ALL	GO Biological Processes	19	GO:0002009	morphogenesis of an epithelium	19_GO:0032502 developmental process	-2.6	7	4.6	30182	451	38	4	11	5	220|652|6654|56963	ALDH1A3|BMP4|SOS1|RGMA	-2.2
Blue_MCODE_ALL	GO Biological Processes	19	GO:0050821	protein stabilization	19_GO:0065007 biological regulation	-2.6	11	5.3	30182	213	38	3	7.9	4.4	819|3479|29997	CAMLG|IGF1|NOP53	-2.2
Blue_MCODE_ALL	GO Biological Processes	19	GO:0032868	response to insulin	19_GO:0050896 response to stimulus	-2.6	11	5.2	30182	217	38	3	7.9	4.4	2058|3643|6654	EPRS1|INSR|SOS1	-2.2
Blue_MCODE_ALL	GO Biological Processes	19	GO:0034645	cellular macromolecule biosynthetic process	19_GO:0008152 metabolic process	-2.6	5.2	4.1	30182	770	38	5	13	5.5	2058|3479|6176|6223|23521	EPRS1|IGF1|RPLP1|RPS19|RPL13A	-2.1
Blue_MCODE_ALL	GO Biological Processes	19	GO:0008406	gonad development	19_GO:0022414 reproductive process	-2.6	11	5.2	30182	220	38	3	7.9	4.4	3643|3815|4882	INSR|KIT|NPR2	-2.1
Blue_MCODE_ALL	GO Biological Processes	19	GO:0045137	development of primary sexual characteristics	19_GO:0022414 reproductive process	-2.5	11	5.1	30182	225	38	3	7.9	4.4	3643|3815|4882	INSR|KIT|NPR2	-2.1
Blue_MCODE_ALL	GO Biological Processes	19	GO:0048705	skeletal system morphogenesis	19_GO:0032502 developmental process	-2.5	11	5.1	30182	226	38	3	7.9	4.4	652|4882|8817	BMP4|NPR2|FGF18	-2.1
Blue_MCODE_ALL	KEGG Pathway	24	hsa04810	Regulation of actin cytoskeleton		-2.5	10	5.1	30182	229	38	3	7.9	4.4	6654|8817|80310	SOS1|FGF18|PDGFD	-2.1
Blue_MCODE_ALL	GO Biological Processes	19	GO:2001234	negative regulation of apoptotic signaling pathway	19_GO:0023052 signaling	-2.5	10	5	30182	233	38	3	7.9	4.4	652|2537|3479	BMP4|IFI6|IGF1	-2.1
Blue_MCODE_ALL	GO Biological Processes	19	GO:0034764	positive regulation of transmembrane transport	19_GO:0051179 localization	-2.5	10	5	30182	235	38	3	7.9	4.4	3306|3479|3643	HSPA2|IGF1|INSR	-2.1
Blue_MCODE_ALL	GO Biological Processes	19	GO:0050670	regulation of lymphocyte proliferation	19_GO:0002376 immune system process	-2.5	10	4.9	30182	239	38	3	7.9	4.4	652|3479|6654	BMP4|IGF1|SOS1	-2.1
Blue_MCODE_ALL	KEGG Pathway	24	hsa04020	Calcium signaling pathway		-2.5	9.9	4.9	30182	240	38	3	7.9	4.4	5136|8817|80310	PDE1A|FGF18|PDGFD	-2.1
Blue_MCODE_ALL	GO Biological Processes	19	GO:0071375	cellular response to peptide hormone stimulus	19_GO:0050896 response to stimulus	-2.5	9.8	4.9	30182	243	38	3	7.9	4.4	2058|3643|6654	EPRS1|INSR|SOS1	-2.1
Blue_MCODE_ALL	GO Biological Processes	19	GO:0032944	regulation of mononuclear cell proliferation	19_GO:0050789 regulation of biological process	-2.5	9.8	4.9	30182	243	38	3	7.9	4.4	652|3479|6654	BMP4|IGF1|SOS1	-2.1
Blue_MCODE_ALL	GO Biological Processes	19	GO:0001568	blood vessel development	19_GO:0032502 developmental process	-2.4	6.3	4.3	30182	506	38	4	11	5	652|4882|6654|8817	BMP4|NPR2|SOS1|FGF18	-2
Blue_MCODE_ALL	GO Biological Processes	19	GO:1903320	regulation of protein modification by small protein conjugation or removal	19_GO:0008152 metabolic process	-2.4	9.3	4.8	30182	255	38	3	7.9	4.4	408|819|29997	ARRB1|CAMLG|NOP53	-2
Blue_MCODE_ALL	GO Biological Processes	19	GO:0050730	regulation of peptidyl-tyrosine phosphorylation	19_GO:0008152 metabolic process	-2.4	9.3	4.8	30182	255	38	3	7.9	4.4	3479|3815|80310	IGF1|KIT|PDGFD	-2
Blue_MCODE_ALL	GO Biological Processes	19	GO:0003007	heart morphogenesis	19_GO:0032502 developmental process	-2.4	9.2	4.7	30182	258	38	3	7.9	4.4	652|3643|6654	BMP4|INSR|SOS1	-2
Blue_MCODE_ALL	GO Biological Processes	19	GO:0001944	vasculature development	19_GO:0032502 developmental process	-2.4	6	4.1	30182	526	38	4	11	5	652|4882|6654|8817	BMP4|NPR2|SOS1|FGF18	-2
Blue_MCODE_ALL	Reactome Gene Sets	6	R-HSA-76002	Platelet activation, signaling and aggregation		-2.4	9.1	4.7	30182	263	38	3	7.9	4.4	408|3479|6654	ARRB1|IGF1|SOS1	-2
Blue_MCODE_ALL	GO Biological Processes	19	GO:0043065	positive regulation of apoptotic process	19_GO:0048518 positive regulation of biological process	-2.3	5.9	4.1	30182	536	38	4	11	5	166|220|652|7164	TLE5|ALDH1A3|BMP4|TPD52L1	-2
Blue_MCODE_ALL	GO Biological Processes	19	GO:0006518	peptide metabolic process	19_GO:0008152 metabolic process	-2.3	5.9	4.1	30182	536	38	4	11	5	2058|6176|6223|23521	EPRS1|RPLP1|RPS19|RPL13A	-2
Blue_MCODE_ALL	GO Biological Processes	19	GO:0021700	developmental maturation	19_GO:0032502 developmental process	-2.3	8.9	4.6	30182	267	38	3	7.9	4.4	3479|4882|23557	IGF1|NPR2|SNAPIN	-2
Blue_MCODE_ALL	Reactome Gene Sets	6	R-HSA-1257604	PIP3 activates AKT signaling		-2.3	8.9	4.6	30182	267	38	3	7.9	4.4	3643|3815|8817	INSR|KIT|FGF18	-2
Blue_MCODE_ALL	GO Biological Processes	19	GO:0009896	positive regulation of catabolic process	19_GO:0048518 positive regulation of biological process	-2.3	5.9	4.1	30182	540	38	4	11	5	3479|3643|29997|56963	IGF1|INSR|NOP53|RGMA	-2
Blue_MCODE_ALL	GO Biological Processes	19	GO:0017148	negative regulation of translation	19_GO:0048519 negative regulation of biological process	-2.3	8.9	4.6	30182	268	38	3	7.9	4.4	1656|2058|23521	DDX6|EPRS1|RPL13A	-2
Blue_MCODE_ALL	GO Biological Processes	19	GO:0030099	myeloid cell differentiation	19_GO:0032502 developmental process	-2.3	8.7	4.6	30182	273	38	3	7.9	4.4	652|3815|6223	BMP4|KIT|RPS19	-1.9
Blue_MCODE_ALL	GO Biological Processes	19	GO:0043068	positive regulation of programmed cell death	19_GO:0048518 positive regulation of biological process	-2.3	5.7	4	30182	553	38	4	11	5	166|220|652|7164	TLE5|ALDH1A3|BMP4|TPD52L1	-1.9
Blue_MCODE_ALL	GO Biological Processes	19	GO:0007548	sex differentiation	19_GO:0022414 reproductive process	-2.3	8.6	4.5	30182	276	38	3	7.9	4.4	3643|3815|4882	INSR|KIT|NPR2	-1.9
Blue_MCODE_ALL	GO Biological Processes	19	GO:0198738	cell-cell signaling by wnt	19_GO:0023052 signaling	-2.3	8.4	4.5	30182	282	38	3	7.9	4.4	166|7089|90780	TLE5|TLE2|PYGO2	-1.9
Blue_MCODE_ALL	GO Biological Processes	19	GO:0016055	Wnt signaling pathway	19_GO:0023052 signaling	-2.3	8.4	4.5	30182	282	38	3	7.9	4.4	166|7089|90780	TLE5|TLE2|PYGO2	-1.9
Blue_MCODE_ALL	GO Biological Processes	19	GO:0048729	tissue morphogenesis	19_GO:0032502 developmental process	-2.3	5.6	3.9	30182	566	38	4	11	5	220|652|6654|56963	ALDH1A3|BMP4|SOS1|RGMA	-1.9
Blue_MCODE_ALL	GO Biological Processes	19	GO:0031348	negative regulation of defense response	19_GO:0048519 negative regulation of biological process	-2.3	8.4	4.4	30182	284	38	3	7.9	4.4	3479|6223|6773	IGF1|RPS19|STAT2	-1.9
Blue_MCODE_ALL	GO Biological Processes	19	GO:0010721	negative regulation of cell development	19_GO:0032502 developmental process	-2.3	8.3	4.4	30182	286	38	3	7.9	4.4	652|3479|4882	BMP4|IGF1|NPR2	-1.9
Blue_MCODE_ALL	GO Biological Processes	19	GO:0034248	regulation of amide metabolic process	19_GO:0008152 metabolic process	-2.3	5.6	3.9	30182	571	38	4	11	5	1656|2058|3479|23521	DDX6|EPRS1|IGF1|RPL13A	-1.9
Blue_MCODE_ALL	GO Biological Processes	19	GO:2000113	negative regulation of cellular macromolecule biosynthetic process	19_GO:0048519 negative regulation of biological process	-2.2	8.1	4.4	30182	293	38	3	7.9	4.4	1656|2058|23521	DDX6|EPRS1|RPL13A	-1.9
Blue_MCODE_ALL	GO Biological Processes	19	GO:0048598	embryonic morphogenesis	19_GO:0032502 developmental process	-2.2	5.5	3.9	30182	581	38	4	11	5	220|652|6654|56963	ALDH1A3|BMP4|SOS1|RGMA	-1.9
Blue_MCODE_ALL	GO Biological Processes	19	GO:0051056	regulation of small GTPase mediated signal transduction	19_GO:0023052 signaling	-2.2	8	4.3	30182	298	38	3	7.9	4.4	408|3479|6654	ARRB1|IGF1|SOS1	-1.9
Blue_MCODE_ALL	GO Biological Processes	19	GO:0090092	regulation of transmembrane receptor protein serine/threonine kinase signaling pathway	19_GO:0023052 signaling	-2.2	7.9	4.3	30182	301	38	3	7.9	4.4	652|8646|56963	BMP4|CHRD|RGMA	-1.9
Blue_MCODE_ALL	GO Biological Processes	19	GO:0007283	spermatogenesis	19_GO:0022414 reproductive process	-2.2	5.3	3.8	30182	600	38	4	11	5	3306|3815|4882|90780	HSPA2|KIT|NPR2|PYGO2	-1.8
Blue_MCODE_ALL	GO Biological Processes	19	GO:0022411	cellular component disassembly	19_GO:0009987 cellular process	-2.1	7.6	4.2	30182	315	38	3	7.9	4.4	3306|23557|57326	HSPA2|SNAPIN|PBXIP1	-1.8
Blue_MCODE_ALL	GO Biological Processes	19	GO:0048232	male gamete generation	19_GO:0022414 reproductive process	-2.1	5.1	3.7	30182	619	38	4	11	5	3306|3815|4882|90780	HSPA2|KIT|NPR2|PYGO2	-1.8
Blue_MCODE_ALL	GO Biological Processes	19	GO:0140694	non-membrane-bounded organelle assembly	19_GO:0009987 cellular process	-2.1	7.5	4.1	30182	319	38	3	7.9	4.4	1656|6223|29997	DDX6|RPS19|NOP53	-1.8
Blue_MCODE_ALL	GO Biological Processes	19	GO:0040008	regulation of growth	19_GO:0040007 growth	-2.1	5.1	3.7	30182	621	38	4	11	5	166|652|3479|3643	TLE5|BMP4|IGF1|INSR	-1.8
Blue_MCODE_ALL	Reactome Gene Sets	6	R-HSA-109582	Hemostasis		-2.1	5.1	3.7	30182	621	38	4	11	5	408|3479|5136|6654	ARRB1|IGF1|PDE1A|SOS1	-1.8
Blue_MCODE_ALL	GO Biological Processes	19	GO:0010942	positive regulation of cell death	19_GO:0048518 positive regulation of biological process	-2.1	5.1	3.7	30182	621	38	4	11	5	166|220|652|7164	TLE5|ALDH1A3|BMP4|TPD52L1	-1.8
Blue_MCODE_ALL	GO Biological Processes	19	GO:0008544	epidermis development	19_GO:0032502 developmental process	-2.1	7.4	4.1	30182	322	38	3	7.9	4.4	652|3643|6654	BMP4|INSR|SOS1	-1.8
Blue_MCODE_ALL	GO Biological Processes	19	GO:0031647	regulation of protein stability	19_GO:0065007 biological regulation	-2.1	7.4	4.1	30182	322	38	3	7.9	4.4	819|3479|29997	CAMLG|IGF1|NOP53	-1.8
Blue_MCODE_ALL	GO Biological Processes	19	GO:0001525	angiogenesis	19_GO:0032502 developmental process	-2.1	7.3	4.1	30182	326	38	3	7.9	4.4	652|4882|8817	BMP4|NPR2|FGF18	-1.8
Blue_MCODE_ALL	GO Biological Processes	19	GO:0048638	regulation of developmental growth	19_GO:0040007 growth	-2.1	7.3	4.1	30182	328	38	3	7.9	4.4	652|3479|3643	BMP4|IGF1|INSR	-1.8
Blue_MCODE_ALL	GO Biological Processes	19	GO:0045861	negative regulation of proteolysis	19_GO:0048519 negative regulation of biological process	-2.1	7.2	4	30182	329	38	3	7.9	4.4	819|2537|29997	CAMLG|IFI6|NOP53	-1.8
Blue_MCODE_ALL	KEGG Pathway	24	hsa05165	Human papillomavirus infection		-2.1	7.2	4	30182	331	38	3	7.9	4.4	4600|6654|6773	MX2|SOS1|STAT2	-1.8
Blue_MCODE_ALL	GO Biological Processes	19	GO:0062012	regulation of small molecule metabolic process	19_GO:0008152 metabolic process	-2.1	7.2	4	30182	331	38	3	7.9	4.4	3479|3643|3815	IGF1|INSR|KIT	-1.8
Blue_MCODE_ALL	GO Biological Processes	19	GO:0032386	regulation of intracellular transport	19_GO:0051179 localization	-2.1	7.2	4	30182	332	38	3	7.9	4.4	652|4600|23557	BMP4|MX2|SNAPIN	-1.8
Blue_MCODE_ALL	Reactome Gene Sets	6	R-HSA-195721	Signaling by WNT		-2.1	7.2	4	30182	332	38	3	7.9	4.4	166|7089|90780	TLE5|TLE2|PYGO2	-1.8
Blue_MCODE_ALL	GO Biological Processes	19	GO:0031175	neuron projection development	19_GO:0032502 developmental process	-2.1	4.9	3.6	30182	647	38	4	11	5	4882|6654|23557|56963	NPR2|SOS1|SNAPIN|RGMA	-1.7
Blue_MCODE_ALL	GO Biological Processes	19	GO:0030111	regulation of Wnt signaling pathway	19_GO:0023052 signaling	-2.1	7	4	30182	338	38	3	7.9	4.4	166|7089|57326	TLE5|TLE2|PBXIP1	-1.7
Blue_MCODE_ALL	GO Biological Processes	19	GO:0006869	lipid transport	19_GO:0051179 localization	-2	7	3.9	30182	341	38	3	7.9	4.4	10350|10351|23460	ABCA9|ABCA8|ABCA6	-1.7
Blue_MCODE_ALL	GO Biological Processes	19	GO:0030097	hemopoiesis	19_GO:0032502 developmental process	-2	4.8	3.5	30182	659	38	4	11	5	652|3815|6223|57326	BMP4|KIT|RPS19|PBXIP1	-1.7
Blue_SUB1_MCODE_1	KEGG Pathway	24	hsa05171	Coronavirus disease - COVID-19		-8.5	72	19	30182	232	9	5	56	17	4600|6176|6223|6773|23521	MX2|RPLP1|RPS19|STAT2|RPL13A	-7.1
Blue_SUB1_MCODE_1	Reactome Gene Sets	6	R-HSA-909733	Interferon alpha/beta signaling		-8.4	1.9e+02	27	30182	72	9	4	44	17	2537|3434|4600|6773	IFI6|IFIT1|MX2|STAT2	-7.1
Blue_SUB1_MCODE_1	GO Biological Processes	19	GO:0045087	innate immune response	19_GO:0044419 biological process involved in interspecies interaction between organisms	-7.8	27	12	30182	745	9	6	67	16	2058|2537|3434|4600|6773|23521	EPRS1|IFI6|IFIT1|MX2|STAT2|RPL13A	-6.5
Blue_SUB1_MCODE_1	Reactome Gene Sets	6	R-HSA-2408522	Selenoamino acid metabolism		-7.5	1.1e+02	21	30182	119	9	4	44	17	2058|6176|6223|23521	EPRS1|RPLP1|RPS19|RPL13A	-6.3
Blue_SUB1_MCODE_1	Reactome Gene Sets	6	R-HSA-913531	Interferon Signaling		-6.6	67	16	30182	200	9	4	44	17	2537|3434|4600|6773	IFI6|IFIT1|MX2|STAT2	-5.5
Blue_SUB1_MCODE_1	GO Biological Processes	19	GO:0051607	defense response to virus	19_GO:0044419 biological process involved in interspecies interaction between organisms	-6.2	53	14	30182	253	9	4	44	17	2537|3434|4600|6773	IFI6|IFIT1|MX2|STAT2	-5.1
Blue_SUB1_MCODE_1	GO Biological Processes	19	GO:0140546	defense response to symbiont	19_GO:0044419 biological process involved in interspecies interaction between organisms	-6.2	53	14	30182	254	9	4	44	17	2537|3434|4600|6773	IFI6|IFIT1|MX2|STAT2	-5.1
Blue_SUB1_MCODE_1	Reactome Gene Sets	6	R-HSA-72766	Translation		-6	46	13	30182	292	9	4	44	17	2058|6176|6223|23521	EPRS1|RPLP1|RPS19|RPL13A	-4.9
Blue_SUB1_MCODE_1	CORUM	33	CORUM:306	Ribosome, cytoplasmic		-5.8	1.3e+02	19	30182	80	9	3	33	16	6176|6223|23521	RPLP1|RPS19|RPL13A	-4.8
Blue_SUB1_MCODE_1	WikiPathways	27	WP477	Cytoplasmic ribosomal proteins		-5.7	1.1e+02	18	30182	88	9	3	33	16	6176|6223|23521	RPLP1|RPS19|RPL13A	-4.7
Blue_SUB1_MCODE_1	Reactome Gene Sets	6	R-HSA-156902	Peptide chain elongation		-5.7	1.1e+02	18	30182	90	9	3	33	16	6176|6223|23521	RPLP1|RPS19|RPL13A	-4.7
Blue_SUB1_MCODE_1	Reactome Gene Sets	6	R-HSA-192823	Viral mRNA Translation		-5.7	1.1e+02	18	30182	90	9	3	33	16	6176|6223|23521	RPLP1|RPS19|RPL13A	-4.7
Blue_SUB1_MCODE_1	Reactome Gene Sets	6	R-HSA-72764	Eukaryotic Translation Termination		-5.6	1.1e+02	18	30182	94	9	3	33	16	6176|6223|23521	RPLP1|RPS19|RPL13A	-4.6
Blue_SUB1_MCODE_1	Reactome Gene Sets	6	R-HSA-2408557	Selenocysteine synthesis		-5.6	1.1e+02	18	30182	94	9	3	33	16	6176|6223|23521	RPLP1|RPS19|RPL13A	-4.6
Blue_SUB1_MCODE_1	Reactome Gene Sets	6	R-HSA-156842	Eukaryotic Translation Elongation		-5.6	1.1e+02	18	30182	94	9	3	33	16	6176|6223|23521	RPLP1|RPS19|RPL13A	-4.6
Blue_SUB1_MCODE_1	GO Biological Processes	19	GO:0009615	response to virus	19_GO:0044419 biological process involved in interspecies interaction between organisms	-5.6	37	12	30182	363	9	4	44	17	2537|3434|4600|6773	IFI6|IFIT1|MX2|STAT2	-4.6
Blue_SUB1_MCODE_1	Reactome Gene Sets	6	R-HSA-975956	Nonsense Mediated Decay (NMD) independent of the Exon Junction Complex (EJC)		-5.6	1e+02	18	30182	96	9	3	33	16	6176|6223|23521	RPLP1|RPS19|RPL13A	-4.6
Blue_SUB1_MCODE_1	GO Biological Processes	19	GO:0006412	translation	19_GO:0008152 metabolic process	-5.6	36	12	30182	375	9	4	44	17	2058|6176|6223|23521	EPRS1|RPLP1|RPS19|RPL13A	-4.6
Blue_SUB1_MCODE_1	Reactome Gene Sets	6	R-HSA-71291	Metabolism of amino acids and derivatives		-5.5	36	12	30182	376	9	4	44	17	2058|6176|6223|23521	EPRS1|RPLP1|RPS19|RPL13A	-4.6
Blue_SUB1_MCODE_1	Reactome Gene Sets	6	R-HSA-72689	Formation of a pool of free 40S subunits		-5.5	99	17	30182	102	9	3	33	16	6176|6223|23521	RPLP1|RPS19|RPL13A	-4.5
Blue_SUB1_MCODE_1	Reactome Gene Sets	6	R-HSA-9633012	Response of EIF2AK4 (GCN2) to amino acid deficiency		-5.5	99	17	30182	102	9	3	33	16	6176|6223|23521	RPLP1|RPS19|RPL13A	-4.5
Blue_SUB1_MCODE_1	GO Biological Processes	19	GO:0043043	peptide biosynthetic process	19_GO:0008152 metabolic process	-5.4	33	11	30182	403	9	4	44	17	2058|6176|6223|23521	EPRS1|RPLP1|RPS19|RPL13A	-4.5
Blue_SUB1_MCODE_1	Reactome Gene Sets	6	R-HSA-156827	L13a-mediated translational silencing of Ceruloplasmin expression		-5.4	90	16	30182	112	9	3	33	16	6176|6223|23521	RPLP1|RPS19|RPL13A	-4.4
Blue_SUB1_MCODE_1	Reactome Gene Sets	6	R-HSA-1799339	SRP-dependent cotranslational protein targeting to membrane		-5.4	89	16	30182	113	9	3	33	16	6176|6223|23521	RPLP1|RPS19|RPL13A	-4.4
Blue_SUB1_MCODE_1	Reactome Gene Sets	6	R-HSA-72706	GTP hydrolysis and joining of the 60S ribosomal subunit		-5.4	89	16	30182	113	9	3	33	16	6176|6223|23521	RPLP1|RPS19|RPL13A	-4.4
Blue_SUB1_MCODE_1	Reactome Gene Sets	6	R-HSA-975957	Nonsense Mediated Decay (NMD) enhanced by the Exon Junction Complex (EJC)		-5.3	87	16	30182	116	9	3	33	16	6176|6223|23521	RPLP1|RPS19|RPL13A	-4.4
Blue_SUB1_MCODE_1	Reactome Gene Sets	6	R-HSA-927802	Nonsense-Mediated Decay (NMD)		-5.3	87	16	30182	116	9	3	33	16	6176|6223|23521	RPLP1|RPS19|RPL13A	-4.4
Blue_SUB1_MCODE_1	Reactome Gene Sets	6	R-HSA-72613	Eukaryotic Translation Initiation		-5.3	84	16	30182	120	9	3	33	16	6176|6223|23521	RPLP1|RPS19|RPL13A	-4.4
Blue_SUB1_MCODE_1	Reactome Gene Sets	6	R-HSA-72737	Cap-dependent Translation Initiation		-5.3	84	16	30182	120	9	3	33	16	6176|6223|23521	RPLP1|RPS19|RPL13A	-4.4
Blue_SUB1_MCODE_1	GO Biological Processes	19	GO:0002181	cytoplasmic translation	19_GO:0008152 metabolic process	-5.3	82	16	30182	123	9	3	33	16	6176|6223|23521	RPLP1|RPS19|RPL13A	-4.3
Blue_SUB1_MCODE_1	Reactome Gene Sets	6	R-HSA-168273	Influenza Viral RNA Transcription and Replication		-5.1	74	15	30182	136	9	3	33	16	6176|6223|23521	RPLP1|RPS19|RPL13A	-4.2
Blue_SUB1_MCODE_1	GO Biological Processes	19	GO:0043604	amide biosynthetic process	19_GO:0008152 metabolic process	-5	26	9.8	30182	521	9	4	44	17	2058|6176|6223|23521	EPRS1|RPLP1|RPS19|RPL13A	-4.1
Blue_SUB1_MCODE_1	Reactome Gene Sets	6	R-HSA-168255	Influenza Infection		-4.9	64	14	30182	157	9	3	33	16	6176|6223|23521	RPLP1|RPS19|RPL13A	-4.1
Blue_SUB1_MCODE_1	Reactome Gene Sets	6	R-HSA-9711097	Cellular response to starvation		-4.9	64	14	30182	157	9	3	33	16	6176|6223|23521	RPLP1|RPS19|RPL13A	-4.1
Blue_SUB1_MCODE_1	KEGG Pathway	24	hsa05160	Hepatitis C		-4.9	64	14	30182	157	9	3	33	16	3434|4600|6773	IFIT1|MX2|STAT2	-4.1
Blue_SUB1_MCODE_1	GO Biological Processes	19	GO:0006518	peptide metabolic process	19_GO:0008152 metabolic process	-4.9	25	9.7	30182	536	9	4	44	17	2058|6176|6223|23521	EPRS1|RPLP1|RPS19|RPL13A	-4.1
Blue_SUB1_MCODE_1	KEGG Pathway	24	hsa03010	Ribosome		-4.9	60	13	30182	167	9	3	33	16	6176|6223|23521	RPLP1|RPS19|RPL13A	-4
Blue_SUB1_MCODE_1	Reactome Gene Sets	6	R-HSA-9010553	Regulation of expression of SLITs and ROBOs		-4.8	58	13	30182	172	9	3	33	16	6176|6223|23521	RPLP1|RPS19|RPL13A	-4
Blue_SUB1_MCODE_1	Reactome Gene Sets	6	R-HSA-6791226	Major pathway of rRNA processing in the nucleolus and cytosol		-4.7	54	13	30182	185	9	3	33	16	6176|6223|23521	RPLP1|RPS19|RPL13A	-3.9
Blue_SUB1_MCODE_1	Reactome Gene Sets	6	R-HSA-8868773	rRNA processing in the nucleus and cytosol		-4.7	52	12	30182	195	9	3	33	16	6176|6223|23521	RPLP1|RPS19|RPL13A	-3.8
Blue_SUB1_MCODE_1	Reactome Gene Sets	6	R-HSA-72312	rRNA processing		-4.6	49	12	30182	205	9	3	33	16	6176|6223|23521	RPLP1|RPS19|RPL13A	-3.8
Blue_SUB1_MCODE_1	Reactome Gene Sets	6	R-HSA-376176	Signaling by ROBO receptors		-4.5	46	12	30182	219	9	3	33	16	6176|6223|23521	RPLP1|RPS19|RPL13A	-3.7
Blue_SUB1_MCODE_1	Reactome Gene Sets	6	R-HSA-8953854	Metabolism of RNA		-4.4	19	8.3	30182	716	9	4	44	17	2058|6176|6223|23521	EPRS1|RPLP1|RPS19|RPL13A	-3.7
Blue_SUB1_MCODE_1	GO Biological Processes	19	GO:0071345	cellular response to cytokine stimulus	19_GO:0050896 response to stimulus	-4.4	19	8.3	30182	719	9	4	44	17	2058|3434|6773|23521	EPRS1|IFIT1|STAT2|RPL13A	-3.6
Blue_SUB1_MCODE_1	Reactome Gene Sets	6	R-HSA-1280215	Cytokine Signaling in Immune system		-4.4	18	8.2	30182	730	9	4	44	17	2537|3434|4600|6773	IFI6|IFIT1|MX2|STAT2	-3.6
Blue_SUB1_MCODE_1	GO Biological Processes	19	GO:0034645	cellular macromolecule biosynthetic process	19_GO:0008152 metabolic process	-4.3	17	8	30182	770	9	4	44	17	2058|6176|6223|23521	EPRS1|RPLP1|RPS19|RPL13A	-3.5
Blue_SUB1_MCODE_1	GO Biological Processes	19	GO:0045088	regulation of innate immune response	19_GO:0044419 biological process involved in interspecies interaction between organisms	-3.8	27	8.7	30182	373	9	3	33	16	6223|6773|29997	RPS19|STAT2|NOP53	-3.1
Blue_SUB1_MCODE_1	GO Biological Processes	19	GO:0002831	regulation of response to biotic stimulus	19_GO:0050896 response to stimulus	-3.6	22	7.8	30182	463	9	3	33	16	6223|6773|29997	RPS19|STAT2|NOP53	-2.9
Blue_SUB1_MCODE_1	GO Biological Processes	19	GO:0034660	ncRNA metabolic process	19_GO:0008152 metabolic process	-3.4	20	7.3	30182	514	9	3	33	16	2058|6223|29997	EPRS1|RPS19|NOP53	-2.8
Blue_SUB1_MCODE_1	Reactome Gene Sets	6	R-HSA-422475	Axon guidance		-3.3	18	7	30182	553	9	3	33	16	6176|6223|23521	RPLP1|RPS19|RPL13A	-2.7
Blue_SUB1_MCODE_1	Reactome Gene Sets	6	R-HSA-9675108	Nervous system development		-3.3	17	6.9	30182	578	9	3	33	16	6176|6223|23521	RPLP1|RPS19|RPL13A	-2.7
Blue_SUB1_MCODE_1	GO Biological Processes	19	GO:0031347	regulation of defense response	19_GO:0050896 response to stimulus	-2.9	13	5.9	30182	767	9	3	33	16	6223|6773|29997	RPS19|STAT2|NOP53	-2.4
Blue_SUB1_MCODE_1	Reactome Gene Sets	6	R-HSA-2262752	Cellular responses to stress		-2.9	13	5.8	30182	789	9	3	33	16	6176|6223|23521	RPLP1|RPS19|RPL13A	-2.4
Blue_SUB1_MCODE_2	KEGG Pathway	24	hsa04014	Ras signaling pathway		-13	1.3e+02	28	30182	236	6	6	1e+02	15	3479|3643|3815|6654|8817|80310	IGF1|INSR|KIT|SOS1|FGF18|PDGFD	-11
Blue_SUB1_MCODE_2	KEGG Pathway	24	hsa04010	MAPK signaling pathway		-12	1e+02	25	30182	294	6	6	1e+02	15	3479|3643|3815|6654|8817|80310	IGF1|INSR|KIT|SOS1|FGF18|PDGFD	-10
Blue_SUB1_MCODE_2	WikiPathways	27	WP3932	Focal adhesion: PI3K-Akt-mTOR-signaling pathway		-12	1e+02	24	30182	302	6	6	1e+02	15	3479|3643|3815|6654|8817|80310	IGF1|INSR|KIT|SOS1|FGF18|PDGFD	-10
Blue_SUB1_MCODE_2	WikiPathways	27	WP4172	PI3K-Akt signaling pathway		-12	89	23	30182	339	6	6	1e+02	15	3479|3643|3815|6654|8817|80310	IGF1|INSR|KIT|SOS1|FGF18|PDGFD	-10
Blue_SUB1_MCODE_2	KEGG Pathway	24	hsa04151	PI3K-Akt signaling pathway		-12	85	22	30182	354	6	6	1e+02	15	3479|3643|3815|6654|8817|80310	IGF1|INSR|KIT|SOS1|FGF18|PDGFD	-9.9
Blue_SUB1_MCODE_2	GO Biological Processes	19	GO:0007169	transmembrane receptor protein tyrosine kinase signaling pathway	19_GO:0023052 signaling	-11	73	21	30182	416	6	6	1e+02	15	3479|3643|3815|6654|8817|80310	IGF1|INSR|KIT|SOS1|FGF18|PDGFD	-9.5
Blue_SUB1_MCODE_2	WikiPathways	27	WP5087	Malignant pleural mesothelioma		-11	69	20	30182	440	6	6	1e+02	15	3479|3643|3815|6654|8817|80310	IGF1|INSR|KIT|SOS1|FGF18|PDGFD	-9.4
Blue_SUB1_MCODE_2	Reactome Gene Sets	6	R-HSA-9006934	Signaling by Receptor Tyrosine Kinases		-11	58	18	30182	524	6	6	1e+02	15	3479|3643|3815|6654|8817|80310	IGF1|INSR|KIT|SOS1|FGF18|PDGFD	-9
Blue_SUB1_MCODE_2	GO Biological Processes	19	GO:0043405	regulation of MAP kinase activity	19_GO:0008152 metabolic process	-10	1.4e+02	26	30182	186	6	5	83	15	3643|3815|6654|8817|80310	INSR|KIT|SOS1|FGF18|PDGFD	-8.7
Blue_SUB1_MCODE_2	GO Biological Processes	19	GO:0007167	enzyme-linked receptor protein signaling pathway	19_GO:0023052 signaling	-10	48	17	30182	626	6	6	1e+02	15	3479|3643|3815|6654|8817|80310	IGF1|INSR|KIT|SOS1|FGF18|PDGFD	-8.5
Blue_SUB1_MCODE_2	GO Biological Processes	19	GO:0045859	regulation of protein kinase activity	19_GO:0008152 metabolic process	-10	48	17	30182	627	6	6	1e+02	15	3479|3643|3815|6654|8817|80310	IGF1|INSR|KIT|SOS1|FGF18|PDGFD	-8.5
Blue_SUB1_MCODE_2	KEGG Pathway	24	hsa04015	Rap1 signaling pathway		-10	1.2e+02	24	30182	210	6	5	83	15	3479|3643|3815|8817|80310	IGF1|INSR|KIT|FGF18|PDGFD	-8.5
Blue_SUB1_MCODE_2	GO Biological Processes	19	GO:0043549	regulation of kinase activity	19_GO:0008152 metabolic process	-9.7	42	16	30182	720	6	6	1e+02	15	3479|3643|3815|6654|8817|80310	IGF1|INSR|KIT|SOS1|FGF18|PDGFD	-8.2
Blue_SUB1_MCODE_2	GO Biological Processes	19	GO:0014068	positive regulation of phosphatidylinositol 3-kinase signaling	19_GO:0023052 signaling	-9.1	2.4e+02	31	30182	83	6	4	67	19	3479|3643|3815|80310	IGF1|INSR|KIT|PDGFD	-7.6
Blue_SUB1_MCODE_2	GO Biological Processes	19	GO:0045860	positive regulation of protein kinase activity	19_GO:0048518 positive regulation of biological process	-8.8	69	18	30182	364	6	5	83	15	3479|3643|3815|8817|80310	IGF1|INSR|KIT|FGF18|PDGFD	-7.4
Blue_SUB1_MCODE_2	GO Biological Processes	19	GO:0071900	regulation of protein serine/threonine kinase activity	19_GO:0008152 metabolic process	-8.8	68	18	30182	369	6	5	83	15	3643|3815|6654|8817|80310	INSR|KIT|SOS1|FGF18|PDGFD	-7.4
Blue_SUB1_MCODE_2	GO Biological Processes	19	GO:0014066	regulation of phosphatidylinositol 3-kinase signaling	19_GO:0023052 signaling	-8.6	1.8e+02	27	30182	112	6	4	67	19	3479|3643|3815|80310	IGF1|INSR|KIT|PDGFD	-7.2
Blue_SUB1_MCODE_2	GO Biological Processes	19	GO:0043406	positive regulation of MAP kinase activity	19_GO:0023052 signaling	-8.5	1.7e+02	26	30182	117	6	4	67	19	3643|3815|8817|80310	INSR|KIT|FGF18|PDGFD	-7.1
Blue_SUB1_MCODE_2	GO Biological Processes	19	GO:0033674	positive regulation of kinase activity	19_GO:0048518 positive regulation of biological process	-8.5	59	17	30182	428	6	5	83	15	3479|3643|3815|8817|80310	IGF1|INSR|KIT|FGF18|PDGFD	-7.1
Blue_SUB1_MCODE_2	GO Biological Processes	19	GO:0043410	positive regulation of MAPK cascade	19_GO:0023052 signaling	-8.2	51	16	30182	495	6	5	83	15	3479|3643|3815|8817|80310	IGF1|INSR|KIT|FGF18|PDGFD	-6.8
Blue_SUB1_MCODE_2	KEGG Pathway	24	hsa05224	Breast cancer		-8.1	1.4e+02	23	30182	147	6	4	67	19	3479|3815|6654|8817	IGF1|KIT|SOS1|FGF18	-6.8
Blue_SUB1_MCODE_2	KEGG Pathway	24	hsa04072	Phospholipase D signaling pathway		-8.1	1.4e+02	23	30182	148	6	4	67	19	3643|3815|6654|80310	INSR|KIT|SOS1|PDGFD	-6.7
Blue_SUB1_MCODE_2	GO Biological Processes	19	GO:0051347	positive regulation of transferase activity	19_GO:0065007 biological regulation	-8	48	15	30182	522	6	5	83	15	3479|3643|3815|8817|80310	IGF1|INSR|KIT|FGF18|PDGFD	-6.7
Blue_SUB1_MCODE_2	WikiPathways	27	WP4262	Breast cancer pathway		-8	1.3e+02	23	30182	155	6	4	67	19	3479|3815|6654|8817	IGF1|KIT|SOS1|FGF18	-6.7
Blue_SUB1_MCODE_2	GO Biological Processes	19	GO:0030335	positive regulation of cell migration	19_GO:0040011 locomotion	-7.9	44	15	30182	569	6	5	83	15	3479|3643|3815|8817|80310	IGF1|INSR|KIT|FGF18|PDGFD	-6.5
Blue_SUB1_MCODE_2	GO Biological Processes	19	GO:2000147	positive regulation of cell motility	19_GO:0040011 locomotion	-7.8	42	14	30182	594	6	5	83	15	3479|3643|3815|8817|80310	IGF1|INSR|KIT|FGF18|PDGFD	-6.5
Blue_SUB1_MCODE_2	GO Biological Processes	19	GO:0040017	positive regulation of locomotion	19_GO:0040011 locomotion	-7.7	41	14	30182	609	6	5	83	15	3479|3643|3815|8817|80310	IGF1|INSR|KIT|FGF18|PDGFD	-6.4
Blue_SUB1_MCODE_2	GO Biological Processes	19	GO:0071902	positive regulation of protein serine/threonine kinase activity	19_GO:0048518 positive regulation of biological process	-7.6	1e+02	20	30182	195	6	4	67	19	3643|3815|8817|80310	INSR|KIT|FGF18|PDGFD	-6.3
Blue_SUB1_MCODE_2	GO Biological Processes	19	GO:0043408	regulation of MAPK cascade	19_GO:0023052 signaling	-7.4	36	13	30182	695	6	5	83	15	3479|3643|3815|8817|80310	IGF1|INSR|KIT|FGF18|PDGFD	-6.2
Blue_SUB1_MCODE_2	GO Biological Processes	19	GO:0001934	positive regulation of protein phosphorylation	19_GO:0048518 positive regulation of biological process	-7.4	35	13	30182	718	6	5	83	15	3479|3643|3815|8817|80310	IGF1|INSR|KIT|FGF18|PDGFD	-6.1
Blue_SUB1_MCODE_2	GO Biological Processes	19	GO:0042327	positive regulation of phosphorylation	19_GO:0048518 positive regulation of biological process	-7.2	32	12	30182	786	6	5	83	15	3479|3643|3815|8817|80310	IGF1|INSR|KIT|FGF18|PDGFD	-5.9
Blue_SUB1_MCODE_2	Reactome Gene Sets	6	R-HSA-2428928	IRS-related events triggered by IGF1R		-7	2.9e+02	29	30182	52	6	3	50	20	3479|6654|8817	IGF1|SOS1|FGF18	-5.8
Blue_SUB1_MCODE_2	Reactome Gene Sets	6	R-HSA-2428924	IGF1R signaling cascade		-7	2.8e+02	29	30182	53	6	3	50	20	3479|6654|8817	IGF1|SOS1|FGF18	-5.8
Blue_SUB1_MCODE_2	Reactome Gene Sets	6	R-HSA-74751	Insulin receptor signalling cascade		-7	2.8e+02	29	30182	54	6	3	50	20	3643|6654|8817	INSR|SOS1|FGF18	-5.8
Blue_SUB1_MCODE_2	Reactome Gene Sets	6	R-HSA-2404192	Signaling by Type 1 Insulin-like Growth Factor 1 Receptor (IGF1R)		-7	2.8e+02	29	30182	54	6	3	50	20	3479|6654|8817	IGF1|SOS1|FGF18	-5.8
Blue_SUB1_MCODE_2	KEGG Pathway	24	hsa05218	Melanoma		-6.6	2.1e+02	25	30182	72	6	3	50	20	3479|8817|80310	IGF1|FGF18|PDGFD	-5.4
Blue_SUB1_MCODE_2	KEGG Pathway	24	hsa01521	EGFR tyrosine kinase inhibitor resistance		-6.5	1.9e+02	24	30182	79	6	3	50	20	3479|6654|80310	IGF1|SOS1|PDGFD	-5.3
Blue_SUB1_MCODE_2	Reactome Gene Sets	6	R-HSA-74752	Signaling by Insulin receptor		-6.4	1.8e+02	23	30182	82	6	3	50	20	3643|6654|8817	INSR|SOS1|FGF18	-5.3
Blue_SUB1_MCODE_2	WikiPathways	27	WP4806	EGFR tyrosine kinase inhibitor resistance		-6.4	1.8e+02	23	30182	84	6	3	50	20	3479|6654|80310	IGF1|SOS1|PDGFD	-5.3
Blue_SUB1_MCODE_2	KEGG Pathway	24	hsa05215	Prostate cancer		-6.2	1.6e+02	22	30182	97	6	3	50	20	3479|6654|80310	IGF1|SOS1|PDGFD	-5.1
Blue_SUB1_MCODE_2	Reactome Gene Sets	6	R-HSA-6811558	PI5P, PP2A and IER3 Regulate PI3K/AKT Signaling		-6.1	1.4e+02	21	30182	106	6	3	50	20	3643|3815|8817	INSR|KIT|FGF18	-5
Blue_SUB1_MCODE_2	GO Biological Processes	19	GO:0071363	cellular response to growth factor stimulus	19_GO:0050896 response to stimulus	-6	41	13	30182	488	6	4	67	19	3643|6654|8817|80310	INSR|SOS1|FGF18|PDGFD	-5
Blue_SUB1_MCODE_2	Reactome Gene Sets	6	R-HSA-199418	Negative regulation of the PI3K/AKT network		-6	1.3e+02	20	30182	113	6	3	50	20	3643|3815|8817	INSR|KIT|FGF18	-4.9
Blue_SUB1_MCODE_2	GO Biological Processes	19	GO:0070848	response to growth factor	19_GO:0050896 response to stimulus	-5.9	39	12	30182	520	6	4	67	19	3643|6654|8817|80310	INSR|SOS1|FGF18|PDGFD	-4.9
Blue_SUB1_MCODE_2	KEGG Pathway	24	hsa05200	Pathways in cancer		-5.9	38	12	30182	531	6	4	67	19	3479|3815|6654|8817	IGF1|KIT|SOS1|FGF18	-4.8
Blue_SUB1_MCODE_2	KEGG Pathway	24	hsa04068	FoxO signaling pathway		-5.8	1.2e+02	18	30182	131	6	3	50	20	3479|3643|6654	IGF1|INSR|SOS1	-4.8
Blue_SUB1_MCODE_2	GO Biological Processes	19	GO:0071417	cellular response to organonitrogen compound	19_GO:0050896 response to stimulus	-5.7	34	11	30182	586	6	4	67	19	3479|3643|6654|80310	IGF1|INSR|SOS1|PDGFD	-4.7
Blue_SUB1_MCODE_2	KEGG Pathway	24	hsa04150	mTOR signaling pathway		-5.6	97	17	30182	156	6	3	50	20	3479|3643|6654	IGF1|INSR|SOS1	-4.6
Blue_SUB1_MCODE_2	GO Biological Processes	19	GO:1901699	cellular response to nitrogen compound	19_GO:0050896 response to stimulus	-5.5	31	11	30182	643	6	4	67	19	3479|3643|6654|80310	IGF1|INSR|SOS1|PDGFD	-4.6
Blue_SUB1_MCODE_2	WikiPathways	27	WP4223	Ras signaling		-5.4	82	16	30182	184	6	3	50	20	3643|3815|6654	INSR|KIT|SOS1	-4.4
Blue_SUB1_MCODE_2	WikiPathways	27	WP306	Focal adhesion		-5.3	76	15	30182	198	6	3	50	20	3479|6654|80310	IGF1|SOS1|PDGFD	-4.3
Blue_SUB1_MCODE_2	KEGG Pathway	24	hsa04510	Focal adhesion		-5.2	75	15	30182	201	6	3	50	20	3479|6654|80310	IGF1|SOS1|PDGFD	-4.3
Blue_SUB1_MCODE_2	GO Biological Processes	19	GO:2000241	regulation of reproductive process	19_GO:0022414 reproductive process	-5.2	73	15	30182	206	6	3	50	20	3479|3643|3815	IGF1|INSR|KIT	-4.3
Blue_SUB1_MCODE_2	GO Biological Processes	19	GO:0060348	bone development	19_GO:0032502 developmental process	-5.2	71	14	30182	214	6	3	50	20	3479|3815|8817	IGF1|KIT|FGF18	-4.3
Blue_SUB1_MCODE_2	GO Biological Processes	19	GO:0070374	positive regulation of ERK1 and ERK2 cascade	19_GO:0023052 signaling	-5.1	68	14	30182	222	6	3	50	20	3479|8817|80310	IGF1|FGF18|PDGFD	-4.2
Blue_SUB1_MCODE_2	KEGG Pathway	24	hsa04810	Regulation of actin cytoskeleton		-5.1	66	14	30182	229	6	3	50	20	6654|8817|80310	SOS1|FGF18|PDGFD	-4.2
Blue_SUB1_MCODE_2	GO Biological Processes	19	GO:0050730	regulation of peptidyl-tyrosine phosphorylation	19_GO:0008152 metabolic process	-4.9	59	13	30182	255	6	3	50	20	3479|3815|80310	IGF1|KIT|PDGFD	-4.1
Blue_SUB1_MCODE_2	Reactome Gene Sets	6	R-HSA-1257604	PIP3 activates AKT signaling		-4.9	57	13	30182	267	6	3	50	20	3643|3815|8817	INSR|KIT|FGF18	-4
Blue_SUB1_MCODE_2	GO Biological Processes	19	GO:0070663	regulation of leukocyte proliferation	19_GO:0050789 regulation of biological process	-4.9	56	13	30182	268	6	3	50	20	3479|3815|6654	IGF1|KIT|SOS1	-4
Blue_SUB1_MCODE_2	Reactome Gene Sets	6	R-HSA-5673001	RAF/MAP kinase cascade		-4.8	54	13	30182	280	6	3	50	20	3815|6654|8817	KIT|SOS1|FGF18	-4
Blue_SUB1_MCODE_2	Reactome Gene Sets	6	R-HSA-5684996	MAPK1/MAPK3 signaling		-4.8	53	12	30182	286	6	3	50	20	3815|6654|8817	KIT|SOS1|FGF18	-3.9
Blue_SUB1_MCODE_2	Reactome Gene Sets	6	R-HSA-9006925	Intracellular signaling by second messengers		-4.7	49	12	30182	309	6	3	50	20	3643|3815|8817	INSR|KIT|FGF18	-3.9
Blue_SUB1_MCODE_2	GO Biological Processes	19	GO:1901653	cellular response to peptide	19_GO:0050896 response to stimulus	-4.7	49	12	30182	310	6	3	50	20	3479|3643|6654	IGF1|INSR|SOS1	-3.8
Blue_SUB1_MCODE_2	GO Biological Processes	19	GO:0070372	regulation of ERK1 and ERK2 cascade	19_GO:0023052 signaling	-4.7	48	12	30182	315	6	3	50	20	3479|8817|80310	IGF1|FGF18|PDGFD	-3.8
Blue_SUB1_MCODE_2	Reactome Gene Sets	6	R-HSA-5683057	MAPK family signaling cascades		-4.6	46	12	30182	325	6	3	50	20	3815|6654|8817	KIT|SOS1|FGF18	-3.8
Blue_SUB1_MCODE_2	GO Biological Processes	19	GO:0062012	regulation of small molecule metabolic process	19_GO:0008152 metabolic process	-4.6	46	12	30182	331	6	3	50	20	3479|3643|3815	IGF1|INSR|KIT	-3.8
Blue_SUB1_MCODE_2	Canonical Pathways	11	M5883	NABA SECRETED FACTORS		-4.5	44	11	30182	343	6	3	50	20	3479|8817|80310	IGF1|FGF18|PDGFD	-3.7
Blue_SUB1_MCODE_2	Reactome Gene Sets	6	R-HSA-5663202	Diseases of signal transduction by growth factor receptors and second messengers		-4.2	35	10	30182	433	6	3	50	20	3815|6654|8817	KIT|SOS1|FGF18	-3.5
Blue_SUB1_MCODE_2	GO Biological Processes	19	GO:1901652	response to peptide	19_GO:0050896 response to stimulus	-4.2	33	9.7	30182	456	6	3	50	20	3479|3643|6654	IGF1|INSR|SOS1	-3.4
Blue_SUB1_MCODE_2	GO Biological Processes	19	GO:0032870	cellular response to hormone stimulus	19_GO:0050896 response to stimulus	-4.1	30	9.3	30182	501	6	3	50	20	3643|3815|6654	INSR|KIT|SOS1	-3.3
Blue_SUB1_MCODE_2	GO Biological Processes	19	GO:0001501	skeletal system development	19_GO:0032502 developmental process	-4	30	9.2	30182	507	6	3	50	20	3479|3815|8817	IGF1|KIT|FGF18	-3.3
Blue_SUB1_MCODE_2	GO Biological Processes	19	GO:0008283	cell population proliferation	19_GO:0009987 cellular process	-3.6	22	7.8	30182	699	6	3	50	20	3479|3815|8817	IGF1|KIT|FGF18	-3
Blue_SUB1_MCODE_2	Canonical Pathways	11	M5885	NABA MATRISOME ASSOCIATED		-3.5	20	7.5	30182	751	6	3	50	20	3479|8817|80310	IGF1|FGF18|PDGFD	-2.9
Blue_SUB1_MCODE_2	GO Biological Processes	19	GO:0009725	response to hormone	19_GO:0050896 response to stimulus	-3.5	19	7.3	30182	784	6	3	50	20	3643|3815|6654	INSR|KIT|SOS1	-2.9
Blue_SUB1_MCODE_4	Canonical Pathways	11	M223	PID BETA CATENIN NUC PATHWAY		-7.1	2.8e+02	29	30182	80	4	3	75	22	166|6925|7089	TLE5|TCF4|TLE2	-5.9
Blue_SUB1_MCODE_4	GO Biological Processes	19	GO:0198738	cell-cell signaling by wnt	19_GO:0023052 signaling	-5.5	80	15	30182	282	4	3	75	22	166|7089|90780	TLE5|TLE2|PYGO2	-4.5
Blue_SUB1_MCODE_4	GO Biological Processes	19	GO:0016055	Wnt signaling pathway	19_GO:0023052 signaling	-5.5	80	15	30182	282	4	3	75	22	166|7089|90780	TLE5|TLE2|PYGO2	-4.5
Blue_SUB1_MCODE_4	Reactome Gene Sets	6	R-HSA-195721	Signaling by WNT		-5.3	68	14	30182	332	4	3	75	22	166|7089|90780	TLE5|TLE2|PYGO2	-4.4
Blue_SUB1_MCODE_4	GO Biological Processes	19	GO:1905114	cell surface receptor signaling pathway involved in cell-cell signaling	19_GO:0023052 signaling	-5.1	60	13	30182	377	4	3	75	22	166|7089|90780	TLE5|TLE2|PYGO2	-4.2
Blue_SUB1_MCODE_5	Reactome Gene Sets	6	R-HSA-432722	Golgi Associated Vesicle Biogenesis		-8.2	5.4e+02	40	30182	56	3	3	1e+02	27	408|7164|23557	ARRB1|TPD52L1|SNAPIN	-6.9
Blue_SUB1_MCODE_5	Reactome Gene Sets	6	R-HSA-199992	trans-Golgi Network Vesicle Budding		-7.9	4.2e+02	35	30182	72	3	3	1e+02	27	408|7164|23557	ARRB1|TPD52L1|SNAPIN	-6.6
Blue_SUB1_MCODE_5	Reactome Gene Sets	6	R-HSA-199991	Membrane Trafficking		-5	48	12	30182	634	3	3	1e+02	27	408|7164|23557	ARRB1|TPD52L1|SNAPIN	-4.1
Blue_SUB1_MCODE_5	Reactome Gene Sets	6	R-HSA-5653656	Vesicle-mediated transport		-5	45	11	30182	673	3	3	1e+02	27	408|7164|23557	ARRB1|TPD52L1|SNAPIN	-4.1
Blue_SUB1_MCODE_6	Canonical Pathways	11	M181	PID BMP PATHWAY		-8.6	7.2e+02	46	30182	42	3	3	1e+02	27	652|8646|56963	BMP4|CHRD|RGMA	-7.2
Blue_SUB1_MCODE_6	GO Biological Processes	19	GO:0030509	BMP signaling pathway	19_GO:0023052 signaling	-7.6	3.3e+02	31	30182	91	3	3	1e+02	27	652|8646|56963	BMP4|CHRD|RGMA	-6.3
Blue_SUB1_MCODE_6	KEGG Pathway	24	hsa04350	TGF-beta signaling pathway		-7.5	3.2e+02	31	30182	95	3	3	1e+02	27	652|8646|56963	BMP4|CHRD|RGMA	-6.2
Blue_SUB1_MCODE_6	GO Biological Processes	19	GO:0071772	response to BMP	19_GO:0050896 response to stimulus	-7.4	2.9e+02	29	30182	104	3	3	1e+02	27	652|8646|56963	BMP4|CHRD|RGMA	-6.1
Blue_SUB1_MCODE_6	GO Biological Processes	19	GO:0071773	cellular response to BMP stimulus	19_GO:0050896 response to stimulus	-7.4	2.9e+02	29	30182	104	3	3	1e+02	27	652|8646|56963	BMP4|CHRD|RGMA	-6.1
Blue_SUB1_MCODE_6	GO Biological Processes	19	GO:0030510	regulation of BMP signaling pathway	19_GO:0023052 signaling	-7.2	2.6e+02	28	30182	118	3	3	1e+02	27	652|8646|56963	BMP4|CHRD|RGMA	-6
Blue_SUB1_MCODE_6	GO Biological Processes	19	GO:0021915	neural tube development	19_GO:0032502 developmental process	-6.8	1.9e+02	24	30182	159	3	3	1e+02	27	652|8646|56963	BMP4|CHRD|RGMA	-5.7
Blue_SUB1_MCODE_6	GO Biological Processes	19	GO:0007178	transmembrane receptor protein serine/threonine kinase signaling pathway	19_GO:0023052 signaling	-6.5	1.5e+02	21	30182	202	3	3	1e+02	27	652|8646|56963	BMP4|CHRD|RGMA	-5.4
Blue_SUB1_MCODE_6	GO Biological Processes	19	GO:0090092	regulation of transmembrane receptor protein serine/threonine kinase signaling pathway	19_GO:0023052 signaling	-6	1e+02	17	30182	301	3	3	1e+02	27	652|8646|56963	BMP4|CHRD|RGMA	-5
Blue_SUB1_MCODE_6	GO Biological Processes	19	GO:0090287	regulation of cellular response to growth factor stimulus	19_GO:0050896 response to stimulus	-5.8	87	16	30182	345	3	3	1e+02	27	652|8646|56963	BMP4|CHRD|RGMA	-4.8
Blue_SUB1_MCODE_6	GO Biological Processes	19	GO:0071363	cellular response to growth factor stimulus	19_GO:0050896 response to stimulus	-5.4	62	14	30182	488	3	3	1e+02	27	652|8646|56963	BMP4|CHRD|RGMA	-4.4
Blue_SUB1_MCODE_6	GO Biological Processes	19	GO:0070848	response to growth factor	19_GO:0050896 response to stimulus	-5.3	58	13	30182	520	3	3	1e+02	27	652|8646|56963	BMP4|CHRD|RGMA	-4.4
Blue_SUB1_MCODE_6	GO Biological Processes	19	GO:0007167	enzyme-linked receptor protein signaling pathway	19_GO:0023052 signaling	-5.1	48	12	30182	626	3	3	1e+02	27	652|8646|56963	BMP4|CHRD|RGMA	-4.2
Blue_SUB1_MCODE_6	GO Biological Processes	19	GO:0043009	chordate embryonic development	19_GO:0032502 developmental process	-5	47	12	30182	648	3	3	1e+02	27	652|8646|56963	BMP4|CHRD|RGMA	-4.1
Blue_SUB1_MCODE_6	GO Biological Processes	19	GO:0009792	embryo development ending in birth or egg hatching	19_GO:0032502 developmental process	-5	45	11	30182	670	3	3	1e+02	27	652|8646|56963	BMP4|CHRD|RGMA	-4.1
Blue_SUB2_MCODE_9	KEGG Pathway	24	hsa02010	ABC transporters		-8.5	6.7e+02	45	30182	45	3	3	1e+02	27	10350|10351|23460	ABCA9|ABCA8|ABCA6	-7.1
Blue_SUB2_MCODE_9	Reactome Gene Sets	6	R-HSA-382556	ABC-family proteins mediated transport		-7.4	2.9e+02	30	30182	103	3	3	1e+02	27	10350|10351|23460	ABCA9|ABCA8|ABCA6	-6.1
Blue_SUB2_MCODE_9	GO Biological Processes	19	GO:0006869	lipid transport	19_GO:0051179 localization	-5.8	89	16	30182	341	3	3	1e+02	27	10350|10351|23460	ABCA9|ABCA8|ABCA6	-4.8
Blue_SUB2_MCODE_9	GO Biological Processes	19	GO:0010876	lipid localization	19_GO:0051179 localization	-5.7	80	15	30182	378	3	3	1e+02	27	10350|10351|23460	ABCA9|ABCA8|ABCA6	-4.7
Blue_SUB2_MCODE_9	Reactome Gene Sets	6	R-HSA-382551	Transport of small molecules		-4.9	41	11	30182	728	3	3	1e+02	27	10350|10351|23460	ABCA9|ABCA8|ABCA6	-4
Brown	GO Biological Processes	19	GO:0006886	intracellular protein transport	19_GO:0051179 localization	-18	5.3	12	30182	696	355	43	12	1.7	372|375|378|382|400|1213|1434|2017|3312|4000|4763|4905|5861|6734|6746|7846|9709|9871|10440|10452|10484|10952|10953|10959|11267|11311|22818|23204|23480|27236|28972|51014|51226|55198|55829|56681|60559|81876|84447|128866|134266|401505|100188893	ARCN1|ARF1|ARF4|ARF6|ARL1|CLTC|CSE1L|CTTN|HSPA8|LMNA|NF1|NSF|RAB1A|SRPRA|SSR2|TUBA1A|HERPUD1|SEC24D|TIMM17A|TOMM40|SEC23A|SEC61B|TOMM34|TMED2|SNF8|VPS45|COPZ1|ARL6IP1|SEC61G|ARFIP1|SPCS1|TMED7|COPZ2|APPL2|SELENOS|SAR1A|SPCS3|RAB1B|SYVN1|CHMP4B|GRPEL2|TOMM5|TOMM6	-16
Brown	Reactome Gene Sets	6	R-HSA-72163	mRNA Splicing - Major Pathway		-17	10	15	30182	207	355	25	7	1.4	1660|3181|3191|3312|5432|5435|5437|5440|6426|6427|6428|6432|6627|6635|6636|10262|10594|11157|22916|25804|51639|51690|59286|84844|220988	DHX9|HNRNPA2B1|HNRNPL|HSPA8|POLR2C|POLR2F|POLR2H|POLR2K|SRSF1|SRSF2|SRSF3|SRSF7|SNRPA1|SNRPE|SNRPF|SF3B4|PRPF8|LSM6|NCBP2|LSM4|SF3B6|LSM7|UBL5|PHF5A|HNRNPA3	-15
Brown	KEGG Pathway	24	hsa04141	Protein processing in endoplasmic reticulum		-17	11	15	30182	171	355	23	6.5	1.3	1603|3312|3703|6184|6746|7494|7991|7993|9451|9532|9709|9871|9978|10484|10808|10952|23480|51465|55768|55829|56681|80267|84447	DAD1|HSPA8|STT3A|RPN1|SSR2|XBP1|TUSC3|UBXN8|EIF2AK3|BAG2|HERPUD1|SEC24D|RBX1|SEC23A|HSPH1|SEC61B|SEC61G|UBE2J1|NGLY1|SELENOS|SAR1A|EDEM3|SYVN1	-15
Brown	Reactome Gene Sets	6	R-HSA-72172	mRNA Splicing		-17	9.9	14	30182	215	355	25	7	1.4	1660|3181|3191|3312|5432|5435|5437|5440|6426|6427|6428|6432|6627|6635|6636|10262|10594|11157|22916|25804|51639|51690|59286|84844|220988	DHX9|HNRNPA2B1|HNRNPL|HSPA8|POLR2C|POLR2F|POLR2H|POLR2K|SRSF1|SRSF2|SRSF3|SRSF7|SNRPA1|SNRPE|SNRPF|SF3B4|PRPF8|LSM6|NCBP2|LSM4|SF3B6|LSM7|UBL5|PHF5A|HNRNPA3	-15
Brown	Reactome Gene Sets	6	R-HSA-72203	Processing of Capped Intron-Containing Pre-mRNA		-16	8.1	13	30182	285	355	27	7.6	1.4	1660|3181|3191|3312|5432|5435|5437|5440|6426|6427|6428|6432|6627|6635|6636|10262|10594|11157|22916|25804|26097|51639|51690|59286|81929|84844|220988	DHX9|HNRNPA2B1|HNRNPL|HSPA8|POLR2C|POLR2F|POLR2H|POLR2K|SRSF1|SRSF2|SRSF3|SRSF7|SNRPA1|SNRPE|SNRPF|SF3B4|PRPF8|LSM6|NCBP2|LSM4|CHTOP|SF3B6|LSM7|UBL5|SEH1L|PHF5A|HNRNPA3	-14
Brown	Reactome Gene Sets	6	R-HSA-446203	Asparagine N-linked glycosylation		-15	7.6	13	30182	304	355	27	7.6	1.4	372|375|378|832|1603|3703|4253|4905|5861|6184|7846|7991|8655|8818|9871|10282|10484|10959|11316|22818|51014|51226|55768|80267|81876|84447|91869	ARCN1|ARF1|ARF4|CAPZB|DAD1|STT3A|MIA2|NSF|RAB1A|RPN1|TUBA1A|TUSC3|DYNLL1|DPM2|SEC24D|BET1|SEC23A|TMED2|COPE|COPZ1|TMED7|COPZ2|NGLY1|EDEM3|RAB1B|SYVN1|RFT1	-13
Brown	Reactome Gene Sets	6	R-HSA-5653656	Vesicle-mediated transport		-15	4.8	11	30182	673	355	38	11	1.6	60|71|372|375|378|382|400|832|1213|1278|2017|2590|3312|4253|4905|5048|5861|6836|6845|7846|8655|9871|9950|10094|10282|10484|10808|10920|10959|11267|11311|11316|22818|51014|51226|55707|81876|128866	ACTB|ACTG1|ARCN1|ARF1|ARF4|ARF6|ARL1|CAPZB|CLTC|COL1A2|CTTN|GALNT2|HSPA8|MIA2|NSF|PAFAH1B1|RAB1A|SURF4|VAMP7|TUBA1A|DYNLL1|SEC24D|GOLGA5|ARPC3|BET1|SEC23A|HSPH1|COPS8|TMED2|SNF8|VPS45|COPE|COPZ1|TMED7|COPZ2|NECAP2|RAB1B|CHMP4B	-13
Brown	GO Biological Processes	19	GO:0048193	Golgi vesicle transport	19_GO:0051179 localization	-14	7.6	12	30182	280	355	25	7	1.4	372|378|400|4253|4905|5587|5861|6845|9871|9950|10282|10484|10959|11079|11316|22818|23760|51014|51026|51124|51226|56681|57410|64764|81876	ARCN1|ARF4|ARL1|MIA2|NSF|PRKD1|RAB1A|VAMP7|SEC24D|GOLGA5|BET1|SEC23A|TMED2|RER1|COPE|COPZ1|PITPNB|TMED7|GOLT1B|IER3IP1|COPZ2|SAR1A|SCYL1|CREB3L2|RAB1B	-12
Brown	Reactome Gene Sets	6	R-HSA-199991	Membrane Trafficking		-14	4.8	11	30182	634	355	36	10	1.6	60|71|372|375|378|382|400|832|1213|2017|2590|3312|4253|4905|5048|5861|6836|6845|7846|8655|9871|9950|10094|10282|10484|10920|10959|11267|11311|11316|22818|51014|51226|55707|81876|128866	ACTB|ACTG1|ARCN1|ARF1|ARF4|ARF6|ARL1|CAPZB|CLTC|CTTN|GALNT2|HSPA8|MIA2|NSF|PAFAH1B1|RAB1A|SURF4|VAMP7|TUBA1A|DYNLL1|SEC24D|GOLGA5|ARPC3|BET1|SEC23A|COPS8|TMED2|SNF8|VPS45|COPE|COPZ1|TMED7|COPZ2|NECAP2|RAB1B|CHMP4B	-12
Brown	WikiPathways	27	WP3888	VEGFA-VEGFR2 signaling pathway		-14	5.9	11	30182	432	355	30	8.5	1.5	52|71|301|355|378|382|387|781|832|998|1213|1969|1981|1982|2130|2746|2926|3146|3164|3491|5216|5329|5562|5587|5606|6624|6921|9168|9451|9709	ACP1|ACTG1|ANXA1|FAS|ARF4|ARF6|RHOA|CACNA2D1|CAPZB|CDC42|CLTC|EPHA2|EIF4G1|EIF4G2|EWSR1|GLUD1|GRSF1|HMGB1|NR4A1|CCN1|PFN1|PLAUR|PRKAA1|PRKD1|MAP2K3|FSCN1|ELOC|TMSB10|EIF2AK3|HERPUD1	-12
Brown	Reactome Gene Sets	6	R-HSA-72165	mRNA Splicing - Minor Pathway		-14	22	16	30182	50	355	13	3.7	1	5432|5435|5437|5440|6426|6427|6432|6635|6636|10262|10594|22916|51639	POLR2C|POLR2F|POLR2H|POLR2K|SRSF1|SRSF2|SRSF7|SNRPE|SNRPF|SF3B4|PRPF8|NCBP2|SF3B6	-12
Brown	GO Biological Processes	19	GO:0000375	RNA splicing, via transesterification reactions	19_GO:0008152 metabolic process	-14	7.5	12	30182	271	355	24	6.8	1.3	1660|3181|3189|3312|6421|6426|6427|6428|6432|6627|6635|6636|10262|10594|11157|11171|22916|25804|27257|51639|51690|59286|84844|220988	DHX9|HNRNPA2B1|HNRNPH3|HSPA8|SFPQ|SRSF1|SRSF2|SRSF3|SRSF7|SNRPA1|SNRPE|SNRPF|SF3B4|PRPF8|LSM6|STRAP|NCBP2|LSM4|LSM1|SF3B6|LSM7|UBL5|PHF5A|HNRNPA3	-12
Brown	GO Biological Processes	19	GO:0006397	mRNA processing	19_GO:0008152 metabolic process	-13	5.5	11	30182	467	355	30	8.5	1.5	708|1660|2926|3181|3189|3191|3312|6421|6426|6427|6428|6432|6627|6635|6636|9991|10262|10594|10657|11157|11171|22916|25804|27257|51639|51690|55149|59286|84844|220988	C1QBP|DHX9|GRSF1|HNRNPA2B1|HNRNPH3|HNRNPL|HSPA8|SFPQ|SRSF1|SRSF2|SRSF3|SRSF7|SNRPA1|SNRPE|SNRPF|PTBP3|SF3B4|PRPF8|KHDRBS1|LSM6|STRAP|NCBP2|LSM4|LSM1|SF3B6|LSM7|MTPAP|UBL5|PHF5A|HNRNPA3	-11
Brown	GO Biological Processes	19	GO:0000377	RNA splicing, via transesterification reactions with bulged adenosine as nucleophile	19_GO:0008152 metabolic process	-13	7.3	11	30182	267	355	23	6.5	1.3	1660|3181|3189|3312|6421|6426|6427|6428|6432|6627|6635|6636|10262|10594|11157|11171|22916|25804|51639|51690|59286|84844|220988	DHX9|HNRNPA2B1|HNRNPH3|HSPA8|SFPQ|SRSF1|SRSF2|SRSF3|SRSF7|SNRPA1|SNRPE|SNRPF|SF3B4|PRPF8|LSM6|STRAP|NCBP2|LSM4|SF3B6|LSM7|UBL5|PHF5A|HNRNPA3	-11
Brown	GO Biological Processes	19	GO:0000398	mRNA splicing, via spliceosome	19_GO:0008152 metabolic process	-13	7.3	11	30182	267	355	23	6.5	1.3	1660|3181|3189|3312|6421|6426|6427|6428|6432|6627|6635|6636|10262|10594|11157|11171|22916|25804|51639|51690|59286|84844|220988	DHX9|HNRNPA2B1|HNRNPH3|HSPA8|SFPQ|SRSF1|SRSF2|SRSF3|SRSF7|SNRPA1|SNRPE|SNRPF|SF3B4|PRPF8|LSM6|STRAP|NCBP2|LSM4|SF3B6|LSM7|UBL5|PHF5A|HNRNPA3	-11
Brown	GO Biological Processes	19	GO:0016071	mRNA metabolic process	19_GO:0008152 metabolic process	-13	4.6	10	30182	623	355	34	9.6	1.6	708|1660|2926|3181|3189|3191|3312|5394|6421|6426|6427|6428|6432|6627|6635|6636|6881|9991|10247|10262|10594|10657|11157|11171|22916|25804|27257|51639|51690|54888|55149|59286|84844|220988	C1QBP|DHX9|GRSF1|HNRNPA2B1|HNRNPH3|HNRNPL|HSPA8|EXOSC10|SFPQ|SRSF1|SRSF2|SRSF3|SRSF7|SNRPA1|SNRPE|SNRPF|TAF10|PTBP3|RIDA|SF3B4|PRPF8|KHDRBS1|LSM6|STRAP|NCBP2|LSM4|LSM1|SF3B6|LSM7|NSUN2|MTPAP|UBL5|PHF5A|HNRNPA3	-11
Brown	GO Biological Processes	19	GO:0008380	RNA splicing	19_GO:0008152 metabolic process	-13	5.8	11	30182	394	355	27	7.6	1.4	708|1660|3181|3189|3312|5518|6421|6426|6427|6428|6432|6627|6635|6636|9991|10262|10594|11157|11171|22916|25804|27257|51639|51690|59286|84844|220988	C1QBP|DHX9|HNRNPA2B1|HNRNPH3|HSPA8|PPP2R1A|SFPQ|SRSF1|SRSF2|SRSF3|SRSF7|SNRPA1|SNRPE|SNRPF|PTBP3|SF3B4|PRPF8|LSM6|STRAP|NCBP2|LSM4|LSM1|SF3B6|LSM7|UBL5|PHF5A|HNRNPA3	-11
Brown	KEGG Pathway	24	hsa05014	Amyotrophic lateral sclerosis		-13	6.1	11	30182	364	355	26	7.3	1.4	60|71|506|515|518|522|1347|1351|2882|3181|4701|5216|5606|5861|6390|6428|6432|7416|7494|7846|9451|10452|10476|29796|81929|220988	ACTB|ACTG1|ATP5F1B|ATP5PB|ATP5MC3|ATP5PF|COX7A2|COX8A|GPX7|HNRNPA2B1|NDUFA7|PFN1|MAP2K3|RAB1A|SDHB|SRSF3|SRSF7|VDAC1|XBP1|TUBA1A|EIF2AK3|TOMM40|ATP5PD|UQCR10|SEH1L|HNRNPA3	-11
Brown	Reactome Gene Sets	6	R-HSA-199977	ER to Golgi Anterograde Transport		-12	9.9	12	30182	154	355	18	5.1	1.2	372|375|378|832|4253|4905|5861|7846|8655|9871|10282|10484|10959|11316|22818|51014|51226|81876	ARCN1|ARF1|ARF4|CAPZB|MIA2|NSF|RAB1A|TUBA1A|DYNLL1|SEC24D|BET1|SEC23A|TMED2|COPE|COPZ1|TMED7|COPZ2|RAB1B	-11
Brown	Reactome Gene Sets	6	R-HSA-8856688	Golgi-to-ER retrograde transport		-12	11	12	30182	133	355	17	4.8	1.1	372|375|378|832|2590|4905|5048|5861|6836|7846|8655|10959|11316|22818|51014|51226|81876	ARCN1|ARF1|ARF4|CAPZB|GALNT2|NSF|PAFAH1B1|RAB1A|SURF4|TUBA1A|DYNLL1|TMED2|COPE|COPZ1|TMED7|COPZ2|RAB1B	-11
Brown	Reactome Gene Sets	6	R-HSA-6811442	Intra-Golgi and retrograde Golgi-to-ER traffic		-12	8.4	12	30182	202	355	20	5.6	1.2	372|375|378|400|832|2590|4905|5048|5861|6836|7846|8655|9950|10959|11311|11316|22818|51014|51226|81876	ARCN1|ARF1|ARF4|ARL1|CAPZB|GALNT2|NSF|PAFAH1B1|RAB1A|SURF4|TUBA1A|DYNLL1|GOLGA5|TMED2|VPS45|COPE|COPZ1|TMED7|COPZ2|RAB1B	-11
Brown	GO Biological Processes	19	GO:1901137	carbohydrate derivative biosynthetic process	19_GO:0008152 metabolic process	-12	4.6	9.7	30182	590	355	32	9	1.5	506|515|518|522|1603|1737|2132|2182|2590|3703|4701|6184|6390|6576|7991|8818|9605|10329|10476|10606|22856|23509|27230|51465|51727|54872|55858|58505|60481|64924|80267|91869	ATP5F1B|ATP5PB|ATP5MC3|ATP5PF|DAD1|DLAT|EXT2|ACSL4|GALNT2|STT3A|NDUFA7|RPN1|SDHB|SLC25A1|TUSC3|DPM2|VPS9D1|RXYLT1|ATP5PD|PAICS|CHSY1|POFUT1|SERP1|UBE2J1|CMPK1|PIGG|TMEM165|OSTC|ELOVL5|SLC30A5|EDEM3|RFT1	-10
Brown	Reactome Gene Sets	6	R-HSA-6807878	COPI-mediated anterograde transport		-12	13	13	30182	101	355	15	4.2	1.1	372|375|378|832|4905|5861|7846|8655|10282|10959|11316|22818|51014|51226|81876	ARCN1|ARF1|ARF4|CAPZB|NSF|RAB1A|TUBA1A|DYNLL1|BET1|TMED2|COPE|COPZ1|TMED7|COPZ2|RAB1B	-10
Brown	Reactome Gene Sets	6	R-HSA-8953854	Metabolism of RNA		-12	4.2	9.3	30182	716	355	35	9.9	1.6	1022|1660|1981|3181|3191|3312|5394|5432|5435|5437|5440|5518|6426|6427|6428|6432|6627|6635|6636|10262|10594|11157|22916|25804|26097|27257|51639|51690|54433|54888|55813|59286|81929|84844|220988	CDK7|DHX9|EIF4G1|HNRNPA2B1|HNRNPL|HSPA8|EXOSC10|POLR2C|POLR2F|POLR2H|POLR2K|PPP2R1A|SRSF1|SRSF2|SRSF3|SRSF7|SNRPA1|SNRPE|SNRPF|SF3B4|PRPF8|LSM6|NCBP2|LSM4|CHTOP|LSM1|SF3B6|LSM7|GAR1|NSUN2|UTP6|UBL5|SEH1L|PHF5A|HNRNPA3	-10
Brown	GO Biological Processes	19	GO:0006888	endoplasmic reticulum to Golgi vesicle-mediated transport	19_GO:0051179 localization	-12	11	12	30182	124	355	16	4.5	1.1	372|378|4253|5861|6845|9871|10282|10484|10959|11316|51014|51026|51124|56681|64764|81876	ARCN1|ARF4|MIA2|RAB1A|VAMP7|SEC24D|BET1|SEC23A|TMED2|COPE|TMED7|GOLT1B|IER3IP1|SAR1A|CREB3L2|RAB1B	-10
Brown	WikiPathways	27	WP411	mRNA processing		-12	11	12	30182	126	355	16	4.5	1.1	1660|3181|3191|6421|6426|6427|6428|6432|6627|6635|6636|10262|10594|22916|51690|84844	DHX9|HNRNPA2B1|HNRNPL|SFPQ|SRSF1|SRSF2|SRSF3|SRSF7|SNRPA1|SNRPE|SNRPF|SF3B4|PRPF8|NCBP2|LSM7|PHF5A	-10
Brown	KEGG Pathway	24	hsa03040	Spliceosome		-11	9.4	11	30182	154	355	17	4.8	1.1	3312|6426|6427|6428|6432|6627|6635|6636|10262|10594|11157|22916|25804|51639|51690|84844|220988	HSPA8|SRSF1|SRSF2|SRSF3|SRSF7|SNRPA1|SNRPE|SNRPF|SF3B4|PRPF8|LSM6|NCBP2|LSM4|SF3B6|LSM7|PHF5A|HNRNPA3	-9.7
Brown	Reactome Gene Sets	6	R-HSA-948021	Transport to the Golgi and subsequent modification		-11	8.3	11	30182	185	355	18	5.1	1.2	372|375|378|832|4253|4905|5861|7846|8655|9871|10282|10484|10959|11316|22818|51014|51226|81876	ARCN1|ARF1|ARF4|CAPZB|MIA2|NSF|RAB1A|TUBA1A|DYNLL1|SEC24D|BET1|SEC23A|TMED2|COPE|COPZ1|TMED7|COPZ2|RAB1B	-9.4
Brown	KEGG Pathway	24	hsa05012	Parkinson disease		-11	6.7	10	30182	266	355	21	5.9	1.3	506|515|518|522|1347|1351|1843|2773|4701|6390|7416|7494|7846|9451|10105|10476|23516|25800|29796|51465|55630	ATP5F1B|ATP5PB|ATP5MC3|ATP5PF|COX7A2|COX8A|DUSP1|GNAI3|NDUFA7|SDHB|VDAC1|XBP1|TUBA1A|EIF2AK3|PPIF|ATP5PD|SLC39A14|SLC39A6|UQCR10|UBE2J1|SLC39A4	-9.4
Brown	GO Biological Processes	19	GO:0051493	regulation of cytoskeleton organization	19_GO:0050789 regulation of biological process	-11	4.6	9	30182	518	355	28	7.9	1.4	71|375|382|387|832|998|1213|1906|2017|2764|3397|5048|5202|5216|5562|6387|6548|6624|9168|10094|10787|10979|22919|25932|27236|79969|93663|128866	ACTG1|ARF1|ARF6|RHOA|CAPZB|CDC42|CLTC|EDN1|CTTN|GMFB|ID1|PAFAH1B1|PFDN2|PFN1|PRKAA1|CXCL12|SLC9A1|FSCN1|TMSB10|ARPC3|NCKAP1|FERMT2|MAPRE1|CLIC4|ARFIP1|ATAT1|ARHGAP18|CHMP4B	-8.9
Brown	GO Biological Processes	19	GO:0061024	membrane organization	19_GO:0009987 cellular process	-11	3.8	8.6	30182	754	355	34	9.6	1.6	375|387|998|2773|3312|4000|4038|4905|5048|5861|6548|6845|9871|10105|10282|10452|10484|10959|11079|11267|23065|23204|23760|27032|27230|56681|57198|84823|91869|125988|128866|139322|401505|100188893	ARF1|RHOA|CDC42|GNAI3|HSPA8|LMNA|LRP4|NSF|PAFAH1B1|RAB1A|SLC9A1|VAMP7|SEC24D|PPIF|BET1|TOMM40|SEC23A|TMED2|RER1|SNF8|EMC1|ARL6IP1|PITPNB|ATP2C1|SERP1|SAR1A|ATP8B2|LMNB2|RFT1|MICOS13|CHMP4B|APOOL|TOMM5|TOMM6	-8.9
Brown	CORUM	33	CORUM:351	Spliceosome		-9.9	9	10	30182	141	355	15	4.2	1.1	1660|6426|6427|6428|6432|6627|6635|6636|10262|10594|11157|22916|25804|51639|51690	DHX9|SRSF1|SRSF2|SRSF3|SRSF7|SNRPA1|SNRPE|SNRPF|SF3B4|PRPF8|LSM6|NCBP2|LSM4|SF3B6|LSM7	-8.3
Brown	GO Biological Processes	19	GO:1902903	regulation of supramolecular fiber organization	19_GO:0050789 regulation of biological process	-9.8	5.2	8.9	30182	376	355	23	6.5	1.3	71|375|382|387|832|998|1906|2017|2764|3312|3397|5202|5216|6387|6548|9168|10094|10787|10979|11117|22919|27236|93663	ACTG1|ARF1|ARF6|RHOA|CAPZB|CDC42|EDN1|CTTN|GMFB|HSPA8|ID1|PFDN2|PFN1|CXCL12|SLC9A1|TMSB10|ARPC3|NCKAP1|FERMT2|EMILIN1|MAPRE1|ARFIP1|ARHGAP18	-8.3
Brown	Reactome Gene Sets	6	R-HSA-6811434	COPI-dependent Golgi-to-ER retrograde traffic		-9.8	11	11	30182	99	355	13	3.7	1	372|375|378|4905|5861|6836|7846|10959|11316|22818|51014|51226|81876	ARCN1|ARF1|ARF4|NSF|RAB1A|SURF4|TUBA1A|TMED2|COPE|COPZ1|TMED7|COPZ2|RAB1B	-8.2
Brown	GO Biological Processes	19	GO:0033365	protein localization to organelle	19_GO:0051179 localization	-9.7	3.7	8.2	30182	726	355	32	9	1.5	378|382|400|1434|1660|3312|4000|4763|5562|6734|7520|9500|9709|10440|10452|10952|10953|11079|11267|22919|23065|23480|23568|28972|55198|60559|79567|84823|128866|134266|401505|100188893	ARF4|ARF6|ARL1|CSE1L|DHX9|HSPA8|LMNA|NF1|PRKAA1|SRPRA|XRCC5|MAGED1|HERPUD1|TIMM17A|TOMM40|SEC61B|TOMM34|RER1|SNF8|MAPRE1|EMC1|SEC61G|ARL2BP|SPCS1|APPL2|SPCS3|RIPOR1|LMNB2|CHMP4B|GRPEL2|TOMM5|TOMM6	-8.2
Brown	Reactome Gene Sets	6	R-HSA-1852241	Organelle biogenesis and maintenance		-9.3	5.7	8.9	30182	296	355	20	5.6	1.2	378|506|515|518|522|2746|4735|5048|5518|7203|7846|8655|10476|10498|10576|22919|23082|79969|125988|139322	ARF4|ATP5F1B|ATP5PB|ATP5MC3|ATP5PF|GLUD1|SEPTIN2|PAFAH1B1|PPP2R1A|CCT3|TUBA1A|DYNLL1|ATP5PD|CARM1|CCT2|MAPRE1|PPRC1|ATAT1|MICOS13|APOOL	-7.9
Brown	KEGG Pathway	24	hsa05016	Huntington disease		-9.1	5.6	8.7	30182	306	355	20	5.6	1.2	506|515|518|522|1213|1347|1351|2882|4701|5432|5435|5437|5440|6390|7416|7846|10105|10476|29796|64764	ATP5F1B|ATP5PB|ATP5MC3|ATP5PF|CLTC|COX7A2|COX8A|GPX7|NDUFA7|POLR2C|POLR2F|POLR2H|POLR2K|SDHB|VDAC1|TUBA1A|PPIF|ATP5PD|UQCR10|CREB3L2	-7.6
Brown	GO Biological Processes	19	GO:0001503	ossification	19_GO:0032501 multicellular organismal process	-9	5.8	8.8	30182	278	355	19	5.4	1.2	387|506|1213|1278|1660|1969|2132|2194|3336|3491|4330|4665|4763|6615|9451|26578|54928|55366|115908	RHOA|ATP5F1B|CLTC|COL1A2|DHX9|EPHA2|EXT2|FASN|HSPE1|CCN1|MN1|NAB2|NF1|SNAI1|EIF2AK3|OSTF1|BPNT2|LGR4|CTHRC1	-7.5
Brown	GO Biological Processes	19	GO:0034976	response to endoplasmic reticulum stress	19_GO:0050896 response to stimulus	-8.9	6.5	9	30182	221	355	17	4.8	1.1	1981|7494|7993|9451|9709|10613|10952|10959|26003|27230|51465|51569|55768|55829|64764|80267|84447	EIF4G1|XBP1|UBXN8|EIF2AK3|HERPUD1|ERLIN1|SEC61B|TMED2|GORASP2|SERP1|UBE2J1|UFM1|NGLY1|SELENOS|CREB3L2|EDEM3|SYVN1	-7.4
Brown	GO Biological Processes	19	GO:0032970	regulation of actin filament-based process	19_GO:0050789 regulation of biological process	-8.8	4.8	8.3	30182	387	355	22	6.2	1.3	71|375|382|387|832|998|1906|2017|2764|3397|5216|6387|6548|6624|6717|9168|10094|10787|10979|27236|93663|122786	ACTG1|ARF1|ARF6|RHOA|CAPZB|CDC42|EDN1|CTTN|GMFB|ID1|PFN1|CXCL12|SLC9A1|FSCN1|SRI|TMSB10|ARPC3|NCKAP1|FERMT2|ARFIP1|ARHGAP18|FRMD6	-7.4
Brown	KEGG Pathway	24	hsa04714	Thermogenesis		-8.6	6.2	8.7	30182	232	355	17	4.8	1.1	60|71|506|515|518|522|1347|1351|2182|4701|4893|5562|5606|6390|10476|29796|64764	ACTB|ACTG1|ATP5F1B|ATP5PB|ATP5MC3|ATP5PF|COX7A2|COX8A|ACSL4|NDUFA7|NRAS|PRKAA1|MAP2K3|SDHB|ATP5PD|UQCR10|CREB3L2	-7.2
Brown	GO Biological Processes	19	GO:0080135	regulation of cellular response to stress	19_GO:0050896 response to stimulus	-8.5	3.5	7.5	30182	726	355	30	8.5	1.5	60|355|1407|1660|1843|1981|3146|4609|4616|5048|5111|5478|6387|6421|6615|6881|7334|7416|7494|7873|9275|9451|9709|9867|10467|10959|55829|56943|84447|392255	ACTB|FAS|CRY1|DHX9|DUSP1|EIF4G1|HMGB1|MYC|GADD45B|PAFAH1B1|PCNA|PPIA|CXCL12|SFPQ|SNAI1|TAF10|UBE2N|VDAC1|XBP1|MANF|BCL7B|EIF2AK3|HERPUD1|PJA2|ZNHIT1|TMED2|SELENOS|ENY2|SYVN1|GDF6	-7.1
Brown	Reactome Gene Sets	6	R-HSA-1428517	The citric acid (TCA) cycle and respiratory electron transport		-8.4	7.2	9	30182	178	355	15	4.2	1.1	506|515|518|522|1351|1431|1737|2271|4191|4701|6390|7416|10476|25874|29796	ATP5F1B|ATP5PB|ATP5MC3|ATP5PF|COX8A|CS|DLAT|FH|MDH2|NDUFA7|SDHB|VDAC1|ATP5PD|MPC2|UQCR10	-7.1
Brown	GO Biological Processes	19	GO:0110053	regulation of actin filament organization	19_GO:0050789 regulation of biological process	-8.4	5.7	8.4	30182	268	355	18	5.1	1.2	71|375|382|387|832|998|2017|2764|3397|5216|6387|6548|9168|10094|10787|10979|27236|93663	ACTG1|ARF1|ARF6|RHOA|CAPZB|CDC42|CTTN|GMFB|ID1|PFN1|CXCL12|SLC9A1|TMSB10|ARPC3|NCKAP1|FERMT2|ARFIP1|ARHGAP18	-7
Brown	GO Biological Processes	19	GO:0032956	regulation of actin cytoskeleton organization	19_GO:0050789 regulation of biological process	-8.2	4.9	8	30182	346	355	20	5.6	1.2	71|375|382|387|832|998|1906|2017|2764|3397|5216|6387|6548|6624|9168|10094|10787|10979|27236|93663	ACTG1|ARF1|ARF6|RHOA|CAPZB|CDC42|EDN1|CTTN|GMFB|ID1|PFN1|CXCL12|SLC9A1|FSCN1|TMSB10|ARPC3|NCKAP1|FERMT2|ARFIP1|ARHGAP18	-6.8
Brown	KEGG Pathway	24	hsa05010	Alzheimer disease		-8.1	4.6	7.9	30182	384	355	21	5.9	1.3	355|506|515|518|522|1347|1351|4701|4893|6390|7416|7494|7846|8325|9451|10105|10476|23516|25800|29796|55630	FAS|ATP5F1B|ATP5PB|ATP5MC3|ATP5PF|COX7A2|COX8A|NDUFA7|NRAS|SDHB|VDAC1|XBP1|TUBA1A|FZD8|EIF2AK3|PPIF|ATP5PD|SLC39A14|SLC39A6|UQCR10|SLC39A4	-6.8
Brown	KEGG Pathway	24	hsa05132	Salmonella infection		-8.1	5.8	8.3	30182	249	355	17	4.8	1.1	60|71|375|382|387|998|1434|4609|5216|5420|5606|6993|7846|8655|10094|10787|103910	ACTB|ACTG1|ARF1|ARF6|RHOA|CDC42|CSE1L|MYC|PFN1|PODXL|MAP2K3|DYNLT1|TUBA1A|DYNLL1|ARPC3|NCKAP1|MYL12B	-6.8
Brown	GO Biological Processes	19	GO:1903829	positive regulation of protein localization	19_GO:0051179 localization	-8	4.2	7.6	30182	467	355	23	6.5	1.3	382|1969|2182|2746|4038|5478|5562|5587|6717|7203|9141|9451|10576|10807|10979|11079|25874|27032|27230|51124|56681|59286|79567	ARF6|EPHA2|ACSL4|GLUD1|LRP4|PPIA|PRKAA1|PRKD1|SRI|CCT3|PDCD5|EIF2AK3|CCT2|ENTR1|FERMT2|RER1|MPC2|ATP2C1|SERP1|IER3IP1|SAR1A|UBL5|RIPOR1	-6.7
Brown	KEGG Pathway	24	hsa05022	Pathways of neurodegeneration - multiple diseases		-7.8	4.1	7.5	30182	476	355	23	6.5	1.3	355|506|515|518|522|1347|1351|2882|4701|4893|5606|5861|6390|7416|7494|7846|8325|9451|10105|10452|10476|29796|51465	FAS|ATP5F1B|ATP5PB|ATP5MC3|ATP5PF|COX7A2|COX8A|GPX7|NDUFA7|NRAS|MAP2K3|RAB1A|SDHB|VDAC1|XBP1|TUBA1A|FZD8|EIF2AK3|PPIF|TOMM40|ATP5PD|UQCR10|UBE2J1	-6.5
Brown	GO Biological Processes	19	GO:0007030	Golgi organization	19_GO:0009987 cellular process	-7.8	7.7	8.8	30182	143	355	13	3.7	1	400|998|5587|5861|5862|6836|9950|10282|10959|26003|51014|57198|81876	ARL1|CDC42|PRKD1|RAB1A|RAB2A|SURF4|GOLGA5|BET1|TMED2|GORASP2|TMED7|ATP8B2|RAB1B	-6.5
Brown	KEGG Pathway	24	hsa05415	Diabetic cardiomyopathy		-7.7	6.3	8.2	30182	203	355	15	4.2	1.1	506|515|518|522|1278|1347|1351|4701|6390|7048|7416|10105|10476|25874|29796	ATP5F1B|ATP5PB|ATP5MC3|ATP5PF|COL1A2|COX7A2|COX8A|NDUFA7|SDHB|TGFBR2|VDAC1|PPIF|ATP5PD|MPC2|UQCR10	-6.4
Brown	GO Biological Processes	19	GO:0035966	response to topologically incorrect protein	19_GO:0050896 response to stimulus	-7.7	7.5	8.6	30182	147	355	13	3.7	1	3312|3336|7494|7873|9451|9709|10808|10959|27230|55768|55829|64764|80267	HSPA8|HSPE1|XBP1|MANF|EIF2AK3|HERPUD1|HSPH1|TMED2|SERP1|NGLY1|SELENOS|CREB3L2|EDEM3	-6.4
Brown	GO Biological Processes	19	GO:0055080	monoatomic cation homeostasis	19_GO:0042592 homeostatic process	-7.5	4	7.2	30182	495	355	23	6.5	1.3	375|476|506|1906|2132|4609|6387|6548|6717|9550|9709|10467|10539|23428|23516|25800|25932|27032|55630|55858|57835|64924|388962	ARF1|ATP1A1|ATP5F1B|EDN1|EXT2|MYC|CXCL12|SLC9A1|SRI|ATP6V1G1|HERPUD1|ZNHIT1|GLRX3|SLC7A8|SLC39A14|SLC39A6|CLIC4|ATP2C1|SLC39A4|TMEM165|SLC4A5|SLC30A5|BOLA3	-6.3
Brown	GO Biological Processes	19	GO:0006986	response to unfolded protein	19_GO:0050896 response to stimulus	-7.5	8.2	8.8	30182	125	355	12	3.4	0.96	3312|3336|7494|7873|9451|9709|10808|10959|27230|55829|64764|80267	HSPA8|HSPE1|XBP1|MANF|EIF2AK3|HERPUD1|HSPH1|TMED2|SERP1|SELENOS|CREB3L2|EDEM3	-6.2
Brown	GO Biological Processes	19	GO:2001233	regulation of apoptotic signaling pathway	19_GO:0023052 signaling	-7.5	4.5	7.4	30182	381	355	20	5.6	1.2	355|2017|2773|4000|4609|4763|5329|5478|5518|6387|6421|6615|7494|8915|9451|9500|9709|10105|55829|84447	FAS|CTTN|GNAI3|LMNA|MYC|NF1|PLAUR|PPIA|PPP2R1A|CXCL12|SFPQ|SNAI1|XBP1|BCL10|EIF2AK3|MAGED1|HERPUD1|PPIF|SELENOS|SYVN1	-6.2
Brown	GO Biological Processes	19	GO:0035239	tube morphogenesis	19_GO:0032502 developmental process	-7.5	3.4	6.9	30182	670	355	27	7.6	1.4	71|387|506|1906|1969|3164|3397|3491|4609|4763|5216|5316|5420|5587|7048|7494|8325|8915|9451|10959|23129|23509|25932|25976|55366|56005|115908	ACTG1|RHOA|ATP5F1B|EDN1|EPHA2|NR4A1|ID1|CCN1|MYC|NF1|PFN1|PKNOX1|PODXL|PRKD1|TGFBR2|XBP1|FZD8|BCL10|EIF2AK3|TMED2|PLXND1|POFUT1|CLIC4|TIPARP|LGR4|MYDGF|CTHRC1	-6.2
Brown	GO Biological Processes	19	GO:0072594	establishment of protein localization to organelle	19_GO:0051179 localization	-7.4	4.7	7.5	30182	346	355	19	5.4	1.2	1434|3312|4000|4763|6734|9709|10440|10452|10952|10953|11267|23480|28972|55198|60559|128866|134266|401505|100188893	CSE1L|HSPA8|LMNA|NF1|SRPRA|HERPUD1|TIMM17A|TOMM40|SEC61B|TOMM34|SNF8|SEC61G|SPCS1|APPL2|SPCS3|CHMP4B|GRPEL2|TOMM5|TOMM6	-6.2
Brown	GO Biological Processes	19	GO:0051668	localization within membrane	19_GO:0051179 localization	-7.4	3.8	7.1	30182	543	355	24	6.8	1.3	382|1969|4000|4038|4905|6734|6746|10452|10484|10807|10952|10959|10979|11079|11267|23065|23204|23480|26003|56889|84823|128866|401505|100188893	ARF6|EPHA2|LMNA|LRP4|NSF|SRPRA|SSR2|TOMM40|SEC23A|ENTR1|SEC61B|TMED2|FERMT2|RER1|SNF8|EMC1|ARL6IP1|SEC61G|GORASP2|TM9SF3|LMNB2|CHMP4B|TOMM5|TOMM6	-6.2
Brown	GO Biological Processes	19	GO:0009100	glycoprotein metabolic process	19_GO:0008152 metabolic process	-7.4	4.7	7.5	30182	347	355	19	5.4	1.2	1603|2132|2590|3703|6184|7991|8818|10329|22856|23509|27230|51465|54928|55768|55858|58505|80267|84447|91869	DAD1|EXT2|GALNT2|STT3A|RPN1|TUSC3|DPM2|RXYLT1|CHSY1|POFUT1|SERP1|UBE2J1|BPNT2|NGLY1|TMEM165|OSTC|EDEM3|SYVN1|RFT1	-6.2
Brown	GO Biological Processes	19	GO:0043484	regulation of RNA splicing	19_GO:0008152 metabolic process	-7.4	6.5	8.2	30182	182	355	14	3.9	1	708|2926|3181|3189|3191|3312|6426|6428|6432|6881|9991|10262|10657|56943	C1QBP|GRSF1|HNRNPA2B1|HNRNPH3|HNRNPL|HSPA8|SRSF1|SRSF3|SRSF7|TAF10|PTBP3|SF3B4|KHDRBS1|ENY2	-6.1
Brown	GO Biological Processes	19	GO:0010638	positive regulation of organelle organization	19_GO:0048518 positive regulation of biological process	-7.4	3.9	7.1	30182	506	355	23	6.5	1.3	301|382|387|998|1906|2017|3181|3397|5202|5216|5329|6624|6836|7203|7416|7520|9141|10105|10576|10787|10807|10979|22919	ANXA1|ARF6|RHOA|CDC42|EDN1|CTTN|HNRNPA2B1|ID1|PFDN2|PFN1|PLAUR|FSCN1|SURF4|CCT3|VDAC1|XRCC5|PDCD5|PPIF|CCT2|NCKAP1|ENTR1|FERMT2|MAPRE1	-6.1
Brown	GO Biological Processes	19	GO:0050801	monoatomic ion homeostasis	19_GO:0042592 homeostatic process	-7.3	3.9	7.1	30182	507	355	23	6.5	1.3	375|476|506|1906|2132|4609|6387|6548|6717|9550|9709|10467|10539|23428|23516|25800|25932|27032|55630|55858|57835|64924|388962	ARF1|ATP1A1|ATP5F1B|EDN1|EXT2|MYC|CXCL12|SLC9A1|SRI|ATP6V1G1|HERPUD1|ZNHIT1|GLRX3|SLC7A8|SLC39A14|SLC39A6|CLIC4|ATP2C1|SLC39A4|TMEM165|SLC4A5|SLC30A5|BOLA3	-6.1
Brown	GO Biological Processes	19	GO:0010256	endomembrane system organization	19_GO:0009987 cellular process	-7.3	3.7	7	30182	549	355	24	6.8	1.3	400|998|4000|4905|5048|5587|5861|5862|6836|9451|9950|10282|10959|11267|23065|23204|26003|27230|51014|57198|81876|84823|128866|150368	ARL1|CDC42|LMNA|NSF|PAFAH1B1|PRKD1|RAB1A|RAB2A|SURF4|EIF2AK3|GOLGA5|BET1|TMED2|SNF8|EMC1|ARL6IP1|GORASP2|SERP1|TMED7|ATP8B2|RAB1B|LMNB2|CHMP4B|PHETA2	-6.1
Brown	CORUM	33	CORUM:1183	CDC5L complex		-7.3	20	11	30182	30	355	7	2	0.74	3312|3608|6421|6426|6427|6627|10262	HSPA8|ILF2|SFPQ|SRSF1|SRSF2|SNRPA1|SF3B4	-6.1
Brown	GO Biological Processes	19	GO:0006457	protein folding	19_GO:0009987 cellular process	-7.3	5.9	7.9	30182	216	355	15	4.2	1.1	2289|3312|3336|5202|5478|7203|9532|10105|10576|10598|10728|10808|51303|55768|134266	FKBP5|HSPA8|HSPE1|PFDN2|PPIA|CCT3|BAG2|PPIF|CCT2|AHSA1|PTGES3|HSPH1|FKBP11|NGLY1|GRPEL2	-6.1
Brown	GO Biological Processes	19	GO:0043413	macromolecule glycosylation	19_GO:0008152 metabolic process	-7.2	5.8	7.8	30182	219	355	15	4.2	1.1	1603|2132|2590|3703|6184|7991|8818|10329|23509|27230|51465|55858|58505|80267|91869	DAD1|EXT2|GALNT2|STT3A|RPN1|TUSC3|DPM2|RXYLT1|POFUT1|SERP1|UBE2J1|TMEM165|OSTC|EDEM3|RFT1	-6
Brown	GO Biological Processes	19	GO:0006486	protein glycosylation	19_GO:0008152 metabolic process	-7.2	5.8	7.8	30182	219	355	15	4.2	1.1	1603|2132|2590|3703|6184|7991|8818|10329|23509|27230|51465|55858|58505|80267|91869	DAD1|EXT2|GALNT2|STT3A|RPN1|TUSC3|DPM2|RXYLT1|POFUT1|SERP1|UBE2J1|TMEM165|OSTC|EDEM3|RFT1	-6
Brown	Reactome Gene Sets	6	R-HSA-8949613	Cristae formation		-7.2	19	11	30182	31	355	7	2	0.74	506|515|518|522|10476|125988|139322	ATP5F1B|ATP5PB|ATP5MC3|ATP5PF|ATP5PD|MICOS13|APOOL	-6
Brown	GO Biological Processes	19	GO:0009060	aerobic respiration	19_GO:0008152 metabolic process	-7.1	6.8	8.1	30182	162	355	13	3.7	1	506|515|522|1347|1351|1431|1737|2271|4191|4701|6390|10476|29796	ATP5F1B|ATP5PB|ATP5PF|COX7A2|COX8A|CS|DLAT|FH|MDH2|NDUFA7|SDHB|ATP5PD|UQCR10	-5.9
Brown	GO Biological Processes	19	GO:0042327	positive regulation of phosphorylation	19_GO:0048518 positive regulation of biological process	-7.1	3.1	6.6	30182	786	355	29	8.2	1.5	355|387|998|1906|1969|1981|3491|4038|4665|5329|5478|5562|5587|5606|7048|7520|8099|8325|8915|9500|10188|10728|10920|10979|22916|23568|56005|133619|392255	FAS|RHOA|CDC42|EDN1|EPHA2|EIF4G1|CCN1|LRP4|NAB2|PLAUR|PPIA|PRKAA1|PRKD1|MAP2K3|TGFBR2|XRCC5|CDK2AP1|FZD8|BCL10|MAGED1|TNK2|PTGES3|COPS8|FERMT2|NCBP2|ARL2BP|MYDGF|PRRC1|GDF6	-5.9
Brown	KEGG Pathway	24	hsa05208	Chemical carcinogenesis - reactive oxygen species		-7.1	5.7	7.7	30182	223	355	15	4.2	1.1	52|506|515|518|522|1347|1351|4701|4893|5587|6390|7416|10105|10476|29796	ACP1|ATP5F1B|ATP5PB|ATP5MC3|ATP5PF|COX7A2|COX8A|NDUFA7|NRAS|PRKD1|SDHB|VDAC1|PPIF|ATP5PD|UQCR10	-5.9
Brown	GO Biological Processes	19	GO:0001525	angiogenesis	19_GO:0032502 developmental process	-7.1	4.7	7.3	30182	326	355	18	5.1	1.2	71|506|1906|1969|3164|3397|3491|4763|5316|5587|7048|7494|8325|9451|23129|23509|25932|56005	ACTG1|ATP5F1B|EDN1|EPHA2|NR4A1|ID1|CCN1|NF1|PKNOX1|PRKD1|TGFBR2|XBP1|FZD8|EIF2AK3|PLXND1|POFUT1|CLIC4|MYDGF	-5.9
Brown	Reactome Gene Sets	6	R-HSA-9006934	Signaling by Receptor Tyrosine Kinases		-7.1	3.7	6.9	30182	524	355	23	6.5	1.3	60|71|382|387|998|1213|1278|1848|3397|3399|4609|4665|4893|5432|5435|5437|5440|5518|6387|7073|9550|10787|22916	ACTB|ACTG1|ARF6|RHOA|CDC42|CLTC|COL1A2|DUSP6|ID1|ID3|MYC|NAB2|NRAS|POLR2C|POLR2F|POLR2H|POLR2K|PPP2R1A|CXCL12|TIAL1|ATP6V1G1|NCKAP1|NCBP2	-5.9
Brown	GO Biological Processes	19	GO:0006605	protein targeting	19_GO:0051179 localization	-7.1	5.3	7.5	30182	259	355	16	4.5	1.1	3312|6734|6746|9709|10440|10452|10952|10953|23204|23480|28972|60559|128866|134266|401505|100188893	HSPA8|SRPRA|SSR2|HERPUD1|TIMM17A|TOMM40|SEC61B|TOMM34|ARL6IP1|SEC61G|SPCS1|SPCS3|CHMP4B|GRPEL2|TOMM5|TOMM6	-5.8
Brown	CORUM	33	CORUM:2755	17S U2 snRNP		-7	18	11	30182	33	355	7	2	0.74	6426|6627|6635|6636|10262|51639|84844	SRSF1|SNRPA1|SNRPE|SNRPF|SF3B4|SF3B6|PHF5A	-5.8
Brown	GO Biological Processes	19	GO:0043254	regulation of protein-containing complex assembly	19_GO:0050789 regulation of biological process	-7	4.2	7	30182	409	355	20	5.6	1.2	382|387|832|998|1981|2017|3146|3312|5216|5587|6624|9168|9780|10094|10787|10979|22919|56681|79969|93663	ARF6|RHOA|CAPZB|CDC42|EIF4G1|CTTN|HMGB1|HSPA8|PFN1|PRKD1|FSCN1|TMSB10|PIEZO1|ARPC3|NCKAP1|FERMT2|MAPRE1|SAR1A|ATAT1|ARHGAP18	-5.8
Brown	GO Biological Processes	19	GO:0055065	metal ion homeostasis	19_GO:0042592 homeostatic process	-7	4.1	7	30182	410	355	20	5.6	1.2	375|476|1906|2132|4609|6387|6548|6717|9550|9709|10467|10539|23428|23516|25800|27032|55630|55858|64924|388962	ARF1|ATP1A1|EDN1|EXT2|MYC|CXCL12|SLC9A1|SRI|ATP6V1G1|HERPUD1|ZNHIT1|GLRX3|SLC7A8|SLC39A14|SLC39A6|ATP2C1|SLC39A4|TMEM165|SLC30A5|BOLA3	-5.8
Brown	GO Biological Processes	19	GO:0006890	retrograde vesicle-mediated transport, Golgi to endoplasmic reticulum	19_GO:0051179 localization	-6.9	14	9.7	30182	50	355	8	2.3	0.79	372|378|11079|11316|22818|23760|51226|57410	ARCN1|ARF4|RER1|COPE|COPZ1|PITPNB|COPZ2|SCYL1	-5.7
Brown	GO Biological Processes	19	GO:0070201	regulation of establishment of protein localization	19_GO:0051179 localization	-6.8	3.6	6.7	30182	542	355	23	6.5	1.3	382|2182|2746|3312|4763|5478|5562|5587|6717|7203|9141|10576|25874|27032|27230|27236|51124|51465|51569|56681|59286|79567|285381	ARF6|ACSL4|GLUD1|HSPA8|NF1|PPIA|PRKAA1|PRKD1|SRI|CCT3|PDCD5|CCT2|MPC2|ATP2C1|SERP1|ARFIP1|IER3IP1|UBE2J1|UFM1|SAR1A|UBL5|RIPOR1|DPH3	-5.6
Brown	GO Biological Processes	19	GO:0034645	cellular macromolecule biosynthetic process	19_GO:0008152 metabolic process	-6.8	3.1	6.4	30182	770	355	28	7.9	1.4	1603|1981|1982|2132|2590|3035|3703|3735|4701|6184|7991|8818|10329|10728|11222|22856|22916|23509|27230|29074|51465|51714|54872|55858|58505|64924|80267|91869	DAD1|EIF4G1|EIF4G2|EXT2|GALNT2|HARS1|STT3A|KARS1|NDUFA7|RPN1|TUSC3|DPM2|RXYLT1|PTGES3|MRPL3|CHSY1|NCBP2|POFUT1|SERP1|MRPL18|UBE2J1|SELENOT|PIGG|TMEM165|OSTC|SLC30A5|EDEM3|RFT1	-5.6
Brown	GO Biological Processes	19	GO:0006403	RNA localization	19_GO:0051179 localization	-6.8	6.4	7.7	30182	174	355	13	3.7	1	1660|3181|6426|6428|6432|7048|10576|22916|26097|29074|56943|81929|220988	DHX9|HNRNPA2B1|SRSF1|SRSF3|SRSF7|TGFBR2|CCT2|NCBP2|CHTOP|MRPL18|ENY2|SEH1L|HNRNPA3	-5.6
Brown	GO Biological Processes	19	GO:0006487	protein N-linked glycosylation	19_GO:0008152 metabolic process	-6.8	11	8.9	30182	72	355	9	2.5	0.83	1603|2132|3703|6184|7991|51465|55858|58505|91869	DAD1|EXT2|STT3A|RPN1|TUSC3|UBE2J1|TMEM165|OSTC|RFT1	-5.6
Brown	GO Biological Processes	19	GO:0070085	glycosylation	19_GO:0008152 metabolic process	-6.8	5.4	7.4	30182	238	355	15	4.2	1.1	1603|2132|2590|3703|6184|7991|8818|10329|23509|27230|51465|55858|58505|80267|91869	DAD1|EXT2|GALNT2|STT3A|RPN1|TUSC3|DPM2|RXYLT1|POFUT1|SERP1|UBE2J1|TMEM165|OSTC|EDEM3|RFT1	-5.6
Brown	GO Biological Processes	19	GO:0009260	ribonucleotide biosynthetic process	19_GO:0008152 metabolic process	-6.7	5.8	7.5	30182	206	355	14	3.9	1	506|515|518|522|1737|2182|4701|6390|6576|9605|10476|10606|51727|60481	ATP5F1B|ATP5PB|ATP5MC3|ATP5PF|DLAT|ACSL4|NDUFA7|SDHB|SLC25A1|VPS9D1|ATP5PD|PAICS|CMPK1|ELOVL5	-5.6
Brown	KEGG Pathway	24	hsa05020	Prion disease		-6.7	5	7.2	30182	273	355	16	4.5	1.1	506|515|518|522|1347|1351|3312|4701|6390|7416|7846|9451|10105|10476|29796|64764	ATP5F1B|ATP5PB|ATP5MC3|ATP5PF|COX7A2|COX8A|HSPA8|NDUFA7|SDHB|VDAC1|TUBA1A|EIF2AK3|PPIF|ATP5PD|UQCR10|CREB3L2	-5.6
Brown	Reactome Gene Sets	6	R-HSA-1592230	Mitochondrial biogenesis		-6.7	8.9	8.5	30182	95	355	10	2.8	0.88	506|515|518|522|2746|10476|10498|23082|125988|139322	ATP5F1B|ATP5PB|ATP5MC3|ATP5PF|GLUD1|ATP5PD|CARM1|PPRC1|MICOS13|APOOL	-5.6
Brown	GO Biological Processes	19	GO:0009101	glycoprotein biosynthetic process	19_GO:0008152 metabolic process	-6.7	4.9	7.2	30182	276	355	16	4.5	1.1	1603|2132|2590|3703|6184|7991|8818|10329|22856|23509|27230|51465|55858|58505|80267|91869	DAD1|EXT2|GALNT2|STT3A|RPN1|TUSC3|DPM2|RXYLT1|CHSY1|POFUT1|SERP1|UBE2J1|TMEM165|OSTC|EDEM3|RFT1	-5.5
Brown	Reactome Gene Sets	6	R-HSA-162587	HIV Life Cycle		-6.7	6.8	7.8	30182	149	355	12	3.4	0.96	1022|5432|5435|5437|5440|5478|6881|6921|7520|22916|81929|128866	CDK7|POLR2C|POLR2F|POLR2H|POLR2K|PPIA|TAF10|ELOC|XRCC5|NCBP2|SEH1L|CHMP4B	-5.5
Brown	GO Biological Processes	19	GO:0036503	ERAD pathway	19_GO:0050896 response to stimulus	-6.6	8.8	8.4	30182	97	355	10	2.8	0.88	7494|7993|9709|10613|10952|51465|55768|55829|80267|84447	XBP1|UBXN8|HERPUD1|ERLIN1|SEC61B|UBE2J1|NGLY1|SELENOS|EDEM3|SYVN1	-5.5
Brown	GO Biological Processes	19	GO:0009117	nucleotide metabolic process	19_GO:0008152 metabolic process	-6.6	3.6	6.6	30182	515	355	22	6.2	1.3	387|506|515|518|522|1737|1969|2182|2773|3312|3735|4191|4701|6390|6576|9605|10476|10591|10606|22934|51727|60481	RHOA|ATP5F1B|ATP5PB|ATP5MC3|ATP5PF|DLAT|EPHA2|ACSL4|GNAI3|HSPA8|KARS1|MDH2|NDUFA7|SDHB|SLC25A1|VPS9D1|ATP5PD|DNPH1|PAICS|RPIA|CMPK1|ELOVL5	-5.5
Brown	GO Biological Processes	19	GO:0015931	nucleobase-containing compound transport	19_GO:0051179 localization	-6.6	5.6	7.4	30182	212	355	14	3.9	1	1660|3181|6426|6428|6432|7048|7355|10237|22916|26097|29074|56943|81929|220988	DHX9|HNRNPA2B1|SRSF1|SRSF3|SRSF7|TGFBR2|SLC35A2|SLC35B1|NCBP2|CHTOP|MRPL18|ENY2|SEH1L|HNRNPA3	-5.5
Brown	GO Biological Processes	19	GO:0098771	inorganic ion homeostasis	19_GO:0042592 homeostatic process	-6.6	3.9	6.7	30182	433	355	20	5.6	1.2	375|476|1906|2132|4609|6387|6548|6717|9550|9709|10467|10539|23428|23516|25800|27032|55630|55858|64924|388962	ARF1|ATP1A1|EDN1|EXT2|MYC|CXCL12|SLC9A1|SRI|ATP6V1G1|HERPUD1|ZNHIT1|GLRX3|SLC7A8|SLC39A14|SLC39A6|ATP2C1|SLC39A4|TMEM165|SLC30A5|BOLA3	-5.4
Brown	Reactome Gene Sets	6	R-HSA-5663202	Diseases of signal transduction by growth factor receptors and second messengers		-6.6	3.9	6.7	30182	433	355	20	5.6	1.2	60|71|1213|1848|3164|4000|4609|4763|4893|5432|5435|5437|5440|5518|7048|8325|9451|9978|22916|84447	ACTB|ACTG1|CLTC|DUSP6|NR4A1|LMNA|MYC|NF1|NRAS|POLR2C|POLR2F|POLR2H|POLR2K|PPP2R1A|TGFBR2|FZD8|EIF2AK3|RBX1|NCBP2|SYVN1	-5.4
Brown	Reactome Gene Sets	6	R-HSA-2262752	Cellular responses to stress		-6.6	3	6.3	30182	789	355	28	7.9	1.4	832|1351|2289|2882|3312|3397|4000|4609|5606|6734|6921|7494|7846|8655|9451|9532|9550|9709|9978|10072|10498|10728|10808|27230|56005|64764|81929|84447	CAPZB|COX8A|FKBP5|GPX7|HSPA8|ID1|LMNA|MYC|MAP2K3|SRPRA|ELOC|XBP1|TUBA1A|DYNLL1|EIF2AK3|BAG2|ATP6V1G1|HERPUD1|RBX1|DPP3|CARM1|PTGES3|HSPH1|SERP1|MYDGF|CREB3L2|SEH1L|SYVN1	-5.4
Brown	GO Biological Processes	19	GO:0046390	ribose phosphate biosynthetic process	19_GO:0008152 metabolic process	-6.6	5.6	7.3	30182	213	355	14	3.9	1	506|515|518|522|1737|2182|4701|6390|6576|9605|10476|10606|51727|60481	ATP5F1B|ATP5PB|ATP5MC3|ATP5PF|DLAT|ACSL4|NDUFA7|SDHB|SLC25A1|VPS9D1|ATP5PD|PAICS|CMPK1|ELOVL5	-5.4
Brown	CORUM	33	CORUM:2837	Profilin 1 complex		-6.6	57	15	30182	6	355	4	1.1	0.56	71|1213|3312|5216	ACTG1|CLTC|HSPA8|PFN1	-5.4
Brown	KEGG Pathway	24	hsa05131	Shigellosis		-6.6	5.2	7.2	30182	247	355	15	4.2	1.1	60|71|375|382|387|998|2017|4735|5216|7334|7416|8915|9978|10094|103910	ACTB|ACTG1|ARF1|ARF6|RHOA|CDC42|CTTN|SEPTIN2|PFN1|UBE2N|VDAC1|BCL10|RBX1|ARPC3|MYL12B	-5.4
Brown	GO Biological Processes	19	GO:1903241	U2-type prespliceosome assembly	19_GO:0008152 metabolic process	-6.5	21	11	30182	24	355	6	1.7	0.68	6627|6635|6636|10262|51639|84844	SNRPA1|SNRPE|SNRPF|SF3B4|SF3B6|PHF5A	-5.4
Brown	GO Biological Processes	19	GO:0018279	protein N-linked glycosylation via asparagine	19_GO:0008152 metabolic process	-6.5	21	11	30182	24	355	6	1.7	0.68	1603|3703|6184|7991|51465|58505	DAD1|STT3A|RPN1|TUSC3|UBE2J1|OSTC	-5.4
Brown	GO Biological Processes	19	GO:0019725	cellular homeostasis	19_GO:0042592 homeostatic process	-6.5	3.3	6.4	30182	652	355	25	7	1.4	375|476|506|1874|1906|4609|5562|6387|6548|6717|7494|9550|9709|10539|23516|25800|25932|27032|51714|55630|55829|55858|57835|64924|388962	ARF1|ATP1A1|ATP5F1B|E2F4|EDN1|MYC|PRKAA1|CXCL12|SLC9A1|SRI|XBP1|ATP6V1G1|HERPUD1|GLRX3|SLC39A14|SLC39A6|CLIC4|ATP2C1|SELENOT|SLC39A4|SELENOS|TMEM165|SLC4A5|SLC30A5|BOLA3	-5.4
Brown	GO Biological Processes	19	GO:0050657	nucleic acid transport	19_GO:0051179 localization	-6.5	6.6	7.6	30182	154	355	12	3.4	0.96	1660|3181|6426|6428|6432|7048|22916|26097|29074|56943|81929|220988	DHX9|HNRNPA2B1|SRSF1|SRSF3|SRSF7|TGFBR2|NCBP2|CHTOP|MRPL18|ENY2|SEH1L|HNRNPA3	-5.4
Brown	GO Biological Processes	19	GO:0050658	RNA transport	19_GO:0051179 localization	-6.5	6.6	7.6	30182	154	355	12	3.4	0.96	1660|3181|6426|6428|6432|7048|22916|26097|29074|56943|81929|220988	DHX9|HNRNPA2B1|SRSF1|SRSF3|SRSF7|TGFBR2|NCBP2|CHTOP|MRPL18|ENY2|SEH1L|HNRNPA3	-5.4
Brown	GO Biological Processes	19	GO:0051347	positive regulation of transferase activity	19_GO:0065007 biological regulation	-6.5	3.6	6.5	30182	522	355	22	6.2	1.3	387|998|1906|1969|3181|3491|4609|4665|5111|5478|5587|5606|7048|7334|7520|8325|9500|10576|10728|10920|10979|133619	RHOA|CDC42|EDN1|EPHA2|HNRNPA2B1|CCN1|MYC|NAB2|PCNA|PPIA|PRKD1|MAP2K3|TGFBR2|UBE2N|XRCC5|FZD8|MAGED1|CCT2|PTGES3|COPS8|FERMT2|PRRC1	-5.4
Brown	GO Biological Processes	19	GO:0006753	nucleoside phosphate metabolic process	19_GO:0008152 metabolic process	-6.5	3.6	6.5	30182	523	355	22	6.2	1.3	387|506|515|518|522|1737|1969|2182|2773|3312|3735|4191|4701|6390|6576|9605|10476|10591|10606|22934|51727|60481	RHOA|ATP5F1B|ATP5PB|ATP5MC3|ATP5PF|DLAT|EPHA2|ACSL4|GNAI3|HSPA8|KARS1|MDH2|NDUFA7|SDHB|SLC25A1|VPS9D1|ATP5PD|DNPH1|PAICS|RPIA|CMPK1|ELOVL5	-5.4
Brown	GO Biological Processes	19	GO:0051236	establishment of RNA localization	19_GO:0051179 localization	-6.4	6.5	7.6	30182	156	355	12	3.4	0.96	1660|3181|6426|6428|6432|7048|22916|26097|29074|56943|81929|220988	DHX9|HNRNPA2B1|SRSF1|SRSF3|SRSF7|TGFBR2|NCBP2|CHTOP|MRPL18|ENY2|SEH1L|HNRNPA3	-5.3
Brown	GO Biological Processes	19	GO:1904951	positive regulation of establishment of protein localization	19_GO:0051179 localization	-6.4	4.5	6.8	30182	324	355	17	4.8	1.1	382|2182|2746|5478|5562|5587|6717|7203|9141|10576|25874|27032|27230|51124|56681|59286|79567	ARF6|ACSL4|GLUD1|PPIA|PRKAA1|PRKD1|SRI|CCT3|PDCD5|CCT2|MPC2|ATP2C1|SERP1|IER3IP1|SAR1A|UBL5|RIPOR1	-5.3
Brown	GO Biological Processes	19	GO:0030003	cellular monoatomic cation homeostasis	19_GO:0042592 homeostatic process	-6.4	4	6.6	30182	403	355	19	5.4	1.2	375|476|506|1906|4609|6387|6548|6717|9550|9709|10539|23516|25800|25932|27032|55630|55858|57835|64924	ARF1|ATP1A1|ATP5F1B|EDN1|MYC|CXCL12|SLC9A1|SRI|ATP6V1G1|HERPUD1|GLRX3|SLC39A14|SLC39A6|CLIC4|ATP2C1|SLC39A4|TMEM165|SLC4A5|SLC30A5	-5.3
[truncated: 9,332 more rows]
