# Supplementary material for: Fibroblasts as an in vitro model of circadian genetic and genomic studies
Source: Mamm Genome. 2024 Jul 3;35(3):432–44. doi: 10.1007/s00335-024-10050-7 (PMC11329553; doi:10.1007/s00335-024-10050-7)
Supplement: Supplementary file 4 — Supplementary file4 (ZIP 16237 kb) [file 335_2024_10050_MOESM4_ESM.zip › Enrichment_PPI/PPINetwork.js]

var networks={"Purple_MCODE_ALL_PPIColorByCluster": {"format_version": "1.0", "generated_by": "cytoscape-3.9.1", "target_cytoscapejs_version": "~2.1", "data": {"shared_name": "Purple_MCODE_ALL_PPIColorByCluster", "name": "Purple_MCODE_ALL_PPIColorByCluster", "SUID": 2304667, "__Annotations": [], "selected": true}, "elements": {"nodes": [{"data": {"id": "2304836", "shared_name": "151246", "MCODE_SCORE": 1.5833333333333335, "Gene": "151246", "Symbol": "SGO2", "name": "151246", "MCODE_TYPE": "Clustered", "SUID": 2304836, "DEGREE": 3.0, "id_original": "151246", "MCODE_CLUSTER_ID": 2.0, "selected": false, "canonicalName": "SGO2"}, "position": {"x": 465.00176487785154, "y": 216.960217200148}, "selected": false}, {"data": {"id": "2304833", "shared_name": "83540", "MCODE_SCORE": 1.5833333333333335, "Gene": "83540", "Symbol": "NUF2", "name": "83540", "MCODE_TYPE": "Clustered", "SUID": 2304833, "DEGREE": 2.0, "id_original": "83540", "MCODE_CLUSTER_ID": 2.0, "selected": false, "canonicalName": "NUF2"}, "position": {"x": 507.3400827489453, "y": 252.698986731398}, "selected": false}, {"data": {"id": "2304830", "shared_name": "64151", "MCODE_SCORE": 1.5833333333333335, "Gene": "64151", "Symbol": "NCAPG", "name": "64151", "MCODE_TYPE": "Clustered", "SUID": 2304830, "DEGREE": 3.0, "id_original": "64151", "MCODE_CLUSTER_ID": 2.0, "selected": false, "canonicalName": "NCAPG"}, "position": {"x": 704.7633768163281, "y": 272.7596251591324}, "selected": false}, {"data": {"id": "2304827", "shared_name": "55143", "MCODE_SCORE": 1.5833333333333335, "Gene": "55143", "Symbol": "CDCA8", "name": "55143", "MCODE_TYPE": "Clustered", "SUID": 2304827, "DEGREE": 2.0, "id_original": "55143", "MCODE_CLUSTER_ID": 2.0, "selected": false, "canonicalName": "CDCA8"}, "position": {"x": 506.13436375480467, "y": 111.8314787968277}, "selected": false}, {"data": {"id": "2304824", "shared_name": "11338", "MCODE_SCORE": 1.5833333333333335, "Gene": "11338", "Symbol": "U2AF2", "name": "11338", "MCODE_TYPE": "Clustered", "SUID": 2304824, "DEGREE": 2.0, "id_original": "11338", "MCODE_CLUSTER_ID": 2.0, "selected": false, "canonicalName": "U2AF2"}, "position": {"x": 816.9729887090283, "y": 262.96000357710113}, "selected": false}, {"data": {"id": "2304821", "shared_name": "10051", "MCODE_SCORE": 1.5833333333333335, "Gene": "10051", "Symbol": "SMC4", "name": "10051", "MCODE_TYPE": "Clustered", "SUID": 2304821, "DEGREE": 2.0, "id_original": "10051", "MCODE_CLUSTER_ID": 2.0, "selected": false, "canonicalName": "SMC4"}, "position": {"x": 613.8655191503125, "y": 316.889904700148}, "selected": false}, {"data": {"id": "2304818", "shared_name": "9133", "MCODE_SCORE": 1.5833333333333335, "Gene": "9133", "Symbol": "CCNB2", "name": "9133", "MCODE_TYPE": "Seed", "SUID": 2304818, "DEGREE": 9.0, "id_original": "9133", "MCODE_CLUSTER_ID": 2.0, "selected": false, "canonicalName": "CCNB2"}, "position": {"x": 605.8008066258984, "y": 193.0665862187027}, "selected": false}, {"data": {"id": "2304815", "shared_name": "4605", "MCODE_SCORE": 1.5833333333333335, "Gene": "4605", "Symbol": "MYBL2", "name": "4605", "MCODE_TYPE": "Clustered", "SUID": 2304815, "DEGREE": 3.0, "id_original": "4605", "MCODE_CLUSTER_ID": 2.0, "selected": false, "canonicalName": "MYBL2"}, "position": {"x": 732.9314523778515, "y": 188.02187796674957}, "selected": false}, {"data": {"id": "2304812", "shared_name": "4085", "MCODE_SCORE": 1.5833333333333335, "Gene": "4085", "Symbol": "MAD2L1", "name": "4085", "MCODE_TYPE": "Clustered", "SUID": 2304812, "DEGREE": 4.0, "id_original": "4085", "MCODE_CLUSTER_ID": 2.0, "selected": false, "canonicalName": "MAD2L1"}, "position": {"x": 435.3817087255078, "y": 130.8348967655777}, "selected": false}, {"data": {"id": "2304809", "shared_name": "3832", "MCODE_SCORE": 1.5833333333333335, "Gene": "3832", "Symbol": "KIF11", "name": "3832", "MCODE_TYPE": "Clustered", "SUID": 2304809, "DEGREE": 3.0, "id_original": "3832", "MCODE_CLUSTER_ID": 2.0, "selected": false, "canonicalName": "KIF11"}, "position": {"x": 520.408381088789, "y": 173.66259451948395}, "selected": false}, {"data": {"id": "2304806", "shared_name": "2305", "MCODE_SCORE": 1.5833333333333335, "Gene": "2305", "Symbol": "FOXM1", "name": "2305", "MCODE_TYPE": "Clustered", "SUID": 2304806, "DEGREE": 2.0, "id_original": "2305", "MCODE_CLUSTER_ID": 2.0, "selected": false, "canonicalName": "FOXM1"}, "position": {"x": 685.5748392186719, "y": 98.5105330570816}, "selected": false}, {"data": {"id": "2304803", "shared_name": "991", "MCODE_SCORE": 1.5833333333333335, "Gene": "991", "Symbol": "CDC20", "name": "991", "MCODE_TYPE": "Clustered", "SUID": 2304803, "DEGREE": 3.0, "id_original": "991", "MCODE_CLUSTER_ID": 2.0, "selected": false, "canonicalName": "CDC20"}, "position": {"x": 555.3144174657422, "y": 76.80876608930816}, "selected": false}, {"data": {"id": "2304800", "shared_name": "221150", "MCODE_SCORE": 2.125, "Gene": "221150", "Symbol": "SKA3", "name": "221150", "MCODE_TYPE": "Clustered", "SUID": 2304800, "DEGREE": 3.0, "id_original": "221150", "MCODE_CLUSTER_ID": 3.0, "selected": false, "canonicalName": "SKA3"}, "position": {"x": 134.49047861915406, "y": 480.19367667280426}, "selected": false}, {"data": {"id": "2304797", "shared_name": "220134", "MCODE_SCORE": 2.125, "Gene": "220134", "Symbol": "SKA1", "name": "220134", "MCODE_TYPE": "Clustered", "SUID": 2304797, "DEGREE": 3.0, "id_original": "220134", "MCODE_CLUSTER_ID": 3.0, "selected": false, "canonicalName": "SKA1"}, "position": {"x": 66.79052744727906, "y": 555.1415679081558}, "selected": false}, {"data": {"id": "2304794", "shared_name": "79682", "MCODE_SCORE": 2.125, "Gene": "79682", "Symbol": "CENPU", "name": "79682", "MCODE_TYPE": "Clustered", "SUID": 2304794, "DEGREE": 4.0, "id_original": "79682", "MCODE_CLUSTER_ID": 3.0, "selected": false, "canonicalName": "CENPU"}, "position": {"x": 106.79864512306031, "y": 657.1726653202652}, "selected": false}, {"data": {"id": "2304791", "shared_name": "64105", "MCODE_SCORE": 2.125, "Gene": "64105", "Symbol": "CENPK", "name": "64105", "MCODE_TYPE": "Clustered", "SUID": 2304791, "DEGREE": 5.0, "id_original": "64105", "MCODE_CLUSTER_ID": 3.0, "selected": false, "canonicalName": "CENPK"}, "position": {"x": 183.60925303321656, "y": 701.8443991764664}, "selected": false}, {"data": {"id": "2304788", "shared_name": "57082", "MCODE_SCORE": 2.125, "Gene": "57082", "Symbol": "KNL1", "name": "57082", "MCODE_TYPE": "Clustered", "SUID": 2304788, "DEGREE": 4.0, "id_original": "57082", "MCODE_CLUSTER_ID": 3.0, "selected": false, "canonicalName": "KNL1"}, "position": {"x": 247.92529307227906, "y": 630.7765471562027}, "selected": false}, {"data": {"id": "2304785", "shared_name": "7153", "MCODE_SCORE": 2.125, "Gene": "7153", "Symbol": "TOP2A", "name": "7153", "MCODE_TYPE": "Clustered", "SUID": 2304785, "DEGREE": 2.0, "id_original": "7153", "MCODE_CLUSTER_ID": 3.0, "selected": false, "canonicalName": "TOP2A"}, "position": {"x": 277.4255982480603, "y": 692.7901579960464}, "selected": false}, {"data": {"id": "2304782", "shared_name": "5347", "MCODE_SCORE": 2.125, "Gene": "5347", "Symbol": "PLK1", "name": "5347", "MCODE_TYPE": "Clustered", "SUID": 2304782, "DEGREE": 7.0, "id_original": "5347", "MCODE_CLUSTER_ID": 3.0, "selected": false, "canonicalName": "PLK1"}, "position": {"x": 163.36267100196656, "y": 612.0120360478043}, "selected": false}, {"data": {"id": "2304779", "shared_name": "891", "MCODE_SCORE": 2.125, "Gene": "891", "Symbol": "CCNB1", "name": "891", "MCODE_TYPE": "Seed", "SUID": 2304779, "DEGREE": 6.0, "id_original": "891", "MCODE_CLUSTER_ID": 3.0, "selected": false, "canonicalName": "CCNB1"}, "position": {"x": 184.34802256446656, "y": 556.6817595585464}, "selected": false}, {"data": {"id": "2304776", "shared_name": "259266", "MCODE_SCORE": 4.75, "Gene": "259266", "Symbol": "ASPM", "name": "259266", "MCODE_TYPE": "Clustered", "SUID": 2304776, "DEGREE": 10.0, "id_original": "259266", "MCODE_CLUSTER_ID": 1.0, "selected": false, "canonicalName": "ASPM"}, "position": {"x": 174.9530335507947, "y": 100.7273299320816}, "selected": false}, {"data": {"id": "2304773", "shared_name": "55055", "MCODE_SCORE": 4.75, "Gene": "55055", "Symbol": "ZWILCH", "name": "55055", "MCODE_TYPE": "Clustered", "SUID": 2304773, "DEGREE": 9.0, "id_original": "55055", "MCODE_CLUSTER_ID": 1.0, "selected": false, "canonicalName": "ZWILCH"}, "position": {"x": 231.5576478086072, "y": 76.80876608930816}, "selected": false}, {"data": {"id": "2304770", "shared_name": "54443", "MCODE_SCORE": 4.75, "Gene": "54443", "Symbol": "ANLN", "name": "54443", "MCODE_TYPE": "Clustered", "SUID": 2304770, "DEGREE": 9.0, "id_original": "54443", "MCODE_CLUSTER_ID": 1.0, "selected": false, "canonicalName": "ANLN"}, "position": {"x": 305.59773836952024, "y": 135.67461081587066}, "selected": false}, {"data": {"id": "2304767", "shared_name": "24137", "MCODE_SCORE": 4.75, "Gene": "24137", "Symbol": "KIF4A", "name": "24137", "MCODE_TYPE": "Clustered", "SUID": 2304767, "DEGREE": 8.0, "id_original": "24137", "MCODE_CLUSTER_ID": 1.0, "selected": false, "canonicalName": "KIF4A"}, "position": {"x": 66.79052744727906, "y": 200.71683951460113}, "selected": false}, {"data": {"id": "2304764", "shared_name": "22974", "MCODE_SCORE": 4.75, "Gene": "22974", "Symbol": "TPX2", "name": "22974", "MCODE_TYPE": "Clustered", "SUID": 2304764, "DEGREE": 5.0, "id_original": "22974", "MCODE_CLUSTER_ID": 1.0, "selected": false, "canonicalName": "TPX2"}, "position": {"x": 335.3817087255078, "y": 236.71801444135895}, "selected": false}, {"data": {"id": "2304761", "shared_name": "11065", "MCODE_SCORE": 4.75, "Gene": "11065", "Symbol": "UBE2C", "name": "11065", "MCODE_TYPE": "Clustered", "SUID": 2304761, "DEGREE": 3.0, "id_original": "11065", "MCODE_CLUSTER_ID": 1.0, "selected": false, "canonicalName": "UBE2C"}, "position": {"x": 229.5212479672986, "y": 380.19367667280426}, "selected": false}, {"data": {"id": "2304758", "shared_name": "10592", "MCODE_SCORE": 4.75, "Gene": "10592", "Symbol": "SMC2", "name": "10592", "MCODE_TYPE": "Clustered", "SUID": 2304758, "DEGREE": 10.0, "id_original": "10592", "MCODE_CLUSTER_ID": 1.0, "selected": false, "canonicalName": "SMC2"}, "position": {"x": 136.7676087461072, "y": 265.5133177860855}, "selected": false}, {"data": {"id": "2304755", "shared_name": "10403", "MCODE_SCORE": 4.75, "Gene": "10403", "Symbol": "NDC80", "name": "10403", "MCODE_TYPE": "Clustered", "SUID": 2304755, "DEGREE": 8.0, "id_original": "10403", "MCODE_CLUSTER_ID": 1.0, "selected": false, "canonicalName": "NDC80"}, "position": {"x": 176.35594187599, "y": 178.95237418256988}, "selected": false}, {"data": {"id": "2304752", "shared_name": "10112", "MCODE_SCORE": 4.75, "Gene": "10112", "Symbol": "KIF20A", "name": "10112", "MCODE_TYPE": "Clustered", "SUID": 2304752, "DEGREE": 14.0, "id_original": "10112", "MCODE_CLUSTER_ID": 1.0, "selected": false, "canonicalName": "KIF20A"}, "position": {"x": 211.01456461768922, "y": 177.561535559523}, "selected": false}, {"data": {"id": "2304749", "shared_name": "9585", "MCODE_SCORE": 4.75, "Gene": "9585", "Symbol": "KIF20B", "name": "9585", "MCODE_TYPE": "Clustered", "SUID": 2304749, "DEGREE": 11.0, "id_original": "9585", "MCODE_CLUSTER_ID": 1.0, "selected": false, "canonicalName": "KIF20B"}, "position": {"x": 130.1797486386853, "y": 174.3449065312027}, "selected": false}, {"data": {"id": "2304746", "shared_name": "9493", "MCODE_SCORE": 4.75, "Gene": "9493", "Symbol": "KIF23", "name": "9493", "MCODE_TYPE": "Clustered", "SUID": 2304746, "DEGREE": 13.0, "id_original": "9493", "MCODE_CLUSTER_ID": 1.0, "selected": false, "canonicalName": "KIF23"}, "position": {"x": 156.04753123145875, "y": 209.26183768354645}, "selected": false}, {"data": {"id": "2304743", "shared_name": "9232", "MCODE_SCORE": 4.75, "Gene": "9232", "Symbol": "PTTG1", "name": "9232", "MCODE_TYPE": "Clustered", "SUID": 2304743, "DEGREE": 3.0, "id_original": "9232", "MCODE_CLUSTER_ID": 1.0, "selected": false, "canonicalName": "PTTG1"}, "position": {"x": 328.6866119943219, "y": 357.7912413700699}, "selected": false}, {"data": {"id": "2304740", "shared_name": "9212", "MCODE_SCORE": 4.75, "Gene": "9212", "Symbol": "AURKB", "name": "9212", "MCODE_TYPE": "Clustered", "SUID": 2304740, "DEGREE": 13.0, "id_original": "9212", "MCODE_CLUSTER_ID": 1.0, "selected": false, "canonicalName": "AURKB"}, "position": {"x": 251.79382334571656, "y": 291.53373404585113}, "selected": false}, {"data": {"id": "2304737", "shared_name": "9055", "MCODE_SCORE": 4.75, "Gene": "9055", "Symbol": "PRC1", "name": "9055", "MCODE_TYPE": "Clustered", "SUID": 2304737, "DEGREE": 12.0, "id_original": "9055", "MCODE_CLUSTER_ID": 1.0, "selected": false, "canonicalName": "PRC1"}, "position": {"x": 188.08363352638062, "y": 244.83117362104645}, "selected": false}, {"data": {"id": "2304734", "shared_name": "4288", "MCODE_SCORE": 4.75, "Gene": "4288", "Symbol": "MKI67", "name": "4288", "MCODE_TYPE": "Clustered", "SUID": 2304734, "DEGREE": 12.0, "id_original": "4288", "MCODE_CLUSTER_ID": 1.0, "selected": false, "canonicalName": "MKI67"}, "position": {"x": 259.4145432553845, "y": 179.6292845829605}, "selected": false}, {"data": {"id": "2304731", "shared_name": "3833", "MCODE_SCORE": 4.75, "Gene": "3833", "Symbol": "KIFC1", "name": "3833", "MCODE_TYPE": "Seed", "SUID": 2304731, "DEGREE": 7.0, "id_original": "3833", "MCODE_CLUSTER_ID": 1.0, "selected": false, "canonicalName": "KIFC1"}, "position": {"x": 108.24183665138062, "y": 87.13153906904449}, "selected": false}, {"data": {"id": "2304728", "shared_name": "1063", "MCODE_SCORE": 4.75, "Gene": "1063", "Symbol": "CENPF", "name": "1063", "MCODE_TYPE": "Clustered", "SUID": 2304728, "DEGREE": 9.0, "id_original": "1063", "MCODE_CLUSTER_ID": 1.0, "selected": false, "canonicalName": "CENPF"}, "position": {"x": 218.42926798682984, "y": 136.08427878462066}, "selected": false}, {"data": {"id": "2304725", "shared_name": "1062", "MCODE_SCORE": 4.75, "Gene": "1062", "Symbol": "CENPE", "name": "1062", "MCODE_TYPE": "Clustered", "SUID": 2304725, "DEGREE": 12.0, "id_original": "1062", "MCODE_CLUSTER_ID": 1.0, "selected": false, "canonicalName": "CENPE"}, "position": {"x": 101.96591196876344, "y": 131.9010359867691}, "selected": false}, {"data": {"id": "2304722", "shared_name": "983", "MCODE_SCORE": 4.75, "Gene": "983", "Symbol": "CDK1", "name": "983", "MCODE_TYPE": "Clustered", "SUID": 2304722, "DEGREE": 13.0, "id_original": "983", "MCODE_CLUSTER_ID": 1.0, "selected": false, "canonicalName": "CDK1"}, "position": {"x": 255.83042155128297, "y": 241.461682043898}, "selected": false}, {"data": {"id": "2304695", "shared_name": "332", "MCODE_SCORE": 4.75, "Gene": "332", "Symbol": "BIRC5", "name": "332", "MCODE_TYPE": "Clustered", "SUID": 2304695, "DEGREE": 9.0, "id_original": "332", "MCODE_CLUSTER_ID": 1.0, "selected": false, "canonicalName": "BIRC5"}, "position": {"x": 301.5657406888562, "y": 190.76057120405426}, "selected": false}], "edges": [{"data": {"id": "2305031", "source": "2304836", "target": "2304818", "SCORE": "294", "shared_interaction": "Direct", "source_original": "151246", "Name_B": "CCNB2", "Name_A": "SGO2", "target_original": "9133", "Gene_B": "9133", "interaction": "Direct", "SUID": 2305031, "TYPE": "Direct", "Gene_A": "151246", "support": "{\"StringDB\": \"functional\", \"StringEvidence\": \"coexpression:0.303,textmining:0.160\", \"InWeb_IM\": \"inference\", \"String_Score_Combined\": 438, \"String_Score_Physical\": 294}", "selected": false}, "selected": false}, {"data": {"id": "2305028", "source": "2304836", "target": "2304827", "SCORE": "320", "shared_interaction": "Direct", "source_original": "151246", "Name_B": "CDCA8", "Name_A": "SGO2", "target_original": "55143", "Gene_B": "55143", "interaction": "Direct", "SUID": 2305028, "TYPE": "Direct", "Gene_A": "151246", "support": "{\"StringDB\": \"physical\", \"StringEvidence\": \"coexpression:0.538,textmining:0.537,experiments:0.291\", \"BioGrid\": \"physical\", \"BioGrid_PubMed\": \"20739936\", \"BioGrid_Type\": \"Two-hybrid\", \"String_Score_Physical\": 320, \"String_Score_Combined\": 854}", "selected": false}, "selected": false}, {"data": {"id": "2305025", "source": "2304836", "target": "2304812", "SCORE": "478", "shared_interaction": "Direct", "source_original": "151246", "Name_B": "MAD2L1", "Name_A": "SGO2", "target_original": "4085", "Gene_B": "4085", "interaction": "Direct", "SUID": 2305025, "TYPE": "Direct", "Gene_A": "151246", "support": "{\"StringDB\": \"physical\", \"StringEvidence\": \"experiments:0.456,coexpression:0.435,textmining:0.146\", \"BioGrid\": \"physical\", \"BioGrid_PubMed\": \"33961781\", \"BioGrid_Type\": \"Affinity Capture-MS\", \"BioGrid_Score\": \"0.999999943\", \"String_Score_Physical\": 478, \"String_Score_Combined\": 748}", "selected": false}, "selected": false}, {"data": {"id": "2305223", "source": "2304833", "target": "2304818", "SCORE": "294", "shared_interaction": "Direct", "source_original": "83540", "Name_B": "CCNB2", "Name_A": "NUF2", "target_original": "9133", "Gene_B": "9133", "interaction": "Direct", "SUID": 2305223, "TYPE": "Direct", "Gene_A": "83540", "support": "{\"StringDB\": \"functional\", \"StringEvidence\": \"coexpression:0.882,textmining:0.400\", \"InWeb_IM\": \"inference\", \"String_Score_Combined\": 932, \"String_Score_Physical\": 294}", "selected": false}, "selected": false}, {"data": {"id": "2305217", "source": "2304830", "target": "2304818", "SCORE": "900", "shared_interaction": "Direct", "source_original": "64151", "Name_B": "CCNB2", "Name_A": "NCAPG", "target_original": "9133", "Gene_B": "9133", "interaction": "Direct", "SUID": 2305217, "TYPE": "Direct", "Gene_A": "64151", "support": "{\"StringDB\": \"physical\", \"StringEvidence\": \"coexpression:0.934,database:0.896,textmining:0.496\", \"InWeb_IM\": \"inference\", \"String_Score_Physical\": 900, \"String_Score_Combined\": 996}", "selected": false}, "selected": false}, {"data": {"id": "2305196", "source": "2304827", "target": "2304818", "SCORE": "294", "shared_interaction": "Direct", "source_original": "55143", "Name_B": "CCNB2", "Name_A": "CDCA8", "target_original": "9133", "Gene_B": "9133", "interaction": "Direct", "SUID": 2305196, "TYPE": "Direct", "Gene_A": "55143", "support": "{\"StringDB\": \"functional\", \"StringEvidence\": \"coexpression:0.933,textmining:0.574\", \"InWeb_IM\": \"inference\", \"String_Score_Combined\": 972, \"String_Score_Physical\": 294}", "selected": false}, "selected": false}, {"data": {"id": "2305022", "source": "2304824", "target": "2304830", "SCORE": "208", "shared_interaction": "Direct", "source_original": "11338", "Name_B": "NCAPG", "Name_A": "U2AF2", "target_original": "64151", "Gene_B": "64151", "interaction": "Direct", "SUID": 2305022, "TYPE": "Direct", "Gene_A": "11338", "support": "{\"BioGrid\": \"physical\", \"BioGrid_PubMed\": \"35831314\", \"BioGrid_Type\": \"Co-fractionation\"}", "selected": false}, "selected": false}, {"data": {"id": "2305019", "source": "2304824", "target": "2304815", "SCORE": "345", "shared_interaction": "Direct", "source_original": "11338", "Name_B": "MYBL2", "Name_A": "U2AF2", "target_original": "4605", "Gene_B": "4605", "interaction": "Direct", "SUID": 2305019, "TYPE": "Direct", "Gene_A": "11338", "support": "{\"StringDB\": \"physical\", \"StringEvidence\": \"experiments:0.317,coexpression:0.094,textmining:0.076\", \"String_Score_Physical\": 345, \"String_Score_Combined\": 451}", "selected": false}, "selected": false}, {"data": {"id": "2304869", "source": "2304821", "target": "2304818", "SCORE": "901", "shared_interaction": "Direct", "source_original": "10051", "Name_B": "CCNB2", "Name_A": "SMC4", "target_original": "9133", "Gene_B": "9133", "interaction": "Direct", "SUID": 2304869, "TYPE": "Direct", "Gene_A": "10051", "support": "{\"StringDB\": \"physical\", \"StringEvidence\": \"database:0.896,coexpression:0.591,textmining:0.414,experiments:0.020\", \"InWeb_IM\": \"inference\", \"String_Score_Physical\": 901, \"String_Score_Combined\": 976}", "selected": false}, "selected": false}, {"data": {"id": "2304839", "source": "2304821", "target": "2304830", "SCORE": "999", "shared_interaction": "Direct", "source_original": "10051", "Name_B": "NCAPG", "Name_A": "SMC4", "target_original": "64151", "Gene_B": "64151", "interaction": "Direct", "SUID": 2304839, "TYPE": "Direct", "Gene_A": "10051", "support": "{\"StringDB\": \"physical\", \"StringEvidence\": \"coexpression:0.997,experiments:0.992,textmining:0.966,database:0.896\", \"BioGrid\": \"physical\", \"BioGrid_PubMed\": \"35831314,26344197,26166704,24981860,22939629,22863883,14532007,11136719\", \"BioGrid_Type\": \"Affinity Capture-Western,Affinity Capture-MS,Co-fractionation\", \"BioGrid_Score\": \"0.917,0.290008201,21.46569393\", \"String_Score_Physical\": 999, \"String_Score_Combined\": 999}", "selected": false}, "selected": false}, {"data": {"id": "2305238", "source": "2304818", "target": "2304803", "SCORE": "863", "shared_interaction": "Direct", "source_original": "9133", "Name_B": "CDC20", "Name_A": "CCNB2", "target_original": "991", "Gene_B": "991", "interaction": "Direct", "SUID": 2305238, "TYPE": "Direct", "Gene_A": "9133", "support": "{\"StringDB\": \"physical\", \"StringEvidence\": \"coexpression:0.988,textmining:0.890,experiments:0.658,database:0.583\", \"OmniPath\": \"pathwayextra\", \"OmniPath_Reference\": \"Wang\", \"InWeb_IM\": \"inference\", \"String_Score_Physical\": 863, \"String_Score_Combined\": 999}", "selected": false}, "selected": false}, {"data": {"id": "2305157", "source": "2304815", "target": "2304818", "SCORE": "911", "shared_interaction": "Direct", "source_original": "4605", "Name_B": "CCNB2", "Name_A": "MYBL2", "target_original": "9133", "Gene_B": "9133", "interaction": "Direct", "SUID": 2305157, "TYPE": "Direct", "Gene_A": "4605", "support": "{\"StringDB\": \"physical\", \"StringEvidence\": \"database:0.896,coexpression:0.587,textmining:0.457,experiments:0.120\", \"String_Score_Physical\": 911, \"String_Score_Combined\": 980}", "selected": false}, "selected": false}, {"data": {"id": "2305136", "source": "2304812", "target": "2304803", "SCORE": "999", "shared_interaction": "Direct", "source_original": "4085", "Name_B": "CDC20", "Name_A": "MAD2L1", "target_original": "991", "Gene_B": "991", "interaction": "Direct", "SUID": 2305136, "TYPE": "Direct", "Gene_A": "4085", "support": "{\"StringDB\": \"physical\", \"StringEvidence\": \"experiments:1.000,textmining:0.992,coexpression:0.974,database:0.791\", \"OmniPath\": \"omnipath\", \"OmniPath_Reference\": \"BioGRID;DIP;HPRD;IntAct;LMPID;Lit-BM-17;SPIKE\", \"BioGrid\": \"physical\", \"BioGrid_PubMed\": \"9736712,9637688,9628895,35913887,35831314,34775484,33961781,33384373,31588029,31118282,28410192,28096334,27939943,26986935,26912231,26811472,26496610,25750436,25673878,25669885,25482201,25306918,25092294,25012665,24581499,24464857,24151075,23791783,23754430,23643811,23443559,23239745,23007648,22340593,22100920,21926987,21772247,21743465,21525009,21407176,21335556,21041666,20512932,20088965,20081372,20054826,19826003,19098431,18997788,18794143,18592005,18318601,18022367,17443180,17360335,16525508,16497171,15694304,15182668,14607335,14561775,12196507,11804586,11707408,11702782,11438673,11274370,10700282\", \"BioGrid_Type\": \"Protein-peptide,Reconstituted Complex,Affinity Capture-MS,Co-crystal Structure,Affinity Capture-Western,Two-hybrid,Co-fractionation\", \"BioGrid_Score\": \"0.999996558,0.993083975\", \"String_Score_Physical\": 999, \"String_Score_Combined\": 999}", "selected": false}, "selected": false}, {"data": {"id": "2305133", "source": "2304812", "target": "2304833", "SCORE": "250", "shared_interaction": "Direct", "source_original": "4085", "Name_B": "NUF2", "Name_A": "MAD2L1", "target_original": "83540", "Gene_B": "83540", "interaction": "Direct", "SUID": 2305133, "TYPE": "Direct", "Gene_A": "4085", "support": "{\"StringDB\": \"physical\", \"StringEvidence\": \"coexpression:0.927,textmining:0.613,experiments:0.219\", \"String_Score_Physical\": 250, \"String_Score_Combined\": 978}", "selected": false}, "selected": false}, {"data": {"id": "2305121", "source": "2304809", "target": "2304803", "SCORE": "242", "shared_interaction": "Direct", "source_original": "3832", "Name_B": "CDC20", "Name_A": "KIF11", "target_original": "991", "Gene_B": "991", "interaction": "Direct", "SUID": 2305121, "TYPE": "Direct", "Gene_A": "3832", "support": "{\"StringDB\": \"physical\", \"StringEvidence\": \"coexpression:0.981,textmining:0.706,experiments:0.211\", \"String_Score_Physical\": 242, \"String_Score_Combined\": 995}", "selected": false}, "selected": false}, {"data": {"id": "2305118", "source": "2304809", "target": "2304818", "SCORE": "247", "shared_interaction": "Direct", "source_original": "3832", "Name_B": "CCNB2", "Name_A": "KIF11", "target_original": "9133", "Gene_B": "9133", "interaction": "Direct", "SUID": 2305118, "TYPE": "Direct", "Gene_A": "3832", "support": "{\"StringDB\": \"physical\", \"StringEvidence\": \"coexpression:0.963,textmining:0.722,experiments:0.216\", \"String_Score_Physical\": 247, \"String_Score_Combined\": 992}", "selected": false}, "selected": false}, {"data": {"id": "2305115", "source": "2304809", "target": "2304812", "SCORE": "392", "shared_interaction": "Direct", "source_original": "3832", "Name_B": "MAD2L1", "Name_A": "KIF11", "target_original": "4085", "Gene_B": "4085", "interaction": "Direct", "SUID": 2305115, "TYPE": "Direct", "Gene_A": "3832", "support": "{\"StringDB\": \"physical\", \"StringEvidence\": \"coexpression:0.970,textmining:0.782,experiments:0.367\", \"String_Score_Physical\": 392, \"String_Score_Combined\": 995}", "selected": false}, "selected": false}, {"data": {"id": "2305064", "source": "2304806", "target": "2304818", "SCORE": "906", "shared_interaction": "Direct", "source_original": "2305", "Name_B": "CCNB2", "Name_A": "FOXM1", "target_original": "9133", "Gene_B": "9133", "interaction": "Direct", "SUID": 2305064, "TYPE": "Direct", "Gene_A": "2305", "support": "{\"StringDB\": \"physical\", \"StringEvidence\": \"database:0.896,coexpression:0.811,textmining:0.550,experiments:0.065\", \"OmniPath\": \"pathwayextra\", \"OmniPath_Reference\": \"Wang\", \"InWeb_IM\": \"inference\", \"String_Score_Physical\": 906, \"String_Score_Combined\": 992}", "selected": false}, "selected": false}, {"data": {"id": "2305061", "source": "2304806", "target": "2304815", "SCORE": "823", "shared_interaction": "Direct", "source_original": "2305", "Name_B": "MYBL2", "Name_A": "FOXM1", "target_original": "4605", "Gene_B": "4605", "interaction": "Direct", "SUID": 2305061, "TYPE": "Direct", "Gene_A": "2305", "support": "{\"StringDB\": \"physical\", \"StringEvidence\": \"textmining:0.953,database:0.791,coexpression:0.614,experiments:0.118\", \"InWeb_IM\": \"experimental\", \"BioGrid\": \"physical\", \"BioGrid_PubMed\": \"25609649\", \"BioGrid_Type\": \"Affinity Capture-MS\", \"String_Score_Physical\": 823, \"String_Score_Combined\": 996}", "selected": false}, "selected": false}, {"data": {"id": "2305046", "source": "2304800", "target": "2304779", "SCORE": "720", "shared_interaction": "Direct", "source_original": "221150", "Name_B": "CCNB1", "Name_A": "SKA3", "target_original": "891", "Gene_B": "891", "interaction": "Direct", "SUID": 2305046, "TYPE": "Direct", "Gene_A": "221150", "support": "{\"StringDB\": \"physical\", \"StringEvidence\": \"database:0.708,coexpression:0.637,textmining:0.269\", \"String_Score_Physical\": 720, \"String_Score_Combined\": 925}", "selected": false}, "selected": false}, {"data": {"id": "2305043", "source": "2304800", "target": "2304782", "SCORE": "720", "shared_interaction": "Direct", "source_original": "221150", "Name_B": "PLK1", "Name_A": "SKA3", "target_original": "5347", "Gene_B": "5347", "interaction": "Direct", "SUID": 2305043, "TYPE": "Direct", "Gene_A": "221150", "support": "{\"StringDB\": \"physical\", \"StringEvidence\": \"database:0.708,coexpression:0.604,textmining:0.383\", \"BioGrid\": \"physical\", \"BioGrid_PubMed\": \"33106477\", \"BioGrid_Type\": \"Affinity Capture-Western,Affinity Capture-MS\", \"String_Score_Physical\": 720, \"String_Score_Combined\": 931}", "selected": false}, "selected": false}, {"data": {"id": "2305040", "source": "2304797", "target": "2304779", "SCORE": "720", "shared_interaction": "Direct", "source_original": "220134", "Name_B": "CCNB1", "Name_A": "SKA1", "target_original": "891", "Gene_B": "891", "interaction": "Direct", "SUID": 2305040, "TYPE": "Direct", "Gene_A": "220134", "support": "{\"StringDB\": \"physical\", \"StringEvidence\": \"coexpression:0.802,database:0.708,textmining:0.308\", \"InWeb_IM\": \"inference\", \"String_Score_Physical\": 720, \"String_Score_Combined\": 961}", "selected": false}, "selected": false}, {"data": {"id": "2305037", "source": "2304797", "target": "2304782", "SCORE": "720", "shared_interaction": "Direct", "source_original": "220134", "Name_B": "PLK1", "Name_A": "SKA1", "target_original": "5347", "Gene_B": "5347", "interaction": "Direct", "SUID": 2305037, "TYPE": "Direct", "Gene_A": "220134", "support": "{\"StringDB\": \"physical\", \"StringEvidence\": \"database:0.708,textmining:0.406,coexpression:0.397\", \"String_Score_Physical\": 720, \"String_Score_Combined\": 899}", "selected": false}, "selected": false}, {"data": {"id": "2305034", "source": "2304797", "target": "2304800", "SCORE": "997", "shared_interaction": "Direct", "source_original": "220134", "Name_B": "SKA3", "Name_A": "SKA1", "target_original": "221150", "Gene_B": "221150", "interaction": "Direct", "SUID": 2305034, "TYPE": "Direct", "Gene_A": "220134", "support": "{\"StringDB\": \"physical\", \"StringEvidence\": \"experiments:0.972,textmining:0.933,database:0.896,coexpression:0.525\", \"BioGrid\": \"physical\", \"BioGrid_PubMed\": \"33961781,33106477,32296183,28514442,26496610\", \"BioGrid_Type\": \"Two-hybrid,Affinity Capture-MS\", \"BioGrid_Score\": \"0.999999995,0.999999994\", \"String_Score_Physical\": 997, \"String_Score_Combined\": 999}", "selected": false}, "selected": false}, {"data": {"id": "2305220", "source": "2304794", "target": "2304779", "SCORE": "294", "shared_interaction": "Direct", "source_original": "79682", "Name_B": "CCNB1", "Name_A": "CENPU", "target_original": "891", "Gene_B": "891", "interaction": "Direct", "SUID": 2305220, "TYPE": "Direct", "Gene_A": "79682", "support": "{\"StringDB\": \"functional\", \"StringEvidence\": \"coexpression:0.713,textmining:0.253\", \"InWeb_IM\": \"inference\", \"String_Score_Combined\": 794, \"String_Score_Physical\": 294}", "selected": false}, "selected": false}, {"data": {"id": "2305214", "source": "2304791", "target": "2304779", "SCORE": "294", "shared_interaction": "Direct", "source_original": "64105", "Name_B": "CCNB1", "Name_A": "CENPK", "target_original": "891", "Gene_B": "891", "interaction": "Direct", "SUID": 2305214, "TYPE": "Direct", "Gene_A": "64105", "support": "{\"StringDB\": \"functional\", \"StringEvidence\": \"coexpression:0.459,textmining:0.116\", \"InWeb_IM\": \"inference\", \"String_Score_Combined\": 541, \"String_Score_Physical\": 294}", "selected": false}, "selected": false}, {"data": {"id": "2305211", "source": "2304791", "target": "2304794", "SCORE": "941", "shared_interaction": "Direct", "source_original": "64105", "Name_B": "CENPU", "Name_A": "CENPK", "target_original": "79682", "Gene_B": "79682", "interaction": "Direct", "SUID": 2305211, "TYPE": "Direct", "Gene_A": "64105", "support": "{\"StringDB\": \"physical\", \"StringEvidence\": \"database:0.791,textmining:0.734,experiments:0.708,coexpression:0.342\", \"BioGrid\": \"physical\", \"BioGrid_PubMed\": \"26496610,16622419\", \"BioGrid_Type\": \"Affinity Capture-MS\", \"String_Score_Physical\": 941, \"String_Score_Combined\": 989}", "selected": false}, "selected": false}, {"data": {"id": "2305208", "source": "2304791", "target": "2304785", "SCORE": "208", "shared_interaction": "Direct", "source_original": "64105", "Name_B": "TOP2A", "Name_A": "CENPK", "target_original": "7153", "Gene_B": "7153", "interaction": "Direct", "SUID": 2305208, "TYPE": "Direct", "Gene_A": "64105", "support": "{\"StringDB\": \"functional\", \"StringEvidence\": \"coexpression:0.403,textmining:0.103\", \"BioGrid\": \"physical\", \"BioGrid_PubMed\": \"35271311\", \"BioGrid_Type\": \"Affinity Capture-MS\", \"String_Score_Combined\": 486, \"String_Score_Physical\": 208}", "selected": false}, "selected": false}, {"data": {"id": "2305205", "source": "2304788", "target": "2304779", "SCORE": "294", "shared_interaction": "Direct", "source_original": "57082", "Name_B": "CCNB1", "Name_A": "KNL1", "target_original": "891", "Gene_B": "891", "interaction": "Direct", "SUID": 2305205, "TYPE": "Direct", "Gene_A": "57082", "support": "{\"StringDB\": \"functional\", \"StringEvidence\": \"coexpression:0.432,textmining:0.281\", \"InWeb_IM\": \"inference\", \"String_Score_Combined\": 608, \"String_Score_Physical\": 294}", "selected": false}, "selected": false}, {"data": {"id": "2305202", "source": "2304788", "target": "2304794", "SCORE": "600", "shared_interaction": "Direct", "source_original": "57082", "Name_B": "CENPU", "Name_A": "KNL1", "target_original": "79682", "Gene_B": "79682", "interaction": "Direct", "SUID": 2305202, "TYPE": "Direct", "Gene_A": "57082", "support": "{\"StringDB\": \"physical\", \"StringEvidence\": \"database:0.583,textmining:0.537,coexpression:0.297\", \"String_Score_Physical\": 600, \"String_Score_Combined\": 869}", "selected": false}, "selected": false}, {"data": {"id": "2305199", "source": "2304788", "target": "2304791", "SCORE": "600", "shared_interaction": "Direct", "source_original": "57082", "Name_B": "CENPK", "Name_A": "KNL1", "target_original": "64105", "Gene_B": "64105", "interaction": "Direct", "SUID": 2305199, "TYPE": "Direct", "Gene_A": "57082", "support": "{\"StringDB\": \"physical\", \"StringEvidence\": \"textmining:0.646,database:0.583,coexpression:0.398\", \"String_Score_Physical\": 600, \"String_Score_Combined\": 914}", "selected": false}, "selected": false}, {"data": {"id": "2305172", "source": "2304782", "target": "2304779", "SCORE": "941", "shared_interaction": "Direct", "source_original": "5347", "Name_B": "CCNB1", "Name_A": "PLK1", "target_original": "891", "Gene_B": "891", "interaction": "Direct", "SUID": 2305172, "TYPE": "Direct", "Gene_A": "5347", "support": "{\"StringDB\": \"physical\", \"StringEvidence\": \"coexpression:0.934,textmining:0.894,database:0.791,experiments:0.707\", \"OmniPath\": \"omnipath,pathwayextra,kinaseextra\", \"OmniPath_Reference\": \"HPRD;HPRD-phos;HPRD_KEA;HPRD_MIMP;KEA;MIMP;PhosphoNetworks;PhosphoPoint;PhosphoSite;PhosphoSite_KEA;PhosphoSite_MIMP;PhosphoSite_ProtMapper;ProtMapper;REACH_ProtMapper;RLIMS-P_ProtMapper;Reactome_ProtMapper;SIGNOR;SIGNOR_ProtMapper;SPIKE;Sparser_ProtMapper;Wang;dbPTM;iPTMnet;phosphoELM;phosphoELM_KEA;phosphoELM_MIMP,ACSN;HPRD;SPIKE;Wang\", \"InWeb_IM\": \"experimental\", \"BioGrid\": \"physical\", \"BioGrid_PubMed\": \"23397142\", \"BioGrid_Type\": \"Co-localization\", \"String_Score_Physical\": 941, \"String_Score_Combined\": 999}", "selected": false}, "selected": false}, {"data": {"id": "2305169", "source": "2304782", "target": "2304794", "SCORE": "972", "shared_interaction": "Direct", "source_original": "5347", "Name_B": "CENPU", "Name_A": "PLK1", "target_original": "79682", "Gene_B": "79682", "interaction": "Direct", "SUID": 2305169, "TYPE": "Direct", "Gene_A": "5347", "support": "{\"StringDB\": \"physical\", \"StringEvidence\": \"textmining:0.980,database:0.896,experiments:0.727,coexpression:0.228\", \"OmniPath\": \"omnipath,kinaseextra,pathwayextra\", \"OmniPath_Reference\": \"DIP;IntAct;Lit-BM-17;MIMP;PhosphoSite;PhosphoSite_MIMP;PhosphoSite_ProtMapper;PhosphoSite_noref;ProtMapper;REACH_ProtMapper;RLIMS-P_ProtMapper;SIGNOR;SIGNOR_ProtMapper;Sparser_ProtMapper;Wang;dbPTM;iPTMnet\", \"BioGrid\": \"physical\", \"BioGrid_PubMed\": \"33961781,32707033,28514442,21525413,21454580,19597481\", \"BioGrid_Type\": \"Protein-peptide,Reconstituted Complex,Affinity Capture-MS,Co-crystal Structure,Affinity Capture-Western\", \"BioGrid_Score\": \"136.0,0.980759351,0.960299944\", \"String_Score_Physical\": 972, \"String_Score_Combined\": 999}", "selected": false}, "selected": false}, {"data": {"id": "2305166", "source": "2304782", "target": "2304785", "SCORE": "270", "shared_interaction": "Direct", "source_original": "5347", "Name_B": "TOP2A", "Name_A": "PLK1", "target_original": "7153", "Gene_B": "7153", "interaction": "Direct", "SUID": 2305166, "TYPE": "Direct", "Gene_A": "5347", "support": "{\"StringDB\": \"physical\", \"StringEvidence\": \"coexpression:0.853,textmining:0.569,experiments:0.239\", \"OmniPath\": \"omnipath,kinaseextra\", \"OmniPath_Reference\": \"HPRD_MIMP;MIMP;PhosphoSite;PhosphoSite_MIMP;PhosphoSite_ProtMapper;PhosphoSite_noref;ProtMapper;REACH_ProtMapper;SIGNOR;SIGNOR_ProtMapper;iPTMnet;phosphoELM_MIMP\", \"BioGrid\": \"physical\", \"BioGrid_PubMed\": \"18695677\", \"BioGrid_Type\": \"Biochemical Activity\", \"String_Score_Physical\": 270, \"String_Score_Combined\": 953}", "selected": false}, "selected": false}, {"data": {"id": "2305163", "source": "2304782", "target": "2304791", "SCORE": "225", "shared_interaction": "Direct", "source_original": "5347", "Name_B": "CENPK", "Name_A": "PLK1", "target_original": "64105", "Gene_B": "64105", "interaction": "Direct", "SUID": 2305163, "TYPE": "Direct", "Gene_A": "5347", "support": "{\"StringDB\": \"physical\", \"StringEvidence\": \"coexpression:0.247,textmining:0.247,experiments:0.193\", \"String_Score_Physical\": 225, \"String_Score_Combined\": 560}", "selected": false}, "selected": false}, {"data": {"id": "2305160", "source": "2304782", "target": "2304788", "SCORE": "432", "shared_interaction": "Direct", "source_original": "5347", "Name_B": "KNL1", "Name_A": "PLK1", "target_original": "57082", "Gene_B": "57082", "interaction": "Direct", "SUID": 2305160, "TYPE": "Direct", "Gene_A": "5347", "support": "{\"StringDB\": \"functional\", \"StringEvidence\": \"textmining:0.604,coexpression:0.398\", \"OmniPath\": \"omnipath\", \"OmniPath_Reference\": \"PhosphoSite\", \"String_Score_Combined\": 771, \"String_Score_Physical\": 432}", "selected": false}, "selected": false}, {"data": {"id": "2305094", "source": "2304776", "target": "2304749", "SCORE": "252", "shared_interaction": "Direct", "source_original": "259266", "Name_B": "KIF20B", "Name_A": "ASPM", "target_original": "9585", "Gene_B": "9585", "interaction": "Direct", "SUID": 2305094, "TYPE": "Direct", "Gene_A": "259266", "support": "{\"StringDB\": \"physical\", \"StringEvidence\": \"coexpression:0.828,textmining:0.430,experiments:0.220\", \"String_Score_Physical\": 252, \"String_Score_Combined\": 926}", "selected": false}, "selected": false}, {"data": {"id": "2305091", "source": "2304776", "target": "2304746", "SCORE": "499", "shared_interaction": "Direct", "source_original": "259266", "Name_B": "KIF23", "Name_A": "ASPM", "target_original": "9493", "Gene_B": "9493", "interaction": "Direct", "SUID": 2305091, "TYPE": "Direct", "Gene_A": "259266", "support": "{\"StringDB\": \"physical\", \"StringEvidence\": \"coexpression:0.975,textmining:0.519,experiments:0.479\", \"BioGrid\": \"physical\", \"BioGrid_PubMed\": \"31586073\", \"BioGrid_Type\": \"Affinity Capture-MS\", \"String_Score_Physical\": 499, \"String_Score_Combined\": 994}", "selected": false}, "selected": false}, {"data": {"id": "2305088", "source": "2304776", "target": "2304770", "SCORE": "296", "shared_interaction": "Direct", "source_original": "259266", "Name_B": "ANLN", "Name_A": "ASPM", "target_original": "54443", "Gene_B": "54443", "interaction": "Direct", "SUID": 2305088, "TYPE": "Direct", "Gene_A": "259266", "support": "{\"StringDB\": \"physical\", \"StringEvidence\": \"coexpression:0.861,textmining:0.404,experiments:0.267\", \"BioGrid\": \"physical\", \"BioGrid_PubMed\": \"31586073\", \"BioGrid_Type\": \"Affinity Capture-MS\", \"String_Score_Physical\": 296, \"String_Score_Combined\": 941}", "selected": false}, "selected": false}, {"data": {"id": "2305085", "source": "2304776", "target": "2304734", "SCORE": "669", "shared_interaction": "Direct", "source_original": "259266", "Name_B": "MKI67", "Name_A": "ASPM", "target_original": "4288", "Gene_B": "4288", "interaction": "Direct", "SUID": 2305085, "TYPE": "Direct", "Gene_A": "259266", "support": "{\"StringDB\": \"physical\", \"StringEvidence\": \"coexpression:0.929,experiments:0.655,textmining:0.403\", \"String_Score_Physical\": 669, \"String_Score_Combined\": 985}", "selected": false}, "selected": false}, {"data": {"id": "2305082", "source": "2304776", "target": "2304731", "SCORE": "423", "shared_interaction": "Direct", "source_original": "259266", "Name_B": "KIFC1", "Name_A": "ASPM", "target_original": "3833", "Gene_B": "3833", "interaction": "Direct", "SUID": 2305082, "TYPE": "Direct", "Gene_A": "259266", "support": "{\"StringDB\": \"physical\", \"StringEvidence\": \"coexpression:0.696,textmining:0.510,experiments:0.399\", \"String_Score_Physical\": 423, \"String_Score_Combined\": 914}", "selected": false}, "selected": false}, {"data": {"id": "2305193", "source": "2304773", "target": "2304722", "SCORE": "294", "shared_interaction": "Direct", "source_original": "55055", "Name_B": "CDK1", "Name_A": "ZWILCH", "target_original": "983", "Gene_B": "983", "interaction": "Direct", "SUID": 2305193, "TYPE": "Direct", "Gene_A": "55055", "support": "{\"StringDB\": \"functional\", \"StringEvidence\": \"coexpression:0.686,textmining:0.305\", \"InWeb_IM\": \"inference\", \"String_Score_Combined\": 790, \"String_Score_Physical\": 294}", "selected": false}, "selected": false}, {"data": {"id": "2305190", "source": "2304773", "target": "2304749", "SCORE": "299", "shared_interaction": "Direct", "source_original": "55055", "Name_B": "KIF20B", "Name_A": "ZWILCH", "target_original": "9585", "Gene_B": "9585", "interaction": "Direct", "SUID": 2305190, "TYPE": "Direct", "Gene_A": "55055", "support": "{\"StringDB\": \"physical\", \"StringEvidence\": \"coexpression:0.285,experiments:0.269,textmining:0.018\", \"String_Score_Physical\": 299, \"String_Score_Combined\": 507}", "selected": false}, "selected": false}, {"data": {"id": "2305187", "source": "2304773", "target": "2304746", "SCORE": "369", "shared_interaction": "Direct", "source_original": "55055", "Name_B": "KIF23", "Name_A": "ZWILCH", "target_original": "9493", "Gene_B": "9493", "interaction": "Direct", "SUID": 2305187, "TYPE": "Direct", "Gene_A": "55055", "support": "{\"StringDB\": \"physical\", \"StringEvidence\": \"coexpression:0.574,experiments:0.342,textmining:0.150\", \"String_Score_Physical\": 369, \"String_Score_Combined\": 771}", "selected": false}, "selected": false}, {"data": {"id": "2305184", "source": "2304770", "target": "2304722", "SCORE": "432", "shared_interaction": "Direct", "source_original": "54443", "Name_B": "CDK1", "Name_A": "ANLN", "target_original": "983", "Gene_B": "983", "interaction": "Direct", "SUID": 2305184, "TYPE": "Direct", "Gene_A": "54443", "support": "{\"StringDB\": \"functional\", \"StringEvidence\": \"coexpression:0.864,textmining:0.528\", \"OmniPath\": \"omnipath\", \"OmniPath_Reference\": \"KEA;NetworKIN_KEA\", \"String_Score_Combined\": 938, \"String_Score_Physical\": 432}", "selected": false}, "selected": false}, {"data": {"id": "2305181", "source": "2304770", "target": "2304746", "SCORE": "378", "shared_interaction": "Direct", "source_original": "54443", "Name_B": "KIF23", "Name_A": "ANLN", "target_original": "9493", "Gene_B": "9493", "interaction": "Direct", "SUID": 2305181, "TYPE": "Direct", "Gene_A": "54443", "support": "{\"StringDB\": \"physical\", \"StringEvidence\": \"coexpression:0.908,textmining:0.870,experiments:0.352\", \"BioGrid\": \"physical\", \"BioGrid_PubMed\": \"31586073\", \"BioGrid_Type\": \"Affinity Capture-MS\", \"String_Score_Physical\": 378, \"String_Score_Combined\": 992}", "selected": false}, "selected": false}, {"data": {"id": "2305178", "source": "2304770", "target": "2304740", "SCORE": "270", "shared_interaction": "Direct", "source_original": "54443", "Name_B": "AURKB", "Name_A": "ANLN", "target_original": "9212", "Gene_B": "9212", "interaction": "Direct", "SUID": 2305178, "TYPE": "Direct", "Gene_A": "54443", "support": "{\"StringDB\": \"physical\", \"StringEvidence\": \"textmining:0.673,coexpression:0.598,experiments:0.239\", \"BioGrid\": \"physical\", \"BioGrid_PubMed\": \"31586073\", \"BioGrid_Type\": \"Affinity Capture-MS\", \"String_Score_Physical\": 270, \"String_Score_Combined\": 904}", "selected": false}, "selected": false}, {"data": {"id": "2305175", "source": "2304770", "target": "2304773", "SCORE": "272", "shared_interaction": "Direct", "source_original": "54443", "Name_B": "ZWILCH", "Name_A": "ANLN", "target_original": "55055", "Gene_B": "55055", "interaction": "Direct", "SUID": 2305175, "TYPE": "Direct", "Gene_A": "54443", "support": "{\"StringDB\": \"physical\", \"StringEvidence\": \"coexpression:0.616,textmining:0.258,experiments:0.241\", \"BioGrid\": \"physical\", \"BioGrid_PubMed\": \"26344197\", \"BioGrid_Type\": \"Co-fractionation\", \"BioGrid_Score\": \"0.101946568\", \"String_Score_Physical\": 272, \"String_Score_Combined\": 792}", "selected": false}, "selected": false}, {"data": {"id": "2305079", "source": "2304767", "target": "2304749", "SCORE": "513", "shared_interaction": "Direct", "source_original": "24137", "Name_B": "KIF20B", "Name_A": "KIF4A", "target_original": "9585", "Gene_B": "9585", "interaction": "Direct", "SUID": 2305079, "TYPE": "Direct", "Gene_A": "24137", "support": "{\"StringDB\": \"physical\", \"StringEvidence\": \"coexpression:0.662,textmining:0.618,database:0.479,experiments:0.026\", \"String_Score_Physical\": 513, \"String_Score_Combined\": 879}", "selected": false}, "selected": false}, {"data": {"id": "2305076", "source": "2304767", "target": "2304746", "SCORE": "513", "shared_interaction": "Direct", "source_original": "24137", "Name_B": "KIF23", "Name_A": "KIF4A", "target_original": "9493", "Gene_B": "9493", "interaction": "Direct", "SUID": 2305076, "TYPE": "Direct", "Gene_A": "24137", "support": "{\"StringDB\": \"physical\", \"StringEvidence\": \"coexpression:0.943,textmining:0.909,database:0.479,experiments:0.026\", \"String_Score_Physical\": 513, \"String_Score_Combined\": 982}", "selected": false}, "selected": false}, {"data": {"id": "2305073", "source": "2304767", "target": "2304737", "SCORE": "733", "shared_interaction": "Direct", "source_original": "24137", "Name_B": "PRC1", "Name_A": "KIF4A", "target_original": "9055", "Gene_B": "9055", "interaction": "Direct", "SUID": 2305073, "TYPE": "Direct", "Gene_A": "24137", "support": "{\"StringDB\": \"physical\", \"StringEvidence\": \"coexpression:0.943,textmining:0.834,experiments:0.722\", \"OmniPath\": \"omnipath\", \"OmniPath_Reference\": \"Lit-BM-17;SIGNOR;SPIKE\", \"InWeb_IM\": \"experimental\", \"BioGrid\": \"physical\", \"BioGrid_PubMed\": \"31586073,15297875\", \"BioGrid_Type\": \"Affinity Capture-Western,Two-hybrid,Affinity Capture-MS,Reconstituted Complex\", \"String_Score_Physical\": 733, \"String_Score_Combined\": 997}", "selected": false}, "selected": false}, {"data": {"id": "2305070", "source": "2304767", "target": "2304731", "SCORE": "521", "shared_interaction": "Direct", "source_original": "24137", "Name_B": "KIFC1", "Name_A": "KIF4A", "target_original": "3833", "Gene_B": "3833", "interaction": "Direct", "SUID": 2305070, "TYPE": "Direct", "Gene_A": "24137", "support": "{\"StringDB\": \"physical\", \"StringEvidence\": \"textmining:0.743,coexpression:0.516,database:0.479,experiments:0.043\", \"String_Score_Physical\": 521, \"String_Score_Combined\": 826}", "selected": false}, "selected": false}, {"data": {"id": "2305067", "source": "2304767", "target": "2304776", "SCORE": "242", "shared_interaction": "Direct", "source_original": "24137", "Name_B": "ASPM", "Name_A": "KIF4A", "target_original": "259266", "Gene_B": "259266", "interaction": "Direct", "SUID": 2305067, "TYPE": "Direct", "Gene_A": "24137", "support": "{\"StringDB\": \"physical\", \"StringEvidence\": \"coexpression:0.950,textmining:0.535,experiments:0.211\", \"String_Score_Physical\": 242, \"String_Score_Combined\": 982}", "selected": false}, "selected": false}, {"data": {"id": "2305058", "source": "2304764", "target": "2304722", "SCORE": "432", "shared_interaction": "Direct", "source_original": "22974", "Name_B": "CDK1", "Name_A": "TPX2", "target_original": "983", "Gene_B": "983", "interaction": "Direct", "SUID": 2305058, "TYPE": "Direct", "Gene_A": "22974", "support": "{\"StringDB\": \"functional\", \"StringEvidence\": \"coexpression:0.925,textmining:0.554\", \"OmniPath\": \"omnipath,kinaseextra\", \"OmniPath_Reference\": \"HPRD_MIMP;MIMP;PhosphoSite;PhosphoSite_MIMP;PhosphoSite_ProtMapper;ProtMapper;SIGNOR;phosphoELM_MIMP\", \"InWeb_IM\": \"inference\", \"String_Score_Combined\": 967, \"String_Score_Physical\": 432}", "selected": false}, "selected": false}, {"data": {"id": "2305055", "source": "2304764", "target": "2304740", "SCORE": "428", "shared_interaction": "Direct", "source_original": "22974", "Name_B": "AURKB", "Name_A": "TPX2", "target_original": "9212", "Gene_B": "9212", "interaction": "Direct", "SUID": 2305055, "TYPE": "Direct", "Gene_A": "22974", "support": "{\"StringDB\": \"physical\", \"StringEvidence\": \"coexpression:0.894,textmining:0.756,experiments:0.404\", \"BioGrid\": \"physical\", \"BioGrid_PubMed\": \"19357306\", \"BioGrid_Type\": \"Affinity Capture-Western\", \"String_Score_Physical\": 428, \"String_Score_Combined\": 985}", "selected": false}, "selected": false}, {"data": {"id": "2305052", "source": "2304764", "target": "2304737", "SCORE": "270", "shared_interaction": "Direct", "source_original": "22974", "Name_B": "PRC1", "Name_A": "TPX2", "target_original": "9055", "Gene_B": "9055", "interaction": "Direct", "SUID": 2305052, "TYPE": "Direct", "Gene_A": "22974", "support": "{\"StringDB\": \"physical\", \"StringEvidence\": \"coexpression:0.964,textmining:0.576,experiments:0.239\", \"BioGrid\": \"physical\", \"BioGrid_PubMed\": \"31586073\", \"BioGrid_Type\": \"Affinity Capture-MS\", \"String_Score_Physical\": 270, \"String_Score_Combined\": 988}", "selected": false}, "selected": false}, {"data": {"id": "2305049", "source": "2304764", "target": "2304734", "SCORE": "270", "shared_interaction": "Direct", "source_original": "22974", "Name_B": "MKI67", "Name_A": "TPX2", "target_original": "4288", "Gene_B": "4288", "interaction": "Direct", "SUID": 2305049, "TYPE": "Direct", "Gene_A": "22974", "support": "{\"StringDB\": \"physical\", \"StringEvidence\": \"coexpression:0.841,textmining:0.374,experiments:0.239\", \"BioGrid\": \"physical\", \"BioGrid_PubMed\": \"26949251\", \"BioGrid_Type\": \"Affinity Capture-MS\", \"BioGrid_Score\": \"81.3\", \"String_Score_Physical\": 270, \"String_Score_Combined\": 927}", "selected": false}, "selected": false}, {"data": {"id": "2305016", "source": "2304761", "target": "2304722", "SCORE": "625", "shared_interaction": "Direct", "source_original": "11065", "Name_B": "CDK1", "Name_A": "UBE2C", "target_original": "983", "Gene_B": "983", "interaction": "Direct", "SUID": 2305016, "TYPE": "Direct", "Gene_A": "11065", "support": "{\"StringDB\": \"physical\", \"StringEvidence\": \"coexpression:0.978,textmining:0.611,database:0.583,experiments:0.063\", \"OmniPath\": \"pathwayextra\", \"OmniPath_Reference\": \"Wang\", \"InWeb_IM\": \"inference\", \"String_Score_Physical\": 625, \"String_Score_Combined\": 996}", "selected": false}, "selected": false}, {"data": {"id": "2305013", "source": "2304761", "target": "2304743", "SCORE": "467", "shared_interaction": "Direct", "source_original": "11065", "Name_B": "PTTG1", "Name_A": "UBE2C", "target_original": "9232", "Gene_B": "9232", "interaction": "Direct", "SUID": 2305013, "TYPE": "Direct", "Gene_A": "11065", "support": "{\"StringDB\": \"physical\", \"StringEvidence\": \"coexpression:0.933,textmining:0.694,database:0.270,experiments:0.239\", \"InWeb_IM\": \"inference\", \"String_Score_Physical\": 467, \"String_Score_Combined\": 989}", "selected": false}, "selected": false}, {"data": {"id": "2305010", "source": "2304761", "target": "2304740", "SCORE": "312", "shared_interaction": "Direct", "source_original": "11065", "Name_B": "AURKB", "Name_A": "UBE2C", "target_original": "9212", "Gene_B": "9212", "interaction": "Direct", "SUID": 2305010, "TYPE": "Direct", "Gene_A": "11065", "support": "{\"StringDB\": \"physical\", \"StringEvidence\": \"coexpression:0.931,textmining:0.567,database:0.270,experiments:0.018\", \"InWeb_IM\": \"inference\", \"String_Score_Physical\": 312, \"String_Score_Combined\": 979}", "selected": false}, "selected": false}, {"data": {"id": "2304959", "source": "2304758", "target": "2304722", "SCORE": "912", "shared_interaction": "Direct", "source_original": "10592", "Name_B": "CDK1", "Name_A": "SMC2", "target_original": "983", "Gene_B": "983", "interaction": "Direct", "SUID": 2304959, "TYPE": "Direct", "Gene_A": "10592", "support": "{\"StringDB\": \"physical\", \"StringEvidence\": \"coexpression:0.922,database:0.896,textmining:0.197,experiments:0.123\", \"InWeb_IM\": \"inference\", \"String_Score_Physical\": 912, \"String_Score_Combined\": 994}", "selected": false}, "selected": false}, {"data": {"id": "2304956", "source": "2304758", "target": "2304749", "SCORE": "243", "shared_interaction": "Direct", "source_original": "10592", "Name_B": "KIF20B", "Name_A": "SMC2", "target_original": "9585", "Gene_B": "9585", "interaction": "Direct", "SUID": 2304956, "TYPE": "Direct", "Gene_A": "10592", "support": "{\"StringDB\": \"physical\", \"StringEvidence\": \"coexpression:0.762,experiments:0.212,textmining:0.060\", \"String_Score_Physical\": 243, \"String_Score_Combined\": 830}", "selected": false}, "selected": false}, {"data": {"id": "2304953", "source": "2304758", "target": "2304746", "SCORE": "388", "shared_interaction": "Direct", "source_original": "10592", "Name_B": "KIF23", "Name_A": "SMC2", "target_original": "9493", "Gene_B": "9493", "interaction": "Direct", "SUID": 2304953, "TYPE": "Direct", "Gene_A": "10592", "support": "{\"StringDB\": \"physical\", \"StringEvidence\": \"coexpression:0.875,experiments:0.363,textmining:0.165\", \"String_Score_Physical\": 388, \"String_Score_Combined\": 936}", "selected": false}, "selected": false}, {"data": {"id": "2304950", "source": "2304758", "target": "2304740", "SCORE": "903", "shared_interaction": "Direct", "source_original": "10592", "Name_B": "AURKB", "Name_A": "SMC2", "target_original": "9212", "Gene_B": "9212", "interaction": "Direct", "SUID": 2304950, "TYPE": "Direct", "Gene_A": "10592", "support": "{\"StringDB\": \"physical\", \"StringEvidence\": \"database:0.896,coexpression:0.538,textmining:0.306,experiments:0.038\", \"OmniPath\": \"pathwayextra\", \"OmniPath_Reference\": \"Wang\", \"String_Score_Physical\": 903, \"String_Score_Combined\": 969}", "selected": false}, "selected": false}, {"data": {"id": "2304947", "source": "2304758", "target": "2304734", "SCORE": "398", "shared_interaction": "Direct", "source_original": "10592", "Name_B": "MKI67", "Name_A": "SMC2", "target_original": "4288", "Gene_B": "4288", "interaction": "Direct", "SUID": 2304947, "TYPE": "Direct", "Gene_A": "10592", "support": "{\"StringDB\": \"physical\", \"StringEvidence\": \"coexpression:0.749,experiments:0.372,textmining:0.080\", \"String_Score_Physical\": 398, \"String_Score_Combined\": 861}", "selected": false}, "selected": false}, {"data": {"id": "2304944", "source": "2304758", "target": "2304776", "SCORE": "245", "shared_interaction": "Direct", "source_original": "10592", "Name_B": "ASPM", "Name_A": "SMC2", "target_original": "259266", "Gene_B": "259266", "interaction": "Direct", "SUID": 2304944, "TYPE": "Direct", "Gene_A": "10592", "support": "{\"StringDB\": \"physical\", \"StringEvidence\": \"coexpression:0.954,experiments:0.214,textmining:0.063\", \"String_Score_Physical\": 245, \"String_Score_Combined\": 967}", "selected": false}, "selected": false}, {"data": {"id": "2304941", "source": "2304758", "target": "2304767", "SCORE": "345", "shared_interaction": "Direct", "source_original": "10592", "Name_B": "KIF4A", "Name_A": "SMC2", "target_original": "24137", "Gene_B": "24137", "interaction": "Direct", "SUID": 2304941, "TYPE": "Direct", "Gene_A": "10592", "support": "{\"StringDB\": \"physical\", \"StringEvidence\": \"coexpression:0.812,textmining:0.420,experiments:0.318\", \"BioGrid\": \"physical\", \"BioGrid_PubMed\": \"35831314\", \"BioGrid_Type\": \"Co-fractionation\", \"String_Score_Physical\": 345, \"String_Score_Combined\": 928}", "selected": false}, "selected": false}, {"data": {"id": "2304938", "source": "2304758", "target": "2304725", "SCORE": "347", "shared_interaction": "Direct", "source_original": "10592", "Name_B": "CENPE", "Name_A": "SMC2", "target_original": "1062", "Gene_B": "1062", "interaction": "Direct", "SUID": 2304938, "TYPE": "Direct", "Gene_A": "10592", "support": "{\"StringDB\": \"physical\", \"StringEvidence\": \"coexpression:0.935,experiments:0.320,textmining:0.179\", \"String_Score_Physical\": 347, \"String_Score_Combined\": 965}", "selected": false}, "selected": false}, {"data": {"id": "2304935", "source": "2304755", "target": "2304722", "SCORE": "294", "shared_interaction": "Direct", "source_original": "10403", "Name_B": "CDK1", "Name_A": "NDC80", "target_original": "983", "Gene_B": "983", "interaction": "Direct", "SUID": 2304935, "TYPE": "Direct", "Gene_A": "10403", "support": "{\"StringDB\": \"functional\", \"StringEvidence\": \"coexpression:0.982,textmining:0.562\", \"InWeb_IM\": \"inference\", \"String_Score_Combined\": 992, \"String_Score_Physical\": 294}", "selected": false}, "selected": false}, {"data": {"id": "2304932", "source": "2304755", "target": "2304740", "SCORE": "947", "shared_interaction": "Direct", "source_original": "10403", "Name_B": "AURKB", "Name_A": "NDC80", "target_original": "9212", "Gene_B": "9212", "interaction": "Direct", "SUID": 2304932, "TYPE": "Direct", "Gene_A": "10403", "support": "{\"StringDB\": \"physical\", \"StringEvidence\": \"coexpression:0.956,database:0.896,textmining:0.869,experiments:0.479\", \"OmniPath\": \"omnipath,kinaseextra,pathwayextra\", \"OmniPath_Reference\": \"HPRD;HPRD_MIMP;MIMP;PhosphoSite_MIMP;PhosphoSite_ProtMapper;PhosphoSite_noref;ProtMapper;RLIMS-P_ProtMapper;SIGNOR;SIGNOR_ProtMapper;Wang;iPTMnet;phosphoELM_MIMP\", \"InWeb_IM\": \"experimental\", \"BioGrid\": \"physical\", \"BioGrid_PubMed\": \"14602875\", \"BioGrid_Type\": \"Affinity Capture-Western,Biochemical Activity\", \"String_Score_Physical\": 947, \"String_Score_Combined\": 999}", "selected": false}, "selected": false}, {"data": {"id": "2304929", "source": "2304755", "target": "2304773", "SCORE": "394", "shared_interaction": "Direct", "source_original": "10403", "Name_B": "ZWILCH", "Name_A": "NDC80", "target_original": "55055", "Gene_B": "55055", "interaction": "Direct", "SUID": 2304929, "TYPE": "Direct", "Gene_A": "10403", "support": "{\"StringDB\": \"physical\", \"StringEvidence\": \"coexpression:0.798,textmining:0.772,experiments:0.369\", \"InWeb_IM\": \"inference\", \"String_Score_Physical\": 394, \"String_Score_Combined\": 972}", "selected": false}, "selected": false}, {"data": {"id": "2304926", "source": "2304755", "target": "2304695", "SCORE": "294", "shared_interaction": "Direct", "source_original": "10403", "Name_B": "BIRC5", "Name_A": "NDC80", "target_original": "332", "Gene_B": "332", "interaction": "Direct", "SUID": 2304926, "TYPE": "Direct", "Gene_A": "10403", "support": "{\"StringDB\": \"functional\", \"StringEvidence\": \"coexpression:0.932,textmining:0.452\", \"InWeb_IM\": \"inference\", \"String_Score_Combined\": 964, \"String_Score_Physical\": 294}", "selected": false}, "selected": false}, {"data": {"id": "2304923", "source": "2304755", "target": "2304776", "SCORE": "294", "shared_interaction": "Direct", "source_original": "10403", "Name_B": "ASPM", "Name_A": "NDC80", "target_original": "259266", "Gene_B": "259266", "interaction": "Direct", "SUID": 2304923, "TYPE": "Direct", "Gene_A": "10403", "support": "{\"StringDB\": \"functional\", \"StringEvidence\": \"coexpression:0.979,textmining:0.160\", \"InWeb_IM\": \"inference\", \"BioGrid\": \"physical\", \"BioGrid_PubMed\": \"34079125\", \"BioGrid_Type\": \"Proximity Label-MS\", \"BioGrid_Score\": \"100.0\", \"String_Score_Combined\": 983, \"String_Score_Physical\": 294}", "selected": false}, "selected": false}, {"data": {"id": "2304920", "source": "2304755", "target": "2304728", "SCORE": "720", "shared_interaction": "Direct", "source_original": "10403", "Name_B": "CENPF", "Name_A": "NDC80", "target_original": "1063", "Gene_B": "1063", "interaction": "Direct", "SUID": 2304920, "TYPE": "Direct", "Gene_A": "10403", "support": "{\"StringDB\": \"physical\", \"StringEvidence\": \"coexpression:0.905,database:0.708,textmining:0.698\", \"InWeb_IM\": \"inference\", \"String_Score_Physical\": 720, \"String_Score_Combined\": 991}", "selected": false}, "selected": false}, {"data": {"id": "2304917", "source": "2304755", "target": "2304725", "SCORE": "742", "shared_interaction": "Direct", "source_original": "10403", "Name_B": "CENPE", "Name_A": "NDC80", "target_original": "1062", "Gene_B": "1062", "interaction": "Direct", "SUID": 2304917, "TYPE": "Direct", "Gene_A": "10403", "support": "{\"StringDB\": \"physical\", \"StringEvidence\": \"coexpression:0.958,textmining:0.843,experiments:0.732\", \"InWeb_IM\": \"inference\", \"BioGrid\": \"physical\", \"BioGrid_PubMed\": \"34079125\", \"BioGrid_Type\": \"Proximity Label-MS\", \"BioGrid_Score\": \"130.0\", \"String_Score_Physical\": 742, \"String_Score_Combined\": 998}", "selected": false}, "selected": false}, {"data": {"id": "2304914", "source": "2304755", "target": "2304758", "SCORE": "247", "shared_interaction": "Direct", "source_original": "10403", "Name_B": "SMC2", "Name_A": "NDC80", "target_original": "10592", "Gene_B": "10592", "interaction": "Direct", "SUID": 2304914, "TYPE": "Direct", "Gene_A": "10403", "support": "{\"StringDB\": \"physical\", \"StringEvidence\": \"coexpression:0.955,textmining:0.506,experiments:0.216\", \"InWeb_IM\": \"inference\", \"String_Score_Physical\": 247, \"String_Score_Combined\": 983}", "selected": false}, "selected": false}, {"data": {"id": "2304911", "source": "2304752", "target": "2304749", "SCORE": "499", "shared_interaction": "Direct", "source_original": "10112", "Name_B": "KIF20B", "Name_A": "KIF20A", "target_original": "9585", "Gene_B": "9585", "interaction": "Direct", "SUID": 2304911, "TYPE": "Direct", "Gene_A": "10112", "support": "{\"StringDB\": \"physical\", \"StringEvidence\": \"textmining:0.610,coexpression:0.546,database:0.479\", \"String_Score_Physical\": 499, \"String_Score_Combined\": 802}", "selected": false}, "selected": false}, {"data": {"id": "2304908", "source": "2304752", "target": "2304746", "SCORE": "467", "shared_interaction": "Direct", "source_original": "10112", "Name_B": "KIF23", "Name_A": "KIF20A", "target_original": "9493", "Gene_B": "9493", "interaction": "Direct", "SUID": 2304908, "TYPE": "Direct", "Gene_A": "10112", "support": "{\"StringDB\": \"physical\", \"StringEvidence\": \"coexpression:0.876,textmining:0.847,database:0.270,experiments:0.239\", \"BioGrid\": \"physical\", \"BioGrid_PubMed\": \"31586073\", \"BioGrid_Type\": \"Affinity Capture-MS\", \"String_Score_Physical\": 467, \"String_Score_Combined\": 952}", "selected": false}, "selected": false}, {"data": {"id": "2304905", "source": "2304752", "target": "2304740", "SCORE": "969", "shared_interaction": "Direct", "source_original": "10112", "Name_B": "AURKB", "Name_A": "KIF20A", "target_original": "9212", "Gene_B": "9212", "interaction": "Direct", "SUID": 2304905, "TYPE": "Direct", "Gene_A": "10112", "support": "{\"StringDB\": \"physical\", \"StringEvidence\": \"textmining:0.954,coexpression:0.930,database:0.896,experiments:0.699\", \"OmniPath\": \"pathwayextra,omnipath,kinaseextra\", \"OmniPath_Reference\": \"PhosphoSite;PhosphoSite_ProtMapper;ProtMapper;RLIMS-P_ProtMapper;SIGNOR;iPTMnet,Wang\", \"InWeb_IM\": \"experimental\", \"BioGrid\": \"physical\", \"BioGrid_PubMed\": \"31586073,26766443,15263015\", \"BioGrid_Type\": \"Co-localization,Affinity Capture-MS,Reconstituted Complex\", \"String_Score_Physical\": 969, \"String_Score_Combined\": 999}", "selected": false}, "selected": false}, {"data": {"id": "2304902", "source": "2304752", "target": "2304737", "SCORE": "937", "shared_interaction": "Direct", "source_original": "10112", "Name_B": "PRC1", "Name_A": "KIF20A", "target_original": "9055", "Gene_B": "9055", "interaction": "Direct", "SUID": 2304902, "TYPE": "Direct", "Gene_A": "10112", "support": "{\"StringDB\": \"physical\", \"StringEvidence\": \"database:0.896,coexpression:0.888,textmining:0.432,experiments:0.375\", \"OmniPath\": \"pathwayextra\", \"OmniPath_Reference\": \"Wang\", \"BioGrid\": \"physical\", \"BioGrid_PubMed\": \"31586073\", \"BioGrid_Type\": \"Affinity Capture-MS\", \"String_Score_Physical\": 937, \"String_Score_Combined\": 996}", "selected": false}, "selected": false}, {"data": {"id": "2304899", "source": "2304752", "target": "2304773", "SCORE": "299", "shared_interaction": "Direct", "source_original": "10112", "Name_B": "ZWILCH", "Name_A": "KIF20A", "target_original": "55055", "Gene_B": "55055", "interaction": "Direct", "SUID": 2304899, "TYPE": "Direct", "Gene_A": "10112", "support": "{\"StringDB\": \"physical\", \"StringEvidence\": \"coexpression:0.410,experiments:0.269,textmining:0.185\", \"String_Score_Physical\": 299, \"String_Score_Combined\": 662}", "selected": false}, "selected": false}, {"data": {"id": "2304896", "source": "2304752", "target": "2304770", "SCORE": "351", "shared_interaction": "Direct", "source_original": "10112", "Name_B": "ANLN", "Name_A": "KIF20A", "target_original": "54443", "Gene_B": "54443", "interaction": "Direct", "SUID": 2304896, "TYPE": "Direct", "Gene_A": "10112", "support": "{\"StringDB\": \"physical\", \"StringEvidence\": \"coexpression:0.849,textmining:0.633,experiments:0.324\", \"BioGrid\": \"physical\", \"BioGrid_PubMed\": \"31586073\", \"BioGrid_Type\": \"Affinity Capture-MS\", \"String_Score_Physical\": 351, \"String_Score_Combined\": 964}", "selected": false}, "selected": false}, {"data": {"id": "2304893", "source": "2304752", "target": "2304734", "SCORE": "400", "shared_interaction": "Direct", "source_original": "10112", "Name_B": "MKI67", "Name_A": "KIF20A", "target_original": "4288", "Gene_B": "4288", "interaction": "Direct", "SUID": 2304893, "TYPE": "Direct", "Gene_A": "10112", "support": "{\"StringDB\": \"physical\", \"StringEvidence\": \"coexpression:0.910,experiments:0.375,textmining:0.248\", \"BioGrid\": \"physical\", \"BioGrid_PubMed\": \"31586073\", \"BioGrid_Type\": \"Affinity Capture-MS\", \"String_Score_Physical\": 400, \"String_Score_Combined\": 959}", "selected": false}, "selected": false}, {"data": {"id": "2304890", "source": "2304752", "target": "2304731", "SCORE": "605", "shared_interaction": "Direct", "source_original": "10112", "Name_B": "KIFC1", "Name_A": "KIF20A", "target_original": "3833", "Gene_B": "3833", "interaction": "Direct", "SUID": 2304890, "TYPE": "Direct", "Gene_A": "10112", "support": "{\"StringDB\": \"physical\", \"StringEvidence\": \"coexpression:0.802,textmining:0.735,database:0.479,experiments:0.211\", \"String_Score_Physical\": 605, \"String_Score_Combined\": 945}", "selected": false}, "selected": false}, {"data": {"id": "2304887", "source": "2304752", "target": "2304695", "SCORE": "901", "shared_interaction": "Direct", "source_original": "10112", "Name_B": "BIRC5", "Name_A": "KIF20A", "target_original": "332", "Gene_B": "332", "interaction": "Direct", "SUID": 2304887, "TYPE": "Direct", "Gene_A": "10112", "support": "{\"StringDB\": \"physical\", \"StringEvidence\": \"database:0.896,coexpression:0.875,textmining:0.426,experiments:0.017\", \"OmniPath\": \"pathwayextra\", \"OmniPath_Reference\": \"Wang\", \"String_Score_Physical\": 901, \"String_Score_Combined\": 992}", "selected": false}, "selected": false}, {"data": {"id": "2304884", "source": "2304752", "target": "2304776", "SCORE": "252", "shared_interaction": "Direct", "source_original": "10112", "Name_B": "ASPM", "Name_A": "KIF20A", "target_original": "259266", "Gene_B": "259266", "interaction": "Direct", "SUID": 2304884, "TYPE": "Direct", "Gene_A": "10112", "support": "{\"StringDB\": \"physical\", \"StringEvidence\": \"coexpression:0.912,textmining:0.574,experiments:0.220\", \"String_Score_Physical\": 252, \"String_Score_Combined\": 971}", "selected": false}, "selected": false}, {"data": {"id": "2304881", "source": "2304752", "target": "2304767", "SCORE": "513", "shared_interaction": "Direct", "source_original": "10112", "Name_B": "KIF4A", "Name_A": "KIF20A", "target_original": "24137", "Gene_B": "24137", "interaction": "Direct", "SUID": 2304881, "TYPE": "Direct", "Gene_A": "10112", "support": "{\"StringDB\": \"physical\", \"StringEvidence\": \"coexpression:0.929,textmining:0.842,database:0.479,experiments:0.026\", \"String_Score_Physical\": 513, \"String_Score_Combined\": 977}", "selected": false}, "selected": false}, {"data": {"id": "2304878", "source": "2304752", "target": "2304764", "SCORE": "270", "shared_interaction": "Direct", "source_original": "10112", "Name_B": "TPX2", "Name_A": "KIF20A", "target_original": "22974", "Gene_B": "22974", "interaction": "Direct", "SUID": 2304878, "TYPE": "Direct", "Gene_A": "10112", "support": "{\"StringDB\": \"physical\", \"StringEvidence\": \"coexpression:0.957,textmining:0.541,experiments:0.239\", \"BioGrid\": \"physical\", \"BioGrid_PubMed\": \"31586073\", \"BioGrid_Type\": \"Affinity Capture-MS\", \"String_Score_Physical\": 270, \"String_Score_Combined\": 985}", "selected": false}, "selected": false}, {"data": {"id": "2304875", "source": "2304752", "target": "2304725", "SCORE": "619", "shared_interaction": "Direct", "source_original": "10112", "Name_B": "CENPE", "Name_A": "KIF20A", "target_original": "1062", "Gene_B": "1062", "interaction": "Direct", "SUID": 2304875, "TYPE": "Direct", "Gene_A": "10112", "support": "{\"StringDB\": \"physical\", \"StringEvidence\": \"coexpression:0.921,textmining:0.629,database:0.479,experiments:0.239\", \"BioGrid\": \"physical\", \"BioGrid_PubMed\": \"31586073\", \"BioGrid_Type\": \"Affinity Capture-MS\", \"String_Score_Physical\": 619, \"String_Score_Combined\": 977}", "selected": false}, "selected": false}, {"data": {"id": "2304872", "source": "2304752", "target": "2304758", "SCORE": "243", "shared_interaction": "Direct", "source_original": "10112", "Name_B": "SMC2", "Name_A": "KIF20A", "target_original": "10592", "Gene_B": "10592", "interaction": "Direct", "SUID": 2304872, "TYPE": "Direct", "Gene_A": "10112", "support": "{\"StringDB\": \"physical\", \"StringEvidence\": \"coexpression:0.676,experiments:0.212,textmining:0.135\", \"String_Score_Physical\": 243, \"String_Score_Combined\": 787}", "selected": false}, "selected": false}, {"data": {"id": "2305256", "source": "2304749", "target": "2304722", "SCORE": "304", "shared_interaction": "Direct", "source_original": "9585", "Name_B": "CDK1", "Name_A": "KIF20B", "target_original": "983", "Gene_B": "983", "interaction": "Direct", "SUID": 2305256, "TYPE": "Direct", "Gene_A": "9585", "support": "{\"StringDB\": \"physical\", \"StringEvidence\": \"coexpression:0.642,experiments:0.274,textmining:0.216\", \"OmniPath\": \"omnipath,kinaseextra\", \"OmniPath_Reference\": \"HPRD;HPRD-phos;HPRD_KEA;HPRD_MIMP;KEA;MIMP;PhosphoPoint;PhosphoSite;PhosphoSite_KEA;PhosphoSite_MIMP;PhosphoSite_ProtMapper;ProtMapper;SIGNOR;dbPTM;iPTMnet\", \"String_Score_Physical\": 304, \"String_Score_Combined\": 804}", "selected": false}, "selected": false}, {"data": {"id": "2305253", "source": "2304746", "target": "2304749", "SCORE": "619", "shared_interaction": "Direct", "source_original": "9493", "Name_B": "KIF20B", "Name_A": "KIF23", "target_original": "9585", "Gene_B": "9585", "interaction": "Direct", "SUID": 2305253, "TYPE": "Direct", "Gene_A": "9493", "support": "{\"StringDB\": \"physical\", \"StringEvidence\": \"textmining:0.664,database:0.479,coexpression:0.446,experiments:0.239\", \"BioGrid\": \"physical\", \"BioGrid_PubMed\": \"31586073\", \"BioGrid_Type\": \"Affinity Capture-MS\", \"String_Score_Physical\": 619, \"String_Score_Combined\": 838}", "selected": false}, "selected": false}, {"data": {"id": "2305250", "source": "2304743", "target": "2304722", "SCORE": "213", "shared_interaction": "Direct", "source_original": "9232", "Name_B": "CDK1", "Name_A": "PTTG1", "target_original": "983", "Gene_B": "983", "interaction": "Direct", "SUID": 2305250, "TYPE": "Direct", "Gene_A": "9232", "support": "{\"StringDB\": \"physical\", \"StringEvidence\": \"coexpression:0.939,textmining:0.725,experiments:0.179\", \"OmniPath\": \"omnipath,kinaseextra\", \"OmniPath_Reference\": \"ACSN;HPRD;HPRD-phos;HPRD_KEA;HPRD_MIMP;KEA;MIMP;PhosphoPoint;PhosphoSite_KEA;PhosphoSite_MIMP;ProtMapper;REACH_ProtMapper;SIGNOR;SIGNOR_ProtMapper;Sparser_ProtMapper;dbPTM;iPTMnet;phosphoELM;phosphoELM_KEA;phosphoELM_MIMP\", \"String_Score_Physical\": 213, \"String_Score_Combined\": 986}", "selected": false}, "selected": false}, {"data": {"id": "2305247", "source": "2304740", "target": "2304722", "SCORE": "326", "shared_interaction": "Direct", "source_original": "9212", "Name_B": "CDK1", "Name_A": "AURKB", "target_original": "983", "Gene_B": "983", "interaction": "Direct", "SUID": 2305247, "TYPE": "Direct", "Gene_A": "9212", "support": "{\"StringDB\": \"physical\", \"StringEvidence\": \"coexpression:0.958,textmining:0.877,cooccurrence:0.397,experiments:0.298\", \"InWeb_IM\": \"experimental\", \"String_Score_Physical\": 326, \"String_Score_Combined\": 980}", "selected": false}, "selected": false}, {"data": {"id": "2305244", "source": "2304740", "target": "2304746", "SCORE": "932", "shared_interaction": "Direct", "source_original": "9212", "Name_B": "KIF23", "Name_A": "AURKB", "target_original": "9493", "Gene_B": "9493", "interaction": "Direct", "SUID": 2305244, "TYPE": "Direct", "Gene_A": "9212", "support": "{\"StringDB\": \"physical\", \"StringEvidence\": \"database:0.896,coexpression:0.877,textmining:0.839,experiments:0.322\", \"OmniPath\": \"omnipath,kinaseextra,pathwayextra\", \"OmniPath_Reference\": \"HPRD_MIMP;KEA;Kinexus_KEA;MIMP;PhosphoSite;PhosphoSite_MIMP;PhosphoSite_ProtMapper;ProtMapper;RLIMS-P_ProtMapper;SPIKE;Wang;phosphoELM;phosphoELM_MIMP\", \"BioGrid\": \"physical\", \"BioGrid_PubMed\": \"31586073\", \"BioGrid_Type\": \"Affinity Capture-MS\", \"String_Score_Physical\": 932, \"String_Score_Combined\": 998}", "selected": false}, "selected": false}, {"data": {"id": "2305241", "source": "2304740", "target": "2304743", "SCORE": "900", "shared_interaction": "Direct", "source_original": "9212", "Name_B": "PTTG1", "Name_A": "AURKB", "target_original": "9232", "Gene_B": "9232", "interaction": "Direct", "SUID": 2305241, "TYPE": "Direct", "Gene_A": "9212", "support": "{\"StringDB\": \"physical\", \"StringEvidence\": \"database:0.896,coexpression:0.827,textmining:0.678\", \"InWeb_IM\": \"inference\", \"String_Score_Physical\": 900, \"String_Score_Combined\": 994}", "selected": false}, "selected": false}, {"data": {"id": "2305235", "source": "2304737", "target": "2304722", "SCORE": "425", "shared_interaction": "Direct", "source_original": "9055", "Name_B": "CDK1", "Name_A": "PRC1", "target_original": "983", "Gene_B": "983", "interaction": "Direct", "SUID": 2305235, "TYPE": "Direct", "Gene_A": "9055", "support": "{\"StringDB\": \"physical\", \"StringEvidence\": \"coexpression:0.965,textmining:0.461,experiments:0.401\", \"OmniPath\": \"omnipath,kinaseextra,pathwayextra\", \"OmniPath_Reference\": \"HPRD_MIMP;MIMP;PhosphoSite;PhosphoSite_MIMP;PhosphoSite_ProtMapper;ProtMapper;REACH_ProtMapper;RLIMS-P_ProtMapper;Sparser_ProtMapper;Wang;dbPTM;phosphoELM_MIMP\", \"InWeb_IM\": \"experimental\", \"BioGrid\": \"physical\", \"BioGrid_PubMed\": \"9885575\", \"BioGrid_Type\": \"Biochemical Activity\", \"String_Score_Physical\": 425, \"String_Score_Combined\": 989}", "selected": false}, "selected": false}, {"data": {"id": "2305232", "source": "2304737", "target": "2304749", "SCORE": "213", "shared_interaction": "Direct", "source_original": "9055", "Name_B": "KIF20B", "Name_A": "PRC1", "target_original": "9585", "Gene_B": "9585", "interaction": "Direct", "SUID": 2305232, "TYPE": "Direct", "Gene_A": "9055", "support": "{\"StringDB\": \"physical\", \"StringEvidence\": \"textmining:0.512,coexpression:0.434,experiments:0.179\", \"String_Score_Physical\": 213, \"String_Score_Combined\": 782}", "selected": false}, "selected": false}, {"data": {"id": "2305229", "source": "2304737", "target": "2304746", "SCORE": "578", "shared_interaction": "Direct", "source_original": "9055", "Name_B": "KIF23", "Name_A": "PRC1", "target_original": "9493", "Gene_B": "9493", "interaction": "Direct", "SUID": 2305229, "TYPE": "Direct", "Gene_A": "9055", "support": "{\"StringDB\": \"physical\", \"StringEvidence\": \"coexpression:0.879,textmining:0.658,experiments:0.560\", \"OmniPath\": \"omnipath\", \"OmniPath_Reference\": \"SIGNOR\", \"InWeb_IM\": \"experimental\", \"BioGrid\": \"physical\", \"BioGrid_PubMed\": \"31586073,15297875\", \"BioGrid_Type\": \"Affinity Capture-Western,Affinity Capture-MS,Reconstituted Complex\", \"String_Score_Physical\": 578, \"String_Score_Combined\": 982}", "selected": false}, "selected": false}, {"data": {"id": "2305226", "source": "2304737", "target": "2304740", "SCORE": "337", "shared_interaction": "Direct", "source_original": "9055", "Name_B": "AURKB", "Name_A": "PRC1", "target_original": "9212", "Gene_B": "9212", "interaction": "Direct", "SUID": 2305226, "TYPE": "Direct", "Gene_A": "9055", "support": "{\"StringDB\": \"physical\", \"StringEvidence\": \"coexpression:0.898,textmining:0.581,experiments:0.309\", \"BioGrid\": \"physical\", \"BioGrid_PubMed\": \"31586073\", \"BioGrid_Type\": \"Affinity Capture-MS\", \"String_Score_Physical\": 337, \"String_Score_Combined\": 971}", "selected": false}, "selected": false}, {"data": {"id": "2305154", "source": "2304734", "target": "2304722", "SCORE": "270", "shared_interaction": "Direct", "source_original": "4288", "Name_B": "CDK1", "Name_A": "MKI67", "target_original": "983", "Gene_B": "983", "interaction": "Direct", "SUID": 2305154, "TYPE": "Direct", "Gene_A": "4288", "support": "{\"StringDB\": \"physical\", \"StringEvidence\": \"coexpression:0.837,textmining:0.658,experiments:0.239\", \"OmniPath\": \"omnipath,kinaseextra\", \"OmniPath_Reference\": \"HPRD_MIMP;KEA;MIMP;NetworKIN_KEA;PhosphoSite;PhosphoSite_MIMP;PhosphoSite_ProtMapper;PhosphoSite_noref;ProtMapper;phosphoELM_MIMP\", \"InWeb_IM\": \"experimental\", \"BioGrid\": \"physical\", \"BioGrid_PubMed\": \"32707033,10502411\", \"BioGrid_Type\": \"Biochemical Activity,Affinity Capture-MS\", \"BioGrid_Score\": \"170.0\", \"String_Score_Physical\": 270, \"String_Score_Combined\": 959}", "selected": false}, "selected": false}, {"data": {"id": "2305151", "source": "2304734", "target": "2304749", "SCORE": "400", "shared_interaction": "Direct", "source_original": "4288", "Name_B": "KIF20B", "Name_A": "MKI67", "target_original": "9585", "Gene_B": "9585", "interaction": "Direct", "SUID": 2305151, "TYPE": "Direct", "Gene_A": "4288", "support": "{\"StringDB\": \"physical\", \"StringEvidence\": \"coexpression:0.596,experiments:0.375,textmining:0.059\", \"InWeb_IM\": \"inference\", \"BioGrid\": \"physical\", \"BioGrid_PubMed\": \"26949251\", \"BioGrid_Type\": \"Affinity Capture-MS\", \"BioGrid_Score\": \"317.3\", \"String_Score_Physical\": 400, \"String_Score_Combined\": 771}", "selected": false}, "selected": false}, {"data": {"id": "2305148", "source": "2304734", "target": "2304746", "SCORE": "502", "shared_interaction": "Direct", "source_original": "4288", "Name_B": "KIF23", "Name_A": "MKI67", "target_original": "9493", "Gene_B": "9493", "interaction": "Direct", "SUID": 2305148, "TYPE": "Direct", "Gene_A": "4288", "support": "{\"StringDB\": \"physical\", \"StringEvidence\": \"coexpression:0.718,experiments:0.481,textmining:0.130\", \"BioGrid\": \"physical\", \"BioGrid_PubMed\": \"31586073\", \"BioGrid_Type\": \"Affinity Capture-MS\", \"String_Score_Physical\": 502, \"String_Score_Combined\": 877}", "selected": false}, "selected": false}, {"data": {"id": "2305145", "source": "2304734", "target": "2304740", "SCORE": "270", "shared_interaction": "Direct", "source_original": "4288", "Name_B": "AURKB", "Name_A": "MKI67", "target_original": "9212", "Gene_B": "9212", "interaction": "Direct", "SUID": 2305145, "TYPE": "Direct", "Gene_A": "4288", "support": "{\"StringDB\": \"physical\", \"StringEvidence\": \"coexpression:0.796,textmining:0.459,experiments:0.239\", \"OmniPath\": \"kinaseextra\", \"OmniPath_Reference\": \"HPRD_MIMP;MIMP;PhosphoSite_MIMP;PhosphoSite_ProtMapper;PhosphoSite_noref;ProtMapper;phosphoELM_MIMP\", \"BioGrid\": \"physical\", \"BioGrid_PubMed\": \"31586073\", \"BioGrid_Type\": \"Affinity Capture-MS\", \"String_Score_Physical\": 270, \"String_Score_Combined\": 919}", "selected": false}, "selected": false}, {"data": {"id": "2305142", "source": "2304734", "target": "2304737", "SCORE": "270", "shared_interaction": "Direct", "source_original": "4288", "Name_B": "PRC1", "Name_A": "MKI67", "target_original": "9055", "Gene_B": "9055", "interaction": "Direct", "SUID": 2305142, "TYPE": "Direct", "Gene_A": "4288", "support": "{\"StringDB\": \"physical\", \"StringEvidence\": \"coexpression:0.818,experiments:0.239,textmining:0.017\", \"BioGrid\": \"physical\", \"BioGrid_PubMed\": \"31586073\", \"BioGrid_Type\": \"Affinity Capture-MS\", \"String_Score_Physical\": 270, \"String_Score_Combined\": 869}", "selected": false}, "selected": false}, {"data": {"id": "2305139", "source": "2304734", "target": "2304770", "SCORE": "270", "shared_interaction": "Direct", "source_original": "4288", "Name_B": "ANLN", "Name_A": "MKI67", "target_original": "54443", "Gene_B": "54443", "interaction": "Direct", "SUID": 2305139, "TYPE": "Direct", "Gene_A": "4288", "support": "{\"StringDB\": \"physical\", \"StringEvidence\": \"coexpression:0.573,textmining:0.257,experiments:0.239\", \"BioGrid\": \"physical\", \"BioGrid_PubMed\": \"31586073\", \"BioGrid_Type\": \"Affinity Capture-MS\", \"String_Score_Physical\": 270, \"String_Score_Combined\": 768}", "selected": false}, "selected": false}, {"data": {"id": "2305130", "source": "2304731", "target": "2304749", "SCORE": "605", "shared_interaction": "Direct", "source_original": "3833", "Name_B": "KIF20B", "Name_A": "KIFC1", "target_original": "9585", "Gene_B": "9585", "interaction": "Direct", "SUID": 2305130, "TYPE": "Direct", "Gene_A": "3833", "support": "{\"StringDB\": \"physical\", \"StringEvidence\": \"textmining:0.675,database:0.479,coexpression:0.250,experiments:0.211\", \"String_Score_Physical\": 605, \"String_Score_Combined\": 780}", "selected": false}, "selected": false}, {"data": {"id": "2305127", "source": "2304731", "target": "2304746", "SCORE": "578", "shared_interaction": "Direct", "source_original": "3833", "Name_B": "KIF23", "Name_A": "KIFC1", "target_original": "9493", "Gene_B": "9493", "interaction": "Direct", "SUID": 2305127, "TYPE": "Direct", "Gene_A": "3833", "support": "{\"StringDB\": \"physical\", \"StringEvidence\": \"textmining:0.823,database:0.479,coexpression:0.457,experiments:0.157\", \"String_Score_Physical\": 578, \"String_Score_Combined\": 847}", "selected": false}, "selected": false}, {"data": {"id": "2305124", "source": "2304731", "target": "2304737", "SCORE": "213", "shared_interaction": "Direct", "source_original": "3833", "Name_B": "PRC1", "Name_A": "KIFC1", "target_original": "9055", "Gene_B": "9055", "interaction": "Direct", "SUID": 2305124, "TYPE": "Direct", "Gene_A": "3833", "support": "{\"StringDB\": \"physical\", \"StringEvidence\": \"coexpression:0.729,textmining:0.598,experiments:0.179\", \"String_Score_Physical\": 213, \"String_Score_Combined\": 914}", "selected": false}, "selected": false}, {"data": {"id": "2305007", "source": "2304728", "target": "2304722", "SCORE": "294", "shared_interaction": "Direct", "source_original": "1063", "Name_B": "CDK1", "Name_A": "CENPF", "target_original": "983", "Gene_B": "983", "interaction": "Direct", "SUID": 2305007, "TYPE": "Direct", "Gene_A": "1063", "support": "{\"StringDB\": \"functional\", \"StringEvidence\": \"coexpression:0.853,textmining:0.557\", \"InWeb_IM\": \"inference\", \"BioGrid\": \"physical\", \"BioGrid_PubMed\": \"28723232\", \"BioGrid_Type\": \"Biochemical Activity\", \"String_Score_Combined\": 937, \"String_Score_Physical\": 294}", "selected": false}, "selected": false}, {"data": {"id": "2305004", "source": "2304728", "target": "2304740", "SCORE": "294", "shared_interaction": "Direct", "source_original": "1063", "Name_B": "AURKB", "Name_A": "CENPF", "target_original": "9212", "Gene_B": "9212", "interaction": "Direct", "SUID": 2305004, "TYPE": "Direct", "Gene_A": "1063", "support": "{\"StringDB\": \"functional\", \"StringEvidence\": \"coexpression:0.796,textmining:0.635\", \"InWeb_IM\": \"inference\", \"String_Score_Combined\": 928, \"String_Score_Physical\": 294}", "selected": false}, "selected": false}, {"data": {"id": "2305001", "source": "2304728", "target": "2304737", "SCORE": "270", "shared_interaction": "Direct", "source_original": "1063", "Name_B": "PRC1", "Name_A": "CENPF", "target_original": "9055", "Gene_B": "9055", "interaction": "Direct", "SUID": 2305001, "TYPE": "Direct", "Gene_A": "1063", "support": "{\"StringDB\": \"physical\", \"StringEvidence\": \"coexpression:0.809,textmining:0.320,experiments:0.239\", \"BioGrid\": \"physical\", \"BioGrid_PubMed\": \"31586073\", \"BioGrid_Type\": \"Affinity Capture-MS\", \"String_Score_Physical\": 270, \"String_Score_Combined\": 905}", "selected": false}, "selected": false}, {"data": {"id": "2304998", "source": "2304728", "target": "2304773", "SCORE": "294", "shared_interaction": "Direct", "source_original": "1063", "Name_B": "ZWILCH", "Name_A": "CENPF", "target_original": "55055", "Gene_B": "55055", "interaction": "Direct", "SUID": 2304998, "TYPE": "Direct", "Gene_A": "1063", "support": "{\"StringDB\": \"functional\", \"StringEvidence\": \"textmining:0.613,coexpression:0.381\", \"InWeb_IM\": \"inference\", \"String_Score_Combined\": 769, \"String_Score_Physical\": 294}", "selected": false}, "selected": false}, {"data": {"id": "2304995", "source": "2304728", "target": "2304770", "SCORE": "270", "shared_interaction": "Direct", "source_original": "1063", "Name_B": "ANLN", "Name_A": "CENPF", "target_original": "54443", "Gene_B": "54443", "interaction": "Direct", "SUID": 2304995, "TYPE": "Direct", "Gene_A": "1063", "support": "{\"StringDB\": \"physical\", \"StringEvidence\": \"coexpression:0.798,textmining:0.492,experiments:0.239\", \"BioGrid\": \"physical\", \"BioGrid_PubMed\": \"31586073\", \"BioGrid_Type\": \"Affinity Capture-MS\", \"String_Score_Physical\": 270, \"String_Score_Combined\": 924}", "selected": false}, "selected": false}, {"data": {"id": "2304992", "source": "2304728", "target": "2304734", "SCORE": "270", "shared_interaction": "Direct", "source_original": "1063", "Name_B": "MKI67", "Name_A": "CENPF", "target_original": "4288", "Gene_B": "4288", "interaction": "Direct", "SUID": 2304992, "TYPE": "Direct", "Gene_A": "1063", "support": "{\"StringDB\": \"physical\", \"StringEvidence\": \"coexpression:0.934,textmining:0.498,experiments:0.239\", \"BioGrid\": \"physical\", \"BioGrid_PubMed\": \"26949251\", \"BioGrid_Type\": \"Affinity Capture-MS\", \"BioGrid_Score\": \"162.4\", \"String_Score_Physical\": 270, \"String_Score_Combined\": 975}", "selected": false}, "selected": false}, {"data": {"id": "2304989", "source": "2304728", "target": "2304695", "SCORE": "294", "shared_interaction": "Direct", "source_original": "1063", "Name_B": "BIRC5", "Name_A": "CENPF", "target_original": "332", "Gene_B": "332", "interaction": "Direct", "SUID": 2304989, "TYPE": "Direct", "Gene_A": "1063", "support": "{\"StringDB\": \"functional\", \"StringEvidence\": \"coexpression:0.801,textmining:0.585\", \"InWeb_IM\": \"inference\", \"String_Score_Combined\": 920, \"String_Score_Physical\": 294}", "selected": false}, "selected": false}, {"data": {"id": "2304986", "source": "2304725", "target": "2304749", "SCORE": "499", "shared_interaction": "Direct", "source_original": "1062", "Name_B": "KIF20B", "Name_A": "CENPE", "target_original": "9585", "Gene_B": "9585", "interaction": "Direct", "SUID": 2304986, "TYPE": "Direct", "Gene_A": "1062", "support": "{\"StringDB\": \"physical\", \"StringEvidence\": \"coexpression:0.801,textmining:0.645,database:0.479\", \"String_Score_Physical\": 499, \"String_Score_Combined\": 929}", "selected": false}, "selected": false}, {"data": {"id": "2304983", "source": "2304725", "target": "2304746", "SCORE": "499", "shared_interaction": "Direct", "source_original": "1062", "Name_B": "KIF23", "Name_A": "CENPE", "target_original": "9493", "Gene_B": "9493", "interaction": "Direct", "SUID": 2304983, "TYPE": "Direct", "Gene_A": "1062", "support": "{\"StringDB\": \"physical\", \"StringEvidence\": \"coexpression:0.881,textmining:0.790,database:0.479\", \"String_Score_Physical\": 499, \"String_Score_Combined\": 959}", "selected": false}, "selected": false}, {"data": {"id": "2304980", "source": "2304725", "target": "2304737", "SCORE": "644", "shared_interaction": "Direct", "source_original": "1062", "Name_B": "PRC1", "Name_A": "CENPE", "target_original": "9055", "Gene_B": "9055", "interaction": "Direct", "SUID": 2304980, "TYPE": "Direct", "Gene_A": "1062", "support": "{\"StringDB\": \"physical\", \"StringEvidence\": \"coexpression:0.883,textmining:0.710,experiments:0.629\", \"OmniPath\": \"omnipath\", \"OmniPath_Reference\": \"SIGNOR\", \"InWeb_IM\": \"experimental\", \"BioGrid\": \"physical\", \"BioGrid_PubMed\": \"31586073,15297875\", \"BioGrid_Type\": \"Affinity Capture-Western,Affinity Capture-MS,Reconstituted Complex\", \"String_Score_Physical\": 644, \"String_Score_Combined\": 987}", "selected": false}, "selected": false}, {"data": {"id": "2304977", "source": "2304725", "target": "2304773", "SCORE": "347", "shared_interaction": "Direct", "source_original": "1062", "Name_B": "ZWILCH", "Name_A": "CENPE", "target_original": "55055", "Gene_B": "55055", "interaction": "Direct", "SUID": 2304977, "TYPE": "Direct", "Gene_A": "1062", "support": "{\"StringDB\": \"physical\", \"StringEvidence\": \"textmining:0.839,coexpression:0.527,experiments:0.320\", \"String_Score_Physical\": 347, \"String_Score_Combined\": 950}", "selected": false}, "selected": false}, {"data": {"id": "2304974", "source": "2304725", "target": "2304734", "SCORE": "369", "shared_interaction": "Direct", "source_original": "1062", "Name_B": "MKI67", "Name_A": "CENPE", "target_original": "4288", "Gene_B": "4288", "interaction": "Direct", "SUID": 2304974, "TYPE": "Direct", "Gene_A": "1062", "support": "{\"StringDB\": \"physical\", \"StringEvidence\": \"coexpression:0.955,experiments:0.342,textmining:0.339\", \"String_Score_Physical\": 369, \"String_Score_Combined\": 981}", "selected": false}, "selected": false}, {"data": {"id": "2304971", "source": "2304725", "target": "2304731", "SCORE": "607", "shared_interaction": "Direct", "source_original": "1062", "Name_B": "KIFC1", "Name_A": "CENPE", "target_original": "3833", "Gene_B": "3833", "interaction": "Direct", "SUID": 2304971, "TYPE": "Direct", "Gene_A": "1062", "support": "{\"StringDB\": \"physical\", \"StringEvidence\": \"textmining:0.801,database:0.479,coexpression:0.479,experiments:0.215\", \"OmniPath\": \"omnipath\", \"OmniPath_Reference\": \"SIGNOR\", \"String_Score_Physical\": 607, \"String_Score_Combined\": 854}", "selected": false}, "selected": false}, {"data": {"id": "2304968", "source": "2304725", "target": "2304776", "SCORE": "242", "shared_interaction": "Direct", "source_original": "1062", "Name_B": "ASPM", "Name_A": "CENPE", "target_original": "259266", "Gene_B": "259266", "interaction": "Direct", "SUID": 2304968, "TYPE": "Direct", "Gene_A": "1062", "support": "{\"StringDB\": \"physical\", \"StringEvidence\": \"coexpression:0.985,textmining:0.527,experiments:0.211\", \"String_Score_Physical\": 242, \"String_Score_Combined\": 994}", "selected": false}, "selected": false}, {"data": {"id": "2304965", "source": "2304725", "target": "2304767", "SCORE": "499", "shared_interaction": "Direct", "source_original": "1062", "Name_B": "KIF4A", "Name_A": "CENPE", "target_original": "24137", "Gene_B": "24137", "interaction": "Direct", "SUID": 2304965, "TYPE": "Direct", "Gene_A": "1062", "support": "{\"StringDB\": \"physical\", \"StringEvidence\": \"coexpression:0.914,textmining:0.792,database:0.479\", \"String_Score_Physical\": 499, \"String_Score_Combined\": 969}", "selected": false}, "selected": false}, {"data": {"id": "2304962", "source": "2304725", "target": "2304728", "SCORE": "192", "shared_interaction": "Direct", "source_original": "1062", "Name_B": "CENPF", "Name_A": "CENPE", "target_original": "1063", "Gene_B": "1063", "interaction": "Direct", "SUID": 2304962, "TYPE": "Direct", "Gene_A": "1062", "support": "{\"StringDB\": \"physical\", \"StringEvidence\": \"coexpression:0.956,textmining:0.886,experiments:0.157\", \"InWeb_IM\": \"experimental\", \"String_Score_Physical\": 192, \"String_Score_Combined\": 995}", "selected": false}, "selected": false}, {"data": {"id": "2305112", "source": "2304695", "target": "2304722", "SCORE": "461", "shared_interaction": "Direct", "source_original": "332", "Name_B": "CDK1", "Name_A": "BIRC5", "target_original": "983", "Gene_B": "983", "interaction": "Direct", "SUID": 2305112, "TYPE": "Direct", "Gene_A": "332", "support": "{\"StringDB\": \"physical\", \"StringEvidence\": \"coexpression:0.962,textmining:0.583,experiments:0.439\", \"OmniPath\": \"omnipath,kinaseextra\", \"OmniPath_Reference\": \"ACSN;HPRD;HPRD-phos;HPRD_KEA;HPRD_MIMP;KEA;MIMP;PhosphoPoint;PhosphoSite;PhosphoSite_KEA;PhosphoSite_MIMP;PhosphoSite_ProtMapper;ProtMapper;SIGNOR;SIGNOR_ProtMapper;SPIKE;Sparser_ProtMapper;dbPTM;iPTMnet;phosphoELM;phosphoELM_KEA;phosphoELM_MIMP\", \"InWeb_IM\": \"experimental\", \"BioGrid\": \"physical\", \"BioGrid_PubMed\": \"11861764\", \"BioGrid_Type\": \"Affinity Capture-Western\", \"String_Score_Physical\": 461, \"String_Score_Combined\": 991}", "selected": false}, "selected": false}, {"data": {"id": "2305109", "source": "2304695", "target": "2304746", "SCORE": "925", "shared_interaction": "Direct", "source_original": "332", "Name_B": "KIF23", "Name_A": "BIRC5", "target_original": "9493", "Gene_B": "9493", "interaction": "Direct", "SUID": 2305109, "TYPE": "Direct", "Gene_A": "332", "support": "{\"StringDB\": \"physical\", \"StringEvidence\": \"database:0.896,coexpression:0.714,textmining:0.428,experiments:0.251\", \"OmniPath\": \"pathwayextra\", \"OmniPath_Reference\": \"Wang\", \"BioGrid\": \"physical\", \"BioGrid_PubMed\": \"31586073\", \"BioGrid_Type\": \"Affinity Capture-MS\", \"String_Score_Physical\": 925, \"String_Score_Combined\": 987}", "selected": false}, "selected": false}, {"data": {"id": "2305106", "source": "2304695", "target": "2304740", "SCORE": "993", "shared_interaction": "Direct", "source_original": "332", "Name_B": "AURKB", "Name_A": "BIRC5", "target_original": "9212", "Gene_B": "9212", "interaction": "Direct", "SUID": 2305106, "TYPE": "Direct", "Gene_A": "332", "support": "{\"StringDB\": \"physical\", \"StringEvidence\": \"experiments:0.930,database:0.896,coexpression:0.869,textmining:0.807\", \"OmniPath\": \"omnipath,kinaseextra\", \"OmniPath_Reference\": \"BioGRID;HPRD;IntAct;KEA;Lit-BM-17;MIMP;PhosphoPoint;PhosphoSite;PhosphoSite_KEA;PhosphoSite_MIMP;PhosphoSite_ProtMapper;ProtMapper;RLIMS-P_ProtMapper;SIGNOR;SIGNOR_ProtMapper;Sparser_ProtMapper;Wang;dbPTM;iPTMnet;phosphoELM;phosphoELM_KEA;phosphoELM_MIMP,BioGRID;HPRD;IntAct;Lit-BM-17;SPIKE;Wang\", \"InWeb_IM\": \"experimental\", \"BioGrid\": \"genetic,physical\", \"BioGrid_PubMed\": \"32738097,31586073,31315909,29568061,24571573,23945651,21554500,20430883,19995937,19951914,19357306,18477699,17099693,16291752,12419797,11516652\", \"BioGrid_Type\": \"Reconstituted Complex,Affinity Capture-MS,Co-localization,Proximity Label-MS,Phenotypic Enhancement,Affinity Capture-Western,Two-hybrid\", \"String_Score_Physical\": 993, \"String_Score_Combined\": 999}", "selected": false}, "selected": false}, {"data": {"id": "2305103", "source": "2304695", "target": "2304737", "SCORE": "270", "shared_interaction": "Direct", "source_original": "332", "Name_B": "PRC1", "Name_A": "BIRC5", "target_original": "9055", "Gene_B": "9055", "interaction": "Direct", "SUID": 2305103, "TYPE": "Direct", "Gene_A": "332", "support": "{\"StringDB\": \"physical\", \"StringEvidence\": \"coexpression:0.843,textmining:0.378,experiments:0.239\", \"BioGrid\": \"physical\", \"BioGrid_PubMed\": \"31586073\", \"BioGrid_Type\": \"Affinity Capture-MS\", \"String_Score_Physical\": 270, \"String_Score_Combined\": 928}", "selected": false}, "selected": false}, {"data": {"id": "2305100", "source": "2304695", "target": "2304773", "SCORE": "294", "shared_interaction": "Direct", "source_original": "332", "Name_B": "ZWILCH", "Name_A": "BIRC5", "target_original": "55055", "Gene_B": "55055", "interaction": "Direct", "SUID": 2305100, "TYPE": "Direct", "Gene_A": "332", "support": "{\"StringDB\": \"functional\", \"StringEvidence\": \"coexpression:0.386,textmining:0.026\", \"InWeb_IM\": \"inference\", \"String_Score_Combined\": 426, \"String_Score_Physical\": 294}", "selected": false}, "selected": false}, {"data": {"id": "2305097", "source": "2304695", "target": "2304770", "SCORE": "270", "shared_interaction": "Direct", "source_original": "332", "Name_B": "ANLN", "Name_A": "BIRC5", "target_original": "54443", "Gene_B": "54443", "interaction": "Direct", "SUID": 2305097, "TYPE": "Direct", "Gene_A": "332", "support": "{\"StringDB\": \"physical\", \"StringEvidence\": \"coexpression:0.679,textmining:0.343,experiments:0.239\", \"BioGrid\": \"physical\", \"BioGrid_PubMed\": \"31586073\", \"BioGrid_Type\": \"Affinity Capture-MS\", \"String_Score_Physical\": 270, \"String_Score_Combined\": 846}", "selected": false}, "selected": false}]}}, "Tan_MCODE_ALL_PPIColorByCluster": {"format_version": "1.0", "generated_by": "cytoscape-3.9.1", "target_cytoscapejs_version": "~2.1", "data": {"shared_name": "Tan_MCODE_ALL_PPIColorByCluster", "name": "Tan_MCODE_ALL_PPIColorByCluster", "SUID": 2305682, "__Annotations": [], "selected": true}, "elements": {"nodes": [{"data": {"id": "2305742", "shared_name": "10130", "MCODE_SCORE": 1.0, "Gene": "10130", "Symbol": "PDIA6", "name": "10130", "MCODE_TYPE": "Seed", "SUID": 2305742, "DEGREE": 2.0, "id_original": "10130", "MCODE_CLUSTER_ID": 2.0, "selected": false, "canonicalName": "PDIA6"}, "position": {"x": 204.674627523207, "y": 234.59490680566554}, "selected": false}, {"data": {"id": "2305739", "shared_name": "5052", "MCODE_SCORE": 1.0, "Gene": "5052", "Symbol": "PRDX1", "name": "5052", "MCODE_TYPE": "Clustered", "SUID": 2305739, "DEGREE": 2.0, "id_original": "5052", "MCODE_CLUSTER_ID": 2.0, "selected": false, "canonicalName": "PRDX1"}, "position": {"x": 310.57626555421285, "y": 254.6162080751968}, "selected": false}, {"data": {"id": "2305736", "shared_name": "2923", "MCODE_SCORE": 1.0, "Gene": "2923", "Symbol": "PDIA3", "name": "2923", "MCODE_TYPE": "Clustered", "SUID": 2305736, "DEGREE": 2.0, "id_original": "2923", "MCODE_CLUSTER_ID": 2.0, "selected": false, "canonicalName": "PDIA3"}, "position": {"x": 240.26813719727926, "y": 336.3370332705093}, "selected": false}, {"data": {"id": "2305733", "shared_name": "55738", "MCODE_SCORE": 1.0, "Gene": "55738", "Symbol": "ARFGAP1", "name": "55738", "MCODE_TYPE": "Clustered", "SUID": 2305733, "DEGREE": 2.0, "id_original": "55738", "MCODE_CLUSTER_ID": 1.0, "selected": false, "canonicalName": "ARFGAP1"}, "position": {"x": 410.57626555421285, "y": 234.59490680566554}, "selected": false}, {"data": {"id": "2305730", "shared_name": "1175", "MCODE_SCORE": 1.0, "Gene": "1175", "Symbol": "AP2S1", "name": "1175", "MCODE_TYPE": "Clustered", "SUID": 2305730, "DEGREE": 2.0, "id_original": "1175", "MCODE_CLUSTER_ID": 1.0, "selected": false, "canonicalName": "AP2S1"}, "position": {"x": 454.9721643731826, "y": 332.8187227236343}, "selected": false}, {"data": {"id": "2305727", "shared_name": "162", "MCODE_SCORE": 1.0, "Gene": "162", "Symbol": "AP1B1", "name": "162", "MCODE_TYPE": "Seed", "SUID": 2305727, "DEGREE": 2.0, "id_original": "162", "MCODE_CLUSTER_ID": 1.0, "selected": false, "canonicalName": "AP1B1"}, "position": {"x": 517.8210871026747, "y": 245.23418903222804}, "selected": false}], "edges": [{"data": {"id": "2305748", "source": "2305742", "target": "2305739", "SCORE": "225", "shared_interaction": "Direct", "source_original": "10130", "Name_B": "PRDX1", "Name_A": "PDIA6", "target_original": "5052", "Gene_B": "5052", "interaction": "Direct", "SUID": 2305748, "TYPE": "Direct", "Gene_A": "10130", "support": "{\"StringDB\": \"physical\", \"StringEvidence\": \"textmining:0.337,experiments:0.193,coexpression:0.135,neighborhood:0.004\", \"String_Score_Physical\": 225, \"String_Score_Combined\": 558}", "selected": false}, "selected": false}, {"data": {"id": "2305745", "source": "2305742", "target": "2305736", "SCORE": "368", "shared_interaction": "Direct", "source_original": "10130", "Name_B": "PDIA3", "Name_A": "PDIA6", "target_original": "2923", "Gene_B": "2923", "interaction": "Direct", "SUID": 2305745, "TYPE": "Direct", "Gene_A": "10130", "support": "{\"StringDB\": \"physical\", \"StringEvidence\": \"coexpression:0.836,textmining:0.807,experiments:0.341\", \"BioGrid\": \"physical\", \"BioGrid_PubMed\": \"24981860\", \"BioGrid_Type\": \"Affinity Capture-MS\", \"BioGrid_Score\": \"20.21818858\", \"String_Score_Physical\": 368, \"String_Score_Combined\": 928}", "selected": false}, "selected": false}, {"data": {"id": "2305760", "source": "2305736", "target": "2305739", "SCORE": "225", "shared_interaction": "Direct", "source_original": "2923", "Name_B": "PRDX1", "Name_A": "PDIA3", "target_original": "5052", "Gene_B": "5052", "interaction": "Direct", "SUID": 2305760, "TYPE": "Direct", "Gene_A": "2923", "support": "{\"StringDB\": \"physical\", \"StringEvidence\": \"textmining:0.450,experiments:0.193,coexpression:0.058,neighborhood:0.004\", \"String_Score_Physical\": 225, \"String_Score_Combined\": 600}", "selected": false}, "selected": false}, {"data": {"id": "2305754", "source": "2305730", "target": "2305733", "SCORE": "946", "shared_interaction": "Direct", "source_original": "1175", "Name_B": "ARFGAP1", "Name_A": "AP2S1", "target_original": "55738", "Gene_B": "55738", "interaction": "Direct", "SUID": 2305754, "TYPE": "Direct", "Gene_A": "1175", "support": "{\"StringDB\": \"physical\", \"StringEvidence\": \"database:0.896,experiments:0.469,coexpression:0.042\", \"BioGrid\": \"physical\", \"BioGrid_PubMed\": \"33961781,28514442\", \"BioGrid_Type\": \"Affinity Capture-MS\", \"BioGrid_Score\": \"0.989940336,0.978676354\", \"String_Score_Physical\": 946, \"String_Score_Combined\": 949}", "selected": false}, "selected": false}, {"data": {"id": "2305751", "source": "2305730", "target": "2305727", "SCORE": "890", "shared_interaction": "Direct", "source_original": "1175", "Name_B": "AP1B1", "Name_A": "AP2S1", "target_original": "162", "Gene_B": "162", "interaction": "Direct", "SUID": 2305751, "TYPE": "Direct", "Gene_A": "1175", "support": "{\"StringDB\": \"physical\", \"StringEvidence\": \"experiments:0.829,textmining:0.691,database:0.333,coexpression:0.049\", \"BioGrid\": \"physical\", \"BioGrid_PubMed\": \"33961781,28514442\", \"BioGrid_Type\": \"Affinity Capture-MS\", \"BioGrid_Score\": \"1.0,0.999973336\", \"String_Score_Physical\": 890, \"String_Score_Combined\": 967}", "selected": false}, "selected": false}, {"data": {"id": "2305757", "source": "2305727", "target": "2305733", "SCORE": "257", "shared_interaction": "Direct", "source_original": "162", "Name_B": "ARFGAP1", "Name_A": "AP1B1", "target_original": "55738", "Gene_B": "55738", "interaction": "Direct", "SUID": 2305757, "TYPE": "Direct", "Gene_A": "162", "support": "{\"StringDB\": \"physical\", \"StringEvidence\": \"experiments:0.226,coexpression:0.068,textmining:0.029\", \"BioGrid\": \"physical\", \"BioGrid_PubMed\": \"33961781,28514442\", \"BioGrid_Type\": \"Affinity Capture-MS\", \"BioGrid_Score\": \"0.999158248,0.997010323\", \"String_Score_Physical\": 257, \"String_Score_Combined\": 328}", "selected": false}, "selected": false}]}}, "Magenta_MCODE_ALL_PPIColorByCluster": {"format_version": "1.0", "generated_by": "cytoscape-3.9.1", "target_cytoscapejs_version": "~2.1", "data": {"shared_name": "Magenta_MCODE_ALL_PPIColorByCluster", "name": "Magenta_MCODE_ALL_PPIColorByCluster", "SUID": 2305834, "__Annotations": [], "selected": true}, "elements": {"nodes": [{"data": {"id": "2305960", "shared_name": "11230", "MCODE_SCORE": 1.25, "Gene": "11230", "Symbol": "PRAF2", "name": "11230", "MCODE_TYPE": "Seed", "SUID": 2305960, "DEGREE": 2.0, "id_original": "11230", "MCODE_CLUSTER_ID": 3.0, "selected": false, "canonicalName": "PRAF2"}, "position": {"x": -113.81221038592543, "y": 667.5666147579587}, "selected": false}, {"data": {"id": "2305957", "shared_name": "10134", "MCODE_SCORE": 1.25, "Gene": "10134", "Symbol": "BCAP31", "name": "10134", "MCODE_TYPE": "Clustered", "SUID": 2305957, "DEGREE": 3.0, "id_original": "10134", "MCODE_CLUSTER_ID": 3.0, "selected": false, "canonicalName": "BCAP31"}, "position": {"x": -66.42739898455824, "y": 569.352018963281}, "selected": false}, {"data": {"id": "2305954", "shared_name": "6185", "MCODE_SCORE": 1.25, "Gene": "6185", "Symbol": "RPN2", "name": "6185", "MCODE_TYPE": "Clustered", "SUID": 2305954, "DEGREE": 3.0, "id_original": "6185", "MCODE_CLUSTER_ID": 3.0, "selected": false, "canonicalName": "RPN2"}, "position": {"x": -5.344559018737925, "y": 656.6893030514158}, "selected": false}, {"data": {"id": "2305951", "shared_name": "3709", "MCODE_SCORE": 1.25, "Gene": "3709", "Symbol": "ITPR2", "name": "3709", "MCODE_TYPE": "Clustered", "SUID": 2305951, "DEGREE": 2.0, "id_original": "3709", "MCODE_CLUSTER_ID": 3.0, "selected": false, "canonicalName": "ITPR2"}, "position": {"x": 42.0512234519652, "y": 558.5169001926816}, "selected": false}, {"data": {"id": "2305948", "shared_name": "91942", "MCODE_SCORE": 1.3125, "Gene": "91942", "Symbol": "NDUFAF2", "name": "91942", "MCODE_TYPE": "Seed", "SUID": 2305948, "DEGREE": 2.0, "id_original": "91942", "MCODE_CLUSTER_ID": 1.0, "selected": false, "canonicalName": "NDUFAF2"}, "position": {"x": 495.4470059226683, "y": 458.51690019268165}, "selected": false}, {"data": {"id": "2305945", "shared_name": "55749", "MCODE_SCORE": 1.3125, "Gene": "55749", "Symbol": "CCAR1", "name": "55749", "MCODE_TYPE": "Clustered", "SUID": 2305945, "DEGREE": 2.0, "id_original": "55749", "MCODE_CLUSTER_ID": 1.0, "selected": false, "canonicalName": "CCAR1"}, "position": {"x": 73.10765045391832, "y": 366.3759471287168}, "selected": false}, {"data": {"id": "2305942", "shared_name": "55704", "MCODE_SCORE": 1.3125, "Gene": "55704", "Symbol": "CCDC88A", "name": "55704", "MCODE_TYPE": "Clustered", "SUID": 2305942, "DEGREE": 2.0, "id_original": "55704", "MCODE_CLUSTER_ID": 1.0, "selected": false, "canonicalName": "CCDC88A"}, "position": {"x": 217.50157898175036, "y": 144.42558396953714}, "selected": false}, {"data": {"id": "2305939", "shared_name": "9879", "MCODE_SCORE": 1.3125, "Gene": "9879", "Symbol": "DDX46", "name": "9879", "MCODE_TYPE": "Clustered", "SUID": 2305939, "DEGREE": 2.0, "id_original": "9879", "MCODE_CLUSTER_ID": 1.0, "selected": false, "canonicalName": "DDX46"}, "position": {"x": 46.25001495587145, "y": 279.8692027439512}, "selected": false}, {"data": {"id": "2305936", "shared_name": "8924", "MCODE_SCORE": 1.3125, "Gene": "8924", "Symbol": "HERC2", "name": "8924", "MCODE_TYPE": "Clustered", "SUID": 2305936, "DEGREE": 4.0, "id_original": "8924", "MCODE_CLUSTER_ID": 1.0, "selected": false, "canonicalName": "HERC2"}, "position": {"x": 91.25160186993395, "y": 174.63395799297464}, "selected": false}, {"data": {"id": "2305933", "shared_name": "8894", "MCODE_SCORE": 1.3125, "Gene": "8894", "Symbol": "EIF2S2", "name": "8894", "MCODE_TYPE": "Clustered", "SUID": 2305933, "DEGREE": 3.0, "id_original": "8894", "MCODE_CLUSTER_ID": 1.0, "selected": false, "canonicalName": "EIF2S2"}, "position": {"x": -113.81221038592543, "y": 262.3876201023496}, "selected": false}, {"data": {"id": "2305930", "shared_name": "8364", "MCODE_SCORE": 1.3125, "Gene": "8364", "Symbol": "H4C3", "name": "8364", "MCODE_TYPE": "Clustered", "SUID": 2305930, "DEGREE": 3.0, "id_original": "8364", "MCODE_CLUSTER_ID": 1.0, "selected": false, "canonicalName": "H4C3"}, "position": {"x": -29.37754852069105, "y": 184.63539231914652}, "selected": false}, {"data": {"id": "2305927", "shared_name": "6728", "MCODE_SCORE": 1.3125, "Gene": "6728", "Symbol": "SRP19", "name": "6728", "MCODE_TYPE": "Clustered", "SUID": 2305927, "DEGREE": 3.0, "id_original": "6728", "MCODE_CLUSTER_ID": 1.0, "selected": false, "canonicalName": "SRP19"}, "position": {"x": -107.95188934100355, "y": 361.5181590427793}, "selected": false}, {"data": {"id": "2305924", "shared_name": "6597", "MCODE_SCORE": 1.3125, "Gene": "6597", "Symbol": "SMARCA4", "name": "6597", "MCODE_TYPE": "Clustered", "SUID": 2305924, "DEGREE": 3.0, "id_original": "6597", "MCODE_CLUSTER_ID": 1.0, "selected": false, "canonicalName": "SMARCA4"}, "position": {"x": 78.3173367332152, "y": 237.70317186016214}, "selected": false}, {"data": {"id": "2305921", "shared_name": "6238", "MCODE_SCORE": 1.3125, "Gene": "6238", "Symbol": "RRBP1", "name": "6238", "MCODE_TYPE": "Clustered", "SUID": 2305921, "DEGREE": 3.0, "id_original": "6238", "MCODE_CLUSTER_ID": 1.0, "selected": false, "canonicalName": "RRBP1"}, "position": {"x": -14.57530242694105, "y": 334.2320567478574}, "selected": false}, {"data": {"id": "2305918", "shared_name": "4726", "MCODE_SCORE": 1.3125, "Gene": "4726", "Symbol": "NDUFS6", "name": "4726", "MCODE_TYPE": "Clustered", "SUID": 2305918, "DEGREE": 2.0, "id_original": "4726", "MCODE_CLUSTER_ID": 1.0, "selected": false, "canonicalName": "NDUFS6"}, "position": {"x": 590.1688381980589, "y": 411.48719133037696}, "selected": false}, {"data": {"id": "2305915", "shared_name": "4720", "MCODE_SCORE": 1.3125, "Gene": "4720", "Symbol": "NDUFS2", "name": "4720", "MCODE_TYPE": "Clustered", "SUID": 2305915, "DEGREE": 3.0, "id_original": "4720", "MCODE_CLUSTER_ID": 1.0, "selected": false, "canonicalName": "NDUFS2"}, "position": {"x": 498.82260101544176, "y": 345.5649882664121}, "selected": false}, {"data": {"id": "2305912", "shared_name": "3836", "MCODE_SCORE": 1.3125, "Gene": "3836", "Symbol": "KPNA1", "name": "3836", "MCODE_TYPE": "Clustered", "SUID": 2305912, "DEGREE": 4.0, "id_original": "3836", "MCODE_CLUSTER_ID": 1.0, "selected": false, "canonicalName": "KPNA1"}, "position": {"x": -14.620437924987925, "y": 261.13292039531837}, "selected": false}, {"data": {"id": "2305909", "shared_name": "3421", "MCODE_SCORE": 1.3125, "Gene": "3421", "Symbol": "IDH3G", "name": "3421", "MCODE_TYPE": "Clustered", "SUID": 2305909, "DEGREE": 2.0, "id_original": "3421", "MCODE_CLUSTER_ID": 1.0, "selected": false, "canonicalName": "IDH3G"}, "position": {"x": 431.1205899070433, "y": 245.75367845195902}, "selected": false}, {"data": {"id": "2305906", "shared_name": "3091", "MCODE_SCORE": 1.3125, "Gene": "3091", "Symbol": "HIF1A", "name": "3091", "MCODE_TYPE": "Clustered", "SUID": 2305906, "DEGREE": 2.0, "id_original": "3091", "MCODE_CLUSTER_ID": 1.0, "selected": false, "canonicalName": "HIF1A"}, "position": {"x": 20.7593533347777, "y": 139.22895921367777}, "selected": false}, {"data": {"id": "2305903", "shared_name": "163", "MCODE_SCORE": 1.3125, "Gene": "163", "Symbol": "AP2B1", "name": "163", "MCODE_TYPE": "Clustered", "SUID": 2305903, "DEGREE": 2.0, "id_original": "163", "MCODE_CLUSTER_ID": 1.0, "selected": false, "canonicalName": "AP2B1"}, "position": {"x": 336.2213475059203, "y": 170.71931565899027}, "selected": false}, {"data": {"id": "2305900", "shared_name": "8826", "MCODE_SCORE": 3.375, "Gene": "8826", "Symbol": "IQGAP1", "name": "8826", "MCODE_TYPE": "Clustered", "SUID": 2305900, "DEGREE": 6.0, "id_original": "8826", "MCODE_CLUSTER_ID": 2.0, "selected": false, "canonicalName": "IQGAP1"}, "position": {"x": 695.4837796043089, "y": 277.76023210186133}, "selected": false}, {"data": {"id": "2305897", "shared_name": "7529", "MCODE_SCORE": 3.375, "Gene": "7529", "Symbol": "YWHAB", "name": "7529", "MCODE_TYPE": "Clustered", "SUID": 2305897, "DEGREE": 7.0, "id_original": "7529", "MCODE_CLUSTER_ID": 2.0, "selected": false, "canonicalName": "YWHAB"}, "position": {"x": 739.998386080139, "y": 231.272591721002}, "selected": false}, {"data": {"id": "2305894", "shared_name": "7094", "MCODE_SCORE": 3.375, "Gene": "7094", "Symbol": "TLN1", "name": "7094", "MCODE_TYPE": "Clustered", "SUID": 2305894, "DEGREE": 7.0, "id_original": "7094", "MCODE_CLUSTER_ID": 2.0, "selected": false, "canonicalName": "TLN1"}, "position": {"x": 831.5230328391722, "y": 230.8079463352598}, "selected": false}, {"data": {"id": "2305891", "shared_name": "5908", "MCODE_SCORE": 3.375, "Gene": "5908", "Symbol": "RAP1B", "name": "5908", "MCODE_TYPE": "Clustered", "SUID": 2305891, "DEGREE": 7.0, "id_original": "5908", "MCODE_CLUSTER_ID": 2.0, "selected": false, "canonicalName": "RAP1B"}, "position": {"x": 736.3895184348753, "y": 139.22895921367777}, "selected": false}, {"data": {"id": "2305888", "shared_name": "3688", "MCODE_SCORE": 3.375, "Gene": "3688", "Symbol": "ITGB1", "name": "3688", "MCODE_TYPE": "Seed", "SUID": 2305888, "DEGREE": 6.0, "id_original": "3688", "MCODE_CLUSTER_ID": 2.0, "selected": false, "canonicalName": "ITGB1"}, "position": {"x": 826.4759442161253, "y": 141.18792904514444}, "selected": false}, {"data": {"id": "2305885", "shared_name": "3265", "MCODE_SCORE": 3.375, "Gene": "3265", "Symbol": "HRAS", "name": "3265", "MCODE_TYPE": "Clustered", "SUID": 2305885, "DEGREE": 7.0, "id_original": "3265", "MCODE_CLUSTER_ID": 2.0, "selected": false, "canonicalName": "HRAS"}, "position": {"x": 781.5560833762815, "y": 187.64869416851175}, "selected": false}, {"data": {"id": "2305882", "shared_name": "2335", "MCODE_SCORE": 3.375, "Gene": "2335", "Symbol": "FN1", "name": "2335", "MCODE_TYPE": "Clustered", "SUID": 2305882, "DEGREE": 7.0, "id_original": "2335", "MCODE_CLUSTER_ID": 2.0, "selected": false, "canonicalName": "FN1"}, "position": {"x": 690.1688381980589, "y": 188.2116328586973}, "selected": false}, {"data": {"id": "2305879", "shared_name": "1445", "MCODE_SCORE": 3.375, "Gene": "1445", "Symbol": "CSK", "name": "1445", "MCODE_TYPE": "Clustered", "SUID": 2305879, "DEGREE": 7.0, "id_original": "1445", "MCODE_CLUSTER_ID": 2.0, "selected": false, "canonicalName": "CSK"}, "position": {"x": 785.4013276647261, "y": 278.97568620342383}, "selected": false}], "edges": [{"data": {"id": "2305972", "source": "2305960", "target": "2305954", "SCORE": "208", "shared_interaction": "Direct", "source_original": "11230", "Name_B": "RPN2", "Name_A": "PRAF2", "target_original": "6185", "Gene_B": "6185", "interaction": "Direct", "SUID": 2305972, "TYPE": "Direct", "Gene_A": "11230", "support": "{\"BioGrid\": \"physical\", \"BioGrid_PubMed\": \"34079125\", \"BioGrid_Type\": \"Proximity Label-MS\", \"BioGrid_Score\": \"27.22\"}", "selected": false}, "selected": false}, {"data": {"id": "2305969", "source": "2305957", "target": "2305954", "SCORE": "208", "shared_interaction": "Direct", "source_original": "10134", "Name_B": "RPN2", "Name_A": "BCAP31", "target_original": "6185", "Gene_B": "6185", "interaction": "Direct", "SUID": 2305969, "TYPE": "Direct", "Gene_A": "10134", "support": "{\"StringDB\": \"functional\", \"StringEvidence\": \"coexpression:0.081,textmining:0.036\", \"BioGrid\": \"physical\", \"BioGrid_PubMed\": \"34079125\", \"BioGrid_Type\": \"Proximity Label-MS\", \"BioGrid_Score\": \"40.0,92.27\", \"String_Score_Combined\": 151, \"String_Score_Physical\": 208}", "selected": false}, "selected": false}, {"data": {"id": "2305966", "source": "2305957", "target": "2305951", "SCORE": "208", "shared_interaction": "Direct", "source_original": "10134", "Name_B": "ITPR2", "Name_A": "BCAP31", "target_original": "3709", "Gene_B": "3709", "interaction": "Direct", "SUID": 2305966, "TYPE": "Direct", "Gene_A": "10134", "support": "{\"BioGrid\": \"physical\", \"BioGrid_PubMed\": \"34079125\", \"BioGrid_Type\": \"Proximity Label-MS\", \"BioGrid_Score\": \"210.0\"}", "selected": false}, "selected": false}, {"data": {"id": "2305963", "source": "2305957", "target": "2305960", "SCORE": "208", "shared_interaction": "Direct", "source_original": "10134", "Name_B": "PRAF2", "Name_A": "BCAP31", "target_original": "11230", "Gene_B": "11230", "interaction": "Direct", "SUID": 2305963, "TYPE": "Direct", "Gene_A": "10134", "support": "{\"BioGrid\": \"physical\", \"BioGrid_PubMed\": \"34079125\", \"BioGrid_Type\": \"Proximity Label-MS\", \"BioGrid_Score\": \"38.89\"}", "selected": false}, "selected": false}, {"data": {"id": "2306053", "source": "2305951", "target": "2305954", "SCORE": "208", "shared_interaction": "Direct", "source_original": "3709", "Name_B": "RPN2", "Name_A": "ITPR2", "target_original": "6185", "Gene_B": "6185", "interaction": "Direct", "SUID": 2306053, "TYPE": "Direct", "Gene_A": "3709", "support": "{\"BioGrid\": \"physical\", \"BioGrid_PubMed\": \"34079125\", \"BioGrid_Type\": \"Proximity Label-MS\", \"BioGrid_Score\": \"370.0\"}", "selected": false}, "selected": false}, {"data": {"id": "2306077", "source": "2305945", "target": "2305939", "SCORE": "208", "shared_interaction": "Direct", "source_original": "55749", "Name_B": "DDX46", "Name_A": "CCAR1", "target_original": "9879", "Gene_B": "9879", "interaction": "Direct", "SUID": 2306077, "TYPE": "Direct", "Gene_A": "55749", "support": "{\"StringDB\": \"functional\", \"StringEvidence\": \"coexpression:0.159\", \"BioGrid\": \"physical\", \"BioGrid_PubMed\": \"35831314\", \"BioGrid_Type\": \"Co-fractionation\", \"String_Score_Combined\": 193, \"String_Score_Physical\": 208}", "selected": false}, "selected": false}, {"data": {"id": "2306074", "source": "2305942", "target": "2305936", "SCORE": "229", "shared_interaction": "Direct", "source_original": "55704", "Name_B": "HERC2", "Name_A": "CCDC88A", "target_original": "8924", "Gene_B": "8924", "interaction": "Direct", "SUID": 2306074, "TYPE": "Direct", "Gene_A": "55704", "support": "{\"StringDB\": \"physical\", \"StringEvidence\": \"experiments:0.197,coexpression:0.022\", \"InWeb_IM\": \"experimental\", \"BioGrid\": \"physical\", \"BioGrid_PubMed\": \"28514442,26186194\", \"BioGrid_Type\": \"Affinity Capture-MS\", \"BioGrid_Score\": \"0.957355733,0.989381843\", \"String_Score_Physical\": 229, \"String_Score_Combined\": 246}", "selected": false}, "selected": false}, {"data": {"id": "2306119", "source": "2305936", "target": "2305939", "SCORE": "322", "shared_interaction": "Direct", "source_original": "8924", "Name_B": "DDX46", "Name_A": "HERC2", "target_original": "9879", "Gene_B": "9879", "interaction": "Direct", "SUID": 2306119, "TYPE": "Direct", "Gene_A": "8924", "support": "{\"StringDB\": \"physical\", \"StringEvidence\": \"experiments:0.294,coexpression:0.034\", \"BioGrid\": \"physical\", \"BioGrid_PubMed\": \"29511261\", \"BioGrid_Type\": \"Affinity Capture-MS\", \"String_Score_Physical\": 322, \"String_Score_Combined\": 345}", "selected": false}, "selected": false}, {"data": {"id": "2306116", "source": "2305930", "target": "2305936", "SCORE": "294", "shared_interaction": "Direct", "source_original": "8364", "Name_B": "HERC2", "Name_A": "H4C3", "target_original": "8924", "Gene_B": "8924", "interaction": "Direct", "SUID": 2306116, "TYPE": "Direct", "Gene_A": "8364", "support": "{\"InWeb_IM\": \"inference\"}", "selected": false}, "selected": false}, {"data": {"id": "2306113", "source": "2305930", "target": "2305933", "SCORE": "294", "shared_interaction": "Direct", "source_original": "8364", "Name_B": "EIF2S2", "Name_A": "H4C3", "target_original": "8894", "Gene_B": "8894", "interaction": "Direct", "SUID": 2306113, "TYPE": "Direct", "Gene_A": "8364", "support": "{\"InWeb_IM\": \"inference\"}", "selected": false}, "selected": false}, {"data": {"id": "2306101", "source": "2305927", "target": "2305933", "SCORE": "208", "shared_interaction": "Direct", "source_original": "6728", "Name_B": "EIF2S2", "Name_A": "SRP19", "target_original": "8894", "Gene_B": "8894", "interaction": "Direct", "SUID": 2306101, "TYPE": "Direct", "Gene_A": "6728", "support": "{\"StringDB\": \"functional\", \"StringEvidence\": \"coexpression:0.135,textmining:0.007\", \"BioGrid\": \"physical\", \"BioGrid_PubMed\": \"35271311\", \"BioGrid_Type\": \"Affinity Capture-MS\", \"String_Score_Combined\": 176, \"String_Score_Physical\": 208}", "selected": false}, "selected": false}, {"data": {"id": "2306098", "source": "2305924", "target": "2305930", "SCORE": "831", "shared_interaction": "Direct", "source_original": "6597", "Name_B": "H4C3", "Name_A": "SMARCA4", "target_original": "8364", "Gene_B": "8364", "interaction": "Direct", "SUID": 2306098, "TYPE": "Direct", "Gene_A": "6597", "support": "{\"StringDB\": \"physical\", \"StringEvidence\": \"experiments:0.824,textmining:0.585\", \"InWeb_IM\": \"inference\", \"String_Score_Physical\": 831, \"String_Score_Combined\": 930}", "selected": false}, "selected": false}, {"data": {"id": "2306095", "source": "2305921", "target": "2305933", "SCORE": "294", "shared_interaction": "Direct", "source_original": "6238", "Name_B": "EIF2S2", "Name_A": "RRBP1", "target_original": "8894", "Gene_B": "8894", "interaction": "Direct", "SUID": 2306095, "TYPE": "Direct", "Gene_A": "6238", "support": "{\"InWeb_IM\": \"inference\"}", "selected": false}, "selected": false}, {"data": {"id": "2306092", "source": "2305921", "target": "2305927", "SCORE": "208", "shared_interaction": "Direct", "source_original": "6238", "Name_B": "SRP19", "Name_A": "RRBP1", "target_original": "6728", "Gene_B": "6728", "interaction": "Direct", "SUID": 2306092, "TYPE": "Direct", "Gene_A": "6238", "support": "{\"BioGrid\": \"physical\", \"BioGrid_PubMed\": \"35271311\", \"BioGrid_Type\": \"Affinity Capture-MS\"}", "selected": false}, "selected": false}, {"data": {"id": "2306089", "source": "2305921", "target": "2305924", "SCORE": "208", "shared_interaction": "Direct", "source_original": "6238", "Name_B": "SMARCA4", "Name_A": "RRBP1", "target_original": "6597", "Gene_B": "6597", "interaction": "Direct", "SUID": 2306089, "TYPE": "Direct", "Gene_A": "6238", "support": "{\"BioGrid\": \"physical\", \"BioGrid_PubMed\": \"30021884\", \"BioGrid_Type\": \"Proximity Label-MS\"}", "selected": false}, "selected": false}, {"data": {"id": "2306071", "source": "2305918", "target": "2305948", "SCORE": "800", "shared_interaction": "Direct", "source_original": "4726", "Name_B": "NDUFAF2", "Name_A": "NDUFS6", "target_original": "91942", "Gene_B": "91942", "interaction": "Direct", "SUID": 2306071, "TYPE": "Direct", "Gene_A": "4726", "support": "{\"StringDB\": \"physical\", \"StringEvidence\": \"database:0.791,textmining:0.628,coexpression:0.103\", \"InWeb_IM\": \"inference\", \"String_Score_Physical\": 800, \"String_Score_Combined\": 933}", "selected": false}, "selected": false}, {"data": {"id": "2306068", "source": "2305915", "target": "2305948", "SCORE": "294", "shared_interaction": "Direct", "source_original": "4720", "Name_B": "NDUFAF2", "Name_A": "NDUFS2", "target_original": "91942", "Gene_B": "91942", "interaction": "Direct", "SUID": 2306068, "TYPE": "Direct", "Gene_A": "4720", "support": "{\"StringDB\": \"functional\", \"StringEvidence\": \"textmining:0.605,coexpression:0.032\", \"InWeb_IM\": \"inference\", \"String_Score_Combined\": 633, \"String_Score_Physical\": 294}", "selected": false}, "selected": false}, {"data": {"id": "2306065", "source": "2305915", "target": "2305918", "SCORE": "999", "shared_interaction": "Direct", "source_original": "4720", "Name_B": "NDUFS6", "Name_A": "NDUFS2", "target_original": "4726", "Gene_B": "4726", "interaction": "Direct", "SUID": 2306065, "TYPE": "Direct", "Gene_A": "4720", "support": "{\"StringDB\": \"physical\", \"StringEvidence\": \"experiments:0.998,database:0.896,textmining:0.858,coexpression:0.234\", \"InWeb_IM\": \"experimental\", \"BioGrid\": \"physical\", \"BioGrid_PubMed\": \"33961781,28514442,24344204,22939629\", \"BioGrid_Type\": \"Affinity Capture-MS,Co-fractionation\", \"BioGrid_Score\": \"0.849888235,0.758,0.870164206\", \"String_Score_Physical\": 999, \"String_Score_Combined\": 999}", "selected": false}, "selected": false}, {"data": {"id": "2306062", "source": "2305912", "target": "2305936", "SCORE": "254", "shared_interaction": "Direct", "source_original": "3836", "Name_B": "HERC2", "Name_A": "KPNA1", "target_original": "8924", "Gene_B": "8924", "interaction": "Direct", "SUID": 2306062, "TYPE": "Direct", "Gene_A": "3836", "support": "{\"StringDB\": \"physical\", \"StringEvidence\": \"experiments:0.223,coexpression:0.068,textmining:0.046\", \"String_Score_Physical\": 254, \"String_Score_Combined\": 337}", "selected": false}, "selected": false}, {"data": {"id": "2306059", "source": "2305912", "target": "2305927", "SCORE": "213", "shared_interaction": "Direct", "source_original": "3836", "Name_B": "SRP19", "Name_A": "KPNA1", "target_original": "6728", "Gene_B": "6728", "interaction": "Direct", "SUID": 2306059, "TYPE": "Direct", "Gene_A": "3836", "support": "{\"StringDB\": \"physical\", \"StringEvidence\": \"experiments:0.179,textmining:0.144,coexpression:0.023\", \"String_Score_Physical\": 213, \"String_Score_Combined\": 341}", "selected": false}, "selected": false}, {"data": {"id": "2306056", "source": "2305912", "target": "2305945", "SCORE": "208", "shared_interaction": "Direct", "source_original": "3836", "Name_B": "CCAR1", "Name_A": "KPNA1", "target_original": "55749", "Gene_B": "55749", "interaction": "Direct", "SUID": 2306056, "TYPE": "Direct", "Gene_A": "3836", "support": "{\"BioGrid\": \"physical\", \"BioGrid_PubMed\": \"33961781\", \"BioGrid_Type\": \"Affinity Capture-MS\", \"BioGrid_Score\": \"0.882415857\"}", "selected": false}, "selected": false}, {"data": {"id": "2306041", "source": "2305909", "target": "2305915", "SCORE": "384", "shared_interaction": "Direct", "source_original": "3421", "Name_B": "NDUFS2", "Name_A": "IDH3G", "target_original": "4720", "Gene_B": "4720", "interaction": "Direct", "SUID": 2306041, "TYPE": "Direct", "Gene_A": "3421", "support": "{\"StringDB\": \"physical\", \"StringEvidence\": \"coexpression:0.605,experiments:0.359,textmining:0.278,neighborhood:0.003\", \"String_Score_Physical\": 384, \"String_Score_Combined\": 825}", "selected": false}, "selected": false}, {"data": {"id": "2306023", "source": "2305906", "target": "2305924", "SCORE": "273", "shared_interaction": "Direct", "source_original": "3091", "Name_B": "SMARCA4", "Name_A": "HIF1A", "target_original": "6597", "Gene_B": "6597", "interaction": "Direct", "SUID": 2306023, "TYPE": "Direct", "Gene_A": "3091", "support": "{\"StringDB\": \"physical\", \"StringEvidence\": \"textmining:0.655,experiments:0.242\", \"BioGrid\": \"physical\", \"BioGrid_PubMed\": \"15347669\", \"BioGrid_Type\": \"Co-localization\", \"String_Score_Physical\": 273, \"String_Score_Combined\": 749}", "selected": false}, "selected": false}, {"data": {"id": "2306020", "source": "2305906", "target": "2305912", "SCORE": "485", "shared_interaction": "Direct", "source_original": "3091", "Name_B": "KPNA1", "Name_A": "HIF1A", "target_original": "3836", "Gene_B": "3836", "interaction": "Direct", "SUID": 2306020, "TYPE": "Direct", "Gene_A": "3091", "support": "{\"StringDB\": \"physical\", \"StringEvidence\": \"experiments:0.464,textmining:0.433\", \"BioGrid\": \"physical\", \"BioGrid_PubMed\": \"24067372,18187047\", \"BioGrid_Type\": \"Affinity Capture-Western,Reconstituted Complex\", \"String_Score_Physical\": 485, \"String_Score_Combined\": 708}", "selected": false}, "selected": false}, {"data": {"id": "2305999", "source": "2305903", "target": "2305942", "SCORE": "208", "shared_interaction": "Direct", "source_original": "163", "Name_B": "CCDC88A", "Name_A": "AP2B1", "target_original": "55704", "Gene_B": "55704", "interaction": "Direct", "SUID": 2305999, "TYPE": "Direct", "Gene_A": "163", "support": "{\"BioGrid\": \"physical\", \"BioGrid_PubMed\": \"34079125\", \"BioGrid_Type\": \"Proximity Label-MS\", \"BioGrid_Score\": \"20.0\"}", "selected": false}, "selected": false}, {"data": {"id": "2305996", "source": "2305903", "target": "2305909", "SCORE": "294", "shared_interaction": "Direct", "source_original": "163", "Name_B": "IDH3G", "Name_A": "AP2B1", "target_original": "3421", "Gene_B": "3421", "interaction": "Direct", "SUID": 2305996, "TYPE": "Direct", "Gene_A": "163", "support": "{\"InWeb_IM\": \"inference\"}", "selected": false}, "selected": false}, {"data": {"id": "2306110", "source": "2305897", "target": "2305900", "SCORE": "654", "shared_interaction": "Direct", "source_original": "7529", "Name_B": "IQGAP1", "Name_A": "YWHAB", "target_original": "8826", "Gene_B": "8826", "interaction": "Direct", "SUID": 2306110, "TYPE": "Direct", "Gene_A": "7529", "support": "{\"StringDB\": \"physical\", \"StringEvidence\": \"database:0.583,experiments:0.136,textmining:0.093,coexpression:0.030\", \"String_Score_Physical\": 654, \"String_Score_Combined\": 695}", "selected": false}, "selected": false}, {"data": {"id": "2306107", "source": "2305894", "target": "2305900", "SCORE": "499", "shared_interaction": "Direct", "source_original": "7094", "Name_B": "IQGAP1", "Name_A": "TLN1", "target_original": "8826", "Gene_B": "8826", "interaction": "Direct", "SUID": 2306107, "TYPE": "Direct", "Gene_A": "7094", "support": "{\"StringDB\": \"physical\", \"StringEvidence\": \"textmining:0.492,database:0.479,coexpression:0.059\", \"String_Score_Physical\": 499, \"String_Score_Combined\": 761}", "selected": false}, "selected": false}, {"data": {"id": "2306104", "source": "2305894", "target": "2305897", "SCORE": "600", "shared_interaction": "Direct", "source_original": "7094", "Name_B": "YWHAB", "Name_A": "TLN1", "target_original": "7529", "Gene_B": "7529", "interaction": "Direct", "SUID": 2306104, "TYPE": "Direct", "Gene_A": "7094", "support": "{\"StringDB\": \"physical\", \"StringEvidence\": \"database:0.583,textmining:0.035\", \"String_Score_Physical\": 600, \"String_Score_Combined\": 614}", "selected": false}, "selected": false}, {"data": {"id": "2306086", "source": "2305891", "target": "2305900", "SCORE": "575", "shared_interaction": "Direct", "source_original": "5908", "Name_B": "IQGAP1", "Name_A": "RAP1B", "target_original": "8826", "Gene_B": "8826", "interaction": "Direct", "SUID": 2306086, "TYPE": "Direct", "Gene_A": "5908", "support": "{\"StringDB\": \"physical\", \"StringEvidence\": \"textmining:0.501,database:0.479,experiments:0.150,coexpression:0.046\", \"String_Score_Physical\": 575, \"String_Score_Combined\": 797}", "selected": false}, "selected": false}, {"data": {"id": "2306083", "source": "2305891", "target": "2305897", "SCORE": "644", "shared_interaction": "Direct", "source_original": "5908", "Name_B": "YWHAB", "Name_A": "RAP1B", "target_original": "7529", "Gene_B": "7529", "interaction": "Direct", "SUID": 2306083, "TYPE": "Direct", "Gene_A": "5908", "support": "{\"StringDB\": \"physical\", \"StringEvidence\": \"database:0.583,textmining:0.268,experiments:0.111,coexpression:0.023\", \"String_Score_Physical\": 644, \"String_Score_Combined\": 745}", "selected": false}, "selected": false}, {"data": {"id": "2306080", "source": "2305891", "target": "2305894", "SCORE": "895", "shared_interaction": "Direct", "source_original": "5908", "Name_B": "TLN1", "Name_A": "RAP1B", "target_original": "7094", "Gene_B": "7094", "interaction": "Direct", "SUID": 2306080, "TYPE": "Direct", "Gene_A": "5908", "support": "{\"StringDB\": \"physical\", \"StringEvidence\": \"experiments:0.791,textmining:0.563,database:0.479,coexpression:0.022\", \"String_Score_Physical\": 895, \"String_Score_Combined\": 955}", "selected": false}, "selected": false}, {"data": {"id": "2306050", "source": "2305888", "target": "2305897", "SCORE": "205", "shared_interaction": "Direct", "source_original": "3688", "Name_B": "YWHAB", "Name_A": "ITGB1", "target_original": "7529", "Gene_B": "7529", "interaction": "Direct", "SUID": 2306050, "TYPE": "Direct", "Gene_A": "3688", "support": "{\"StringDB\": \"physical\", \"StringEvidence\": \"textmining:0.495,experiments:0.172,coexpression:0.024\", \"InWeb_IM\": \"experimental\", \"BioGrid\": \"physical\", \"BioGrid_PubMed\": \"11313964\", \"BioGrid_Type\": \"Affinity Capture-Western,Two-hybrid,Reconstituted Complex\", \"String_Score_Physical\": 205, \"String_Score_Combined\": 608}", "selected": false}, "selected": false}, {"data": {"id": "2306047", "source": "2305888", "target": "2305894", "SCORE": "987", "shared_interaction": "Direct", "source_original": "3688", "Name_B": "TLN1", "Name_A": "ITGB1", "target_original": "7094", "Gene_B": "7094", "interaction": "Direct", "SUID": 2306047, "TYPE": "Direct", "Gene_A": "3688", "support": "{\"StringDB\": \"physical\", \"StringEvidence\": \"database:0.896,textmining:0.885,experiments:0.871,coexpression:0.051\", \"OmniPath\": \"omnipath\", \"OmniPath_Reference\": \"Adhesome;BioGRID;CA1;ELM;HPRD;SIGNOR;SPIKE;Wang\", \"InWeb_IM\": \"experimental\", \"BioGrid\": \"physical\", \"BioGrid_PubMed\": \"34131310,22939629,19843520,15738269,14691141,11279249\", \"BioGrid_Type\": \"Protein-peptide,Affinity Capture-Western,Reconstituted Complex,Co-fractionation\", \"BioGrid_Score\": \"0.91\", \"String_Score_Physical\": 987, \"String_Score_Combined\": 998}", "selected": false}, "selected": false}, {"data": {"id": "2306044", "source": "2305888", "target": "2305891", "SCORE": "820", "shared_interaction": "Direct", "source_original": "3688", "Name_B": "RAP1B", "Name_A": "ITGB1", "target_original": "5908", "Gene_B": "5908", "interaction": "Direct", "SUID": 2306044, "TYPE": "Direct", "Gene_A": "3688", "support": "{\"StringDB\": \"physical\", \"StringEvidence\": \"database:0.791,textmining:0.272,experiments:0.102,coexpression:0.023\", \"OmniPath\": \"pathwayextra\", \"OmniPath_Reference\": \"Wang\", \"String_Score_Physical\": 820, \"String_Score_Combined\": 872}", "selected": false}, "selected": false}, {"data": {"id": "2306038", "source": "2305885", "target": "2305900", "SCORE": "660", "shared_interaction": "Direct", "source_original": "3265", "Name_B": "IQGAP1", "Name_A": "HRAS", "target_original": "8826", "Gene_B": "8826", "interaction": "Direct", "SUID": 2306038, "TYPE": "Direct", "Gene_A": "3265", "support": "{\"StringDB\": \"physical\", \"StringEvidence\": \"database:0.583,textmining:0.512,experiments:0.150,coexpression:0.025\", \"String_Score_Physical\": 660, \"String_Score_Combined\": 838}", "selected": false}, "selected": false}, {"data": {"id": "2306035", "source": "2305885", "target": "2305897", "SCORE": "921", "shared_interaction": "Direct", "source_original": "3265", "Name_B": "YWHAB", "Name_A": "HRAS", "target_original": "7529", "Gene_B": "7529", "interaction": "Direct", "SUID": 2306035, "TYPE": "Direct", "Gene_A": "3265", "support": "{\"StringDB\": \"physical\", \"StringEvidence\": \"database:0.896,textmining:0.236,experiments:0.219,coexpression:0.022\", \"OmniPath\": \"pathwayextra\", \"OmniPath_Reference\": \"ACSN;Wang\", \"InWeb_IM\": \"inference\", \"String_Score_Physical\": 921, \"String_Score_Combined\": 941}", "selected": false}, "selected": false}, {"data": {"id": "2306032", "source": "2305885", "target": "2305894", "SCORE": "600", "shared_interaction": "Direct", "source_original": "3265", "Name_B": "TLN1", "Name_A": "HRAS", "target_original": "7094", "Gene_B": "7094", "interaction": "Direct", "SUID": 2306032, "TYPE": "Direct", "Gene_A": "3265", "support": "{\"StringDB\": \"physical\", \"StringEvidence\": \"database:0.583,textmining:0.142\", \"String_Score_Physical\": 600, \"String_Score_Combined\": 656}", "selected": false}, "selected": false}, {"data": {"id": "2306029", "source": "2305885", "target": "2305891", "SCORE": "710", "shared_interaction": "Direct", "source_original": "3265", "Name_B": "RAP1B", "Name_A": "HRAS", "target_original": "5908", "Gene_B": "5908", "interaction": "Direct", "SUID": 2306029, "TYPE": "Direct", "Gene_A": "3265", "support": "{\"StringDB\": \"physical\", \"StringEvidence\": \"database:0.583,textmining:0.521,cooccurrence:0.421,experiments:0.275,coexpression:0.025\", \"String_Score_Physical\": 710, \"String_Score_Combined\": 731}", "selected": false}, "selected": false}, {"data": {"id": "2306026", "source": "2305885", "target": "2305888", "SCORE": "422", "shared_interaction": "Direct", "source_original": "3265", "Name_B": "ITGB1", "Name_A": "HRAS", "target_original": "3688", "Gene_B": "3688", "interaction": "Direct", "SUID": 2306026, "TYPE": "Direct", "Gene_A": "3265", "support": "{\"StringDB\": \"physical\", \"StringEvidence\": \"textmining:0.524,experiments:0.398,coexpression:0.023\", \"BioGrid\": \"physical\", \"BioGrid_PubMed\": \"30639242,30442766,30194290\", \"BioGrid_Type\": \"Proximity Label-MS\", \"BioGrid_Score\": \"4.40531421\", \"String_Score_Physical\": 422, \"String_Score_Combined\": 731}", "selected": false}, "selected": false}, {"data": {"id": "2306017", "source": "2305882", "target": "2305900", "SCORE": "517", "shared_interaction": "Direct", "source_original": "2335", "Name_B": "IQGAP1", "Name_A": "FN1", "target_original": "8826", "Gene_B": "8826", "interaction": "Direct", "SUID": 2306017, "TYPE": "Direct", "Gene_A": "2335", "support": "{\"StringDB\": \"physical\", \"StringEvidence\": \"database:0.479,textmining:0.410,experiments:0.034,coexpression:0.022\", \"InWeb_IM\": \"experimental\", \"BioGrid\": \"physical\", \"BioGrid_PubMed\": \"19738201\", \"BioGrid_Type\": \"Affinity Capture-MS\", \"String_Score_Physical\": 517, \"String_Score_Combined\": 721}", "selected": false}, "selected": false}, {"data": {"id": "2306014", "source": "2305882", "target": "2305897", "SCORE": "613", "shared_interaction": "Direct", "source_original": "2335", "Name_B": "YWHAB", "Name_A": "FN1", "target_original": "7529", "Gene_B": "7529", "interaction": "Direct", "SUID": 2306014, "TYPE": "Direct", "Gene_A": "2335", "support": "{\"StringDB\": \"physical\", \"StringEvidence\": \"database:0.583,textmining:0.125,experiments:0.034\", \"InWeb_IM\": \"experimental\", \"BioGrid\": \"physical\", \"BioGrid_PubMed\": \"19738201\", \"BioGrid_Type\": \"Affinity Capture-MS\", \"String_Score_Physical\": 613, \"String_Score_Combined\": 662}", "selected": false}, "selected": false}, {"data": {"id": "2306011", "source": "2305882", "target": "2305894", "SCORE": "517", "shared_interaction": "Direct", "source_original": "2335", "Name_B": "TLN1", "Name_A": "FN1", "target_original": "7094", "Gene_B": "7094", "interaction": "Direct", "SUID": 2306011, "TYPE": "Direct", "Gene_A": "2335", "support": "{\"StringDB\": \"physical\", \"StringEvidence\": \"textmining:0.499,database:0.479,experiments:0.034,coexpression:0.022\", \"InWeb_IM\": \"experimental\", \"BioGrid\": \"physical\", \"BioGrid_PubMed\": \"19738201\", \"BioGrid_Type\": \"Affinity Capture-Western,Affinity Capture-MS\", \"String_Score_Physical\": 517, \"String_Score_Combined\": 763}", "selected": false}, "selected": false}, {"data": {"id": "2306008", "source": "2305882", "target": "2305891", "SCORE": "517", "shared_interaction": "Direct", "source_original": "2335", "Name_B": "RAP1B", "Name_A": "FN1", "target_original": "5908", "Gene_B": "5908", "interaction": "Direct", "SUID": 2306008, "TYPE": "Direct", "Gene_A": "2335", "support": "{\"StringDB\": \"physical\", \"StringEvidence\": \"database:0.479,textmining:0.289,experiments:0.034\", \"InWeb_IM\": \"experimental\", \"BioGrid\": \"physical\", \"BioGrid_PubMed\": \"19738201\", \"BioGrid_Type\": \"Affinity Capture-MS\", \"String_Score_Physical\": 517, \"String_Score_Combined\": 656}", "selected": false}, "selected": false}, {"data": {"id": "2306005", "source": "2305882", "target": "2305888", "SCORE": "987", "shared_interaction": "Direct", "source_original": "2335", "Name_B": "ITGB1", "Name_A": "FN1", "target_original": "3688", "Gene_B": "3688", "interaction": "Direct", "SUID": 2306005, "TYPE": "Direct", "Gene_A": "2335", "support": "{\"StringDB\": \"physical\", \"StringEvidence\": \"textmining:0.989,database:0.896,experiments:0.871,coexpression:0.111\", \"OmniPath\": \"omnipath,ligrecextra\", \"OmniPath_Reference\": \"CA1;CellTalkDB;ELM;EMBRACE;Fantom5_LRdb;HPMR;HPMR_LRdb;HPMR_talklr;HPRD;HPRD_LRdb;HPRD_talklr;IntAct;LRdb;Lit-BM-17;Ramilowski2015;Reactome_LRdb;STRING_talklr;Wang;connectomeDB2020;iTALK;talklr\", \"InWeb_IM\": \"experimental\", \"BioGrid\": \"physical\", \"BioGrid_PubMed\": \"7681433,35831314,26456826,25237190,19738201\", \"BioGrid_Type\": \"Affinity Capture-Western,Affinity Capture-MS,Reconstituted Complex,Co-fractionation\", \"String_Score_Physical\": 987, \"String_Score_Combined\": 999}", "selected": false}, "selected": false}, {"data": {"id": "2306002", "source": "2305882", "target": "2305885", "SCORE": "600", "shared_interaction": "Direct", "source_original": "2335", "Name_B": "HRAS", "Name_A": "FN1", "target_original": "3265", "Gene_B": "3265", "interaction": "Direct", "SUID": 2306002, "TYPE": "Direct", "Gene_A": "2335", "support": "{\"StringDB\": \"physical\", \"StringEvidence\": \"textmining:0.608,database:0.583\", \"String_Score_Physical\": 600, \"String_Score_Combined\": 843}", "selected": false}, "selected": false}, {"data": {"id": "2305993", "source": "2305879", "target": "2305900", "SCORE": "507", "shared_interaction": "Direct", "source_original": "1445", "Name_B": "IQGAP1", "Name_A": "CSK", "target_original": "8826", "Gene_B": "8826", "interaction": "Direct", "SUID": 2305993, "TYPE": "Direct", "Gene_A": "1445", "support": "{\"StringDB\": \"physical\", \"StringEvidence\": \"database:0.479,textmining:0.114,experiments:0.016,coexpression:0.010\", \"String_Score_Physical\": 507, \"String_Score_Combined\": 568}", "selected": false}, "selected": false}, {"data": {"id": "2305990", "source": "2305879", "target": "2305897", "SCORE": "725", "shared_interaction": "Direct", "source_original": "1445", "Name_B": "YWHAB", "Name_A": "CSK", "target_original": "7529", "Gene_B": "7529", "interaction": "Direct", "SUID": 2305990, "TYPE": "Direct", "Gene_A": "1445", "support": "{\"StringDB\": \"physical\", \"StringEvidence\": \"database:0.583,experiments:0.315,textmining:0.025,coexpression:0.020\", \"BioGrid\": \"physical\", \"BioGrid_PubMed\": \"31980649\", \"BioGrid_Type\": \"Affinity Capture-MS\", \"String_Score_Physical\": 725, \"String_Score_Combined\": 737}", "selected": false}, "selected": false}, {"data": {"id": "2305987", "source": "2305879", "target": "2305894", "SCORE": "900", "shared_interaction": "Direct", "source_original": "1445", "Name_B": "TLN1", "Name_A": "CSK", "target_original": "7094", "Gene_B": "7094", "interaction": "Direct", "SUID": 2305987, "TYPE": "Direct", "Gene_A": "1445", "support": "{\"StringDB\": \"physical\", \"StringEvidence\": \"database:0.896,coexpression:0.044,textmining:0.042\", \"InWeb_IM\": \"inference\", \"String_Score_Physical\": 900, \"String_Score_Combined\": 908}", "selected": false}, "selected": false}, {"data": {"id": "2305984", "source": "2305879", "target": "2305891", "SCORE": "551", "shared_interaction": "Direct", "source_original": "1445", "Name_B": "RAP1B", "Name_A": "CSK", "target_original": "5908", "Gene_B": "5908", "interaction": "Direct", "SUID": 2305984, "TYPE": "Direct", "Gene_A": "1445", "support": "{\"StringDB\": \"physical\", \"StringEvidence\": \"database:0.479,textmining:0.210,experiments:0.103,coexpression:0.018\", \"InWeb_IM\": \"inference\", \"String_Score_Physical\": 551, \"String_Score_Combined\": 652}", "selected": false}, "selected": false}, {"data": {"id": "2305981", "source": "2305879", "target": "2305888", "SCORE": "910", "shared_interaction": "Direct", "source_original": "1445", "Name_B": "ITGB1", "Name_A": "CSK", "target_original": "3688", "Gene_B": "3688", "interaction": "Direct", "SUID": 2305981, "TYPE": "Direct", "Gene_A": "1445", "support": "{\"StringDB\": \"physical\", \"StringEvidence\": \"database:0.896,textmining:0.246,experiments:0.104,coexpression:0.046\", \"OmniPath\": \"omnipath,pathwayextra\", \"OmniPath_Reference\": \"Adhesome;Wang\", \"String_Score_Physical\": 910, \"String_Score_Combined\": 935}", "selected": false}, "selected": false}, {"data": {"id": "2305978", "source": "2305879", "target": "2305885", "SCORE": "641", "shared_interaction": "Direct", "source_original": "1445", "Name_B": "HRAS", "Name_A": "CSK", "target_original": "3265", "Gene_B": "3265", "interaction": "Direct", "SUID": 2305978, "TYPE": "Direct", "Gene_A": "1445", "support": "{\"StringDB\": \"physical\", \"StringEvidence\": \"database:0.583,textmining:0.283,experiments:0.103,coexpression:0.021\", \"String_Score_Physical\": 641, \"String_Score_Combined\": 748}", "selected": false}, "selected": false}, {"data": {"id": "2305975", "source": "2305879", "target": "2305882", "SCORE": "499", "shared_interaction": "Direct", "source_original": "1445", "Name_B": "FN1", "Name_A": "CSK", "target_original": "2335", "Gene_B": "2335", "interaction": "Direct", "SUID": 2305975, "TYPE": "Direct", "Gene_A": "1445", "support": "{\"StringDB\": \"physical\", \"StringEvidence\": \"database:0.479,textmining:0.379\", \"InWeb_IM\": \"inference\", \"String_Score_Physical\": 499, \"String_Score_Combined\": 689}", "selected": false}, "selected": false}]}}, "Brown_MCODE_ALL_PPIColorByCluster": {"format_version": "1.0", "generated_by": "cytoscape-3.9.1", "target_cytoscapejs_version": "~2.1", "data": {"shared_name": "Brown_MCODE_ALL_PPIColorByCluster", "name": "Brown_MCODE_ALL_PPIColorByCluster", "SUID": 2306353, "__Annotations": [], "selected": true}, "elements": {"nodes": [{"data": {"id": "2306737", "shared_name": "60481", "MCODE_SCORE": 1.0, "Gene": "60481", "Symbol": "ELOVL5", "name": "60481", "MCODE_TYPE": "Clustered", "SUID": 2306737, "DEGREE": 2.0, "id_original": "60481", "MCODE_CLUSTER_ID": 8.0, "selected": false, "canonicalName": "ELOVL5"}, "position": {"x": 370.1119446902228, "y": 775.5422126555903}, "selected": false}, {"data": {"id": "2306734", "shared_name": "56889", "MCODE_SCORE": 1.0, "Gene": "56889", "Symbol": "TM9SF3", "name": "56889", "MCODE_TYPE": "Clustered", "SUID": 2306734, "DEGREE": 2.0, "id_original": "56889", "MCODE_CLUSTER_ID": 8.0, "selected": false, "canonicalName": "TM9SF3"}, "position": {"x": 445.28728343534, "y": 695.0043994689448}, "selected": false}, {"data": {"id": "2306731", "shared_name": "25800", "MCODE_SCORE": 1.0, "Gene": "25800", "Symbol": "SLC39A6", "name": "25800", "MCODE_TYPE": "Seed", "SUID": 2306731, "DEGREE": 2.0, "id_original": "25800", "MCODE_CLUSTER_ID": 8.0, "selected": false, "canonicalName": "SLC39A6"}, "position": {"x": 289.7326417117072, "y": 700.3706256652339}, "selected": false}, {"data": {"id": "2306728", "shared_name": "382", "MCODE_SCORE": 1.0, "Gene": "382", "Symbol": "ARF6", "name": "382", "MCODE_TYPE": "Clustered", "SUID": 2306728, "DEGREE": 2.0, "id_original": "382", "MCODE_CLUSTER_ID": 8.0, "selected": false, "canonicalName": "ARF6"}, "position": {"x": 364.8364625124884, "y": 619.972125222729}, "selected": false}, {"data": {"id": "2306725", "shared_name": "60559", "MCODE_SCORE": 1.2, "Gene": "60559", "Symbol": "SPCS3", "name": "60559", "MCODE_TYPE": "Clustered", "SUID": 2306725, "DEGREE": 2.0, "id_original": "60559", "MCODE_CLUSTER_ID": 7.0, "selected": false, "canonicalName": "SPCS3"}, "position": {"x": 189.73264171170717, "y": 756.0742790008052}, "selected": false}, {"data": {"id": "2306722", "shared_name": "23065", "MCODE_SCORE": 1.2, "Gene": "23065", "Symbol": "EMC1", "name": "23065", "MCODE_TYPE": "Clustered", "SUID": 2306722, "DEGREE": 3.0, "id_original": "23065", "MCODE_CLUSTER_ID": 7.0, "selected": false, "canonicalName": "EMC1"}, "position": {"x": 138.5809388308478, "y": 670.0168544555171}, "selected": false}, {"data": {"id": "2306719", "shared_name": "10952", "MCODE_SCORE": 1.2, "Gene": "10952", "Symbol": "SEC61B", "name": "10952", "MCODE_TYPE": "Seed", "SUID": 2306719, "DEGREE": 3.0, "id_original": "10952", "MCODE_CLUSTER_ID": 7.0, "selected": false, "canonicalName": "SEC61B"}, "position": {"x": 65.06407786893374, "y": 726.7752105498774}, "selected": false}, {"data": {"id": "2306716", "shared_name": "4000", "MCODE_SCORE": 1.2, "Gene": "4000", "Symbol": "LMNA", "name": "4000", "MCODE_TYPE": "Clustered", "SUID": 2306716, "DEGREE": 2.0, "id_original": "4000", "MCODE_CLUSTER_ID": 7.0, "selected": false, "canonicalName": "LMNA"}, "position": {"x": 41.45113231229311, "y": 619.972125222729}, "selected": false}, {"data": {"id": "2306713", "shared_name": "387", "MCODE_SCORE": 1.2, "Gene": "387", "Symbol": "RHOA", "name": "387", "MCODE_TYPE": "Clustered", "SUID": 2306713, "DEGREE": 2.0, "id_original": "387", "MCODE_CLUSTER_ID": 7.0, "selected": false, "canonicalName": "RHOA"}, "position": {"x": 102.9635071902228, "y": 792.971751382397}, "selected": false}, {"data": {"id": "2306710", "shared_name": "197335", "MCODE_SCORE": 1.4000000000000001, "Gene": "197335", "Symbol": "WDR90", "name": "197335", "MCODE_TYPE": "Clustered", "SUID": 2306710, "DEGREE": 2.0, "id_original": "197335", "MCODE_CLUSTER_ID": 6.0, "selected": false, "canonicalName": "WDR90"}, "position": {"x": -538.2233481259393, "y": 761.3111602569087}, "selected": false}, {"data": {"id": "2306707", "shared_name": "128866", "MCODE_SCORE": 1.4000000000000001, "Gene": "128866", "Symbol": "CHMP4B", "name": "128866", "MCODE_TYPE": "Clustered", "SUID": 2306707, "DEGREE": 4.0, "id_original": "128866", "MCODE_CLUSTER_ID": 6.0, "selected": false, "canonicalName": "CHMP4B"}, "position": {"x": -364.69093845797056, "y": 626.3772765899165}, "selected": false}, {"data": {"id": "2306704", "shared_name": "103910", "MCODE_SCORE": 1.4000000000000001, "Gene": "103910", "Symbol": "MYL12B", "name": "103910", "MCODE_TYPE": "Clustered", "SUID": 2306704, "DEGREE": 3.0, "id_original": "103910", "MCODE_CLUSTER_ID": 6.0, "selected": false, "canonicalName": "MYL12B"}, "position": {"x": -466.2948813290643, "y": 674.0001098418696}, "selected": false}, {"data": {"id": "2306701", "shared_name": "27230", "MCODE_SCORE": 1.4000000000000001, "Gene": "27230", "Symbol": "SERP1", "name": "27230", "MCODE_TYPE": "Seed", "SUID": 2306701, "DEGREE": 2.0, "id_original": "27230", "MCODE_CLUSTER_ID": 6.0, "selected": false, "canonicalName": "SERP1"}, "position": {"x": -58.54886768770689, "y": 778.701373269604}, "selected": false}, {"data": {"id": "2306698", "shared_name": "23480", "MCODE_SCORE": 1.4000000000000001, "Gene": "23480", "Symbol": "SEC61G", "name": "23480", "MCODE_TYPE": "Clustered", "SUID": 2306698, "DEGREE": 3.0, "id_original": "23480", "MCODE_CLUSTER_ID": 6.0, "selected": false, "canonicalName": "SEC61G"}, "position": {"x": -169.096806988244, "y": 782.3935729766353}, "selected": false}, {"data": {"id": "2306695", "shared_name": "8655", "MCODE_SCORE": 1.4000000000000001, "Gene": "8655", "Symbol": "DYNLL1", "name": "8655", "MCODE_TYPE": "Clustered", "SUID": 2306695, "DEGREE": 2.0, "id_original": "8655", "MCODE_CLUSTER_ID": 6.0, "selected": false, "canonicalName": "DYNLL1"}, "position": {"x": -278.17796848726744, "y": 619.972125222729}, "selected": false}, {"data": {"id": "2306692", "shared_name": "7494", "MCODE_SCORE": 1.4000000000000001, "Gene": "7494", "Symbol": "XBP1", "name": "7494", "MCODE_TYPE": "Clustered", "SUID": 2306692, "DEGREE": 3.0, "id_original": "7494", "MCODE_CLUSTER_ID": 6.0, "selected": false, "canonicalName": "XBP1"}, "position": {"x": -124.09254215670103, "y": 689.5208160186274}, "selected": false}, {"data": {"id": "2306689", "shared_name": "6734", "MCODE_SCORE": 1.4000000000000001, "Gene": "6734", "Symbol": "SRPRA", "name": "6734", "MCODE_TYPE": "Clustered", "SUID": 2306689, "DEGREE": 3.0, "id_original": "6734", "MCODE_CLUSTER_ID": 6.0, "selected": false, "canonicalName": "SRPRA"}, "position": {"x": -241.66847752047056, "y": 691.5414459014399}, "selected": false}, {"data": {"id": "2306686", "shared_name": "5562", "MCODE_SCORE": 1.4000000000000001, "Gene": "5562", "Symbol": "PRKAA1", "name": "5562", "MCODE_TYPE": "Clustered", "SUID": 2306686, "DEGREE": 4.0, "id_original": "5562", "MCODE_CLUSTER_ID": 6.0, "selected": false, "canonicalName": "PRKAA1"}, "position": {"x": -363.3834738583612, "y": 721.2242461944087}, "selected": false}, {"data": {"id": "2306683", "shared_name": "2271", "MCODE_SCORE": 1.4000000000000001, "Gene": "2271", "Symbol": "FH", "name": "2271", "MCODE_TYPE": "Clustered", "SUID": 2306683, "DEGREE": 2.0, "id_original": "2271", "MCODE_CLUSTER_ID": 6.0, "selected": false, "canonicalName": "FH"}, "position": {"x": -438.7633871884393, "y": 809.4174148345454}, "selected": false}, {"data": {"id": "2306680", "shared_name": "58505", "MCODE_SCORE": 1.6666666666666665, "Gene": "58505", "Symbol": "OSTC", "name": "58505", "MCODE_TYPE": "Clustered", "SUID": 2306680, "DEGREE": 2.0, "id_original": "58505", "MCODE_CLUSTER_ID": 4.0, "selected": false, "canonicalName": "OSTC"}, "position": {"x": 1256.88538600492, "y": 519.972125222729}, "selected": false}, {"data": {"id": "2306677", "shared_name": "26003", "MCODE_SCORE": 1.6666666666666665, "Gene": "26003", "Symbol": "GORASP2", "name": "26003", "MCODE_TYPE": "Clustered", "SUID": 2306677, "DEGREE": 2.0, "id_original": "26003", "MCODE_CLUSTER_ID": 4.0, "selected": false, "canonicalName": "GORASP2"}, "position": {"x": 991.1421609072638, "y": 191.36571042780713}, "selected": false}, {"data": {"id": "2306674", "shared_name": "10598", "MCODE_SCORE": 1.6666666666666665, "Gene": "10598", "Symbol": "AHSA1", "name": "10598", "MCODE_TYPE": "Clustered", "SUID": 2306674, "DEGREE": 5.0, "id_original": "10598", "MCODE_CLUSTER_ID": 4.0, "selected": false, "canonicalName": "AHSA1"}, "position": {"x": 1236.4291787295294, "y": 267.10841672663526}, "selected": false}, {"data": {"id": "2306671", "shared_name": "10539", "MCODE_SCORE": 1.6666666666666665, "Gene": "10539", "Symbol": "GLRX3", "name": "10539", "MCODE_TYPE": "Clustered", "SUID": 2306671, "DEGREE": 2.0, "id_original": "10539", "MCODE_CLUSTER_ID": 4.0, "selected": false, "canonicalName": "GLRX3"}, "position": {"x": 1381.017954364295, "y": 171.69581907038526}, "selected": false}, {"data": {"id": "2306668", "shared_name": "9550", "MCODE_SCORE": 1.6666666666666665, "Gene": "9550", "Symbol": "ATP6V1G1", "name": "9550", "MCODE_TYPE": "Clustered", "SUID": 2306668, "DEGREE": 3.0, "id_original": "9550", "MCODE_CLUSTER_ID": 4.0, "selected": false, "canonicalName": "ATP6V1G1"}, "position": {"x": 866.4212441592169, "y": 190.51597898249463}, "selected": false}, {"data": {"id": "2306665", "shared_name": "7991", "MCODE_SCORE": 1.6666666666666665, "Gene": "7991", "Symbol": "TUSC3", "name": "7991", "MCODE_TYPE": "Clustered", "SUID": 2306665, "DEGREE": 4.0, "id_original": "7991", "MCODE_CLUSTER_ID": 4.0, "selected": false, "canonicalName": "TUSC3"}, "position": {"x": 1222.3265557436896, "y": 405.6970702910884}, "selected": false}, {"data": {"id": "2306662", "shared_name": "7846", "MCODE_SCORE": 1.6666666666666665, "Gene": "7846", "Symbol": "TUBA1A", "name": "7846", "MCODE_TYPE": "Clustered", "SUID": 2306662, "DEGREE": 5.0, "id_original": "7846", "MCODE_CLUSTER_ID": 4.0, "selected": false, "canonicalName": "TUBA1A"}, "position": {"x": 1287.3839111475897, "y": 289.3594543242915}, "selected": false}, {"data": {"id": "2306659", "shared_name": "6746", "MCODE_SCORE": 1.6666666666666665, "Gene": "6746", "Symbol": "SSR2", "name": "6746", "MCODE_TYPE": "Clustered", "SUID": 2306659, "DEGREE": 5.0, "id_original": "6746", "MCODE_CLUSTER_ID": 4.0, "selected": false, "canonicalName": "SSR2"}, "position": {"x": 1160.1684975771857, "y": 301.791217019604}, "selected": false}, {"data": {"id": "2306656", "shared_name": "6615", "MCODE_SCORE": 1.6666666666666665, "Gene": "6615", "Symbol": "SNAI1", "name": "6615", "MCODE_TYPE": "Clustered", "SUID": 2306656, "DEGREE": 5.0, "id_original": "6615", "MCODE_CLUSTER_ID": 4.0, "selected": false, "canonicalName": "SNAI1"}, "position": {"x": 1250.4026742129279, "y": 173.78322141413526}, "selected": false}, {"data": {"id": "2306653", "shared_name": "5861", "MCODE_SCORE": 1.6666666666666665, "Gene": "5861", "Symbol": "RAB1A", "name": "5861", "MCODE_TYPE": "Clustered", "SUID": 2306653, "DEGREE": 5.0, "id_original": "5861", "MCODE_CLUSTER_ID": 4.0, "selected": false, "canonicalName": "RAB1A"}, "position": {"x": 1124.7678017764044, "y": 191.48060910944776}, "selected": false}, {"data": {"id": "2306650", "shared_name": "3336", "MCODE_SCORE": 1.6666666666666665, "Gene": "3336", "Symbol": "HSPE1", "name": "3336", "MCODE_TYPE": "Clustered", "SUID": 2306650, "DEGREE": 2.0, "id_original": "3336", "MCODE_CLUSTER_ID": 4.0, "selected": false, "canonicalName": "HSPE1"}, "position": {"x": 1360.2617669253302, "y": 318.7832519317134}, "selected": false}, {"data": {"id": "2306647", "shared_name": "1603", "MCODE_SCORE": 1.6666666666666665, "Gene": "1603", "Symbol": "DAD1", "name": "1603", "MCODE_TYPE": "Clustered", "SUID": 2306647, "DEGREE": 2.0, "id_original": "1603", "MCODE_CLUSTER_ID": 4.0, "selected": false, "canonicalName": "DAD1"}, "position": {"x": 1153.8758950381232, "y": 502.33102720026807}, "selected": false}, {"data": {"id": "2306644", "shared_name": "708", "MCODE_SCORE": 1.6666666666666665, "Gene": "708", "Symbol": "C1QBP", "name": "708", "MCODE_TYPE": "Clustered", "SUID": 2306644, "DEGREE": 2.0, "id_original": "708", "MCODE_CLUSTER_ID": 4.0, "selected": false, "canonicalName": "C1QBP"}, "position": {"x": 1209.8460335879279, "y": 44.073748757885255}, "selected": false}, {"data": {"id": "2306641", "shared_name": "522", "MCODE_SCORE": 1.6666666666666665, "Gene": "522", "Symbol": "ATP5PF", "name": "522", "MCODE_TYPE": "Clustered", "SUID": 2306641, "DEGREE": 2.0, "id_original": "522", "MCODE_CLUSTER_ID": 4.0, "selected": false, "canonicalName": "ATP5PF"}, "position": {"x": 767.4284157900763, "y": 246.70607297663526}, "selected": false}, {"data": {"id": "2306638", "shared_name": "518", "MCODE_SCORE": 1.6666666666666665, "Gene": "518", "Symbol": "ATP5MC3", "name": "518", "MCODE_TYPE": "Clustered", "SUID": 2306638, "DEGREE": 2.0, "id_original": "518", "MCODE_CLUSTER_ID": 4.0, "selected": false, "canonicalName": "ATP5MC3"}, "position": {"x": 764.0075173525763, "y": 140.95473020319776}, "selected": false}, {"data": {"id": "2306635", "shared_name": "476", "MCODE_SCORE": 1.6666666666666665, "Gene": "476", "Symbol": "ATP1A1", "name": "476", "MCODE_TYPE": "Clustered", "SUID": 2306635, "DEGREE": 3.0, "id_original": "476", "MCODE_CLUSTER_ID": 4.0, "selected": false, "canonicalName": "ATP1A1"}, "position": {"x": 1192.074335589881, "y": 181.30882566218213}, "selected": false}, {"data": {"id": "2306632", "shared_name": "400", "MCODE_SCORE": 1.6666666666666665, "Gene": "400", "Symbol": "ARL1", "name": "400", "MCODE_TYPE": "Clustered", "SUID": 2306632, "DEGREE": 4.0, "id_original": "400", "MCODE_CLUSTER_ID": 4.0, "selected": false, "canonicalName": "ARL1"}, "position": {"x": 1345.0577302126837, "y": 211.11259763483838}, "selected": false}, {"data": {"id": "2306629", "shared_name": "60", "MCODE_SCORE": 1.6666666666666665, "Gene": "60", "Symbol": "ACTB", "name": "60", "MCODE_TYPE": "Clustered", "SUID": 2306629, "DEGREE": 5.0, "id_original": "60", "MCODE_CLUSTER_ID": 4.0, "selected": false, "canonicalName": "ACTB"}, "position": {"x": 1277.2806096224738, "y": 110.6050597930415}, "selected": false}, {"data": {"id": "2306626", "shared_name": "81929", "MCODE_SCORE": 2.0869565217391304, "Gene": "81929", "Symbol": "SEH1L", "name": "81929", "MCODE_TYPE": "Clustered", "SUID": 2306626, "DEGREE": 2.0, "id_original": "81929", "MCODE_CLUSTER_ID": 2.0, "selected": false, "canonicalName": "SEH1L"}, "position": {"x": 116.57273341702944, "y": 167.15113370661572}, "selected": false}, {"data": {"id": "2306623", "shared_name": "54433", "MCODE_SCORE": 2.0869565217391304, "Gene": "54433", "Symbol": "GAR1", "name": "54433", "MCODE_TYPE": "Clustered", "SUID": 2306623, "DEGREE": 2.0, "id_original": "54433", "MCODE_CLUSTER_ID": 2.0, "selected": false, "canonicalName": "GAR1"}, "position": {"x": 189.8813424258185, "y": 216.64317624811963}, "selected": false}, {"data": {"id": "2306620", "shared_name": "10498", "MCODE_SCORE": 2.0869565217391304, "Gene": "10498", "Symbol": "CARM1", "name": "10498", "MCODE_TYPE": "Clustered", "SUID": 2306620, "DEGREE": 3.0, "id_original": "10498", "MCODE_CLUSTER_ID": 2.0, "selected": false, "canonicalName": "CARM1"}, "position": {"x": 73.65412379788881, "y": 337.38717191462354}, "selected": false}, {"data": {"id": "2306617", "shared_name": "10476", "MCODE_SCORE": 2.0869565217391304, "Gene": "10476", "Symbol": "ATP5PD", "name": "10476", "MCODE_TYPE": "Clustered", "SUID": 2306617, "DEGREE": 3.0, "id_original": "10476", "MCODE_CLUSTER_ID": 2.0, "selected": false, "canonicalName": "ATP5PD"}, "position": {"x": -130.38393162203306, "y": 56.43872373347119}, "selected": false}, {"data": {"id": "2306614", "shared_name": "9991", "MCODE_SCORE": 2.0869565217391304, "Gene": "9991", "Symbol": "PTBP3", "name": "9991", "MCODE_TYPE": "Clustered", "SUID": 2306614, "DEGREE": 2.0, "id_original": "9991", "MCODE_CLUSTER_ID": 2.0, "selected": false, "canonicalName": "PTBP3"}, "position": {"x": 105.64266063260561, "y": 64.226031472729}, "selected": false}, {"data": {"id": "2306611", "shared_name": "7520", "MCODE_SCORE": 2.0869565217391304, "Gene": "7520", "Symbol": "XRCC5", "name": "7520", "MCODE_TYPE": "Clustered", "SUID": 2306611, "DEGREE": 10.0, "id_original": "7520", "MCODE_CLUSTER_ID": 2.0, "selected": false, "canonicalName": "XRCC5"}, "position": {"x": 45.721804156775534, "y": 210.1955367827876}, "selected": false}, {"data": {"id": "2306608", "shared_name": "7416", "MCODE_SCORE": 2.0869565217391304, "Gene": "7416", "Symbol": "VDAC1", "name": "7416", "MCODE_TYPE": "Clustered", "SUID": 2306608, "DEGREE": 4.0, "id_original": "7416", "MCODE_CLUSTER_ID": 2.0, "selected": false, "canonicalName": "VDAC1"}, "position": {"x": -47.63364170504087, "y": 91.64200132136182}, "selected": false}, {"data": {"id": "2306605", "shared_name": "6184", "MCODE_SCORE": 2.0869565217391304, "Gene": "6184", "Symbol": "RPN1", "name": "6184", "MCODE_TYPE": "Clustered", "SUID": 2306605, "DEGREE": 6.0, "id_original": "6184", "MCODE_CLUSTER_ID": 2.0, "selected": false, "canonicalName": "RPN1"}, "position": {"x": 25.65391017484194, "y": 138.9077941680415}, "selected": false}, {"data": {"id": "2306602", "shared_name": "5111", "MCODE_SCORE": 2.0869565217391304, "Gene": "5111", "Symbol": "PCNA", "name": "5111", "MCODE_TYPE": "Clustered", "SUID": 2306602, "DEGREE": 3.0, "id_original": "5111", "MCODE_CLUSTER_ID": 2.0, "selected": false, "canonicalName": "PCNA"}, "position": {"x": -44.55609653902525, "y": 311.16577260737256}, "selected": false}, {"data": {"id": "2306599", "shared_name": "4191", "MCODE_SCORE": 2.0869565217391304, "Gene": "4191", "Symbol": "MDH2", "name": "4191", "MCODE_TYPE": "Clustered", "SUID": 2306599, "DEGREE": 9.0, "id_original": "4191", "MCODE_CLUSTER_ID": 2.0, "selected": false, "canonicalName": "MDH2"}, "position": {"x": -150.05991123629087, "y": 220.82543485407666}, "selected": false}, {"data": {"id": "2306596", "shared_name": "4171", "MCODE_SCORE": 2.0869565217391304, "Gene": "4171", "Symbol": "MCM2", "name": "4171", "MCODE_TYPE": "Clustered", "SUID": 2306596, "DEGREE": 10.0, "id_original": "4171", "MCODE_CLUSTER_ID": 2.0, "selected": false, "canonicalName": "MCM2"}, "position": {"x": -37.18136356783384, "y": 186.7253677154048}, "selected": false}, {"data": {"id": "2306593", "shared_name": "3735", "MCODE_SCORE": 2.0869565217391304, "Gene": "3735", "Symbol": "KARS1", "name": "3735", "MCODE_TYPE": "Clustered", "SUID": 2306593, "DEGREE": 4.0, "id_original": "3735", "MCODE_CLUSTER_ID": 2.0, "selected": false, "canonicalName": "KARS1"}, "position": {"x": 75.17940475034243, "y": 118.13731687311963}, "selected": false}, {"data": {"id": "2306590", "shared_name": "3164", "MCODE_SCORE": 2.0869565217391304, "Gene": "3164", "Symbol": "NR4A1", "name": "3164", "MCODE_TYPE": "Clustered", "SUID": 2306590, "DEGREE": 2.0, "id_original": "3164", "MCODE_CLUSTER_ID": 2.0, "selected": false, "canonicalName": "NR4A1"}, "position": {"x": 3.466135516638815, "y": 347.75741117243604}, "selected": false}, {"data": {"id": "2306587", "shared_name": "2746", "MCODE_SCORE": 2.0869565217391304, "Gene": "2746", "Symbol": "GLUD1", "name": "2746", "MCODE_TYPE": "Clustered", "SUID": 2306587, "DEGREE": 4.0, "id_original": "2746", "MCODE_CLUSTER_ID": 2.0, "selected": false, "canonicalName": "GLUD1"}, "position": {"x": -109.57002781343931, "y": 285.8805324340327}, "selected": false}, {"data": {"id": "2306584", "shared_name": "2289", "MCODE_SCORE": 2.0869565217391304, "Gene": "2289", "Symbol": "FKBP5", "name": "2289", "MCODE_TYPE": "Clustered", "SUID": 2306584, "DEGREE": 4.0, "id_original": "2289", "MCODE_CLUSTER_ID": 2.0, "selected": false, "canonicalName": "FKBP5"}, "position": {"x": -22.93012760591978, "y": 266.2255946898921}, "selected": false}, {"data": {"id": "2306581", "shared_name": "2194", "MCODE_SCORE": 2.0869565217391304, "Gene": "2194", "Symbol": "FASN", "name": "2194", "MCODE_TYPE": "Clustered", "SUID": 2306581, "DEGREE": 7.0, "id_original": "2194", "MCODE_CLUSTER_ID": 2.0, "selected": false, "canonicalName": "FASN"}, "position": {"x": 100.65886546658999, "y": 242.80338590388135}, "selected": false}, {"data": {"id": "2306578", "shared_name": "2182", "MCODE_SCORE": 2.0869565217391304, "Gene": "2182", "Symbol": "ACSL4", "name": "2182", "MCODE_TYPE": "Clustered", "SUID": 2306578, "DEGREE": 2.0, "id_original": "2182", "MCODE_CLUSTER_ID": 2.0, "selected": false, "canonicalName": "ACSL4"}, "position": {"x": 210.50118495511538, "y": 316.92669980768994}, "selected": false}, {"data": {"id": "2306575", "shared_name": "1351", "MCODE_SCORE": 2.0869565217391304, "Gene": "1351", "Symbol": "COX8A", "name": "1351", "MCODE_TYPE": "Clustered", "SUID": 2306575, "DEGREE": 2.0, "id_original": "1351", "MCODE_CLUSTER_ID": 2.0, "selected": false, "canonicalName": "COX8A"}, "position": {"x": -246.56834934664244, "y": 256.65241353754834}, "selected": false}, {"data": {"id": "2306572", "shared_name": "998", "MCODE_SCORE": 2.0869565217391304, "Gene": "998", "Symbol": "CDC42", "name": "998", "MCODE_TYPE": "Clustered", "SUID": 2306572, "DEGREE": 5.0, "id_original": "998", "MCODE_CLUSTER_ID": 2.0, "selected": false, "canonicalName": "CDC42"}, "position": {"x": -7.55544041109556, "y": 44.073748757885255}, "selected": false}, {"data": {"id": "2306569", "shared_name": "515", "MCODE_SCORE": 2.0869565217391304, "Gene": "515", "Symbol": "ATP5PB", "name": "515", "MCODE_TYPE": "Clustered", "SUID": 2306569, "DEGREE": 4.0, "id_original": "515", "MCODE_CLUSTER_ID": 2.0, "selected": false, "canonicalName": "ATP5PB"}, "position": {"x": -167.2521567196893, "y": 129.29704587702588}, "selected": false}, {"data": {"id": "2306566", "shared_name": "375", "MCODE_SCORE": 2.0869565217391304, "Gene": "375", "Symbol": "ARF1", "name": "375", "MCODE_TYPE": "Clustered", "SUID": 2306566, "DEGREE": 3.0, "id_original": "375", "MCODE_CLUSTER_ID": 2.0, "selected": false, "canonicalName": "ARF1"}, "position": {"x": -103.59270237398619, "y": 145.93524472956494}, "selected": false}, {"data": {"id": "2306563", "shared_name": "308", "MCODE_SCORE": 2.0869565217391304, "Gene": "308", "Symbol": "ANXA5", "name": "308", "MCODE_TYPE": "Clustered", "SUID": 2306563, "DEGREE": 2.0, "id_original": "308", "MCODE_CLUSTER_ID": 2.0, "selected": false, "canonicalName": "ANXA5"}, "position": {"x": -235.77165745211119, "y": 331.0687248015864}, "selected": false}, {"data": {"id": "2306560", "shared_name": "301", "MCODE_SCORE": 2.0869565217391304, "Gene": "301", "Symbol": "ANXA1", "name": "301", "MCODE_TYPE": "Clustered", "SUID": 2306560, "DEGREE": 3.0, "id_original": "301", "MCODE_CLUSTER_ID": 2.0, "selected": false, "canonicalName": "ANXA1"}, "position": {"x": -133.1128744931268, "y": 327.33440320734815}, "selected": false}, {"data": {"id": "2306557", "shared_name": "56681", "MCODE_SCORE": 2.8421052631578947, "Gene": "56681", "Symbol": "SAR1A", "name": "56681", "MCODE_TYPE": "Clustered", "SUID": 2306557, "DEGREE": 3.0, "id_original": "56681", "MCODE_CLUSTER_ID": 3.0, "selected": false, "canonicalName": "SAR1A"}, "position": {"x": 401.9139657168341, "y": 44.073748757885255}, "selected": false}, {"data": {"id": "2306554", "shared_name": "22919", "MCODE_SCORE": 2.8421052631578947, "Gene": "22919", "Symbol": "MAPRE1", "name": "22919", "MCODE_TYPE": "Clustered", "SUID": 2306554, "DEGREE": 4.0, "id_original": "22919", "MCODE_CLUSTER_ID": 3.0, "selected": false, "canonicalName": "MAPRE1"}, "position": {"x": 546.8818612246466, "y": 349.8576995635493}, "selected": false}, {"data": {"id": "2306551", "shared_name": "10808", "MCODE_SCORE": 2.8421052631578947, "Gene": "10808", "Symbol": "HSPH1", "name": "10808", "MCODE_TYPE": "Clustered", "SUID": 2306551, "DEGREE": 5.0, "id_original": "10808", "MCODE_CLUSTER_ID": 3.0, "selected": false, "canonicalName": "HSPH1"}, "position": {"x": 650.190302386756, "y": 291.62657468561963}, "selected": false}, {"data": {"id": "2306548", "shared_name": "10728", "MCODE_SCORE": 2.8421052631578947, "Gene": "10728", "Symbol": "PTGES3", "name": "10728", "MCODE_TYPE": "Seed", "SUID": 2306548, "DEGREE": 5.0, "id_original": "10728", "MCODE_CLUSTER_ID": 3.0, "selected": false, "canonicalName": "PTGES3"}, "position": {"x": 583.6689400820685, "y": 292.8011276031001}, "selected": false}, {"data": {"id": "2306545", "shared_name": "10576", "MCODE_SCORE": 2.8421052631578947, "Gene": "10576", "Symbol": "CCT2", "name": "10576", "MCODE_TYPE": "Clustered", "SUID": 2306545, "DEGREE": 8.0, "id_original": "10576", "MCODE_CLUSTER_ID": 3.0, "selected": false, "canonicalName": "CCT2"}, "position": {"x": 573.1922249941779, "y": 151.26177900080518}, "selected": false}, {"data": {"id": "2306542", "shared_name": "10094", "MCODE_SCORE": 2.8421052631578947, "Gene": "10094", "Symbol": "ARPC3", "name": "10094", "MCODE_TYPE": "Clustered", "SUID": 2306542, "DEGREE": 3.0, "id_original": "10094", "MCODE_CLUSTER_ID": 3.0, "selected": false, "canonicalName": "ARPC3"}, "position": {"x": 400.0596566348029, "y": 117.62631528620557}, "selected": false}, {"data": {"id": "2306539", "shared_name": "9532", "MCODE_SCORE": 2.8421052631578947, "Gene": "9532", "Symbol": "BAG2", "name": "9532", "MCODE_TYPE": "Clustered", "SUID": 2306539, "DEGREE": 6.0, "id_original": "9532", "MCODE_CLUSTER_ID": 3.0, "selected": false, "canonicalName": "BAG2"}, "position": {"x": 609.3388314394904, "y": 222.3739043975337}, "selected": false}, {"data": {"id": "2306536", "shared_name": "7203", "MCODE_SCORE": 2.8421052631578947, "Gene": "7203", "Symbol": "CCT3", "name": "7203", "MCODE_TYPE": "Clustered", "SUID": 2306536, "DEGREE": 8.0, "id_original": "7203", "MCODE_CLUSTER_ID": 3.0, "selected": false, "canonicalName": "CCT3"}, "position": {"x": 525.2650399355841, "y": 204.8885528350337}, "selected": false}, {"data": {"id": "2306533", "shared_name": "6390", "MCODE_SCORE": 2.8421052631578947, "Gene": "6390", "Symbol": "SDHB", "name": "6390", "MCODE_TYPE": "Clustered", "SUID": 2306533, "DEGREE": 4.0, "id_original": "6390", "MCODE_CLUSTER_ID": 3.0, "selected": false, "canonicalName": "SDHB"}, "position": {"x": 310.5011849551154, "y": 180.24932115320996}, "selected": false}, {"data": {"id": "2306530", "shared_name": "5518", "MCODE_SCORE": 2.8421052631578947, "Gene": "5518", "Symbol": "PPP2R1A", "name": "5518", "MCODE_TYPE": "Clustered", "SUID": 2306530, "DEGREE": 7.0, "id_original": "5518", "MCODE_CLUSTER_ID": 3.0, "selected": false, "canonicalName": "PPP2R1A"}, "position": {"x": 493.7744393496466, "y": 283.66549985651807}, "selected": false}, {"data": {"id": "2306527", "shared_name": "5202", "MCODE_SCORE": 2.8421052631578947, "Gene": "5202", "Symbol": "PFDN2", "name": "5202", "MCODE_TYPE": "Clustered", "SUID": 2306527, "DEGREE": 4.0, "id_original": "5202", "MCODE_CLUSTER_ID": 3.0, "selected": false, "canonicalName": "PFDN2"}, "position": {"x": 664.0075173525763, "y": 186.82396881823377}, "selected": false}, {"data": {"id": "2306524", "shared_name": "3146", "MCODE_SCORE": 2.8421052631578947, "Gene": "3146", "Symbol": "HMGB1", "name": "3146", "MCODE_TYPE": "Clustered", "SUID": 2306524, "DEGREE": 2.0, "id_original": "3146", "MCODE_CLUSTER_ID": 3.0, "selected": false, "canonicalName": "HMGB1"}, "position": {"x": 320.9873299746466, "y": 262.6550323272212}, "selected": false}, {"data": {"id": "2306521", "shared_name": "2773", "MCODE_SCORE": 2.8421052631578947, "Gene": "2773", "Symbol": "GNAI3", "name": "2773", "MCODE_TYPE": "Clustered", "SUID": 2306521, "DEGREE": 3.0, "id_original": "2773", "MCODE_CLUSTER_ID": 3.0, "selected": false, "canonicalName": "GNAI3"}, "position": {"x": 491.2229867129279, "y": 52.995318582104005}, "selected": false}, {"data": {"id": "2306518", "shared_name": "1981", "MCODE_SCORE": 2.8421052631578947, "Gene": "1981", "Symbol": "EIF4G1", "name": "1981", "MCODE_TYPE": "Clustered", "SUID": 2306518, "DEGREE": 3.0, "id_original": "1981", "MCODE_CLUSTER_ID": 3.0, "selected": false, "canonicalName": "EIF4G1"}, "position": {"x": 564.6708016543341, "y": 248.04791181330518}, "selected": false}, {"data": {"id": "2306515", "shared_name": "1737", "MCODE_SCORE": 2.8421052631578947, "Gene": "1737", "Symbol": "DLAT", "name": "1737", "MCODE_TYPE": "Clustered", "SUID": 2306515, "DEGREE": 8.0, "id_original": "1737", "MCODE_CLUSTER_ID": 3.0, "selected": false, "canonicalName": "DLAT"}, "position": {"x": 364.0019173769904, "y": 137.81497495417432}, "selected": false}, {"data": {"id": "2306512", "shared_name": "1431", "MCODE_SCORE": 2.8421052631578947, "Gene": "1431", "Symbol": "CS", "name": "1431", "MCODE_TYPE": "Clustered", "SUID": 2306512, "DEGREE": 8.0, "id_original": "1431", "MCODE_CLUSTER_ID": 3.0, "selected": false, "canonicalName": "CS"}, "position": {"x": 427.531366839881, "y": 177.01849286799268}, "selected": false}, {"data": {"id": "2306509", "shared_name": "1213", "MCODE_SCORE": 2.8421052631578947, "Gene": "1213", "Symbol": "CLTC", "name": "1213", "MCODE_TYPE": "Clustered", "SUID": 2306509, "DEGREE": 11.0, "id_original": "1213", "MCODE_CLUSTER_ID": 3.0, "selected": false, "canonicalName": "CLTC"}, "position": {"x": 454.6843514590216, "y": 241.8901054168208}, "selected": false}, {"data": {"id": "2306506", "shared_name": "506", "MCODE_SCORE": 2.8421052631578947, "Gene": "506", "Symbol": "ATP5F1B", "name": "506", "MCODE_TYPE": "Clustered", "SUID": 2306506, "DEGREE": 10.0, "id_original": "506", "MCODE_CLUSTER_ID": 3.0, "selected": false, "canonicalName": "ATP5F1B"}, "position": {"x": 469.99578334378725, "y": 140.01195829157666}, "selected": false}, {"data": {"id": "2306503", "shared_name": "71", "MCODE_SCORE": 2.8421052631578947, "Gene": "71", "Symbol": "ACTG1", "name": "71", "MCODE_TYPE": "Clustered", "SUID": 2306503, "DEGREE": 6.0, "id_original": "71", "MCODE_CLUSTER_ID": 3.0, "selected": false, "canonicalName": "ACTG1"}, "position": {"x": 386.6302743105841, "y": 239.77681653742627}, "selected": false}, {"data": {"id": "2306500", "shared_name": "81876", "MCODE_SCORE": 4.181818181818182, "Gene": "81876", "Symbol": "RAB1B", "name": "81876", "MCODE_TYPE": "Clustered", "SUID": 2306500, "DEGREE": 10.0, "id_original": "81876", "MCODE_CLUSTER_ID": 5.0, "selected": false, "canonicalName": "RAB1B"}, "position": {"x": 1552.7474150805426, "y": 136.523638894604}, "selected": false}, {"data": {"id": "2306497", "shared_name": "51226", "MCODE_SCORE": 4.181818181818182, "Gene": "51226", "Symbol": "COPZ2", "name": "51226", "MCODE_TYPE": "Clustered", "SUID": 2306497, "DEGREE": 10.0, "id_original": "51226", "MCODE_CLUSTER_ID": 5.0, "selected": false, "canonicalName": "COPZ2"}, "position": {"x": 1499.2769427447272, "y": 159.2506133819087}, "selected": false}, {"data": {"id": "2306494", "shared_name": "51014", "MCODE_SCORE": 4.181818181818182, "Gene": "51014", "Symbol": "TMED7", "name": "51014", "MCODE_TYPE": "Clustered", "SUID": 2306494, "DEGREE": 9.0, "id_original": "51014", "MCODE_CLUSTER_ID": 5.0, "selected": false, "canonicalName": "TMED7"}, "position": {"x": 1606.791566386695, "y": 152.34086911921338}, "selected": false}, {"data": {"id": "2306491", "shared_name": "22818", "MCODE_SCORE": 4.181818181818182, "Gene": "22818", "Symbol": "COPZ1", "name": "22818", "MCODE_TYPE": "Clustered", "SUID": 2306491, "DEGREE": 9.0, "id_original": "22818", "MCODE_CLUSTER_ID": 5.0, "selected": false, "canonicalName": "COPZ1"}, "position": {"x": 1618.171678081031, "y": 263.31547086481885}, "selected": false}, {"data": {"id": "2306488", "shared_name": "11316", "MCODE_SCORE": 4.181818181818182, "Gene": "11316", "Symbol": "COPE", "name": "11316", "MCODE_TYPE": "Clustered", "SUID": 2306488, "DEGREE": 9.0, "id_original": "11316", "MCODE_CLUSTER_ID": 5.0, "selected": false, "canonicalName": "COPE"}, "position": {"x": 1639.4115462450934, "y": 204.95302121882276}, "selected": false}, {"data": {"id": "2306485", "shared_name": "10959", "MCODE_SCORE": 4.181818181818182, "Gene": "10959", "Symbol": "TMED2", "name": "10959", "MCODE_TYPE": "Clustered", "SUID": 2306485, "DEGREE": 9.0, "id_original": "10959", "MCODE_CLUSTER_ID": 5.0, "selected": false, "canonicalName": "TMED2"}, "position": {"x": 1481.017954364295, "y": 227.3477584624751}, "selected": false}, {"data": {"id": "2306482", "shared_name": "10282", "MCODE_SCORE": 4.181818181818182, "Gene": "10282", "Symbol": "BET1", "name": "10282", "MCODE_TYPE": "Clustered", "SUID": 2306482, "DEGREE": 8.0, "id_original": "10282", "MCODE_CLUSTER_ID": 5.0, "selected": false, "canonicalName": "BET1"}, "position": {"x": 1562.3685622363043, "y": 283.4889060760005}, "selected": false}, {"data": {"id": "2306479", "shared_name": "6836", "MCODE_SCORE": 4.181818181818182, "Gene": "6836", "Symbol": "SURF4", "name": "6836", "MCODE_TYPE": "Clustered", "SUID": 2306479, "DEGREE": 8.0, "id_original": "6836", "MCODE_CLUSTER_ID": 5.0, "selected": false, "canonicalName": "SURF4"}, "position": {"x": 1523.4963927416754, "y": 274.57762449030713}, "selected": false}, {"data": {"id": "2306476", "shared_name": "3312", "MCODE_SCORE": 4.181818181818182, "Gene": "3312", "Symbol": "HSPA8", "name": "3312", "MCODE_TYPE": "Seed", "SUID": 2306476, "DEGREE": 2.0, "id_original": "3312", "MCODE_CLUSTER_ID": 5.0, "selected": false, "canonicalName": "HSPA8"}, "position": {"x": 1482.1693501620246, "y": 44.073748757885255}, "selected": false}, {"data": {"id": "2306473", "shared_name": "378", "MCODE_SCORE": 4.181818181818182, "Gene": "378", "Symbol": "ARF4", "name": "378", "MCODE_TYPE": "Clustered", "SUID": 2306473, "DEGREE": 9.0, "id_original": "378", "MCODE_CLUSTER_ID": 5.0, "selected": false, "canonicalName": "ARF4"}, "position": {"x": 1585.8008361010504, "y": 212.24832456354932}, "selected": false}, {"data": {"id": "2306470", "shared_name": "372", "MCODE_SCORE": 4.181818181818182, "Gene": "372", "Symbol": "ARCN1", "name": "372", "MCODE_TYPE": "Clustered", "SUID": 2306470, "DEGREE": 9.0, "id_original": "372", "MCODE_CLUSTER_ID": 5.0, "selected": false, "canonicalName": "ARCN1"}, "position": {"x": 1531.1898245959235, "y": 204.1823760772212}, "selected": false}, {"data": {"id": "2306467", "shared_name": "220988", "MCODE_SCORE": 9.0, "Gene": "220988", "Symbol": "HNRNPA3", "name": "220988", "MCODE_TYPE": "Clustered", "SUID": 2306467, "DEGREE": 15.0, "id_original": "220988", "MCODE_CLUSTER_ID": 1.0, "selected": false, "canonicalName": "HNRNPA3"}, "position": {"x": -425.5243277401971, "y": 44.073748757885255}, "selected": false}, {"data": {"id": "2306464", "shared_name": "84844", "MCODE_SCORE": 9.0, "Gene": "84844", "Symbol": "PHF5A", "name": "84844", "MCODE_TYPE": "Clustered", "SUID": 2306464, "DEGREE": 17.0, "id_original": "84844", "MCODE_CLUSTER_ID": 1.0, "selected": false, "canonicalName": "PHF5A"}, "position": {"x": -428.32106541109556, "y": 217.88017575983838}, "selected": false}, {"data": {"id": "2306461", "shared_name": "59286", "MCODE_SCORE": 9.0, "Gene": "59286", "Symbol": "UBL5", "name": "59286", "MCODE_TYPE": "Clustered", "SUID": 2306461, "DEGREE": 10.0, "id_original": "59286", "MCODE_CLUSTER_ID": 1.0, "selected": false, "canonicalName": "UBL5"}, "position": {"x": -538.2233481259393, "y": 190.88652341608838}, "selected": false}, {"data": {"id": "2306458", "shared_name": "51690", "MCODE_SCORE": 9.0, "Gene": "51690", "Symbol": "LSM7", "name": "51690", "MCODE_TYPE": "Clustered", "SUID": 2306458, "DEGREE": 14.0, "id_original": "51690", "MCODE_CLUSTER_ID": 1.0, "selected": false, "canonicalName": "LSM7"}, "position": {"x": -461.4224448056268, "y": 71.5523254180415}, "selected": false}, {"data": {"id": "2306455", "shared_name": "51639", "MCODE_SCORE": 9.0, "Gene": "51639", "Symbol": "SF3B6", "name": "51639", "MCODE_TYPE": "Clustered", "SUID": 2306455, "DEGREE": 20.0, "id_original": "51639", "MCODE_CLUSTER_ID": 1.0, "selected": false, "canonicalName": "SF3B6"}, "position": {"x": -479.2511496396112, "y": 234.33436887507276}, "selected": false}, {"data": {"id": "2306452", "shared_name": "25804", "MCODE_SCORE": 9.0, "Gene": "25804", "Symbol": "LSM4", "name": "25804", "MCODE_TYPE": "Clustered", "SUID": 2306452, "DEGREE": 13.0, "id_original": "25804", "MCODE_CLUSTER_ID": 1.0, "selected": false, "canonicalName": "LSM4"}, "position": {"x": -514.7000326962518, "y": 204.00465696101026}, "selected": false}, {"data": {"id": "2306449", "shared_name": "22916", "MCODE_SCORE": 9.0, "Gene": "22916", "Symbol": "NCBP2", "name": "22916", "MCODE_TYPE": "Clustered", "SUID": 2306449, "DEGREE": 21.0, "id_original": "22916", "MCODE_CLUSTER_ID": 1.0, "selected": false, "canonicalName": "NCBP2"}, "position": {"x": -356.02863071871275, "y": 166.93541257624463}, "selected": false}, {"data": {"id": "2306446", "shared_name": "10594", "MCODE_SCORE": 9.0, "Gene": "10594", "Symbol": "PRPF8", "name": "10594", "MCODE_TYPE": "Clustered", "SUID": 2306446, "DEGREE": 19.0, "id_original": "10594", "MCODE_CLUSTER_ID": 1.0, "selected": false, "canonicalName": "PRPF8"}, "position": {"x": -508.87657688570494, "y": 91.88441770319776}, "selected": false}, {"data": {"id": "2306443", "shared_name": "10262", "MCODE_SCORE": 9.0, "Gene": "10262", "Symbol": "SF3B4", "name": "10262", "MCODE_TYPE": "Clustered", "SUID": 2306443, "DEGREE": 23.0, "id_original": "10262", "MCODE_CLUSTER_ID": 1.0, "selected": false, "canonicalName": "SF3B4"}, "position": {"x": -387.1118674130487, "y": 200.2981750274165}, "selected": false}, {"data": {"id": "2306440", "shared_name": "7073", "MCODE_SCORE": 9.0, "Gene": "7073", "Symbol": "TIAL1", "name": "7073", "MCODE_TYPE": "Clustered", "SUID": 2306440, "DEGREE": 13.0, "id_original": "7073", "MCODE_CLUSTER_ID": 1.0, "selected": false, "canonicalName": "TIAL1"}, "position": {"x": -406.1762442441034, "y": 131.22255246882276}, "selected": false}, {"data": {"id": "2306437", "shared_name": "6636", "MCODE_SCORE": 9.0, "Gene": "6636", "Symbol": "SNRPF", "name": "6636", "MCODE_TYPE": "Clustered", "SUID": 2306437, "DEGREE": 23.0, "id_original": "6636", "MCODE_CLUSTER_ID": 1.0, "selected": false, "canonicalName": "SNRPF"}, "position": {"x": -510.4346518368768, "y": 131.61635129694776}, "selected": false}, {"data": {"id": "2306434", "shared_name": "6635", "MCODE_SCORE": 9.0, "Gene": "6635", "Symbol": "SNRPE", "name": "6635", "MCODE_TYPE": "Clustered", "SUID": 2306434, "DEGREE": 22.0, "id_original": "6635", "MCODE_CLUSTER_ID": 1.0, "selected": false, "canonicalName": "SNRPE"}, "position": {"x": -346.56834934664244, "y": 110.75236814265088}, "selected": false}, {"data": {"id": "2306431", "shared_name": "6627", "MCODE_SCORE": 9.0, "Gene": "6627", "Symbol": "SNRPA1", "name": "6627", "MCODE_TYPE": "Clustered", "SUID": 2306431, "DEGREE": 21.0, "id_original": "6627", "MCODE_CLUSTER_ID": 1.0, "selected": false, "canonicalName": "SNRPA1"}, "position": {"x": -451.25829075289244, "y": 123.9434386992915}, "selected": false}, {"data": {"id": "2306428", "shared_name": "6432", "MCODE_SCORE": 9.0, "Gene": "6432", "Symbol": "SRSF7", "name": "6432", "MCODE_TYPE": "Clustered", "SUID": 2306428, "DEGREE": 15.0, "id_original": "6432", "MCODE_CLUSTER_ID": 1.0, "selected": false, "canonicalName": "SRSF7"}, "position": {"x": -411.3909659237909, "y": 236.11587827448682}, "selected": false}, {"data": {"id": "2306425", "shared_name": "6428", "MCODE_SCORE": 9.0, "Gene": "6428", "Symbol": "SRSF3", "name": "6428", "MCODE_TYPE": "Clustered", "SUID": 2306425, "DEGREE": 15.0, "id_original": "6428", "MCODE_CLUSTER_ID": 1.0, "selected": false, "canonicalName": "SRSF3"}, "position": {"x": -361.2770285458612, "y": 202.64715879206494}, "selected": false}, {"data": {"id": "2306422", "shared_name": "6427", "MCODE_SCORE": 9.0, "Gene": "6427", "Symbol": "SRSF2", "name": "6427", "MCODE_TYPE": "Clustered", "SUID": 2306422, "DEGREE": 17.0, "id_original": "6427", "MCODE_CLUSTER_ID": 1.0, "selected": false, "canonicalName": "SRSF2"}, "position": {"x": -378.59772251558775, "y": 232.17294614558057}, "selected": false}, {"data": {"id": "2306419", "shared_name": "6426", "MCODE_SCORE": 9.0, "Gene": "6426", "Symbol": "SRSF1", "name": "6426", "MCODE_TYPE": "Seed", "SUID": 2306419, "DEGREE": 18.0, "id_original": "6426", "MCODE_CLUSTER_ID": 1.0, "selected": false, "canonicalName": "SRSF1"}, "position": {"x": -493.14540623140806, "y": 201.08476560358838}, "selected": false}, {"data": {"id": "2306416", "shared_name": "5440", "MCODE_SCORE": 9.0, "Gene": "5440", "Symbol": "POLR2K", "name": "5440", "MCODE_TYPE": "Clustered", "SUID": 2306416, "DEGREE": 17.0, "id_original": "5440", "MCODE_CLUSTER_ID": 1.0, "selected": false, "canonicalName": "POLR2K"}, "position": {"x": -362.31545017672056, "y": 66.9507629180415}, "selected": false}, {"data": {"id": "2306413", "shared_name": "5437", "MCODE_SCORE": 9.0, "Gene": "5437", "Symbol": "POLR2H", "name": "5437", "MCODE_TYPE": "Clustered", "SUID": 2306413, "DEGREE": 22.0, "id_original": "5437", "MCODE_CLUSTER_ID": 1.0, "selected": false, "canonicalName": "POLR2H"}, "position": {"x": -364.9121603817987, "y": 95.28261106257276}, "selected": false}, {"data": {"id": "2306410", "shared_name": "5435", "MCODE_SCORE": 9.0, "Gene": "5435", "Symbol": "POLR2F", "name": "5435", "MCODE_TYPE": "Clustered", "SUID": 2306410, "DEGREE": 17.0, "id_original": "5435", "MCODE_CLUSTER_ID": 1.0, "selected": false, "canonicalName": "POLR2F"}, "position": {"x": -368.5829825253534, "y": 143.73695676569776}, "selected": false}, {"data": {"id": "2306407", "shared_name": "5432", "MCODE_SCORE": 9.0, "Gene": "5432", "Symbol": "POLR2C", "name": "5432", "MCODE_TYPE": "Clustered", "SUID": 2306407, "DEGREE": 22.0, "id_original": "5432", "MCODE_CLUSTER_ID": 1.0, "selected": false, "canonicalName": "POLR2C"}, "position": {"x": -453.68492649507994, "y": 217.53256528620557}, "selected": false}, {"data": {"id": "2306404", "shared_name": "4609", "MCODE_SCORE": 9.0, "Gene": "4609", "Symbol": "MYC", "name": "4609", "MCODE_TYPE": "Clustered", "SUID": 2306404, "DEGREE": 23.0, "id_original": "4609", "MCODE_CLUSTER_ID": 1.0, "selected": false, "canonicalName": "MYC"}, "position": {"x": -426.5152335019159, "y": 177.14018552546338}, "selected": false}, {"data": {"id": "2306401", "shared_name": "3191", "MCODE_SCORE": 9.0, "Gene": "3191", "Symbol": "HNRNPL", "name": "3191", "MCODE_TYPE": "Clustered", "SUID": 2306401, "DEGREE": 18.0, "id_original": "3191", "MCODE_CLUSTER_ID": 1.0, "selected": false, "canonicalName": "HNRNPL"}, "position": {"x": -488.7115988583612, "y": 146.66441648249463}, "selected": false}, {"data": {"id": "2306398", "shared_name": "3181", "MCODE_SCORE": 9.0, "Gene": "3181", "Symbol": "HNRNPA2B1", "name": "3181", "MCODE_TYPE": "Clustered", "SUID": 2306398, "DEGREE": 17.0, "id_original": "3181", "MCODE_CLUSTER_ID": 1.0, "selected": false, "canonicalName": "HNRNPA2B1"}, "position": {"x": -403.3977866025018, "y": 106.173541238354}, "selected": false}], "edges": [{"data": {"id": "2307829", "source": "2306734", "target": "2306737", "SCORE": "208", "shared_interaction": "Direct", "source_original": "56889", "Name_B": "ELOVL5", "Name_A": "TM9SF3", "target_original": "60481", "Gene_B": "60481", "interaction": "Direct", "SUID": 2307829, "TYPE": "Direct", "Gene_A": "56889", "support": "{\"BioGrid\": \"physical\", \"BioGrid_PubMed\": \"34079125\", \"BioGrid_Type\": \"Proximity Label-MS\", \"BioGrid_Score\": \"10.5\"}", "selected": false}, "selected": false}, {"data": {"id": "2307307", "source": "2306731", "target": "2306737", "SCORE": "208", "shared_interaction": "Direct", "source_original": "25800", "Name_B": "ELOVL5", "Name_A": "SLC39A6", "target_original": "60481", "Gene_B": "60481", "interaction": "Direct", "SUID": 2307307, "TYPE": "Direct", "Gene_A": "25800", "support": "{\"StringDB\": \"functional\", \"StringEvidence\": \"textmining:0.093,coexpression:0.059\", \"BioGrid\": \"physical\", \"BioGrid_PubMed\": \"34079125\", \"BioGrid_Type\": \"Proximity Label-MS\", \"BioGrid_Score\": \"30.0\", \"String_Score_Combined\": 181, \"String_Score_Physical\": 208}", "selected": false}, "selected": false}, {"data": {"id": "2307304", "source": "2306731", "target": "2306728", "SCORE": "208", "shared_interaction": "Direct", "source_original": "25800", "Name_B": "ARF6", "Name_A": "SLC39A6", "target_original": "382", "Gene_B": "382", "interaction": "Direct", "SUID": 2307304, "TYPE": "Direct", "Gene_A": "25800", "support": "{\"BioGrid\": \"physical\", \"BioGrid_PubMed\": \"34079125\", \"BioGrid_Type\": \"Proximity Label-MS\", \"BioGrid_Score\": \"120.0\"}", "selected": false}, "selected": false}, {"data": {"id": "2307508", "source": "2306728", "target": "2306734", "SCORE": "208", "shared_interaction": "Direct", "source_original": "382", "Name_B": "TM9SF3", "Name_A": "ARF6", "target_original": "56889", "Gene_B": "56889", "interaction": "Direct", "SUID": 2307508, "TYPE": "Direct", "Gene_A": "382", "support": "{\"BioGrid\": \"physical\", \"BioGrid_PubMed\": \"34079125\", \"BioGrid_Type\": \"Proximity Label-MS\", \"BioGrid_Score\": \"10.5\"}", "selected": false}, "selected": false}, {"data": {"id": "2307292", "source": "2306722", "target": "2306716", "SCORE": "208", "shared_interaction": "Direct", "source_original": "23065", "Name_B": "LMNA", "Name_A": "EMC1", "target_original": "4000", "Gene_B": "4000", "interaction": "Direct", "SUID": 2307292, "TYPE": "Direct", "Gene_A": "23065", "support": "{\"BioGrid\": \"physical\", \"BioGrid_PubMed\": \"32344865,29568061\", \"BioGrid_Type\": \"Proximity Label-MS\"}", "selected": false}, "selected": false}, {"data": {"id": "2307289", "source": "2306722", "target": "2306713", "SCORE": "208", "shared_interaction": "Direct", "source_original": "23065", "Name_B": "RHOA", "Name_A": "EMC1", "target_original": "387", "Gene_B": "387", "interaction": "Direct", "SUID": 2307289, "TYPE": "Direct", "Gene_A": "23065", "support": "{\"BioGrid\": \"physical\", \"BioGrid_PubMed\": \"31871319\", \"BioGrid_Type\": \"Affinity Capture-MS\"}", "selected": false}, "selected": false}, {"data": {"id": "2306995", "source": "2306719", "target": "2306725", "SCORE": "208", "shared_interaction": "Direct", "source_original": "10952", "Name_B": "SPCS3", "Name_A": "SEC61B", "target_original": "60559", "Gene_B": "60559", "interaction": "Direct", "SUID": 2306995, "TYPE": "Direct", "Gene_A": "10952", "support": "{\"StringDB\": \"functional\", \"StringEvidence\": \"textmining:0.482,coexpression:0.424\", \"BioGrid\": \"physical\", \"BioGrid_PubMed\": \"34079125\", \"BioGrid_Type\": \"Proximity Label-MS\", \"BioGrid_Score\": \"20.0\", \"String_Score_Combined\": 713, \"String_Score_Physical\": 208}", "selected": false}, "selected": false}, {"data": {"id": "2306992", "source": "2306719", "target": "2306716", "SCORE": "208", "shared_interaction": "Direct", "source_original": "10952", "Name_B": "LMNA", "Name_A": "SEC61B", "target_original": "4000", "Gene_B": "4000", "interaction": "Direct", "SUID": 2306992, "TYPE": "Direct", "Gene_A": "10952", "support": "{\"StringDB\": \"functional\", \"StringEvidence\": \"textmining:0.158\", \"BioGrid\": \"physical\", \"BioGrid_PubMed\": \"34079125\", \"BioGrid_Type\": \"Proximity Label-MS\", \"BioGrid_Score\": \"115.0\", \"String_Score_Combined\": 192, \"String_Score_Physical\": 208}", "selected": false}, "selected": false}, {"data": {"id": "2306989", "source": "2306719", "target": "2306722", "SCORE": "208", "shared_interaction": "Direct", "source_original": "10952", "Name_B": "EMC1", "Name_A": "SEC61B", "target_original": "23065", "Gene_B": "23065", "interaction": "Direct", "SUID": 2306989, "TYPE": "Direct", "Gene_A": "10952", "support": "{\"StringDB\": \"functional\", \"StringEvidence\": \"textmining:0.435\", \"BioGrid\": \"physical\", \"BioGrid_PubMed\": \"35271311,34079125\", \"BioGrid_Type\": \"Affinity Capture-MS,Proximity Label-MS\", \"BioGrid_Score\": \"705.0\", \"String_Score_Combined\": 457, \"String_Score_Physical\": 208}", "selected": false}, "selected": false}, {"data": {"id": "2307511", "source": "2306713", "target": "2306725", "SCORE": "208", "shared_interaction": "Direct", "source_original": "387", "Name_B": "SPCS3", "Name_A": "RHOA", "target_original": "60559", "Gene_B": "60559", "interaction": "Direct", "SUID": 2307511, "TYPE": "Direct", "Gene_A": "387", "support": "{\"BioGrid\": \"physical\", \"BioGrid_PubMed\": \"31871319\", \"BioGrid_Type\": \"Affinity Capture-MS\"}", "selected": false}, "selected": false}, {"data": {"id": "2307130", "source": "2306710", "target": "2306683", "SCORE": "524", "shared_interaction": "Direct", "source_original": "197335", "Name_B": "FH", "Name_A": "WDR90", "target_original": "2271", "Gene_B": "2271", "interaction": "Direct", "SUID": 2307130, "TYPE": "Direct", "Gene_A": "197335", "support": "{\"StringDB\": \"physical\", \"StringEvidence\": \"experiments:0.504,coexpression:0.011\", \"String_Score_Physical\": 524, \"String_Score_Combined\": 529}", "selected": false}, "selected": false}, {"data": {"id": "2307079", "source": "2306707", "target": "2306695", "SCORE": "270", "shared_interaction": "Direct", "source_original": "128866", "Name_B": "DYNLL1", "Name_A": "CHMP4B", "target_original": "8655", "Gene_B": "8655", "interaction": "Direct", "SUID": 2307079, "TYPE": "Direct", "Gene_A": "128866", "support": "{\"StringDB\": \"physical\", \"StringEvidence\": \"experiments:0.239,textmining:0.036,coexpression:0.028\", \"BioGrid\": \"physical\", \"BioGrid_PubMed\": \"31586073\", \"BioGrid_Type\": \"Affinity Capture-MS\", \"String_Score_Physical\": 270, \"String_Score_Combined\": 316}", "selected": false}, "selected": false}, {"data": {"id": "2307076", "source": "2306707", "target": "2306689", "SCORE": "270", "shared_interaction": "Direct", "source_original": "128866", "Name_B": "SRPRA", "Name_A": "CHMP4B", "target_original": "6734", "Gene_B": "6734", "interaction": "Direct", "SUID": 2307076, "TYPE": "Direct", "Gene_A": "128866", "support": "{\"StringDB\": \"physical\", \"StringEvidence\": \"experiments:0.239\", \"BioGrid\": \"physical\", \"BioGrid_PubMed\": \"31586073\", \"BioGrid_Type\": \"Affinity Capture-MS\", \"String_Score_Physical\": 270, \"String_Score_Combined\": 270}", "selected": false}, "selected": false}, {"data": {"id": "2307073", "source": "2306707", "target": "2306686", "SCORE": "499", "shared_interaction": "Direct", "source_original": "128866", "Name_B": "PRKAA1", "Name_A": "CHMP4B", "target_original": "5562", "Gene_B": "5562", "interaction": "Direct", "SUID": 2307073, "TYPE": "Direct", "Gene_A": "128866", "support": "{\"StringDB\": \"physical\", \"StringEvidence\": \"experiments:0.478,coexpression:0.024,textmining:0.022\", \"String_Score_Physical\": 499, \"String_Score_Combined\": 521}", "selected": false}, "selected": false}, {"data": {"id": "2306848", "source": "2306704", "target": "2306686", "SCORE": "224", "shared_interaction": "Direct", "source_original": "103910", "Name_B": "PRKAA1", "Name_A": "MYL12B", "target_original": "5562", "Gene_B": "5562", "interaction": "Direct", "SUID": 2306848, "TYPE": "Direct", "Gene_A": "103910", "support": "{\"StringDB\": \"physical\", \"StringEvidence\": \"experiments:0.192,textmining:0.045,coexpression:0.022\", \"String_Score_Physical\": 224, \"String_Score_Combined\": 275}", "selected": false}, "selected": false}, {"data": {"id": "2306845", "source": "2306704", "target": "2306710", "SCORE": "252", "shared_interaction": "Direct", "source_original": "103910", "Name_B": "WDR90", "Name_A": "MYL12B", "target_original": "197335", "Gene_B": "197335", "interaction": "Direct", "SUID": 2306845, "TYPE": "Direct", "Gene_A": "103910", "support": "{\"StringDB\": \"physical\", \"StringEvidence\": \"experiments:0.220,textmining:0.053,coexpression:0.022\", \"String_Score_Physical\": 252, \"String_Score_Combined\": 307}", "selected": false}, "selected": false}, {"data": {"id": "2306842", "source": "2306704", "target": "2306707", "SCORE": "282", "shared_interaction": "Direct", "source_original": "103910", "Name_B": "CHMP4B", "Name_A": "MYL12B", "target_original": "128866", "Gene_B": "128866", "interaction": "Direct", "SUID": 2306842, "TYPE": "Direct", "Gene_A": "103910", "support": "{\"StringDB\": \"physical\", \"StringEvidence\": \"experiments:0.252,textmining:0.030,coexpression:0.022\", \"BioGrid\": \"physical\", \"BioGrid_PubMed\": \"31586073\", \"BioGrid_Type\": \"Affinity Capture-MS\", \"String_Score_Physical\": 282, \"String_Score_Combined\": 319}", "selected": false}, "selected": false}, {"data": {"id": "2307349", "source": "2306701", "target": "2306692", "SCORE": "900", "shared_interaction": "Direct", "source_original": "27230", "Name_B": "XBP1", "Name_A": "SERP1", "target_original": "7494", "Gene_B": "7494", "interaction": "Direct", "SUID": 2307349, "TYPE": "Direct", "Gene_A": "27230", "support": "{\"StringDB\": \"physical\", \"StringEvidence\": \"database:0.896,textmining:0.395,coexpression:0.087\", \"String_Score_Physical\": 900, \"String_Score_Combined\": 944}", "selected": false}, "selected": false}, {"data": {"id": "2307301", "source": "2306698", "target": "2306692", "SCORE": "800", "shared_interaction": "Direct", "source_original": "23480", "Name_B": "XBP1", "Name_A": "SEC61G", "target_original": "7494", "Gene_B": "7494", "interaction": "Direct", "SUID": 2307301, "TYPE": "Direct", "Gene_A": "23480", "support": "{\"StringDB\": \"physical\", \"StringEvidence\": \"experiments:0.791,textmining:0.197,coexpression:0.022\", \"String_Score_Physical\": 800, \"String_Score_Combined\": 842}", "selected": false}, "selected": false}, {"data": {"id": "2307298", "source": "2306698", "target": "2306689", "SCORE": "294", "shared_interaction": "Direct", "source_original": "23480", "Name_B": "SRPRA", "Name_A": "SEC61G", "target_original": "6734", "Gene_B": "6734", "interaction": "Direct", "SUID": 2307298, "TYPE": "Direct", "Gene_A": "23480", "support": "{\"StringDB\": \"functional\", \"StringEvidence\": \"textmining:0.388,neighborhood:0.265,coexpression:0.107\", \"InWeb_IM\": \"inference\", \"String_Score_Combined\": 614, \"String_Score_Physical\": 294}", "selected": false}, "selected": false}, {"data": {"id": "2307295", "source": "2306698", "target": "2306701", "SCORE": "900", "shared_interaction": "Direct", "source_original": "23480", "Name_B": "SERP1", "Name_A": "SEC61G", "target_original": "27230", "Gene_B": "27230", "interaction": "Direct", "SUID": 2307295, "TYPE": "Direct", "Gene_A": "23480", "support": "{\"StringDB\": \"physical\", \"StringEvidence\": \"database:0.896,coexpression:0.510,textmining:0.164\", \"String_Score_Physical\": 900, \"String_Score_Combined\": 959}", "selected": false}, "selected": false}, {"data": {"id": "2307964", "source": "2306689", "target": "2306692", "SCORE": "900", "shared_interaction": "Direct", "source_original": "6734", "Name_B": "XBP1", "Name_A": "SRPRA", "target_original": "7494", "Gene_B": "7494", "interaction": "Direct", "SUID": 2307964, "TYPE": "Direct", "Gene_A": "6734", "support": "{\"StringDB\": \"physical\", \"StringEvidence\": \"database:0.896,textmining:0.107,coexpression:0.023\", \"String_Score_Physical\": 900, \"String_Score_Combined\": 912}", "selected": false}, "selected": false}, {"data": {"id": "2307826", "source": "2306686", "target": "2306695", "SCORE": "900", "shared_interaction": "Direct", "source_original": "5562", "Name_B": "DYNLL1", "Name_A": "PRKAA1", "target_original": "8655", "Gene_B": "8655", "interaction": "Direct", "SUID": 2307826, "TYPE": "Direct", "Gene_A": "5562", "support": "{\"StringDB\": \"physical\", \"StringEvidence\": \"database:0.896,textmining:0.020,coexpression:0.016\", \"String_Score_Physical\": 900, \"String_Score_Combined\": 903}", "selected": false}, "selected": false}, {"data": {"id": "2307199", "source": "2306683", "target": "2306686", "SCORE": "432", "shared_interaction": "Direct", "source_original": "2271", "Name_B": "PRKAA1", "Name_A": "FH", "target_original": "5562", "Gene_B": "5562", "interaction": "Direct", "SUID": 2307199, "TYPE": "Direct", "Gene_A": "2271", "support": "{\"OmniPath\": \"omnipath,kinaseextra\", \"OmniPath_Reference\": \"PhosphoSite;PhosphoSite_ProtMapper;ProtMapper\"}", "selected": false}, "selected": false}, {"data": {"id": "2307832", "source": "2306680", "target": "2306665", "SCORE": "720", "shared_interaction": "Direct", "source_original": "58505", "Name_B": "TUSC3", "Name_A": "OSTC", "target_original": "7991", "Gene_B": "7991", "interaction": "Direct", "SUID": 2307832, "TYPE": "Direct", "Gene_A": "58505", "support": "{\"StringDB\": \"physical\", \"StringEvidence\": \"database:0.708,textmining:0.427,coexpression:0.023\", \"String_Score_Physical\": 720, \"String_Score_Combined\": 843}", "selected": false}, "selected": false}, {"data": {"id": "2307346", "source": "2306677", "target": "2306668", "SCORE": "208", "shared_interaction": "Direct", "source_original": "26003", "Name_B": "ATP6V1G1", "Name_A": "GORASP2", "target_original": "9550", "Gene_B": "9550", "interaction": "Direct", "SUID": 2307346, "TYPE": "Direct", "Gene_A": "26003", "support": "{\"BioGrid\": \"physical\", \"BioGrid_PubMed\": \"32296183\", \"BioGrid_Type\": \"Two-hybrid\"}", "selected": false}, "selected": false}, {"data": {"id": "2307343", "source": "2306677", "target": "2306653", "SCORE": "753", "shared_interaction": "Direct", "source_original": "26003", "Name_B": "RAB1A", "Name_A": "GORASP2", "target_original": "5861", "Gene_B": "5861", "interaction": "Direct", "SUID": 2307343, "TYPE": "Direct", "Gene_A": "26003", "support": "{\"StringDB\": \"physical\", \"StringEvidence\": \"database:0.635,textmining:0.441,experiments:0.297,coexpression:0.056\", \"BioGrid\": \"physical\", \"BioGrid_PubMed\": \"35271311\", \"BioGrid_Type\": \"Affinity Capture-MS\", \"String_Score_Physical\": 753, \"String_Score_Combined\": 870}", "selected": false}, "selected": false}, {"data": {"id": "2306965", "source": "2306674", "target": "2306659", "SCORE": "294", "shared_interaction": "Direct", "source_original": "10598", "Name_B": "SSR2", "Name_A": "AHSA1", "target_original": "6746", "Gene_B": "6746", "interaction": "Direct", "SUID": 2306965, "TYPE": "Direct", "Gene_A": "10598", "support": "{\"InWeb_IM\": \"inference\"}", "selected": false}, "selected": false}, {"data": {"id": "2306962", "source": "2306674", "target": "2306656", "SCORE": "208", "shared_interaction": "Direct", "source_original": "10598", "Name_B": "SNAI1", "Name_A": "AHSA1", "target_original": "6615", "Gene_B": "6615", "interaction": "Direct", "SUID": 2306962, "TYPE": "Direct", "Gene_A": "10598", "support": "{\"BioGrid\": \"physical\", \"BioGrid_PubMed\": \"29331416\", \"BioGrid_Type\": \"Affinity Capture-MS\"}", "selected": false}, "selected": false}, {"data": {"id": "2306959", "source": "2306674", "target": "2306653", "SCORE": "284", "shared_interaction": "Direct", "source_original": "10598", "Name_B": "RAB1A", "Name_A": "AHSA1", "target_original": "5861", "Gene_B": "5861", "interaction": "Direct", "SUID": 2306959, "TYPE": "Direct", "Gene_A": "10598", "support": "{\"StringDB\": \"physical\", \"StringEvidence\": \"experiments:0.254,textmining:0.027\", \"InWeb_IM\": \"inference\", \"BioGrid\": \"physical\", \"BioGrid_PubMed\": \"26344197\", \"BioGrid_Type\": \"Co-fractionation\", \"BioGrid_Score\": \"0.216987569\", \"String_Score_Physical\": 284, \"String_Score_Combined\": 304}", "selected": false}, "selected": false}, {"data": {"id": "2306956", "source": "2306674", "target": "2306635", "SCORE": "270", "shared_interaction": "Direct", "source_original": "10598", "Name_B": "ATP1A1", "Name_A": "AHSA1", "target_original": "476", "Gene_B": "476", "interaction": "Direct", "SUID": 2306956, "TYPE": "Direct", "Gene_A": "10598", "support": "{\"StringDB\": \"physical\", \"StringEvidence\": \"experiments:0.239\", \"InWeb_IM\": \"experimental\", \"BioGrid\": \"physical\", \"BioGrid_PubMed\": \"26693507\", \"BioGrid_Type\": \"Affinity Capture-MS\", \"String_Score_Physical\": 270, \"String_Score_Combined\": 270}", "selected": false}, "selected": false}, {"data": {"id": "2306953", "source": "2306674", "target": "2306650", "SCORE": "272", "shared_interaction": "Direct", "source_original": "10598", "Name_B": "HSPE1", "Name_A": "AHSA1", "target_original": "3336", "Gene_B": "3336", "interaction": "Direct", "SUID": 2306953, "TYPE": "Direct", "Gene_A": "10598", "support": "{\"StringDB\": \"physical\", \"StringEvidence\": \"coexpression:0.525,textmining:0.308,experiments:0.241\", \"BioGrid\": \"physical\", \"BioGrid_PubMed\": \"26344197\", \"BioGrid_Type\": \"Co-fractionation\", \"BioGrid_Score\": \"0.111294223\", \"String_Score_Physical\": 272, \"String_Score_Combined\": 760}", "selected": false}, "selected": false}, {"data": {"id": "2306872", "source": "2306671", "target": "2306662", "SCORE": "294", "shared_interaction": "Direct", "source_original": "10539", "Name_B": "TUBA1A", "Name_A": "GLRX3", "target_original": "7846", "Gene_B": "7846", "interaction": "Direct", "SUID": 2306872, "TYPE": "Direct", "Gene_A": "10539", "support": "{\"InWeb_IM\": \"inference\"}", "selected": false}, "selected": false}, {"data": {"id": "2306869", "source": "2306671", "target": "2306629", "SCORE": "294", "shared_interaction": "Direct", "source_original": "10539", "Name_B": "ACTB", "Name_A": "GLRX3", "target_original": "60", "Gene_B": "60", "interaction": "Direct", "SUID": 2306869, "TYPE": "Direct", "Gene_A": "10539", "support": "{\"InWeb_IM\": \"inference\"}", "selected": false}, "selected": false}, {"data": {"id": "2307988", "source": "2306662", "target": "2306665", "SCORE": "204", "shared_interaction": "Direct", "source_original": "7846", "Name_B": "TUSC3", "Name_A": "TUBA1A", "target_original": "7991", "Gene_B": "7991", "interaction": "Direct", "SUID": 2307988, "TYPE": "Direct", "Gene_A": "7846", "support": "{\"StringDB\": \"physical\", \"StringEvidence\": \"experiments:0.170,coexpression:0.052\", \"BioGrid\": \"genetic\", \"BioGrid_PubMed\": \"27453043\", \"BioGrid_Type\": \"Synthetic Lethality\", \"String_Score_Physical\": 204, \"String_Score_Combined\": 245}", "selected": false}, "selected": false}, {"data": {"id": "2307970", "source": "2306659", "target": "2306665", "SCORE": "726", "shared_interaction": "Direct", "source_original": "6746", "Name_B": "TUSC3", "Name_A": "SSR2", "target_original": "7991", "Gene_B": "7991", "interaction": "Direct", "SUID": 2307970, "TYPE": "Direct", "Gene_A": "6746", "support": "{\"StringDB\": \"physical\", \"StringEvidence\": \"coexpression:0.802,experiments:0.714,textmining:0.374\", \"String_Score_Physical\": 726, \"String_Score_Combined\": 966}", "selected": false}, "selected": false}, {"data": {"id": "2307967", "source": "2306659", "target": "2306662", "SCORE": "208", "shared_interaction": "Direct", "source_original": "6746", "Name_B": "TUBA1A", "Name_A": "SSR2", "target_original": "7846", "Gene_B": "7846", "interaction": "Direct", "SUID": 2307967, "TYPE": "Direct", "Gene_A": "6746", "support": "{\"BioGrid\": \"physical\", \"BioGrid_PubMed\": \"33961781\", \"BioGrid_Type\": \"Affinity Capture-MS\", \"BioGrid_Score\": \"0.883417519\"}", "selected": false}, "selected": false}, {"data": {"id": "2307937", "source": "2306656", "target": "2306662", "SCORE": "208", "shared_interaction": "Direct", "source_original": "6615", "Name_B": "TUBA1A", "Name_A": "SNAI1", "target_original": "7846", "Gene_B": "7846", "interaction": "Direct", "SUID": 2307937, "TYPE": "Direct", "Gene_A": "6615", "support": "{\"BioGrid\": \"physical\", \"BioGrid_PubMed\": \"29331416\", \"BioGrid_Type\": \"Affinity Capture-MS\"}", "selected": false}, "selected": false}, {"data": {"id": "2307934", "source": "2306656", "target": "2306644", "SCORE": "208", "shared_interaction": "Direct", "source_original": "6615", "Name_B": "C1QBP", "Name_A": "SNAI1", "target_original": "708", "Gene_B": "708", "interaction": "Direct", "SUID": 2307934, "TYPE": "Direct", "Gene_A": "6615", "support": "{\"BioGrid\": \"physical\", \"BioGrid_PubMed\": \"29331416\", \"BioGrid_Type\": \"Affinity Capture-MS\"}", "selected": false}, "selected": false}, {"data": {"id": "2307838", "source": "2306653", "target": "2306659", "SCORE": "294", "shared_interaction": "Direct", "source_original": "5861", "Name_B": "SSR2", "Name_A": "RAB1A", "target_original": "6746", "Gene_B": "6746", "interaction": "Direct", "SUID": 2307838, "TYPE": "Direct", "Gene_A": "5861", "support": "{\"InWeb_IM\": \"inference\"}", "selected": false}, "selected": false}, {"data": {"id": "2307835", "source": "2306653", "target": "2306629", "SCORE": "208", "shared_interaction": "Direct", "source_original": "5861", "Name_B": "ACTB", "Name_A": "RAB1A", "target_original": "60", "Gene_B": "60", "interaction": "Direct", "SUID": 2307835, "TYPE": "Direct", "Gene_A": "5861", "support": "{\"BioGrid\": \"physical\", \"BioGrid_PubMed\": \"31536960\", \"BioGrid_Type\": \"Co-fractionation\", \"BioGrid_Score\": \"1.594754384\"}", "selected": false}, "selected": false}, {"data": {"id": "2307460", "source": "2306650", "target": "2306632", "SCORE": "208", "shared_interaction": "Direct", "source_original": "3336", "Name_B": "ARL1", "Name_A": "HSPE1", "target_original": "400", "Gene_B": "400", "interaction": "Direct", "SUID": 2307460, "TYPE": "Direct", "Gene_A": "3336", "support": "{\"BioGrid\": \"physical\", \"BioGrid_PubMed\": \"35844135\", \"BioGrid_Type\": \"Proximity Label-MS\"}", "selected": false}, "selected": false}, {"data": {"id": "2307109", "source": "2306647", "target": "2306665", "SCORE": "955", "shared_interaction": "Direct", "source_original": "1603", "Name_B": "TUSC3", "Name_A": "DAD1", "target_original": "7991", "Gene_B": "7991", "interaction": "Direct", "SUID": 2307109, "TYPE": "Direct", "Gene_A": "1603", "support": "{\"StringDB\": \"physical\", \"StringEvidence\": \"database:0.791,experiments:0.779,textmining:0.759,coexpression:0.316\", \"BioGrid\": \"physical\", \"BioGrid_PubMed\": \"33961781\", \"BioGrid_Type\": \"Affinity Capture-MS\", \"BioGrid_Score\": \"0.938801364\", \"String_Score_Physical\": 955, \"String_Score_Combined\": 992}", "selected": false}, "selected": false}, {"data": {"id": "2307106", "source": "2306647", "target": "2306680", "SCORE": "941", "shared_interaction": "Direct", "source_original": "1603", "Name_B": "OSTC", "Name_A": "DAD1", "target_original": "58505", "Gene_B": "58505", "interaction": "Direct", "SUID": 2307106, "TYPE": "Direct", "Gene_A": "1603", "support": "{\"StringDB\": \"physical\", \"StringEvidence\": \"coexpression:0.855,experiments:0.791,database:0.708,textmining:0.595\", \"String_Score_Physical\": 941, \"String_Score_Combined\": 996}", "selected": false}, "selected": false}, {"data": {"id": "2307703", "source": "2306641", "target": "2306668", "SCORE": "540", "shared_interaction": "Direct", "source_original": "522", "Name_B": "ATP6V1G1", "Name_A": "ATP5PF", "target_original": "9550", "Gene_B": "9550", "interaction": "Direct", "SUID": 2307703, "TYPE": "Direct", "Gene_A": "522", "support": "{\"StringDB\": \"physical\", \"StringEvidence\": \"database:0.520,coexpression:0.150,textmining:0.074\", \"String_Score_Physical\": 540, \"String_Score_Combined\": 638}", "selected": false}, "selected": false}, {"data": {"id": "2307697", "source": "2306638", "target": "2306668", "SCORE": "682", "shared_interaction": "Direct", "source_original": "518", "Name_B": "ATP6V1G1", "Name_A": "ATP5MC3", "target_original": "9550", "Gene_B": "9550", "interaction": "Direct", "SUID": 2307697, "TYPE": "Direct", "Gene_A": "518", "support": "{\"StringDB\": \"physical\", \"StringEvidence\": \"database:0.520,experiments:0.310,textmining:0.225,coexpression:0.026\", \"String_Score_Physical\": 682, \"String_Score_Combined\": 760}", "selected": false}, "selected": false}, {"data": {"id": "2307694", "source": "2306638", "target": "2306641", "SCORE": "955", "shared_interaction": "Direct", "source_original": "518", "Name_B": "ATP5PF", "Name_A": "ATP5MC3", "target_original": "522", "Gene_B": "522", "interaction": "Direct", "SUID": 2307694, "TYPE": "Direct", "Gene_A": "518", "support": "{\"StringDB\": \"physical\", \"StringEvidence\": \"coexpression:0.835,database:0.791,experiments:0.778,textmining:0.487\", \"InWeb_IM\": \"inference\", \"String_Score_Physical\": 955, \"String_Score_Combined\": 996}", "selected": false}, "selected": false}, {"data": {"id": "2307595", "source": "2306635", "target": "2306659", "SCORE": "655", "shared_interaction": "Direct", "source_original": "476", "Name_B": "SSR2", "Name_A": "ATP1A1", "target_original": "6746", "Gene_B": "6746", "interaction": "Direct", "SUID": 2307595, "TYPE": "Direct", "Gene_A": "476", "support": "{\"StringDB\": \"physical\", \"StringEvidence\": \"experiments:0.640\", \"BioGrid\": \"physical\", \"BioGrid_PubMed\": \"26344197\", \"BioGrid_Type\": \"Co-fractionation\", \"BioGrid_Score\": \"0.117207783\", \"String_Score_Physical\": 655, \"String_Score_Combined\": 655}", "selected": false}, "selected": false}, {"data": {"id": "2307592", "source": "2306635", "target": "2306653", "SCORE": "285", "shared_interaction": "Direct", "source_original": "476", "Name_B": "RAB1A", "Name_A": "ATP1A1", "target_original": "5861", "Gene_B": "5861", "interaction": "Direct", "SUID": 2307592, "TYPE": "Direct", "Gene_A": "476", "support": "{\"StringDB\": \"physical\", \"StringEvidence\": \"experiments:0.255,textmining:0.110\", \"BioGrid\": \"physical\", \"BioGrid_PubMed\": \"26344197\", \"BioGrid_Type\": \"Co-fractionation\", \"BioGrid_Score\": \"0.710230492\", \"String_Score_Physical\": 285, \"String_Score_Combined\": 364}", "selected": false}, "selected": false}, {"data": {"id": "2307520", "source": "2306632", "target": "2306662", "SCORE": "201", "shared_interaction": "Direct", "source_original": "400", "Name_B": "TUBA1A", "Name_A": "ARL1", "target_original": "7846", "Gene_B": "7846", "interaction": "Direct", "SUID": 2307520, "TYPE": "Direct", "Gene_A": "400", "support": "{\"StringDB\": \"physical\", \"StringEvidence\": \"experiments:0.167,coexpression:0.022,textmining:0.007\", \"BioGrid\": \"physical\", \"BioGrid_PubMed\": \"29568061\", \"BioGrid_Type\": \"Proximity Label-MS\", \"String_Score_Physical\": 201, \"String_Score_Combined\": 224}", "selected": false}, "selected": false}, {"data": {"id": "2307517", "source": "2306632", "target": "2306656", "SCORE": "208", "shared_interaction": "Direct", "source_original": "400", "Name_B": "SNAI1", "Name_A": "ARL1", "target_original": "6615", "Gene_B": "6615", "interaction": "Direct", "SUID": 2307517, "TYPE": "Direct", "Gene_A": "400", "support": "{\"BioGrid\": \"physical\", \"BioGrid_PubMed\": \"29331416\", \"BioGrid_Type\": \"Affinity Capture-MS\"}", "selected": false}, "selected": false}, {"data": {"id": "2307514", "source": "2306632", "target": "2306629", "SCORE": "208", "shared_interaction": "Direct", "source_original": "400", "Name_B": "ACTB", "Name_A": "ARL1", "target_original": "60", "Gene_B": "60", "interaction": "Direct", "SUID": 2307514, "TYPE": "Direct", "Gene_A": "400", "support": "{\"BioGrid\": \"physical\", \"BioGrid_PubMed\": \"35271311\", \"BioGrid_Type\": \"Affinity Capture-MS\"}", "selected": false}, "selected": false}, {"data": {"id": "2307856", "source": "2306629", "target": "2306644", "SCORE": "208", "shared_interaction": "Direct", "source_original": "60", "Name_B": "C1QBP", "Name_A": "ACTB", "target_original": "708", "Gene_B": "708", "interaction": "Direct", "SUID": 2307856, "TYPE": "Direct", "Gene_A": "60", "support": "{\"BioGrid\": \"physical\", \"BioGrid_PubMed\": \"35831314\", \"BioGrid_Type\": \"Co-fractionation\"}", "selected": false}, "selected": false}, {"data": {"id": "2307853", "source": "2306629", "target": "2306656", "SCORE": "208", "shared_interaction": "Direct", "source_original": "60", "Name_B": "SNAI1", "Name_A": "ACTB", "target_original": "6615", "Gene_B": "6615", "interaction": "Direct", "SUID": 2307853, "TYPE": "Direct", "Gene_A": "60", "support": "{\"BioGrid\": \"physical\", \"BioGrid_PubMed\": \"29331416\", \"BioGrid_Type\": \"Affinity Capture-MS\"}", "selected": false}, "selected": false}, {"data": {"id": "2307820", "source": "2306623", "target": "2306611", "SCORE": "294", "shared_interaction": "Direct", "source_original": "54433", "Name_B": "XRCC5", "Name_A": "GAR1", "target_original": "7520", "Gene_B": "7520", "interaction": "Direct", "SUID": 2307820, "TYPE": "Direct", "Gene_A": "54433", "support": "{\"InWeb_IM\": \"inference\"}", "selected": false}, "selected": false}, {"data": {"id": "2306866", "source": "2306620", "target": "2306611", "SCORE": "208", "shared_interaction": "Direct", "source_original": "10498", "Name_B": "XRCC5", "Name_A": "CARM1", "target_original": "7520", "Gene_B": "7520", "interaction": "Direct", "SUID": 2306866, "TYPE": "Direct", "Gene_A": "10498", "support": "{\"BioGrid\": \"physical\", \"BioGrid_PubMed\": \"35831314\", \"BioGrid_Type\": \"Co-fractionation\"}", "selected": false}, "selected": false}, {"data": {"id": "2306863", "source": "2306620", "target": "2306602", "SCORE": "650", "shared_interaction": "Direct", "source_original": "10498", "Name_B": "PCNA", "Name_A": "CARM1", "target_original": "5111", "Gene_B": "5111", "interaction": "Direct", "SUID": 2306863, "TYPE": "Direct", "Gene_A": "10498", "support": "{\"StringDB\": \"physical\", \"StringEvidence\": \"database:0.635,coexpression:0.046,textmining:0.018\", \"BioGrid\": \"physical\", \"BioGrid_PubMed\": \"35831314\", \"BioGrid_Type\": \"Co-fractionation\", \"String_Score_Physical\": 650, \"String_Score_Combined\": 671}", "selected": false}, "selected": false}, {"data": {"id": "2306860", "source": "2306620", "target": "2306581", "SCORE": "272", "shared_interaction": "Direct", "source_original": "10498", "Name_B": "FASN", "Name_A": "CARM1", "target_original": "2194", "Gene_B": "2194", "interaction": "Direct", "SUID": 2306860, "TYPE": "Direct", "Gene_A": "10498", "support": "{\"StringDB\": \"physical\", \"StringEvidence\": \"experiments:0.241,textmining:0.133,coexpression:0.059\", \"BioGrid\": \"physical\", \"BioGrid_PubMed\": \"35831314,26344197\", \"BioGrid_Type\": \"Co-fractionation\", \"BioGrid_Score\": \"0.089376884\", \"String_Score_Physical\": 272, \"String_Score_Combined\": 406}", "selected": false}, "selected": false}, {"data": {"id": "2306857", "source": "2306617", "target": "2306572", "SCORE": "208", "shared_interaction": "Direct", "source_original": "10476", "Name_B": "CDC42", "Name_A": "ATP5PD", "target_original": "998", "Gene_B": "998", "interaction": "Direct", "SUID": 2306857, "TYPE": "Direct", "Gene_A": "10476", "support": "{\"BioGrid\": \"physical\", \"BioGrid_PubMed\": \"31478661\", \"BioGrid_Type\": \"Reconstituted Complex\"}", "selected": false}, "selected": false}, {"data": {"id": "2306854", "source": "2306617", "target": "2306569", "SCORE": "999", "shared_interaction": "Direct", "source_original": "10476", "Name_B": "ATP5PB", "Name_A": "ATP5PD", "target_original": "515", "Gene_B": "515", "interaction": "Direct", "SUID": 2306854, "TYPE": "Direct", "Gene_A": "10476", "support": "{\"StringDB\": \"physical\", \"StringEvidence\": \"experiments:0.998,coexpression:0.987,database:0.896,textmining:0.860\", \"InWeb_IM\": \"experimental\", \"BioGrid\": \"physical\", \"BioGrid_PubMed\": \"33961781,31536960,30021884,28514442,26344197,26186194\", \"BioGrid_Type\": \"Affinity Capture-MS,Proximity Label-MS,Co-fractionation\", \"BioGrid_Score\": \"1.0,1.705805516,0.929020008,0.940312658,0.866583058\", \"String_Score_Physical\": 999, \"String_Score_Combined\": 999}", "selected": false}, "selected": false}, {"data": {"id": "2306851", "source": "2306617", "target": "2306599", "SCORE": "396", "shared_interaction": "Direct", "source_original": "10476", "Name_B": "MDH2", "Name_A": "ATP5PD", "target_original": "4191", "Gene_B": "4191", "interaction": "Direct", "SUID": 2306851, "TYPE": "Direct", "Gene_A": "10476", "support": "{\"StringDB\": \"physical\", \"StringEvidence\": \"coexpression:0.647,textmining:0.408,experiments:0.371\", \"BioGrid\": \"physical\", \"BioGrid_PubMed\": \"32877691\", \"BioGrid_Type\": \"Proximity Label-MS\", \"BioGrid_Score\": \"1.0\", \"String_Score_Physical\": 396, \"String_Score_Combined\": 874}", "selected": false}, "selected": false}, {"data": {"id": "2307985", "source": "2306611", "target": "2306614", "SCORE": "270", "shared_interaction": "Direct", "source_original": "7520", "Name_B": "PTBP3", "Name_A": "XRCC5", "target_original": "9991", "Gene_B": "9991", "interaction": "Direct", "SUID": 2307985, "TYPE": "Direct", "Gene_A": "7520", "support": "{\"StringDB\": \"physical\", \"StringEvidence\": \"experiments:0.239,textmining:0.070,coexpression:0.021\", \"InWeb_IM\": \"experimental\", \"String_Score_Physical\": 270, \"String_Score_Combined\": 335}", "selected": false}, "selected": false}, {"data": {"id": "2307982", "source": "2306608", "target": "2306611", "SCORE": "208", "shared_interaction": "Direct", "source_original": "7416", "Name_B": "XRCC5", "Name_A": "VDAC1", "target_original": "7520", "Gene_B": "7520", "interaction": "Direct", "SUID": 2307982, "TYPE": "Direct", "Gene_A": "7416", "support": "{\"BioGrid\": \"physical\", \"BioGrid_PubMed\": \"29128334\", \"BioGrid_Type\": \"Affinity Capture-MS\", \"BioGrid_Score\": \"0.00372539\"}", "selected": false}, "selected": false}, {"data": {"id": "2307865", "source": "2306605", "target": "2306572", "SCORE": "208", "shared_interaction": "Direct", "source_original": "6184", "Name_B": "CDC42", "Name_A": "RPN1", "target_original": "998", "Gene_B": "998", "interaction": "Direct", "SUID": 2307865, "TYPE": "Direct", "Gene_A": "6184", "support": "{\"BioGrid\": \"physical\", \"BioGrid_PubMed\": \"31871319\", \"BioGrid_Type\": \"Affinity Capture-MS\"}", "selected": false}, "selected": false}, {"data": {"id": "2307862", "source": "2306605", "target": "2306626", "SCORE": "337", "shared_interaction": "Direct", "source_original": "6184", "Name_B": "SEH1L", "Name_A": "RPN1", "target_original": "81929", "Gene_B": "81929", "interaction": "Direct", "SUID": 2307862, "TYPE": "Direct", "Gene_A": "6184", "support": "{\"StringDB\": \"physical\", \"StringEvidence\": \"experiments:0.309\", \"InWeb_IM\": \"inference\", \"String_Score_Physical\": 337, \"String_Score_Combined\": 337}", "selected": false}, "selected": false}, {"data": {"id": "2307859", "source": "2306605", "target": "2306608", "SCORE": "333", "shared_interaction": "Direct", "source_original": "6184", "Name_B": "VDAC1", "Name_A": "RPN1", "target_original": "7416", "Gene_B": "7416", "interaction": "Direct", "SUID": 2307859, "TYPE": "Direct", "Gene_A": "6184", "support": "{\"StringDB\": \"physical\", \"StringEvidence\": \"experiments:0.304,textmining:0.104,coexpression:0.022\", \"BioGrid\": \"physical\", \"BioGrid_PubMed\": \"31536960,29128334,26344197\", \"BioGrid_Type\": \"Affinity Capture-MS,Co-fractionation\", \"BioGrid_Score\": \"0.0024022,1.816569278,0.383104416\", \"String_Score_Physical\": 333, \"String_Score_Combined\": 415}", "selected": false}, "selected": false}, {"data": {"id": "2307619", "source": "2306602", "target": "2306611", "SCORE": "675", "shared_interaction": "Direct", "source_original": "5111", "Name_B": "XRCC5", "Name_A": "PCNA", "target_original": "7520", "Gene_B": "7520", "interaction": "Direct", "SUID": 2307619, "TYPE": "Direct", "Gene_A": "5111", "support": "{\"StringDB\": \"physical\", \"StringEvidence\": \"experiments:0.661,textmining:0.198,coexpression:0.134\", \"InWeb_IM\": \"experimental\", \"BioGrid\": \"physical\", \"BioGrid_PubMed\": \"35831314,12393188,12171929,11239001\", \"BioGrid_Type\": \"Affinity Capture-Western,Affinity Capture-MS,Co-fractionation\", \"String_Score_Physical\": 675, \"String_Score_Combined\": 774}", "selected": false}, "selected": false}, {"data": {"id": "2307541", "source": "2306599", "target": "2306569", "SCORE": "389", "shared_interaction": "Direct", "source_original": "4191", "Name_B": "ATP5PB", "Name_A": "MDH2", "target_original": "515", "Gene_B": "515", "interaction": "Direct", "SUID": 2307541, "TYPE": "Direct", "Gene_A": "4191", "support": "{\"StringDB\": \"physical\", \"StringEvidence\": \"coexpression:0.826,textmining:0.365,experiments:0.363\", \"BioGrid\": \"physical\", \"BioGrid_PubMed\": \"32877691\", \"BioGrid_Type\": \"Proximity Label-MS\", \"BioGrid_Score\": \"1.0\", \"String_Score_Physical\": 389, \"String_Score_Combined\": 932}", "selected": false}, "selected": false}, {"data": {"id": "2307538", "source": "2306599", "target": "2306602", "SCORE": "297", "shared_interaction": "Direct", "source_original": "4191", "Name_B": "PCNA", "Name_A": "MDH2", "target_original": "5111", "Gene_B": "5111", "interaction": "Direct", "SUID": 2307538, "TYPE": "Direct", "Gene_A": "4191", "support": "{\"StringDB\": \"physical\", \"StringEvidence\": \"experiments:0.267,textmining:0.111,coexpression:0.049\", \"InWeb_IM\": \"experimental\", \"BioGrid\": \"physical\", \"BioGrid_PubMed\": \"20849852\", \"BioGrid_Type\": \"Affinity Capture-MS\", \"String_Score_Physical\": 297, \"String_Score_Combined\": 405}", "selected": false}, "selected": false}, {"data": {"id": "2307535", "source": "2306596", "target": "2306572", "SCORE": "294", "shared_interaction": "Direct", "source_original": "4171", "Name_B": "CDC42", "Name_A": "MCM2", "target_original": "998", "Gene_B": "998", "interaction": "Direct", "SUID": 2307535, "TYPE": "Direct", "Gene_A": "4171", "support": "{\"InWeb_IM\": \"experimental\", \"BioGrid\": \"physical\", \"BioGrid_PubMed\": \"25963833\", \"BioGrid_Type\": \"Affinity Capture-MS\"}", "selected": false}, "selected": false}, {"data": {"id": "2307532", "source": "2306596", "target": "2306626", "SCORE": "294", "shared_interaction": "Direct", "source_original": "4171", "Name_B": "SEH1L", "Name_A": "MCM2", "target_original": "81929", "Gene_B": "81929", "interaction": "Direct", "SUID": 2307532, "TYPE": "Direct", "Gene_A": "4171", "support": "{\"InWeb_IM\": \"inference\"}", "selected": false}, "selected": false}, {"data": {"id": "2307529", "source": "2306596", "target": "2306611", "SCORE": "294", "shared_interaction": "Direct", "source_original": "4171", "Name_B": "XRCC5", "Name_A": "MCM2", "target_original": "7520", "Gene_B": "7520", "interaction": "Direct", "SUID": 2307529, "TYPE": "Direct", "Gene_A": "4171", "support": "{\"StringDB\": \"functional\", \"StringEvidence\": \"textmining:0.107,coexpression:0.078\", \"InWeb_IM\": \"experimental\", \"BioGrid\": \"physical\", \"BioGrid_PubMed\": \"25963833\", \"BioGrid_Type\": \"Affinity Capture-MS\", \"String_Score_Combined\": 210, \"String_Score_Physical\": 294}", "selected": false}, "selected": false}, {"data": {"id": "2307526", "source": "2306596", "target": "2306605", "SCORE": "294", "shared_interaction": "Direct", "source_original": "4171", "Name_B": "RPN1", "Name_A": "MCM2", "target_original": "6184", "Gene_B": "6184", "interaction": "Direct", "SUID": 2307526, "TYPE": "Direct", "Gene_A": "4171", "support": "{\"InWeb_IM\": \"experimental\", \"BioGrid\": \"physical\", \"BioGrid_PubMed\": \"25963833\", \"BioGrid_Type\": \"Affinity Capture-MS\"}", "selected": false}, "selected": false}, {"data": {"id": "2307523", "source": "2306596", "target": "2306569", "SCORE": "294", "shared_interaction": "Direct", "source_original": "4171", "Name_B": "ATP5PB", "Name_A": "MCM2", "target_original": "515", "Gene_B": "515", "interaction": "Direct", "SUID": 2307523, "TYPE": "Direct", "Gene_A": "4171", "support": "{\"InWeb_IM\": \"experimental\", \"BioGrid\": \"physical\", \"BioGrid_PubMed\": \"25963833\", \"BioGrid_Type\": \"Affinity Capture-MS\"}", "selected": false}, "selected": false}, {"data": {"id": "2307484", "source": "2306593", "target": "2306572", "SCORE": "208", "shared_interaction": "Direct", "source_original": "3735", "Name_B": "CDC42", "Name_A": "KARS1", "target_original": "998", "Gene_B": "998", "interaction": "Direct", "SUID": 2307484, "TYPE": "Direct", "Gene_A": "3735", "support": "{\"BioGrid\": \"physical\", \"BioGrid_PubMed\": \"31478661\", \"BioGrid_Type\": \"Reconstituted Complex\"}", "selected": false}, "selected": false}, {"data": {"id": "2307481", "source": "2306593", "target": "2306611", "SCORE": "208", "shared_interaction": "Direct", "source_original": "3735", "Name_B": "XRCC5", "Name_A": "KARS1", "target_original": "7520", "Gene_B": "7520", "interaction": "Direct", "SUID": 2307481, "TYPE": "Direct", "Gene_A": "3735", "support": "{\"BioGrid\": \"physical\", \"BioGrid_PubMed\": \"35831314\", \"BioGrid_Type\": \"Co-fractionation\"}", "selected": false}, "selected": false}, {"data": {"id": "2307478", "source": "2306593", "target": "2306596", "SCORE": "294", "shared_interaction": "Direct", "source_original": "3735", "Name_B": "MCM2", "Name_A": "KARS1", "target_original": "4171", "Gene_B": "4171", "interaction": "Direct", "SUID": 2307478, "TYPE": "Direct", "Gene_A": "3735", "support": "{\"InWeb_IM\": \"experimental\", \"BioGrid\": \"physical\", \"BioGrid_PubMed\": \"25963833\", \"BioGrid_Type\": \"Affinity Capture-MS\"}", "selected": false}, "selected": false}, {"data": {"id": "2307376", "source": "2306590", "target": "2306611", "SCORE": "270", "shared_interaction": "Direct", "source_original": "3164", "Name_B": "XRCC5", "Name_A": "NR4A1", "target_original": "7520", "Gene_B": "7520", "interaction": "Direct", "SUID": 2307376, "TYPE": "Direct", "Gene_A": "3164", "support": "{\"StringDB\": \"physical\", \"StringEvidence\": \"textmining:0.446,experiments:0.239\", \"BioGrid\": \"physical\", \"BioGrid_PubMed\": \"28431397\", \"BioGrid_Type\": \"Affinity Capture-Western\", \"String_Score_Physical\": 270, \"String_Score_Combined\": 596}", "selected": false}, "selected": false}, {"data": {"id": "2307358", "source": "2306587", "target": "2306599", "SCORE": "811", "shared_interaction": "Direct", "source_original": "2746", "Name_B": "MDH2", "Name_A": "GLUD1", "target_original": "4191", "Gene_B": "4191", "interaction": "Direct", "SUID": 2307358, "TYPE": "Direct", "Gene_A": "2746", "support": "{\"StringDB\": \"physical\", \"StringEvidence\": \"database:0.791,textmining:0.708,coexpression:0.167,experiments:0.058,neighborhood:0.009\", \"BioGrid\": \"physical\", \"BioGrid_PubMed\": \"32877691\", \"BioGrid_Type\": \"Proximity Label-MS\", \"BioGrid_Score\": \"0.99\", \"String_Score_Physical\": 811, \"String_Score_Combined\": 954}", "selected": false}, "selected": false}, {"data": {"id": "2307355", "source": "2306587", "target": "2306596", "SCORE": "294", "shared_interaction": "Direct", "source_original": "2746", "Name_B": "MCM2", "Name_A": "GLUD1", "target_original": "4171", "Gene_B": "4171", "interaction": "Direct", "SUID": 2307355, "TYPE": "Direct", "Gene_A": "2746", "support": "{\"InWeb_IM\": \"experimental\", \"BioGrid\": \"physical\", \"BioGrid_PubMed\": \"25963833\", \"BioGrid_Type\": \"Affinity Capture-MS\"}", "selected": false}, "selected": false}, {"data": {"id": "2307352", "source": "2306587", "target": "2306590", "SCORE": "294", "shared_interaction": "Direct", "source_original": "2746", "Name_B": "NR4A1", "Name_A": "GLUD1", "target_original": "3164", "Gene_B": "3164", "interaction": "Direct", "SUID": 2307352, "TYPE": "Direct", "Gene_A": "2746", "support": "{\"InWeb_IM\": \"experimental\", \"BioGrid\": \"physical\", \"BioGrid_PubMed\": \"21988832\", \"BioGrid_Type\": \"Two-hybrid\"}", "selected": false}, "selected": false}, {"data": {"id": "2307226", "source": "2306584", "target": "2306611", "SCORE": "294", "shared_interaction": "Direct", "source_original": "2289", "Name_B": "XRCC5", "Name_A": "FKBP5", "target_original": "7520", "Gene_B": "7520", "interaction": "Direct", "SUID": 2307226, "TYPE": "Direct", "Gene_A": "2289", "support": "{\"InWeb_IM\": \"experimental\"}", "selected": false}, "selected": false}, {"data": {"id": "2307223", "source": "2306584", "target": "2306599", "SCORE": "243", "shared_interaction": "Direct", "source_original": "2289", "Name_B": "MDH2", "Name_A": "FKBP5", "target_original": "4191", "Gene_B": "4191", "interaction": "Direct", "SUID": 2307223, "TYPE": "Direct", "Gene_A": "2289", "support": "{\"StringDB\": \"physical\", \"StringEvidence\": \"experiments:0.212,coexpression:0.022,textmining:0.007\", \"String_Score_Physical\": 243, \"String_Score_Combined\": 265}", "selected": false}, "selected": false}, {"data": {"id": "2307220", "source": "2306584", "target": "2306596", "SCORE": "208", "shared_interaction": "Direct", "source_original": "2289", "Name_B": "MCM2", "Name_A": "FKBP5", "target_original": "4171", "Gene_B": "4171", "interaction": "Direct", "SUID": 2307220, "TYPE": "Direct", "Gene_A": "2289", "support": "{\"BioGrid\": \"physical\", \"BioGrid_PubMed\": \"35271311\", \"BioGrid_Type\": \"Affinity Capture-MS\"}", "selected": false}, "selected": false}, {"data": {"id": "2307157", "source": "2306581", "target": "2306611", "SCORE": "345", "shared_interaction": "Direct", "source_original": "2194", "Name_B": "XRCC5", "Name_A": "FASN", "target_original": "7520", "Gene_B": "7520", "interaction": "Direct", "SUID": 2307157, "TYPE": "Direct", "Gene_A": "2194", "support": "{\"StringDB\": \"physical\", \"StringEvidence\": \"experiments:0.317,textmining:0.126,coexpression:0.022\", \"InWeb_IM\": \"experimental\", \"String_Score_Physical\": 345, \"String_Score_Combined\": 440}", "selected": false}, "selected": false}, {"data": {"id": "2307154", "source": "2306581", "target": "2306605", "SCORE": "294", "shared_interaction": "Direct", "source_original": "2194", "Name_B": "RPN1", "Name_A": "FASN", "target_original": "6184", "Gene_B": "6184", "interaction": "Direct", "SUID": 2307154, "TYPE": "Direct", "Gene_A": "2194", "support": "{\"InWeb_IM\": \"inference\"}", "selected": false}, "selected": false}, {"data": {"id": "2307151", "source": "2306581", "target": "2306596", "SCORE": "294", "shared_interaction": "Direct", "source_original": "2194", "Name_B": "MCM2", "Name_A": "FASN", "target_original": "4171", "Gene_B": "4171", "interaction": "Direct", "SUID": 2307151, "TYPE": "Direct", "Gene_A": "2194", "support": "{\"InWeb_IM\": \"experimental\", \"BioGrid\": \"physical\", \"BioGrid_PubMed\": \"25963833\", \"BioGrid_Type\": \"Affinity Capture-MS\"}", "selected": false}, "selected": false}, {"data": {"id": "2307148", "source": "2306581", "target": "2306593", "SCORE": "208", "shared_interaction": "Direct", "source_original": "2194", "Name_B": "KARS1", "Name_A": "FASN", "target_original": "3735", "Gene_B": "3735", "interaction": "Direct", "SUID": 2307148, "TYPE": "Direct", "Gene_A": "2194", "support": "{\"BioGrid\": \"physical\", \"BioGrid_PubMed\": \"35831314\", \"BioGrid_Type\": \"Co-fractionation\"}", "selected": false}, "selected": false}, {"data": {"id": "2307145", "source": "2306581", "target": "2306584", "SCORE": "208", "shared_interaction": "Direct", "source_original": "2194", "Name_B": "FKBP5", "Name_A": "FASN", "target_original": "2289", "Gene_B": "2289", "interaction": "Direct", "SUID": 2307145, "TYPE": "Direct", "Gene_A": "2194", "support": "{\"StringDB\": \"functional\", \"StringEvidence\": \"textmining:0.185\", \"BioGrid\": \"physical\", \"BioGrid_PubMed\": \"35271311\", \"BioGrid_Type\": \"Affinity Capture-MS\", \"String_Score_Combined\": 218, \"String_Score_Physical\": 208}", "selected": false}, "selected": false}, {"data": {"id": "2307142", "source": "2306578", "target": "2306623", "SCORE": "294", "shared_interaction": "Direct", "source_original": "2182", "Name_B": "GAR1", "Name_A": "ACSL4", "target_original": "54433", "Gene_B": "54433", "interaction": "Direct", "SUID": 2307142, "TYPE": "Direct", "Gene_A": "2182", "support": "{\"InWeb_IM\": \"inference\"}", "selected": false}, "selected": false}, {"data": {"id": "2307139", "source": "2306578", "target": "2306581", "SCORE": "900", "shared_interaction": "Direct", "source_original": "2182", "Name_B": "FASN", "Name_A": "ACSL4", "target_original": "2194", "Gene_B": "2194", "interaction": "Direct", "SUID": 2307139, "TYPE": "Direct", "Gene_A": "2182", "support": "{\"StringDB\": \"physical\", \"StringEvidence\": \"database:0.896,textmining:0.474,coexpression:0.022\", \"String_Score_Physical\": 900, \"String_Score_Combined\": 948}", "selected": false}, "selected": false}, {"data": {"id": "2307085", "source": "2306575", "target": "2306599", "SCORE": "208", "shared_interaction": "Direct", "source_original": "1351", "Name_B": "MDH2", "Name_A": "COX8A", "target_original": "4191", "Gene_B": "4191", "interaction": "Direct", "SUID": 2307085, "TYPE": "Direct", "Gene_A": "1351", "support": "{\"StringDB\": \"functional\", \"StringEvidence\": \"textmining:0.156,coexpression:0.083\", \"BioGrid\": \"physical\", \"BioGrid_PubMed\": \"34079125\", \"BioGrid_Type\": \"Proximity Label-MS\", \"BioGrid_Score\": \"125.0\", \"String_Score_Combined\": 257, \"String_Score_Physical\": 208}", "selected": false}, "selected": false}, {"data": {"id": "2307082", "source": "2306575", "target": "2306587", "SCORE": "208", "shared_interaction": "Direct", "source_original": "1351", "Name_B": "GLUD1", "Name_A": "COX8A", "target_original": "2746", "Gene_B": "2746", "interaction": "Direct", "SUID": 2307082, "TYPE": "Direct", "Gene_A": "1351", "support": "{\"StringDB\": \"functional\", \"StringEvidence\": \"textmining:0.273\", \"BioGrid\": \"physical\", \"BioGrid_PubMed\": \"34079125\", \"BioGrid_Type\": \"Proximity Label-MS\", \"BioGrid_Score\": \"23.53\", \"String_Score_Combined\": 303, \"String_Score_Physical\": 208}", "selected": false}, "selected": false}, {"data": {"id": "2307991", "source": "2306572", "target": "2306614", "SCORE": "270", "shared_interaction": "Direct", "source_original": "998", "Name_B": "PTBP3", "Name_A": "CDC42", "target_original": "9991", "Gene_B": "9991", "interaction": "Direct", "SUID": 2307991, "TYPE": "Direct", "Gene_A": "998", "support": "{\"StringDB\": \"physical\", \"StringEvidence\": \"experiments:0.239,textmining:0.058,coexpression:0.023\", \"InWeb_IM\": \"experimental\", \"String_Score_Physical\": 270, \"String_Score_Combined\": 328}", "selected": false}, "selected": false}, {"data": {"id": "2307628", "source": "2306569", "target": "2306608", "SCORE": "398", "shared_interaction": "Direct", "source_original": "515", "Name_B": "VDAC1", "Name_A": "ATP5PB", "target_original": "7416", "Gene_B": "7416", "interaction": "Direct", "SUID": 2307628, "TYPE": "Direct", "Gene_A": "515", "support": "{\"StringDB\": \"physical\", \"StringEvidence\": \"experiments:0.373,textmining:0.305,coexpression:0.248\", \"BioGrid\": \"physical\", \"BioGrid_PubMed\": \"31536960,26344197\", \"BioGrid_Type\": \"Co-fractionation\", \"BioGrid_Score\": \"0.159681755,1.463422886\", \"String_Score_Physical\": 398, \"String_Score_Combined\": 685}", "selected": false}, "selected": false}, {"data": {"id": "2307493", "source": "2306566", "target": "2306608", "SCORE": "208", "shared_interaction": "Direct", "source_original": "375", "Name_B": "VDAC1", "Name_A": "ARF1", "target_original": "7416", "Gene_B": "7416", "interaction": "Direct", "SUID": 2307493, "TYPE": "Direct", "Gene_A": "375", "support": "{\"BioGrid\": \"physical\", \"BioGrid_PubMed\": \"29128334\", \"BioGrid_Type\": \"Affinity Capture-MS\", \"BioGrid_Score\": \"0.00441964\"}", "selected": false}, "selected": false}, {"data": {"id": "2307490", "source": "2306566", "target": "2306605", "SCORE": "294", "shared_interaction": "Direct", "source_original": "375", "Name_B": "RPN1", "Name_A": "ARF1", "target_original": "6184", "Gene_B": "6184", "interaction": "Direct", "SUID": 2307490, "TYPE": "Direct", "Gene_A": "375", "support": "{\"InWeb_IM\": \"inference\", \"BioGrid\": \"physical\", \"BioGrid_PubMed\": \"34079125\", \"BioGrid_Type\": \"Proximity Label-MS\", \"BioGrid_Score\": \"31.96\"}", "selected": false}, "selected": false}, {"data": {"id": "2307487", "source": "2306566", "target": "2306599", "SCORE": "294", "shared_interaction": "Direct", "source_original": "375", "Name_B": "MDH2", "Name_A": "ARF1", "target_original": "4191", "Gene_B": "4191", "interaction": "Direct", "SUID": 2307487, "TYPE": "Direct", "Gene_A": "375", "support": "{\"InWeb_IM\": \"inference\"}", "selected": false}, "selected": false}, {"data": {"id": "2307373", "source": "2306563", "target": "2306599", "SCORE": "208", "shared_interaction": "Direct", "source_original": "308", "Name_B": "MDH2", "Name_A": "ANXA5", "target_original": "4191", "Gene_B": "4191", "interaction": "Direct", "SUID": 2307373, "TYPE": "Direct", "Gene_A": "308", "support": "{\"StringDB\": \"functional\", \"StringEvidence\": \"textmining:0.139,coexpression:0.018\", \"BioGrid\": \"physical\", \"BioGrid_PubMed\": \"24981860\", \"BioGrid_Type\": \"Affinity Capture-MS\", \"BioGrid_Score\": \"11.91544613\", \"String_Score_Combined\": 188, \"String_Score_Physical\": 208}", "selected": false}, "selected": false}, {"data": {"id": "2307370", "source": "2306560", "target": "2306599", "SCORE": "208", "shared_interaction": "Direct", "source_original": "301", "Name_B": "MDH2", "Name_A": "ANXA1", "target_original": "4191", "Gene_B": "4191", "interaction": "Direct", "SUID": 2307370, "TYPE": "Direct", "Gene_A": "301", "support": "{\"StringDB\": \"functional\", \"StringEvidence\": \"textmining:0.179,coexpression:0.018\", \"BioGrid\": \"physical\", \"BioGrid_PubMed\": \"35831314\", \"BioGrid_Type\": \"Co-fractionation\", \"String_Score_Combined\": 226, \"String_Score_Physical\": 208}", "selected": false}, "selected": false}, {"data": {"id": "2307367", "source": "2306560", "target": "2306596", "SCORE": "294", "shared_interaction": "Direct", "source_original": "301", "Name_B": "MCM2", "Name_A": "ANXA1", "target_original": "4171", "Gene_B": "4171", "interaction": "Direct", "SUID": 2307367, "TYPE": "Direct", "Gene_A": "301", "support": "{\"InWeb_IM\": \"experimental\", \"BioGrid\": \"physical\", \"BioGrid_PubMed\": \"25963833\", \"BioGrid_Type\": \"Affinity Capture-MS\"}", "selected": false}, "selected": false}, {"data": {"id": "2307364", "source": "2306560", "target": "2306563", "SCORE": "273", "shared_interaction": "Direct", "source_original": "301", "Name_B": "ANXA5", "Name_A": "ANXA1", "target_original": "308", "Gene_B": "308", "interaction": "Direct", "SUID": 2307364, "TYPE": "Direct", "Gene_A": "301", "support": "{\"StringDB\": \"physical\", \"StringEvidence\": \"textmining:0.835,experiments:0.242,coexpression:0.162\", \"BioGrid\": \"physical\", \"BioGrid_PubMed\": \"12689596\", \"BioGrid_Type\": \"Co-localization\", \"String_Score_Physical\": 273, \"String_Score_Combined\": 436}", "selected": false}, "selected": false}, {"data": {"id": "2307286", "source": "2306554", "target": "2306539", "SCORE": "208", "shared_interaction": "Direct", "source_original": "22919", "Name_B": "BAG2", "Name_A": "MAPRE1", "target_original": "9532", "Gene_B": "9532", "interaction": "Direct", "SUID": 2307286, "TYPE": "Direct", "Gene_A": "22919", "support": "{\"BioGrid\": \"physical\", \"BioGrid_PubMed\": \"35271311\", \"BioGrid_Type\": \"Affinity Capture-MS\"}", "selected": false}, "selected": false}, {"data": {"id": "2307283", "source": "2306554", "target": "2306530", "SCORE": "294", "shared_interaction": "Direct", "source_original": "22919", "Name_B": "PPP2R1A", "Name_A": "MAPRE1", "target_original": "5518", "Gene_B": "5518", "interaction": "Direct", "SUID": 2307283, "TYPE": "Direct", "Gene_A": "22919", "support": "{\"InWeb_IM\": \"inference\"}", "selected": false}, "selected": false}, {"data": {"id": "2306986", "source": "2306551", "target": "2306539", "SCORE": "845", "shared_interaction": "Direct", "source_original": "10808", "Name_B": "BAG2", "Name_A": "HSPH1", "target_original": "9532", "Gene_B": "9532", "interaction": "Direct", "SUID": 2306986, "TYPE": "Direct", "Gene_A": "10808", "support": "{\"StringDB\": \"physical\", \"StringEvidence\": \"database:0.791,textmining:0.594,experiments:0.226,coexpression:0.026\", \"String_Score_Physical\": 845, \"String_Score_Combined\": 938}", "selected": false}, "selected": false}, {"data": {"id": "2306983", "source": "2306551", "target": "2306530", "SCORE": "294", "shared_interaction": "Direct", "source_original": "10808", "Name_B": "PPP2R1A", "Name_A": "HSPH1", "target_original": "5518", "Gene_B": "5518", "interaction": "Direct", "SUID": 2306983, "TYPE": "Direct", "Gene_A": "10808", "support": "{\"InWeb_IM\": \"inference\", \"BioGrid\": \"physical\", \"BioGrid_PubMed\": \"35831314\", \"BioGrid_Type\": \"Co-fractionation\"}", "selected": false}, "selected": false}, {"data": {"id": "2306980", "source": "2306551", "target": "2306527", "SCORE": "245", "shared_interaction": "Direct", "source_original": "10808", "Name_B": "PFDN2", "Name_A": "HSPH1", "target_original": "5202", "Gene_B": "5202", "interaction": "Direct", "SUID": 2306980, "TYPE": "Direct", "Gene_A": "10808", "support": "{\"StringDB\": \"physical\", \"StringEvidence\": \"experiments:0.214,textmining:0.098,coexpression:0.047\", \"String_Score_Physical\": 245, \"String_Score_Combined\": 352}", "selected": false}, "selected": false}, {"data": {"id": "2306977", "source": "2306548", "target": "2306539", "SCORE": "540", "shared_interaction": "Direct", "source_original": "10728", "Name_B": "BAG2", "Name_A": "PTGES3", "target_original": "9532", "Gene_B": "9532", "interaction": "Direct", "SUID": 2306977, "TYPE": "Direct", "Gene_A": "10728", "support": "{\"StringDB\": \"physical\", \"StringEvidence\": \"database:0.520,textmining:0.263,coexpression:0.067\", \"String_Score_Physical\": 540, \"String_Score_Combined\": 683}", "selected": false}, "selected": false}, {"data": {"id": "2306974", "source": "2306548", "target": "2306536", "SCORE": "900", "shared_interaction": "Direct", "source_original": "10728", "Name_B": "CCT3", "Name_A": "PTGES3", "target_original": "7203", "Gene_B": "7203", "interaction": "Direct", "SUID": 2306974, "TYPE": "Direct", "Gene_A": "10728", "support": "{\"StringDB\": \"physical\", \"StringEvidence\": \"database:0.896,coexpression:0.356,textmining:0.179\", \"String_Score_Physical\": 900, \"String_Score_Combined\": 947}", "selected": false}, "selected": false}, {"data": {"id": "2306971", "source": "2306548", "target": "2306527", "SCORE": "208", "shared_interaction": "Direct", "source_original": "10728", "Name_B": "PFDN2", "Name_A": "PTGES3", "target_original": "5202", "Gene_B": "5202", "interaction": "Direct", "SUID": 2306971, "TYPE": "Direct", "Gene_A": "10728", "support": "{\"StringDB\": \"functional\", \"StringEvidence\": \"coexpression:0.214,textmining:0.105\", \"BioGrid\": \"physical\", \"BioGrid_PubMed\": \"35271311\", \"BioGrid_Type\": \"Affinity Capture-MS\", \"String_Score_Combined\": 326, \"String_Score_Physical\": 208}", "selected": false}, "selected": false}, {"data": {"id": "2306968", "source": "2306548", "target": "2306551", "SCORE": "581", "shared_interaction": "Direct", "source_original": "10728", "Name_B": "HSPH1", "Name_A": "PTGES3", "target_original": "10808", "Gene_B": "10808", "interaction": "Direct", "SUID": 2306968, "TYPE": "Direct", "Gene_A": "10728", "support": "{\"StringDB\": \"physical\", \"StringEvidence\": \"experiments:0.563,textmining:0.425,coexpression:0.196\", \"String_Score_Physical\": 581, \"String_Score_Combined\": 806}", "selected": false}, "selected": false}, {"data": {"id": "2306896", "source": "2306545", "target": "2306539", "SCORE": "540", "shared_interaction": "Direct", "source_original": "10576", "Name_B": "BAG2", "Name_A": "CCT2", "target_original": "9532", "Gene_B": "9532", "interaction": "Direct", "SUID": 2306896, "TYPE": "Direct", "Gene_A": "10576", "support": "{\"StringDB\": \"physical\", \"StringEvidence\": \"database:0.520,coexpression:0.102\", \"String_Score_Physical\": 540, \"String_Score_Combined\": 587}", "selected": false}, "selected": false}, {"data": {"id": "2306893", "source": "2306545", "target": "2306536", "SCORE": "999", "shared_interaction": "Direct", "source_original": "10576", "Name_B": "CCT3", "Name_A": "CCT2", "target_original": "7203", "Gene_B": "7203", "interaction": "Direct", "SUID": 2306893, "TYPE": "Direct", "Gene_A": "10576", "support": "{\"StringDB\": \"physical\", \"StringEvidence\": \"experiments:0.997,coexpression:0.993,textmining:0.916,database:0.896,cooccurrence:0.303\", \"InWeb_IM\": \"inference\", \"BioGrid\": \"physical\", \"BioGrid_PubMed\": \"35831314,35271311,33961781,28514442,26344197,24981860,22939629,22863883\", \"BioGrid_Type\": \"Affinity Capture-MS,Co-fractionation\", \"BioGrid_Score\": \"1.0,0.998957542,0.999999538,40.21127802,0.999970377\", \"String_Score_Physical\": 999, \"String_Score_Combined\": 999}", "selected": false}, "selected": false}, {"data": {"id": "2306890", "source": "2306545", "target": "2306527", "SCORE": "932", "shared_interaction": "Direct", "source_original": "10576", "Name_B": "PFDN2", "Name_A": "CCT2", "target_original": "5202", "Gene_B": "5202", "interaction": "Direct", "SUID": 2306890, "TYPE": "Direct", "Gene_A": "10576", "support": "{\"StringDB\": \"physical\", \"StringEvidence\": \"experiments:0.807,database:0.635,coexpression:0.540,textmining:0.123\", \"String_Score_Physical\": 932, \"String_Score_Combined\": 972}", "selected": false}, "selected": false}, {"data": {"id": "2306887", "source": "2306545", "target": "2306506", "SCORE": "294", "shared_interaction": "Direct", "source_original": "10576", "Name_B": "ATP5F1B", "Name_A": "CCT2", "target_original": "506", "Gene_B": "506", "interaction": "Direct", "SUID": 2306887, "TYPE": "Direct", "Gene_A": "10576", "support": "{\"StringDB\": \"functional\", \"StringEvidence\": \"textmining:0.237,coexpression:0.149,neighborhood:0.005\", \"InWeb_IM\": \"inference\", \"String_Score_Combined\": 380, \"String_Score_Physical\": 294}", "selected": false}, "selected": false}, {"data": {"id": "2306884", "source": "2306545", "target": "2306521", "SCORE": "194", "shared_interaction": "Direct", "source_original": "10576", "Name_B": "GNAI3", "Name_A": "CCT2", "target_original": "2773", "Gene_B": "2773", "interaction": "Direct", "SUID": 2306884, "TYPE": "Direct", "Gene_A": "10576", "support": "{\"StringDB\": \"physical\", \"StringEvidence\": \"experiments:0.160\", \"String_Score_Physical\": 194, \"String_Score_Combined\": 194}", "selected": false}, "selected": false}, {"data": {"id": "2306881", "source": "2306545", "target": "2306512", "SCORE": "294", "shared_interaction": "Direct", "source_original": "10576", "Name_B": "CS", "Name_A": "CCT2", "target_original": "1431", "Gene_B": "1431", "interaction": "Direct", "SUID": 2306881, "TYPE": "Direct", "Gene_A": "10576", "support": "{\"StringDB\": \"functional\", \"StringEvidence\": \"textmining:0.101,coexpression:0.022\", \"InWeb_IM\": \"inference\", \"String_Score_Combined\": 156, \"String_Score_Physical\": 294}", "selected": false}, "selected": false}, {"data": {"id": "2306878", "source": "2306545", "target": "2306551", "SCORE": "374", "shared_interaction": "Direct", "source_original": "10576", "Name_B": "HSPH1", "Name_A": "CCT2", "target_original": "10808", "Gene_B": "10808", "interaction": "Direct", "SUID": 2306878, "TYPE": "Direct", "Gene_A": "10576", "support": "{\"StringDB\": \"physical\", \"StringEvidence\": \"experiments:0.348,coexpression:0.319,textmining:0.047,neighborhood:0.006\", \"BioGrid\": \"physical\", \"BioGrid_PubMed\": \"26344197\", \"BioGrid_Type\": \"Co-fractionation\", \"BioGrid_Score\": \"0.086046699\", \"String_Score_Physical\": 374, \"String_Score_Combined\": 596}", "selected": false}, "selected": false}, {"data": {"id": "2306875", "source": "2306545", "target": "2306548", "SCORE": "900", "shared_interaction": "Direct", "source_original": "10576", "Name_B": "PTGES3", "Name_A": "CCT2", "target_original": "10728", "Gene_B": "10728", "interaction": "Direct", "SUID": 2306875, "TYPE": "Direct", "Gene_A": "10576", "support": "{\"StringDB\": \"physical\", \"StringEvidence\": \"database:0.896,coexpression:0.419,textmining:0.208\", \"String_Score_Physical\": 900, \"String_Score_Combined\": 953}", "selected": false}, "selected": false}, {"data": {"id": "2306746", "source": "2306542", "target": "2306503", "SCORE": "690", "shared_interaction": "Direct", "source_original": "10094", "Name_B": "ACTG1", "Name_A": "ARPC3", "target_original": "71", "Gene_B": "71", "interaction": "Direct", "SUID": 2306746, "TYPE": "Direct", "Gene_A": "10094", "support": "{\"StringDB\": \"physical\", \"StringEvidence\": \"database:0.583,textmining:0.428,experiments:0.226,coexpression:0.089\", \"InWeb_IM\": \"inference\", \"BioGrid\": \"physical\", \"BioGrid_PubMed\": \"35271311\", \"BioGrid_Type\": \"Affinity Capture-MS\", \"String_Score_Physical\": 690, \"String_Score_Combined\": 838}", "selected": false}, "selected": false}, {"data": {"id": "2306743", "source": "2306542", "target": "2306506", "SCORE": "294", "shared_interaction": "Direct", "source_original": "10094", "Name_B": "ATP5F1B", "Name_A": "ARPC3", "target_original": "506", "Gene_B": "506", "interaction": "Direct", "SUID": 2306743, "TYPE": "Direct", "Gene_A": "10094", "support": "{\"InWeb_IM\": \"inference\"}", "selected": false}, "selected": false}, {"data": {"id": "2306740", "source": "2306542", "target": "2306509", "SCORE": "294", "shared_interaction": "Direct", "source_original": "10094", "Name_B": "CLTC", "Name_A": "ARPC3", "target_original": "1213", "Gene_B": "1213", "interaction": "Direct", "SUID": 2306740, "TYPE": "Direct", "Gene_A": "10094", "support": "{\"InWeb_IM\": \"inference\"}", "selected": false}, "selected": false}, {"data": {"id": "2307979", "source": "2306536", "target": "2306539", "SCORE": "540", "shared_interaction": "Direct", "source_original": "7203", "Name_B": "BAG2", "Name_A": "CCT3", "target_original": "9532", "Gene_B": "9532", "interaction": "Direct", "SUID": 2307979, "TYPE": "Direct", "Gene_A": "7203", "support": "{\"StringDB\": \"physical\", \"StringEvidence\": \"database:0.520,textmining:0.109,coexpression:0.044\", \"String_Score_Physical\": 540, \"String_Score_Combined\": 607}", "selected": false}, "selected": false}, {"data": {"id": "2307868", "source": "2306533", "target": "2306503", "SCORE": "294", "shared_interaction": "Direct", "source_original": "6390", "Name_B": "ACTG1", "Name_A": "SDHB", "target_original": "71", "Gene_B": "71", "interaction": "Direct", "SUID": 2307868, "TYPE": "Direct", "Gene_A": "6390", "support": "{\"StringDB\": \"functional\", \"StringEvidence\": \"textmining:0.308,coexpression:0.018\", \"InWeb_IM\": \"inference\", \"String_Score_Combined\": 347, \"String_Score_Physical\": 294}", "selected": false}, "selected": false}, {"data": {"id": "2307823", "source": "2306530", "target": "2306503", "SCORE": "209", "shared_interaction": "Direct", "source_original": "5518", "Name_B": "ACTG1", "Name_A": "PPP2R1A", "target_original": "71", "Gene_B": "71", "interaction": "Direct", "SUID": 2307823, "TYPE": "Direct", "Gene_A": "5518", "support": "{\"StringDB\": \"physical\", \"StringEvidence\": \"experiments:0.175,textmining:0.115,coexpression:0.058\", \"InWeb_IM\": \"inference\", \"String_Score_Physical\": 209, \"String_Score_Combined\": 340}", "selected": false}, "selected": false}, {"data": {"id": "2307700", "source": "2306527", "target": "2306536", "SCORE": "932", "shared_interaction": "Direct", "source_original": "5202", "Name_B": "CCT3", "Name_A": "PFDN2", "target_original": "7203", "Gene_B": "7203", "interaction": "Direct", "SUID": 2307700, "TYPE": "Direct", "Gene_A": "5202", "support": "{\"StringDB\": \"physical\", \"StringEvidence\": \"experiments:0.807,database:0.635,coexpression:0.375,textmining:0.022\", \"InWeb_IM\": \"inference\", \"BioGrid\": \"physical\", \"BioGrid_PubMed\": \"24981860\", \"BioGrid_Type\": \"Affinity Capture-MS\", \"BioGrid_Score\": \"12.34055732\", \"String_Score_Physical\": 932, \"String_Score_Combined\": 958}", "selected": false}, "selected": false}, {"data": {"id": "2307361", "source": "2306521", "target": "2306506", "SCORE": "194", "shared_interaction": "Direct", "source_original": "2773", "Name_B": "ATP5F1B", "Name_A": "GNAI3", "target_original": "506", "Gene_B": "506", "interaction": "Direct", "SUID": 2307361, "TYPE": "Direct", "Gene_A": "2773", "support": "{\"StringDB\": \"physical\", \"StringEvidence\": \"experiments:0.160\", \"String_Score_Physical\": 194, \"String_Score_Combined\": 194}", "selected": false}, "selected": false}, {"data": {"id": "2307136", "source": "2306518", "target": "2306530", "SCORE": "600", "shared_interaction": "Direct", "source_original": "1981", "Name_B": "PPP2R1A", "Name_A": "EIF4G1", "target_original": "5518", "Gene_B": "5518", "interaction": "Direct", "SUID": 2307136, "TYPE": "Direct", "Gene_A": "1981", "support": "{\"StringDB\": \"physical\", \"StringEvidence\": \"database:0.583,coexpression:0.071,textmining:0.043\", \"InWeb_IM\": \"inference\", \"BioGrid\": \"physical\", \"BioGrid_PubMed\": \"35831314\", \"BioGrid_Type\": \"Co-fractionation\", \"String_Score_Physical\": 600, \"String_Score_Combined\": 644}", "selected": false}, "selected": false}, {"data": {"id": "2307133", "source": "2306518", "target": "2306554", "SCORE": "208", "shared_interaction": "Direct", "source_original": "1981", "Name_B": "MAPRE1", "Name_A": "EIF4G1", "target_original": "22919", "Gene_B": "22919", "interaction": "Direct", "SUID": 2307133, "TYPE": "Direct", "Gene_A": "1981", "support": "{\"BioGrid\": \"physical\", \"BioGrid_PubMed\": \"35271311\", \"BioGrid_Type\": \"Affinity Capture-MS\"}", "selected": false}, "selected": false}, {"data": {"id": "2307127", "source": "2306515", "target": "2306503", "SCORE": "213", "shared_interaction": "Direct", "source_original": "1737", "Name_B": "ACTG1", "Name_A": "DLAT", "target_original": "71", "Gene_B": "71", "interaction": "Direct", "SUID": 2307127, "TYPE": "Direct", "Gene_A": "1737", "support": "{\"StringDB\": \"physical\", \"StringEvidence\": \"experiments:0.179,textmining:0.034,coexpression:0.010\", \"InWeb_IM\": \"inference\", \"String_Score_Physical\": 213, \"String_Score_Combined\": 248}", "selected": false}, "selected": false}, {"data": {"id": "2307124", "source": "2306515", "target": "2306533", "SCORE": "439", "shared_interaction": "Direct", "source_original": "1737", "Name_B": "SDHB", "Name_A": "DLAT", "target_original": "6390", "Gene_B": "6390", "interaction": "Direct", "SUID": 2307124, "TYPE": "Direct", "Gene_A": "1737", "support": "{\"StringDB\": \"physical\", \"StringEvidence\": \"textmining:0.475,experiments:0.416,coexpression:0.269,neighborhood:0.131\", \"BioGrid\": \"physical\", \"BioGrid_PubMed\": \"26344197\", \"BioGrid_Type\": \"Co-fractionation\", \"BioGrid_Score\": \"0.140078197\", \"String_Score_Physical\": 439, \"String_Score_Combined\": 813}", "selected": false}, "selected": false}, {"data": {"id": "2307121", "source": "2306515", "target": "2306557", "SCORE": "294", "shared_interaction": "Direct", "source_original": "1737", "Name_B": "SAR1A", "Name_A": "DLAT", "target_original": "56681", "Gene_B": "56681", "interaction": "Direct", "SUID": 2307121, "TYPE": "Direct", "Gene_A": "1737", "support": "{\"InWeb_IM\": \"inference\"}", "selected": false}, "selected": false}, {"data": {"id": "2307118", "source": "2306515", "target": "2306506", "SCORE": "294", "shared_interaction": "Direct", "source_original": "1737", "Name_B": "ATP5F1B", "Name_A": "DLAT", "target_original": "506", "Gene_B": "506", "interaction": "Direct", "SUID": 2307118, "TYPE": "Direct", "Gene_A": "1737", "support": "{\"StringDB\": \"functional\", \"StringEvidence\": \"coexpression:0.297,textmining:0.295,neighborhood:0.011\", \"InWeb_IM\": \"inference\", \"String_Score_Combined\": 530, \"String_Score_Physical\": 294}", "selected": false}, "selected": false}, {"data": {"id": "2307115", "source": "2306515", "target": "2306524", "SCORE": "207", "shared_interaction": "Direct", "source_original": "1737", "Name_B": "HMGB1", "Name_A": "DLAT", "target_original": "3146", "Gene_B": "3146", "interaction": "Direct", "SUID": 2307115, "TYPE": "Direct", "Gene_A": "1737", "support": "{\"StringDB\": \"physical\", \"StringEvidence\": \"experiments:0.173\", \"BioGrid\": \"physical\", \"BioGrid_PubMed\": \"31694235\", \"BioGrid_Type\": \"Two-hybrid\", \"String_Score_Physical\": 207, \"String_Score_Combined\": 207}", "selected": false}, "selected": false}, {"data": {"id": "2307112", "source": "2306515", "target": "2306521", "SCORE": "294", "shared_interaction": "Direct", "source_original": "1737", "Name_B": "GNAI3", "Name_A": "DLAT", "target_original": "2773", "Gene_B": "2773", "interaction": "Direct", "SUID": 2307112, "TYPE": "Direct", "Gene_A": "1737", "support": "{\"InWeb_IM\": \"inference\"}", "selected": false}, "selected": false}, {"data": {"id": "2307103", "source": "2306512", "target": "2306536", "SCORE": "294", "shared_interaction": "Direct", "source_original": "1431", "Name_B": "CCT3", "Name_A": "CS", "target_original": "7203", "Gene_B": "7203", "interaction": "Direct", "SUID": 2307103, "TYPE": "Direct", "Gene_A": "1431", "support": "{\"StringDB\": \"functional\", \"StringEvidence\": \"textmining:0.125,coexpression:0.022\", \"InWeb_IM\": \"inference\", \"String_Score_Combined\": 178, \"String_Score_Physical\": 294}", "selected": false}, "selected": false}, {"data": {"id": "2307100", "source": "2306512", "target": "2306533", "SCORE": "704", "shared_interaction": "Direct", "source_original": "1431", "Name_B": "SDHB", "Name_A": "CS", "target_original": "6390", "Gene_B": "6390", "interaction": "Direct", "SUID": 2307100, "TYPE": "Direct", "Gene_A": "1431", "support": "{\"StringDB\": \"physical\", \"StringEvidence\": \"textmining:0.752,experiments:0.692,coexpression:0.412,neighborhood:0.186\", \"BioGrid\": \"physical\", \"BioGrid_PubMed\": \"34079125,32877691,26344197\", \"BioGrid_Type\": \"Proximity Label-MS,Co-fractionation\", \"BioGrid_Score\": \"1.0,30.0,0.203458845\", \"String_Score_Physical\": 704, \"String_Score_Combined\": 964}", "selected": false}, "selected": false}, {"data": {"id": "2307097", "source": "2306512", "target": "2306557", "SCORE": "294", "shared_interaction": "Direct", "source_original": "1431", "Name_B": "SAR1A", "Name_A": "CS", "target_original": "56681", "Gene_B": "56681", "interaction": "Direct", "SUID": 2307097, "TYPE": "Direct", "Gene_A": "1431", "support": "{\"InWeb_IM\": \"inference\"}", "selected": false}, "selected": false}, {"data": {"id": "2307094", "source": "2306512", "target": "2306530", "SCORE": "294", "shared_interaction": "Direct", "source_original": "1431", "Name_B": "PPP2R1A", "Name_A": "CS", "target_original": "5518", "Gene_B": "5518", "interaction": "Direct", "SUID": 2307094, "TYPE": "Direct", "Gene_A": "1431", "support": "{\"InWeb_IM\": \"inference\"}", "selected": false}, "selected": false}, {"data": {"id": "2307091", "source": "2306512", "target": "2306506", "SCORE": "929", "shared_interaction": "Direct", "source_original": "1431", "Name_B": "ATP5F1B", "Name_A": "CS", "target_original": "506", "Gene_B": "506", "interaction": "Direct", "SUID": 2307091, "TYPE": "Direct", "Gene_A": "1431", "support": "{\"StringDB\": \"physical\", \"StringEvidence\": \"database:0.896,coexpression:0.747,textmining:0.580,experiments:0.290\", \"InWeb_IM\": \"inference\", \"BioGrid\": \"physical\", \"BioGrid_PubMed\": \"34079125,32877691\", \"BioGrid_Type\": \"Proximity Label-MS\", \"BioGrid_Score\": \"1.0,352.19\", \"String_Score_Physical\": 929, \"String_Score_Combined\": 992}", "selected": false}, "selected": false}, {"data": {"id": "2307088", "source": "2306512", "target": "2306515", "SCORE": "978", "shared_interaction": "Direct", "source_original": "1431", "Name_B": "DLAT", "Name_A": "CS", "target_original": "1737", "Gene_B": "1737", "interaction": "Direct", "SUID": 2307088, "TYPE": "Direct", "Gene_A": "1431", "support": "{\"StringDB\": \"physical\", \"StringEvidence\": \"database:0.896,experiments:0.787,textmining:0.644,coexpression:0.242,neighborhood:0.073\", \"InWeb_IM\": \"inference\", \"BioGrid\": \"physical\", \"BioGrid_PubMed\": \"34079125,32877691,26344197\", \"BioGrid_Type\": \"Proximity Label-MS,Co-fractionation\", \"BioGrid_Score\": \"0.101018098,50.0,1.0\", \"String_Score_Physical\": 978, \"String_Score_Combined\": 994}", "selected": false}, "selected": false}, {"data": {"id": "2307070", "source": "2306509", "target": "2306539", "SCORE": "208", "shared_interaction": "Direct", "source_original": "1213", "Name_B": "BAG2", "Name_A": "CLTC", "target_original": "9532", "Gene_B": "9532", "interaction": "Direct", "SUID": 2307070, "TYPE": "Direct", "Gene_A": "1213", "support": "{\"BioGrid\": \"physical\", \"BioGrid_PubMed\": \"33961781\", \"BioGrid_Type\": \"Affinity Capture-MS\", \"BioGrid_Score\": \"0.781893536\"}", "selected": false}, "selected": false}, {"data": {"id": "2307067", "source": "2306509", "target": "2306536", "SCORE": "294", "shared_interaction": "Direct", "source_original": "1213", "Name_B": "CCT3", "Name_A": "CLTC", "target_original": "7203", "Gene_B": "7203", "interaction": "Direct", "SUID": 2307067, "TYPE": "Direct", "Gene_A": "1213", "support": "{\"InWeb_IM\": \"inference\", \"BioGrid\": \"physical\", \"BioGrid_PubMed\": \"26344197\", \"BioGrid_Type\": \"Co-fractionation\", \"BioGrid_Score\": \"0.649175109\"}", "selected": false}, "selected": false}, {"data": {"id": "2307064", "source": "2306509", "target": "2306503", "SCORE": "208", "shared_interaction": "Direct", "source_original": "1213", "Name_B": "ACTG1", "Name_A": "CLTC", "target_original": "71", "Gene_B": "71", "interaction": "Direct", "SUID": 2307064, "TYPE": "Direct", "Gene_A": "1213", "support": "{\"BioGrid\": \"physical\", \"BioGrid_PubMed\": \"35831314\", \"BioGrid_Type\": \"Co-fractionation\"}", "selected": false}, "selected": false}, {"data": {"id": "2307061", "source": "2306509", "target": "2306530", "SCORE": "294", "shared_interaction": "Direct", "source_original": "1213", "Name_B": "PPP2R1A", "Name_A": "CLTC", "target_original": "5518", "Gene_B": "5518", "interaction": "Direct", "SUID": 2307061, "TYPE": "Direct", "Gene_A": "1213", "support": "{\"InWeb_IM\": \"inference\", \"BioGrid\": \"physical\", \"BioGrid_PubMed\": \"26344197\", \"BioGrid_Type\": \"Co-fractionation\", \"BioGrid_Score\": \"0.182702163\"}", "selected": false}, "selected": false}, {"data": {"id": "2307058", "source": "2306509", "target": "2306506", "SCORE": "294", "shared_interaction": "Direct", "source_original": "1213", "Name_B": "ATP5F1B", "Name_A": "CLTC", "target_original": "506", "Gene_B": "506", "interaction": "Direct", "SUID": 2307058, "TYPE": "Direct", "Gene_A": "1213", "support": "{\"InWeb_IM\": \"inference\"}", "selected": false}, "selected": false}, {"data": {"id": "2307055", "source": "2306509", "target": "2306524", "SCORE": "208", "shared_interaction": "Direct", "source_original": "1213", "Name_B": "HMGB1", "Name_A": "CLTC", "target_original": "3146", "Gene_B": "3146", "interaction": "Direct", "SUID": 2307055, "TYPE": "Direct", "Gene_A": "1213", "support": "{\"BioGrid\": \"physical\", \"BioGrid_PubMed\": \"35831314\", \"BioGrid_Type\": \"Co-fractionation\"}", "selected": false}, "selected": false}, {"data": {"id": "2307052", "source": "2306509", "target": "2306554", "SCORE": "208", "shared_interaction": "Direct", "source_original": "1213", "Name_B": "MAPRE1", "Name_A": "CLTC", "target_original": "22919", "Gene_B": "22919", "interaction": "Direct", "SUID": 2307052, "TYPE": "Direct", "Gene_A": "1213", "support": "{\"BioGrid\": \"physical\", \"BioGrid_PubMed\": \"26496610\", \"BioGrid_Type\": \"Affinity Capture-MS\"}", "selected": false}, "selected": false}, {"data": {"id": "2307049", "source": "2306509", "target": "2306518", "SCORE": "208", "shared_interaction": "Direct", "source_original": "1213", "Name_B": "EIF4G1", "Name_A": "CLTC", "target_original": "1981", "Gene_B": "1981", "interaction": "Direct", "SUID": 2307049, "TYPE": "Direct", "Gene_A": "1213", "support": "{\"BioGrid\": \"physical\", \"BioGrid_PubMed\": \"35831314\", \"BioGrid_Type\": \"Co-fractionation\"}", "selected": false}, "selected": false}, {"data": {"id": "2307046", "source": "2306509", "target": "2306515", "SCORE": "294", "shared_interaction": "Direct", "source_original": "1213", "Name_B": "DLAT", "Name_A": "CLTC", "target_original": "1737", "Gene_B": "1737", "interaction": "Direct", "SUID": 2307046, "TYPE": "Direct", "Gene_A": "1213", "support": "{\"InWeb_IM\": \"inference\"}", "selected": false}, "selected": false}, {"data": {"id": "2307043", "source": "2306509", "target": "2306512", "SCORE": "294", "shared_interaction": "Direct", "source_original": "1213", "Name_B": "CS", "Name_A": "CLTC", "target_original": "1431", "Gene_B": "1431", "interaction": "Direct", "SUID": 2307043, "TYPE": "Direct", "Gene_A": "1213", "support": "{\"InWeb_IM\": \"inference\"}", "selected": false}, "selected": false}, {"data": {"id": "2307607", "source": "2306506", "target": "2306536", "SCORE": "294", "shared_interaction": "Direct", "source_original": "506", "Name_B": "CCT3", "Name_A": "ATP5F1B", "target_original": "7203", "Gene_B": "7203", "interaction": "Direct", "SUID": 2307607, "TYPE": "Direct", "Gene_A": "506", "support": "{\"StringDB\": \"functional\", \"StringEvidence\": \"textmining:0.341,coexpression:0.135,neighborhood:0.005\", \"InWeb_IM\": \"inference\", \"String_Score_Combined\": 456, \"String_Score_Physical\": 294}", "selected": false}, "selected": false}, {"data": {"id": "2307604", "source": "2306506", "target": "2306533", "SCORE": "403", "shared_interaction": "Direct", "source_original": "506", "Name_B": "SDHB", "Name_A": "ATP5F1B", "target_original": "6390", "Gene_B": "6390", "interaction": "Direct", "SUID": 2307604, "TYPE": "Direct", "Gene_A": "506", "support": "{\"StringDB\": \"physical\", \"StringEvidence\": \"textmining:0.658,coexpression:0.515,experiments:0.378,neighborhood:0.039\", \"InWeb_IM\": \"inference\", \"BioGrid\": \"physical\", \"BioGrid_PubMed\": \"22939629\", \"BioGrid_Type\": \"Co-fractionation\", \"BioGrid_Score\": \"0.804\", \"String_Score_Physical\": 403, \"String_Score_Combined\": 904}", "selected": false}, "selected": false}, {"data": {"id": "2307601", "source": "2306506", "target": "2306557", "SCORE": "294", "shared_interaction": "Direct", "source_original": "506", "Name_B": "SAR1A", "Name_A": "ATP5F1B", "target_original": "56681", "Gene_B": "56681", "interaction": "Direct", "SUID": 2307601, "TYPE": "Direct", "Gene_A": "506", "support": "{\"InWeb_IM\": \"inference\"}", "selected": false}, "selected": false}, {"data": {"id": "2307598", "source": "2306506", "target": "2306530", "SCORE": "294", "shared_interaction": "Direct", "source_original": "506", "Name_B": "PPP2R1A", "Name_A": "ATP5F1B", "target_original": "5518", "Gene_B": "5518", "interaction": "Direct", "SUID": 2307598, "TYPE": "Direct", "Gene_A": "506", "support": "{\"StringDB\": \"functional\", \"StringEvidence\": \"coexpression:0.090,textmining:0.032\", \"InWeb_IM\": \"inference\", \"String_Score_Combined\": 155, \"String_Score_Physical\": 294}", "selected": false}, "selected": false}, {"data": {"id": "2307976", "source": "2306503", "target": "2306536", "SCORE": "226", "shared_interaction": "Direct", "source_original": "71", "Name_B": "CCT3", "Name_A": "ACTG1", "target_original": "7203", "Gene_B": "7203", "interaction": "Direct", "SUID": 2307976, "TYPE": "Direct", "Gene_A": "71", "support": "{\"StringDB\": \"physical\", \"StringEvidence\": \"textmining:0.288,experiments:0.194,coexpression:0.059\", \"InWeb_IM\": \"inference\", \"BioGrid\": \"physical\", \"BioGrid_PubMed\": \"35271311\", \"BioGrid_Type\": \"Affinity Capture-MS\", \"String_Score_Physical\": 226, \"String_Score_Combined\": 481}", "selected": false}, "selected": false}, {"data": {"id": "2307625", "source": "2306497", "target": "2306500", "SCORE": "615", "shared_interaction": "Direct", "source_original": "51226", "Name_B": "RAB1B", "Name_A": "COPZ2", "target_original": "81876", "Gene_B": "81876", "interaction": "Direct", "SUID": 2307625, "TYPE": "Direct", "Gene_A": "51226", "support": "{\"StringDB\": \"physical\", \"StringEvidence\": \"database:0.583,textmining:0.202,experiments:0.039,coexpression:0.023\", \"String_Score_Physical\": 615, \"String_Score_Combined\": 700}", "selected": false}, "selected": false}, {"data": {"id": "2307622", "source": "2306497", "target": "2306479", "SCORE": "606", "shared_interaction": "Direct", "source_original": "51226", "Name_B": "SURF4", "Name_A": "COPZ2", "target_original": "6836", "Gene_B": "6836", "interaction": "Direct", "SUID": 2307622, "TYPE": "Direct", "Gene_A": "51226", "support": "{\"StringDB\": \"physical\", \"StringEvidence\": \"database:0.583,coexpression:0.023,experiments:0.016\", \"InWeb_IM\": \"inference\", \"String_Score_Physical\": 606, \"String_Score_Combined\": 615}", "selected": false}, "selected": false}, {"data": {"id": "2307616", "source": "2306494", "target": "2306500", "SCORE": "600", "shared_interaction": "Direct", "source_original": "51014", "Name_B": "RAB1B", "Name_A": "TMED7", "target_original": "81876", "Gene_B": "81876", "interaction": "Direct", "SUID": 2307616, "TYPE": "Direct", "Gene_A": "51014", "support": "{\"StringDB\": \"physical\", \"StringEvidence\": \"database:0.583,coexpression:0.025,textmining:0.018\", \"BioGrid\": \"physical\", \"BioGrid_PubMed\": \"35271311\", \"BioGrid_Type\": \"Affinity Capture-MS\", \"String_Score_Physical\": 600, \"String_Score_Combined\": 616}", "selected": false}, "selected": false}, {"data": {"id": "2307613", "source": "2306494", "target": "2306479", "SCORE": "751", "shared_interaction": "Direct", "source_original": "51014", "Name_B": "SURF4", "Name_A": "TMED7", "target_original": "6836", "Gene_B": "6836", "interaction": "Direct", "SUID": 2307613, "TYPE": "Direct", "Gene_A": "51014", "support": "{\"StringDB\": \"physical\", \"StringEvidence\": \"database:0.583,experiments:0.379,textmining:0.303,coexpression:0.069\", \"InWeb_IM\": \"experimental\", \"String_Score_Physical\": 751, \"String_Score_Combined\": 838}", "selected": false}, "selected": false}, {"data": {"id": "2307610", "source": "2306494", "target": "2306497", "SCORE": "900", "shared_interaction": "Direct", "source_original": "51014", "Name_B": "COPZ2", "Name_A": "TMED7", "target_original": "51226", "Gene_B": "51226", "interaction": "Direct", "SUID": 2307610, "TYPE": "Direct", "Gene_A": "51014", "support": "{\"StringDB\": \"physical\", \"StringEvidence\": \"database:0.896,textmining:0.107,coexpression:0.070\", \"String_Score_Physical\": 900, \"String_Score_Combined\": 916}", "selected": false}, "selected": false}, {"data": {"id": "2307217", "source": "2306491", "target": "2306500", "SCORE": "615", "shared_interaction": "Direct", "source_original": "22818", "Name_B": "RAB1B", "Name_A": "COPZ1", "target_original": "81876", "Gene_B": "81876", "interaction": "Direct", "SUID": 2307217, "TYPE": "Direct", "Gene_A": "22818", "support": "{\"StringDB\": \"physical\", \"StringEvidence\": \"database:0.583,textmining:0.198,coexpression:0.044,experiments:0.039\", \"String_Score_Physical\": 615, \"String_Score_Combined\": 705}", "selected": false}, "selected": false}, {"data": {"id": "2307214", "source": "2306491", "target": "2306479", "SCORE": "606", "shared_interaction": "Direct", "source_original": "22818", "Name_B": "SURF4", "Name_A": "COPZ1", "target_original": "6836", "Gene_B": "6836", "interaction": "Direct", "SUID": 2307214, "TYPE": "Direct", "Gene_A": "22818", "support": "{\"StringDB\": \"physical\", \"StringEvidence\": \"database:0.583,coexpression:0.100,textmining:0.056,experiments:0.016\", \"InWeb_IM\": \"inference\", \"String_Score_Physical\": 606, \"String_Score_Combined\": 665}", "selected": false}, "selected": false}, {"data": {"id": "2307211", "source": "2306491", "target": "2306497", "SCORE": "900", "shared_interaction": "Direct", "source_original": "22818", "Name_B": "COPZ2", "Name_A": "COPZ1", "target_original": "51226", "Gene_B": "51226", "interaction": "Direct", "SUID": 2307211, "TYPE": "Direct", "Gene_A": "22818", "support": "{\"StringDB\": \"physical\", \"StringEvidence\": \"database:0.896,textmining:0.842\", \"String_Score_Physical\": 900, \"String_Score_Combined\": 902}", "selected": false}, "selected": false}, {"data": {"id": "2307208", "source": "2306491", "target": "2306494", "SCORE": "900", "shared_interaction": "Direct", "source_original": "22818", "Name_B": "TMED7", "Name_A": "COPZ1", "target_original": "51014", "Gene_B": "51014", "interaction": "Direct", "SUID": 2307208, "TYPE": "Direct", "Gene_A": "22818", "support": "{\"StringDB\": \"physical\", \"StringEvidence\": \"database:0.896,textmining:0.140,coexpression:0.070\", \"String_Score_Physical\": 900, \"String_Score_Combined\": 919}", "selected": false}, "selected": false}, {"data": {"id": "2307205", "source": "2306491", "target": "2306473", "SCORE": "670", "shared_interaction": "Direct", "source_original": "22818", "Name_B": "ARF4", "Name_A": "COPZ1", "target_original": "378", "Gene_B": "378", "interaction": "Direct", "SUID": 2307205, "TYPE": "Direct", "Gene_A": "22818", "support": "{\"StringDB\": \"physical\", \"StringEvidence\": \"database:0.583,textmining:0.309,experiments:0.176,coexpression:0.095\", \"InWeb_IM\": \"inference\", \"BioGrid\": \"physical\", \"BioGrid_PubMed\": \"35844135,35271311\", \"BioGrid_Type\": \"Affinity Capture-MS,Proximity Label-MS\", \"String_Score_Physical\": 670, \"String_Score_Combined\": 794}", "selected": false}, "selected": false}, {"data": {"id": "2307202", "source": "2306491", "target": "2306470", "SCORE": "990", "shared_interaction": "Direct", "source_original": "22818", "Name_B": "ARCN1", "Name_A": "COPZ1", "target_original": "372", "Gene_B": "372", "interaction": "Direct", "SUID": 2307202, "TYPE": "Direct", "Gene_A": "22818", "support": "{\"StringDB\": \"physical\", \"StringEvidence\": \"experiments:0.966,textmining:0.898,database:0.708,coexpression:0.241\", \"InWeb_IM\": \"inference\", \"BioGrid\": \"physical\", \"BioGrid_PubMed\": \"35271311,33961781,26344197,22939629,22863883\", \"BioGrid_Type\": \"Affinity Capture-MS,Co-fractionation\", \"BioGrid_Score\": \"0.994348215,0.995,0.343729292\", \"String_Score_Physical\": 990, \"String_Score_Combined\": 999}", "selected": false}, "selected": false}, {"data": {"id": "2307040", "source": "2306488", "target": "2306500", "SCORE": "606", "shared_interaction": "Direct", "source_original": "11316", "Name_B": "RAB1B", "Name_A": "COPE", "target_original": "81876", "Gene_B": "81876", "interaction": "Direct", "SUID": 2307040, "TYPE": "Direct", "Gene_A": "11316", "support": "{\"StringDB\": \"physical\", \"StringEvidence\": \"database:0.583,coexpression:0.092,textmining:0.018,experiments:0.016\", \"InWeb_IM\": \"inference\", \"String_Score_Physical\": 606, \"String_Score_Combined\": 648}", "selected": false}, "selected": false}, {"data": {"id": "2307037", "source": "2306488", "target": "2306479", "SCORE": "606", "shared_interaction": "Direct", "source_original": "11316", "Name_B": "SURF4", "Name_A": "COPE", "target_original": "6836", "Gene_B": "6836", "interaction": "Direct", "SUID": 2307037, "TYPE": "Direct", "Gene_A": "11316", "support": "{\"StringDB\": \"physical\", \"StringEvidence\": \"database:0.583,coexpression:0.126,textmining:0.026,experiments:0.016\", \"InWeb_IM\": \"inference\", \"String_Score_Physical\": 606, \"String_Score_Combined\": 664}", "selected": false}, "selected": false}, {"data": {"id": "2307034", "source": "2306488", "target": "2306497", "SCORE": "934", "shared_interaction": "Direct", "source_original": "11316", "Name_B": "COPZ2", "Name_A": "COPE", "target_original": "51226", "Gene_B": "51226", "interaction": "Direct", "SUID": 2307034, "TYPE": "Direct", "Gene_A": "11316", "support": "{\"StringDB\": \"physical\", \"StringEvidence\": \"experiments:0.766,database:0.708,textmining:0.466,coexpression:0.148\", \"InWeb_IM\": \"inference\", \"BioGrid\": \"physical\", \"BioGrid_PubMed\": \"33961781\", \"BioGrid_Type\": \"Affinity Capture-MS\", \"BioGrid_Score\": \"0.999339424\", \"String_Score_Physical\": 934, \"String_Score_Combined\": 970}", "selected": false}, "selected": false}, {"data": {"id": "2307031", "source": "2306488", "target": "2306494", "SCORE": "720", "shared_interaction": "Direct", "source_original": "11316", "Name_B": "TMED7", "Name_A": "COPE", "target_original": "51014", "Gene_B": "51014", "interaction": "Direct", "SUID": 2307031, "TYPE": "Direct", "Gene_A": "11316", "support": "{\"StringDB\": \"physical\", \"StringEvidence\": \"database:0.708,coexpression:0.051,textmining:0.019\", \"InWeb_IM\": \"inference\", \"String_Score_Physical\": 720, \"String_Score_Combined\": 739}", "selected": false}, "selected": false}, {"data": {"id": "2307028", "source": "2306488", "target": "2306473", "SCORE": "650", "shared_interaction": "Direct", "source_original": "11316", "Name_B": "ARF4", "Name_A": "COPE", "target_original": "378", "Gene_B": "378", "interaction": "Direct", "SUID": 2307028, "TYPE": "Direct", "Gene_A": "11316", "support": "{\"StringDB\": \"physical\", \"StringEvidence\": \"database:0.583,experiments:0.127,textmining:0.106,coexpression:0.058\", \"InWeb_IM\": \"inference\", \"BioGrid\": \"physical\", \"BioGrid_PubMed\": \"35271311\", \"BioGrid_Type\": \"Affinity Capture-MS\", \"String_Score_Physical\": 650, \"String_Score_Combined\": 706}", "selected": false}, "selected": false}, {"data": {"id": "2307025", "source": "2306488", "target": "2306470", "SCORE": "994", "shared_interaction": "Direct", "source_original": "11316", "Name_B": "ARCN1", "Name_A": "COPE", "target_original": "372", "Gene_B": "372", "interaction": "Direct", "SUID": 2307025, "TYPE": "Direct", "Gene_A": "11316", "support": "{\"StringDB\": \"physical\", \"StringEvidence\": \"experiments:0.981,textmining:0.787,database:0.708,coexpression:0.170\", \"InWeb_IM\": \"inference\", \"BioGrid\": \"physical\", \"BioGrid_PubMed\": \"35271311,33961781,26344197,22939629\", \"BioGrid_Type\": \"Affinity Capture-MS,Co-fractionation\", \"BioGrid_Score\": \"0.863254635,0.859,0.136432692\", \"String_Score_Physical\": 994, \"String_Score_Combined\": 999}", "selected": false}, "selected": false}, {"data": {"id": "2307022", "source": "2306488", "target": "2306491", "SCORE": "983", "shared_interaction": "Direct", "source_original": "11316", "Name_B": "COPZ1", "Name_A": "COPE", "target_original": "22818", "Gene_B": "22818", "interaction": "Direct", "SUID": 2307022, "TYPE": "Direct", "Gene_A": "11316", "support": "{\"StringDB\": \"physical\", \"StringEvidence\": \"textmining:0.970,experiments:0.942,database:0.708,coexpression:0.304\", \"InWeb_IM\": \"inference\", \"BioGrid\": \"physical\", \"BioGrid_PubMed\": \"35271311,33961781,27684187\", \"BioGrid_Type\": \"Affinity Capture-MS\", \"BioGrid_Score\": \"0.983530398\", \"String_Score_Physical\": 983, \"String_Score_Combined\": 999}", "selected": false}, "selected": false}, {"data": {"id": "2307019", "source": "2306485", "target": "2306500", "SCORE": "702", "shared_interaction": "Direct", "source_original": "10959", "Name_B": "RAB1B", "Name_A": "TMED2", "target_original": "81876", "Gene_B": "81876", "interaction": "Direct", "SUID": 2307019, "TYPE": "Direct", "Gene_A": "10959", "support": "{\"StringDB\": \"physical\", \"StringEvidence\": \"database:0.583,experiments:0.256,textmining:0.204,coexpression:0.050\", \"BioGrid\": \"physical\", \"BioGrid_PubMed\": \"35271311,26344197\", \"BioGrid_Type\": \"Affinity Capture-MS,Co-fractionation\", \"BioGrid_Score\": \"0.159792246\", \"String_Score_Physical\": 702, \"String_Score_Combined\": 775}", "selected": false}, "selected": false}, {"data": {"id": "2307016", "source": "2306485", "target": "2306479", "SCORE": "684", "shared_interaction": "Direct", "source_original": "10959", "Name_B": "SURF4", "Name_A": "TMED2", "target_original": "6836", "Gene_B": "6836", "interaction": "Direct", "SUID": 2307016, "TYPE": "Direct", "Gene_A": "10959", "support": "{\"StringDB\": \"physical\", \"StringEvidence\": \"database:0.479,textmining:0.443,experiments:0.369,coexpression:0.111\", \"InWeb_IM\": \"experimental\", \"BioGrid\": \"physical\", \"BioGrid_PubMed\": \"35271311\", \"BioGrid_Type\": \"Affinity Capture-MS\", \"String_Score_Physical\": 684, \"String_Score_Combined\": 843}", "selected": false}, "selected": false}, {"data": {"id": "2307013", "source": "2306485", "target": "2306497", "SCORE": "600", "shared_interaction": "Direct", "source_original": "10959", "Name_B": "COPZ2", "Name_A": "TMED2", "target_original": "51226", "Gene_B": "51226", "interaction": "Direct", "SUID": 2307013, "TYPE": "Direct", "Gene_A": "10959", "support": "{\"StringDB\": \"physical\", \"StringEvidence\": \"database:0.583,coexpression:0.109\", \"String_Score_Physical\": 600, \"String_Score_Combined\": 643}", "selected": false}, "selected": false}, {"data": {"id": "2307010", "source": "2306485", "target": "2306494", "SCORE": "896", "shared_interaction": "Direct", "source_original": "10959", "Name_B": "TMED7", "Name_A": "TMED2", "target_original": "51014", "Gene_B": "51014", "interaction": "Direct", "SUID": 2307010, "TYPE": "Direct", "Gene_A": "10959", "support": "{\"StringDB\": \"physical\", \"StringEvidence\": \"textmining:0.849,experiments:0.741,database:0.583,coexpression:0.402\", \"BioGrid\": \"physical\", \"BioGrid_PubMed\": \"35271311,33961781,28514442\", \"BioGrid_Type\": \"Affinity Capture-MS\", \"BioGrid_Score\": \"0.999999956,0.999887036\", \"String_Score_Physical\": 896, \"String_Score_Combined\": 945}", "selected": false}, "selected": false}, {"data": {"id": "2307007", "source": "2306485", "target": "2306473", "SCORE": "600", "shared_interaction": "Direct", "source_original": "10959", "Name_B": "ARF4", "Name_A": "TMED2", "target_original": "378", "Gene_B": "378", "interaction": "Direct", "SUID": 2307007, "TYPE": "Direct", "Gene_A": "10959", "support": "{\"StringDB\": \"physical\", \"StringEvidence\": \"database:0.583,coexpression:0.310,textmining:0.093\", \"InWeb_IM\": \"inference\", \"String_Score_Physical\": 600, \"String_Score_Combined\": 749}", "selected": false}, "selected": false}, {"data": {"id": "2307004", "source": "2306485", "target": "2306470", "SCORE": "630", "shared_interaction": "Direct", "source_original": "10959", "Name_B": "ARCN1", "Name_A": "TMED2", "target_original": "372", "Gene_B": "372", "interaction": "Direct", "SUID": 2307004, "TYPE": "Direct", "Gene_A": "10959", "support": "{\"StringDB\": \"physical\", \"StringEvidence\": \"database:0.583,coexpression:0.381,textmining:0.182,experiments:0.075\", \"InWeb_IM\": \"inference\", \"String_Score_Physical\": 630, \"String_Score_Combined\": 812}", "selected": false}, "selected": false}, {"data": {"id": "2307001", "source": "2306485", "target": "2306491", "SCORE": "600", "shared_interaction": "Direct", "source_original": "10959", "Name_B": "COPZ1", "Name_A": "TMED2", "target_original": "22818", "Gene_B": "22818", "interaction": "Direct", "SUID": 2307001, "TYPE": "Direct", "Gene_A": "10959", "support": "{\"StringDB\": \"physical\", \"StringEvidence\": \"database:0.583,coexpression:0.143\", \"String_Score_Physical\": 600, \"String_Score_Combined\": 657}", "selected": false}, "selected": false}, {"data": {"id": "2306998", "source": "2306485", "target": "2306488", "SCORE": "600", "shared_interaction": "Direct", "source_original": "10959", "Name_B": "COPE", "Name_A": "TMED2", "target_original": "11316", "Gene_B": "11316", "interaction": "Direct", "SUID": 2306998, "TYPE": "Direct", "Gene_A": "10959", "support": "{\"StringDB\": \"physical\", \"StringEvidence\": \"database:0.583,coexpression:0.126\", \"InWeb_IM\": \"inference\", \"String_Score_Physical\": 600, \"String_Score_Combined\": 650}", "selected": false}, "selected": false}, {"data": {"id": "2306839", "source": "2306482", "target": "2306500", "SCORE": "671", "shared_interaction": "Direct", "source_original": "10282", "Name_B": "RAB1B", "Name_A": "BET1", "target_original": "81876", "Gene_B": "81876", "interaction": "Direct", "SUID": 2306839, "TYPE": "Direct", "Gene_A": "10282", "support": "{\"StringDB\": \"physical\", \"StringEvidence\": \"database:0.583,textmining:0.244,experiments:0.178,coexpression:0.084\", \"InWeb_IM\": \"inference\", \"String_Score_Physical\": 671, \"String_Score_Combined\": 772}", "selected": false}, "selected": false}, {"data": {"id": "2306836", "source": "2306482", "target": "2306497", "SCORE": "626", "shared_interaction": "Direct", "source_original": "10282", "Name_B": "COPZ2", "Name_A": "BET1", "target_original": "51226", "Gene_B": "51226", "interaction": "Direct", "SUID": 2306836, "TYPE": "Direct", "Gene_A": "10282", "support": "{\"StringDB\": \"physical\", \"StringEvidence\": \"database:0.583,textmining:0.359,experiments:0.067,coexpression:0.042\", \"InWeb_IM\": \"inference\", \"String_Score_Physical\": 626, \"String_Score_Combined\": 770}", "selected": false}, "selected": false}, {"data": {"id": "2306833", "source": "2306482", "target": "2306494", "SCORE": "600", "shared_interaction": "Direct", "source_original": "10282", "Name_B": "TMED7", "Name_A": "BET1", "target_original": "51014", "Gene_B": "51014", "interaction": "Direct", "SUID": 2306833, "TYPE": "Direct", "Gene_A": "10282", "support": "{\"StringDB\": \"physical\", \"StringEvidence\": \"database:0.583,coexpression:0.096,textmining:0.027\", \"InWeb_IM\": \"inference\", \"String_Score_Physical\": 600, \"String_Score_Combined\": 648}", "selected": false}, "selected": false}, {"data": {"id": "2306830", "source": "2306482", "target": "2306473", "SCORE": "666", "shared_interaction": "Direct", "source_original": "10282", "Name_B": "ARF4", "Name_A": "BET1", "target_original": "378", "Gene_B": "378", "interaction": "Direct", "SUID": 2306830, "TYPE": "Direct", "Gene_A": "10282", "support": "{\"StringDB\": \"physical\", \"StringEvidence\": \"database:0.583,textmining:0.235,experiments:0.167,coexpression:0.075\", \"InWeb_IM\": \"inference\", \"BioGrid\": \"physical\", \"BioGrid_PubMed\": \"29568061\", \"BioGrid_Type\": \"Proximity Label-MS\", \"String_Score_Physical\": 666, \"String_Score_Combined\": 764}", "selected": false}, "selected": false}, {"data": {"id": "2306827", "source": "2306482", "target": "2306470", "SCORE": "631", "shared_interaction": "Direct", "source_original": "10282", "Name_B": "ARCN1", "Name_A": "BET1", "target_original": "372", "Gene_B": "372", "interaction": "Direct", "SUID": 2306827, "TYPE": "Direct", "Gene_A": "10282", "support": "{\"StringDB\": \"physical\", \"StringEvidence\": \"database:0.583,textmining:0.127,experiments:0.079,coexpression:0.022\", \"InWeb_IM\": \"inference\", \"String_Score_Physical\": 631, \"String_Score_Combined\": 685}", "selected": false}, "selected": false}, {"data": {"id": "2306824", "source": "2306482", "target": "2306491", "SCORE": "626", "shared_interaction": "Direct", "source_original": "10282", "Name_B": "COPZ1", "Name_A": "BET1", "target_original": "22818", "Gene_B": "22818", "interaction": "Direct", "SUID": 2306824, "TYPE": "Direct", "Gene_A": "10282", "support": "{\"StringDB\": \"physical\", \"StringEvidence\": \"database:0.583,textmining:0.480,experiments:0.067,coexpression:0.042\", \"InWeb_IM\": \"inference\", \"String_Score_Physical\": 626, \"String_Score_Combined\": 814}", "selected": false}, "selected": false}, {"data": {"id": "2306821", "source": "2306482", "target": "2306488", "SCORE": "631", "shared_interaction": "Direct", "source_original": "10282", "Name_B": "COPE", "Name_A": "BET1", "target_original": "11316", "Gene_B": "11316", "interaction": "Direct", "SUID": 2306821, "TYPE": "Direct", "Gene_A": "10282", "support": "{\"StringDB\": \"physical\", \"StringEvidence\": \"database:0.583,textmining:0.450,experiments:0.079,coexpression:0.023\", \"InWeb_IM\": \"inference\", \"String_Score_Physical\": 631, \"String_Score_Combined\": 802}", "selected": false}, "selected": false}, {"data": {"id": "2306818", "source": "2306482", "target": "2306485", "SCORE": "499", "shared_interaction": "Direct", "source_original": "10282", "Name_B": "TMED2", "Name_A": "BET1", "target_original": "10959", "Gene_B": "10959", "interaction": "Direct", "SUID": 2306818, "TYPE": "Direct", "Gene_A": "10282", "support": "{\"StringDB\": \"physical\", \"StringEvidence\": \"database:0.479,textmining:0.219,coexpression:0.077\", \"InWeb_IM\": \"inference\", \"String_Score_Physical\": 499, \"String_Score_Combined\": 639}", "selected": false}, "selected": false}, {"data": {"id": "2307973", "source": "2306479", "target": "2306500", "SCORE": "606", "shared_interaction": "Direct", "source_original": "6836", "Name_B": "RAB1B", "Name_A": "SURF4", "target_original": "81876", "Gene_B": "81876", "interaction": "Direct", "SUID": 2307973, "TYPE": "Direct", "Gene_A": "6836", "support": "{\"StringDB\": \"physical\", \"StringEvidence\": \"database:0.583,textmining:0.090,coexpression:0.058,experiments:0.016\", \"InWeb_IM\": \"inference\", \"String_Score_Physical\": 606, \"String_Score_Combined\": 662}", "selected": false}, "selected": false}, {"data": {"id": "2307457", "source": "2306476", "target": "2306500", "SCORE": "294", "shared_interaction": "Direct", "source_original": "3312", "Name_B": "RAB1B", "Name_A": "HSPA8", "target_original": "81876", "Gene_B": "81876", "interaction": "Direct", "SUID": 2307457, "TYPE": "Direct", "Gene_A": "3312", "support": "{\"StringDB\": \"functional\", \"StringEvidence\": \"textmining:0.154,coexpression:0.015\", \"InWeb_IM\": \"inference\", \"BioGrid\": \"physical\", \"BioGrid_PubMed\": \"32687490\", \"BioGrid_Type\": \"Affinity Capture-MS\", \"String_Score_Combined\": 200, \"String_Score_Physical\": 294}", "selected": false}, "selected": false}, {"data": {"id": "2307454", "source": "2306476", "target": "2306497", "SCORE": "294", "shared_interaction": "Direct", "source_original": "3312", "Name_B": "COPZ2", "Name_A": "HSPA8", "target_original": "51226", "Gene_B": "51226", "interaction": "Direct", "SUID": 2307454, "TYPE": "Direct", "Gene_A": "3312", "support": "{\"InWeb_IM\": \"inference\"}", "selected": false}, "selected": false}, {"data": {"id": "2307505", "source": "2306473", "target": "2306500", "SCORE": "686", "shared_interaction": "Direct", "source_original": "378", "Name_B": "RAB1B", "Name_A": "ARF4", "target_original": "81876", "Gene_B": "81876", "interaction": "Direct", "SUID": 2307505, "TYPE": "Direct", "Gene_A": "378", "support": "{\"StringDB\": \"physical\", \"StringEvidence\": \"database:0.583,textmining:0.514,experiments:0.216,coexpression:0.033\", \"InWeb_IM\": \"inference\", \"String_Score_Physical\": 686, \"String_Score_Combined\": 747}", "selected": false}, "selected": false}, {"data": {"id": "2307502", "source": "2306473", "target": "2306479", "SCORE": "606", "shared_interaction": "Direct", "source_original": "378", "Name_B": "SURF4", "Name_A": "ARF4", "target_original": "6836", "Gene_B": "6836", "interaction": "Direct", "SUID": 2307502, "TYPE": "Direct", "Gene_A": "378", "support": "{\"StringDB\": \"physical\", \"StringEvidence\": \"database:0.583,textmining:0.192,coexpression:0.080,experiments:0.016\", \"InWeb_IM\": \"inference\", \"String_Score_Physical\": 606, \"String_Score_Combined\": 707}", "selected": false}, "selected": false}, {"data": {"id": "2307499", "source": "2306473", "target": "2306497", "SCORE": "660", "shared_interaction": "Direct", "source_original": "378", "Name_B": "COPZ2", "Name_A": "ARF4", "target_original": "51226", "Gene_B": "51226", "interaction": "Direct", "SUID": 2307499, "TYPE": "Direct", "Gene_A": "378", "support": "{\"StringDB\": \"physical\", \"StringEvidence\": \"database:0.583,textmining:0.232,experiments:0.152,coexpression:0.059\", \"InWeb_IM\": \"inference\", \"String_Score_Physical\": 660, \"String_Score_Combined\": 755}", "selected": false}, "selected": false}, {"data": {"id": "2307496", "source": "2306473", "target": "2306494", "SCORE": "600", "shared_interaction": "Direct", "source_original": "378", "Name_B": "TMED7", "Name_A": "ARF4", "target_original": "51014", "Gene_B": "51014", "interaction": "Direct", "SUID": 2307496, "TYPE": "Direct", "Gene_A": "378", "support": "{\"StringDB\": \"physical\", \"StringEvidence\": \"database:0.583,coexpression:0.102\", \"InWeb_IM\": \"inference\", \"String_Score_Physical\": 600, \"String_Score_Combined\": 640}", "selected": false}, "selected": false}, {"data": {"id": "2307475", "source": "2306470", "target": "2306500", "SCORE": "600", "shared_interaction": "Direct", "source_original": "372", "Name_B": "RAB1B", "Name_A": "ARCN1", "target_original": "81876", "Gene_B": "81876", "interaction": "Direct", "SUID": 2307475, "TYPE": "Direct", "Gene_A": "372", "support": "{\"StringDB\": \"physical\", \"StringEvidence\": \"database:0.583,textmining:0.153,coexpression:0.090\", \"InWeb_IM\": \"inference\", \"String_Score_Physical\": 600, \"String_Score_Combined\": 691}", "selected": false}, "selected": false}, {"data": {"id": "2307472", "source": "2306470", "target": "2306479", "SCORE": "606", "shared_interaction": "Direct", "source_original": "372", "Name_B": "SURF4", "Name_A": "ARCN1", "target_original": "6836", "Gene_B": "6836", "interaction": "Direct", "SUID": 2307472, "TYPE": "Direct", "Gene_A": "372", "support": "{\"StringDB\": \"physical\", \"StringEvidence\": \"database:0.583,coexpression:0.238,experiments:0.017,textmining:0.014\", \"InWeb_IM\": \"inference\", \"String_Score_Physical\": 606, \"String_Score_Combined\": 704}", "selected": false}, "selected": false}, {"data": {"id": "2307469", "source": "2306470", "target": "2306497", "SCORE": "942", "shared_interaction": "Direct", "source_original": "372", "Name_B": "COPZ2", "Name_A": "ARCN1", "target_original": "51226", "Gene_B": "51226", "interaction": "Direct", "SUID": 2307469, "TYPE": "Direct", "Gene_A": "372", "support": "{\"StringDB\": \"physical\", \"StringEvidence\": \"experiments:0.795,database:0.708,textmining:0.672,coexpression:0.122\", \"InWeb_IM\": \"inference\", \"BioGrid\": \"physical\", \"BioGrid_PubMed\": \"33961781\", \"BioGrid_Type\": \"Affinity Capture-MS\", \"BioGrid_Score\": \"0.753778673\", \"String_Score_Physical\": 942, \"String_Score_Combined\": 983}", "selected": false}, "selected": false}, {"data": {"id": "2307466", "source": "2306470", "target": "2306494", "SCORE": "720", "shared_interaction": "Direct", "source_original": "372", "Name_B": "TMED7", "Name_A": "ARCN1", "target_original": "51014", "Gene_B": "51014", "interaction": "Direct", "SUID": 2307466, "TYPE": "Direct", "Gene_A": "372", "support": "{\"StringDB\": \"physical\", \"StringEvidence\": \"database:0.708,coexpression:0.095,textmining:0.034\", \"InWeb_IM\": \"inference\", \"String_Score_Physical\": 720, \"String_Score_Combined\": 755}", "selected": false}, "selected": false}, {"data": {"id": "2307463", "source": "2306470", "target": "2306473", "SCORE": "684", "shared_interaction": "Direct", "source_original": "372", "Name_B": "ARF4", "Name_A": "ARCN1", "target_original": "378", "Gene_B": "378", "interaction": "Direct", "SUID": 2307463, "TYPE": "Direct", "Gene_A": "372", "support": "{\"StringDB\": \"physical\", \"StringEvidence\": \"database:0.583,textmining:0.224,experiments:0.211,coexpression:0.158\", \"InWeb_IM\": \"inference\", \"BioGrid\": \"physical\", \"BioGrid_PubMed\": \"35844135\", \"BioGrid_Type\": \"Proximity Label-MS\", \"String_Score_Physical\": 684, \"String_Score_Combined\": 793}", "selected": false}, "selected": false}, {"data": {"id": "2307196", "source": "2306467", "target": "2306464", "SCORE": "252", "shared_interaction": "Direct", "source_original": "220988", "Name_B": "PHF5A", "Name_A": "HNRNPA3", "target_original": "84844", "Gene_B": "84844", "interaction": "Direct", "SUID": 2307196, "TYPE": "Direct", "Gene_A": "220988", "support": "{\"StringDB\": \"physical\", \"StringEvidence\": \"coexpression:0.259,experiments:0.221,textmining:0.212\", \"InWeb_IM\": \"inference\", \"String_Score_Physical\": 252, \"String_Score_Combined\": 563}", "selected": false}, "selected": false}, {"data": {"id": "2307193", "source": "2306467", "target": "2306437", "SCORE": "321", "shared_interaction": "Direct", "source_original": "220988", "Name_B": "SNRPF", "Name_A": "HNRNPA3", "target_original": "6636", "Gene_B": "6636", "interaction": "Direct", "SUID": 2307193, "TYPE": "Direct", "Gene_A": "220988", "support": "{\"StringDB\": \"physical\", \"StringEvidence\": \"coexpression:0.510,experiments:0.293,textmining:0.152\", \"InWeb_IM\": \"inference\", \"BioGrid\": \"physical\", \"BioGrid_PubMed\": \"35271311\", \"BioGrid_Type\": \"Affinity Capture-MS\", \"String_Score_Physical\": 321, \"String_Score_Combined\": 718}", "selected": false}, "selected": false}, {"data": {"id": "2307190", "source": "2306467", "target": "2306434", "SCORE": "290", "shared_interaction": "Direct", "source_original": "220988", "Name_B": "SNRPE", "Name_A": "HNRNPA3", "target_original": "6635", "Gene_B": "6635", "interaction": "Direct", "SUID": 2307190, "TYPE": "Direct", "Gene_A": "220988", "support": "{\"StringDB\": \"physical\", \"StringEvidence\": \"coexpression:0.605,textmining:0.269,experiments:0.260\", \"InWeb_IM\": \"inference\", \"String_Score_Physical\": 290, \"String_Score_Combined\": 794}", "selected": false}, "selected": false}, {"data": {"id": "2307187", "source": "2306467", "target": "2306431", "SCORE": "260", "shared_interaction": "Direct", "source_original": "220988", "Name_B": "SNRPA1", "Name_A": "HNRNPA3", "target_original": "6627", "Gene_B": "6627", "interaction": "Direct", "SUID": 2307187, "TYPE": "Direct", "Gene_A": "220988", "support": "{\"StringDB\": \"physical\", \"StringEvidence\": \"textmining:0.334,experiments:0.229,coexpression:0.152\", \"InWeb_IM\": \"inference\", \"String_Score_Physical\": 260, \"String_Score_Combined\": 582}", "selected": false}, "selected": false}, {"data": {"id": "2307184", "source": "2306467", "target": "2306419", "SCORE": "368", "shared_interaction": "Direct", "source_original": "220988", "Name_B": "SRSF1", "Name_A": "HNRNPA3", "target_original": "6426", "Gene_B": "6426", "interaction": "Direct", "SUID": 2307184, "TYPE": "Direct", "Gene_A": "220988", "support": "{\"StringDB\": \"physical\", \"StringEvidence\": \"coexpression:0.652,textmining:0.384,experiments:0.341,cooccurrence:0.225\", \"InWeb_IM\": \"inference\", \"String_Score_Physical\": 368, \"String_Score_Combined\": 894}", "selected": false}, "selected": false}, {"data": {"id": "2307181", "source": "2306467", "target": "2306416", "SCORE": "600", "shared_interaction": "Direct", "source_original": "220988", "Name_B": "POLR2K", "Name_A": "HNRNPA3", "target_original": "5440", "Gene_B": "5440", "interaction": "Direct", "SUID": 2307181, "TYPE": "Direct", "Gene_A": "220988", "support": "{\"StringDB\": \"physical\", \"StringEvidence\": \"database:0.583,coexpression:0.025\", \"InWeb_IM\": \"inference\", \"String_Score_Physical\": 600, \"String_Score_Combined\": 610}", "selected": false}, "selected": false}, {"data": {"id": "2307178", "source": "2306467", "target": "2306413", "SCORE": "600", "shared_interaction": "Direct", "source_original": "220988", "Name_B": "POLR2H", "Name_A": "HNRNPA3", "target_original": "5437", "Gene_B": "5437", "interaction": "Direct", "SUID": 2307178, "TYPE": "Direct", "Gene_A": "220988", "support": "{\"StringDB\": \"physical\", \"StringEvidence\": \"database:0.583,coexpression:0.086\", \"InWeb_IM\": \"inference\", \"String_Score_Physical\": 600, \"String_Score_Combined\": 634}", "selected": false}, "selected": false}, {"data": {"id": "2307175", "source": "2306467", "target": "2306410", "SCORE": "600", "shared_interaction": "Direct", "source_original": "220988", "Name_B": "POLR2F", "Name_A": "HNRNPA3", "target_original": "5435", "Gene_B": "5435", "interaction": "Direct", "SUID": 2307175, "TYPE": "Direct", "Gene_A": "220988", "support": "{\"StringDB\": \"physical\", \"StringEvidence\": \"database:0.583,coexpression:0.024,textmining:0.018\", \"InWeb_IM\": \"inference\", \"String_Score_Physical\": 600, \"String_Score_Combined\": 616}", "selected": false}, "selected": false}, {"data": {"id": "2307172", "source": "2306467", "target": "2306407", "SCORE": "600", "shared_interaction": "Direct", "source_original": "220988", "Name_B": "POLR2C", "Name_A": "HNRNPA3", "target_original": "5432", "Gene_B": "5432", "interaction": "Direct", "SUID": 2307172, "TYPE": "Direct", "Gene_A": "220988", "support": "{\"StringDB\": \"physical\", \"StringEvidence\": \"database:0.583,coexpression:0.083,textmining:0.058\", \"InWeb_IM\": \"inference\", \"String_Score_Physical\": 600, \"String_Score_Combined\": 654}", "selected": false}, "selected": false}, {"data": {"id": "2307169", "source": "2306467", "target": "2306404", "SCORE": "208", "shared_interaction": "Direct", "source_original": "220988", "Name_B": "MYC", "Name_A": "HNRNPA3", "target_original": "4609", "Gene_B": "4609", "interaction": "Direct", "SUID": 2307169, "TYPE": "Direct", "Gene_A": "220988", "support": "{\"BioGrid\": \"physical\", \"BioGrid_PubMed\": \"35013218,29467282\", \"BioGrid_Type\": \"Affinity Capture-MS\"}", "selected": false}, "selected": false}, {"data": {"id": "2307166", "source": "2306467", "target": "2306401", "SCORE": "948", "shared_interaction": "Direct", "source_original": "220988", "Name_B": "HNRNPL", "Name_A": "HNRNPA3", "target_original": "3191", "Gene_B": "3191", "interaction": "Direct", "SUID": 2307166, "TYPE": "Direct", "Gene_A": "220988", "support": "{\"StringDB\": \"physical\", \"StringEvidence\": \"database:0.791,experiments:0.744,coexpression:0.629,textmining:0.483\", \"InWeb_IM\": \"inference\", \"BioGrid\": \"physical\", \"BioGrid_PubMed\": \"35271311,28611215,22939629\", \"BioGrid_Type\": \"Affinity Capture-RNA,Affinity Capture-MS,Co-fractionation\", \"BioGrid_Score\": \"0.801\", \"String_Score_Physical\": 948, \"String_Score_Combined\": 990}", "selected": false}, "selected": false}, {"data": {"id": "2307163", "source": "2306467", "target": "2306398", "SCORE": "938", "shared_interaction": "Direct", "source_original": "220988", "Name_B": "HNRNPA2B1", "Name_A": "HNRNPA3", "target_original": "3181", "Gene_B": "3181", "interaction": "Direct", "SUID": 2307163, "TYPE": "Direct", "Gene_A": "220988", "support": "{\"StringDB\": \"physical\", \"StringEvidence\": \"database:0.791,experiments:0.694,textmining:0.689,coexpression:0.663,cooccurrence:0.410\", \"InWeb_IM\": \"inference\", \"BioGrid\": \"physical\", \"BioGrid_PubMed\": \"35831314,35271311,30021884,22939629\", \"BioGrid_Type\": \"Affinity Capture-MS,Proximity Label-MS,Co-fractionation\", \"BioGrid_Score\": \"0.859\", \"String_Score_Physical\": 938, \"String_Score_Combined\": 980}", "selected": false}, "selected": false}, {"data": {"id": "2307160", "source": "2306467", "target": "2306449", "SCORE": "810", "shared_interaction": "Direct", "source_original": "220988", "Name_B": "NCBP2", "Name_A": "HNRNPA3", "target_original": "22916", "Gene_B": "22916", "interaction": "Direct", "SUID": 2307160, "TYPE": "Direct", "Gene_A": "220988", "support": "{\"StringDB\": \"physical\", \"StringEvidence\": \"database:0.583,experiments:0.525,textmining:0.063,coexpression:0.022\", \"InWeb_IM\": \"inference\", \"String_Score_Physical\": 810, \"String_Score_Combined\": 825}", "selected": false}, "selected": false}, {"data": {"id": "2307850", "source": "2306461", "target": "2306464", "SCORE": "813", "shared_interaction": "Direct", "source_original": "59286", "Name_B": "PHF5A", "Name_A": "UBL5", "target_original": "84844", "Gene_B": "84844", "interaction": "Direct", "SUID": 2307850, "TYPE": "Direct", "Gene_A": "59286", "support": "{\"StringDB\": \"physical\", \"StringEvidence\": \"experiments:0.805,textmining:0.198,coexpression:0.114\", \"String_Score_Physical\": 813, \"String_Score_Combined\": 867}", "selected": false}, "selected": false}, {"data": {"id": "2307847", "source": "2306461", "target": "2306437", "SCORE": "803", "shared_interaction": "Direct", "source_original": "59286", "Name_B": "SNRPF", "Name_A": "UBL5", "target_original": "6636", "Gene_B": "6636", "interaction": "Direct", "SUID": 2307847, "TYPE": "Direct", "Gene_A": "59286", "support": "{\"StringDB\": \"physical\", \"StringEvidence\": \"experiments:0.795,coexpression:0.525,textmining:0.001\", \"String_Score_Physical\": 803, \"String_Score_Combined\": 906}", "selected": false}, "selected": false}, {"data": {"id": "2307844", "source": "2306461", "target": "2306434", "SCORE": "806", "shared_interaction": "Direct", "source_original": "59286", "Name_B": "SNRPE", "Name_A": "UBL5", "target_original": "6635", "Gene_B": "6635", "interaction": "Direct", "SUID": 2307844, "TYPE": "Direct", "Gene_A": "59286", "support": "{\"StringDB\": \"physical\", \"StringEvidence\": \"experiments:0.798,coexpression:0.149\", \"String_Score_Physical\": 806, \"String_Score_Combined\": 835}", "selected": false}, "selected": false}, {"data": {"id": "2307841", "source": "2306461", "target": "2306431", "SCORE": "800", "shared_interaction": "Direct", "source_original": "59286", "Name_B": "SNRPA1", "Name_A": "UBL5", "target_original": "6627", "Gene_B": "6627", "interaction": "Direct", "SUID": 2307841, "TYPE": "Direct", "Gene_A": "59286", "support": "{\"StringDB\": \"physical\", \"StringEvidence\": \"experiments:0.791,textmining:0.020\", \"String_Score_Physical\": 800, \"String_Score_Combined\": 803}", "selected": false}, "selected": false}, {"data": {"id": "2307691", "source": "2306458", "target": "2306464", "SCORE": "990", "shared_interaction": "Direct", "source_original": "51690", "Name_B": "PHF5A", "Name_A": "LSM7", "target_original": "84844", "Gene_B": "84844", "interaction": "Direct", "SUID": 2307691, "TYPE": "Direct", "Gene_A": "51690", "support": "{\"StringDB\": \"physical\", \"StringEvidence\": \"experiments:0.902,database:0.896,textmining:0.582,coexpression:0.161\", \"String_Score_Physical\": 990, \"String_Score_Combined\": 996}", "selected": false}, "selected": false}, {"data": {"id": "2307688", "source": "2306458", "target": "2306437", "SCORE": "998", "shared_interaction": "Direct", "source_original": "51690", "Name_B": "SNRPF", "Name_A": "LSM7", "target_original": "6636", "Gene_B": "6636", "interaction": "Direct", "SUID": 2307688, "TYPE": "Direct", "Gene_A": "51690", "support": "{\"StringDB\": \"physical\", \"StringEvidence\": \"experiments:0.989,database:0.896,coexpression:0.759,textmining:0.623\", \"BioGrid\": \"physical\", \"BioGrid_PubMed\": \"35271311,34133714,32296183,22365833\", \"BioGrid_Type\": \"Two-hybrid,Affinity Capture-MS\", \"String_Score_Physical\": 998, \"String_Score_Combined\": 999}", "selected": false}, "selected": false}, {"data": {"id": "2307685", "source": "2306458", "target": "2306434", "SCORE": "998", "shared_interaction": "Direct", "source_original": "51690", "Name_B": "SNRPE", "Name_A": "LSM7", "target_original": "6635", "Gene_B": "6635", "interaction": "Direct", "SUID": 2307685, "TYPE": "Direct", "Gene_A": "51690", "support": "{\"StringDB\": \"physical\", \"StringEvidence\": \"experiments:0.986,database:0.896,textmining:0.792,coexpression:0.535\", \"BioGrid\": \"physical\", \"BioGrid_PubMed\": \"33961781,26344197\", \"BioGrid_Type\": \"Affinity Capture-MS,Co-fractionation\", \"BioGrid_Score\": \"0.915847234,0.920939074\", \"String_Score_Physical\": 998, \"String_Score_Combined\": 999}", "selected": false}, "selected": false}, {"data": {"id": "2307682", "source": "2306458", "target": "2306431", "SCORE": "995", "shared_interaction": "Direct", "source_original": "51690", "Name_B": "SNRPA1", "Name_A": "LSM7", "target_original": "6627", "Gene_B": "6627", "interaction": "Direct", "SUID": 2307682, "TYPE": "Direct", "Gene_A": "51690", "support": "{\"StringDB\": \"physical\", \"StringEvidence\": \"experiments:0.954,database:0.896,textmining:0.622,coexpression:0.123\", \"InWeb_IM\": \"inference\", \"String_Score_Physical\": 995, \"String_Score_Combined\": 998}", "selected": false}, "selected": false}, {"data": {"id": "2307679", "source": "2306458", "target": "2306461", "SCORE": "800", "shared_interaction": "Direct", "source_original": "51690", "Name_B": "UBL5", "Name_A": "LSM7", "target_original": "59286", "Gene_B": "59286", "interaction": "Direct", "SUID": 2307679, "TYPE": "Direct", "Gene_A": "51690", "support": "{\"StringDB\": \"physical\", \"StringEvidence\": \"experiments:0.791,coexpression:0.305\", \"String_Score_Physical\": 800, \"String_Score_Combined\": 861}", "selected": false}, "selected": false}, {"data": {"id": "2307676", "source": "2306458", "target": "2306413", "SCORE": "294", "shared_interaction": "Direct", "source_original": "51690", "Name_B": "POLR2H", "Name_A": "LSM7", "target_original": "5437", "Gene_B": "5437", "interaction": "Direct", "SUID": 2307676, "TYPE": "Direct", "Gene_A": "51690", "support": "{\"StringDB\": \"functional\", \"StringEvidence\": \"coexpression:0.243\", \"InWeb_IM\": \"inference\", \"String_Score_Combined\": 273, \"String_Score_Physical\": 294}", "selected": false}, "selected": false}, {"data": {"id": "2307673", "source": "2306458", "target": "2306407", "SCORE": "294", "shared_interaction": "Direct", "source_original": "51690", "Name_B": "POLR2C", "Name_A": "LSM7", "target_original": "5432", "Gene_B": "5432", "interaction": "Direct", "SUID": 2307673, "TYPE": "Direct", "Gene_A": "51690", "support": "{\"InWeb_IM\": \"inference\"}", "selected": false}, "selected": false}, {"data": {"id": "2307670", "source": "2306455", "target": "2306464", "SCORE": "996", "shared_interaction": "Direct", "source_original": "51639", "Name_B": "PHF5A", "Name_A": "SF3B6", "target_original": "84844", "Gene_B": "84844", "interaction": "Direct", "SUID": 2307670, "TYPE": "Direct", "Gene_A": "51639", "support": "{\"StringDB\": \"physical\", \"StringEvidence\": \"experiments:0.967,database:0.896,textmining:0.887,coexpression:0.474\", \"BioGrid\": \"physical\", \"BioGrid_PubMed\": \"35831314,33961781,27720643,24981860,22939629\", \"BioGrid_Type\": \"Affinity Capture-MS,Reconstituted Complex,Co-fractionation\", \"BioGrid_Score\": \"0.838,53.66393377,0.987922012\", \"String_Score_Physical\": 996, \"String_Score_Combined\": 999}", "selected": false}, "selected": false}, {"data": {"id": "2307667", "source": "2306455", "target": "2306440", "SCORE": "210", "shared_interaction": "Direct", "source_original": "51639", "Name_B": "TIAL1", "Name_A": "SF3B6", "target_original": "7073", "Gene_B": "7073", "interaction": "Direct", "SUID": 2307667, "TYPE": "Direct", "Gene_A": "51639", "support": "{\"StringDB\": \"physical\", \"StringEvidence\": \"coexpression:0.241,experiments:0.176,textmining:0.063\", \"String_Score_Physical\": 210, \"String_Score_Combined\": 437}", "selected": false}, "selected": false}, {"data": {"id": "2307664", "source": "2306455", "target": "2306437", "SCORE": "979", "shared_interaction": "Direct", "source_original": "51639", "Name_B": "SNRPF", "Name_A": "SF3B6", "target_original": "6636", "Gene_B": "6636", "interaction": "Direct", "SUID": 2307664, "TYPE": "Direct", "Gene_A": "51639", "support": "{\"StringDB\": \"physical\", \"StringEvidence\": \"database:0.896,experiments:0.791,coexpression:0.707,textmining:0.422\", \"BioGrid\": \"physical\", \"BioGrid_PubMed\": \"35271311\", \"BioGrid_Type\": \"Affinity Capture-MS\", \"String_Score_Physical\": 979, \"String_Score_Combined\": 996}", "selected": false}, "selected": false}, {"data": {"id": "2307661", "source": "2306455", "target": "2306434", "SCORE": "985", "shared_interaction": "Direct", "source_original": "51639", "Name_B": "SNRPE", "Name_A": "SF3B6", "target_original": "6635", "Gene_B": "6635", "interaction": "Direct", "SUID": 2307661, "TYPE": "Direct", "Gene_A": "51639", "support": "{\"StringDB\": \"physical\", \"StringEvidence\": \"database:0.896,experiments:0.854,coexpression:0.762,textmining:0.027\", \"BioGrid\": \"physical\", \"BioGrid_PubMed\": \"35831314,35271311,33961781,28514442\", \"BioGrid_Type\": \"Affinity Capture-MS,Co-fractionation\", \"BioGrid_Score\": \"0.867355641,0.842244647\", \"String_Score_Physical\": 985, \"String_Score_Combined\": 996}", "selected": false}, "selected": false}, {"data": {"id": "2307658", "source": "2306455", "target": "2306431", "SCORE": "933", "shared_interaction": "Direct", "source_original": "51639", "Name_B": "SNRPA1", "Name_A": "SF3B6", "target_original": "6627", "Gene_B": "6627", "interaction": "Direct", "SUID": 2307658, "TYPE": "Direct", "Gene_A": "51639", "support": "{\"StringDB\": \"physical\", \"StringEvidence\": \"experiments:0.833,database:0.583,textmining:0.365,coexpression:0.236\", \"InWeb_IM\": \"inference\", \"BioGrid\": \"physical\", \"BioGrid_PubMed\": \"35831314,35271311,33961781,24981860,22939629\", \"BioGrid_Type\": \"Affinity Capture-MS,Co-fractionation\", \"BioGrid_Score\": \"0.895,0.999663098,13.79725257\", \"String_Score_Physical\": 933, \"String_Score_Combined\": 967}", "selected": false}, "selected": false}, {"data": {"id": "2307655", "source": "2306455", "target": "2306428", "SCORE": "655", "shared_interaction": "Direct", "source_original": "51639", "Name_B": "SRSF7", "Name_A": "SF3B6", "target_original": "6432", "Gene_B": "6432", "interaction": "Direct", "SUID": 2307655, "TYPE": "Direct", "Gene_A": "51639", "support": "{\"StringDB\": \"physical\", \"StringEvidence\": \"database:0.583,coexpression:0.488,textmining:0.175,experiments:0.138\", \"BioGrid\": \"physical\", \"BioGrid_PubMed\": \"22939629\", \"BioGrid_Type\": \"Co-fractionation\", \"BioGrid_Score\": \"0.808\", \"String_Score_Physical\": 655, \"String_Score_Combined\": 854}", "selected": false}, "selected": false}, {"data": {"id": "2307652", "source": "2306455", "target": "2306422", "SCORE": "600", "shared_interaction": "Direct", "source_original": "51639", "Name_B": "SRSF2", "Name_A": "SF3B6", "target_original": "6427", "Gene_B": "6427", "interaction": "Direct", "SUID": 2307652, "TYPE": "Direct", "Gene_A": "51639", "support": "{\"StringDB\": \"physical\", \"StringEvidence\": \"database:0.583,coexpression:0.227,textmining:0.219\", \"String_Score_Physical\": 600, \"String_Score_Combined\": 758}", "selected": false}, "selected": false}, {"data": {"id": "2307649", "source": "2306455", "target": "2306419", "SCORE": "911", "shared_interaction": "Direct", "source_original": "51639", "Name_B": "SRSF1", "Name_A": "SF3B6", "target_original": "6426", "Gene_B": "6426", "interaction": "Direct", "SUID": 2307649, "TYPE": "Direct", "Gene_A": "51639", "support": "{\"StringDB\": \"physical\", \"StringEvidence\": \"experiments:0.779,database:0.583,coexpression:0.496,textmining:0.082\", \"BioGrid\": \"physical\", \"BioGrid_PubMed\": \"35831314\", \"BioGrid_Type\": \"Co-fractionation\", \"String_Score_Physical\": 911, \"String_Score_Combined\": 959}", "selected": false}, "selected": false}, {"data": {"id": "2307646", "source": "2306455", "target": "2306461", "SCORE": "800", "shared_interaction": "Direct", "source_original": "51639", "Name_B": "UBL5", "Name_A": "SF3B6", "target_original": "59286", "Gene_B": "59286", "interaction": "Direct", "SUID": 2307646, "TYPE": "Direct", "Gene_A": "51639", "support": "{\"StringDB\": \"physical\", \"StringEvidence\": \"experiments:0.791,coexpression:0.110\", \"String_Score_Physical\": 800, \"String_Score_Combined\": 821}", "selected": false}, "selected": false}, {"data": {"id": "2307643", "source": "2306455", "target": "2306416", "SCORE": "600", "shared_interaction": "Direct", "source_original": "51639", "Name_B": "POLR2K", "Name_A": "SF3B6", "target_original": "5440", "Gene_B": "5440", "interaction": "Direct", "SUID": 2307643, "TYPE": "Direct", "Gene_A": "51639", "support": "{\"StringDB\": \"physical\", \"StringEvidence\": \"database:0.583,coexpression:0.142\", \"String_Score_Physical\": 600, \"String_Score_Combined\": 656}", "selected": false}, "selected": false}, {"data": {"id": "2307640", "source": "2306455", "target": "2306413", "SCORE": "600", "shared_interaction": "Direct", "source_original": "51639", "Name_B": "POLR2H", "Name_A": "SF3B6", "target_original": "5437", "Gene_B": "5437", "interaction": "Direct", "SUID": 2307640, "TYPE": "Direct", "Gene_A": "51639", "support": "{\"StringDB\": \"physical\", \"StringEvidence\": \"database:0.583,coexpression:0.222\", \"InWeb_IM\": \"inference\", \"String_Score_Physical\": 600, \"String_Score_Combined\": 688}", "selected": false}, "selected": false}, {"data": {"id": "2307637", "source": "2306455", "target": "2306410", "SCORE": "600", "shared_interaction": "Direct", "source_original": "51639", "Name_B": "POLR2F", "Name_A": "SF3B6", "target_original": "5435", "Gene_B": "5435", "interaction": "Direct", "SUID": 2307637, "TYPE": "Direct", "Gene_A": "51639", "support": "{\"StringDB\": \"physical\", \"StringEvidence\": \"database:0.583,coexpression:0.131\", \"String_Score_Physical\": 600, \"String_Score_Combined\": 652}", "selected": false}, "selected": false}, {"data": {"id": "2307634", "source": "2306455", "target": "2306407", "SCORE": "600", "shared_interaction": "Direct", "source_original": "51639", "Name_B": "POLR2C", "Name_A": "SF3B6", "target_original": "5432", "Gene_B": "5432", "interaction": "Direct", "SUID": 2307634, "TYPE": "Direct", "Gene_A": "51639", "support": "{\"StringDB\": \"physical\", \"StringEvidence\": \"database:0.583,coexpression:0.122\", \"InWeb_IM\": \"inference\", \"String_Score_Physical\": 600, \"String_Score_Combined\": 648}", "selected": false}, "selected": false}, {"data": {"id": "2307631", "source": "2306455", "target": "2306458", "SCORE": "904", "shared_interaction": "Direct", "source_original": "51639", "Name_B": "LSM7", "Name_A": "SF3B6", "target_original": "51690", "Gene_B": "51690", "interaction": "Direct", "SUID": 2307631, "TYPE": "Direct", "Gene_A": "51639", "support": "{\"StringDB\": \"physical\", \"StringEvidence\": \"experiments:0.791,textmining:0.645,database:0.520,coexpression:0.163\", \"String_Score_Physical\": 904, \"String_Score_Combined\": 971}", "selected": false}, "selected": false}, {"data": {"id": "2307340", "source": "2306452", "target": "2306464", "SCORE": "990", "shared_interaction": "Direct", "source_original": "25804", "Name_B": "PHF5A", "Name_A": "LSM4", "target_original": "84844", "Gene_B": "84844", "interaction": "Direct", "SUID": 2307340, "TYPE": "Direct", "Gene_A": "25804", "support": "{\"StringDB\": \"physical\", \"StringEvidence\": \"experiments:0.902,database:0.896,textmining:0.220,coexpression:0.205\", \"String_Score_Physical\": 990, \"String_Score_Combined\": 993}", "selected": false}, "selected": false}, {"data": {"id": "2307337", "source": "2306452", "target": "2306437", "SCORE": "993", "shared_interaction": "Direct", "source_original": "25804", "Name_B": "SNRPF", "Name_A": "LSM4", "target_original": "6636", "Gene_B": "6636", "interaction": "Direct", "SUID": 2307337, "TYPE": "Direct", "Gene_A": "25804", "support": "{\"StringDB\": \"physical\", \"StringEvidence\": \"experiments:0.939,database:0.896,textmining:0.714,coexpression:0.409\", \"BioGrid\": \"physical\", \"BioGrid_PubMed\": \"35271311,29395067\", \"BioGrid_Type\": \"Affinity Capture-MS,Proximity Label-MS\", \"String_Score_Physical\": 993, \"String_Score_Combined\": 998}", "selected": false}, "selected": false}, {"data": {"id": "2307334", "source": "2306452", "target": "2306434", "SCORE": "994", "shared_interaction": "Direct", "source_original": "25804", "Name_B": "SNRPE", "Name_A": "LSM4", "target_original": "6635", "Gene_B": "6635", "interaction": "Direct", "SUID": 2307334, "TYPE": "Direct", "Gene_A": "25804", "support": "{\"StringDB\": \"physical\", \"StringEvidence\": \"experiments:0.948,database:0.896,textmining:0.757,coexpression:0.401\", \"BioGrid\": \"physical\", \"BioGrid_PubMed\": \"33961781,29395067,15231747\", \"BioGrid_Type\": \"Two-hybrid,Affinity Capture-MS,Proximity Label-MS\", \"BioGrid_Score\": \"0.944017544\", \"String_Score_Physical\": 994, \"String_Score_Combined\": 999}", "selected": false}, "selected": false}, {"data": {"id": "2307331", "source": "2306452", "target": "2306431", "SCORE": "995", "shared_interaction": "Direct", "source_original": "25804", "Name_B": "SNRPA1", "Name_A": "LSM4", "target_original": "6627", "Gene_B": "6627", "interaction": "Direct", "SUID": 2307331, "TYPE": "Direct", "Gene_A": "25804", "support": "{\"StringDB\": \"physical\", \"StringEvidence\": \"experiments:0.952,database:0.896,textmining:0.356,coexpression:0.160\", \"InWeb_IM\": \"inference\", \"String_Score_Physical\": 995, \"String_Score_Combined\": 997}", "selected": false}, "selected": false}, {"data": {"id": "2307328", "source": "2306452", "target": "2306461", "SCORE": "800", "shared_interaction": "Direct", "source_original": "25804", "Name_B": "UBL5", "Name_A": "LSM4", "target_original": "59286", "Gene_B": "59286", "interaction": "Direct", "SUID": 2307328, "TYPE": "Direct", "Gene_A": "25804", "support": "{\"StringDB\": \"physical\", \"StringEvidence\": \"experiments:0.791,coexpression:0.087\", \"String_Score_Physical\": 800, \"String_Score_Combined\": 817}", "selected": false}, "selected": false}, {"data": {"id": "2307325", "source": "2306452", "target": "2306413", "SCORE": "294", "shared_interaction": "Direct", "source_original": "25804", "Name_B": "POLR2H", "Name_A": "LSM4", "target_original": "5437", "Gene_B": "5437", "interaction": "Direct", "SUID": 2307325, "TYPE": "Direct", "Gene_A": "25804", "support": "{\"StringDB\": \"functional\", \"StringEvidence\": \"coexpression:0.143\", \"InWeb_IM\": \"inference\", \"String_Score_Combined\": 178, \"String_Score_Physical\": 294}", "selected": false}, "selected": false}, {"data": {"id": "2307322", "source": "2306452", "target": "2306407", "SCORE": "294", "shared_interaction": "Direct", "source_original": "25804", "Name_B": "POLR2C", "Name_A": "LSM4", "target_original": "5432", "Gene_B": "5432", "interaction": "Direct", "SUID": 2307322, "TYPE": "Direct", "Gene_A": "25804", "support": "{\"InWeb_IM\": \"inference\"}", "selected": false}, "selected": false}, {"data": {"id": "2307319", "source": "2306452", "target": "2306458", "SCORE": "999", "shared_interaction": "Direct", "source_original": "25804", "Name_B": "LSM7", "Name_A": "LSM4", "target_original": "51690", "Gene_B": "51690", "interaction": "Direct", "SUID": 2307319, "TYPE": "Direct", "Gene_A": "25804", "support": "{\"StringDB\": \"physical\", \"StringEvidence\": \"experiments:0.998,textmining:0.958,database:0.896,coexpression:0.365\", \"BioGrid\": \"physical\", \"BioGrid_PubMed\": \"35831314,33961781,32296183,29395067,26344197,22939629,22365833,21988832,15231747,11920408\", \"BioGrid_Type\": \"Affinity Capture-MS,Proximity Label-MS,Affinity Capture-Western,Two-hybrid,Co-fractionation\", \"BioGrid_Score\": \"1.0,0.999788478,0.999999527\", \"String_Score_Physical\": 999, \"String_Score_Combined\": 999}", "selected": false}, "selected": false}, {"data": {"id": "2307316", "source": "2306452", "target": "2306455", "SCORE": "800", "shared_interaction": "Direct", "source_original": "25804", "Name_B": "SF3B6", "Name_A": "LSM4", "target_original": "51639", "Gene_B": "51639", "interaction": "Direct", "SUID": 2307316, "TYPE": "Direct", "Gene_A": "25804", "support": "{\"StringDB\": \"physical\", \"StringEvidence\": \"experiments:0.791,textmining:0.358,coexpression:0.228\", \"String_Score_Physical\": 800, \"String_Score_Combined\": 900}", "selected": false}, "selected": false}, {"data": {"id": "2307313", "source": "2306452", "target": "2306404", "SCORE": "208", "shared_interaction": "Direct", "source_original": "25804", "Name_B": "MYC", "Name_A": "LSM4", "target_original": "4609", "Gene_B": "4609", "interaction": "Direct", "SUID": 2307313, "TYPE": "Direct", "Gene_A": "25804", "support": "{\"BioGrid\": \"physical\", \"BioGrid_PubMed\": \"35013218\", \"BioGrid_Type\": \"Affinity Capture-MS\"}", "selected": false}, "selected": false}, {"data": {"id": "2307310", "source": "2306452", "target": "2306401", "SCORE": "294", "shared_interaction": "Direct", "source_original": "25804", "Name_B": "HNRNPL", "Name_A": "LSM4", "target_original": "3191", "Gene_B": "3191", "interaction": "Direct", "SUID": 2307310, "TYPE": "Direct", "Gene_A": "25804", "support": "{\"StringDB\": \"functional\", \"StringEvidence\": \"coexpression:0.295,textmining:0.069\", \"InWeb_IM\": \"inference\", \"String_Score_Combined\": 370, \"String_Score_Physical\": 294}", "selected": false}, "selected": false}, {"data": {"id": "2307280", "source": "2306449", "target": "2306464", "SCORE": "294", "shared_interaction": "Direct", "source_original": "22916", "Name_B": "PHF5A", "Name_A": "NCBP2", "target_original": "84844", "Gene_B": "84844", "interaction": "Direct", "SUID": 2307280, "TYPE": "Direct", "Gene_A": "22916", "support": "{\"StringDB\": \"functional\", \"StringEvidence\": \"coexpression:0.234,textmining:0.167\", \"InWeb_IM\": \"inference\", \"String_Score_Combined\": 387, \"String_Score_Physical\": 294}", "selected": false}, "selected": false}, {"data": {"id": "2307277", "source": "2306449", "target": "2306440", "SCORE": "671", "shared_interaction": "Direct", "source_original": "22916", "Name_B": "TIAL1", "Name_A": "NCBP2", "target_original": "7073", "Gene_B": "7073", "interaction": "Direct", "SUID": 2307277, "TYPE": "Direct", "Gene_A": "22916", "support": "{\"StringDB\": \"physical\", \"StringEvidence\": \"database:0.583,experiments:0.179,textmining:0.148,coexpression:0.033\", \"InWeb_IM\": \"inference\", \"String_Score_Physical\": 671, \"String_Score_Combined\": 697}", "selected": false}, "selected": false}, {"data": {"id": "2307274", "source": "2306449", "target": "2306437", "SCORE": "878", "shared_interaction": "Direct", "source_original": "22916", "Name_B": "SNRPF", "Name_A": "NCBP2", "target_original": "6636", "Gene_B": "6636", "interaction": "Direct", "SUID": 2307274, "TYPE": "Direct", "Gene_A": "22916", "support": "{\"StringDB\": \"physical\", \"StringEvidence\": \"experiments:0.696,database:0.583,coexpression:0.185,textmining:0.005\", \"InWeb_IM\": \"inference\", \"BioGrid\": \"physical\", \"BioGrid_PubMed\": \"35271311\", \"BioGrid_Type\": \"Affinity Capture-MS\", \"String_Score_Physical\": 878, \"String_Score_Combined\": 901}", "selected": false}, "selected": false}, {"data": {"id": "2307271", "source": "2306449", "target": "2306434", "SCORE": "891", "shared_interaction": "Direct", "source_original": "22916", "Name_B": "SNRPE", "Name_A": "NCBP2", "target_original": "6635", "Gene_B": "6635", "interaction": "Direct", "SUID": 2307271, "TYPE": "Direct", "Gene_A": "22916", "support": "{\"StringDB\": \"physical\", \"StringEvidence\": \"experiments:0.729,database:0.583,textmining:0.448,coexpression:0.238\", \"InWeb_IM\": \"inference\", \"String_Score_Physical\": 891, \"String_Score_Combined\": 954}", "selected": false}, "selected": false}, {"data": {"id": "2307268", "source": "2306449", "target": "2306431", "SCORE": "640", "shared_interaction": "Direct", "source_original": "22916", "Name_B": "SNRPA1", "Name_A": "NCBP2", "target_original": "6627", "Gene_B": "6627", "interaction": "Direct", "SUID": 2307268, "TYPE": "Direct", "Gene_A": "22916", "support": "{\"StringDB\": \"physical\", \"StringEvidence\": \"experiments:0.625,textmining:0.310,coexpression:0.200\", \"InWeb_IM\": \"inference\", \"String_Score_Physical\": 640, \"String_Score_Combined\": 801}", "selected": false}, "selected": false}, {"data": {"id": "2307265", "source": "2306449", "target": "2306428", "SCORE": "778", "shared_interaction": "Direct", "source_original": "22916", "Name_B": "SRSF7", "Name_A": "NCBP2", "target_original": "6432", "Gene_B": "6432", "interaction": "Direct", "SUID": 2307265, "TYPE": "Direct", "Gene_A": "22916", "support": "{\"StringDB\": \"physical\", \"StringEvidence\": \"database:0.583,experiments:0.445,textmining:0.211,coexpression:0.081\", \"InWeb_IM\": \"inference\", \"String_Score_Physical\": 778, \"String_Score_Combined\": 839}", "selected": false}, "selected": false}, {"data": {"id": "2307262", "source": "2306449", "target": "2306425", "SCORE": "600", "shared_interaction": "Direct", "source_original": "22916", "Name_B": "SRSF3", "Name_A": "NCBP2", "target_original": "6428", "Gene_B": "6428", "interaction": "Direct", "SUID": 2307262, "TYPE": "Direct", "Gene_A": "22916", "support": "{\"StringDB\": \"physical\", \"StringEvidence\": \"database:0.583,textmining:0.284,coexpression:0.132\", \"InWeb_IM\": \"inference\", \"String_Score_Physical\": 600, \"String_Score_Combined\": 751}", "selected": false}, "selected": false}, {"data": {"id": "2307259", "source": "2306449", "target": "2306422", "SCORE": "718", "shared_interaction": "Direct", "source_original": "22916", "Name_B": "SRSF2", "Name_A": "NCBP2", "target_original": "6427", "Gene_B": "6427", "interaction": "Direct", "SUID": 2307259, "TYPE": "Direct", "Gene_A": "22916", "support": "{\"StringDB\": \"physical\", \"StringEvidence\": \"database:0.583,textmining:0.397,experiments:0.295,coexpression:0.178\", \"InWeb_IM\": \"inference\", \"String_Score_Physical\": 718, \"String_Score_Combined\": 797}", "selected": false}, "selected": false}, {"data": {"id": "2307256", "source": "2306449", "target": "2306419", "SCORE": "671", "shared_interaction": "Direct", "source_original": "22916", "Name_B": "SRSF1", "Name_A": "NCBP2", "target_original": "6426", "Gene_B": "6426", "interaction": "Direct", "SUID": 2307256, "TYPE": "Direct", "Gene_A": "22916", "support": "{\"StringDB\": \"physical\", \"StringEvidence\": \"database:0.583,textmining:0.180,experiments:0.179,coexpression:0.101\", \"InWeb_IM\": \"inference\", \"String_Score_Physical\": 671, \"String_Score_Combined\": 758}", "selected": false}, "selected": false}, {"data": {"id": "2307253", "source": "2306449", "target": "2306416", "SCORE": "600", "shared_interaction": "Direct", "source_original": "22916", "Name_B": "POLR2K", "Name_A": "NCBP2", "target_original": "5440", "Gene_B": "5440", "interaction": "Direct", "SUID": 2307253, "TYPE": "Direct", "Gene_A": "22916", "support": "{\"StringDB\": \"physical\", \"StringEvidence\": \"database:0.583,coexpression:0.086\", \"InWeb_IM\": \"inference\", \"String_Score_Physical\": 600, \"String_Score_Combined\": 634}", "selected": false}, "selected": false}, {"data": {"id": "2307250", "source": "2306449", "target": "2306413", "SCORE": "600", "shared_interaction": "Direct", "source_original": "22916", "Name_B": "POLR2H", "Name_A": "NCBP2", "target_original": "5437", "Gene_B": "5437", "interaction": "Direct", "SUID": 2307250, "TYPE": "Direct", "Gene_A": "22916", "support": "{\"StringDB\": \"physical\", \"StringEvidence\": \"database:0.583,coexpression:0.160\", \"InWeb_IM\": \"inference\", \"String_Score_Physical\": 600, \"String_Score_Combined\": 663}", "selected": false}, "selected": false}, {"data": {"id": "2307247", "source": "2306449", "target": "2306410", "SCORE": "600", "shared_interaction": "Direct", "source_original": "22916", "Name_B": "POLR2F", "Name_A": "NCBP2", "target_original": "5435", "Gene_B": "5435", "interaction": "Direct", "SUID": 2307247, "TYPE": "Direct", "Gene_A": "22916", "support": "{\"StringDB\": \"physical\", \"StringEvidence\": \"database:0.583,coexpression:0.109,textmining:0.060\", \"InWeb_IM\": \"inference\", \"String_Score_Physical\": 600, \"String_Score_Combined\": 665}", "selected": false}, "selected": false}, {"data": {"id": "2307244", "source": "2306449", "target": "2306407", "SCORE": "629", "shared_interaction": "Direct", "source_original": "22916", "Name_B": "POLR2C", "Name_A": "NCBP2", "target_original": "5432", "Gene_B": "5432", "interaction": "Direct", "SUID": 2307244, "TYPE": "Direct", "Gene_A": "22916", "support": "{\"StringDB\": \"physical\", \"StringEvidence\": \"database:0.583,textmining:0.273,experiments:0.073,coexpression:0.035\", \"InWeb_IM\": \"inference\", \"String_Score_Physical\": 629, \"String_Score_Combined\": 739}", "selected": false}, "selected": false}, {"data": {"id": "2307241", "source": "2306449", "target": "2306458", "SCORE": "294", "shared_interaction": "Direct", "source_original": "22916", "Name_B": "LSM7", "Name_A": "NCBP2", "target_original": "51690", "Gene_B": "51690", "interaction": "Direct", "SUID": 2307241, "TYPE": "Direct", "Gene_A": "22916", "support": "{\"StringDB\": \"functional\", \"StringEvidence\": \"coexpression:0.121\", \"InWeb_IM\": \"inference\", \"String_Score_Combined\": 156, \"String_Score_Physical\": 294}", "selected": false}, "selected": false}, {"data": {"id": "2307238", "source": "2306449", "target": "2306455", "SCORE": "600", "shared_interaction": "Direct", "source_original": "22916", "Name_B": "SF3B6", "Name_A": "NCBP2", "target_original": "51639", "Gene_B": "51639", "interaction": "Direct", "SUID": 2307238, "TYPE": "Direct", "Gene_A": "22916", "support": "{\"StringDB\": \"physical\", \"StringEvidence\": \"database:0.583,coexpression:0.101\", \"InWeb_IM\": \"inference\", \"String_Score_Physical\": 600, \"String_Score_Combined\": 640}", "selected": false}, "selected": false}, {"data": {"id": "2307235", "source": "2306449", "target": "2306404", "SCORE": "294", "shared_interaction": "Direct", "source_original": "22916", "Name_B": "MYC", "Name_A": "NCBP2", "target_original": "4609", "Gene_B": "4609", "interaction": "Direct", "SUID": 2307235, "TYPE": "Direct", "Gene_A": "22916", "support": "{\"InWeb_IM\": \"experimental\", \"BioGrid\": \"physical\", \"BioGrid_PubMed\": \"35013218,26496610\", \"BioGrid_Type\": \"Affinity Capture-MS\"}", "selected": false}, "selected": false}, {"data": {"id": "2307232", "source": "2306449", "target": "2306401", "SCORE": "778", "shared_interaction": "Direct", "source_original": "22916", "Name_B": "HNRNPL", "Name_A": "NCBP2", "target_original": "3191", "Gene_B": "3191", "interaction": "Direct", "SUID": 2307232, "TYPE": "Direct", "Gene_A": "22916", "support": "{\"StringDB\": \"physical\", \"StringEvidence\": \"database:0.583,experiments:0.445,textmining:0.102,coexpression:0.019\", \"InWeb_IM\": \"inference\", \"String_Score_Physical\": 778, \"String_Score_Combined\": 804}", "selected": false}, "selected": false}, {"data": {"id": "2307229", "source": "2306449", "target": "2306398", "SCORE": "657", "shared_interaction": "Direct", "source_original": "22916", "Name_B": "HNRNPA2B1", "Name_A": "NCBP2", "target_original": "3181", "Gene_B": "3181", "interaction": "Direct", "SUID": 2307229, "TYPE": "Direct", "Gene_A": "22916", "support": "{\"StringDB\": \"physical\", \"StringEvidence\": \"database:0.583,experiments:0.144,coexpression:0.091,textmining:0.084\", \"InWeb_IM\": \"inference\", \"String_Score_Physical\": 657, \"String_Score_Combined\": 714}", "selected": false}, "selected": false}, {"data": {"id": "2306950", "source": "2306446", "target": "2306464", "SCORE": "990", "shared_interaction": "Direct", "source_original": "10594", "Name_B": "PHF5A", "Name_A": "PRPF8", "target_original": "84844", "Gene_B": "84844", "interaction": "Direct", "SUID": 2306950, "TYPE": "Direct", "Gene_A": "10594", "support": "{\"StringDB\": \"physical\", \"StringEvidence\": \"experiments:0.902,database:0.896,textmining:0.451,coexpression:0.149\", \"BioGrid\": \"physical\", \"BioGrid_PubMed\": \"35831314\", \"BioGrid_Type\": \"Co-fractionation\", \"String_Score_Physical\": 990, \"String_Score_Combined\": 995}", "selected": false}, "selected": false}, {"data": {"id": "2306947", "source": "2306446", "target": "2306437", "SCORE": "999", "shared_interaction": "Direct", "source_original": "10594", "Name_B": "SNRPF", "Name_A": "PRPF8", "target_original": "6636", "Gene_B": "6636", "interaction": "Direct", "SUID": 2306947, "TYPE": "Direct", "Gene_A": "10594", "support": "{\"StringDB\": \"physical\", \"StringEvidence\": \"experiments:0.991,database:0.896,textmining:0.596,coexpression:0.278\", \"BioGrid\": \"physical\", \"BioGrid_PubMed\": \"35271311,33961781,28515276,28514442\", \"BioGrid_Type\": \"Affinity Capture-MS\", \"BioGrid_Score\": \"0.98448469,0.966066311\", \"String_Score_Physical\": 999, \"String_Score_Combined\": 999}", "selected": false}, "selected": false}, {"data": {"id": "2306944", "source": "2306446", "target": "2306434", "SCORE": "999", "shared_interaction": "Direct", "source_original": "10594", "Name_B": "SNRPE", "Name_A": "PRPF8", "target_original": "6635", "Gene_B": "6635", "interaction": "Direct", "SUID": 2306944, "TYPE": "Direct", "Gene_A": "10594", "support": "{\"StringDB\": \"physical\", \"StringEvidence\": \"experiments:0.996,database:0.896,textmining:0.401,coexpression:0.255\", \"BioGrid\": \"physical\", \"BioGrid_PubMed\": \"35831314,33961781,28515276,28514442,26344197,22939629\", \"BioGrid_Type\": \"Affinity Capture-MS,Co-fractionation\", \"BioGrid_Score\": \"0.1778213,0.992418031,0.973,0.981110866\", \"String_Score_Physical\": 999, \"String_Score_Combined\": 999}", "selected": false}, "selected": false}, {"data": {"id": "2306941", "source": "2306446", "target": "2306431", "SCORE": "999", "shared_interaction": "Direct", "source_original": "10594", "Name_B": "SNRPA1", "Name_A": "PRPF8", "target_original": "6627", "Gene_B": "6627", "interaction": "Direct", "SUID": 2306941, "TYPE": "Direct", "Gene_A": "10594", "support": "{\"StringDB\": \"physical\", \"StringEvidence\": \"experiments:0.994,database:0.896,textmining:0.570,coexpression:0.136\", \"InWeb_IM\": \"inference\", \"BioGrid\": \"physical\", \"BioGrid_PubMed\": \"28515276,26344197,22939629\", \"BioGrid_Type\": \"Affinity Capture-MS,Co-fractionation\", \"BioGrid_Score\": \"0.151430975,0.803\", \"String_Score_Physical\": 999, \"String_Score_Combined\": 999}", "selected": false}, "selected": false}, {"data": {"id": "2306938", "source": "2306446", "target": "2306425", "SCORE": "208", "shared_interaction": "Direct", "source_original": "10594", "Name_B": "SRSF3", "Name_A": "PRPF8", "target_original": "6428", "Gene_B": "6428", "interaction": "Direct", "SUID": 2306938, "TYPE": "Direct", "Gene_A": "10594", "support": "{\"StringDB\": \"physical\", \"StringEvidence\": \"textmining:0.247,coexpression:0.198,experiments:0.174\", \"BioGrid\": \"physical\", \"BioGrid_PubMed\": \"28515276\", \"BioGrid_Type\": \"Affinity Capture-MS\", \"String_Score_Physical\": 208, \"String_Score_Combined\": 521}", "selected": false}, "selected": false}, {"data": {"id": "2306935", "source": "2306446", "target": "2306422", "SCORE": "208", "shared_interaction": "Direct", "source_original": "10594", "Name_B": "SRSF2", "Name_A": "PRPF8", "target_original": "6427", "Gene_B": "6427", "interaction": "Direct", "SUID": 2306935, "TYPE": "Direct", "Gene_A": "10594", "support": "{\"StringDB\": \"physical\", \"StringEvidence\": \"textmining:0.430,experiments:0.174,coexpression:0.102\", \"BioGrid\": \"physical\", \"BioGrid_PubMed\": \"28515276\", \"BioGrid_Type\": \"Affinity Capture-MS\", \"String_Score_Physical\": 208, \"String_Score_Combined\": 594}", "selected": false}, "selected": false}, {"data": {"id": "2306932", "source": "2306446", "target": "2306419", "SCORE": "233", "shared_interaction": "Direct", "source_original": "10594", "Name_B": "SRSF1", "Name_A": "PRPF8", "target_original": "6426", "Gene_B": "6426", "interaction": "Direct", "SUID": 2306932, "TYPE": "Direct", "Gene_A": "10594", "support": "{\"StringDB\": \"physical\", \"StringEvidence\": \"textmining:0.403,experiments:0.201,coexpression:0.165\", \"BioGrid\": \"physical\", \"BioGrid_PubMed\": \"28515276\", \"BioGrid_Type\": \"Affinity Capture-MS\", \"String_Score_Physical\": 233, \"String_Score_Combined\": 617}", "selected": false}, "selected": false}, {"data": {"id": "2306929", "source": "2306446", "target": "2306461", "SCORE": "964", "shared_interaction": "Direct", "source_original": "10594", "Name_B": "UBL5", "Name_A": "PRPF8", "target_original": "59286", "Gene_B": "59286", "interaction": "Direct", "SUID": 2306929, "TYPE": "Direct", "Gene_A": "10594", "support": "{\"StringDB\": \"physical\", \"StringEvidence\": \"experiments:0.963,textmining:0.499,coexpression:0.025\", \"String_Score_Physical\": 964, \"String_Score_Combined\": 982}", "selected": false}, "selected": false}, {"data": {"id": "2306926", "source": "2306446", "target": "2306413", "SCORE": "208", "shared_interaction": "Direct", "source_original": "10594", "Name_B": "POLR2H", "Name_A": "PRPF8", "target_original": "5437", "Gene_B": "5437", "interaction": "Direct", "SUID": 2306926, "TYPE": "Direct", "Gene_A": "10594", "support": "{\"StringDB\": \"physical\", \"StringEvidence\": \"experiments:0.174,textmining:0.097,coexpression:0.061\", \"InWeb_IM\": \"inference\", \"BioGrid\": \"physical\", \"BioGrid_PubMed\": \"28515276\", \"BioGrid_Type\": \"Affinity Capture-MS\", \"String_Score_Physical\": 208, \"String_Score_Combined\": 328}", "selected": false}, "selected": false}, {"data": {"id": "2306923", "source": "2306446", "target": "2306407", "SCORE": "294", "shared_interaction": "Direct", "source_original": "10594", "Name_B": "POLR2C", "Name_A": "PRPF8", "target_original": "5432", "Gene_B": "5432", "interaction": "Direct", "SUID": 2306923, "TYPE": "Direct", "Gene_A": "10594", "support": "{\"InWeb_IM\": \"inference\"}", "selected": false}, "selected": false}, {"data": {"id": "2306920", "source": "2306446", "target": "2306458", "SCORE": "993", "shared_interaction": "Direct", "source_original": "10594", "Name_B": "LSM7", "Name_A": "PRPF8", "target_original": "51690", "Gene_B": "51690", "interaction": "Direct", "SUID": 2306920, "TYPE": "Direct", "Gene_A": "10594", "support": "{\"StringDB\": \"physical\", \"StringEvidence\": \"experiments:0.933,database:0.896,textmining:0.253,coexpression:0.090\", \"BioGrid\": \"physical\", \"BioGrid_PubMed\": \"33961781\", \"BioGrid_Type\": \"Affinity Capture-MS\", \"BioGrid_Score\": \"0.81545137\", \"String_Score_Physical\": 993, \"String_Score_Combined\": 995}", "selected": false}, "selected": false}, {"data": {"id": "2306917", "source": "2306446", "target": "2306455", "SCORE": "879", "shared_interaction": "Direct", "source_original": "10594", "Name_B": "SF3B6", "Name_A": "PRPF8", "target_original": "51639", "Gene_B": "51639", "interaction": "Direct", "SUID": 2306917, "TYPE": "Direct", "Gene_A": "10594", "support": "{\"StringDB\": \"physical\", \"StringEvidence\": \"experiments:0.874,textmining:0.330,coexpression:0.169\", \"BioGrid\": \"physical\", \"BioGrid_PubMed\": \"35831314,28515276,22939629\", \"BioGrid_Type\": \"Affinity Capture-MS,Co-fractionation\", \"BioGrid_Score\": \"0.754\", \"String_Score_Physical\": 879, \"String_Score_Combined\": 932}", "selected": false}, "selected": false}, {"data": {"id": "2306914", "source": "2306446", "target": "2306404", "SCORE": "294", "shared_interaction": "Direct", "source_original": "10594", "Name_B": "MYC", "Name_A": "PRPF8", "target_original": "4609", "Gene_B": "4609", "interaction": "Direct", "SUID": 2306914, "TYPE": "Direct", "Gene_A": "10594", "support": "{\"InWeb_IM\": \"experimental\", \"BioGrid\": \"physical\", \"BioGrid_PubMed\": \"35013218,30415952,29467282,17353931\", \"BioGrid_Type\": \"Affinity Capture-MS,Proximity Label-MS\"}", "selected": false}, "selected": false}, {"data": {"id": "2306911", "source": "2306446", "target": "2306401", "SCORE": "294", "shared_interaction": "Direct", "source_original": "10594", "Name_B": "HNRNPL", "Name_A": "PRPF8", "target_original": "3191", "Gene_B": "3191", "interaction": "Direct", "SUID": 2306911, "TYPE": "Direct", "Gene_A": "10594", "support": "{\"StringDB\": \"functional\", \"StringEvidence\": \"textmining:0.250,coexpression:0.234\", \"InWeb_IM\": \"inference\", \"String_Score_Combined\": 448, \"String_Score_Physical\": 294}", "selected": false}, "selected": false}, {"data": {"id": "2306908", "source": "2306446", "target": "2306398", "SCORE": "403", "shared_interaction": "Direct", "source_original": "10594", "Name_B": "HNRNPA2B1", "Name_A": "PRPF8", "target_original": "3181", "Gene_B": "3181", "interaction": "Direct", "SUID": 2306908, "TYPE": "Direct", "Gene_A": "10594", "support": "{\"StringDB\": \"physical\", \"StringEvidence\": \"experiments:0.378,textmining:0.281,coexpression:0.170\", \"InWeb_IM\": \"inference\", \"BioGrid\": \"physical\", \"BioGrid_PubMed\": \"28515276\", \"BioGrid_Type\": \"Affinity Capture-MS\", \"String_Score_Physical\": 403, \"String_Score_Combined\": 644}", "selected": false}, "selected": false}, {"data": {"id": "2306905", "source": "2306446", "target": "2306452", "SCORE": "993", "shared_interaction": "Direct", "source_original": "10594", "Name_B": "LSM4", "Name_A": "PRPF8", "target_original": "25804", "Gene_B": "25804", "interaction": "Direct", "SUID": 2306905, "TYPE": "Direct", "Gene_A": "10594", "support": "{\"StringDB\": \"physical\", \"StringEvidence\": \"experiments:0.939,database:0.896,textmining:0.227,coexpression:0.096\", \"BioGrid\": \"physical\", \"BioGrid_PubMed\": \"28515276\", \"BioGrid_Type\": \"Affinity Capture-MS\", \"String_Score_Physical\": 993, \"String_Score_Combined\": 995}", "selected": false}, "selected": false}, {"data": {"id": "2306902", "source": "2306446", "target": "2306449", "SCORE": "649", "shared_interaction": "Direct", "source_original": "10594", "Name_B": "NCBP2", "Name_A": "PRPF8", "target_original": "22916", "Gene_B": "22916", "interaction": "Direct", "SUID": 2306902, "TYPE": "Direct", "Gene_A": "10594", "support": "{\"StringDB\": \"physical\", \"StringEvidence\": \"experiments:0.634,coexpression:0.070,textmining:0.065\", \"InWeb_IM\": \"inference\", \"String_Score_Physical\": 649, \"String_Score_Combined\": 695}", "selected": false}, "selected": false}, {"data": {"id": "2306899", "source": "2306446", "target": "2306467", "SCORE": "369", "shared_interaction": "Direct", "source_original": "10594", "Name_B": "HNRNPA3", "Name_A": "PRPF8", "target_original": "220988", "Gene_B": "220988", "interaction": "Direct", "SUID": 2306899, "TYPE": "Direct", "Gene_A": "10594", "support": "{\"StringDB\": \"physical\", \"StringEvidence\": \"experiments:0.342,textmining:0.187,coexpression:0.160\", \"InWeb_IM\": \"inference\", \"String_Score_Physical\": 369, \"String_Score_Combined\": 569}", "selected": false}, "selected": false}, {"data": {"id": "2306815", "source": "2306443", "target": "2306464", "SCORE": "999", "shared_interaction": "Direct", "source_original": "10262", "Name_B": "PHF5A", "Name_A": "SF3B4", "target_original": "84844", "Gene_B": "84844", "interaction": "Direct", "SUID": 2306815, "TYPE": "Direct", "Gene_A": "10262", "support": "{\"StringDB\": \"physical\", \"StringEvidence\": \"experiments:0.992,textmining:0.899,database:0.896,coexpression:0.123\", \"BioGrid\": \"physical\", \"BioGrid_PubMed\": \"35831314,33961781,26344197,24981860,22939629\", \"BioGrid_Type\": \"Affinity Capture-MS,Co-fractionation\", \"BioGrid_Score\": \"0.932,0.999036674,18.02025312,0.098970521\", \"String_Score_Physical\": 999, \"String_Score_Combined\": 999}", "selected": false}, "selected": false}, {"data": {"id": "2306812", "source": "2306443", "target": "2306440", "SCORE": "271", "shared_interaction": "Direct", "source_original": "10262", "Name_B": "TIAL1", "Name_A": "SF3B4", "target_original": "7073", "Gene_B": "7073", "interaction": "Direct", "SUID": 2306812, "TYPE": "Direct", "Gene_A": "10262", "support": "{\"StringDB\": \"physical\", \"StringEvidence\": \"experiments:0.240,textmining:0.144,coexpression:0.059\", \"BioGrid\": \"physical\", \"BioGrid_PubMed\": \"22939629\", \"BioGrid_Type\": \"Co-fractionation\", \"BioGrid_Score\": \"0.774\", \"String_Score_Physical\": 271, \"String_Score_Combined\": 349}", "selected": false}, "selected": false}, {"data": {"id": "2306809", "source": "2306443", "target": "2306437", "SCORE": "993", "shared_interaction": "Direct", "source_original": "10262", "Name_B": "SNRPF", "Name_A": "SF3B4", "target_original": "6636", "Gene_B": "6636", "interaction": "Direct", "SUID": 2306809, "TYPE": "Direct", "Gene_A": "10262", "support": "{\"StringDB\": \"physical\", \"StringEvidence\": \"experiments:0.940,database:0.896,coexpression:0.045\", \"BioGrid\": \"physical\", \"BioGrid_PubMed\": \"35271311,33961781,28514442\", \"BioGrid_Type\": \"Affinity Capture-MS\", \"BioGrid_Score\": \"0.85656778,0.787774948\", \"String_Score_Physical\": 993, \"String_Score_Combined\": 994}", "selected": false}, "selected": false}, {"data": {"id": "2306806", "source": "2306443", "target": "2306434", "SCORE": "991", "shared_interaction": "Direct", "source_original": "10262", "Name_B": "SNRPE", "Name_A": "SF3B4", "target_original": "6635", "Gene_B": "6635", "interaction": "Direct", "SUID": 2306806, "TYPE": "Direct", "Gene_A": "10262", "support": "{\"StringDB\": \"physical\", \"StringEvidence\": \"experiments:0.918,database:0.896,textmining:0.367,coexpression:0.060\", \"BioGrid\": \"physical\", \"BioGrid_PubMed\": \"35831314,33961781,28514442\", \"BioGrid_Type\": \"Affinity Capture-MS,Co-fractionation\", \"BioGrid_Score\": \"0.978791223,0.969295943\", \"String_Score_Physical\": 991, \"String_Score_Combined\": 995}", "selected": false}, "selected": false}, {"data": {"id": "2306803", "source": "2306443", "target": "2306431", "SCORE": "999", "shared_interaction": "Direct", "source_original": "10262", "Name_B": "SNRPA1", "Name_A": "SF3B4", "target_original": "6627", "Gene_B": "6627", "interaction": "Direct", "SUID": 2306803, "TYPE": "Direct", "Gene_A": "10262", "support": "{\"StringDB\": \"physical\", \"StringEvidence\": \"experiments:0.995,database:0.896,textmining:0.564,coexpression:0.090\", \"InWeb_IM\": \"experimental\", \"BioGrid\": \"physical\", \"BioGrid_PubMed\": \"33961781,28514442,26186194,22939629\", \"BioGrid_Type\": \"Affinity Capture-MS,Co-fractionation\", \"BioGrid_Score\": \"0.96926557,0.97935993,0.756,0.992920706\", \"String_Score_Physical\": 999, \"String_Score_Combined\": 999}", "selected": false}, "selected": false}, {"data": {"id": "2306800", "source": "2306443", "target": "2306428", "SCORE": "600", "shared_interaction": "Direct", "source_original": "10262", "Name_B": "SRSF7", "Name_A": "SF3B4", "target_original": "6432", "Gene_B": "6432", "interaction": "Direct", "SUID": 2306800, "TYPE": "Direct", "Gene_A": "10262", "support": "{\"StringDB\": \"physical\", \"StringEvidence\": \"database:0.583,textmining:0.216,coexpression:0.043\", \"String_Score_Physical\": 600, \"String_Score_Combined\": 699}", "selected": false}, "selected": false}, {"data": {"id": "2306797", "source": "2306443", "target": "2306425", "SCORE": "208", "shared_interaction": "Direct", "source_original": "10262", "Name_B": "SRSF3", "Name_A": "SF3B4", "target_original": "6428", "Gene_B": "6428", "interaction": "Direct", "SUID": 2306797, "TYPE": "Direct", "Gene_A": "10262", "support": "{\"StringDB\": \"functional\", \"StringEvidence\": \"textmining:0.298,coexpression:0.045\", \"BioGrid\": \"physical\", \"BioGrid_PubMed\": \"33961781\", \"BioGrid_Type\": \"Affinity Capture-MS\", \"BioGrid_Score\": \"0.862389531\", \"String_Score_Combined\": 357, \"String_Score_Physical\": 208}", "selected": false}, "selected": false}, {"data": {"id": "2306794", "source": "2306443", "target": "2306422", "SCORE": "600", "shared_interaction": "Direct", "source_original": "10262", "Name_B": "SRSF2", "Name_A": "SF3B4", "target_original": "6427", "Gene_B": "6427", "interaction": "Direct", "SUID": 2306794, "TYPE": "Direct", "Gene_A": "10262", "support": "{\"StringDB\": \"physical\", \"StringEvidence\": \"database:0.583,textmining:0.327,coexpression:0.072\", \"BioGrid\": \"physical\", \"BioGrid_PubMed\": \"35831314\", \"BioGrid_Type\": \"Co-fractionation\", \"String_Score_Physical\": 600, \"String_Score_Combined\": 750}", "selected": false}, "selected": false}, {"data": {"id": "2306791", "source": "2306443", "target": "2306419", "SCORE": "600", "shared_interaction": "Direct", "source_original": "10262", "Name_B": "SRSF1", "Name_A": "SF3B4", "target_original": "6426", "Gene_B": "6426", "interaction": "Direct", "SUID": 2306791, "TYPE": "Direct", "Gene_A": "10262", "support": "{\"StringDB\": \"physical\", \"StringEvidence\": \"database:0.583,textmining:0.298,coexpression:0.065\", \"BioGrid\": \"physical\", \"BioGrid_PubMed\": \"35831314\", \"BioGrid_Type\": \"Co-fractionation\", \"String_Score_Physical\": 600, \"String_Score_Combined\": 737}", "selected": false}, "selected": false}, {"data": {"id": "2306788", "source": "2306443", "target": "2306461", "SCORE": "800", "shared_interaction": "Direct", "source_original": "10262", "Name_B": "UBL5", "Name_A": "SF3B4", "target_original": "59286", "Gene_B": "59286", "interaction": "Direct", "SUID": 2306788, "TYPE": "Direct", "Gene_A": "10262", "support": "{\"StringDB\": \"physical\", \"StringEvidence\": \"experiments:0.791,textmining:0.175,coexpression:0.007\", \"String_Score_Physical\": 800, \"String_Score_Combined\": 836}", "selected": false}, "selected": false}, {"data": {"id": "2306785", "source": "2306443", "target": "2306416", "SCORE": "600", "shared_interaction": "Direct", "source_original": "10262", "Name_B": "POLR2K", "Name_A": "SF3B4", "target_original": "5440", "Gene_B": "5440", "interaction": "Direct", "SUID": 2306785, "TYPE": "Direct", "Gene_A": "10262", "support": "{\"StringDB\": \"physical\", \"StringEvidence\": \"database:0.583,coexpression:0.027\", \"String_Score_Physical\": 600, \"String_Score_Combined\": 610}", "selected": false}, "selected": false}, {"data": {"id": "2306782", "source": "2306443", "target": "2306413", "SCORE": "600", "shared_interaction": "Direct", "source_original": "10262", "Name_B": "POLR2H", "Name_A": "SF3B4", "target_original": "5437", "Gene_B": "5437", "interaction": "Direct", "SUID": 2306782, "TYPE": "Direct", "Gene_A": "10262", "support": "{\"StringDB\": \"physical\", \"StringEvidence\": \"database:0.583,coexpression:0.037\", \"InWeb_IM\": \"inference\", \"String_Score_Physical\": 600, \"String_Score_Combined\": 614}", "selected": false}, "selected": false}, {"data": {"id": "2306779", "source": "2306443", "target": "2306410", "SCORE": "600", "shared_interaction": "Direct", "source_original": "10262", "Name_B": "POLR2F", "Name_A": "SF3B4", "target_original": "5435", "Gene_B": "5435", "interaction": "Direct", "SUID": 2306779, "TYPE": "Direct", "Gene_A": "10262", "support": "{\"StringDB\": \"physical\", \"StringEvidence\": \"database:0.583,coexpression:0.086,textmining:0.015\", \"String_Score_Physical\": 600, \"String_Score_Combined\": 639}", "selected": false}, "selected": false}, {"data": {"id": "2306776", "source": "2306443", "target": "2306407", "SCORE": "600", "shared_interaction": "Direct", "source_original": "10262", "Name_B": "POLR2C", "Name_A": "SF3B4", "target_original": "5432", "Gene_B": "5432", "interaction": "Direct", "SUID": 2306776, "TYPE": "Direct", "Gene_A": "10262", "support": "{\"StringDB\": \"physical\", \"StringEvidence\": \"database:0.583,coexpression:0.048,textmining:0.027\", \"InWeb_IM\": \"inference\", \"String_Score_Physical\": 600, \"String_Score_Combined\": 629}", "selected": false}, "selected": false}, {"data": {"id": "2306773", "source": "2306443", "target": "2306458", "SCORE": "990", "shared_interaction": "Direct", "source_original": "10262", "Name_B": "LSM7", "Name_A": "SF3B4", "target_original": "51690", "Gene_B": "51690", "interaction": "Direct", "SUID": 2306773, "TYPE": "Direct", "Gene_A": "10262", "support": "{\"StringDB\": \"physical\", \"StringEvidence\": \"experiments:0.902,database:0.896,coexpression:0.082,textmining:0.075\", \"String_Score_Physical\": 990, \"String_Score_Combined\": 991}", "selected": false}, "selected": false}, {"data": {"id": "2306770", "source": "2306443", "target": "2306455", "SCORE": "994", "shared_interaction": "Direct", "source_original": "10262", "Name_B": "SF3B6", "Name_A": "SF3B4", "target_original": "51639", "Gene_B": "51639", "interaction": "Direct", "SUID": 2306770, "TYPE": "Direct", "Gene_A": "10262", "support": "{\"StringDB\": \"physical\", \"StringEvidence\": \"experiments:0.942,database:0.896,textmining:0.657,coexpression:0.054\", \"BioGrid\": \"physical\", \"BioGrid_PubMed\": \"35831314,35271311,26344197,24981860,22939629\", \"BioGrid_Type\": \"Affinity Capture-MS,Co-fractionation\", \"BioGrid_Score\": \"0.751,0.089881521,13.46956702\", \"String_Score_Physical\": 994, \"String_Score_Combined\": 998}", "selected": false}, "selected": false}, {"data": {"id": "2306767", "source": "2306443", "target": "2306404", "SCORE": "208", "shared_interaction": "Direct", "source_original": "10262", "Name_B": "MYC", "Name_A": "SF3B4", "target_original": "4609", "Gene_B": "4609", "interaction": "Direct", "SUID": 2306767, "TYPE": "Direct", "Gene_A": "10262", "support": "{\"BioGrid\": \"physical\", \"BioGrid_PubMed\": \"35013218\", \"BioGrid_Type\": \"Affinity Capture-MS\"}", "selected": false}, "selected": false}, {"data": {"id": "2306764", "source": "2306443", "target": "2306401", "SCORE": "294", "shared_interaction": "Direct", "source_original": "10262", "Name_B": "HNRNPL", "Name_A": "SF3B4", "target_original": "3191", "Gene_B": "3191", "interaction": "Direct", "SUID": 2306764, "TYPE": "Direct", "Gene_A": "10262", "support": "{\"StringDB\": \"functional\", \"StringEvidence\": \"textmining:0.100,coexpression:0.041\", \"InWeb_IM\": \"inference\", \"String_Score_Combined\": 171, \"String_Score_Physical\": 294}", "selected": false}, "selected": false}, {"data": {"id": "2306761", "source": "2306443", "target": "2306398", "SCORE": "250", "shared_interaction": "Direct", "source_original": "10262", "Name_B": "HNRNPA2B1", "Name_A": "SF3B4", "target_original": "3181", "Gene_B": "3181", "interaction": "Direct", "SUID": 2306761, "TYPE": "Direct", "Gene_A": "10262", "support": "{\"StringDB\": \"physical\", \"StringEvidence\": \"experiments:0.219,textmining:0.151,coexpression:0.069\", \"InWeb_IM\": \"inference\", \"BioGrid\": \"physical\", \"BioGrid_PubMed\": \"35831314\", \"BioGrid_Type\": \"Co-fractionation\", \"String_Score_Physical\": 250, \"String_Score_Combined\": 346}", "selected": false}, "selected": false}, {"data": {"id": "2306758", "source": "2306443", "target": "2306452", "SCORE": "990", "shared_interaction": "Direct", "source_original": "10262", "Name_B": "LSM4", "Name_A": "SF3B4", "target_original": "25804", "Gene_B": "25804", "interaction": "Direct", "SUID": 2306758, "TYPE": "Direct", "Gene_A": "10262", "support": "{\"StringDB\": \"physical\", \"StringEvidence\": \"experiments:0.902,database:0.896,textmining:0.112,coexpression:0.094\", \"String_Score_Physical\": 990, \"String_Score_Combined\": 992}", "selected": false}, "selected": false}, {"data": {"id": "2306755", "source": "2306443", "target": "2306449", "SCORE": "736", "shared_interaction": "Direct", "source_original": "10262", "Name_B": "NCBP2", "Name_A": "SF3B4", "target_original": "22916", "Gene_B": "22916", "interaction": "Direct", "SUID": 2306755, "TYPE": "Direct", "Gene_A": "10262", "support": "{\"StringDB\": \"physical\", \"StringEvidence\": \"database:0.583,experiments:0.341,textmining:0.336,coexpression:0.100\", \"InWeb_IM\": \"inference\", \"String_Score_Physical\": 736, \"String_Score_Combined\": 842}", "selected": false}, "selected": false}, {"data": {"id": "2306752", "source": "2306443", "target": "2306467", "SCORE": "250", "shared_interaction": "Direct", "source_original": "10262", "Name_B": "HNRNPA3", "Name_A": "SF3B4", "target_original": "220988", "Gene_B": "220988", "interaction": "Direct", "SUID": 2306752, "TYPE": "Direct", "Gene_A": "10262", "support": "{\"StringDB\": \"physical\", \"StringEvidence\": \"experiments:0.219,coexpression:0.054,textmining:0.023\", \"InWeb_IM\": \"inference\", \"String_Score_Physical\": 250, \"String_Score_Combined\": 297}", "selected": false}, "selected": false}, {"data": {"id": "2306749", "source": "2306443", "target": "2306446", "SCORE": "996", "shared_interaction": "Direct", "source_original": "10262", "Name_B": "PRPF8", "Name_A": "SF3B4", "target_original": "10594", "Gene_B": "10594", "interaction": "Direct", "SUID": 2306749, "TYPE": "Direct", "Gene_A": "10262", "support": "{\"StringDB\": \"physical\", \"StringEvidence\": \"experiments:0.967,database:0.896,textmining:0.491,coexpression:0.070\", \"BioGrid\": \"physical\", \"BioGrid_PubMed\": \"35831314,28515276,22365833\", \"BioGrid_Type\": \"Two-hybrid,Affinity Capture-MS,Affinity Capture-Luminescence,Co-fractionation\", \"String_Score_Physical\": 996, \"String_Score_Combined\": 998}", "selected": false}, "selected": false}, {"data": {"id": "2307961", "source": "2306437", "target": "2306464", "SCORE": "990", "shared_interaction": "Direct", "source_original": "6636", "Name_B": "PHF5A", "Name_A": "SNRPF", "target_original": "84844", "Gene_B": "84844", "interaction": "Direct", "SUID": 2307961, "TYPE": "Direct", "Gene_A": "6636", "support": "{\"StringDB\": \"physical\", \"StringEvidence\": \"coexpression:0.908,experiments:0.902,database:0.896,textmining:0.279\", \"String_Score_Physical\": 990, \"String_Score_Combined\": 999}", "selected": false}, "selected": false}, {"data": {"id": "2307958", "source": "2306437", "target": "2306440", "SCORE": "334", "shared_interaction": "Direct", "source_original": "6636", "Name_B": "TIAL1", "Name_A": "SNRPF", "target_original": "7073", "Gene_B": "7073", "interaction": "Direct", "SUID": 2307958, "TYPE": "Direct", "Gene_A": "6636", "support": "{\"StringDB\": \"physical\", \"StringEvidence\": \"coexpression:0.311,experiments:0.306,textmining:0.063\", \"String_Score_Physical\": 334, \"String_Score_Combined\": 569}", "selected": false}, "selected": false}, {"data": {"id": "2307955", "source": "2306434", "target": "2306464", "SCORE": "993", "shared_interaction": "Direct", "source_original": "6635", "Name_B": "PHF5A", "Name_A": "SNRPE", "target_original": "84844", "Gene_B": "84844", "interaction": "Direct", "SUID": 2307955, "TYPE": "Direct", "Gene_A": "6635", "support": "{\"StringDB\": \"physical\", \"StringEvidence\": \"experiments:0.937,coexpression:0.908,database:0.896,textmining:0.477\", \"BioGrid\": \"physical\", \"BioGrid_PubMed\": \"35831314\", \"BioGrid_Type\": \"Co-fractionation\", \"String_Score_Physical\": 993, \"String_Score_Combined\": 999}", "selected": false}, "selected": false}, {"data": {"id": "2307952", "source": "2306434", "target": "2306440", "SCORE": "213", "shared_interaction": "Direct", "source_original": "6635", "Name_B": "TIAL1", "Name_A": "SNRPE", "target_original": "7073", "Gene_B": "7073", "interaction": "Direct", "SUID": 2307952, "TYPE": "Direct", "Gene_A": "6635", "support": "{\"StringDB\": \"physical\", \"StringEvidence\": \"coexpression:0.410,experiments:0.179,textmining:0.028\", \"String_Score_Physical\": 213, \"String_Score_Combined\": 549}", "selected": false}, "selected": false}, {"data": {"id": "2307949", "source": "2306434", "target": "2306437", "SCORE": "999", "shared_interaction": "Direct", "source_original": "6635", "Name_B": "SNRPF", "Name_A": "SNRPE", "target_original": "6636", "Gene_B": "6636", "interaction": "Direct", "SUID": 2307949, "TYPE": "Direct", "Gene_A": "6635", "support": "{\"StringDB\": \"physical\", \"StringEvidence\": \"experiments:0.996,coexpression:0.993,textmining:0.956,database:0.896\", \"BioGrid\": \"physical\", \"BioGrid_PubMed\": \"9417867,35271311,34133714,33961781,32296183,28514442,26344197,24981860,22365833\", \"BioGrid_Type\": \"Two-hybrid,Affinity Capture-MS,Co-fractionation\", \"BioGrid_Score\": \"1.0,0.999942978,45.86290372,0.999980494\", \"String_Score_Physical\": 999, \"String_Score_Combined\": 999}", "selected": false}, "selected": false}, {"data": {"id": "2307946", "source": "2306431", "target": "2306464", "SCORE": "996", "shared_interaction": "Direct", "source_original": "6627", "Name_B": "PHF5A", "Name_A": "SNRPA1", "target_original": "84844", "Gene_B": "84844", "interaction": "Direct", "SUID": 2307946, "TYPE": "Direct", "Gene_A": "6627", "support": "{\"StringDB\": \"physical\", \"StringEvidence\": \"experiments:0.967,database:0.896,textmining:0.670,coexpression:0.281\", \"InWeb_IM\": \"inference\", \"BioGrid\": \"physical\", \"BioGrid_PubMed\": \"35831314,33961781,24981860,22939629\", \"BioGrid_Type\": \"Affinity Capture-MS,Co-fractionation\", \"BioGrid_Score\": \"17.1720014,0.956,0.999623421,0.902864162\", \"String_Score_Physical\": 996, \"String_Score_Combined\": 999}", "selected": false}, "selected": false}, {"data": {"id": "2307943", "source": "2306431", "target": "2306437", "SCORE": "999", "shared_interaction": "Direct", "source_original": "6627", "Name_B": "SNRPF", "Name_A": "SNRPA1", "target_original": "6636", "Gene_B": "6636", "interaction": "Direct", "SUID": 2307943, "TYPE": "Direct", "Gene_A": "6627", "support": "{\"StringDB\": \"physical\", \"StringEvidence\": \"experiments:0.996,database:0.896,coexpression:0.557,textmining:0.456\", \"InWeb_IM\": \"experimental\", \"BioGrid\": \"physical\", \"BioGrid_PubMed\": \"35271311,33961781,28514442,26344197,22365833\", \"BioGrid_Type\": \"Two-hybrid,Affinity Capture-MS,Co-fractionation\", \"BioGrid_Score\": \"0.998840216,0.99937939,0.999851908,0.147765129\", \"String_Score_Physical\": 999, \"String_Score_Combined\": 999}", "selected": false}, "selected": false}, {"data": {"id": "2307940", "source": "2306431", "target": "2306434", "SCORE": "999", "shared_interaction": "Direct", "source_original": "6627", "Name_B": "SNRPE", "Name_A": "SNRPA1", "target_original": "6635", "Gene_B": "6635", "interaction": "Direct", "SUID": 2307940, "TYPE": "Direct", "Gene_A": "6627", "support": "{\"StringDB\": \"physical\", \"StringEvidence\": \"experiments:0.992,database:0.896,textmining:0.761,coexpression:0.379\", \"InWeb_IM\": \"inference\", \"BioGrid\": \"physical\", \"BioGrid_PubMed\": \"35831314,33961781,28514442\", \"BioGrid_Type\": \"Affinity Capture-MS,Co-fractionation\", \"BioGrid_Score\": \"0.996297044,0.999981314,0.998461764\", \"String_Score_Physical\": 999, \"String_Score_Combined\": 999}", "selected": false}, "selected": false}, {"data": {"id": "2307931", "source": "2306428", "target": "2306440", "SCORE": "245", "shared_interaction": "Direct", "source_original": "6432", "Name_B": "TIAL1", "Name_A": "SRSF7", "target_original": "7073", "Gene_B": "7073", "interaction": "Direct", "SUID": 2307931, "TYPE": "Direct", "Gene_A": "6432", "support": "{\"StringDB\": \"physical\", \"StringEvidence\": \"textmining:0.330,coexpression:0.326,experiments:0.214\", \"String_Score_Physical\": 245, \"String_Score_Combined\": 659}", "selected": false}, "selected": false}, {"data": {"id": "2307928", "source": "2306428", "target": "2306437", "SCORE": "874", "shared_interaction": "Direct", "source_original": "6432", "Name_B": "SNRPF", "Name_A": "SRSF7", "target_original": "6636", "Gene_B": "6636", "interaction": "Direct", "SUID": 2307928, "TYPE": "Direct", "Gene_A": "6432", "support": "{\"StringDB\": \"physical\", \"StringEvidence\": \"experiments:0.685,coexpression:0.665,database:0.583,textmining:0.022\", \"String_Score_Physical\": 874, \"String_Score_Combined\": 958}", "selected": false}, "selected": false}, {"data": {"id": "2307925", "source": "2306428", "target": "2306434", "SCORE": "874", "shared_interaction": "Direct", "source_original": "6432", "Name_B": "SNRPE", "Name_A": "SRSF7", "target_original": "6635", "Gene_B": "6635", "interaction": "Direct", "SUID": 2307925, "TYPE": "Direct", "Gene_A": "6432", "support": "{\"StringDB\": \"physical\", \"StringEvidence\": \"coexpression:0.740,experiments:0.685,database:0.583,textmining:0.174\", \"BioGrid\": \"physical\", \"BioGrid_PubMed\": \"35831314\", \"BioGrid_Type\": \"Co-fractionation\", \"String_Score_Physical\": 874, \"String_Score_Combined\": 972}", "selected": false}, "selected": false}, {"data": {"id": "2307922", "source": "2306425", "target": "2306440", "SCORE": "245", "shared_interaction": "Direct", "source_original": "6428", "Name_B": "TIAL1", "Name_A": "SRSF3", "target_original": "7073", "Gene_B": "7073", "interaction": "Direct", "SUID": 2307922, "TYPE": "Direct", "Gene_A": "6428", "support": "{\"StringDB\": \"physical\", \"StringEvidence\": \"textmining:0.468,coexpression:0.410,experiments:0.214\", \"String_Score_Physical\": 245, \"String_Score_Combined\": 763}", "selected": false}, "selected": false}, {"data": {"id": "2307919", "source": "2306425", "target": "2306437", "SCORE": "788", "shared_interaction": "Direct", "source_original": "6428", "Name_B": "SNRPF", "Name_A": "SRSF3", "target_original": "6636", "Gene_B": "6636", "interaction": "Direct", "SUID": 2307919, "TYPE": "Direct", "Gene_A": "6428", "support": "{\"StringDB\": \"physical\", \"StringEvidence\": \"coexpression:0.915,experiments:0.779,textmining:0.041\", \"String_Score_Physical\": 788, \"String_Score_Combined\": 982}", "selected": false}, "selected": false}, {"data": {"id": "2307916", "source": "2306425", "target": "2306434", "SCORE": "788", "shared_interaction": "Direct", "source_original": "6428", "Name_B": "SNRPE", "Name_A": "SRSF3", "target_original": "6635", "Gene_B": "6635", "interaction": "Direct", "SUID": 2307916, "TYPE": "Direct", "Gene_A": "6428", "support": "{\"StringDB\": \"physical\", \"StringEvidence\": \"coexpression:0.919,experiments:0.779,textmining:0.110\", \"String_Score_Physical\": 788, \"String_Score_Combined\": 984}", "selected": false}, "selected": false}, {"data": {"id": "2307913", "source": "2306425", "target": "2306431", "SCORE": "294", "shared_interaction": "Direct", "source_original": "6428", "Name_B": "SNRPA1", "Name_A": "SRSF3", "target_original": "6627", "Gene_B": "6627", "interaction": "Direct", "SUID": 2307913, "TYPE": "Direct", "Gene_A": "6428", "support": "{\"StringDB\": \"functional\", \"StringEvidence\": \"coexpression:0.355,textmining:0.179\", \"InWeb_IM\": \"inference\", \"String_Score_Combined\": 492, \"String_Score_Physical\": 294}", "selected": false}, "selected": false}, {"data": {"id": "2307910", "source": "2306425", "target": "2306428", "SCORE": "948", "shared_interaction": "Direct", "source_original": "6428", "Name_B": "SRSF7", "Name_A": "SRSF3", "target_original": "6432", "Gene_B": "6432", "interaction": "Direct", "SUID": 2307910, "TYPE": "Direct", "Gene_A": "6428", "support": "{\"StringDB\": \"physical\", \"StringEvidence\": \"textmining:0.931,database:0.791,coexpression:0.764,experiments:0.743,cooccurrence:0.266\", \"BioGrid\": \"physical\", \"BioGrid_PubMed\": \"33961781,26344197\", \"BioGrid_Type\": \"Affinity Capture-MS,Co-fractionation\", \"BioGrid_Score\": \"0.765153157,0.990978125\", \"String_Score_Physical\": 948, \"String_Score_Combined\": 988}", "selected": false}, "selected": false}, {"data": {"id": "2307907", "source": "2306422", "target": "2306440", "SCORE": "254", "shared_interaction": "Direct", "source_original": "6427", "Name_B": "TIAL1", "Name_A": "SRSF2", "target_original": "7073", "Gene_B": "7073", "interaction": "Direct", "SUID": 2307907, "TYPE": "Direct", "Gene_A": "6427", "support": "{\"StringDB\": \"physical\", \"StringEvidence\": \"textmining:0.306,experiments:0.223,coexpression:0.115\", \"String_Score_Physical\": 254, \"String_Score_Combined\": 410}", "selected": false}, "selected": false}, {"data": {"id": "2307904", "source": "2306422", "target": "2306437", "SCORE": "600", "shared_interaction": "Direct", "source_original": "6427", "Name_B": "SNRPF", "Name_A": "SRSF2", "target_original": "6636", "Gene_B": "6636", "interaction": "Direct", "SUID": 2307904, "TYPE": "Direct", "Gene_A": "6427", "support": "{\"StringDB\": \"physical\", \"StringEvidence\": \"database:0.583,coexpression:0.277,textmining:0.025\", \"String_Score_Physical\": 600, \"String_Score_Combined\": 718}", "selected": false}, "selected": false}, {"data": {"id": "2307901", "source": "2306422", "target": "2306434", "SCORE": "674", "shared_interaction": "Direct", "source_original": "6427", "Name_B": "SNRPE", "Name_A": "SRSF2", "target_original": "6635", "Gene_B": "6635", "interaction": "Direct", "SUID": 2307901, "TYPE": "Direct", "Gene_A": "6427", "support": "{\"StringDB\": \"physical\", \"StringEvidence\": \"database:0.583,textmining:0.278,coexpression:0.218,experiments:0.187\", \"OmniPath\": \"pathwayextra\", \"OmniPath_Reference\": \"Wang\", \"String_Score_Physical\": 674, \"String_Score_Combined\": 816}", "selected": false}, "selected": false}, {"data": {"id": "2307898", "source": "2306422", "target": "2306431", "SCORE": "900", "shared_interaction": "Direct", "source_original": "6427", "Name_B": "SNRPA1", "Name_A": "SRSF2", "target_original": "6627", "Gene_B": "6627", "interaction": "Direct", "SUID": 2307898, "TYPE": "Direct", "Gene_A": "6427", "support": "{\"StringDB\": \"physical\", \"StringEvidence\": \"database:0.896,coexpression:0.330,textmining:0.221\", \"OmniPath\": \"pathwayextra\", \"OmniPath_Reference\": \"Wang\", \"InWeb_IM\": \"inference\", \"BioGrid\": \"physical\", \"BioGrid_PubMed\": \"35831314\", \"BioGrid_Type\": \"Co-fractionation\", \"String_Score_Physical\": 900, \"String_Score_Combined\": 947}", "selected": false}, "selected": false}, {"data": {"id": "2307895", "source": "2306422", "target": "2306428", "SCORE": "936", "shared_interaction": "Direct", "source_original": "6427", "Name_B": "SRSF7", "Name_A": "SRSF2", "target_original": "6432", "Gene_B": "6432", "interaction": "Direct", "SUID": 2307895, "TYPE": "Direct", "Gene_A": "6427", "support": "{\"StringDB\": \"physical\", \"StringEvidence\": \"textmining:0.842,database:0.791,experiments:0.684,coexpression:0.385\", \"String_Score_Physical\": 936, \"String_Score_Combined\": 966}", "selected": false}, "selected": false}, {"data": {"id": "2307892", "source": "2306422", "target": "2306425", "SCORE": "983", "shared_interaction": "Direct", "source_original": "6427", "Name_B": "SRSF3", "Name_A": "SRSF2", "target_original": "6428", "Gene_B": "6428", "interaction": "Direct", "SUID": 2307892, "TYPE": "Direct", "Gene_A": "6427", "support": "{\"StringDB\": \"physical\", \"StringEvidence\": \"experiments:0.915,textmining:0.851,database:0.791,coexpression:0.542\", \"BioGrid\": \"physical\", \"BioGrid_PubMed\": \"22365833\", \"BioGrid_Type\": \"Two-hybrid\", \"String_Score_Physical\": 983, \"String_Score_Combined\": 993}", "selected": false}, "selected": false}, {"data": {"id": "2307889", "source": "2306419", "target": "2306464", "SCORE": "208", "shared_interaction": "Direct", "source_original": "6426", "Name_B": "PHF5A", "Name_A": "SRSF1", "target_original": "84844", "Gene_B": "84844", "interaction": "Direct", "SUID": 2307889, "TYPE": "Direct", "Gene_A": "6426", "support": "{\"StringDB\": \"functional\", \"StringEvidence\": \"textmining:0.439,coexpression:0.431\", \"BioGrid\": \"physical\", \"BioGrid_PubMed\": \"35831314\", \"BioGrid_Type\": \"Co-fractionation\", \"String_Score_Combined\": 693, \"String_Score_Physical\": 208}", "selected": false}, "selected": false}, {"data": {"id": "2307886", "source": "2306419", "target": "2306437", "SCORE": "935", "shared_interaction": "Direct", "source_original": "6426", "Name_B": "SNRPF", "Name_A": "SRSF1", "target_original": "6636", "Gene_B": "6636", "interaction": "Direct", "SUID": 2307886, "TYPE": "Direct", "Gene_A": "6426", "support": "{\"StringDB\": \"physical\", \"StringEvidence\": \"coexpression:0.903,experiments:0.840,database:0.583,textmining:0.038\", \"BioGrid\": \"physical\", \"BioGrid_PubMed\": \"35271311\", \"BioGrid_Type\": \"Affinity Capture-MS\", \"String_Score_Physical\": 935, \"String_Score_Combined\": 994}", "selected": false}, "selected": false}, {"data": {"id": "2307883", "source": "2306419", "target": "2306434", "SCORE": "911", "shared_interaction": "Direct", "source_original": "6426", "Name_B": "SNRPE", "Name_A": "SRSF1", "target_original": "6635", "Gene_B": "6635", "interaction": "Direct", "SUID": 2307883, "TYPE": "Direct", "Gene_A": "6426", "support": "{\"StringDB\": \"physical\", \"StringEvidence\": \"coexpression:0.936,experiments:0.779,database:0.583,textmining:0.192\", \"BioGrid\": \"physical\", \"BioGrid_PubMed\": \"35831314\", \"BioGrid_Type\": \"Co-fractionation\", \"String_Score_Physical\": 911, \"String_Score_Combined\": 995}", "selected": false}, "selected": false}, {"data": {"id": "2307880", "source": "2306419", "target": "2306431", "SCORE": "340", "shared_interaction": "Direct", "source_original": "6426", "Name_B": "SNRPA1", "Name_A": "SRSF1", "target_original": "6627", "Gene_B": "6627", "interaction": "Direct", "SUID": 2307880, "TYPE": "Direct", "Gene_A": "6426", "support": "{\"StringDB\": \"physical\", \"StringEvidence\": \"experiments:0.312,coexpression:0.304,textmining:0.253\", \"InWeb_IM\": \"inference\", \"BioGrid\": \"physical\", \"BioGrid_PubMed\": \"35831314,22939629\", \"BioGrid_Type\": \"Co-fractionation\", \"BioGrid_Score\": \"0.836\", \"String_Score_Physical\": 340, \"String_Score_Combined\": 657}", "selected": false}, "selected": false}, {"data": {"id": "2307877", "source": "2306419", "target": "2306428", "SCORE": "965", "shared_interaction": "Direct", "source_original": "6426", "Name_B": "SRSF7", "Name_A": "SRSF1", "target_original": "6432", "Gene_B": "6432", "interaction": "Direct", "SUID": 2307877, "TYPE": "Direct", "Gene_A": "6426", "support": "{\"StringDB\": \"physical\", \"StringEvidence\": \"coexpression:0.881,textmining:0.876,experiments:0.828,database:0.791\", \"BioGrid\": \"physical\", \"BioGrid_PubMed\": \"33961781,26344197,24981860\", \"BioGrid_Type\": \"Affinity Capture-MS,Co-fractionation\", \"BioGrid_Score\": \"0.999990878,15.92263771,0.987524364\", \"String_Score_Physical\": 965, \"String_Score_Combined\": 996}", "selected": false}, "selected": false}, {"data": {"id": "2307874", "source": "2306419", "target": "2306425", "SCORE": "957", "shared_interaction": "Direct", "source_original": "6426", "Name_B": "SRSF3", "Name_A": "SRSF1", "target_original": "6428", "Gene_B": "6428", "interaction": "Direct", "SUID": 2307874, "TYPE": "Direct", "Gene_A": "6426", "support": "{\"StringDB\": \"physical\", \"StringEvidence\": \"coexpression:0.943,textmining:0.933,database:0.791,experiments:0.785\", \"BioGrid\": \"physical\", \"BioGrid_PubMed\": \"33961781,26344197\", \"BioGrid_Type\": \"Affinity Capture-MS,Co-fractionation\", \"BioGrid_Score\": \"0.996672845,0.964284541\", \"String_Score_Physical\": 957, \"String_Score_Combined\": 998}", "selected": false}, "selected": false}, {"data": {"id": "2307871", "source": "2306419", "target": "2306422", "SCORE": "986", "shared_interaction": "Direct", "source_original": "6426", "Name_B": "SRSF2", "Name_A": "SRSF1", "target_original": "6427", "Gene_B": "6427", "interaction": "Direct", "SUID": 2307871, "TYPE": "Direct", "Gene_A": "6426", "support": "{\"StringDB\": \"physical\", \"StringEvidence\": \"experiments:0.932,textmining:0.928,database:0.791,coexpression:0.447,cooccurrence:0.199\", \"BioGrid\": \"physical\", \"BioGrid_PubMed\": \"8816452,35831314,26344197\", \"BioGrid_Type\": \"Two-hybrid,Co-fractionation\", \"BioGrid_Score\": \"0.444361267\", \"String_Score_Physical\": 986, \"String_Score_Combined\": 995}", "selected": false}, "selected": false}, {"data": {"id": "2307817", "source": "2306416", "target": "2306440", "SCORE": "600", "shared_interaction": "Direct", "source_original": "5440", "Name_B": "TIAL1", "Name_A": "POLR2K", "target_original": "7073", "Gene_B": "7073", "interaction": "Direct", "SUID": 2307817, "TYPE": "Direct", "Gene_A": "5440", "support": "{\"StringDB\": \"physical\", \"StringEvidence\": \"database:0.583\", \"String_Score_Physical\": 600, \"String_Score_Combined\": 600}", "selected": false}, "selected": false}, {"data": {"id": "2307814", "source": "2306416", "target": "2306437", "SCORE": "600", "shared_interaction": "Direct", "source_original": "5440", "Name_B": "SNRPF", "Name_A": "POLR2K", "target_original": "6636", "Gene_B": "6636", "interaction": "Direct", "SUID": 2307814, "TYPE": "Direct", "Gene_A": "5440", "support": "{\"StringDB\": \"physical\", \"StringEvidence\": \"coexpression:0.746,database:0.583\", \"BioGrid\": \"physical\", \"BioGrid_PubMed\": \"35271311\", \"BioGrid_Type\": \"Affinity Capture-MS\", \"String_Score_Physical\": 600, \"String_Score_Combined\": 898}", "selected": false}, "selected": false}, {"data": {"id": "2307811", "source": "2306416", "target": "2306434", "SCORE": "600", "shared_interaction": "Direct", "source_original": "5440", "Name_B": "SNRPE", "Name_A": "POLR2K", "target_original": "6635", "Gene_B": "6635", "interaction": "Direct", "SUID": 2307811, "TYPE": "Direct", "Gene_A": "5440", "support": "{\"StringDB\": \"physical\", \"StringEvidence\": \"database:0.583,coexpression:0.484\", \"String_Score_Physical\": 600, \"String_Score_Combined\": 793}", "selected": false}, "selected": false}, {"data": {"id": "2307808", "source": "2306416", "target": "2306431", "SCORE": "294", "shared_interaction": "Direct", "source_original": "5440", "Name_B": "SNRPA1", "Name_A": "POLR2K", "target_original": "6627", "Gene_B": "6627", "interaction": "Direct", "SUID": 2307808, "TYPE": "Direct", "Gene_A": "5440", "support": "{\"InWeb_IM\": \"inference\"}", "selected": false}, "selected": false}, {"data": {"id": "2307805", "source": "2306416", "target": "2306428", "SCORE": "600", "shared_interaction": "Direct", "source_original": "5440", "Name_B": "SRSF7", "Name_A": "POLR2K", "target_original": "6432", "Gene_B": "6432", "interaction": "Direct", "SUID": 2307805, "TYPE": "Direct", "Gene_A": "5440", "support": "{\"StringDB\": \"physical\", \"StringEvidence\": \"database:0.583,textmining:0.019\", \"String_Score_Physical\": 600, \"String_Score_Combined\": 607}", "selected": false}, "selected": false}, {"data": {"id": "2307802", "source": "2306416", "target": "2306422", "SCORE": "600", "shared_interaction": "Direct", "source_original": "5440", "Name_B": "SRSF2", "Name_A": "POLR2K", "target_original": "6427", "Gene_B": "6427", "interaction": "Direct", "SUID": 2307802, "TYPE": "Direct", "Gene_A": "5440", "support": "{\"StringDB\": \"physical\", \"StringEvidence\": \"database:0.583,coexpression:0.022\", \"String_Score_Physical\": 600, \"String_Score_Combined\": 608}", "selected": false}, "selected": false}, {"data": {"id": "2307799", "source": "2306416", "target": "2306419", "SCORE": "600", "shared_interaction": "Direct", "source_original": "5440", "Name_B": "SRSF1", "Name_A": "POLR2K", "target_original": "6426", "Gene_B": "6426", "interaction": "Direct", "SUID": 2307799, "TYPE": "Direct", "Gene_A": "5440", "support": "{\"StringDB\": \"physical\", \"StringEvidence\": \"database:0.583,coexpression:0.022\", \"String_Score_Physical\": 600, \"String_Score_Combined\": 608}", "selected": false}, "selected": false}, {"data": {"id": "2307796", "source": "2306413", "target": "2306464", "SCORE": "294", "shared_interaction": "Direct", "source_original": "5437", "Name_B": "PHF5A", "Name_A": "POLR2H", "target_original": "84844", "Gene_B": "84844", "interaction": "Direct", "SUID": 2307796, "TYPE": "Direct", "Gene_A": "5437", "support": "{\"StringDB\": \"functional\", \"StringEvidence\": \"coexpression:0.154\", \"InWeb_IM\": \"inference\", \"String_Score_Combined\": 188, \"String_Score_Physical\": 294}", "selected": false}, "selected": false}, {"data": {"id": "2307793", "source": "2306413", "target": "2306440", "SCORE": "600", "shared_interaction": "Direct", "source_original": "5437", "Name_B": "TIAL1", "Name_A": "POLR2H", "target_original": "7073", "Gene_B": "7073", "interaction": "Direct", "SUID": 2307793, "TYPE": "Direct", "Gene_A": "5437", "support": "{\"StringDB\": \"physical\", \"StringEvidence\": \"database:0.583,coexpression:0.081\", \"InWeb_IM\": \"inference\", \"String_Score_Physical\": 600, \"String_Score_Combined\": 632}", "selected": false}, "selected": false}, {"data": {"id": "2307790", "source": "2306413", "target": "2306437", "SCORE": "600", "shared_interaction": "Direct", "source_original": "5437", "Name_B": "SNRPF", "Name_A": "POLR2H", "target_original": "6636", "Gene_B": "6636", "interaction": "Direct", "SUID": 2307790, "TYPE": "Direct", "Gene_A": "5437", "support": "{\"StringDB\": \"physical\", \"StringEvidence\": \"coexpression:0.738,database:0.583,textmining:0.049\", \"InWeb_IM\": \"inference\", \"String_Score_Physical\": 600, \"String_Score_Combined\": 900}", "selected": false}, "selected": false}, {"data": {"id": "2307787", "source": "2306413", "target": "2306434", "SCORE": "600", "shared_interaction": "Direct", "source_original": "5437", "Name_B": "SNRPE", "Name_A": "POLR2H", "target_original": "6635", "Gene_B": "6635", "interaction": "Direct", "SUID": 2307787, "TYPE": "Direct", "Gene_A": "5437", "support": "{\"StringDB\": \"physical\", \"StringEvidence\": \"database:0.583,coexpression:0.314,textmining:0.295\", \"InWeb_IM\": \"inference\", \"String_Score_Physical\": 600, \"String_Score_Combined\": 806}", "selected": false}, "selected": false}, {"data": {"id": "2307784", "source": "2306413", "target": "2306431", "SCORE": "294", "shared_interaction": "Direct", "source_original": "5437", "Name_B": "SNRPA1", "Name_A": "POLR2H", "target_original": "6627", "Gene_B": "6627", "interaction": "Direct", "SUID": 2307784, "TYPE": "Direct", "Gene_A": "5437", "support": "{\"StringDB\": \"functional\", \"StringEvidence\": \"coexpression:0.154\", \"InWeb_IM\": \"inference\", \"String_Score_Combined\": 188, \"String_Score_Physical\": 294}", "selected": false}, "selected": false}, {"data": {"id": "2307781", "source": "2306413", "target": "2306428", "SCORE": "600", "shared_interaction": "Direct", "source_original": "5437", "Name_B": "SRSF7", "Name_A": "POLR2H", "target_original": "6432", "Gene_B": "6432", "interaction": "Direct", "SUID": 2307781, "TYPE": "Direct", "Gene_A": "5437", "support": "{\"StringDB\": \"physical\", \"StringEvidence\": \"database:0.583,coexpression:0.116\", \"InWeb_IM\": \"inference\", \"String_Score_Physical\": 600, \"String_Score_Combined\": 646}", "selected": false}, "selected": false}, {"data": {"id": "2307778", "source": "2306413", "target": "2306425", "SCORE": "294", "shared_interaction": "Direct", "source_original": "5437", "Name_B": "SRSF3", "Name_A": "POLR2H", "target_original": "6428", "Gene_B": "6428", "interaction": "Direct", "SUID": 2307778, "TYPE": "Direct", "Gene_A": "5437", "support": "{\"StringDB\": \"functional\", \"StringEvidence\": \"coexpression:0.157\", \"InWeb_IM\": \"inference\", \"String_Score_Combined\": 191, \"String_Score_Physical\": 294}", "selected": false}, "selected": false}, {"data": {"id": "2307775", "source": "2306413", "target": "2306422", "SCORE": "600", "shared_interaction": "Direct", "source_original": "5437", "Name_B": "SRSF2", "Name_A": "POLR2H", "target_original": "6427", "Gene_B": "6427", "interaction": "Direct", "SUID": 2307775, "TYPE": "Direct", "Gene_A": "5437", "support": "{\"StringDB\": \"physical\", \"StringEvidence\": \"database:0.583,coexpression:0.058,textmining:0.030\", \"InWeb_IM\": \"inference\", \"String_Score_Physical\": 600, \"String_Score_Combined\": 634}", "selected": false}, "selected": false}, {"data": {"id": "2307772", "source": "2306413", "target": "2306419", "SCORE": "600", "shared_interaction": "Direct", "source_original": "5437", "Name_B": "SRSF1", "Name_A": "POLR2H", "target_original": "6426", "Gene_B": "6426", "interaction": "Direct", "SUID": 2307772, "TYPE": "Direct", "Gene_A": "5437", "support": "{\"StringDB\": \"physical\", \"StringEvidence\": \"database:0.583,coexpression:0.197\", \"InWeb_IM\": \"inference\", \"String_Score_Physical\": 600, \"String_Score_Combined\": 678}", "selected": false}, "selected": false}, {"data": {"id": "2307769", "source": "2306413", "target": "2306416", "SCORE": "999", "shared_interaction": "Direct", "source_original": "5437", "Name_B": "POLR2K", "Name_A": "POLR2H", "target_original": "5440", "Gene_B": "5440", "interaction": "Direct", "SUID": 2307769, "TYPE": "Direct", "Gene_A": "5437", "support": "{\"StringDB\": \"physical\", \"StringEvidence\": \"experiments:0.998,textmining:0.910,database:0.896,coexpression:0.316\", \"InWeb_IM\": \"experimental\", \"BioGrid\": \"physical\", \"BioGrid_PubMed\": \"9201987,35831314,35271311,26344197,24981860\", \"BioGrid_Type\": \"Affinity Capture-MS,Reconstituted Complex,Co-fractionation\", \"BioGrid_Score\": \"0.169822956,57.66103215\", \"String_Score_Physical\": 999, \"String_Score_Combined\": 999}", "selected": false}, "selected": false}, {"data": {"id": "2307766", "source": "2306410", "target": "2306440", "SCORE": "600", "shared_interaction": "Direct", "source_original": "5435", "Name_B": "TIAL1", "Name_A": "POLR2F", "target_original": "7073", "Gene_B": "7073", "interaction": "Direct", "SUID": 2307766, "TYPE": "Direct", "Gene_A": "5435", "support": "{\"StringDB\": \"physical\", \"StringEvidence\": \"database:0.583,coexpression:0.022,textmining:0.020\", \"String_Score_Physical\": 600, \"String_Score_Combined\": 616}", "selected": false}, "selected": false}, {"data": {"id": "2307763", "source": "2306410", "target": "2306437", "SCORE": "600", "shared_interaction": "Direct", "source_original": "5435", "Name_B": "SNRPF", "Name_A": "POLR2F", "target_original": "6636", "Gene_B": "6636", "interaction": "Direct", "SUID": 2307763, "TYPE": "Direct", "Gene_A": "5435", "support": "{\"StringDB\": \"physical\", \"StringEvidence\": \"coexpression:0.648,database:0.583,textmining:0.014\", \"String_Score_Physical\": 600, \"String_Score_Combined\": 861}", "selected": false}, "selected": false}, {"data": {"id": "2307760", "source": "2306410", "target": "2306434", "SCORE": "600", "shared_interaction": "Direct", "source_original": "5435", "Name_B": "SNRPE", "Name_A": "POLR2F", "target_original": "6635", "Gene_B": "6635", "interaction": "Direct", "SUID": 2307760, "TYPE": "Direct", "Gene_A": "5435", "support": "{\"StringDB\": \"physical\", \"StringEvidence\": \"database:0.583,textmining:0.547,coexpression:0.542\", \"String_Score_Physical\": 600, \"String_Score_Combined\": 917}", "selected": false}, "selected": false}, {"data": {"id": "2307757", "source": "2306410", "target": "2306431", "SCORE": "294", "shared_interaction": "Direct", "source_original": "5435", "Name_B": "SNRPA1", "Name_A": "POLR2F", "target_original": "6627", "Gene_B": "6627", "interaction": "Direct", "SUID": 2307757, "TYPE": "Direct", "Gene_A": "5435", "support": "{\"InWeb_IM\": \"inference\"}", "selected": false}, "selected": false}, {"data": {"id": "2307754", "source": "2306410", "target": "2306428", "SCORE": "600", "shared_interaction": "Direct", "source_original": "5435", "Name_B": "SRSF7", "Name_A": "POLR2F", "target_original": "6432", "Gene_B": "6432", "interaction": "Direct", "SUID": 2307754, "TYPE": "Direct", "Gene_A": "5435", "support": "{\"StringDB\": \"physical\", \"StringEvidence\": \"database:0.583,coexpression:0.059,textmining:0.048\", \"String_Score_Physical\": 600, \"String_Score_Combined\": 641}", "selected": false}, "selected": false}, {"data": {"id": "2307751", "source": "2306410", "target": "2306422", "SCORE": "600", "shared_interaction": "Direct", "source_original": "5435", "Name_B": "SRSF2", "Name_A": "POLR2F", "target_original": "6427", "Gene_B": "6427", "interaction": "Direct", "SUID": 2307751, "TYPE": "Direct", "Gene_A": "5435", "support": "{\"StringDB\": \"physical\", \"StringEvidence\": \"database:0.583,textmining:0.106,coexpression:0.063\", \"String_Score_Physical\": 600, \"String_Score_Combined\": 664}", "selected": false}, "selected": false}, {"data": {"id": "2307748", "source": "2306410", "target": "2306419", "SCORE": "600", "shared_interaction": "Direct", "source_original": "5435", "Name_B": "SRSF1", "Name_A": "POLR2F", "target_original": "6426", "Gene_B": "6426", "interaction": "Direct", "SUID": 2307748, "TYPE": "Direct", "Gene_A": "5435", "support": "{\"StringDB\": \"physical\", \"StringEvidence\": \"database:0.583,textmining:0.124,coexpression:0.045\", \"String_Score_Physical\": 600, \"String_Score_Combined\": 665}", "selected": false}, "selected": false}, {"data": {"id": "2307745", "source": "2306410", "target": "2306416", "SCORE": "999", "shared_interaction": "Direct", "source_original": "5435", "Name_B": "POLR2K", "Name_A": "POLR2F", "target_original": "5440", "Gene_B": "5440", "interaction": "Direct", "SUID": 2307745, "TYPE": "Direct", "Gene_A": "5435", "support": "{\"StringDB\": \"physical\", \"StringEvidence\": \"experiments:0.998,textmining:0.907,database:0.896,coexpression:0.441\", \"BioGrid\": \"physical\", \"BioGrid_PubMed\": \"9201987,35271311,26344197,24981860\", \"BioGrid_Type\": \"Affinity Capture-MS,Reconstituted Complex,Co-fractionation\", \"BioGrid_Score\": \"36.7846122,0.505532435\", \"String_Score_Physical\": 999, \"String_Score_Combined\": 999}", "selected": false}, "selected": false}, {"data": {"id": "2307742", "source": "2306410", "target": "2306413", "SCORE": "998", "shared_interaction": "Direct", "source_original": "5435", "Name_B": "POLR2H", "Name_A": "POLR2F", "target_original": "5437", "Gene_B": "5437", "interaction": "Direct", "SUID": 2307742, "TYPE": "Direct", "Gene_A": "5435", "support": "{\"StringDB\": \"physical\", \"StringEvidence\": \"textmining:0.993,experiments:0.981,database:0.896,coexpression:0.511\", \"InWeb_IM\": \"experimental\", \"BioGrid\": \"physical\", \"BioGrid_PubMed\": \"35271311,33961781,26496610,26344197,24981860\", \"BioGrid_Type\": \"Affinity Capture-MS,Co-fractionation\", \"BioGrid_Score\": \"26.88082476,0.99423311,0.862412287\", \"String_Score_Physical\": 998, \"String_Score_Combined\": 999}", "selected": false}, "selected": false}, {"data": {"id": "2307739", "source": "2306407", "target": "2306464", "SCORE": "294", "shared_interaction": "Direct", "source_original": "5432", "Name_B": "PHF5A", "Name_A": "POLR2C", "target_original": "84844", "Gene_B": "84844", "interaction": "Direct", "SUID": 2307739, "TYPE": "Direct", "Gene_A": "5432", "support": "{\"StringDB\": \"functional\", \"StringEvidence\": \"textmining:0.199,coexpression:0.116\", \"InWeb_IM\": \"inference\", \"String_Score_Combined\": 320, \"String_Score_Physical\": 294}", "selected": false}, "selected": false}, {"data": {"id": "2307736", "source": "2306407", "target": "2306440", "SCORE": "615", "shared_interaction": "Direct", "source_original": "5432", "Name_B": "TIAL1", "Name_A": "POLR2C", "target_original": "7073", "Gene_B": "7073", "interaction": "Direct", "SUID": 2307736, "TYPE": "Direct", "Gene_A": "5432", "support": "{\"StringDB\": \"physical\", \"StringEvidence\": \"database:0.583,coexpression:0.082,experiments:0.039,textmining:0.017\", \"InWeb_IM\": \"inference\", \"String_Score_Physical\": 615, \"String_Score_Combined\": 652}", "selected": false}, "selected": false}, {"data": {"id": "2307733", "source": "2306407", "target": "2306437", "SCORE": "600", "shared_interaction": "Direct", "source_original": "5432", "Name_B": "SNRPF", "Name_A": "POLR2C", "target_original": "6636", "Gene_B": "6636", "interaction": "Direct", "SUID": 2307733, "TYPE": "Direct", "Gene_A": "5432", "support": "{\"StringDB\": \"physical\", \"StringEvidence\": \"database:0.583,coexpression:0.171\", \"InWeb_IM\": \"inference\", \"BioGrid\": \"physical\", \"BioGrid_PubMed\": \"35271311\", \"BioGrid_Type\": \"Affinity Capture-MS\", \"String_Score_Physical\": 600, \"String_Score_Combined\": 668}", "selected": false}, "selected": false}, {"data": {"id": "2307730", "source": "2306407", "target": "2306434", "SCORE": "600", "shared_interaction": "Direct", "source_original": "5432", "Name_B": "SNRPE", "Name_A": "POLR2C", "target_original": "6635", "Gene_B": "6635", "interaction": "Direct", "SUID": 2307730, "TYPE": "Direct", "Gene_A": "5432", "support": "{\"StringDB\": \"physical\", \"StringEvidence\": \"database:0.583,coexpression:0.200,neighborhood:0.003\", \"InWeb_IM\": \"inference\", \"String_Score_Physical\": 600, \"String_Score_Combined\": 680}", "selected": false}, "selected": false}, {"data": {"id": "2307727", "source": "2306407", "target": "2306431", "SCORE": "294", "shared_interaction": "Direct", "source_original": "5432", "Name_B": "SNRPA1", "Name_A": "POLR2C", "target_original": "6627", "Gene_B": "6627", "interaction": "Direct", "SUID": 2307727, "TYPE": "Direct", "Gene_A": "5432", "support": "{\"StringDB\": \"functional\", \"StringEvidence\": \"textmining:0.313,coexpression:0.059\", \"InWeb_IM\": \"inference\", \"String_Score_Combined\": 379, \"String_Score_Physical\": 294}", "selected": false}, "selected": false}, {"data": {"id": "2307724", "source": "23
[truncated: 6,169,689 more chars]
