# Supplementary material for: Fibroblasts as an in vitro model of circadian genetic and genomic studies
Source: Mamm Genome. 2024 Jul 3;35(3):432–44. doi: 10.1007/s00335-024-10050-7 (PMC11329553; doi:10.1007/s00335-024-10050-7)
Supplement: Supplementary file 4 — Supplementary file4 (ZIP 16237 kb) [file 335_2024_10050_MOESM4_ESM.zip › Enrichment_PPI/xgmml/Turquoise.xgmml]

<?xml version="1.0" encoding="UTF-8" standalone="yes"?>
<graph label="Turquoise" xmlns:dc="http://purl.org/dc/elements/1.1/" xmlns:xlink="http://www.w3.org/1999/xlink" xmlns:rdf="http://www.w3.org/1999/02/22-rdf-syntax-ns#" xmlns:cy="http://www.cytoscape.org" xmlns="http://www.cs.rpi.edu/XGMML" >
  <att name="documentVersion" value="1.1"/>
  <att name="networkMetadata">
    <rdf:RDF>
      <rdf:Description rdf:about="http://www.cytoscape.org/">
        <dc:type>Protein-Protein Interaction</dc:type>
        <dc:description>N/A</dc:description>
        <dc:identifier>N/A</dc:identifier>
        <dc:date>2023-03-31 11:16:59</dc:date>
        <dc:title>Cytoscape Network</dc:title>
        <dc:source>http://www.cytoscape.org/</dc:source>
        <dc:format>Cytoscape-XGMML</dc:format>
      </rdf:Description>
    </rdf:RDF>
  </att>
  <att type="string" name="backgroundColor" value="#ffffff"/>
  <att type="real" name="GRAPH_VIEW_ZOOM" value="1.0"/>
  <att type="real" name="GRAPH_VIEW_CENTER_X" value="300.0"/>
  <att type="real" name="GRAPH_VIEW_CENTER_Y" value="300.0"/>
  <node label="ACADVL" id="1">
    <att type="string" name="canonicalName" value="ACADVL"/>
    <att type="string" name="Gene" value="37"/>
    <att type="string" name="Symbol" value="ACADVL"/>
    <att type="integer" name="MCODE_CLUSTER_ID" value="0"/>
    <att type="real" name="MCODE_SCORE" value="0.0"/>
    <att type="string" name="MCODE_TYPE" value=""/>
    <att type="integer" name="DEGREE" value="4"/>
    <graphics type="CIRCLE" x="200.7646325199521" y="429.9978666999512"/>
  </node>
  <node label="ACLY" id="2">
    <att type="string" name="canonicalName" value="ACLY"/>
    <att type="string" name="Gene" value="47"/>
    <att type="string" name="Symbol" value="ACLY"/>
    <att type="integer" name="MCODE_CLUSTER_ID" value="0"/>
    <att type="real" name="MCODE_SCORE" value="0.0"/>
    <att type="string" name="MCODE_TYPE" value=""/>
    <att type="integer" name="DEGREE" value="19"/>
    <graphics type="CIRCLE" x="276.37865630860654" y="380.43828146963006"/>
  </node>
  <node label="ACTN4" id="3">
    <att type="string" name="canonicalName" value="ACTN4"/>
    <att type="string" name="Gene" value="81"/>
    <att type="string" name="Symbol" value="ACTN4"/>
    <att type="integer" name="MCODE_CLUSTER_ID" value="1"/>
    <att type="real" name="MCODE_SCORE" value="1.5909090909090908"/>
    <att type="string" name="MCODE_TYPE" value="Clustered"/>
    <att type="integer" name="DEGREE" value="28"/>
    <graphics type="CIRCLE" x="412.79731685157" y="257.59006663762534"/>
  </node>
  <node label="ADSS2" id="4">
    <att type="string" name="canonicalName" value="ADSS2"/>
    <att type="string" name="Gene" value="159"/>
    <att type="string" name="Symbol" value="ADSS2"/>
    <att type="integer" name="MCODE_CLUSTER_ID" value="2"/>
    <att type="real" name="MCODE_SCORE" value="1.903225806451613"/>
    <att type="string" name="MCODE_TYPE" value="Clustered"/>
    <att type="integer" name="DEGREE" value="19"/>
    <graphics type="CIRCLE" x="166.0341709849383" y="156.67233765552112"/>
  </node>
  <node label="AK2" id="5">
    <att type="string" name="canonicalName" value="AK2"/>
    <att type="string" name="Gene" value="204"/>
    <att type="string" name="Symbol" value="AK2"/>
    <att type="integer" name="MCODE_CLUSTER_ID" value="0"/>
    <att type="real" name="MCODE_SCORE" value="0.0"/>
    <att type="string" name="MCODE_TYPE" value=""/>
    <att type="integer" name="DEGREE" value="17"/>
    <graphics type="CIRCLE" x="218.28760525320558" y="282.9148834202248"/>
  </node>
  <node label="ALCAM" id="6">
    <att type="string" name="canonicalName" value="ALCAM"/>
    <att type="string" name="Gene" value="214"/>
    <att type="string" name="Symbol" value="ALCAM"/>
    <att type="integer" name="MCODE_CLUSTER_ID" value="0"/>
    <att type="real" name="MCODE_SCORE" value="0.0"/>
    <att type="string" name="MCODE_TYPE" value=""/>
    <att type="integer" name="DEGREE" value="3"/>
    <graphics type="CIRCLE" x="437.5089318266501" y="226.28744061757513"/>
  </node>
  <node label="ALDOA" id="7">
    <att type="string" name="canonicalName" value="ALDOA"/>
    <att type="string" name="Gene" value="226"/>
    <att type="string" name="Symbol" value="ALDOA"/>
    <att type="integer" name="MCODE_CLUSTER_ID" value="1"/>
    <att type="real" name="MCODE_SCORE" value="1.5909090909090908"/>
    <att type="string" name="MCODE_TYPE" value="Clustered"/>
    <att type="integer" name="DEGREE" value="31"/>
    <graphics type="CIRCLE" x="275.7658454044117" y="229.3972898340723"/>
  </node>
  <node label="ALDOC" id="8">
    <att type="string" name="canonicalName" value="ALDOC"/>
    <att type="string" name="Gene" value="230"/>
    <att type="string" name="Symbol" value="ALDOC"/>
    <att type="integer" name="MCODE_CLUSTER_ID" value="7"/>
    <att type="real" name="MCODE_SCORE" value="1.75"/>
    <att type="string" name="MCODE_TYPE" value="Clustered"/>
    <att type="integer" name="DEGREE" value="15"/>
    <graphics type="CIRCLE" x="360.3141637487254" y="191.07708216466517"/>
  </node>
  <node label="APRT" id="9">
    <att type="string" name="canonicalName" value="APRT"/>
    <att type="string" name="Gene" value="353"/>
    <att type="string" name="Symbol" value="APRT"/>
    <att type="integer" name="MCODE_CLUSTER_ID" value="0"/>
    <att type="real" name="MCODE_SCORE" value="0.0"/>
    <att type="string" name="MCODE_TYPE" value=""/>
    <att type="integer" name="DEGREE" value="13"/>
    <graphics type="CIRCLE" x="428.85973702945205" y="409.1808725670717"/>
  </node>
  <node label="AQP1" id="10">
    <att type="string" name="canonicalName" value="AQP1"/>
    <att type="string" name="Gene" value="358"/>
    <att type="string" name="Symbol" value="AQP1"/>
    <att type="integer" name="MCODE_CLUSTER_ID" value="0"/>
    <att type="real" name="MCODE_SCORE" value="0.0"/>
    <att type="string" name="MCODE_TYPE" value=""/>
    <att type="integer" name="DEGREE" value="4"/>
    <graphics type="CIRCLE" x="299.14606683474636" y="168.4878077657072"/>
  </node>
  <node label="RHOB" id="11">
    <att type="string" name="canonicalName" value="RHOB"/>
    <att type="string" name="Gene" value="388"/>
    <att type="string" name="Symbol" value="RHOB"/>
    <att type="integer" name="MCODE_CLUSTER_ID" value="7"/>
    <att type="real" name="MCODE_SCORE" value="1.75"/>
    <att type="string" name="MCODE_TYPE" value="Clustered"/>
    <att type="integer" name="DEGREE" value="51"/>
    <graphics type="CIRCLE" x="439.0080719959265" y="377.23785065286836"/>
  </node>
  <node label="ARHGDIA" id="12">
    <att type="string" name="canonicalName" value="ARHGDIA"/>
    <att type="string" name="Gene" value="396"/>
    <att type="string" name="Symbol" value="ARHGDIA"/>
    <att type="integer" name="MCODE_CLUSTER_ID" value="4"/>
    <att type="real" name="MCODE_SCORE" value="2.1176470588235294"/>
    <att type="string" name="MCODE_TYPE" value="Clustered"/>
    <att type="integer" name="DEGREE" value="22"/>
    <graphics type="CIRCLE" x="165.23866817121373" y="222.16173307256724"/>
  </node>
  <node label="BMAL1" id="13">
    <att type="string" name="canonicalName" value="BMAL1"/>
    <att type="string" name="Gene" value="406"/>
    <att type="string" name="Symbol" value="BMAL1"/>
    <att type="integer" name="MCODE_CLUSTER_ID" value="0"/>
    <att type="real" name="MCODE_SCORE" value="0.0"/>
    <att type="string" name="MCODE_TYPE" value=""/>
    <att type="integer" name="DEGREE" value="6"/>
    <graphics type="CIRCLE" x="152.42125064475246" y="315.27577085855467"/>
  </node>
  <node label="ASS1" id="14">
    <att type="string" name="canonicalName" value="ASS1"/>
    <att type="string" name="Gene" value="445"/>
    <att type="string" name="Symbol" value="ASS1"/>
    <att type="integer" name="MCODE_CLUSTER_ID" value="2"/>
    <att type="real" name="MCODE_SCORE" value="1.903225806451613"/>
    <att type="string" name="MCODE_TYPE" value="Clustered"/>
    <att type="integer" name="DEGREE" value="19"/>
    <graphics type="CIRCLE" x="351.48429592604" y="284.8233956062319"/>
  </node>
  <node label="ATIC" id="15">
    <att type="string" name="canonicalName" value="ATIC"/>
    <att type="string" name="Gene" value="471"/>
    <att type="string" name="Symbol" value="ATIC"/>
    <att type="integer" name="MCODE_CLUSTER_ID" value="3"/>
    <att type="real" name="MCODE_SCORE" value="2.2399999999999998"/>
    <att type="string" name="MCODE_TYPE" value="Clustered"/>
    <att type="integer" name="DEGREE" value="29"/>
    <graphics type="CIRCLE" x="248.22342999966259" y="348.17039591287624"/>
  </node>
  <node label="ATP1B3" id="16">
    <att type="string" name="canonicalName" value="ATP1B3"/>
    <att type="string" name="Gene" value="483"/>
    <att type="string" name="Symbol" value="ATP1B3"/>
    <att type="integer" name="MCODE_CLUSTER_ID" value="1"/>
    <att type="real" name="MCODE_SCORE" value="1.5909090909090908"/>
    <att type="string" name="MCODE_TYPE" value="Clustered"/>
    <att type="integer" name="DEGREE" value="12"/>
    <graphics type="CIRCLE" x="319.66950858343364" y="275.24792045189474"/>
  </node>
  <node label="ATP2A2" id="17">
    <att type="string" name="canonicalName" value="ATP2A2"/>
    <att type="string" name="Gene" value="488"/>
    <att type="string" name="Symbol" value="ATP2A2"/>
    <att type="integer" name="MCODE_CLUSTER_ID" value="0"/>
    <att type="real" name="MCODE_SCORE" value="0.0"/>
    <att type="string" name="MCODE_TYPE" value=""/>
    <att type="integer" name="DEGREE" value="27"/>
    <graphics type="CIRCLE" x="383.18027521483555" y="298.7994999311204"/>
  </node>
  <node label="ATP6V1B2" id="18">
    <att type="string" name="canonicalName" value="ATP6V1B2"/>
    <att type="string" name="Gene" value="526"/>
    <att type="string" name="Symbol" value="ATP6V1B2"/>
    <att type="integer" name="MCODE_CLUSTER_ID" value="5"/>
    <att type="real" name="MCODE_SCORE" value="2.533333333333333"/>
    <att type="string" name="MCODE_TYPE" value="Clustered"/>
    <att type="integer" name="DEGREE" value="74"/>
    <graphics type="CIRCLE" x="341.26660356641014" y="243.01533157956112"/>
  </node>
  <node label="BDNF" id="19">
    <att type="string" name="canonicalName" value="BDNF"/>
    <att type="string" name="Gene" value="627"/>
    <att type="string" name="Symbol" value="BDNF"/>
    <att type="integer" name="MCODE_CLUSTER_ID" value="0"/>
    <att type="real" name="MCODE_SCORE" value="0.0"/>
    <att type="string" name="MCODE_TYPE" value=""/>
    <att type="integer" name="DEGREE" value="9"/>
    <graphics type="CIRCLE" x="353.4552146355389" y="210.45316033641132"/>
  </node>
  <node label="BRCA2" id="20">
    <att type="string" name="canonicalName" value="BRCA2"/>
    <att type="string" name="Gene" value="675"/>
    <att type="string" name="Symbol" value="BRCA2"/>
    <att type="integer" name="MCODE_CLUSTER_ID" value="0"/>
    <att type="real" name="MCODE_SCORE" value="0.0"/>
    <att type="string" name="MCODE_TYPE" value=""/>
    <att type="integer" name="DEGREE" value="14"/>
    <graphics type="CIRCLE" x="187.78638902941992" y="421.60569049840586"/>
  </node>
  <node label="CALM3" id="21">
    <att type="string" name="canonicalName" value="CALM3"/>
    <att type="string" name="Gene" value="808"/>
    <att type="string" name="Symbol" value="CALM3"/>
    <att type="integer" name="MCODE_CLUSTER_ID" value="0"/>
    <att type="real" name="MCODE_SCORE" value="0.0"/>
    <att type="string" name="MCODE_TYPE" value=""/>
    <att type="integer" name="DEGREE" value="14"/>
    <graphics type="CIRCLE" x="201.67557642378745" y="195.89709224152938"/>
  </node>
  <node label="CALR" id="22">
    <att type="string" name="canonicalName" value="CALR"/>
    <att type="string" name="Gene" value="811"/>
    <att type="string" name="Symbol" value="CALR"/>
    <att type="integer" name="MCODE_CLUSTER_ID" value="5"/>
    <att type="real" name="MCODE_SCORE" value="2.533333333333333"/>
    <att type="string" name="MCODE_TYPE" value="Clustered"/>
    <att type="integer" name="DEGREE" value="33"/>
    <graphics type="CIRCLE" x="339.7305395785116" y="218.37356663079427"/>
  </node>
  <node label="CAV1" id="23">
    <att type="string" name="canonicalName" value="CAV1"/>
    <att type="string" name="Gene" value="857"/>
    <att type="string" name="Symbol" value="CAV1"/>
    <att type="integer" name="MCODE_CLUSTER_ID" value="0"/>
    <att type="real" name="MCODE_SCORE" value="0.0"/>
    <att type="string" name="MCODE_TYPE" value=""/>
    <att type="integer" name="DEGREE" value="39"/>
    <graphics type="CIRCLE" x="374.4487336146009" y="269.5990603961069"/>
  </node>
  <node label="SERPINH1" id="24">
    <att type="string" name="canonicalName" value="SERPINH1"/>
    <att type="string" name="Gene" value="871"/>
    <att type="string" name="Symbol" value="SERPINH1"/>
    <att type="integer" name="MCODE_CLUSTER_ID" value="4"/>
    <att type="real" name="MCODE_SCORE" value="2.1176470588235294"/>
    <att type="string" name="MCODE_TYPE" value="Seed"/>
    <att type="integer" name="DEGREE" value="27"/>
    <graphics type="CIRCLE" x="205.2436282727974" y="289.227440589008"/>
  </node>
  <node label="CCT6A" id="25">
    <att type="string" name="canonicalName" value="CCT6A"/>
    <att type="string" name="Gene" value="908"/>
    <att type="string" name="Symbol" value="CCT6A"/>
    <att type="integer" name="MCODE_CLUSTER_ID" value="4"/>
    <att type="real" name="MCODE_SCORE" value="2.1176470588235294"/>
    <att type="string" name="MCODE_TYPE" value="Clustered"/>
    <att type="integer" name="DEGREE" value="39"/>
    <graphics type="CIRCLE" x="237.90462831937145" y="159.033292295008"/>
  </node>
  <node label="CDC25A" id="26">
    <att type="string" name="canonicalName" value="CDC25A"/>
    <att type="string" name="Gene" value="993"/>
    <att type="string" name="Symbol" value="CDC25A"/>
    <att type="integer" name="MCODE_CLUSTER_ID" value="0"/>
    <att type="real" name="MCODE_SCORE" value="0.0"/>
    <att type="string" name="MCODE_TYPE" value=""/>
    <att type="integer" name="DEGREE" value="15"/>
    <graphics type="CIRCLE" x="177.91988507801497" y="365.2998736260819"/>
  </node>
  <node label="CDH2" id="27">
    <att type="string" name="canonicalName" value="CDH2"/>
    <att type="string" name="Gene" value="1000"/>
    <att type="string" name="Symbol" value="CDH2"/>
    <att type="integer" name="MCODE_CLUSTER_ID" value="7"/>
    <att type="real" name="MCODE_SCORE" value="1.75"/>
    <att type="string" name="MCODE_TYPE" value="Clustered"/>
    <att type="integer" name="DEGREE" value="10"/>
    <graphics type="CIRCLE" x="426.71083943211414" y="207.380246780353"/>
  </node>
  <node label="CDK2" id="28">
    <att type="string" name="canonicalName" value="CDK2"/>
    <att type="string" name="Gene" value="1017"/>
    <att type="string" name="Symbol" value="CDK2"/>
    <att type="integer" name="MCODE_CLUSTER_ID" value="8"/>
    <att type="real" name="MCODE_SCORE" value="1.2857142857142858"/>
    <att type="string" name="MCODE_TYPE" value="Clustered"/>
    <att type="integer" name="DEGREE" value="75"/>
    <graphics type="CIRCLE" x="340.7174580378519" y="379.09686169158044"/>
  </node>
  <node label="CFL1" id="29">
    <att type="string" name="canonicalName" value="CFL1"/>
    <att type="string" name="Gene" value="1072"/>
    <att type="string" name="Symbol" value="CFL1"/>
    <att type="integer" name="MCODE_CLUSTER_ID" value="2"/>
    <att type="real" name="MCODE_SCORE" value="1.903225806451613"/>
    <att type="string" name="MCODE_TYPE" value="Clustered"/>
    <att type="integer" name="DEGREE" value="49"/>
    <graphics type="CIRCLE" x="188.32434323395668" y="281.3598886154274"/>
  </node>
  <node label="CHN2" id="30">
    <att type="string" name="canonicalName" value="CHN2"/>
    <att type="string" name="Gene" value="1124"/>
    <att type="string" name="Symbol" value="CHN2"/>
    <att type="integer" name="MCODE_CLUSTER_ID" value="0"/>
    <att type="real" name="MCODE_SCORE" value="0.0"/>
    <att type="string" name="MCODE_TYPE" value=""/>
    <att type="integer" name="DEGREE" value="6"/>
    <graphics type="CIRCLE" x="397.0363491317662" y="358.1893312718129"/>
  </node>
  <node label="CIRBP" id="31">
    <att type="string" name="canonicalName" value="CIRBP"/>
    <att type="string" name="Gene" value="1153"/>
    <att type="string" name="Symbol" value="CIRBP"/>
    <att type="integer" name="MCODE_CLUSTER_ID" value="0"/>
    <att type="real" name="MCODE_SCORE" value="0.0"/>
    <att type="string" name="MCODE_TYPE" value=""/>
    <att type="integer" name="DEGREE" value="11"/>
    <graphics type="CIRCLE" x="278.5638496354735" y="277.70204342864156"/>
  </node>
  <node label="TBCB" id="32">
    <att type="string" name="canonicalName" value="TBCB"/>
    <att type="string" name="Gene" value="1155"/>
    <att type="string" name="Symbol" value="TBCB"/>
    <att type="integer" name="MCODE_CLUSTER_ID" value="11"/>
    <att type="real" name="MCODE_SCORE" value="1.0"/>
    <att type="string" name="MCODE_TYPE" value="Clustered"/>
    <att type="integer" name="DEGREE" value="6"/>
    <graphics type="CIRCLE" x="347.51755067052017" y="438.10222601597366"/>
  </node>
  <node label="AP1S1" id="33">
    <att type="string" name="canonicalName" value="AP1S1"/>
    <att type="string" name="Gene" value="1174"/>
    <att type="string" name="Symbol" value="AP1S1"/>
    <att type="integer" name="MCODE_CLUSTER_ID" value="2"/>
    <att type="real" name="MCODE_SCORE" value="1.903225806451613"/>
    <att type="string" name="MCODE_TYPE" value="Clustered"/>
    <att type="integer" name="DEGREE" value="6"/>
    <graphics type="CIRCLE" x="284.94456288849017" y="446.67376609753535"/>
  </node>
  <node label="PLK3" id="34">
    <att type="string" name="canonicalName" value="PLK3"/>
    <att type="string" name="Gene" value="1263"/>
    <att type="string" name="Symbol" value="PLK3"/>
    <att type="integer" name="MCODE_CLUSTER_ID" value="0"/>
    <att type="real" name="MCODE_SCORE" value="0.0"/>
    <att type="string" name="MCODE_TYPE" value=""/>
    <att type="integer" name="DEGREE" value="13"/>
    <graphics type="CIRCLE" x="382.25480649493966" y="187.42346128457098"/>
  </node>
  <node label="COL1A1" id="35">
    <att type="string" name="canonicalName" value="COL1A1"/>
    <att type="string" name="Gene" value="1277"/>
    <att type="string" name="Symbol" value="COL1A1"/>
    <att type="integer" name="MCODE_CLUSTER_ID" value="0"/>
    <att type="real" name="MCODE_SCORE" value="0.0"/>
    <att type="string" name="MCODE_TYPE" value=""/>
    <att type="integer" name="DEGREE" value="17"/>
    <graphics type="CIRCLE" x="260.52884852168626" y="274.4058592077972"/>
  </node>
  <node label="COL5A1" id="36">
    <att type="string" name="canonicalName" value="COL5A1"/>
    <att type="string" name="Gene" value="1289"/>
    <att type="string" name="Symbol" value="COL5A1"/>
    <att type="integer" name="MCODE_CLUSTER_ID" value="5"/>
    <att type="real" name="MCODE_SCORE" value="2.533333333333333"/>
    <att type="string" name="MCODE_TYPE" value="Clustered"/>
    <att type="integer" name="DEGREE" value="16"/>
    <graphics type="CIRCLE" x="386.47538220146885" y="362.68277432879916"/>
  </node>
  <node label="COL6A3" id="37">
    <att type="string" name="canonicalName" value="COL6A3"/>
    <att type="string" name="Gene" value="1293"/>
    <att type="string" name="Symbol" value="COL6A3"/>
    <att type="integer" name="MCODE_CLUSTER_ID" value="0"/>
    <att type="real" name="MCODE_SCORE" value="0.0"/>
    <att type="string" name="MCODE_TYPE" value=""/>
    <att type="integer" name="DEGREE" value="11"/>
    <graphics type="CIRCLE" x="390.61396297867304" y="227.72596948758382"/>
  </node>
  <node label="COPB1" id="38">
    <att type="string" name="canonicalName" value="COPB1"/>
    <att type="string" name="Gene" value="1315"/>
    <att type="string" name="Symbol" value="COPB1"/>
    <att type="integer" name="MCODE_CLUSTER_ID" value="3"/>
    <att type="real" name="MCODE_SCORE" value="2.2399999999999998"/>
    <att type="string" name="MCODE_TYPE" value="Clustered"/>
    <att type="integer" name="DEGREE" value="25"/>
    <graphics type="CIRCLE" x="194.6705326822492" y="151.79438987666762"/>
  </node>
  <node label="CRIP2" id="39">
    <att type="string" name="canonicalName" value="CRIP2"/>
    <att type="string" name="Gene" value="1397"/>
    <att type="string" name="Symbol" value="CRIP2"/>
    <att type="integer" name="MCODE_CLUSTER_ID" value="0"/>
    <att type="real" name="MCODE_SCORE" value="0.0"/>
    <att type="string" name="MCODE_TYPE" value=""/>
    <att type="integer" name="DEGREE" value="1"/>
    <graphics type="CIRCLE" x="263.62185460207377" y="281.1128102409512"/>
  </node>
  <node label="CSRP1" id="40">
    <att type="string" name="canonicalName" value="CSRP1"/>
    <att type="string" name="Gene" value="1465"/>
    <att type="string" name="Symbol" value="CSRP1"/>
    <att type="integer" name="MCODE_CLUSTER_ID" value="0"/>
    <att type="real" name="MCODE_SCORE" value="0.0"/>
    <att type="string" name="MCODE_TYPE" value=""/>
    <att type="integer" name="DEGREE" value="5"/>
    <graphics type="CIRCLE" x="273.6022642216288" y="266.5144264270761"/>
  </node>
  <node label="CCN2" id="41">
    <att type="string" name="canonicalName" value="CCN2"/>
    <att type="string" name="Gene" value="1490"/>
    <att type="string" name="Symbol" value="CCN2"/>
    <att type="integer" name="MCODE_CLUSTER_ID" value="0"/>
    <att type="real" name="MCODE_SCORE" value="0.0"/>
    <att type="string" name="MCODE_TYPE" value=""/>
    <att type="integer" name="DEGREE" value="1"/>
    <graphics type="CIRCLE" x="433.0801981409259" y="341.8922347636843"/>
  </node>
  <node label="DAP" id="42">
    <att type="string" name="canonicalName" value="DAP"/>
    <att type="string" name="Gene" value="1611"/>
    <att type="string" name="Symbol" value="DAP"/>
    <att type="integer" name="MCODE_CLUSTER_ID" value="0"/>
    <att type="real" name="MCODE_SCORE" value="0.0"/>
    <att type="string" name="MCODE_TYPE" value=""/>
    <att type="integer" name="DEGREE" value="1"/>
    <graphics type="CIRCLE" x="292.7352649726288" y="181.45030423888508"/>
  </node>
  <node label="DIAPH1" id="43">
    <att type="string" name="canonicalName" value="DIAPH1"/>
    <att type="string" name="Gene" value="1729"/>
    <att type="string" name="Symbol" value="DIAPH1"/>
    <att type="integer" name="MCODE_CLUSTER_ID" value="7"/>
    <att type="real" name="MCODE_SCORE" value="1.75"/>
    <att type="string" name="MCODE_TYPE" value="Clustered"/>
    <att type="integer" name="DEGREE" value="17"/>
    <graphics type="CIRCLE" x="221.6950311761098" y="305.4030154941526"/>
  </node>
  <node label="DNMT1" id="44">
    <att type="string" name="canonicalName" value="DNMT1"/>
    <att type="string" name="Gene" value="1786"/>
    <att type="string" name="Symbol" value="DNMT1"/>
    <att type="integer" name="MCODE_CLUSTER_ID" value="2"/>
    <att type="real" name="MCODE_SCORE" value="1.903225806451613"/>
    <att type="string" name="MCODE_TYPE" value="Clustered"/>
    <att type="integer" name="DEGREE" value="7"/>
    <graphics type="CIRCLE" x="163.15299367848945" y="381.3477657710125"/>
  </node>
  <node label="DOK1" id="45">
    <att type="string" name="canonicalName" value="DOK1"/>
    <att type="string" name="Gene" value="1796"/>
    <att type="string" name="Symbol" value="DOK1"/>
    <att type="integer" name="MCODE_CLUSTER_ID" value="0"/>
    <att type="real" name="MCODE_SCORE" value="0.0"/>
    <att type="string" name="MCODE_TYPE" value=""/>
    <att type="integer" name="DEGREE" value="3"/>
    <graphics type="CIRCLE" x="217.88377312753835" y="320.2670364140244"/>
  </node>
  <node label="DPYD" id="46">
    <att type="string" name="canonicalName" value="DPYD"/>
    <att type="string" name="Gene" value="1806"/>
    <att type="string" name="Symbol" value="DPYD"/>
    <att type="integer" name="MCODE_CLUSTER_ID" value="0"/>
    <att type="real" name="MCODE_SCORE" value="0.0"/>
    <att type="string" name="MCODE_TYPE" value=""/>
    <att type="integer" name="DEGREE" value="5"/>
    <graphics type="CIRCLE" x="306.24548315758483" y="161.85124362644387"/>
  </node>
  <node label="EIF5" id="47">
    <att type="string" name="canonicalName" value="EIF5"/>
    <att type="string" name="Gene" value="1983"/>
    <att type="string" name="Symbol" value="EIF5"/>
    <att type="integer" name="MCODE_CLUSTER_ID" value="11"/>
    <att type="real" name="MCODE_SCORE" value="1.0"/>
    <att type="string" name="MCODE_TYPE" value="Clustered"/>
    <att type="integer" name="DEGREE" value="9"/>
    <graphics type="CIRCLE" x="223.84004807771794" y="305.5156493894874"/>
  </node>
  <node label="EIF5A" id="48">
    <att type="string" name="canonicalName" value="EIF5A"/>
    <att type="string" name="Gene" value="1984"/>
    <att type="string" name="Symbol" value="EIF5A"/>
    <att type="integer" name="MCODE_CLUSTER_ID" value="5"/>
    <att type="real" name="MCODE_SCORE" value="2.533333333333333"/>
    <att type="string" name="MCODE_TYPE" value="Clustered"/>
    <att type="integer" name="DEGREE" value="29"/>
    <graphics type="CIRCLE" x="197.80549592593326" y="280.2477323520687"/>
  </node>
  <node label="ELK3" id="49">
    <att type="string" name="canonicalName" value="ELK3"/>
    <att type="string" name="Gene" value="2004"/>
    <att type="string" name="Symbol" value="ELK3"/>
    <att type="integer" name="MCODE_CLUSTER_ID" value="0"/>
    <att type="real" name="MCODE_SCORE" value="0.0"/>
    <att type="string" name="MCODE_TYPE" value=""/>
    <att type="integer" name="DEGREE" value="4"/>
    <graphics type="CIRCLE" x="424.0842583179069" y="346.4043985207354"/>
  </node>
  <node label="EPS8" id="50">
    <att type="string" name="canonicalName" value="EPS8"/>
    <att type="string" name="Gene" value="2059"/>
    <att type="string" name="Symbol" value="EPS8"/>
    <att type="integer" name="MCODE_CLUSTER_ID" value="0"/>
    <att type="real" name="MCODE_SCORE" value="0.0"/>
    <att type="string" name="MCODE_TYPE" value=""/>
    <att type="integer" name="DEGREE" value="10"/>
    <graphics type="CIRCLE" x="287.4531234413573" y="260.5260781524065"/>
  </node>
  <node label="ERH" id="51">
    <att type="string" name="canonicalName" value="ERH"/>
    <att type="string" name="Gene" value="2079"/>
    <att type="string" name="Symbol" value="ERH"/>
    <att type="integer" name="MCODE_CLUSTER_ID" value="1"/>
    <att type="real" name="MCODE_SCORE" value="1.5909090909090908"/>
    <att type="string" name="MCODE_TYPE" value="Clustered"/>
    <att type="integer" name="DEGREE" value="11"/>
    <graphics type="CIRCLE" x="364.8971238176173" y="418.3376882100648"/>
  </node>
  <node label="EXT1" id="52">
    <att type="string" name="canonicalName" value="EXT1"/>
    <att type="string" name="Gene" value="2131"/>
    <att type="string" name="Symbol" value="EXT1"/>
    <att type="integer" name="MCODE_CLUSTER_ID" value="0"/>
    <att type="real" name="MCODE_SCORE" value="0.0"/>
    <att type="string" name="MCODE_TYPE" value=""/>
    <att type="integer" name="DEGREE" value="2"/>
    <graphics type="CIRCLE" x="287.49061957284323" y="356.6109806652178"/>
  </node>
  <node label="F3" id="53">
    <att type="string" name="canonicalName" value="F3"/>
    <att type="string" name="Gene" value="2152"/>
    <att type="string" name="Symbol" value="F3"/>
    <att type="integer" name="MCODE_CLUSTER_ID" value="0"/>
    <att type="real" name="MCODE_SCORE" value="0.0"/>
    <att type="string" name="MCODE_TYPE" value=""/>
    <att type="integer" name="DEGREE" value="3"/>
    <graphics type="CIRCLE" x="280.8436782130377" y="190.0544628307858"/>
  </node>
  <node label="FARSA" id="54">
    <att type="string" name="canonicalName" value="FARSA"/>
    <att type="string" name="Gene" value="2193"/>
    <att type="string" name="Symbol" value="FARSA"/>
    <att type="integer" name="MCODE_CLUSTER_ID" value="3"/>
    <att type="real" name="MCODE_SCORE" value="2.2399999999999998"/>
    <att type="string" name="MCODE_TYPE" value="Clustered"/>
    <att type="integer" name="DEGREE" value="11"/>
    <graphics type="CIRCLE" x="155.316710758803" y="301.0171161014375"/>
  </node>
  <node label="FEN1" id="55">
    <att type="string" name="canonicalName" value="FEN1"/>
    <att type="string" name="Gene" value="2237"/>
    <att type="string" name="Symbol" value="FEN1"/>
    <att type="integer" name="MCODE_CLUSTER_ID" value="0"/>
    <att type="real" name="MCODE_SCORE" value="0.0"/>
    <att type="string" name="MCODE_TYPE" value=""/>
    <att type="integer" name="DEGREE" value="17"/>
    <graphics type="CIRCLE" x="155.65796899871572" y="448.85427005702707"/>
  </node>
  <node label="FGF2" id="56">
    <att type="string" name="canonicalName" value="FGF2"/>
    <att type="string" name="Gene" value="2247"/>
    <att type="string" name="Symbol" value="FGF2"/>
    <att type="integer" name="MCODE_CLUSTER_ID" value="0"/>
    <att type="real" name="MCODE_SCORE" value="0.0"/>
    <att type="string" name="MCODE_TYPE" value=""/>
    <att type="integer" name="DEGREE" value="13"/>
    <graphics type="CIRCLE" x="256.58613435798816" y="339.66822808016275"/>
  </node>
  <node label="FKBP1A" id="57">
    <att type="string" name="canonicalName" value="FKBP1A"/>
    <att type="string" name="Gene" value="2280"/>
    <att type="string" name="Symbol" value="FKBP1A"/>
    <att type="integer" name="MCODE_CLUSTER_ID" value="0"/>
    <att type="real" name="MCODE_SCORE" value="0.0"/>
    <att type="string" name="MCODE_TYPE" value=""/>
    <att type="integer" name="DEGREE" value="29"/>
    <graphics type="CIRCLE" x="368.9333497605387" y="205.27128209927412"/>
  </node>
  <node label="FKBP2" id="58">
    <att type="string" name="canonicalName" value="FKBP2"/>
    <att type="string" name="Gene" value="2286"/>
    <att type="string" name="Symbol" value="FKBP2"/>
    <att type="integer" name="MCODE_CLUSTER_ID" value="0"/>
    <att type="real" name="MCODE_SCORE" value="0.0"/>
    <att type="string" name="MCODE_TYPE" value=""/>
    <att type="integer" name="DEGREE" value="19"/>
    <graphics type="CIRCLE" x="268.73990763580485" y="400.64213111187814"/>
  </node>
  <node label="FUS" id="59">
    <att type="string" name="canonicalName" value="FUS"/>
    <att type="string" name="Gene" value="2521"/>
    <att type="string" name="Symbol" value="FUS"/>
    <att type="integer" name="MCODE_CLUSTER_ID" value="4"/>
    <att type="real" name="MCODE_SCORE" value="2.1176470588235294"/>
    <att type="string" name="MCODE_TYPE" value="Clustered"/>
    <att type="integer" name="DEGREE" value="47"/>
    <graphics type="CIRCLE" x="349.471428451009" y="239.4467950669656"/>
  </node>
  <node label="GART" id="60">
    <att type="string" name="canonicalName" value="GART"/>
    <att type="string" name="Gene" value="2618"/>
    <att type="string" name="Symbol" value="GART"/>
    <att type="integer" name="MCODE_CLUSTER_ID" value="6"/>
    <att type="real" name="MCODE_SCORE" value="2.9166666666666665"/>
    <att type="string" name="MCODE_TYPE" value="Clustered"/>
    <att type="integer" name="DEGREE" value="32"/>
    <graphics type="CIRCLE" x="159.8724552908403" y="305.5023971630491"/>
  </node>
  <node label="GCNT1" id="61">
    <att type="string" name="canonicalName" value="GCNT1"/>
    <att type="string" name="Gene" value="2650"/>
    <att type="string" name="Symbol" value="GCNT1"/>
    <att type="integer" name="MCODE_CLUSTER_ID" value="0"/>
    <att type="real" name="MCODE_SCORE" value="0.0"/>
    <att type="string" name="MCODE_TYPE" value=""/>
    <att type="integer" name="DEGREE" value="2"/>
    <graphics type="CIRCLE" x="230.36105000126736" y="352.2630024966735"/>
  </node>
  <node label="GFPT1" id="62">
    <att type="string" name="canonicalName" value="GFPT1"/>
    <att type="string" name="Gene" value="2673"/>
    <att type="string" name="Symbol" value="GFPT1"/>
    <att type="integer" name="MCODE_CLUSTER_ID" value="8"/>
    <att type="real" name="MCODE_SCORE" value="1.2857142857142858"/>
    <att type="string" name="MCODE_TYPE" value="Clustered"/>
    <att type="integer" name="DEGREE" value="32"/>
    <graphics type="CIRCLE" x="157.4178783709175" y="377.5337395296199"/>
  </node>
  <node label="GGCX" id="63">
    <att type="string" name="canonicalName" value="GGCX"/>
    <att type="string" name="Gene" value="2677"/>
    <att type="string" name="Symbol" value="GGCX"/>
    <att type="integer" name="MCODE_CLUSTER_ID" value="0"/>
    <att type="real" name="MCODE_SCORE" value="0.0"/>
    <att type="string" name="MCODE_TYPE" value=""/>
    <att type="integer" name="DEGREE" value="2"/>
    <graphics type="CIRCLE" x="392.4262690019584" y="340.2175127730427"/>
  </node>
  <node label="B4GALT1" id="64">
    <att type="string" name="canonicalName" value="B4GALT1"/>
    <att type="string" name="Gene" value="2683"/>
    <att type="string" name="Symbol" value="B4GALT1"/>
    <att type="integer" name="MCODE_CLUSTER_ID" value="0"/>
    <att type="real" name="MCODE_SCORE" value="0.0"/>
    <att type="string" name="MCODE_TYPE" value=""/>
    <att type="integer" name="DEGREE" value="2"/>
    <graphics type="CIRCLE" x="324.421773668211" y="178.27254709596613"/>
  </node>
  <node label="GLS" id="65">
    <att type="string" name="canonicalName" value="GLS"/>
    <att type="string" name="Gene" value="2744"/>
    <att type="string" name="Symbol" value="GLS"/>
    <att type="integer" name="MCODE_CLUSTER_ID" value="0"/>
    <att type="real" name="MCODE_SCORE" value="0.0"/>
    <att type="string" name="MCODE_TYPE" value=""/>
    <att type="integer" name="DEGREE" value="12"/>
    <graphics type="CIRCLE" x="180.5547830958298" y="220.0157811069179"/>
  </node>
  <node label="GNAI2" id="66">
    <att type="string" name="canonicalName" value="GNAI2"/>
    <att type="string" name="Gene" value="2771"/>
    <att type="string" name="Symbol" value="GNAI2"/>
    <att type="integer" name="MCODE_CLUSTER_ID" value="2"/>
    <att type="real" name="MCODE_SCORE" value="1.903225806451613"/>
    <att type="string" name="MCODE_TYPE" value="Clustered"/>
    <att type="integer" name="DEGREE" value="31"/>
    <graphics type="CIRCLE" x="323.34427517166694" y="261.32915326171627"/>
  </node>
  <node label="GNB1" id="67">
    <att type="string" name="canonicalName" value="GNB1"/>
    <att type="string" name="Gene" value="2782"/>
    <att type="string" name="Symbol" value="GNB1"/>
    <att type="integer" name="MCODE_CLUSTER_ID" value="1"/>
    <att type="real" name="MCODE_SCORE" value="1.5909090909090908"/>
    <att type="string" name="MCODE_TYPE" value="Clustered"/>
    <att type="integer" name="DEGREE" value="23"/>
    <graphics type="CIRCLE" x="285.92081621200737" y="333.6700274117761"/>
  </node>
  <node label="GOLGA3" id="68">
    <att type="string" name="canonicalName" value="GOLGA3"/>
    <att type="string" name="Gene" value="2802"/>
    <att type="string" name="Symbol" value="GOLGA3"/>
    <att type="integer" name="MCODE_CLUSTER_ID" value="0"/>
    <att type="real" name="MCODE_SCORE" value="0.0"/>
    <att type="string" name="MCODE_TYPE" value=""/>
    <att type="integer" name="DEGREE" value="12"/>
    <graphics type="CIRCLE" x="353.6712457174017" y="311.183010755684"/>
  </node>
  <node label="GOT1" id="69">
    <att type="string" name="canonicalName" value="GOT1"/>
    <att type="string" name="Gene" value="2805"/>
    <att type="string" name="Symbol" value="GOT1"/>
    <att type="integer" name="MCODE_CLUSTER_ID" value="3"/>
    <att type="real" name="MCODE_SCORE" value="2.2399999999999998"/>
    <att type="string" name="MCODE_TYPE" value="Clustered"/>
    <att type="integer" name="DEGREE" value="26"/>
    <graphics type="CIRCLE" x="339.18962666852053" y="427.5779955432436"/>
  </node>
  <node label="GPI" id="70">
    <att type="string" name="canonicalName" value="GPI"/>
    <att type="string" name="Gene" value="2821"/>
    <att type="string" name="Symbol" value="GPI"/>
    <att type="integer" name="MCODE_CLUSTER_ID" value="3"/>
    <att type="real" name="MCODE_SCORE" value="2.2399999999999998"/>
    <att type="string" name="MCODE_TYPE" value="Seed"/>
    <att type="integer" name="DEGREE" value="66"/>
    <graphics type="CIRCLE" x="281.0083558784828" y="348.00170733695825"/>
  </node>
  <node label="GTF2E2" id="71">
    <att type="string" name="canonicalName" value="GTF2E2"/>
    <att type="string" name="Gene" value="2961"/>
    <att type="string" name="Symbol" value="GTF2E2"/>
    <att type="integer" name="MCODE_CLUSTER_ID" value="0"/>
    <att type="real" name="MCODE_SCORE" value="0.0"/>
    <att type="string" name="MCODE_TYPE" value=""/>
    <att type="integer" name="DEGREE" value="9"/>
    <graphics type="CIRCLE" x="427.08398013630085" y="230.4484058372025"/>
  </node>
  <node label="GTF2H3" id="72">
    <att type="string" name="canonicalName" value="GTF2H3"/>
    <att type="string" name="Gene" value="2967"/>
    <att type="string" name="Symbol" value="GTF2H3"/>
    <att type="integer" name="MCODE_CLUSTER_ID" value="0"/>
    <att type="real" name="MCODE_SCORE" value="0.0"/>
    <att type="string" name="MCODE_TYPE" value=""/>
    <att type="integer" name="DEGREE" value="6"/>
    <graphics type="CIRCLE" x="186.4029363133272" y="406.64535199661674"/>
  </node>
  <node label="H2AZ1" id="73">
    <att type="string" name="canonicalName" value="H2AZ1"/>
    <att type="string" name="Gene" value="3015"/>
    <att type="string" name="Symbol" value="H2AZ1"/>
    <att type="integer" name="MCODE_CLUSTER_ID" value="2"/>
    <att type="real" name="MCODE_SCORE" value="1.903225806451613"/>
    <att type="string" name="MCODE_TYPE" value="Clustered"/>
    <att type="integer" name="DEGREE" value="19"/>
    <graphics type="CIRCLE" x="379.1126096225221" y="151.35180803772246"/>
  </node>
  <node label="HSD17B10" id="74">
    <att type="string" name="canonicalName" value="HSD17B10"/>
    <att type="string" name="Gene" value="3028"/>
    <att type="string" name="Symbol" value="HSD17B10"/>
    <att type="integer" name="MCODE_CLUSTER_ID" value="2"/>
    <att type="real" name="MCODE_SCORE" value="1.903225806451613"/>
    <att type="string" name="MCODE_TYPE" value="Clustered"/>
    <att type="integer" name="DEGREE" value="43"/>
    <graphics type="CIRCLE" x="372.86036118157546" y="421.8997307435874"/>
  </node>
  <node label="HMBS" id="75">
    <att type="string" name="canonicalName" value="HMBS"/>
    <att type="string" name="Gene" value="3145"/>
    <att type="string" name="Symbol" value="HMBS"/>
    <att type="integer" name="MCODE_CLUSTER_ID" value="0"/>
    <att type="real" name="MCODE_SCORE" value="0.0"/>
    <att type="string" name="MCODE_TYPE" value=""/>
    <att type="integer" name="DEGREE" value="2"/>
    <graphics type="CIRCLE" x="415.8563155337847" y="185.53304387197235"/>
  </node>
  <node label="HNRNPA1" id="76">
    <att type="string" name="canonicalName" value="HNRNPA1"/>
    <att type="string" name="Gene" value="3178"/>
    <att type="string" name="Symbol" value="HNRNPA1"/>
    <att type="integer" name="MCODE_CLUSTER_ID" value="4"/>
    <att type="real" name="MCODE_SCORE" value="2.1176470588235294"/>
    <att type="string" name="MCODE_TYPE" value="Clustered"/>
    <att type="integer" name="DEGREE" value="47"/>
    <graphics type="CIRCLE" x="192.24092116578524" y="206.70777883454264"/>
  </node>
  <node label="HNRNPAB" id="77">
    <att type="string" name="canonicalName" value="HNRNPAB"/>
    <att type="string" name="Gene" value="3182"/>
    <att type="string" name="Symbol" value="HNRNPAB"/>
    <att type="integer" name="MCODE_CLUSTER_ID" value="0"/>
    <att type="real" name="MCODE_SCORE" value="0.0"/>
    <att type="string" name="MCODE_TYPE" value=""/>
    <att type="integer" name="DEGREE" value="18"/>
    <graphics type="CIRCLE" x="188.0605536976575" y="217.2106623431786"/>
  </node>
  <node label="HNRNPD" id="78">
    <att type="string" name="canonicalName" value="HNRNPD"/>
    <att type="string" name="Gene" value="3184"/>
    <att type="string" name="Symbol" value="HNRNPD"/>
    <att type="integer" name="MCODE_CLUSTER_ID" value="6"/>
    <att type="real" name="MCODE_SCORE" value="2.9166666666666665"/>
    <att type="string" name="MCODE_TYPE" value="Clustered"/>
    <att type="integer" name="DEGREE" value="37"/>
    <graphics type="CIRCLE" x="254.47292561861997" y="221.91215264256604"/>
  </node>
  <node label="HNRNPH1" id="79">
    <att type="string" name="canonicalName" value="HNRNPH1"/>
    <att type="string" name="Gene" value="3187"/>
    <att type="string" name="Symbol" value="HNRNPH1"/>
    <att type="integer" name="MCODE_CLUSTER_ID" value="6"/>
    <att type="real" name="MCODE_SCORE" value="2.9166666666666665"/>
    <att type="string" name="MCODE_TYPE" value="Clustered"/>
    <att type="integer" name="DEGREE" value="86"/>
    <graphics type="CIRCLE" x="196.0569099595634" y="254.66105105731606"/>
  </node>
  <node label="HNRNPK" id="80">
    <att type="string" name="canonicalName" value="HNRNPK"/>
    <att type="string" name="Gene" value="3190"/>
    <att type="string" name="Symbol" value="HNRNPK"/>
    <att type="integer" name="MCODE_CLUSTER_ID" value="6"/>
    <att type="real" name="MCODE_SCORE" value="2.9166666666666665"/>
    <att type="string" name="MCODE_TYPE" value="Seed"/>
    <att type="integer" name="DEGREE" value="32"/>
    <graphics type="CIRCLE" x="237.07811644825438" y="330.6584228741059"/>
  </node>
  <node label="HSPD1" id="81">
    <att type="string" name="canonicalName" value="HSPD1"/>
    <att type="string" name="Gene" value="3329"/>
    <att type="string" name="Symbol" value="HSPD1"/>
    <att type="integer" name="MCODE_CLUSTER_ID" value="6"/>
    <att type="real" name="MCODE_SCORE" value="2.9166666666666665"/>
    <att type="string" name="MCODE_TYPE" value="Clustered"/>
    <att type="integer" name="DEGREE" value="62"/>
    <graphics type="CIRCLE" x="241.58843791145117" y="297.2061497160365"/>
  </node>
  <node label="TNC" id="82">
    <att type="string" name="canonicalName" value="TNC"/>
    <att type="string" name="Gene" value="3371"/>
    <att type="string" name="Symbol" value="TNC"/>
    <att type="integer" name="MCODE_CLUSTER_ID" value="0"/>
    <att type="real" name="MCODE_SCORE" value="0.0"/>
    <att type="string" name="MCODE_TYPE" value=""/>
    <att type="integer" name="DEGREE" value="6"/>
    <graphics type="CIRCLE" x="221.3293868436176" y="183.69111197484986"/>
  </node>
  <node label="ICAM3" id="83">
    <att type="string" name="canonicalName" value="ICAM3"/>
    <att type="string" name="Gene" value="3385"/>
    <att type="string" name="Symbol" value="ICAM3"/>
    <att type="integer" name="MCODE_CLUSTER_ID" value="0"/>
    <att type="real" name="MCODE_SCORE" value="0.0"/>
    <att type="string" name="MCODE_TYPE" value=""/>
    <att type="integer" name="DEGREE" value="2"/>
    <graphics type="CIRCLE" x="443.3235143074758" y="435.1964732681003"/>
  </node>
  <node label="IGFBP3" id="84">
    <att type="string" name="canonicalName" value="IGFBP3"/>
    <att type="string" name="Gene" value="3486"/>
    <att type="string" name="Symbol" value="IGFBP3"/>
    <att type="integer" name="MCODE_CLUSTER_ID" value="0"/>
    <att type="real" name="MCODE_SCORE" value="0.0"/>
    <att type="string" name="MCODE_TYPE" value=""/>
    <att type="integer" name="DEGREE" value="5"/>
    <graphics type="CIRCLE" x="232.43413759859826" y="313.0482702980199"/>
  </node>
  <node label="IL4R" id="85">
    <att type="string" name="canonicalName" value="IL4R"/>
    <att type="string" name="Gene" value="3566"/>
    <att type="string" name="Symbol" value="IL4R"/>
    <att type="integer" name="MCODE_CLUSTER_ID" value="0"/>
    <att type="real" name="MCODE_SCORE" value="0.0"/>
    <att type="string" name="MCODE_TYPE" value=""/>
    <att type="integer" name="DEGREE" value="3"/>
    <graphics type="CIRCLE" x="244.61749275782216" y="217.07273822345422"/>
  </node>
  <node label="ILK" id="86">
    <att type="string" name="canonicalName" value="ILK"/>
    <att type="string" name="Gene" value="3611"/>
    <att type="string" name="Symbol" value="ILK"/>
    <att type="integer" name="MCODE_CLUSTER_ID" value="1"/>
    <att type="real" name="MCODE_SCORE" value="1.5909090909090908"/>
    <att type="string" name="MCODE_TYPE" value="Clustered"/>
    <att type="integer" name="DEGREE" value="23"/>
    <graphics type="CIRCLE" x="169.33851028985816" y="217.65420545742165"/>
  </node>
  <node label="IMPDH1" id="87">
    <att type="string" name="canonicalName" value="IMPDH1"/>
    <att type="string" name="Gene" value="3614"/>
    <att type="string" name="Symbol" value="IMPDH1"/>
    <att type="integer" name="MCODE_CLUSTER_ID" value="1"/>
    <att type="real" name="MCODE_SCORE" value="1.5909090909090908"/>
    <att type="string" name="MCODE_TYPE" value="Clustered"/>
    <att type="integer" name="DEGREE" value="23"/>
    <graphics type="CIRCLE" x="418.0028132921643" y="252.64498460791415"/>
  </node>
  <node label="ITGA4" id="88">
    <att type="string" name="canonicalName" value="ITGA4"/>
    <att type="string" name="Gene" value="3676"/>
    <att type="string" name="Symbol" value="ITGA4"/>
    <att type="integer" name="MCODE_CLUSTER_ID" value="4"/>
    <att type="real" name="MCODE_SCORE" value="2.1176470588235294"/>
    <att type="string" name="MCODE_TYPE" value="Clustered"/>
    <att type="integer" name="DEGREE" value="54"/>
    <graphics type="CIRCLE" x="345.47369845256435" y="247.50111163426817"/>
  </node>
  <node label="ITGB5" id="89">
    <att type="string" name="canonicalName" value="ITGB5"/>
    <att type="string" name="Gene" value="3693"/>
    <att type="string" name="Symbol" value="ITGB5"/>
    <att type="integer" name="MCODE_CLUSTER_ID" value="1"/>
    <att type="real" name="MCODE_SCORE" value="1.5909090909090908"/>
    <att type="string" name="MCODE_TYPE" value="Clustered"/>
    <att type="integer" name="DEGREE" value="14"/>
    <graphics type="CIRCLE" x="208.56771040780922" y="226.08304780607963"/>
  </node>
  <node label="ITPR3" id="90">
    <att type="string" name="canonicalName" value="ITPR3"/>
    <att type="string" name="Gene" value="3710"/>
    <att type="string" name="Symbol" value="ITPR3"/>
    <att type="integer" name="MCODE_CLUSTER_ID" value="9"/>
    <att type="real" name="MCODE_SCORE" value="1.0"/>
    <att type="string" name="MCODE_TYPE" value="Clustered"/>
    <att type="integer" name="DEGREE" value="14"/>
    <graphics type="CIRCLE" x="420.42959810888544" y="200.06869231704326"/>
  </node>
  <node label="KCNJ8" id="91">
    <att type="string" name="canonicalName" value="KCNJ8"/>
    <att type="string" name="Gene" value="3764"/>
    <att type="string" name="Symbol" value="KCNJ8"/>
    <att type="integer" name="MCODE_CLUSTER_ID" value="0"/>
    <att type="real" name="MCODE_SCORE" value="0.0"/>
    <att type="string" name="MCODE_TYPE" value=""/>
    <att type="integer" name="DEGREE" value="2"/>
    <graphics type="CIRCLE" x="176.48762411474127" y="338.44808027117426"/>
  </node>
  <node label="KIF22" id="92">
    <att type="string" name="canonicalName" value="KIF22"/>
    <att type="string" name="Gene" value="3835"/>
    <att type="string" name="Symbol" value="KIF22"/>
    <att type="integer" name="MCODE_CLUSTER_ID" value="1"/>
    <att type="real" name="MCODE_SCORE" value="1.5909090909090908"/>
    <att type="string" name="MCODE_TYPE" value="Clustered"/>
    <att type="integer" name="DEGREE" value="8"/>
    <graphics type="CIRCLE" x="157.68619111451827" y="361.9778791144213"/>
  </node>
  <node label="KRAS" id="93">
    <att type="string" name="canonicalName" value="KRAS"/>
    <att type="string" name="Gene" value="3845"/>
    <att type="string" name="Symbol" value="KRAS"/>
    <att type="integer" name="MCODE_CLUSTER_ID" value="2"/>
    <att type="real" name="MCODE_SCORE" value="1.903225806451613"/>
    <att type="string" name="MCODE_TYPE" value="Clustered"/>
    <att type="integer" name="DEGREE" value="59"/>
    <graphics type="CIRCLE" x="151.73423899982146" y="368.4041629399427"/>
  </node>
  <node label="LDHA" id="94">
    <att type="string" name="canonicalName" value="LDHA"/>
    <att type="string" name="Gene" value="3939"/>
    <att type="string" name="Symbol" value="LDHA"/>
    <att type="integer" name="MCODE_CLUSTER_ID" value="2"/>
    <att type="real" name="MCODE_SCORE" value="1.903225806451613"/>
    <att type="string" name="MCODE_TYPE" value="Clustered"/>
    <att type="integer" name="DEGREE" value="22"/>
    <graphics type="CIRCLE" x="339.86993686933164" y="239.43603280321892"/>
  </node>
  <node label="LIG3" id="95">
    <att type="string" name="canonicalName" value="LIG3"/>
    <att type="string" name="Gene" value="3980"/>
    <att type="string" name="Symbol" value="LIG3"/>
    <att type="integer" name="MCODE_CLUSTER_ID" value="2"/>
    <att type="real" name="MCODE_SCORE" value="1.903225806451613"/>
    <att type="string" name="MCODE_TYPE" value="Clustered"/>
    <att type="integer" name="DEGREE" value="8"/>
    <graphics type="CIRCLE" x="404.9426628253859" y="369.2857118048556"/>
  </node>
  <node label="LIMK2" id="96">
    <att type="string" name="canonicalName" value="LIMK2"/>
    <att type="string" name="Gene" value="3985"/>
    <att type="string" name="Symbol" value="LIMK2"/>
    <att type="integer" name="MCODE_CLUSTER_ID" value="0"/>
    <att type="real" name="MCODE_SCORE" value="0.0"/>
    <att type="string" name="MCODE_TYPE" value=""/>
    <att type="integer" name="DEGREE" value="9"/>
    <graphics type="CIRCLE" x="191.83736334183826" y="279.13967035754746"/>
  </node>
  <node label="FADS3" id="97">
    <att type="string" name="canonicalName" value="FADS3"/>
    <att type="string" name="Gene" value="3995"/>
    <att type="string" name="Symbol" value="FADS3"/>
    <att type="integer" name="MCODE_CLUSTER_ID" value="0"/>
    <att type="real" name="MCODE_SCORE" value="0.0"/>
    <att type="string" name="MCODE_TYPE" value=""/>
    <att type="integer" name="DEGREE" value="1"/>
    <graphics type="CIRCLE" x="357.8299015083437" y="440.1381530909654"/>
  </node>
  <node label="LMAN1" id="98">
    <att type="string" name="canonicalName" value="LMAN1"/>
    <att type="string" name="Gene" value="3998"/>
    <att type="string" name="Symbol" value="LMAN1"/>
    <att type="integer" name="MCODE_CLUSTER_ID" value="1"/>
    <att type="real" name="MCODE_SCORE" value="1.5909090909090908"/>
    <att type="string" name="MCODE_TYPE" value="Clustered"/>
    <att type="integer" name="DEGREE" value="29"/>
    <graphics type="CIRCLE" x="349.4871438082524" y="243.04646311288047"/>
  </node>
  <node label="SMAD6" id="99">
    <att type="string" name="canonicalName" value="SMAD6"/>
    <att type="string" name="Gene" value="4091"/>
    <att type="string" name="Symbol" value="SMAD6"/>
    <att type="integer" name="MCODE_CLUSTER_ID" value="0"/>
    <att type="real" name="MCODE_SCORE" value="0.0"/>
    <att type="string" name="MCODE_TYPE" value=""/>
    <att type="integer" name="DEGREE" value="14"/>
    <graphics type="CIRCLE" x="350.46798199141716" y="323.1352905406443"/>
  </node>
  <node label="SMAD7" id="100">
    <att type="string" name="canonicalName" value="SMAD7"/>
    <att type="string" name="Gene" value="4092"/>
    <att type="string" name="Symbol" value="SMAD7"/>
    <att type="integer" name="MCODE_CLUSTER_ID" value="0"/>
    <att type="real" name="MCODE_SCORE" value="0.0"/>
    <att type="string" name="MCODE_TYPE" value=""/>
    <att type="integer" name="DEGREE" value="12"/>
    <graphics type="CIRCLE" x="296.16710661722294" y="346.65426888854444"/>
  </node>
  <node label="SMAD9" id="101">
    <att type="string" name="canonicalName" value="SMAD9"/>
    <att type="string" name="Gene" value="4093"/>
    <att type="string" name="Symbol" value="SMAD9"/>
    <att type="integer" name="MCODE_CLUSTER_ID" value="1"/>
    <att type="real" name="MCODE_SCORE" value="1.5909090909090908"/>
    <att type="string" name="MCODE_TYPE" value="Clustered"/>
    <att type="integer" name="DEGREE" value="11"/>
    <graphics type="CIRCLE" x="438.3975642914736" y="367.59862604667273"/>
  </node>
  <node label="MAP4" id="102">
    <att type="string" name="canonicalName" value="MAP4"/>
    <att type="string" name="Gene" value="4134"/>
    <att type="string" name="Symbol" value="MAP4"/>
    <att type="integer" name="MCODE_CLUSTER_ID" value="0"/>
    <att type="real" name="MCODE_SCORE" value="0.0"/>
    <att type="string" name="MCODE_TYPE" value=""/>
    <att type="integer" name="DEGREE" value="11"/>
    <graphics type="CIRCLE" x="309.65419021944103" y="343.8642455465249"/>
  </node>
  <node label="MARS1" id="103">
    <att type="string" name="canonicalName" value="MARS1"/>
    <att type="string" name="Gene" value="4141"/>
    <att type="string" name="Symbol" value="MARS1"/>
    <att type="integer" name="MCODE_CLUSTER_ID" value="5"/>
    <att type="real" name="MCODE_SCORE" value="2.533333333333333"/>
    <att type="string" name="MCODE_TYPE" value="Clustered"/>
    <att type="integer" name="DEGREE" value="20"/>
    <graphics type="CIRCLE" x="181.03541941880624" y="340.0369996838176"/>
  </node>
  <node label="MATN2" id="104">
    <att type="string" name="canonicalName" value="MATN2"/>
    <att type="string" name="Gene" value="4147"/>
    <att type="string" name="Symbol" value="MATN2"/>
    <att type="integer" name="MCODE_CLUSTER_ID" value="0"/>
    <att type="real" name="MCODE_SCORE" value="0.0"/>
    <att type="string" name="MCODE_TYPE" value=""/>
    <att type="integer" name="DEGREE" value="5"/>
    <graphics type="CIRCLE" x="192.73027437705616" y="287.53900064064794"/>
  </node>
  <node label="MBNL1" id="105">
    <att type="string" name="canonicalName" value="MBNL1"/>
    <att type="string" name="Gene" value="4154"/>
    <att type="string" name="Symbol" value="MBNL1"/>
    <att type="integer" name="MCODE_CLUSTER_ID" value="0"/>
    <att type="real" name="MCODE_SCORE" value="0.0"/>
    <att type="string" name="MCODE_TYPE" value=""/>
    <att type="integer" name="DEGREE" value="9"/>
    <graphics type="CIRCLE" x="218.4582488763185" y="339.92498825040707"/>
  </node>
  <node label="MCM3" id="106">
    <att type="string" name="canonicalName" value="MCM3"/>
    <att type="string" name="Gene" value="4172"/>
    <att type="string" name="Symbol" value="MCM3"/>
    <att type="integer" name="MCODE_CLUSTER_ID" value="2"/>
    <att type="real" name="MCODE_SCORE" value="1.903225806451613"/>
    <att type="string" name="MCODE_TYPE" value="Clustered"/>
    <att type="integer" name="DEGREE" value="24"/>
    <graphics type="CIRCLE" x="319.0185227392549" y="393.8369358524795"/>
  </node>
  <node label="MCM4" id="107">
    <att type="string" name="canonicalName" value="MCM4"/>
    <att type="string" name="Gene" value="4173"/>
    <att type="string" name="Symbol" value="MCM4"/>
    <att type="integer" name="MCODE_CLUSTER_ID" value="5"/>
    <att type="real" name="MCODE_SCORE" value="2.533333333333333"/>
    <att type="string" name="MCODE_TYPE" value="Clustered"/>
    <att type="integer" name="DEGREE" value="27"/>
    <graphics type="CIRCLE" x="429.09919110473135" y="332.187437416113"/>
  </node>
  <node label="MCM6" id="108">
    <att type="string" name="canonicalName" value="MCM6"/>
    <att type="string" name="Gene" value="4175"/>
    <att type="string" name="Symbol" value="MCM6"/>
    <att type="integer" name="MCODE_CLUSTER_ID" value="0"/>
    <att type="real" name="MCODE_SCORE" value="0.0"/>
    <att type="string" name="MCODE_TYPE" value=""/>
    <att type="integer" name="DEGREE" value="16"/>
    <graphics type="CIRCLE" x="398.5241386925186" y="264.0343399501654"/>
  </node>
  <node label="MCM7" id="109">
    <att type="string" name="canonicalName" value="MCM7"/>
    <att type="string" name="Gene" value="4176"/>
    <att type="string" name="Symbol" value="MCM7"/>
    <att type="integer" name="MCODE_CLUSTER_ID" value="8"/>
    <att type="real" name="MCODE_SCORE" value="1.2857142857142858"/>
    <att type="string" name="MCODE_TYPE" value="Clustered"/>
    <att type="integer" name="DEGREE" value="30"/>
    <graphics type="CIRCLE" x="311.27330318550196" y="405.89117876085146"/>
  </node>
  <node label="MEF2C" id="110">
    <att type="string" name="canonicalName" value="MEF2C"/>
    <att type="string" name="Gene" value="4208"/>
    <att type="string" name="Symbol" value="MEF2C"/>
    <att type="integer" name="MCODE_CLUSTER_ID" value="0"/>
    <att type="real" name="MCODE_SCORE" value="0.0"/>
    <att type="string" name="MCODE_TYPE" value=""/>
    <att type="integer" name="DEGREE" value="6"/>
    <graphics type="CIRCLE" x="297.39626380847375" y="361.9622211093797"/>
  </node>
  <node label="MET" id="111">
    <att type="string" name="canonicalName" value="MET"/>
    <att type="string" name="Gene" value="4233"/>
    <att type="string" name="Symbol" value="MET"/>
    <att type="integer" name="MCODE_CLUSTER_ID" value="0"/>
    <att type="real" name="MCODE_SCORE" value="0.0"/>
    <att type="string" name="MCODE_TYPE" value=""/>
    <att type="integer" name="DEGREE" value="26"/>
    <graphics type="CIRCLE" x="295.51104190947507" y="269.62851443863184"/>
  </node>
  <node label="MME" id="112">
    <att type="string" name="canonicalName" value="MME"/>
    <att type="string" name="Gene" value="4311"/>
    <att type="string" name="Symbol" value="MME"/>
    <att type="integer" name="MCODE_CLUSTER_ID" value="0"/>
    <att type="real" name="MCODE_SCORE" value="0.0"/>
    <att type="string" name="MCODE_TYPE" value=""/>
    <att type="integer" name="DEGREE" value="7"/>
    <graphics type="CIRCLE" x="197.08826902296926" y="423.3913583251389"/>
  </node>
  <node label="MMP1" id="113">
    <att type="string" name="canonicalName" value="MMP1"/>
    <att type="string" name="Gene" value="4312"/>
    <att type="string" name="Symbol" value="MMP1"/>
    <att type="integer" name="MCODE_CLUSTER_ID" value="0"/>
    <att type="real" name="MCODE_SCORE" value="0.0"/>
    <att type="string" name="MCODE_TYPE" value=""/>
    <att type="integer" name="DEGREE" value="4"/>
    <graphics type="CIRCLE" x="385.81719601521354" y="334.5807167597832"/>
  </node>
  <node label="MMP19" id="114">
    <att type="string" name="canonicalName" value="MMP19"/>
    <att type="string" name="Gene" value="4327"/>
    <att type="string" name="Symbol" value="MMP19"/>
    <att type="integer" name="MCODE_CLUSTER_ID" value="0"/>
    <att type="real" name="MCODE_SCORE" value="0.0"/>
    <att type="string" name="MCODE_TYPE" value=""/>
    <att type="integer" name="DEGREE" value="1"/>
    <graphics type="CIRCLE" x="285.4209659920754" y="209.88407010905456"/>
  </node>
  <node label="MSN" id="115">
    <att type="string" name="canonicalName" value="MSN"/>
    <att type="string" name="Gene" value="4478"/>
    <att type="string" name="Symbol" value="MSN"/>
    <att type="integer" name="MCODE_CLUSTER_ID" value="0"/>
    <att type="real" name="MCODE_SCORE" value="0.0"/>
    <att type="string" name="MCODE_TYPE" value=""/>
    <att type="integer" name="DEGREE" value="36"/>
    <graphics type="CIRCLE" x="294.2425532928094" y="223.50360087315678"/>
  </node>
  <node label="MT1E" id="116">
    <att type="string" name="canonicalName" value="MT1E"/>
    <att type="string" name="Gene" value="4493"/>
    <att type="string" name="Symbol" value="MT1E"/>
    <att type="integer" name="MCODE_CLUSTER_ID" value="0"/>
    <att type="real" name="MCODE_SCORE" value="0.0"/>
    <att type="string" name="MCODE_TYPE" value=""/>
    <att type="integer" name="DEGREE" value="1"/>
    <graphics type="CIRCLE" x="298.78845079587865" y="430.3000455569731"/>
  </node>
  <node label="MT1M" id="117">
    <att type="string" name="canonicalName" value="MT1M"/>
    <att type="string" name="Gene" value="4499"/>
    <att type="string" name="Symbol" value="MT1M"/>
    <att type="integer" name="MCODE_CLUSTER_ID" value="0"/>
    <att type="real" name="MCODE_SCORE" value="0.0"/>
    <att type="string" name="MCODE_TYPE" value=""/>
    <att type="integer" name="DEGREE" value="1"/>
    <graphics type="CIRCLE" x="408.48878586719866" y="222.92271555148437"/>
  </node>
  <node label="MTHFD1" id="118">
    <att type="string" name="canonicalName" value="MTHFD1"/>
    <att type="string" name="Gene" value="4522"/>
    <att type="string" name="Symbol" value="MTHFD1"/>
    <att type="integer" name="MCODE_CLUSTER_ID" value="3"/>
    <att type="real" name="MCODE_SCORE" value="2.2399999999999998"/>
    <att type="string" name="MCODE_TYPE" value="Clustered"/>
    <att type="integer" name="DEGREE" value="36"/>
    <graphics type="CIRCLE" x="438.7463167802753" y="434.1586004821523"/>
  </node>
  <node label="MYBL1" id="119">
    <att type="string" name="canonicalName" value="MYBL1"/>
    <att type="string" name="Gene" value="4603"/>
    <att type="string" name="Symbol" value="MYBL1"/>
    <att type="integer" name="MCODE_CLUSTER_ID" value="0"/>
    <att type="real" name="MCODE_SCORE" value="0.0"/>
    <att type="string" name="MCODE_TYPE" value=""/>
    <att type="integer" name="DEGREE" value="7"/>
    <graphics type="CIRCLE" x="375.9850051496587" y="329.23889836434944"/>
  </node>
  <node label="HNRNPM" id="120">
    <att type="string" name="canonicalName" value="HNRNPM"/>
    <att type="string" name="Gene" value="4670"/>
    <att type="string" name="Symbol" value="HNRNPM"/>
    <att type="integer" name="MCODE_CLUSTER_ID" value="6"/>
    <att type="real" name="MCODE_SCORE" value="2.9166666666666665"/>
    <att type="string" name="MCODE_TYPE" value="Clustered"/>
    <att type="integer" name="DEGREE" value="41"/>
    <graphics type="CIRCLE" x="318.43399025289773" y="324.6948024289185"/>
  </node>
  <node label="NBN" id="121">
    <att type="string" name="canonicalName" value="NBN"/>
    <att type="string" name="Gene" value="4683"/>
    <att type="string" name="Symbol" value="NBN"/>
    <att type="integer" name="MCODE_CLUSTER_ID" value="2"/>
    <att type="real" name="MCODE_SCORE" value="1.903225806451613"/>
    <att type="string" name="MCODE_TYPE" value="Clustered"/>
    <att type="integer" name="DEGREE" value="12"/>
    <graphics type="CIRCLE" x="271.13566892208763" y="305.75003784522517"/>
  </node>
  <node label="NCBP1" id="122">
    <att type="string" name="canonicalName" value="NCBP1"/>
    <att type="string" name="Gene" value="4686"/>
    <att type="string" name="Symbol" value="NCBP1"/>
    <att type="integer" name="MCODE_CLUSTER_ID" value="3"/>
    <att type="real" name="MCODE_SCORE" value="2.2399999999999998"/>
    <att type="string" name="MCODE_TYPE" value="Clustered"/>
    <att type="integer" name="DEGREE" value="38"/>
    <graphics type="CIRCLE" x="366.072255435298" y="339.9512710147312"/>
  </node>
  <node label="NEDD4" id="123">
    <att type="string" name="canonicalName" value="NEDD4"/>
    <att type="string" name="Gene" value="4734"/>
    <att type="string" name="Symbol" value="NEDD4"/>
    <att type="integer" name="MCODE_CLUSTER_ID" value="0"/>
    <att type="real" name="MCODE_SCORE" value="0.0"/>
    <att type="string" name="MCODE_TYPE" value=""/>
    <att type="integer" name="DEGREE" value="41"/>
    <graphics type="CIRCLE" x="387.28272957276033" y="284.7244547281844"/>
  </node>
  <node label="NF2" id="124">
    <att type="string" name="canonicalName" value="NF2"/>
    <att type="string" name="Gene" value="4771"/>
    <att type="string" name="Symbol" value="NF2"/>
    <att type="integer" name="MCODE_CLUSTER_ID" value="7"/>
    <att type="real" name="MCODE_SCORE" value="1.75"/>
    <att type="string" name="MCODE_TYPE" value="Clustered"/>
    <att type="integer" name="DEGREE" value="22"/>
    <graphics type="CIRCLE" x="373.0040357023272" y="188.37046848127528"/>
  </node>
  <node label="SNU13" id="125">
    <att type="string" name="canonicalName" value="SNU13"/>
    <att type="string" name="Gene" value="4809"/>
    <att type="string" name="Symbol" value="SNU13"/>
    <att type="integer" name="MCODE_CLUSTER_ID" value="1"/>
    <att type="real" name="MCODE_SCORE" value="1.5909090909090908"/>
    <att type="string" name="MCODE_TYPE" value="Clustered"/>
    <att type="integer" name="DEGREE" value="41"/>
    <graphics type="CIRCLE" x="312.55534224719366" y="234.40552564758593"/>
  </node>
  <node label="NOTCH1" id="126">
    <att type="string" name="canonicalName" value="NOTCH1"/>
    <att type="string" name="Gene" value="4851"/>
    <att type="string" name="Symbol" value="NOTCH1"/>
    <att type="integer" name="MCODE_CLUSTER_ID" value="2"/>
    <att type="real" name="MCODE_SCORE" value="1.903225806451613"/>
    <att type="string" name="MCODE_TYPE" value="Clustered"/>
    <att type="integer" name="DEGREE" value="31"/>
    <graphics type="CIRCLE" x="231.74363603128836" y="232.04597342996536"/>
  </node>
  <node label="PNP" id="127">
    <att type="string" name="canonicalName" value="PNP"/>
    <att type="string" name="Gene" value="4860"/>
    <att type="string" name="Symbol" value="PNP"/>
    <att type="integer" name="MCODE_CLUSTER_ID" value="0"/>
    <att type="real" name="MCODE_SCORE" value="0.0"/>
    <att type="string" name="MCODE_TYPE" value=""/>
    <att type="integer" name="DEGREE" value="8"/>
    <graphics type="CIRCLE" x="278.9591560682147" y="262.0585826323945"/>
  </node>
  <node label="NPAS2" id="128">
    <att type="string" name="canonicalName" value="NPAS2"/>
    <att type="string" name="Gene" value="4862"/>
    <att type="string" name="Symbol" value="NPAS2"/>
    <att type="integer" name="MCODE_CLUSTER_ID" value="0"/>
    <att type="real" name="MCODE_SCORE" value="0.0"/>
    <att type="string" name="MCODE_TYPE" value=""/>
    <att type="integer" name="DEGREE" value="6"/>
    <graphics type="CIRCLE" x="183.05179749632686" y="288.8992997941773"/>
  </node>
  <node label="NPM1" id="129">
    <att type="string" name="canonicalName" value="NPM1"/>
    <att type="string" name="Gene" value="4869"/>
    <att type="string" name="Symbol" value="NPM1"/>
    <att type="integer" name="MCODE_CLUSTER_ID" value="5"/>
    <att type="real" name="MCODE_SCORE" value="2.533333333333333"/>
    <att type="string" name="MCODE_TYPE" value="Clustered"/>
    <att type="integer" name="DEGREE" value="57"/>
    <graphics type="CIRCLE" x="205.35229375476789" y="173.74907629230324"/>
  </node>
  <node label="NT5E" id="130">
    <att type="string" name="canonicalName" value="NT5E"/>
    <att type="string" name="Gene" value="4907"/>
    <att type="string" name="Symbol" value="NT5E"/>
    <att type="integer" name="MCODE_CLUSTER_ID" value="0"/>
    <att type="real" name="MCODE_SCORE" value="0.0"/>
    <att type="string" name="MCODE_TYPE" value=""/>
    <att type="integer" name="DEGREE" value="9"/>
    <graphics type="CIRCLE" x="274.2899781822408" y="444.31053645401875"/>
  </node>
  <node label="NUP98" id="131">
    <att type="string" name="canonicalName" value="NUP98"/>
    <att type="string" name="Gene" value="4928"/>
    <att type="string" name="Symbol" value="NUP98"/>
    <att type="integer" name="MCODE_CLUSTER_ID" value="0"/>
    <att type="real" name="MCODE_SCORE" value="0.0"/>
    <att type="string" name="MCODE_TYPE" value=""/>
    <att type="integer" name="DEGREE" value="22"/>
    <graphics type="CIRCLE" x="351.111072919174" y="276.3379757587902"/>
  </node>
  <node label="TNFRSF11B" id="132">
    <att type="string" name="canonicalName" value="TNFRSF11B"/>
    <att type="string" name="Gene" value="4982"/>
    <att type="string" name="Symbol" value="TNFRSF11B"/>
    <att type="integer" name="MCODE_CLUSTER_ID" value="0"/>
    <att type="real" name="MCODE_SCORE" value="0.0"/>
    <att type="string" name="MCODE_TYPE" value=""/>
    <att type="integer" name="DEGREE" value="2"/>
    <graphics type="CIRCLE" x="335.38165839259307" y="172.02238701942343"/>
  </node>
  <node label="OXTR" id="133">
    <att type="string" name="canonicalName" value="OXTR"/>
    <att type="string" name="Gene" value="5021"/>
    <att type="string" name="Symbol" value="OXTR"/>
    <att type="integer" name="MCODE_CLUSTER_ID" value="0"/>
    <att type="real" name="MCODE_SCORE" value="0.0"/>
    <att type="string" name="MCODE_TYPE" value=""/>
    <att type="integer" name="DEGREE" value="3"/>
    <graphics type="CIRCLE" x="352.6413400459712" y="156.15976824051245"/>
  </node>
  <node label="P4HA1" id="134">
    <att type="string" name="canonicalName" value="P4HA1"/>
    <att type="string" name="Gene" value="5033"/>
    <att type="string" name="Symbol" value="P4HA1"/>
    <att type="integer" name="MCODE_CLUSTER_ID" value="1"/>
    <att type="real" name="MCODE_SCORE" value="1.5909090909090908"/>
    <att type="string" name="MCODE_TYPE" value="Clustered"/>
    <att type="integer" name="DEGREE" value="20"/>
    <graphics type="CIRCLE" x="275.1553845858881" y="174.13987439808793"/>
  </node>
  <node label="P4HB" id="135">
    <att type="string" name="canonicalName" value="P4HB"/>
    <att type="string" name="Gene" value="5034"/>
    <att type="string" name="Symbol" value="P4HB"/>
    <att type="integer" name="MCODE_CLUSTER_ID" value="4"/>
    <att type="real" name="MCODE_SCORE" value="2.1176470588235294"/>
    <att type="string" name="MCODE_TYPE" value="Clustered"/>
    <att type="integer" name="DEGREE" value="60"/>
    <graphics type="CIRCLE" x="240.562881951283" y="444.3511519258252"/>
  </node>
  <node label="FURIN" id="136">
    <att type="string" name="canonicalName" value="FURIN"/>
    <att type="string" name="Gene" value="5045"/>
    <att type="string" name="Symbol" value="FURIN"/>
    <att type="integer" name="MCODE_CLUSTER_ID" value="0"/>
    <att type="real" name="MCODE_SCORE" value="0.0"/>
    <att type="string" name="MCODE_TYPE" value=""/>
    <att type="integer" name="DEGREE" value="15"/>
    <graphics type="CIRCLE" x="252.9660904937979" y="152.00530209621144"/>
  </node>
  <node label="SERPINE1" id="137">
    <att type="string" name="canonicalName" value="SERPINE1"/>
    <att type="string" name="Gene" value="5054"/>
    <att type="string" name="Symbol" value="SERPINE1"/>
    <att type="integer" name="MCODE_CLUSTER_ID" value="0"/>
    <att type="real" name="MCODE_SCORE" value="0.0"/>
    <att type="string" name="MCODE_TYPE" value=""/>
    <att type="integer" name="DEGREE" value="12"/>
    <graphics type="CIRCLE" x="349.4283195128031" y="168.82282881305048"/>
  </node>
  <node label="PAM" id="138">
    <att type="string" name="canonicalName" value="PAM"/>
    <att type="string" name="Gene" value="5066"/>
    <att type="string" name="Symbol" value="PAM"/>
    <att type="integer" name="MCODE_CLUSTER_ID" value="0"/>
    <att type="real" name="MCODE_SCORE" value="0.0"/>
    <att type="string" name="MCODE_TYPE" value=""/>
    <att type="integer" name="DEGREE" value="1"/>
    <graphics type="CIRCLE" x="432.47794090312743" y="434.2340694639979"/>
  </node>
  <node label="PCK2" id="139">
    <att type="string" name="canonicalName" value="PCK2"/>
    <att type="string" name="Gene" value="5106"/>
    <att type="string" name="Symbol" value="PCK2"/>
    <att type="integer" name="MCODE_CLUSTER_ID" value="0"/>
    <att type="real" name="MCODE_SCORE" value="0.0"/>
    <att type="string" name="MCODE_TYPE" value=""/>
    <att type="integer" name="DEGREE" value="4"/>
    <graphics type="CIRCLE" x="246.38547336866034" y="240.86987969711151"/>
  </node>
  <node label="PCMT1" id="140">
    <att type="string" name="canonicalName" value="PCMT1"/>
    <att type="string" name="Gene" value="5110"/>
    <att type="string" name="Symbol" value="PCMT1"/>
    <att type="integer" name="MCODE_CLUSTER_ID" value="0"/>
    <att type="real" name="MCODE_SCORE" value="0.0"/>
    <att type="string" name="MCODE_TYPE" value=""/>
    <att type="integer" name="DEGREE" value="5"/>
    <graphics type="CIRCLE" x="178.05578450888117" y="192.8623367530647"/>
  </node>
  <node label="PDHA1" id="141">
    <att type="string" name="canonicalName" value="PDHA1"/>
    <att type="string" name="Gene" value="5160"/>
    <att type="string" name="Symbol" value="PDHA1"/>
    <att type="integer" name="MCODE_CLUSTER_ID" value="1"/>
    <att type="real" name="MCODE_SCORE" value="1.5909090909090908"/>
    <att type="string" name="MCODE_TYPE" value="Clustered"/>
    <att type="integer" name="DEGREE" value="68"/>
    <graphics type="CIRCLE" x="286.45710737593095" y="175.56067437957742"/>
  </node>
  <node label="ENPP1" id="142">
    <att type="string" name="canonicalName" value="ENPP1"/>
    <att type="string" name="Gene" value="5167"/>
    <att type="string" name="Symbol" value="ENPP1"/>
    <att type="integer" name="MCODE_CLUSTER_ID" value="0"/>
    <att type="real" name="MCODE_SCORE" value="0.0"/>
    <att type="string" name="MCODE_TYPE" value=""/>
    <att type="integer" name="DEGREE" value="1"/>
    <graphics type="CIRCLE" x="412.44575145975875" y="187.04292200778522"/>
  </node>
  <node label="PEX13" id="143">
    <att type="string" name="canonicalName" value="PEX13"/>
    <att type="string" name="Gene" value="5194"/>
    <att type="string" name="Symbol" value="PEX13"/>
    <att type="integer" name="MCODE_CLUSTER_ID" value="0"/>
    <att type="real" name="MCODE_SCORE" value="0.0"/>
    <att type="string" name="MCODE_TYPE" value=""/>
    <att type="integer" name="DEGREE" value="1"/>
    <graphics type="CIRCLE" x="409.1439698528016" y="176.13657769484522"/>
  </node>
  <node label="ATP8B1" id="144">
    <att type="string" name="canonicalName" value="ATP8B1"/>
    <att type="string" name="Gene" value="5205"/>
    <att type="string" name="Symbol" value="ATP8B1"/>
    <att type="integer" name="MCODE_CLUSTER_ID" value="0"/>
    <att type="real" name="MCODE_SCORE" value="0.0"/>
    <att type="string" name="MCODE_TYPE" value=""/>
    <att type="integer" name="DEGREE" value="1"/>
    <graphics type="CIRCLE" x="294.90728865271547" y="249.8260110855295"/>
  </node>
  <node label="PGM3" id="145">
    <att type="string" name="canonicalName" value="PGM3"/>
    <att type="string" name="Gene" value="5238"/>
    <att type="string" name="Symbol" value="PGM3"/>
    <att type="integer" name="MCODE_CLUSTER_ID" value="0"/>
    <att type="real" name="MCODE_SCORE" value="0.0"/>
    <att type="string" name="MCODE_TYPE" value=""/>
    <att type="integer" name="DEGREE" value="8"/>
    <graphics type="CIRCLE" x="244.1121130818237" y="333.4363850155481"/>
  </node>
  <node label="PHB1" id="146">
    <att type="string" name="canonicalName" value="PHB1"/>
    <att type="string" name="Gene" value="5245"/>
    <att type="string" name="Symbol" value="PHB1"/>
    <att type="integer" name="MCODE_CLUSTER_ID" value="5"/>
    <att type="real" name="MCODE_SCORE" value="2.533333333333333"/>
    <att type="string" name="MCODE_TYPE" value="Clustered"/>
    <att type="integer" name="DEGREE" value="101"/>
    <graphics type="CIRCLE" x="324.94763570439386" y="370.0037383868705"/>
  </node>
  <node label="PLCB3" id="147">
    <att type="string" name="canonicalName" value="PLCB3"/>
    <att type="string" name="Gene" value="5331"/>
    <att type="string" name="Symbol" value="PLCB3"/>
    <att type="integer" name="MCODE_CLUSTER_ID" value="9"/>
    <att type="real" name="MCODE_SCORE" value="1.0"/>
    <att type="string" name="MCODE_TYPE" value="Clustered"/>
    <att type="integer" name="DEGREE" value="11"/>
    <graphics type="CIRCLE" x="245.1735597765093" y="219.27769852402855"/>
  </node>
  <node label="PMAIP1" id="148">
    <att type="string" name="canonicalName" value="PMAIP1"/>
    <att type="string" name="Gene" value="5366"/>
    <att type="string" name="Symbol" value="PMAIP1"/>
    <att type="integer" name="MCODE_CLUSTER_ID" value="1"/>
    <att type="real" name="MCODE_SCORE" value="1.5909090909090908"/>
    <att type="string" name="MCODE_TYPE" value="Clustered"/>
    <att type="integer" name="DEGREE" value="25"/>
    <graphics type="CIRCLE" x="240.6480653350656" y="273.11703655429625"/>
  </node>
  <node label="EXOSC9" id="149">
    <att type="string" name="canonicalName" value="EXOSC9"/>
    <att type="string" name="Gene" value="5393"/>
    <att type="string" name="Symbol" value="EXOSC9"/>
    <att type="integer" name="MCODE_CLUSTER_ID" value="0"/>
    <att type="real" name="MCODE_SCORE" value="0.0"/>
    <att type="string" name="MCODE_TYPE" value=""/>
    <att type="integer" name="DEGREE" value="12"/>
    <graphics type="CIRCLE" x="349.13142583332706" y="232.88218641730313"/>
  </node>
  <node label="PPP2CB" id="150">
    <att type="string" name="canonicalName" value="PPP2CB"/>
    <att type="string" name="Gene" value="5516"/>
    <att type="string" name="Symbol" value="PPP2CB"/>
    <att type="integer" name="MCODE_CLUSTER_ID" value="0"/>
    <att type="real" name="MCODE_SCORE" value="0.0"/>
    <att type="string" name="MCODE_TYPE" value=""/>
    <att type="integer" name="DEGREE" value="33"/>
    <graphics type="CIRCLE" x="438.60525228636396" y="153.12138341632843"/>
  </node>
  <node label="PTPA" id="151">
    <att type="string" name="canonicalName" value="PTPA"/>
    <att type="string" name="Gene" value="5524"/>
    <att type="string" name="Symbol" value="PTPA"/>
    <att type="integer" name="MCODE_CLUSTER_ID" value="10"/>
    <att type="real" name="MCODE_SCORE" value="1.0"/>
    <att type="string" name="MCODE_TYPE" value="Clustered"/>
    <att type="integer" name="DEGREE" value="13"/>
    <graphics type="CIRCLE" x="231.10066845906044" y="428.4643629703839"/>
  </node>
  <node label="PPP3CA" id="152">
    <att type="string" name="canonicalName" value="PPP3CA"/>
    <att type="string" name="Gene" value="5530"/>
    <att type="string" name="Symbol" value="PPP3CA"/>
    <att type="integer" name="MCODE_CLUSTER_ID" value="9"/>
    <att type="real" name="MCODE_SCORE" value="1.0"/>
    <att type="string" name="MCODE_TYPE" value="Clustered"/>
    <att type="integer" name="DEGREE" value="27"/>
    <graphics type="CIRCLE" x="307.44481657571737" y="298.35744926777755"/>
  </node>
  <node label="MAPK8" id="153">
    <att type="string" name="canonicalName" value="MAPK8"/>
    <att type="string" name="Gene" value="5599"/>
    <att type="string" name="Symbol" value="MAPK8"/>
    <att type="integer" name="MCODE_CLUSTER_ID" value="1"/>
    <att type="real" name="MCODE_SCORE" value="1.5909090909090908"/>
    <att type="string" name="MCODE_TYPE" value="Clustered"/>
    <att type="integer" name="DEGREE" value="36"/>
    <graphics type="CIRCLE" x="346.13482138011" y="304.18241892311255"/>
  </node>
  <node label="PSMA7" id="154">
    <att type="string" name="canonicalName" value="PSMA7"/>
    <att type="string" name="Gene" value="5688"/>
    <att type="string" name="Symbol" value="PSMA7"/>
    <att type="integer" name="MCODE_CLUSTER_ID" value="2"/>
    <att type="real" name="MCODE_SCORE" value="1.903225806451613"/>
    <att type="string" name="MCODE_TYPE" value="Clustered"/>
    <att type="integer" name="DEGREE" value="33"/>
    <graphics type="CIRCLE" x="232.25499507467222" y="298.10993536332535"/>
  </node>
  <node label="PSMC4" id="155">
    <att type="string" name="canonicalName" value="PSMC4"/>
    <att type="string" name="Gene" value="5704"/>
    <att type="string" name="Symbol" value="PSMC4"/>
    <att type="integer" name="MCODE_CLUSTER_ID" value="2"/>
    <att type="real" name="MCODE_SCORE" value="1.903225806451613"/>
    <att type="string" name="MCODE_TYPE" value="Clustered"/>
    <att type="integer" name="DEGREE" value="43"/>
    <graphics type="CIRCLE" x="366.418715558249" y="208.78538511577605"/>
  </node>
  <node label="PTGS1" id="156">
    <att type="string" name="canonicalName" value="PTGS1"/>
    <att type="string" name="Gene" value="5742"/>
    <att type="string" name="Symbol" value="PTGS1"/>
    <att type="integer" name="MCODE_CLUSTER_ID" value="0"/>
    <att type="real" name="MCODE_SCORE" value="0.0"/>
    <att type="string" name="MCODE_TYPE" value=""/>
    <att type="integer" name="DEGREE" value="3"/>
    <graphics type="CIRCLE" x="266.35558037098315" y="439.886879918184"/>
  </node>
  <node label="PTGS2" id="157">
    <att type="string" name="canonicalName" value="PTGS2"/>
    <att type="string" name="Gene" value="5743"/>
    <att type="string" name="Symbol" value="PTGS2"/>
    <att type="integer" name="MCODE_CLUSTER_ID" value="0"/>
    <att type="real" name="MCODE_SCORE" value="0.0"/>
    <att type="string" name="MCODE_TYPE" value=""/>
    <att type="integer" name="DEGREE" value="7"/>
    <graphics type="CIRCLE" x="442.14715882322423" y="426.4323112433038"/>
  </node>
  <node label="PTPRJ" id="158">
    <att type="string" name="canonicalName" value="PTPRJ"/>
    <att type="string" name="Gene" value="5795"/>
    <att type="string" name="Symbol" value="PTPRJ"/>
    <att type="integer" name="MCODE_CLUSTER_ID" value="7"/>
    <att type="real" name="MCODE_SCORE" value="1.75"/>
    <att type="string" name="MCODE_TYPE" value="Clustered"/>
    <att type="integer" name="DEGREE" value="7"/>
    <graphics type="CIRCLE" x="429.06449668289576" y="330.3883594886513"/>
  </node>
  <node label="RAB6A" id="159">
    <att type="string" name="canonicalName" value="RAB6A"/>
    <att type="string" name="Gene" value="5870"/>
    <att type="string" name="Symbol" value="RAB6A"/>
    <att type="integer" name="MCODE_CLUSTER_ID" value="0"/>
    <att type="real" name="MCODE_SCORE" value="0.0"/>
    <att type="string" name="MCODE_TYPE" value=""/>
    <att type="integer" name="DEGREE" value="12"/>
    <graphics type="CIRCLE" x="229.92951618971034" y="341.9740537302119"/>
  </node>
  <node label="RAC1" id="160">
    <att type="string" name="canonicalName" value="RAC1"/>
    <att type="string" name="Gene" value="5879"/>
    <att type="string" name="Symbol" value="RAC1"/>
    <att type="integer" name="MCODE_CLUSTER_ID" value="7"/>
    <att type="real" name="MCODE_SCORE" value="1.75"/>
    <att type="string" name="MCODE_TYPE" value="Clustered"/>
    <att type="integer" name="DEGREE" value="71"/>
    <graphics type="CIRCLE" x="389.7671605445987" y="384.3620331322494"/>
  </node>
  <node label="RALB" id="161">
    <att type="string" name="canonicalName" value="RALB"/>
    <att type="string" name="Gene" value="5899"/>
    <att type="string" name="Symbol" value="RALB"/>
    <att type="integer" name="MCODE_CLUSTER_ID" value="1"/>
    <att type="real" name="MCODE_SCORE" value="1.5909090909090908"/>
    <att type="string" name="MCODE_TYPE" value="Clustered"/>
    <att type="integer" name="DEGREE" value="10"/>
    <graphics type="CIRCLE" x="259.60367754348607" y="240.90744128890205"/>
  </node>
  <node label="RAN" id="162">
    <att type="string" name="canonicalName" value="RAN"/>
    <att type="string" name="Gene" value="5901"/>
    <att type="string" name="Symbol" value="RAN"/>
    <att type="integer" name="MCODE_CLUSTER_ID" value="5"/>
    <att type="real" name="MCODE_SCORE" value="2.533333333333333"/>
    <att type="string" name="MCODE_TYPE" value="Clustered"/>
    <att type="integer" name="DEGREE" value="37"/>
    <graphics type="CIRCLE" x="176.63720799943675" y="204.7410980781104"/>
  </node>
  <node label="RANBP1" id="163">
    <att type="string" name="canonicalName" value="RANBP1"/>
    <att type="string" name="Gene" value="5902"/>
    <att type="string" name="Symbol" value="RANBP1"/>
    <att type="integer" name="MCODE_CLUSTER_ID" value="1"/>
    <att type="real" name="MCODE_SCORE" value="1.5909090909090908"/>
    <att type="string" name="MCODE_TYPE" value="Clustered"/>
    <att type="integer" name="DEGREE" value="13"/>
    <graphics type="CIRCLE" x="294.1766682047938" y="208.71985865501395"/>
  </node>
  <node label="RBM3" id="164">
    <att type="string" name="canonicalName" value="RBM3"/>
    <att type="string" name="Gene" value="5935"/>
    <att type="string" name="Symbol" value="RBM3"/>
    <att type="integer" name="MCODE_CLUSTER_ID" value="0"/>
    <att type="real" name="MCODE_SCORE" value="0.0"/>
    <att type="string" name="MCODE_TYPE" value=""/>
    <att type="integer" name="DEGREE" value="17"/>
    <graphics type="CIRCLE" x="437.8946356605135" y="410.7876198925985"/>
  </node>
  <node label="RCN1" id="165">
    <att type="string" name="canonicalName" value="RCN1"/>
    <att type="string" name="Gene" value="5954"/>
    <att type="string" name="Symbol" value="RCN1"/>
    <att type="integer" name="MCODE_CLUSTER_ID" value="2"/>
    <att type="real" name="MCODE_SCORE" value="1.903225806451613"/>
    <att type="string" name="MCODE_TYPE" value="Seed"/>
    <att type="integer" name="DEGREE" value="16"/>
    <graphics type="CIRCLE" x="192.8345249924329" y="410.0348194905241"/>
  </node>
  <node label="RFC2" id="166">
    <att type="string" name="canonicalName" value="RFC2"/>
    <att type="string" name="Gene" value="5982"/>
    <att type="string" name="Symbol" value="RFC2"/>
    <att type="integer" name="MCODE_CLUSTER_ID" value="0"/>
    <att type="real" name="MCODE_SCORE" value="0.0"/>
    <att type="string" name="MCODE_TYPE" value=""/>
    <att type="integer" name="DEGREE" value="23"/>
    <graphics type="CIRCLE" x="408.0413513660062" y="265.72789445851834"/>
  </node>
  <node label="RPE" id="167">
    <att type="string" name="canonicalName" value="RPE"/>
    <att type="string" name="Gene" value="6120"/>
    <att type="string" name="Symbol" value="RPE"/>
    <att type="integer" name="MCODE_CLUSTER_ID" value="0"/>
    <att type="real" name="MCODE_SCORE" value="0.0"/>
    <att type="string" name="MCODE_TYPE" value=""/>
    <att type="integer" name="DEGREE" value="5"/>
    <graphics type="CIRCLE" x="233.26330848116086" y="286.41670526661886"/>
  </node>
  <node label="MRPL12" id="168">
    <att type="string" name="canonicalName" value="MRPL12"/>
    <att type="string" name="Gene" value="6182"/>
    <att type="string" name="Symbol" value="MRPL12"/>
    <att type="integer" name="MCODE_CLUSTER_ID" value="0"/>
    <att type="real" name="MCODE_SCORE" value="0.0"/>
    <att type="string" name="MCODE_TYPE" value=""/>
    <att type="integer" name="DEGREE" value="20"/>
    <graphics type="CIRCLE" x="234.76871777704415" y="165.54277012034854"/>
  </node>
  <node label="RRM1" id="169">
    <att type="string" name="canonicalName" value="RRM1"/>
    <att type="string" name="Gene" value="6240"/>
    <att type="string" name="Symbol" value="RRM1"/>
    <att type="integer" name="MCODE_CLUSTER_ID" value="0"/>
    <att type="real" name="MCODE_SCORE" value="0.0"/>
    <att type="string" name="MCODE_TYPE" value=""/>
    <att type="integer" name="DEGREE" value="20"/>
    <graphics type="CIRCLE" x="219.31571025421937" y="259.5692447955155"/>
  </node>
  <node label="S100A11" id="170">
    <att type="string" name="canonicalName" value="S100A11"/>
    <att type="string" name="Gene" value="6282"/>
    <att type="string" name="Symbol" value="S100A11"/>
    <att type="integer" name="MCODE_CLUSTER_ID" value="0"/>
    <att type="real" name="MCODE_SCORE" value="0.0"/>
    <att type="string" name="MCODE_TYPE" value=""/>
    <att type="integer" name="DEGREE" value="7"/>
    <graphics type="CIRCLE" x="359.5264755829732" y="211.86171141242792"/>
  </node>
  <node label="TRA2B" id="171">
    <att type="string" name="canonicalName" value="TRA2B"/>
    <att type="string" name="Gene" value="6434"/>
    <att type="string" name="Symbol" value="TRA2B"/>
    <att type="integer" name="MCODE_CLUSTER_ID" value="4"/>
    <att type="real" name="MCODE_SCORE" value="2.1176470588235294"/>
    <att type="string" name="MCODE_TYPE" value="Clustered"/>
    <att type="integer" name="DEGREE" value="15"/>
    <graphics type="CIRCLE" x="387.66223881005345" y="204.89923804648618"/>
  </node>
  <node label="SHC1" id="172">
    <att type="string" name="canonicalName" value="SHC1"/>
    <att type="string" name="Gene" value="6464"/>
    <att type="string" name="Symbol" value="SHC1"/>
    <att type="integer" name="MCODE_CLUSTER_ID" value="0"/>
    <att type="real" name="MCODE_SCORE" value="0.0"/>
    <att type="string" name="MCODE_TYPE" value=""/>
    <att type="integer" name="DEGREE" value="22"/>
    <graphics type="CIRCLE" x="276.3691323583965" y="320.1010934154355"/>
  </node>
  <node label="STIL" id="173">
    <att type="string" name="canonicalName" value="STIL"/>
    <att type="string" name="Gene" value="6491"/>
    <att type="string" name="Symbol" value="STIL"/>
    <att type="integer" name="MCODE_CLUSTER_ID" value="0"/>
    <att type="real" name="MCODE_SCORE" value="0.0"/>
    <att type="string" name="MCODE_TYPE" value=""/>
    <att type="integer" name="DEGREE" value="4"/>
    <graphics type="CIRCLE" x="190.31817662128628" y="156.06007909230684"/>
  </node>
  <node label="SKI" id="174">
    <att type="string" name="canonicalName" value="SKI"/>
    <att type="string" name="Gene" value="6497"/>
    <att type="string" name="Symbol" value="SKI"/>
    <att type="integer" name="MCODE_CLUSTER_ID" value="1"/>
    <att type="real" name="MCODE_SCORE" value="1.5909090909090908"/>
    <att type="string" name="MCODE_TYPE" value="Clustered"/>
    <att type="integer" name="DEGREE" value="13"/>
    <graphics type="CIRCLE" x="329.9027686415318" y="238.9830690184935"/>
  </node>
  <node label="SKIL" id="175">
    <att type="string" name="canonicalName" value="SKIL"/>
    <att type="string" name="Gene" value="6498"/>
    <att type="string" name="Symbol" value="SKIL"/>
    <att type="integer" name="MCODE_CLUSTER_ID" value="1"/>
    <att type="real" name="MCODE_SCORE" value="1.5909090909090908"/>
    <att type="string" name="MCODE_TYPE" value="Clustered"/>
    <att type="integer" name="DEGREE" value="6"/>
    <graphics type="CIRCLE" x="444.158728746632" y="294.0434260649595"/>
  </node>
  <node label="SLC1A4" id="176">
    <att type="string" name="canonicalName" value="SLC1A4"/>
    <att type="string" name="Gene" value="6509"/>
    <att type="string" name="Symbol" value="SLC1A4"/>
    <att type="integer" name="MCODE_CLUSTER_ID" value="0"/>
    <att type="real" name="MCODE_SCORE" value="0.0"/>
    <att type="string" name="MCODE_TYPE" value=""/>
    <att type="integer" name="DEGREE" value="2"/>
    <graphics type="CIRCLE" x="370.8142840948036" y="279.28383574659324"/>
  </node>
  <node label="SLC1A5" id="177">
    <att type="string" name="canonicalName" value="SLC1A5"/>
    <att type="string" name="Gene" value="6510"/>
    <att type="string" name="Symbol" value="SLC1A5"/>
    <att type="integer" name="MCODE_CLUSTER_ID" value="1"/>
    <att type="real" name="MCODE_SCORE" value="1.5909090909090908"/>
    <att type="string" name="MCODE_TYPE" value="Clustered"/>
    <att type="integer" name="DEGREE" value="14"/>
    <graphics type="CIRCLE" x="358.16462613634036" y="445.37322002030146"/>
  </node>
  <node label="SLC3A2" id="178">
    <att type="string" name="canonicalName" value="SLC3A2"/>
    <att type="string" name="Gene" value="6520"/>
    <att type="string" name="Symbol" value="SLC3A2"/>
    <att type="integer" name="MCODE_CLUSTER_ID" value="1"/>
    <att type="real" name="MCODE_SCORE" value="1.5909090909090908"/>
    <att type="string" name="MCODE_TYPE" value="Clustered"/>
    <att type="integer" name="DEGREE" value="14"/>
    <graphics type="CIRCLE" x="195.62275842839966" y="203.8925806842189"/>
  </node>
  <node label="SLC6A8" id="179">
    <att type="string" name="canonicalName" value="SLC6A8"/>
    <att type="string" name="Gene" value="6535"/>
    <att type="string" name="Symbol" value="SLC6A8"/>
    <att type="integer" name="MCODE_CLUSTER_ID" value="7"/>
    <att type="real" name="MCODE_SCORE" value="1.75"/>
    <att type="string" name="MCODE_TYPE" value="Clustered"/>
    <att type="integer" name="DEGREE" value="8"/>
    <graphics type="CIRCLE" x="382.375469742979" y="292.8468086860716"/>
  </node>
  <node label="SLC7A1" id="180">
    <att type="string" name="canonicalName" value="SLC7A1"/>
    <att type="string" name="Gene" value="6541"/>
    <att type="string" name="Symbol" value="SLC7A1"/>
    <att type="integer" name="MCODE_CLUSTER_ID" value="7"/>
    <att type="real" name="MCODE_SCORE" value="1.75"/>
    <att type="string" name="MCODE_TYPE" value="Clustered"/>
    <att type="integer" name="DEGREE" value="9"/>
    <graphics type="CIRCLE" x="158.88580859565482" y="412.0677667710923"/>
  </node>
  <node label="SLC12A2" id="181">
    <att type="string" name="canonicalName" value="SLC12A2"/>
    <att type="string" name="Gene" value="6558"/>
    <att type="string" name="Symbol" value="SLC12A2"/>
    <att type="integer" name="MCODE_CLUSTER_ID" value="0"/>
    <att type="real" name="MCODE_SCORE" value="0.0"/>
    <att type="string" name="MCODE_TYPE" value=""/>
    <att type="integer" name="DEGREE" value="9"/>
    <graphics type="CIRCLE" x="336.51639820277103" y="265.2888620436835"/>
  </node>
  <node label="SNRPB" id="182">
    <att type="string" name="canonicalName" value="SNRPB"/>
    <att type="string" name="Gene" value="6628"/>
    <att type="string" name="Symbol" value="SNRPB"/>
    <att type="integer" name="MCODE_CLUSTER_ID" value="5"/>
    <att type="real" name="MCODE_SCORE" value="2.533333333333333"/>
    <att type="string" name="MCODE_TYPE" value="Clustered"/>
    <att type="integer" name="DEGREE" value="34"/>
    <graphics type="CIRCLE" x="183.09341269537745" y="299.19307796001965"/>
  </node>
  <node label="SNRPC" id="183">
    <att type="string" name="canonicalName" value="SNRPC"/>
    <att type="string" name="Gene" value="6631"/>
    <att type="string" name="Symbol" value="SNRPC"/>
    <att type="integer" name="MCODE_CLUSTER_ID" value="3"/>
    <att type="real" name="MCODE_SCORE" value="2.2399999999999998"/>
    <att type="string" name="MCODE_TYPE" value="Clustered"/>
    <att type="integer" name="DEGREE" value="19"/>
    <graphics type="CIRCLE" x="197.96341121153392" y="326.19748275622055"/>
  </node>
  <node label="CAPN15" id="184">
    <att type="string" name="canonicalName" value="CAPN15"/>
    <att type="string" name="Gene" value="6650"/>
    <att type="string" name="Symbol" value="CAPN15"/>
    <att type="integer" name="MCODE_CLUSTER_ID" value="0"/>
    <att type="real" name="MCODE_SCORE" value="0.0"/>
    <att type="string" name="MCODE_TYPE" value=""/>
    <att type="integer" name="DEGREE" value="6"/>
    <graphics type="CIRCLE" x="204.1809831076391" y="325.84016053741436"/>
  </node>
  <node label="UAP1" id="185">
    <att type="string" name="canonicalName" value="UAP1"/>
    <att type="string" name="Gene" value="6675"/>
    <att type="string" name="Symbol" value="UAP1"/>
    <att type="integer" name="MCODE_CLUSTER_ID" value="0"/>
    <att type="real" name="MCODE_SCORE" value="0.0"/>
    <att type="string" name="MCODE_TYPE" value=""/>
    <att type="integer" name="DEGREE" value="8"/>
    <graphics type="CIRCLE" x="380.85577386022965" y="175.63889749209818"/>
  </node>
  <node label="SRP54" id="186">
    <att type="string" name="canonicalName" value="SRP54"/>
    <att type="string" name="Gene" value="6729"/>
    <att type="string" name="Symbol" value="SRP54"/>
    <att type="integer" name="MCODE_CLUSTER_ID" value="0"/>
    <att type="real" name="MCODE_SCORE" value="0.0"/>
    <att type="string" name="MCODE_TYPE" value=""/>
    <att type="integer" name="DEGREE" value="14"/>
    <graphics type="CIRCLE" x="417.49375222567073" y="402.2724762062978"/>
  </node>
  <node label="SSBP1" id="187">
    <att type="string" name="canonicalName" value="SSBP1"/>
    <att type="string" name="Gene" value="6742"/>
    <att type="string" name="Symbol" value="SSBP1"/>
    <att type="integer" name="MCODE_CLUSTER_ID" value="0"/>
    <att type="real" name="MCODE_SCORE" value="0.0"/>
    <att type="string" name="MCODE_TYPE" value=""/>
    <att type="integer" name="DEGREE" value="19"/>
    <graphics type="CIRCLE" x="376.36994412887475" y="206.73963811812195"/>
  </node>
  <node label="SSR3" id="188">
    <att type="string" name="canonicalName" value="SSR3"/>
    <att type="string" name="Gene" value="6747"/>
    <att type="string" name="Symbol" value="SSR3"/>
    <att type="integer" name="MCODE_CLUSTER_ID" value="0"/>
    <att type="real" name="MCODE_SCORE" value="0.0"/>
    <att type="string" name="MCODE_TYPE" value=""/>
    <att type="integer" name="DEGREE" value="8"/>
    <graphics type="CIRCLE" x="274.0759028980677" y="375.7322393741781"/>
  </node>
  <node label="SSTR1" id="189">
    <att type="string" name="canonicalName" value="SSTR1"/>
    <att type="string" name="Gene" value="6751"/>
    <att type="string" name="Symbol" value="SSTR1"/>
    <att type="integer" name="MCODE_CLUSTER_ID" value="0"/>
    <att type="real" name="MCODE_SCORE" value="0.0"/>
    <att type="string" name="MCODE_TYPE" value=""/>
    <att type="integer" name="DEGREE" value="3"/>
    <graphics type="CIRCLE" x="163.12916240332476" y="280.2007239643495"/>
  </node>
  <node label="TGFBI" id="190">
    <att type="string" name="canonicalName" value="TGFBI"/>
    <att type="string" name="Gene" value="7045"/>
    <att type="string" name="Symbol" value="TGFBI"/>
    <att type="integer" name="MCODE_CLUSTER_ID" value="0"/>
    <att type="real" name="MCODE_SCORE" value="0.0"/>
    <att type="string" name="MCODE_TYPE" value=""/>
    <att type="integer" name="DEGREE" value="1"/>
    <graphics type="CIRCLE" x="329.1506191601329" y="261.3621161869098"/>
  </node>
  <node label="TPD52L2" id="191">
    <att type="string" name="canonicalName" value="TPD52L2"/>
    <att type="string" name="Gene" value="7165"/>
    <att type="string" name="Symbol" value="TPD52L2"/>
    <att type="integer" name="MCODE_CLUSTER_ID" value="0"/>
    <att type="real" name="MCODE_SCORE" value="0.0"/>
    <att type="string" name="MCODE_TYPE" value=""/>
    <att type="integer" name="DEGREE" value="16"/>
    <graphics type="CIRCLE" x="339.2684310133018" y="219.03292277761352"/>
  </node>
  <node label="PHLDA2" id="192">
    <att type="string" name="canonicalName" value="PHLDA2"/>
    <att type="string" name="Gene" value="7262"/>
    <att type="string" name="Symbol" value="PHLDA2"/>
    <att type="integer" name="MCODE_CLUSTER_ID" value="0"/>
    <att type="real" name="MCODE_SCORE" value="0.0"/>
    <att type="string" name="MCODE_TYPE" value=""/>
    <att type="integer" name="DEGREE" value="1"/>
    <graphics type="CIRCLE" x="201.84107115624943" y="259.1154582392982"/>
  </node>
  <node label="UBA1" id="193">
    <att type="string" name="canonicalName" value="UBA1"/>
    <att type="string" name="Gene" value="7317"/>
    <att type="string" name="Symbol" value="UBA1"/>
    <att type="integer" name="MCODE_CLUSTER_ID" value="6"/>
    <att type="real" name="MCODE_SCORE" value="2.9166666666666665"/>
    <att type="string" name="MCODE_TYPE" value="Clustered"/>
    <att type="integer" name="DEGREE" value="44"/>
    <graphics type="CIRCLE" x="385.609811767498" y="267.4004266306289"/>
  </node>
  <node label="UCHL3" id="194">
    <att type="string" name="canonicalName" value="UCHL3"/>
    <att type="string" name="Gene" value="7347"/>
    <att type="string" name="Symbol" value="UCHL3"/>
    <att type="integer" name="MCODE_CLUSTER_ID" value="0"/>
    <att type="real" name="MCODE_SCORE" value="0.0"/>
    <att type="string" name="MCODE_TYPE" value=""/>
    <att type="integer" name="DEGREE" value="21"/>
    <graphics type="CIRCLE" x="410.12332018544095" y="382.644159408807"/>
  </node>
  <node label="UGDH" id="195">
    <att type="string" name="canonicalName" value="UGDH"/>
    <att type="string" name="Gene" value="7358"/>
    <att type="string" name="Symbol" value="UGDH"/>
    <att type="integer" name="MCODE_CLUSTER_ID" value="0"/>
    <att type="real" name="MCODE_SCORE" value="0.0"/>
    <att type="string" name="MCODE_TYPE" value=""/>
    <att type="integer" name="DEGREE" value="7"/>
    <graphics type="CIRCLE" x="421.4397024345366" y="341.8402335168755"/>
  </node>
  <node label="USP1" id="196">
    <att type="string" name="canonicalName" value="USP1"/>
    <att type="string" name="Gene" value="7398"/>
    <att type="string" name="Symbol" value="USP1"/>
    <att type="integer" name="MCODE_CLUSTER_ID" value="0"/>
    <att type="real" name="MCODE_SCORE" value="0.0"/>
    <att type="string" name="MCODE_TYPE" value=""/>
    <att type="integer" name="DEGREE" value="4"/>
    <graphics type="CIRCLE" x="169.8757539406013" y="372.8808084618413"/>
  </node>
  <node label="VASP" id="197">
    <att type="string" name="canonicalName" value="VASP"/>
    <att type="string" name="Gene" value="7408"/>
    <att type="string" name="Symbol" value="VASP"/>
    <att type="integer" name="MCODE_CLUSTER_ID" value="0"/>
    <att type="real" name="MCODE_SCORE" value="0.0"/>
    <att type="string" name="MCODE_TYPE" value=""/>
    <att type="integer" name="DEGREE" value="18"/>
    <graphics type="CIRCLE" x="327.91666548395017" y="201.20988816865412"/>
  </node>
  <node label="VBP1" id="198">
    <att type="string" name="canonicalName" value="VBP1"/>
    <att type="string" name="Gene" value="7411"/>
    <att type="string" name="Symbol" value="VBP1"/>
    <att type="integer" name="MCODE_CLUSTER_ID" value="2"/>
    <att type="real" name="MCODE_SCORE" value="1.903225806451613"/>
    <att type="string" name="MCODE_TYPE" value="Clustered"/>
    <att type="integer" name="DEGREE" value="12"/>
    <graphics type="CIRCLE" x="311.3368638829443" y="367.5443272478827"/>
  </node>
  <node label="VCL" id="199">
    <att type="string" name="canonicalName" value="VCL"/>
    <att type="string" name="Gene" value="7414"/>
    <att type="string" name="Symbol" value="VCL"/>
    <att type="integer" name="MCODE_CLUSTER_ID" value="11"/>
    <att type="real" name="MCODE_SCORE" value="1.0"/>
    <att type="string" name="MCODE_TYPE" value="Clustered"/>
    <att type="integer" name="DEGREE" value="32"/>
    <graphics type="CIRCLE" x="447.6309647097881" y="203.57398466702662"/>
  </node>
  <node label="VCP" id="200">
    <att type="string" name="canonicalName" value="VCP"/>
    <att type="string" name="Gene" value="7415"/>
    <att type="string" name="Symbol" value="VCP"/>
    <att type="integer" name="MCODE_CLUSTER_ID" value="5"/>
    <att type="real" name="MCODE_SCORE" value="2.533333333333333"/>
    <att type="string" name="MCODE_TYPE" value="Clustered"/>
    <att type="integer" name="DEGREE" value="83"/>
    <graphics type="CIRCLE" x="402.2736107844522" y="298.6482746713718"/>
  </node>
  <node label="WARS1" id="201">
    <att type="string" name="canonicalName" value="WARS1"/>
    <att type="string" name="Gene" value="7453"/>
    <att type="string" name="Symbol" value="WARS1"/>
    <att type="integer" name="MCODE_CLUSTER_ID" value="0"/>
    <att type="real" name="MCODE_SCORE" value="0.0"/>
    <att type="string" name="MCODE_TYPE" value=""/>
    <att type="integer" name="DEGREE" value="10"/>
    <graphics type="CIRCLE" x="230.5021532838095" y="425.8571900095692"/>
  </node>
  <node label="YWHAZ" id="202">
    <att type="string" name="canonicalName" value="YWHAZ"/>
    <att type="string" name="Gene" value="7534"/>
    <att type="string" name="Symbol" value="YWHAZ"/>
    <att type="integer" name="MCODE_CLUSTER_ID" value="3"/>
    <att type="real" name="MCODE_SCORE" value="2.2399999999999998"/>
    <att type="string" name="MCODE_TYPE" value="Clustered"/>
    <att type="integer" name="DEGREE" value="56"/>
    <graphics type="CIRCLE" x="380.42399072339947" y="209.3847170709255"/>
  </node>
  <node label="ZYX" id="203">
    <att type="string" name="canonicalName" value="ZYX"/>
    <att type="string" name="Gene" value="7791"/>
    <att type="string" name="Symbol" value="ZYX"/>
    <att type="integer" name="MCODE_CLUSTER_ID" value="0"/>
    <att type="real" name="MCODE_SCORE" value="0.0"/>
    <att type="string" name="MCODE_TYPE" value=""/>
    <att type="integer" name="DEGREE" value="18"/>
    <graphics type="CIRCLE" x="415.09229835458626" y="233.1280217571849"/>
  </node>
  <node label="FOSL1" id="204">
    <att type="string" name="canonicalName" value="FOSL1"/>
    <att type="string" name="Gene" value="8061"/>
    <att type="string" name="Symbol" value="FOSL1"/>
    <att type="integer" name="MCODE_CLUSTER_ID" value="0"/>
    <att type="real" name="MCODE_SCORE" value="0.0"/>
    <att type="string" name="MCODE_TYPE" value=""/>
    <att type="integer" name="DEGREE" value="3"/>
    <graphics type="CIRCLE" x="201.5638608101091" y="190.27522188531998"/>
  </node>
  <node label="MLF2" id="205">
    <att type="string" name="canonicalName" value="MLF2"/>
    <att type="string" name="Gene" value="8079"/>
    <att type="string" name="Symbol" value="MLF2"/>
    <att type="integer" name="MCODE_CLUSTER_ID" value="2"/>
    <att type="real" name="MCODE_SCORE" value="1.903225806451613"/>
    <att type="string" name="MCODE_TYPE" value="Clustered"/>
    <att type="integer" name="DEGREE" value="5"/>
    <graphics type="CIRCLE" x="314.5479575125838" y="311.0132690297766"/>
  </node>
  <node label="DYRK3" id="206">
    <att type="string" name="canonicalName" value="DYRK3"/>
    <att type="string" name="Gene" value="8444"/>
    <att type="string" name="Symbol" value="DYRK3"/>
    <att type="integer" name="MCODE_CLUSTER_ID" value="0"/>
    <att type="real" name="MCODE_SCORE" value="0.0"/>
    <att type="string" name="MCODE_TYPE" value=""/>
    <att type="integer" name="DEGREE" value="2"/>
    <graphics type="CIRCLE" x="419.7487138329532" y="183.56596645189984"/>
  </node>
  <node label="SEMA7A" id="207">
    <att type="string" name="canonicalName" value="SEMA7A"/>
    <att type="string" name="Gene" value="8482"/>
    <att type="string" name="Symbol" value="SEMA7A"/>
    <att type="integer" name="MCODE_CLUSTER_ID" value="0"/>
    <att type="real" name="MCODE_SCORE" value="0.0"/>
    <att type="string" name="MCODE_TYPE" value=""/>
    <att type="integer" name="DEGREE" value="3"/>
    <graphics type="CIRCLE" x="349.5887065068398" y="424.80899027323585"/>
  </node>
  <node label="ITGA10" id="208">
    <att type="string" name="canonicalName" value="ITGA10"/>
    <att type="string" name="Gene" value="8515"/>
    <att type="string" name="Symbol" value="ITGA10"/>
    <att type="integer" name="MCODE_CLUSTER_ID" value="1"/>
    <att type="real" name="MCODE_SCORE" value="1.5909090909090908"/>
    <att type="string" name="MCODE_TYPE" value="Clustered"/>
    <att type="integer" name="DEGREE" value="8"/>
    <graphics type="CIRCLE" x="182.7822406921661" y="330.1764482007669"/>
  </node>
  <node label="AP3B1" id="209">
    <att type="string" name="canonicalName" value="AP3B1"/>
    <att type="string" name="Gene" value="8546"/>
    <att type="string" name="Symbol" value="AP3B1"/>
    <att type="integer" name="MCODE_CLUSTER_ID" value="2"/>
    <att type="real" name="MCODE_SCORE" value="1.903225806451613"/>
    <att type="string" name="MCODE_TYPE" value="Clustered"/>
    <att type="integer" name="DEGREE" value="11"/>
    <graphics type="CIRCLE" x="287.315924589254" y="355.7561793585759"/>
  </node>
  <node label="RUVBL1" id="210">
    <att type="string" name="canonicalName" value="RUVBL1"/>
    <att type="string" name="Gene" value="8607"/>
    <att type="string" name="Symbol" value="RUVBL1"/>
    <att type="integer" name="MCODE_CLUSTER_ID" value="2"/>
    <att type="real" name="MCODE_SCORE" value="1.903225806451613"/>
    <att type="string" name="MCODE_TYPE" value="Clustered"/>
    <att type="integer" name="DEGREE" value="28"/>
    <graphics type="CIRCLE" x="341.5083557121685" y="221.40615038346021"/>
  </node>
  <node label="KLF7" id="211">
    <att type="string" name="canonicalName" value="KLF7"/>
    <att type="string" name="Gene" value="8609"/>
    <att type="string" name="Symbol" value="KLF7"/>
    <att type="integer" name="MCODE_CLUSTER_ID" value="0"/>
    <att type="real" name="MCODE_SCORE" value="0.0"/>
    <att type="string" name="MCODE_TYPE" value=""/>
    <att type="integer" name="DEGREE" value="1"/>
    <graphics type="CIRCLE" x="209.97479036628764" y="375.7781999042288"/>
  </node>
  <node label="USO1" id="212">
    <att type="string" name="canonicalName" value="USO1"/>
    <att type="string" name="Gene" value="8615"/>
    <att type="string" name="Symbol" value="USO1"/>
    <att type="integer" name="MCODE_CLUSTER_ID" value="3"/>
    <att type="real" name="MCODE_SCORE" value="2.2399999999999998"/>
    <att type="string" name="MCODE_TYPE" value="Clustered"/>
    <att type="integer" name="DEGREE" value="23"/>
    <graphics type="CIRCLE" x="233.29122097615715" y="297.5956733044152"/>
  </node>
  <node label="EIF3J" id="213">
    <att type="string" name="canonicalName" value="EIF3J"/>
    <att type="string" name="Gene" value="8669"/>
    <att type="string" name="Symbol" value="EIF3J"/>
    <att type="integer" name="MCODE_CLUSTER_ID" value="0"/>
    <att type="real" name="MCODE_SCORE" value="0.0"/>
    <att type="string" name="MCODE_TYPE" value=""/>
    <att type="integer" name="DEGREE" value="7"/>
    <graphics type="CIRCLE" x="386.05036237039866" y="430.6490535958138"/>
  </node>
  <node label="NAPG" id="214">
    <att type="string" name="canonicalName" value="NAPG"/>
    <att type="string" name="Gene" value="8774"/>
    <att type="string" name="Symbol" value="NAPG"/>
    <att type="integer" name="MCODE_CLUSTER_ID" value="0"/>
    <att type="real" name="MCODE_SCORE" value="0.0"/>
    <att type="string" name="MCODE_TYPE" value=""/>
    <att type="integer" name="DEGREE" value="5"/>
    <graphics type="CIRCLE" x="197.49277747428087" y="290.77239620311843"/>
  </node>
  <node label="ZPR1" id="215">
    <att type="string" name="canonicalName" value="ZPR1"/>
    <att type="string" name="Gene" value="8882"/>
    <att type="string" name="Symbol" value="ZPR1"/>
    <att type="integer" name="MCODE_CLUSTER_ID" value="0"/>
    <att type="real" name="MCODE_SCORE" value="0.0"/>
    <att type="string" name="MCODE_TYPE" value=""/>
    <att type="integer" name="DEGREE" value="9"/>
    <graphics type="CIRCLE" x="256.5775667738169" y="173.1711523644487"/>
  </node>
  <node label="TIMELESS" id="216">
    <att type="string" name="canonicalName" value="TIMELESS"/>
    <att type="string" name="Gene" value="8914"/>
    <att type="string" name="Symbol" value="TIMELESS"/>
    <att type="integer" name="MCODE_CLUSTER_ID" value="8"/>
    <att type="real" name="MCODE_SCORE" value="1.2857142857142858"/>
    <att type="string" name="MCODE_TYPE" value="Clustered"/>
    <att type="integer" name="DEGREE" value="14"/>
    <graphics type="CIRCLE" x="416.9635070838863" y="345.4680501577503"/>
  </node>
  <node label="PLOD3" id="217">
    <att type="string" name="canonicalName" value="PLOD3"/>
    <att type="string" name="Gene" value="8985"/>
    <att type="string" name="Symbol" value="PLOD3"/>
    <att type="integer" name="MCODE_CLUSTER_ID" value="0"/>
    <att type="real" name="MCODE_SCORE" value="0.0"/>
    <att type="string" name="MCODE_TYPE" value=""/>
    <att type="integer" name="DEGREE" value="11"/>
    <graphics type="CIRCLE" x="240.52654443757578" y="217.5604845957763"/>
  </node>
  <node label="DIRAS3" id="218">
    <att type="string" name="canonicalName" value="DIRAS3"/>
    <att type="string" name="Gene" value="9077"/>
    <att type="string" name="Symbol" value="DIRAS3"/>
    <att type="integer" name="MCODE_CLUSTER_ID" value="0"/>
    <att type="real" name="MCODE_SCORE" value="0.0"/>
    <att type="string" name="MCODE_TYPE" value=""/>
    <att type="integer" name="DEGREE" value="18"/>
    <graphics type="CIRCLE" x="371.55178992811307" y="383.79696499945715"/>
  </node>
  <node label="HGS" id="219">
    <att type="string" name="canonicalName" value="HGS"/>
    <att type="string" name="Gene" value="9146"/>
    <att type="string" name="Symbol" value="HGS"/>
    <att type="integer" name="MCODE_CLUSTER_ID" value="0"/>
    <att type="real" name="MCODE_SCORE" value="0.0"/>
    <att type="string" name="MCODE_TYPE" value=""/>
    <att type="integer" name="DEGREE" value="27"/>
    <graphics type="CIRCLE" x="227.4085019859995" y="171.9242353623499"/>
  </node>
  <node label="PCSK7" id="220">
    <att type="string" name="canonicalName" value="PCSK7"/>
    <att type="string" name="Gene" value="9159"/>
    <att type="string" name="Symbol" value="PCSK7"/>
    <att type="integer" name="MCODE_CLUSTER_ID" value="0"/>
    <att type="real" name="MCODE_SCORE" value="0.0"/>
    <att type="string" name="MCODE_TYPE" value=""/>
    <att type="integer" name="DEGREE" value="3"/>
    <graphics type="CIRCLE" x="327.72953927721403" y="189.57841487769983"/>
  </node>
  <node label="BUB3" id="221">
    <att type="string" name="canonicalName" value="BUB3"/>
    <att type="string" name="Gene" value="9184"/>
    <att type="string" name="Symbol" value="BUB3"/>
    <att type="integer" name="MCODE_CLUSTER_ID" value="1"/>
    <att type="real" name="MCODE_SCORE" value="1.5909090909090908"/>
    <att type="string" name="MCODE_TYPE" value="Clustered"/>
    <att type="integer" name="DEGREE" value="17"/>
    <graphics type="CIRCLE" x="306.1009618582515" y="295.64279767734934"/>
  </node>
  <node label="HACD1" id="222">
    <att type="string" name="canonicalName" value="HACD1"/>
    <att type="string" name="Gene" value="9200"/>
    <att type="string" name="Symbol" value="HACD1"/>
    <att type="integer" name="MCODE_CLUSTER_ID" value="0"/>
    <att type="real" name="MCODE_SCORE" value="0.0"/>
    <att type="string" name="MCODE_TYPE" value=""/>
    <att type="integer" name="DEGREE" value="3"/>
    <graphics type="CIRCLE" x="232.2966334237804" y="178.6693295214702"/>
  </node>
  <node label="DCLK1" id="223">
    <att type="string" name="canonicalName" value="DCLK1"/>
    <att type="string" name="Gene" value="9201"/>
    <att type="string" name="Symbol" value="DCLK1"/>
    <att type="integer" name="MCODE_CLUSTER_ID" value="0"/>
    <att type="real" name="MCODE_SCORE" value="0.0"/>
    <att type="string" name="MCODE_TYPE" value=""/>
    <att type="integer" name="DEGREE" value="7"/>
    <graphics type="CIRCLE" x="201.74957656788717" y="440.30384595664447"/>
  </node>
  <node label="MTA2" id="224">
    <att type="string" name="canonicalName" value="MTA2"/>
    <att type="string" name="Gene" value="9219"/>
    <att type="string" name="Symbol" value="MTA2"/>
    <att type="integer" name="MCODE_CLUSTER_ID" value="2"/>
    <att type="real" name="MCODE_SCORE" value="1.903225806451613"/>
    <att type="string" name="MCODE_TYPE" value="Clustered"/>
    <att type="integer" name="DEGREE" value="17"/>
    <graphics type="CIRCLE" x="361.74398325440654" y="212.35500092135464"/>
  </node>
  <node label="NOLC1" id="225">
    <att type="string" name="canonicalName" value="NOLC1"/>
    <att type="string" name="Gene" value="9221"/>
    <att type="string" name="Symbol" value="NOLC1"/>
    <att type="integer" name="MCODE_CLUSTER_ID" value="0"/>
    <att type="real" name="MCODE_SCORE" value="0.0"/>
    <att type="string" name="MCODE_TYPE" value=""/>
    <att type="integer" name="DEGREE" value="16"/>
    <graphics type="CIRCLE" x="327.9544529053893" y="407.52148054569136"/>
  </node>
  <node label="NOG" id="226">
    <att type="string" name="canonicalName" value="NOG"/>
    <att type="string" name="Gene" value="9241"/>
    <att type="string" name="Symbol" value="NOG"/>
    <att type="integer" name="MCODE_CLUSTER_ID" value="0"/>
    <att type="real" name="MCODE_SCORE" value="0.0"/>
    <att type="string" name="MCODE_TYPE" value=""/>
    <att type="integer" name="DEGREE" value="1"/>
    <graphics type="CIRCLE" x="325.1953178525082" y="348.3801244839748"/>
  </node>
  <node label="COPB2" id="227">
    <att type="string" name="canonicalName" value="COPB2"/>
    <att type="string" name="Gene" value="9276"/>
    <att type="string" name="Symbol" value="COPB2"/>
    <att type="integer" name="MCODE_CLUSTER_ID" value="6"/>
    <att type="real" name="MCODE_SCORE" value="2.9166666666666665"/>
    <att type="string" name="MCODE_TYPE" value="Clustered"/>
    <att type="integer" name="DEGREE" value="48"/>
    <graphics type="CIRCLE" x="249.79017848284502" y="384.0568155241"/>
  </node>
  <node label="TRIP13" id="228">
    <att type="string" name="canonicalName" value="TRIP13"/>
    <att type="string" name="Gene" value="9319"/>
    <att type="string" name="Symbol" value="TRIP13"/>
    <att type="integer" name="MCODE_CLUSTER_ID" value="0"/>
    <att type="real" name="MCODE_SCORE" value="0.0"/>
    <att type="string" name="MCODE_TYPE" value=""/>
    <att type="integer" name="DEGREE" value="9"/>
    <graphics type="CIRCLE" x="384.4492801978292" y="178.46313268875318"/>
  </node>
  <node label="GOSR2" id="229">
    <att type="string" name="canonicalName" value="GOSR2"/>
    <att type="string" name="Gene" value="9570"/>
    <att type="string" name="Symbol" value="GOSR2"/>
    <att type="integer" name="MCODE_CLUSTER_ID" value="0"/>
    <att type="real" name="MCODE_SCORE" value="0.0"/>
    <att type="string" name="MCODE_TYPE" value=""/>
    <att type="integer" name="DEGREE" value="4"/>
    <graphics type="CIRCLE" x="273.63589398106467" y="213.54613338520505"/>
  </node>
  <node label="PRDX6" id="230">
    <att type="string" name="canonicalName" value="PRDX6"/>
    <att type="string" name="Gene" value="9588"/>
    <att type="string" name="Symbol" value="PRDX6"/>
    <att type="integer" name="MCODE_CLUSTER_ID" value="5"/>
    <att type="real" name="MCODE_SCORE" value="2.533333333333333"/>
    <att type="string" name="MCODE_TYPE" value="Clustered"/>
    <att type="integer" name="DEGREE" value="19"/>
    <graphics type="CIRCLE" x="409.4044089222454" y="202.96242213068552"/>
  </node>
  <node label="PDIA4" id="231">
    <att type="string" name="canonicalName" value="PDIA4"/>
    <att type="string" name="Gene" value="9601"/>
    <att type="string" name="Symbol" value="PDIA4"/>
    <att type="integer" name="MCODE_CLUSTER_ID" value="4"/>
    <att type="real" name="MCODE_SCORE" value="2.1176470588235294"/>
    <att type="string" name="MCODE_TYPE" value="Clustered"/>
    <att type="integer" name="DEGREE" value="46"/>
    <graphics type="CIRCLE" x="324.16100787671576" y="189.2171771142191"/>
  </node>
  <node label="MORF4L2" id="232">
    <att type="string" name="canonicalName" value="MORF4L2"/>
    <att type="string" name="Gene" value="9643"/>
    <att type="string" name="Symbol" value="MORF4L2"/>
    <att type="integer" name="MCODE_CLUSTER_ID" value="0"/>
    <att type="real" name="MCODE_SCORE" value="0.0"/>
    <att type="string" name="MCODE_TYPE" value=""/>
    <att type="integer" name="DEGREE" value="12"/>
    <graphics type="CIRCLE" x="254.9411110154271" y="150.8929664540872"/>
  </node>
  <node label="CEP135" id="233">
    <att type="string" name="canonicalName" value="CEP135"/>
    <att type="string" name="Gene" value="9662"/>
    <att type="string" name="Symbol" value="CEP135"/>
    <att type="integer" name="MCODE_CLUSTER_ID" value="0"/>
    <att type="real" name="MCODE_SCORE" value="0.0"/>
    <att type="string" name="MCODE_TYPE" value=""/>
    <att type="integer" name="DEGREE" value="9"/>
    <graphics type="CIRCLE" x="273.61722635137517" y="280.1643655781742"/>
  </node>
  <node label="NUP93" id="234">
    <att type="string" name="canonicalName" value="NUP93"/>
    <att type="string" name="Gene" value="9688"/>
    <att type="string" name="Symbol" value="NUP93"/>
    <att type="integer" name="MCODE_CLUSTER_ID" value="4"/>
    <att type="real" name="MCODE_SCORE" value="2.1176470588235294"/>
    <att type="string" name="MCODE_TYPE" value="Clustered"/>
    <att type="integer" name="DEGREE" value="29"/>
    <graphics type="CIRCLE" x="155.74016276629624" y="150.30247254624697"/>
  </node>
  <node label="DHX34" id="235">
    <att type="string" name="canonicalName" value="DHX34"/>
    <att type="string" name="Gene" value="9704"/>
    <att type="string" name="Symbol" value="DHX34"/>
    <att type="integer" name="MCODE_CLUSTER_ID" value="4"/>
    <att type="real" name="MCODE_SCORE" value="2.1176470588235294"/>
    <att type="string" name="MCODE_TYPE" value="Clustered"/>
    <att type="integer" name="DEGREE" value="14"/>
    <graphics type="CIRCLE" x="371.78670432511797" y="243.26951348844852"/>
  </node>
  <node label="BMS1" id="236">
    <att type="string" name="canonicalName" value="BMS1"/>
    <att type="string" name="Gene" value="9790"/>
    <att type="string" name="Symbol" value="BMS1"/>
    <att type="integer" name="MCODE_CLUSTER_ID" value="0"/>
    <att type="real" name="MCODE_SCORE" value="0.0"/>
    <att type="string" name="MCODE_TYPE" value=""/>
    <att type="integer" name="DEGREE" value="14"/>
    <graphics type="CIRCLE" x="365.66881304237404" y="322.9067465661417"/>
  </node>
  <node label="MELK" id="237">
    <att type="string" name="canonicalName" value="MELK"/>
    <att type="string" name="Gene" value="9833"/>
    <att type="string" name="Symbol" value="MELK"/>
    <att type="integer" name="MCODE_CLUSTER_ID" value="0"/>
    <att type="real" name="MCODE_SCORE" value="0.0"/>
    <att type="string" name="MCODE_TYPE" value=""/>
    <att type="integer" name="DEGREE" value="3"/>
    <graphics type="CIRCLE" x="230.76400332145596" y="219.20446870600335"/>
  </node>
  <node label="ARNT2" id="238">
    <att type="string" name="canonicalName" value="ARNT2"/>
    <att type="string" name="Gene" value="9915"/>
    <att type="string" name="Symbol" value="ARNT2"/>
    <att type="integer" name="MCODE_CLUSTER_ID" value="0"/>
    <att type="real" name="MCODE_SCORE" value="0.0"/>
    <att type="string" name="MCODE_TYPE" value=""/>
    <att type="integer" name="DEGREE" value="2"/>
    <graphics type="CIRCLE" x="389.5892280677096" y="319.38268494178845"/>
  </node>
  <node label="RBM8A" id="239">
    <att type="string" name="canonicalName" value="RBM8A"/>
    <att type="string" name="Gene" value="9939"/>
    <att type="string" name="Symbol" value="RBM8A"/>
    <att type="integer" name="MCODE_CLUSTER_ID" value="6"/>
    <att type="real" name="MCODE_SCORE" value="2.9166666666666665"/>
    <att type="string" name="MCODE_TYPE" value="Clustered"/>
    <att type="integer" name="DEGREE" value="38"/>
    <graphics type="CIRCLE" x="271.61794743208156" y="242.76040637899857"/>
  </node>
  <node label="WDR1" id="240">
    <att type="string" name="canonicalName" value="WDR1"/>
    <att type="string" name="Gene" value="9948"/>
    <att type="string" name="Symbol" value="WDR1"/>
    <att type="integer" name="MCODE_CLUSTER_ID" value="0"/>
    <att type="real" name="MCODE_SCORE" value="0.0"/>
    <att type="string" name="MCODE_TYPE" value=""/>
    <att type="integer" name="DEGREE" value="28"/>
    <graphics type="CIRCLE" x="177.29553213790447" y="257.86576629994005"/>
  </node>
  <node label="HNRNPDL" id="241">
    <att type="string" name="canonicalName" value="HNRNPDL"/>
    <att type="string" name="Gene" value="9987"/>
    <att type="string" name="Symbol" value="HNRNPDL"/>
    <att type="integer" name="MCODE_CLUSTER_ID" value="6"/>
    <att type="real" name="MCODE_SCORE" value="2.9166666666666665"/>
    <att type="string" name="MCODE_TYPE" value="Clustered"/>
    <att type="integer" name="DEGREE" value="23"/>
    <graphics type="CIRCLE" x="288.3178465688479" y="383.7300135344682"/>
  </node>
  <node label="SRA1" id="242">
    <att type="string" name="canonicalName" value="SRA1"/>
    <att type="string" name="Gene" value="10011"/>
    <att type="string" name="Symbol" value="SRA1"/>
    <att type="integer" name="MCODE_CLUSTER_ID" value="1"/>
    <att type="real" name="MCODE_SCORE" value="1.5909090909090908"/>
    <att type="string" name="MCODE_TYPE" value="Clustered"/>
    <att type="integer" name="DEGREE" value="7"/>
    <graphics type="CIRCLE" x="295.1696735326607" y="306.35340445109364"/>
  </node>
  <node label="FARSB" id="243">
    <att type="string" name="canonicalName" value="FARSB"/>
    <att type="string" name="Gene" value="10056"/>
    <att type="string" name="Symbol" value="FARSB"/>
    <att type="integer" name="MCODE_CLUSTER_ID" value="0"/>
    <att type="real" name="MCODE_SCORE" value="0.0"/>
    <att type="string" name="MCODE_TYPE" value=""/>
    <att type="integer" name="DEGREE" value="10"/>
    <graphics type="CIRCLE" x="405.502311631647" y="391.49549119083497"/>
  </node>
  <node label="GPC6" id="244">
    <att type="string" name="canonicalName" value="GPC6"/>
    <att type="string" name="Gene" value="10082"/>
    <att type="string" name="Symbol" value="GPC6"/>
    <att type="integer" name="MCODE_CLUSTER_ID" value="0"/>
    <att type="real" name="MCODE_SCORE" value="0.0"/>
    <att type="string" name="MCODE_TYPE" value=""/>
    <att type="integer" name="DEGREE" value="5"/>
    <graphics type="CIRCLE" x="292.1430130915907" y="226.2927391820748"/>
  </node>
  <node label="ARPC5" id="245">
    <att type="string" name="canonicalName" value="ARPC5"/>
    <att type="string" name="Gene" value="10092"/>
    <att type="string" name="Symbol" value="ARPC5"/>
    <att type="integer" name="MCODE_CLUSTER_ID" value="3"/>
    <att type="real" name="MCODE_SCORE" value="2.2399999999999998"/>
    <att type="string" name="MCODE_TYPE" value="Clustered"/>
    <att type="integer" name="DEGREE" value="20"/>
    <graphics type="CIRCLE" x="246.8783536796222" y="415.76101678422856"/>
  </node>
  <node label="ARPC1B" id="246">
    <att type="string" name="canonicalName" value="ARPC1B"/>
    <att type="string" name="Gene" value="10095"/>
    <att type="string" name="Symbol" value="ARPC1B"/>
    <att type="integer" name="MCODE_CLUSTER_ID" value="3"/>
    <att type="real" name="MCODE_SCORE" value="2.2399999999999998"/>
    <att type="string" name="MCODE_TYPE" value="Clustered"/>
    <att type="integer" name="DEGREE" value="21"/>
    <graphics type="CIRCLE" x="205.0831728070841" y="368.93078705987375"/>
  </node>
  <node label="ACTR3" id="247">
    <att type="string" name="canonicalName" value="ACTR3"/>
    <att type="string" name="Gene" value="10096"/>
    <att type="string" name="Symbol" value="ACTR3"/>
    <att type="integer" name="MCODE_CLUSTER_ID" value="3"/>
    <att type="real" name="MCODE_SCORE" value="2.2399999999999998"/>
    <att type="string" name="MCODE_TYPE" value="Clustered"/>
    <att type="integer" name="DEGREE" value="23"/>
    <graphics type="CIRCLE" x="242.9118222665823" y="256.9841611303092"/>
  </node>
  <node label="ACTR2" id="248">
    <att type="string" name="canonicalName" value="ACTR2"/>
    <att type="string" name="Gene" value="10097"/>
    <att type="string" name="Symbol" value="ACTR2"/>
    <att type="integer" name="MCODE_CLUSTER_ID" value="1"/>
    <att type="real" name="MCODE_SCORE" value="1.5909090909090908"/>
    <att type="string" name="MCODE_TYPE" value="Clustered"/>
    <att type="integer" name="DEGREE" value="33"/>
    <graphics type="CIRCLE" x="294.20456729385137" y="385.66274768753954"/>
  </node>
  <node label="SLC25A13" id="249">
    <att type="string" name="canonicalName" value="SLC25A13"/>
    <att type="string" name="Gene" value="10165"/>
    <att type="string" name="Symbol" value="SLC25A13"/>
    <att type="integer" name="MCODE_CLUSTER_ID" value="7"/>
    <att type="real" name="MCODE_SCORE" value="1.75"/>
    <att type="string" name="MCODE_TYPE" value="Clustered"/>
    <att type="integer" name="DEGREE" value="13"/>
    <graphics type="CIRCLE" x="449.5934065919508" y="357.4353072597783"/>
  </node>
  <node label="ALYREF" id="250">
    <att type="string" name="canonicalName" value="ALYREF"/>
    <att type="string" name="Gene" value="10189"/>
    <att type="string" name="Symbol" value="ALYREF"/>
    <att type="integer" name="MCODE_CLUSTER_ID" value="6"/>
    <att type="real" name="MCODE_SCORE" value="2.9166666666666665"/>
    <att type="string" name="MCODE_TYPE" value="Clustered"/>
    <att type="integer" name="DEGREE" value="24"/>
    <graphics type="CIRCLE" x="367.95506929476005" y="170.87705563868977"/>
  </node>
  <node label="ALG3" id="251">
    <att type="string" name="canonicalName" value="ALG3"/>
    <att type="string" name="Gene" value="10195"/>
    <att type="string" name="Symbol" value="ALG3"/>
    <att type="integer" name="MCODE_CLUSTER_ID" value="0"/>
    <att type="real" name="MCODE_SCORE" value="0.0"/>
    <att type="string" name="MCODE_TYPE" value=""/>
    <att type="integer" name="DEGREE" value="1"/>
    <graphics type="CIRCLE" x="399.79269565005626" y="406.0185787108671"/>
  </node>
  <node label="PSME3" id="252">
    <att type="string" name="canonicalName" value="PSME3"/>
    <att type="string" name="Gene" value="10197"/>
    <att type="string" name="Symbol" value="PSME3"/>
    <att type="integer" name="MCODE_CLUSTER_ID" value="1"/>
    <att type="real" name="MCODE_SCORE" value="1.5909090909090908"/>
    <att type="string" name="MCODE_TYPE" value="Clustered"/>
    <att type="integer" name="DEGREE" value="17"/>
    <graphics type="CIRCLE" x="150.19224175290293" y="435.85667029398826"/>
  </node>
  <node label="NUTF2" id="253">
    <att type="string" name="canonicalName" value="NUTF2"/>
    <att type="string" name="Gene" value="10204"/>
    <att type="string" name="Symbol" value="NUTF2"/>
    <att type="integer" name="MCODE_CLUSTER_ID" value="3"/>
    <att type="real" name="MCODE_SCORE" value="2.2399999999999998"/>
    <att type="string" name="MCODE_TYPE" value="Clustered"/>
    <att type="integer" name="DEGREE" value="17"/>
    <graphics type="CIRCLE" x="426.0556305403233" y="428.46563319127677"/>
  </node>
  <node label="DDX39A" id="254">
    <att type="string" name="canonicalName" value="DDX39A"/>
    <att type="string" name="Gene" value="10212"/>
    <att type="string" name="Symbol" value="DDX39A"/>
    <att type="integer" name="MCODE_CLUSTER_ID" value="4"/>
    <att type="real" name="MCODE_SCORE" value="2.1176470588235294"/>
    <att type="string" name="MCODE_TYPE" value="Clustered"/>
    <att type="integer" name="DEGREE" value="39"/>
    <graphics type="CIRCLE" x="185.12481418715362" y="341.71326179242783"/>
  </node>
  <node label="CDK2AP2" id="255">
    <att type="string" name="canonicalName" value="CDK2AP2"/>
    <att type="string" name="Gene" value="10263"/>
    <att type="string" name="Symbol" value="CDK2AP2"/>
    <att type="integer" name="MCODE_CLUSTER_ID" value="0"/>
    <att type="real" name="MCODE_SCORE" value="0.0"/>
    <att type="string" name="MCODE_TYPE" value=""/>
    <att type="integer" name="DEGREE" value="4"/>
    <graphics type="CIRCLE" x="324.5442736397764" y="208.97169961912337"/>
  </node>
  <node label="RAMP1" id="256">
    <att type="string" name="canonicalName" value="RAMP1"/>
    <att type="string" name="Gene" value="10267"/>
    <att type="string" name="Symbol" value="RAMP1"/>
    <att type="integer" name="MCODE_CLUSTER_ID" value="0"/>
    <att type="real" name="MCODE_SCORE" value="0.0"/>
    <att type="string" name="MCODE_TYPE" value=""/>
    <att type="integer" name="DEGREE" value="2"/>
    <graphics type="CIRCLE" x="196.6415065402667" y="171.24203800844987"/>
  </node>
  <node label="TCIRG1" id="257">
    <att type="string" name="canonicalName" value="TCIRG1"/>
    <att type="string" name="Gene" value="10312"/>
    <att type="string" name="Symbol" value="TCIRG1"/>
    <att type="integer" name="MCODE_CLUSTER_ID" value="0"/>
    <att type="real" name="MCODE_SCORE" value="0.0"/>
    <att type="string" name="MCODE_TYPE" value=""/>
    <att type="integer" name="DEGREE" value="5"/>
    <graphics type="CIRCLE" x="247.3190779534903" y="349.17702097702227"/>
  </node>
  <node label="NPM3" id="258">
    <att type="string" name="canonicalName" value="NPM3"/>
    <att type="string" name="Gene" value="10360"/>
    <att type="string" name="Symbol" value="NPM3"/>
    <att type="integer" name="MCODE_CLUSTER_ID" value="0"/>
    <att type="real" name="MCODE_SCORE" value="0.0"/>
    <att type="string" name="MCODE_TYPE" value=""/>
    <att type="integer" name="DEGREE" value="8"/>
    <graphics type="CIRCLE" x="342.37938208424407" y="282.3220863584272"/>
  </node>
  <node label="PRMT5" id="259">
    <att type="string" name="canonicalName" value="PRMT5"/>
    <att type="string" name="Gene" value="10419"/>
    <att type="string" name="Symbol" value="PRMT5"/>
    <att type="integer" name="MCODE_CLUSTER_ID" value="3"/>
    <att type="real" name="MCODE_SCORE" value="2.2399999999999998"/>
    <att type="string" name="MCODE_TYPE" value="Clustered"/>
    <att type="integer" name="DEGREE" value="40"/>
    <graphics type="CIRCLE" x="248.29998348896842" y="382.81843139959847"/>
  </node>
  <node label="IFI30" id="260">
    <att type="string" name="canonicalName" value="IFI30"/>
    <att type="string" name="Gene" value="10437"/>
    <att type="string" name="Symbol" value="IFI30"/>
    <att type="integer" name="MCODE_CLUSTER_ID" value="0"/>
    <att type="real" name="MCODE_SCORE" value="0.0"/>
    <att type="string" name="MCODE_TYPE" value=""/>
    <att type="integer" name="DEGREE" value="4"/>
    <graphics type="CIRCLE" x="213.61351111604753" y="358.6693196770696"/>
  </node>
  <node label="SEC23B" id="261">
    <att type="string" name="canonicalName" value="SEC23B"/>
    <att type="string" name="Gene" value="10483"/>
    <att type="string" name="Symbol" value="SEC23B"/>
    <att type="integer" name="MCODE_CLUSTER_ID" value="1"/>
    <att type="real" name="MCODE_SCORE" value="1.5909090909090908"/>
    <att type="string" name="MCODE_TYPE" value="Clustered"/>
    <att type="integer" name="DEGREE" value="18"/>
    <graphics type="CIRCLE" x="408.78390058092646" y="319.46341028561596"/>
  </node>
  <node label="SYNCRIP" id="262">
    <att type="string" name="canonicalName" value="SYNCRIP"/>
    <att type="string" name="Gene" value="10492"/>
    <att type="string" name="Symbol" value="SYNCRIP"/>
    <att type="integer" name="MCODE_CLUSTER_ID" value="6"/>
    <att type="real" name="MCODE_SCORE" value="2.9166666666666665"/>
    <att type="string" name="MCODE_TYPE" value="Clustered"/>
    <att type="integer" name="DEGREE" value="31"/>
    <graphics type="CIRCLE" x="428.87284578615083" y="337.60224827877244"/>
  </node>
  <node label="SEMA3C" id="263">
    <att type="string" name="canonicalName" value="SEMA3C"/>
    <att type="string" name="Gene" value="10512"/>
    <att type="string" name="Symbol" value="SEMA3C"/>
    <att type="integer" name="MCODE_CLUSTER_ID" value="0"/>
    <att type="real" name="MCODE_SCORE" value="0.0"/>
    <att type="string" name="MCODE_TYPE" value=""/>
    <att type="integer" name="DEGREE" value="1"/>
    <graphics type="CIRCLE" x="434.6561719982289" y="379.4084813254337"/>
  </node>
  <node label="CIB1" id="264">
    <att type="string" name="canonicalName" value="CIB1"/>
    <att type="string" name="Gene" value="10519"/>
    <att type="string" name="Symbol" value="CIB1"/>
    <att type="integer" name="MCODE_CLUSTER_ID" value="0"/>
    <att type="real" name="MCODE_SCORE" value="0.0"/>
    <att type="string" name="MCODE_TYPE" value=""/>
    <att type="integer" name="DEGREE" value="3"/>
    <graphics type="CIRCLE" x="303.9365085887975" y="157.7591355121217"/>
  </node>
  <node label="IPO7" id="265">
    <att type="string" name="canonicalName" value="IPO7"/>
    <att type="string" name="Gene" value="10527"/>
    <att type="string" name="Symbol" value="IPO7"/>
    <att type="integer" name="MCODE_CLUSTER_ID" value="8"/>
    <att type="real" name="MCODE_SCORE" value="1.2857142857142858"/>
    <att type="string" name="MCODE_TYPE" value="Seed"/>
    <att type="integer" name="DEGREE" value="28"/>
    <graphics type="CIRCLE" x="160.43022832666588" y="275.4511470091728"/>
  </node>
  <node label="RNASEH2A" id="266">
    <att type="string" name="canonicalName" value="RNASEH2A"/>
    <att type="string" name="Gene" value="10535"/>
    <att type="string" name="Symbol" value="RNASEH2A"/>
    <att type="integer" name="MCODE_CLUSTER_ID" value="0"/>
    <att type="real" name="MCODE_SCORE" value="0.0"/>
    <att type="string" name="MCODE_TYPE" value=""/>
    <att type="integer" name="DEGREE" value="2"/>
    <graphics type="CIRCLE" x="402.3169039715901" y="315.27729929265143"/>
  </node>
  <node label="PRDX4" id="267">
    <att type="string" name="canonicalName" value="PRDX4"/>
    <att type="string" name="Gene" value="10549"/>
    <att type="string" name="Symbol" value="PRDX4"/>
    <att type="integer" name="MCODE_CLUSTER_ID" value="0"/>
    <att type="real" name="MCODE_SCORE" value="0.0"/>
    <att type="string" name="MCODE_TYPE" value=""/>
    <att type="integer" name="DEGREE" value="14"/>
    <graphics type="CIRCLE" x="171.529411394612" y="439.50892891892255"/>
  </node>
  <node label="CCT7" id="268">
    <att type="string" name="canonicalName" value="CCT7"/>
    <att type="string" name="Gene" value="10574"/>
    <att type="string" name="Symbol" value="CCT7"/>
    <att type="integer" name="MCODE_CLUSTER_ID" value="3"/>
    <att type="real" name="MCODE_SCORE" value="2.2399999999999998"/>
    <att type="string" name="MCODE_TYPE" value="Clustered"/>
    <att type="integer" name="DEGREE" value="33"/>
    <graphics type="CIRCLE" x="388.22468816245157" y="269.93872457617954"/>
  </node>
  <node label="GAS2L1" id="269">
    <att type="string" name="canonicalName" value="GAS2L1"/>
    <att type="string" name="Gene" value="10634"/>
    <att type="string" name="Symbol" value="GAS2L1"/>
    <att type="integer" name="MCODE_CLUSTER_ID" value="0"/>
    <att type="real" name="MCODE_SCORE" value="0.0"/>
    <att type="string" name="MCODE_TYPE" value=""/>
    <att type="integer" name="DEGREE" value="4"/>
    <graphics type="CIRCLE" x="425.85643753436926" y="442.65805640859946"/>
  </node>
  <node label="CELF1" id="270">
    <att type="string" name="canonicalName" value="CELF1"/>
    <att type="string" name="Gene" value="10658"/>
    <att type="string" name="Symbol" value="CELF1"/>
    <att type="integer" name="MCODE_CLUSTER_ID" value="0"/>
    <att type="real" name="MCODE_SCORE" value="0.0"/>
    <att type="string" name="MCODE_TYPE" value=""/>
    <att type="integer" name="DEGREE" value="10"/>
    <graphics type="CIRCLE" x="373.73233328197654" y="406.05408594042945"/>
  </node>
  <node label="YME1L1" id="271">
    <att type="string" name="canonicalName" value="YME1L1"/>
    <att type="string" name="Gene" value="10730"/>
    <att type="string" name="Symbol" value="YME1L1"/>
    <att type="integer" name="MCODE_CLUSTER_ID" value="0"/>
    <att type="real" name="MCODE_SCORE" value="0.0"/>
    <att type="string" name="MCODE_TYPE" value=""/>
    <att type="integer" name="DEGREE" value="8"/>
    <graphics type="CIRCLE" x="422.4140474733587" y="338.6594658647806"/>
  </node>
  <node label="SRSF10" id="272">
    <att type="string" name="canonicalName" value="SRSF10"/>
    <att type="string" name="Gene" value="10772"/>
    <att type="string" name="Symbol" value="SRSF10"/>
    <att type="integer" name="MCODE_CLUSTER_ID" value="0"/>
    <att type="real" name="MCODE_SCORE" value="0.0"/>
    <att type="string" name="MCODE_TYPE" value=""/>
    <att type="integer" name="DEGREE" value="14"/>
    <graphics type="CIRCLE" x="304.1446094315782" y="318.57223777499297"/>
  </node>
  <node label="WDR4" id="273">
    <att type="string" name="canonicalName" value="WDR4"/>
    <att type="string" name="Gene" value="10785"/>
    <att type="string" name="Symbol" value="WDR4"/>
    <att type="integer" name="MCODE_CLUSTER_ID" value="0"/>
    <att type="real" name="MCODE_SCORE" value="0.0"/>
    <att type="string" name="MCODE_TYPE" value=""/>
    <att type="integer" name="DEGREE" value="5"/>
    <graphics type="CIRCLE" x="437.2383356159951" y="201.71460768307352"/>
  </node>
  <node label="PPP1R13L" id="274">
    <att type="string" name="canonicalName" value="PPP1R13L"/>
    <att type="string" name="Gene" value="10848"/>
    <att type="string" name="Symbol" value="PPP1R13L"/>
    <att type="integer" name="MCODE_CLUSTER_ID" value="0"/>
    <att type="real" name="MCODE_SCORE" value="0.0"/>
    <att type="string" name="MCODE_TYPE" value=""/>
    <att type="integer" name="DEGREE" value="5"/>
    <graphics type="CIRCLE" x="385.1212950293294" y="321.92801280539925"/>
  </node>
  <node label="YIF1A" id="275">
    <att type="string" name="canonicalName" value="YIF1A"/>
    <att type="string" name="Gene" value="10897"/>
    <att type="string" name="Symbol" value="YIF1A"/>
    <att type="integer" name="MCODE_CLUSTER_ID" value="0"/>
    <att type="real" name="MCODE_SCORE" value="0.0"/>
    <att type="string" name="MCODE_TYPE" value=""/>
    <att type="integer" name="DEGREE" value="5"/>
    <graphics type="CIRCLE" x="364.8116390112692" y="308.8442394711621"/>
  </node>
  <node label="TXNL4A" id="276">
    <att type="string" name="canonicalName" value="TXNL4A"/>
    <att type="string" name="Gene" value="10907"/>
    <att type="string" name="Symbol" value="TXNL4A"/>
    <att type="integer" name="MCODE_CLUSTER_ID" value="0"/>
    <att type="real" name="MCODE_SCORE" value="0.0"/>
    <att type="string" name="MCODE_TYPE" value=""/>
    <att type="integer" name="DEGREE" value="7"/>
    <graphics type="CIRCLE" x="211.37628960353754" y="398.60368434474685"/>
  </node>
  <node label="FASTK" id="277">
    <att type="string" name="canonicalName" value="FASTK"/>
    <att type="string" name="Gene" value="10922"/>
    <att type="string" name="Symbol" value="FASTK"/>
    <att type="integer" name="MCODE_CLUSTER_ID" value="0"/>
    <att type="real" name="MCODE_SCORE" value="0.0"/>
    <att type="string" name="MCODE_TYPE" value=""/>
    <att type="integer" name="DEGREE" value="2"/>
    <graphics type="CIRCLE" x="234.23651798501714" y="429.8448907202179"/>
  </node>
  <node label="PDIA5" id="278">
    <att type="string" name="canonicalName" value="PDIA5"/>
    <att type="string" name="Gene" value="10954"/>
    <att type="string" name="Symbol" value="PDIA5"/>
    <att type="integer" name="MCODE_CLUSTER_ID" value="0"/>
    <att type="real" name="MCODE_SCORE" value="0.0"/>
    <att type="string" name="MCODE_TYPE" value=""/>
    <att type="integer" name="DEGREE" value="9"/>
    <graphics type="CIRCLE" x="214.7856819434843" y="312.9879832868827"/>
  </node>
  <node label="CKAP4" id="279">
    <att type="string" name="canonicalName" value="CKAP4"/>
    <att type="string" name="Gene" value="10970"/>
    <att type="string" name="Symbol" value="CKAP4"/>
    <att type="integer" name="MCODE_CLUSTER_ID" value="0"/>
    <att type="real" name="MCODE_SCORE" value="0.0"/>
    <att type="string" name="MCODE_TYPE" value=""/>
    <att type="integer" name="DEGREE" value="25"/>
    <graphics type="CIRCLE" x="301.89031712458416" y="408.2696004725787"/>
  </node>
  <node label="YWHAQ" id="280">
    <att type="string" name="canonicalName" value="YWHAQ"/>
    <att type="string" name="Gene" value="10971"/>
    <att type="string" name="Symbol" value="YWHAQ"/>
    <att type="integer" name="MCODE_CLUSTER_ID" value="1"/>
    <att type="real" name="MCODE_SCORE" value="1.5909090909090908"/>
    <att type="string" name="MCODE_TYPE" value="Clustered"/>
    <att type="integer" name="DEGREE" value="46"/>
    <graphics type="CIRCLE" x="174.34931232218392" y="437.8458934894876"/>
  </node>
  <node label="GCN1" id="281">
    <att type="string" name="canonicalName" value="GCN1"/>
    <att type="string" name="Gene" value="10985"/>
    <att type="string" name="Symbol" value="GCN1"/>
    <att type="integer" name="MCODE_CLUSTER_ID" value="2"/>
    <att type="real" name="MCODE_SCORE" value="1.903225806451613"/>
    <att type="string" name="MCODE_TYPE" value="Clustered"/>
    <att type="integer" name="DEGREE" value="27"/>
    <graphics type="CIRCLE" x="417.4067219176858" y="283.59626553523566"/>
  </node>
  <node label="SLC27A4" id="282">
    <att type="string" name="canonicalName" value="SLC27A4"/>
    <att type="string" name="Gene" value="10999"/>
    <att type="string" name="Symbol" value="SLC27A4"/>
    <att type="integer" name="MCODE_CLUSTER_ID" value="0"/>
    <att type="real" name="MCODE_SCORE" value="0.0"/>
    <att type="string" name="MCODE_TYPE" value=""/>
    <att type="integer" name="DEGREE" value="4"/>
    <graphics type="CIRCLE" x="284.6524853299975" y="191.53530686352792"/>
  </node>
  <node label="KIF2C" id="283">
    <att type="string" name="canonicalName" value="KIF2C"/>
    <att type="string" name="Gene" value="11004"/>
    <att type="string" name="Symbol" value="KIF2C"/>
    <att type="integer" name="MCODE_CLUSTER_ID" value="1"/>
    <att type="real" name="MCODE_SCORE" value="1.5909090909090908"/>
    <att type="string" name="MCODE_TYPE" value="Clustered"/>
    <att type="integer" name="DEGREE" value="7"/>
    <graphics type="CIRCLE" x="447.0566522836399" y="197.4203547928512"/>
  </node>
  <node label="KDELR2" id="284">
    <att type="string" name="canonicalName" value="KDELR2"/>
    <att type="string" name="Gene" value="11014"/>
    <att type="string" name="Symbol" value="KDELR2"/>
    <att type="integer" name="MCODE_CLUSTER_ID" value="3"/>
    <att type="real" name="MCODE_SCORE" value="2.2399999999999998"/>
    <att type="string" name="MCODE_TYPE" value="Clustered"/>
    <att type="integer" name="DEGREE" value="19"/>
    <graphics type="CIRCLE" x="363.4199175137462" y="373.6820978811575"/>
  </node>
  <node label="KDELR3" id="285">
    <att type="string" name="canonicalName" value="KDELR3"/>
    <att type="string" name="Gene" value="11015"/>
    <att type="string" name="Symbol" value="KDELR3"/>
    <att type="integer" name="MCODE_CLUSTER_ID" value="3"/>
    <att type="real" name="MCODE_SCORE" value="2.2399999999999998"/>
    <att type="string" name="MCODE_TYPE" value="Clustered"/>
    <att type="integer" name="DEGREE" value="16"/>
    <graphics type="CIRCLE" x="325.51312197042705" y="193.24931477059624"/>
  </node>
  <node label="ZWINT" id="286">
    <att type="string" name="canonicalName" value="ZWINT"/>
    <att type="string" name="Gene" value="11130"/>
    <att type="string" name="Symbol" value="ZWINT"/>
    <att type="integer" name="MCODE_CLUSTER_ID" value="0"/>
    <att type="real" name="MCODE_SCORE" value="0.0"/>
    <att type="string" name="MCODE_TYPE" value=""/>
    <att type="integer" name="DEGREE" value="9"/>
    <graphics type="CIRCLE" x="312.4569583964592" y="258.079157261463"/>
  </node>
  <node label="PWP1" id="287">
    <att type="string" name="canonicalName" value="PWP1"/>
    <att type="string" name="Gene" value="11137"/>
    <att type="string" name="Symbol" value="PWP1"/>
    <att type="integer" name="MCODE_CLUSTER_ID" value="4"/>
    <att type="real" name="MCODE_SCORE" value="2.1176470588235294"/>
    <att type="string" name="MCODE_TYPE" value="Clustered"/>
    <att type="integer" name="DEGREE" value="16"/>
    <graphics type="CIRCLE" x="242.04199329585083" y="241.71894117700813"/>
  </node>
  <node label="GALNT5" id="288">
    <att type="string" name="canonicalName" value="GALNT5"/>
    <att type="string" name="Gene" value="11227"/>
    <att type="string" name="Symbol" value="GALNT5"/>
    <att type="integer" name="MCODE_CLUSTER_ID" value="0"/>
    <att type="real" name="MCODE_SCORE" value="0.0"/>
    <att type="string" name="MCODE_TYPE" value=""/>
    <att type="integer" name="DEGREE" value="1"/>
    <graphics type="CIRCLE" x="321.1077893979184" y="229.36028754797732"/>
  </node>
  <node label="KLHL2" id="289">
    <att type="string" name="canonicalName" value="KLHL2"/>
    <att type="string" name="Gene" value="11275"/>
    <att type="string" name="Symbol" value="KLHL2"/>
    <att type="integer" name="MCODE_CLUSTER_ID" value="0"/>
    <att type="real" name="MCODE_SCORE" value="0.0"/>
    <att type="string" name="MCODE_TYPE" value=""/>
    <att type="integer" name="DEGREE" value="1"/>
    <graphics type="CIRCLE" x="152.809770193939" y="280.2013692914379"/>
  </node>
  <node label="B4GALT7" id="290">
    <att type="string" name="canonicalName" value="B4GALT7"/>
    <att type="string" name="Gene" value="11285"/>
    <att type="string" name="Symbol" value="B4GALT7"/>
    <att type="integer" name="MCODE_CLUSTER_ID" value="0"/>
    <att type="real" name="MCODE_SCORE" value="0.0"/>
    <att type="string" name="MCODE_TYPE" value=""/>
    <att type="integer" name="DEGREE" value="3"/>
    <graphics type="CIRCLE" x="299.113468051611" y="388.004172159864"/>
  </node>
  <node label="OIP5" id="291">
    <att type="string" name="canonicalName" value="OIP5"/>
    <att type="string" name="Gene" value="11339"/>
    <att type="string" name="Symbol" value="OIP5"/>
    <att type="integer" name="MCODE_CLUSTER_ID" value="1"/>
    <att type="real" name="MCODE_SCORE" value="1.5909090909090908"/>
    <att type="string" name="MCODE_TYPE" value="Clustered"/>
    <att type="integer" name="DEGREE" value="11"/>
    <graphics type="CIRCLE" x="277.05837836085766" y="372.2049710059788"/>
  </node>
  <node label="COPG1" id="292">
    <att type="string" name="canonicalName" value="COPG1"/>
    <att type="string" name="Gene" value="22820"/>
    <att type="string" name="Symbol" value="COPG1"/>
    <att type="integer" name="MCODE_CLUSTER_ID" value="3"/>
    <att type="real" name="MCODE_SCORE" value="2.2399999999999998"/>
    <att type="string" name="MCODE_TYPE" value="Clustered"/>
    <att type="integer" name="DEGREE" value="25"/>
    <graphics type="CIRCLE" x="386.9698191104321" y="243.18636867818947"/>
  </node>
  <node label="PHLDA1" id="293">
    <att type="string" name="canonicalName" value="PHLDA1"/>
    <att type="string" name="Gene" value="22822"/>
    <att type="string" name="Symbol" value="PHLDA1"/>
    <att type="integer" name="MCODE_CLUSTER_ID" value="0"/>
    <att type="real" name="MCODE_SCORE" value="0.0"/>
    <att type="string" name="MCODE_TYPE" value=""/>
    <att type="integer" name="DEGREE" value="1"/>
    <graphics type="CIRCLE" x="352.90230560737507" y="333.143617320352"/>
  </node>
  <node label="AAK1" id="294">
    <att type="string" name="canonicalName" value="AAK1"/>
    <att type="string" name="Gene" value="22848"/>
    <att type="string" name="Symbol" value="AAK1"/>
    <att type="integer" name="MCODE_CLUSTER_ID" value="0"/>
    <att type="real" name="MCODE_SCORE" value="0.0"/>
    <att type="string" name="MCODE_TYPE" value=""/>
    <att type="integer" name="DEGREE" value="10"/>
    <graphics type="CIRCLE" x="334.77815561544" y="333.1806185599884"/>
  </node>
  <node label="ABLIM3" id="295">
    <att type="string" name="canonicalName" value="ABLIM3"/>
    <att type="string" name="Gene" value="22885"/>
    <att type="string" name="Symbol" value="ABLIM3"/>
    <att type="integer" name="MCODE_CLUSTER_ID" value="0"/>
    <att type="real" name="MCODE_SCORE" value="0.0"/>
    <att type="string" name="MCODE_TYPE" value=""/>
    <att type="integer" name="DEGREE" value="3"/>
    <graphics type="CIRCLE" x="393.7938607322726" y="429.9764345936955"/>
  </node>
  <node label="DKK1" id="296">
    <att type="string" name="canonicalName" value="DKK1"/>
    <att type="string" name="Gene" value="22943"/>
    <att type="string" name="Symbol" value="DKK1"/>
    <att type="integer" name="MCODE_CLUSTER_ID" value="0"/>
    <att type="real" name="MCODE_SCORE" value="0.0"/>
    <att type="string" name="MCODE_TYPE" value=""/>
    <att type="integer" name="DEGREE" value="2"/>
    <graphics type="CIRCLE" x="312.2799529148104" y="294.5979618623796"/>
  </node>
  <node label="SAMD4A" id="297">
    <att type="string" name="canonicalName" value="SAMD4A"/>
    <att type="string" name="Gene" value="23034"/>
    <att type="string" name="Symbol" value="SAMD4A"/>
    <att type="integer" name="MCODE_CLUSTER_ID" value="0"/>
    <att type="real" name="MCODE_SCORE" value="0.0"/>
    <att type="string" name="MCODE_TYPE" value=""/>
    <att type="integer" name="DEGREE" value="3"/>
    <graphics type="CIRCLE" x="257.8224480021976" y="178.80404025579062"/>
  </node>
  <node label="GANAB" id="298">
    <att type="string" name="canonicalName" value="GANAB"/>
    <att type="string" name="Gene" value="23193"/>
    <att type="string" name="Symbol" value="GANAB"/>
    <att type="integer" name="MCODE_CLUSTER_ID" value="0"/>
    <att type="real" name="MCODE_SCORE" value="0.0"/>
    <att type="string" name="MCODE_TYPE" value=""/>
    <att type="integer" name="DEGREE" value="22"/>
    <graphics type="CIRCLE" x="352.80139768974857" y="283.7214444516034"/>
  </node>
  <node label="FAM120A" id="299">
    <att type="string" name="canonicalName" value="FAM120A"/>
    <att type="string" name="Gene" value="23196"/>
    <att type="string" name="Symbol" value="FAM120A"/>
    <att type="integer" name="MCODE_CLUSTER_ID" value="0"/>
    <att type="real" name="MCODE_SCORE" value="0.0"/>
    <att type="string" name="MCODE_TYPE" value=""/>
    <att type="integer" name="DEGREE" value="15"/>
    <graphics type="CIRCLE" x="191.44395813144237" y="407.0501899657138"/>
  </node>
  <node label="JMJD6" id="300">
    <att type="string" name="canonicalName" value="JMJD6"/>
    <att type="string" name="Gene" value="23210"/>
    <att type="string" name="Symbol" value="JMJD6"/>
    <att type="integer" name="MCODE_CLUSTER_ID" value="2"/>
    <att type="real" name="MCODE_SCORE" value="1.903225806451613"/>
    <att type="string" name="MCODE_TYPE" value="Clustered"/>
    <att type="integer" name="DEGREE" value="8"/>
    <graphics type="CIRCLE" x="212.8019700141362" y="219.59369453767914"/>
  </node>
  <node label="SEL1L3" id="301">
    <att type="string" name="canonicalName" value="SEL1L3"/>
    <att type="string" name="Gene" value="23231"/>
    <att type="string" name="Symbol" value="SEL1L3"/>
    <att type="integer" name="MCODE_CLUSTER_ID" value="0"/>
    <att type="real" name="MCODE_SCORE" value="0.0"/>
    <att type="string" name="MCODE_TYPE" value=""/>
    <att type="integer" name="DEGREE" value="2"/>
    <graphics type="CIRCLE" x="329.5857303775409" y="400.42556969741906"/>
  </node>
  <node label="DNAJC9" id="302">
    <att type="string" name="canonicalName" value="DNAJC9"/>
    <att type="string" name="Gene" value="23234"/>
    <att type="string" name="Symbol" value="DNAJC9"/>
    <att type="integer" name="MCODE_CLUSTER_ID" value="0"/>
    <att type="real" name="MCODE_SCORE" value="0.0"/>
    <att type="string" name="MCODE_TYPE" value=""/>
    <att type="integer" name="DEGREE" value="11"/>
    <graphics type="CIRCLE" x="183.62247527453889" y="182.7471055961811"/>
  </node>
  <node label="SATB2" id="303">
    <att type="string" name="canonicalName" value="SATB2"/>
    <att type="string" name="Gene" value="23314"/>
    <att type="string" name="Symbol" value="SATB2"/>
    <att type="integer" name="MCODE_CLUSTER_ID" value="0"/>
    <att type="real" name="MCODE_SCORE" value="0.0"/>
    <att type="string" name="MCODE_TYPE" value=""/>
    <att type="integer" name="DEGREE" value="3"/>
    <graphics type="CIRCLE" x="235.19764207226362" y="374.45446918832914"/>
  </node>
  <node label="NCAPH" id="304">
    <att type="string" name="canonicalName" value="NCAPH"/>
    <att type="string" name="Gene" value="23397"/>
    <att type="string" name="Symbol" value="NCAPH"/>
    <att type="integer" name="MCODE_CLUSTER_ID" value="0"/>
    <att type="real" name="MCODE_SCORE" value="0.0"/>
    <att type="string" name="MCODE_TYPE" value=""/>
    <att type="integer" name="DEGREE" value="19"/>
    <graphics type="CIRCLE" x="275.99508147404487" y="295.2295787801918"/>
  </node>
  <node label="COTL1" id="305">
    <att type="string" name="canonicalName" value="COTL1"/>
    <att type="string" name="Gene" value="23406"/>
    <att type="string" name="Symbol" value="COTL1"/>
    <att type="integer" name="MCODE_CLUSTER_ID" value="0"/>
    <att type="real" name="MCODE_SCORE" value="0.0"/>
    <att type="string" name="MCODE_TYPE" value=""/>
    <att type="integer" name="DEGREE" value="6"/>
    <graphics type="CIRCLE" x="397.0755229120053" y="434.2683005018335"/>
  </node>
  <node label="TMEM131" id="306">
    <att type="string" name="canonicalName" value="TMEM131"/>
    <att type="string" name="Gene" value="23505"/>
    <att type="string" name="Symbol" value="TMEM131"/>
    <att type="integer" name="MCODE_CLUSTER_ID" value="0"/>
    <att type="real" name="MCODE_SCORE" value="0.0"/>
    <att type="string" name="MCODE_TYPE" value=""/>
    <att type="integer" name="DEGREE" value="4"/>
    <graphics type="CIRCLE" x="276.0707325038011" y="171.18749593830037"/>
  </node>
  <node label="SEC14L2" id="307">
    <att type="string" name="canonicalName" value="SEC14L2"/>
    <att type="string" name="Gene" value="23541"/>
    <att type="string" name="Symbol" value="SEC14L2"/>
    <att type="integer" name="MCODE_CLUSTER_ID" value="0"/>
    <att type="real" name="MCODE_SCORE" value="0.0"/>
    <att type="string" name="MCODE_TYPE" value=""/>
    <att type="integer" name="DEGREE" value="5"/>
    <graphics type="CIRCLE" x="260.5593137120205" y="162.0299106121623"/>
  </node>
  <node label="ATP6V0A2" id="308">
    <att type="string" name="canonicalName" value="ATP6V0A2"/>
    <att type="string" name="Gene" value="23545"/>
    <att type="string" name="Symbol" value="ATP6V0A2"/>
    <att type="integer" name="MCODE_CLUSTER_ID" value="0"/>
    <att type="real" name="MCODE_SCORE" value="0.0"/>
    <att type="string" name="MCODE_TYPE" value=""/>
    <att type="integer" name="DEGREE" value="6"/>
    <graphics type="CIRCLE" x="350.5987004416761" y="198.74013358639536"/>
  </node>
  <node label="GTPBP4" id="309">
    <att type="string" name="canonicalName" value="GTPBP4"/>
    <att type="string" name="Gene" value="23560"/>
    <att type="string" name="Symbol" value="GTPBP4"/>
    <att type="integer" name="MCODE_CLUSTER_ID" value="4"/>
    <att type="real" name="MCODE_SCORE" value="2.1176470588235294"/>
    <att type="string" name="MCODE_TYPE" value="Clustered"/>
    <att type="integer" name="DEGREE" value="30"/>
    <graphics type="CIRCLE" x="352.55771337139265" y="327.8403700382246"/>
  </node>
  <node label="ORC6" id="310">
    <att type="string" name="canonicalName" value="ORC6"/>
    <att type="string" name="Gene" value="23594"/>
    <att type="string" name="Symbol" value="ORC6"/>
    <att type="integer" name="MCODE_CLUSTER_ID" value="8"/>
    <att type="real" name="MCODE_SCORE" value="1.2857142857142858"/>
    <att type="string" name="MCODE_TYPE" value="Clustered"/>
    <att type="integer" name="DEGREE" value="5"/>
    <graphics type="CIRCLE" x="221.2561217017803" y="282.8976309008053"/>
  </node>
  <node label="ACOT9" id="311">
    <att type="string" name="canonicalName" value="ACOT9"/>
    <att type="string" name="Gene" value="23597"/>
    <att type="string" name="Symbol" value="ACOT9"/>
    <att type="integer" name="MCODE_CLUSTER_ID" value="0"/>
    <att type="real" name="MCODE_SCORE" value="0.0"/>
    <att type="string" name="MCODE_TYPE" value=""/>
    <att type="integer" name="DEGREE" value="10"/>
    <graphics type="CIRCLE" x="294.01004974644434" y="366.4297000327324"/>
  </node>
  <node label="CORO1C" id="312">
    <att type="string" name="canonicalName" value="CORO1C"/>
    <att type="string" name="Gene" value="23603"/>
    <att type="string" name="Symbol" value="CORO1C"/>
    <att type="integer" name="MCODE_CLUSTER_ID" value="0"/>
    <att type="real" name="MCODE_SCORE" value="0.0"/>
    <att type="string" name="MCODE_TYPE" value=""/>
    <att type="integer" name="DEGREE" value="21"/>
    <graphics type="CIRCLE" x="204.34645953869347" y="231.233460129096"/>
  </node>
  <node label="PPP1R15A" id="313">
    <att type="string" name="canonicalName" value="PPP1R15A"/>
    <att type="string" name="Gene" value="23645"/>
    <att type="string" name="Symbol" value="PPP1R15A"/>
    <att type="integer" name="MCODE_CLUSTER_ID" value="10"/>
    <att type="real" name="MCODE_SCORE" value="1.0"/>
    <att type="string" name="MCODE_TYPE" value="Seed"/>
    <att type="integer" name="DEGREE" value="7"/>
    <graphics type="CIRCLE" x="392.9249495801414" y="445.38539044367405"/>
  </node>
  <node label="SLC7A11" id="314">
    <att type="string" name="canonicalName" value="SLC7A11"/>
    <att type="string" name="Gene" value="23657"/>
    <att type="string" name="Symbol" value="SLC7A11"/>
    <att type="integer" name="MCODE_CLUSTER_ID" value="1"/>
    <att type="real" name="MCODE_SCORE" value="1.5909090909090908"/>
    <att type="string" name="MCODE_TYPE" value="Clustered"/>
    <att type="integer" name="DEGREE" value="7"/>
    <graphics type="CIRCLE" x="446.1345765736185" y="400.34630268921865"/>
  </node>
  <node label="MTCH2" id="315">
    <att type="string" name="canonicalName" value="MTCH2"/>
    <att type="string" name="Gene" value="23788"/>
    <att type="string" name="Symbol" value="MTCH2"/>
    <att type="integer" name="MCODE_CLUSTER_ID" value="7"/>
    <att type="real" name="MCODE_SCORE" value="1.75"/>
    <att type="string" name="MCODE_TYPE" value="Clustered"/>
    <att type="integer" name="DEGREE" value="21"/>
    <graphics type="CIRCLE" x="297.98055496770814" y="237.7152267678254"/>
  </node>
  <node label="FTSJ1" id="316">
    <att type="string" name="canonicalName" value="FTSJ1"/>
    <att type="string" name="Gene" value="24140"/>
    <att type="string" name="Symbol" value="FTSJ1"/>
    <att type="integer" name="MCODE_CLUSTER_ID" value="1"/>
    <att type="real" name="MCODE_SCORE" value="1.5909090909090908"/>
    <att type="string" name="MCODE_TYPE" value="Clustered"/>
    <att type="integer" name="DEGREE" value="16"/>
    <graphics type="CIRCLE" x="301.4763164893179" y="414.2874723830638"/>
  </node>
  <node label="PRDX5" id="317">
    <att type="string" name="canonicalName" value="PRDX5"/>
    <att type="string" name="Gene" value="25824"/>
    <att type="string" name="Symbol" value="PRDX5"/>
    <att type="integer" name="MCODE_CLUSTER_ID" value="0"/>
    <att type="real" name="MCODE_SCORE" value="0.0"/>
    <att type="string" name="MCODE_TYPE" value=""/>
    <att type="integer" name="DEGREE" value="28"/>
    <graphics type="CIRCLE" x="316.1522172436362" y="416.52480588879337"/>
  </node>
  <node label="MXRA5" id="318">
    <att type="string" name="canonicalName" value="MXRA5"/>
    <att type="string" name="Gene" value="25878"/>
    <att type="string" name="Symbol" value="MXRA5"/>
    <att type="integer" name="MCODE_CLUSTER_ID" value="0"/>
    <att type="real" name="MCODE_SCORE" value="0.0"/>
    <att type="string" name="MCODE_TYPE" value=""/>
    <att type="integer" name="DEGREE" value="1"/>
    <graphics type="CIRCLE" x="346.3938828234085" y="328.85362025225146"/>
  </node>
  <node label="NDUFAF3" id="319">
    <att type="string" name="canonicalName" value="NDUFAF3"/>
    <att type="string" name="Gene" value="25915"/>
    <att type="string" name="Symbol" value="NDUFAF3"/>
    <att type="integer" name="MCODE_CLUSTER_ID" value="0"/>
    <att type="real" name="MCODE_SCORE" value="0.0"/>
    <att type="string" name="MCODE_TYPE" value=""/>
    <att type="integer" name="DEGREE" value="2"/>
    <graphics type="CIRCLE" x="295.93847892520074" y="358.5751761473394"/>
  </node>
  <node label="IBTK" id="320">
    <att type="string" name="canonicalName" value="IBTK"/>
    <att type="string" name="Gene" value="25998"/>
    <att type="string" name="Symbol" value="IBTK"/>
    <att type="integer" name="MCODE_CLUSTER_ID" value="0"/>
    <att type="real" name="MCODE_SCORE" value="0.0"/>
    <att type="string" name="MCODE_TYPE" value=""/>
    <att type="integer" name="DEGREE" value="6"/>
    <graphics type="CIRCLE" x="281.1965657288875" y="307.8810114518055"/>
  </node>
  <node label="CCDC9" id="321">
    <att type="string" name="canonicalName" value="CCDC9"/>
    <att type="string" name="Gene" value="26093"/>
    <att type="string" name="Symbol" value="CCDC9"/>
    <att type="integer" name="MCODE_CLUSTER_ID" value="0"/>
    <att type="real" name="MCODE_SCORE" value="0.0"/>
    <att type="string" name="MCODE_TYPE" value=""/>
    <att type="integer" name="DEGREE" value="4"/>
    <graphics type="CIRCLE" x="170.3184209048088" y="158.61142403441139"/>
  </node>
  <node label="ARFGAP3" id="322">
    <att type="string" name="canonicalName" value="ARFGAP3"/>
    <att type="string" name="Gene" value="26286"/>
    <att type="string" name="Symbol" value="ARFGAP3"/>
    <att type="integer" name="MCODE_CLUSTER_ID" value="3"/>
    <att type="real" name="MCODE_SCORE" value="2.2399999999999998"/>
    <att type="string" name="MCODE_TYPE" value="Clustered"/>
    <att type="integer" name="DEGREE" value="12"/>
    <graphics type="CIRCLE" x="406.2703025590012" y="180.49798394166154"/>
  </node>
  <node label="PPP1R14B" id="323">
    <att type="string" name="canonicalName" value="PPP1R14B"/>
    <att type="string" name="Gene" value="26472"/>
    <att type="string" name="Symbol" value="PPP1R14B"/>
    <att type="integer" name="MCODE_CLUSTER_ID" value="0"/>
    <att type="real" name="MCODE_SCORE" value="0.0"/>
    <att type="string" name="MCODE_TYPE" value=""/>
    <att type="integer" name="DEGREE" value="4"/>
    <graphics type="CIRCLE" x="317.6830886157752" y="418.70291639411874"/>
  </node>
  <node label="MYOF" id="324">
    <att type="string" name="canonicalName" value="MYOF"/>
    <att type="string" name="Gene" value="26509"/>
    <att type="string" name="Symbol" value="MYOF"/>
    <att type="integer" name="MCODE_CLUSTER_ID" value="0"/>
    <att type="real" name="MCODE_SCORE" value="0.0"/>
    <att type="string" name="MCODE_TYPE" value=""/>
    <att type="integer" name="DEGREE" value="3"/>
    <graphics type="CIRCLE" x="288.5905529521477" y="251.2562667846276"/>
  </node>
  <node label="TBL2" id="325">
    <att type="string" name="canonicalName" value="TBL2"/>
    <att type="string" name="Gene" value="26608"/>
    <att type="string" name="Symbol" value="TBL2"/>
    <att type="integer" name="MCODE_CLUSTER_ID" value="0"/>
    <att type="real" name="MCODE_SCORE" value="0.0"/>
    <att type="string" name="MCODE_TYPE" value=""/>
    <att type="integer" name="DEGREE" value="5"/>
    <graphics type="CIRCLE" x="384.2883499304053" y="261.84821914450856"/>
  </node>
  <node label="RRP7A" id="326">
    <att type="string" name="canonicalName" value="RRP7A"/>
    <att type="string" name="Gene" value="27341"/>
    <att type="string" name="Symbol" value="RRP7A"/>
    <att type="integer" name="MCODE_CLUSTER_ID" value="0"/>
    <att type="real" name="MCODE_SCORE" value="0.0"/>
    <att type="string" name="MCODE_TYPE" value=""/>
    <att type="integer" name="DEGREE" value="8"/>
    <graphics type="CIRCLE" x="316.9925898772284" y="207.214861772514"/>
  </node>
  <node label="SNX24" id="327">
    <att type="string" name="canonicalName" value="SNX24"/>
    <att type="string" name="Gene" value="28966"/>
    <att type="string" name="Symbol" value="SNX24"/>
    <att type="integer" name="MCODE_CLUSTER_ID" value="0"/>
    <att type="real" name="MCODE_SCORE" value="0.0"/>
    <att type="string" name="MCODE_TYPE" value=""/>
    <att type="integer" name="DEGREE" value="2"/>
    <graphics type="CIRCLE" x="325.1340844737001" y="210.49352903397372"/>
  </node>
  <node label="BZW2" id="328">
    <att type="string" name="canonicalName" value="BZW2"/>
    <att type="string" name="Gene" value="28969"/>
    <att type="string" name="Symbol" value="BZW2"/>
    <att type="integer" name="MCODE_CLUSTER_ID" value="0"/>
    <att type="real" name="MCODE_SCORE" value="0.0"/>
    <att type="string" name="MCODE_TYPE" value=""/>
    <att type="integer" name="DEGREE" value="3"/>
    <graphics type="CIRCLE" x="326.982338600458" y="358.95354233659174"/>
  </node>
  <node label="MRPL15" id="329">
    <att type="string" name="canonicalName" value="MRPL15"/>
    <att type="string" name="Gene" value="29088"/>
    <att type="string" name="Symbol" value="MRPL15"/>
    <att type="integer" name="MCODE_CLUSTER_ID" value="4"/>
    <att type="real" name="MCODE_SCORE" value="2.1176470588235294"/>
    <att type="string" name="MCODE_TYPE" value="Clustered"/>
    <att type="integer" name="DEGREE" value="26"/>
    <graphics type="CIRCLE" x="174.90217994189928" y="402.7998404559143"/>
  </node>
  <node label="TRA2A" id="330">
    <att type="string" name="canonicalName" value="TRA2A"/>
    <att type="string" name="Gene" value="29896"/>
    <att type="string" name="Symbol" value="TRA2A"/>
    <att type="integer" name="MCODE_CLUSTER_ID" value="5"/>
    <att type="real" name="MCODE_SCORE" value="2.533333333333333"/>
    <att type="string" name="MCODE_TYPE" value="Clustered"/>
    <att type="integer" name="DEGREE" value="15"/>
    <graphics type="CIRCLE" x="438.6261458771328" y="185.92357477829552"/>
  </node>
  <node label="GMPPA" id="331">
    <att type="string" name="canonicalName" value="GMPPA"/>
    <att type="string" name="Gene" value="29926"/>
    <att type="string" name="Symbol" value="GMPPA"/>
    <att type="integer" name="MCODE_CLUSTER_ID" value="0"/>
    <att type="real" name="MCODE_SCORE" value="0.0"/>
    <att type="string" name="MCODE_TYPE" value=""/>
    <att type="integer" name="DEGREE" value="4"/>
    <graphics type="CIRCLE" x="236.26928048602218" y="220.5983869531592"/>
  </node>
  <node label="SERTAD1" id="332">
    <att type="string" name="canonicalName" value="SERTAD1"/>
    <att type="string" name="Gene" value="29950"/>
    <att type="string" name="Symbol" value="SERTAD1"/>
    <att type="integer" name="MCODE_CLUSTER_ID" value="0"/>
    <att type="real" name="MCODE_SCORE" value="0.0"/>
    <att type="string" name="MCODE_TYPE" value=""/>
    <att type="integer" name="DEGREE" value="5"/>
    <graphics type="CIRCLE" x="242.31087182029322" y="385.29165317875015"/>
  </node>
  <node label="SLC25A24" id="333">
    <att type="string" name="canonicalName" value="SLC25A24"/>
    <att type="string" name="Gene" value="29957"/>
    <att type="string" name="Symbol" value="SLC25A24"/>
    <att type="integer" name="MCODE_CLUSTER_ID" value="0"/>
    <att type="real" name="MCODE_SCORE" value="0.0"/>
    <att type="string" name="MCODE_TYPE" value=""/>
    <att type="integer" name="DEGREE" value="5"/>
    <graphics type="CIRCLE" x="314.767751338267" y="287.62397948120463"/>
  </node>
  <node label="DONSON" id="334">
    <att type="string" name="canonicalName" value="DONSON"/>
    <att type="string" name="Gene" value="29980"/>
    <att type="string" name="Symbol" value="DONSON"/>
    <att type="integer" name="MCODE_CLUSTER_ID" value="8"/>
    <att type="real" name="MCODE_SCORE" value="1.2857142857142858"/>
    <att type="string" name="MCODE_TYPE" value="Clustered"/>
    <att type="integer" name="DEGREE" value="5"/>
    <graphics type="CIRCLE" x="222.66542249186125" y="449.0543899255936"/>
  </node>
  <node label="KCNIP3" id="335">
    <att type="string" name="canonicalName" value="KCNIP3"/>
    <att type="string" name="Gene" value="30818"/>
    <att type="string" name="Symbol" value="KCNIP3"/>
    <att type="integer" name="MCODE_CLUSTER_ID" value="0"/>
    <att type="real" name="MCODE_SCORE" value="0.0"/>
    <att type="string" name="MCODE_TYPE" value=""/>
    <att type="integer" name="DEGREE" value="2"/>
    <graphics type="CIRCLE" x="277.560604531262" y="348.13988340632375"/>
  </node>
  <node label="CDR2L" id="336">
    <att type="string" name="canonicalName" value="CDR2L"/>
    <att type="string" name="Gene" value="30850"/>
    <att type="string" name="Symbol" value="CDR2L"/>
    <att type="integer" name="MCODE_CLUSTER_ID" value="0"/>
    <att type="real" name="MCODE_SCORE" value="0.0"/>
    <att type="string" name="MCODE_TYPE" value=""/>
    <att type="integer" name="DEGREE" value="6"/>
    <graphics type="CIRCLE" x="409.47851998709325" y="420.3880521104533"/>
  </node>
  <node label="ASAP1" id="337">
    <att type="string" name="canonicalName" value="ASAP1"/>
    <att type="string" name="Gene" value="50807"/>
    <att type="string" name="Symbol" value="ASAP1"/>
    <att type="integer" name="MCODE_CLUSTER_ID" value="0"/>
    <att type="real" name="MCODE_SCORE" value="0.0"/>
    <att type="string" name="MCODE_TYPE" value=""/>
    <att type="integer" name="DEGREE" value="6"/>
    <graphics type="CIRCLE" x="441.865548499577" y="415.39405457031205"/>
  </node>
  <node label="GLRX2" id="338">
    <att type="string" name="canonicalName" value="GLRX2"/>
    <att type="string" name="Gene" value="51022"/>
    <att type="string" name="Symbol" value="GLRX2"/>
    <att type="integer" name="MCODE_CLUSTER_ID" value="3"/>
    <att type="real" name="MCODE_SCORE" value="2.2399999999999998"/>
    <att type="string" name="MCODE_TYPE" value="Clustered"/>
    <att type="integer" name="DEGREE" value="10"/>
    <graphics type="CIRCLE" x="182.78412253914183" y="369.2445713858922"/>
  </node>
  <node label="SBDS" id="339">
    <att type="string" name="canonicalName" value="SBDS"/>
    <att type="string" name="Gene" value="51119"/>
    <att type="string" name="Symbol" value="SBDS"/>
    <att type="integer" name="MCODE_CLUSTER_ID" value="0"/>
    <att type="real" name="MCODE_SCORE" value="0.0"/>
    <att type="string" name="MCODE_TYPE" value=""/>
    <att type="integer" name="DEGREE" value="11"/>
    <graphics type="CIRCLE" x="268.94860836927575" y="190.6862141916125"/>
  </node>
  <node label="NAA20" id="340">
    <att type="string" name="canonicalName" value="NAA20"/>
    <att type="string" name="Gene" value="51126"/>
    <att type="string" name="Symbol" value="NAA20"/>
    <att type="integer" name="MCODE_CLUSTER_ID" value="0"/>
    <att type="real" name="MCODE_SCORE" value="0.0"/>
    <att type="string" name="MCODE_TYPE" value=""/>
    <att type="integer" name="DEGREE" value="4"/>
    <graphics type="CIRCLE" x="368.7044634908685" y="267.12765276890804"/>
  </node>
  <node label="DYNC1LI1" id="341">
    <att type="string" name="canonicalName" value="DYNC1LI1"/>
    <att type="string" name="Gene" value="51143"/>
    <att type="string" name="Symbol" value="DYNC1LI1"/>
    <att type="integer" name="MCODE_CLUSTER_ID" value="0"/>
    <att type="real" name="MCODE_SCORE" value="0.0"/>
    <att type="string" name="MCODE_TYPE" value=""/>
    <att type="integer" name="DEGREE" value="10"/>
    <graphics type="CIRCLE" x="285.3859653119801" y="343.66973932471916"/>
  </node>
  <node label="DACT1" id="342">
    <att type="string" name="canonicalName" value="DACT1"/>
    <att type="string" name="Gene" value="51339"/>
    <att type="string" name="Symbol" value="DACT1"/>
    <att type="integer" name="MCODE_CLUSTER_ID" value="0"/>
    <att type="real" name="MCODE_SCORE" value="0.0"/>
    <att type="string" name="MCODE_TYPE" value=""/>
    <att type="integer" name="DEGREE" value="3"/>
    <graphics type="CIRCLE" x="299.4126441121268" y="322.02782007619487"/>
  </node>
  <node label="ATP6V1D" id="343">
    <att type="string" name="canonicalName" value="ATP6V1D"/>
    <att type="string" name="Gene" value="51382"/>
    <att type="string" name="Symbol" value="ATP6V1D"/>
    <att type="integer" name="MCODE_CLUSTER_ID" value="3"/>
    <att type="real" name="MCODE_SCORE" value="2.2399999999999998"/>
    <att type="string" name="MCODE_TYPE" value="Clustered"/>
    <att type="integer" name="DEGREE" value="21"/>
    <graphics type="CIRCLE" x="175.66516593928213" y="183.8984686527065"/>
  </node>
  <node label="SUCO" id="344">
    <att type="string" name="canonicalName" value="SUCO"/>
    <att type="string" name="Gene" value="51430"/>
    <att type="string" name="Symbol" value="SUCO"/>
    <att type="integer" name="MCODE_CLUSTER_ID" value="0"/>
    <att type="real" name="MCODE_SCORE" value="0.0"/>
    <att type="string" name="MCODE_TYPE" value=""/>
    <att type="integer" name="DEGREE" value="3"/>
    <graphics type="CIRCLE" x="200.6869778547258" y="277.57489239569867"/>
  </node>
  <node label="ANAPC5" id="345">
    <att type="string" name="canonicalName" value="ANAPC5"/>
    <att type="string" name="Gene" value="51433"/>
    <att type="string" name="Symbol" value="ANAPC5"/>
    <att type="integer" name="MCODE_CLUSTER_ID" value="1"/>
    <att type="real" name="MCODE_SCORE" value="1.5909090909090908"/>
    <att type="string" name="MCODE_TYPE" value="Clustered"/>
    <att type="integer" name="DEGREE" value="8"/>
    <graphics type="CIRCLE" x="315.22580004383843" y="382.7258097988408"/>
  </node>
  <node label="NOP16" id="346">
    <att type="string" name="canonicalName" value="NOP16"/>
    <att type="string" name="Gene" value="51491"/>
    <att type="string" name="Symbol" value="NOP16"/>
    <att type="integer" name="MCODE_CLUSTER_ID" value="0"/>
    <att type="real" name="MCODE_SCORE" value="0.0"/>
    <att type="string" name="MCODE_TYPE" value=""/>
    <att type="integer" name="DEGREE" value="7"/>
    <graphics type="CIRCLE" x="410.71783410172554" y="153.6887347074695"/>
  </node>
  <node label="PPIL1" id="347">
    <att type="string" name="canonicalName" value="PPIL1"/>
    <att type="string" name="Gene" value="51645"/>
    <att type="string" name="Symbol" value="PPIL1"/>
    <att type="integer" name="MCODE_CLUSTER_ID" value="4"/>
    <att type="real" name="MCODE_SCORE" value="2.1176470588235294"/>
    <att type="string" name="MCODE_TYPE" value="Clustered"/>
    <att type="integer" name="DEGREE" value="15"/>
    <graphics type="CIRCLE" x="175.6090313564343" y="215.88175294208642"/>
  </node>
  <node label="GINS2" id="348">
    <att type="string" name="canonicalName" value="GINS2"/>
    <att type="string" name="Gene" value="51659"/>
    <att type="string" name="Symbol" value="GINS2"/>
    <att type="integer" name="MCODE_CLUSTER_ID" value="4"/>
    <att type="real" name="MCODE_SCORE" value="2.1176470588235294"/>
    <att type="string" name="MCODE_TYPE" value="Clustered"/>
    <att type="integer" name="DEGREE" value="10"/>
    <graphics type="CIRCLE" x="443.4754000667233" y="225.7157392478212"/>
  </node>
  <node label="FXYD5" id="349">
    <att type="string" name="canonicalName" value="FXYD5"/>
    <att type="string" name="Gene" value="53827"/>
    <att type="string" name="Symbol" value="FXYD5"/>
    <att type="integer" name="MCODE_CLUSTER_ID" value="0"/>
    <att type="real" name="MCODE_SCORE" value="0.0"/>
    <att type="string" name="MCODE_TYPE" value=""/>
    <att type="integer" name="DEGREE" value="1"/>
    <graphics type="CIRCLE" x="326.5315919979787" y="306.01174143122626"/>
  </node>
  <node label="FGFRL1" id="350">
    <att type="string" name="canonicalName" value="FGFRL1"/>
    <att type="string" name="Gene" value="53834"/>
    <att type="string" name="Symbol" value="FGFRL1"/>
    <att type="integer" name="MCODE_CLUSTER_ID" value="0"/>
    <att type="real" name="MCODE_SCORE" value="0.0"/>
    <att type="string" name="MCODE_TYPE" value=""/>
    <att type="integer" name="DEGREE" value="5"/>
    <graphics type="CIRCLE" x="429.1805694308942" y="426.1677001577587"/>
  </node>
  <node label="CYCS" id="351">
    <att type="string" name="canonicalName" value="CYCS"/>
    <att type="string" name="Gene" value="54205"/>
    <att type="string" name="Symbol" value="CYCS"/>
    <att type="integer" name="MCODE_CLUSTER_ID" value="10"/>
    <att type="real" name="MCODE_SCORE" value="1.0"/>
    <att type="string" name="MCODE_TYPE" value="Clustered"/>
    <att type="integer" name="DEGREE" value="14"/>
    <graphics type="CIRCLE" x="184.12696457294948" y="307.0110066222787"/>
  </node>
  <node label="GNG2" id="352">
    <att type="string" name="canonicalName" value="GNG2"/>
    <att type="string" name="Gene" value="54331"/>
    <att type="string" name="Symbol" value="GNG2"/>
    <att type="integer" name="MCODE_CLUSTER_ID" value="1"/>
    <att type="real" name="MCODE_SCORE" value="1.5909090909090908"/>
    <att type="string" name="MCODE_TYPE" value="Clustered"/>
    <att type="integer" name="DEGREE" value="15"/>
    <graphics type="CIRCLE" x="169.0381788905999" y="297.8061499952405"/>
  </node>
  <node label="DNAJC10" id="353">
    <att type="string" name="canonicalName" value="DNAJC10"/>
    <att type="string" name="Gene" value="54431"/>
    <att type="string" name="Symbol" value="DNAJC10"/>
    <att type="integer" name="MCODE_CLUSTER_ID" value="5"/>
    <att type="real" name="MCODE_SCORE" value="2.533333333333333"/>
    <att type="string" name="MCODE_TYPE" value="Clustered"/>
    <att type="integer" name="DEGREE" value="23"/>
    <graphics type="CIRCLE" x="194.14685989108906" y="396.23698344716877"/>
  </node>
  <node label="CHPF2" id="354">
    <att type="string" name="canonicalName" value="CHPF2"/>
    <att type="string" name="Gene" value="54480"/>
    <att type="string" name="Symbol" value="CHPF2"/>
    <att type="integer" name="MCODE_CLUSTER_ID" value="0"/>
    <att type="real" name="MCODE_SCORE" value="0.0"/>
    <att type="string" name="MCODE_TYPE" value=""/>
    <att type="integer" name="DEGREE" value="3"/>
    <graphics type="CIRCLE" x="398.4354609773893" y="449.6008051021971"/>
  </node>
  <node label="DDIT4" id="355">
    <att type="string" name="canonicalName" value="DDIT4"/>
    <att type="string" name="Gene" value="54541"/>
    <att type="string" name="Symbol" value="DDIT4"/>
    <att type="integer" name="MCODE_CLUSTER_ID" value="0"/>
    <att type="real" name="MCODE_SCORE" value="0.0"/>
    <att type="string" name="MCODE_TYPE" value=""/>
    <att type="integer" name="DEGREE" value="4"/>
    <graphics type="CIRCLE" x="272.782256953682" y="223.26869375961456"/>
  </node>
  <node label="SGTB" id="356">
    <att type="string" name="canonicalName" value="SGTB"/>
    <att type="string" name="Gene" value="54557"/>
    <att type="string" name="Symbol" value="SGTB"/>
    <att type="integer" name="MCODE_CLUSTER_ID" value="0"/>
    <att type="real" name="MCODE_SCORE" value="0.0"/>
    <att type="string" name="MCODE_TYPE" value=""/>
    <att type="integer" name="DEGREE" value="12"/>
    <graphics type="CIRCLE" x="243.73598890869482" y="425.9071569441947"/>
  </node>
  <node label="PDP1" id="357">
    <att type="string" name="canonicalName" value="PDP1"/>
    <att type="string" name="Gene" value="54704"/>
    <att type="string" name="Symbol" value="PDP1"/>
    <att type="integer" name="MCODE_CLUSTER_ID" value="0"/>
    <att type="real" name="MCODE_SCORE" value="0.0"/>
    <att type="string" name="MCODE_TYPE" value=""/>
    <att type="integer" name="DEGREE" value="3"/>
    <graphics type="CIRCLE" x="207.46475977485449" y="394.8886167519125"/>
  </node>
  <node label="KCTD9" id="358">
    <att type="string" name="canonicalName" value="KCTD9"/>
    <att type="string" name="Gene" value="54793"/>
    <att type="string" name="Symbol" value="KCTD9"/>
    <att type="integer" name="MCODE_CLUSTER_ID" value="0"/>
    <att type="real" name="MCODE_SCORE" value="0.0"/>
    <att type="string" name="MCODE_TYPE" value=""/>
    <att type="integer" name="DEGREE" value="4"/>
    <graphics type="CIRCLE" x="218.03533404440435" y="367.6951063474124"/>
  </node>
  <node label="TMEM214" id="359">
    <att type="string" name="canonicalName" value="TMEM214"/>
    <att type="string" name="Gene" value="54867"/>
    <att type="string" name="Symbol" value="TMEM214"/>
    <att type="integer" name="MCODE_CLUSTER_ID" value="0"/>
    <att type="real" name="MCODE_SCORE" value="0.0"/>
    <att type="string" name="MCODE_TYPE" value=""/>
    <att type="integer" name="DEGREE" value="4"/>
    <graphics type="CIRCLE" x="336.2759501406446" y="360.8069645523364"/>
  </node>
  <node label="NCAPG2" id="360">
    <att type="string" name="canonicalName" value="NCAPG2"/>
    <att type="string" name="Gene" value="54892"/>
    <att type="string" name="Symbol" value="NCAPG2"/>
    <att type="integer" name="MCODE_CLUSTER_ID" value="0"/>
    <att type="real" name="MCODE_SCORE" value="0.0"/>
    <att type="string" name="MCODE_TYPE" value=""/>
    <att type="integer" name="DEGREE" value="7"/>
    <graphics type="CIRCLE" x="365.008086783904" y="351.41589448134175"/>
  </node>
  <node label="ADISSP" id="361">
    <att type="string" name="canonicalName" value="ADISSP"/>
    <att type="string" name="Gene" value="54976"/>
    <att type="string" name="Symbol" value="ADISSP"/>
    <att type="integer" name="MCODE_CLUSTER_ID" value="0"/>
    <att type="real" name="MCODE_SCORE" value="0.0"/>
    <att type="string" name="MCODE_TYPE" value=""/>
    <att type="integer" name="DEGREE" value="3"/>
    <graphics type="CIRCLE" x="303.9604490135655" y="377.943488144921"/>
  </node>
  <node label="AURKAIP1" id="362">
    <att type="string" name="canonicalName" value="AURKAIP1"/>
    <att type="string" name="Gene" value="54998"/>
    <att type="string" name="Symbol" value="AURKAIP1"/>
    <att type="integer" name="MCODE_CLUSTER_ID" value="1"/>
    <att type="real" name="MCODE_SCORE" value="1.5909090909090908"/>
    <att type="string" name="MCODE_TYPE" value="Clustered"/>
    <att type="integer" name="DEGREE" value="12"/>
    <graphics type="CIRCLE" x="346.59210632907417" y="165.8199265106219"/>
  </node>
  <node label="FBXO34" id="363">
    <att type="string" name="canonicalName" value="FBXO34"/>
    <att type="string" name="Gene" value="55030"/>
    <att type="string" name="Symbol" value="FBXO34"/>
    <att type="integer" name="MCODE_CLUSTER_ID" value="0"/>
    <att type="real" name="MCODE_SCORE" value="0.0"/>
    <att type="string" name="MCODE_TYPE" value=""/>
    <att type="integer" name="DEGREE" value="1"/>
    <graphics type="CIRCLE" x="171.49360318096092" y="347.37866020747106"/>
  </node>
  <node label="FKBP14" id="364">
    <att type="string" name="canonicalName" value="FKBP14"/>
    <att type="string" name="Gene" value="55033"/>
    <att type="string" name="Symbol" value="FKBP14"/>
    <att type="integer" name="MCODE_CLUSTER_ID" value="0"/>
    <att type="real" name="MCODE_SCORE" value="0.0"/>
    <att type="string" name="MCODE_TYPE" value=""/>
    <att type="integer" name="DEGREE" value="9"/>
    <graphics type="CIRCLE" x="295.72830992168366" y="242.19351320716424"/>
  </node>
  <node label="RALGPS2" id="365">
    <att type="string" name="canonicalName" value="RALGPS2"/>
    <att type="string" name="Gene" value="55103"/>
    <att type="string" name="Symbol" value="RALGPS2"/>
    <att type="integer" name="MCODE_CLUSTER_ID" value="0"/>
    <att type="real" name="MCODE_SCORE" value="0.0"/>
    <att type="string" name="MCODE_TYPE" value=""/>
    <att type="integer" name="DEGREE" value="4"/>
    <graphics type="CIRCLE" x="154.33364396463" y="407.4833725700509"/>
  </node>
  <node label="MSTO1" id="366">
    <att type="string" name="canonicalName" value="MSTO1"/>
    <att type="string" name="Gene" value="55154"/>
    <att type="string" name="Symbol" value="MSTO1"/>
    <att type="integer" name="MCODE_CLUSTER_ID" value="0"/>
    <att type="real" name="MCODE_SCORE" value="0.0"/>
    <att type="string" name="MCODE_TYPE" value=""/>
    <att type="integer" name="DEGREE" value="4"/>
    <graphics type="CIRCLE" x="309.2827782727133" y="309.77604861595626"/>
  </node>
  <node label="FAIM" id="367">
    <att type="string" name="canonicalName" value="FAIM"/>
    <att type="string" name="Gene" value="55179"/>
    <att type="string" name="Symbol" value="FAIM"/>
    <att type="integer" name="MCODE_CLUSTER_ID" value="0"/>
    <att type="real" name="MCODE_SCORE" value="0.0"/>
    <att type="string" name="MCODE_TYPE" value=""/>
    <att type="integer" name="DEGREE" value="2"/>
    <graphics type="CIRCLE" x="298.99012963174687" y="436.4273747055971"/>
  </node>
  <node label="UBA6" id="368">
    <att type="string" name="canonicalName" value="UBA6"/>
    <att type="string" name="Gene" value="55236"/>
    <att type="string" name="Symbol" value="UBA6"/>
    <att type="integer" name="MCODE_CLUSTER_ID" value="0"/>
    <att type="real" name="MCODE_SCORE" value="0.0"/>
    <att type="string" name="MCODE_TYPE" value=""/>
    <att type="integer" name="DEGREE" value="8"/>
    <graphics type="CIRCLE" x="300.9432130242931" y="259.9860859159668"/>
  </node>
  <node label="TCP11L1" id="369">
    <att type="string" name="canonicalName" value="TCP11L1"/>
    <att type="string" name="Gene" value="55346"/>
    <att type="string" name="Symbol" value="TCP11L1"/>
    <att type="integer" name="MCODE_CLUSTER_ID" value="0"/>
    <att type="real" name="MCODE_SCORE" value="0.0"/>
    <att type="string" name="MCODE_TYPE" value=""/>
    <att type="integer" name="DEGREE" value="2"/>
    <graphics type="CIRCLE" x="294.85133732336556" y="365.44994133754426"/>
  </node>
  <node label="PARL" id="370">
    <att type="string" name="canonicalName" value="PARL"/>
    <att type="string" name="Gene" value="55486"/>
    <att type="string" name="Symbol" value="PARL"/>
    <att type="integer" name="MCODE_CLUSTER_ID" value="0"/>
    <att type="real" name="MCODE_SCORE" value="0.0"/>
    <att type="string" name="MCODE_TYPE" value=""/>
    <att type="integer" name="DEGREE" value="11"/>
    <graphics type="CIRCLE" x="157.648385652219" y="182.69107213525336"/>
  </node>
  <node label="CDCA7L" id="371">
    <att type="string" name="canonicalName" value="CDCA7L"/>
    <att type="string" name="Gene" value="55536"/>
    <att type="string" name="Symbol" value="CDCA7L"/>
    <att type="integer" name="MCODE_CLUSTER_ID" value="0"/>
    <att type="real" name="MCODE_SCORE" value="0.0"/>
    <att type="string" name="MCODE_TYPE" value=""/>
    <att type="integer" name="DEGREE" value="2"/>
    <graphics type="CIRCLE" x="260.8747240774244" y="152.51628451172485"/>
  </node>
  <node label="NAGK" id="372">
    <att type="string" name="canonicalName" value="NAGK"/>
    <att type="string" name="Gene" value="55577"/>
    <att type="string" name="Symbol" value="NAGK"/>
    <att type="integer" name="MCODE_CLUSTER_ID" value="2"/>
    <att type="real" name="MCODE_SCORE" value="1.903225806451613"/>
    <att type="string" name="MCODE_TYPE" value="Clustered"/>
    <att type="integer" name="DEGREE" value="14"/>
    <graphics type="CIRCLE" x="240.20067538251539" y="292.49797321989604"/>
  </node>
  <node label="PACS1" id="373">
    <att type="string" name="canonicalName" value="PACS1"/>
    <att type="string" name="Gene" value="55690"/>
    <att type="string" name="Symbol" value="PACS1"/>
    <att type="integer" name="MCODE_CLUSTER_ID" value="0"/>
    <att type="real" name="MCODE_SCORE" value="0.0"/>
    <att type="string" name="MCODE_TYPE" value=""/>
    <att type="integer" name="DEGREE" value="6"/>
    <graphics type="CIRCLE" x="290.63082631284453" y="270.01681644386247"/>
  </node>
  <node label="MAP7D1" id="374">
    <att type="string" name="canonicalName" value="MAP7D1"/>
    <att type="string" name="Gene" value="55700"/>
    <att type="string" name="Symbol" value="MAP7D1"/>
    <att type="integer" name="MCODE_CLUSTER_ID" value="0"/>
    <att type="real" name="MCODE_SCORE" value="0.0"/>
    <att type="string" name="MCODE_TYPE" value=""/>
    <att type="integer" name="DEGREE" value="5"/>
    <graphics type="CIRCLE" x="364.73658929010617" y="194.2939656092115"/>
  </node>
  <node label="CNDP2" id="375">
    <att type="string" name="canonicalName" value="CNDP2"/>
    <att type="string" name="Gene" value="55748"/>
    <att type="string" name="Symbol" value="CNDP2"/>
    <att type="integer" name="MCODE_CLUSTER_ID" value="0"/>
    <att type="real" name="MCODE_SCORE" value="0.0"/>
    <att type="string" name="MCODE_TYPE" value=""/>
    <att type="integer" name="DEGREE" value="13"/>
    <graphics type="CIRCLE" x="168.53610753164827" y="205.79811934159233"/>
  </node>
  <node label="CENPN" id="376">
    <att type="string" name="canonicalName" value="CENPN"/>
    <att type="string" name="Gene" value="55839"/>
    <att type="string" name="Symbol" value="CENPN"/>
    <att type="integer" name="MCODE_CLUSTER_ID" value="1"/>
    <att type="real" name="MCODE_SCORE" value="1.5909090909090908"/>
    <att type="string" name="MCODE_TYPE" value="Clustered"/>
    <att type="integer" name="DEGREE" value="8"/>
    <graphics type="CIRCLE" x="347.0469303443903" y="336.4734108608797"/>
  </node>
  <node label="WSB2" id="377">
    <att type="string" name="canonicalName" value="WSB2"/>
    <att type="string" name="Gene" value="55884"/>
    <att type="string" name="Symbol" value="WSB2"/>
    <att type="integer" name="MCODE_CLUSTER_ID" value="0"/>
    <att type="real" name="MCODE_SCORE" value="0.0"/>
    <att type="string" name="MCODE_TYPE" value=""/>
    <att type="integer" name="DEGREE" value="2"/>
    <graphics type="CIRCLE" x="422.6234507890669" y="328.43859933169654"/>
  </node>
  <node label="GNG12" id="378">
    <att type="string" name="canonicalName" value="GNG12"/>
    <att type="string" name="Gene" value="55970"/>
    <att type="string" name="Symbol" value="GNG12"/>
    <att type="integer" name="MCODE_CLUSTER_ID" value="1"/>
    <att type="real" name="MCODE_SCORE" value="1.5909090909090908"/>
    <att type="string" name="MCODE_TYPE" value="Clustered"/>
    <att type="integer" name="DEGREE" value="15"/>
    <graphics type="CIRCLE" x="324.00610347626446" y="243.81908472663233"/>
  </node>
  <node label="BCAP29" id="379">
    <att type="string" name="canonicalName" value="BCAP29"/>
    <att type="string" name="Gene" value="55973"/>
    <att type="string" name="Symbol" value="BCAP29"/>
    <att type="integer" name="MCODE_CLUSTER_ID" value="0"/>
    <att type="real" name="MCODE_SCORE" value="0.0"/>
    <att type="string" name="MCODE_TYPE" value=""/>
    <att type="integer" name="DEGREE" value="4"/>
    <graphics type="CIRCLE" x="170.91157936616975" y="408.00514643329814"/>
  </node>
  <node label="FMN2" id="380">
    <att type="string" name="canonicalName" value="FMN2"/>
    <att type="string" name="Gene" value="56776"/>
    <att type="string" name="Symbol" value="FMN2"/>
    <att type="integer" name="MCODE_CLUSTER_ID" value="0"/>
    <att type="real" name="MCODE_SCORE" value="0.0"/>
    <att type="string" name="MCODE_TYPE" value=""/>
    <att type="integer" name="DEGREE" value="6"/>
    <graphics type="CIRCLE" x="185.49133091986863" y="334.09136472836485"/>
  </node>
  <node label="CDC42SE1" id="381">
    <att type="string" name="canonicalName" value="CDC42SE1"/>
    <att type="string" name="Gene" value="56882"/>
    <att type="string" name="Symbol" value="CDC42SE1"/>
    <att type="integer" name="MCODE_CLUSTER_ID" value="0"/>
    <att type="real" name="MCODE_SCORE" value="0.0"/>
    <att type="string" name="MCODE_TYPE" value=""/>
    <att type="integer" name="DEGREE" value="1"/>
    <graphics type="CIRCLE" x="305.55500123194724" y="242.08083641060722"/>
  </node>
  <node label="RCN3" id="382">
    <att type="string" name="canonicalName" value="RCN3"/>
    <att type="string" name="Gene" value="57333"/>
    <att type="string" name="Symbol" value="RCN3"/>
    <att type="integer" name="MCODE_CLUSTER_ID" value="0"/>
    <att type="real" name="MCODE_SCORE" value="0.0"/>
    <att type="string" name="MCODE_TYPE" value=""/>
    <att type="integer" name="DEGREE" value="2"/>
    <graphics type="CIRCLE" x="278.1546042025465" y="279.59444220102597"/>
  </node>
  <node label="NLN" id="383">
    <att type="string" name="canonicalName" value="NLN"/>
    <att type="string" name="Gene" value="57486"/>
    <att type="string" name="Symbol" value="NLN"/>
    <att type="integer" name="MCODE_CLUSTER_ID" value="0"/>
    <att type="real" name="MCODE_SCORE" value="0.0"/>
    <att type="string" name="MCODE_TYPE" value=""/>
    <att type="integer" name="DEGREE" value="5"/>
    <graphics type="CIRCLE" x="380.2745137300292" y="372.96575948576873"/>
  </node>
  <node label="RIMKLB" id="384">
    <att type="string" name="canonicalName" value="RIMKLB"/>
    <att type="string" name="Gene" value="57494"/>
    <att type="string" name="Symbol" value="RIMKLB"/>
    <att type="integer" name="MCODE_CLUSTER_ID" value="0"/>
    <att type="real" name="MCODE_SCORE" value="0.0"/>
    <att type="string" name="MCODE_TYPE" value=""/>
    <att type="integer" name="DEGREE" value="3"/>
    <graphics type="CIRCLE" x="155.42334721992614" y="421.60426974117956"/>
  </node>
  <node label="XPO5" id="385">
    <att type="string" name="canonicalName" value="XPO5"/>
    <att type="string" name="Gene" value="57510"/>
    <att type="string" name="Symbol" value="XPO5"/>
    <att type="integer" name="MCODE_CLUSTER_ID" value="0"/>
    <att type="real" name="MCODE_SCORE" value="0.0"/>
    <att type="string" name="MCODE_TYPE" value=""/>
    <att type="integer" name="DEGREE" value="13"/>
    <graphics type="CIRCLE" x="284.76277708037554" y="347.6177732840197"/>
  </node>
  <node label="NCEH1" id="386">
    <att type="string" name="canonicalName" value="NCEH1"/>
    <att type="string" name="Gene" value="57552"/>
    <att type="string" name="Symbol" value="NCEH1"/>
    <att type="integer" name="MCODE_CLUSTER_ID" value="0"/>
    <att type="real" name="MCODE_SCORE" value="0.0"/>
    <att type="string" name="MCODE_TYPE" value=""/>
    <att type="integer" name="DEGREE" value="2"/>
    <graphics type="CIRCLE" x="344.5092015065995" y="214.35480645521065"/>
  </node>
  <node label="MARCHF4" id="387">
    <att type="string" name="canonicalName" value="MARCHF4"/>
    <att type="string" name="Gene" value="57574"/>
    <att type="string" name="Symbol" value="MARCHF4"/>
    <att type="integer" name="MCODE_CLUSTER_ID" value="0"/>
    <att type="real" name="MCODE_SCORE" value="0.0"/>
    <att type="string" name="MCODE_TYPE" value=""/>
    <att type="integer" name="DEGREE" value="2"/>
    <graphics type="CIRCLE" x="369.7757735607858" y="253.68722021451043"/>
  </node>
  <node label="PREX1" id="388">
    <att type="string" name="canonicalName" value="PREX1"/>
    <att type="string" name="Gene" value="57580"/>
    <att type="string" name="Symbol" value="PREX1"/>
    <att type="integer" name="MCODE_CLUSTER_ID" value="0"/>
    <att type="real" name="MCODE_SCORE" value="0.0"/>
    <att type="string" name="MCODE_TYPE" value=""/>
    <att type="integer" name="DEGREE" value="14"/>
    <graphics type="CIRCLE" x="231.76700067346218" y="286.37345467359967"/>
  </node>
  <node label="CRAMP1" id="389">
    <att type="string" name="canonicalName" value="CRAMP1"/>
    <att type="string" name="Gene" value="57585"/>
    <att type="string" name="Symbol" value="CRAMP1"/>
    <att type="integer" name="MCODE_CLUSTER_ID" value="0"/>
    <att type="real" name="MCODE_SCORE" value="0.0"/>
    <att type="string" name="MCODE_TYPE" value=""/>
    <att type="integer" name="DEGREE" value="1"/>
    <graphics type="CIRCLE" x="278.9745975765752" y="440.584691980371"/>
  </node>
  <node label="JCAD" id="390">
    <att type="string" name="canonicalName" value="JCAD"/>
    <att type="string" name="Gene" value="57608"/>
    <att type="string" name="Symbol" value="JCAD"/>
    <att type="integer" name="MCODE_CLUSTER_ID" value="0"/>
    <att type="real" name="MCODE_SCORE" value="0.0"/>
    <att type="string" name="MCODE_TYPE" value=""/>
    <att type="integer" name="DEGREE" value="3"/>
    <graphics type="CIRCLE" x="279.9943432944883" y="399.74722764920557"/>
  </node>
  <node label="SHROOM3" id="391">
    <att type="string" name="canonicalName" value="SHROOM3"/>
    <att type="string" name="Gene" value="57619"/>
    <att type="string" name="Symbol" value="SHROOM3"/>
    <att type="integer" name="MCODE_CLUSTER_ID" value="0"/>
    <att type="real" name="MCODE_SCORE" value="0.0"/>
    <att type="string" name="MCODE_TYPE" value=""/>
    <att type="integer" name="DEGREE" value="7"/>
    <graphics type="CIRCLE" x="219.58938872172743" y="448.9059370002215"/>
  </node>
  <node label="GPAM" id="392">
    <att type="string" name="canonicalName" value="GPAM"/>
    <att type="string" name="Gene" value="57678"/>
    <att type="string" name="Symbol" value="GPAM"/>
    <att type="integer" name="MCODE_CLUSTER_ID" value="0"/>
    <att type="real" name="MCODE_SCORE" value="0.0"/>
    <att type="string" name="MCODE_TYPE" value=""/>
    <att type="integer" name="DEGREE" value="5"/>
    <graphics type="CIRCLE" x="283.03600209245235" y="353.1772874855443"/>
  </node>
  <node label="SRPRB" id="393">
    <att type="string" name="canonicalName" value="SRPRB"/>
    <att type="string" name="Gene" value="58477"/>
    <att type="string" name="Symbol" value="SRPRB"/>
    <att type="integer" name="MCODE_CLUSTER_ID" value="1"/>
    <att type="real" name="MCODE_SCORE" value="1.5909090909090908"/>
    <att type="string" name="MCODE_TYPE" value="Clustered"/>
    <att type="integer" name="DEGREE" value="12"/>
    <graphics type="CIRCLE" x="196.2090515629345" y="286.0422459047092"/>
  </node>
  <node label="ATG101" id="394">
    <att type="string" name="canonicalName" value="ATG101"/>
    <att type="string" name="Gene" value="60673"/>
    <att type="string" name="Symbol" value="ATG101"/>
    <att type="integer" name="MCODE_CLUSTER_ID" value="0"/>
    <att type="real" name="MCODE_SCORE" value="0.0"/>
    <att type="string" name="MCODE_TYPE" value=""/>
    <att type="integer" name="DEGREE" value="5"/>
    <graphics type="CIRCLE" x="303.14066358464254" y="420.4841640191528"/>
  </node>
  <node label="ELMO2" id="395">
    <att type="string" name="canonicalName" value="ELMO2"/>
    <att type="string" name="Gene" value="63916"/>
    <att type="string" name="Symbol" value="ELMO2"/>
    <att type="integer" name="MCODE_CLUSTER_ID" value="0"/>
    <att type="real" name="MCODE_SCORE" value="0.0"/>
    <att type="string" name="MCODE_TYPE" value=""/>
    <att type="integer" name="DEGREE" value="5"/>
    <graphics type="CIRCLE" x="155.83992798251532" y="449.05348966772493"/>
  </node>
  <node label="XYLT1" id="396">
    <att type="string" name="canonicalName" value="XYLT1"/>
    <att type="string" name="Gene" value="64131"/>
    <att type="string" name="Symbol" value="XYLT1"/>
    <att type="integer" name="MCODE_CLUSTER_ID" value="0"/>
    <att type="real" name="MCODE_SCORE" value="0.0"/>
    <att type="string" name="MCODE_TYPE" value=""/>
    <att type="integer" name="DEGREE" value="2"/>
    <graphics type="CIRCLE" x="289.12956124461823" y="201.93105792130353"/>
  </node>
  <node label="P3H1" id="397">
    <att type="string" name="canonicalName" value="P3H1"/>
    <att type="string" name="Gene" value="64175"/>
    <att type="string" name="Symbol" value="P3H1"/>
    <att type="integer" name="MCODE_CLUSTER_ID" value="5"/>
    <att type="real" name="MCODE_SCORE" value="2.533333333333333"/>
    <att type="string" name="MCODE_TYPE" value="Clustered"/>
    <att type="integer" name="DEGREE" value="19"/>
    <graphics type="CIRCLE" x="237.50905714371942" y="162.35057233534235"/>
  </node>
  <node label="MRPS25" id="398">
    <att type="string" name="canonicalName" value="MRPS25"/>
    <att type="string" name="Gene" value="64432"/>
    <att type="string" name="Symbol" value="MRPS25"/>
    <att type="integer" name="MCODE_CLUSTER_ID" value="0"/>
    <att type="real" name="MCODE_SCORE" value="0.0"/>
    <att type="string" name="MCODE_TYPE" value=""/>
    <att type="integer" name="DEGREE" value="17"/>
    <graphics type="CIRCLE" x="161.36588034584327" y="272.04121757909815"/>
  </node>
  <node label="GNPNAT1" id="399">
    <att type="string" name="canonicalName" value="GNPNAT1"/>
    <att type="string" name="Gene" value="64841"/>
    <att type="string" name="Symbol" value="GNPNAT1"/>
    <att type="integer" name="MCODE_CLUSTER_ID" value="0"/>
    <att type="real" name="MCODE_SCORE" value="0.0"/>
    <att type="string" name="MCODE_TYPE" value=""/>
    <att type="integer" name="DEGREE" value="7"/>
    <graphics type="CIRCLE" x="421.74354940448745" y="394.2315361853327"/>
  </node>
  <node label="NIBAN2" id="400">
    <att type="string" name="canonicalName" value="NIBAN2"/>
    <att type="string" name="Gene" value="64855"/>
    <att type="string" name="Symbol" value="NIBAN2"/>
    <att type="integer" name="MCODE_CLUSTER_ID" value="0"/>
    <att type="real" name="MCODE_SCORE" value="0.0"/>
    <att type="string" name="MCODE_TYPE" value=""/>
    <att type="integer" name="DEGREE" value="10"/>
    <graphics type="CIRCLE" x="203.4578233139758" y="230.46761055484774"/>
  </node>
  <node label="TMEM237" id="401">
    <att type="string" name="canonicalName" value="TMEM237"/>
    <att type="string" name="Gene" value="65062"/>
    <att type="string" name="Symbol" value="TMEM237"/>
    <att type="integer" name="MCODE_CLUSTER_ID" value="0"/>
    <att type="real" name="MCODE_SCORE" value="0.0"/>
    <att type="string" name="MCODE_TYPE" value=""/>
    <att type="integer" name="DEGREE" value="9"/>
    <graphics type="CIRCLE" x="288.84149051707396" y="449.0354573739282"/>
  </node>
  <node label="GGCT" id="402">
    <att type="string" name="canonicalName" value="GGCT"/>
    <att type="string" name="Gene" value="79017"/>
    <att type="string" name="Symbol" value="GGCT"/>
    <att type="integer" name="MCODE_CLUSTER_ID" value="0"/>
    <att type="real" name="MCODE_SCORE" value="0.0"/>
    <att type="string" name="MCODE_TYPE" value=""/>
    <att type="integer" name="DEGREE" value="7"/>
    <graphics type="CIRCLE" x="341.0833698421313" y="265.1598991929899"/>
  </node>
  <node label="KCTD15" id="403">
    <att type="string" name="canonicalName" value="KCTD15"/>
    <att type="string" name="Gene" value="79047"/>
    <att type="string" name="Symbol" value="KCTD15"/>
    <att type="integer" name="MCODE_CLUSTER_ID" value="0"/>
    <att type="real" name="MCODE_SCORE" value="0.0"/>
    <att type="string" name="MCODE_TYPE" value=""/>
    <att type="integer" name="DEGREE" value="3"/>
    <graphics type="CIRCLE" x="443.1776037760593" y="337.68614733958884"/>
  </node>
  <node label="WDR77" id="404">
    <att type="string" name="canonicalName" value="WDR77"/>
    <att type="string" name="Gene" value="79084"/>
    <att type="string" name="Symbol" value="WDR77"/>
    <att type="integer" name="MCODE_CLUSTER_ID" value="3"/>
    <att type="real" name="MCODE_SCORE" value="2.2399999999999998"/>
    <att type="string" name="MCODE_TYPE" value="Clustered"/>
    <att type="integer" name="DEGREE" value="28"/>
    <graphics type="CIRCLE" x="244.04022015508014" y="395.3023341444291"/>
  </node>
  <node label="CRELD2" id="405">
    <att type="string" name="canonicalName" value="CRELD2"/>
    <att type="string" name="Gene" value="79174"/>
    <att type="string" name="Symbol" value="CRELD2"/>
    <att type="integer" name="MCODE_CLUSTER_ID" value="0"/>
    <att type="real" name="MCODE_SCORE" value="0.0"/>
    <att type="string" name="MCODE_TYPE" value=""/>
    <att type="integer" name="DEGREE" value="2"/>
    <graphics type="CIRCLE" x="351.3390471634458" y="335.37113132026536"/>
  </node>
  <node label="EFHD2" id="406">
    <att type="string" name="canonicalName" value="EFHD2"/>
    <att type="string" name="Gene" value="79180"/>
    <att type="string" name="Symbol" value="EFHD2"/>
    <att type="integer" name="MCODE_CLUSTER_ID" value="0"/>
    <att type="real" name="MCODE_SCORE" value="0.0"/>
    <att type="string" name="MCODE_TYPE" value=""/>
    <att type="integer" name="DEGREE" value="7"/>
    <graphics type="CIRCLE" x="329.47137991848444" y="449.43329807895697"/>
  </node>
  <node label="DSN1" id="407">
    <att type="string" name="canonicalName" value="DSN1"/>
    <att type="string" name="Gene" value="79980"/>
    <att type="string" name="Symbol" value="DSN1"/>
    <att type="integer" name="MCODE_CLUSTER_ID" value="0"/>
    <att type="real" name="MCODE_SCORE" value="0.0"/>
    <att type="string" name="MCODE_TYPE" value=""/>
    <att type="integer" name="DEGREE" value="5"/>
    <graphics type="CIRCLE" x="168.71498688136774" y="435.2605542949875"/>
  </node>
  <node label="DOCK5" id="408">
    <att type="string" name="canonicalName" value="DOCK5"/>
    <att type="string" name="Gene" value="80005"/>
    <att type="string" name="Symbol" value="DOCK5"/>
    <att type="integer" name="MCODE_CLUSTER_ID" value="0"/>
    <att type="real" name="MCODE_SCORE" value="0.0"/>
    <att type="string" name="MCODE_TYPE" value=""/>
    <att type="integer" name="DEGREE" value="7"/>
    <graphics type="CIRCLE" x="399.9996266596575" y="364.5908354234848"/>
  </node>
  <node label="BAIAP2L2" id="409">
    <att type="string" name="canonicalName" value="BAIAP2L2"/>
    <att type="string" name="Gene" value="80115"/>
    <att type="string" name="Symbol" value="BAIAP2L2"/>
    <att type="integer" name="MCODE_CLUSTER_ID" value="2"/>
    <att type="real" name="MCODE_SCORE" value="1.903225806451613"/>
    <att type="string" name="MCODE_TYPE" value="Clustered"/>
    <att type="integer" name="DEGREE" value="3"/>
    <graphics type="CIRCLE" x="175.21722054577504" y="191.40277591514945"/>
  </node>
  <node label="MYO19" id="410">
    <att type="string" name="canonicalName" value="MYO19"/>
    <att type="string" name="Gene" value="80179"/>
    <att type="string" name="Symbol" value="MYO19"/>
    <att type="integer" name="MCODE_CLUSTER_ID" value="1"/>
    <att type="real" name="MCODE_SCORE" value="1.5909090909090908"/>
    <att type="string" name="MCODE_TYPE" value="Clustered"/>
    <att type="integer" name="DEGREE" value="12"/>
    <graphics type="CIRCLE" x="390.1122593939768" y="236.41436989461266"/>
  </node>
  <node label="RNF34" id="411">
    <att type="string" name="canonicalName" value="RNF34"/>
    <att type="string" name="Gene" value="80196"/>
    <att type="string" name="Symbol" value="RNF34"/>
    <att type="integer" name="MCODE_CLUSTER_ID" value="0"/>
    <att type="real" name="MCODE_SCORE" value="0.0"/>
    <att type="string" name="MCODE_TYPE" value=""/>
    <att type="integer" name="DEGREE" value="1"/>
    <graphics type="CIRCLE" x="232.66264270541546" y="170.40428884857528"/>
  </node>
  <node label="SLC25A32" id="412">
    <att type="string" name="canonicalName" value="SLC25A32"/>
    <att type="string" name="Gene" value="81034"/>
    <att type="string" name="Symbol" value="SLC25A32"/>
    <att type="integer" name="MCODE_CLUSTER_ID" value="0"/>
    <att type="real" name="MCODE_SCORE" value="0.0"/>
    <att type="string" name="MCODE_TYPE" value=""/>
    <att type="integer" name="DEGREE" value="2"/>
    <graphics type="CIRCLE" x="385.8077457433143" y="273.58959350527755"/>
  </node>
  <node label="NIPA2" id="413">
    <att type="string" name="canonicalName" value="NIPA2"/>
    <att type="string" name="Gene" value="81614"/>
    <att type="string" name="Symbol" value="NIPA2"/>
    <att type="integer" name="MCODE_CLUSTER_ID" value="0"/>
    <att type="real" name="MCODE_SCORE" value="0.0"/>
    <att type="string" name="MCODE_TYPE" value=""/>
    <att type="integer" name="DEGREE" value="1"/>
    <graphics type="CIRCLE" x="169.4655842421781" y="274.8488026464479"/>
  </node>
  <node label="KAZALD1" id="414">
    <att type="string" name="canonicalName" value="KAZALD1"/>
    <att type="string" name="Gene" value="81621"/>
    <att type="string" name="Symbol" value="KAZALD1"/>
    <att type="integer" name="MCODE_CLUSTER_ID" value="0"/>
    <att type="real" name="MCODE_SCORE" value="0.0"/>
    <att type="string" name="MCODE_TYPE" value=""/>
    <att type="integer" name="DEGREE" value="1"/>
    <graphics type="CIRCLE" x="318.27763875276844" y="160.9671585976507"/>
  </node>
  <node label="C6orf62" id="415">
    <att type="string" name="canonicalName" value="C6orf62"/>
    <att type="string" name="Gene" value="81688"/>
    <att type="string" name="Symbol" value="C6orf62"/>
    <att type="integer" name="MCODE_CLUSTER_ID" value="0"/>
    <att type="real" name="MCODE_SCORE" value="0.0"/>
    <att type="string" name="MCODE_TYPE" value=""/>
    <att type="integer" name="DEGREE" value="1"/>
    <graphics type="CIRCLE" x="220.0057269434422" y="256.2314561741395"/>
  </node>
  <node label="ARPC5L" id="416">
    <att type="string" name="canonicalName" value="ARPC5L"/>
    <att type="string" name="Gene" value="81873"/>
    <att type="string" name="Symbol" value="ARPC5L"/>
    <att type="integer" name="MCODE_CLUSTER_ID" value="3"/>
    <att type="real" name="MCODE_SCORE" value="2.2399999999999998"/>
    <att type="string" name="MCODE_TYPE" value="Clustered"/>
    <att type="integer" name="DEGREE" value="14"/>
    <graphics type="CIRCLE" x="199.11935640771617" y="381.26967579927646"/>
  </node>
  <node label="KLF16" id="417">
    <att type="string" name="canonicalName" value="KLF16"/>
    <att type="string" name="Gene" value="83855"/>
    <att type="string" name="Symbol" value="KLF16"/>
    <att type="integer" name="MCODE_CLUSTER_ID" value="1"/>
    <att type="real" name="MCODE_SCORE" value="1.5909090909090908"/>
    <att type="string" name="MCODE_TYPE" value="Clustered"/>
    <att type="integer" name="DEGREE" value="21"/>
    <graphics type="CIRCLE" x="229.1524196785265" y="391.4089438352995"/>
  </node>
  <node label="ATAD3B" id="418">
    <att type="string" name="canonicalName" value="ATAD3B"/>
    <att type="string" name="Gene" value="83858"/>
    <att type="string" name="Symbol" value="ATAD3B"/>
    <att type="integer" name="MCODE_CLUSTER_ID" value="7"/>
    <att type="real" name="MCODE_SCORE" value="1.75"/>
    <att type="string" name="MCODE_TYPE" value="Clustered"/>
    <att type="integer" name="DEGREE" value="11"/>
    <graphics type="CIRCLE" x="406.860143770398" y="392.1316322786846"/>
  </node>
  <node label="KATNAL1" id="419">
    <att type="string" name="canonicalName" value="KATNAL1"/>
    <att type="string" name="Gene" value="84056"/>
    <att type="string" name="Symbol" value="KATNAL1"/>
    <att type="integer" name="MCODE_CLUSTER_ID" value="2"/>
    <att type="real" name="MCODE_SCORE" value="1.903225806451613"/>
    <att type="string" name="MCODE_TYPE" value="Clustered"/>
    <att type="integer" name="DEGREE" value="5"/>
    <graphics type="CIRCLE" x="245.1881207473273" y="246.5453368083127"/>
  </node>
  <node label="EVA1A" id="420">
    <att type="string" name="canonicalName" value="EVA1A"/>
    <att type="string" name="Gene" value="84141"/>
    <att type="string" name="Symbol" value="EVA1A"/>
    <att type="integer" name="MCODE_CLUSTER_ID" value="0"/>
    <att type="real" name="MCODE_SCORE" value="0.0"/>
    <att type="string" name="MCODE_TYPE" value=""/>
    <att type="integer" name="DEGREE" value="1"/>
    <graphics type="CIRCLE" x="395.22185865214806" y="209.7720795628626"/>
  </node>
  <node label="RPF2" id="421">
    <att type="string" name="canonicalName" value="RPF2"/>
    <att type="string" name="Gene" value="84154"/>
    <att type="string" name="Symbol" value="RPF2"/>
    <att type="integer" name="MCODE_CLUSTER_ID" value="0"/>
    <att type="real" name="MCODE_SCORE" value="0.0"/>
    <att type="string" name="MCODE_TYPE" value=""/>
    <att type="integer" name="DEGREE" value="18"/>
    <graphics type="CIRCLE" x="383.6222051404036" y="431.24372457254407"/>
  </node>
  <node label="SGIP1" id="422">
    <att type="string" name="canonicalName" value="SGIP1"/>
    <att type="string" name="Gene" value="84251"/>
    <att type="string" name="Symbol" value="SGIP1"/>
    <att type="integer" name="MCODE_CLUSTER_ID" value="2"/>
    <att type="real" name="MCODE_SCORE" value="1.903225806451613"/>
    <att type="string" name="MCODE_TYPE" value="Clustered"/>
    <att type="integer" name="DEGREE" value="11"/>
    <graphics type="CIRCLE" x="316.1334996123759" y="283.834308316377"/>
  </node>
  <node label="PCGF5" id="423">
    <att type="string" name="canonicalName" value="PCGF5"/>
    <att type="string" name="Gene" value="84333"/>
    <att type="string" name="Symbol" value="PCGF5"/>
    <att type="integer" name="MCODE_CLUSTER_ID" value="0"/>
    <att type="real" name="MCODE_SCORE" value="0.0"/>
    <att type="string" name="MCODE_TYPE" value=""/>
    <att type="integer" name="DEGREE" value="6"/>
    <graphics type="CIRCLE" x="294.3372972448178" y="393.40616086259814"/>
  </node>
  <node label="NIFK" id="424">
    <att type="string" name="canonicalName" value="NIFK"/>
    <att type="string" name="Gene" value="84365"/>
    <att type="string" name="Symbol" value="NIFK"/>
    <att type="integer" name="MCODE_CLUSTER_ID" value="1"/>
    <att type="real" name="MCODE_SCORE" value="1.5909090909090908"/>
    <att type="string" name="MCODE_TYPE" value="Clustered"/>
    <att type="integer" name="DEGREE" value="23"/>
    <graphics type="CIRCLE" x="212.08161059660148" y="156.39608423097832"/>
  </node>
  <node label="TXNDC17" id="425">
    <att type="string" name="canonicalName" value="TXNDC17"/>
    <att type="string" name="Gene" value="84817"/>
    <att type="string" name="Symbol" value="TXNDC17"/>
    <att type="integer" name="MCODE_CLUSTER_ID" value="0"/>
    <att type="real" name="MCODE_SCORE" value="0.0"/>
    <att type="string" name="MCODE_TYPE" value=""/>
    <att type="integer" name="DEGREE" value="3"/>
    <graphics type="CIRCLE" x="296.971597837414" y="188.384358797503"/>
  </node>
  <node label="MIR22HG" id="426">
    <att type="string" name="canonicalName" value="MIR22HG"/>
    <att type="string" name="Gene" value="84981"/>
    <att type="string" name="Symbol" value="MIR22HG"/>
    <att type="integer" name="MCODE_CLUSTER_ID" value="0"/>
    <att type="real" name="MCODE_SCORE" value="0.0"/>
    <att type="string" name="MCODE_TYPE" value=""/>
    <att type="integer" name="DEGREE" value="1"/>
    <graphics type="CIRCLE" x="169.10960439553594" y="376.1719410220598"/>
  </node>
  <node label="UBL7" id="427">
    <att type="string" name="canonicalName" value="UBL7"/>
    <att type="string" name="Gene" value="84993"/>
    <att type="string" name="Symbol" value="UBL7"/>
    <att type="integer" name="MCODE_CLUSTER_ID" value="2"/>
    <att type="real" name="MCODE_SCORE" value="1.903225806451613"/>
    <att type="string" name="MCODE_TYPE" value="Clustered"/>
    <att type="integer" name="DEGREE" value="13"/>
    <graphics type="CIRCLE" x="161.0597987986618" y="207.99501170709993"/>
  </node>
  <node label="MICALL1" id="428">
    <att type="string" name="canonicalName" value="MICALL1"/>
    <att type="string" name="Gene" value="85377"/>
    <att type="string" name="Symbol" value="MICALL1"/>
    <att type="integer" name="MCODE_CLUSTER_ID" value="0"/>
    <att type="real" name="MCODE_SCORE" value="0.0"/>
    <att type="string" name="MCODE_TYPE" value=""/>
    <att type="integer" name="DEGREE" value="7"/>
    <graphics type="CIRCLE" x="302.7473340432964" y="247.0684181577349"/>
  </node>
  <node label="FCHSD1" id="429">
    <att type="string" name="canonicalName" value="FCHSD1"/>
    <att type="string" name="Gene" value="89848"/>
    <att type="string" name="Symbol" value="FCHSD1"/>
    <att type="integer" name="MCODE_CLUSTER_ID" value="0"/>
    <att type="real" name="MCODE_SCORE" value="0.0"/>
    <att type="string" name="MCODE_TYPE" value=""/>
    <att type="integer" name="DEGREE" value="3"/>
    <graphics type="CIRCLE" x="229.64163750231506" y="308.3358436813735"/>
  </node>
  <node label="RHOT2" id="430">
    <att type="string" name="canonicalName" value="RHOT2"/>
    <att type="string" name="Gene" value="89941"/>
    <att type="string" name="Symbol" value="RHOT2"/>
    <att type="integer" name="MCODE_CLUSTER_ID" value="1"/>
    <att type="real" name="MCODE_SCORE" value="1.5909090909090908"/>
    <att type="string" name="MCODE_TYPE" value="Clustered"/>
    <att type="integer" name="DEGREE" value="12"/>
    <graphics type="CIRCLE" x="428.3518411012424" y="359.2532553180862"/>
  </node>
  <node label="TMEM263" id="431">
    <att type="string" name="canonicalName" value="TMEM263"/>
    <att type="string" name="Gene" value="90488"/>
    <att type="string" name="Symbol" value="TMEM263"/>
    <att type="integer" name="MCODE_CLUSTER_ID" value="0"/>
    <att type="real" name="MCODE_SCORE" value="0.0"/>
    <att type="string" name="MCODE_TYPE" value=""/>
    <att type="integer" name="DEGREE" value="2"/>
    <graphics type="CIRCLE" x="383.82882483075093" y="351.1473830757866"/>
  </node>
  <node label="RPS19BP1" id="432">
    <att type="string" name="canonicalName" value="RPS19BP1"/>
    <att type="string" name="Gene" value="91582"/>
    <att type="string" name="Symbol" value="RPS19BP1"/>
    <att type="integer" name="MCODE_CLUSTER_ID" value="0"/>
    <att type="real" name="MCODE_SCORE" value="0.0"/>
    <att type="string" name="MCODE_TYPE" value=""/>
    <att type="integer" name="DEGREE" value="2"/>
    <graphics type="CIRCLE" x="436.68874829897027" y="213.17354503041665"/>
  </node>
  <node label="CABLES1" id="433">
    <att type="string" name="canonicalName" value="CABLES1"/>
    <att type="string" name="Gene" value="91768"/>
    <att type="string" name="Symbol" value="CABLES1"/>
    <att type="integer" name="MCODE_CLUSTER_ID" value="0"/>
    <att type="real" name="MCODE_SCORE" value="0.0"/>
    <att type="string" name="MCODE_TYPE" value=""/>
    <att type="integer" name="DEGREE" value="5"/>
    <graphics type="CIRCLE" x="210.4375459410387" y="196.25665379192685"/>
  </node>
  <node label="G6PC3" id="434">
    <att type="string" name="canonicalName" value="G6PC3"/>
    <att type="string" name="Gene" value="92579"/>
    <att type="string" name="Symbol" value="G6PC3"/>
    <att type="integer" name="MCODE_CLUSTER_ID" value="0"/>
    <att type="real" name="MCODE_SCORE" value="0.0"/>
    <att type="string" name="MCODE_TYPE" value=""/>
    <att type="integer" name="DEGREE" value="2"/>
    <graphics type="CIRCLE" x="432.4261928834709" y="299.19188272938953"/>
  </node>
  <node label="OLFM2" id="435">
    <att type="string" name="canonicalName" value="OLFM2"/>
    <att type="string" name="Gene" value="93145"/>
    <att type="string" name="Symbol" value="OLFM2"/>
    <att type="integer" name="MCODE_CLUSTER_ID" value="0"/>
    <att type="real" name="MCODE_SCORE" value="0.0"/>
    <att type="string" name="MCODE_TYPE" value=""/>
    <att type="integer" name="DEGREE" value="1"/>
    <graphics type="CIRCLE" x="355.8976744025017" y="278.00494816173693"/>
  </node>
  <node label="ARMC6" id="436">
    <att type="string" name="canonicalName" value="ARMC6"/>
    <att type="string" name="Gene" value="93436"/>
    <att type="string" name="Symbol" value="ARMC6"/>
    <att type="integer" name="MCODE_CLUSTER_ID" value="2"/>
    <att type="real" name="MCODE_SCORE" value="1.903225806451613"/>
    <att type="string" name="MCODE_TYPE" value="Clustered"/>
    <att type="integer" name="DEGREE" value="11"/>
    <graphics type="CIRCLE" x="185.39428212711874" y="335.5411014679506"/>
  </node>
  <node label="CDCA5" id="437">
    <att type="string" name="canonicalName" value="CDCA5"/>
    <att type="string" name="Gene" value="113130"/>
    <att type="string" name="Symbol" value="CDCA5"/>
    <att type="integer" name="MCODE_CLUSTER_ID" value="0"/>
    <att type="real" name="MCODE_SCORE" value="0.0"/>
    <att type="string" name="MCODE_TYPE" value=""/>
    <att type="integer" name="DEGREE" value="7"/>
    <graphics type="CIRCLE" x="272.9763220256429" y="339.60455574095323"/>
  </node>
  <node label="OSBPL8" id="438">
    <att type="string" name="canonicalName" value="OSBPL8"/>
    <att type="string" name="Gene" value="114882"/>
    <att type="string" name="Symbol" value="OSBPL8"/>
    <att type="integer" name="MCODE_CLUSTER_ID" value="0"/>
    <att type="real" name="MCODE_SCORE" value="0.0"/>
    <att type="string" name="MCODE_TYPE" value=""/>
    <att type="integer" name="DEGREE" value="7"/>
    <graphics type="CIRCLE" x="312.9660682537966" y="303.95353718525206"/>
  </node>
  <node label="WDFY2" id="439">
    <att type="string" name="canonicalName" value="WDFY2"/>
    <att type="string" name="Gene" value="115825"/>
    <att type="string" name="Symbol" value="WDFY2"/>
    <att type="integer" name="MCODE_CLUSTER_ID" value="0"/>
    <att type="real" name="MCODE_SCORE" value="0.0"/>
    <att type="string" name="MCODE_TYPE" value=""/>
    <att type="integer" name="DEGREE" value="1"/>
    <graphics type="CIRCLE" x="283.7582418998024" y="263.4862439574688"/>
  </node>
  <node label="RMI2" id="440">
    <att type="string" name="canonicalName" value="RMI2"/>
    <att type="string" name="Gene" value="116028"/>
    <att type="string" name="Symbol" value="RMI2"/>
    <att type="integer" name="MCODE_CLUSTER_ID" value="0"/>
    <att type="real" name="MCODE_SCORE" value="0.0"/>
    <att type="string" name="MCODE_TYPE" value=""/>
    <att type="integer" name="DEGREE" value="4"/>
    <graphics type="CIRCLE" x="378.4021010133486" y="152.95394247182958"/>
  </node>
  <node label="IKBIP" id="441">
    <att type="string" name="canonicalName" value="IKBIP"/>
    <att type="string" name="Gene" value="121457"/>
    <att type="string" name="Symbol" value="IKBIP"/>
    <att type="integer" name="MCODE_CLUSTER_ID" value="0"/>
    <att type="real" name="MCODE_SCORE" value="0.0"/>
    <att type="string" name="MCODE_TYPE" value=""/>
    <att type="integer" name="DEGREE" value="7"/>
    <graphics type="CIRCLE" x="182.82854410768894" y="150.996262256256"/>
  </node>
  <node label="MRPL52" id="442">
    <att type="string" name="canonicalName" value="MRPL52"/>
    <att type="string" name="Gene" value="122704"/>
    <att type="string" name="Symbol" value="MRPL52"/>
    <att type="integer" name="MCODE_CLUSTER_ID" value="1"/>
    <att type="real" name="MCODE_SCORE" value="1.5909090909090908"/>
    <att type="string" name="MCODE_TYPE" value="Clustered"/>
    <att type="integer" name="DEGREE" value="9"/>
    <graphics type="CIRCLE" x="218.18000721916343" y="226.4964804023524"/>
  </node>
  <node label="C1orf122" id="443">
    <att type="string" name="canonicalName" value="C1orf122"/>
    <att type="string" name="Gene" value="127687"/>
    <att type="string" name="Symbol" value="C1orf122"/>
    <att type="integer" name="MCODE_CLUSTER_ID" value="0"/>
    <att type="real" name="MCODE_SCORE" value="0.0"/>
    <att type="string" name="MCODE_TYPE" value=""/>
    <att type="integer" name="DEGREE" value="1"/>
    <graphics type="CIRCLE" x="431.72847873674635" y="208.61196285552006"/>
  </node>
  <node label="ARHGEF19" id="444">
    <att type="string" name="canonicalName" value="ARHGEF19"/>
    <att type="string" name="Gene" value="128272"/>
    <att type="string" name="Symbol" value="ARHGEF19"/>
    <att type="integer" name="MCODE_CLUSTER_ID" value="0"/>
    <att type="real" name="MCODE_SCORE" value="0.0"/>
    <att type="string" name="MCODE_TYPE" value=""/>
    <att type="integer" name="DEGREE" value="5"/>
    <graphics type="CIRCLE" x="388.9211649426205" y="355.88286286669575"/>
  </node>
  <node label="MBOAT2" id="445">
    <att type="string" name="canonicalName" value="MBOAT2"/>
    <att type="string" name="Gene" value="129642"/>
    <att type="string" name="Symbol" value="MBOAT2"/>
    <att type="integer" name="MCODE_CLUSTER_ID" value="0"/>
    <att type="real" name="MCODE_SCORE" value="0.0"/>
    <att type="string" name="MCODE_TYPE" value=""/>
    <att type="integer" name="DEGREE" value="1"/>
    <graphics type="CIRCLE" x="336.8497114230031" y="167.8664003455116"/>
  </node>
  <node label="LRRC15" id="446">
    <att type="string" name="canonicalName" value="LRRC15"/>
    <att type="string" name="Gene" value="131578"/>
    <att type="string" name="Symbol" value="LRRC15"/>
    <att type="integer" name="MCODE_CLUSTER_ID" value="0"/>
    <att type="real" name="MCODE_SCORE" value="0.0"/>
    <att type="string" name="MCODE_TYPE" value=""/>
    <att type="integer" name="DEGREE" value="6"/>
    <graphics type="CIRCLE" x="315.7412350103751" y="254.86801745976481"/>
  </node>
  <node label="OCIAD2" id="447">
    <att type="string" name="canonicalName" value="OCIAD2"/>
    <att type="string" name="Gene" value="132299"/>
    <att type="string" name="Symbol" value="OCIAD2"/>
    <att type="integer" name="MCODE_CLUSTER_ID" value="0"/>
    <att type="real" name="MCODE_SCORE" value="0.0"/>
    <att type="string" name="MCODE_TYPE" value=""/>
    <att type="integer" name="DEGREE" value="3"/>
    <graphics type="CIRCLE" x="319.07125454019183" y="266.8581436039063"/>
  </node>
  <node label="EIF5AL1" id="448">
    <att type="string" name="canonicalName" value="EIF5AL1"/>
    <att type="string" name="Gene" value="143244"/>
    <att type="string" name="Symbol" value="EIF5AL1"/>
    <att type="integer" name="MCODE_CLUSTER_ID" value="3"/>
    <att type="real" name="MCODE_SCORE" value="2.2399999999999998"/>
    <att type="string" name="MCODE_TYPE" value="Clustered"/>
    <att type="integer" name="DEGREE" value="22"/>
    <graphics type="CIRCLE" x="370.29283071911436" y="254.04812950692389"/>
  </node>
  <node label="DPY19L3" id="449">
    <att type="string" name="canonicalName" value="DPY19L3"/>
    <att type="string" name="Gene" value="147991"/>
    <att type="string" name="Symbol" value="DPY19L3"/>
    <att type="integer" name="MCODE_CLUSTER_ID" value="0"/>
    <att type="real" name="MCODE_SCORE" value="0.0"/>
    <att type="string" name="MCODE_TYPE" value=""/>
    <att type="integer" name="DEGREE" value="2"/>
    <graphics type="CIRCLE" x="274.6219594854492" y="433.20868647388806"/>
  </node>
  <node label="GLIPR2" id="450">
    <att type="string" name="canonicalName" value="GLIPR2"/>
    <att type="string" name="Gene" value="152007"/>
    <att type="string" name="Symbol" value="GLIPR2"/>
    <att type="integer" name="MCODE_CLUSTER_ID" value="0"/>
    <att type="real" name="MCODE_SCORE" value="0.0"/>
    <att type="string" name="MCODE_TYPE" value=""/>
    <att type="integer" name="DEGREE" value="1"/>
    <graphics type="CIRCLE" x="404.9641410784025" y="427.59461406498156"/>
  </node>
  <node label="NFXL1" id="451">
    <att type="string" name="canonicalName" value="NFXL1"/>
    <att type="string" name="Gene" value="152518"/>
    <att type="string" name="Symbol" value="NFXL1"/>
    <att type="integer" name="MCODE_CLUSTER_ID" value="0"/>
    <att type="real" name="MCODE_SCORE" value="0.0"/>
    <att type="string" name="MCODE_TYPE" value=""/>
    <att type="integer" name="DEGREE" value="4"/>
    <graphics type="CIRCLE" x="292.43489555021404" y="259.7117668877341"/>
  </node>
  <node label="SPRED1" id="452">
    <att type="string" name="canonicalName" value="SPRED1"/>
    <att type="string" name="Gene" value="161742"/>
    <att type="string" name="Symbol" value="SPRED1"/>
    <att type="integer" name="MCODE_CLUSTER_ID" value="2"/>
    <att type="real" name="MCODE_SCORE" value="1.903225806451613"/>
    <att type="string" name="MCODE_TYPE" value="Clustered"/>
    <att type="integer" name="DEGREE" value="9"/>
    <graphics type="CIRCLE" x="160.44319268274336" y="299.73154722462425"/>
  </node>
  <node label="KRTCAP2" id="453">
    <att type="string" name="canonicalName" value="KRTCAP2"/>
    <att type="string" name="Gene" value="200185"/>
    <att type="string" name="Symbol" value="KRTCAP2"/>
    <att type="integer" name="MCODE_CLUSTER_ID" value="0"/>
    <att type="real" name="MCODE_SCORE" value="0.0"/>
    <att type="string" name="MCODE_TYPE" value=""/>
    <att type="integer" name="DEGREE" value="2"/>
    <graphics type="CIRCLE" x="235.8807700395684" y="287.35477525843316"/>
  </node>
  <node label="SCUBE3" id="454">
    <att type="string" name="canonicalName" value="SCUBE3"/>
    <att type="string" name="Gene" value="222663"/>
    <att type="string" name="Symbol" value="SCUBE3"/>
    <att type="integer" name="MCODE_CLUSTER_ID" value="0"/>
    <att type="real" name="MCODE_SCORE" value="0.0"/>
    <att type="string" name="MCODE_TYPE" value=""/>
    <att type="integer" name="DEGREE" value="2"/>
    <graphics type="CIRCLE" x="324.261722502059" y="162.40860226342636"/>
  </node>
  <node label="ASPHD1" id="455">
    <att type="string" name="canonicalName" value="ASPHD1"/>
    <att type="string" name="Gene" value="253982"/>
    <att type="string" name="Symbol" value="ASPHD1"/>
    <att type="integer" name="MCODE_CLUSTER_ID" value="0"/>
    <att type="real" name="MCODE_SCORE" value="0.0"/>
    <att type="string" name="MCODE_TYPE" value=""/>
    <att type="integer" name="DEGREE" value="1"/>
    <graphics type="CIRCLE" x="394.369965360459" y="167.93505787411013"/>
  </node>
  <node label="FUOM" id="456">
    <att type="string" name="canonicalName" value="FUOM"/>
    <att type="string" name="Gene" value="282969"/>
    <att type="string" name="Symbol" value="FUOM"/>
    <att type="integer" name="MCODE_CLUSTER_ID" value="0"/>
    <att type="real" name="MCODE_SCORE" value="0.0"/>
    <att type="string" name="MCODE_TYPE" value=""/>
    <att type="integer" name="DEGREE" value="1"/>
    <graphics type="CIRCLE" x="269.856163971334" y="298.7752455589904"/>
  </node>
  <node label="P4HA3" id="457">
    <att type="string" name="canonicalName" value="P4HA3"/>
    <att type="string" name="Gene" value="283208"/>
    <att type="string" name="Symbol" value="P4HA3"/>
    <att type="integer" name="MCODE_CLUSTER_ID" value="0"/>
    <att type="real" name="MCODE_SCORE" value="0.0"/>
    <att type="string" name="MCODE_TYPE" value=""/>
    <att type="integer" name="DEGREE" value="10"/>
    <graphics type="CIRCLE" x="444.5942457361116" y="245.73378110379102"/>
  </node>
  <node label="PIGW" id="458">
    <att type="string" name="canonicalName" value="PIGW"/>
    <att type="string" name="Gene" value="284098"/>
    <att type="string" name="Symbol" value="PIGW"/>
    <att type="integer" name="MCODE_CLUSTER_ID" value="0"/>
    <att type="real" name="MCODE_SCORE" value="0.0"/>
    <att type="string" name="MCODE_TYPE" value=""/>
    <att type="integer" name="DEGREE" value="1"/>
    <graphics type="CIRCLE" x="257.5424701147991" y="218.54408294740412"/>
  </node>
  <node label="AMIGO2" id="459">
    <att type="string" name="canonicalName" value="AMIGO2"/>
    <att type="string" name="Gene" value="347902"/>
    <att type="string" name="Symbol" value="AMIGO2"/>
    <att type="integer" name="MCODE_CLUSTER_ID" value="0"/>
    <att type="real" name="MCODE_SCORE" value="0.0"/>
    <att type="string" name="MCODE_TYPE" value=""/>
    <att type="integer" name="DEGREE" value="2"/>
    <graphics type="CIRCLE" x="391.79776909585684" y="217.07640777027257"/>
  </node>
  <node label="IFITM10" id="460">
    <att type="string" name="canonicalName" value="IFITM10"/>
    <att type="string" name="Gene" value="402778"/>
    <att type="string" name="Symbol" value="IFITM10"/>
    <att type="integer" name="MCODE_CLUSTER_ID" value="0"/>
    <att type="real" name="MCODE_SCORE" value="0.0"/>
    <att type="string" name="MCODE_TYPE" value=""/>
    <att type="integer" name="DEGREE" value="1"/>
    <graphics type="CIRCLE" x="152.12679359474853" y="177.69044465469645"/>
  </node>
  <node label="TIMM23" id="461">
    <att type="string" name="canonicalName" value="TIMM23"/>
    <att type="string" name="Gene" value="100287932"/>
    <att type="string" name="Symbol" value="TIMM23"/>
    <att type="integer" name="MCODE_CLUSTER_ID" value="0"/>
    <att type="real" name="MCODE_SCORE" value="0.0"/>
    <att type="string" name="MCODE_TYPE" value=""/>
    <att type="integer" name="DEGREE" value="1"/>
    <graphics type="CIRCLE" x="200.22907295583204" y="188.23563339336854"/>
  </node>
  <edge label="1000 (pp) 10971" source="27" target="280">
    <att type="string" name="canonicalName" value="1000 (pp) 10971"/>
    <att type="string" name="interaction" value="pp"/>
    <att type="int" name="SCORE" value="294"/>
    <att type="string" name="support" value="{&quot;InWeb_IM&quot;: &quot;inference&quot;}"/>
  </edge>
  <edge label="1000 (pp) 4208" source="27" target="110">
    <att type="string" name="canonicalName" value="1000 (pp) 4208"/>
    <att type="string" name="interaction" value="pp"/>
    <att type="int" name="SCORE" value="650"/>
    <att type="string" name="support" value="{&quot;StringDB&quot;: &quot;physical&quot;, &quot;StringEvidence&quot;: &quot;database:0.635,textmining:0.261,coexpression:0.022&quot;, &quot;String_Score_Physical&quot;: 650, &quot;String_Score_Combined&quot;: 747}"/>
  </edge>
  <edge label="1000 (pp) 4233" source="27" target="111">
    <att type="string" name="canonicalName" value="1000 (pp) 4233"/>
    <att type="string" name="interaction" value="pp"/>
    <att type="int" name="SCORE" value="901"/>
    <att type="string" name="support" value="{&quot;StringDB&quot;: &quot;physical&quot;, &quot;StringEvidence&quot;: &quot;database:0.896,textmining:0.501,coexpression:0.022,experiments:0.017&quot;, &quot;OmniPath&quot;: &quot;pathwayextra&quot;, &quot;OmniPath_Reference&quot;: &quot;Wang&quot;, &quot;String_Score_Physical&quot;: 901, &quot;String_Score_Combined&quot;: 951}"/>
  </edge>
  <edge label="1000 (pp) 4522" source="27" target="118">
    <att type="string" name="canonicalName" value="1000 (pp) 4522"/>
    <att type="string" name="interaction" value="pp"/>
    <att type="int" name="SCORE" value="208"/>
    <att type="string" name="support" value="{&quot;BioGrid&quot;: &quot;physical&quot;, &quot;BioGrid_PubMed&quot;: &quot;22939629&quot;, &quot;BioGrid_Type&quot;: &quot;Co-fractionation&quot;, &quot;BioGrid_Score&quot;: &quot;0.889&quot;}"/>
  </edge>
  <edge label="1000 (pp) 5795" source="27" target="158">
    <att type="string" name="canonicalName" value="1000 (pp) 5795"/>
    <att type="string" name="interaction" value="pp"/>
    <att type="int" name="SCORE" value="221"/>
    <att type="string" name="support" value="{&quot;StringDB&quot;: &quot;physical&quot;, &quot;StringEvidence&quot;: &quot;experiments:0.188,textmining:0.133&quot;, &quot;InWeb_IM&quot;: &quot;experimental&quot;, &quot;String_Score_Physical&quot;: 221, &quot;String_Score_Combined&quot;: 324}"/>
  </edge>
  <edge label="1000 (pp) 5879" source="27" target="160">
    <att type="string" name="canonicalName" value="1000 (pp) 5879"/>
    <att type="string" name="interaction" value="pp"/>
    <att type="int" name="SCORE" value="901"/>
    <att type="string" name="support" value="{&quot;StringDB&quot;: &quot;physical&quot;, &quot;StringEvidence&quot;: &quot;database:0.896,textmining:0.412,experiments:0.019&quot;, &quot;OmniPath&quot;: &quot;pathwayextra&quot;, &quot;OmniPath_Reference&quot;: &quot;Wang&quot;, &quot;BioGrid&quot;: &quot;physical&quot;, &quot;BioGrid_PubMed&quot;: &quot;31871319&quot;, &quot;BioGrid_Type&quot;: &quot;Affinity Capture-MS&quot;, &quot;String_Score_Physical&quot;: 901, &quot;String_Score_Combined&quot;: 942}"/>
  </edge>
  <edge label="1000 (pp) 627" source="27" target="19">
    <att type="string" name="canonicalName" value="1000 (pp) 627"/>
    <att type="string" name="interaction" value="pp"/>
    <att type="int" name="SCORE" value="900"/>
    <att type="string" name="support" value="{&quot;StringDB&quot;: &quot;physical&quot;, &quot;StringEvidence&quot;: &quot;database:0.896,textmining:0.356,coexpression:0.056&quot;, &quot;OmniPath&quot;: &quot;pathwayextra&quot;, &quot;OmniPath_Reference&quot;: &quot;Wang&quot;, &quot;String_Score_Physical&quot;: 900, &quot;String_Score_Combined&quot;: 939}"/>
  </edge>
  <edge label="1000 (pp) 7534" source="27" target="202">
    <att type="string" name="canonicalName" value="1000 (pp) 7534"/>
    <att type="string" name="interaction" value="pp"/>
    <att type="int" name="SCORE" value="294"/>
    <att type="string" name="support" value="{&quot;StringDB&quot;: &quot;functional&quot;, &quot;StringEvidence&quot;: &quot;textmining:0.173,coexpression:0.018&quot;, &quot;InWeb_IM&quot;: &quot;inference&quot;, &quot;String_Score_Combined&quot;: 221, &quot;String_Score_Physical&quot;: 294}"/>
  </edge>
  <edge label="1000 (pp) 91768" source="27" target="433">
    <att type="string" name="canonicalName" value="1000 (pp) 91768"/>
    <att type="string" name="interaction" value="pp"/>
    <att type="int" name="SCORE" value="900"/>
    <att type="string" name="support" value="{&quot;StringDB&quot;: &quot;physical&quot;, &quot;StringEvidence&quot;: &quot;database:0.896,textmining:0.005&quot;, &quot;String_Score_Physical&quot;: 900, &quot;String_Score_Combined&quot;: 900}"/>
  </edge>
  <edge label="1000 (pp) 9601" source="27" target="231">
    <att type="string" name="canonicalName" value="1000 (pp) 9601"/>
    <att type="string" name="interaction" value="pp"/>
    <att type="int" name="SCORE" value="304"/>
    <att type="string" name="support" value="{&quot;StringDB&quot;: &quot;physical&quot;, &quot;StringEvidence&quot;: &quot;experiments:0.274,coexpression:0.022&quot;, &quot;BioGrid&quot;: &quot;physical&quot;, &quot;BioGrid_PubMed&quot;: &quot;22939629&quot;, &quot;BioGrid_Type&quot;: &quot;Co-fractionation&quot;, &quot;BioGrid_Score&quot;: &quot;0.752&quot;, &quot;String_Score_Physical&quot;: 304, &quot;String_Score_Combined&quot;: 319}"/>
  </edge>
  <edge label="10011 (pp) 10483" source="242" target="261">
    <att type="string" name="canonicalName" value="10011 (pp) 10483"/>
    <att type="string" name="interaction" value="pp"/>
    <att type="int" name="SCORE" value="208"/>
    <att type="string" name="support" value="{&quot;BioGrid&quot;: &quot;physical&quot;, &quot;BioGrid_PubMed&quot;: &quot;33961781&quot;, &quot;BioGrid_Type&quot;: &quot;Affinity Capture-MS&quot;, &quot;BioGrid_Score&quot;: &quot;0.975833548&quot;}"/>
  </edge>
  <edge label="10011 (pp) 10492" source="242" target="262">
    <att type="string" name="canonicalName" value="10011 (pp) 10492"/>
    <att type="string" name="interaction" value="pp"/>
    <att type="int" name="SCORE" value="349"/>
    <att type="string" name="support" value="{&quot;StringDB&quot;: &quot;physical&quot;, &quot;StringEvidence&quot;: &quot;experiments:0.321,coexpression:0.033&quot;, &quot;BioGrid&quot;: &quot;physical&quot;, &quot;BioGrid_PubMed&quot;: &quot;35831314&quot;, &quot;BioGrid_Type&quot;: &quot;Co-fractionation&quot;, &quot;String_Score_Physical&quot;: 349, &quot;String_Score_Combined&quot;: 370}"/>
  </edge>
  <edge label="10011 (pp) 3178" source="242" target="76">
    <att type="string" name="canonicalName" value="10011 (pp) 3178"/>
    <att type="string" name="interaction" value="pp"/>
    <att type="int" name="SCORE" value="234"/>
    <att type="string" name="support" value="{&quot;StringDB&quot;: &quot;physical&quot;, &quot;StringEvidence&quot;: &quot;experiments:0.201,coexpression:0.021&quot;, &quot;BioGrid&quot;: &quot;physical&quot;, &quot;BioGrid_PubMed&quot;: &quot;35831314&quot;, &quot;BioGrid_Type&quot;: &quot;Co-fractionation&quot;, &quot;String_Score_Physical&quot;: 234, &quot;String_Score_Combined&quot;: 249}"/>
  </edge>
  <edge label="10011 (pp) 3182" source="242" target="77">
    <att type="string" name="canonicalName" value="10011 (pp) 3182"/>
    <att type="string" name="interaction" value="pp"/>
    <att type="int" name="SCORE" value="388"/>
    <att type="string" name="support" value="{&quot;StringDB&quot;: &quot;physical&quot;, &quot;StringEvidence&quot;: &quot;experiments:0.362&quot;, &quot;BioGrid&quot;: &quot;physical&quot;, &quot;BioGrid_PubMed&quot;: &quot;35831314&quot;, &quot;BioGrid_Type&quot;: &quot;Co-fractionation&quot;, &quot;String_Score_Physical&quot;: 388, &quot;String_Score_Combined&quot;: 388}"/>
  </edge>
  <edge label="10011 (pp) 3184" source="242" target="78">
    <att type="string" name="canonicalName" value="10011 (pp) 3184"/>
    <att type="string" name="interaction" value="pp"/>
    <att type="int" name="SCORE" value="386"/>
    <att type="string" name="support" value="{&quot;StringDB&quot;: &quot;physical&quot;, &quot;StringEvidence&quot;: &quot;experiments:0.360&quot;, &quot;BioGrid&quot;: &quot;physical&quot;, &quot;BioGrid_PubMed&quot;: &quot;35831314&quot;, &quot;BioGrid_Type&quot;: &quot;Co-fractionation&quot;, &quot;String_Score_Physical&quot;: 386, &quot;String_Score_Combined&quot;: 386}"/>
  </edge>
  <edge label="10011 (pp) 7414" source="242" target="199">
    <att type="string" name="canonicalName" value="10011 (pp) 7414"/>
    <att type="string" name="interaction" value="pp"/>
    <att type="int" name="SCORE" value="208"/>
    <att type="string" name="support" value="{&quot;StringDB&quot;: &quot;functional&quot;, &quot;StringEvidence&quot;: &quot;textmining:0.191&quot;, &quot;BioGrid&quot;: &quot;physical&quot;, &quot;BioGrid_PubMed&quot;: &quot;35831314&quot;, &quot;BioGrid_Type&quot;: &quot;Co-fractionation&quot;, &quot;String_Score_Combined&quot;: 224, &quot;String_Score_Physical&quot;: 208}"/>
  </edge>
  <edge label="10011 (pp) 81" source="242" target="3">
    <att type="string" name="canonicalName" value="10011 (pp) 81"/>
    <att type="string" name="interaction" value="pp"/>
    <att type="int" name="SCORE" value="388"/>
    <att type="string" name="support" value="{&quot;StringDB&quot;: &quot;physical&quot;, &quot;StringEvidence&quot;: &quot;experiments:0.362&quot;, &quot;String_Score_Physical&quot;: 388, &quot;String_Score_Combined&quot;: 388}"/>
  </edge>
  <edge label="100287932 (pp) 3329" source="461" target="81">
    <att type="string" name="canonicalName" value="100287932 (pp) 3329"/>
    <att type="string" name="interaction" value="pp"/>
    <att type="int" name="SCORE" value="654"/>
    <att type="string" name="support" value="{&quot;StringDB&quot;: &quot;physical&quot;, &quot;StringEvidence&quot;: &quot;database:0.583,textmining:0.505,coexpression:0.206,experiments:0.137&quot;, &quot;InWeb_IM&quot;: &quot;inference&quot;, &quot;String_Score_Physical&quot;: 654, &quot;String_Score_Combined&quot;: 864}"/>
  </edge>
  <edge label="10056 (pp) 2193" source="243" target="54">
    <att type="string" name="canonicalName" value="10056 (pp) 2193"/>
    <att type="string" name="interaction" value="pp"/>
    <att type="int" name="SCORE" value="999"/>
    <att type="string" name="support" value="{&quot;StringDB&quot;: &quot;physical&quot;, &quot;StringEvidence&quot;: &quot;experiments:0.998,textmining:0.973,coexpression:0.928,database:0.896,neighborhood:0.098&quot;, &quot;BioGrid&quot;: &quot;physical&quot;, &quot;BioGrid_PubMed&quot;: &quot;35831314,33961781,32296183,28514442,26344197,26186194,22939629&quot;, &quot;BioGrid_Type&quot;: &quot;Two-hybrid,Affinity Capture-MS,Co-fractionation&quot;, &quot;BioGrid_Score&quot;: &quot;1.0,0.999999658,0.987,0.999999999,0.999999984,0.999997607&quot;, &quot;String_Score_Physical&quot;: 999, &quot;String_Score_Combined&quot;: 999}"/>
  </edge>
  <edge label="10056 (pp) 2618" source="243" target="60">
    <att type="string" name="canonicalName" value="10056 (pp) 2618"/>
    <att type="string" name="interaction" value="pp"/>
    <att type="int" name="SCORE" value="243"/>
    <att type="string" name="support" value="{&quot;StringDB&quot;: &quot;physical&quot;, &quot;StringEvidence&quot;: &quot;experiments:0.212,coexpression:0.137,neighborhood:0.073,textmining:0.069&quot;, &quot;BioGrid&quot;: &quot;physical&quot;, &quot;BioGrid_PubMed&quot;: &quot;22863883&quot;, &quot;BioGrid_Type&quot;: &quot;Co-fractionation&quot;, &quot;String_Score_Physical&quot;: 243, &quot;String_Score_Combined&quot;: 436}"/>
  </edge>
  <edge label="10056 (pp) 2961" source="243" target="71">
    <att type="string" name="canonicalName" value="10056 (pp) 2961"/>
    <att type="string" name="interaction" value="pp"/>
    <att type="int" name="SCORE" value="208"/>
    <att type="string" name="support" value="{&quot;BioGrid&quot;: &quot;physical&quot;, &quot;BioGrid_PubMed&quot;: &quot;33961781,28514442&quot;, &quot;BioGrid_Type&quot;: &quot;Affinity Capture-MS&quot;, &quot;BioGrid_Score&quot;: &quot;0.986490953,0.949784805&quot;}"/>
  </edge>
  <edge label="10056 (pp) 3676" source="243" target="88">
    <att type="string" name="canonicalName" value="10056 (pp) 3676"/>
    <att type="string" name="interaction" value="pp"/>
    <att type="int" name="SCORE" value="294"/>
    <att type="string" name="support" value="{&quot;InWeb_IM&quot;: &quot;experimental&quot;, &quot;BioGrid&quot;: &quot;physical&quot;, &quot;BioGrid_PubMed&quot;: &quot;22623428&quot;, &quot;BioGrid_Type&quot;: &quot;Affinity Capture-MS&quot;}"/>
  </edge>
  <edge label="10056 (pp) 388" source="243" target="11">
    <att type="string" name="canonicalName" value="10056 (pp) 388"/>
    <att type="string" name="interaction" value="pp"/>
    <att type="int" name="SCORE" value="208"/>
    <att type="string" name="support" value="{&quot;BioGrid&quot;: &quot;physical&quot;, &quot;BioGrid_PubMed&quot;: &quot;31871319&quot;, &quot;BioGrid_Type&quot;: &quot;Affinity Capture-MS&quot;}"/>
  </edge>
  <edge label="10056 (pp) 5245" source="243" target="146">
    <att type="string" name="canonicalName" value="10056 (pp) 5245"/>
    <att type="string" name="interaction" value="pp"/>
    <att type="int" name="SCORE" value="270"/>
    <att type="string" name="support" value="{&quot;StringDB&quot;: &quot;physical&quot;, &quot;StringEvidence&quot;: &quot;experiments:0.239,coexpression:0.085,textmining:0.027,neighborhood:0.002&quot;, &quot;BioGrid&quot;: &quot;physical&quot;, &quot;BioGrid_PubMed&quot;: &quot;27025967&quot;, &quot;BioGrid_Type&quot;: &quot;Affinity Capture-MS&quot;, &quot;String_Score_Physical&quot;: 270, &quot;String_Score_Combined&quot;: 351}"/>
  </edge>
  <edge label="10056 (pp) 526" source="243" target="18">
    <att type="string" name="canonicalName" value="10056 (pp) 526"/>
    <att type="string" name="interaction" value="pp"/>
    <att type="int" name="SCORE" value="294"/>
    <att type="string" name="support" value="{&quot;InWeb_IM&quot;: &quot;inference&quot;}"/>
  </edge>
  <edge label="10056 (pp) 5879" source="243" target="160">
    <att type="string" name="canonicalName" value="10056 (pp) 5879"/>
    <att type="string" name="interaction" value="pp"/>
    <att type="int" name="SCORE" value="208"/>
    <att type="string" name="support" value="{&quot;BioGrid&quot;: &quot;physical&quot;, &quot;BioGrid_PubMed&quot;: &quot;31980649&quot;, &quot;BioGrid_Type&quot;: &quot;Affinity Capture-MS&quot;}"/>
  </edge>
  <edge label="10056 (pp) 6240" source="243" target="169">
    <att type="string" name="canonicalName" value="10056 (pp) 6240"/>
    <att type="string" name="interaction" value="pp"/>
    <att type="int" name="SCORE" value="208"/>
    <att type="string" name="support" value="{&quot;StringDB&quot;: &quot;functional&quot;, &quot;StringEvidence&quot;: &quot;textmining:0.173,coexpression:0.055,neighborhood:0.005&quot;, &quot;BioGrid&quot;: &quot;physical&quot;, &quot;BioGrid_PubMed&quot;: &quot;35831314&quot;, &quot;BioGrid_Type&quot;: &quot;Co-fractionation&quot;, &quot;String_Score_Combined&quot;: 254, &quot;String_Score_Physical&quot;: 208}"/>
  </edge>
  <edge label="10056 (pp) 7415" source="243" target="200">
    <att type="string" name="canonicalName" value="10056 (pp) 7415"/>
    <att type="string" name="interaction" value="pp"/>
    <att type="int" name="SCORE" value="208"/>
    <att type="string" name="support" value="{&quot;BioGrid&quot;: &quot;physical&quot;, &quot;BioGrid_PubMed&quot;: &quot;35562734&quot;, &quot;BioGrid_Type&quot;: &quot;Affinity Capture-MS&quot;}"/>
  </edge>
  <edge label="10082 (pp) 11285" source="244" target="290">
    <att type="string" name="canonicalName" value="10082 (pp) 11285"/>
    <att type="string" name="interaction" value="pp"/>
    <att type="int" name="SCORE" value="900"/>
    <att type="string" name="support" value="{&quot;StringDB&quot;: &quot;physical&quot;, &quot;StringEvidence&quot;: &quot;database:0.896,textmining:0.227&quot;, &quot;String_Score_Physical&quot;: 900, &quot;String_Score_Combined&quot;: 922}"/>
  </edge>
  <edge label="10082 (pp) 2131" source="244" target="52">
    <att type="string" name="canonicalName" value="10082 (pp) 2131"/>
    <att type="string" name="interaction" value="pp"/>
    <att type="int" name="SCORE" value="900"/>
    <att type="string" name="support" value="{&quot;StringDB&quot;: &quot;physical&quot;, &quot;StringEvidence&quot;: &quot;database:0.896,textmining:0.656,coexpression:0.057&quot;, &quot;String_Score_Physical&quot;: 900, &quot;String_Score_Combined&quot;: 967}"/>
  </edge>
  <edge label="10082 (pp) 4982" source="244" target="132">
    <att type="string" name="canonicalName" value="10082 (pp) 4982"/>
    <att type="string" name="interaction" value="pp"/>
    <att type="int" name="SCORE" value="432"/>
    <att type="string" name="support" value="{&quot;OmniPath&quot;: &quot;omnipath,ligrecextra&quot;, &quot;OmniPath_Reference&quot;: &quot;Cellinker&quot;}"/>
  </edge>
  <edge label="10082 (pp) 53834" source="244" target="350">
    <att type="string" name="canonicalName" value="10082 (pp) 53834"/>
    <att type="string" name="interaction" value="pp"/>
    <att type="int" name="SCORE" value="432"/>
    <att type="string" name="support" value="{&quot;StringDB&quot;: &quot;functional&quot;, &quot;StringEvidence&quot;: &quot;textmining:0.666,coexpression:0.022&quot;, &quot;OmniPath&quot;: &quot;omnipath,ligrecextra&quot;, &quot;OmniPath_Reference&quot;: &quot;Cellinker&quot;, &quot;String_Score_Combined&quot;: 686, &quot;String_Score_Physical&quot;: 432}"/>
  </edge>
  <edge label="10082 (pp) 64131" source="244" target="396">
    <att type="string" name="canonicalName" value="10082 (pp) 64131"/>
    <att type="string" name="interaction" value="pp"/>
    <att type="int" name="SCORE" value="900"/>
    <att type="string" name="support" value="{&quot;StringDB&quot;: &quot;physical&quot;, &quot;StringEvidence&quot;: &quot;database:0.896,textmining:0.162&quot;, &quot;String_Score_Physical&quot;: 900, &quot;String_Score_Combined&quot;: 916}"/>
  </edge>
  <edge label="10092 (pp) 10095" source="245" target="246">
    <att type="string" name="canonicalName" value="10092 (pp) 10095"/>
    <att type="string" name="interaction" value="pp"/>
    <att type="int" name="SCORE" value="999"/>
    <att type="string" name="support" value="{&quot;StringDB&quot;: &quot;physical&quot;, &quot;StringEvidence&quot;: &quot;experiments:0.999,textmining:0.938,database:0.896,coexpression:0.654&quot;, &quot;InWeb_IM&quot;: &quot;experimental&quot;, &quot;BioGrid&quot;: &quot;physical&quot;, &quot;BioGrid_PubMed&quot;: &quot;35831314,33961781,29568061,28514442,26344197,26186194,24981860,22939629,22863883&quot;, &quot;BioGrid_Type&quot;: &quot;Affinity Capture-MS,Proximity Label-MS,Co-fractionation&quot;, &quot;BioGrid_Score&quot;: &quot;1.0,0.96,0.993985758,0.997662988,220.9791432,0.995610665&quot;, &quot;String_Score_Physical&quot;: 999, &quot;String_Score_Combined&quot;: 999}"/>
  </edge>
  <edge label="10092 (pp) 10096" source="245" target="247">
    <att type="string" name="canonicalName" value="10092 (pp) 10096"/>
    <att type="string" name="interaction" value="pp"/>
    <att type="int" name="SCORE" value="999"/>
    <att type="string" name="support" value="{&quot;StringDB&quot;: &quot;physical&quot;, &quot;StringEvidence&quot;: &quot;experiments:0.992,coexpression:0.983,textmining:0.945,database:0.896&quot;, &quot;InWeb_IM&quot;: &quot;inference&quot;, &quot;BioGrid&quot;: &quot;physical&quot;, &quot;BioGrid_PubMed&quot;: &quot;35831314,34079125,33961781,28514442,26344197,24981860,22939629,22863883&quot;, &quot;BioGrid_Type&quot;: &quot;Affinity Capture-MS,Proximity Label-MS,Co-fractionation&quot;, &quot;BioGrid_Score&quot;: &quot;0.997604737,353.1598088,0.99,0.998706111,170.0,0.999021034,0.999983104&quot;, &quot;String_Score_Physical&quot;: 999, &quot;String_Score_Combined&quot;: 999}"/>
  </edge>
  <edge label="10092 (pp) 10097" source="245" target="248">
    <att type="string" name="canonicalName" value="10092 (pp) 10097"/>
    <att type="string" name="interaction" value="pp"/>
    <att type="int" name="SCORE" value="999"/>
    <att type="string" name="support" value="{&quot;StringDB&quot;: &quot;physical&quot;, &quot;StringEvidence&quot;: &quot;experiments:0.995,textmining:0.978,coexpression:0.944,database:0.896&quot;, &quot;InWeb_IM&quot;: &quot;experimental&quot;, &quot;BioGrid&quot;: &quot;physical&quot;, &quot;BioGrid_PubMed&quot;: &quot;35831314,35271311,29568061,26496610,26344197,24981860,22939629&quot;, &quot;BioGrid_Type&quot;: &quot;Affinity Capture-MS,Proximity Label-MS,Co-fractionation&quot;, &quot;BioGrid_Score&quot;: &quot;1.0,380.7385103,0.945&quot;, &quot;String_Score_Physical&quot;: 999, &quot;String_Score_Combined&quot;: 999}"/>
  </edge>
  <edge label="10092 (pp) 11130" source="245" target="286">
    <att type="string" name="canonicalName" value="10092 (pp) 11130"/>
    <att type="string" name="interaction" value="pp"/>
    <att type="int" name="SCORE" value="294"/>
    <att type="string" name="support" value="{&quot;InWeb_IM&quot;: &quot;experimental&quot;, &quot;BioGrid&quot;: &quot;physical&quot;, &quot;BioGrid_PubMed&quot;: &quot;26496610&quot;, &quot;BioGrid_Type&quot;: &quot;Affinity Capture-MS&quot;}"/>
  </edge>
  <edge label="10092 (pp) 22848" source="245" target="294">
    <att type="string" name="canonicalName" value="10092 (pp) 22848"/>
    <att type="string" name="interaction" value="pp"/>
    <att type="int" name="SCORE" value="294"/>
    <att type="string" name="support" value="{&quot;InWeb_IM&quot;: &quot;inference&quot;}"/>
  </edge>
  <edge label="10092 (pp) 2673" source="245" target="62">
    <att type="string" name="canonicalName" value="10092 (pp) 2673"/>
    <att type="string" name="interaction" value="pp"/>
    <att type="int" name="SCORE" value="294"/>
    <att type="string" name="support" value="{&quot;InWeb_IM&quot;: &quot;inference&quot;}"/>
  </edge>
  <edge label="10092 (pp) 2821" source="245" target="70">
    <att type="string" name="canonicalName" value="10092 (pp) 2821"/>
    <att type="string" name="interaction" value="pp"/>
    <att type="int" name="SCORE" value="294"/>
    <att type="string" name="support" value="{&quot;InWeb_IM&quot;: &quot;inference&quot;}"/>
  </edge>
  <edge label="10092 (pp) 3329" source="245" target="81">
    <att type="string" name="canonicalName" value="10092 (pp) 3329"/>
    <att type="string" name="interaction" value="pp"/>
    <att type="int" name="SCORE" value="294"/>
    <att type="string" name="support" value="{&quot;InWeb_IM&quot;: &quot;inference&quot;}"/>
  </edge>
  <edge label="10092 (pp) 4173" source="245" target="107">
    <att type="string" name="canonicalName" value="10092 (pp) 4173"/>
    <att type="string" name="interaction" value="pp"/>
    <att type="int" name="SCORE" value="294"/>
    <att type="string" name="support" value="{&quot;InWeb_IM&quot;: &quot;inference&quot;}"/>
  </edge>
  <edge label="10092 (pp) 4176" source="245" target="109">
    <att type="string" name="canonicalName" value="10092 (pp) 4176"/>
    <att type="string" name="interaction" value="pp"/>
    <att type="int" name="SCORE" value="294"/>
    <att type="string" name="support" value="{&quot;InWeb_IM&quot;: &quot;inference&quot;}"/>
  </edge>
  <edge label="10092 (pp) 526" source="245" target="18">
    <att type="string" name="canonicalName" value="10092 (pp) 526"/>
    <att type="string" name="interaction" value="pp"/>
    <att type="int" name="SCORE" value="294"/>
    <att type="string" name="support" value="{&quot;InWeb_IM&quot;: &quot;inference&quot;}"/>
  </edge>
  <edge label="10092 (pp) 55346" source="245" target="369">
    <att type="string" name="canonicalName" value="10092 (pp) 55346"/>
    <att type="string" name="interaction" value="pp"/>
    <att type="int" name="SCORE" value="208"/>
    <att type="string" name="support" value="{&quot;BioGrid&quot;: &quot;physical&quot;, &quot;BioGrid_PubMed&quot;: &quot;33961781&quot;, &quot;BioGrid_Type&quot;: &quot;Affinity Capture-MS&quot;, &quot;BioGrid_Score&quot;: &quot;0.815518535&quot;}"/>
  </edge>
  <edge label="10092 (pp) 5704" source="245" target="155">
    <att type="string" name="canonicalName" value="10092 (pp) 5704"/>
    <att type="string" name="interaction" value="pp"/>
    <att type="int" name="SCORE" value="294"/>
    <att type="string" name="support" value="{&quot;InWeb_IM&quot;: &quot;inference&quot;}"/>
  </edge>
  <edge label="10092 (pp) 5879" source="245" target="160">
    <att type="string" name="canonicalName" value="10092 (pp) 5879"/>
    <att type="string" name="interaction" value="pp"/>
    <att type="int" name="SCORE" value="600"/>
    <att type="string" name="support" value="{&quot;StringDB&quot;: &quot;physical&quot;, &quot;StringEvidence&quot;: &quot;database:0.583,textmining:0.143,coexpression:0.020&quot;, &quot;InWeb_IM&quot;: &quot;inference&quot;, &quot;String_Score_Physical&quot;: 600, &quot;String_Score_Combined&quot;: 663}"/>
  </edge>
  <edge label="10092 (pp) 7415" source="245" target="200">
    <att type="string" name="canonicalName" value="10092 (pp) 7415"/>
    <att type="string" name="interaction" value="pp"/>
    <att type="int" name="SCORE" value="294"/>
    <att type="string" name="support" value="{&quot;InWeb_IM&quot;: &quot;inference&quot;}"/>
  </edge>
  <edge label="10092 (pp) 808" source="245" target="21">
    <att type="string" name="canonicalName" value="10092 (pp) 808"/>
    <att type="string" name="interaction" value="pp"/>
    <att type="int" name="SCORE" value="208"/>
    <att type="string" name="support" value="{&quot;BioGrid&quot;: &quot;physical&quot;, &quot;BioGrid_PubMed&quot;: &quot;35271311&quot;, &quot;BioGrid_Type&quot;: &quot;Affinity Capture-MS&quot;}"/>
  </edge>
  <edge label="10092 (pp) 811" source="245" target="22">
    <att type="string" name="canonicalName" value="10092 (pp) 811"/>
    <att type="string" name="interaction" value="pp"/>
    <att type="int" name="SCORE" value="244"/>
    <att type="string" name="support" value="{&quot;StringDB&quot;: &quot;physical&quot;, &quot;StringEvidence&quot;: &quot;experiments:0.213,textmining:0.062&quot;, &quot;BioGrid&quot;: &quot;physical&quot;, &quot;BioGrid_PubMed&quot;: &quot;22863883&quot;, &quot;BioGrid_Type&quot;: &quot;Co-fractionation&quot;, &quot;String_Score_Physical&quot;: 244, &quot;String_Score_Combined&quot;: 291}"/>
  </edge>
  <edge label="10092 (pp) 81873" source="245" target="416">
    <att type="string" name="canonicalName" value="10092 (pp) 81873"/>
    <att type="string" name="interaction" value="pp"/>
    <att type="int" name="SCORE" value="876"/>
    <att type="string" name="support" value="{&quot;StringDB&quot;: &quot;physical&quot;, &quot;StringEvidence&quot;: &quot;database:0.791,textmining:0.735,experiments:0.380&quot;, &quot;InWeb_IM&quot;: &quot;inference&quot;, &quot;BioGrid&quot;: &quot;genetic,physical&quot;, &quot;BioGrid_PubMed&quot;: &quot;33637726,24981860,22863883&quot;, &quot;BioGrid_Type&quot;: &quot;Negative Genetic,Affinity Capture-MS,Co-fractionation&quot;, &quot;BioGrid_Score&quot;: &quot;112.5066763&quot;, &quot;String_Score_Physical&quot;: 876, &quot;String_Score_Combined&quot;: 879}"/>
  </edge>
  <edge label="10092 (pp) 84251" source="245" target="422">
    <att type="string" name="canonicalName" value="10092 (pp) 84251"/>
    <att type="string" name="interaction" value="pp"/>
    <att type="int" name="SCORE" value="294"/>
    <att type="string" name="support" value="{&quot;InWeb_IM&quot;: &quot;inference&quot;}"/>
  </edge>
  <edge label="10092 (pp) 8607" source="245" target="210">
    <att type="string" name="canonicalName" value="10092 (pp) 8607"/>
    <att type="string" name="interaction" value="pp"/>
    <att type="int" name="SCORE" value="294"/>
    <att type="string" name="support" value="{&quot;InWeb_IM&quot;: &quot;inference&quot;}"/>
  </edge>
  <edge label="10095 (pp) 10096" source="246" target="247">
    <att type="string" name="canonicalName" value="10095 (pp) 10096"/>
    <att type="string" name="interaction" value="pp"/>
    <att type="int" name="SCORE" value="999"/>
    <att type="string" name="support" value="{&quot;StringDB&quot;: &quot;physical&quot;, &quot;StringEvidence&quot;: &quot;experiments:0.997,textmining:0.946,coexpression:0.939,database:0.896&quot;, &quot;InWeb_IM&quot;: &quot;experimental&quot;, &quot;BioGrid&quot;: &quot;physical&quot;, &quot;BioGrid_PubMed&quot;: &quot;35831314,33961781,29568061,28514442,26344197,26186194,24981860,22939629,22863883,20603326,11741539&quot;, &quot;BioGrid_Type&quot;: &quot;Co-purification,Affinity Capture-MS,Proximity Label-MS,Affinity Capture-Western,Co-fractionation&quot;, &quot;BioGrid_Score&quot;: &quot;0.997,0.999494229,0.973507383,0.997857535,161.4913248,0.999999927,0.991712451&quot;, &quot;String_Score_Physical&quot;: 999, &quot;String_Score_Combined&quot;: 999}"/>
  </edge>
  <edge label="10095 (pp) 10097" source="246" target="248">
    <att type="string" name="canonicalName" value="10095 (pp) 10097"/>
    <att type="string" name="interaction" value="pp"/>
    <att type="int" name="SCORE" value="999"/>
    <att type="string" name="support" value="{&quot;StringDB&quot;: &quot;physical&quot;, &quot;StringEvidence&quot;: &quot;experiments:0.999,textmining:0.957,coexpression:0.939,database:0.896&quot;, &quot;InWeb_IM&quot;: &quot;experimental&quot;, &quot;BioGrid&quot;: &quot;physical&quot;, &quot;BioGrid_PubMed&quot;: &quot;35831314,35271311,33961781,29568061,28514442,26496610,26344197,26186194,24981860,22939629,22863883&quot;, &quot;BioGrid_Type&quot;: &quot;Affinity Capture-MS,Proximity Label-MS,Co-fractionation&quot;, &quot;BioGrid_Score&quot;: &quot;1.0,0.989807684,0.993578701,171.7686516,0.988,0.996328509&quot;, &quot;String_Score_Physical&quot;: 999, &quot;String_Score_Combined&quot;: 999}"/>
  </edge>
  <edge label="10095 (pp) 10212" source="246" target="254">
    <att type="string" name="canonicalName" value="10095 (pp) 10212"/>
    <att type="string" name="interaction" value="pp"/>
    <att type="int" name="SCORE" value="208"/>
    <att type="string" name="support" value="{&quot;BioGrid&quot;: &quot;physical&quot;, &quot;BioGrid_PubMed&quot;: &quot;32393512&quot;, &quot;BioGrid_Type&quot;: &quot;Affinity Capture-RNA&quot;, &quot;BioGrid_Score&quot;: &quot;2.225259152&quot;}"/>
  </edge>
  <edge label="10095 (pp) 2673" source="246" target="62">
    <att type="string" name="canonicalName" value="10095 (pp) 2673"/>
    <att type="string" name="interaction" value="pp"/>
    <att type="int" name="SCORE" value="294"/>
    <att type="string" name="support" value="{&quot;InWeb_IM&quot;: &quot;inference&quot;}"/>
  </edge>
  <edge label="10095 (pp) 2821" source="246" target="70">
    <att type="string" name="canonicalName" value="10095 (pp) 2821"/>
    <att type="string" name="interaction" value="pp"/>
    <att type="int" name="SCORE" value="294"/>
    <att type="string" name="support" value="{&quot;InWeb_IM&quot;: &quot;inference&quot;}"/>
  </edge>
  <edge label="10095 (pp) 3187" source="246" target="79">
    <att type="string" name="canonicalName" value="10095 (pp) 3187"/>
    <att type="string" name="interaction" value="pp"/>
    <att type="int" name="SCORE" value="270"/>
    <att type="string" name="support" value="{&quot;StringDB&quot;: &quot;physical&quot;, &quot;StringEvidence&quot;: &quot;experiments:0.239&quot;, &quot;BioGrid&quot;: &quot;physical&quot;, &quot;BioGrid_PubMed&quot;: &quot;26760575&quot;, &quot;BioGrid_Type&quot;: &quot;Affinity Capture-RNA&quot;, &quot;String_Score_Physical&quot;: 270, &quot;String_Score_Combined&quot;: 270}"/>
  </edge>
  <edge label="10095 (pp) 3329" source="246" target="81">
    <att type="string" name="canonicalName" value="10095 (pp) 3329"/>
    <att type="string" name="interaction" value="pp"/>
    <att type="int" name="SCORE" value="294"/>
    <att type="string" name="support" value="{&quot;InWeb_IM&quot;: &quot;inference&quot;}"/>
  </edge>
  <edge label="10095 (pp) 3845" source="246" target="93">
    <att type="string" name="canonicalName" value="10095 (pp) 3845"/>
    <att type="string" name="interaction" value="pp"/>
    <att type="int" name="SCORE" value="208"/>
    <att type="string" name="support" value="{&quot;BioGrid&quot;: &quot;physical&quot;, &quot;BioGrid_PubMed&quot;: &quot;35271311&quot;, &quot;BioGrid_Type&quot;: &quot;Affinity Capture-MS&quot;}"/>
  </edge>
  <edge label="10095 (pp) 4173" source="246" target="107">
    <att type="string" name="canonicalName" value="10095 (pp) 4173"/>
    <att type="string" name="interaction" value="pp"/>
    <att type="int" name="SCORE" value="294"/>
    <att type="string" name="support" value="{&quot;InWeb_IM&quot;: &quot;inference&quot;}"/>
  </edge>
  <edge label="10095 (pp) 4176" source="246" target="109">
    <att type="string" name="canonicalName" value="10095 (pp) 4176"/>
    <att type="string" name="interaction" value="pp"/>
    <att type="int" name="SCORE" value="294"/>
    <att type="string" name="support" value="{&quot;InWeb_IM&quot;: &quot;inference&quot;}"/>
  </edge>
  <edge label="10095 (pp) 526" source="246" target="18">
    <att type="string" name="canonicalName" value="10095 (pp) 526"/>
    <att type="string" name="interaction" value="pp"/>
    <att type="int" name="SCORE" value="294"/>
    <att type="string" name="support" value="{&quot;InWeb_IM&quot;: &quot;inference&quot;}"/>
  </edge>
  <edge label="10095 (pp) 5688" source="246" target="154">
    <att type="string" name="canonicalName" value="10095 (pp) 5688"/>
    <att type="string" name="interaction" value="pp"/>
    <att type="int" name="SCORE" value="900"/>
    <att type="string" name="support" value="{&quot;StringDB&quot;: &quot;physical&quot;, &quot;StringEvidence&quot;: &quot;database:0.896,coexpression:0.029,textmining:0.003&quot;, &quot;String_Score_Physical&quot;: 900, &quot;String_Score_Combined&quot;: 903}"/>
  </edge>
  <edge label="10095 (pp) 5704" source="246" target="155">
    <att type="string" name="canonicalName" value="10095 (pp) 5704"/>
    <att type="string" name="interaction" value="pp"/>
    <att type="int" name="SCORE" value="294"/>
    <att type="string" name="support" value="{&quot;InWeb_IM&quot;: &quot;inference&quot;}"/>
  </edge>
  <edge label="10095 (pp) 5879" source="246" target="160">
    <att type="string" name="canonicalName" value="10095 (pp) 5879"/>
    <att type="string" name="interaction" value="pp"/>
    <att type="int" name="SCORE" value="600"/>
    <att type="string" name="support" value="{&quot;StringDB&quot;: &quot;physical&quot;, &quot;StringEvidence&quot;: &quot;database:0.583,textmining:0.316,coexpression:0.057&quot;, &quot;InWeb_IM&quot;: &quot;inference&quot;, &quot;String_Score_Physical&quot;: 600, &quot;String_Score_Combined&quot;: 742}"/>
  </edge>
  <edge label="10095 (pp) 7165" source="246" target="191">
    <att type="string" name="canonicalName" value="10095 (pp) 7165"/>
    <att type="string" name="interaction" value="pp"/>
    <att type="int" name="SCORE" value="444"/>
    <att type="string" name="support" value="{&quot;StringDB&quot;: &quot;physical&quot;, &quot;StringEvidence&quot;: &quot;experiments:0.420&quot;, &quot;BioGrid&quot;: &quot;physical&quot;, &quot;BioGrid_PubMed&quot;: &quot;22863883&quot;, &quot;BioGrid_Type&quot;: &quot;Co-fractionation&quot;, &quot;String_Score_Physical&quot;: 444, &quot;String_Score_Combined&quot;: 444}"/>
  </edge>
  <edge label="10095 (pp) 7411" source="246" target="198">
    <att type="string" name="canonicalName" value="10095 (pp) 7411"/>
    <att type="string" name="interaction" value="pp"/>
    <att type="int" name="SCORE" value="231"/>
    <att type="string" name="support" value="{&quot;StringDB&quot;: &quot;physical&quot;, &quot;StringEvidence&quot;: &quot;experiments:0.199&quot;, &quot;BioGrid&quot;: &quot;physical&quot;, &quot;BioGrid_PubMed&quot;: &quot;22863883&quot;, &quot;BioGrid_Type&quot;: &quot;Co-fractionation&quot;, &quot;String_Score_Physical&quot;: 231, &quot;String_Score_Combined&quot;: 231}"/>
  </edge>
  <edge label="10095 (pp) 7415" source="246" target="200">
    <att type="string" name="canonicalName" value="10095 (pp) 7415"/>
    <att type="string" name="interaction" value="pp"/>
    <att type="int" name="SCORE" value="294"/>
    <att type="string" name="support" value="{&quot;InWeb_IM&quot;: &quot;inference&quot;}"/>
  </edge>
  <edge label="10095 (pp) 80179" source="246" target="410">
    <att type="string" name="canonicalName" value="10095 (pp) 80179"/>
    <att type="string" name="interaction" value="pp"/>
    <att type="int" name="SCORE" value="256"/>
    <att type="string" name="support" value="{&quot;StringDB&quot;: &quot;physical&quot;, &quot;StringEvidence&quot;: &quot;experiments:0.224,textmining:0.022&quot;, &quot;InWeb_IM&quot;: &quot;experimental&quot;, &quot;BioGrid&quot;: &quot;physical&quot;, &quot;BioGrid_PubMed&quot;: &quot;26496610&quot;, &quot;BioGrid_Type&quot;: &quot;Affinity Capture-MS&quot;, &quot;String_Score_Physical&quot;: 256, &quot;String_Score_Combined&quot;: 272}"/>
  </edge>
  <edge label="10095 (pp) 81873" source="246" target="416">
    <att type="string" name="canonicalName" value="10095 (pp) 81873"/>
    <att type="string" name="interaction" value="pp"/>
    <att type="int" name="SCORE" value="998"/>
    <att type="string" name="support" value="{&quot;StringDB&quot;: &quot;physical&quot;, &quot;StringEvidence&quot;: &quot;experiments:0.994,textmining:0.862,database:0.791,coexpression:0.028&quot;, &quot;InWeb_IM&quot;: &quot;experimental&quot;, &quot;BioGrid&quot;: &quot;physical&quot;, &quot;BioGrid_PubMed&quot;: &quot;33961781,28514442,26344197,26186194,24981860,22939629&quot;, &quot;BioGrid_Type&quot;: &quot;Affinity Capture-MS,Co-fractionation&quot;, &quot;BioGrid_Score&quot;: &quot;1.0,88.95123787,0.920420238,0.787,0.931806567,0.973812492&quot;, &quot;String_Score_Physical&quot;: 998, &quot;String_Score_Combined&quot;: 999}"/>
  </edge>
  <edge label="10095 (pp) 8607" source="246" target="210">
    <att type="string" name="canonicalName" value="10095 (pp) 8607"/>
    <att type="string" name="interaction" value="pp"/>
    <att type="int" name="SCORE" value="294"/>
    <att type="string" name="support" value="{&quot;InWeb_IM&quot;: &quot;inference&quot;}"/>
  </edge>
  <edge label="10096 (pp) 10097" source="247" target="248">
    <att type="string" name="canonicalName" value="10096 (pp) 10097"/>
    <att type="string" name="interaction" value="pp"/>
    <att type="int" name="SCORE" value="999"/>
    <att type="string" name="support" value="{&quot;StringDB&quot;: &quot;physical&quot;, &quot;StringEvidence&quot;: &quot;coexpression:0.999,experiments:0.995,textmining:0.994,database:0.896&quot;, &quot;BioGrid&quot;: &quot;physical&quot;, &quot;BioGrid_PubMed&quot;: &quot;35831314,35271311,34079125,33961781,29568061,28514442,26496610,26344197,24981860,22939629,22863883,11741539&quot;, &quot;BioGrid_Type&quot;: &quot;Co-purification,Affinity Capture-MS,Proximity Label-MS,Co-fractionation&quot;, &quot;BioGrid_Score&quot;: &quot;1.0,0.998,301.2935179,0.997003372,35.0,0.994865508&quot;, &quot;String_Score_Physical&quot;: 999, &quot;String_Score_Combined&quot;: 999}"/>
  </edge>
  <edge label="10096 (pp) 10574" source="247" target="268">
    <att type="string" name="canonicalName" value="10096 (pp) 10574"/>
    <att type="string" name="interaction" value="pp"/>
    <att type="int" name="SCORE" value="292"/>
    <att type="string" name="support" value="{&quot;StringDB&quot;: &quot;physical&quot;, &quot;StringEvidence&quot;: &quot;experiments:0.262,textmining:0.028,coexpression:0.010&quot;, &quot;BioGrid&quot;: &quot;physical&quot;, &quot;BioGrid_PubMed&quot;: &quot;28514442&quot;, &quot;BioGrid_Type&quot;: &quot;Affinity Capture-MS&quot;, &quot;BioGrid_Score&quot;: &quot;0.878340979&quot;, &quot;String_Score_Physical&quot;: 292, &quot;String_Score_Combined&quot;: 319}"/>
  </edge>
  <edge label="10096 (pp) 1072" source="247" target="29">
    <att type="string" name="canonicalName" value="10096 (pp) 1072"/>
    <att type="string" name="interaction" value="pp"/>
    <att type="int" name="SCORE" value="242"/>
    <att type="string" name="support" value="{&quot;StringDB&quot;: &quot;physical&quot;, &quot;StringEvidence&quot;: &quot;textmining:0.579,experiments:0.211,coexpression:0.048&quot;, &quot;String_Score_Physical&quot;: 242, &quot;String_Score_Combined&quot;: 696}"/>
  </edge>
  <edge label="10096 (pp) 23210" source="247" target="300">
    <att type="string" name="canonicalName" value="10096 (pp) 23210"/>
    <att type="string" name="interaction" value="pp"/>
    <att type="int" name="SCORE" value="208"/>
    <att type="string" name="support" value="{&quot;BioGrid&quot;: &quot;physical&quot;, &quot;BioGrid_PubMed&quot;: &quot;33684176&quot;, &quot;BioGrid_Type&quot;: &quot;Affinity Capture-MS&quot;}"/>
  </edge>
  <edge label="10096 (pp) 23406" source="247" target="305">
    <att type="string" name="canonicalName" value="10096 (pp) 23406"/>
    <att type="string" name="interaction" value="pp"/>
    <att type="int" name="SCORE" value="218"/>
    <att type="string" name="support" value="{&quot;StringDB&quot;: &quot;physical&quot;, &quot;StringEvidence&quot;: &quot;textmining:0.384,experiments:0.185,coexpression:0.029&quot;, &quot;String_Score_Physical&quot;: 218, &quot;String_Score_Combined&quot;: 532}"/>
  </edge>
  <edge label="10096 (pp) 23603" source="247" target="312">
    <att type="string" name="canonicalName" value="10096 (pp) 23603"/>
    <att type="string" name="interaction" value="pp"/>
    <att type="int" name="SCORE" value="340"/>
    <att type="string" name="support" value="{&quot;StringDB&quot;: &quot;physical&quot;, &quot;StringEvidence&quot;: &quot;textmining:0.385,experiments:0.312,coexpression:0.226&quot;, &quot;BioGrid&quot;: &quot;physical&quot;, &quot;BioGrid_PubMed&quot;: &quot;34079125,26344197&quot;, &quot;BioGrid_Type&quot;: &quot;Proximity Label-MS,Co-fractionation&quot;, &quot;BioGrid_Score&quot;: &quot;14.39,0.075820761&quot;, &quot;String_Score_Physical&quot;: 340, &quot;String_Score_Combined&quot;: 686}"/>
  </edge>
  <edge label="10096 (pp) 3028" source="247" target="74">
    <att type="string" name="canonicalName" value="10096 (pp) 3028"/>
    <att type="string" name="interaction" value="pp"/>
    <att type="int" name="SCORE" value="272"/>
    <att type="string" name="support" value="{&quot;StringDB&quot;: &quot;physical&quot;, &quot;StringEvidence&quot;: &quot;experiments:0.241,coexpression:0.022&quot;, &quot;BioGrid&quot;: &quot;physical&quot;, &quot;BioGrid_PubMed&quot;: &quot;26344197&quot;, &quot;BioGrid_Type&quot;: &quot;Co-fractionation&quot;, &quot;BioGrid_Score&quot;: &quot;0.106513748&quot;, &quot;String_Score_Physical&quot;: 272, &quot;String_Score_Combined&quot;: 287}"/>
  </edge>
  <edge label="10096 (pp) 3187" source="247" target="79">
    <att type="string" name="canonicalName" value="10096 (pp) 3187"/>
    <att type="string" name="interaction" value="pp"/>
    <att type="int" name="SCORE" value="270"/>
    <att type="string" name="support" value="{&quot;StringDB&quot;: &quot;physical&quot;, &quot;StringEvidence&quot;: &quot;experiments:0.239,coexpression:0.061,textmining:0.033&quot;, &quot;BioGrid&quot;: &quot;physical&quot;, &quot;BioGrid_PubMed&quot;: &quot;26760575&quot;, &quot;BioGrid_Type&quot;: &quot;Affinity Capture-RNA&quot;, &quot;String_Score_Physical&quot;: 270, &quot;String_Score_Combined&quot;: 337}"/>
  </edge>
  <edge label="10096 (pp) 4173" source="247" target="107">
    <att type="string" name="canonicalName" value="10096 (pp) 4173"/>
    <att type="string" name="interaction" value="pp"/>
    <att type="int" name="SCORE" value="294"/>
    <att type="string" name="support" value="{&quot;InWeb_IM&quot;: &quot;inference&quot;}"/>
  </edge>
  <edge label="10096 (pp) 4176" source="247" target="109">
    <att type="string" name="canonicalName" value="10096 (pp) 4176"/>
    <att type="string" name="interaction" value="pp"/>
    <att type="int" name="SCORE" value="294"/>
    <att type="string" name="support" value="{&quot;InWeb_IM&quot;: &quot;inference&quot;}"/>
  </edge>
  <edge label="10096 (pp) 526" source="247" target="18">
    <att type="string" name="canonicalName" value="10096 (pp) 526"/>
    <att type="string" name="interaction" value="pp"/>
    <att type="int" name="SCORE" value="294"/>
    <att type="string" name="support" value="{&quot;InWeb_IM&quot;: &quot;inference&quot;}"/>
  </edge>
  <edge label="10096 (pp) 5688" source="247" target="154">
    <att type="string" name="canonicalName" value="10096 (pp) 5688"/>
    <att type="string" name="interaction" value="pp"/>
    <att type="int" name="SCORE" value="901"/>
    <att type="string" name="support" value="{&quot;StringDB&quot;: &quot;physical&quot;, &quot;StringEvidence&quot;: &quot;database:0.896,textmining:0.018,experiments:0.016&quot;, &quot;String_Score_Physical&quot;: 901, &quot;String_Score_Combined&quot;: 903}"/>
  </edge>
  <edge label="10096 (pp) 5879" source="247" target="160">
    <att type="string" name="canonicalName" value="10096 (pp) 5879"/>
    <att type="string" name="interaction" value="pp"/>
    <att type="int" name="SCORE" value="626"/>
    <att type="string" name="support" value="{&quot;StringDB&quot;: &quot;physical&quot;, &quot;StringEvidence&quot;: &quot;database:0.583,textmining:0.331,experiments:0.066,coexpression:0.050&quot;, &quot;String_Score_Physical&quot;: 626, &quot;String_Score_Combined&quot;: 762}"/>
  </edge>
  <edge label="10096 (pp) 7165" source="247" target="191">
    <att type="string" name="canonicalName" value="10096 (pp) 7165"/>
    <att type="string" name="interaction" value="pp"/>
    <att type="int" name="SCORE" value="347"/>
    <att type="string" name="support" value="{&quot;StringDB&quot;: &quot;physical&quot;, &quot;StringEvidence&quot;: &quot;experiments:0.320&quot;, &quot;BioGrid&quot;: &quot;physical&quot;, &quot;BioGrid_PubMed&quot;: &quot;22863883&quot;, &quot;BioGrid_Type&quot;: &quot;Co-fractionation&quot;, &quot;String_Score_Physical&quot;: 347, &quot;String_Score_Combined&quot;: 347}"/>
  </edge>
  <edge label="10096 (pp) 80179" source="247" target="410">
    <att type="string" name="canonicalName" value="10096 (pp) 80179"/>
    <att type="string" name="interaction" value="pp"/>
    <att type="int" name="SCORE" value="243"/>
    <att type="string" name="support" value="{&quot;StringDB&quot;: &quot;physical&quot;, &quot;StringEvidence&quot;: &quot;experiments:0.211,textmining:0.069,coexpression:0.022&quot;, &quot;BioGrid&quot;: &quot;physical&quot;, &quot;BioGrid_PubMed&quot;: &quot;26496610&quot;, &quot;BioGrid_Type&quot;: &quot;Affinity Capture-MS&quot;, &quot;String_Score_Physical&quot;: 243, &quot;String_Score_Combined&quot;: 310}"/>
  </edge>
  <edge label="10096 (pp) 81873" source="247" target="416">
    <att type="string" name="canonicalName" value="10096 (pp) 81873"/>
    <att type="string" name="interaction" value="pp"/>
    <att type="int" name="SCORE" value="995"/>
    <att type="string" name="support" value="{&quot;StringDB&quot;: &quot;physical&quot;, &quot;StringEvidence&quot;: &quot;experiments:0.991,textmining:0.602,database:0.520,coexpression:0.041&quot;, &quot;BioGrid&quot;: &quot;physical&quot;, &quot;BioGrid_PubMed&quot;: &quot;34079125,33961781,28514442,26344197,24981860,22939629&quot;, &quot;BioGrid_Type&quot;: &quot;Affinity Capture-MS,Proximity Label-MS,Co-fractionation&quot;, &quot;BioGrid_Score&quot;: &quot;0.96,0.896581186,145.0,0.986444343,0.946033927,112.1327344&quot;, &quot;String_Score_Physical&quot;: 995, &quot;String_Score_Combined&quot;: 998}"/>
  </edge>
  <edge label="10096 (pp) 8607" source="247" target="210">
    <att type="string" name="canonicalName" value="10096 (pp) 8607"/>
    <att type="string" name="interaction" value="pp"/>
    <att type="int" name="SCORE" value="228"/>
    <att type="string" name="support" value="{&quot;StringDB&quot;: &quot;physical&quot;, &quot;StringEvidence&quot;: &quot;experiments:0.196,textmining:0.033,coexpression:0.023&quot;, &quot;String_Score_Physical&quot;: 228, &quot;String_Score_Combined&quot;: 271}"/>
  </edge>
  <edge label="10096 (pp) 8882" source="247" target="215">
    <att type="string" name="canonicalName" value="10096 (pp) 8882"/>
    <att type="string" name="interaction" value="pp"/>
    <att type="int" name="SCORE" value="208"/>
    <att type="string" name="support" value="{&quot;BioGrid&quot;: &quot;physical&quot;, &quot;BioGrid_PubMed&quot;: &quot;22863883&quot;, &quot;BioGrid_Type&quot;: &quot;Co-fractionation&quot;}"/>
  </edge>
  <edge label="10096 (pp) 908" source="247" target="25">
    <att type="string" name="canonicalName" value="10096 (pp) 908"/>
    <att type="string" name="interaction" value="pp"/>
    <att type="int" name="SCORE" value="191"/>
    <att type="string" name="support" value="{&quot;StringDB&quot;: &quot;physical&quot;, &quot;StringEvidence&quot;: &quot;coexpression:0.162,experiments:0.157,textmining:0.028&quot;, &quot;BioGrid&quot;: &quot;physical&quot;, &quot;BioGrid_PubMed&quot;: &quot;34079125,28514442&quot;, &quot;BioGrid_Type&quot;: &quot;Affinity Capture-MS,Proximity Label-MS&quot;, &quot;BioGrid_Score&quot;: &quot;0.809903541,34.08&quot;, &quot;String_Score_Physical&quot;: 191, &quot;String_Score_Combined&quot;: 341}"/>
  </edge>
  <edge label="10096 (pp) 9601" source="247" target="231">
    <att type="string" name="canonicalName" value="10096 (pp) 9601"/>
    <att type="string" name="interaction" value="pp"/>
    <att type="int" name="SCORE" value="208"/>
    <att type="string" name="support" value="{&quot;BioGrid&quot;: &quot;physical&quot;, &quot;BioGrid_PubMed&quot;: &quot;34079125&quot;, &quot;BioGrid_Type&quot;: &quot;Proximity Label-MS&quot;, &quot;BioGrid_Score&quot;: &quot;13.13&quot;}"/>
  </edge>
  <edge label="10096 (pp) 9948" source="247" target="240">
    <att type="string" name="canonicalName" value="10096 (pp) 9948"/>
    <att type="string" name="interaction" value="pp"/>
    <att type="int" name="SCORE" value="230"/>
    <att type="string" name="support" value="{&quot;StringDB&quot;: &quot;physical&quot;, &quot;StringEvidence&quot;: &quot;coexpression:0.448,textmining:0.353,experiments:0.198&quot;, &quot;String_Score_Physical&quot;: 230, &quot;String_Score_Combined&quot;: 725}"/>
  </edge>
  <edge label="10097 (pp) 10527" source="248" target="265">
    <att type="string" name="canonicalName" value="10097 (pp) 10527"/>
    <att type="string" name="interaction" value="pp"/>
    <att type="int" name="SCORE" value="294"/>
    <att type="string" name="support" value="{&quot;InWeb_IM&quot;: &quot;inference&quot;}"/>
  </edge>
  <edge label="10097 (pp) 1072" source="248" target="29">
    <att type="string" name="canonicalName" value="10097 (pp) 1072"/>
    <att type="string" name="interaction" value="pp"/>
    <att type="int" name="SCORE" value="571"/>
    <att type="string" name="support" value="{&quot;StringDB&quot;: &quot;physical&quot;, &quot;StringEvidence&quot;: &quot;textmining:0.901,experiments:0.553,coexpression:0.048&quot;, &quot;InWeb_IM&quot;: &quot;experimental&quot;, &quot;BioGrid&quot;: &quot;physical&quot;, &quot;BioGrid_PubMed&quot;: &quot;26496610&quot;, &quot;BioGrid_Type&quot;: &quot;Affinity Capture-MS&quot;, &quot;String_Score_Physical&quot;: 571, &quot;String_Score_Combined&quot;: 959}"/>
  </edge>
  <edge label="10097 (pp) 10785" source="248" target="273">
    <att type="string" name="canonicalName" value="10097 (pp) 10785"/>
    <att type="string" name="interaction" value="pp"/>
    <att type="int" name="SCORE" value="230"/>
    <att type="string" name="support" value="{&quot;StringDB&quot;: &quot;physical&quot;, &quot;StringEvidence&quot;: &quot;experiments:0.198&quot;, &quot;BioGrid&quot;: &quot;physical&quot;, &quot;BioGrid_PubMed&quot;: &quot;22863883&quot;, &quot;BioGrid_Type&quot;: &quot;Co-fractionation&quot;, &quot;String_Score_Physical&quot;: 230, &quot;String_Score_Combined&quot;: 230}"/>
  </edge>
  <edge label="10097 (pp) 22848" source="248" target="294">
    <att type="string" name="canonicalName" value="10097 (pp) 22848"/>
    <att type="string" name="interaction" value="pp"/>
    <att type="int" name="SCORE" value="254"/>
    <att type="string" name="support" value="{&quot;StringDB&quot;: &quot;physical&quot;, &quot;StringEvidence&quot;: &quot;textmining:0.308,experiments:0.222,coexpression:0.025&quot;, &quot;String_Score_Physical&quot;: 254, &quot;String_Score_Combined&quot;: 496}"/>
  </edge>
  <edge label="10097 (pp) 23406" source="248" target="305">
    <att type="string" name="canonicalName" value="10097 (pp) 23406"/>
    <att type="string" name="interaction" value="pp"/>
    <att type="int" name="SCORE" value="734"/>
    <att type="string" name="support" value="{&quot;StringDB&quot;: &quot;physical&quot;, &quot;StringEvidence&quot;: &quot;experiments:0.723,textmining:0.534,coexpression:0.023&quot;, &quot;String_Score_Physical&quot;: 734, &quot;String_Score_Combined&quot;: 878}"/>
  </edge>
  <edge label="10097 (pp) 23603" source="248" target="312">
    <att type="string" name="canonicalName" value="10097 (pp) 23603"/>
    <att type="string" name="interaction" value="pp"/>
    <att type="int" name="SCORE" value="890"/>
    <att type="string" name="support" value="{&quot;StringDB&quot;: &quot;physical&quot;, &quot;StringEvidence&quot;: &quot;experiments:0.886,textmining:0.752,coexpression:0.050&quot;, &quot;BioGrid&quot;: &quot;physical&quot;, &quot;BioGrid_PubMed&quot;: &quot;26496610,26344197,22939629&quot;, &quot;BioGrid_Type&quot;: &quot;Affinity Capture-MS,Co-fractionation&quot;, &quot;BioGrid_Score&quot;: &quot;0.764,0.287366988&quot;, &quot;String_Score_Physical&quot;: 890, &quot;String_Score_Combined&quot;: 974}"/>
  </edge>
  <edge label="10097 (pp) 2618" source="248" target="60">
    <att type="string" name="canonicalName" value="10097 (pp) 2618"/>
    <att type="string" name="interaction" value="pp"/>
    <att type="int" name="SCORE" value="294"/>
    <att type="string" name="support" value="{&quot;InWeb_IM&quot;: &quot;inference&quot;}"/>
  </edge>
  <edge label="10097 (pp) 3184" source="248" target="78">
    <att type="string" name="canonicalName" value="10097 (pp) 3184"/>
    <att type="string" name="interaction" value="pp"/>
    <att type="int" name="SCORE" value="208"/>
    <att type="string" name="support" value="{&quot;BioGrid&quot;: &quot;physical&quot;, &quot;BioGrid_PubMed&quot;: &quot;30021884&quot;, &quot;BioGrid_Type&quot;: &quot;Proximity Label-MS&quot;}"/>
  </edge>
  <edge label="10097 (pp) 3187" source="248" target="79">
    <att type="string" name="canonicalName" value="10097 (pp) 3187"/>
    <att type="string" name="interaction" value="pp"/>
    <att type="int" name="SCORE" value="270"/>
    <att type="string" name="support" value="{&quot;StringDB&quot;: &quot;physical&quot;, &quot;StringEvidence&quot;: &quot;experiments:0.239,coexpression:0.052&quot;, &quot;BioGrid&quot;: &quot;physical&quot;, &quot;BioGrid_PubMed&quot;: &quot;26760575&quot;, &quot;BioGrid_Type&quot;: &quot;Affinity Capture-RNA&quot;, &quot;String_Score_Physical&quot;: 270, &quot;String_Score_Combined&quot;: 308}"/>
  </edge>
  <edge label="10097 (pp) 3710" source="248" target="90">
    <att type="string" name="canonicalName" value="10097 (pp) 3710"/>
    <att type="string" name="interaction" value="pp"/>
    <att type="int" name="SCORE" value="499"/>
    <att type="string" name="support" value="{&quot;StringDB&quot;: &quot;physical&quot;, &quot;StringEvidence&quot;: &quot;experiments:0.479,textmining:0.023&quot;, &quot;BioGrid&quot;: &quot;physical&quot;, &quot;BioGrid_PubMed&quot;: &quot;26496610&quot;, &quot;BioGrid_Type&quot;: &quot;Affinity Capture-MS&quot;, &quot;String_Score_Physical&quot;: 499, &quot;String_Score_Combined&quot;: 511}"/>
  </edge>
  <edge label="10097 (pp) 4173" source="248" target="107">
    <att type="string" name="canonicalName" value="10097 (pp) 4173"/>
    <att type="string" name="interaction" value="pp"/>
    <att type="int" name="SCORE" value="294"/>
    <att type="string" name="support" value="{&quot;InWeb_IM&quot;: &quot;inference&quot;}"/>
  </edge>
  <edge label="10097 (pp) 4176" source="248" target="109">
    <att type="string" name="canonicalName" value="10097 (pp) 4176"/>
    <att type="string" name="interaction" value="pp"/>
    <att type="int" name="SCORE" value="294"/>
    <att type="string" name="support" value="{&quot;InWeb_IM&quot;: &quot;inference&quot;}"/>
  </edge>
  <edge label="10097 (pp) 4522" source="248" target="118">
    <att type="string" name="canonicalName" value="10097 (pp) 4522"/>
    <att type="string" name="interaction" value="pp"/>
    <att type="int" name="SCORE" value="208"/>
    <att type="string" name="support" value="{&quot;BioGrid&quot;: &quot;physical&quot;, &quot;BioGrid_PubMed&quot;: &quot;35271311&quot;, &quot;BioGrid_Type&quot;: &quot;Affinity Capture-MS&quot;}"/>
  </edge>
  <edge label="10097 (pp) 471" source="248" target="15">
    <att type="string" name="canonicalName" value="10097 (pp) 471"/>
    <att type="string" name="interaction" value="pp"/>
    <att type="int" name="SCORE" value="294"/>
    <att type="string" name="support" value="{&quot;InWeb_IM&quot;: &quot;inference&quot;, &quot;BioGrid&quot;: &quot;physical&quot;, &quot;BioGrid_PubMed&quot;: &quot;35271311&quot;, &quot;BioGrid_Type&quot;: &quot;Affinity Capture-MS&quot;}"/>
  </edge>
  <edge label="10097 (pp) 5160" source="248" target="141">
    <att type="string" name="canonicalName" value="10097 (pp) 5160"/>
    <att type="string" name="interaction" value="pp"/>
    <att type="int" name="SCORE" value="294"/>
    <att type="string" name="support" value="{&quot;InWeb_IM&quot;: &quot;inference&quot;}"/>
  </edge>
  <edge label="10097 (pp) 5245" source="248" target="146">
    <att type="string" name="canonicalName" value="10097 (pp) 5245"/>
    <att type="string" name="interaction" value="pp"/>
    <att type="int" name="SCORE" value="270"/>
    <att type="string" name="support" value="{&quot;StringDB&quot;: &quot;physical&quot;, &quot;StringEvidence&quot;: &quot;experiments:0.239,textmining:0.048&quot;, &quot;BioGrid&quot;: &quot;physical&quot;, &quot;BioGrid_PubMed&quot;: &quot;27025967&quot;, &quot;BioGrid_Type&quot;: &quot;Affinity Capture-MS&quot;, &quot;String_Score_Physical&quot;: 270, &quot;String_Score_Combined&quot;: 304}"/>
  </edge>
  <edge label="10097 (pp) 5688" source="248" target="154">
    <att type="string" name="canonicalName" value="10097 (pp) 5688"/>
    <att type="string" name="interaction" value="pp"/>
    <att type="int" name="SCORE" value="901"/>
    <att type="string" name="support" value="{&quot;StringDB&quot;: &quot;physical&quot;, &quot;StringEvidence&quot;: &quot;database:0.896,coexpression:0.040,experiments:0.020,textmining:0.018&quot;, &quot;String_Score_Physical&quot;: 901, &quot;String_Score_Combined&quot;: 907}"/>
  </edge>
  <edge label="10097 (pp) 5879" source="248" target="160">
    <att type="string" name="canonicalName" value="10097 (pp) 5879"/>
    <att type="string" name="interaction" value="pp"/>
    <att type="int" name="SCORE" value="626"/>
    <att type="string" name="support" value="{&quot;StringDB&quot;: &quot;physical&quot;, &quot;StringEvidence&quot;: &quot;textmining:0.692,database:0.583,experiments:0.066,coexpression:0.040&quot;, &quot;String_Score_Physical&quot;: 626, &quot;String_Score_Combined&quot;: 889}"/>
  </edge>
  <edge label="10097 (pp) 5902" source="248" target="163">
    <att type="string" name="canonicalName" value="10097 (pp) 5902"/>
    <att type="string" name="interaction" value="pp"/>
    <att type="int" name="SCORE" value="208"/>
    <att type="string" name="support" value="{&quot;BioGrid&quot;: &quot;physical&quot;, &quot;BioGrid_PubMed&quot;: &quot;35271311&quot;, &quot;BioGrid_Type&quot;: &quot;Affinity Capture-MS&quot;}"/>
  </edge>
  <edge label="10097 (pp) 6240" source="248" target="169">
    <att type="string" name="canonicalName" value="10097 (pp) 6240"/>
    <att type="string" name="interaction" value="pp"/>
    <att type="int" name="SCORE" value="294"/>
    <att type="string" name="support" value="{&quot;InWeb_IM&quot;: &quot;inference&quot;}"/>
  </edge>
  <edge label="10097 (pp) 64175" source="248" target="397">
    <att type="string" name="canonicalName" value="10097 (pp) 64175"/>
    <att type="string" name="interaction" value="pp"/>
    <att type="int" name="SCORE" value="208"/>
    <att type="string" name="support" value="{&quot;BioGrid&quot;: &quot;physical&quot;, &quot;BioGrid_PubMed&quot;: &quot;22863883&quot;, &quot;BioGrid_Type&quot;: &quot;Co-fractionation&quot;}"/>
  </edge>
  <edge label="10097 (pp) 6491" source="248" target="173">
    <att type="string" name="canonicalName" value="10097 (pp) 6491"/>
    <att type="string" name="interaction" value="pp"/>
    <att type="int" name="SCORE" value="208"/>
    <att type="string" name="support" value="{&quot;BioGrid&quot;: &quot;physical&quot;, &quot;BioGrid_PubMed&quot;: &quot;26638075&quot;, &quot;BioGrid_Type&quot;: &quot;Proximity Label-MS&quot;}"/>
  </edge>
  <edge label="10097 (pp) 7165" source="248" target="191">
    <att type="string" name="canonicalName" value="10097 (pp) 7165"/>
    <att type="string" name="interaction" value="pp"/>
    <att type="int" name="SCORE" value="425"/>
    <att type="string" name="support" value="{&quot;StringDB&quot;: &quot;physical&quot;, &quot;StringEvidence&quot;: &quot;experiments:0.401&quot;, &quot;BioGrid&quot;: &quot;physical&quot;, &quot;BioGrid_PubMed&quot;: &quot;22863883&quot;, &quot;BioGrid_Type&quot;: &quot;Co-fractionation&quot;, &quot;String_Score_Physical&quot;: 425, &quot;String_Score_Combined&quot;: 425}"/>
  </edge>
  <edge label="10097 (pp) 79180" source="248" target="406">
    <att type="string" name="canonicalName" value="10097 (pp) 79180"/>
    <att type="string" name="interaction" value="pp"/>
    <att type="int" name="SCORE" value="717"/>
    <att type="string" name="support" value="{&quot;StringDB&quot;: &quot;physical&quot;, &quot;StringEvidence&quot;: &quot;experiments:0.706,coexpression:0.022&quot;, &quot;BioGrid&quot;: &quot;physical&quot;, &quot;BioGrid_PubMed&quot;: &quot;26344197&quot;, &quot;BioGrid_Type&quot;: &quot;Co-fractionation&quot;, &quot;BioGrid_Score&quot;: &quot;0.999992902&quot;, &quot;String_Score_Physical&quot;: 717, &quot;String_Score_Combined&quot;: 724}"/>
  </edge>
  <edge label="10097 (pp) 80179" source="248" target="410">
    <att type="string" name="canonicalName" value="10097 (pp) 80179"/>
    <att type="string" name="interaction" value="pp"/>
    <att type="int" name="SCORE" value="243"/>
    <att type="string" name="support" value="{&quot;StringDB&quot;: &quot;physical&quot;, &quot;StringEvidence&quot;: &quot;textmining:0.219,experiments:0.211,coexpression:0.022&quot;, &quot;BioGrid&quot;: &quot;physical&quot;, &quot;BioGrid_PubMed&quot;: &quot;26496610&quot;, &quot;BioGrid_Type&quot;: &quot;Affinity Capture-MS&quot;, &quot;String_Score_Physical&quot;: 243, &quot;String_Score_Combined&quot;: 422}"/>
  </edge>
  <edge label="10097 (pp) 811" source="248" target="22">
    <att type="string" name="canonicalName" value="10097 (pp) 811"/>
    <att type="string" name="interaction" value="pp"/>
    <att type="int" name="SCORE" value="213"/>
    <att type="string" name="support" value="{&quot;StringDB&quot;: &quot;physical&quot;, &quot;StringEvidence&quot;: &quot;experiments:0.180,textmining:0.088&quot;, &quot;BioGrid&quot;: &quot;physical&quot;, &quot;BioGrid_PubMed&quot;: &quot;22863883&quot;, &quot;BioGrid_Type&quot;: &quot;Co-fractionation&quot;, &quot;String_Score_Physical&quot;: 213, &quot;String_Score_Combined&quot;: 282}"/>
  </edge>
  <edge label="10097 (pp) 81873" source="248" target="416">
    <att type="string" name="canonicalName" value="10097 (pp) 81873"/>
    <att type="string" name="interaction" value="pp"/>
    <att type="int" name="SCORE" value="997"/>
    <att type="string" name="support" value="{&quot;StringDB&quot;: &quot;physical&quot;, &quot;StringEvidence&quot;: &quot;experiments:0.994,textmining:0.793,database:0.520,coexpression:0.025&quot;, &quot;BioGrid&quot;: &quot;physical&quot;, &quot;BioGrid_PubMed&quot;: &quot;35271311,26496610,26344197,24981860,22939629&quot;, &quot;BioGrid_Type&quot;: &quot;Affinity Capture-MS,Co-fractionation&quot;, &quot;BioGrid_Score&quot;: &quot;1.0,119.4108662,0.994&quot;, &quot;String_Score_Physical&quot;: 997, &quot;String_Score_Combined&quot;: 999}"/>
  </edge>
  <edge label="10097 (pp) 8607" source="248" target="210">
    <att type="string" name="canonicalName" value="10097 (pp) 8607"/>
    <att type="string" name="interaction" value="pp"/>
    <att type="int" name="SCORE" value="228"/>
    <att type="string" name="support" value="{&quot;StringDB&quot;: &quot;physical&quot;, &quot;StringEvidence&quot;: &quot;experiments:0.196,textmining:0.053,coexpression:0.023&quot;, &quot;BioGrid&quot;: &quot;physical&quot;, &quot;BioGrid_PubMed&quot;: &quot;34079125&quot;, &quot;BioGrid_Type&quot;: &quot;Proximity Label-MS&quot;, &quot;BioGrid_Score&quot;: &quot;6.69&quot;, &quot;String_Score_Physical&quot;: 228, &quot;String_Score_Combined&quot;: 286}"/>
  </edge>
  <edge label="10097 (pp) 8882" source="248" target="215">
    <att type="string" name="canonicalName" value="10097 (pp) 8882"/>
    <att type="string" name="interaction" value="pp"/>
    <att type="int" name="SCORE" value="208"/>
    <att type="string" name="support" value="{&quot;BioGrid&quot;: &quot;physical&quot;, &quot;BioGrid_PubMed&quot;: &quot;22863883&quot;, &quot;BioGrid_Type&quot;: &quot;Co-fractionation&quot;}"/>
  </edge>
  <edge label="10097 (pp) 9948" source="248" target="240">
    <att type="string" name="canonicalName" value="10097 (pp) 9948"/>
    <att type="string" name="interaction" value="pp"/>
    <att type="int" name="SCORE" value="230"/>
    <att type="string" name="support" value="{&quot;StringDB&quot;: &quot;physical&quot;, &quot;StringEvidence&quot;: &quot;textmining:0.700,coexpression:0.393,experiments:0.198&quot;, &quot;String_Score_Physical&quot;: 230, &quot;String_Score_Combined&quot;: 859}"/>
  </edge>
  <edge label="10165 (pp) 10971" source="249" target="280">
    <att type="string" name="canonicalName" value="10165 (pp) 10971"/>
    <att type="string" name="interaction" value="pp"/>
    <att type="int" name="SCORE" value="294"/>
    <att type="string" name="support" value="{&quot;InWeb_IM&quot;: &quot;inference&quot;}"/>
  </edge>
  <edge label="10165 (pp) 23603" source="249" target="312">
    <att type="string" name="canonicalName" value="10165 (pp) 23603"/>
    <att type="string" name="interaction" value="pp"/>
    <att type="int" name="SCORE" value="208"/>
    <att type="string" name="support" value="{&quot;BioGrid&quot;: &quot;physical&quot;, &quot;BioGrid_PubMed&quot;: &quot;31536960&quot;, &quot;BioGrid_Type&quot;: &quot;Co-fractionation&quot;, &quot;BioGrid_Score&quot;: &quot;1.468212782&quot;}"/>
  </edge>
  <edge label="10165 (pp) 3611" source="249" target="86">
    <att type="string" name="canonicalName" value="10165 (pp) 3611"/>
    <att type="string" name="interaction" value="pp"/>
    <att type="int" name="SCORE" value="208"/>
    <att type="string" name="support" value="{&quot;BioGrid&quot;: &quot;physical&quot;, &quot;BioGrid_PubMed&quot;: &quot;25852190&quot;, &quot;BioGrid_Type&quot;: &quot;Affinity Capture-MS&quot;}"/>
  </edge>
  <edge label="10165 (pp) 388" source="249" target="11">
    <att type="string" name="canonicalName" value="10165 (pp) 388"/>
    <att type="string" name="interaction" value="pp"/>
    <att type="int" name="SCORE" value="208"/>
    <att type="string" name="support" value="{&quot;BioGrid&quot;: &quot;physical&quot;, &quot;BioGrid_PubMed&quot;: &quot;34079125&quot;, &quot;BioGrid_Type&quot;: &quot;Proximity Label-MS&quot;, &quot;BioGrid_Score&quot;: &quot;11.67&quot;}"/>
  </edge>
  <edge label="10165 (pp) 3985" source="249" target="96">
    <att type="string" name="canonicalName" value="10165 (pp) 3985"/>
    <att type="string" name="interaction" value="pp"/>
    <att type="int" name="SCORE" value="208"/>
    <att type="string" name="support" value="{&quot;BioGrid&quot;: &quot;physical&quot;, &quot;BioGrid_PubMed&quot;: &quot;25852190&quot;, &quot;BioGrid_Type&quot;: &quot;Affinity Capture-MS&quot;}"/>
  </edge>
  <edge label="10165 (pp) 4771" source="249" target="124">
    <att type="string" name="canonicalName" value="10165 (pp) 4771"/>
    <att type="string" name="interaction" value="pp"/>
    <att type="int" name="SCORE" value="294"/>
    <att type="string" name="support" value="{&quot;InWeb_IM&quot;: &quot;experimental&quot;, &quot;BioGrid&quot;: &quot;physical&quot;, &quot;BioGrid_PubMed&quot;: &quot;26549023&quot;, &quot;BioGrid_Type&quot;: &quot;Affinity Capture-MS&quot;}"/>
  </edge>
  <edge label="10165 (pp) 5045" source="249" target="136">
    <att type="string" name="canonicalName" value="10165 (pp) 5045"/>
    <att type="string" name="interaction" value="pp"/>
    <att type="int" name="SCORE" value="208"/>
    <att type="string" name="support" value="{&quot;StringDB&quot;: &quot;functional&quot;, &quot;StringEvidence&quot;: &quot;textmining:0.102,coexpression:0.025&quot;, &quot;BioGrid&quot;: &quot;physical&quot;, &quot;BioGrid_PubMed&quot;: &quot;34709727&quot;, &quot;BioGrid_Type&quot;: &quot;Affinity Capture-MS,Proximity Label-MS&quot;, &quot;BioGrid_Score&quot;: &quot;1.0&quot;, &quot;String_Score_Combined&quot;: 160, &quot;String_Score_Physical&quot;: 208}"/>
  </edge>
  <edge label="10165 (pp) 5160" source="249" target="141">
    <att type="string" name="canonicalName" value="10165 (pp) 5160"/>
    <att type="string" name="interaction" value="pp"/>
    <att type="int" name="SCORE" value="208"/>
    <att type="string" name="support" value="{&quot;BioGrid&quot;: &quot;physical&quot;, &quot;BioGrid_PubMed&quot;: &quot;29128334&quot;, &quot;BioGrid_Type&quot;: &quot;Affinity Capture-MS&quot;, &quot;BioGrid_Score&quot;: &quot;0.000106131&quot;}"/>
  </edge>
  <edge label="10165 (pp) 5245" source="249" target="146">
    <att type="string" name="canonicalName" value="10165 (pp) 5245"/>
    <att type="string" name="interaction" value="pp"/>
    <att type="int" name="SCORE" value="285"/>
    <att type="string" name="support" value="{&quot;StringDB&quot;: &quot;physical&quot;, &quot;StringEvidence&quot;: &quot;experiments:0.255,coexpression:0.026&quot;, &quot;BioGrid&quot;: &quot;physical&quot;, &quot;BioGrid_PubMed&quot;: &quot;27025967&quot;, &quot;BioGrid_Type&quot;: &quot;Affinity Capture-MS&quot;, &quot;String_Score_Physical&quot;: 285, &quot;String_Score_Combined&quot;: 303}"/>
  </edge>
  <edge label="10165 (pp) 55486" source="249" target="370">
    <att type="string" name="canonicalName" value="10165 (pp) 55486"/>
    <att type="string" name="interaction" value="pp"/>
    <att type="int" name="SCORE" value="208"/>
    <att type="string" name="support" value="{&quot;BioGrid&quot;: &quot;physical&quot;, &quot;BioGrid_PubMed&quot;: &quot;31617661&quot;, &quot;BioGrid_Type&quot;: &quot;Proximity Label-MS&quot;}"/>
  </edge>
  <edge label="10165 (pp) 6497" source="249" target="174">
    <att type="string" name="canonicalName" value="10165 (pp) 6497"/>
    <att type="string" name="interaction" value="pp"/>
    <att type="int" name="SCORE" value="270"/>
    <att type="string" name="support" value="{&quot;StringDB&quot;: &quot;physical&quot;, &quot;StringEvidence&quot;: &quot;experiments:0.239&quot;, &quot;InWeb_IM&quot;: &quot;experimental&quot;, &quot;BioGrid&quot;: &quot;physical&quot;, &quot;BioGrid_PubMed&quot;: &quot;25670202&quot;, &quot;BioGrid_Type&quot;: &quot;Affinity Capture-MS&quot;, &quot;String_Score_Physical&quot;: 270, &quot;String_Score_Combined&quot;: 270}"/>
  </edge>
  <edge label="10165 (pp) 7347" source="249" target="194">
    <att type="string" name="canonicalName" value="10165 (pp) 7347"/>
    <att type="string" name="interaction" value="pp"/>
    <att type="int" name="SCORE" value="270"/>
    <att type="string" name="support" value="{&quot;StringDB&quot;: &quot;physical&quot;, &quot;StringEvidence&quot;: &quot;experiments:0.239,coexpression:0.025&quot;, &quot;BioGrid&quot;: &quot;physical&quot;, &quot;BioGrid_PubMed&quot;: &quot;30559450&quot;, &quot;BioGrid_Type&quot;: &quot;Affinity Capture-MS&quot;, &quot;String_Score_Physical&quot;: 270, &quot;String_Score_Combined&quot;: 288}"/>
  </edge>
  <edge label="10165 (pp) 7415" source="249" target="200">
    <att type="string" name="canonicalName" value="10165 (pp) 7415"/>
    <att type="string" name="interaction" value="pp"/>
    <att type="int" name="SCORE" value="208"/>
    <att type="string" name="support" value="{&quot;BioGrid&quot;: &quot;physical&quot;, &quot;BioGrid_PubMed&quot;: &quot;31536960&quot;, &quot;BioGrid_Type&quot;: &quot;Co-fractionation&quot;, &quot;BioGrid_Score&quot;: &quot;1.504355507&quot;}"/>
  </edge>
  <edge label="1017 (pp) 10197" source="28" target="252">
    <att type="string" name="canonicalName" value="1017 (pp) 10197"/>
    <att type="string" name="interaction" value="pp"/>
    <att type="int" name="SCORE" value="432"/>
    <att type="string" name="support" value="{&quot;StringDB&quot;: &quot;functional&quot;, &quot;StringEvidence&quot;: &quot;textmining:0.165,coexpression:0.048&quot;, &quot;OmniPath&quot;: &quot;pathwayextra&quot;, &quot;OmniPath_Reference&quot;: &quot;Wang&quot;, &quot;String_Score_Combined&quot;: 238, &quot;String_Score_Physical&quot;: 432}"/>
  </edge>
  <edge label="1017 (pp) 10419" source="28" target="259">
    <att type="string" name="canonicalName" value="1017 (pp) 10419"/>
    <att type="string" name="interaction" value="pp"/>
    <att type="int" name="SCORE" value="229"/>
    <att type="string" name="support" value="{&quot;StringDB&quot;: &quot;physical&quot;, &quot;StringEvidence&quot;: &quot;textmining:0.330,experiments:0.197,coexpression:0.085&quot;, &quot;InWeb_IM&quot;: &quot;inference&quot;, &quot;String_Score_Physical&quot;: 229, &quot;String_Score_Combined&quot;: 528}"/>
  </edge>
  <edge label="1017 (pp) 10527" source="28" target="265">
    <att type="string" name="canonicalName" value="1017 (pp) 10527"/>
    <att type="string" name="interaction" value="pp"/>
    <att type="int" name="SCORE" value="294"/>
    <att type="string" name="support" value="{&quot;InWeb_IM&quot;: &quot;experimental&quot;, &quot;BioGrid&quot;: &quot;physical&quot;, &quot;BioGrid_PubMed&quot;: &quot;21319273&quot;, &quot;BioGrid_Type&quot;: &quot;Affinity Capture-MS&quot;}"/>
  </edge>
  <edge label="1017 (pp) 10985" source="28" target="281">
    <att type="string" name="canonicalName" value="1017 (pp) 10985"/>
    <att type="string" name="interaction" value="pp"/>
    <att type="int" name="SCORE" value="294"/>
    <att type="string" name="support" value="{&quot;InWeb_IM&quot;: &quot;experimental&quot;, &quot;BioGrid&quot;: &quot;physical&quot;, &quot;BioGrid_PubMed&quot;: &quot;21319273&quot;, &quot;BioGrid_Type&quot;: &quot;Affinity Capture-MS&quot;}"/>
  </edge>
  <edge label="1017 (pp) 1263" source="28" target="34">
    <att type="string" name="canonicalName" value="1017 (pp) 1263"/>
    <att type="string" name="interaction" value="pp"/>
    <att type="int" name="SCORE" value="229"/>
    <att type="string" name="support" value="{&quot;StringDB&quot;: &quot;physical&quot;, &quot;StringEvidence&quot;: &quot;textmining:0.410,experiments:0.197,coexpression:0.155&quot;, &quot;InWeb_IM&quot;: &quot;inference&quot;, &quot;String_Score_Physical&quot;: 229, &quot;String_Score_Combined&quot;: 440}"/>
  </edge>
  <edge label="1017 (pp) 1315" source="28" target="38">
    <att type="string" name="canonicalName" value="1017 (pp) 1315"/>
    <att type="string" name="interaction" value="pp"/>
    <att type="int" name="SCORE" value="294"/>
    <att type="string" name="support" value="{&quot;InWeb_IM&quot;: &quot;experimental&quot;, &quot;BioGrid&quot;: &quot;physical&quot;, &quot;BioGrid_PubMed&quot;: &quot;21319273&quot;, &quot;BioGrid_Type&quot;: &quot;Affinity Capture-MS&quot;}"/>
  </edge>
  <edge label="1017 (pp) 143244" source="28" target="448">
    <att type="string" name="canonicalName" value="1017 (pp) 143244"/>
    <att type="string" name="interaction" value="pp"/>
    <att type="int" name="SCORE" value="294"/>
    <att type="string" name="support" value="{&quot;InWeb_IM&quot;: &quot;inference&quot;}"/>
  </edge>
  <edge label="1017 (pp) 1984" source="28" target="48">
    <att type="string" name="canonicalName" value="1017 (pp) 1984"/>
    <att type="string" name="interaction" value="pp"/>
    <att type="int" name="SCORE" value="294"/>
    <att type="string" name="support" value="{&quot;InWeb_IM&quot;: &quot;inference&quot;}"/>
  </edge>
  <edge label="1017 (pp) 2004" source="28" target="49">
    <att type="string" name="canonicalName" value="1017 (pp) 2004"/>
    <att type="string" name="interaction" value="pp"/>
    <att type="int" name="SCORE" value="432"/>
    <att type="string" name="support" value="{&quot;OmniPath&quot;: &quot;omnipath&quot;, &quot;OmniPath_Reference&quot;: &quot;KEA;NetworKIN_KEA&quot;}"/>
  </edge>
  <edge label="1017 (pp) 2237" source="28" target="55">
    <att type="string" name="canonicalName" value="1017 (pp) 2237"/>
    <att type="string" name="interaction" value="pp"/>
    <att type="int" name="SCORE" value="351"/>
    <att type="string" name="support" value="{&quot;StringDB&quot;: &quot;physical&quot;, &quot;StringEvidence&quot;: &quot;textmining:0.369,experiments:0.324,coexpression:0.295&quot;, &quot;OmniPath&quot;: &quot;omnipath,kinaseextra&quot;, &quot;OmniPath_Reference&quot;: &quot;HPRD;PhosphoPoint;ProtMapper;REACH_ProtMapper;Sparser_ProtMapper;dbPTM&quot;, &quot;InWeb_IM&quot;: &quot;experimental&quot;, &quot;BioGrid&quot;: &quot;physical&quot;, &quot;BioGrid_PubMed&quot;: &quot;12853968&quot;, &quot;BioGrid_Type&quot;: &quot;Biochemical Activity,Reconstituted Complex&quot;, &quot;String_Score_Physical&quot;: 351, &quot;String_Score_Combined&quot;: 711}"/>
  </edge>
  <edge label="1017 (pp) 226" source="28" target="7">
    <att type="string" name="canonicalName" value="1017 (pp) 226"/>
    <att type="string" name="interaction" value="pp"/>
    <att type="int" name="SCORE" value="294"/>
    <att type="string" name="support" value="{&quot;InWeb_IM&quot;: &quot;experimental&quot;, &quot;BioGrid&quot;: &quot;physical&quot;, &quot;BioGrid_PubMed&quot;: &quot;26344197,21319273&quot;, &quot;BioGrid_Type&quot;: &quot;Affinity Capture-MS,Co-fractionation&quot;, &quot;BioGrid_Score&quot;: &quot;0.31378362&quot;}"/>
  </edge>
  <edge label="1017 (pp) 22848" source="28" target="294">
    <att type="string" name="canonicalName" value="1017 (pp) 22848"/>
    <att type="string" name="interaction" value="pp"/>
    <att type="int" name="SCORE" value="432"/>
    <att type="string" name="support" value="{&quot;OmniPath&quot;: &quot;omnipath&quot;, &quot;OmniPath_Reference&quot;: &quot;KEA;NetworKIN_KEA&quot;}"/>
  </edge>
  <edge label="1017 (pp) 230" source="28" target="8">
    <att type="string" name="canonicalName" value="1017 (pp) 230"/>
    <att type="string" name="interaction" value="pp"/>
    <att type="int" name="SCORE" value="272"/>
    <att type="string" name="support" value="{&quot;StringDB&quot;: &quot;physical&quot;, &quot;StringEvidence&quot;: &quot;experiments:0.241,coexpression:0.014&quot;, &quot;BioGrid&quot;: &quot;physical&quot;, &quot;BioGrid_PubMed&quot;: &quot;26344197&quot;, &quot;BioGrid_Type&quot;: &quot;Co-fractionation&quot;, &quot;BioGrid_Score&quot;: &quot;0.179526196&quot;, &quot;String_Score_Physical&quot;: 272, &quot;String_Score_Combined&quot;: 281}"/>
  </edge>
  <edge label="1017 (pp) 23193" source="28" target="298">
    <att type="string" name="canonicalName" value="1017 (pp) 23193"/>
    <att type="string" name="interaction" value="pp"/>
    <att type="int" name="SCORE" value="294"/>
    <att type="string" name="support" value="{&quot;InWeb_IM&quot;: &quot;experimental&quot;, &quot;BioGrid&quot;: &quot;physical&quot;, &quot;BioGrid_PubMed&quot;: &quot;21319273&quot;, &quot;BioGrid_Type&quot;: &quot;Affinity Capture-MS&quot;}"/>
  </edge>
  <edge label="1017 (pp) 23397" source="28" target="304">
    <att type="string" name="canonicalName" value="1017 (pp) 23397"/>
    <att type="string" name="interaction" value="pp"/>
    <att type="int" name="SCORE" value="432"/>
    <att type="string" name="support" value="{&quot;StringDB&quot;: &quot;functional&quot;, &quot;StringEvidence&quot;: &quot;coexpression:0.273,textmining:0.154&quot;, &quot;OmniPath&quot;: &quot;kinaseextra&quot;, &quot;OmniPath_Reference&quot;: &quot;HPRD_MIMP;MIMP;PhosphoSite_MIMP;PhosphoSite_ProtMapper;PhosphoSite_noref;ProtMapper;phosphoELM_MIMP&quot;, &quot;String_Score_Combined&quot;: 410, &quot;String_Score_Physical&quot;: 432}"/>
  </edge>
  <edge label="1017 (pp) 23560" source="28" target="309">
    <att type="string" name="canonicalName" value="1017 (pp) 23560"/>
    <att type="string" name="interaction" value="pp"/>
    <att type="int" name="SCORE" value="294"/>
    <att type="string" name="support" value="{&quot;StringDB&quot;: &quot;functional&quot;, &quot;StringEvidence&quot;: &quot;textmining:0.095,coexpression:0.049&quot;, &quot;InWeb_IM&quot;: &quot;inference&quot;, &quot;String_Score_Combined&quot;: 175, &quot;String_Score_Physical&quot;: 294}"/>
  </edge>
  <edge label="1017 (pp) 23594" source="28" target="310">
    <att type="string" name="canonicalName" value="1017 (pp) 23594"/>
    <att type="string" name="interaction" value="pp"/>
    <att type="int" name="SCORE" value="900"/>
    <att type="string" name="support" value="{&quot;StringDB&quot;: &quot;physical&quot;, &quot;StringEvidence&quot;: &quot;database:0.896,textmining:0.388,coexpression:0.317&quot;, &quot;InWeb_IM&quot;: &quot;inference&quot;, &quot;String_Score_Physical&quot;: 900, &quot;String_Score_Combined&quot;: 958}"/>
  </edge>
  <edge label="1017 (pp) 23603" source="28" target="312">
    <att type="string" name="canonicalName" value="1017 (pp) 23603"/>
    <att type="string" name="interaction" value="pp"/>
    <att type="int" name="SCORE" value="211"/>
    <att type="string" name="support" value="{&quot;StringDB&quot;: &quot;physical&quot;, &quot;StringEvidence&quot;: &quot;experiments:0.178,coexpression:0.051,textmining:0.022&quot;, &quot;InWeb_IM&quot;: &quot;experimental&quot;, &quot;BioGrid&quot;: &quot;physical&quot;, &quot;BioGrid_PubMed&quot;: &quot;26496610&quot;, &quot;BioGrid_Type&quot;: &quot;Affinity Capture-MS&quot;, &quot;String_Score_Physical&quot;: 211, &quot;String_Score_Combined&quot;: 268}"/>
  </edge>
  <edge label="1017 (pp) 2521" source="28" target="59">
    <att type="string" name="canonicalName" value="1017 (pp) 2521"/>
    <att type="string" name="interaction" value="pp"/>
    <att type="int" name="SCORE" value="294"/>
    <att type="string" name="support" value="{&quot;InWeb_IM&quot;: &quot;experimental&quot;, &quot;BioGrid&quot;: &quot;physical&quot;, &quot;BioGrid_PubMed&quot;: &quot;21319273&quot;, &quot;BioGrid_Type&quot;: &quot;Affinity Capture-MS&quot;}"/>
  </edge>
  <edge label="1017 (pp) 26509" source="28" target="324">
    <att type="string" name="canonicalName" value="1017 (pp) 26509"/>
    <att type="string" name="interaction" value="pp"/>
    <att type="int" name="SCORE" value="294"/>
    <att type="string" name="support" value="{&quot;InWeb_IM&quot;: &quot;experimental&quot;, &quot;BioGrid&quot;: &quot;physical&quot;, &quot;BioGrid_PubMed&quot;: &quot;21319273&quot;, &quot;BioGrid_Type&quot;: &quot;Affinity Capture-MS&quot;}"/>
  </edge>
  <edge label="1017 (pp) 2673" source="28" target="62">
    <att type="string" name="canonicalName" value="1017 (pp) 2673"/>
    <att type="string" name="interaction" value="pp"/>
    <att type="int" name="SCORE" value="432"/>
    <att type="string" name="support" value="{&quot;OmniPath&quot;: &quot;omnipath&quot;, &quot;OmniPath_Reference&quot;: &quot;KEA;NetworKIN_KEA&quot;, &quot;InWeb_IM&quot;: &quot;inference&quot;}"/>
  </edge>
  <edge label="1017 (pp) 2821" source="28" target="70">
    <att type="string" name="canonicalName" value="1017 (pp) 2821"/>
    <att type="string" name="interaction" value="pp"/>
    <att type="int" name="SCORE" value="294"/>
    <att type="string" name="support" value="{&quot;InWeb_IM&quot;: &quot;experimental&quot;, &quot;BioGrid&quot;: &quot;physical&quot;, &quot;BioGrid_PubMed&quot;: &quot;21319273&quot;, &quot;BioGrid_Type&quot;: &quot;Affinity Capture-MS&quot;}"/>
  </edge>
  <edge label="1017 (pp) 3187" source="28" target="79">
    <att type="string" name="canonicalName" value="1017 (pp) 3187"/>
    <att type="string" name="interaction" value="pp"/>
    <att type="int" name="SCORE" value="432"/>
    <att type="string" name="support" value="{&quot;OmniPath&quot;: &quot;kinaseextra&quot;, &quot;OmniPath_Reference&quot;: &quot;HPRD_MIMP;MIMP;PhosphoSite_MIMP;PhosphoSite_ProtMapper;PhosphoSite_noref;ProtMapper;phosphoELM_MIMP&quot;}"/>
  </edge>
  <edge label="1017 (pp) 3329" source="28" target="81">
    <att type="string" name="canonicalName" value="1017 (pp) 3329"/>
    <att type="string" name="interaction" value="pp"/>
    <att type="int" name="SCORE" value="195"/>
    <att type="string" name="support" value="{&quot;StringDB&quot;: &quot;physical&quot;, &quot;StringEvidence&quot;: &quot;experiments:0.161,coexpression:0.045,textmining:0.038&quot;, &quot;InWeb_IM&quot;: &quot;experimental&quot;, &quot;BioGrid&quot;: &quot;physical&quot;, &quot;BioGrid_PubMed&quot;: &quot;26496610,21319273&quot;, &quot;BioGrid_Type&quot;: &quot;Affinity Capture-MS&quot;, &quot;String_Score_Physical&quot;: 195, &quot;String_Score_Combined&quot;: 260}"/>
  </edge>
  <edge label="1017 (pp) 3614" source="28" target="87">
    <att type="string" name="canonicalName" value="1017 (pp) 3614"/>
    <att type="string" name="interaction" value="pp"/>
    <att type="int" name="SCORE" value="294"/>
    <att type="string" name="support" value="{&quot;InWeb_IM&quot;: &quot;inference&quot;}"/>
  </edge>
  <edge label="1017 (pp) 3845" source="28" target="93">
    <att type="string" name="canonicalName" value="1017 (pp) 3845"/>
    <att type="string" name="interaction" value="pp"/>
    <att type="int" name="SCORE" value="392"/>
    <att type="string" name="support" value="{&quot;StringDB&quot;: &quot;physical&quot;, &quot;StringEvidence&quot;: &quot;textmining:0.522,experiments:0.366,coexpression:0.023&quot;, &quot;InWeb_IM&quot;: &quot;inference&quot;, &quot;String_Score_Physical&quot;: 392, &quot;String_Score_Combined&quot;: 715}"/>
  </edge>
  <edge label="1017 (pp) 4134" source="28" target="102">
    <att type="string" name="canonicalName" value="1017 (pp) 4134"/>
    <att type="string" name="interaction" value="pp"/>
    <att type="int" name="SCORE" value="432"/>
    <att type="string" name="support" value="{&quot;OmniPath&quot;: &quot;omnipath&quot;, &quot;OmniPath_Reference&quot;: &quot;KEA;NetworKIN_KEA&quot;}"/>
  </edge>
  <edge label="1017 (pp) 4172" source="28" target="106">
    <att type="string" name="canonicalName" value="1017 (pp) 4172"/>
    <att type="string" name="interaction" value="pp"/>
    <att type="int" name="SCORE" value="934"/>
    <att type="string" name="support" value="{&quot;StringDB&quot;: &quot;physical&quot;, &quot;StringEvidence&quot;: &quot;experiments:0.836,textmining:0.597,database:0.583,coexpression:0.323&quot;, &quot;OmniPath&quot;: &quot;omnipath,kinaseextra&quot;, &quot;OmniPath_Reference&quot;: &quot;ACSN;HPRD;HPRD_MIMP;Lit-BM-17;MIMP;PhosphoPoint;PhosphoSite;PhosphoSite_MIMP;PhosphoSite_ProtMapper;ProtMapper;REACH_ProtMapper;RLIMS-P_ProtMapper;SIGNOR;SIGNOR_ProtMapper;Sparser_ProtMapper;iPTMnet;phosphoELM_MIMP&quot;, &quot;InWeb_IM&quot;: &quot;experimental&quot;, &quot;BioGrid&quot;: &quot;physical&quot;, &quot;BioGrid_PubMed&quot;: &quot;21965652,15232106&quot;, &quot;BioGrid_Type&quot;: &quot;Affinity Capture-Western,Reconstituted Complex&quot;, &quot;String_Score_Physical&quot;: 934, &quot;String_Score_Combined&quot;: 982}"/>
  </edge>
  <edge label="1017 (pp) 4173" source="28" target="107">
    <att type="string" name="canonicalName" value="1017 (pp) 4173"/>
    <att type="string" name="interaction" value="pp"/>
    <att type="int" name="SCORE" value="880"/>
    <att type="string" name="support" value="{&quot;StringDB&quot;: &quot;physical&quot;, &quot;StringEvidence&quot;: &quot;experiments:0.701,coexpression:0.685,textmining:0.647,database:0.583&quot;, &quot;OmniPath&quot;: &quot;omnipath,kinaseextra&quot;, &quot;OmniPath_Reference&quot;: &quot;ACSN;BioGRID;HPRD;HPRD-phos;HPRD_KEA;HPRD_MIMP;KEA;MIMP;PhosphoPoint;PhosphoSite;PhosphoSite_KEA;PhosphoSite_MIMP;PhosphoSite_ProtMapper;PhosphoSite_noref;ProtMapper;SIGNOR;SIGNOR_ProtMapper;iPTMnet;phosphoELM;phosphoELM_KEA;phosphoELM_MIMP&quot;, &quot;InWeb_IM&quot;: &quot;experimental&quot;, &quot;BioGrid&quot;: &quot;physical&quot;, &quot;BioGrid_PubMed&quot;: &quot;16519687,10748114&quot;, &quot;BioGrid_Type&quot;: &quot;Biochemical Activity&quot;, &quot;String_Score_Physical&quot;: 880, &quot;String_Score_Combined&quot;: 986}"/>
  </edge>
  <edge label="1017 (pp) 4175" source="28" target="108">
    <att type="string" name="canonicalName" value="1017 (pp) 4175"/>
    <att type="string" name="interaction" value="pp"/>
    <att type="int" name="SCORE" value="651"/>
    <att type="string" name="support" value="{&quot;StringDB&quot;: &quot;physical&quot;, &quot;StringEvidence&quot;: &quot;database:0.583,textmining:0.469,coexpression:0.298,experiments:0.128&quot;, &quot;InWeb_IM&quot;: &quot;experimental&quot;, &quot;BioGrid&quot;: &quot;physical&quot;, &quot;BioGrid_PubMed&quot;: &quot;21319273&quot;, &quot;BioGrid_Type&quot;: &quot;Affinity Capture-MS&quot;, &quot;String_Score_Physical&quot;: 651, &quot;String_Score_Combined&quot;: 869}"/>
  </edge>
  <edge label="1017 (pp) 4176" source="28" target="109">
    <att type="string" name="canonicalName" value="1017 (pp) 4176"/>
    <att type="string" name="interaction" value="pp"/>
    <att type="int" name="SCORE" value="651"/>
    <att type="string" name="support" value="{&quot;StringDB&quot;: &quot;physical&quot;, &quot;StringEvidence&quot;: &quot;textmining:0.710,database:0.583,coexpression:0.363,experiments:0.128&quot;, &quot;OmniPath&quot;: &quot;kinaseextra&quot;, &quot;OmniPath_Reference&quot;: &quot;ACSN;HPRD_MIMP;MIMP;PhosphoSite_MIMP;PhosphoSite_ProtMapper;PhosphoSite_noref;ProtMapper;REACH_ProtMapper&quot;, &quot;InWeb_IM&quot;: &quot;experimental&quot;, &quot;BioGrid&quot;: &quot;physical&quot;, &quot;BioGrid_PubMed&quot;: &quot;21319273&quot;, &quot;BioGrid_Type&quot;: &quot;Affinity Capture-MS&quot;, &quot;String_Score_Physical&quot;: 651, &quot;String_Score_Combined&quot;: 935}"/>
  </edge>
  <edge label="1017 (pp) 445" source="28" target="14">
    <att type="string" name="canonicalName" value="1017 (pp) 445"/>
    <att type="string" name="interaction" value="pp"/>
    <att type="int" name="SCORE" value="294"/>
    <att type="string" name="support" value="{&quot;InWeb_IM&quot;: &quot;inference&quot;}"/>
  </edge>
  <edge label="1017 (pp) 4522" source="28" target="118">
    <att type="string" name="canonicalName" value="1017 (pp) 4522"/>
    <att type="string" name="interaction" value="pp"/>
    <att type="int" name="SCORE" value="294"/>
    <att type="string" name="support" value="{&quot;InWeb_IM&quot;: &quot;experimental&quot;, &quot;BioGrid&quot;: &quot;physical&quot;, &quot;BioGrid_PubMed&quot;: &quot;21319273&quot;, &quot;BioGrid_Type&quot;: &quot;Affinity Capture-MS&quot;}"/>
  </edge>
  <edge label="1017 (pp) 4670" source="28" target="120">
    <att type="string" name="canonicalName" value="1017 (pp) 4670"/>
    <att type="string" name="interaction" value="pp"/>
    <att type="int" name="SCORE" value="294"/>
    <att type="string" name="support" value="{&quot;InWeb_IM&quot;: &quot;experimental&quot;, &quot;BioGrid&quot;: &quot;physical&quot;, &quot;BioGrid_PubMed&quot;: &quot;21319273&quot;, &quot;BioGrid_Type&quot;: &quot;Affinity Capture-MS&quot;}"/>
  </edge>
  <edge label="1017 (pp) 4683" source="28" target="121">
    <att type="string" name="canonicalName" value="1017 (pp) 4683"/>
    <att type="string" name="interaction" value="pp"/>
    <att type="int" name="SCORE" value="695"/>
    <att type="string" name="support" value="{&quot;StringDB&quot;: &quot;physical&quot;, &quot;StringEvidence&quot;: &quot;database:0.583,textmining:0.468,experiments:0.239,coexpression:0.048&quot;, &quot;OmniPath&quot;: &quot;omnipath,kinaseextra&quot;, &quot;OmniPath_Reference&quot;: &quot;PhosphoSite;PhosphoSite_ProtMapper;ProtMapper;REACH_ProtMapper;RLIMS-P_ProtMapper;Sparser_ProtMapper&quot;, &quot;InWeb_IM&quot;: &quot;inference&quot;, &quot;BioGrid&quot;: &quot;physical&quot;, &quot;BioGrid_PubMed&quot;: &quot;22231403&quot;, &quot;BioGrid_Type&quot;: &quot;Affinity Capture-Western&quot;, &quot;String_Score_Physical&quot;: 695, &quot;String_Score_Combined&quot;: 845}"/>
  </edge>
  <edge label="1017 (pp) 47" source="28" target="2">
    <att type="string" name="canonicalName" value="1017 (pp) 47"/>
    <att type="string" name="interaction" value="pp"/>
    <att type="int" name="SCORE" value="432"/>
    <att type="string" name="support" value="{&quot;StringDB&quot;: &quot;functional&quot;, &quot;StringEvidence&quot;: &quot;textmining:0.086,coexpression:0.054&quot;, &quot;OmniPath&quot;: &quot;omnipath&quot;, &quot;OmniPath_Reference&quot;: &quot;KEA;NetworKIN_KEA&quot;, &quot;String_Score_Combined&quot;: 169, &quot;String_Score_Physical&quot;: 432}"/>
  </edge>
  <edge label="1017 (pp) 4809" source="28" target="125">
    <att type="string" name="canonicalName" value="1017 (pp) 4809"/>
    <att type="string" name="interaction" value="pp"/>
    <att type="int" name="SCORE" value="294"/>
    <att type="string" name="support" value="{&quot;InWeb_IM&quot;: &quot;experimental&quot;, &quot;BioGrid&quot;: &quot;physical&quot;, &quot;BioGrid_PubMed&quot;: &quot;21319273&quot;, &quot;BioGrid_Type&quot;: &quot;Affinity Capture-MS&quot;}"/>
  </edge>
  <edge label="1017 (pp) 4860" source="28" target="127">
    <att type="string" name="canonicalName" value="1017 (pp) 4860"/>
    <att type="string" name="interaction" value="pp"/>
    <att type="int" name="SCORE" value="294"/>
    <att type="string" name="support" value="{&quot;InWeb_IM&quot;: &quot;experimental&quot;, &quot;BioGrid&quot;: &quot;physical&quot;, &quot;BioGrid_PubMed&quot;: &quot;21319273&quot;, &quot;BioGrid_Type&quot;: &quot;Affinity Capture-MS&quot;}"/>
  </edge>
  <edge label="1017 (pp) 4862" source="28" target="128">
    <att type="string" name="canonicalName" value="1017 (pp) 4862"/>
    <att type="string" name="interaction" value="pp"/>
    <att type="int" name="SCORE" value="432"/>
    <att type="string" name="support" value="{&quot;OmniPath&quot;: &quot;kinaseextra&quot;, &quot;OmniPath_Reference&quot;: &quot;ProtMapper;REACH_ProtMapper&quot;}"/>
  </edge>
  <edge label="1017 (pp) 4869" source="28" target="129">
    <att type="string" name="canonicalName" value="1017 (pp) 4869"/>
    <att type="string" name="interaction" value="pp"/>
    <att type="int" name="SCORE" value="687"/>
    <att type="string" name="support" value="{&quot;StringDB&quot;: &quot;physical&quot;, &quot;StringEvidence&quot;: &quot;experiments:0.674,textmining:0.620,coexpression:0.080&quot;, &quot;OmniPath&quot;: &quot;omnipath,kinaseextra&quot;, &quot;OmniPath_Reference&quot;: &quot;BioGRID;HPRD;HPRD-phos;HPRD_KEA;HPRD_MIMP;KEA;Kinexus_KEA;MIMP;PhosphoPoint;PhosphoSite;PhosphoSite_KEA;PhosphoSite_MIMP;PhosphoSite_ProtMapper;PhosphoSite_noref;ProtMapper;REACH_ProtMapper;SIGNOR;SIGNOR_ProtMapper;Sparser_ProtMapper;dbPTM;iPTMnet;phosphoELM_MIMP&quot;, &quot;InWeb_IM&quot;: &quot;experimental&quot;, &quot;BioGrid&quot;: &quot;physical&quot;, &quot;BioGrid_PubMed&quot;: &quot;18243139,11278991&quot;, &quot;BioGrid_Type&quot;: &quot;Biochemical Activity&quot;, &quot;String_Score_Physical&quot;: 687, &quot;String_Score_Combined&quot;: 890}"/>
  </edge>
  <edge label="1017 (pp) 4928" source="28" target="131">
    <att type="string" name="canonicalName" value="1017 (pp) 4928"/>
    <att type="string" name="interaction" value="pp"/>
    <att type="int" name="SCORE" value="432"/>
    <att type="string" name="support" value="{&quot;StringDB&quot;: &quot;functional&quot;, &quot;StringEvidence&quot;: &quot;textmining:0.132,coexpression:0.043&quot;, &quot;OmniPath&quot;: &quot;kinaseextra&quot;, &quot;OmniPath_Reference&quot;: &quot;HPRD_MIMP;MIMP;PhosphoSite_MIMP;PhosphoSite_ProtMapper;PhosphoSite_noref;ProtMapper;phosphoELM_MIMP&quot;, &quot;String_Score_Combined&quot;: 203, &quot;String_Score_Physical&quot;: 432}"/>
  </edge>
  <edge label="1017 (pp) 5110" source="28" target="140">
    <att type="string" name="canonicalName" value="1017 (pp) 5110"/>
    <att type="string" name="interaction" value="pp"/>
    <att type="int" name="SCORE" value="294"/>
    <att type="string" name="support" value="{&quot;InWeb_IM&quot;: &quot;experimental&quot;, &quot;BioGrid&quot;: &quot;physical&quot;, &quot;BioGrid_PubMed&quot;: &quot;21319273&quot;, &quot;BioGrid_Type&quot;: &quot;Affinity Capture-MS&quot;}"/>
  </edge>
  <edge label="1017 (pp) 51143" source="28" target="341">
    <att type="string" name="canonicalName" value="1017 (pp) 51143"/>
    <att type="string" name="interaction" value="pp"/>
    <att type="int" name="SCORE" value="432"/>
    <att type="string" name="support" value="{&quot;OmniPath&quot;: &quot;omnipath&quot;, &quot;OmniPath_Reference&quot;: &quot;KEA;NetworKIN_KEA&quot;}"/>
  </edge>
  <edge label="1017 (pp) 51433" source="28" target="345">
    <att type="string" name="canonicalName" value="1017 (pp) 51433"/>
    <att type="string" name="interaction" value="pp"/>
    <att type="int" name="SCORE" value="600"/>
    <att type="string" name="support" value="{&quot;StringDB&quot;: &quot;physical&quot;, &quot;StringEvidence&quot;: &quot;database:0.583,textmining:0.151,coexpression:0.050&quot;, &quot;OmniPath&quot;: &quot;pathwayextra&quot;, &quot;OmniPath_Reference&quot;: &quot;Wang&quot;, &quot;InWeb_IM&quot;: &quot;inference&quot;, &quot;String_Score_Physical&quot;: 600, &quot;String_Score_Combined&quot;: 677}"/>
  </edge>
  <edge label="1017 (pp) 5688" source="28" target="154">
    <att type="string" name="canonicalName" value="1017 (pp) 5688"/>
    <att type="string" name="interaction" value="pp"/>
    <att type="int" name="SCORE" value="432"/>
    <att type="string" name="support" value="{&quot;OmniPath&quot;: &quot;pathwayextra&quot;, &quot;OmniPath_Reference&quot;: &quot;Wang&quot;}"/>
  </edge>
  <edge label="1017 (pp) 5704" source="28" target="155">
    <att type="string" name="canonicalName" value="1017 (pp) 5704"/>
    <att type="string" name="interaction" value="pp"/>
    <att type="int" name="SCORE" value="432"/>
    <att type="string" name="support" value="{&quot;OmniPath&quot;: &quot;pathwayextra&quot;, &quot;OmniPath_Reference&quot;: &quot;Wang&quot;, &quot;InWeb_IM&quot;: &quot;inference&quot;}"/>
  </edge>
  <edge label="1017 (pp) 57585" source="28" target="389">
    <att type="string" name="canonicalName" value="1017 (pp) 57585"/>
    <att type="string" name="interaction" value="pp"/>
    <att type="int" name="SCORE" value="432"/>
    <att type="string" name="support" value="{&quot;OmniPath&quot;: &quot;kinaseextra&quot;, &quot;OmniPath_Reference&quot;: &quot;HPRD_MIMP;MIMP;PhosphoSite_MIMP;phosphoELM_MIMP&quot;}"/>
  </edge>
  <edge label="1017 (pp) 57619" source="28" target="391">
    <att type="string" name="canonicalName" value="1017 (pp) 57619"/>
    <att type="string" name="interaction" value="pp"/>
    <att type="int" name="SCORE" value="294"/>
    <att type="string" name="support" value="{&quot;InWeb_IM&quot;: &quot;experimental&quot;, &quot;BioGrid&quot;: &quot;physical&quot;, &quot;BioGrid_PubMed&quot;: &quot;25852190&quot;, &quot;BioGrid_Type&quot;: &quot;Affinity Capture-MS&quot;}"/>
  </edge>
  <edge label="1017 (pp) 5935" source="28" target="164">
    <att type="string" name="canonicalName" value="1017 (pp) 5935"/>
    <att type="string" name="interaction" value="pp"/>
    <att type="int" name="SCORE" value="294"/>
    <att type="string" name="support" value="{&quot;InWeb_IM&quot;: &quot;experimental&quot;, &quot;BioGrid&quot;: &quot;physical&quot;, &quot;BioGrid_PubMed&quot;: &quot;21319273&quot;, &quot;BioGrid_Type&quot;: &quot;Affinity Capture-MS&quot;}"/>
  </edge>
  <edge label="1017 (pp) 6120" source="28" target="167">
    <att type="string" name="canonicalName" value="1017 (pp) 6120"/>
    <att type="string" name="interaction" value="pp"/>
    <att type="int" name="SCORE" value="272"/>
    <att type="string" name="support" value="{&quot;StringDB&quot;: &quot;physical&quot;, &quot;StringEvidence&quot;: &quot;experiments:0.241,textmining:0.023,coexpression:0.022&quot;, &quot;BioGrid&quot;: &quot;physical&quot;, &quot;BioGrid_PubMed&quot;: &quot;26344197&quot;, &quot;BioGrid_Type&quot;: &quot;Co-fractionation&quot;, &quot;BioGrid_Score&quot;: &quot;0.135691753&quot;, &quot;String_Score_Physical&quot;: 272, &quot;String_Score_Combined&quot;: 304}"/>
  </edge>
  <edge label="1017 (pp) 6434" source="28" target="171">
    <att type="string" name="canonicalName" value="1017 (pp) 6434"/>
    <att type="string" name="interaction" value="pp"/>
    <att type="int" name="SCORE" value="432"/>
    <att type="string" name="support" value="{&quot;OmniPath&quot;: &quot;omnipath&quot;, &quot;OmniPath_Reference&quot;: &quot;KEA;NetworKIN_KEA&quot;}"/>
  </edge>
  <edge label="1017 (pp) 6742" source="28" target="187">
    <att type="string" name="canonicalName" value="1017 (pp) 6742"/>
    <att type="string" name="interaction" value="pp"/>
    <att type="int" name="SCORE" value="294"/>
    <att type="string" name="support" value="{&quot;InWeb_IM&quot;: &quot;experimental&quot;, &quot;BioGrid&quot;: &quot;physical&quot;, &quot;BioGrid_PubMed&quot;: &quot;21319273&quot;, &quot;BioGrid_Type&quot;: &quot;Affinity Capture-MS&quot;}"/>
  </edge>
  <edge label="1017 (pp) 675" source="28" target="20">
    <att type="string" name="canonicalName" value="1017 (pp) 675"/>
    <att type="string" name="interaction" value="pp"/>
    <att type="int" name="SCORE" value="904"/>
    <att type="string" name="support" value="{&quot;StringDB&quot;: &quot;physical&quot;, &quot;StringEvidence&quot;: &quot;experiments:0.727,database:0.635,textmining:0.539,coexpression:0.071&quot;, &quot;OmniPath&quot;: &quot;omnipath,kinaseextra&quot;, &quot;OmniPath_Reference&quot;: &quot;HPRD;PhosphoSite;ProtMapper;RLIMS-P_ProtMapper;dbPTM&quot;, &quot;InWeb_IM&quot;: &quot;experimental&quot;, &quot;BioGrid&quot;: &quot;physical&quot;, &quot;BioGrid_PubMed&quot;: &quot;26387543,24835992,15800615&quot;, &quot;BioGrid_Type&quot;: &quot;Biochemical Activity&quot;, &quot;String_Score_Physical&quot;: 904, &quot;String_Score_Combined&quot;: 959}"/>
  </edge>
  <edge label="1017 (pp) 7165" source="28" target="191">
    <att type="string" name="canonicalName" value="1017 (pp) 7165"/>
    <att type="string" name="interaction" value="pp"/>
    <att type="int" name="SCORE" value="432"/>
    <att type="string" name="support" value="{&quot;OmniPath&quot;: &quot;omnipath&quot;, &quot;OmniPath_Reference&quot;: &quot;KEA;NetworKIN_KEA&quot;}"/>
  </edge>
  <edge label="1017 (pp) 7358" source="28" target="195">
    <att type="string" name="canonicalName" value="1017 (pp) 7358"/>
    <att type="string" name="interaction" value="pp"/>
    <att type="int" name="SCORE" value="294"/>
    <att type="string" name="support" value="{&quot;InWeb_IM&quot;: &quot;inference&quot;}"/>
  </edge>
  <edge label="1017 (pp) 7415" source="28" target="200">
    <att type="string" name="canonicalName" value="1017 (pp) 7415"/>
    <att type="string" name="interaction" value="pp"/>
    <att type="int" name="SCORE" value="266"/>
    <att type="string" name="support" value="{&quot;StringDB&quot;: &quot;physical&quot;, &quot;StringEvidence&quot;: &quot;experiments:0.235,textmining:0.156,coexpression:0.050&quot;, &quot;InWeb_IM&quot;: &quot;experimental&quot;, &quot;BioGrid&quot;: &quot;physical&quot;, &quot;BioGrid_PubMed&quot;: &quot;23443559,21319273&quot;, &quot;BioGrid_Type&quot;: &quot;Affinity Capture-MS&quot;, &quot;String_Score_Physical&quot;: 266, &quot;String_Score_Combined&quot;: 412}"/>
  </edge>
  <edge label="1017 (pp) 7791" source="28" target="203">
    <att type="string" name="canonicalName" value="1017 (pp) 7791"/>
    <att type="string" name="interaction" value="pp"/>
    <att type="int" name="SCORE" value="432"/>
    <att type="string" name="support" value="{&quot;OmniPath&quot;: &quot;kinaseextra&quot;, &quot;OmniPath_Reference&quot;: &quot;HPRD_MIMP;MIMP;PhosphoSite_MIMP;phosphoELM_MIMP&quot;}"/>
  </edge>
  <edge label="1017 (pp) 79084" source="28" target="404">
    <att type="string" name="canonicalName" value="1017 (pp) 79084"/>
    <att type="string" name="interaction" value="pp"/>
    <att type="int" name="SCORE" value="244"/>
    <att type="string" name="support" value="{&quot;StringDB&quot;: &quot;physical&quot;, &quot;StringEvidence&quot;: &quot;experiments:0.213,coexpression:0.106,textmining:0.100&quot;, &quot;InWeb_IM&quot;: &quot;experimental&quot;, &quot;BioGrid&quot;: &quot;physical&quot;, &quot;BioGrid_PubMed&quot;: &quot;25852190&quot;, &quot;BioGrid_Type&quot;: &quot;Affinity Capture-MS&quot;, &quot;String_Score_Physical&quot;: 244, &quot;String_Score_Combined&quot;: 392}"/>
  </edge>
  <edge label="1017 (pp) 79180" source="28" target="406">
    <att type="string" name="canonicalName" value="1017 (pp) 79180"/>
    <att type="string" name="interaction" value="pp"/>
    <att type="int" name="SCORE" value="432"/>
    <att type="string" name="support" value="{&quot;OmniPath&quot;: &quot;kinaseextra&quot;, &quot;OmniPath_Reference&quot;: &quot;HPRD_MIMP;MIMP;PhosphoSite_MIMP;phosphoELM_MIMP&quot;}"/>
  </edge>
  <edge label="1017 (pp) 8079" source="28" target="205">
    <att type="string" name="canonicalName" value="1017 (pp) 8079"/>
    <att type="string" name="interaction" value="pp"/>
    <att type="int" name="SCORE" value="432"/>
    <att type="string" name="support" value="{&quot;OmniPath&quot;: &quot;omnipath&quot;, &quot;OmniPath_Reference&quot;: &quot;KEA;NetworKIN_KEA&quot;}"/>
  </edge>
  <edge label="1017 (pp) 81873" source="28" target="416">
    <att type="string" name="canonicalName" value="1017 (pp) 81873"/>
    <att type="string" name="interaction" value="pp"/>
    <att type="int" name="SCORE" value="294"/>
    <att type="string" name="support" value="{&quot;InWeb_IM&quot;: &quot;experimental&quot;, &quot;BioGrid&quot;: &quot;physical&quot;, &quot;BioGrid_PubMed&quot;: &quot;26496610&quot;, &quot;BioGrid_Type&quot;: &quot;Affinity Capture-MS&quot;}"/>
  </edge>
  <edge label="1017 (pp) 84056" source="28" target="419">
    <att type="string" name="canonicalName" value="1017 (pp) 84056"/>
    <att type="string" name="interaction" value="pp"/>
    <att type="int" name="SCORE" value="314"/>
    <att type="string" name="support" value="{&quot;StringDB&quot;: &quot;physical&quot;, &quot;StringEvidence&quot;: &quot;experiments:0.286,textmining:0.037,coexpression:0.024&quot;, &quot;String_Score_Physical&quot;: 314, &quot;String_Score_Combined&quot;: 356}"/>
  </edge>
  <edge label="1017 (pp) 85377" source="28" target="428">
    <att type="string" name="canonicalName" value="1017 (pp) 85377"/>
    <att type="string" name="interaction" value="pp"/>
    <att type="int" name="SCORE" value="432"/>
    <att type="string" name="support" value="{&quot;OmniPath&quot;: &quot;kinaseextra&quot;, &quot;OmniPath_Reference&quot;: &quot;HPRD_MIMP;MIMP;PhosphoSite_MIMP;phosphoELM_MIMP&quot;}"/>
  </edge>
  <edge label="1017 (pp) 8607" source="28" target="210">
    <att type="string" name="canonicalName" value="1017 (pp) 8607"/>
    <att type="string" name="interaction" value="pp"/>
    <att type="int" name="SCORE" value="294"/>
    <att type="string" name="support" value="{&quot;StringDB&quot;: &quot;functional&quot;, &quot;StringEvidence&quot;: &quot;coexpression:0.061,textmining:0.059&quot;, &quot;InWeb_IM&quot;: &quot;inference&quot;, &quot;String_Score_Combined&quot;: 152, &quot;String_Score_Physical&quot;: 294}"/>
  </edge>
  <edge label="1017 (pp) 871" source="28" target="24">
    <att type="string" name="canonicalName" value="1017 (pp) 871"/>
    <att type="string" name="interaction" value="pp"/>
    <att type="int" name="SCORE" value="294"/>
    <att type="string" name="support" value="{&quot;InWeb_IM&quot;: &quot;experimental&quot;, &quot;BioGrid&quot;: &quot;physical&quot;, &quot;BioGrid_PubMed&quot;: &quot;21319273&quot;, &quot;BioGrid_Type&quot;: &quot;Affinity Capture-MS&quot;}"/>
  </edge>
  <edge label="1017 (pp) 9146" source="28" target="219">
    <att type="string" name="canonicalName" value="1017 (pp) 9146"/>
    <att type="string" name="interaction" value="pp"/>
    <att type="int" name="SCORE" value="294"/>
    <att type="string" name="support" value="{&quot;InWeb_IM&quot;: &quot;inference&quot;}"/>
  </edge>
  <edge label="1017 (pp) 91768" source="28" target="433">
    <att type="string" name="canonicalName" value="1017 (pp) 91768"/>
    <att type="string" name="interaction" value="pp"/>
    <att type="int" name="SCORE" value="800"/>
    <att type="string" name="support" value="{&quot;StringDB&quot;: &quot;physical&quot;, &quot;StringEvidence&quot;: &quot;database:0.791,textmining:0.333,coexpression:0.023&quot;, &quot;OmniPath&quot;: &quot;kinaseextra&quot;, &quot;OmniPath_Reference&quot;: &quot;PhosphoPoint;ProtMapper;Sparser_ProtMapper,ProtMapper;REACH_ProtMapper&quot;, &quot;InWeb_IM&quot;: &quot;inference&quot;, &quot;String_Score_Physical&quot;: 800, &quot;String_Score_Combined&quot;: 869}"/>
  </edge>
  <edge label="1017 (pp) 9200" source="28" target="222">
    <att type="string" name="canonicalName" value="1017 (pp) 9200"/>
    <att type="string" name="interaction" value="pp"/>
    <att type="int" name="SCORE" value="294"/>
    <att type="string" name="support" value="{&quot;InWeb_IM&quot;: &quot;inference&quot;}"/>
  </edge>
  <edge label="1017 (pp) 9201" source="28" target="223">
    <att type="string" name="canonicalName" value="1017 (pp) 9201"/>
    <att type="string" name="interaction" value="pp"/>
    <att type="int" name="SCORE" value="432"/>
    <att type="string" name="support" value="{&quot;OmniPath&quot;: &quot;omnipath&quot;, &quot;OmniPath_Reference&quot;: &quot;KEA;NetworKIN_KEA&quot;}"/>
  </edge>
  <edge label="1017 (pp) 9219" source="28" target="224">
    <att type="string" name="canonicalName" value="1017 (pp) 9219"/>
    <att type="string" name="interaction" value="pp"/>
    <att type="int" name="SCORE" value="432"/>
    <att type="string" name="support" value="{&quot;OmniPath&quot;: &quot;kinaseextra&quot;, &quot;OmniPath_Reference&quot;: &quot;HPRD_MIMP;MIMP;PhosphoSite_MIMP;phosphoELM_MIMP&quot;}"/>
  </edge>
  <edge label="1017 (pp) 9221" source="28" target="225">
    <att type="string" name="canonicalName" value="1017 (pp) 9221"/>
    <att type="string" name="interaction" value="pp"/>
    <att type="int" name="SCORE" value="432"/>
    <att type="string" name="support" value="{&quot;OmniPath&quot;: &quot;omnipath&quot;, &quot;OmniPath_Reference&quot;: &quot;KEA;NetworKIN_KEA&quot;}"/>
  </edge>
  <edge label="1017 (pp) 9588" source="28" target="230">
    <att type="string" name="canonicalName" value="1017 (pp) 9588"/>
    <att type="string" name="interaction" value="pp"/>
    <att type="int" name="SCORE" value="294"/>
    <att type="string" name="support" value="{&quot;InWeb_IM&quot;: &quot;experimental&quot;, &quot;BioGrid&quot;: &quot;physical&quot;, &quot;BioGrid_PubMed&quot;: &quot;21319273&quot;, &quot;BioGrid_Type&quot;: &quot;Affinity Capture-MS&quot;}"/>
  </edge>
  <edge label="1017 (pp) 9601" source="28" target="231">
    <att type="string" name="canonicalName" value="1017 (pp) 9601"/>
    <att type="string" name="interaction" value="pp"/>
    <att type="int" name="SCORE" value="294"/>
    <att type="string" name="support" value="{&quot;InWeb_IM&quot;: &quot;experimental&quot;, &quot;BioGrid&quot;: &quot;physical&quot;, &quot;BioGrid_PubMed&quot;: &quot;21319273&quot;, &quot;BioGrid_Type&quot;: &quot;Affinity Capture-MS&quot;}"/>
  </edge>
  <edge label="1017 (pp) 993" source="28" target="26">
    <att type="string" name="canonicalName" value="1017 (pp) 993"/>
    <att type="string" name="interaction" value="pp"/>
    <att type="int" name="SCORE" value="977"/>
    <att type="string" name="support" value="{&quot;StringDB&quot;: &quot;physical&quot;, &quot;StringEvidence&quot;: &quot;textmining:0.940,database:0.896,experiments:0.777,coexpression:0.188&quot;, &quot;OmniPath&quot;: &quot;omnipath,kinaseextra,pathwayextra&quot;, &quot;OmniPath_Reference&quot;: &quot;HPRD;KEA;Kinexus_KEA;PhosphoPoint;PhosphoSite_ProtMapper;ProtMapper;SIGNOR;SIGNOR_ProtMapper;Wang;iPTMnet,ACSN;DEPOD;HPRD;KEA;Kinexus_KEA;ProtMapper;REACH_ProtMapper;Reactome_ProtMapper;SIGNOR;SIGNOR_ProtMapper;SPIKE;Wang&quot;, &quot;InWeb_IM&quot;: &quot;experimental&quot;, &quot;BioGrid&quot;: &quot;physical&quot;, &quot;BioGrid_PubMed&quot;: &quot;8617791,30468767,28675297,27432908,16191191&quot;, &quot;BioGrid_Type&quot;: &quot;Affinity Capture-Western,Biochemical Activity,Affinity Capture-MS,Reconstituted Complex&quot;, &quot;String_Score_Physical&quot;: 977, &quot;String_Score_Combined&quot;: 998}"/>
  </edge>
  <edge label="1017 (pp) 9948" source="28" target="240">
    <att type="string" name="canonicalName" value="1017 (pp) 9948"/>
    <att type="string" name="interaction" value="pp"/>
    <att type="int" name="SCORE" value="294"/>
    <att type="string" name="support" value="{&quot;InWeb_IM&quot;: &quot;experimental&quot;, &quot;BioGrid&quot;: &quot;physical&quot;, &quot;BioGrid_PubMed&quot;: &quot;21319273&quot;, &quot;BioGrid_Type&quot;: &quot;Affinity Capture-MS&quot;}"/>
  </edge>
  <edge label="10189 (pp) 10212" source="250" target="254">
    <att type="string" name="canonicalName" value="10189 (pp) 10212"/>
    <att type="string" name="interaction" value="pp"/>
    <att type="int" name="SCORE" value="906"/>
    <att type="string" name="support" value="{&quot;StringDB&quot;: &quot;physical&quot;, &quot;StringEvidence&quot;: &quot;textmining:0.876,experiments:0.766,database:0.583,coexpression:0.333&quot;, &quot;InWeb_IM&quot;: &quot;experimental&quot;, &quot;BioGrid&quot;: &quot;physical&quot;, &quot;BioGrid_PubMed&quot;: &quot;17196963,15047853&quot;, &quot;BioGrid_Type&quot;: &quot;Affinity Capture-Western,Reconstituted Complex&quot;, &quot;String_Score_Physical&quot;: 906, &quot;String_Score_Combined&quot;: 992}"/>
  </edge>
  <edge label="10189 (pp) 10419" source="250" target="259">
    <att type="string" name="canonicalName" value="10189 (pp) 10419"/>
    <att type="string" name="interaction" value="pp"/>
    <att type="int" name="SCORE" value="208"/>
    <att type="string" name="support" value="{&quot;StringDB&quot;: &quot;functional&quot;, &quot;StringEvidence&quot;: &quot;textmining:0.131,coexpression:0.095&quot;, &quot;BioGrid&quot;: &quot;physical&quot;, &quot;BioGrid_PubMed&quot;: &quot;33961781&quot;, &quot;BioGrid_Type&quot;: &quot;Affinity Capture-MS&quot;, &quot;BioGrid_Score&quot;: &quot;0.881318814&quot;, &quot;String_Score_Combined&quot;: 245, &quot;String_Score_Physical&quot;: 208}"/>
  </edge>
  <edge label="10189 (pp) 10483" source="250" target="261">
    <att type="string" name="canonicalName" value="10189 (pp) 10483"/>
    <att type="string" name="interaction" value="pp"/>
    <att type="int" name="SCORE" value="208"/>
    <att type="string" name="support" value="{&quot;BioGrid&quot;: &quot;physical&quot;, &quot;BioGrid_PubMed&quot;: &quot;35831314&quot;, &quot;BioGrid_Type&quot;: &quot;Co-fractionation&quot;}"/>
  </edge>
  <edge label="10189 (pp) 10492" source="250" target="262">
    <att type="string" name="canonicalName" value="10189 (pp) 10492"/>
    <att type="string" name="interaction" value="pp"/>
    <att type="int" name="SCORE" value="313"/>
    <att type="string" name="support" value="{&quot;StringDB&quot;: &quot;physical&quot;, &quot;StringEvidence&quot;: &quot;coexpression:0.695,experiments:0.284,textmining:0.227&quot;, &quot;String_Score_Physical&quot;: 313, &quot;String_Score_Combined&quot;: 838}"/>
  </edge>
  <edge label="10189 (pp) 122704" source="250" target="442">
    <att type="string" name="canonicalName" value="10189 (pp) 122704"/>
    <att type="string" name="interaction" value="pp"/>
    <att type="int" name="SCORE" value="208"/>
    <att type="string" name="support" value="{&quot;BioGrid&quot;: &quot;physical&quot;, &quot;BioGrid_PubMed&quot;: &quot;30833792&quot;, &quot;BioGrid_Type&quot;: &quot;Affinity Capture-MS&quot;}"/>
  </edge>
  <edge label="10189 (pp) 2521" source="250" target="59">
    <att type="string" name="canonicalName" value="10189 (pp) 2521"/>
    <att type="string" name="interaction" value="pp"/>
    <att type="int" name="SCORE" value="294"/>
    <att type="string" name="support" value="{&quot;StringDB&quot;: &quot;functional&quot;, &quot;StringEvidence&quot;: &quot;textmining:0.403,coexpression:0.158&quot;, &quot;InWeb_IM&quot;: &quot;inference&quot;, &quot;BioGrid&quot;: &quot;physical&quot;, &quot;BioGrid_PubMed&quot;: &quot;35271311&quot;, &quot;BioGrid_Type&quot;: &quot;Affinity Capture-MS&quot;, &quot;String_Score_Combined&quot;: 318, &quot;String_Score_Physical&quot;: 294}"/>
  </edge>
  <edge label="10189 (pp) 2961" source="250" target="71">
    <att type="string" name="canonicalName" value="10189 (pp) 2961"/>
    <att type="string" name="interaction" value="pp"/>
    <att type="int" name="SCORE" value="294"/>
    <att type="string" name="support" value="{&quot;InWeb_IM&quot;: &quot;inference&quot;}"/>
  </edge>
  <edge label="10189 (pp) 3028" source="250" target="74">
    <att type="string" name="canonicalName" value="10189 (pp) 3028"/>
    <att type="string" name="interaction" value="pp"/>
    <att type="int" name="SCORE" value="208"/>
    <att type="string" name="support" value="{&quot;BioGrid&quot;: &quot;physical&quot;, &quot;BioGrid_PubMed&quot;: &quot;29128334&quot;, &quot;BioGrid_Type&quot;: &quot;Affinity Capture-MS&quot;, &quot;BioGrid_Score&quot;: &quot;0.00091558&quot;}"/>
  </edge>
  <edge label="10189 (pp) 3178" source="250" target="76">
    <att type="string" name="canonicalName" value="10189 (pp) 3178"/>
    <att type="string" name="interaction" value="pp"/>
    <att type="int" name="SCORE" value="335"/>
    <att type="string" name="support" value="{&quot;StringDB&quot;: &quot;physical&quot;, &quot;StringEvidence&quot;: &quot;coexpression:0.942,textmining:0.506,experiments:0.308,cooccurrence:0.211&quot;, &quot;InWeb_IM&quot;: &quot;experimental&quot;, &quot;BioGrid&quot;: &quot;physical&quot;, &quot;BioGrid_PubMed&quot;: &quot;34079125,22446626&quot;, &quot;BioGrid_Type&quot;: &quot;Affinity Capture-MS,Proximity Label-MS&quot;, &quot;BioGrid_Score&quot;: &quot;7.37&quot;, &quot;String_Score_Physical&quot;: 335, &quot;String_Score_Combined&quot;: 985}"/>
  </edge>
  <edge label="10189 (pp) 3187" source="250" target="79">
    <att type="string" name="canonicalName" value="10189 (pp) 3187"/>
    <att type="string" name="interaction" value="pp"/>
    <att type="int" name="SCORE" value="252"/>
    <att type="string" name="support" value="{&quot;StringDB&quot;: &quot;physical&quot;, &quot;StringEvidence&quot;: &quot;coexpression:0.940,textmining:0.461,experiments:0.220&quot;, &quot;InWeb_IM&quot;: &quot;inference&quot;, &quot;String_Score_Physical&quot;: 252, &quot;String_Score_Combined&quot;: 975}"/>
  </edge>
  <edge label="10189 (pp) 3190" source="250" target="80">
    <att type="string" name="canonicalName" value="10189 (pp) 3190"/>
    <att type="string" name="interaction" value="pp"/>
    <att type="int" name="SCORE" value="349"/>
    <att type="string" name="support" value="{&quot;StringDB&quot;: &quot;physical&quot;, &quot;StringEvidence&quot;: &quot;coexpression:0.937,textmining:0.433,experiments:0.321&quot;, &quot;String_Score_Physical&quot;: 349, &quot;String_Score_Combined&quot;: 976}"/>
  </edge>
  <edge label="10189 (pp) 3676" source="250" target="88">
    <att type="string" name="canonicalName" value="10189 (pp) 3676"/>
    <att type="string" name="interaction" value="pp"/>
    <att type="int" name="SCORE" value="294"/>
    <att type="string" name="support" value="{&quot;InWeb_IM&quot;: &quot;experimental&quot;, &quot;BioGrid&quot;: &quot;physical&quot;, &quot;BioGrid_PubMed&quot;: &quot;22623428&quot;, &quot;BioGrid_Type&quot;: &quot;Affinity Capture-MS&quot;}"/>
  </edge>
  <edge label="10189 (pp) 4091" source="250" target="99">
    <att type="string" name="canonicalName" value="10189 (pp) 4091"/>
    <att type="string" name="interaction" value="pp"/>
    <att type="int" name="SCORE" value="294"/>
    <att type="string" name="support" value="{&quot;InWeb_IM&quot;: &quot;inference&quot;}"/>
  </edge>
  <edge label="10189 (pp) 4670" source="250" target="120">
    <att type="string" name="canonicalName" value="10189 (pp) 4670"/>
    <att type="string" name="interaction" value="pp"/>
    <att type="int" name="SCORE" value="289"/>
    <att type="string" name="support" value="{&quot;StringDB&quot;: &quot;physical&quot;, &quot;StringEvidence&quot;: &quot;coexpression:0.934,experiments:0.259,textmining:0.230&quot;, &quot;InWeb_IM&quot;: &quot;inference&quot;, &quot;BioGrid&quot;: &quot;physical&quot;, &quot;BioGrid_PubMed&quot;: &quot;22939629&quot;, &quot;BioGrid_Type&quot;: &quot;Co-fractionation&quot;, &quot;BioGrid_Score&quot;: &quot;0.777&quot;, &quot;String_Score_Physical&quot;: 289, &quot;String_Score_Combined&quot;: 957}"/>
  </edge>
  <edge label="10189 (pp) 4686" source="250" target="122">
    <att type="string" name="canonicalName" value="10189 (pp) 4686"/>
    <att type="string" name="interaction" value="pp"/>
    <att type="int" name="SCORE" value="918"/>
    <att type="string" name="support" value="{&quot;StringDB&quot;: &quot;physical&quot;, &quot;StringEvidence&quot;: &quot;textmining:0.986,experiments:0.797,database:0.583,coexpression:0.167&quot;, &quot;BioGrid&quot;: &quot;physical&quot;, &quot;BioGrid_PubMed&quot;: &quot;23222130,18974867,17190602&quot;, &quot;BioGrid_Type&quot;: &quot;Affinity Capture-Western,Affinity Capture-MS,Reconstituted Complex&quot;, &quot;String_Score_Physical&quot;: 918, &quot;String_Score_Combined&quot;: 999}"/>
  </edge>
  <edge label="10189 (pp) 4928" source="250" target="131">
    <att type="string" name="canonicalName" value="10189 (pp) 4928"/>
    <att type="string" name="interaction" value="pp"/>
    <att type="int" name="SCORE" value="641"/>
    <att type="string" name="support" value="{&quot;StringDB&quot;: &quot;physical&quot;, &quot;StringEvidence&quot;: &quot;database:0.583,textmining:0.300,coexpression:0.179,experiments:0.104&quot;, &quot;OmniPath&quot;: &quot;pathwayextra&quot;, &quot;OmniPath_Reference&quot;: &quot;Wang&quot;, &quot;String_Score_Physical&quot;: 641, &quot;String_Score_Combined&quot;: 793}"/>
  </edge>
  <edge label="10189 (pp) 5160" source="250" target="141">
    <att type="string" name="canonicalName" value="10189 (pp) 5160"/>
    <att type="string" name="interaction" value="pp"/>
    <att type="int" name="SCORE" value="208"/>
    <att type="string" name="support" value="{&quot;BioGrid&quot;: &quot;physical&quot;, &quot;BioGrid_PubMed&quot;: &quot;29128334&quot;, &quot;BioGrid_Type&quot;: &quot;Affinity Capture-MS&quot;, &quot;BioGrid_Score&quot;: &quot;0.00250873&quot;}"/>
  </edge>
  <edge label="10189 (pp) 5245" source="250" target="146">
    <att type="string" name="canonicalName" value="10189 (pp) 5245"/>
    <att type="string" name="interaction" value="pp"/>
    <att type="int" name="SCORE" value="270"/>
    <att type="string" name="support" value="{&quot;StringDB&quot;: &quot;physical&quot;, &quot;StringEvidence&quot;: &quot;experiments:0.239,textmining:0.094,coexpression:0.047&quot;, &quot;BioGrid&quot;: &quot;physical&quot;, &quot;BioGrid_PubMed&quot;: &quot;27025967&quot;, &quot;BioGrid_Type&quot;: &quot;Affinity Capture-MS&quot;, &quot;String_Score_Physical&quot;: 270, &quot;String_Score_Combined&quot;: 370}"/>
  </edge>
  <edge label="10189 (pp) 64432" source="250" target="398">
    <att type="string" name="canonicalName" value="10189 (pp) 64432"/>
    <att type="string" name="interaction" value="pp"/>
    <att type="int" name="SCORE" value="208"/>
    <att type="string" name="support" value="{&quot;BioGrid&quot;: &quot;physical&quot;, &quot;BioGrid_PubMed&quot;: &quot;30833792&quot;, &quot;BioGrid_Type&quot;: &quot;Affinity Capture-MS&quot;}"/>
  </edge>
  <edge label="10189 (pp) 6631" source="250" target="183">
    <att type="string" name="canonicalName" value="10189 (pp) 6631"/>
    <att type="string" name="interaction" value="pp"/>
    <att type="int" name="SCORE" value="294"/>
    <att type="string" name="support" value="{&quot;StringDB&quot;: &quot;functional&quot;, &quot;StringEvidence&quot;: &quot;coexpression:0.352,textmining:0.017&quot;, &quot;InWeb_IM&quot;: &quot;inference&quot;, &quot;BioGrid&quot;: &quot;physical&quot;, &quot;BioGrid_PubMed&quot;: &quot;35271311&quot;, &quot;BioGrid_Type&quot;: &quot;Affinity Capture-MS&quot;, &quot;String_Score_Combined&quot;: 389, &quot;String_Score_Physical&quot;: 294}"/>
  </edge>
  <edge label="10189 (pp) 79084" source="250" target="404">
    <att type="string" name="canonicalName" value="10189 (pp) 79084"/>
    <att type="string" name="interaction" value="pp"/>
    <att type="int" name="SCORE" value="282"/>
    <att type="string" name="support" value="{&quot;StringDB&quot;: &quot;physical&quot;, &quot;StringEvidence&quot;: &quot;experiments:0.252,textmining:0.114,coexpression:0.102&quot;, &quot;BioGrid&quot;: &quot;physical&quot;, &quot;BioGrid_PubMed&quot;: &quot;28977470&quot;, &quot;BioGrid_Type&quot;: &quot;Affinity Capture-MS&quot;, &quot;String_Score_Physical&quot;: 282, &quot;String_Score_Combined&quot;: 429}"/>
  </edge>
  <edge label="10189 (pp) 9319" source="250" target="228">
    <att type="string" name="canonicalName" value="10189 (pp) 9319"/>
    <att type="string" name="interaction" value="pp"/>
    <att type="int" name="SCORE" value="271"/>
    <att type="string" name="support" value="{&quot;StringDB&quot;: &quot;physical&quot;, &quot;StringEvidence&quot;: &quot;experiments:0.240,coexpression:0.074,textmining:0.035&quot;, &quot;BioGrid&quot;: &quot;physical&quot;, &quot;BioGrid_PubMed&quot;: &quot;22939629&quot;, &quot;BioGrid_Type&quot;: &quot;Co-fractionation&quot;, &quot;BioGrid_Score&quot;: &quot;0.791&quot;, &quot;String_Score_Physical&quot;: 271, &quot;String_Score_Combined&quot;: 348}"/>
  </edge>
  <edge label="10189 (pp) 9688" source="250" target="234">
    <att type="string" name="canonicalName" value="10189 (pp) 9688"/>
    <att type="string" name="interaction" value="pp"/>
    <att type="int" name="SCORE" value="687"/>
    <att type="string" name="support" value="{&quot;StringDB&quot;: &quot;physical&quot;, &quot;StringEvidence&quot;: &quot;database:0.583,experiments:0.219,coexpression:0.123,textmining:0.029&quot;, &quot;OmniPath&quot;: &quot;pathwayextra&quot;, &quot;OmniPath_Reference&quot;: &quot;Wang&quot;, &quot;String_Score_Physical&quot;: 687, &quot;String_Score_Combined&quot;: 733}"/>
  </edge>
  <edge label="10189 (pp) 9939" source="250" target="239">
    <att type="string" name="canonicalName" value="10189 (pp) 9939"/>
    <att type="string" name="interaction" value="pp"/>
    <att type="int" name="SCORE" value="779"/>
    <att type="string" name="support" value="{&quot;StringDB&quot;: &quot;physical&quot;, &quot;StringEvidence&quot;: &quot;textmining:0.631,database:0.583,experiments:0.449,coexpression:0.358,cooccurrence:0.171&quot;, &quot;BioGrid&quot;: &quot;physical&quot;, &quot;BioGrid_PubMed&quot;: &quot;35831314,35271311,11546873&quot;, &quot;BioGrid_Type&quot;: &quot;Affinity Capture-Western,Affinity Capture-MS,Co-fractionation&quot;, &quot;String_Score_Physical&quot;: 779, &quot;String_Score_Combined&quot;: 956}"/>
  </edge>
  <edge label="10195 (pp) 7317" source="251" target="193">
    <att type="string" name="canonicalName" value="10195 (pp) 7317"/>
    <att type="string" name="interaction" value="pp"/>
    <att type="int" name="SCORE" value="294"/>
    <att type="string" name="support" value="{&quot;InWeb_IM&quot;: &quot;inference&quot;}"/>
  </edge>
  <edge label="10197 (pp) 10971" source="252" target="280">
    <att type="string" name="canonicalName" value="10197 (pp) 10971"/>
    <att type="string" name="interaction" value="pp"/>
    <att type="int" name="SCORE" value="294"/>
    <att type="string" name="support" value="{&quot;InWeb_IM&quot;: &quot;experimental&quot;, &quot;BioGrid&quot;: &quot;physical&quot;, &quot;BioGrid_PubMed&quot;: &quot;15161933&quot;, &quot;BioGrid_Type&quot;: &quot;Reconstituted Complex&quot;}"/>
  </edge>
  <edge label="10197 (pp) 161742" source="252" target="452">
    <att type="string" name="canonicalName" value="10197 (pp) 161742"/>
    <att type="string" name="interaction" value="pp"/>
    <att type="int" name="SCORE" value="900"/>
    <att type="string" name="support" value="{&quot;StringDB&quot;: &quot;physical&quot;, &quot;StringEvidence&quot;: &quot;database:0.896&quot;, &quot;String_Score_Physical&quot;: 900, &quot;String_Score_Combined&quot;: 900}"/>
  </edge>
  <edge label="10197 (pp) 2079" source="252" target="51">
    <att type="string" name="canonicalName" value="10197 (pp) 2079"/>
    <att type="string" name="interaction" value="pp"/>
    <att type="int" name="SCORE" value="270"/>
    <att type="string" name="support" value="{&quot;StringDB&quot;: &quot;physical&quot;, &quot;StringEvidence&quot;: &quot;coexpression:0.625,experiments:0.239&quot;, &quot;BioGrid&quot;: &quot;physical&quot;, &quot;BioGrid_PubMed&quot;: &quot;29934401&quot;, &quot;BioGrid_Type&quot;: &quot;Affinity Capture-MS&quot;, &quot;String_Score_Physical&quot;: 270, &quot;String_Score_Combined&quot;: 725}"/>
  </edge>
  <edge label="10197 (pp) 23560" source="252" target="309">
    <att type="string" name="canonicalName" value="10197 (pp) 23560"/>
    <att type="string" name="interaction" value="pp"/>
    <att type="int" name="SCORE" value="218"/>
    <att type="string" name="support" value="{&quot;StringDB&quot;: &quot;physical&quot;, &quot;StringEvidence&quot;: &quot;experiments:0.185,coexpression:0.023&quot;, &quot;BioGrid&quot;: &quot;physical&quot;, &quot;BioGrid_PubMed&quot;: &quot;24778252&quot;, &quot;BioGrid_Type&quot;: &quot;Affinity Capture-MS&quot;, &quot;String_Score_Physical&quot;: 218, &quot;String_Score_Combined&quot;: 235}"/>
  </edge>
  <edge label="10197 (pp) 30850" source="252" target="336">
    <att type="string" name="canonicalName" value="10197 (pp) 30850"/>
    <att type="string" name="interaction" value="pp"/>
    <att type="int" name="SCORE" value="208"/>
    <att type="string" name="support" value="{&quot;BioGrid&quot;: &quot;physical&quot;, &quot;BioGrid_PubMed&quot;: &quot;33961781,32296183&quot;, &quot;BioGrid_Type&quot;: &quot;Two-hybrid,Affinity Capture-MS&quot;, &quot;BioGrid_Score&quot;: &quot;0.990754994&quot;}"/>
  </edge>
  <edge label="10197 (pp) 3184" source="252" target="78">
    <att type="string" name="canonicalName" value="10197 (pp) 3184"/>
    <att type="string" name="interaction" value="pp"/>
    <att type="int" name="SCORE" value="905"/>
    <att type="string" name="support" value="{&quot;StringDB&quot;: &quot;physical&quot;, &quot;StringEvidence&quot;: &quot;database:0.896,coexpression:0.125,textmining:0.112,experiments:0.050&quot;, &quot;String_Score_Physical&quot;: 905, &quot;String_Score_Combined&quot;: 926}"/>
  </edge>
  <edge label="10197 (pp) 3187" source="252" target="79">
    <att type="string" name="canonicalName" value="10197 (pp) 3187"/>
    <att type="string" name="interaction" value="pp"/>
    <att type="int" name="SCORE" value="270"/>
    <att type="string" name="support" value="{&quot;StringDB&quot;: &quot;physical&quot;, &quot;StringEvidence&quot;: &quot;coexpression:0.723,experiments:0.239,textmining:0.156&quot;, &quot;BioGrid&quot;: &quot;physical&quot;, &quot;BioGrid_PubMed&quot;: &quot;26760575&quot;, &quot;BioGrid_Type&quot;: &quot;Affinity Capture-RNA&quot;, &quot;String_Score_Physical&quot;: 270, &quot;String_Score_Combined&quot;: 829}"/>
  </edge>
  <edge label="10197 (pp) 3676" source="252" target="88">
    <att type="string" name="canonicalName" value="10197 (pp) 3676"/>
    <att type="string" name="interaction" value="pp"/>
    <att type="int" name="SCORE" value="294"/>
    <att type="string" name="support" value="{&quot;InWeb_IM&quot;: &quot;experimental&quot;, &quot;BioGrid&quot;: &quot;physical&quot;, &quot;BioGrid_PubMed&quot;: &quot;22623428&quot;, &quot;BioGrid_Type&quot;: &quot;Affinity Capture-MS&quot;}"/>
  </edge>
  <edge label="10197 (pp) 4092" source="252" target="100">
    <att type="string" name="canonicalName" value="10197 (pp) 4092"/>
    <att type="string" name="interaction" value="pp"/>
    <att type="int" name="SCORE" value="208"/>
    <att type="string" name="support" value="{&quot;BioGrid&quot;: &quot;physical&quot;, &quot;BioGrid_PubMed&quot;: &quot;31243343&quot;, &quot;BioGrid_Type&quot;: &quot;Affinity Capture-Western&quot;}"/>
  </edge>
  <edge label="10197 (pp) 4670" source="252" target="120">
    <att type="string" name="canonicalName" value="10197 (pp) 4670"/>
    <att type="string" name="interaction" value="pp"/>
    <att type="int" name="SCORE" value="270"/>
    <att type="string" name="support" value="{&quot;StringDB&quot;: &quot;physical&quot;, &quot;StringEvidence&quot;: &quot;coexpression:0.625,experiments:0.239,textmining:0.017&quot;, &quot;BioGrid&quot;: &quot;physical&quot;, &quot;BioGrid_PubMed&quot;: &quot;29934401&quot;, &quot;BioGrid_Type&quot;: &quot;Affinity Capture-MS&quot;, &quot;String_Score_Physical&quot;: 270, &quot;String_Score_Combined&quot;: 730}"/>
  </edge>
  <edge label="10197 (pp) 4869" source="252" target="129">
    <att type="string" name="canonicalName" value="10197 (pp) 4869"/>
    <att type="string" name="interaction" value="pp"/>
    <att type="int" name="SCORE" value="284"/>
    <att type="string" name="support" value="{&quot;StringDB&quot;: &quot;physical&quot;, &quot;StringEvidence&quot;: &quot;experiments:0.254,textmining:0.115,coexpression:0.047&quot;, &quot;InWeb_IM&quot;: &quot;experimental&quot;, &quot;BioGrid&quot;: &quot;physical&quot;, &quot;BioGrid_PubMed&quot;: &quot;23402259&quot;, &quot;BioGrid_Type&quot;: &quot;Affinity Capture-MS&quot;, &quot;String_Score_Physical&quot;: 284, &quot;String_Score_Combined&quot;: 396}"/>
  </edge>
  <edge label="10197 (pp) 51433" source="252" target="345">
    <att type="string" name="canonicalName" value="10197 (pp) 51433"/>
    <att type="string" name="interaction" value="pp"/>
    <att type="int" name="SCORE" value="432"/>
    <att type="string" name="support" value="{&quot;OmniPath&quot;: &quot;pathwayextra&quot;, &quot;OmniPath_Reference&quot;: &quot;Wang&quot;}"/>
  </edge>
  <edge label="10197 (pp) 5688" source="252" target="154">
    <att type="string" name="canonicalName" value="10197 (pp) 5688"/>
    <att type="string" name="interaction" value="pp"/>
    <att type="int" name="SCORE" value="966"/>
    <att type="string" name="support" value="{&quot;StringDB&quot;: &quot;physical&quot;, &quot;StringEvidence&quot;: &quot;experiments:0.835,database:0.791,textmining:0.379,coexpression:0.108&quot;, &quot;InWeb_IM&quot;: &quot;inference&quot;, &quot;BioGrid&quot;: &quot;physical&quot;, &quot;BioGrid_PubMed&quot;: &quot;35831314,35271311,33961781,29934401,22939629&quot;, &quot;BioGrid_Type&quot;: &quot;Affinity Capture-MS,Co-fractionation&quot;, &quot;BioGrid_Score&quot;: &quot;0.814936874,0.943&quot;, &quot;String_Score_Physical&quot;: 966, &quot;String_Score_Combined&quot;: 981}"/>
  </edge>
  <edge label="10197 (pp) 5704" source="252" target="155">
    <att type="string" name="canonicalName" value="10197 (pp) 5704"/>
    <att type="string" name="interaction" value="pp"/>
    <att type="int" name="SCORE" value="863"/>
    <att type="string" name="support" value="{&quot;StringDB&quot;: &quot;physical&quot;, &quot;StringEvidence&quot;: &quot;database:0.791,textmining:0.393,experiments:0.319,coexpression:0.053&quot;, &quot;InWeb_IM&quot;: &quot;inference&quot;, &quot;BioGrid&quot;: &quot;physical&quot;, &quot;BioGrid_PubMed&quot;: &quot;35271311&quot;, &quot;BioGrid_Type&quot;: &quot;Affinity Capture-MS&quot;, &quot;String_Score_Physical&quot;: 863, &quot;String_Score_Combined&quot;: 921}"/>
  </edge>
  <edge label="10197 (pp) 83855" source="252" target="417">
    <att type="string" name="canonicalName" value="10197 (pp) 83855"/>
    <att type="string" name="interaction" value="pp"/>
    <att type="int" name="SCORE" value="208"/>
    <att type="string" name="support" value="{&quot;BioGrid&quot;: &quot;physical&quot;, &quot;BioGrid_PubMed&quot;: &quot;35140242&quot;, &quot;BioGrid_Type&quot;: &quot;Affinity Capture-MS&quot;}"/>
  </edge>
  <edge label="10197 (pp) 993" source="252" target="26">
    <att type="string" name="canonicalName" value="10197 (pp) 993"/>
    <att type="string" name="interaction" value="pp"/>
    <att type="int" name="SCORE" value="900"/>
    <att type="string" name="support" value="{&quot;StringDB&quot;: &quot;physical&quot;, &quot;StringEvidence&quot;: &quot;database:0.896,textmining:0.069,coexpression:0.054&quot;, &quot;String_Score_Physical&quot;: 900, &quot;String_Score_Combined&quot;: 911}"/>
  </edge>
  <edge label="10204 (pp) 1072" source="253" target="29">
    <att type="string" name="canonicalName" value="10204 (pp) 1072"/>
    <att type="string" name="interaction" value="pp"/>
    <att type="int" name="SCORE" value="294"/>
    <att type="string" name="support" value="{&quot;StringDB&quot;: &quot;functional&quot;, &quot;StringEvidence&quot;: &quot;textmining:0.223,coexpression:0.174&quot;, &quot;InWeb_IM&quot;: &quot;inference&quot;, &quot;String_Score_Combined&quot;: 384, &quot;String_Score_Physical&quot;: 294}"/>
  </edge>
  <edge label="10204 (pp) 10848" source="253" target="274">
    <att type="string" name="canonicalName" value="10204 (pp) 10848"/>
    <att type="string" name="interaction" value="pp"/>
    <att type="int" name="SCORE" value="270"/>
    <att type="string" name="support" value="{&quot;StringDB&quot;: &quot;physical&quot;, &quot;StringEvidence&quot;: &quot;experiments:0.239&quot;, &quot;String_Score_Physical&quot;: 270, &quot;String_Score_Combined&quot;: 270}"/>
  </edge>
  <edge label="10204 (pp) 2286" source="253" target="58">
    <att type="string" name="canonicalName" value="10204 (pp) 2286"/>
    <att type="string" name="interaction" value="pp"/>
    <att type="int" name="SCORE" value="294"/>
    <att type="string" name="support" value="{&quot;InWeb_IM&quot;: &quot;inference&quot;, &quot;BioGrid&quot;: &quot;physical&quot;, &quot;BioGrid_PubMed&quot;: &quot;26344197&quot;, &quot;BioGrid_Type&quot;: &quot;Co-fractionation&quot;, &quot;BioGrid_Score&quot;: &quot;0.436056055&quot;}"/>
  </edge>
  <edge label="10204 (pp) 25824" source="253" target="317">
    <att type="string" name="canonicalName" value="10204 (pp) 25824"/>
    <att type="string" name="interaction" value="pp"/>
    <att type="int" name="SCORE" value="294"/>
    <att type="string" name="support" value="{&quot;InWeb_IM&quot;: &quot;inference&quot;}"/>
  </edge>
  <edge label="10204 (pp) 2805" source="253" target="69">
    <att type="string" name="canonicalName" value="10204 (pp) 2805"/>
    <att type="string" name="interaction" value="pp"/>
    <att type="int" name="SCORE" value="294"/>
    <att type="string" name="support" value="{&quot;InWeb_IM&quot;: &quot;inference&quot;}"/>
  </edge>
  <edge label="10204 (pp) 2821" source="253" target="70">
    <att type="string" name="canonicalName" value="10204 (pp) 2821"/>
    <att type="string" name="interaction" value="pp"/>
    <att type="int" name="SCORE" value="294"/>
    <att type="string" name="support" value="{&quot;InWeb_IM&quot;: &quot;inference&quot;}"/>
  </edge>
  <edge label="10204 (pp) 4141" source="253" target="103">
    <att type="string" name="canonicalName" value="10204 (pp) 4141"/>
    <att type="string" name="interaction" value="pp"/>
    <att type="int" name="SCORE" value="252"/>
    <att type="string" name="support" value="{&quot;StringDB&quot;: &quot;physical&quot;, &quot;StringEvidence&quot;: &quot;experiments:0.220,coexpression:0.193,textmining:0.032&quot;, &quot;String_Score_Physical&quot;: 252, &quot;String_Score_Combined&quot;: 415}"/>
  </edge>
  <edge label="10204 (pp) 4478" source="253" target="115">
    <att type="string" name="canonicalName" value="10204 (pp) 4478"/>
    <att type="string" name="interaction" value="pp"/>
    <att type="int" name="SCORE" value="294"/>
    <att type="string" name="support" value="{&quot;InWeb_IM&quot;: &quot;inference&quot;}"/>
  </edge>
  <edge label="10204 (pp) 4928" source="253" target="131">
    <att type="string" name="canonicalName" value="10204 (pp) 4928"/>
    <att type="string" name="interaction" value="pp"/>
    <att type="int" name="SCORE" value="343"/>
    <att type="string" name="support" value="{&quot;StringDB&quot;: &quot;physical&quot;, &quot;StringEvidence&quot;: &quot;textmining:0.796,experiments:0.316,coexpression:0.057&quot;, &quot;BioGrid&quot;: &quot;physical&quot;, &quot;BioGrid_PubMed&quot;: &quot;35831314&quot;, &quot;BioGrid_Type&quot;: &quot;Co-fractionation&quot;, &quot;String_Score_Physical&quot;: 343, &quot;String_Score_Combined&quot;: 873}"/>
  </edge>
  <edge label="10204 (pp) 51022" source="253" target="338">
    <att type="string" name="canonicalName" value="10204 (pp) 51022"/>
    <att type="string" name="interaction" value="pp"/>
    <att type="int" name="SCORE" value="248"/>
    <att type="string" name="support" value="{&quot;StringDB&quot;: &quot;physical&quot;, &quot;StringEvidence&quot;: &quot;experiments:0.217,coexpression:0.026&quot;, &quot;String_Score_Physical&quot;: 248, &quot;String_Score_Combined&quot;: 268}"/>
  </edge>
  <edge label="10204 (pp) 526" source="253" target="18">
    <att type="string" name="canonicalName" value="10204 (pp) 526"/>
    <att type="string" name="interaction" value="pp"/>
    <att type="int" name="SCORE" value="294"/>
    <att type="string" name="support" value="{&quot;InWeb_IM&quot;: &quot;inference&quot;}"/>
  </edge>
  <edge label="10204 (pp) 5901" source="253" target="162">
    <att type="string" name="canonicalName" value="10204 (pp) 5901"/>
    <att type="string" name="interaction" value="pp"/>
    <att type="int" name="SCORE" value="999"/>
    <att type="string" name="support" value="{&quot;StringDB&quot;: &quot;physical&quot;, &quot;StringEvidence&quot;: &quot;experiments:0.994,textmining:0.979,database:0.896,coexpression:0.552&quot;, &quot;BioGrid&quot;: &quot;physical&quot;, &quot;BioGrid_PubMed&quot;: &quot;9533885,35271311,33961781,28514442,26344197,25416956,22939629,20805321,15522285,10228171&quot;, &quot;BioGrid_Type&quot;: &quot;Reconstituted Complex,Affinity Capture-MS,Co-crystal Structure,Affinity Capture-Western,Two-hybrid,Co-fractionation&quot;, &quot;BioGrid_Score&quot;: &quot;0.706539906,0.995400976,0.819,0.983847397&quot;, &quot;String_Score_Physical&quot;: 999, &quot;String_Score_Combined&quot;: 999}"/>
  </edge>
  <edge label="10204 (pp) 5902" source="253" target="163">
    <att type="string" name="canonicalName" value="10204 (pp) 5902"/>
    <att type="string" name="interaction" value="pp"/>
    <att type="int" name="SCORE" value="907"/>
    <att type="string" name="support" value="{&quot;StringDB&quot;: &quot;physical&quot;, &quot;StringEvidence&quot;: &quot;database:0.896,textmining:0.818,coexpression:0.142,experiments:0.073&quot;, &quot;OmniPath&quot;: &quot;pathwayextra&quot;, &quot;OmniPath_Reference&quot;: &quot;Wang&quot;, &quot;String_Score_Physical&quot;: 907, &quot;String_Score_Combined&quot;: 985}"/>
  </edge>
  <edge label="10204 (pp) 6120" source="253" target="167">
    <att type="string" name="canonicalName" value="10204 (pp) 6120"/>
    <att type="string" name="interaction" value="pp"/>
    <att type="int" name="SCORE" value="272"/>
    <att type="string" name="support" value="{&quot;StringDB&quot;: &quot;physical&quot;, &quot;StringEvidence&quot;: &quot;experiments:0.241,coexpression:0.008&quot;, &quot;BioGrid&quot;: &quot;physical&quot;, &quot;BioGrid_PubMed&quot;: &quot;26344197&quot;, &quot;BioGrid_Type&quot;: &quot;Co-fractionation&quot;, &quot;BioGrid_Score&quot;: &quot;0.091019769&quot;, &quot;String_Score_Physical&quot;: 272, &quot;String_Score_Combined&quot;: 278}"/>
  </edge>
  <edge label="10204 (pp) 6675" source="253" target="185">
    <att type="string" name="canonicalName" value="10204 (pp) 6675"/>
    <att type="string" name="interaction" value="pp"/>
    <att type="int" name="SCORE" value="726"/>
    <att type="string" name="support" value="{&quot;StringDB&quot;: &quot;physical&quot;, &quot;StringEvidence&quot;: &quot;experiments:0.714,coexpression:0.023&quot;, &quot;String_Score_Physical&quot;: 726, &quot;String_Score_Combined&quot;: 732}"/>
  </edge>
  <edge label="10204 (pp) 7317" source="253" target="193">
    <att type="string" name="canonicalName" value="10204 (pp) 7317"/>
    <att type="string" name="interaction" value="pp"/>
    <att type="int" name="SCORE" value="294"/>
    <att type="string" name="support" value="{&quot;InWeb_IM&quot;: &quot;inference&quot;}"/>
  </edge>
  <edge label="10204 (pp) 811" source="253" target="22">
    <att type="string" name="canonicalName" value="10204 (pp) 811"/>
    <att type="string" name="interaction" value="pp"/>
    <att type="int" name="SCORE" value="294"/>
    <att type="string" name="support" value="{&quot;InWeb_IM&quot;: &quot;inference&quot;}"/>
  </edge>
  <edge label="10212 (pp) 10263" source="254" target="255">
    <att type="string" name="canonicalName" value="10212 (pp) 10263"/>
    <att type="string" name="interaction" value="pp"/>
    <att type="int" name="SCORE" value="208"/>
    <att type="string" name="support" value="{&quot;BioGrid&quot;: &quot;physical&quot;, &quot;BioGrid_PubMed&quot;: &quot;32393512&quot;, &quot;BioGrid_Type&quot;: &quot;Affinity Capture-RNA&quot;, &quot;BioGrid_Score&quot;: &quot;2.034764293&quot;}"/>
  </edge>
  <edge label="10212 (pp) 10772" source="254" target="272">
    <att type="string" name="canonicalName" value="10212 (pp) 10772"/>
    <att type="string" name="interaction" value="pp"/>
    <att type="int" name="SCORE" value="242"/>
    <att type="string" name="support" value="{&quot;StringDB&quot;: &quot;physical&quot;, &quot;StringEvidence&quot;: &quot;textmining:0.232,experiments:0.211,coexpression:0.091&quot;, &quot;String_Score_Physical&quot;: 242, &quot;String_Score_Combined&quot;: 471}"/>
  </edge>
  <edge label="10212 (pp) 11015" source="254" target="285">
    <att type="string" name="canonicalName" value="10212 (pp) 11015"/>
    <att type="string" name="interaction" value="pp"/>
    <att type="int" name="SCORE" value="294"/>
    <att type="string" name="support" value="{&quot;InWeb_IM&quot;: &quot;inference&quot;}"/>
  </edge>
  <edge label="10212 (pp) 1153" source="254" target="31">
    <att type="string" name="canonicalName" value="10212 (pp) 1153"/>
    <att type="string" name="interaction" value="pp"/>
    <att type="int" name="SCORE" value="242"/>
    <att type="string" name="support" value="{&quot;StringDB&quot;: &quot;physical&quot;, &quot;StringEvidence&quot;: &quot;experiments:0.211,textmining:0.101,coexpression:0.027&quot;, &quot;String_Score_Physical&quot;: 242, &quot;String_Score_Combined&quot;: 337}"/>
  </edge>
  <edge label="10212 (pp) 22822" source="254" target="293">
    <att type="string" name="canonicalName" value="10212 (pp) 22822"/>
    <att type="string" name="interaction" value="pp"/>
    <att type="int" name="SCORE" value="208"/>
    <att type="string" name="support" value="{&quot;BioGrid&quot;: &quot;physical&quot;, &quot;BioGrid_PubMed&quot;: &quot;32393512&quot;, &quot;BioGrid_Type&quot;: &quot;Affinity Capture-RNA&quot;, &quot;BioGrid_Score&quot;: &quot;2.002348651&quot;}"/>
  </edge>
  <edge label="10212 (pp) 23560" source="254" target="309">
    <att type="string" name="canonicalName" value="10212 (pp) 23560"/>
    <att type="string" name="interaction" value="pp"/>
    <att type="int" name="SCORE" value="216"/>
    <att type="string" name="support" value="{&quot;StringDB&quot;: &quot;physical&quot;, &quot;StringEvidence&quot;: &quot;experiments:0.182,coexpression:0.174,textmining:0.036&quot;, &quot;String_Score_Physical&quot;: 216, &quot;String_Score_Combined&quot;: 376}"/>
  </edge>
  <edge label="10212 (pp) 2673" source="254" target="62">
    <att type="string" name="canonicalName" value="10212 (pp) 2673"/>
    <att type="string" name="interaction" value="pp"/>
    <att type="int" name="SCORE" value="294"/>
    <att type="string" name="support" value="{&quot;InWeb_IM&quot;: &quot;inference&quot;}"/>
  </edge>
  <edge label="10212 (pp) 29896" source="254" target="330">
    <att type="string" name="canonicalName" value="10212 (pp) 29896"/>
    <att type="string" name="interaction" value="pp"/>
    <att type="int" name="SCORE" value="242"/>
    <att type="string" name="support" value="{&quot;StringDB&quot;: &quot;physical&quot;, &quot;StringEvidence&quot;: &quot;experiments:0.211,textmining:0.101,coexpression:0.054&quot;, &quot;String_Score_Physical&quot;: 242, &quot;String_Score_Combined&quot;: 356}"/>
  </edge>
  <edge label="10212 (pp) 29950" source="254" target="332">
    <att type="string" name="canonicalName" value="10212 (pp) 29950"/>
    <att type="string" name="interaction" value="pp"/>
    <att type="int" name="SCORE" value="208"/>
    <att type="string" name="support" value="{&quot;BioGrid&quot;: &quot;physical&quot;, &quot;BioGrid_PubMed&quot;: &quot;32393512&quot;, &quot;BioGrid_Type&quot;: &quot;Affinity Capture-RNA&quot;, &quot;BioGrid_Score&quot;: &quot;2.097497565&quot;}"/>
  </edge>
  <edge label="10212 (pp) 3178" source="254" target="76">
    <att type="string" name="canonicalName" value="10212 (pp) 3178"/>
    <att type="string" name="interaction" value="pp"/>
    <att type="int" name="SCORE" value="242"/>
    <att type="string" name="support" value="{&quot;StringDB&quot;: &quot;physical&quot;, &quot;StringEvidence&quot;: &quot;textmining:0.408,coexpression:0.260,experiments:0.211&quot;, &quot;String_Score_Physical&quot;: 242, &quot;String_Score_Combined&quot;: 668}"/>
  </edge>
  <edge label="10212 (pp) 3182" source="254" target="77">
    <att type="string" name="canonicalName" value="10212 (pp) 3182"/>
    <att type="string" name="interaction" value="pp"/>
    <att type="int" name="SCORE" value="242"/>
    <att type="string" name="support" value="{&quot;StringDB&quot;: &quot;physical&quot;, &quot;StringEvidence&quot;: &quot;coexpression:0.311,experiments:0.211,textmining:0.101&quot;, &quot;String_Score_Physical&quot;: 242, &quot;String_Score_Combined&quot;: 531}"/>
  </edge>
  <edge label="10212 (pp) 3184" source="254" target="78">
    <att type="string" name="canonicalName" value="10212 (pp) 3184"/>
    <att type="string" name="interaction" value="pp"/>
    <att type="int" name="SCORE" value="242"/>
    <att type="string" name="support" value="{&quot;StringDB&quot;: &quot;physical&quot;, &quot;StringEvidence&quot;: &quot;experiments:0.211,textmining:0.192,coexpression:0.121&quot;, &quot;String_Score_Physical&quot;: 242, &quot;String_Score_Combined&quot;: 462}"/>
  </edge>
  <edge label="10212 (pp) 3385" source="254" target="83">
    <att type="string" name="canonicalName" value="10212 (pp) 3385"/>
    <att type="string" name="interaction" value="pp"/>
    <att type="int" name="SCORE" value="208"/>
    <att type="string" name="support" value="{&quot;BioGrid&quot;: &quot;physical&quot;, &quot;BioGrid_PubMed&quot;: &quot;32393512&quot;, &quot;BioGrid_Type&quot;: &quot;Affinity Capture-RNA&quot;, &quot;BioGrid_Score&quot;: &quot;4.636162883&quot;}"/>
  </edge>
  <edge label="10212 (pp) 3566" source="254" target="85">
    <att type="string" name="canonicalName" value="10212 (pp) 3566"/>
    <att type="string" name="interaction" value="pp"/>
    <att type="int" name="SCORE" value="208"/>
    <att type="string" name="support" value="{&quot;BioGrid&quot;: &quot;physical&quot;, &quot;BioGrid_PubMed&quot;: &quot;32393512&quot;, &quot;BioGrid_Type&quot;: &quot;Affinity Capture-RNA&quot;, &quot;BioGrid_Score&quot;: &quot;2.504544034&quot;}"/>
  </edge>
  <edge label="10212 (pp) 3939" source="254" target="94">
    <att type="string" name="canonicalName" value="10212 (pp) 3939"/>
    <att type="string" name="interaction" value="pp"/>
    <att type="int" name="SCORE" value="294"/>
    <att type="string" name="support" value="{&quot;InWeb_IM&quot;: &quot;inference&quot;}"/>
  </edge>
  <edge label="10212 (pp) 3995" source="254" target="97">
    <att type="string" name="canonicalName" value="10212 (pp) 3995"/>
    <att type="string" name="interaction" value="pp"/>
    <att type="int" name="SCORE" value="208"/>
    <att type="string" name="support" value="{&quot;BioGrid&quot;: &quot;physical&quot;, &quot;BioGrid_PubMed&quot;: &quot;32393512&quot;, &quot;BioGrid_Type&quot;: &quot;Affinity Capture-RNA&quot;, &quot;BioGrid_Score&quot;: &quot;2.618804066&quot;}"/>
  </edge>
  <edge label="10212 (pp) 4686" source="254" target="122">
    <att type="string" name="canonicalName" value="10212 (pp) 4686"/>
    <att type="string" name="interaction" value="pp"/>
    <att type="int" name="SCORE" value="642"/>
    <att type="string" name="support" value="{&quot;StringDB&quot;: &quot;physical&quot;, &quot;StringEvidence&quot;: &quot;textmining:0.772,database:0.583,coexpression:0.260,experiments:0.105&quot;, &quot;InWeb_IM&quot;: &quot;inference&quot;, &quot;String_Score_Physical&quot;: 642, &quot;String_Score_Combined&quot;: 939}"/>
  </edge>
  <edge label="10212 (pp) 4809" source="254" target="125">
    <att type="string" name="canonicalName" value="10212 (pp) 4809"/>
    <att type="string" name="interaction" value="pp"/>
    <att type="int" name="SCORE" value="213"/>
    <att type="string" name="support" value="{&quot;StringDB&quot;: &quot;physical&quot;, &quot;StringEvidence&quot;: &quot;textmining:0.212,experiments:0.179,coexpression:0.117&quot;, &quot;String_Score_Physical&quot;: 213, &quot;String_Score_Combined&quot;: 452}"/>
  </edge>
  <edge label="10212 (pp) 488" source="254" target="17">
    <att type="string" name="canonicalName" value="10212 (pp) 488"/>
    <att type="string" name="interaction" value="pp"/>
    <att type="int" name="SCORE" value="294"/>
    <att type="string" name="support" value="{&quot;InWeb_IM&quot;: &quot;inference&quot;}"/>
  </edge>
  <edge label="10212 (pp) 5205" source="254" target="144">
    <att type="string" name="canonicalName" value="10212 (pp) 5205"/>
    <att type="string" name="interaction" value="pp"/>
    <att type="int" name="SCORE" value="208"/>
    <att type="string" name="support" value="{&quot;BioGrid&quot;: &quot;physical&quot;, &quot;BioGrid_PubMed&quot;: &quot;32393512&quot;, &quot;BioGrid_Type&quot;: &quot;Affinity Capture-RNA&quot;, &quot;BioGrid_Score&quot;: &quot;3.150856241&quot;}"/>
  </edge>
  <edge label="10212 (pp) 5245" source="254" target="146">
    <att type="string" name="canonicalName" value="10212 (pp) 5245"/>
    <att type="string" name="interaction" value="pp"/>
    <att type="int" name="SCORE" value="270"/>
    <att type="string" name="support" value="{&quot;StringDB&quot;: &quot;physical&quot;, &quot;StringEvidence&quot;: &quot;experiments:0.239,coexpression:0.070,textmining:0.013,neighborhood:0.005&quot;, &quot;BioGrid&quot;: &quot;physical&quot;, &quot;BioGrid_PubMed&quot;: &quot;27025967&quot;, &quot;BioGrid_Type&quot;: &quot;Affinity Capture-MS&quot;, &quot;String_Score_Physical&quot;: 270, &quot;String_Score_Combined&quot;: 332}"/>
  </edge>
  <edge label="10212 (pp) 526" source="254" target="18">
    <att type="string" name="canonicalName" value="10212 (pp) 526"/>
    <att type="string" name="interaction" value="pp"/>
    <att type="int" name="SCORE" value="294"/>
    <att type="string" name="support" value="{&quot;StringDB&quot;: &quot;functional&quot;, &quot;StringEvidence&quot;: &quot;textmining:0.132,coexpression:0.045&quot;, &quot;InWeb_IM&quot;: &quot;inference&quot;, &quot;BioGrid&quot;: &quot;physical&quot;, &quot;BioGrid_PubMed&quot;: &quot;32393512&quot;, &quot;BioGrid_Type&quot;: &quot;Affinity Capture-RNA&quot;, &quot;BioGrid_Score&quot;: &quot;2.286609747&quot;, &quot;String_Score_Combined&quot;: 205, &quot;String_Score_Physical&quot;: 294}"/>
  </edge>
  <edge label="10212 (pp) 5393" source="254" target="149">
    <att type="string" name="canonicalName" value="10212 (pp) 5393"/>
    <att type="string" name="interaction" value="pp"/>
    <att type="int" name="SCORE" value="225"/>
    <att type="string" name="support" value="{&quot;StringDB&quot;: &quot;physical&quot;, &quot;StringEvidence&quot;: &quot;experiments:0.192,coexpression:0.108,textmining:0.041&quot;, &quot;String_Score_Physical&quot;: 225, &quot;String_Score_Combined&quot;: 336}"/>
  </edge>
  <edge label="10212 (pp) 5516" source="254" target="150">
    <att type="string" name="canonicalName" value="10212 (pp) 5516"/>
    <att type="string" name="interaction" value="pp"/>
    <att type="int" name="SCORE" value="208"/>
    <att type="string" name="support" value="{&quot;BioGrid&quot;: &quot;physical&quot;, &quot;BioGrid_PubMed&quot;: &quot;32393512&quot;, &quot;BioGrid_Type&quot;: &quot;Affinity Capture-RNA&quot;, &quot;BioGrid_Score&quot;: &quot;2.992823985&quot;}"/>
  </edge>
  <edge label="10212 (pp) 55577" source="254" target="372">
    <att type="string" name="canonicalName" value="10212 (pp) 55577"/>
    <att type="string" name="interaction" value="pp"/>
    <att type="int" name="SCORE" value="246"/>
    <att type="string" name="support" value="{&quot;StringDB&quot;: &quot;physical&quot;, &quot;StringEvidence&quot;: &quot;experiments:0.215,coexpression:0.015&quot;, &quot;BioGrid&quot;: &quot;physical&quot;, &quot;BioGrid_PubMed&quot;: &quot;22863883&quot;, &quot;BioGrid_Type&quot;: &quot;Co-fractionation&quot;, &quot;String_Score_Physical&quot;: 246, &quot;String_Score_Combined&quot;: 257}"/>
  </edge>
  <edge label="10212 (pp) 55690" source="254" target="373">
    <att type="string" name="canonicalName" value="10212 (pp) 55690"/>
    <att type="string" name="interaction" value="pp"/>
    <att type="int" name="SCORE" value="208"/>
    <att type="string" name="support" value="{&quot;BioGrid&quot;: &quot;physical&quot;, &quot;BioGrid_PubMed&quot;: &quot;32393512&quot;, &quot;BioGrid_Type&quot;: &quot;Affinity Capture-RNA&quot;, &quot;BioGrid_Score&quot;: &quot;2.550595171&quot;}"/>
  </edge>
  <edge label="10212 (pp) 55839" source="254" target="376">
    <att type="string" name="canonicalName" value="10212 (pp) 55839"/>
    <att type="string" name="interaction" value="pp"/>
    <att type="int" name="SCORE" value="208"/>
    <att type="string" name="support" value="{&quot;StringDB&quot;: &quot;functional&quot;, &quot;StringEvidence&quot;: &quot;coexpression:0.124&quot;, &quot;BioGrid&quot;: &quot;physical&quot;, &quot;BioGrid_PubMed&quot;: &quot;32393512&quot;, &quot;BioGrid_Type&quot;: &quot;Affinity Capture-RNA&quot;, &quot;BioGrid_Score&quot;: &quot;3.495443845&quot;, &quot;String_Score_Combined&quot;: 159, &quot;String_Score_Physical&quot;: 208}"/>
  </edge>
  <edge label="10212 (pp) 5935" source="254" target="164">
    <att type="string" name="canonicalName" value="10212 (pp) 5935"/>
    <att type="string" name="interaction" value="pp"/>
    <att type="int" name="SCORE" value="242"/>
    <att type="string" name="support" value="{&quot;StringDB&quot;: &quot;physical&quot;, &quot;StringEvidence&quot;: &quot;experiments:0.211,textmining:0.163,coexpression:0.065&quot;, &quot;String_Score_Physical&quot;: 242, &quot;String_Score_Combined&quot;: 407}"/>
  </edge>
  <edge label="10212 (pp) 60673" source="254" target="394">
    <att type="string" name="canonicalName" value="10212 (pp) 60673"/>
    <att type="string" name="interaction" value="pp"/>
    <att type="int" name="SCORE" value="208"/>
    <att type="string" name="support" value="{&quot;BioGrid&quot;: &quot;physical&quot;, &quot;BioGrid_PubMed&quot;: &quot;32393512&quot;, &quot;BioGrid_Type&quot;: &quot;Affinity Capture-RNA&quot;, &quot;BioGrid_Score&quot;: &quot;6.373299287&quot;}"/>
  </edge>
  <edge label="10212 (pp) 6434" source="254" target="171">
    <att type="string" name="canonicalName" value="10212 (pp) 6434"/>
    <att type="string" name="interaction" value="pp"/>
    <att type="int" name="SCORE" value="242"/>
    <att type="string" name="support" value="{&quot;StringDB&quot;: &quot;physical&quot;, &quot;StringEvidence&quot;: &quot;coexpression:0.248,experiments:0.211,textmining:0.188&quot;, &quot;String_Score_Physical&quot;: 242, &quot;String_Score_Combined&quot;: 538}"/>
  </edge>
  <edge label="10212 (pp) 6747" source="254" target="188">
    <att type="string" name="canonicalName" value="10212 (pp) 6747"/>
    <att type="string" name="interaction" value="pp"/>
    <att type="int" name="SCORE" value="297"/>
    <att type="string" name="support" value="{&quot;StringDB&quot;: &quot;physical&quot;, &quot;StringEvidence&quot;: &quot;experiments:0.267,textmining:0.046&quot;, &quot;BioGrid&quot;: &quot;physical&quot;, &quot;BioGrid_PubMed&quot;: &quot;26344197&quot;, &quot;BioGrid_Type&quot;: &quot;Co-fractionation&quot;, &quot;BioGrid_Score&quot;: &quot;0.114374185&quot;, &quot;String_Score_Physical&quot;: 297, &quot;String_Score_Combined&quot;: 329}"/>
  </edge>
  <edge label="10212 (pp) 7347" source="254" target="194">
    <att type="string" name="canonicalName" value="10212 (pp) 7347"/>
    <att type="string" name="interaction" value="pp"/>
    <att type="int" name="SCORE" value="282"/>
    <att type="string" name="support" value="{&quot;StringDB&quot;: &quot;physical&quot;, &quot;StringEvidence&quot;: &quot;experiments:0.252,coexpression:0.025&quot;, &quot;BioGrid&quot;: &quot;physical&quot;, &quot;BioGrid_PubMed&quot;: &quot;30559450&quot;, &quot;BioGrid_Type&quot;: &quot;Affinity Capture-MS&quot;, &quot;String_Score_Physical&quot;: 282, &quot;String_Score_Combined&quot;: 300}"/>
  </edge>
  <edge label="10212 (pp) 84365" source="254" target="424">
    <att type="string" name="canonicalName" value="10212 (pp) 84365"/>
    <att type="string" name="interaction" value="pp"/>
    <att type="int" name="SCORE" value="203"/>
    <att type="string" name="support" value="{&quot;StringDB&quot;: &quot;physical&quot;, &quot;StringEvidence&quot;: &quot;experiments:0.169,coexpression:0.132,textmining:0.051&quot;, &quot;String_Score_Physical&quot;: 203, &quot;String_Score_Combined&quot;: 343}"/>
  </edge>
  <edge label="10212 (pp) 90488" source="254" target="431">
    <att type="string" name="canonicalName" value="10212 (pp) 90488"/>
    <att type="string" name="interaction" value="pp"/>
    <att type="int" name="SCORE" value="208"/>
    <att type="string" name="support" value="{&quot;BioGrid&quot;: &quot;physical&quot;, &quot;BioGrid_PubMed&quot;: &quot;32393512&quot;, &quot;BioGrid_Type&quot;: &quot;Affinity Capture-RNA&quot;, &quot;BioGrid_Score&quot;: &quot;3.978354542&quot;}"/>
  </edge>
  <edge label="10212 (pp) 9704" source="254" target="235">
    <att type="string" name="canonicalName" value="10212 (pp) 9704"/>
    <att type="string" name="interaction" value="pp"/>
    <att type="int" name="SCORE" value="191"/>
    <att type="string" name="support" value="{&quot;StringDB&quot;: &quot;physical&quot;, &quot;StringEvidence&quot;: &quot;textmining:0.313,experiments:0.156,coexpression:0.048&quot;, &quot;String_Score_Physical&quot;: 191, &quot;String_Score_Combined&quot;: 471}"/>
  </edge>
  <edge label="10212 (pp) 9939" source="254" target="239">
    <att type="string" name="canonicalName" value="10212 (pp) 9939"/>
    <att type="string" name="interaction" value="pp"/>
    <att type="int" name="SCORE" value="680"/>
    <att type="string" name="support" value="{&quot;StringDB&quot;: &quot;physical&quot;, &quot;StringEvidence&quot;: &quot;database:0.583,coexpression:0.269,textmining:0.222,experiments:0.200&quot;, &quot;InWeb_IM&quot;: &quot;inference&quot;, &quot;String_Score_Physical&quot;: 680, &quot;String_Score_Combined&quot;: 818}"/>
  </edge>
  <edge label="10212 (pp) 9987" source="254" target="241">
    <att type="string" name="canonicalName" value="10212 (pp) 9987"/>
    <att type="string" name="interaction" value="pp"/>
    <att type="int" name="SCORE" value="242"/>
    <att type="string" name="support" value="{&quot;StringDB&quot;: &quot;physical&quot;, &quot;StringEvidence&quot;: &quot;experiments:0.211,textmining:0.179,coexpression:0.065&quot;, &quot;String_Score_Physical&quot;: 242, &quot;String_Score_Combined&quot;: 418}"/>
  </edge>
  <edge label="10263 (pp) 10897" source="255" target="275">
    <att type="string" name="canonicalName" value="10263 (pp) 10897"/>
    <att type="string" name="interaction" value="pp"/>
    <att type="int" name="SCORE" value="294"/>
    <att type="string" name="support" value="{&quot;InWeb_IM&quot;: &quot;experimental&quot;, &quot;BioGrid&quot;: &quot;physical&quot;, &quot;BioGrid_PubMed&quot;: &quot;21900206&quot;, &quot;BioGrid_Type&quot;: &quot;Two-hybrid&quot;}"/>
  </edge>
  <edge label="10263 (pp) 29896" source="255" target="330">
[truncated: 1,565,857 more chars]
