# Supplementary material for: Fibroblasts as an in vitro model of circadian genetic and genomic studies
Source: Mamm Genome. 2024 Jul 3;35(3):432–44. doi: 10.1007/s00335-024-10050-7 (PMC11329553; doi:10.1007/s00335-024-10050-7)
Supplement: Supplementary file 6 — Supplementary file6 (ZIP 46445 kb) [file 335_2024_10050_MOESM6_ESM.zip]

Archive with 99 entries (94 files):
- MetaCycle_Results/
- MetaCycle_Results/metaJTK/
- MetaCycle_Results/.DS_Store
- __MACOSX/MetaCycle_Results/._.DS_Store
- MetaCycle_Results/metaoutLS/
- MetaCycle_Results/RAINCPMdata.RData
- __MACOSX/MetaCycle_Results/._RAINCPMdata.RData
- MetaCycle_Results/meta2dout/
- MetaCycle_Results/metaoutARSER/
- MetaCycle_Results/metaJTK/meta3dSubjectID_2014L01249_QuoteOrderedDesignTable.csv
- __MACOSX/MetaCycle_Results/metaJTK/._meta3dSubjectID_2014L01249_QuoteOrderedDesignTable.csv
- MetaCycle_Results/metaJTK/meta3dSubjectID_2014L00641_QuoteOrderedDesignTable.csv
- __MACOSX/MetaCycle_Results/metaJTK/._meta3dSubjectID_2014L00641_QuoteOrderedDesignTable.csv
- MetaCycle_Results/metaJTK/meta3dSubjectID_2014L01145_QuoteOrderedDesignTable.csv
- __MACOSX/MetaCycle_Results/metaJTK/._meta3dSubjectID_2014L01145_QuoteOrderedDesignTable.csv
- MetaCycle_Results/metaJTK/meta3dSubjectID_2014L00478_QuoteOrderedDesignTable.csv
- __MACOSX/MetaCycle_Results/metaJTK/._meta3dSubjectID_2014L00478_QuoteOrderedDesignTable.csv
- MetaCycle_Results/metaJTK/meta3dSubjectID_2014L00966_QuoteOrderedDesignTable.csv
- __MACOSX/MetaCycle_Results/metaJTK/._meta3dSubjectID_2014L00966_QuoteOrderedDesignTable.csv
- MetaCycle_Results/metaJTK/meta3dGroupID_AllSubjects_QuoteOrderedDesignTable.csv
- __MACOSX/MetaCycle_Results/metaJTK/._meta3dGroupID_AllSubjects_QuoteOrderedDesignTable.csv
- MetaCycle_Results/metaJTK/meta3dSubjectID_2013L01115_QuoteOrderedDesignTable.csv
- __MACOSX/MetaCycle_Results/metaJTK/._meta3dSubjectID_2013L01115_QuoteOrderedDesignTable.csv
- MetaCycle_Results/metaoutLS/meta3dSubjectID_2014L01249_QuoteOrderedDesignTable.csv
- __MACOSX/MetaCycle_Results/metaoutLS/._meta3dSubjectID_2014L01249_QuoteOrderedDesignTable.csv
- MetaCycle_Results/metaoutLS/meta3dSubjectID_2014L00641_QuoteOrderedDesignTable.csv
- __MACOSX/MetaCycle_Results/metaoutLS/._meta3dSubjectID_2014L00641_QuoteOrderedDesignTable.csv
- MetaCycle_Results/metaoutLS/meta3dSubjectID_2014L01145_QuoteOrderedDesignTable.csv
- __MACOSX/MetaCycle_Results/metaoutLS/._meta3dSubjectID_2014L01145_QuoteOrderedDesignTable.csv
- MetaCycle_Results/metaoutLS/meta3dSubjectID_2014L00478_QuoteOrderedDesignTable.csv
- __MACOSX/MetaCycle_Results/metaoutLS/._meta3dSubjectID_2014L00478_QuoteOrderedDesignTable.csv
- MetaCycle_Results/metaoutLS/meta3dSubjectID_2014L00966_QuoteOrderedDesignTable.csv
- __MACOSX/MetaCycle_Results/metaoutLS/._meta3dSubjectID_2014L00966_QuoteOrderedDesignTable.csv
- MetaCycle_Results/metaoutLS/meta3dGroupID_AllSubjects_QuoteOrderedDesignTable.csv
- __MACOSX/MetaCycle_Results/metaoutLS/._meta3dGroupID_AllSubjects_QuoteOrderedDesignTable.csv
- MetaCycle_Results/metaoutLS/meta3dSubjectID_2013L01115_QuoteOrderedDesignTable.csv
- __MACOSX/MetaCycle_Results/metaoutLS/._meta3dSubjectID_2013L01115_QuoteOrderedDesignTable.csv
- MetaCycle_Results/meta2dout/JTKresult_MCPM2014L01249_Input.txt
- __MACOSX/MetaCycle_Results/meta2dout/._JTKresult_MCPM2014L01249_Input.txt
- MetaCycle_Results/meta2dout/JTKresult_MCPM2013L01115_Input.txt
- __MACOSX/MetaCycle_Results/meta2dout/._JTKresult_MCPM2013L01115_Input.txt
- MetaCycle_Results/meta2dout/JTKresult_MCPM2014L01145_Input.txt
- __MACOSX/MetaCycle_Results/meta2dout/._JTKresult_MCPM2014L01145_Input.txt
- MetaCycle_Results/meta2dout/JTKresult_MCPM2014L00966_Input.txt
- __MACOSX/MetaCycle_Results/meta2dout/._JTKresult_MCPM2014L00966_Input.txt
- MetaCycle_Results/meta2dout/meta2d_MCPM2014L00641_Input.txt
- __MACOSX/MetaCycle_Results/meta2dout/._meta2d_MCPM2014L00641_Input.txt
- MetaCycle_Results/meta2dout/meta2d_MCPM2014L00966_Input.txt
- __MACOSX/MetaCycle_Results/meta2dout/._meta2d_MCPM2014L00966_Input.txt
- MetaCycle_Results/meta2dout/meta2d_MCPM2014L01145_Input.txt
- __MACOSX/MetaCycle_Results/meta2dout/._meta2d_MCPM2014L01145_Input.txt
- MetaCycle_Results/meta2dout/meta2d_MCPM2013L01115_Input.txt
- __MACOSX/MetaCycle_Results/meta2dout/._meta2d_MCPM2013L01115_Input.txt
- MetaCycle_Results/meta2dout/JTKresult_MCPM2014L00641_Input.txt
- __MACOSX/MetaCycle_Results/meta2dout/._JTKresult_MCPM2014L00641_Input.txt
- MetaCycle_Results/meta2dout/LSresult_MCPM2014L00478_Input.txt
- __MACOSX/MetaCycle_Results/meta2dout/._LSresult_MCPM2014L00478_Input.txt
- MetaCycle_Results/meta2dout/meta2d_MCPM2014L01249_Input.txt
- __MACOSX/MetaCycle_Results/meta2dout/._meta2d_MCPM2014L01249_Input.txt
- MetaCycle_Results/meta2dout/ARSresult_MCPM2014L00478_Input.txt
- __MACOSX/MetaCycle_Results/meta2dout/._ARSresult_MCPM2014L00478_Input.txt
- MetaCycle_Results/meta2dout/LSresult_MCPM2014L00966_Input.txt
- __MACOSX/MetaCycle_Results/meta2dout/._LSresult_MCPM2014L00966_Input.txt
- MetaCycle_Results/meta2dout/LSresult_MCPM2014L01145_Input.txt
- __MACOSX/MetaCycle_Results/meta2dout/._LSresult_MCPM2014L01145_Input.txt
- MetaCycle_Results/meta2dout/LSresult_MCPM2013L01115_Input.txt
- __MACOSX/MetaCycle_Results/meta2dout/._LSresult_MCPM2013L01115_Input.txt
- MetaCycle_Results/meta2dout/ARSresult_MCPM2013L01115_Input.txt
- __MACOSX/MetaCycle_Results/meta2dout/._ARSresult_MCPM2013L01115_Input.txt
- MetaCycle_Results/meta2dout/ARSresult_MCPM2014L00966_Input.txt
- __MACOSX/MetaCycle_Results/meta2dout/._ARSresult_MCPM2014L00966_Input.txt
- MetaCycle_Results/meta2dout/ARSresult_MCPM2014L01145_Input.txt
- __MACOSX/MetaCycle_Results/meta2dout/._ARSresult_MCPM2014L01145_Input.txt
- MetaCycle_Results/meta2dout/meta2d_MCPM2014L00478_Input.txt
- __MACOSX/MetaCycle_Results/meta2dout/._meta2d_MCPM2014L00478_Input.txt
- MetaCycle_Results/meta2dout/LSresult_MCPM2014L01249_Input.txt
- __MACOSX/MetaCycle_Results/meta2dout/._LSresult_MCPM2014L01249_Input.txt
- MetaCycle_Results/meta2dout/ARSresult_MCPM2014L01249_Input.txt
- __MACOSX/MetaCycle_Results/meta2dout/._ARSresult_MCPM2014L01249_Input.txt
- MetaCycle_Results/meta2dout/JTKresult_MCPM2014L00478_Input.txt
- __MACOSX/MetaCycle_Results/meta2dout/._JTKresult_MCPM2014L00478_Input.txt
- MetaCycle_Results/meta2dout/ARSresult_MCPM2014L00641_Input.txt
- __MACOSX/MetaCycle_Results/meta2dout/._ARSresult_MCPM2014L00641_Input.txt
- MetaCycle_Results/meta2dout/LSresult_MCPM2014L00641_Input.txt
- __MACOSX/MetaCycle_Results/meta2dout/._LSresult_MCPM2014L00641_Input.txt
- MetaCycle_Results/metaoutARSER/meta3dSubjectID_2014L01249_QuoteOrderedDesignTable.csv
- __MACOSX/MetaCycle_Results/metaoutARSER/._meta3dSubjectID_2014L01249_QuoteOrderedDesignTable.csv
- MetaCycle_Results/metaoutARSER/meta3dSubjectID_2014L00641_QuoteOrderedDesignTable.csv
- __MACOSX/MetaCycle_Results/metaoutARSER/._meta3dSubjectID_2014L00641_QuoteOrderedDesignTable.csv
- MetaCycle_Results/metaoutARSER/meta3dSubjectID_2014L01145_QuoteOrderedDesignTable.csv
- __MACOSX/MetaCycle_Results/metaoutARSER/._meta3dSubjectID_2014L01145_QuoteOrderedDesignTable.csv
- MetaCycle_Results/metaoutARSER/meta3dSubjectID_2014L00478_QuoteOrderedDesignTable.csv
- __MACOSX/MetaCycle_Results/metaoutARSER/._meta3dSubjectID_2014L00478_QuoteOrderedDesignTable.csv
- MetaCycle_Results/metaoutARSER/meta3dSubjectID_2014L00966_QuoteOrderedDesignTable.csv
- __MACOSX/MetaCycle_Results/metaoutARSER/._meta3dSubjectID_2014L00966_QuoteOrderedDesignTable.csv
- MetaCycle_Results/metaoutARSER/meta3dGroupID_AllSubjects_QuoteOrderedDesignTable.csv
- __MACOSX/MetaCycle_Results/metaoutARSER/._meta3dGroupID_AllSubjects_QuoteOrderedDesignTable.csv
- MetaCycle_Results/metaoutARSER/meta3dSubjectID_2013L01115_QuoteOrderedDesignTable.csv
- __MACOSX/MetaCycle_Results/metaoutARSER/._meta3dSubjectID_2013L01115_QuoteOrderedDesignTable.csv
