# Supplementary material for: Fibroblasts as an in vitro model of circadian genetic and genomic studies
Source: Mamm Genome. 2024 Jul 3;35(3):432–44. doi: 10.1007/s00335-024-10050-7 (PMC11329553; doi:10.1007/s00335-024-10050-7)
Supplement: Supplementary file 6 — Supplementary file6 (ZIP 46445 kb) [file 335_2024_10050_MOESM6_ESM.zip › MetaCycle_Results/metaJTK/meta3dSubjectID_2014L01249_QuoteOrderedDesignTable.csv]

CycID	JTK_pvalue	JTK_BH.Q	JTK_period	JTK_adjphase	JTK_amplitude	meta2d_Base	meta2d_AMP	meta2d_rAMP	X2014L01249_TP_0	X2014L01249_TP_4	X2014L01249_TP_8	X2014L01249_TP_12	X2014L01249_TP_16	X2014L01249_TP_20	X2014L01249_TP_24	X2014L01249_TP_28	X2014L01249_TP_32	X2014L01249_TP_36	X2014L01249_TP_40	X2014L01249_TP_44	X2014L01249_TP_48
LOC102723897	1	1	28	8	0.42901420048713	0.124140674424972	0.19982003405639	0.19982003405639	-0.143520440799451	0.756789655758662	-0.143520440799449	0.474033667777745	-0.143520440799451	0.51737929896833	-0.143520440799451	-0.143520440799451	-0.143520440799451	0.434572623901316	0.759248677382202	-0.143520440799451	-0.143520440799451
LINC01128	0.548683931808932	1	24	20	0.52587809930434	2.79017847222045	0.530444589671022	0.19011134769773	3.80042150953483	2.4884691538538	3.82141401392629	2.39463190557124	2.81563756111238	3.13684580489291	2.62138316125893	2.01560639411193	1.51211075505498	2.74544112948678	2.92550023260163	3.79743730427262	2.46264350802298
NOC2L	0.548683931808932	1	24	12	0.257849375353441	1.711099231342	0.69006393451651	0.403286917483621	-0.143520440799451	2.76308224567449	1.21598860284172	2.39463190557124	1.91391589484556	2.85156969984005	0.425081315842187	1.30708233535689	1.93574332546974	2.83837705331068	1.52283982329397	1.72791571065411	0.801518601028342
KLHL17	1	1	28	14	0.354234225817152	4.04981572773238	0.229030115454384	0.0565532189245127	3.29097617245902	4.21371556291158	4.23746707932697	4.1565676899979	3.9661810191542	4.34830245845039	3.33477775636362	4.00659090279012	4.1255265700587	4.29615167030242	4.54494295097734	4.02779726697213	4.24140530206087
HES4	1	1	20	14	0.57871172122299	2.64325508030896	0.218328291876491	0.0825982681364872	1.06324893145533	2.84411639811745	1.70846403003501	1.92880182208294	3.24706187045602	2.19774761345026	1.81940347023923	2.94574544803477	3.0367527792678	3.0080128741087	3.98768807778085	2.5159321326168	3.70607799940943
ISG15	1	1	20	12	0.280914291632859	5.56258000402937	0.0328113354824822	0.00589858221521571	5.32149604407638	5.14648193883672	6.21242762039734	5.09926329062778	5.64343122991383	5.60808306850072	5.3314896331296	5.8028075578205	5.85434422190013	5.718768845168	5.79760361593744	6.23893857321045	4.58135500861763
AGRN	1	1	20	18	0.163618421031416	5.43246446545278	0.0883804246465782	0.01626893746082	5.62826676942901	5.71910030796007	5.58981440268816	5.59412952613398	5.723784401694	5.88987144159998	5.01764792664846	5.43532774609316	4.91215897407364	5.15822175262662	5.40049149097856	5.3356793402056	5.17335375843161
C1orf159	0.548683931808932	1	20	16	0.373277375376536	2.88336907856299	0.407848414331268	0.141448563544467	3.29097617245902	2.76308224567449	2.4933774635741	3.33560206018766	3.62729160570052	2.62427915542333	1.62854569468563	3.04050120844427	2.1085220089596	3.23007473228743	3.25785919505546	2.09604651718591	3.45375945619298
SDF4	0.759272267084767	1	28	22	0.0990401028611324	8.87156355460843	0.057189320428092	0.00644636315527317	8.99146688180313	8.73889298612179	8.85509528474057	8.83762611627372	9.00847893342914	8.96916927719483	8.50912393044008	8.92719398455103	8.79863258339451	8.74570878231927	8.85380134435899	8.91535088204349	9.12825942595668
B3GALT6	1	1	28	24	0.173687288888769	6.37474461158842	0.117733883422757	0.0184688000220013	6.43910528468174	5.6754807988996	6.35250674933181	6.17005119045622	6.31167120491351	6.59463182593117	6.21681506238963	6.42894093566081	6.475820726829	6.27895554470085	6.31533916995097	6.73253877994584	6.7620887935355
UBE2J2	0.0772071042383542	1	28	18	0.205370861958904	6.54857501780907	0.226874594266428	0.0346448797867376	6.28329978244248	6.28129717032586	6.55459499509679	6.57323738771186	6.9157864982807	6.59463182593117	6.06487797136818	6.65541765506208	6.31754486449484	6.33584866610602	6.55766349756429	7.12473111788367	6.8220594526428
SCNN1D	1	1	28	14	0.802699860285037	3.07695256859859	0.457927794416711	0.148825106727361	1.06324893145533	2.01542032766206	3.16009634607525	2.84662369873566	3.52848382403481	3.04787748762487	2.27541680528479	3.4386831846105	3.653872382864	3.36114676775898	4.2489327758559	3.94001617021653	3.70607799940943
ACAP3	1	1	28	6	0.393334161156912	2.97439245688059	0.0269517342290338	0.00906125691876572	3.53159727027803	3.12920021554634	2.71722662670384	3.52935520199513	2.97421773088383	2.85156969984005	2.40018696764644	3.29232050820414	3.41144286952058	1.6490739992788	3.37196670697674	3.32949650311655	2.46264350802298
PUSL1	1	1	20	0	0.867639450762153	1.53027518149208	0.206189395021874	0.134740076501033	2.89124287399965	1.70423654546687	1.48313887599131	0.905094964469128	1.34557023569987	2.49562260514674	2.40018696764644	1.30708233535689	0.47720906694909	2.92568680614636	-0.143520440799451	-0.143520440799451	2.34864166163454
CPSF3L	0.182113153050653	1	28	14	0.314909308000851	3.92078557933225	0.362035889430475	0.092337589522591	2.33641017656604	3.79162881433258	4.0851255432678	3.9463297675552	4.10980318728372	3.96666854275414	3.51115014086234	4.37716256908466	3.70860954253535	4.26300683880471	4.47004547384238	4.74968820497224	3.88030941442481
GLTPD1	0.0481594158156658	1	28	16	0.535832329809088	3.84081005283064	0.354074945002856	0.0921875698439985	3.20094062362623	3.42096004690678	3.95928691716815	4.07611046716148	4.27129829219267	3.86616507428831	2.98235672587635	3.95886398894441	3.47597505283575	4.00685557153533	4.21874962682094	4.29875545356212	4.27300193333235
DVL1	1	1	28	4	0.149629149494667	5.82239121305434	0.0206276134057526	0.00354280786895659	6.18104195373063	5.77183309038632	6.01572584975382	5.75782680864721	6.0340233831425	5.86404399670503	5.26740917171366	6.03916893687766	5.72755480719875	5.7786259346469	5.91520002892778	5.78940623240376	5.55381565137269
MXRA8	1	1	28	14	0.387221434911207	10.7638367958398	0.144812548290054	0.0134536179836936	10.3509735790922	10.6130651892281	10.9125513884719	10.992713677225	11.1225334748726	10.9088048942603	10.0940055812573	11.2108201933916	10.7729453523439	10.8350779142286	10.920398151818	10.4180471290088	10.8682309677591
AURKAIP1	1	1	28	6	0.191652144624262	7.11808563246603	0.0506842629413736	0.00712049075529514	7.72598039914943	7.18227925261714	7.09308636969024	6.96821889312113	6.89114243019485	6.96030303713525	6.82402827150119	7.19286943534603	7.17486410397511	7.06473006581266	7.00945707151258	7.23488460233064	7.24487041073082
CCNL2	0.548683931808932	1	24	14	0.271197051709484	7.07365513061011	0.230798339478945	0.0326278755773946	6.60626115854563	6.71205688645224	7.07297289062072	6.91716915052498	7.32566703550441	7.08851251779579	6.6899010375038	6.83137594561334	7.48423826076442	7.47250176188517	7.14804221265997	7.3329192476099	7.07602136731103
LOC148413	1	1	20	6	0.544233171832395	1.95279037731443	0.126412858146285	0.0647344741221706	1.71103526941512	2.84411639811745	3.23441823375892	1.92880182208294	2.19733225499965	2.49562260514674	2.90022340435849	1.58373044771156	1.51211075505498	1.42767032230095	2.2755480308831	-0.143520440799451	1.58466238167813
MRPL20	0.269101639101639	1	28	26	0.330909103217937	6.94656834426179	0.289110521698363	0.0416191862471464	7.43649962134451	6.69577397764892	6.80070923745886	6.58054693654944	6.58185199409745	6.81957861655132	7.41811312534301	7.01760362486327	6.88520621586485	7.0743151939117	6.71730308181504	6.95037016351896	7.06703710700269
VWA1	1	1	24	18	0.37177317179144	1.22669367950224	0.0141426676875393	0.0115290947722809	0.582526808842221	1.70423654546687	0.462441103044927	1.50590524193409	0.785179557962153	0.51737929896833	0.425081315842187	1.58373044771156	0.47720906694909	2.16186572283548	1.87218373627757	2.09604651718591	1.77323247050868
ATAD3B	1	1	28	4	0.515201514146285	3.21041592163258	0.275008340274647	0.0856612809641184	3.86047038219009	3.79162881433258	3.55756664015687	3.11173089526495	2.97421773088383	3.37491780423953	2.1388256160387	4.00659090279012	2.2628039908527	3.8370752836949	3.57622334719578	1.23242524143582	4.07212544487134
ATAD3A	1	1	28	4	0.585133621609345	5.33787988314146	0.17285221166727	0.0323821845847799	6.07097940584667	6.29577431652609	5.58981440268816	5.15907540853753	5.46790801324951	5.2575588437416	4.64149130915756	5.38204041056376	5.28062554176558	5.1761372257311	5.00016769492711	5.17193380251864	4.93739534116234
TMEM240	1	1	28	14	0.549669757211228	3.19250490354089	0.452005790873045	0.141583428852909	0.582526808842221	2.67722422541305	3.66895932818641	3.70014144289254	3.71976380329509	3.29984246998469	3.33477775636362	4.183120787579	2.64603721909324	3.48129608737841	4.09127582775422	2.74039734105801	3.65902164918156
SSU72	0.120192382848633	1	20	14	0.205094136831613	6.63019306676349	0.194954649890498	0.0294040683170731	6.42922572311737	6.51578982457733	6.30155755466568	6.95702959055761	6.74476974539743	6.71510134012357	6.26683549354025	6.7212618530522	6.8058367344478	6.64331346756706	6.65103672431482	6.52194237642471	6.6033661903519
C1orf233	1	1	28	12	0.667362822460617	3.69752530200695	0.161382294444822	0.043646028428048	3.00202837448678	2.67722422541305	4.27316527071304	3.9463297675552	3.42240803928072	2.85156969984005	4.13128154556787	3.90950400515922	3.653872382864	3.9662466657125	3.83687689059287	4.33362133724649	4.20910114478393
MIB2	1	1	24	18	0.178257004497046	4.56249504858859	0.0145992364882592	0.00319983612755381	4.35379364822218	4.43911857886263	4.20086310820677	4.4073443263715	4.41652182263168	4.45596007041639	4.13128154556787	4.30264756994767	5.16794564044762	4.61789027233643	4.74879715341259	5.13287655406598	4.93739534116234
CDK11B	1	1	28	10	0.415712326508014	4.42733112077983	0.167536651281075	0.0378414549783133	4.31139432187982	4.90346311376435	4.56000417091518	4.4073443263715	4.69233180865212	3.75813237661083	4.0948203162092	4.09755421334197	4.24143717725195	4.36024081574076	4.83090748770369	4.22638925675945	5.23882183621806
SLC35E2B	1	1	28	20	0.425962713733476	6.67294036272538	0.0528830295717468	0.00792499658278801	6.1331587164188	6.01871116121543	6.36082605805554	6.5878196374917	7.09910807243357	6.9419027056057	6.62106010150728	7.28283877349673	6.475820726829	7.13511277320271	7.0783133731206	6.27526202101536	6.70531856540807
CDK11A	0.0772071042383542	1	28	10	0.664011880739969	3.13622621179513	0.901210606575671	0.287355103144754	2.4963616630001	3.75017900379061	3.86885080967252	3.64542871687001	3.71976380329509	2.85156969984005	2.81313041704593	1.30708233535689	3.11988062344627	4.39124842960428	3.71242870581143	3.32949650311655	2.66673064906261
SLC35E2	1	1	28	14	0.569355067449121	5.65868377582215	0.317193865179265	0.0560543542889847	3.97355307321267	5.40869545337364	5.64535452712881	6.02756932901354	6.21171813659462	5.65402242701447	4.99803780398874	6.40242507693263	5.57387196062914	6.13065875126202	6.0326306677748	5.5134556313044	6.18866338760995
NADK	0.548683931808932	1	24	6	0.339593116066288	3.066054864381	0.59247800337421	0.193237900031454	3.10490992701848	3.42096004690678	3.82141401392629	3.4676175105857	2.81563756111238	3.13684580489291	3.51115014086234	3.1294151581864	3.27301467521771	3.0080128741087	2.59042659588997	0.471701165962943	4.10760776228238
GNB1	1	1	28	8	0.0967669370070588	8.23689667091214	0.0306669810361651	0.00372312319328501	8.13441657285909	8.35413312965115	8.50713814635973	8.17340246694328	8.22234623910369	8.15466546948799	8.30880649512917	8.17279464000002	8.21119208345809	8.17568671189768	8.12523995631084	8.38187958725754	8.18558521858569
C1orf86	1	1	28	16	0.171722715659271	4.79385528684816	0.0660165877133124	0.0137710848081767	4.78411725831153	4.99502584687888	4.72376382310908	5.05796492736838	4.84384763311319	4.99738222992462	4.42360012885746	5.0128941767308	4.6577740652486	4.64387194471312	4.18792148700282	5.03034078673524	4.97630449378692
SKI	1	1	20	4	0.130916317795265	6.16774442761322	0.0755116367993362	0.0122429905592825	6.25001272148519	6.56442974684689	6.35250674933181	6.31732543924722	6.06960040838063	6.35607875375639	6.00718941240889	5.94432269112775	6.04720179023764	6.06486908932318	5.7770373748842	6.27526202101536	6.27702175581421
RER1	1	1	20	6	0.176034931310418	6.70571007567383	0.137842662520758	0.0205560128554927	6.84790475577204	6.93652322273597	7.12762400353561	6.85221758106801	6.67140999348199	6.78558664591821	6.93131334106604	6.69964597598793	6.58225123666274	6.45069498867732	6.38494729765165	6.73905560482627	6.34549472416558
TNFRSF14	1	1	28	18	0.669442384539049	3.17826814874627	0.105971031599554	0.0333423822786494	2.15648770427259	2.3839425970785	1.70846403003501	3.02865939983305	3.47642062989033	2.74239588996627	3.13380062149987	3.75040262243669	3.5377438579363	3.36114676775898	3.98768807778085	3.52317389574794	4.50357906654133
FAM213B	1	1	28	26	0.492350566637492	2.38998588112986	0.0757311665262994	0.0316868677443808	2.89124287399965	2.76308224567449	1.90330475175511	2.74619877384653	2.06257252893668	2.95305997576822	1.4085329040593	3.04050120844427	2.4021693859123	2.42420674833883	2.92550023260163	2.24999081255587	1.36768543616546
MEGF6	1	1	20	14	0.115624648490382	5.62523491061673	0.189249024060794	0.0336428659545607	5.34270354264224	5.60747440631982	5.44082135522926	5.8085099313272	5.89220321625284	5.81095919297114	5.75016560287301	5.90708365947951	5.81746348628198	5.60433930126898	5.40049149097856	4.96512846394879	5.47449883517609
TPRG1L	0.0772071042383542	1	28	12	0.212397228509042	7.53338252722491	0.23625684251951	0.0313613229735383	7.2913457632588	7.58724162317817	7.71920869972441	7.86163364303543	7.61770382573743	7.61521151857567	6.96705450547395	7.80890224395554	7.40358823090502	7.82737613320264	7.87729964380739	7.24407727434456	7.32618980866383
WRAP73	1	1	28	24	0.90360124418853	3.83628887157536	0.461274898464016	0.120239876064024	4.54889752596784	2.84411639811745	3.37247657252197	2.94051074867347	3.88862616758706	4.14883338965195	4.762654837065	3.29232050820414	4.38278334329505	4.00685557153533	3.31604079954278	4.1105422620198	3.79582230783376
TP73-AS1	0.269101639101639	1	28	26	0.757217311458082	4.30185080595899	0.583258730076693	0.135583207411274	5.48301995243764	4.21371556291158	4.00246426209102	3.26476926834638	3.62729160570052	4.89906959356986	4.23544229164789	4.183120787579	4.73890657649933	4.00685557153533	4.05756628710794	3.89403792357954	4.7923028367294
LRRC47	0.120192382848633	1	24	12	0.384386673460672	6.91499059885071	0.391160638512909	0.0565670528283756	6.20440049633887	7.06462783988743	6.75725422444566	7.38621860051247	7.59651909434157	6.65612366516655	6.18247787163389	7.49430044782438	6.81209953050017	7.00584216967284	7.3284732354556	6.38736874672336	6.62801122404354
CEP104	0.182113153050653	1	28	16	0.336871427158931	5.29286020790643	0.339061795084443	0.0640602210838584	5.27812224633779	5.04729793290648	5.42503950515282	5.650784332086	5.82092615542809	5.54446254666965	5.07492795993006	5.24946985058447	4.48038798607679	5.34402529132388	5.7026550540062	4.72363686800356	5.54089532158884
DFFB	0.00261476948976949	0.899153858294483	28	24	0.783622998771956	3.03042860439428	0.774910446552675	0.255709850886774	3.29097617245902	2.58593146268527	2.22830114491012	2.2554248973201	2.81563756111238	3.70092267343854	3.80998363214609	2.94574544803477	2.8545816377351	2.53941719225627	2.01952887580887	3.6939012982416	3.88030941442481
C1orf174	1	1	28	0	0.908836240311071	3.85530607450479	0.560978453487698	0.145508149715391	4.84483444414023	3.61816622959457	2.71722662670384	3.85283315791918	2.97421773088383	2.74239588996627	4.20155080767853	3.95886398894441	4.84043960849456	3.8370752836949	3.19723225691964	4.7752774540263	4.20910114478393
NPHP4	0.388468903781404	1	24	0	0.279878596472514	3.39994683474374	0.410331694403595	0.120687679645591	4.07841265792553	3.66352600498665	2.91096329650799	2.74619877384653	2.89710542956264	3.29984246998469	4.39389567744563	2.84432592133846	3.0367527792678	3.64461624477083	3.83687689059287	3.2586940424335	3.9984303574091
KCNAB2	1	1	24	0	0.509233614294835	1.79190015031972	0.403632069012216	0.225253661003488	2.77123714864806	1.0579256600602	2.22830114491012	2.10133703200164	2.06257252893668	2.74239588996627	1.14882340089015	2.34754402297345	1.51211075505498	0.434572623901316	0.377354931030991	3.32949650311655	1.58466238167813
RPL22	1	1	28	26	0.195408726739517	7.90134320973753	0.150282093221837	0.0190198159012548	7.70156383139064	7.75641178555452	7.49190947547811	7.63817662324571	7.56881633936197	7.87971542139614	8.50391920963933	7.70062248874126	8.01883806524442	8.05501084556628	7.74853729381046	8.50933858352846	8.00920227623448
ICMT	1	1	28	0	0.236993803604009	6.09509021938432	0.0509409419521992	0.00835770105423393	6.39917450329964	5.76143960474435	5.99449620960938	5.91642822601757	6.06078806353165	5.66901612389265	6.58864882541353	5.69040320376571	6.23604565978384	6.00598698495746	6.08376526937965	6.46017387909934	6.33804514069706
GPR153	0.0095169702982203	1	20	18	0.794220416212824	2.59152857453382	0.78515103178923	0.302968309709055	3.80042150953483	2.67722422541305	0.887864606319974	2.39463190557124	3.57873344715375	3.13684580489291	1.4085329040593	2.34754402297345	3.47597505283575	2.74544112948678	2.68176822235665	2.3890806519387	1.77323247050868
ACOT7	1	1	28	4	0.30973928375644	3.56303952761433	0.195356725132662	0.0548286718737204	3.97355307321267	4.1828929894286	4.27316527071304	3.75285483679982	4.07521569674714	3.44627883810998	3.61778851534972	3.50664842392458	2.64603721909324	3.08589360849531	3.1339453810563	3.18423670285288	3.3975323422718
PLEKHG5	0.759272267084767	1	20	18	0.235209051688365	2.08970912245333	0.249596418983246	0.119440747184095	2.33641017656604	2.14899690423414	1.90330475175511	2.84662369873566	2.32057264605317	2.02204106710039	1.98793681516257	2.01560639411193	1.24216323226917	2.83837705331068	2.38831796563621	0.901633503219221	2.0894361742474
NOL9	1	1	28	24	0.291232316522494	5.16610199671207	0.190703560481802	0.0369144009551445	5.23340391319055	4.76465111399702	5.18378826610688	5.09926329062778	4.66932677190016	5.44344050847138	5.37774863369107	5.20924202926413	5.33382833106657	4.90248397789108	4.7904364007886	5.73827793550568	5.22273122427414
ZBTB48	1	1	28	20	0.476365456955855	2.32196175567019	0.0685628887456071	0.0295280008717532	1.95088608908088	2.01542032766206	1.48313887599131	2.2554248973201	2.19733225499965	2.95305997576822	2.62138316125893	2.73523397961279	2.2628039908527	3.0080128741087	2.59042659588997	1.50133863303369	2.56829290621462
KLHL21	1	1	28	14	0.212890437371995	6.07013176022356	0.0897278161149908	0.0147818564175098	5.76021879925299	5.82270618125547	6.13693379475554	6.19883472156037	6.22755351418765	6.29939181667956	6.10209406194971	6.35711936736286	5.81746348628198	5.94459903223982	6.1331493348254	6.02095421888243	6.14663893196326
PHF13	1	1	28	24	0.532708056023987	5.17794915601306	0.310262293226742	0.0599199188478781	5.79140370520988	4.84559961847333	4.87081559635408	4.94923049910622	4.20885241333673	5.52810917261077	5.09352683216845	5.51998655773692	5.55905367126738	5.02616819624765	5.00016769492711	5.1910729371762	5.4190898403283
THAP3	0.759272267084767	1	20	16	0.180590176168154	5.84541808188295	0.264670856978781	0.0452783450680956	5.06497926185136	5.76143960474435	5.65891178588242	6.0168326811127	6.50597421486278	5.91524463801684	5.37774863369107	6.05059801496229	5.65972095661195	6.20234733706764	6.12503515772584	5.2831357503086	6.02200837793946
CAMTA1	1	1	28	18	0.287926713019505	4.53500296810004	0.0224919114090943	0.00495962440759271	4.35379364822218	4.24389337608239	4.34201620904951	4.85592789395559	4.36017420461301	4.55613885539236	5.57594085456201	3.80540915673435	5.10812379157949	4.53701400828202	4.56906894003884	4.43343158087159	4.20910114478393
VAMP3	1	1	28	6	0.169508111770336	6.30620625070709	0.122059234082867	0.0193554142110688	6.47796056632554	6.25189962534336	6.42570792768491	6.43490680240069	6.11287235346953	6.12551184940523	6.37721720318556	6.30080492160402	6.40300722599292	6.52946079431154	6.2645347411796	6.05269088124497	6.30020905471761
PER3	0.00126548798423798	0.819142928150281	28	16	1.85562063604334	2.06948063349856	1.85333395220434	0.895555107984358	-0.143520440799451	1.70423654546687	0.887864606319974	3.58855899648365	4.10980318728372	3.22064484840752	1.14882340089015	0.514339724258071	0.47720906694909	2.01032469787505	3.52780584876973	4.49633088504572	1.77323247050868
PARK7	0.0772071042383542	1	28	8	0.109852177688571	8.50926560786031	0.113471290595693	0.013335027465928	8.40022062983752	8.46236832510344	8.6948758077706	8.57759994479784	8.35080258250551	8.43019756496432	8.51947737825695	8.58211332799747	8.5848508673491	8.64639042349567	8.62120498170494	8.43903316287972	8.41355200574831
ERRFI1	1	1	28	0	0.710281577078616	3.87455834948402	0.20877128265405	0.053882601272956	4.65443347368224	4.21371556291158	3.43684806732605	3.80370988246503	3.52848382403481	3.51427583546381	4.69118433498764	3.29232050820414	3.76134561642705	3.69519099912841	3.75511539201709	3.89403792357954	3.9984303574091
RERE	1	1	28	20	0.263461928075002	6.10101579319937	0.175606000814886	0.0287830759282134	5.61089072399524	5.83266901856408	5.91763133449577	6.04880584880416	6.1298241454289	6.53858876213842	6.17376434145819	6.2422026820844	6.50703898546943	5.69411288426747	5.87705644009313	6.29308645344224	6.33804514069706
ENO1	1	1	28	6	0.182808730574862	9.07138519266572	0.0233249342355079	0.00257126488845015	9.37402871957953	9.23118728297048	9.31402528187684	9.1156137095254	9.11127897856531	9.01829485123952	8.78849717536605	8.90059922315254	8.97225694623635	8.93909806730595	9.05831967907933	9.11268512416034	9.00666532422161
LOC102724571	1	1	28	6	0.399468723082515	3.19026167013222	0.194400076489889	0.0609354644197043	3.29097617245902	3.19246363440555	2.60963926319416	3.26476926834638	2.72929247958693	2.62427915542333	2.62138316125893	3.50664842392458	3.653872382864	3.08589360849531	3.79657526995299	3.2586940424335	3.96012131454625
H6PD	1	1	24	18	0.197985055197708	5.75315530518928	0.151215255656631	0.0262838820847121	5.52072541383727	5.40869545337364	5.18378826610688	5.5351586157218	5.50735945844477	5.79737707519693	5.40778395675658	5.71933593535803	5.94831823105016	5.63056394936	6.20419361981832	6.73905560482627	6.18866338760995
SPSB1	1	1	24	22	0.523798240727314	3.14319277805203	0.381760752733092	0.12145635972404	3.10490992701848	2.76308224567449	3.86885080967252	1.92880182208294	3.71976380329509	3.57921173752498	3.66829047522346	2.84432592133846	2.64603721909324	2.74544112948678	3.31604079954278	3.39698617160608	3.61037856315186
SLC25A33	1	1	28	24	0.69809123870634	2.03639956251708	0.167263380958004	0.0821368183517279	2.77123714864806	1.70423654546687	1.48313887599131	2.2554248973201	1.56086457621037	2.49562260514674	2.62138316125893	1.81576889026444	2.8545816377351	2.29899108044487	2.38831796563621	0.471701165962943	1.58466238167813
TMEM201	1	1	28	14	0.230794246040278	2.73526054050581	0.0886376965183945	0.0324055771674327	2.89124287399965	2.3839425970785	2.71722662670384	3.02865939983305	2.63744882352415	2.85156969984005	1.98793681516257	2.94574544803477	3.34388842826385	2.64610369390144	3.06775441097118	3.02269673485452	2.0894361742474
PIK3CD	0.759272267084767	1	28	8	0.10794935777379	5.45407977962676	0.0929990915079519	0.0170512891753696	5.64543602320638	5.28353776160166	5.80019384102714	5.79600509701194	5.63157795522299	5.21732546199683	5.48024543747906	5.45266160575591	5.72755480719875	5.48004559871701	5.03522893506113	5.24701249923916	5.1900013978218
LOC101929074	0.388468903781404	1	20	18	0.569868534230161	2.5653868019564	0.534048718244411	0.208174735223998	3.00202837448678	2.14899690423414	2.22830114491012	2.74619877384653	2.89710542956264	3.22064484840752	2.27541680528479	2.34754402297345	1.93574332546974	3.29709876141071	3.1339453810563	1.50133863303369	2.34864166163454
CLSTN1	1	1	20	12	0.218583451872319	6.89121881801734	0.164769659422507	0.0239100896044269	6.68309613010367	6.66822062442943	7.04226691741192	6.81551696451434	6.83022021834063	6.79927969113764	6.40726347765174	6.9881875696431	7.20373244546417	6.97547160195695	6.96013699014164	6.91627311565882	7.0804926034299
CTNNBIP1	0.120192382848633	1	28	0	0.308241596213088	4.86090947389929	0.457373726970023	0.0940922124606303	5.36360380363639	4.84559961847333	4.53080812087433	4.26941885503378	4.5484546363037	5.15479003523122	4.85275399785663	5.22949614845236	5.55905367126738	4.48046254871456	4.59279810054487	4.4652239950331	5.01419177486523
LZIC	1	1	28	18	0.483504993885185	3.87272879691634	0.305043781359297	0.0787671425900486	3.20094062362623	4.21371556291158	2.81734458536236	3.90033873354239	4.17658573218586	3.64135032150905	4.71540337591055	4.54817296145162	2.64603721909324	3.92446151367011	3.98768807778085	4.43343158087159	4.07212544487134
NMNAT1	1	1	28	14	0.30485988749062	4.20527185264038	0.0116868291168525	0.00277909003897446	3.53159727027803	4.49036674997341	4.27316527071304	3.26476926834638	4.44389126719673	4.67973023679782	3.80998363214609	4.5155542006823	4.31384059418542	4.61789027233643	4.12421567253896	4.80042072252615	3.79582230783376
UBE4B	1	1	28	6	0.258563101624047	4.92482202685805	0.0185892239628889	0.00377459811979206	5.46379112179185	4.49036674997341	5.18378826610688	5.13941227891016	4.5484546363037	5.13332765983746	4.762654837065	5.05889440058687	4.81571836295851	4.79064128362205	5.16752764462506	4.87332363139828	4.60637566754069
KIF1B	1	1	28	10	0.0928643666894829	6.21438577594051	0.0569436725601459	0.00916320206264115	6.08363150850441	6.45903517813801	6.20320412409717	6.0697342956672	6.40514573069312	6.14708994531738	6.18247787163389	6.10642348987184	6.20782301427673	6.25386876882892	6.22711830944999	6.40386814309177	6.09453838021631
PGD	1	1	28	10	0.339018011234865	5.85374508072189	0.115070964711394	0.0196576658403449	4.95910184858	5.9193676150346	5.37663089804843	5.78339092627644	6.28921209709776	5.37193540127842	5.75016560287301	6.36629504521078	5.2985786873935	6.28722179102363	6.51483221354113	5.77679302373707	6.52023186400125
APITD1	1	1	28	24	0.325045128843843	3.41346978708442	0.0819425824808969	0.024005656294643	3.20094062362623	2.58593146268527	3.61433781717338	2.74619877384653	3.11708028563462	3.13684580489291	4.33258650710025	3.1294151581864	4.24143717725195	3.64461624477083	3.62306855642844	3.52317389574794	3.3975323422718
DFFA	0.388468903781404	1	28	2	0.143225124747878	4.8774001165277	0.198625631548648	0.0407236697427344	5.3842056021169	5.26893667577681	4.77446486443751	5.05796492736838	4.59802519278199	4.97342498973134	4.83075121593586	5.16786024973211	4.84043960849456	4.79064128362205	4.83090748770369	4.26302604750136	4.58135500861763
PEX14	1	1	28	20	0.218796006427589	3.79483901329453	0.121409965968526	0.0319934430797164	3.10490992701848	3.87111824388375	3.66895932818641	3.70014144289254	3.88862616758706	3.96666854275414	4.42360012885746	3.75040262243669	3.86136474113931	3.59220394294193	3.71242870581143	4.26302604750136	3.45375945619298
TARDBP	1	1	28	18	0.330434197043761	6.09378367404896	0.125935815487826	0.0206662760321041	5.64543602320638	5.85239063734857	6.02622465766435	6.12076450150374	6.31167120491351	6.57087943927863	6.14730346391983	5.86885788288843	6.14966537572502	6.28722179102363	6.2422015284379	5.54355035148802	6.42499754995755
SRM	1	1	28	6	0.56898288961601	7.24563133976659	0.134606695912843	0.0185776352122795	8.06911509321243	8.04052797959736	7.62564966971235	7.7099211052278	7.2501582171517	6.98447734925139	6.12938934787412	6.97024566725159	6.85519399576251	6.81321778051825	7.40418654924142	7.40845260196275	7.0165979623656
EXOSC10	1	1	28	6	0.244993407664616	4.35895230622847	0.187842379271957	0.0430934697320616	4.95910184858	4.4127952469569	4.79916249546529	4.62091699259201	4.66932677190016	3.57921173752498	4.36356674421735	4.22407326752182	3.86136474113931	4.61789027233643	4.61614327574541	4.40092274564187	3.65902164918156
MTOR	1	1	28	8	0.206422118258766	4.87401127196644	0.136708911652616	0.028048542365693	4.07841265792553	5.11417236468587	4.82344443177845	4.85592789395559	4.5230156620978	4.92428293429287	4.83075121593586	4.78554989297214	5.0876189506075	5.22858626005914	4.92738054805598	5.05143923192231	5.25473496463847
UBIAD1	1	1	20	12	0.247466776670879	4.12311241946469	0.0994674078178443	0.0241243501749482	3.67226176510465	4.24389337608239	3.95928691716815	3.64542871687001	4.49712005990569	3.70092267343854	3.85428228715654	4.22407326752182	4.68532831699015	4.12224372721549	4.68399434609018	3.94001617021653	4.24140530206087
FBXO44	1	1	28	16	0.730626611130382	2.54392499592258	0.0356814619583174	0.0140261454309808	1.71103526941512	1.86820236565801	1.21598860284172	2.74619877384653	2.81563756111238	2.74239588996627	2.1388256160387	2.84432592133846	3.653872382864	2.53941719225627	2.59042659588997	2.93459505730769	3.27804359069837
MAD2L2	1	1	28	14	0.246765987345622	4.55056722298266	0.11034757452534	0.0242491911707247	4.62010552343957	4.2734528519234	4.58862107668889	4.43985955343778	4.84384763311319	4.76593671618812	4.01901122964994	4.7010437800831	4.54197211034999	4.50901535220096	4.81081385358309	4.55660205905465	4.55589274643831
AGTRAP	1	1	28	10	0.262794951174735	5.7309531500324	0.235400048731162	0.0410752003320479	5.71213990774789	5.72980218961227	5.51724041537675	5.9619171566543	5.82092615542809	5.39014666826265	5.09352683216845	5.90708365947951	5.60305960301425	5.9653532751802	6.28652749492387	5.87473967315378	5.8753279681503
MTHFR	1	1	20	14	0.553149200017199	4.78339071272161	0.32045662174314	0.0669936120607655	4.07841265792553	4.2734528519234	4.0851255432678	4.87982531402212	4.82315263910432	4.97342498973134	4.56358714044379	4.09755421334197	5.35113535393419	5.34402529132388	5.06945827331606	4.9199561660819	5.2064591250642
CLCN6	0.0772071042383542	1	24	22	0.697208348234798	2.97131630706249	0.741987777481296	0.249716859735758	3.97355307321267	2.76308224567449	2.07493516891244	1.92880182208294	2.89710542956264	2.95305997576822	4.05741365678376	2.61721307683589	2.8545816377351	2.83837705331068	2.68176822235665	4.06976290751796	3.56003798665533
KIAA2013	1	1	28	24	0.535293062983945	6.95877541328063	0.257436681810212	0.0369945380503157	7.28588159920723	6.39323987591021	6.42570792768491	6.48250604491059	6.82502530785991	6.90438267347565	7.31490213042129	6.96421510321813	7.31375425534222	6.99578951775369	6.92317829682894	7.26228873913351	7.11577221909166
PLOD1	1	1	28	10	0.166076422183733	8.49823321170212	0.18383335434436	0.0216319498141355	8.79774929717272	8.85830666895534	9.00194867883284	8.77528834364413	8.84999612106875	8.5844604454436	7.82939205234539	8.74398025702115	8.31185520934839	8.41136625403984	8.5149885260176	7.83379626121318	8.14773699136897
MFN2	1	1	28	16	0.280009062192467	5.42291213659704	0.143872485686867	0.02653048437129	4.81479524518208	5.77183309038632	5.32654141060627	5.6368278410669	5.76776789873456	5.69854398129528	5.29980515744176	5.26917079445988	5.4508316575376	5.27919521532246	5.92458040770306	4.7752774540263	5.51470226188475
MIIP	0.548683931808932	1	24	18	0.15136919419076	3.81412117632127	0.207125221793849	0.0543048351687721	3.80042150953483	3.66352600498665	3.23441823375892	3.85283315791918	4.36017420461301	3.86616507428831	3.80998363214609	3.75040262243669	3.653872382864	3.9662466657125	4.15642018743885	3.39698617160608	4.07212544487134
TNFRSF1B	1	1	20	6	0.567080211892371	2.97099552810869	0.429159962912897	0.144449885182458	2.89124287399965	3.25306904583732	4.34201620904951	3.52935520199513	2.06257252893668	2.95305997576822	2.98235672587635	3.69321540061125	0.47720906694909	3.42247183814663	3.79657526995299	3.02269673485452	2.75887867819387
VPS13D	1	1	28	24	0.282236040655223	5.3636147794285	0.176711196396558	0.0329462878419816	5.36360380363639	4.61104715877864	5.16490844212402	5.11947744432981	5.15665079129106	5.56063262616471	5.52203733325932	5.552506377751	5.4508316575376	5.5910460211266	5.35958048483692	5.31837657102139	5.77958222431645
DHRS3	1	1	28	18	0.76197891717179	7.09680527316149	0.133453729771597	0.0188047613869707	5.80674696591307	6.09519330012805	6.65948019830877	7.18991714320162	7.39040281810938	7.36659749315062	7.2417501539438	7.45183156130152	7.50757957696256	7.37504327710111	7.52627680883127	7.06891987742751	7.54903312813132
PDPN	0.894947587135087	1	24	22	0.583420661655663	0.823901046969075	0.504541483452937	0.504541483452937	1.42319864145209	0.756789655758662	0.462441103044927	0.905094964469128	0.785179557962153	-0.143520440799451	2.1388256160387	-0.143520440799451	-0.143520440799451	0.846163100220631	0.759248677382202	2.3890806519387	1.11219870666246
PRDM2	0.0481594158156658	1	28	14	0.429403527951523	6.07580260760278	0.327183689662757	0.0538502829656358	5.29997214010809	5.90054650463586	6.04699581018703	6.60942032180943	6.45979632000974	6.19966407871375	5.8076190309516	6.08435183888348	5.93690082613157	6.20234733706764	6.42515509919147	5.95530639074744	6.26135389423831
KAZN	1	1	28	4	0.39243221644177	4.35224758433841	0.0266600458321796	0.00612558116595111	4.43502777597932	4.70081237777989	4.82344443177845	4.03413417421114	4.27129829219267	4.10540286727536	4.05741365678376	4.14097177914821	4.34872375452333	3.88142993714696	4.61614327574541	4.61445594569446	4.55589274643831
TMEM51	1	1	28	10	0.883298443402197	1.49647911029609	0.377289650726196	0.252118220782612	-0.143520440799451	2.58593146268527	1.48313887599131	1.23655260025051	2.19733225499965	0.968937302679329	1.14882340089015	0.964489739296599	1.24216323226917	1.84097707400254	1.70806010811987	2.24999081255587	2.34864166163454
EFHD2	1	1	24	12	0.265155910208278	4.75592832845106	0.206947157731864	0.0435135148050608	5.16361491259049	4.82578430577248	4.89393037499368	5.01544943674515	5.17309878632536	4.7090418234813	4.01901122964994	4.26389528212514	4.81571836295851	4.66939397549646	5.03522893506113	4.33362133724649	4.70233234968583
CASP9	1	1	28	24	0.472228147110658	2.83076104226826	0.222641736281262	0.0786508408717047	2.89124287399965	2.67722422541305	2.81734458536236	3.1902783838917	2.19733225499965	3.75813237661083	3.76428155893021	1.81576889026444	3.653872382864	3.08589360849531	1.52283982329397	2.74039734105801	2.46264350802298
DNAJC16	1	1	24	18	0.367275679056859	5.0367483639703	0.280640601630305	0.055718606797558	4.84483444414023	4.76465111399702	4.37524745162798	5.40945221517677	5.12318131608796	5.27726245469892	4.97815744939057	4.75792755330415	5.14827935619831	5.39080487805018	5.00016769492711	5.77679302373707	4.63096978027756
PLEKHM2	0.269101639101639	1	20	14	0.100872774582849	7.17016250619281	0.175492759368718	0.0244754228676333	7.08659616182318	7.098053272043	7.17557190606123	7.17550792619104	7.31829153182069	7.3757656137595	6.58864882541353	7.12961345964292	7.3657707763066	7.21527596455377	7.0528758171898	7.01623793333248	7.32995014293072
FBLIM1	1	1	28	6	0.0940733673758477	5.85873598770829	0.048082561163053	0.00820698547671903	6.01923135480994	5.82270618125547	5.83643959012688	6.45094834594028	5.71257576647699	5.87701551445777	5.87367289948349	5.66087834139686	5.84215510069264	5.64349965063793	6.38494729765165	5.52858146222136	5.54089532158884
FLJ37453	0.182113153050653	1	24	18	0.277224709725138	3.59016703429425	0.30007754733385	0.0835831716094063	3.80042150953483	2.67722422541305	3.43684806732605	3.4676175105857	3.47642062989033	3.86616507428831	3.71708422708717	3.29232050820414	3.47597505283575	4.19434137671874	3.52780584876973	4.40092274564187	3.33902466952957
SPEN	1	1	28	10	0.353764374941193	5.94517190230763	0.227529966407795	0.0382713856128329	5.3842056021169	6.01871116121543	5.97294949808352	5.82090730834662	6.39115337246592	5.92776583205636	5.28369809490363	6.02764859377075	5.90209624899751	6.19357866867243	6.48344071249766	5.71201784763337	6.3965917556469
ZBTB17	0.388468903781404	1	24	22	0.323334288219935	3.91905287845473	0.164819665726986	0.0420559943534044	4.17616442256456	3.61816622959457	3.49846963751912	3.58855899648365	3.88862616758706	4.45596007041639	2.81313041704593	4.09755421334197	3.34388842826385	4.48046254871456	4.15642018743885	4.49633088504572	4.47669323345816
HSPB7	0.388468903781404	1	28	14	0.226453342627616	9.22825433344287	0.160250841475375	0.0173652389374046	8.91565672865886	9.09399520066533	9.23589873804019	9.31063563791689	9.41425996806139	9.22645790383028	8.80551915110838	9.43100176994215	9.07608693766347	9.38173000895127	9.67409231171279	9.19320263418978	9.30868410941568
EPHA2	1	1	28	24	1.07994391508959	2.51063497743006	0.524134503862012	0.208765714081833	4.07841265792553	2.14899690423414	1.70846403003501	3.4676175105857	2.89710542956264	3.75813237661083	4.26855584415565	1.58373044771156	2.4021693859123	1.42767032230095	1.87218373627757	2.09604651718591	0.405035040230926
ARHGEF19	1	1	28	4	0.356568466127718	4.9848239487588	0.200913832143784	0.0403051008840163	5.6791734429884	5.58407407459866	5.0042553623499	5.09926329062778	5.12318131608796	4.7090418234813	4.56358714044379	5.26917079445988	4.98048123198508	4.85878174848137	4.889561886127	4.1105422620198	4.97630449378692
RSG1	1	1	28	10	0.529586789470425	2.14998620230796	0.266002864935611	0.123723056757324	2.33641017656604	2.67722422541305	2.36691879754543	2.39463190557124	2.19733225499965	0.968937302679329	1.14882340089015	2.61721307683589	1.93574332546974	2.01032469787505	2.15321012856942	2.84076129630952	2.56829290621462
FBXO42	1	1	28	2	0.509998471349076	4.34589312263019	0.0906897121377681	0.0208679112851449	4.78411725831153	4.49036674997341	4.89393037499368	3.90033873354239	4.00344906520532	4.06062423545985	4.61598782812392	3.95886398894441	4.24143717725195	4.61789027233643	4.4178625350314	5.15253734604353	3.33902466952957
SZRD1	1	1	20	4	0.115741973255513	6.46218400527958	0.0925582662392145	0.0143230626307754	6.53434914814165	6.59401746101982	6.62535874821953	6.24556676911048	6.51245203358177	6.64099467041017	6.50775531461273	6.37541273349867	6.30871344860982	6.44331654954444	6.28652749492387	6.49908797887686	6.5846021387996
NECAP2	1	1	28	0	0.545256045876774	5.38995762450989	0.304017012807263	0.0564043419237285	6.10860763345629	5.20900814931709	4.91668064245561	5.32493313377221	4.75922453901045	5.13332765983746	6.41467827960661	4.75792755330415	5.81746348628198	5.21131424949982	5.00016769492711	5.69870635517426	5.52785823490864
CROCCP2	1	1	20	0	0.155989991710354	2.71009152379426	0.333822521050145	0.123177582055523	3.00202837448678	2.84411639811745	2.71722662670384	2.84662369873566	2.19733225499965	2.74239588996627	3.06006495025343	2.73523397961279	1.93574332546974	3.42247183814663	2.84874210513943	3.46145924654062	1.58466238167813
LOC101927663	1	1	20	12	0.565396815588686	3.19551786232942	0.23955509237452	0.0749659688022812	2.4963616630001	2.3839425970785	3.23441823375892	3.58855899648365	3.18353444180658	2.95305997576822	2.62138316125893	4.00659090279012	2.2628039908527	3.74405270049742	3.91425220626141	2.84076129630952	3.9984303574091
CROCC	0.388468903781404	1	28	26	0.482896799368847	4.84934422020752	0.414203055946786	0.0854142410061913	5.16361491259049	4.58770517571107	4.47058136873579	4.37407934610233	4.6221860535511	5.19678003994365	5.26740917171366	4.96537879591231	5.38513872162804	4.94490120598952	4.54494295097734	4.15020055876778	4.9953725026766
ATP13A2	0.759272267084767	1	24	22	0.294130868492872	3.13345154379983	0.468816398477135	0.14961661028548	3.53159727027803	3.52293010401852	3.43684806732605	3.1902783838917	3.52848382403481	3.51427583546381	3.85428228715654	2.19110081923994	3.11988062344627	1.84097707400254	2.38831796563621	4.26302604750136	2.75887867819387
SDHB	0.759272267084767	1	24	22	0.307435771838468	4.33091151298809	0.500712910878775	0.115613747678098	5.4443025353837	4.1828929894286	3.91477737687744	4.34002921848113	3.67426847469503	4.38508822075231	4.66655176842668	3.63366742511586	4.27809304482578	4.04635264438586	3.87608321504563	5.71201784763337	4.58135500861763
RCC2	0.0772071042383542	1	28	24	0.856874145724281	6.02708365283117	0.655428874713405	0.10874726691499	6.7078245787263	5.34050776678463	4.74933705744856	5.6918615591714	6.02499033300432	6.48875579732099	6.84063852012477	6.08435183888348	6.52239839299109	5.29567789149359	5.74562762727384	6.18267887092931	6.02200837793946
ARHGEF10L	1	1	28	26	0.260002099694116	5.78766530288073	0.1908066948267	0.0329678177367527	5.5392149265546	5.68650993778503	5.65891178588242	5.55012885999516	5.328020726673	6.03581956603619	6.21681506238963	6.17068196753436	5.72755480719875	5.85846098562545	5.86736085760255	5.75123088184194	5.67702768050417
ALDH4A1	0.269101639101639	1	28	16	0.312566955317816	5.47100335531044	0.158403578258798	0.0289532957615615	4.81479524518208	4.99502584687888	5.44082135522926	5.52003140123444	5.89220321625284	5.33480836339054	5.3157343753643	5.86885788288843	5.2985786873935	5.65632039592878	5.79760361593744	5.6441970690215	5.57931427650992
IFFO2	1	1	28	8	0.352122106642246	3.50901500230369	0.203539732201358	0.058004805356413	3.29097617245902	3.57133387281287	3.86885080967252	3.75285483679982	2.72929247958693	3.29984246998469	3.33477775636362	3.95886398894441	2.52924999402144	4.12224372721549	3.95143734445935	3.63920666911754	3.75164787060485
UBR4	0.388468903781404	1	24	14	0.239535868546957	6.78474984808982	0.298909990849957	0.0440561549861875	6.40926128830676	6.89908598596293	6.88964053680166	7.15116806463207	7.25402900807972	7.0716859961463	5.91608632379381	6.91504101204972	6.4836888502445	6.9444479216277	6.99171696419785	6.21108294440016	6.80594948340336
EMC1	1	1	28	24	0.355846911700129	6.160131608772	0.240706618455176	0.0390749149113001	6.59746575573994	5.9193676150346	5.95107610027066	6.08008575987415	6.06960040838063	6.48875579732099	6.45838419712158	6.06193726268333	6.54513518711082	6.11216583524706	5.93390018920441	5.36967449774987	6.25345568984284
MRTO4	1	1	28	10	0.356190866109147	5.20396674934901	0.230379075044833	0.0442698975879605	5.09027756028167	5.3264747802886	5.25692977755353	5.25356136087232	5.50735945844477	4.67973023679782	4.66655176842668	5.18869950704348	5.0876189506075	5.718768845168	5.10289427370019	5.52858146222136	5.47449883517609
AKR7A2	1	1	20	4	0.0989456050322785	6.69516738766175	0.038154811685645	0.00569885851636196	6.85530211494468	6.74935053838329	6.77603829863894	6.60942032180943	7.01035713578014	6.79927969113764	6.58207826770001	6.69964597598793	6.62556567261006	6.35170009902912	6.61672603848533	6.77120535032978	6.65224231690814
PQLC2	1	1	28	0	0.179015051323182	3.21462141035865	0.0443520713340283	0.0137969812529432	3.53159727027803	3.25306904583732	2.81734458536236	3.1902783838917	3.47642062989033	2.49562260514674	2.98235672587635	3.63366742511586	3.86136474113931	1.84097707400254	3.98768807778085	3.84654599136018	2.84549271481279
CAPZB	0.182113153050653	1	28	26	0.381808014437453	9.3954306515169	0.397224711161557	0.0422784996127266	10.271645081746	9.19977775759585	9.09589595328338	9.16507369157647	9.11341122944637	9.80603812828634	9.4659964090674	9.16265151001493	9.80031899102882	8.94302723134844	8.63126565962758	9.37678967594341	9.75082005243663
MINOS1	1	1	28	26	0.405612364241415	5.76708306079525	0.182915948228765	0.0317172383855941	5.89552997650395	5.9653734066941	5.25692977755353	5.57961123648906	5.3856132508051	5.82441463481738	6.29924422023743	5.41778308625025	6.04720179023764	5.5910460211266	5.64707431427408	6.29308645344224	5.6043700471099
RPS14P3	1	1	28	6	0.145460432666961	6.01079405517973	0.0429866742565561	0.00715157995132321	6.26119396228052	6.06170076439989	5.84832193135706	6.25473423592113	5.86208605051864	5.95248684605206	6.0169657917382	5.69040320376571	6.36942731910885	5.7430105011676	6.20419361981832	6.13405953550048	5.7685407087228
TMCO4	0.269101639101639	1	28	20	0.255652520495283	3.70287458794411	0.174836504681448	0.0472164261924193	3.10490992701848	3.52293010401852	3.86885080967252	3.58855899648365	3.76386819013613	3.91729181199038	3.97955856675852	3.50664842392458	3.0367527792678	3.92446151367011	3.87608321504563	3.94001617021653	3.9984303574091
OTUD3	0.269101639101639	1	28	8	0.516833670433646	2.08251247611701	0.513704321080686	0.246675267001772	1.95088608908088	2.4884691538538	2.81734458536236	2.74619877384653	2.06257252893668	2.85156969984005	1.14882340089015	1.58373044771156	2.75407434072466	2.64610369390144	1.87218373627757	1.50133863303369	1.11219870666246
CAMK2N1	1	1	20	0	0.24789322894672	5.99221522245234	0.177099807078816	0.0295549810052279	6.19276849902005	5.98337265489762	5.81237721861956	5.79600509701194	6.14657906340885	5.95248684605206	5.88439372426098	5.69040320376571	5.63166843134373	6.39823544988979	6.3295320699946	5.80191012125535	6.36761541589953
MUL1	1	1	28	16	0.267028403072677	5.28073754859361	0.0125397417568445	0.00237461938629843	4.95910184858	5.66436669430674	5.04612667967797	5.40945221517677	5.14001310994695	5.46077643277371	4.36356674421735	5.28860632933278	5.48258940112255	5.64349965063793	5.37334679320104	5.69870635517426	5.12222623261623
CDA	1	1	20	8	0.497657090566769	2.59984769462639	0.547472289681921	0.210578600743993	1.95088608908088	3.19246363440555	4.23746707932697	3.33560206018766	3.04741665279181	2.95305997576822	3.13380062149987	2.48867022751489	2.52924999402144	1.16601902113582	1.70806010811987	2.3890806519387	1.93998005919233
DDOST	0.759272267084767	1	28	24	0.432440409633136	5.9018904899006	0.321498407771526	0.0544738009493193	6.21593945813036	5.57223002089405	5.60390116875248	5.89313434519916	5.55833732130157	6.41062227997635	6.04590360981702	5.81626175585208	5.90209624899751	5.56408625895837	5.3031628075429	6.36226036076252	6.15514232475192
HP1BP3	1	1	24	18	0.152486322128568	6.48744967844191	0.119619969466046	0.0184386739620576	5.4443025353837	6.43307601313694	6.40171786468949	6.50572941214646	6.08706523962919	6.65612366516655	6.47266347287393	6.46355394175866	6.92041569319155	6.70013749806098	6.7064679105522	6.86951942839807	6.67607314475706
EIF4G3	0.0772071042383542	1	28	16	0.0613463730580561	6.7037716894546	0.194375190099846	0.0289949000509085	6.36848397875679	6.72281094908117	6.5761909338407	6.77148516408588	6.8093273882997	6.74371001340672	7.0214892095502	6.40242507693263	6.41950855603739	6.65613586017959	6.98276443122941	6.97266190251716	6.74529104783141
ECE1	1	1	28	14	0.136420395936408	7.21309373940496	0.0207636880997721	0.00287861060037811	7.09286797305742	7.02607465995861	7.14699480600609	6.91716915052498	7.20288008194714	7.5067236419477	6.70811942427836	7.56374667310739	7.37848705888977	7.09329649192432	7.50767312427994	7.2757980435197	7.33744153504388
NBPF3	1	1	28	20	1.46143631611	2.56469986663124	0.311384237734548	0.121411570135711	-0.143520440799451	0.756789655758662	2.60963926319416	1.73279380758633	2.63744882352415	3.29984246998469	4.26855584415565	2.61721307683589	3.27301467521771	2.83837705331068	2.68176822235665	4.22638925675945	2.34864166163454
USP48	1	1	28	10	0.397759605490543	7.71430353729979	0.234485524577594	0.0303962014774013	7.28039666109268	7.99467633168885	7.92115942115181	7.91465044878062	8.25168170904798	7.4686690983685	7.64940039888494	7.92211771016653	7.06901764789215	7.99319232460549	8.1613945964599	7.30683634171099	7.58723881962447
HSPG2	0.328785271441521	1	28	14	1.13939200674004	1.78936875165025	1.1378223574477	0.635879192814976	-0.143520440799451	2.58593146268527	1.48313887599131	3.58855899648365	2.63744882352415	3.44627883810998	1.4085329040593	-0.143520440799451	0.909802950441355	2.92568680614636	3.06775441097118	-0.143520440799451	2.34864166163454
LINC00339	1	1	20	0	0.268663202647157	2.21157098641504	0.167456738252307	0.0757184550172432	2.15648770427259	2.4884691538538	2.36691879754543	1.92880182208294	2.63744882352415	1.31234202902532	2.40018696764644	0.964489739296599	2.1085220089596	2.74544112948678	2.76766945867473	2.3890806519387	2.56829290621462
CDC42	1	1	28	2	0.194338523022166	7.16863495298216	0.0134443749217411	0.00187544421077659	7.21864456440689	7.15077021636077	7.3653162510638	7.0067118561216	6.94481423589494	7.0716859961463	7.36933963681401	6.77736920544711	7.29599012868306	7.19784289405752	7.23731761364718	7.46851011027421	7.08495002498671
WNT4	1	1	28	6	0.514402667057787	1.13742746628915	0.183781204446026	0.161576197070052	1.71103526941512	1.30693030862952	0.462441103044927	2.52158082318552	1.09241483609694	0.968937302679329	0.425081315842187	1.58373044771156	0.909802950441355	1.42767032230095	1.52283982329397	-0.143520440799451	1.11219870666246
ZBTB40	1	1	24	18	0.109552208444234	3.81909592998716	0.000930013487409925	0.000243516660607436	3.73776428051654	3.98269877878536	3.55756664015687	3.52935520199513	3.47642062989033	3.64135032150905	3.51115014086234	3.50664842392458	3.653872382864	3.92446151367011	4.12421567253896	4.18879778979443	4.81394531332539
EPHB2	0.0481594158156658	1	24	2	0.341561138859827	2.83270235663448	0.450815282990621	0.159146717951064	4.02693534623288	3.25306904583732	2.81734458536236	2.63825682913631	2.19733225499965	2.95305997576822	2.72044006585943	3.1294151581864	2.4021693859123	2.42420674833883	2.68176822235665	2.63252583621241	3.33902466952957
KDM1A	0.388468903781404	1	24	22	0.436181139318321	4.12268637795465	0.262270320705653	0.0636163648314598	4.12811629489336	3.94645574209781	3.30509820564804	3.40311928683623	4.20885241333673	4.10540286727536	4.5900253794272	3.90950400515922	4.79056611124818	3.8370752836949	4.56906894003884	5.03034078673524	3.9984303574091
LUZP1	0.759272267084767	1	24	12	0.152648279288583	6.19621790266151	0.163434571348997	0.0263765048157515	5.79140370520988	6.41329543610816	5.92886595717827	6.50572941214646	6.41209134596358	5.82441463481738	6.39231855881101	5.91960377642504	6.00408799724078	6.44331654954444	6.6225014519374	5.81430656899	6.31546276887827
HNRNPR	0.759272267084767	1	20	4	0.11434078318609	6.21746029992736	0.184901717384396	0.0297391070412716	6.44891765099652	6.4525890457447	6.35250674933181	6.12076450150374	5.64343122991383	6.0701109279174	6.29924422023743	5.96862520036379	6.29088675943057	6.26227959065072	6.45782625365904	6.529480755995	6.22949827661732
ZNF436	1	1	20	16	0.501571630853336	2.92420557597213	0.391572937609497	0.133907458773421	3.29097617245902	1.51921728001272	2.4933774635741	2.84662369873566	2.89710542956264	3.04787748762487	2.27541680528479	2.84432592133846	4.1255265700587	3.15978458129646	2.68176822235665	3.10572651214877	3.21437071331675
C1orf213	1	1	24	12	0.525339333379256	1.7239815188071	0.249234491638973	0.144569120329915	1.42319864145209	1.30693030862952	2.4933774635741	2.10133703200164	1.34557023569987	-0.143520440799451	2.81313041704593	0.514339724258071	2.64603721909324	2.16186572283548	1.31028805731468	2.24999081255587	1.93998005919233
TCEA3	1	1	24	12	0.316184201244195	4.03250824907201	0.135461682812196	0.0335924130702943	3.80042150953483	3.3112308250675	4.53080812087433	4.11689988022323	3.88862616758706	3.86616507428831	4.50921121843082	3.4386831846105	4.54197211034999	3.79131360498937	4.44418992666905	3.94001617021653	4.10760776228238
ASAP3	0.759272267084767	1	20	12	0.150176307895759	4.78500228079909	0.200148964975623	0.0418283948951846	4.75277272432158	3.98269877878536	4.16330619285761	5.05796492736838	4.92378087250141	4.67973023679782	4.91681785117635	4.75792755330415	4.91215897407364	5.10310050576473	4.39104575668106	4.89682830468951	5.40489857550694
ID3	1	1	24	6	0.663288298552298	8.56127006270932	0.186371275238908	0.0217691153151088	10.3620510935374	9.1328151398106	9.32469681695394	8.48715131963234	8.19038330031722	8.53621341149636	8.84995300971009	8.12764290349745	8.64397424443429	7.60405233222068	7.44060347526511	8.17635111418463	8.42062265416111
RPL11	1	1	28	2	0.112445931133099	10.6798921106707	0.0566529115749445	0.00530463332287226	10.7099008379103	10.5716520127226	10.6133378827845	10.5584712602239	10.454254418313	10.4616646905805	10.9425617050307	10.6744899469994	10.6415234598327	10.8019276773803	10.6778067872616	11.0387950782812	10.6796052226039
TCEB3	0.269101639101639	1	24	22	0.41554566471007	5.83557429193863	0.378566040269131	0.064872113922376	6.35810698425067	5.59582168374306	5.12639101366367	5.57961123648906	5.328020726673	6.15775916058909	6.19974862086337	5.552506377751	6.27283703561658	5.49439676287378	5.79760361593744	6.41204761575628	6.31546276887827
PITHD1	1	1	20	18	0.294770507095853	5.65303499675826	0.19033393214073	0.0336693355427442	6.14527934043238	5.47380523738936	5.51724041537675	5.6368278410669	5.58316629661109	5.86404399670503	4.762654837065	5.43532774609316	5.40184451374698	5.9341088642993	5.94316015132646	5.45131474401349	6.24551400766111
LYPLA2	1	1	28	6	0.317718711012574	5.39688044155907	0.0632848563400357	0.0117261920150586	5.8811070620591	5.7083184463141	5.5755887331963	5.48929264780858	5.20544268052782	5.44344050847138	4.69118433498764	5.76167535129566	5.16794564044762	5.14008100368802	5.38698298300282	5.38637632655988	5.36146748444906
GALE	0.182113153050653	1	20	0	0.569133055005846	2.02369309229231	0.742658775476344	0.366981919494081	3.60364320864873	2.3839425970785	0.887864606319974	2.39463190557124	1.91391589484556	2.62427915542333	1.81940347023923	1.58373044771156	1.24216323226917	2.29899108044487	2.01952887580887	3.10572651214877	0.801518601028342
HMGCL	0.0290926434676435	1	24	10	0.287501892164473	5.3061354038466	0.295920949306995	0.0557695812082879	4.84483444414023	5.254186304561	5.44082135522926	5.57961123648906	5.14001310994695	5.39014666826265	5.03699506543618	5.48671677023953	5.72755480719875	5.48004559871701	5.3174754080068	4.72363686800356	5.30144755416298
FUCA1	1	1	24	6	0.356608749509917	3.8551424888207	0.211231878202985	0.0547922362962001	3.91811941352524	3.79162881433258	4.58862107668889	3.70014144289254	3.11708028563462	4.42095929594212	4.53665534635202	3.75040262243669	4.31384059418542	3.88142993714696	3.62306855642844	3.39698617160608	3.07791879749748
PNRC2	1	1	28	22	0.20531574430731	5.13226496073009	0.0196641344721265	0.00383147297004111	4.87426091560546	4.92224645947354	5.2024242074679	4.56305298343892	5.45451409468887	4.94906319064362	5.48024543747906	5.46978967071151	5.36823721507259	5.15822175262662	5.42713487181635	4.64253551967132	5.1900013978218
SRSF10	1	1	28	26	0.278066153954062	5.75011258417905	0.0406717766960682	0.00707321397636164	6.04533738684808	6.05320471410034	5.75040463074463	5.42577769416188	5.64343122991383	6.09252723023361	5.95728837474275	5.05889440058687	6.10954891176683	5.9341088642993	5.84777199905767	5.3356793402056	5.46084481306087
STPG1	1	1	28	18	0.608546540776227	3.39980874598623	0.134288196046273	0.0394987501002261	1.95088608908088	3.3112308250675	3.08173674319355	3.9463297675552	3.62729160570052	3.70092267343854	4.20155080767853	4.183120787579	2.75407434072466	3.79131360498937	3.75511539201709	3.63920666911754	2.22485245687511
NIPAL3	0.388468903781404	1	24	12	0.147843897486316	6.30786255858373	0.173585295774746	0.0275188772999708	6.04533738684808	6.39995608826538	6.52528815172868	6.69272723737695	6.61834499721395	6.20995284776756	6.21681506238963	6.48897939417932	6.19829142808831	6.21972638819966	6.31533916995097	5.75123088184194	6.14663893196326
RCAN3	1	1	28	10	0.512024533518627	2.81618400698144	0.377548189008561	0.134063750121655	2.77123714864806	3.25306904583732	3.43684806732605	3.33560206018766	3.47642062989033	2.35435931863585	2.62138316125893	2.73523397961279	2.1085220089596	3.59220394294193	2.59042659588997	2.24999081255587	2.46264350802298
SRRM1	1	1	28	10	0.179959293725924	7.11300778899553	0.0325861739698975	0.0045812088130019	6.90604806565097	7.45804362796625	6.98959176504779	7.22298932153599	7.26557945561869	6.86586074731545	7.20373450377123	7.16684899078765	6.74821344239324	7.23250089197355	7.50454905257197	6.37904774393983	7.55867982233925
CLIC4	0.759272267084767	1	28	0	0.247938900962414	7.79703962984064	0.16823282899157	0.0215765004384117	8.43272477582135	7.88165735316853	7.87253259243156	7.77189482642172	7.75787773764612	7.9550492663178	8.39567580283287	7.53961612698714	8.03766685525726	7.41331035886281	7.09086591163562	7.92806960800695	7.17968251932443
RUNX3	0.388468903781404	1	28	16	0.46196073496587	5.00144912023302	0.181290095145286	0.0362475136279781	3.80042150953483	4.65662781038646	4.84732443547625	4.78176459706577	5.41356968379857	5.35349130976617	4.69118433498764	5.24946985058447	5.0876189506075	5.32808883900062	5.46619947869386	5.11294412218212	5.27047448223375
SYF2	0.120192382848633	1	28	14	0.126550777895887	7.06928963126871	0.120579449895321	0.0170567986579552	6.61500326486043	7.06462783988743	7.2082117976309	7.28694262137867	7.09479783022115	7.0996221496567	7.05508977137905	7.01176820087861	6.92041569319155	7.60405233222068	7.28543661087904	6.64502712664582	7.08495002498671
C1orf63	1	1	24	12	0.133984141770837	5.95720968749625	0.0681472391714187	0.0114394561793678	5.50199586070774	5.84256352697172	5.95107610027066	5.8085099313272	5.96957107356628	5.95248684605206	6.2083070775322	5.58430929777462	6.30871344860982	6.03572841780811	6.15722158737776	5.87473967315378	6.18035585712786
TMEM50A	1	1	28	26	0.437366938615659	6.38596536232428	0.321403446750875	0.050329657070657	6.61500326486043	6.25189962534336	5.95107610027066	5.97306876208823	6.12137314743436	6.62570534077808	7.23338837826543	5.96862520036379	6.7284826171771	6.35170009902912	5.92458040770306	6.64502712664582	6.33804514069706
TMEM57	1	1	24	12	0.200357650411132	5.46880193761207	0.204754805310538	0.0374405231065917	4.84483444414023	5.75097069851974	5.83643959012688	5.56494535828466	5.60757518154125	5.51156830085839	5.85198924566692	5.14671555889913	5.65972095661195	5.53661308813829	5.79760361593744	4.18879778979443	5.59189655512701
LDLRAP1	1	1	28	16	0.266361201007001	6.53839639435212	0.0505892150997009	0.00773725116198216	5.6791734429884	6.63444657907708	6.36909766836247	6.82169893605932	6.6123265738358	6.57087943927863	6.22527316724242	6.81806261178761	6.5300172083208	6.90201716630103	6.65667667021087	6.41204761575628	6.77869320674898
MAN1C1	1	1	28	20	0.648593842395236	4.39740929871253	0.020813609026291	0.00473315254788423	3.45576348244391	2.99368862975869	3.23441823375892	3.26476926834638	3.9661810191542	4.42095929594212	4.16684395943967	5.26917079445988	5.43468672571097	4.81371422244086	5.27410445675144	5.31837657102139	5.56662129700226
SEPN1	1	1	28	24	0.349759282939942	4.27879073860744	0.337047209594311	0.0787716039845419	4.31139432187982	3.70750298955458	4.04438684629608	3.80370988246503	3.88862616758706	4.73776971883651	4.20155080767853	4.34038610222448	5.28062554176558	4.15874288364652	3.19723225691964	5.00892920590788	4.60637566754069
MTFR1L	0.0481594158156658	1	24	12	0.249925366025439	5.4749254239751	0.347435964524495	0.063459488051298	5.36360380363639	5.40869545337364	5.32654141060627	5.98413482967414	5.52027378931978	5.29670058527068	4.80840766205268	5.77551679737302	5.49820990905844	5.7786259346469	5.90575825971091	5.2831357503086	4.87699036212033
PAQR7	0.548683931808932	1	20	18	0.149252750134774	4.8237656655057	0.264169094116086	0.0547640811006087	5.11513987598251	5.01266115221678	3.86885080967252	4.87982531402212	5.18936137156865	4.99738222992462	4.48123488540533	5.16786024973211	4.95806473928954	5.00627657192506	4.81081385358309	4.58581898465244	4.50357906654133
STMN1	1	1	28	18	0.328929049070177	6.27650997659824	0.207594275848621	0.0330747942124891	5.66240334953461	5.98337265489762	6.49537360423275	6.55108387199838	6.38410597137551	6.79927969113764	6.62106010150728	6.25213652493776	6.04720179023764	6.33584866610602	6.05842450732515	6.45226349827811	5.90588139206282
PAFAH2	0.759272267084767	1	24	12	0.401286842747801	3.6807213540184	0.32959558937745	0.0895464659441326	2.77123714864806	3.3112308250675	4.00246426209102	4.11689988022323	3.24706187045602	4.34830245845039	3.56545439033002	3.63366742511586	4.20382562596937	4.00685557153533	3.87608321504563	2.5159321326168	3.92076720731247
ZNF593	1	1	20	18	0.329718275486502	5.75030386252314	0.159323089742793	0.0277068992442575	5.99264420637665	5.66436669430674	5.50227700747367	5.73180151850243	6.0340233831425	5.81095919297114	5.25093423424711	6.1495788961146	5.12834127920401	6.13065875126202	5.85759967517201	5.58754711540934	5.83355671374717
CEP85	1	1	28	8	0.665968165305581	1.56411234263977	0.429620617689545	0.274673759663879	0.582526808842221	1.51921728001272	1.21598860284172	0.905094964469128	-0.143520440799451	-0.143520440799451	1.62854569468563	1.58373044771156	2.4021693859123	2.53941719225627	2.01952887580887	3.39698617160608	3.21437071331675
SH3BGRL3	1	1	20	2	0.0997502011711891	8.76008464224325	0.0398680539088245	0.00455110373209993	9.04258316967791	8.95952319712576	8.9394443294219	9.02743301223101	8.94763686305721	9.06012669516105	8.81815511559886	8.59387879612396	8.65621002831914	8.67659574992573	8.27392390837946	8.41277886987985	8.42062265416111
DHDDS	0.548683931808932	1	28	6	0.389797314191931	5.20361611594323	0.302573853099232	0.0581468437251132	5.18725501268876	5.47380523738936	5.30945085386256	5.34223771346655	4.92378087250141	4.64981074720936	4.66655176842668	5.32670911903969	5.61743493061055	5.37537960757748	5.10289427370019	5.52858146222136	5.33176962028456
HMGN2	0.00261476948976949	0.899153858294483	24	10	0.649906898717142	3.39309514592436	0.934798953172169	0.275500365586567	3.00202837448678	3.87111824388375	3.95928691716815	4.47165808077917	4.0397785874077	2.74239588996627	2.72044006585943	3.63366742511586	4.1255265700587	3.69519099912841	3.62306855642844	-0.143520440799451	3.56003798665533
ARID1A	0.0095169702982203	1	24	0	0.276494954465637	5.00005821507339	0.267602352027756	0.0535198472731838	5.46379112179185	4.97717229948721	4.64420628606464	5.11947744432981	4.73726978679041	5.21732546199683	5.42257033853885	4.81265328611887	4.51150862739519	4.88079833577257	4.94592449560165	5.26518718186022	5.27047448223375
PIGV	0.0290926434676435	1	24	22	0.478810382758459	3.47249164324946	0.446286308849239	0.128520484625736	3.73776428051654	2.84411639811745	3.08173674319355	3.11173089526495	3.42240803928072	3.64135032150905	3.80998363214609	3.21316596841446	2.64603721909324	3.64461624477083	3.79657526995299	4.87332363139828	3.70607799940943
ZDHHC18	1	1	20	4	0.191172267178247	3.94502689993046	0.142864894333218	0.0362139214654622	4.43502777597932	3.79162881433258	4.12474538626086	3.1902783838917	3.76386819013613	4.01441111349051	2.90022340435849	4.05278935487811	3.95489703244236	3.74405270049742	4.09127582775422	4.49633088504572	4.95698108485884
GPN2	0.759272267084767	1	24	10	0.307380019994037	2.81578914162806	0.278617074742409	0.0989481316705822	1.95088608908088	2.9208400197497	3.16009634607525	2.94051074867347	3.80666416943682	3.29984246998469	2.27541680528479	3.1294151581864	3.59697626358914	2.01032469787505	2.59042659588997	1.92369133448973	2.75887867819387
GPATCH3	1	1	24	12	0.537454436851874	4.07971189959066	0.403800640284451	0.098977734267208	3.45576348244391	3.90927870240487	4.27316527071304	4.19517393172736	4.6221860535511	3.86616507428831	3.06006495025343	4.61127802535245	4.20382562596937	4.26300683880471	4.90859513536601	2.5159321326168	4.74801883090278
NUDC	1	1	28	4	0.255552615178262	6.31341928445229	0.0582615349694673	0.00922820619770095	6.65793642190642	6.5822550911296	6.33572281375024	6.21770957621055	6.25098537510647	6.17886376202959	5.97745638009927	6.47207897712743	6.17903723007017	6.1669482807307	6.39847479083843	6.56659289215252	6.10335351790356
TRNP1	1	1	28	6	0.290155444532026	8.38981730810619	0.0399807483740698	0.00476538962719017	9.07779099171493	8.85464441025735	8.53497537171892	8.56843845298073	8.49515574650498	8.50312836267236	8.07378050576412	8.44593445840428	8.29406753920547	8.16226679771626	8.18500394081608	7.89051087788666	8.00685513862018
FAM46B	0.388468903781404	1	28	16	1.14293930474411	3.31075836130875	0.462884800448489	0.139812317884024	1.42319864145209	2.3839425970785	2.99887537680634	3.9463297675552	4.10980318728372	3.51427583546381	2.1388256160387	3.80540915673435	3.70860954253535	3.74405270049742	3.19723225691964	4.33362133724649	3.8386842395121
SLC9A1	1	1	28	12	0.291803876200162	4.7400424015635	0.114123581109133	0.0240764894996487	4.98630852416902	4.3308146503587	5.12639101366367	4.43985955343778	4.73726978679041	4.27179152884952	4.13128154556787	5.14671555889913	4.54197211034999	4.81371422244086	4.85072510076405	5.6441970690215	4.70233234968583
WDTC1	0.0772071042383542	1	24	16	0.262239303964438	4.58257386123966	0.259778489114917	0.0566883365071704	4.26771109513986	4.53985673336913	4.40773044400658	4.59227507177001	4.8843677746454	4.61925760472811	3.56545439033002	4.58007050149038	4.6577740652486	5.00627657192506	5.01780482228381	4.72363686800356	4.58135500861763
TMEM222	1	1	20	12	0.142096282200951	4.32052710438653	0.120710707655352	0.0279388844784233	3.97355307321267	4.35866234962814	4.84732443547625	3.90033873354239	4.59802519278199	4.31055413794381	4.48123488540533	4.183120787579	4.51150862739519	4.56447961766476	3.87608321504563	4.06976290751796	4.33419202610786
LOC644961	1	1	28	20	0.361737355196425	2.22566829076765	0.294134455856408	0.132155567420588	1.71103526941512	2.4884691538538	1.70846403003501	3.1902783838917	2.72929247958693	2.95305997576822	2.40018696764644	2.61721307683589	2.4021693859123	1.42767032230095	1.87218373627757	0.901633503219221	2.34864166163454
MAP3K6	0.269101639101639	1	28	4	0.322345766794953	4.1886679650154	0.2151709211789	0.0513697726761947	4.54889752596784	4.51532394334123	4.04438684629608	4.50277082314858	3.62729160570052	4.01441111349051	3.85428228715654	4.41302480532045	4.44858120767211	3.9662466657125	4.30746825678087	3.89403792357954	4.36384057537444
WASF2	0.269101639101639	1	28	14	0.339353181408708	8.39988995963276	0.195841737299844	0.0233147979605683	7.98056408695022	8.12402750685321	8.39414407918179	8.47739505950991	8.69346963199274	8.43897149529574	7.95675494258304	8.53406782036492	8.32724152474148	8.52756629573347	8.78207953641332	8.42090811980536	8.66348470178537
AHDC1	1	1	28	22	0.449388340397411	3.70236617506845	0.186524873001165	0.050379909544662	4.22266377745973	3.47284579673509	2.71722662670384	3.58855899648365	4.10980318728372	3.37491780423953	3.76428155893021	3.4386831846105	3.95489703244236	3.79131360498937	3.42580531533491	4.26302604750136	3.8386842395121
IFI6	1	1	24	18	0.155397240963891	6.62010490036371	0.0320053934234791	0.00483457496598289	6.1572989823217	6.49711859081915	6.43361677750176	6.60225596872582	6.67140999348199	6.60246317433665	6.42939452739155	6.69964597598793	6.71517720646678	6.71246677653351	6.85613089906345	6.93909378426654	6.74529104783141
FAM76A	0.388468903781404	1	28	12	0.28604808539326	3.66486957441059	0.69509554360824	0.189664469497534	3.3757213386809	3.98269877878536	4.27316527071304	4.11689988022323	4.14358084684737	4.2319586151715	2.90022340435849	3.1294151581864	3.27301467521771	3.74405270049742	4.68399434609018	3.84654599136018	2.56829290621462
STX12	1	1	28	2	0.170455834716026	6.73352189263481	0.0721955904353465	0.0107218171391579	6.45866372993928	6.83609909352689	6.98959176504779	6.50572941214646	6.73925724039201	6.75780438322151	7.09255595751226	6.73549458109723	6.88520621586485	6.77258052484503	6.41853113646904	6.82119969281243	6.50700584116649
PPP1R8	1	1	28	18	0.223996314577377	4.92969535066991	0.0161965186649283	0.00328550093115335	4.35379364822218	4.84559961847333	4.79916249546529	5.15907540853753	4.5484546363037	4.76593671618812	5.20034959997613	4.83925687281643	4.84043960849456	5.24565393324805	5.15163873234604	5.40288701193523	4.93739534116234
RPA2	0.388468903781404	1	28	6	0.17339379060312	5.57281269478769	0.297706925174057	0.053421304730465	5.62826676942901	6.04465833390776	5.42503950515282	5.35933718900897	5.39965918344208	5.08942062558877	5.60215570660099	5.51998655773692	5.95964598829043	5.85846098562545	5.87705644009313	5.43535210962818	5.43314286952424
XKR8	1	1	28	10	0.306428134852087	2.98500100679036	0.0838967872029073	0.0281061168864119	2.4963616630001	3.3112308250675	2.60963926319416	2.63825682913631	3.67426847469503	2.19774761345026	2.90022340435849	3.21316596841446	3.86136474113931	2.29899108044487	3.57622334719578	3.18423670285288	2.92719996252848
EYA3	1	1	28	24	0.46506334455765	4.29628615031979	0.363476155214083	0.0846024083351684	4.65443347368224	3.3112308250675	3.91477737687744	4.59227507177001	4.14358084684737	4.58804338779493	4.78571261440192	4.48218084881995	4.6577740652486	3.64461624477083	3.71242870581143	4.82513329003884	4.17605704781205
DNAJC8	1	1	28	4	0.0942163238780892	7.67701527780199	0.0602604161560115	0.00784945893363711	7.61705514743384	7.75116855433764	7.7825066451158	7.5589810597249	7.62070498060524	7.76228227150936	7.47596315653608	7.69699060644088	7.61177445384789	7.86375824288488	7.87246081454935	7.3372209181335	7.86374096439018
ATPIF1	1	1	28	2	0.232673714315902	7.37496657178509	0.0331087886809694	0.00448934762736904	7.48975436231595	7.67291917364701	7.6496143598136	7.38621860051247	7.32198399688969	7.24178589906944	7.81545474738355	7.16684899078765	7.08978667231898	7.39430369221552	7.40753542679456	6.93909378426654	7.29189832861172
SESN2	0.759272267084767	1	28	12	0.27921407932555	7.75820269796627	0.208914337315831	0.0269281875518147	7.53191009101068	8.02323207621762	7.9070267594962	8.17340246694328	7.98446481142416	7.75878245985338	7.1514366971556	7.94984901901798	7.54941519515235	7.8302075633066	8.05009344882747	7.18325041270822	7.95178938642798
MED18	0.759272267084767	1	24	12	0.196320523183141	3.81534739789568	0.355545675409829	0.0931882836163038	2.4963616630001	3.90927870240487	3.61433781717338	4.34002921848113	3.36629437239615	3.64135032150905	3.80998363214609	3.80540915673435	4.44858120767211	4.19434137671874	4.0230502176977	3.98457424814846	3.61037856315186
PHACTR4	1	1	28	10	0.159146787799325	5.42139016946247	0.155645811943379	0.0287095757874242	4.62010552343957	5.61903376287142	5.54670953390086	5.75782680864721	5.58316629661109	5.52810917261077	5.37774863369107	5.59995166367074	5.16794564044762	5.45090776344575	5.56547838765639	5.36967449774987	5.44706033021304
SNHG3	1	1	28	20	0.228674284185699	3.74933767871268	0.0430420734731759	0.0114799138305287	3.20094062362623	3.75017900379061	3.61433781717338	3.9463297675552	3.30790952732165	4.2319586151715	4.30092637797668	3.1294151581864	4.38278334329505	4.00685557153533	3.75511539201709	3.10572651214877	4.03574840732832
RCC1	0.548683931808932	1	28	22	0.770385437239251	5.29651656240324	0.679409471685479	0.128274775256665	4.98630852416902	4.46497021051164	4.37524745162798	4.75617138785149	5.29833870880668	5.82441463481738	6.41467827960661	5.24946985058447	5.93690082613157	5.0651470961602	3.83687689059287	6.34527533541142	5.68878933242408
TRNAU1AP	0.759272267084767	1	24	22	0.336900109497847	4.06857021828635	0.260584777678205	0.0640482439032258	4.35379364822218	3.83192092219481	3.37247657252197	3.26476926834638	3.80666416943682	4.49013177609567	4.01901122964994	3.69321540061125	4.62968328683629	4.36024081574076	4.09127582775422	5.2831357503086	3.92076720731247
SNHG12	1	1	28	0	0.104676007024444	5.32500221110558	0.155291253474847	0.0291626645996464	5.18725501268876	5.49904807293377	5.30945085386256	5.25356136087232	5.18936137156865	5.29670058527068	5.76184078778142	5.18869950704348	5.61743493061055	5.56408625895837	5.54129177273556	4.43343158087159	5.28604413631536
TAF12	1	1	28	26	0.134879797462481	4.98346575176931	0.103888073184692	0.0208465510468911	5.18725501268876	5.01266115221678	4.67121587741273	5.09926329062778	4.75922453901045	5.17593779841144	4.762654837065	5.05889440058687	5.06681847000398	5.02616819624765	4.70592030040057	5.00892920590788	5.15651177273536
GMEB1	0.120192382848633	1	24	8	0.243647450302136	3.73027315456822	0.284184016419253	0.0761831653189342	3.97355307321267	3.57133387281287	4.04438684629608	3.9463297675552	3.76386819013613	3.22064484840752	3.71708422708717	4.14097177914821	4.16520722116385	3.36114676775898	3.42580531533491	3.02269673485452	3.9984303574091
YTHDF2	1	1	28	20	0.178831651399814	5.70317277379255	0.0310005041627063	0.0054356593061955	5.32149604407638	5.26893667577681	5.63166865891182	5.55012885999516	5.52027378931978	5.65402242701447	6.06487797136818	5.22949614845236	6.53759600025814	5.52267779014464	5.60101461120677	6.13405953550048	6.08566904908021
SRSF4	1	1	28	10	0.225186907122963	6.71644463673326	0.207114139273996	0.0308368713621575	6.05821536476978	6.99978801086322	6.68620796417835	6.64471794281719	6.85591783094613	6.38360826529951	6.82958629698622	6.62516040629923	6.20782301427673	7.21960151494563	7.27813734982172	6.73905560482627	6.99307485077638
MECR	1	1	28	14	0.299107893900493	3.88441767752166	0.107410128711299	0.027651539465712	3.67226176510465	3.79162881433258	4.0851255432678	3.80370988246503	4.14358084684737	4.10540286727536	2.98235672587635	3.75040262243669	4.68532831699015	3.36114676775898	3.91425220626141	4.02779726697213	4.24140530206087
PTPRU	0.759272267084767	1	28	14	0.32540614917566	4.63928407282336	0.281408686288296	0.0606577829404262	4.12811629489336	4.30241882171327	4.16330619285761	4.26941885503378	4.90420891057333	4.99738222992462	4.01901122964994	4.81265328611887	4.16520722116385	5.21131424949982	5.22938914930595	5.55836552245904	4.72535642956541
LAPTM5	0.0481594158156658	1	20	6	0.748654456236534	3.52024445432663	0.549724887065774	0.156160997964253	3.10490992701848	4.11919906147242	3.91477737687744	2.84662369873566	2.81563756111238	2.49562260514674	4.4527052970143	3.95886398894441	3.41144286952058	3.88142993714696	3.57622334719578	3.98457424814846	3.92076720731247
SDC3	0.120192382848633	1	20	18	0.258217093389557	5.11065366915392	0.24662292226701	0.0482566298232137	5.25593633617093	5.01266115221678	4.6166813682688	5.1976154901171	5.44099466138231	5.57662347445864	4.8744262464013	5.0128941767308	5.18734744247997	5.0651470961602	5.16752764462506	5.03034078673524	4.87699036212033
PUM1	1	1	28	6	0.159528146838601	6.00969532897601	0.0560349334498776	0.00932408889011441	6.40926128830676	6.11981211520011	6.09765184393776	6.05930802170137	5.95061459320776	5.63887126512216	5.90559929093618	5.8028075578205	5.75381979373142	6.05522078528574	6.16515723359454	6.25721461077377	5.94563808662382
SNRNP40	0.759272267084767	1	20	0	0.356141003415809	2.28199764234902	0.598931026977018	0.262459091044676	3.53159727027803	3.06303490458767	2.22830114491012	0.474033667777745	2.72929247958693	2.62427915542333	1.4085329040593	2.01560639411193	3.27301467521771	2.01032469787505	3.31604079954278	1.92369133448973	1.36768543616546
ZCCHC17	1	1	28	26	0.276802058679152	5.75839110907717	0.109522588741735	0.0190196509176131	5.71213990774789	6.05320471410034	5.2024242074679	5.83319905916333	5.39965918344208	5.75584623844298	6.14730346391983	5.40002243588404	6.10954891176683	6.1669482807307	5.60101461120677	5.6441970690215	5.73489989232062
SERINC2	0.0772071042383542	1	24	12	0.289092120987938	6.4182400920618	0.279541788964734	0.0435542742177059	5.8811070620591	6.43307601313694	6.56182962010128	6.71282344768223	6.76661151771992	6.22016876039293	6.12938934787412	6.71409248616015	6.19829142808831	6.56388953937859	6.72805748318471	6.15370432184411	6.09453838021631
TINAGL1	1	1	20	4	0.608262310071009	2.32636487795728	0.230991542499184	0.0992929117387692	3.45576348244391	2.3839425970785	3.49846963751912	2.63825682913631	1.91391589484556	2.74239588996627	2.81313041704593	2.61721307683589	1.24216323226917	2.16186572283548	1.70806010811987	1.50133863303369	1.93998005919233
PEF1	0.182113153050653	1	28	24	0.19445221393846	5.51502370225656	0.266316957469456	0.0482893586405601	5.62826676942901	5.38180586830544	5.50227700747367	5.05796492736838	5.46790801324951	5.39014666826265	6.1112499903363	5.24946985058447	5.52895251708181	5.22858626005914	5.24444876897141	5.71201784763337	5.92589668311066
COL16A1	0.388468903781404	1	28	22	0.270880613489965	6.61287786410502	0.226928981804544	0.0343162215404467	7.04838170193451	6.24445567784903	6.1465894071594	6.42681864285619	6.39115337246592	6.53858876213842	6.77301830706137	6.48897939417932	6.81833525697574	6.31982113083463	6.41853113646904	7.31558314406153	6.83270035154953
SPOCD1	1	1	28	8	0.499408458503408	2.7643997496638	0.13564604698504	0.0490688971454065	3.60364320864873	4.0862655716763	3.61433781717338	4.07611046716148	3.11708028563462	3.37491780423953	2.51502018569808	2.84432592133846	3.41144286952058	0.434572623901316	2.84874210513943	1.72791571065411	0.405035040230926
PTP4A2	1	1	20	0	0.0645895894253942	9.12699220564714	0.051897453004167	0.00568615068741447	9.10906918109061	9.28115387607522	9.11815036710406	9.16507369157647	9.15437238150914	9.11042322580873	9.21629518775697	9.06600307692764	8.92969062086599	9.18342571973128	9.245855771229	9.02073625632852	9.07659804391122
KHDRBS1	1	1	28	0	0.296221016676102	6.2848544508272	0.115237847816992	0.0183358021603547	6.43910528468174	6.41329543610816	6.25768078582523	6.2638438165845	5.77855740108509	5.97679138444446	6.65901629264811	5.84279949228413	6.4836888502445	6.27064166198258	6.27190297331265	6.39564203171812	6.57829282693221
TMEM39B	0.759272267084767	1	28	24	0.498524378062302	5.3538811968981	0.419473520108886	0.0783494262726483	5.76021879925299	4.94078839283218	4.77446486443751	4.94923049910622	5.35710435704292	5.7130843277883	5.48024543747906	5.5034475655997	5.84215510069264	5.04578928424811	4.83090748770369	5.31837657102139	5.66516935236174
KPNA6	0.548683931808932	1	20	12	0.211886671575333	7.26899022186839	0.137862046175044	0.0189657768090392	6.84790475577204	7.07305708023213	7.10798956909014	7.390383767633	7.37271008486006	7.33873828786635	6.98210518520254	7.53961612698714	7.43233140353118	7.27883569445748	7.27813734982172	7.37118019384152	7.30341962367134
TXLNA	1	1	24	18	0.182665239291382	6.30757996049993	0.0713552612265762	0.0113126209534283	6.1331587164188	6.09519330012805	6.09765184393776	6.05930802170137	5.97895671919955	6.35607875375639	5.96740761920085	6.21198403540379	6.12974657713186	6.65613586017959	6.5210293727673	6.92772857189348	6.86416009478028
CCDC28B	0.0481594158156658	1	28	14	0.126323872430368	3.85655640445038	0.254411271932149	0.0659685079773666	3.53159727027803	3.57133387281287	3.7723642792393	3.75285483679982	4.38862309360956	3.64135032150905	3.66829047522346	3.69321540061125	3.76134561642705	3.9662466657125	4.52040663477835	4.02779726697213	3.9984303574091
TMEM234	1	1	24	12	0.337433103824402	3.66619449559516	0.253720110231134	0.0692053055384739	2.64033600250076	3.70750298955458	3.66895932818641	2.94051074867347	4.14358084684737	3.44627883810998	4.23544229164789	3.75040262243669	4.38278334329505	4.19434137671874	4.0230502176977	2.93459505730769	3.33902466952957
EIF3I	0.388468903781404	1	20	8	0.18217230393572	6.82286499347287	0.188561989583061	0.027636775718624	6.56173791949958	6.89908598596293	6.97882194789165	6.67234713510158	6.56325339247012	6.62570534077808	6.8072245536814	6.80462527599793	7.23669793295529	6.71859212729353	6.61092741187311	7.36276502047333	6.94974186596032
MTMR9LP	1	1	24	12	0.392701352256628	1.4830984572871	0.201559240851414	0.135904153807906	1.42319864145209	1.51921728001272	0.887864606319974	2.94051074867347	1.56086457621037	0.51737929896833	1.62854569468563	1.30708233535689	-0.143520440799451	2.01032469787505	2.49290859113994	0.471701165962943	2.46264350802298
FAM167B	1	1	28	16	0.515672873225158	1.83447505143607	0.516981964263393	0.281814660743785	3.10490992701848	1.30693030862952	0.887864606319974	2.39463190557124	2.32057264605317	0.968937302679329	1.4085329040593	1.58373044771156	0.47720906694909	1.84097707400254	1.52283982329397	3.79743730427262	2.34864166163454
HDAC1	1	1	28	14	0.250062715161457	5.73772344960838	0.085600256635116	0.0149188536859438	5.55747047386269	5.80257169881417	5.90630853795033	5.42577769416188	6.02499033300432	6.03581956603619	5.07492795993006	5.82959164194666	5.98203811469497	5.60433930126898	5.61266812925286	6.13405953550048	5.65321274553385
MARCKSL1	1	1	28	24	0.623751023802724	3.40202668404628	0.531272601086665	0.156163560849788	4.47399155838348	2.76308224567449	3.16009634607525	3.11173089526495	2.32057264605317	4.06062423545985	2.98235672587635	3.1294151581864	4.20382562596937	2.74544112948678	1.87218373627757	4.87332363139828	3.9984303574091
BSDC1	0.182113153050653	1	28	22	0.693288755050719	4.83384125405323	0.545818697594001	0.112916140375178	4.65443347368224	4.3308146503587	3.30509820564804	4.34002921848113	4.96214581213867	5.3158802944534	5.56265260843963	4.89103606234314	5.75381979373142	4.39124842960428	4.4178625350314	5.31837657102139	5.10477299370734
ZBTB8A	1	1	20	6	0.234303844270059	5.07002819220343	0.0102241817597742	0.00201659268394143	4.47399155838348	5.43509301508681	5.04612667967797	5.05796492736838	5.071474600657	5.19678003994365	5.29980515744176	5.41778308625025	4.71236615357986	5.22858626005914	5.60101461120677	4.4652239950331	4.91754004163357
ZBTB8OS	1	1	28	20	0.38946486136637	5.03411900910384	0.0976144690441544	0.0193905763585695	4.54889752596784	5.14648193883672	4.6166813682688	4.62091699259201	4.6459489472192	5.17593779841144	5.89503546870933	4.83925687281643	5.38513872162804	4.9861068465251	4.7904364007886	5.81430656899	4.91754004163357
RBBP4	0.269101639101639	1	0	NA	0	3.653872382864	NA	NA	2.77123714864806	3.70750298955458	3.16009634607525	4.11689988022323	3.24706187045602	3.04787748762487	3.3959958239875	3.04050120844427	3.653872382864	4.04635264438586	4.59279810054487	4.15020055876778	4.30392136799448
SYNC	1	1	28	12	0.621104729548396	1.53178502886436	0.666805598308767	0.435312779367692	-0.143520440799451	2.01542032766206	2.81734458536236	2.94051074867347	2.89710542956264	2.02204106710039	2.51502018569808	0.964489739296599	-0.143520440799451	0.846163100220631	2.15321012856942	-0.143520440799451	1.77323247050868
KIAA1522	1	1	28	18	0.958553807372254	1.60759223009342	0.267621996402812	0.166473805603838	-0.143520440799451	0.756789655758662	3.08173674319355	2.10133703200164	2.63744882352415	2.49562260514674	3.27084645848653	0.964489739296599	1.73942091399827	2.29899108044487	0.759248677382202	0.471701165962943	0.405035040230926
YARS	0.120192382848633	1	24	10	0.117043732776527	7.2522326951687	0.139668197665399	0.0192586481344487	7.20133401150189	7.30900821234784	7.34868153688872	7.35245714315209	7.14568980654066	7.06035828752074	7.21651801411054	7.16684899078765	7.40358823090502	7.3555222463999	7.45362134640698	6.92772857189348	7.21671243145862
S100PBP	1	1	20	6	0.220563731334715	4.40012592203252	0.177470333657269	0.0403330124641732	4.47399155838348	4.38598268066221	4.6166813682688	3.90033873354239	4.2404131912637	4.2319586151715	4.42360012885746	4.58007050149038	3.70860954253535	4.45133321886297	4.94592449560165	4.74968820497224	4.72535642956541
TMEM54	0.269101639101639	1	28	0	0.469083941836822	3.76551357360953	0.439605055175059	0.116745045949646	4.22266377745973	3.83192092219481	2.81734458536236	3.90033873354239	3.24706187045602	3.81315970989275	4.48123488540533	4.22407326752182	3.86136474113931	3.79131360498937	3.25785919505546	3.52317389574794	3.70607799940943
AK2	1	1	28	4	0.213939494132	6.20541629051819	0.0739881060527127	0.0119231494856785	6.61500326486043	6.50959289031194	6.23974949263702	6.22705520125751	6.16314162785308	6.15775916058909	5.98743563252821	6.40242507693263	5.97088549469083	6.1669482807307	6.2645347411796	5.98850367422583	5.9938411414001
ADC	0.388468903781404	1	28	22	0.300265090502035	1.93373242420096	0.64061438048839	0.331283880060655	0.582526808842221	1.70423654546687	1.90330475175511	1.23655260025051	2.06257252893668	3.70092267343854	2.1388256160387	2.19110081923994	1.51211075505498	1.16601902113582	1.70806010811987	1.72791571065411	2.92719996252848
ZNF362	0.548683931808932	1	28	18	0.154102203681959	5.13664870381429	0.137946619545497	0.0268553735129021	4.62010552343957	5.14648193883672	4.84732443547625	5.01544943674515	5.25263826964038	5.37193540127842	4.5900253794272	5.18869950704348	5.0876189506075	5.15822175262662	5.21417066958132	5.72520763935718	5.52785823490864
PHC2	0.759272267084767	1	28	26	0.256166982230783	5.76896173747007	0.388100278990526	0.0672738521508594	6.50643033729804	5.081122599814	5.63166865891182	4.92646442477207	5.49432847955886	5.90261382003058	5.78491147577318	5.67571629982902	6.54513518711082	5.57762911404082	5.3174754080068	6.15370432184411	6.04963619112603
CSMD2	0.468576417795168	1	24	6	0.526929300299955	0.987679348194917	0.591296757376556	0.591296757376556	2.15648770427259	2.4884691538538	1.21598860284172	0.905094964469128	0.394302376022841	-0.143520440799451	-0.143520440799451	2.61721307683589	-0.143520440799451	0.846163100220631	0.377354931030991	0.901633503219221	1.36768543616546
SMIM12	0.120192382848633	1	24	0	0.166263833271686	5.3016512053179	0.154626586623971	0.0291657411315309	5.50199586070774	4.94078839283218	5.08681696294234	5.05796492736838	5.12318131608796	5.42589373346295	5.45169608089252	5.34538966747812	5.35113535393419	5.32808883900062	5.21417066958132	5.80191012125535	5.44706033021304
ZMYM6NB	1	1	28	20	0.685138409780986	3.8402120418386	0.319362314215725	0.0831626771481147	2.89124287399965	2.67722422541305	3.16009634607525	3.52935520199513	3.04741665279181	4.19099460843418	4.73922254660609	3.57155536281948	4.6577740652486	3.8370752836949	3.37196670697674	5.09273243897652	4.95698108485884
ZMYM6	1	1	28	22	0.611087353603125	2.92247815843136	0.156414242781074	0.0535210989788987	3.45576348244391	2.27124714534911	2.07493516891244	3.1902783838917	3.11708028563462	2.19774761345026	4.0948203162092	2.01560639411193	3.0367527792678	3.29709876141071	3.57622334719578	1.72791571065411	3.79582230783376
ZMYM1	0.759272267084767	1	28	20	0.946947021105824	2.15964186555457	0.710636700436229	0.329053030398513	1.71103526941512	1.86820236565801	0.462441103044927	2.74619877384653	2.72929247958693	3.22064484840752	3.20395022681449	1.81576889026444	1.51211075505498	2.01032469787505	2.38831796563621	1.50133863303369	2.46264350802298
SFPQ	1	1	28	0	0.337787497976811	7.72017589493664	0.197330293906255	0.0255603365249328	8.28443336412892	7.72733530422598	7.39397330671377	7.55527587054409	7.24627701283829	7.55997761249262	7.87848010253007	7.57961235468103	7.75193218788133	7.98050427738344	7.61875072093844	7.88170283771524	7.78099825625475
ZMYM4	0.759272267084767	1	28	18	0.158153661799782	5.70834706526497	0.132186864052631	0.0231567671939539	5.4443025353837	5.43509301508681	5.75040463074463	5.6368278410669	5.68989381631605	5.74173263165577	6.25035396604981	5.43532774609316	5.71424079729062	5.57762911404082	5.7026550540062	5.87473967315378	5.92589668311066
KIAA0319L	1	1	28	14	0.518250747737935	5.54858164259539	0.265133621615529	0.0477840353974698	4.98630852416902	5.28353776160166	5.84832193135706	5.73180151850243	5.57080522204689	5.82441463481738	4.83075121593586	5.48671677023953	5.65972095661195	5.29567789149359	5.8279134983437	5.83878441743972	6.11211512038836
NCDN	1	1	28	8	0.320581340833406	5.20675376874066	0.0752639886298849	0.0144550696984637	5.11513987598251	5.63050123768099	5.61785171776395	5.42577769416188	5.18936137156865	4.7090418234813	5.25093423424711	5.43532774609316	4.16520722116385	5.12170924128711	5.62422826857714	5.05143923192231	5.4190898403283
PSMB2	1	1	28	22	0.270745650748918	6.05138801999557	0.0764160291194138	0.0126278514725734	6.38901669842252	5.84256352697172	5.76301394730658	5.82090730834662	6.22755351418765	5.85095479086485	6.17376434145819	5.90708365947951	6.41950855603739	5.98581318211313	5.90575825971091	6.31941687039788	5.9938411414001
C1orf216	1	1	28	20	0.418535753793532	4.54122444046377	0.104994539651082	0.0231203150224303	4.22266377745973	4.0862655716763	4.00246426209102	4.23277394583478	4.86424995742731	4.64981074720936	4.69118433498764	4.5155542006823	4.84043960849456	4.79064128362205	4.68399434609018	4.43343158087159	4.95698108485884
CLSPN	0.269101639101639	1	20	10	0.591847514215533	2.68635703865365	0.816895873734237	0.30409058140077	1.42319864145209	3.94645574209781	3.95928691716815	3.33560206018766	2.89710542956264	1.82192836628953	2.40018696764644	3.21316596841446	2.52924999402144	2.42420674833883	1.06091876692892	2.93459505730769	2.56829290621462
AGO4	0.120192382848633	1	24	16	0.335216236764881	3.81139431476193	0.36068549912912	0.0946334777622318	3.67226176510465	3.3112308250675	3.86885080967252	3.99089985494899	4.14358084684737	3.51427583546381	3.51115014086234	3.63366742511586	3.5377438579363	3.8370752836949	4.30746825678087	4.58581898465244	3.45375945619298
AGO1	1	1	28	22	0.273525980531508	4.90079525785551	0.184631064400782	0.037673694714105	4.93137222557357	4.678889239298	4.37524745162798	4.92646442477207	4.98095235979261	5.57662347445864	4.8744262464013	5.18869950704348	4.62968328683629	4.94490120598952	5.10289427370019	4.58581898465244	4.74801883090278
AGO3	0.759272267084767	1	28	18	0.0927987092844626	2.05243975191854	0.168516822965052	0.0821056125070319	1.71103526941512	1.30693030862952	1.90330475175511	2.84662369873566	1.56086457621037	1.82192836628953	1.81940347023923	1.58373044771156	1.51211075505498	2.83837705331068	2.2755480308831	2.24999081255587	3.21437071331675
ADPRHL2	0.548683931808932	1	20	2	0.134851782273035	5.86104580997551	0.174155689101701	0.0297140979183762	6.37878686649462	5.79239809264967	6.1845783198442	5.6918615591714	5.59542236004774	6.10360610757305	5.70249645369987	5.67571629982902	5.67354528533519	5.91289688817234	6.12503515772584	5.94406867845808	5.64115621738181
COL8A2	0.548683931808932	1	28	24	0.39989512949927	5.34532569358491	0.370470587546818	0.069307392810775	5.50199586070774	4.74368384648455	5.10673967674967	5.40945221517677	5.35710435704292	5.62355929566033	6.09287965499852	5.43532774609316	5.71424079729062	4.85878174848137	4.92738054805598	4.94271910680847	5.40489857550694
TRAPPC3	1	1	28	14	0.216555631593423	6.67739846955356	0.0830669319921799	0.0124400142317302	6.43910528468174	6.53422250095364	6.87809502335584	6.84616528074042	6.6656093546885	7.06603325962431	6.65275920311626	6.60204361209999	6.59683435383225	6.98057796976249	6.81637099598707	6.1040815055655	6.67607314475706
MAP7D1	1	1	28	14	0.15754534995828	7.12315270808426	0.104560159603453	0.0146789159082305	7.14208443958594	6.97751057005989	7.19896122242111	7.29140403888071	7.01492677375384	7.24178589906944	6.8072245536814	7.12421476947818	7.1051695522279	6.92338852842942	7.19917910123165	7.46064543014488	7.17968251932443
THRAP3	0.269101639101639	1	28	12	0.267588433812742	7.4682376989968	0.281971502795564	0.0377560964393837	6.92022499330077	8.08288175151625	7.49190947547811	7.86762153189787	7.87058141481825	7.48993431039581	7.39954871162608	7.03496960045643	7.41185916624444	7.65604358345271	7.68372254690214	7.03224548804553	7.39959505847848
EVA1B	1	1	24	18	0.24527337387356	7.37621908691507	0.0366748839146161	0.00497204373710577	6.79503317467067	6.97751057005989	7.13734191555442	7.33094784858503	7.21881223063595	7.3757656137595	7.12003058573648	7.43011891569365	7.62961392420721	7.4940870676698	7.70292950546806	8.02990765637171	7.64874912148357
STK40	1	1	28	8	0.297393893144912	3.72046045063009	0.324747712222179	0.0872869679792403	3.29097617245902	3.90927870240487	4.27316527071304	3.80370988246503	3.47642062989033	3.51427583546381	3.66829047522346	3.95886398894441	3.47597505283575	4.36024081574076	3.62306855642844	4.22638925675945	3.07791879749748
LSM10	1	1	20	12	0.22682616171728	4.97270930304139	0.0777261054619444	0.0156305347297108	4.65443347368224	4.7853180158975	4.87081559635408	4.92646442477207	4.8843677746454	4.14883338965195	4.56358714044379	5.59995166367074	4.98048123198508	4.94490120598952	5.35958048483692	5.68527089521018	5.13947084944235
OSCP1	1	1	28	24	0.438215406057976	2.88437994578996	0.113360817640211	0.0393016245330897	3.00202837448678	1.70423654546687	2.36691879754543	2.94051074867347	2.63744882352415	2.49562260514674	3.51115014086234	3.36735712870923	2.2628039908527	2.83837705331068	3.42580531533491	4.26302604750136	2.56829290621462
MRPS15	1	1	24	12	0.141768000639678	5.4629279411944	0.0267865730761801	0.00490333633621453	5.32149604407638	5.36817076766253	5.47187639115388	5.39293988126941	5.50735945844477	5.21732546199683	6.2083070775322	5.10347311863667	5.43468672571097	5.53661308813829	5.85759967517201	5.20996148820799	5.36146748444906
LINC01137	1	1	28	8	0.637640389064931	2.21665759979118	0.323839700410082	0.146093695499291	-0.143520440799451	2.27124714534911	2.4933774635741	3.02865939983305	1.56086457621037	1.82192836628953	3.33477775636362	2.19110081923994	1.93574332546974	3.0080128741087	2.2755480308831	3.10572651214877	2.22485245687511
ZC3H12A	1	1	28	16	0.341631433552787	3.6347352099321	0.027823123958502	0.00765478703441009	3.29097617245902	3.61816622959457	3.43684806732605	3.64542871687001	3.71976380329509	4.67973023679782	2.90022340435849	4.30264756994767	3.86136474113931	3.59220394294193	3.31604079954278	3.74659789363287	3.14775737874045
MEAF6	1	1	28	22	0.31791863404358	5.56384804931791	0.121851086635687	0.0219005058289873	5.76021879925299	5.06430939350211	5.14577826755337	5.50474388980345	5.52027378931978	5.49483558203134	5.98743563252821	5.51998655773692	6.29088675943057	5.50860657421896	5.34568155074596	5.49816953292036	5.57931427650992
SNIP1	1	1	20	2	0.217956648075541	3.75423139124015	0.0349005269174011	0.0092963174829435	3.97355307321267	4.24389337608239	3.61433781717338	4.07611046716148	3.76386819013613	3.86616507428831	4.05741365678376	3.63366742511586	3.86136474113931	3.48129608737841	3.83687689059287	2.74039734105801	3.61037856315186
DNALI1	0.182113153050653	1	20	10	0.320525834625726	0.524573037933355	0.502564623847186	0.502564623847186	-0.143520440799451	0.756789655758662	0.887864606319974	0.474033667777745	1.09241483609694	-0.143520440799451	-0.143520440799451	1.58373044771156	-0.143520440799451	0.434572623901316	-0.143520440799451	0.471701165962943	1.58466238167813
GNL2	0.269101639101639	1	20	6	0.318133037954254	6.0368133694191	0.252308344662663	0.0417949552558292	5.96555787477383	6.37290157917795	6.01572584975382	5.9619171566543	5.61962648593948	5.56063262616471	6.75560616082545	6.28153412736161	5.80495737620799	6.15796111650847	6.15722158737776	6.35379284379049	5.80141492889849
RSPO1	1	1	28	20	1.51162819266808	3.76976704205963	0.13599135993049	0.0360742078789544	1.95088608908088	2.4884691538538	2.07493516891244	3.02865939983305	4.27129829219267	4.34830245845039	4.66655176842668	4.41302480532045	4.6577740652486	4.56447961766476	4.7904364007886	3.74659789363287	3.92076720731247
C1orf109	1	1	28	18	0.792149834173375	2.78966513588489	0.141317810985271	0.0506576252351681	1.42319864145209	2.01542032766206	2.71722662670384	2.84662369873566	3.18353444180658	2.49562260514674	4.26855584415565	2.73523397961279	2.94854067619935	3.0080128741087	2.9983799495207	2.5159321326168	3.07791879749748
CDCA8	1	1	28	18	0.87605099852508	1.78044947012709	0.471049809886368	0.264567918264338	1.06324893145533	1.86820236565801	0.887864606319974	3.1902783838917	1.34557023569987	2.02204106710039	3.85428228715654	2.19110081923994	0.909802950441355	0.846163100220631	1.52283982329397	2.93459505730769	0.405035040230926
YRDC	1	1	28	2	0.562313875731248	3.42821382265711	0.271505572194947	0.0791973856474655	2.64033600250076	3.94645574209781	4.20086310820677	2.63825682913631	3.11708028563462	3.29984246998469	3.76428155893021	2.94574544803477	4.44858120767211	3.36114676775898	3.75511539201709	3.46145924654062	2.92719996252848
C1orf122	1	1	28	4	0.325048106033165	7.18414853537732	0.0529509445767917	0.00737052474848513	7.6850534812287	7.47085889050075	7.05257502801182	7.0067118561216	7.28083759542479	6.996414280365	6.47975045892599	7.32109218830242	6.97725339879242	7.26634579249323	7.19917910123165	7.44079408862257	7.22884749352531
MTF1	0.388468903781404	1	24	22	0.330794607429162	4.69120951008935	0.329122364579461	0.0701572513168769	5.23340391319055	4.49036674997341	4.6166813682688	4.47165808077917	4.57345280769897	5.11154116980529	4.61598782812392	4.72976600609185	3.9994833321541	4.45133321886297	5.16752764462506	4.67007899082449	5.13947084944235
INPP5B	1	1	20	14	0.338635972015043	3.87711131848755	0.285962006605918	0.0737564601878572	4.58494081229941	3.75017900379061	4.12474538626086	3.52935520199513	4.5230156620978	3.04787748762487	4.16684395943967	2.61721307683589	4.60103467201475	4.22908258812168	3.62306855642844	3.58235650059424	3.56003798665533
SF3A3	0.548683931808932	1	20	16	0.266514047228699	5.93192529068914	0.249263861353499	0.0420207351135638	6.1572989823217	5.40869545337364	5.65891178588242	6.10056849997008	5.96957107356628	6.03581956603619	5.73839516373162	5.81626175585208	6.3350471486525	5.83609818506512	6.28652749492387	5.26518718186022	6.18035585712786
FHL3	1	1	28	4	0.222991041609134	5.79786376424631	0.064829093021597	0.0111815481801036	6.03234341965702	5.8126740647564	6.06747215028307	5.78339092627644	6.05192155967345	5.37193540127842	5.46604137810035	5.91960377642504	5.61743493061055	5.86951372528873	5.95236105708039	5.77679302373707	5.66516935236174
UTP11L	1	1	20	0	0.177314264111961	5.8295471776808	0.110053102482869	0.0188784993291111	5.83695246410963	6.07854422230833	6.03664761509761	5.62273501636346	6.06960040838063	5.40813091552759	5.81884017127129	5.76167535129566	4.91215897407364	6.11216583524706	6.2645347411796	5.71201784763337	6.20513629860396
RRAGC	1	1	28	14	0.370157904357898	7.84258415748709	0.183294422348432	0.0233716870189332	7.38631889480019	7.57542365216709	7.89848022849556	8.0810778738804	8.08132431325625	8.14932927292364	7.55189928241063	8.09765558151021	7.65770604015034	7.9677036519718	7.91778732052291	7.83683748189604	7.86633265641893
RHBDL2	0.759272267084767	1	20	18	0.711363716382677	1.95319843624689	0.713212187280489	0.365150910447655	2.77123714864806	1.30693030862952	0.462441103044927	2.94051074867347	1.34557023569987	3.13684580489291	2.1388256160387	0.964489739296599	1.73942091399827	2.74544112948678	2.01952887580887	2.09604651718591	1.36768543616546
AKIRIN1	0.388468903781404	1	20	16	0.326710428054194	6.02293649070652	0.353369734389655	0.0586706725091505	6.32652050387548	6.59401746101982	5.69883552309537	6.51338819730381	6.5253210608269	6.04734082107888	5.6656816286011	5.78922670738999	5.48258940112255	6.35170009902912	6.2422015284379	4.61445594569446	5.9843285140956
NDUFS5	0.388468903781404	1	28	2	0.309871095015767	8.07529692219531	0.141144535580258	0.0174785567565096	8.35657929834587	8.3332319206547	8.40826027115238	8.07073355130458	7.70229853722469	7.87648950904978	8.22271964667468	8.07544834184856	7.95518267746089	8.08139376309732	7.90836252413364	7.99766013844405	7.9590921952677
MACF1	1	1	28	10	0.182371460595312	8.30021358852589	0.122958375704044	0.0148138809191634	8.30618859906169	8.55554708823478	8.4301675125554	8.61723336767498	8.66758360843723	8.50938987978116	8.06202387684501	8.39976293153435	7.93810444600015	8.3396555312964	8.4612152910435	7.72966061784153	8.00920227623448
KIAA0754	0.388468903781404	1	28	10	0.465420230355162	4.16911075576568	0.490068643799783	0.117547523323059	2.64033600250076	4.99502584687888	4.50100900026204	4.30515598232862	4.4707511367458	4.38508822075231	3.76428155893021	3.90950400515922	3.9994833321541	4.85878174848137	4.4178625350314	4.33362133724649	4.10760776228238
PABPC4	1	1	20	16	0.176525077728458	8.41035046974897	0.0834941696970407	0.00992754939254426	8.32229240571118	8.36618711020318	8.01375616041818	8.26698438018595	8.47870922898872	8.49683955111663	8.28472992171758	8.07264824668863	8.52701293961659	8.53626219159464	8.43847730406239	8.66972692315667	8.75163445621158
PPIE	1	1	28	22	0.265917626916615	4.93421941184026	0.0598252051330476	0.0121245530730737	5.25593633617093	4.24389337608239	4.6166813682688	4.59227507177001	4.96214581213867	4.67973023679782	4.9375555157075	4.94102107394079	5.48258940112255	5.00627657192506	5.16752764462506	4.80042072252615	5.40489857550694
TRIT1	0.0169666213416213	1	28	24	0.924881825162691	3.61771604024158	0.794463812661031	0.2196036957638	4.26771109513986	3.12920021554634	2.71722662670384	2.84662369873566	2.97421773088383	3.91729181199038	4.66655176842668	3.29232050820414	3.59697626358914	2.42420674833883	3.31604079954278	4.72363686800356	4.36384057537444
CAP1	1	1	28	10	0.291273918696886	8.68682110791107	0.140012757717898	0.0161178359699832	8.88345752116654	9.29653255770368	9.11937671514123	8.91483594400708	8.88661107583482	8.59431198418712	8.47583905999857	8.44593445840428	8.44072273444569	8.64959987675022	8.64976565640661	8.06922912217901	8.64247045433702
PPT1	0.0290926434676435	1	20	4	0.0657962270179613	5.70083134761482	0.0994410921673653	0.0174432615357005	5.86653850153956	5.88147660862008	5.7755140112177	5.6918615591714	5.74594375953586	5.7130843277883	5.78491147577318	5.76167535129566	5.35113535393419	5.718768845168	5.8279134983437	5.77679302373707	5.37609026987312
RLF	1	1	28	10	0.354133320863217	5.06464550046144	0.426367182834311	0.0841850002720752	4.43502777597932	5.47380523738936	5.2024242074679	5.39293988126941	5.20544268052782	5.2575588437416	3.71708422708717	5.22949614845236	5.18734744247997	5.5910460211266	5.62422826857714	4.33362133724649	5.61673661748791
ZMPSTE24	1	1	28	26	0.187743841221768	5.8175009650125	0.0170429094268788	0.00292959288350408	5.85182132337369	6.04465833390776	5.44082135522926	5.73180151850243	5.49432847955886	5.7836658736332	5.65319825311356	5.76167535129566	5.80495737620799	5.81338328014088	5.84777199905767	6.529480755995	5.85459351433446
SMAP2	1	1	20	6	0.221632206346859	4.08300235072523	0.216448472902697	0.0530120862811287	4.31139432187982	4.0862655716763	4.58862107668889	3.64542871687001	4.2404131912637	3.64135032150905	4.42360012885746	3.95886398894441	3.41144286952058	4.36024081574076	3.66844038855258	4.49633088504572	4.52997301231483
EXO5	0.0481594158156658	1	24	14	0.525909880975909	2.65783196780829	0.580096722472827	0.218259366844469	1.71103526941512	2.76308224567449	3.08173674319355	3.40311928683623	3.57873344715375	2.85156969984005	1.98793681516257	2.34754402297345	3.34388842826385	3.0080128741087	1.87218373627757	2.5159321326168	1.58466238167813
NFYC	1	1	28	24	0.29756025246622	4.30149727381672	0.303603948767187	0.0705809929522051	4.58494081229941	4.0525626864625	4.23746707932697	4.1565676899979	4.07521569674714	4.64981074720936	4.42360012885746	4.64182475524207	4.79056611124818	3.8370752836949	3.62306855642844	4.40092274564187	4.14223831769392
CTPS1	1	1	28	6	0.175052118450746	4.95607364682934	0.037683892069002	0.00760357790347009	5.5392149265546	5.04729793290648	5.04612667967797	5.35933718900897	5.18936137156865	4.64981074720936	5.1656134914668	4.26389528212514	4.73890657649933	4.88079833577257	5.10289427370019	4.4652239950331	4.95698108485884
SCMH1	1	1	20	10	0.159936299141634	5.66648331740986	0.095370963063819	0.0168307145228503	5.6957508363069	5.22422527246468	5.94001376866352	5.35933718900897	5.79989730721352	5.57662347445864	5.48024543747906	5.8028075578205	5.87841779556595	5.35978762630483	5.41387468604975	6.28420176456147	5.80141492889849
HIVEP3	1	1	28	18	0.539599569259687	4.04970396777079	0.0558997707379283	0.0138034214803852	2.64033600250076	3.47284579673509	3.49846963751912	4.26941885503378	4.33115302020938	3.96666854275414	3.80998363214609	4.41302480532045	4.57180561570941	4.22908258812168	4.47004547384238	3.98457424814846	4.97630449378692
FOXJ3	1	1	24	6	0.231816676602686	4.30809635879525	0.116278175179613	0.0269906161551433	4.43502777597932	4.15139750193239	4.43949814141433	4.37407934610233	4.30153604157812	3.96666854275414	5.09352683216845	4.09755421334197	4.6577740652486	3.8370752836949	4.09127582775422	4.1105422620198	4.44929683034972
PPCS	1	1	20	0	0.289725921979672	5.99143848218382	0.123287648261958	0.0205773035354643	5.06497926185136	6.01871116121543	6.00515007930241	5.9619171566543	6.32645202596456	5.91524463801684	6.47975045892599	5.5034475655997	5.65972095661195	6.42844548945013	6.66789084494407	5.85086934188919	6.06776511209467
PPIH	1	1	20	18	0.205299177201756	5.03975886220087	0.103729326980343	0.0205822004219949	5.80674696591307	4.56397931320606	5.14577826755337	4.92646442477207	4.80215645640189	5.2575588437416	4.89577774554555	5.26917079445988	5.33382833106657	5.43611514829613	4.70592030040057	4.4652239950331	4.85627995873133
YBX1	1	1	28	10	0.379114534629657	7.91767126881497	0.310627985788896	0.0392322407994323	7.5907061319573	8.42169463264297	8.15439397229376	8.38856984443229	8.31419390951576	7.85370386499987	7.84044575797028	7.4561351508456	7.74540207559032	8.09322833812244	8.1534381693283	7.57068904905613	7.65775358362848
LEPRE1	1	1	28	6	0.245237034970778	6.20246369820242	0.0649020806144598	0.0104639194636914	6.51579676719679	6.61725835443162	6.51040841204852	6.46681348085671	6.34108294776232	6.12551184940523	5.91608632379381	6.08435183888348	5.418359072223	6.05522078528574	6.18870558270557	6.28420176456147	6.06776511209467
C1orf50	1	1	28	24	0.393581039303887	3.5332718764539	0.203001658996931	0.0574542990449603	3.80042150953483	2.58593146268527	3.43684806732605	3.26476926834638	3.42240803928072	4.01441111349051	3.61778851534972	3.80540915673435	3.95489703244236	3.53781551448108	3.62306855642844	3.10572651214877	3.56003798665533
CCDC23	1	1	28	20	0.559917896236688	3.6542482755606	0.139982116374265	0.0383066791904802	2.4963616630001	2.67722422541305	3.55756664015687	3.02865939983305	2.97421773088383	3.75813237661083	4.36356674421735	4.22407326752182	4.34872375452333	4.26300683880471	3.75511539201709	4.58581898465244	3.56003798665533
ERMAP	0.548683931808932	1	24	10	0.476125072697811	3.09672097246695	0.490119531235309	0.158270485327215	1.95088608908088	2.99368862975869	3.43684806732605	3.11173089526495	2.53935836099602	2.62427915542333	3.27084645848653	3.57155536281948	3.47597505283575	3.74405270049742	3.52780584876973	2.74039734105801	2.84549271481279
ZNF691	1	1	28	8	0.729517766237931	1.65307056684147	0.260679503058976	0.157694116807765	1.06324893145533	2.4884691538538	1.48313887599131	2.52158082318552	1.09241483609694	1.82192836628953	0.425081315842187	2.94574544803477	1.73942091399827	1.42767032230095	2.01952887580887	0.471701165962943	2.22485245687511
SLC2A1	0.0481594158156658	1	28	0	0.337846439127275	5.04323157958844	0.269389246984122	0.053415997804746	5.52072541383727	5.29799255355608	5.2024242074679	4.70358126859789	4.96214581213867	5.02094812847068	5.56265260843963	4.96537879591231	5.06681847000398	4.76719333498624	4.61614327574541	4.58581898465244	5.12222623261623
EBNA1BP2	1	1	28	0	0.40892535701294	6.278006578349	0.078288031114492	0.0124702053330884	6.79503317467067	7.13475381969604	6.41775548247789	6.55108387199838	5.99754679430014	6.0701109279174	6.60170084246445	5.89445393752917	5.87841779556595	6.38288984566547	6.02392921185067	5.81430656899	6.00329145640328
CDC20	1	1	28	14	0.878874042703419	2.05525975162028	0.355348163121157	0.172896960027079	1.06324893145533	1.30693030862952	3.08173674319355	2.2554248973201	0.785179557962153	3.64135032150905	1.4085329040593	2.19110081923994	1.24216323226917	2.74544112948678	2.15321012856942	2.84076129630952	2.22485245687511
ELOVL1	0.759272267084767	1	20	18	0.180054421673431	5.59053127815838	0.260584149644894	0.0466116969353108	5.74436986688269	5.86215126167105	5.30945085386256	5.74487284771495	5.99754679430014	5.96469029581522	5.01764792664846	5.41778308625025	5.68723840159169	5.56408625895837	5.74562762727384	5.38637632655988	5.10477299370734
MED8	1	1	24	6	0.252776377725114	6.59004043810938	0.0666391745120976	0.0101121040360741	7.14208443958594	6.88479271324079	6.80070923745886	6.43490680240069	6.73372359141363	6.58675773467115	6.62106010150728	6.55466821455647	6.61843630700801	6.1669482807307	6.27190297331265	6.22042804135125	6.63410725818451
PTPRF	0.548683931808932	1	28	0	0.206805975997181	5.58024975818243	0.174277187890333	0.0312310730599086	5.95182158797771	5.57223002089405	5.67234282983626	5.1976154901171	5.52027378931978	5.57662347445864	5.85198924566692	5.32670911903969	5.63166843134373	5.63056394936	5.21417066958132	5.35277704790034	5.93580115152973
KDM4A	1	1	28	18	0.199369621774116	5.79850110999835	0.170337202340369	0.0293760748008923	5.71213990774789	5.20900814931709	5.84832193135706	5.95067868069339	5.68989381631605	6.11460055492265	6.02667636739502	5.8028075578205	5.79234190730565	5.5910460211266	5.78735714268188	6.37067846972942	5.44706033021304
ST3GAL3	0.759272267084767	1	24	8	0.713398082524913	2.6279401596943	0.60786316993855	0.231307843025338	2.64033600250076	3.79162881433258	3.16009634607525	3.02865939983305	2.63744882352415	3.22064484840752	1.98793681516257	2.19110081923994	3.653872382864	2.83837705331068	1.31028805731468	0.471701165962943	2.92719996252848
IPO13	1	1	28	4	0.166136358012604	4.53645565897905	0.18215810598345	0.0401542789518736	4.39498239493704	4.8844319864031	4.53080812087433	4.23277394583478	4.33115302020938	4.73776971883651	4.20155080767853	4.86537875338036	4.93529443601445	4.39124842960428	4.56906894003884	4.33362133724649	4.60637566754069
DPH2	1	1	28	10	0.444951943073914	3.24252055731271	0.290052225555023	0.0894527021273254	2.4963616630001	3.94645574209781	3.7723642792393	2.63825682913631	4.0397785874077	3.57921173752498	3.13380062149987	3.21316596841446	3.0367527792678	3.08589360849531	3.57622334719578	3.98457424814846	1.93998005919233
ATP6V0B	1	1	28	4	0.215487928902493	7.90748563915558	0.0776832365764711	0.00982401234999482	8.25117275154565	8.09534915982161	8.11559097750234	7.96019459212589	7.77683541607818	8.0002104636655	7.53838669200198	8.11408952182371	7.74867082641219	7.89384231998761	7.84555319909586	7.60320142049445	7.87150211482325
B4GALT2	0.759272267084767	1	28	10	0.295144237269585	8.80034729267371	0.23511205719933	0.0267162248693368	9.02629109259843	9.28478716533688	9.30435293994681	9.14426002051361	9.13456218443279	8.72201411927029	8.39941786464101	8.79243625107203	8.35966980748623	9.02068351685294	8.83775477306187	8.0923176434045	8.52107948334024
SLC6A9	1	1	20	10	0.222833598294514	4.64052297858349	0.184637309696685	0.0397880390957669	4.98630852416902	4.3308146503587	5.60390116875248	4.70358126859789	4.6459489472192	4.52351278243231	3.76428155893021	4.91624503596396	4.1255265700587	4.59143209833646	4.30746825678087	4.96512846394879	4.77033074118846
DMAP1	1	1	20	16	0.219458678641127	4.28352853374632	0.324576573747785	0.0757731788619402	4.39498239493704	4.1828929894286	4.47058136873579	4.34002921848113	4.17658573218586	4.76593671618812	3.20395022681449	4.14097177914821	4.98048123198508	4.45133321886297	4.4178625350314	3.2586940424335	4.47669323345816
ERI3	0.388468903781404	1	28	12	0.337586519813716	3.87789571660551	0.361322678195937	0.0931749341914275	4.12811629489336	3.90927870240487	3.7723642792393	4.56305298343892	3.9661810191542	3.44627883810998	3.06006495025343	3.50664842392458	4.0847235790522	4.00685557153533	4.18792148700282	4.22638925675945	3.88030941442481
RNF220	1	1	20	12	0.135615811447509	7.02865342954057	0.0754016850923008	0.0107277568666847	6.87726930141448	6.931896352219	7.18028020317409	6.77148516408588	7.15399996249655	7.01999586675774	6.9104851033162	7.10241568825951	7.25059862500658	7.03558655750156	7.11154711413842	6.82119969281243	7.10703286565458
TMEM53	1	1	28	24	0.608782594240294	3.22043925291384	0.405849674642872	0.126023080322245	3.3757213386809	1.30693030862952	2.60963926319416	2.84662369873566	2.81563756111238	3.64135032150905	3.56545439033002	3.21316596841446	4.24143717725195	3.48129608737841	2.92550023260163	3.32949650311655	4.10760776228238
KIF2C	1	1	20	16	0.395419245712517	2.93347635954227	0.185759772392615	0.0633241075178124	3.86047038219009	2.58593146268527	2.71722662670384	2.84662369873566	2.72929247958693	3.04787748762487	1.62854569468563	2.48867022751489	4.48038798607679	2.53941719225627	2.2755480308831	3.84654599136018	2.84549271481279
RPS8	1	1	28	8	0.0697737281500088	11.2153963805271	0.070666386465613	0.00630083717667869	11.0512299248155	11.2129662194928	11.3079211964011	11.1511448693755	11.1307145632698	11.0962238708627	11.3289382130297	11.0785514359389	11.2320639130015	11.3910873700275	11.2496160835397	11.4563987880232	11.1769647132874
PLK3	1	1	20	18	0.392511557728008	2.6228258976888	0.0605886156243645	0.0231005099033659	4.31139432187982	3.06303490458767	3.16009634607525	3.4676175105857	2.53935836099602	2.74239588996627	2.1388256160387	1.58373044771156	1.24216323226917	2.42420674833883	2.01952887580887	2.09604651718591	3.27804359069837
EIF2B3	0.120192382848633	1	28	12	0.120886311999826	5.07429014451985	0.310666432705652	0.0612236241637003	4.98630852416902	5.13041759765747	5.39294824718507	5.17847414022196	5.10615082675447	4.99738222992462	5.01764792664846	4.98933209326865	4.34872375452333	5.60433930126898	5.78735714268188	5.05143923192231	4.65515164670189
HECTD3	1	1	20	8	0.134451536379735	4.38509739204217	0.0446301717254039	0.0101776922461052	4.07841265792553	4.49036674997341	4.43949814141433	4.19517393172736	4.07521569674714	5.27726245469892	4.26855584415565	4.34038610222448	4.71236615357986	4.15874288364652	4.36372105253078	4.58581898465244	3.9984303574091
UROD	1	1	20	6	0.135969323278963	6.52051642435352	0.0784577718810142	0.0120324475509304	6.33712635622062	6.50336922294217	6.86060164061675	6.45094834594028	6.32645202596456	6.7223068693686	6.61463583623899	6.85111838636941	6.5300172083208	6.5908529437707	6.41853113646904	6.80886258677244	5.85459351433446
MUTYH	1	1	28	12	0.714348851259982	1.87525409617084	0.327519397916996	0.174653343557959	2.4963616630001	1.0579256600602	2.60963926319416	2.2554248973201	2.06257252893668	1.31234202902532	1.14882340089015	1.81576889026444	2.2628039908527	2.16186572283548	1.87218373627757	2.24999081255587	1.36768543616546
TOE1	1	1	28	20	0.206662568208765	3.00800400750853	0.0142506580598706	0.00473757947938178	3.20094062362623	2.27124714534911	3.30509820564804	1.92880182208294	3.47642062989033	2.49562260514674	3.13380062149987	3.29232050820414	3.11988062344627	3.23007473228743	2.76766945867473	4.02779726697213	2.84549271481279
MMACHC	1	1	28	20	0.69085243237863	1.2568529898749	0.129087177785706	0.102706664045534	0.582526808842221	1.51921728001272	1.21598860284172	0.474033667777745	1.91391589484556	2.49562260514674	1.4085329040593	1.81576889026444	-0.143520440799451	2.29899108044487	2.01952887580887	-0.143520440799451	0.801518601028342
PRDX1	0.759272267084767	1	28	8	0.208447811324879	9.05435760862704	0.161210133013628	0.0178047013362964	9.09351485015594	9.4189625992499	9.37587581293297	9.20463912260479	9.28874586853738	8.95547589423308	8.77847414407737	9.0966485707885	8.68379388412476	9.06822793938413	9.23458685820833	9.02873731836109	8.62421136052899
AKR1A1	0.388468903781404	1	28	8	0.417832808305552	6.04747685553557	0.246519888268942	0.0407640895794897	6.36848397875679	6.57633774740268	6.49537360423275	6.24556676911048	5.84165288377793	5.35349130976617	5.84102396718462	6.03916893687766	5.89030560001717	6.05522078528574	6.1331493348254	5.97752257143465	6.02200837793946
NASP	1	1	28	0	0.144371401807424	5.9386450209665	0.116446037008396	0.0196081827752427	6.10860763345629	6.00995735370356	5.68564998738868	6.17970964896918	5.87219512414259	5.81095919297114	6.02667636739502	6.35711936736286	5.35113535393419	6.42095207841103	5.97058867936346	5.05143923192231	6.28479233700261
GPBP1L1	1	1	28	22	0.264106264507187	6.46853087587129	0.117764195770606	0.0182057097709599	6.43910528468174	6.29577431652609	6.26656354337803	6.19883472156037	6.76661151771992	6.73661085446316	6.5420138188537	6.83798682288366	6.5147391292989	6.52247534207439	6.27190297331265	6.42018097557669	6.17200021185452
TMEM69	1	1	24	18	0.300937837232549	2.88340611971577	0.208703315166624	0.0723808254895419	2.33641017656604	2.01542032766206	2.60963926319416	2.63825682913631	2.63744882352415	3.04787748762487	2.40018696764644	3.1294151581864	3.34388842826385	3.15978458129646	2.9983799495207	4.94271910680847	2.22485245687511
IPP	0.269101639101639	1	28	14	0.468151394837626	3.95917236547466	0.319555290411219	0.0807126492389802	2.77123714864806	3.79162881433258	3.7723642792393	4.64900133513236	4.30153604157812	3.86616507428831	3.76428155893021	4.64182475524207	3.5377438579363	4.36024081574076	4.39104575668106	4.06976290751796	3.75164787060485
MAST2	0.0481594158156658	1	28	18	0.213031926044536	4.4158915217138	0.356201664175349	0.0806635902226844	4.39498239493704	4.21371556291158	3.82141401392629	4.50277082314858	4.71497576022104	4.52351278243231	4.26855584415565	4.26389528212514	3.47597505283575	4.61789027233643	4.90859513536601	4.72363686800356	4.89740766289097
PIK3R3	0.548683931808932	1	28	12	0.535279475620023	3.22409856707013	0.478948149058365	0.148552576509348	2.64033600250076	3.66352600498665	3.16009634607525	3.99089985494899	3.80666416943682	2.19774761345026	3.06006495025343	3.21316596841446	2.64603721909324	3.29709876141071	4.2489327758559	3.02269673485452	3.3975323422718
POMGNT1	1	1	28	24	0.341745168194814	4.23327508808237	0.080011062568007	0.0189005110471692	4.84483444414023	4.01805359475054	4.30800142975179	3.58855899648365	3.88862616758706	4.73776971883651	3.80998363214609	3.63366742511586	4.62968328683629	4.36024081574076	4.27849737111353	4.29875545356212	4.55589274643831
LRRC41	1	1	28	0	0.583875447334258	3.00210464794876	0.444637724931047	0.148108669441238	3.53159727027803	3.19246363440555	1.48313887599131	1.92880182208294	3.18353444180658	2.85156969984005	2.90022340435849	2.94574544803477	4.0847235790522	2.42420674833883	2.76766945867473	3.79743730427262	3.65902164918156
UQCRH	1	1	28	2	0.265455682688952	8.13923511094919	0.0867281862432189	0.0106555696034077	8.25397394528285	8.1660036608336	8.27814591329206	7.9573898198623	7.84514597481357	7.82051571054633	8.24784449228471	7.80890224395554	8.3553879203465	8.17345871049423	8.06925020672192	8.46088114788206	8.35385785902052
NSUN4	1	1	24	12	0.287493124622813	4.09138376140066	0.213038738873674	0.0520700944466625	4.12811629489336	4.01805359475054	4.20086310820677	4.1565676899979	4.57345280769897	3.64135032150905	3.93899660502575	4.00659090279012	3.86136474113931	4.15874288364652	4.96423310682763	3.02269673485452	4.30392136799448
MKNK1	1	1	24	18	0.469458503038282	3.76628061914673	0.266769206331559	0.0708309425950308	2.64033600250076	3.36713841463931	3.49846963751912	3.64542871687001	3.9661810191542	4.10540286727536	4.0948203162092	4.26389528212514	2.75407434072466	4.53701400828202	4.15642018743885	4.22638925675945	3.70607799940943
MOB3C	1	1	20	18	0.127637909310001	3.7257370530911	0.0672235421763013	0.0180430183929724	3.97355307321267	3.79162881433258	4.00246426209102	3.75285483679982	3.80666416943682	4.01441111349051	3.76428155893021	3.36735712870923	3.9994833321541	3.9662466657125	3.42580531533491	2.74039734105801	3.79582230783376
ATPAF1	0.759272267084767	1	24	14	0.0648577027431916	4.7229594478564	0.311391891261397	0.0659315191458456	2.64033600250076	4.58770517571107	4.84732443547625	4.70358126859789	4.99951690215701	4.82067274062116	5.07492795993006	4.78554989297214	4.86474437069127	5.19383294949272	4.889561886127	5.1910729371762	4.52997301231483
EFCAB14	0.269101639101639	1	24	0	0.217467134897285	5.24703084147915	0.288696892422453	0.0550210016187113	5.90981012820353	4.94078839283218	5.10673967674967	4.37407934610233	5.15665079129106	5.3158802944534	5.54924082942422	5.18869950704348	5.82986211722725	4.94490120598952	5.25935281090654	5.68527089521018	5.23882183621806
STIL	1	1	24	10	0.289061700929155	1.97797208010925	0.201933315746324	0.102091084994066	1.71103526941512	1.30693030862952	2.36691879754543	2.10133703200164	2.06257252893668	2.85156969984005	1.81940347023923	2.19110081923994	2.52924999402144	2.16186572283548	1.31028805731468	0.901633503219221	2.22485245687511
CMPK1	0.182113153050653	1	20	4	0.327253683894663	5.98664835956177	0.307447424444433	0.0513555174747125	6.40926128830676	6.33835399394447	6.02622465766435	5.55012885999516	5.53307354203997	6.08136261613121	6.67762636546548	5.53633809454967	6.27283703561658	5.754980270721	6.08376526937965	6.12413591146369	5.93580115152973
SPATA6	1	1	28	18	1.01320529294162	1.84556080029019	0.168528586178073	0.0913156511297673	1.06324893145533	0.756789655758662	1.21598860284172	2.84662369873566	1.74816308116002	2.35435931863585	2.62138316125893	2.19110081923994	1.93574332546974	2.16186572283548	2.01952887580887	0.471701165962943	2.56829290621462
FAF1	1	1	28	6	0.332400706804704	4.17860394992286	0.0148872588004051	0.00356273506147428	4.90309915705801	4.43911857886263	4.0851255432678	4.34002921848113	4.07521569674714	3.96666854275414	3.71708422708717	3.80540915673435	3.95489703244236	3.9662466657125	4.18792148700282	4.87332363139828	3.9984303574091
CDKN2C	1	1	28	18	0.283465798440616	4.29256322246953	0.0829873506570405	0.0193328196595081	3.91811941352524	3.57133387281287	3.55756664015687	3.99089985494899	3.88862616758706	4.01441111349051	4.56358714044379	4.34038610222448	4.73890657649933	4.66939397549646	4.92738054805598	4.72363686800356	4.91754004163357
RNF11	1	1	28	0	0.244211357563556	5.86645216797602	0.0185070491692433	0.0031547259978135	5.6791734429884	5.92868688776082	5.50227700747367	5.60850316813306	5.8313267410498	5.46077643277371	6.45838419712158	5.5034475655997	5.779615150129	5.81338328014088	5.75617370813875	6.63807035721161	6.29252128874769
EPS15	1	1	28	24	0.167248239340817	5.44937625460286	0.110456193115587	0.0202695112164973	5.5754979030218	5.28353776160166	5.22082248671029	5.25356136087232	5.31325605114896	5.37193540127842	5.98743563252821	5.12525634794118	5.76677512371467	5.53661308813829	5.55343576532642	5.22860593255466	5.51470226188475
OSBPL9	0.759272267084767	1	20	4	0.118460158716194	5.73930131492436	0.185171510103156	0.0322637721810562	5.66240334953461	6.09519330012805	5.98376307860373	5.75782680864721	5.64343122991383	5.81095919297114	5.8076190309516	5.45266160575591	5.60305960301425	5.56408625895837	5.85759967517201	6.21108294440016	5.46084481306087
NRD1	1	1	24	12	0.282707181205386	6.40241816676446	0.210070473964219	0.0328111142528481	5.52072541383727	6.87035641398763	6.71893604753885	6.59505586018112	6.7881275407295	6.35607875375639	6.56218511532943	6.16016901721853	5.91379131768743	6.51545590201713	6.77029090485258	5.77679302373707	6.47340038310085
RAB3B	1	1	28	10	0.326688444784823	6.25988253855884	0.10837611479679	0.0173128032561679	6.36848397875679	7.21311480195433	6.76980407569548	6.70615576625161	6.67140999348199	6.57087943927863	5.98743563252821	5.96862520036379	5.779615150129	5.92354186090216	5.8279134983437	5.76406856684624	5.93580115152973
TXNDC12	1	1	28	24	0.178682497900706	5.60818372341585	0.0673133585397635	0.0120027020974206	5.80674696591307	5.40869545337364	5.60390116875248	5.89313434519916	5.10615082675447	5.51156830085839	5.91608632379381	5.18869950704348	6.02580594042008	5.37537960757748	5.46619947869386	5.67170913704518	5.86499799044117
BTF3L4	0.759272267084767	1	28	24	0.620168407451068	5.37054819561025	0.322461229416856	0.0600425166429803	5.82192876458799	4.58770517571107	5.12639101366367	4.92646442477207	5.28326550947977	5.79737707519693	5.85198924566692	5.10347311863667	5.68723840159169	5.04578928424811	5.10289427370019	5.92132719004328	5.23882183621806
ZFYVE9	1	1	28	24	0.300994846760549	4.08958640125323	0.142419598329422	0.0348249393351314	4.31139432187982	3.87111824388375	3.95928691716815	4.47165808077917	3.57873344715375	4.73776971883651	4.26855584415565	4.26389528212514	3.11988062344627	4.69447234541376	4.0230502176977	3.32949650311655	4.39289207230635
CC2D1B	1	1	28	20	0.414702881287095	3.50483269093423	0.0100427998623139	0.0028654149136109	3.20094062362623	3.52293010401852	2.07493516891244	3.33560206018766	3.30790952732165	4.34830245845039	3.71708422708717	3.4386831846105	4.51150862739519	3.88142993714696	3.47770684169965	3.89403792357954	2.84549271481279
PRPF38A	1	1	28	10	0.439718105866202	4.55124940751349	0.354383542897066	0.0778651115695894	4.58494081229941	4.95909504066772	4.93907771689032	4.59227507177001	5.14001310994695	4.2319586151715	4.20155080767853	4.22407326752182	4.31384059418542	4.88079833577257	5.06945827331606	4.1105422620198	4.27300193333235
ZCCHC11	1	1	24	18	0.19797021943949	3.74517942621341	0.00279786494825564	0.000747057651943911	3.3757213386809	3.66352600498665	3.37247657252197	4.4073443263715	3.47642062989033	3.51427583546381	3.27084645848653	3.85839522247329	3.59697626358914	3.64461624477083	4.05756628710794	4.02779726697213	4.42137008945936
GPX7	1	1	20	2	0.473198846892399	5.36904009527703	0.259212711318272	0.0482791535765012	6.08363150850441	5.6754807988996	5.67234282983626	5.25356136087232	4.86424995742731	5.90261382003058	5.75016560287301	4.86537875338036	5.57387196062914	5.00627657192506	5.47898943788683	5.09273243897652	4.91754004163357
COA7	0.388468903781404	1	24	18	0.446862289194794	2.71451240349616	0.483876795154067	0.178255510835337	2.4963616630001	2.01542032766206	2.4933774635741	2.39463190557124	2.63744882352415	3.44627883810998	2.62138316125893	1.30708233535689	3.19847848718614	3.08589360849531	3.37196670697674	3.46145924654062	2.75887867819387
ZYG11B	1	1	28	20	0.329315552643618	5.49407963908863	0.0377864753871369	0.00687767157911185	4.78411725831153	5.11417236468587	5.34343187600327	5.30741846977857	5.58316629661109	5.57662347445864	5.69032893017885	5.38204041056376	5.779615150129	5.65632039592878	5.75617370813875	5.45131474401349	5.97475274729846
ECHDC2	1	1	28	20	0.740907186055617	3.69777727215443	0.0149145366313734	0.00403337884725647	2.89124287399965	4.01805359475054	1.90330475175511	2.39463190557124	3.57873344715375	4.27179152884952	3.33477775636362	4.44801716450795	4.6577740652486	3.79131360498937	4.54494295097734	4.06976290751796	4.17605704781205
SCP2	1	1	28	0	0.223844686673983	5.06239034411496	0.0842314401819694	0.0166386695723471	4.78411725831153	5.13041759765747	4.53080812087433	4.87982531402212	4.9430908662583	4.73776971883651	5.86287181025746	4.7010437800831	5.28062554176558	4.64387194471312	4.889561886127	5.88652834777077	5.48802484286792
PODN	0.759272267084767	1	24	22	0.487024455911061	7.03581446830178	0.390906863032153	0.0555595751981939	7.57734893708913	6.35918166002277	5.98376307860373	6.71946045490453	6.72816863563629	7.4600744650541	7.42913818046239	6.74255863488853	7.9748550769405	6.80172346575273	6.61092741187311	8.00308502967727	7.41383833091761
CPT2	1	1	28	18	0.582340106985589	3.18794829481185	0.0053999162506454	0.00169385314668791	2.33641017656604	2.9208400197497	2.22830114491012	3.11173089526495	2.53935836099602	4.14883338965195	3.45472161377704	2.84432592133846	4.27809304482578	3.08589360849531	3.91425220626141	3.18423670285288	3.3975323422718
C1orf123	1	1	20	6	0.366255764855069	4.66681415381895	0.263722793869477	0.0565102412860531	4.26771109513986	4.46497021051164	4.82344443177845	3.90033873354239	4.59802519278199	3.81315970989275	5.42257033853885	4.81265328611887	4.34872375452333	5.22858626005914	4.76976699654202	5.58754711540934	4.97630449378692
MAGOH	0.0772071042383542	1	28	26	0.308652675485593	5.82891513165326	0.288457972485168	0.0494874202094194	6.29422695713446	5.9471467574926	5.42503950515282	5.77066549027035	5.655187910427	6.08136261613121	6.00718941240889	6.2422026820844	5.58853959367341	5.37537960757748	5.57742131807322	5.86285387573507	5.68878933242408
LRP8	1	1	28	6	0.592790590280079	2.02424939624656	0.132694380071456	0.0655523871305099	3.20094062362623	2.9208400197497	2.07493516891244	2.39463190557124	1.91391589484556	1.58951860354861	1.81940347023923	2.01560639411193	0.47720906694909	1.6490739992788	2.15321012856942	2.24999081255587	1.77323247050868
GLIS1	1	1	20	14	0.409317963501531	2.33179011417179	0.328068813223096	0.140693972081454	2.4963616630001	1.0579256600602	2.07493516891244	2.39463190557124	2.63744882352415	1.82192836628953	2.27541680528479	1.81576889026444	2.75407434072466	2.42420674833883	2.49290859113994	2.3890806519387	3.14775737874045
NDC1	1	1	28	2	0.456859315747971	3.49908182929683	0.169848150175447	0.0485407768270396	3.73776428051654	3.98269877878536	3.82141401392629	3.26476926834638	3.18353444180658	3.13684580489291	3.85428228715654	2.84432592133846	3.59697626358914	3.88142993714696	3.47770684169965	3.32949650311655	3.33902466952957
YIPF1	0.388468903781404	1	28	22	0.580332103429044	4.73590224278152	0.29767266733225	0.0628544788452852	4.84483444414023	4.15139750193239	4.12474538626086	4.26941885503378	4.49712005990569	5.15479003523122	5.21740897552566	4.30264756994767	5.31631116421237	4.56447961766476	4.7904364007886	4.94271910680847	5.12222623261623
HSPB11	0.0169666213416213	1	24	2	0.249457739335036	4.00915935541701	0.315369916204092	0.0786623549343275	4.17616442256456	4.0525626864625	3.86885080967252	3.52935520199513	3.62729160570052	4.10540286727536	4.4527052970143	3.90950400515922	3.9994833321541	4.04635264438586	3.75511539201709	4.26302604750136	4.60637566754069
LRRC42	1	1	28	16	0.163424009137442	6.43493841301016	0.0880235973667304	0.0136790116263995	6.44891765099652	6.22189056946957	6.62535874821953	6.4589027216489	6.48636439304147	6.79927969113764	6.23368197354912	6.64791262624885	6.28189012511116	6.24540862475599	6.23467963052994	6.47586569866029	6.51363400885932
TMEM59	1	1	28	24	0.435533387353221	7.59752460107566	0.347187215194865	0.0456974124369022	7.80068115418183	7.14678275597551	7.07297289062072	7.19468841090064	7.14151670891785	7.62293224397177	8.27661427183483	7.14035060826715	8.11061682882502	7.23677518089906	7.22218297811868	8.57273277450783	7.88178579176776
TCEANC2	1	1	28	16	0.348534344583738	2.54870015985113	0.041161567823405	0.0161500236362873	1.06324893145533	2.9208400197497	2.07493516891244	2.39463190557124	2.19733225499965	3.22064484840752	1.81940347023923	2.94574544803477	3.0367527792678	2.83837705331068	3.52780584876973	2.5159321326168	2.56829290621462
CYB5RL	1	1	20	14	1.23714286424203	2.32488153847896	0.721439181757664	0.310312233039478	-0.143520440799451	1.70423654546687	0.887864606319974	2.63825682913631	2.63744882352415	0.51737929896833	2.98235672587635	2.34754402297345	4.51150862739519	2.83837705331068	3.06775441097118	1.72791571065411	3.33902466952957
MRPL37	1	1	20	10	0.0971515072537211	6.45284526434823	0.039299418055717	0.00609024646427601	6.71597409307624	6.25189962534336	6.58331833415762	6.76508375092309	6.35556698020509	6.54672944033067	6.32308176468268	6.35711936736286	6.43582327871326	6.21972638819966	6.0326306677748	7.02692934688697	6.25345568984284
SSBP3	1	1	28	20	0.700014489460046	3.75755106102378	0.278847700189094	0.0742099563413834	3.20094062362623	3.06303490458767	2.07493516891244	3.4676175105857	4.0397785874077	4.34830245845039	4.05741365678376	4.09755421334197	4.81571836295851	3.74405270049742	3.62306855642844	4.06976290751796	4.07212544487134
PARS2	0.0481594158156658	1	28	16	0.737760426726341	1.90006755673044	0.806375114349129	0.424392865134073	-0.143520440799451	2.01542032766206	1.90330475175511	2.39463190557124	2.53935836099602	2.02204106710039	0.831868336388093	0.964489739296599	1.24216323226917	2.42420674833883	2.76766945867473	2.84076129630952	3.07791879749748
DHCR24	1	1	28	6	0.30408347895284	7.97989315657051	0.234585913122431	0.0293971245629118	8.0304284717985	7.94272713948538	8.0982808745488	7.87358467078685	7.51499159586233	7.73047405400168	7.42547251560469	8.21657605006627	8.11821851424748	8.29731095197405	8.23863479856553	7.91373942335206	8.4844338996146
PCSK9	1	1	28	6	1.02562356069834	1.26575288525577	0.189494999417268	0.149709316585106	3.00202837448678	1.30693030862952	2.22830114491012	0.905094964469128	-0.143520440799451	0.968937302679329	-0.143520440799451	1.58373044771156	0.47720906694909	1.42767032230095	1.06091876692892	1.23242524143582	2.66673064906261
USP24	1	1	28	20	0.382595031842937	3.90111006658137	0.166250387554168	0.0426161745546076	3.45576348244391	3.52293010401852	4.37524745162798	3.64542871687001	3.71976380329509	4.19099460843418	4.30092637797668	3.69321540061125	3.81222177066911	4.12224372721549	3.1339453810563	4.18879778979443	4.44929683034972
PPAP2B	0.548683931808932	1	28	18	0.0620648753577982	10.2263023030574	0.134040323385984	0.0131074086618688	9.96476110687422	10.1645624928827	10.3076295941426	10.1250977059865	10.2397065078563	10.4284567867434	10.1197526353707	10.0920025572427	10.0624526832232	10.1605317112213	10.2447797456118	10.3752842050477	10.6270854295959
PRKAA2	0.388468903781404	1	20	16	0.615802439739994	1.60214149969323	0.613845932804517	0.383140897930708	1.71103526941512	1.0579256600602	0.887864606319974	1.92880182208294	1.34557023569987	2.19774761345026	0.425081315842187	1.81576889026444	2.52924999402144	2.01032469787505	2.2755480308831	0.471701165962943	1.36768543616546
DAB1	0.120192382848633	1	20	2	0.599947631161186	1.98673523229945	0.342468165371911	0.172377355474558	3.20094062362623	2.9208400197497	2.07493516891244	1.50590524193409	2.32057264605317	2.35435931863585	2.40018696764644	2.19110081923994	0.909802950441355	2.01032469787505	2.59042659588997	-0.143520440799451	1.93998005919233
OMA1	1	1	28	20	0.589048770150073	2.31539540027214	0.000851965975747729	0.000367957013151012	0.582526808842221	2.4884691538538	2.36691879754543	1.92880182208294	2.43410891128802	2.62427915542333	3.71708422708717	2.73523397961279	2.1085220089596	2.92568680614636	2.49290859113994	1.23242524143582	2.46264350802298
MYSM1	1	1	28	10	0.407649729250623	3.1575516603525	0.108677394410416	0.0344182474589455	2.33641017656604	3.36713841463931	2.71722662670384	3.40311928683623	3.30790952732165	2.49562260514674	3.71708422708717	3.04050120844427	3.19847848718614	3.36114676775898	3.71242870581143	2.84076129630952	3.65902164918156
JUN	1	1	24	18	0.144542286574187	6.18386089670086	0.0973792945467886	0.0157473294068987	5.5392149265546	6.20664866997585	6.10757305861572	6.28189221162652	6.09571900584005	6.61025224142462	6.18247787163389	5.84279949228413	6.451955567415	5.9653532751802	6.37813568637107	6.50674640936803	6.22142324082154
FGGY	1	1	28	12	0.543139207775669	2.51037388092254	0.375013594254439	0.14938555452012	1.06324893145533	2.01542032766206	2.60963926319416	3.11173089526495	2.53935836099602	1.82192836628953	3.13380062149987	2.19110081923994	2.94854067619935	2.53941719225627	3.1339453810563	3.10572651214877	2.75887867819387
NFIA	1	1	28	18	0.47861138315575	5.63308242652778	0.0401492621076121	0.00712740540037863	4.65443347368224	4.53985673336913	5.10673967674967	5.28968855772182	5.57080522204689	5.35349130976617	5.65319825311356	6.27180133409333	6.16931290335188	5.91289688817234	6.14121813032634	6.36226036076252	6.21330275300709
TM2D1	1	1	28	20	0.267746101853845	6.18953369801247	0.00687306081965834	0.00111043273289963	5.48301995243764	5.86215126167105	6.1272131239857	5.75782680864721	6.2196575519097	6.09252723023361	6.2750061832182	6.31034464190528	6.31754486449484	6.5364125862783	6.14121813032634	6.67252351994301	6.66420693578266
INADL	1	1	28	18	0.823125932035932	2.19261716705592	0.333962492202252	0.152312267376193	1.06324893145533	1.86820236565801	2.22830114491012	3.02865939983305	3.04741665279181	2.62427915542333	3.3959958239875	2.19110081923994	1.93574332546974	1.84097707400254	2.59042659588997	-0.143520440799451	2.75887867819387
KANK4	1	1	28	6	2.39091402078888	2.65752797027019	0.120070778020136	0.0451813788465709	6.88451799084651	6.47820254376316	4.6166813682688	3.80370988246503	3.18353444180658	2.19774761345026	1.14882340089015	2.19110081923994	-0.143520440799451	0.846163100220631	1.06091876692892	-0.143520440799451	2.34864166163454
USP1	0.759272267084767	1	20	4	0.151748226848169	5.21140130473031	0.134227174819161	0.0257564457178389	5.27812224633779	5.58407407459866	5.53205021696521	5.15907540853753	5.23707732605622	5.08942062558877	5.53570319912304	5.03607762010671	4.84043960849456	5.29567789149359	5.65836308554042	5.11294412218212	4.60637566754069
DOCK7	1	1	28	18	0.807309063732435	3.68107123080122	0.307555835365242	0.0835506340631988	3.10490992701848	3.06303490458767	2.71722662670384	4.37407934610233	3.57873344715375	3.70092267343854	4.83075121593586	2.84432592133846	3.59697626358914	4.08479714715074	4.09127582775422	4.40092274564187	3.3975323422718
ATG4C	1	1	28	26	0.650045425222299	3.68390182683881	0.337820235105225	0.0917017474906794	3.45576348244391	3.57133387281287	2.71722662670384	2.94051074867347	3.24706187045602	4.2319586151715	4.39389567744563	3.50664842392458	4.0847235790522	3.92446151367011	4.0230502176977	3.6939012982416	3.79582230783376
ALG6	1	1	28	24	0.553573677728078	2.96625118897642	0.00850449945364475	0.00286708674074883	3.45576348244391	2.14899690423414	3.49846963751912	3.1902783838917	2.43410891128802	3.64135032150905	3.66829047522346	2.61721307683589	2.75407434072466	3.23007473228743	3.52780584876973	1.92369133448973	2.46264350802298
ITGB3BP	1	1	28	12	0.443583412723871	3.15646380939537	0.355490749550545	0.112623103262711	3.10490992701848	2.01542032766206	4.0851255432678	3.1902783838917	3.30790952732165	2.74239588996627	3.3959958239875	2.94574544803477	3.19847848718614	3.9662466657125	3.47770684169965	3.46145924654062	2.46264350802298
PGM1	1	1	28	2	0.184786626631061	6.53709617751762	0.130971493579566	0.020035118043697	6.55266598002268	6.58814826344542	6.81288828168738	6.46681348085671	6.32645202596456	6.5055587698041	6.81844875071997	6.42015635448489	6.88520621586485	6.42095207841103	6.49607939584412	6.33670724182894	6.32302956972141
ROR1	1	1	20	8	0.156184590988442	6.20620258055622	0.00543878895326794	0.000876347312655801	5.66240334953461	6.19896690599058	6.5761909338407	6.12076450150374	6.17135214785718	6.23031284115518	6.45119120796473	6.00432819950225	6.60407100370672	6.32785715547532	6.38494729765165	6.23893857321045	5.71202882431436
CACHD1	0.548683931808932	1	0	NA	0	1.71103526941512	NA	NA	1.71103526941512	2.3839425970785	0.462441103044927	2.39463190557124	0.785179557962153	1.31234202902532	2.40018696764644	2.73523397961279	2.2628039908527	2.29899108044487	1.31028805731468	-0.143520440799451	1.11219870666246
JAK1	0.388468903781404	1	24	2	0.18246020022157	6.91715620908112	0.211671179062228	0.0306008961868373	7.16011619733941	6.95031546193991	7.03708511046109	6.97378116839011	6.36275482887126	7.03743249930372	7.34237763107895	6.42015635448489	7.11533443158672	6.68144373918256	6.56367975485833	7.22098482512607	7.24088133374838
AK4	0.759272267084767	1	28	0	0.448204921260533	4.60509862353715	0.314769830929748	0.0683524624903636	4.98630852416902	4.6340174870552	3.91477737687744	3.80370988246503	4.5230156620978	4.55613885539236	4.85275399785663	4.78554989297214	4.84043960849456	4.66939397549646	5.198789942486	4.29875545356212	4.60637566754069
DNAJC6	1	1	28	20	0.803487898297653	3.57607417022403	0.25318870885615	0.0708007431625191	3.20094062362623	2.27124714534911	3.37247657252197	2.63825682913631	3.47642062989033	3.86616507428831	4.66655176842668	3.63366742511586	3.76134561642705	3.88142993714696	3.79657526995299	3.6939012982416	4.07212544487134
LEPROT	1	1	28	20	0.467218471282128	8.324981902747	0.0586219204784068	0.00704168743706978	7.70974868802993	7.84274921267557	7.51818088798123	8.00434485275172	8.38297447746974	8.35801629594694	8.87972630467216	8.40199540815079	8.77317802473755	8.668708089877	8.59353839700805	8.56724987910306	8.48780404772359
LEPR	1	1	28	20	0.693222396072742	4.43664106146428	0.0196879207425679	0.00443757348629643	3.29097617245902	3.19246363440555	3.49846963751912	3.70014144289254	4.0397785874077	4.45596007041639	4.99803780398874	4.86537875338036	5.31631116421237	4.92384847696687	5.22938914930595	5.30086376176349	4.87699036212033
PDE4B	0.548683931808932	1	24	0	0.263558301702445	2.91639550287197	0.424190137588761	0.145450141166049	4.58494081229941	3.12920021554634	2.71722662670384	2.2554248973201	2.81563756111238	2.95305997576822	2.81313041704593	2.01560639411193	3.11988062344627	2.42420674833883	2.84874210513943	3.58235650059424	3.07791879749748
SGIP1	1	1	28	4	1.0474729133035	2.41081225828028	0.337032437887049	0.139800366755836	4.26771109513986	3.47284579673509	3.23441823375892	2.10133703200164	2.63744882352415	0.51737929896833	2.1388256160387	1.81576889026444	2.2628039908527	1.84097707400254	2.38831796563621	2.3890806519387	2.34864166163454
MIER1	1	1	28	10	0.100420676896541	6.31717003803199	0.0886828307028121	0.014038379554279	6.28329978244248	6.54638140179184	6.44930558473551	6.0697342956672	6.34108294776232	6.42835463766532	5.73839516373162	6.26200243466689	6.32632254787862	6.50840214178557	6.32245307321079	6.34527533541142	6.59088397836915
SLC35D1	1	1	28	22	0.348197097003919	4.6156091650664	0.0495389074867152	0.0107329077733995	4.65443347368224	3.79162881433258	4.43949814141433	3.9463297675552	4.6221860535511	4.42095929594212	4.73922254660609	4.86537875338036	5.14827935619831	4.66939397549646	4.63911669530404	5.65801868363047	4.36384057537444
SERBP1	0.0772071042383542	1	28	12	0.328659641599547	9.10100051892015	0.291223454779608	0.0319990592434514	8.81492378633342	9.45003683575591	9.2716352807646	9.4538349420359	9.28780213701176	8.92613363837589	8.65868834304001	9.1679085239636	8.68550048878547	9.32564930626275	9.52327051323864	8.93676937199864	9.07323684475476
GADD45A	1	1	28	16	0.156377126409096	6.11354459980151	0.027155263144395	0.00444181974975314	5.80674696591307	6.13599432077974	5.58981440268816	6.34334069445519	6.17135214785718	6.27999015726277	6.71414145113058	6.11733396641938	6.16931290335188	6.47260655720582	6.10041515911888	5.78940623240376	5.77958222431645
GNG12	0.120192382848633	1	20	6	0.248357224714098	6.9628320836413	0.207940027977067	0.0298642887662921	6.84046927137663	7.15871222587184	7.16135411226365	7.18991714320162	6.75573196552468	6.75077441006581	7.25832970181272	6.77736920544711	6.7284826171771	6.80748207036782	6.8995888878112	7.3669787428133	7.09382376403623
DIRAS3	1	1	28	4	1.19635536208936	2.41511604852658	0.0831256331849396	0.0344188981045665	4.31139432187982	3.94645574209781	2.99887537680634	2.63825682913631	1.56086457621037	2.62427915542333	1.14882340089015	2.73523397961279	-0.143520440799451	2.01032469787505	3.25785919505546	2.5159321326168	1.77323247050868
WLS	1	1	28	18	0.26084448291238	3.73661756734654	0.154926160049369	0.0414616045814358	3.20094062362623	2.67722422541305	3.55756664015687	3.58855899648365	3.47642062989033	3.75813237661083	3.71708422708717	4.09755421334197	3.59697626358914	3.92446151367011	3.95143734445935	4.4652239950331	4.52997301231483
DEPDC1	1	1	28	20	0.477835198362822	0.937215396318963	0.266327370118541	0.266327370118541	-0.143520440799451	1.0579256600602	1.48313887599131	0.474033667777745	1.34557023569987	2.02204106710039	0.831868336388093	0.514339724258071	0.909802950441355	0.434572623901316	0.759248677382202	1.92369133448973	0.405035040230926
LRRC40	1	1	20	8	0.370562651324599	3.03760087611011	0.220715595228489	0.0726611573509728	2.33641017656604	3.52293010401852	2.99887537680634	2.74619877384653	2.72929247958693	3.04787748762487	2.98235672587635	3.29232050820414	3.76134561642705	2.64610369390144	3.1339453810563	3.39698617160608	3.00452669152509
SRSF11	0.120192382848633	1	28	14	0.184995796887545	8.52303306201104	0.294027178703406	0.0344979512063549	8.02059252076733	8.82998885157782	8.55323952629706	8.90904123382024	8.85382725860318	8.22990110413382	8.2725392624571	8.35897609180862	8.16789787771334	8.78709918718668	9.03685539437049	8.35243067605309	8.61036376874557
ANKRD13C	1	1	20	2	0.297506460801237	3.785189911314	0.356847239114803	0.0942745932108136	3.91811941352524	4.01805359475054	3.49846963751912	4.11689988022323	3.57873344715375	3.96666854275414	4.48123488540533	3.50664842392458	3.86136474113931	3.36114676775898	4.15642018743885	4.64253551967132	2.56829290621462
HHLA3	0.548683931808932	1	20	14	0.351085448197082	3.01995243297306	0.287544834557315	0.0952150210770818	2.64033600250076	2.58593146268527	1.48313887599131	3.33560206018766	3.36629437239615	3.13684580489291	2.98235672587635	3.69321540061125	3.41144286952058	3.08589360849531	3.1339453810563	2.93459505730769	3.00452669152509
CTH	0.759272267084767	1	24	6	0.374452456159099	3.33806115041764	0.313738512601429	0.0939882460098658	3.45576348244391	3.83192092219481	3.91477737687744	3.26476926834638	2.53935836099602	3.22064484840752	3.45472161377704	3.04050120844427	3.81222177066911	2.92568680614636	3.1339453810563	3.46145924654062	3.33902466952957
PTGER3	0.269101639101639	1	28	8	0.637132135872434	0.74759240610163	0.897746981647731	0.897746981647731	-0.143520440799451	1.30693030862952	2.4933774635741	0.474033667777745	1.91391589484556	-0.143520440799451	0.425081315842187	-0.143520440799451	2.2628039908527	0.846163100220631	1.52283982329397	-0.143520440799451	-0.143520440799451
ZRANB2	1	1	24	12	0.191082390238905	6.82440261423736	0.131169988794509	0.0192207283492999	6.20440049633887	6.89433727861857	6.71893604753885	6.86424653955157	6.84569364784844	6.57884043142096	6.93647375326949	6.69964597598793	7.04794526025265	7.09800305061356	6.98276443122941	6.55186239993482	7.16291468368611
NEGR1	1	1	28	18	0.222357450758965	5.34557025353473	0.0180809706855375	0.00338242129987564	4.54889752596784	4.678889239298	5.60390116875248	5.15907540853753	4.71497576022104	5.46077643277371	5.89503546870933	5.20924202926413	5.4508316575376	5.69411288426747	5.40049149097856	6.3106933507109	5.36146748444906
FPGT	0.269101639101639	1	20	12	0.420331956264096	3.36539589218207	0.383265752645016	0.113884299180181	1.95088608908088	2.84411639811745	2.81734458536236	3.99089985494899	3.62729160570052	3.37491780423953	3.3959958239875	3.69321540061125	3.86136474113931	3.64461624477083	3.37196670697674	3.46145924654062	3.21437071331675
CRYZ	0.0772071042383542	1	28	24	0.196146412352365	5.15399861155945	0.332387141014204	0.0644911196267539	4.87426091560546	5.19362880787746	5.02534291951256	4.56305298343892	5.2213467100042	5.59243902127616	5.43720670883	5.24946985058447	5.22538540204341	4.56447961766476	4.7904364007886	5.5134556313044	5.4190898403283
TYW3	1	1	28	10	0.255080950833933	5.78273782281294	0.141853586061544	0.0245305235008115	5.40451734249016	6.11981211520011	5.75040463074463	6.00601553076936	5.95061459320776	5.39014666826265	5.91608632379381	5.90708365947951	5.86643122120078	6.06486908932318	6.01517495543405	5.09273243897652	5.83355671374717
ACADM	0.269101639101639	1	20	10	0.170142044717367	4.51890454814727	0.287860098220215	0.063701300869087	3.91811941352524	4.11919906147242	5.14577826755337	4.75617138785149	4.6221860535511	4.31055413794381	4.91681785117635	4.5155542006823	4.27809304482578	4.48046254871456	4.18792148700282	4.43343158087159	4.91754004163357
RABGGTB	0.182113153050653	1	28	0	0.263416927613762	2.61686033069982	0.47188809949793	0.180326054838293	2.77123714864806	2.76308224567449	2.60963926319416	2.39463190557124	2.19733225499965	3.13684580489291	3.3959958239875	3.04050120844427	3.27301467521771	2.64610369390144	1.52283982329397	2.3890806519387	1.58466238167813
PIGK	1	1	28	18	0.284629757889556	4.51283534766615	0.0260160880556226	0.00576490965243769	4.02693534623288	3.98269877878536	4.40773044400658	4.4073443263715	4.0397785874077	4.58804338779493	5.3157343753643	4.44801716450795	5.20649178178151	4.22908258812168	4.54494295097734	4.9199561660819	4.55589274643831
AK5	1	1	24	6	0.536285864387625	4.19004868909575	0.267956713019681	0.0639507396935542	4.17616442256456	5.51150577203685	5.10673967674967	4.26941885503378	4.36017420461301	4.2319586151715	4.50921121843082	4.183120787579	3.90888873560865	3.29709876141071	2.92550023260163	4.1105422620198	3.88030941442481
ZZZ3	1	1	20	8	0.281318916304588	5.19080686252784	0.275872637032806	0.053146388285859	4.51193063536366	5.34050776678463	5.29215540815331	5.37623636553411	5.39965918344208	4.38508822075231	5.23426898493315	5.12525634794118	5.10812379157949	4.8364239581431	5.40049149097856	5.85086934188919	5.75741403588351
USP33	1	1	28	12	0.433818477827735	5.87740024748323	0.27164357563837	0.0462183217409247	5.48301995243764	5.87184629352969	6.4877970331306	6.10056849997008	6.09571900584005	5.23758240015889	6.22527316724242	5.63073660413172	5.55905367126738	6.05522078528574	6.25712868423642	5.75123088184194	5.89576864302525
FAM73A	0.548683931808932	1	20	6	0.187808393657697	3.83808621670475	0.183258112841257	0.0477472632177076	3.00202837448678	4.1828929894286	3.08173674319355	3.58855899648365	3.36629437239615	3.91729181199038	4.36356674421735	4.05278935487811	4.16520722116385	3.9662466657125	4.0230502176977	4.4652239950331	3.96012131454625
NEXN	1	1	28	8	0.239180567620698	9.19087121863827	0.0547543213413007	0.00595746801785927	9.11985828520698	9.76233681251756	9.44988071783037	9.48338180532118	9.36589341255577	8.77147950587013	9.78773356295778	8.95482881628588	8.82054276514731	9.15660550074645	9.23647113360848	8.49015047528073	9.13149498788055
FUBP1	1	1	28	10	0.214384647239622	5.77166944111575	0.190945824902964	0.0330832919055827	5.82192876458799	6.08689277792358	5.80019384102714	6.11070184042548	5.9314057115543	5.44344050847138	5.73839516373162	5.64588618896696	5.16794564044762	5.89136837202326	6.07536770812822	5.95530639074744	5.55381565137269
DNAJB4	0.269101639101639	1	24	2	0.546096142495299	4.8206713846192	0.502148699064538	0.104165718631369	6.07097940584667	5.71910030796007	4.67121587741273	4.73011594639154	4.10980318728372	4.97342498973134	5.20034959997613	5.0128941767308	4.20382562596937	4.22908258812168	4.68399434609018	4.64253551967132	4.85627995873133
PTGFR	0.759272267084767	1	24	20	0.150439462501776	6.51505234226903	0.105945757787457	0.0162616894265133	5.66240334953461	6.45903517813801	6.17517445949643	6.63070235599645	6.56947960495366	7.00234591152943	7.05508977137905	6.48055393295403	6.28189012511116	6.77258052484503	6.67901852298472	6.67252351994301	6.30785607152551
IFI44L	1	1	28	2	0.494712593784587	4.69282370930773	0.231758660758928	0.0493857590045964	5.4443025353837	4.58770517571107	4.72376382310908	4.23277394583478	4.69233180865212	3.51427583546381	4.89577774554555	4.98933209326865	4.93529443601445	4.12224372721549	4.92738054805598	5.38637632655988	4.50357906654133
IFI44	1	1	28	20	0.773290362569498	2.37102712758421	0.156078871530604	0.065827535128048	1.06324893145533	2.3839425970785	1.48313887599131	1.92880182208294	2.43410891128802	2.62427915542333	3.93899660502575	2.19110081923994	2.52924999402144	2.74544112948678	2.68176822235665	2.63252583621241	2.0894361742474
ELTD1	1	1	20	0	0.489033426728631	3.0265041264736	0.337910986221037	0.111650594910889	3.67226176510465	3.66352600498665	2.91096329650799	3.58855899648365	3.76386819013613	3.04787748762487	2.81313041704593	2.34754402297345	1.24216323226917	2.42420674833883	3.42580531533491	3.10572651214877	3.5078771483123
LPHN2	1	1	28	20	0.290595297126015	1.18055807920836	0.296981368855478	0.251560151157175	1.06324893145533	1.0579256600602	1.48313887599131	1.23655260025051	1.56086457621037	2.02204106710039	1.4085329040593	1.81576889026444	-0.143520440799451	1.16601902113582	1.52283982329397	-0.143520440799451	1.11219870666246
TTLL7	0.468576417795168	1	24	16	0.683294441623267	1.93609822280735	0.919800517642639	0.475079470043067	-0.143520440799451	2.01542032766206	1.90330475175511	2.74619877384653	3.04741665279181	2.02204106710039	2.62138316125893	2.19110081923994	0.909802950441355	2.92568680614636	3.71242870581143	0.901633503219221	-0.143520440799451
PRKACB	1	1	20	14	0.214869886308009	4.39128238862174	0.109199603994072	0.0248673609051012	3.91811941352524	4.1828929894286	4.0851255432678	4.1565676899979	4.36017420461301	4.14883338965195	4.4527052970143	4.14097177914821	4.93529443601445	4.9861068465251	4.21874962682094	5.05143923192231	4.27300193333235
RPF1	0.759272267084767	1	24	14	0.173215121419131	5.61258842643953	0.214974429429938	0.0383021902010926	4.84483444414023	5.79239809264967	5.82445857012163	5.56494535828466	5.95061459320776	5.69854398129528	5.8076190309516	5.48671677023953	5.38513872162804	5.98581318211313	5.8279134983437	5.24701249923916	5.36146748444906
GNG5	0.0772071042383542	1	24	0	0.177711951212319	5.4562231546833	0.281468934119177	0.0515867709475154	6.12093539910694	5.3264747802886	5.16490844212402	5.07876187901613	5.28326550947977	5.37193540127842	5.6656816286011	5.38204041056376	5.55905367126738	5.39080487805018	5.2887067915341	5.72520763935718	5.85459351433446
CTBS	1	1	24	18	0.143610550507587	4.22010576169078	0.0503068465434642	0.011920754925182	4.35379364822218	3.83192092219481	4.53080812087433	4.26941885503378	3.57873344715375	3.91729181199038	4.39389567744563	3.75040262243669	3.59697626358914	5.21131424949982	4.05756628710794	4.9199561660819	4.44929683034972
SSX2IP	1	1	20	8	0.482525043450207	2.88627497726563	0.261348971342178	0.0905488816556806	2.89124287399965	3.79162881433258	2.91096329650799	3.58855899648365	2.63744882352415	2.35435931863585	3.3959958239875	2.61721307683589	3.0367527792678	2.29899108044487	2.76766945867473	2.5159321326168	2.84549271481279
C1orf52	1	1	28	20	0.35630720362696	4.92832701124608	0.0304216808574107	0.0061728210786319	4.68796356145444	5.16236937238564	4.64420628606464	4.56305298343892	5.2213467100042	4.7090418234813	5.43720670883	5.5034475655997	4.48038798607679	5.0651470961602	5.1832434712004	4.55660205905465	4.8352679146781
BCL10	0.388468903781404	1	20	0	0.455000827625391	3.2062613637703	0.453643622208107	0.141486788112201	4.07841265792553	3.42096004690678	2.4933774635741	2.63825682913631	2.89710542956264	3.13684580489291	4.05741365678376	2.48867022751489	3.76134561642705	3.15978458129646	3.91425220626141	2.93459505730769	2.92719996252848
DDAH1	1	1	28	12	0.0868147053065993	7.64083480219075	0.0851902693708851	0.0111493405598116	7.85703936649651	7.8599007805791	7.86670252116242	7.92617198365783	7.89805199641117	7.5067236419477	7.61118698456625	7.67130815755506	7.24134639467746	7.48692778974269	7.70565260114223	7.26680591077019	7.50978808032248
LOC101930232	1	1	28	24	0.533934097215237	2.13091433934644	0.308048460503624	0.14456163479481	3.20094062362623	1.86820236565801	1.90330475175511	1.92880182208294	1.09241483609694	2.49562260514674	1.98793681516257	1.58373044771156	2.8545816377351	0.846163100220631	2.01952887580887	3.52317389574794	2.0894361742474
CYR61	0.0481594158156658	1	28	26	0.813225505230334	10.7233255198387	0.717307106007251	0.0668922252411527	12.1998106261394	10.4846842351504	10.1395133212818	10.1748428679354	10.1789044812782	11.0229842949393	11.3367655793281	10.5134673698924	11.3620675772989	9.94431568685725	9.71182902462154	10.8775875991014	10.8101877228412
ZNHIT6	1	1	28	10	0.276524969636061	5.52418352867587	0.109365302519406	0.0197975505251941	4.75277272432158	6.08689277792358	5.18378826610688	5.42577769416188	5.66684955836725	5.40813091552759	5.3157343753643	5.81626175585208	5.38513872162804	5.98581318211313	5.8279134983437	5.13287655406598	5.93580115152973
ODF2L	0.548683931808932	1	28	12	0.103613177461936	4.31232334710334	0.272163067749588	0.0631128618711777	3.20094062362623	4.43911857886263	4.40773044400658	4.56305298343892	4.41652182263168	4.2319586151715	4.89577774554555	4.05278935487811	4.31384059418542	4.69447234541376	4.7904364007886	4.26302604750136	4.03574840732832
SH3GLB1	1	1	24	10	0.0750780207209143	6.96085122438357	0.0647134512928253	0.00929677265132989	6.96193858973574	7.04333672113741	7.08808422760811	7.07040054298794	7.02854948016092	6.89165597766328	7.00193158589651	6.97625112801156	6.7868835528141	7.11667722797179	6.89004405560464	6.3106933507109	7.26857598389729
SEP15	0.548683931808932	1	28	26	0.459382400876234	6.24246641330879	0.408122329764491	0.0653783781510436	6.57075316919445	5.90054650463586	5.88339280988465	5.9279356285344	5.71257576647699	6.41062227997635	6.89466418702706	6.3385910591807	6.49151429539586	5.92354186090216	5.62422826857714	6.82119969281243	6.28479233700261
HS2ST1	1	1	28	0	0.322188273331375	4.13556173434787	0.230428459712278	0.0557187812718299	4.39498239493704	3.90927870240487	3.72158804727072	3.80370988246503	3.57873344715375	3.86616507428831	4.33258650710025	4.26389528212514	4.27809304482578	4.50901535220096	4.4178625350314	4.33362133724649	4.20910114478393
LMO4	1	1	24	12	0.0622166075194078	7.50577652373701	0.0267075818590211	0.00355827032347131	7.14812010159805	7.55751317393559	7.48431464199773	7.59551880425539	7.47906227321308	7.53154688057303	7.84319600179573	7.17209075954248	7.62961392420721	7.55697036989648	7.52935423265258	7.22098482512607	7.80010123792867
PKN2	1	1	20	2	0.246392498471537	4.96573017941787	0.0971036200003913	0.0195547515656146	4.84483444414023	5.38180586830544	4.98285499505776	5.23515274529665	5.0178455885019	5.33480836339054	5.3314896331296	4.89103606234314	4.62968328683629	4.66939397549646	5.47898943788683	4.06976290751796	4.81394531332539
GTF2B	1	1	28	0	0.387387223230768	3.31367398752767	0.332116659551732	0.100226111802726	4.31139432187982	2.99368862975869	2.22830114491012	3.52935520199513	3.04741665279181	2.49562260514674	3.06006495025343	3.4386831846105	4.0847235790522	3.36114676775898	2.76766945867473	3.84654599136018	3.70607799940943
CCBL2	0.759272267084767	1	24	20	0.451847418663878	3.60748575908957	0.362826659200607	0.100576047538487	2.33641017656604	3.06303490458767	2.91096329650799	3.64542871687001	3.04741665279181	4.49013177609567	4.66655176842668	2.84432592133846	3.47597505283575	4.00685557153533	3.98768807778085	4.72363686800356	3.88030941442481
RBMXL1	0.0290926434676435	1	24	22	0.520167074181076	4.12646571459625	0.585973884251539	0.142003817499032	4.54889752596784	4.15139750193239	3.7723642792393	3.58855899648365	4.33115302020938	4.31055413794381	4.5900253794272	3.69321540061125	3.86136474113931	3.29709876141071	4.18792148700282	5.36967449774987	4.44929683034972
GBP3	0.388468903781404	1	28	4	0.376286336119053	4.24275289757349	0.503247030215252	0.118613325443268	4.95910184858	4.99502584687888	3.7723642792393	3.9463297675552	4.2404131912637	4.06062423545985	3.76428155893021	4.67173809544958	4.76496755740924	4.69447234541376	4.4954457921705	3.02269673485452	3.88030941442481
GBP1	1	1	28	6	0.330446939935244	5.34262855914537	0.136548139968287	0.025558231955794	5.50199586070774	5.63050123768099	5.94001376866352	5.05796492736838	5.46790801324951	5.02094812847068	4.762654837065	5.14671555889913	4.93529443601445	5.66902821041246	5.35958048483692	5.36967449774987	5.67702768050417
GBP2	1	1	28	18	0.495830690715458	4.68808419679088	0.035813630532421	0.00763928910597134	2.33641017656604	3.79162881433258	4.53080812087433	4.64900133513236	4.59802519278199	4.42095929594212	5.09352683216845	5.05889440058687	4.73890657649933	5.60433930126898	5.2887067915341	5.43535210962818	5.39056632845165
LRRC8D	1	1	28	20	0.354094457634834	3.80796003952263	0.127134620521749	0.0333865427163692	2.4963616630001	3.75017900379061	3.95928691716815	3.80370988246503	4.10980318728372	4.31055413794381	4.30092637797668	4.09755421334197	4.41605735334698	3.53781551448108	3.06775441097118	3.6939012982416	3.88030941442481
ZNF326	1	1	20	6	0.356868081666794	4.81965392821212	0.16448989615149	0.0341289849025547	4.58494081229941	5.38180586830544	4.89393037499368	5.05796492736838	4.99951690215701	4.14883338965195	5.56265260843963	4.81265328611887	4.38278334329505	4.56447961766476	5.3174754080068	4.22638925675945	4.93739534116234
ZNF644	1	1	20	6	0.195941456245301	4.94382767071462	0.0892500815113988	0.0180528302068623	4.43502777597932	4.86514645264817	4.96113239735051	4.73011594639154	5.12318131608796	4.58804338779493	5.3157343753643	5.20924202926413	4.86474437069127	5.14008100368802	4.98231228013861	4.82513329003884	5.34669496730028
TGFBR3	1	1	28	18	0.824439444173308	4.53788230562506	0.232266368180693	0.0511838678347344	3.60364320864873	3.52293010401852	3.30509820564804	4.56305298343892	4.38862309360956	4.7090418234813	5.18308608688023	4.78554989297214	4.71236615357986	4.96565113349887	4.56906894003884	5.97752257143465	4.65515164670189
KIAA1107	0.759272267084767	1	28	16	0.510717901351922	1.76123900084828	0.471646461019647	0.267792423851893	-0.143520440799451	1.30693030862952	1.90330475175511	1.92880182208294	1.74816308116002	2.85156969984005	1.62854569468563	0.514339724258071	2.64603721909324	1.84097707400254	2.59042659588997	2.09604651718591	2.0894361742474
GLMN	1	1	20	6	0.339486286284362	2.16503733371408	0.131669403307542	0.0608162276267381	1.42319864145209	2.67722422541305	1.90330475175511	1.92880182208294	2.19733225499965	2.19774761345026	2.90022340435849	2.73523397961279	2.1085220089596	2.53941719225627	1.87218373627757	2.24999081255587	1.58466238167813
RPAP2	1	1	28	0	0.272007159861833	3.27379302538392	0.0130105007926409	0.00397413663348956	3.20094062362623	2.99368862975869	2.60963926319416	3.40311928683623	2.81563756111238	2.85156969984005	3.61778851534972	3.04050120844427	3.47597505283575	3.48129608737841	2.9983799495207	4.72363686800356	3.33902466952957
EVI5	1	1	28	10	0.226113667495942	5.51061040028651	0.185702031660179	0.0336989948791378	5.52072541383727	5.83266901856408	5.45643243179283	5.70529811073311	5.723784401694	5.39014666826265	5.23426898493315	5.45266160575591	5.71424079729062	5.50860657421896	6.04127995631245	4.89682830468951	5.34669496730028
RPL5	1	1	28	8	0.176945458887841	10.1431503621919	0.0959398543121242	0.00945858543808395	9.78567323609886	10.1536753279285	10.2589410072571	10.1175799707967	9.91975518722771	9.87393357972821	10.5402987214858	10.0732138554964	10.0917059377726	10.3903750574003	10.3385530611426	10.2214718347216	10.1822167533645
FAM69A	0.759272267084767	1	20	16	0.135753248966871	4.37954084565309	0.225446529157123	0.0514772066530422	4.51193063536366	3.83192092219481	4.20086310820677	4.30515598232862	4.99951690215701	3.91729181199038	4.26855584415565	4.22407326752182	4.41605735334698	4.36024081574076	4.7904364007886	4.1105422620198	4.70233234968583
MTF2	1	1	28	10	0.58056031493118	3.67155720046262	0.224585494992227	0.0611690034310044	3.45576348244391	4.43911857886263	3.61433781717338	4.43985955343778	4.33115302020938	4.19099460843418	3.45472161377704	3.1294151581864	3.11988062344627	3.59220394294193	4.18792148700282	2.3890806519387	3.61037856315186
TMED5	1	1	28	0	0.391341018094434	4.42092509508337	0.397330998391092	0.0898750804063554	4.26771109513986	4.46497021051164	4.16330619285761	3.75285483679982	4.49712005990569	3.44627883810998	4.95799931095105	4.98933209326865	4.54197211034999	4.64387194471312	3.95143734445935	4.49633088504572	5.05110948851212
CCDC18	0.548683931808932	1	20	12	0.188152196885085	3.13507480172616	0.217961852381771	0.0695236529162756	2.64033600250076	3.06303490458767	3.16009634607525	3.58855899648365	2.89710542956264	2.49562260514674	3.3959958239875	2.73523397961279	3.47597505283575	3.42247183814663	3.1339453810563	3.18423670285288	3.27804359069837
LOC100131564	1	1	28	16	1.0688656735389	2.73917599265464	0.21097128333582	0.077019981155486	2.77123714864806	1.86820236565801	0.887864606319974	2.74619877384653	3.62729160570052	2.62427915542333	1.14882340089015	3.63366742511586	2.8545816377351	3.15978458129646	3.1339453810563	3.74659789363287	3.45375945619298
DR1	0.0772071042383542	1	28	4	0.179824859532052	5.3790308820887	0.222015617885592	0.0412742783509328	5.5754979030218	5.49904807293377	5.84832193135706	5.30741846977857	5.18936137156865	5.49483558203134	5.36249318194323	5.51998655773692	5.75381979373142	5.34402529132388	5.25935281090654	5.03034078673524	4.7923028367294
FNBP1L	1	1	20	6	0.213591970694168	5.14702925867743	0.0152455177615557	0.00296200332179056	4.75277272432158	5.46101623637227	5.18378826610688	4.94923049910622	5.35710435704292	4.94906319064362	5.37774863369107	5.16786024973211	4.54197211034999	5.60433930126898	5.51669274819942	4.87332363139828	5.15651177273536
BCAR3	0.182113153050653	1	24	2	0.17990818773402	4.8418686064825	0.337568283301259	0.0697185964214949	4.84483444414023	4.72240735361732	5.22082248671029	4.47165808077917	4.41652182263168	4.61925760472811	5.65319825311356	4.72976600609185	4.93529443601445	4.53701400828202	4.4954457921705	5.3356793402056	5.25473496463847
DNTTIP2	0.548683931808932	1	28	16	0.02335385563623	5.55227629023174	0.250584674807259	0.0451318813597441	5.27812224633779	5.86215126167105	5.27465010121401	5.73180151850243	5.86208605051864	5.06695562329218	5.6656816286011	5.18869950704348	4.91215897407364	5.73094058924463	5.95236105708039	6.02095421888243	5.68878933242408
GCLM	1	1	24	12	0.259652232473751	6.12385952265857	0.238446553820129	0.0389372997433833	5.27812224633779	6.26667327511944	6.23974949263702	6.63070235599645	6.54441189093128	6.2603240195438	6.38478764001649	5.93201617438866	5.86643122120078	5.86951372528873	6.69555074698062	5.3356793402056	6.06776511209467
ARHGAP29	1	1	28	10	0.236293260794157	6.39245203431467	0.166063680035604	0.0259780877735452	5.72834488802888	6.80607399549616	6.36082605805554	6.53612358574833	6.59411918060095	6.13634123938353	6.58864882541353	6.22212740920796	6.12974657713186	6.65613586017959	6.57563752244395	6.42018097557669	6.51363400885932
ABCD3	1	1	28	14	0.383837638067261	3.85726550196587	0.172041331394574	0.0446018899416938	3.3757213386809	3.66352600498665	4.0851255432678	3.52935520199513	4.0397785874077	4.52351278243231	3.51115014086234	3.29232050820414	4.16520722116385	4.42160360005542	3.57622334719578	4.06976290751796	3.9984303574091
F3	1	1	24	6	0.182567310093049	3.24775371171341	0.0566876829802429	0.0174544278945143	3.29097617245902	3.42096004690678	3.61433781717338	3.1902783838917	3.52848382403481	3.44627883810998	4.26855584415565	3.1294151581864	3.47597505283575	2.64610369390144	2.01952887580887	3.52317389574794	2.66673064906261
CNN3	0.182113153050653	1	28	24	0.59946986391156	7.24547053214166	0.511149692461991	0.0705474806907954	7.58181509032732	6.75460036902199	6.2753919437837	6.82169893605932	6.96856569547134	7.4600744650541	8.03341081191209	7.03496960045643	8.05096711177873	6.64331346756706	6.71730308181504	8.1049867152247	7.23286993690778
ALG14	1	1	20	14	0.327951266728019	2.91805943409511	0.403428167997409	0.138252210795875	2.64033600250076	2.84411639811745	2.71722662670384	3.4676175105857	3.30790952732165	2.85156969984005	3.97955856675852	2.94574544803477	3.47597505283575	2.83837705331068	3.37196670697674	0.901633503219221	1.93998005919233
RWDD3	1	1	28	20	0.723404064726063	3.23017052364848	0.336835134544869	0.104277818176736	2.4963616630001	2.14899690423414	3.16009634607525	3.02865939983305	3.11708028563462	3.96666854275414	4.4527052970143	3.21316596841446	3.95489703244236	3.29709876141071	1.87218373627757	4.06976290751796	3.00452669152509
PTBP2	0.548683931808932	1	24	10	0.62085468922867	1.94657612825399	0.621071418945445	0.319058376361845	0.582526808842221	2.76308224567449	1.48313887599131	2.63825682913631	2.63744882352415	2.02204106710039	2.27541680528479	0.964489739296599	3.59697626358914	2.42420674833883	1.06091876692892	-0.143520440799451	2.46264350802298
DPYD	1	1	28	8	0.734052002859837	3.56369511608125	0.271800107305078	0.0762691808506778	3.3757213386809	4.38598268066221	4.27316527071304	4.07611046716148	2.97421773088383	2.95305997576822	4.01901122964994	2.19110081923994	3.27301467521771	3.53781551448108	3.87608321504563	3.63920666911754	3.9984303574091
SNX7	0.548683931808932	1	28	26	0.162366567869402	5.75803595206076	0.366996496327281	0.0637364023744825	5.93795325606316	5.42195460921629	6.01572584975382	5.21650619875507	5.74594375953586	6.11460055492265	6.13837421093225	5.91960377642504	6.49151429539586	5.49439676287378	4.889561886127	5.55836552245904	5.57931427650992
AGL	1	1	28	4	0.117352039570602	4.97423562027446	0.000491560097083168	9.88212329708752e-05	5.36360380363639	5.081122599814	5.16490844212402	5.01544943674515	4.90420891057333	4.99738222992462	5.05608618066542	4.83925687281643	5.00255474127215	4.76719333498624	4.7275180083916	5.35277704790034	4.39289207230635
SLC35A3	0.0290926434676435	1	20	4	0.329206396054887	4.90452086347698	0.385994590122071	0.0787017938890827	5.32149604407638	5.23928356372591	4.98285499505776	4.85592789395559	4.59802519278199	5.21732546199683	5.3157343753643	4.61127802535245	4.1255265700587	4.79064128362205	5.06945827331606	5.31837657102139	4.93739534116234
HIAT1	1	1	24	22	0.220545909797224	5.00982258353786	0.196607237094892	0.0392443512352988	5.11513987598251	4.92224645947354	5.44082135522926	4.56305298343892	5.17309878632536	5.02094812847068	5.82997470782612	4.64182475524207	5.00255474127215	4.66939397549646	4.7904364007886	5.1910729371762	4.93739534116234
SASS6	1	1	28	10	0.347883658283649	4.34696388072105	0.241031034051766	0.0554481336090112	3.45576348244391	5.081122599814	4.53080812087433	5.07876187901613	4.92378087250141	4.49013177609567	4.89577774554555	3.75040262243669	4.20382562596937	4.12224372721549	4.27849737111353	4.18879778979443	3.75164787060485
TRMT13	1	1	28	12	0.209911967603048	4.28997342287817	0.249582504124988	0.0581781003103608	4.75277272432158	4.46497021051164	4.93907771689032	4.67654939448146	4.73726978679041	4.34830245845039	4.42360012885746	4.183120787579	3.11988062344627	4.36024081574076	4.27849737111353	4.15020055876778	3.56003798665533
DBT	1	1	28	16	0.15690566127333	4.73508837867192	0.0732681866862727	0.0154734570565339	4.47399155838348	5.1780837522713	4.6166813682688	5.05796492736838	4.80215645640189	4.7935642992607	4.66655176842668	5.05889440058687	4.16520722116385	4.53701400828202	4.81081385358309	4.18879778979443	5.22273122427414
RTCA	1	1	20	6	0.163371484639318	5.35522232769836	0.0101982089404162	0.00190434837554155	5.3842056021169	5.59582168374306	5.75040463074463	5.35933718900897	5.58316629661109	5.04413526528752	5.84102396718462	4.81265328611887	5.48258940112255	5.2625220474375	5.33164741059494	5.52858146222136	4.65515164670189
VCAM1	1	1	24	22	0.243676912561922	2.50366663203687	0.10798982256431	0.0431326683762425	2.15648770427259	2.14899690423414	2.81734458536236	2.63825682913631	2.32057264605317	2.62427915542333	2.98235672587635	1.58373044771156	2.64603721909324	2.01032469787505	2.84874210513943	3.63920666911754	2.22485245687511
EXTL2	1	1	20	8	0.192818009776907	4.6761475682743	0.103510866398926	0.0221359281091136	4.84483444414023	4.84559961847333	4.23746707932697	4.87982531402212	4.36017420461301	4.38508822075231	4.39389567744563	4.89103606234314	4.6577740652486	4.04635264438586	5.13557287931991	5.11294412218212	5.05110948851212
SLC30A7	1	1	28	0	0.236345524010336	4.52179425586836	0.259972914657638	0.0574933090598376	4.90309915705801	4.38598268066221	4.12474538626086	4.30515598232862	4.20885241333673	4.27179152884952	4.64149130915756	4.34038610222448	5.14827935619831	4.50901535220096	4.18792148700282	4.69710644706907	4.89740766289097
DPH5	1	1	28	18	0.300679704421607	5.39536119627785	0.0503582942949865	0.00933362799319677	4.68796356145444	4.94078839283218	5.53205021696521	5.39293988126941	5.12318131608796	5.76982311110602	5.64060591777297	5.77551679737302	5.49820990905844	5.40606696501441	5.16752764462506	5.60191950824695	5.59189655512701
LOC102606465	0.548683931808932	1	24	0	0.200172345868187	2.04802536895323	0.360247006613378	0.175899679796205	2.77123714864806	1.86820236565801	1.21598860284172	1.23655260025051	1.74816308116002	1.82192836628953	3.13380062149987	1.30708233535689	3.0367527792678	1.6490739992788	2.59042659588997	2.5159321326168	2.0894361742474
S1PR1	0.269101639101639	1	28	24	0.797829075995643	2.96237529875862	0.589905524874306	0.199132609943617	3.10490992701848	2.14899690423414	1.90330475175511	2.63825682913631	2.43410891128802	3.29984246998469	4.05741365678376	3.36735712870923	2.8545816377351	2.64610369390144	2.76766945867473	3.6939012982416	3.00452669152509
COL11A1	1	1	24	12	0.273074063856561	8.94373170580886	0.259851396754739	0.0290540241257425	7.84594247754188	8.90154362327374	8.91987098666006	8.90176496151114	9.23687978919974	8.9214456069279	8.98433674706316	9.02458578269177	8.93256778339939	9.40565538929556	9.35742053546832	8.35030400016679	9.22634309556101
RNPC3	1	1	28	18	0.378921403963487	3.14728950872823	0.230028541836348	0.0730878240461897	3.00202837448678	3.61816622959457	2.36691879754543	4.11689988022323	3.62729160570052	2.85156969984005	3.51115014086234	2.61721307683589	2.75407434072466	2.83837705331068	4.0230502176977	2.3890806519387	3.14775737874045
PRMT6	1	1	28	18	0.605077501903675	2.56285308776728	0.154186324698484	0.0601619833124375	1.71103526941512	2.58593146268527	2.07493516891244	2.63825682913631	2.72929247958693	2.95305997576822	3.45472161377704	2.19110081923994	3.0367527792678	2.42420674833883	2.38831796563621	2.63252583621241	2.46264350802298
NTNG1	0.151152767949643	1	28	6	0.883553312310214	0.409194907171203	0.618740804362603	0.618740804362603	1.42319864145209	1.30693030862952	-0.143520440799449	0.905094964469128	-0.143520440799451	-0.143520440799451	-0.143520440799451	-0.143520440799451	2.2628039908527	0.434572623901316	0.377354931030991	-0.143520440799451	-0.143520440799451
SLC25A24	1	1	24	22	0.132259258556831	5.32801495904085	0.0924689306136716	0.0173552310428043	5.52072541383727	5.254186304561	5.64535452712881	5.40945221517677	5.66684955836725	5.08942062558877	5.75016560287301	4.83925687281643	5.0876189506075	5.21131424949982	4.98231228013861	5.48271973440109	5.40489857550694
HENMT1	0.269101639101639	1	28	16	0.55287412620086	2.1034194611458	0.549465183140221	0.261224731105658	1.42319864145209	2.4884691538538	1.48313887599131	1.50590524193409	3.11708028563462	2.95305997576822	1.98793681516257	0.964489739296599	2.1085220089596	1.42767032230095	2.9983799495207	2.24999081255587	2.75887867819387
PRPF38B	1	1	28	10	0.285989626514204	6.80350111494627	0.227742380797452	0.0334742916844882	6.43910528468174	7.30543548724394	6.52528815172868	7.33094784858503	6.88116571088216	6.1683500522986	7.19944803740039	6.54661882718421	6.30871344860982	7.21527596455377	7.15602837171073	6.85158864238845	6.74529104783141
STXBP3	1	1	20	8	0.269706667819951	2.84956736370812	0.0964395426829017	0.0338435735582701	2.4963616630001	2.9208400197497	2.60963926319416	3.11173089526495	2.72929247958693	2.95305997576822	3.20395022681449	3.04050120844427	3.41144286952058	2.53941719225627	2.76766945867473	2.74039734105801	2.56829290621462
CLCC1	1	1	20	0	0.394989183758296	4.72291256394662	0.301023694888783	0.0637368765169852	4.68796356145444	4.94078839283218	3.86885080967252	4.1565676899979	4.8843677746454	4.58804338779493	5.07492795993006	4.81265328611887	4.34872375452333	5.29567789149359	5.2887067915341	4.49633088504572	5.10477299370734
WDR47	1	1	28	12	0.308550046776186	3.34461872636421	0.146290314304436	0.0437390107133265	3.10490992701848	3.42096004690678	3.49846963751912	3.70014144289254	3.88862616758706	1.82192836628953	3.97955856675852	3.50664842392458	2.75407434072466	3.08589360849531	3.66844038855258	3.52317389574794	3.65902164918156
TAF13	1	1	20	2	0.409894997078971	3.85165266657793	0.169799038558232	0.0440847223924512	4.02693534623288	4.80569303653399	3.7723642792393	3.85283315791918	4.41652182263168	4.38508822075231	4.0948203162092	3.80540915673435	3.11988062344627	3.15978458129646	3.52780584876973	3.02269673485452	4.30392136799448
TMEM167B	0.759272267084767	1	24	6	0.306088622137284	5.94164349407809	0.208175894100607	0.0350367527617722	6.30507198963864	5.56028792594656	6.35250674933181	5.73180151850243	5.91193761646828	5.79737707519693	6.05542198427797	6.3292369007033	6.0890644602559	5.83609818506512	5.50423413992303	5.63024175571222	6.13808512199302
SCARNA2	1	1	28	10	0.447394634287314	2.03509798137481	0.190145999139025	0.0934333387774142	1.06324893145533	2.67722422541305	2.36691879754543	0.905094964469128	2.19733225499965	2.02204106710039	1.62854569468563	2.01560639411193	0.47720906694909	2.74544112948678	2.76766945867473	2.93459505730769	2.84549271481279
SARS	0.182113153050653	1	28	12	0.347588941490302	8.54871114935071	0.347570240890946	0.0406576190046314	8.04019781750221	8.82749996144639	8.47300858296876	9.06700215376755	9.05692202161012	8.52595560360541	8.01157233585618	8.68836303795415	8.04831685163369	8.83722122791729	8.98736030697851	8.26029572016116	8.62267928660988
PSRC1	1	1	28	22	0.292947196488496	2.180510178599	0.509433502849788	0.233630417252675	2.77123714864806	2.01542032766206	2.60963926319416	2.39463190557124	3.18353444180658	2.62427915542333	2.72044006585943	1.30708233535689	2.94854067619935	0.434572623901316	1.06091876692892	1.72791571065411	2.0894361742474
SORT1	1	1	28	24	0.211998373675128	5.52526190517365	0.129873195447001	0.0235053464751405	5.06497926185136	5.14648193883672	5.75040463074463	5.07876187901613	5.50735945844477	5.79737707519693	6.16499786370879	5.66087834139686	6.09934304238061	5.66902821041246	5.63569651376433	4.55660205905465	5.56662129700226
PSMA5	0.759272267084767	1	24	0	0.291055686414803	3.91128603354957	0.251349580968949	0.0642626437475974	4.31139432187982	3.90927870240487	3.16009634607525	3.64542871687001	3.47642062989033	4.06062423545985	4.16684395943967	3.57155536281948	4.98048123198508	3.15978458129646	4.36372105253078	4.15020055876778	4.14223831769392
SYPL2	0.759272267084767	1	28	18	1.07520640803403	3.37385260337947	0.225688275160362	0.0668933417346975	2.33641017656604	2.58593146268527	2.07493516891244	2.52158082318552	4.10980318728372	4.10540286727536	3.61778851534972	3.21316596841446	3.9994833321541	4.08479714715074	3.75511539201709	4.40092274564187	3.00452669152509
CYB561D1	1	1	24	12	0.184931302557069	5.14591926733956	0.108809640862197	0.0211448402528965	5.27812224633779	5.1780837522713	5.34343187600327	5.1976154901171	5.31325605114896	4.94906319064362	4.9375555157075	4.89103606234314	4.93529443601445	5.48004559871701	5.16752764462506	4.80042072252615	5.31668824809677
GNAI3	0.388468903781404	1	20	6	0.121933327850957	6.16690136208331	0.123018438515479	0.0199481767734842	6.44891765099652	6.26667327511944	6.44930558473551	5.97306876208823	5.94104212192401	6.13634123938353	6.18247787163389	6.13891046288807	5.99310518134559	6.17587980648162	6.07536770812822	6.42018097557669	6.12948029341992
AMPD2	1	1	20	18	0.205588336785725	5.21514742153682	0.0785094888950442	0.0150541264798817	5.29997214010809	5.48648186369492	5.22082248671029	4.78176459706577	5.4811787262064	5.51156830085839	4.48123488540533	5.63073660413172	4.95806473928954	5.24565393324805	5.3174754080068	5.0722335685721	5.27047448223375
GSTM4	1	1	20	16	0.380678242878858	3.8817126330248	0.0858267171125036	0.0221105283225522	4.54889752596784	3.19246363440555	3.61433781717338	3.80370988246503	3.80666416943682	4.2319586151715	3.45472161377704	3.4386831846105	3.90888873560865	3.88142993714696	3.37196670697674	4.4652239950331	4.63096978027756
GSTM5	1	1	28	14	0.613280463250909	2.51846862901845	0.443200943969028	0.175980331405503	1.95088608908088	3.19246363440555	2.81734458536236	2.39463190557124	2.63744882352415	4.06062423545985	0.425081315842187	2.48867022751489	2.52924999402144	3.0080128741087	2.9983799495207	2.74039734105801	1.77323247050868
GSTM3	1	1	28	24	0.114723458832337	6.33011076636736	0.0149129485373051	0.0023558748160521	6.28329978244248	6.1519970277326	6.2753919437837	6.17005119045622	5.53307354203997	6.31853601712549	6.42205516760062	6.29120170043992	6.66761748323292	6.83593527093608	6.49607939584412	6.30191676160845	6.55919762807037
CSF1	0.548683931808932	1	28	22	0.533936569504724	4.93049639956255	0.306093585573386	0.0620816974129712	4.81479524518208	4.1828929894286	4.00246426209102	4.23277394583478	4.6459489472192	4.97342498973134	5.1118889808325	4.78554989297214	5.61743493061055	4.88079833577257	4.76976699654202	6.11414355440601	5.68878933242408
AHCYL1	1	1	24	12	0.0685328654378616	8.72978985433001	0.040256928155428	0.00461144298169565	8.48134352984459	8.63027625444574	8.67999257034307	8.4636244955905	8.6646785017779	8.83268314352095	8.71081726720387	8.67734627314673	9.03384040758573	8.94040897801689	8.82654012174123	8.62644527189849	8.87901436301895
STRIP1	1	1	24	6	0.126027328437216	5.81308237640145	0.0588576247113854	0.0101250284961248	6.579712433209	5.59582168374306	5.84832193135706	5.66460710194573	5.84165288377793	5.79737707519693	5.75016560287301	5.78922670738999	6.11968308996097	5.91289688817234	5.57742131807322	5.36967449774987	5.72350967976966
KCNC4	1	1	28	6	0.946463623158352	2.69064998046338	0.560450703198777	0.208295656167904	3.10490992701848	4.01805359475054	2.36691879754543	3.26476926834638	2.89710542956264	1.58951860354861	0.831868336388093	3.21316596841446	2.75407434072466	3.23007473228743	2.59042659588997	2.3890806519387	3.07791879749748
RBM15	0.120192382848633	1	20	0	0.391309272758158	2.92784950736812	0.301241465857336	0.102888302523488	3.3757213386809	2.9208400197497	3.16009634607525	2.63825682913631	3.24706187045602	3.22064484840752	2.72044006585943	2.61721307683589	2.2628039908527	3.29709876141071	2.92550023260163	3.2586940424335	2.56829290621462
LAMTOR5	1	1	20	8	0.167562307172277	5.87255025496094	0.0489308612671432	0.00833213155150234	5.64543602320638	5.63050123768099	5.60390116875248	5.6918615591714	5.81045004577137	5.3158802944534	6.38478764001649	6.09542987297101	6.0890644602559	5.85846098562545	6.0669209804818	6.59561020022915	5.57931427650992
LRIF1	1	1	24	18	0.327053924471846	4.54787926786171	0.0126266201997934	0.00277637541722388	3.00202837448678	4.678889239298	4.20086310820677	4.78176459706577	4.69233180865212	4.42095929594212	4.66655176842668	4.61127802535245	3.95489703244236	5.19383294949272	5.01780482228381	4.49633088504572	5.40489857550694
DRAM2	1	1	24	6	0.386909097408297	4.15028361222789	0.371086878692751	0.0894124145153418	3.91811941352524	3.94645574209781	4.23746707932697	3.4676175105857	4.00344906520532	3.86616507428831	5.28369809490363	4.61127802535245	4.93529443601445	4.12224372721549	3.98768807778085	3.6939012982416	3.88030941442481
CEPT1	1	1	28	20	0.409778711421908	4.10106278528463	0.144698683488614	0.0352832158551241	3.10490992701848	3.94645574209781	3.82141401392629	3.85283315791918	4.38862309360956	4.34830245845039	4.78571261440192	4.26389528212514	3.81222177066911	4.42160360005542	4.21874962682094	4.29875545356212	3.96012131454625
PIFO	1	1	24	18	0.964035343009485	1.10508330593362	0.671600147317381	0.607737121456183	0.582526808842221	1.0579256600602	1.48313887599131	0.905094964469128	0.394302376022841	2.74239588996627	-0.143520440799451	-0.143520440799451	0.47720906694909	2.74544112948678	2.01952887580887	2.3890806519387	-0.143520440799451
WDR77	1	1	24	12	0.134459404203778	4.60871690314135	0.1784700922409	0.0387244640952567	4.31139432187982	4.82578430577248	4.67121587741273	4.50277082314858	4.36017420461301	4.92428293429287	4.73922254660609	4.37716256908466	4.81571836295851	5.12170924128711	4.94592449560165	3.74659789363287	4.39289207230635
ATP5F1	1	1	28	4	0.309550129839418	6.24077080070281	0.0945125672785089	0.0151443740359549	6.48751305007641	6.24445567784903	6.61148095138881	5.8085099313272	6.14657906340885	5.90261382003058	6.13837421093225	6.1914807979984	6.12974657713186	6.25386876882892	6.47069032910832	6.23893857321045	6.52679968258688
RAP1A	0.182113153050653	1	24	0	0.276716984736094	5.06377352553219	0.356209708812977	0.070344715658574	5.5754979030218	4.90346311376435	5.22082248671029	4.75617138785149	4.73726978679041	5.04413526528752	6.09287965499852	4.83925687281643	5.33382833106657	4.42160360005542	4.76976699654202	5.57303010019309	4.91754004163357
FAM212B	1	1	20	4	0.523617624704628	2.41034675081142	0.190201158858558	0.0789102890671346	2.64033600250076	3.19246363440555	2.99887537680634	1.50590524193409	1.74816308116002	3.44627883810998	0.425081315842187	2.48867022751489	2.4021693859123	2.53941719225627	1.70806010811987	2.84076129630952	3.70607799940943
DDX20	1	1	20	6	0.269313760817279	3.52890210791494	0.292136735227285	0.0827840292231555	3.67226176510465	3.3112308250675	3.95928691716815	3.11173089526495	3.62729160570052	2.85156969984005	4.0948203162092	3.29232050820414	3.19847848718614	3.36114676775898	3.47770684169965	5.15253734604353	3.14775737874045
LOC643355	0.548683931808932	1	24	16	0.514751446795682	1.72825565883907	0.628831449898479	0.363853256711387	1.06324893145533	0.756789655758662	1.90330475175511	2.10133703200164	1.34557023569987	2.49562260514674	3.06006495025343	0.964489739296599	1.24216323226917	2.16186572283548	2.92550023260163	1.72791571065411	0.405035040230926
CTTNBP2NL	1	1	28	24	0.0845527235696904	6.55234261105333	0.0621871863781103	0.00949083252655395	6.43910528468174	6.49711859081915	6.42570792768491	6.77148516408588	6.43272978658221	6.63337025957192	6.77301830706137	6.63278441775631	6.52239839299109	6.47983707852137	6.47707960657154	6.46804112325579	6.56559081773188
ST7L	0.182113153050653	1	20	16	0.672541430620857	3.60379111118178	0.498362623094185	0.13828843229783	4.26771109513986	3.19246363440555	3.08173674319355	4.47165808077917	4.14358084684737	3.04787748762487	2.72044006585943	3.50664842392458	3.90888873560865	3.92446151367011	3.37196670697674	3.10572651214877	3.45375945619298
CAPZA1	0.759272267084767	1	24	0	0.251048520405343	6.70862133955168	0.209342382361888	0.0312049781566412	7.11152145537415	6.75983116526756	6.52528815172868	6.63772716928073	6.41900368287393	6.72947658942809	6.88401969341353	6.42894093566081	7.18937048048849	6.30361353637803	6.37813568637107	7.2757980435197	6.77869320674898
MOV10	0.759272267084767	1	20	10	0.204729618936201	3.44394681527958	0.273492290692803	0.0794124605755855	2.64033600250076	3.42096004690678	3.55756664015687	3.80370988246503	3.9661810191542	3.13684580489291	2.51502018569808	3.21316596841446	3.19847848718614	3.23007473228743	3.19723225691964	4.33362133724649	4.42137008945936
RHOC	1	1	28	6	0.176315082222661	7.65380269715607	0.0739168254960525	0.00965752952104682	7.75790601835488	8.15810179912319	7.77630037091795	7.82824849745478	7.68806261454492	7.57994763367908	7.50751252107015	7.77829451831843	7.57541977940528	7.56379116952886	7.38732455495948	7.54859981293186	7.39601215962262
SLC16A1	0.548683931808932	1	20	2	0.0529783352855539	7.23299147167255	0.0768905785985589	0.0106305363278382	7.26381560759357	7.23956564179626	7.23108201449288	7.0282553310764	7.24238533895912	7.33873828786635	7.5752459894073	7.27311480744466	7.00485401459463	7.52587130649226	7.3564672418047	6.83343219284929	7.21671243145862
LRIG2	0.388468903781404	1	24	20	0.420392726563692	2.24732509502328	0.475022124931812	0.211372233587278	2.15648770427259	1.70423654546687	1.70846403003501	1.23655260025051	3.11708028563462	3.57921173752498	1.98793681516257	2.84432592133846	2.1085220089596	2.16186572283548	2.2755480308831	2.63252583621241	1.93998005919233
MAGI3	0.0772071042383542	1	24	10	0.423793727502872	3.32721428566115	0.548111349624923	0.164735812774983	3.10490992701848	4.11919906147242	3.61433781717338	3.80370988246503	3.24706187045602	3.22064484840752	3.20395022681449	3.80540915673435	3.90888873560865	3.42247183814663	3.52780584876973	1.23242524143582	2.56829290621462
PHTF1	1	1	24	22	0.400095845915192	3.23124502314634	0.27044769404132	0.0836976744579954	3.00202837448678	3.87111824388375	2.91096329650799	3.1902783838917	3.80666416943682	2.74239588996627	3.85428228715654	1.58373044771156	3.11988062344627	2.83837705331068	3.42580531533491	4.18879778979443	3.70607799940943
RSBN1	0.388468903781404	1	20	16	0.20970655354703	4.94503821753159	0.362773321889357	0.073361075472222	5.5754979030218	4.70081237777989	5.14577826755337	5.01544943674515	4.9430908662583	4.99738222992462	4.85275399785663	4.86537875338036	5.10812379157949	5.68162506621942	4.70592030040057	3.79743730427262	4.42137008945936
AP4B1	1	1	28	22	0.340857209073145	3.31045042134636	0.0605311561876602	0.0182848701787965	3.53159727027803	2.9208400197497	2.99887537680634	2.63825682913631	3.47642062989033	2.95305997576822	3.13380062149987	4.05278935487811	3.27301467521771	3.42247183814663	3.42580531533491	3.94001617021653	3.21437071331675
DCLRE1B	1	1	20	10	0.29417954935069	2.15991234759589	0.137226478171292	0.063533355103059	1.95088608908088	2.3839425970785	2.36691879754543	2.2554248973201	1.56086457621037	2.74239588996627	1.14882340089015	1.81576889026444	2.4021693859123	1.6490739992788	1.87218373627757	2.93459505730769	2.92719996252848
HIPK1	0.269101639101639	1	20	18	0.238191729277003	5.53397007015745	0.124687117270422	0.0225312236404767	5.83695246410963	5.29799255355608	5.2024242074679	5.32493313377221	5.71257576647699	5.40813091552759	5.79630992910164	5.24946985058447	5.81746348628198	5.79030500540926	5.38698298300282	5.26518718186022	5.79053987626085
OLFML3	0.388468903781404	1	28	12	0.186585200035488	9.19688615889753	0.133764540030784	0.0145445466780485	8.9881060261946	9.1094438766728	9.35936310614201	9.25004095793503	9.15229986127669	8.98423324881889	8.7741571505153	9.37641652876726	9.21372529980713	9.42919045970619	9.43577389509312	9.21440386938443	9.39288347155147
TRIM33	1	1	28	22	0.320804758999224	4.6805886677971	0.204419697835106	0.0436739291451807	4.98630852416902	4.11919906147242	4.53080812087433	4.53322673719987	4.66932677190016	5.11154116980529	4.48123488540533	4.37716256908466	4.81571836295851	4.64387194471312	4.2489327758559	5.22860593255466	4.91754004163357
BCAS2	1	1	28	10	0.329496590365449	3.86302223583245	0.210708550682215	0.0545450007322592	3.60364320864873	4.43911857886263	4.23746707932697	3.75285483679982	3.76386819013613	3.75813237661083	3.45472161377704	3.90950400515922	4.04273290628995	3.59220394294193	3.95143734445935	4.52678119121963	3.3975323422718
NRAS	1	1	28	24	0.658004172886127	5.44650123027507	0.450018098065601	0.0826251714704695	6.7481194557853	5.19362880787746	4.34201620904951	5.32493313377221	5.17309878632536	5.3158802944534	6.06487797136818	5.14671555889913	6.2266993221842	5.1761372257311	4.74879715341259	5.89822147397526	4.9953725026766
CSDE1	1	1	28	22	0.13678238073626	10.8482864022646	0.0614683816298604	0.00566618351973346	10.9520832398393	10.6627777089754	10.7307248990236	10.7194291683789	10.8469109259447	11.0389429882687	10.7234820228315	11.004821351009	10.9548220145727	10.8522425116801	10.8293833927094	10.7442453410198	10.9124765669782
SIKE1	1	1	20	10	0.195391022228056	4.17880363597749	0.248382942414801	0.0594387686170137	4.22266377745973	3.79162881433258	4.87081559635408	4.30515598232862	4.14358084684737	3.96666854275414	4.61598782812392	3.90950400515922	4.71236615357986	4.08479714715074	3.31604079954278	4.4652239950331	3.79582230783376
TSPAN2	0.182113153050653	1	28	4	1.49340854714075	2.2210177588784	0.573947928551114	0.258416631860231	5.11513987598251	4.01805359475054	2.91096329650799	2.84662369873566	2.06257252893668	0.51737929896833	2.40018696764644	3.04050120844427	0.47720906694909	2.29899108044487	1.87218373627757	-0.143520440799451	1.58466238167813
NGF	1	1	28	0	0.429908651278845	0.910555096025028	0.526151314972927	0.526151314972927	0.582526808842221	1.0579256600602	0.462441103044927	0.905094964469128	0.785179557962153	-0.143520440799451	2.72044006585943	1.58373044771156	1.24216323226917	1.84097707400254	0.759248677382202	-0.143520440799451	-0.143520440799451
VANGL1	1	1	28	14	0.521184732343766	4.13515862667568	0.188237448489801	0.0455212158671475	3.45576348244391	3.83192092219481	4.56000417091518	4.07611046716148	4.2404131912637	4.61925760472811	3.61778851534972	4.22407326752182	4.20382562596937	4.12224372721549	4.15642018743885	4.26302604750136	4.50357906654133
SLC22A15	1	1	28	24	0.664562611977553	3.11348258381682	0.392346126575752	0.126015198740818	4.39498239493704	2.4884691538538	2.71722662670384	3.26476926834638	3.11708028563462	3.22064484840752	4.0948203162092	1.81576889026444	3.95489703244236	2.29899108044487	3.06775441097118	2.24999081255587	3.3975323422718
ATP1A1	0.182113153050653	1	28	0	0.0549275268453775	7.57577159987677	0.280565472951345	0.0370345738717768	8.13745364245315	7.39220204161157	7.50698023938435	7.34389186888809	7.3366600708662	7.98231526828427	7.44370840496741	7.82229998696061	7.90039311862714	7.21093740609938	6.95098569982577	7.46064543014488	7.82162790914636
CD58	1	1	20	6	0.367327132955703	2.20453920059664	0.0316197746686451	0.0143430312602686	1.42319864145209	2.01542032766206	2.71722662670384	2.52158082318552	2.53935836099602	2.19774761345026	2.90022340435849	2.84432592133846	0.47720906694909	2.74544112948678	2.84874210513943	0.901633503219221	2.56829290621462
PTGFRN	0.759272267084767	1	20	0	0.204363247753202	4.40662823566022	0.272288571582713	0.0617906837203202	5.13958098189317	4.30241882171327	3.95928691716815	3.75285483679982	4.5230156620978	4.45596007041639	4.16684395943967	4.48218084881995	4.54197211034999	4.59143209833646	4.61614327574541	4.52678119121963	4.36384057537444
TTF2	1	1	24	2	0.407003090810055	2.61866284961104	0.0487718264370352	0.0186247062863704	1.71103526941512	2.99368862975869	2.22830114491012	3.1902783838917	2.81563756111238	2.95305997576822	2.81313041704593	3.50664842392458	1.24216323226917	2.64610369390144	2.01952887580887	3.39698617160608	2.56829290621462
MAN1A2	1	1	28	10	0.28727729162834	7.00772147769203	0.193757287792531	0.0276491136825753	6.579712433209	7.37184900508877	6.9570380783901	7.31788664088109	7.14151670891785	6.57884043142096	7.28689319532011	6.74958826850969	6.72184525059085	7.2282139019248	7.41420995084136	6.8395097670398	7.10703286565458
GDAP2	0.182113153050653	1	20	16	0.298880994904007	3.26072685179849	0.381358540596414	0.116955071040701	3.45576348244391	2.99368862975869	2.71722662670384	3.58855899648365	3.04741665279181	2.85156969984005	2.98235672587635	3.4386831846105	3.86136474113931	3.8370752836949	3.75511539201709	2.5159321326168	2.84549271481279
WDR3	1	1	28	4	0.277760567072111	4.59221890517511	0.0207261098255961	0.00451331050491501	5.0130116121231	4.6340174870552	5.02534291951256	4.4073443263715	5.05381884448925	4.52351278243231	4.5900253794272	3.75040262243669	5.04571369981301	4.42160360005542	4.4178625350314	3.89403792357954	4.91754004163357
TBX15	1	1	24	18	0.272283670171997	5.83976041029874	0.161337962362404	0.0276274968537879	5.32149604407638	5.74042526912405	5.7248504817545	5.98413482967414	5.79989730721352	5.88987144159998	6.39981036999961	5.5034475655997	5.4508316575376	6.2368985765527	5.96150365497128	6.12413591146369	5.77958222431645
WARS2	1	1	28	14	0.737550540720406	3.8785115461113	0.305243403538904	0.0787011718051863	2.33641017656604	2.67722422541305	4.72376382310908	3.85283315791918	3.62729160570052	4.31055413794381	4.61598782812392	3.63366742511586	4.20382562596937	3.9662466657125	4.39104575668106	4.43343158087159	3.8386842395121
ZNF697	0.182113153050653	1	24	22	0.183643468042359	2.81743422089262	0.31883703610622	0.113165742696632	3.00202837448678	2.84411639811745	2.22830114491012	2.74619877384653	2.89710542956264	2.19774761345026	3.3959958239875	3.04050120844427	2.1085220089596	2.74544112948678	2.9983799495207	3.6939012982416	3.00452669152509
PHGDH	0.0772071042383542	1	28	12	0.324249856181898	7.15082297258445	0.227984186875434	0.0318822305837388	6.73213630331072	7.07725330347022	7.42604202285294	7.3986781991044	7.32934069567172	7.21138248105847	6.85160671749922	7.14568936409849	7.26436665793933	7.1026943048329	7.41087654871474	7.14450246905865	7.0715362307349
NOTCH2	1	1	28	18	0.430783243090313	5.47077763529098	0.00882255928317526	0.00161267005740876	4.81479524518208	5.22422527246468	4.6166813682688	5.40945221517677	5.071474600657	5.56063262616471	5.89503546870933	5.43532774609316	6.18869644964002	5.50860657421896	5.38698298300282	6.27526202101536	5.73489989232062
SEC22B	1	1	28	0	0.419786567146428	3.62643537689601	0.225853665704398	0.0622797988193338	4.07841265792553	3.75017900379061	3.23441823375892	3.52935520199513	3.47642062989033	3.29984246998469	4.53665534635202	3.21316596841446	3.5377438579363	4.04635264438586	3.19723225691964	3.39698617160608	3.70607799940943
GPR89A	1	1	28	4	0.606961128178868	4.37916877829213	0.162546794224773	0.0371181843984936	4.93137222557357	4.84559961847333	4.91668064245561	3.99089985494899	4.78085018855165	4.10540286727536	3.06006495025343	4.75792755330415	3.70860954253535	4.85878174848137	4.54494295097734	3.6939012982416	4.77033074118846
RNF115	1	1	28	10	0.285539120536631	6.41026745058063	0.246525150865774	0.0384578572994555	6.1572989823217	6.87999664632638	6.96251495991525	6.77148516408588	6.840554255775	6.72947658942809	5.76184078778142	6.29120170043992	6.11968308996097	6.41341954301799	6.3505630055997	5.89822147397526	6.40374580978643
POLR3C	1	1	28	8	0.149325931316334	4.72624153299297	0.107870130957738	0.0228236602392657	4.62010552343957	5.3264747802886	5.0042553623499	4.9937124284393	4.80215645640189	4.7935642992607	4.80840766205268	4.91624503596396	4.20382562596937	4.7433579846045	4.96423310682763	4.02779726697213	4.33419202610786
PIAS3	1	1	20	16	0.244114986314331	2.68600142658988	0.230241007262523	0.0857188700583957	3.29097617245902	2.84411639811745	2.22830114491012	2.63825682913631	3.04741665279181	2.85156969984005	2.27541680528479	2.94574544803477	3.0367527792678	2.29899108044487	2.84874210513943	1.23242524143582	3.07791879749748
ANKRD35	1	1	28	18	0.590801070525567	3.86053037339361	0.0815232721750529	0.021117117154913	2.4963616630001	3.36713841463931	3.23441823375892	4.26941885503378	4.10980318728372	3.57921173752498	3.89726115447943	4.5155542006823	3.86136474113931	4.7433579846045	4.4954457921705	3.10572651214877	4.52997301231483
ITGA10	0.269101639101639	1	28	14	0.816357529582349	1.48412018678758	0.65821284122025	0.443503731759738	1.06324893145533	1.30693030862952	2.36691879754543	1.92880182208294	2.43410891128802	1.31234202902532	-0.143520440799451	1.81576889026444	0.909802950441355	1.42767032230095	2.68176822235665	1.23242524143582	1.36768543616546
PEX11B	1	1	28	24	0.255052652581613	4.98350458395864	0.0236925061488323	0.00475418568392531	5.3842056021169	4.49036674997341	5.0042553623499	5.05796492736838	4.49712005990569	5.23758240015889	4.85275399785663	4.78554989297214	5.02429560480914	5.08424860382481	5.13557287931991	5.05143923192231	5.15651177273536
RBM8A	0.182113153050653	1	28	4	0.184087540923242	6.88749188241979	0.104422119791575	0.0151611241906667	7.11768606903178	7.18227925261714	6.92373284326012	6.90557520257384	6.7881275407295	6.69326627501655	6.81284756773358	7.05212902258354	6.68136671024885	6.99578951775369	6.86102471703031	6.71941614790431	6.82738971259576
LIX1L	0.548683931808932	1	28	24	0.892475118870375	5.87044392212525	0.664457895420343	0.11318699305108	6.51579676719679	5.29799255355608	4.64420628606464	5.13941227891016	5.50735945844477	6.19966407871375	6.55549263749267	5.77551679737302	6.79322898632915	5.39080487805018	5.08627313572348	6.79015683124575	5.95540840310746
POLR3GL	1	1	28	18	0.174563555791683	6.5070546822384	0.0198532257502999	0.00305103103013581	6.20440049633887	6.44611398195075	6.35250674933181	6.5658906156893	6.47976810258539	6.57087943927863	7.05033733794646	6.62516040629923	6.45995456518396	6.69393312010256	6.66229465362573	6.529480755995	5.95540840310746
ANKRD34A	1	1	28	8	0.505017418611402	2.4080143707703	0.282644370928044	0.117376529957181	0.582526808842221	3.06303490458767	3.30509820564804	1.50590524193409	2.19733225499965	2.74239588996627	1.98793681516257	2.84432592133846	2.8545816377351	2.53941719225627	2.68176822235665	2.24999081255587	3.00452669152509
TXNIP	1	1	28	20	0.234340521751311	8.15966500828565	0.0717323958699099	0.00879109568800557	7.9289143289473	7.71122488600787	7.76694061091409	7.8795232634605	7.96806274356817	8.28203255505377	8.25818539829985	8.12223682045946	8.39556169889892	8.32768336841149	8.3455097419442	8.3860379291776	8.65900734528241
PRKAB2	1	1	28	20	0.289809379112917	5.8114448908984	0.0782989953061625	0.0134732406098853	5.40451734249016	5.8126740647564	5.68564998738868	5.56494535828466	5.88223385532957	6.08136261613121	6.13837421093225	5.46978967071151	6.4112814833546	5.53661308813829	5.65836308554042	6.15370432184411	5.70045587170816
CHD1L	1	1	28	10	0.223530162141305	5.82380781714449	0.111797500739779	0.0191966328989536	5.71213990774789	6.28129717032586	6.1465894071594	5.86945817847246	5.89220321625284	6.02420556192562	5.49431101307332	5.58430929777462	5.89030560001717	5.86951372528873	5.75617370813875	5.3356793402056	5.96511299723589
PDIA3P1	1	1	28	16	0.460997413828665	1.99597472619496	0.391683747627935	0.196236827294214	1.06324893145533	2.4884691538538	1.90330475175511	2.52158082318552	2.81563756111238	2.02204106710039	1.81940347023923	2.34754402297345	1.51211075505498	1.42767032230095	1.70806010811987	2.63252583621241	1.77323247050868
BCL9	0.388468903781404	1	28	22	0.437317618442736	2.44084024842793	0.398677490037683	0.163336166836178	2.4963616630001	1.86820236565801	1.70846403003501	1.92880182208294	2.32057264605317	2.49562260514674	2.51502018569808	2.34754402297345	2.75407434072466	2.42420674833883	1.87218373627757	2.93459505730769	3.70607799940943
ACP6	1	1	28	20	0.486783329207013	2.15121702318524	0.155000500668288	0.0720524702983166	-0.143520440799451	2.14899690423414	2.22830114491012	2.10133703200164	2.19733225499965	3.57921173752498	2.62138316125893	2.19110081923994	2.64603721909324	2.01032469787505	2.2755480308831	1.92369133448973	2.0894361742474
GPR89B	0.388468903781404	1	28	0	0.318357809494612	3.13474199381133	0.391965539729951	0.125039170848439	4.02693534623288	3.61816622959457	3.30509820564804	2.39463190557124	3.30790952732165	2.85156969984005	2.51502018569808	3.95886398894441	3.0367527792678	2.42420674833883	2.76766945867473	2.74039734105801	3.56003798665533
NBPF11	1	1	24	10	0.297735560307276	2.13149834719904	0.175148439857838	0.0821715109880318	2.15648770427259	1.0579256600602	2.22830114491012	1.92880182208294	1.56086457621037	2.62427915542333	1.98793681516257	2.73523397961279	3.0367527792678	2.74544112948678	1.31028805731468	2.09604651718591	2.0894361742474
PDE4DIP	1	1	28	0	0.491355966313785	4.08432158430321	0.221763618389343	0.0542963167351026	4.02693534623288	4.678889239298	3.91477737687744	4.11689988022323	3.80666416943682	3.13684580489291	4.64149130915756	4.05278935487811	4.34872375452333	4.08479714715074	3.71242870581143	4.40092274564187	4.03574840732832
NBPF9	1	1	28	24	0.957329995653047	3.33114553617329	0.219936992840656	0.066024432271822	3.60364320864873	2.27124714534911	2.22830114491012	3.58855899648365	2.63744882352415	4.31055413794381	3.80998363214609	2.73523397961279	4.04273290628995	3.23007473228743	3.37196670697674	4.49633088504572	2.75887867819387
NBPF19	1	1	28	22	0.29993505895144	2.67448424740983	0.20412342067595	0.0763225361576306	3.00202837448678	2.3839425970785	2.22830114491012	2.84662369873566	2.72929247958693	2.49562260514674	3.93899660502575	2.01560639411193	3.76134561642705	2.64610369390144	1.87218373627757	2.09604651718591	2.56829290621462
HIST2H2BE	1	1	28	20	0.241784292519567	3.91896705144535	0.094253813370648	0.0240506776743342	3.67226176510465	3.79162881433258	4.04438684629608	3.26476926834638	3.9661810191542	4.42095929594212	3.97955856675852	4.14097177914821	4.84043960849456	3.79131360498937	4.15642018743885	2.63252583621241	4.30392136799448
BOLA1	1	1	28	24	0.419601337172066	3.73604008716084	0.226471631391785	0.0606180945889928	3.97355307321267	3.3112308250675	3.7723642792393	3.40311928683623	3.24706187045602	3.81315970989275	4.26855584415565	4.00659090279012	3.47597505283575	3.8370752836949	3.19723225691964	4.69710644706907	3.33902466952957
SV2A	0.120192382848633	1	28	10	0.293132474128884	4.5768343427345	0.310892033353896	0.067927307407886	4.39498239493704	4.92224645947354	4.77446486443751	5.11947744432981	4.5230156620978	4.67973023679782	4.16684395943967	4.54817296145162	4.44858120767211	5.10310050576473	4.70592030040057	4.15020055876778	4.27300193333235
SF3B4	1	1	28	24	0.453040101675187	4.22116063530787	0.321034271651575	0.0760535547892413	4.62010552343957	3.98269877878536	3.55756664015687	3.33560206018766	4.14358084684737	4.27179152884952	4.20155080767853	4.00659090279012	4.62968328683629	4.36024081574076	3.75511539201709	4.98719505433573	4.70233234968583
OTUD7B	0.759272267084767	1	24	10	0.247387681044554	4.62063719977475	0.267410714262266	0.0578731250043397	4.43502777597932	4.3308146503587	4.96113239735051	4.78176459706577	4.0397785874077	4.76593671618812	4.16684395943967	4.72976600609185	5.4508316575376	4.48046254871456	4.7275180083916	4.1105422620198	4.85627995873133
VPS45	1	1	28	4	0.573843549229817	3.99727942730994	0.0150578743935647	0.00376703071861508	4.84483444414023	3.98269877878536	4.67121587741273	3.85283315791918	3.04741665279181	4.14883338965195	3.85428228715654	3.4386831846105	4.24143717725195	3.15978458129646	3.62306855642844	4.4652239950331	4.63096978027756
PLEKHO1	1	1	24	6	0.149403546313703	6.82837709635544	0.101378611265388	0.0148466626600774	7.16607704578936	7.05189091084269	6.83694220145672	6.99581826605001	7.01948198340019	6.83959589146413	6.8351229921624	6.88981080598314	6.96606358553146	6.63037608929178	6.49607939584412	6.18267887092931	6.85896421387544
ANP32E	1	1	20	8	0.23363120800394	5.08631867408012	0.250675538710005	0.0492842770523694	4.84483444414023	5.23928356372591	5.10673967674967	5.2717380410828	5.08891689474182	4.99738222992462	5.92649767560813	4.89103606234314	5.36823721507259	4.59143209833646	4.47004547384238	5.22860593255466	5.22273122427414
APH1A	0.0169666213416213	1	28	24	0.175402268467302	8.20888279548343	0.197856600084183	0.0241027439437977	8.33292927168745	8.14616725967455	7.81010914748698	8.11922162685406	8.2380660195726	8.62346928792932	8.14460800984697	8.32408347169828	8.13079965298524	8.02566832203133	8.01977905501627	8.29388054348013	8.30883807293717
C1orf54	1	1	20	0	0.493982610626823	2.98505786126316	0.132077281737246	0.0442461378893862	3.10490992701848	3.52293010401852	2.81734458536236	3.1902783838917	2.97421773088383	3.57921173752498	3.56545439033002	2.48867022751489	2.75407434072466	3.53781551448108	2.68176822235665	1.72791571065411	2.92719996252848
MRPS21	1	1	20	18	0.111348658807818	7.62015896478337	0.0697140012032878	0.00914862820125822	7.80832400608318	7.40561294430777	7.54763099694487	7.55156114103577	7.63858197411646	7.3340423313228	7.41071600122887	7.51094403077676	7.45251719418723	7.90731223249214	7.62451805101096	8.20487881706678	7.63056982100856
PRPF3	1	1	20	0	0.224513147834849	4.3590982421227	0.113738924483628	0.0260923058316396	4.58494081229941	4.6340174870552	3.86885080967252	4.11689988022323	4.66932677190016	3.91729181199038	4.01901122964994	4.26389528212514	4.27809304482578	4.48046254871456	4.39104575668106	4.9199561660819	4.58135500861763
RPRD2	1	1	28	16	0.305943452338501	5.43457934051075	0.151573269329051	0.0278905246997104	5.36360380363639	5.28353776160166	5.10673967674967	5.6782986887885	5.52027378931978	5.74173263165577	5.05608618066542	5.36383142197179	5.2985786873935	5.50860657421896	5.60101461120677	5.26518718186022	5.89576864302525
TARS2	1	1	28	20	0.569927428234356	2.97527788276199	0.433674069281507	0.145759181619339	2.33641017656604	2.14899690423414	3.66895932818641	2.84662369873566	3.47642062989033	3.29984246998469	3.51115014086234	2.73523397961279	2.94854067619935	2.16186572283548	2.68176822235665	2.84076129630952	3.75164787060485
ECM1	1	1	28	24	0.284881096276302	5.20060933049007	0.169741754738852	0.0326388205596779	5.79140370520988	5.11417236468587	4.96113239735051	5.75782680864721	4.99951690215701	5.39014666826265	5.37774863369107	5.18869950704348	5.33382833106657	4.66939397549646	4.7904364007886	5.22860593255466	4.8352679146781
ADAMTSL4	1	1	20	12	0.366297277783068	2.47288099805879	0.0163385433876591	0.00660708841245691	2.64033600250076	2.27124714534911	2.07493516891244	2.10133703200164	2.63744882352415	1.82192836628953	1.14882340089015	3.21316596841446	3.41144286952058	1.6490739992788	2.92550023260163	4.33362133724649	1.93998005919233
MCL1	0.0772071042383542	1	28	26	0.221841406328706	8.93194725088232	0.269901612021916	0.030217555527464	9.35849524257202	8.32443291455075	8.82233634249279	8.57394232645017	8.84871681105092	9.10354157670763	9.15784650451322	8.90217726565367	9.30536596897399	8.668708089877	8.6426783196779	8.95787452566962	9.20602542345203
ENSA	1	1	24	22	0.169987462397181	6.50157822106837	0.192415486148525	0.0295951966747092	6.35810698425067	6.34533001175293	6.1174265121882	6.21770957621055	6.38410597137551	6.33742950214498	6.97710571765701	6.05059801496229	6.74821344239324	6.47983707852137	6.45782625365904	7.23948826014448	6.97397624771472
GOLPH3L	0.759272267084767	1	20	18	0.349947157533804	5.00164881414914	0.307105186385666	0.061400789579008	5.74436986688269	4.56397931320606	4.6166813682688	4.90333332848553	4.84384763311319	5.60808306850072	4.69118433498764	5.24946985058447	4.93529443601445	5.1761372257311	5.1832434712004	4.69710644706907	4.65515164670189
CTSS	0.548683931808932	1	20	6	0.512338126144712	2.38844222304643	0.56694684240388	0.237370967961179	0.582526808842221	2.99368862975869	2.36691879754543	2.74619877384653	1.56086457621037	2.49562260514674	3.89726115447943	1.30708233535689	1.93574332546974	2.01032469787505	3.19723225691964	3.6939012982416	3.00452669152509
CTSK	1	1	28	24	0.178492094044542	7.36311544895265	0.135355466319889	0.0183829069716871	7.26381560759357	7.1266784454856	7.21740343576329	7.2276526319395	6.68867327343064	7.36659749315062	7.73481536459322	7.10789641595799	7.65770604015034	7.23250089197355	7.19917910123165	8.12253856322434	7.63968810557018
ARNT	0.0772071042383542	1	28	24	0.17688454847082	6.06086650006232	0.200508846390392	0.0330825380147097	6.12093539910694	5.87184629352969	5.78790669945249	5.93935197013719	5.95061459320776	6.04734082107888	6.42205516760062	5.99252510125027	6.451955567415	5.82478543726699	5.81788079225612	6.13405953550048	6.22949827661732
SETDB1	1	1	20	12	0.118892324820508	4.79515942268366	0.129603876982879	0.0270280642536688	4.62010552343957	4.46497021051164	4.89393037499368	4.78176459706577	4.86424995742731	5.06695562329218	4.85275399785663	5.0128941767308	5.24403478542324	4.79064128362205	4.87027417338088	4.40092274564187	4.30392136799448
CERS2	1	1	28	24	0.831650915994324	5.33134614069295	0.576388975554929	0.10811321575155	5.52072541383727	4.49036674997341	4.30800142975179	5.11947744432981	5.26803316195129	5.88987144159998	6.633823442757	5.40002243588404	6.07871212185509	4.81371422244086	4.7275180083916	5.80191012125535	4.6789348594259
FAM63A	1	1	20	18	0.541701296651081	2.76209188324674	0.20866245333238	0.0755450803783923	3.10490992701848	2.76308224567449	3.08173674319355	1.73279380758633	2.81563756111238	3.57921173752498	2.81313041704593	2.61721307683589	2.2628039908527	4.00685557153533	2.01952887580887	1.72791571065411	3.27804359069837
PRUNE	1	1	28	20	0.285604085117821	4.73549660002283	0.0276637489739231	0.0058417841486339	4.58494081229941	4.01805359475054	4.64420628606464	4.37407934610233	4.66932677190016	4.99738222992462	4.9375555157075	4.91624503596396	5.04571369981301	5.22858626005914	4.52040663477835	4.55660205905465	5.05110948851212
C1orf56	1	1	28	20	0.753563653961936	1.71804728437292	0.17942666520969	0.104436395227143	-0.143520440799451	0.375753291400534	1.21598860284172	0.905094964469128	1.34557023569987	1.31234202902532	3.20395022681449	1.81576889026444	2.4021693859123	2.42420674833883	1.31028805731468	2.84076129630952	3.21437071331675
CDC42SE1	0.759272267084767	1	28	4	0.377836067106399	3.58515850708746	0.277218384066686	0.0773238849882524	4.22266377745973	4.11919906147242	4.23746707932697	3.58855899648365	2.97421773088383	4.01441111349051	3.76428155893021	3.57155536281948	3.653872382864	3.74405270049742	2.9983799495207	2.93459505730769	2.84549271481279
MLLT11	0.548683931808932	1	24	8	0.363270875163076	2.79920381156226	0.47603922021707	0.170062364966339	2.77123714864806	2.99368862975869	3.7723642792393	2.94051074867347	2.43410891128802	1.82192836628953	3.27084645848653	3.29232050820414	2.64603721909324	2.64610369390144	3.1339453810563	1.50133863303369	2.92719996252848
GABPB2	1	1	24	12	0.179131466330286	2.81465578063087	0.580561138656804	0.206263637156611	0.582526808842221	3.06303490458767	3.30509820564804	3.1902783838917	2.97421773088383	3.29984246998469	3.20395022681449	3.04050120844427	1.93574332546974	3.9662466657125	3.37196670697674	1.72791571065411	2.34864166163454
SEMA6C	1	1	20	18	0.439002623106707	3.26055444047334	0.10359341739031	0.0317717183631109	3.45576348244391	2.76308224567449	3.49846963751912	3.11173089526495	3.62729160570052	3.37491780423953	1.81940347023923	3.57155536281948	2.75407434072466	3.79131360498937	3.06775441097118	3.94001617021653	3.56003798665533
LYSMD1	0.759272267084767	1	20	10	0.368461577105572	3.25712700927412	0.388934514850704	0.119410300471329	2.77123714864806	3.19246363440555	3.7723642792393	3.58855899648365	3.18353444180658	3.64135032150905	3.06006495025343	3.29232050820414	3.5377438579363	2.74544112948678	2.84874210513943	2.5159321326168	3.9984303574091
SCNM1	1	1	28	8	0.789794587850071	1.52831497593678	0.452662775569617	0.29618421771478	0.582526808842221	2.67722422541305	2.81734458536236	1.50590524193409	1.09241483609694	1.58951860354861	1.4085329040593	2.01560639411193	-0.143520440799451	1.84097707400254	2.38831796563621	2.09604651718591	0.405035040230926
VPS72	0.759272267084767	1	24	22	0.228234742278104	5.80031283920642	0.149739627523079	0.0258157847126683	5.97916460724765	5.43509301508681	5.5755887331963	5.60850316813306	5.87219512414259	6.08136261613121	5.71456221538083	5.70494209779081	6.4836888502445	5.27919521532246	5.56547838765639	6.52194237642471	5.71202882431436
PIP5K1A	1	1	24	10	0.136028281858969	6.00101254057443	0.0463922111775283	0.00773073058319048	5.64543602320638	5.88147660862008	6.10757305861572	6.00601553076936	5.88223385532957	6.37449000580283	6.25035396604981	6.02764859377075	6.29088675943057	6.0455075216625	5.60101461120677	5.43535210962818	6.42499754995755
PSMD4	1	1	20	0	0.121072727191544	7.52838342489733	0.0530758470284354	0.00705009881044406	7.63865091867078	7.76943709629256	7.28453517854846	7.43944978476689	7.71919826709627	7.45575787137624	7.31093399266721	7.82563007202037	7.41597692020646	7.71237803348287	7.55675957675883	7.3961351504355	7.37067958485703
PI4KB	1	1	28	24	0.329634209091806	4.60137892876509	0.171867696990876	0.0373513461185432	4.68796356145444	4.24389337608239	4.47058136873579	3.85283315791918	4.0397785874077	4.99738222992462	4.16684395943967	4.14097177914821	4.76496755740924	4.29615167030242	4.70592030040057	5.76406856684624	5.51470226188475
RFX5	0.182113153050653	1	20	6	0.502092485763343	2.81189160847263	0.535694942289734	0.190510523476655	1.71103526941512	3.36713841463931	2.60963926319416	3.1902783838917	1.56086457621037	2.85156969984005	4.0948203162092	2.61721307683589	2.75407434072466	2.53941719225627	3.31604079954278	3.63920666911754	3.00452669152509
SELENBP1	0.388468903781404	1	24	20	0.280960074104411	3.57403254359521	0.283668109828505	0.0793692016981907	3.10490992701848	2.67722422541305	2.71722662670384	3.02865939983305	3.76386819013613	4.14883338965195	3.06006495025343	3.90950400515922	3.5377438579363	4.00685557153533	3.91425220626141	4.40092274564187	4.33419202610786
PSMB4	1	1	28	24	0.183685912640426	6.78283773455026	0.122014678376079	0.0179887361530946	6.93426396314237	6.57633774740268	6.40171786468949	6.69272723737695	6.47314151398704	6.70058141065839	6.78451073956783	6.57063349688832	7.15035788646905	6.6751582682058	6.55162204646552	7.43679083026928	7.10703286565458
POGZ	1	1	20	16	0.174081962900503	4.69015320000816	0.00448776610907617	0.00095684851170072	4.75277272432158	4.53985673336913	4.56000417091518	4.34002921848113	4.4707511367458	4.61925760472811	4.05741365678376	4.54817296145162	5.00255474127215	5.02616819624765	4.44418992666905	5.48271973440109	5.12222623261623
TUFT1	1	1	24	12	0.292894485488778	3.66090810649844	0.107917079657754	0.0294782268547498	3.60364320864873	2.58593146268527	4.04438684629608	4.19517393172736	3.88862616758706	3.75813237661083	4.0948203162092	3.50664842392458	3.70860954253535	3.9662466657125	2.9983799495207	2.74039734105801	4.39289207230635
SNX27	1	1	20	14	0.33897368035666	4.65533125054954	0.0134037635117163	0.00287922873590017	2.89124287399965	4.82578430577248	4.20086310820677	4.75617138785149	4.92378087250141	4.27179152884952	4.4527052970143	4.86537875338036	4.98048123198508	4.69447234541376	4.61614327574541	5.76406856684624	5.25473496463847
MRPL9	0.759272267084767	1	20	8	0.163318934800236	5.09278663395905	0.129778112201243	0.0254827310721941	4.78411725831153	4.99502584687888	4.82344443177845	4.97164289325124	5.0178455885019	4.7935642992607	5.23426898493315	5.32670911903969	5.04571369981301	4.69447234541376	5.56547838765639	5.31837657102139	5.70045587170816
THEM4	1	1	28	24	0.569125143129438	3.74215261434346	0.366004046450455	0.0978057509059308	4.39498239493704	3.25306904583732	3.37247657252197	2.94051074867347	3.67426847469503	3.57921173752498	4.53665534635202	3.36735712870923	4.38278334329505	3.42247183814663	3.91425220626141	3.52317389574794	3.92076720731247
S100A10	0.120192382848633	1	24	0	0.362402645727751	7.44764595527774	0.359384931589715	0.048254835655156	8.16152274454225	7.272876463411	7.26250320323473	7.00127534305977	6.76118199711394	7.34808459237098	7.91814831727235	7.16684899078765	7.93810444600015	7.1073703537919	7.29269912743023	8.44502459227576	7.50314217890965
S100A11	1	1	20	8	0.198584847160452	8.5197483374882	0.146026437404059	0.0171397594881436	8.73697700351038	8.77808812421496	9.01781838764648	8.80054758972211	8.4213456635828	8.59627424495801	8.83206648302641	8.37270022645201	8.55528867927961	7.91799833911626	8.16337686592738	8.71505722086486	7.92220277774735
S100A9	0.388468903781404	1	24	8	0.234554691927784	4.49028144943956	0.250885759394207	0.0558730587868875	4.17616442256456	4.65662781038646	5.10673967674967	4.64900133513236	4.30153604157812	4.38508822075231	4.91681785117635	4.7010437800831	4.95806473928954	3.59220394294193	4.66173001377148	3.6939012982416	4.44929683034972
S100A8	1	1	28	0	0.810816327852652	2.38073978139426	0.449496130897065	0.188805233738658	2.89124287399965	2.84411639811745	2.71722662670384	1.73279380758633	2.32057264605317	1.58951860354861	4.01901122964994	2.84432592133846	2.2628039908527	2.16186572283548	2.38831796563621	2.09604651718591	0.801518601028342
S100A6	0.388468903781404	1	28	26	0.284866141913132	11.7294552798547	0.254397024050494	0.0216887330213381	11.9976008675203	11.4834381352485	11.6096522033439	11.3333632720844	11.3693233502997	11.7511377306169	12.0931090440383	11.5562583631244	12.0458445671563	11.7718634426609	11.3170557289745	11.9894490962479	11.9356190380392
S100A4	1	1	28	14	0.289054530827753	10.2762483695793	0.0400819768807706	0.00390044843597058	10.2640228614185	10.0792644364897	10.2091277574335	10.1681871633933	10.5336239911398	10.6693190716943	9.6780190906846	10.6914725788636	10.3109821749069	10.2771753669874	10.0970504341502	10.4985088579249	10.1394657232672
S100A3	0.120192382848633	1	28	14	0.649154613294211	2.91663851448077	0.413958293341349	0.141929927649962	1.71103526941512	2.27124714534911	2.91096329650799	3.4676175105857	3.30790952732165	2.74239588996627	2.51502018569808	2.94574544803477	2.94854067619935	3.42247183814663	3.37196670697674	3.10572651214877	3.45375945619298
S100A2	1	1	28	16	0.508761819206842	2.89805121938942	0.185001227943947	0.063836424527695	2.64033600250076	3.12920021554634	1.90330475175511	2.84662369873566	3.18353444180658	3.22064484840752	1.98793681516257	3.29232050820414	2.52924999402144	3.15978458129646	2.9983799495207	3.74659789363287	3.07791879749748
S100A16	1	1	28	6	0.439753481672525	7.74789686758805	0.0726058840397708	0.00937104420471892	8.4052691819752	8.3644712668394	8.13754593266737	7.79721303848425	7.78220645309108	7.70524018682767	7.12455924852084	7.55574791937779	7.64021267347797	7.30756504965646	7.66425642715401	7.91661687016278	7.36702405866352
S100A13	1	1	28	10	0.193853623361073	8.65140914248743	0.109663124275738	0.0126757528709604	8.7409760010069	8.92966475215514	8.76863652201584	8.88857447083221	8.96781120184921	8.63496918822128	8.38627796229942	8.85080357792878	8.64221777305867	8.6023491372369	8.58172868918052	8.38187958725754	8.20209311356991
CHTOP	0.759272267084767	1	24	0	0.23310919119612	5.78864031304514	0.230881557923459	0.0398852831472617	6.05821536476978	5.84256352697172	5.27465010121401	5.6918615591714	5.723784401694	5.65402242701447	5.98743563252821	5.82959164194666	6.07871212185509	5.53661308813829	5.42713487181635	6.40386814309177	5.97475274729846
SNAPIN	1	1	28	20	0.416177643830116	6.33771907911011	0.20009283001001	0.0315717417437356	5.85182132337369	5.31230395413156	6.09765184393776	6.18930387644976	6.33378603400518	6.95419563181857	6.39981036999961	6.84456754518565	6.79322898632915	6.12144192404897	6.43831247753914	6.13405953550048	6.79510868717558
ILF2	0.759272267084767	1	28	4	0.277734425746957	5.62017709252576	0.132774414498482	0.0236245962204746	6.16921931084409	5.89104306521747	5.75040463074463	5.55012885999516	5.31325605114896	5.49483558203134	5.64060591777297	5.552506377751	5.82986211722725	5.37537960757748	5.42713487181635	5.87473967315378	5.22273122427414
INTS3	0.0772071042383542	1	28	16	0.915160189451642	1.70787304085367	0.873825806806593	0.511645646897626	-0.143520440799451	0.756789655758662	1.90330475175511	2.2554248973201	2.81563756111238	2.62427915542333	2.40018696764644	0.514339724258071	1.24216323226917	2.16186572283548	2.2755480308831	1.50133863303369	2.0894361742474
SLC27A3	0.120192382848633	1	28	14	0.367357575469409	5.4019639088962	0.324618850142875	0.0600927469375126	4.95910184858	5.28353776160166	5.30945085386256	5.82090730834662	6.05192155967345	5.46077643277371	5.14792668709592	5.552506377751	5.22538540204341	5.32808883900062	5.85759967517201	5.43535210962818	4.9953725026766
GATAD2B	0.388468903781404	1	28	16	0.334487503343178	5.00178839932321	0.274474902717708	0.0548753527348033	4.90309915705801	5.23928356372591	4.74933705744856	5.2717380410828	5.45451409468887	5.11154116980529	3.76428155893021	4.61127802535245	5.26244616589629	4.69447234541376	5.74562762727384	5.17193380251864	5.10477299370734
DENND4B	1	1	24	0	0.317424936394487	3.49128995930799	0.221342368785553	0.063398449102012	3.45576348244391	3.36713841463931	2.91096329650799	4.03413417421114	2.97421773088383	3.51427583546381	3.66829047522346	3.75040262243669	3.5377438579363	3.23007473228743	2.92550023260163	4.40092274564187	3.8386842395121
CRTC2	0.388468903781404	1	20	18	0.677295765674551	1.28997181381094	0.836494709670542	0.648459680060219	1.42319864145209	1.0579256600602	-0.143520440799449	0.474033667777745	1.34557023569987	3.22064484840752	1.81940347023923	-0.143520440799451	2.2628039908527	1.84097707400254	1.06091876692892	1.72791571065411	0.405035040230926
SLC39A1	1	1	20	10	0.123951598787917	6.96085370481141	0.0396505334331624	0.0056962170323671	6.84790475577204	6.73879321625772	7.0214270741886	6.79052072476275	6.81981162372922	7.01999586675774	6.8461330421049	7.34449553253193	7.04262871762856	7.05991351449878	6.95556860101943	7.11474289677974	6.8693373298003
JTB	1	1	28	22	0.208030154492459	7.45286985590939	0.0831300663205463	0.0111541014304218	7.81592658232143	7.16266689534007	7.44181296975546	7.2734749872756	7.49550478941294	7.61907704604588	7.37695141450571	7.48169053150514	7.77776101619785	7.32774129975884	7.22977014208533	7.47633214938425	7.33370070149212
RAB13	1	1	28	10	0.289987182527668	7.61024003599178	0.199981765025033	0.0262779838847713	7.2526547454676	7.92187885773565	7.73529544552221	7.79092501808711	7.77683541607818	7.1270276112137	7.63994151746518	7.87146173506387	7.39109223551354	7.79585802925475	7.83564283483565	7.63848721197556	7.35600157470519
RPS27	1	1	20	8	0.0799238517362511	9.16848882505173	0.0309059437164619	0.00337088742825484	9.03283001794271	9.14585941302521	9.08338242743124	9.08381739817882	8.88036408324126	8.97370500721244	9.3373046120587	8.93029079206394	9.40919716025645	9.18563839355924	9.30630890296667	9.60975798288903	9.22735150670493
TPM3	1	1	28	4	0.350889505040009	7.49398622472821	0.0015221963282492	0.000203122381413826	8.07862680026753	8.01887550601225	7.76694061091409	7.56267675745648	7.64449208170818	7.14858321652688	7.49707253812931	7.02341554073405	6.88520621586485	7.7246035869064	7.46973022048285	7.27130898298456	7.32995014293072
C1orf43	0.0290926434676435	1	28	24	0.631544907016776	7.22080427132275	0.475396365633722	0.0658370380598388	7.77750661984352	6.74408153431649	6.69281324634693	6.73919022155366	6.85081479655232	7.3340423313228	8.21848930076453	6.86413150228167	7.44043964324475	6.71859212729353	6.82140132250699	8.01387399621042	7.17968251932443
UBAP2L	1	1	20	18	0.194031535143471	5.82314041288982	0.102869423806817	0.0176656265370331	6.20440049633887	5.72980218961227	5.32654141060627	6.0168326811127	5.68989381631605	6.17886376202959	5.5082407791519	6.00432819950225	5.60305960301425	5.81338328014088	5.7770373748842	5.73827793550568	6.05872912744931
HAX1	1	1	28	12	0.142586220472912	6.45288861094798	0.159117992063041	0.0246584129459605	6.69138613082248	6.36605792896123	6.48018046215094	6.58054693654944	6.55700019312698	6.34678426184544	5.69032893017885	6.44635124022566	6.451955567415	6.40584747257614	6.69555074698062	6.63107987917145	6.68784254949144
ATP8B2	1	1	28	0	0.460708674658341	5.33020077338347	0.144815938704015	0.0271689463232151	5.64543602320638	6.01871116121543	5.32654141060627	5.25356136087232	5.35710435704292	4.87340776076987	5.89503546870933	4.81265328611887	5.60305960301425	4.94490120598952	4.98231228013861	5.2831357503086	5.2064591250642
IL6R	1	1	28	20	0.408585921578636	3.94811250293067	0.0367836507665853	0.00931676864306195	2.33641017656604	3.61816622959457	4.00246426209102	3.70014144289254	3.62729160570052	4.49013177609567	4.36356674421735	4.34038610222448	4.0847235790522	4.19434137671874	4.12421567253896	4.02779726697213	4.39289207230635
UBE2Q1	1	1	24	18	0.262231149404003	6.21970806759878	0.0993847792345361	0.0159790102934695	5.72834488802888	5.95628886576924	5.80019384102714	6.11070184042548	6.19570701518897	6.62570534077808	6.03632201929379	6.22212740920796	6.29088675943057	6.46533961524154	6.59925976747105	6.17308520001324	6.65224231690814
ADAR	0.388468903781404	1	24	0	0.206317096681388	6.4524435080447	0.228144026480053	0.0353577720123563	6.83299526673476	6.23697312214268	5.95107610027066	6.17005119045622	6.15488411339085	6.71510134012357	6.4938208376882	6.44635124022566	6.58956122138703	6.51545590201713	6.38494729765165	6.73905560482627	6.87963639414646
PMVK	1	1	20	4	0.189944180853799	5.67103939242934	0.13862089240596	0.0244436483003477	5.83695246410963	5.85239063734857	5.90630853795033	5.8085099313272	5.59542236004774	5.86404399670503	5.21740897552566	5.91960377642504	5.57387196062914	4.96565113349887	5.79760361593744	5.88652834777077	5.72350967976966
PBXIP1	1	1	20	8	0.0849381057204571	6.0473867291406	0.0745894682224049	0.0123341654111486	5.62826676942901	5.93794634761781	6.00515007930241	5.9619171566543	6.0340233831425	5.88987144159998	6.07427238359044	5.8028075578205	6.32632254787862	5.88048243136367	6.37813568637107	6.09394878597845	6.6401776421902
PYGO2	1	1	20	16	0.336325671578957	5.56505046682068	0.235466127944178	0.0423115889690575	5.79140370520988	4.74368384648455	5.37663089804843	5.47367413010994	5.84165288377793	5.85095479086485	4.99803780398874	5.58430929777462	5.89030560001717	5.42116928498607	5.65836308554042	5.93274274361148	5.47449883517609
SHC1	1	1	28	22	0.667593628707889	3.78865302058123	0.391151161479817	0.103242804066499	4.43502777597932	3.57133387281287	3.49846963751912	3.40311928683623	4.5230156620978	4.45596007041639	3.3959958239875	3.57155536281948	3.70860954253535	2.83837705331068	3.62306855642844	4.36766445536329	3.5078771483123
CKS1B	1	1	28	20	0.269222442194535	5.10469402718372	0.0890936821938574	0.0174532854896713	4.43502777597932	4.56397931320606	5.23898908933959	4.92646442477207	4.80215645640189	5.59243902127616	5.14792668709592	5.63073660413172	4.98048123198508	5.21131424949982	5.08627313572348	5.41921087948563	5.27047448223375
FLAD1	0.120192382848633	1	28	10	0.334526492198231	4.08701768510449	0.267138297826139	0.0653626478788552	4.07841265792553	4.21371556291158	4.43949814141433	4.43985955343778	4.07521569674714	3.44627883810998	3.76428155893021	3.95886398894441	4.31384059418542	4.08479714715074	4.21874962682094	4.18879778979443	4.17605704781205
ADAM15	1	1	28	16	0.418979313142532	5.98375672733624	0.118789530653498	0.0198519986801635	5.85182132337369	6.13599432077974	5.58981440268816	6.2638438165845	6.45979632000974	6.22016876039293	5.52203733325932	6.08435183888348	6.16931290335188	5.83609818506512	6.04987769925054	5.87473967315378	5.75741403588351
EFNA4	1	1	24	6	0.576955001180416	1.57873419916935	0.530518637339566	0.336040504866937	2.33641017656604	1.0579256600602	2.36691879754543	-0.143520440799451	1.74816308116002	1.31234202902532	1.62854569468563	1.81576889026444	2.8545816377351	2.64610369390144	1.06091876692892	0.471701165962943	1.36768543616546
SLC50A1	1	1	20	2	0.208408753288313	4.23081172308293	0.00113732719542901	0.000268820091715226	4.17616442256456	4.90346311376435	3.82141401392629	4.34002921848113	4.36017420461301	4.42095929594212	4.26855584415565	4.58007050149038	4.1255265700587	3.88142993714696	4.44418992666905	3.2586940424335	4.42137008945936
DPM3	1	1	20	12	0.159756100604935	6.61883516123744	0.0678446782611808	0.0102502444325108	6.6323301445691	6.10344633848177	6.63224790476237	6.39400478631614	6.5253210608269	6.29939181667956	6.50775531461273	6.75658381576497	6.56751920318575	6.896624490411	6.80117391523672	6.67252351994301	7.16712494847495
KRTCAP2	0.759272267084767	1	24	2	0.112815565464648	7.56492425169296	0.135216618859406	0.0178741537073746	8.11297616240005	7.77202810584864	7.54398244257186	7.63466958635213	7.39391547564304	7.42075213106819	7.31093399266721	7.65267954140212	7.48423826076442	7.27883569445748	7.4982805406318	7.67633007308452	7.68149429206315
MUC1	0.0290926434676435	1	20	18	0.386024189898341	4.14952448801253	0.339232018758717	0.0817520223675548	4.47399155838348	4.15139750193239	3.37247657252197	3.9463297675552	4.49712005990569	4.31055413794381	3.45472161377704	4.00659090279012	4.38278334329505	4.56447961766476	4.4178625350314	3.74659789363287	4.44929683034972
THBS3	0.269101639101639	1	20	16	0.219260282613783	4.34073568177993	0.321789022653727	0.0741323697741893	4.17616442256456	4.4127952469569	4.37524745162798	4.70358126859789	4.73726978679041	4.61925760472811	4.13128154556787	4.183120787579	4.68532831699015	4.26300683880471	4.63911669530404	2.84076129630952	4.24140530206087
GBA	1	1	28	20	0.834088217383147	2.8022768118668	0.166396554595847	0.0593790570193522	1.06324893145533	2.76308224567449	3.23441823375892	2.2554248973201	2.81563756111238	4.31055413794381	3.45472161377704	3.75040262243669	1.93574332546974	3.42247183814663	2.92550023260163	1.72791571065411	2.66673064906261
FAM189B	1	1	28	18	0.216466303344776	5.47470088255522	0.15341863592096	0.0280231996618881	5.21051398133782	5.04729793290648	5.14577826755337	5.30741846977857	5.18936137156865	5.97679138444446	5.56265260843963	5.40002243588404	5.64576287642065	5.43611514829613	5.3031628075429	5.96645724426984	5.94563808662382
SCAMP3	1	1	20	4	0.193490072810114	5.55857062043299	0.0431822538494499	0.00776858958861015	6.03234341965702	5.6754807988996	5.73768413490753	5.56494535828466	5.58316629661109	5.68385559516535	5.14792668709592	5.90708365947951	5.40184451374698	5.24565393324805	5.49166700560289	5.49816953292036	5.36146748444906
CLK2	0.269101639101639	1	20	18	0.485974231350396	3.25660544253022	0.50068822439792	0.153745436232186	3.53159727027803	3.52293010401852	2.07493516891244	3.11173089526495	3.11708028563462	3.57921173752498	2.1388256160387	2.84432592133846	3.86136474113931	4.04635264438586	3.71242870581143	3.39698617160608	3.14775737874045
FDPS	1	1	28	6	0.717695385770648	2.55035285413263	0.278619257993793	0.109247337105654	3.45576348244391	2.76308224567449	1.70846403003501	2.84662369873566	2.19733225499965	0.51737929896833	2.27541680528479	2.73523397961279	3.0367527792678	2.42420674833883	2.2755480308831	4.33362133724649	2.75887867819387
RUSC1	1	1	28	10	0.328214326764405	5.37043831265605	0.206836474453485	0.0385138907500438	5.13958098189317	5.61903376287142	5.40908310393172	5.650784332086	5.67841769777387	5.44344050847138	4.8744262464013	5.59995166367074	5.24403478542324	5.43611514829613	5.42713487181635	5.54355035148802	4.95698108485884
ASH1L	0.759272267084767	1	24	18	0.194583494977661	5.7521273162295	0.20089678364227	0.0349256496940609	5.80674696591307	5.64187827991607	5.32654141060627	6.04880584880416	5.75689709638998	5.69854398129528	5.93683443088164	5.48671677023953	5.418359072223	5.95501347404397	6.18870558270557	5.65801868363047	5.85459351433446
MSTO1	1	1	20	8	0.514382606973406	2.8264856905738	0.24377608572336	0.0862470616908985	3.00202837448678	3.83192092219481	2.71722662670384	3.80370988246503	2.63744882352415	2.35435931863585	3.20395022681449	3.21316596841446	2.2628039908527	1.84097707400254	3.31604079954278	1.92369133448973	2.75887867819387
YY1AP1	0.759272267084767	1	28	14	0.334334995828799	5.65881846258866	0.186263254432049	0.032915573394599	5.29997214010809	5.61903376287142	5.83643959012688	5.59412952613398	5.85190564170368	5.8377457418468	5.21740897552566	5.56849546934945	5.43468672571097	6.13065875126202	5.9796168508345	5.43535210962818	5.8753279681503
DAP3	1	1	28	24	0.374669719570868	5.61928185684485	0.161037482682223	0.0286580183704548	5.72834488802888	4.97717229948721	5.29215540815331	5.45788467516578	5.15665079129106	5.7130843277883	5.69032893017885	5.63073660413172	6.15952258582715	5.57762911404082	5.33164741059494	6.42826873957392	5.74620088203886
GON4L	0.388468903781404	1	28	14	0.489691151425113	4.71303885090055	0.496019116997945	0.1052440119188	3.60364320864873	5.23928356372591	4.64420628606464	5.05796492736838	5.39965918344208	5.02094812847068	3.89726115447943	4.44801716450795	4.31384059418542	5.22858626005914	5.46619947869386	4.22638925675945	5.03276871627671
SYT11	0.548683931808932	1	24	20	0.470267863472116	5.34922614303756	0.315576663581034	0.0589948256331959	5.16361491259049	4.76465111399702	4.20086310820677	5.01544943674515	5.18936137156865	5.98879181485267	5.91608632379381	4.81265328611887	5.86643122120078	5.70649353601976	5.74562762727384	5.69870635517426	5.62899808373678
RIT1	0.388468903781404	1	20	4	0.262649030397452	4.62965420832111	0.25864283636643	0.0558665560597501	4.51193063536366	5.081122599814	4.67121587741273	4.53322673719987	4.66932677190016	4.76593671618812	5.25093423424711	4.98933209326865	3.9994833321541	4.61789027233643	4.68399434609018	4.55660205905465	4.27300193333235
KIAA0907	0.00261476948976949	0.899153858294483	28	22	0.675005136270758	3.45142430761292	0.806408476494529	0.233645128683775	3.86047038219009	2.9208400197497	2.60963926319416	3.1902783838917	3.67426847469503	3.57921173752498	5.03699506543618	3.36735712870923	2.75407434072466	2.74544112948678	2.92550023260163	3.63920666911754	3.8386842395121
ARHGEF2	0.388468903781404	1	28	20	0.447987382044159	6.05417813346928	0.272118881117489	0.0449472868353733	5.61089072399524	5.31230395413156	5.53205021696521	5.88134483018919	5.88223385532957	6.34678426184544	6.51467240536296	5.58430929777462	6.4836888502445	5.99593534557906	5.94316015132646	6.77120535032978	6.67607314475706
SSR2	0.182113153050653	1	24	0	0.229259089883646	7.59707094473549	0.28932790510126	0.0380841389011582	8.17636453701303	7.77461447041952	7.51072345928557	7.17550792619104	7.22671280811842	7.49835339921815	7.83492949160419	7.31162350420402	7.60457643828642	7.56718951452434	7.45037787431661	7.92521493571242	7.99506182776893
UBQLN4	1	1	20	16	0.398042746839336	2.03725646541025	0.295022472425352	0.144813614502846	3.00202837448678	1.0579256600602	2.36691879754543	2.63825682913631	2.06257252893668	2.35435931863585	2.1388256160387	1.81576889026444	3.0367527792678	1.42767032230095	1.70806010811987	2.63252583621241	-0.143520440799451
LAMTOR2	1	1	24	0	0.0805693185518541	6.50555904186868	0.0671455669060643	0.0103212600906281	6.48751305007641	6.37971291867709	6.51040841204852	6.42681864285619	6.47976810258539	6.64099467041017	6.32308176468268	6.80462527599793	6.38631497031975	6.36737925742865	6.47707960657154	6.76483246117548	6.59088397836915
MEX3A	1	1	28	0	0.638207462220632	1.95668855925028	0.315603814910344	0.16129486392626	1.42319864145209	2.3839425970785	-0.143520440799449	1.50590524193409	1.74816308116002	1.58951860354861	2.72044006585943	2.48867022751489	2.1085220089596	1.42767032230095	2.59042659588997	2.93459505730769	2.46264350802298
LMNA	1	1	20	16	0.172909737152138	10.1153673753917	0.0153483913619867	0.00151733405148741	10.2373773196848	9.85811876277895	9.9926664760311	10.0922341044685	10.065640410097	10.3532882648273	9.86486907681218	10.0218804480349	10.3705421507302	9.94300832279789	9.76631945388956	10.6049136607331	10.3490087343361
SLC25A44	1	1	28	24	0.199418457700403	5.13068035908093	0.130709789958329	0.0254761124861311	5.23340391319055	4.80569303653399	5.23898908933959	4.67654939448146	5.0178455885019	5.2575588437416	5.13002035622916	5.45266160575591	5.54408159855555	5.39080487805018	4.96423310682763	4.58581898465244	5.27047448223375
PMF1	1	1	20	10	0.184229329297597	3.89261594404954	0.0396180248852488	0.010177737915761	3.86047038219009	3.90927870240487	3.08173674319355	4.47165808077917	3.24706187045602	3.91729181199038	4.01901122964994	4.22407326752182	4.38278334329505	4.12224372721549	3.66844038855258	4.22638925675945	3.45375945619298
SMG5	1	1	28	26	0.482458941988563	4.84145292178084	0.282795024780887	0.0584111896469429	5.27812224633779	4.82578430577248	4.58862107668889	4.07611046716148	3.92792466944199	5.02094812847068	4.53665534635202	4.81265328611887	5.33382833106657	4.9861068465251	4.7275180083916	5.48271973440109	5.08710602309715
TMEM79	1	1	28	16	0.412697205867893	3.78682842075648	0.0418017184192103	0.0110387146642519	2.89124287399965	3.66352600498665	3.16009634607525	4.23277394583478	3.76386819013613	3.75813237661083	3.76428155893021	4.26389528212514	4.0847235790522	4.15874288364652	4.2489327758559	3.52317389574794	3.70607799940943
C1orf85	0.0772071042383542	1	20	12	0.13966029657487	6.66461818488563	0.12764031192818	0.0191519316466845	6.42922572311737	6.5584386843673	6.82496537208633	6.58054693654944	6.6829417686515	6.53858876213842	6.6274558865451	6.92749255925327	6.81833525697574	6.71859212729353	6.41187662027289	6.67252351994301	6.68196984883803
CCT3	1	1	20	16	0.111492870619934	6.94034163218391	0.0126180726921227	0.00181807659634647	7.30761516991165	6.90381911395113	6.73822234925321	6.67234713510158	6.88116571088216	6.81284399260366	6.51467240536296	7.08028216365004	7.25520258388303	6.75480793349637	7.08250969950763	7.43679083026928	6.76764485892791
MEF2D	1	1	28	24	0.293201115731934	5.76023761033171	0.270840493256553	0.0470189793509154	5.97916460724765	4.92224645947354	5.64535452712881	5.2717380410828	5.59542236004774	5.68385559516535	5.87367289948349	5.84279949228413	6.3946852395928	5.7786259346469	5.24444876897141	6.04218937523398	6.33804514069706
IQGAP3	1	1	28	12	0.723659249521385	1.05520354697525	0.579652848114607	0.549327994372446	-0.143520440799451	0.756789655758662	1.21598860284172	1.73279380758633	2.06257252893668	0.51737929896833	1.4085329040593	0.964489739296599	-0.143520440799451	0.846163100220631	0.759248677382202	3.46145924654062	0.801518601028342
APOA1BP	1	1	28	0	0.120224425731667	6.24736651884382	0.0135670821695206	0.00217164818625552	6.31583610571142	6.38649225112074	6.03664761509761	6.35190923196437	6.17135214785718	6.09252723023361	6.23368197354912	6.42015635448489	6.11968308996097	6.11216583524706	6.6051053847458	6.17308520001324	6.18866338760995
GPATCH4	1	1	24	18	0.178676940415513	6.32038821840836	0.120753349702453	0.0191053690896319	6.34765480917537	6.68481570254001	6.26656354337803	6.4589027216489	6.46648434763015	6.3926692564618	5.92649767560813	6.12816255069565	5.92539234326761	6.49419030679136	6.61672603848533	6.1040815055655	6.35290603806086
NES	1	1	20	8	0.568334932895267	2.49027971231487	0.359050093974146	0.144180628464578	2.33641017656604	3.42096004690678	2.81734458536236	2.84662369873566	1.56086457621037	2.49562260514674	3.13380062149987	2.61721307683589	3.41144286952058	2.16186572283548	1.31028805731468	3.63920666911754	0.801518601028342
CRABP2	0.759272267084767	1	28	22	0.646425913394253	3.44179642625298	0.538575372636871	0.156480891353359	3.97355307321267	2.67722422541305	2.4933774635741	3.02865939983305	2.53935836099602	3.57921173752498	3.66829047522346	3.29232050820414	3.90888873560865	2.83837705331068	2.68176822235665	5.3356793402056	4.24140530206087
ISG20L2	1	1	28	16	0.409467769225133	6.60741227886116	0.0244208686284114	0.00369598075581573	6.27228921174117	6.81615195196265	6.51040841204852	7.10122066209848	6.89114243019485	6.86586074731545	6.18247787163389	7.04071211485108	6.64674478876383	6.42095207841103	7.17972497790258	5.46710269160028	6.50700584116649
RRNAD1	0.548683931808932	1	20	18	0.484867815648885	2.63653573887343	0.602761893449484	0.228618897351659	3.80042150953483	1.0579256600602	1.21598860284172	2.63825682913631	2.53935836099602	2.85156969984005	2.40018696764644	2.34754402297345	3.59697626358914	3.08589360849531	2.76766945867473	3.58235650059424	2.0894361742474
MRPL24	0.759272267084767	1	28	10	0.0703348444483124	6.5287908589396	0.244252503717971	0.0374115987164035	6.76392747455311	6.80100849386145	6.76980407569548	6.73919022155366	6.77740963948215	6.53040188784446	5.78491147577318	6.62516040629923	6.62556567261006	6.68144373918256	6.7064679105522	6.08374439590786	6.22949827661732
HDGF	0.548683931808932	1	24	22	0.0629534118457905	8.15270052733947	0.0726465461269556	0.00891073404246126	8.14953838731383	8.04267546046503	7.94071540914806	8.03393291921113	8.09001248037702	8.29175227576965	8.05492363623789	8.14640624096054	8.3489411664019	8.07663261616655	8.12727249468998	8.52073013261692	8.2244873904977
PRCC	1	1	24	18	0.164421219531941	4.12540946440272	0.0188244914248376	0.0045630601246422	3.80042150953483	4.21371556291158	4.04438684629608	3.9463297675552	4.00344906520532	4.01441111349051	3.61778851534972	4.00659090279012	4.16520722116385	4.45133321886297	4.4954457921705	4.36766445536329	4.50357906654133
PEAR1	1	1	24	0	0.6246876758417	1.55350312998059	0.402406392995983	0.259031594613531	1.42319864145209	2.01542032766206	1.21598860284172	1.73279380758633	1.91391589484556	2.49562260514674	2.62138316125893	1.58373044771156	0.909802950441355	0.434572623901316	1.06091876692892	2.3890806519387	0.801518601028342
ARHGEF11	0.0290926434676435	1	28	12	0.583188185251395	4.45516102482663	0.60337233893221	0.135432217953489	3.60364320864873	4.7853180158975	4.50100900026204	5.01544943674515	5.17309878632536	4.42095929594212	3.45472161377704	4.5155542006823	4.41605735334698	4.64387194471312	5.24444876897141	4.61445594569446	4.07212544487134
ETV3	1	1	28	6	0.72492826997416	1.8492941050758	0.356035757656262	0.192525221747608	2.33641017656604	2.9208400197497	1.70846403003501	2.2554248973201	2.19733225499965	0.968937302679329	0.425081315842187	1.81576889026444	1.93574332546974	1.42767032230095	2.59042659588997	2.09604651718591	1.58466238167813
KIRREL	1	1	24	18	0.267251204200196	4.66684090808971	0.126968081958717	0.0272064303153391	4.54889752596784	4.11919906147242	4.40773044400658	4.80691168887618	4.75922453901045	4.31055413794381	4.64149130915756	4.64182475524207	4.16520722116385	5.0651470961602	5.25935281090654	4.49633088504572	5.44706033021304
IFI16	1	1	28	20	0.383796480590903	6.29245035703611	0.138890433340126	0.0220725513050446	5.85182132337369	6.07854422230833	5.5755887331963	5.98413482967414	6.34834314058278	6.41062227997635	6.5420138188537	6.27180133409333	6.61843630700801	6.32785715547532	6.41853113646904	6.46017387909934	6.82738971259576
CADM3	1	1	28	22	1.10783768727443	1.71711951580716	0.00167949111448379	0.000978086323650173	1.42319864145209	0.756789655758662	-0.143520440799449	-0.143520440799451	2.97421773088383	2.02204106710039	-0.143520440799451	2.48867022751489	3.5377438579363	2.29899108044487	3.1339453810563	0.901633503219221	3.21437071331675
DUSP23	1	1	28	20	0.328893640856834	6.99956640581873	0.0373321448962749	0.00533349392402946	6.50643033729804	6.32429993976726	6.9181064456901	6.5658906156893	6.75026126739649	7.40740285254825	7.00684590378715	7.26822813563222	7.42826013066393	7.09800305061356	7.14001159936357	7.25775737950464	7.29958940606465
C1orf204	1	1	20	8	0.718341195933115	1.84035527293681	0.327980621705529	0.17821592739653	-0.143520440799451	2.67722422541305	1.21598860284172	2.74619877384653	2.19733225499965	1.58951860354861	2.27541680528479	3.29232050820414	1.73942091399827	1.42767032230095	2.01952887580887	2.24999081255587	0.801518601028342
TAGLN2	1	1	28	6	0.150387529135596	8.58451003856728	0.0755568796703574	0.00880153664343172	9.04581962288027	8.91801415617555	8.63268218657809	8.82537218653288	9.005037698769	8.63878220766132	8.32660385460203	8.47803224404706	8.46079226721035	8.17568671189768	8.45151428794342	8.28054028613427	8.31264384700802
LINC01133	1	1	28	18	0.510153721898844	6.07021016427106	0.171251012665525	0.0282117106378786	5.03922941667004	5.85239063734857	6.05727030781751	6.33472096198288	6.67140999348199	6.1683500522986	6.84063852012477	6.34788495759015	6.14966537572502	5.92354186090216	5.73500388666311	5.78940623240376	5.96511299723589
PIGM	0.0169666213416213	1	24	12	0.397051426516729	5.75754088375805	0.353805679938849	0.0614508324095328	5.25593633617093	5.46101623637227	5.97294949808352	6.0168326811127	6.2196575519097	5.49483558203134	5.3157343753643	6.08435183888348	6.20782301427673	5.86951372528873	5.74562762727384	5.40288701193523	5.44706033021304
IGSF8	1	1	28	18	0.339529296586567	3.48020060163249	0.0719287459643278	0.0206679884862348	3.00202837448678	3.42096004690678	2.99887537680634	3.90033873354239	3.57873344715375	3.75813237661083	3.45472161377704	3.4386831846105	3.9994833321541	3.48129608737841	2.9983799495207	3.79743730427262	3.3975323422718
PEA15	1	1	20	2	0.059788367599866	9.12171118624061	0.00374797803645871	0.000410885409539412	9.39321328666906	9.31885457279341	9.30865976633718	9.30513072360795	9.27070854542744	9.26767268051089	9.03573284623949	9.04758359008725	9.09032809420538	8.78709918718668	9.03793622697016	8.86261066729994	8.85180906684883
DCAF8	1	1	20	14	0.329714101109352	6.70197239745921	0.203522852370206	0.0303676052810011	6.20440049633887	6.13599432077974	6.39363170112252	6.55850623942938	6.9157864982807	6.7223068693686	6.40726347765174	7.04071211485108	6.92041569319155	6.90738975985315	7.10331017496615	6.68607766066825	6.80053926784564
PEX19	1	1	20	16	0.20686414551308	4.99885521175188	0.150663474141178	0.0301395955191863	4.95910184858	4.7853180158975	4.91668064245561	4.90333332848553	4.73726978679041	4.94906319064362	4.66655176842668	4.58007050149038	5.418359072223	5.31197437958128	5.3174754080068	5.58754711540934	4.65515164670189
COPA	1	1	28	6	0.243959622213157	7.12175110856165	0.0196835659532175	0.00276386602861679	7.47061567809741	7.54544812150782	7.31482539941829	7.19468841090064	7.17047803500154	7.11064688392235	6.82402827150119	6.80462527599793	6.76767805830728	6.88577828713093	7.19917910123165	7.42875083335501	6.85374955229336
NCSTN	0.182113153050653	1	28	24	0.904059882340734	4.73512336664094	0.804966318353067	0.169999017137352	5.40451734249016	3.90927870240487	2.81734458536236	4.26941885503378	4.33115302020938	5.04413526528752	5.3314896331296	4.61127802535245	5.79234190730565	3.53781551448108	4.30746825678087	6.09394878597845	5.30144755416298
KLHDC9	0.269101639101639	1	20	10	0.683635094807096	1.79541901018581	0.661222816038149	0.368283287793482	1.06324893145533	-0.143520440799451	2.4933774635741	2.2554248973201	1.74816308116002	0.968937302679329	2.51502018569808	2.84432592133846	1.93574332546974	1.6490739992788	2.01952887580887	0.901633503219221	2.75887867819387
PFDN2	0.548683931808932	1	28	26	0.273911632707256	6.13515296943392	0.260662418936108	0.0424867024888801	6.42922572311737	5.76143960474435	5.75040463074463	5.93935197013719	5.88223385532957	6.10360610757305	6.4938208376882	5.90708365947951	6.71517720646678	5.99593534557906	5.74562762727384	6.38736874672336	6.41086456329043
NIT1	0.759272267084767	1	20	10	0.303385313146855	3.44609744476419	0.277946407527405	0.0806554115147561	3.91811941352524	2.99368862975869	3.66895932818641	3.02865939983305	3.30790952732165	1.82192836628953	3.56545439033002	4.00659090279012	3.59697626358914	2.92568680614636	3.52780584876973	4.22638925675945	4.07212544487134
DEDD	1	1	28	24	0.473856051663927	5.29503993421811	0.286626268258194	0.0541310871719646	5.5754979030218	4.90346311376435	4.87081559635408	4.9937124284393	5.4273473386555	5.68385559516535	5.6150866409921	5.18869950704348	5.79234190730565	5.0651470961602	5.34568155074596	4.58581898465244	5.50142521427698
UFC1	1	1	20	16	0.0890938186026387	7.81342074480502	0.0777020944542892	0.0099446960546636	7.90772530749661	7.81034500134153	7.70946984212935	7.91465044878062	7.90299093237099	7.82051571054633	7.45813295029124	7.78172762090515	7.8915487111734	7.79875193467553	7.78504337834128	7.91085622601923	7.78099825625475
USP21	0.269101639101639	1	28	22	0.352496994958934	2.61560105947306	0.43321574452377	0.165627607067512	1.95088608908088	1.86820236565801	2.22830114491012	2.2554248973201	2.32057264605317	3.51427583546381	2.98235672587635	2.61721307683589	4.20382562596937	1.16601902113582	2.49290859113994	2.93459505730769	3.07791879749748
PPOX	0.759272267084767	1	24	12	0.150286028008593	3.21612927843877	0.230247067605383	0.0715913595728195	2.64033600250076	3.06303490458767	3.23441823375892	3.64542871687001	3.42240803928072	3.57921173752498	3.33477775636362	3.95886398894441	3.41144286952058	3.42247183814663	2.92550023260163	2.09604651718591	2.84549271481279
B4GALT3	0.759272267084767	1	20	10	0.255187237673599	5.73059079746947	0.161025434228237	0.028099272818318	5.62826676942901	5.48648186369492	6.1465894071594	5.17847414022196	5.45451409468887	5.40813091552759	5.56265260843963	6.08435183888348	5.92539234326761	5.92354186090216	5.65836308554042	5.87473967315378	6.08566904908021
ADAMTS4	1	1	20	8	0.35435348176203	1.79264081168615	0.310003026871676	0.172930921158762	-0.143520440799451	1.86820236565801	2.60963926319416	1.92880182208294	1.91391589484556	1.82192836628953	2.90022340435849	1.30708233535689	2.1085220089596	1.42767032230095	2.2755480308831	1.50133863303369	1.93998005919233
NDUFS2	1	1	24	10	0.167253563567874	8.74729936575184	0.101247890658562	0.0115747599830613	8.8707389264659	8.874069900157	8.92127792348159	8.9320817200693	8.76167094693803	8.84428814973518	8.38250161768799	9.13204619249898	8.69569793821566	8.65599744287588	8.68192631481958	8.337477687716	8.53743374872296
TOMM40L	0.548683931808932	1	24	10	0.410251021110187	3.96947031218202	0.367198945895515	0.0925057796171464	3.20094062362623	4.24389337608239	4.20086310820677	4.11689988022323	4.14358084684737	3.04787748762487	4.5900253794272	4.00659090279012	4.27809304482578	4.42160360005542	3.66844038855258	3.2586940424335	4.10760776228238
SDHC	0.269101639101639	1	28	26	0.458596246170727	5.6042079808116	0.435804171634351	0.0777637398766271	5.8811070620591	5.23928356372591	5.67234282983626	4.85592789395559	5.08891689474182	5.66901612389265	6.6274558865451	5.38204041056376	5.86643122120078	5.40606696501441	4.92738054805598	6.13405953550048	5.71202882431436
DUSP12	0.269101639101639	1	24	2	0.33129993102082	3.43540312242336	0.465372971645134	0.135463861171802	3.67226176510465	3.79162881433258	3.49846963751912	2.10133703200164	2.81563756111238	3.37491780423953	3.97955856675852	3.50664842392458	3.41144286952058	3.79131360498937	3.25785919505546	4.1105422620198	3.75164787060485
ATF6	1	1	28	0	0.459026953361974	5.61768933902506	0.207661691749746	0.036965677383966	5.95182158797771	5.48648186369492	5.06661527195544	5.1976154901171	5.53307354203997	5.27726245469892	6.28313085875104	5.51998655773692	5.58853959367341	5.81338328014088	5.78735714268188	5.67170913704518	5.72350967976966
OLFML2B	1	1	28	24	0.692428513150017	3.48003702471983	0.283093145406171	0.0813477395198009	2.64033600250076	2.14899690423414	2.71722662670384	1.50590524193409	2.53935836099602	3.13684580489291	3.66829047522346	3.57155536281948	4.76496755740924	3.8370752836949	4.36372105253078	5.03034078673524	5.03276871627671
UHMK1	1	1	20	0	0.279660069246741	4.58973194548565	0.0935818467084306	0.0203893926311918	4.39498239493704	4.82578430577248	4.69772908428942	4.34002921848113	4.6221860535511	4.14883338965195	5.1118889808325	4.14097177914821	3.9994833321541	4.88079833577257	4.94592449560165	4.4652239950331	5.13947084944235
UAP1	1	1	20	2	0.496779475181029	3.81518470117732	0.373601124026676	0.0979247803943509	4.65443347368224	4.65662781038646	3.86885080967252	4.07611046716148	3.47642062989033	3.75813237661083	3.89726115447943	3.4386831846105	2.75407434072466	3.79131360498937	3.98768807778085	3.84654599136018	3.88030941442481
DDR2	0.182113153050653	1	28	14	0.147660394310147	8.00602825302924	0.195693307704597	0.0244432447050824	7.50394357914628	8.00352306707612	7.90986438903069	8.22328891084461	8.19240186487925	7.9853132580981	7.9769303544686	7.70424525099017	8.01612806517907	8.18456446834121	8.3611385164995	7.89051087788666	8.24852746858562
RGS4	0.759272267084767	1	24	22	0.574064610368027	2.25585447820618	0.574773712958626	0.254792017176425	3.67226176510465	2.76308224567449	1.70846403003501	2.63825682913631	1.74816308116002	2.49562260514674	2.27541680528479	2.01560639411193	1.51211075505498	0.846163100220631	3.57622334719578	2.63252583621241	1.93998005919233
NUF2	0.0481594158156658	1	24	14	0.694999861428185	0.76431004409655	0.716781526778097	0.716781526778097	-0.143520440799451	1.0579256600602	1.21598860284172	1.92880182208294	1.34557023569987	0.51737929896833	0.425081315842187	-0.143520440799451	1.24216323226917	0.846163100220631	1.31028805731468	-0.143520440799451	-0.143520440799451
PBX1	1	1	28	14	0.148643177004781	7.20084169092313	0.0685480660616345	0.00951945189241437	6.38901669842252	7.00860355184317	7.32761473814136	7.29585170233302	7.12892449762352	7.30554100053483	7.38074229599556	7.34449553253193	7.39526960495537	7.28297508139366	7.38732455495948	7.20694982537774	7.20037191801508
MGST3	0.548683931808932	1	28	22	0.703996548357286	8.12162576847268	0.468364307025509	0.0576687870603016	8.66303214909219	7.40561294430777	7.35702286925993	7.71325010815927	7.64743808103182	8.5463987992397	8.47229029858711	7.98004902872971	8.62986222864066	7.67191396647076	7.67541206499059	8.84005354001429	8.55681725215442
ALDH9A1	1	1	28	14	0.395739147040506	6.6158468996709	0.202037590159573	0.0305384319231485	5.96555787477383	6.25930536099977	6.84289353578556	6.45094834594028	6.77740963948215	6.92950413290126	6.2912100355053	6.81806261178761	6.5147391292989	6.80172346575273	6.73340476972271	7.18802154275778	6.55919762807037
TMCO1	1	1	20	0	0.119574418299255	7.97418156397386	0.0884840125772911	0.0110963127522765	8.08493327665734	8.21443325886419	7.79176628199684	7.89132761270581	7.91526480241096	7.93037249852567	7.95675494258304	7.72222384863413	8.05361251226788	8.16226679771626	8.10681709025423	7.8579483903983	8.02088102493416
UCK2	1	1	28	18	0.449647333542865	3.92298359039917	0.0363948443457002	0.00927733790035991	3.3757213386809	2.76308224567449	3.55756664015687	4.23277394583478	4.00344906520532	3.81315970989275	3.85428228715654	4.44801716450795	4.1255265700587	4.48046254871456	3.83687689059287	3.79743730427262	4.70233234968583
POGK	1	1	20	18	0.246394357044139	4.28881894783843	0.0880417685577672	0.0205282082616568	5.34270354264224	3.98269877878536	5.0042553623499	3.9463297675552	4.33115302020938	4.42095929594212	3.85428228715654	4.09755421334197	4.04273290628995	4.08479714715074	4.36372105253078	3.84654599136018	4.39289207230635
TADA1	0.120192382848633	1	20	4	0.224990995926538	2.23876160111142	0.464958086915163	0.207685394766615	2.33641017656604	2.27124714534911	2.36691879754543	2.10133703200164	1.91391589484556	2.35435931863585	2.90022340435849	1.58373044771156	1.73942091399827	2.16186572283548	2.49290859113994	3.6939012982416	1.93998005919233
MAEL	1	1	28	12	0.798966719145034	0.301961364539828	0.47950788678588	0.47950788678588	-0.143520440799451	0.756789655758662	1.21598860284172	1.23655260025051	-0.143520440799451	-0.143520440799451	-0.143520440799451	-0.143520440799451	-0.143520440799451	0.846163100220631	-0.143520440799451	0.901633503219221	0.405035040230926
POU2F1	1	1	20	8	0.2882595178099	3.72957620848334	0.193772242228956	0.0519555658329757	2.89124287399965	3.70750298955458	3.61433781717338	3.80370988246503	3.67426847469503	3.29984246998469	4.64149130915756	4.14097177914821	3.59697626358914	3.79131360498937	4.18792148700282	3.02269673485452	4.20910114478393
CREG1	1	1	24	22	0.406489451837223	4.39316302220743	0.353442589341045	0.0804528736025487	4.02693534623288	4.35866234962814	3.23441823375892	4.11689988022323	4.10980318728372	4.2319586151715	5.60215570660099	3.75040262243669	5.10812379157949	3.9662466657125	4.70592030040057	5.43535210962818	4.77033074118846
MPZL1	1	1	28	24	0.357558025930074	7.35009296992673	0.21173749289531	0.0288074577779688	7.7138237687423	7.04333672113741	6.99494667386989	6.96821889312113	6.99193245355038	7.37118883620468	7.55189928241063	7.05780377342459	7.90625941071166	7.24103684373862	7.15602837171073	7.76521425671538	7.57778183081472
MPC2	1	1	28	0	0.370577278339574	6.44764882431398	0.278939932721986	0.0432622713057988	6.69138613082248	6.27400375205399	6.38549995982675	6.31732543924722	5.66684955836725	6.25038949863895	7.0739444836739	6.10642348987184	6.76121898839707	6.71859212729353	6.02392921185067	6.55924644648765	6.81670942616704
DCAF6	1	1	28	0	0.0730127753421687	6.4295609946647	0.0951480145785341	0.0147985242938808	6.45866372993928	6.34533001175293	6.39363170112252	6.37731366706849	6.39816651508496	6.22016876039293	6.86249215710611	6.34788495759015	6.42768897914082	6.48703154243631	6.39847479083843	6.14391536562866	6.66420693578266
GPR161	0.269101639101639	1	28	14	0.25445865061963	4.50918977686732	0.318890483477303	0.0707201291711539	3.29097617245902	4.8844319864031	4.37524745162798	4.80691168887618	4.6221860535511	4.61925760472811	4.0948203162092	4.64182475524207	4.31384059418542	4.85878174848137	4.94592449560165	4.94271910680847	4.42137008945936
TIPRL	0.0772071042383542	1	28	0	0.294162417270762	6.08158739371737	0.275711378364739	0.0453354298007071	6.27228921174117	6.03606102396672	6.17517445949643	5.60850316813306	5.70127936644097	6.03581956603619	6.62106010150728	6.06193726268333	6.30871344860982	6.03572841780811	5.86736085760255	6.05269088124497	6.11211512038836
SFT2D2	1	1	28	10	0.603492948466718	3.88971779194489	0.378058071289376	0.0971942160102942	2.77123714864806	4.11919906147242	4.16330619285761	3.9463297675552	4.44389126719673	3.29984246998469	3.51115014086234	4.61127802535245	3.76134561642705	4.15874288364652	4.2489327758559	4.29875545356212	3.61037856315186
TBX19	0.182113153050653	1	28	14	0.471311475730757	3.94487029871391	0.500288655835944	0.126820051852921	2.64033600250076	3.61816622959457	4.47058136873579	4.43985955343778	4.2404131912637	4.27179152884952	3.80998363214609	4.09755421334197	3.86136474113931	4.08479714715074	4.47004547384238	4.58581898465244	3.00452669152509
DPT	1	1	28	20	0.538511480317325	11.2081770073412	0.00935152227984053	0.000834348197188129	10.2812882079783	10.1763464416202	10.5272593271618	10.5800567133885	11.1041556698555	11.1757997005123	11.0577412319594	11.5268958537291	11.5503756802043	11.7737031390614	11.9270785252306	12.0889405797124	11.9308294462479
ATP1B1	1	1	28	2	0.153267702155197	7.25583288788183	0.0617266740500939	0.00850717967239645	7.43155936760545	7.67568928252454	7.88988276594369	7.40692521618577	7.31829153182069	7.39843421306935	7.4830339916052	6.8770282883426	6.83072643019316	7.27052111905006	7.24856529972264	6.57390211793102	6.93500339562927
NME7	0.548683931808932	1	28	22	0.791388251802073	2.18035332222863	0.616102439526454	0.282570000579865	2.15648770427259	1.0579256600602	0.887864606319974	2.94051074867347	2.32057264605317	2.19774761345026	3.61778851534972	1.81576889026444	2.1085220089596	2.16186572283548	1.52283982329397	1.92369133448973	3.07791879749748
BLZF1	1	1	20	14	0.378042150474721	2.17488107647705	0.0837906594604297	0.0385265476658415	1.71103526941512	2.14899690423414	2.07493516891244	1.92880182208294	2.19733225499965	0.968937302679329	1.62854569468563	1.58373044771156	2.4021693859123	2.42420674833883	2.92550023260163	3.84654599136018	2.56829290621462
METTL18	1	1	20	0	0.353750146464659	1.73779575470986	0.328009987226782	0.188750597610676	1.95088608908088	2.76308224567449	1.21598860284172	1.50590524193409	1.56086457621037	0.968937302679329	1.62854569468563	-0.143520440799451	2.2628039908527	2.42420674833883	2.76766945867473	1.50133863303369	2.34864166163454
SCYL3	1	1	20	6	0.471948923739474	1.68735156798843	0.423757737108628	0.251137786071346	1.06324893145533	2.14899690423414	2.22830114491012	0.474033667777745	1.56086457621037	1.82192836628953	1.14882340089015	2.01560639411193	0.909802950441355	1.42767032230095	2.59042659588997	2.09604651718591	3.00452669152509
KIFAP3	0.548683931808932	1	20	18	0.11543026692968	4.87744176030092	0.121947652134371	0.0250023799621643	5.11513987598251	5.03008348671914	4.47058136873579	4.64900133513236	4.73726978679041	5.19678003994365	5.01764792664846	5.0128941767308	5.06681847000398	5.1761372257311	4.52040663477835	4.84942966410688	4.50357906654133
GORAB	1	1	28	8	0.251950816649284	3.61802375406333	0.185341147028029	0.0512271780470971	3.53159727027803	3.47284579673509	4.16330619285761	3.75285483679982	3.11708028563462	3.64135032150905	3.3959958239875	3.50664842392458	2.8545816377351	4.15874288364652	3.71242870581143	4.49633088504572	3.3975323422718
PRRX1	1	1	28	10	0.203697308689356	9.18794942469692	0.146963815907729	0.0159952791547475	8.76670273788677	9.39310728033148	9.44499821799129	9.20936202868983	9.2640059548733	8.93391332944613	9.37864898869355	9.0332529786822	8.83599164317604	9.28598240162116	9.50306327901174	9.24791932411847	9.29335817244571
FMO4	1	1	28	20	0.842398390240468	1.89591925298487	0.158727126226156	0.08372040421883	-0.143520440799451	1.0579256600602	1.48313887599131	0.474033667777745	2.19733225499965	1.31234202902532	2.40018696764644	2.01560639411193	2.8545816377351	2.92568680614636	2.38831796563621	2.63252583621241	3.14775737874045
PRRC2C	1	1	28	10	0.335190130352119	8.15234482046224	0.211651442693244	0.0259620326856148	7.57734893708913	8.72825857616028	8.04248483131132	8.51603037662039	8.34899404436529	7.97630053377398	8.18636002073442	8.02129434746555	7.76812931377326	8.53626219159464	8.56832617906969	7.53742705762622	8.38491769911823
VAMP4	1	1	28	20	0.620060625397664	4.77358334563952	0.134480814959917	0.0281718795342203	4.17616442256456	4.53985673336913	4.00246426209102	4.11689988022323	4.92378087250141	4.99738222992462	5.82997470782612	4.83925687281643	5.06681847000398	5.1761372257311	4.87027417338088	4.49633088504572	4.93739534116234
METTL13	0.388468903781404	1	24	0	0.229956037140976	4.83583688071561	0.303529484918057	0.0627666921786536	5.21051398133782	4.38598268066221	4.79916249546529	4.43985955343778	4.36017420461301	4.67973023679782	5.13002035622916	4.83925687281643	4.76496755740924	4.61789027233643	4.96423310682763	5.61615013183906	5.36146748444906
DNM3OS	1	1	28	4	0.248583795992368	5.49105738524552	0.126197019005501	0.0229822801241511	6.08363150850441	5.52385681895796	5.34343187600327	5.01544943674515	5.29833870880668	5.51156830085839	5.07492795993006	5.03607762010671	5.82986211722725	5.7786259346469	5.62422826857714	5.72520763935718	5.56662129700226
LOC102724528	1	1	28	2	1.00351562697252	1.88220778415684	0.752675295274728	0.399889587966984	1.06324893145533	2.3839425970785	2.91096329650799	0.905094964469128	1.56086457621037	0.51737929896833	2.62138316125893	2.19110081923994	2.2628039908527	3.0080128741087	1.87218373627757	-0.143520440799451	3.14775737874045
PIGC	1	1	28	20	0.707590169464586	4.82906066691535	0.250074840712735	0.0517854005078124	4.35379364822218	3.98269877878536	4.43949814141433	4.34002921848113	4.80215645640189	5.49483558203134	5.53570319912304	5.16786024973211	4.95806473928954	4.96565113349887	4.76976699654202	5.13287655406598	4.6789348594259
SUCO	0.548683931808932	1	24	2	0.187709989278625	5.54243044559316	0.181553922844472	0.032757095398252	5.72834488802888	5.84256352697172	5.48715677344136	5.59412952613398	5.46790801324951	5.23758240015889	5.73839516373162	5.552506377751	5.14827935619831	5.48004559871701	5.25935281090654	5.77679302373707	5.89576864302525
LOC101928673	0.759272267084767	1	28	14	0.447964131940401	1.72123824446623	0.352503941224497	0.204796716757715	1.06324893145533	1.51921728001272	1.48313887599131	2.10133703200164	1.74816308116002	1.31234202902532	0.425081315842187	2.61721307683589	1.24216323226917	2.16186572283548	2.15321012856942	3.18423670285288	1.58466238167813
PRDX6	1	1	24	6	0.184280865479934	7.767931120111	0.0118930607447735	0.0015310461126493	8.03694871384416	7.97681843159155	7.99784145623812	7.81281422125609	7.93227466127046	7.895737663494	8.01157233585618	7.610829684008	7.93810444600015	7.64643687234655	7.53548945660489	7.38786470091778	7.20037191801508
KLHL20	1	1	28	0	0.171679519900435	5.13208804903212	0.146113287089356	0.0284705339607164	5.34270354264224	5.04729793290648	4.89393037499368	4.94923049910622	4.92378087250141	4.49013177609567	5.1118889808325	5.12525634794118	5.72755480719875	5.21131424949982	5.44027428893653	5.38637632655988	4.97630449378692
DARS2	1	1	28	0	0.84591156211988	2.59656224046268	0.39481867884013	0.152054386637687	3.10490992701848	3.12920021554634	1.90330475175511	2.63825682913631	1.91391589484556	2.02204106710039	3.71708422708717	2.61721307683589	3.19847848718614	2.53941719225627	2.59042659588997	3.02269673485452	1.11219870666246
GAS5	1	1	28	24	0.440815654958346	7.413685582668	0.20409224610712	0.0275291208173509	7.2526547454676	6.61148313636341	7.10798956909014	6.96821889312113	7.06426008876293	7.59572697967749	7.88650148262113	7.14568936409849	7.63668840149488	7.25795871194118	7.45685754286598	8.51124343239094	7.67854798068153
RC3H1	1	1	20	0	0.365910797829338	4.03331487364878	0.0477980901805729	0.0118508203990858	3.80042150953483	4.38598268066221	4.27316527071304	3.11173089526495	4.17658573218586	4.38508822075231	4.30092637797668	4.05278935487811	3.41144286952058	4.79064128362205	3.19723225691964	3.94001617021653	4.63096978027756
RABGAP1L	0.269101639101639	1	28	4	0.316376209063212	3.48661135271626	0.44014139429287	0.126237584223425	4.43502777597932	3.66352600498665	3.66895932818641	3.33560206018766	3.24706187045602	3.04787748762487	3.76428155893021	3.75040262243669	3.81222177066911	3.53781551448108	4.0230502176977	1.92369133448973	3.21437071331675
CACYBP	0.120192382848633	1	24	22	0.309206073715344	5.36987008353764	0.288116749141736	0.0536543239705208	5.59330284479284	5.04729793290648	4.74933705744856	5.21650619875507	5.328020726673	5.57662347445864	6.31517959874968	4.98933209326865	5.52895251708181	5.24565393324805	5.50423413992303	5.60191950824695	5.36146748444906
MRPS14	1	1	28	24	0.374435130928058	4.88498131080897	0.257515705912047	0.0527158016638146	4.65443347368224	4.11919906147242	4.58862107668889	4.47165808077917	4.49712005990569	5.02094812847068	5.79630992910164	4.48218084881995	5.60305960301425	4.8364239581431	4.81081385358309	5.20996148820799	5.15651177273536
RFWD2	0.759272267084767	1	28	24	0.425371836008239	4.21506853083075	0.326286984767569	0.0774096512028147	4.65443347368224	3.79162881433258	3.61433781717338	4.30515598232862	3.71976380329509	3.96666854275414	4.48123488540533	4.00659090279012	4.38278334329505	3.08589360849531	4.30746825678087	5.31837657102139	4.8352679146781
PAPPA2	1	1	28	18	0.232351051701233	4.32389388505177	0.224657539469616	0.0519572277770934	4.81479524518208	3.79162881433258	4.27316527071304	4.87982531402212	4.57345280769897	4.27179152884952	4.69118433498764	4.5155542006823	3.5377438579363	4.32855209446237	4.4178625350314	4.22638925675945	3.8386842395121
LOC730102	1	1	28	22	0.368456433901689	3.52190552680197	0.0591899267668697	0.0168062221761572	3.53159727027803	3.06303490458767	3.08173674319355	3.1902783838917	3.76386819013613	3.13684580489291	3.93899660502575	3.90950400515922	3.653872382864	3.92446151367011	3.87608321504563	2.74039734105801	3.92076720731247
RASAL2-AS1	1	1	28	18	0.691953849175166	1.32060413558208	0.0859307451783217	0.0650692685741486	-0.143520440799451	0.756789655758662	0.462441103044927	1.23655260025051	1.09241483609694	2.02204106710039	1.4085329040593	2.48867022751489	1.51211075505498	1.42767032230095	1.52283982329397	2.24999081255587	1.11219870666246
RASAL2	0.182113153050653	1	20	2	0.257365740194399	4.36702050914067	0.247515336281961	0.0566783086463375	4.93137222557357	4.49036674997341	4.20086310820677	4.03413417421114	4.73726978679041	4.58804338779493	4.53665534635202	4.22407326752182	3.81222177066911	4.48046254871456	4.63911669530404	4.02779726697213	4.39289207230635
RALGPS2	1	1	24	22	0.205621001734433	4.38362441955784	0.0332488972695131	0.00758479606993036	5.03922941667004	4.0862655716763	4.69772908428942	4.56305298343892	4.6221860535511	3.96666854275414	4.48123488540533	3.90950400515922	4.34872375452333	4.19434137671874	4.36372105253078	5.13287655406598	3.61037856315186
ANGPTL1	1	1	28	18	0.597148149258529	2.98528910494609	0.0474669159797797	0.015900274416014	2.33641017656604	1.70423654546687	2.07493516891244	3.1902783838917	2.53935836099602	2.35435931863585	4.16684395943967	3.21316596841446	3.653872382864	3.15978458129646	3.47770684169965	2.84076129630952	4.10760776228238
FAM20B	1	1	28	24	0.497102240276078	5.98663514480921	0.329503071657093	0.0550397783874958	6.10860763345629	5.4481128504706	5.37663089804843	5.78339092627644	5.81045004577137	6.3280136879686	6.84063852012477	5.8028075578205	6.19829142808831	6.12144192404897	5.65836308554042	6.1040815055655	5.9159237476824
TOR3A	1	1	28	14	0.0982301581078787	5.29160716359149	0.0535314741174868	0.0101162978396821	5.23340391319055	5.29799255355608	5.40908310393172	5.32493313377221	5.3856132508051	5.49483558203134	5.26740917171366	5.5034475655997	5.00255474127215	5.31197437958128	5.33164741059494	5.22860593255466	5.03276871627671
ABL2	1	1	20	2	0.20149715346028	5.56206202863479	0.13741869652366	0.0247064300642813	6.14527934043238	5.78215223437438	5.68564998738868	5.56494535828466	5.23707732605622	5.63887126512216	5.52203733325932	4.96537879591231	5.82986211722725	5.42116928498607	5.27410445675144	6.07346731425146	5.34669496730028
SOAT1	1	1	24	22	0.104832092158972	4.95994514314963	0.122271075384362	0.0246516991328494	5.48301995243764	4.74368384648455	4.93907771689032	5.03686379013122	4.66932677190016	4.89906959356986	4.80840766205268	4.58007050149038	5.24403478542324	4.66939397549646	4.889561886127	5.68527089521018	4.93739534116234
TOR1AIP2	1	1	28	8	0.0993029575566441	7.06384330895257	0.100655627719801	0.0142494139970846	7.00912740207847	7.21692331451618	6.88964053680166	7.34818086251032	7.00117420720557	6.97847164068762	6.88401969341353	7.0000260624539	7.058519927343	7.0502319004624	7.39409302062375	7.03224548804553	7.05799654719621
TOR1AIP1	1	1	28	20	0.310112934677884	4.85594609340922	0.122647172352829	0.0252571115892933	4.75277272432158	4.84559961847333	4.67121587741273	4.4073443263715	5.15665079129106	4.97342498973134	5.25093423424711	4.89103606234314	5.06681847000398	4.50901535220096	4.889561886127	5.13287655406598	4.50357906654133
CEP350	0.759272267084767	1	28	20	0.077972151850623	6.1913924301476	0.172222504942785	0.0278164414363699	6.1331587164188	6.19896690599058	5.64535452712881	6.4589027216489	6.31908054457073	6.29939181667956	6.12034817773968	6.20176883978381	5.92539234326761	6.15796111650847	6.20419361981832	6.16342730554167	6.5527759813394
QSOX1	1	1	28	12	0.168505376919123	8.49629578768788	0.130714741768795	0.0153849094988214	8.68395542734378	8.61448239093177	8.84623454358974	8.64713041703068	8.89407193522343	8.57653049021735	8.06908934459966	8.46527869640461	8.38299568293382	8.58233521877892	8.39527462763375	8.00578984481942	8.40644653334513
FLJ23867	1	1	28	8	0.615680190802061	2.98376806201341	0.354612297355881	0.118847138914877	2.4963616630001	3.83192092219481	3.91477737687744	3.26476926834638	2.81563756111238	2.85156969984005	2.98235672587635	2.94574544803477	2.4021693859123	3.48129608737841	3.31604079954278	1.72791571065411	3.07791879749748
ACBD6	0.182113153050653	1	28	14	0.174400862131017	4.52325405716552	0.219043319490481	0.0484260483099513	3.91811941352524	4.21371556291158	4.34201620904951	4.73011594639154	4.44389126719673	4.49013177609567	4.50921121843082	4.30264756994767	4.54197211034999	4.85878174848137	4.94592449560165	4.98719505433573	4.65515164670189
XPR1	1	1	20	0	0.53927796016647	3.67254862948743	0.246257748108711	0.067053638481863	2.89124287399965	4.11919906147242	4.23746707932697	3.02865939983305	3.76386819013613	4.49013177609567	4.48123488540533	3.21316596841446	2.8545816377351	3.79131360498937	3.91425220626141	3.32949650311655	3.75164787060485
LOC102724791	1	1	28	16	0.774319909138656	2.54421556243444	0.0863379440482577	0.0339349956517226	1.71103526941512	2.76308224567449	2.36691879754543	3.33560206018766	3.04741665279181	3.22064484840752	1.81940347023923	3.63366742511586	2.1085220089596	2.74544112948678	2.68176822235665	0.901633503219221	2.75887867819387
STX6	1	1	28	20	0.325308941522131	5.61203545503349	0.067964781290543	0.0121105402549773	5.46379112179185	4.92224645947354	4.89393037499368	5.75782680864721	5.655187910427	5.49483558203134	5.91608632379381	5.90708365947951	6.0890644602559	5.73094058924463	5.68067903825033	5.35277704790034	6.04963619112603
MR1	1	1	28	18	0.5063882805912	5.40561079741831	0.0579540668211727	0.0107210949868702	4.39498239493704	4.86514645264817	5.08681696294234	5.85747277607553	5.15665079129106	5.23758240015889	5.60215570660099	5.89445393752917	5.14827935619831	5.73094058924463	5.90575825971091	6.06311649792862	5.31668824809677
IER5	1	1	28	14	0.176590104006579	7.4456965031709	0.0433811099592942	0.00582633336462472	7.14208443958594	7.14678275597551	7.60128016693691	7.36097186539905	7.40788119963365	7.42075213106819	7.33848445081277	7.59920220014931	7.48031106080347	7.51183135572209	7.43405022399882	7.76840337705043	7.60906699373844
GLUL	0.759272267084767	1	28	24	0.403038663029936	7.31723626111291	0.247328446206463	0.0338008009281972	7.30761516991165	6.78570439254671	6.81288828168738	6.7326435666311	6.96856569547134	7.36659749315062	7.68048947565126	7.3068657554297	7.92082162276132	7.18462844120635	7.31783383733245	8.01923837320847	7.47285084327297
RNASEL	1	1	28	20	0.634414367193814	3.84874796765489	0.0480845854253918	0.012493565655506	2.89124287399965	3.70750298955458	3.7723642792393	3.33560206018766	3.84822714059583	4.2319586151715	4.80840766205268	3.85839522247329	3.70860954253535	4.36024081574076	4.12421567253896	3.74659789363287	3.61037856315186
RGS16	1	1	20	8	0.465177383784674	0.857986183972648	0.395583431767579	0.395583431767579	0.582526808842221	-0.143520440799451	0.887864606319974	0.474033667777745	0.394302376022841	-0.143520440799451	1.81940347023923	0.514339724258071	1.93574332546974	-0.143520440799449	1.31028805731468	1.92369133448973	1.93998005919233
DHX9	1	1	28	0	0.326077823405717	5.75154666495795	0.132701371387916	0.0230722932661602	6.08363150850441	6.00115010649544	5.63166865891182	5.57961123648906	5.61962648593948	5.56063262616471	6.2750061832182	5.43532774609316	5.89030560001717	5.57762911404082	5.76664325641177	5.73827793550568	5.52785823490864
LAMC1	1	1	28	18	0.243256868229372	9.57955368722588	0.0327569933469964	0.00341946967640853	8.97628098980861	9.22268864242519	9.04130036119309	9.4155186948303	9.37391973435143	9.32913884131125	9.58496462971898	9.60095945931686	9.8437615241186	9.90591268418826	10.0149023986363	10.0629824539673	10.1691566368235
LAMC2	0.269101639101639	1	20	10	0.184102291850608	1.76445374809986	0.354890361835095	0.201133275506527	0.582526808842221	2.14899690423414	2.07493516891244	2.10133703200164	1.34557023569987	2.02204106710039	1.4085329040593	2.19110081923994	1.24216323226917	1.84097707400254	1.31028805731468	1.92369133448973	2.56829290621462
NMNAT2	1	1	28	4	0.365987852401996	1.53166395762404	0.163320824638529	0.106629671492615	1.95088608908088	2.27124714534911	1.90330475175511	0.905094964469128	2.19733225499965	1.31234202902532	1.81940347023923	1.81576889026444	-0.143520440799451	1.6490739992788	1.70806010811987	0.901633503219221	1.58466238167813
SMG7	0.120192382848633	1	24	22	0.307515444567217	5.49575681288117	0.335795906070661	0.0611009397802336	5.85182132337369	5.34050776678463	5.16490844212402	4.75617138785149	5.3856132508051	6.29939181667956	5.48024543747906	5.26917079445988	6.09934304238061	5.22858626005914	5.05244511733622	6.31941687039788	5.48802484286792
ARPC5	0.388468903781404	1	28	0	0.0986488801143448	7.71814784269814	0.165940998615728	0.0215001062428104	8.09746412432986	7.70310170703995	7.770067282797	7.59912219522391	7.62369990530258	7.70524018682767	7.81545474738355	7.66388555082661	7.90332924635976	7.62376926820297	7.6416829850966	7.17846345170777	7.90717878363046
RGL1	0.759272267084767	1	28	14	0.373433006464726	4.44627999462079	0.367286654395452	0.0826053813164721	4.17616442256456	4.11919906147242	4.98285499505776	5.05796492736838	4.33115302020938	4.55613885539236	4.36356674421735	4.14097177914821	4.16520722116385	4.04635264438586	5.27410445675144	4.36766445536329	4.44929683034972
COLGALT2	1	1	24	10	0.297092477604049	2.93980459934719	0.411243316297432	0.139887976360318	2.89124287399965	3.12920021554634	2.4933774635741	3.02865939983305	2.72929247958693	3.22064484840752	2.62138316125893	3.4386831846105	3.86136474113931	3.36114676775898	3.42580531533491	0.901633503219221	2.75887867819387
TSEN15	0.0772071042383542	1	28	24	0.430284457930727	5.85719652249008	0.417707323090345	0.0713152310130724	6.22738686083468	5.69745540021401	5.54670953390086	5.650784332086	5.76776789873456	6.31853601712549	6.2912100355053	5.84279949228413	5.85434422190013	5.49439676287378	4.87027417338088	6.39564203171812	5.7685407087228
C1orf21	1	1	28	20	0.550562337495884	5.61010559099484	0.136124921721751	0.0242642352294142	4.43502777597932	5.13041759765747	4.84732443547625	5.35933718900897	5.53307354203997	5.91524463801684	5.84102396718462	5.70494209779081	6.02580594042008	5.98581318211313	5.52904468879269	6.30191676160845	6.23752836637203
EDEM3	1	1	28	0	0.460241255389636	4.87177697852745	0.155811759109638	0.0319825311783327	5.4443025353837	4.86514645264817	4.43949814141433	4.67654939448146	4.71497576022104	4.38508822075231	5.36249318194323	4.183120787579	5.33382833106657	4.92384847696687	4.4954457921705	5.43535210962818	4.97630449378692
FAM129A	0.388468903781404	1	28	16	0.645804795088137	7.44480410271672	0.340022643619354	0.0456724769286105	6.37878686649462	6.93652322273597	7.0577015947902	7.70323996544543	8.02806701444905	7.95198765471621	7.93886700276775	7.32109218830242	7.32255496168179	7.65604358345271	7.81813417808107	7.24865173779429	7.49646552083034
RNF2	1	1	20	6	0.378440216856353	3.35202054051979	0.22074997945844	0.0658557955686657	2.4963616630001	3.79162881433258	3.72158804727072	2.94051074867347	2.97421773088383	3.64135032150905	3.3959958239875	3.63366742511586	3.19847848718614	3.59220394294193	3.57622334719578	3.02269673485452	3.88030941442481
TRMT1L	1	1	28	18	0.365546147772027	5.19451936608902	0.0617563793394832	0.0118887571663786	4.81479524518208	4.99502584687888	4.74933705744856	5.13941227891016	4.73726978679041	5.63887126512216	5.72652790326324	5.30778351137174	5.14827935619831	5.45090776344575	4.94592449560165	5.38637632655988	5.47449883517609
SWT1	1	1	24	10	0.205624718702749	2.16164331352454	0.0495732039077611	0.0229331100082985	2.15648770427259	2.67722422541305	1.90330475175511	2.63825682913631	2.32057264605317	2.95305997576822	2.1388256160387	2.84432592133846	2.52924999402144	1.6490739992788	1.52283982329397	1.92369133448973	0.801518601028342
IVNS1ABP	1	1	20	2	0.223093099015228	6.69749476500453	0.110795061802352	0.0165427619863585	7.08659616182318	7.33727590057522	7.29759465103872	7.17550792619104	6.88116571088216	7.00234591152943	6.93131334106604	6.3292369007033	6.56009638630846	6.40584747257614	6.34358670270887	5.31837657102139	6.25345568984284
HMCN1	0.182113153050653	1	28	14	0.15879871443857	4.55684070648155	0.457572682842561	0.100414456487742	3.60364320864873	5.03008348671914	4.50100900026204	5.01544943674515	4.78085018855165	4.7935642992607	4.50921121843082	4.183120787579	4.16520722116385	4.61789027233643	5.22938914930595	4.98719505433573	4.10760776228238
TPR	1	1	28	10	0.200489960673721	7.0030601544398	0.158013122146743	0.0225634392197197	6.46834441111144	7.47722408444849	6.9404815668996	7.1609533410109	7.10769011591064	6.89165597766328	7.1690807844018	6.74958826850969	6.75473087057603	7.42459531559126	7.12788123675628	6.82732890759512	7.09824024938967
C1orf27	1	1	20	0	0.22777608105955	4.92270889877762	0.0665972827339935	0.0135285843837995	3.80042150953483	5.39531330742276	4.77446486443751	4.83162794982286	5.20544268052782	4.92428293429287	5.37774863369107	4.54817296145162	5.2985786873935	5.10310050576473	5.11932610025956	4.49633088504572	5.08710602309715
PTGS2	1	1	20	0	0.644770103089911	1.07279423639725	0.263971130764096	0.246059422961282	1.42319864145209	1.86820236565801	0.462441103044927	0.474033667777745	1.34557023569987	0.51737929896833	0.831868336388093	0.514339724258071	-0.143520440799451	1.42767032230095	1.06091876692892	1.72791571065411	2.56829290621462
RGS2	1	1	28	22	0.688365674977087	1.66032922003438	0.52508797057063	0.316255333119872	3.00202837448678	1.30693030862952	0.887864606319974	2.10133703200164	2.32057264605317	0.51737929896833	2.90022340435849	2.19110081923994	0.47720906694909	1.6490739992788	1.06091876692892	0.471701165962943	2.22485245687511
UCHL5	1	1	28	0	0.316274281993185	4.89398880634505	0.0924469455738225	0.0188898972253401	4.84483444414023	5.31230395413156	4.69772908428942	4.94923049910622	4.41652182263168	4.84728119104169	5.56265260843963	4.7010437800831	4.54197211034999	4.88079833577257	5.05244511733622	4.80042072252615	4.95698108485884
TROVE2	1	1	28	8	0.473151357557933	5.55355963034923	0.176968991612522	0.0318658668298828	4.90309915705801	6.15993230507193	6.10757305861572	5.74487284771495	5.28326550947977	5.44344050847138	5.64060591777297	5.71933593535803	5.16794564044762	5.50860657421896	5.72430133406715	5.45131474401349	5.50142521427698
GLRX2	1	1	20	2	0.378999381306129	4.19717516043192	0.0886271966286804	0.0211159156435015	4.43502777597932	4.74368384648455	4.50100900026204	4.37407934610233	4.69233180865212	4.45596007041639	5.03699506543618	3.57155536281948	4.20382562596937	3.36114676775898	4.12421567253896	3.2586940424335	3.92076720731247
CDC73	1	1	28	20	0.228156434894046	5.66435364019255	0.238352416162337	0.0420793670916061	5.09027756028167	5.93794634761781	5.80019384102714	5.62273501636346	5.95061459320776	5.94017928865887	6.22527316724242	5.56849546934945	5.26244616589629	5.19383294949272	5.69170888974263	5.58754711540934	5.61673661748791
B3GALT2	0.120192382848633	1	20	14	0.209981378002538	5.62278907107965	0.262263642176242	0.0466429807095509	5.32149604407638	5.01266115221678	5.53205021696521	5.48929264780858	6.12137314743436	5.82441463481738	5.36249318194323	5.82959164194666	6.04720179023764	5.49439676287378	5.40049149097856	5.40288701193523	5.83355671374717
CFH	1	1	28	20	0.435554901746916	2.0920142430882	0.0225761141328551	0.0107915680820263	0.582526808842221	2.27124714534911	1.90330475175511	1.50590524193409	2.32057264605317	2.19774761345026	2.40018696764644	2.34754402297345	1.73942091399827	2.64610369390144	2.68176822235665	2.3890806519387	2.22485245687511
ASPM	1	1	28	12	0.59544057781106	2.93945814941655	0.224518784099801	0.076381010610532	1.95088608908088	2.9208400197497	3.16009634607525	3.85283315791918	3.04741665279181	2.19774761345026	3.97955856675852	2.94574544803477	2.4021693859123	2.42420674833883	3.06775441097118	3.46145924654062	3.00452669152509
ZBTB41	0.182113153050653	1	24	22	0.211503010268047	4.34752999976119	0.221020950346649	0.0508382806694352	4.26771109513986	4.38598268066221	4.30800142975179	4.23277394583478	4.44389126719673	4.58804338779493	4.71540337591055	3.69321540061125	4.0847235790522	4.32855209446237	4.15642018743885	4.84942966410688	4.65515164670189
DENND1B	0.759272267084767	1	24	8	0.343010533694643	3.07220131729691	0.0983445888484953	0.0320111147322286	2.64033600250076	4.38598268066221	3.43684806732605	4.11689988022323	2.81563756111238	2.35435931863585	4.05741365678376	0.964489739296599	2.94854067619935	2.83837705331068	2.59042659588997	2.63252583621241	4.10760776228238
C1orf53	1	1	28	20	0.699337265796593	2.36157260535022	0.192958369440755	0.0817075744373057	1.95088608908088	2.27124714534911	1.48313887599131	1.73279380758633	2.53935836099602	2.74239588996627	3.33477775636362	2.19110081923994	3.27301467521771	1.42767032230095	2.9983799495207	3.52317389574794	1.11219870666246
NEK7	1	1	28	20	0.268711202969375	6.07844349565863	0.163730624747782	0.026936274864564	5.55747047386269	6.32429993976726	6.00515007930241	6.12076450150374	6.18763432301664	6.36531374945685	6.97710571765701	5.70494209779081	6.2266993221842	5.718768845168	5.87705644009313	6.24810553186733	5.6043700471099
PTPRC	1	1	28	14	0.533551247990151	2.5249007080924	0.146902696284486	0.0581815735619452	1.06324893145533	3.06303490458767	3.86885080967252	2.74619877384653	2.53935836099602	3.51427583546381	2.72044006585943	2.01560639411193	2.8545816377351	2.16186572283548	2.68176822235665	0.471701165962943	3.21437071331675
ZNF281	1	1	28	0	0.372997222831303	5.72280635393562	0.126394044925896	0.0220860251262868	5.97916460724765	6.24445567784903	5.56122139364203	5.5351586157218	5.34263582858947	5.81095919297114	6.08360601767769	5.20924202926413	5.60305960301425	5.64349965063793	5.66956421002843	5.55836552245904	6.07674485403345
KIF14	1	1	28	12	0.588589312250577	1.24819145126309	0.159001040266286	0.12738513799737	1.95088608908088	1.51921728001272	1.90330475175511	1.73279380758633	2.63744882352415	0.968937302679329	0.831868336388093	2.01560639411193	0.909802950441355	1.42767032230095	0.759248677382202	-0.143520440799451	-0.143520440799451
DDX59	1	1	20	14	0.313718546978772	3.15917643896563	0.146233933335709	0.0462886249504915	2.77123714864806	3.52293010401852	2.22830114491012	3.26476926834638	2.97421773088383	2.85156969984005	2.90022340435849	2.84432592133846	3.34388842826385	3.92446151367011	3.06775441097118	3.2586940424335	3.88030941442481
CAMSAP2	1	1	24	18	0.260025657412869	6.50278667593906	0.162720259133518	0.0250231581078308	5.96555787477383	6.74935053838329	6.38549995982675	6.8030729797961	6.65978529910387	6.53858876213842	6.74388020622122	6.22212740920796	5.89030560001717	6.84716126338725	6.89004405560464	6.27526202101536	6.56559081773188
TMEM9	1	1	20	12	0.245792722068717	6.12424598193167	0.0755181138703439	0.0123310059872096	5.5392149265546	5.6531663047277	6.1174265121882	5.93935197013719	6.01590036828987	5.76982311110602	6.29924422023743	6.58642403477797	6.24533183771487	6.13065875126202	6.37813568637107	6.45226349827811	6.38940204902721
PHLDA3	1	1	28	16	0.310338495012799	8.48482856055232	0.0015545774925455	0.000183218491858874	8.67771024419885	8.30130113470897	8.27814591329206	8.54247237703304	8.89158926669819	8.7256041606974	7.65879766785943	9.09112486384849	8.70750457213411	8.33368186864905	8.67082112879092	8.33532883850439	8.08903517680081
CSRP1	1	1	24	6	0.115768390245939	6.60492992631494	0.0336305685388249	0.00509173737102587	7.23574987237752	6.79082381928135	6.63910432049078	6.71946045490453	6.6123265738358	6.72947658942809	6.60170084246445	6.52219764016758	6.74821344239324	6.26227959065072	6.31533916995097	6.56659289215252	6.12082383399662
RPS10P7	0.269101639101639	1	28	12	0.466679746231059	2.33708542131231	0.615053516400792	0.263171174999427	1.42319864145209	2.14899690423414	3.16009634607525	2.63825682913631	2.63744882352415	3.22064484840752	1.98793681516257	1.58373044771156	2.2628039908527	3.0080128741087	3.19723225691964	1.72791571065411	1.93998005919233
NAV1	1	1	28	10	0.206791371508282	7.09728686542671	0.108918359587492	0.0153464784012142	7.3022123944807	7.63356858110791	7.32761473814136	7.42327915404224	7.2345703554979	7.1324467814182	6.74975509678541	7.24354336863107	6.91460679742047	7.02573974323859	7.22977014208533	6.1922091668046	6.9643312904809
IPO9	1	1	28	10	0.153969125477408	5.50907009189106	0.0847535468580818	0.0153843653183561	5.23340391319055	5.7083184463141	5.44082135522926	5.37623636553411	5.71257576647699	5.23758240015889	5.48024543747906	5.552506377751	5.12834127920401	5.7786259346469	5.69170888974263	5.68527089521018	5.67702768050417
SHISA4	1	1	20	12	0.214170483291267	6.6985725891649	0.224842716568761	0.0335657654785214	6.58861640260814	6.57039603316503	6.88964053680166	6.7326435666311	6.75026126739649	6.58675773467115	5.90559929093618	7.05212902258354	6.67450847585452	7.04048487600828	6.87560734939968	6.29308645344224	6.82738971259576
LMOD1	1	1	28	12	0.280655040030791	7.08806892577742	0.127811904919554	0.018031978280394	6.55266598002268	7.1900501471821	7.17084819289423	7.48300654452459	7.33300502503266	6.59463182593117	7.38074229599556	7.24354336863107	6.96043596334936	7.35158614236165	7.55675957675883	6.12413591146369	7.31863960823872
TIMM17A	0.120192382848633	1	20	4	0.236714640213282	6.09694111201156	0.263406643058966	0.0432030813845371	6.39917450329964	6.42651257567977	6.28416664826426	5.82090730834662	5.71257576647699	6.04734082107888	6.48680280151414	5.77551679737302	6.06828496101359	6.07445329686892	6.17304946790885	6.39564203171812	6.02200837793946
RNPEP	1	1	28	24	0.352708429561123	5.51400013303134	0.235247119141542	0.0426636041831602	6.00599902590494	5.081122599814	5.34343187600327	5.07876187901613	5.20544268052782	5.81095919297114	5.34707468930387	5.59995166367074	5.79234190730565	5.45090776344575	5.25935281090654	5.72520763935718	5.74620088203886
ARL8A	1	1	28	22	0.28691688887535	7.822701178425	0.279639141769976	0.0357471332972836	7.98056408695022	7.39556647264341	7.63596903356214	7.56636301224238	7.7928889089784	8.3038105578843	7.88916539564964	8.08381616639718	7.94381968232928	7.67506720022989	7.44386897186783	7.61032795893762	8.12194171087106
UBE2T	1	1	28	24	0.670034656536834	2.10738976404134	0.488402904809009	0.231757272974696	2.89124287399965	1.70423654546687	2.07493516891244	2.84662369873566	1.91391589484556	2.85156969984005	3.66829047522346	0.514339724258071	2.2628039908527	1.16601902113582	1.06091876692892	1.72791571065411	2.22485245687511
PPP1R12B	1	1	20	16	0.1436522322754	4.60107321874951	0.303914541614282	0.0660529678979725	4.54889752596784	4.0862655716763	3.72158804727072	4.56305298343892	4.57345280769897	4.58804338779493	4.50921121843082	4.91624503596396	4.71236615357986	5.1761372257311	5.01780482228381	3.84654599136018	5.15651177273536
KDM5B	0.548683931808932	1	28	22	0.0503071893359982	6.20958980088291	0.0302604979303059	0.00487318790783946	5.66240334953461	6.26667327511944	6.13693379475554	6.1406816818919	6.32645202596456	6.20995284776756	6.35426458191057	6.20176883978381	6.14966537572502	6.13981706928384	6.23467963052994	6.57390211793102	6.30020905471761
PCAT6	1	1	28	12	0.607584709874033	2.6113087767578	0.14755542464111	0.0565063105345646	2.15648770427259	2.67722422541305	2.91096329650799	3.52935520199513	4.0397785874077	2.49562260514674	2.98235672587635	2.94574544803477	3.27301467521771	2.42420674833883	2.84874210513943	-0.143520440799451	1.93998005919233
RABIF	1	1	28	24	0.295841780624098	3.90206210253269	0.030306615825887	0.00776682047326107	3.53159727027803	3.90927870240487	3.7723642792393	3.9463297675552	2.63744882352415	4.61925760472811	4.16684395943967	3.57155536281948	3.86136474113931	3.8370752836949	4.44418992666905	4.84942966410688	3.61037856315186
KLHL12	0.548683931808932	1	28	26	0.375142744155413	4.52057525935113	0.295477308600196	0.0653627672692718	4.81479524518208	4.0525626864625	4.37524745162798	3.75285483679982	4.4707511367458	4.94906319064362	4.95799931095105	4.14097177914821	4.88864645050422	4.85878174848137	3.95143734445935	4.58581898465244	4.70233234968583
ADIPOR1	1	1	28	0	0.435485201017611	4.77272705562295	0.257084967147058	0.0538654241382137	4.93137222557357	5.11417236468587	4.50100900026204	5.01544943674515	3.88862616758706	4.27179152884952	4.89577774554555	4.7010437800831	5.55905367126738	4.71912221599087	4.63911669530404	5.17193380251864	4.47669323345816
CYB5R1	0.120192382848633	1	28	6	0.140110361093094	6.01209025399043	0.234945348450595	0.0390788126134092	6.16921931084409	6.09519330012805	6.23069957187553	5.82090730834662	5.84165288377793	5.96469029581522	5.97745638009927	6.25213652493776	6.21729204035248	6.39823544988979	6.05842450732515	5.49816953292036	5.77958222431645
TMEM183A	0.120192382848633	1	28	16	0.0592720929016982	5.26723043199022	0.24735022587518	0.0469602059505338	5.0130116121231	5.26893667577681	5.06661527195544	5.5351586157218	5.28326550947977	5.11154116980529	5.46604137810035	4.91624503596396	4.79056611124818	5.29567789149359	5.68067903825033	5.72520763935718	5.37609026987312
BTG2	1	1	20	8	0.270988543930564	2.87137623624786	0.36265596547555	0.126300399403405	1.71103526941512	2.67722422541305	2.81734458536236	2.63825682913631	2.43410891128802	3.13684580489291	2.98235672587635	2.94574544803477	3.11988062344627	2.42420674833883	2.68176822235665	4.18879778979443	3.75164787060485
FMOD	1	1	20	12	0.390788544089474	5.98107531597231	0.0632116364243206	0.0105686073297749	5.55747047386269	4.94078839283218	5.89489617253792	5.34223771346655	5.86208605051864	5.29670058527068	6.10209406194971	6.2422026820844	6.19829142808831	6.21106303150368	6.62825383734313	7.17846345170777	6.38217633279605
PRELP	1	1	20	18	0.487172744677475	3.80127325905098	0.159659368625158	0.0420015499398794	4.84483444414023	3.19246363440555	3.37247657252197	3.33560206018766	4.20885241333673	3.37491780423953	2.62138316125893	4.30264756994767	3.86136474113931	3.88142993714696	3.95143734445935	3.94001617021653	4.44929683034972
ATP2B4	1	1	24	18	0.11579054918105	6.43559372820473	0.0185730813916926	0.00288599345702852	5.66240334953461	6.36605792896123	6.55459499509679	6.4589027216489	6.43954417465304	6.53040188784446	6.60170084246445	6.50568412188035	5.93690082613157	6.66884529309006	6.796072438208	6.20167691944838	6.93993296769963
ZC3H11A	1	1	20	0	0.229951669848599	5.41942235544401	0.170239613958777	0.0314128707440129	5.48301995243764	5.76143960474435	4.69772908428942	5.650784332086	5.28326550947977	5.54446254666965	5.39284445660884	5.36383142197179	4.95806473928954	5.82478543726699	5.74562762727384	5.03034078673524	5.80141492889849
ZBED6	1	1	28	10	0.766396221103877	4.55364487845842	0.432873225484622	0.0950608220532045	3.67226176510465	5.43509301508681	4.84732443547625	5.07876187901613	5.35710435704292	4.01441111349051	4.48123488540533	4.61127802535245	4.34872375452333	5.14008100368802	4.90859513536601	3.2586940424335	4.47669323345816
SNRPE	1	1	28	0	0.325625889322216	5.45643915707087	0.149947448917056	0.0274808248750915	5.99264420637665	5.56028792594656	5.02534291951256	5.48929264780858	5.14001310994695	5.40813091552759	5.60215570660099	5.69040320376571	5.31631116421237	5.48004559871701	5.52904468879269	5.63024175571222	4.97630449378692
SOX13	1	1	20	4	0.39542110790221	2.55909850236465	0.419020543071084	0.163737559411606	2.89124287399965	2.01542032766206	3.23441823375892	2.63825682913631	1.34557023569987	3.04787748762487	2.40018696764644	2.19110081923994	2.4021693859123	1.84097707400254	2.68176822235665	3.46145924654062	3.79582230783376
ETNK2	1	1	24	0	0.500586512410651	3.39044188507928	0.210566002947125	0.0621057697150889	4.07841265792553	3.42096004690678	3.66895932818641	3.11173089526495	2.63744882352415	3.81315970989275	3.66829047522346	3.85839522247329	3.0367527792678	3.64461624477083	2.84874210513943	4.15020055876778	2.34864166163454
PPP1R15B	1	1	20	14	0.190094305168626	4.04208435284454	0.162906140085433	0.040302508771444	4.17616442256456	4.1828929894286	3.82141401392629	4.34002921848113	4.14358084684737	3.37491780423953	3.93899660502575	3.80540915673435	4.41605735334698	3.8370752836949	4.18792148700282	3.58235650059424	4.47669323345816
MDM4	0.00126548798423798	0.819142928150281	24	14	0.329720598262614	4.68245192117062	0.503648285668549	0.10756080236327	3.45576348244391	4.3308146503587	4.98285499505776	5.09926329062778	4.90420891057333	4.87340776076987	4.42360012885746	4.81265328611887	4.86474437069127	5.21131424949982	4.98231228013861	4.61445594569446	3.88030941442481
NFASC	1	1	28	20	0.334912238702903	6.52540002475471	0.00336409510658859	0.000515538525427803	6.18104195373063	5.9653734066941	5.84832193135706	6.11070184042548	6.49293066115355	6.62570534077808	6.35426458191057	6.60979043961955	6.66761748323292	7.24103684373862	6.90433772725467	6.67252351994301	7.1544571129816
RBBP5	0.0772071042383542	1	28	14	0.221164050934472	5.20423856308327	0.291828625085885	0.0560751820940718	5.03922941667004	5.14648193883672	5.2024242074679	5.40945221517677	5.49432847955886	5.19678003994365	4.8744262464013	4.86537875338036	4.76496755740924	5.57762911404082	5.54129177273556	5.20996148820799	5.51470226188475
DSTYK	0.269101639101639	1	24	18	0.210718104380117	6.45885824298235	0.229178745016189	0.0354828572472844	6.1331587164188	6.49711859081915	6.58331833415762	6.49028877814217	6.8093273882997	6.75077441006581	6.32308176468268	6.41131795606586	5.90209624899751	6.57743423258927	6.6453746435468	6.58841040514231	6.25345568984284
TMCC2	1	1	28	24	0.506870173109528	2.58568557093732	0.218087440208211	0.0843441455757334	3.00202837448678	1.70423654546687	2.60963926319416	2.2554248973201	2.43410891128802	2.74239588996627	3.20395022681449	2.48867022751489	3.34388842826385	2.16186572283548	2.15321012856942	3.52317389574794	1.77323247050868
NUAK2	1	1	24	0	0.443071414814344	2.18613347791876	0.451203375872104	0.206393333448998	2.4963616630001	2.76308224567449	0.887864606319974	2.39463190557124	2.72929247958693	2.85156969984005	2.72044006585943	2.34754402297345	2.8545816377351	1.16601902113582	1.06091876692892	2.24999081255587	2.34864166163454
ELK4	0.388468903781404	1	24	20	0.347045616943281	3.99262334247839	0.379057733564609	0.0949395174675585	4.22266377745973	3.25306904583732	3.86885080967252	4.07611046716148	4.07521569674714	4.55613885539236	4.01901122964994	4.00659090279012	3.47597505283575	4.04635264438586	3.91425220626141	4.87332363139828	3.70607799940943
NUCKS1	1	1	28	10	0.363345814313021	9.92292845785958	0.177081725923141	0.0178457122486741	9.77596153967657	10.4167670051368	9.96973305070485	10.2818498395086	10.2590964712954	9.75776337880425	9.65941411594614	9.92352272720373	9.55168150747363	9.90591268418826	10.1976815180756	9.5377622969604	9.93800554312345
RAB7L1	1	1	28	18	0.396337020167506	6.25090576428349	0.0241393454788637	0.00386173562506596	5.36360380363639	5.64187827991607	6.20320412409717	6.49802975197353	6.24321696417222	6.25038949863895	6.47975045892599	6.69236810838598	6.31754486449484	6.42844548945013	6.61092741187311	6.51436440027326	6.01268027014663
SLC41A1	1	1	20	14	0.198554076948253	4.97878012446448	0.16103718984946	0.0323447081059401	4.35379364822218	4.94078839283218	5.25692977755353	5.32493313377221	5.0178455885019	5.04413526528752	5.05608618066542	4.48218084881995	4.57180561570941	5.718768845168	4.54494295097734	4.7752774540263	5.37609026987312
RAB7B	1	1	28	18	0.752763894893678	3.35416274675891	0.381460856671013	0.113727593283783	1.42319864145209	2.76308224567449	3.08173674319355	4.1565676899979	3.84822714059583	3.75813237661083	3.71708422708717	3.80540915673435	3.11988062344627	3.08589360849531	3.95143734445935	2.63252583621241	4.17605704781205
SRGAP2	1	1	28	18	0.309295704542088	5.01663703742467	0.0602156414063856	0.0120031887810839	4.26771109513986	4.70081237777989	4.84732443547625	5.05796492736838	5.05381884448925	5.17593779841144	5.28369809490363	4.94102107394079	5.48258940112255	4.88079833577257	5.22938914930595	4.96512846394879	5.31668824809677
IKBKE	0.00261476948976949	0.899153858294483	20	0	0.4542584123556	3.34127819220286	0.510935254012112	0.15291610713661	4.31139432187982	3.66352600498665	3.49846963751912	2.74619877384653	3.57873344715375	4.06062423545985	3.13380062149987	3.04050120844427	2.94854067619935	3.64461624477083	3.66844038855258	2.93459505730769	2.46264350802298
RASSF5	0.269101639101639	1	28	22	0.299035753751396	2.96073733516826	0.54530832078137	0.184179904885206	2.15648770427259	1.70423654546687	2.4933774635741	2.39463190557124	2.72929247958693	2.74239588996627	3.71708422708717	3.50664842392458	3.47597505283575	2.29899108044487	2.59042659588997	3.58235650059424	4.60637566754069
EIF2D	0.269101639101639	1	28	24	0.488780385364061	4.59538854670949	0.522416712250449	0.113682816358265	5.06497926185136	4.35866234962814	3.7723642792393	4.03413417421114	4.49712005990569	4.27179152884952	5.25093423424711	4.09755421334197	5.10812379157949	3.9662466657125	3.87608321504563	5.54355035148802	5.37609026987312
DYRK3	1	1	28	0	0.866407019958313	1.74933224944284	0.173610641241243	0.0992439493964267	3.20094062362623	2.27124714534911	1.90330475175511	0.905094964469128	2.32057264605317	1.31234202902532	3.20395022681449	-0.143520440799451	2.1085220089596	1.42767032230095	1.52283982329397	1.23242524143582	1.36768543616546
MAPKAPK2	1	1	28	14	0.116767076253819	8.30679573229571	0.0349082411196489	0.00420237143715119	8.31962089002511	8.21443325886419	8.56588823740154	8.19974846943125	8.3234335347643	8.38323803909923	8.07378050576412	8.45671326280968	8.12829218711853	8.29935579415586	8.24239035312078	8.43100568736092	8.37220923226766
YOD1	1	1	20	2	0.563261654879732	2.29740504315271	0.113299698934343	0.0493163794830288	2.15648770427259	2.84411639811745	2.07493516891244	2.52158082318552	1.91391589484556	2.95305997576822	3.45472161377704	1.58373044771156	3.5377438579363	1.84097707400254	2.2755480308831	0.471701165962943	2.0894361742474
PFKFB2	0.388468903781404	1	20	12	0.354579446816652	3.92526854983754	0.477500584281206	0.121647876627694	4.31139432187982	3.19246363440555	4.53080812087433	4.23277394583478	3.76386819013613	3.75813237661083	2.98235672587635	4.7010437800831	4.20382562596937	3.79131360498937	3.1339453810563	3.6939012982416	4.10760776228238
CD55	1	1	20	4	0.319401368451587	5.28863846774018	0.242492769227499	0.0458516441815157	5.27812224633779	5.38180586830544	5.64535452712881	5.1976154901171	5.18936137156865	5.74173263165577	5.46604137810035	5.78922670738999	4.6577740652486	5.10310050576473	5.15163873234604	5.38637632655988	5.15651177273536
CD46	1	1	28	24	0.231005936698999	4.72641989154082	0.0766631087797719	0.0162201223206979	3.97355307321267	4.2734528519234	4.79916249546529	4.43985955343778	4.07521569674714	4.7090418234813	5.75016560287301	4.183120787579	4.81571836295851	5.10310050576473	4.54494295097734	5.63024175571222	5.06922002111848
CD34	1	1	28	18	0.751492443193888	0.750155443298271	0.440072220376566	0.440072220376566	-0.143520440799451	1.0579256600602	-0.143520440799449	1.23655260025051	1.56086457621037	0.51737929896833	1.4085329040593	-0.143520440799451	0.47720906694909	0.434572623901316	1.31028805731468	-0.143520440799451	2.22485245687511
PLXNA2	1	1	28	0	1.00304571257124	3.10986178313698	0.320688882373777	0.103119979194153	3.60364320864873	3.98269877878536	2.22830114491012	3.33560206018766	2.63744882352415	1.31234202902532	3.80998363214609	3.4386831846105	2.2628039908527	3.59220394294193	3.47770684169965	2.84076129630952	3.70607799940943
TRAF3IP3	0.0481594158156658	1	24	10	0.819959201337943	1.73488490501664	0.791537967271839	0.456248114778684	1.95088608908088	2.4884691538538	2.71722662670384	2.84662369873566	2.19733225499965	0.51737929896833	0.831868336388093	2.01560639411193	1.51211075505498	2.29899108044487	1.52283982329397	-0.143520440799451	1.11219870666246
C1orf74	1	1	20	8	0.643713167561636	2.25871069939275	0.283259067435911	0.125407413845459	1.71103526941512	2.27124714534911	2.81734458536236	2.63825682913631	2.43410891128802	0.968937302679329	2.62138316125893	2.01560639411193	3.0367527792678	1.42767032230095	3.37196670697674	1.72791571065411	2.46264350802298
DIEXF	0.388468903781404	1	28	6	0.330331645552507	3.73518367745067	0.224320513097972	0.0600560862514464	4.07841265792553	4.6340174870552	4.23746707932697	3.90033873354239	3.92792466944199	3.57921173752498	3.66829047522346	3.63366742511586	3.95489703244236	3.69519099912841	2.92550023260163	3.89403792357954	2.56829290621462
SERTAD4-AS1	1	1	28	20	0.653133557058859	3.57017638323094	0.131697183609806	0.0368881448626419	1.42319864145209	3.12920021554634	3.55756664015687	3.11173089526495	3.67426847469503	3.96666854275414	4.762654837065	3.1294151581864	4.44858120767211	3.36114676775898	3.71242870581143	4.7752774540263	3.27804359069837
SERTAD4	0.388468903781404	1	24	14	0.164018434501821	4.09585005225208	0.349906783535586	0.0854295882592655	3.29097617245902	4.0862655716763	3.91477737687744	4.47165808077917	4.6459489472192	4.7935642992607	3.61778851534972	3.90950400515922	4.0847235790522	4.15874288364652	4.0230502176977	4.15020055876778	3.79582230783376
HHAT	1	1	28	18	0.998729243174992	1.93486276625372	0.463584422996439	0.239595505728828	-0.143520440799451	1.30693030862952	1.48313887599131	2.94051074867347	2.06257252893668	2.35435931863585	2.98235672587635	2.19110081923994	1.24216323226917	2.53941719225627	1.31028805731468	2.84076129630952	1.93998005919233
RCOR3	0.0290926434676435	1	28	16	0.447794859452235	4.59414426302755	0.327318424669193	0.071246875572316	3.60364320864873	4.11919906147242	4.72376382310908	4.90333332848553	5.15665079129106	4.34830245845039	4.20155080767853	4.64182475524207	4.48038798607679	4.76719333498624	4.7275180083916	5.0722335685721	5.05110948851212
TRAF5	0.759272267084767	1	28	14	0.35769688713553	4.68919734735535	0.315275032067344	0.0672343279058527	3.86047038219009	4.80569303653399	4.34201620904951	5.05796492736838	5.25263826964038	4.97342498973134	4.48123488540533	4.61127802535245	4.31384059418542	5.0651470961602	4.87027417338088	4.52678119121963	4.9953725026766
LINC00467	1	1	28	8	0.407052870909875	3.19471264088111	0.200645727058754	0.0628055633208423	2.77123714864806	3.83192092219481	3.61433781717338	3.75285483679982	3.24706187045602	3.04787748762487	3.66829047522346	1.30708233535689	2.94854067619935	3.64461624477083	3.1339453810563	3.18423670285288	3.56003798665533
LPGAT1	0.120192382848633	1	24	22	0.255092284169194	5.40030599699782	0.328028928412516	0.0607426558041112	5.64543602320638	5.28353776160166	4.67121587741273	5.15907540853753	5.15665079129106	5.76982311110602	5.58910782270525	5.22949614845236	5.43468672571097	5.35978762630483	5.40049149097856	5.86285387573507	5.92589668311066
INTS7	1	1	28	20	0.423594380077048	3.56244008779569	0.0391279401799256	0.0109834661680266	3.20094062362623	4.3308146503587	2.91096329650799	3.33560206018766	3.92792466944199	3.57921173752498	4.05741365678376	3.1294151581864	3.81222177066911	3.92446151367011	3.1339453810563	3.10572651214877	3.8386842395121
RPL21P28	1	1	28	20	0.38977383435037	1.74576111895626	0.0114129582814095	0.00653752575738026	1.06324893145533	2.01542032766206	1.21598860284172	1.50590524193409	1.91391589484556	2.19774761345026	1.62854569468563	2.19110081923994	2.1085220089596	1.84097707400254	1.70806010811987	1.72791571065411	1.58466238167813
PPP2R5A	1	1	28	2	0.447872673306171	4.87568778763883	0.179239073870758	0.0367618029860683	5.03922941667004	4.94078839283218	5.3601268811112	4.4073443263715	4.10980318728372	4.82067274062116	5.20034959997613	4.37716256908466	5.04571369981301	5.02616819624765	4.889561886127	5.11294412218212	5.01419177486523
NENF	0.548683931808932	1	28	2	0.179419249495164	6.65248230978049	0.200449335256609	0.0301315097015603	6.92726155493313	6.77541071552208	6.49537360423275	6.49802975197353	6.24321696417222	6.64099467041017	6.58207826770001	6.81135958834078	6.77410833924822	6.83028934670981	6.62825383734313	6.6656983955364	6.56559081773188
NSL1	1	1	28	24	0.620212889565311	4.71385718981311	0.2420043085822	0.0513389139376525	5.03922941667004	4.30241882171327	4.27316527071304	4.07611046716148	4.17658573218586	5.11154116980529	5.09352683216845	4.5155542006823	5.12834127920401	4.8364239581431	5.01780482228381	4.69710644706907	4.77033074118846
TATDN3	0.0169666213416213	1	24	4	0.17950521187991	3.07560941314467	0.401145302196288	0.13042790819987	3.10490992701848	3.25306904583732	3.16009634607525	2.84662369873566	2.32057264605317	2.85156969984005	3.66829047522346	3.04050120844427	3.0367527792678	3.0080128741087	2.9983799495207	2.93459505730769	3.96012131454625
ANGEL2	1	1	24	12	0.238255752897251	4.40061680055561	0.123710833137372	0.0281121576233932	3.73776428051654	4.1828929894286	4.91668064245561	4.19517393172736	4.14358084684737	4.2319586151715	4.56358714044379	3.85839522247329	5.00255474127215	4.29615167030242	4.56906894003884	4.96512846394879	4.42137008945936
RPS6KC1	0.269101639101639	1	28	12	0.342853891649533	4.2219770026574	0.153072381501811	0.0362560907853037	3.73776428051654	4.35866234962814	4.40773044400658	4.53322673719987	4.33115302020938	3.86616507428831	3.97955856675852	4.86537875338036	4.04273290628995	4.29615167030242	4.4178625350314	4.18879778979443	3.9984303574091
SMYD2	1	1	20	8	0.455208511023842	4.19475725340054	0.255327870659056	0.0608683304503665	3.45576348244391	4.65662781038646	4.82344443177845	4.4073443263715	3.57873344715375	4.67973023679782	4.61598782812392	3.80540915673435	5.0876189506075	4.00685557153533	4.27849737111353	2.63252583621241	4.63096978027756
PTPN14	1	1	28	10	0.215332918488068	8.08002767606022	0.135869260643567	0.0168154449577104	7.80450764124341	8.14816321824777	8.12539000647064	8.30719390087431	8.23415210320902	8.12778489533751	7.77281629426682	8.29314516932147	7.92082162276132	8.15325033169872	8.43026895571301	7.68984866513807	8.1688862451444
CENPF	1	1	28	12	0.588534286497544	4.12416249134928	0.58068974471873	0.140801858786303	2.77123714864806	4.38598268066221	4.56000417091518	5.28968855772182	5.071474600657	4.31055413794381	4.36356674421735	3.80540915673435	3.653872382864	3.29709876141071	3.98768807778085	5.03034078673524	3.61037856315186
KCNK2	0.182113153050653	1	28	14	0.334603165914957	7.04635639107833	0.294420667118391	0.0417833914122153	6.46834441111144	7.17054386086398	7.39397330671377	7.29585170233302	7.4217130263262	7.04894093198938	6.82958629698622	6.99411895907898	6.77410833924822	6.96004315174741	7.24856529972264	7.15915517414204	7.02125690715976
KCTD3	1	1	28	18	0.190233001335943	5.73267420012083	0.138412503003823	0.0241444914139557	5.27812224633779	5.57223002089405	5.50227700747367	5.75782680864721	5.64343122991383	5.56063262616471	6.43669673887958	5.28860632933278	5.68723840159169	5.76685154597486	5.81788079225612	6.05269088124497	6.12948029341992
GPATCH2	0.548683931808932	1	24	10	0.389176337572544	4.51583891199143	0.50922275540578	0.11276371131255	4.07841265792553	4.82578430577248	4.89393037499368	5.34223771346655	4.4707511367458	4.06062423545985	4.73922254660609	5.20924202926413	4.1255265700587	4.79064128362205	5.21417066958132	2.5159321326168	3.9984303574091
RRP15	1	1	20	14	0.211812204810177	5.12043678752115	0.117056747037138	0.0228606956583105	4.90309915705801	5.36817076766253	4.53080812087433	5.09926329062778	5.37142922280819	4.89906959356986	4.99803780398874	5.0128941767308	5.49820990905844	5.19383294949272	5.3174754080068	5.13287655406598	5.05110948851212
TGFB2	1	1	28	6	0.392157825370356	4.14644832907873	0.0608648917102886	0.014678801441573	4.62010552343957	4.58770517571107	4.77446486443751	3.75285483679982	4.41652182263168	4.01441111349051	3.85428228715654	3.69321540061125	4.20382562596937	3.69519099912841	4.12421567253896	4.69710644706907	3.5078771483123
LYPLAL1	1	1	28	2	0.411998351949485	3.13943871568431	0.135156914728183	0.0430512989640323	2.77123714864806	3.3112308250675	3.7723642792393	2.74619877384653	3.11708028563462	3.13684580489291	3.93899660502575	2.73523397961279	3.76134561642705	2.42420674833883	3.25785919505546	2.24999081255587	3.56003798665533
EPRS	1	1	20	0	0.169908124506034	7.7716578196983	0.0647682271952792	0.00833390104118011	7.81213030211258	8.23147745185724	7.64621510858732	8.0784987383814	8.02126946208865	7.63443640887849	7.88650148262113	7.59139815328053	7.17486410397511	7.69384322961973	7.8381268154863	7.58884185636809	7.86633265641893
BPNT1	1	1	28	2	0.341596718303183	3.33072176627994	0.0881655186104317	0.0264703943460589	3.86047038219009	2.14899690423414	3.49846963751912	3.52935520199513	2.81563756111238	2.95305997576822	3.85428228715654	2.48867022751489	4.44858120767211	3.29709876141071	3.1339453810563	3.79743730427262	3.45375945619298
IARS2	0.759272267084767	1	28	22	0.255470561192439	5.75615551409082	0.179104520729095	0.031115302616591	5.64543602320638	5.22422527246468	5.42503950515282	5.6782986887885	5.70127936644097	5.72747958898344	6.12034817773968	5.43532774609316	6.04720179023764	5.9653532751802	5.33164741059494	5.99940182512126	6.36761541589953
RAB3GAP2	1	1	20	14	0.146183096478338	5.53390990677952	0.0900423835805503	0.0162710244831128	5.62826676942901	5.54824615309164	5.34343187600327	5.62273501636346	5.4811787262064	5.42589373346295	5.56265260843963	5.0128941767308	5.82986211722725	5.754980270721	5.38698298300282	5.6441970690215	5.55381565137269
C1orf115	1	1	28	18	0.741483063922091	0.921104014901252	0.0610920851902953	0.0610920851902953	-0.143520440799451	0.756789655758662	-0.143520440799449	0.905094964469128	1.91391589484556	-0.143520440799451	1.62854569468563	0.964489739296599	1.73942091399827	1.16601902113582	1.31028805731468	1.23242524143582	0.801518601028342
MARC2	1	1	28	0	0.462316341345685	2.13426656704942	0.257083033619468	0.120454978580712	2.15648770427259	2.14899690423414	1.48313887599131	1.92880182208294	1.09241483609694	1.58951860354861	2.1388256160387	2.01560639411193	3.11988062344627	2.29899108044487	2.2755480308831	3.39698617160608	1.93998005919233
HLX	1	1	20	10	0.214790518152889	4.12957875802333	0.11986668304817	0.0290263705021443	3.91811941352524	3.70750298955458	4.30800142975179	3.80370988246503	3.88862616758706	4.01441111349051	3.76428155893021	4.5155542006823	4.27809304482578	4.00685557153533	4.21874962682094	4.69710644706907	4.50357906654133
DUSP10	1	1	28	20	1.16759853166866	2.91686058159913	0.0107845719826917	0.00369732172004574	2.4963616630001	2.67722422541305	1.48313887599131	1.92880182208294	3.36629437239615	3.70092267343854	4.26855584415565	3.21316596841446	4.0847235790522	3.36114676775898	3.19723225691964	3.02269673485452	1.11219870666246
TAF1A	1	1	28	12	0.760916429096536	1.65363874217637	0.491876170169686	0.297450802055062	2.4963616630001	1.30693030862952	1.90330475175511	2.2554248973201	2.06257252893668	-0.143520440799451	0.425081315842187	0.964489739296599	1.73942091399827	2.01032469787505	1.52283982329397	2.93459505730769	2.46264350802298
MIA3	1	1	28	6	0.155474162145704	6.0131078533727	0.0141568365204439	0.00235432938601017	6.14527934043238	6.01871116121543	6.24874299761394	6.12076450150374	5.81045004577137	6.11460055492265	5.75016560287301	5.81626175585208	5.76677512371467	6.12144192404897	5.9975054504368	6.28420176456147	5.9843285140956
AIDA	0.388468903781404	1	28	22	0.187871140840842	2.0219178658766	0.550766701260873	0.272398157489987	1.06324893145533	2.14899690423414	1.90330475175511	1.23655260025051	2.06257252893668	2.74239588996627	2.27541680528479	2.61721307683589	0.909802950441355	1.42767032230095	1.70806010811987	2.93459505730769	2.75887867819387
BROX	1	1	28	24	0.475716364068512	5.10614892786437	0.28696489022311	0.056199866920672	5.50199586070774	4.99502584687888	5.37663089804843	4.78176459706577	4.71497576022104	5.54446254666965	5.67805791370199	4.41302480532045	5.26244616589629	4.8364239581431	4.889561886127	4.43343158087159	5.66516935236174
DISP1	1	1	24	12	0.276665219906134	3.05933563366785	0.161126234653296	0.05266706695405	3.00202837448678	2.76308224567449	2.71722662670384	3.1902783838917	3.67426847469503	2.49562260514674	3.3959958239875	3.29232050820414	3.34388842826385	2.83837705331068	3.79657526995299	2.09604651718591	3.00452669152509
CAPN2	1	1	28	8	0.202821385360129	7.12463982440227	0.130099593612626	0.0182605151725745	6.53434914814165	7.41890033017933	7.21740343576329	7.26895769225331	7.13313412521017	6.92950413290126	7.42547251560469	7.16684899078765	7.15529254496008	7.23677518089906	7.16792532705271	7.18802154275778	6.89494843429025
TP53BP2	1	1	28	2	0.508134518263538	4.16792389842051	0.28481313648946	0.0683345337944855	4.35379364822218	3.3112308250675	4.50100900026204	3.4676175105857	3.80666416943682	3.75813237661083	4.89577774554555	4.00659090279012	4.93529443601445	4.04635264438586	4.7904364007886	3.79743730427262	4.44929683034972
FBXO28	1	1	20	8	0.582590967875861	3.30410743672563	0.21799253992843	0.0659762262889553	2.33641017656604	3.83192092219481	3.7723642792393	3.11173089526495	2.89710542956264	3.13684580489291	3.85428228715654	3.1294151581864	4.57180561570941	3.0080128741087	4.09127582775422	1.92369133448973	3.3975323422718
DEGS1	1	1	28	24	0.370254176591339	5.81926088962863	0.1541306253338	0.0264862889389439	6.01923135480994	5.48648186369492	5.44082135522926	5.50474388980345	5.76776789873456	5.75584623844298	6.29924422023743	5.69040320376571	6.29982763832374	5.5910460211266	6.12503515772584	5.83878441743972	5.67702768050417
NVL	1	1	28	20	0.555162335387565	2.76510240883795	0.127589948128487	0.0461429376795154	2.33641017656604	3.12920021554634	1.70846403003501	2.52158082318552	3.36629437239615	3.04787748762487	3.20395022681449	2.48867022751489	2.94854067619935	3.08589360849531	2.68176822235665	3.2586940424335	2.0894361742474
CNIH4	0.548683931808932	1	28	24	0.275517763424005	6.51400445421325	0.249448176669366	0.0382941366440153	6.31583610571142	6.25189962534336	6.06747215028307	6.21770957621055	6.24321696417222	6.85278808887562	7.05982660103727	6.36629504521078	6.55263518066263	6.39823544988979	6.42515509919147	7.00546669675757	6.67607314475706
WDR26	1	1	28	20	0.74027713551321	5.46780910385973	0.0423963350778175	0.00775380673913614	4.17616442256456	5.19362880787746	5.14577826755337	4.9937124284393	5.23707732605622	6.0701109279174	6.25035396604981	5.12525634794118	6.38631497031975	5.61751121194574	5.54129177273556	5.76406856684624	5.55381565137269
DNAH14	1	1	24	0	0.347377013607505	2.12353101595683	0.0381933193074982	0.0179857600480061	1.71103526941512	2.14899690423414	2.07493516891244	2.39463190557124	1.91391589484556	3.04787748762487	2.90022340435849	2.48867022751489	2.52924999402144	2.01032469787505	1.31028805731468	2.63252583621241	0.405035040230926
LBR	1	1	28	20	0.142357666675715	4.69884636407095	0.1023631371363	0.0217847380410231	4.31139432187982	4.24389337608239	4.30800142975179	4.1565676899979	4.44389126719673	4.38508822075231	5.07492795993006	4.64182475524207	4.95806473928954	4.69447234541376	4.81081385358309	5.61615013183906	5.37609026987312
ENAH	1	1	28	8	0.321720255321529	8.26171082286183	0.154788805229004	0.0187356842363294	8.51208920097217	9.2131866175163	8.74181445280718	8.53496684245399	8.35080258250551	8.0809060905217	8.28472992171758	7.85525991407962	7.91792091561049	8.12355145734598	8.25731556540232	7.71981015195399	7.94934687892808
SRP9	1	1	24	22	0.499383541082301	4.65831703467888	0.284968315547042	0.0611740921507905	4.26771109513986	4.2734528519234	4.37524745162798	4.11689988022323	4.69233180865212	5.04413526528752	6.00718941240889	3.90950400515922	5.38513872162804	4.22908258812168	4.61614327574541	5.71201784763337	4.17605704781205
EPHX1	1	1	28	20	0.596592144514249	3.84657612239563	0.00626277155401081	0.00162814184738151	2.89124287399965	3.70750298955458	2.36691879754543	3.70014144289254	3.30790952732165	3.64135032150905	4.83075121593586	4.22407326752182	4.81571836295851	3.88142993714696	4.05756628710794	4.40092274564187	4.17605704781205
TMEM63A	1	1	28	14	0.233570335190322	5.37434307043585	0.150192839526308	0.0279462694431465	5.0130116121231	5.19362880787746	5.71190163998224	5.30741846977857	5.25263826964038	5.44344050847138	4.97815744939057	5.51998655773692	4.98048123198508	5.55041506884059	5.50423413992303	5.72520763935718	5.77958222431645
PYCR2	0.182113153050653	1	28	26	0.554321762861955	7.07686833427345	0.491435612013646	0.0694425258180389	7.97717770638447	6.71744393804057	6.72539350429866	6.55108387199838	6.57567906251078	7.0316436726712	7.99682750952285	6.80462527599793	7.5643323034359	6.7428367280589	6.41853113646904	7.58160811936293	6.8693373298003
SDE2	1	1	28	16	0.408329864812735	3.4852904277831	0.0169581627875335	0.00486563835608965	3.53159727027803	2.76308224567449	3.23441823375892	3.33560206018766	3.52848382403481	4.19099460843418	2.90022340435849	3.57155536281948	3.81222177066911	3.79131360498937	3.57622334719578	2.93459505730769	4.14223831769392
ACBD3	1	1	28	4	0.243717220249929	7.71195904412026	0.0749261708698257	0.0097155820513532	8.13137309632996	8.21443325886419	7.87833919860741	7.8556207978937	7.80084916077781	7.55595022128175	7.63994151746518	7.48169053150514	7.39943491360495	7.86651922977857	7.79018393473358	7.00005077061236	7.65775358362848
PARP1	0.0772071042383542	1	28	16	0.182341401928496	5.59657434288362	0.286055651610364	0.0511126332082234	4.84483444414023	5.71910030796007	5.40908310393172	5.48929264780858	5.9314057115543	5.68385559516535	5.56265260843963	5.20924202926413	5.22538540204341	5.82478543726699	6.08376526937965	5.90982058818211	5.92589668311066
ITPKB	0.548683931808932	1	28	16	0.0729936922730708	2.52919287663502	0.276669834930837	0.109390563877807	1.06324893145533	2.3839425970785	2.60963926319416	2.52158082318552	2.89710542956264	1.82192836628953	2.62138316125893	2.61721307683589	2.1085220089596	2.83837705331068	3.1339453810563	3.39698617160608	2.92719996252848
PSEN2	1	1	28	24	0.420844876121983	4.08809298945239	0.182870866290903	0.0447325603313635	4.02693534623288	3.36713841463931	3.91477737687744	3.52935520199513	3.71976380329509	4.49013177609567	4.20155080767853	4.44801716450795	4.41605735334698	4.50901535220096	4.33586880966656	3.58235650059424	4.42137008945936
ADCK3	0.120192382848633	1	28	20	0.443448124706028	4.44424777362268	0.340837754258245	0.0766918883958656	4.02693534623288	3.70750298955458	4.20086310820677	4.07611046716148	4.27129829219267	4.76593671618812	4.9375555157075	4.75792755330415	3.95489703244236	4.39124842960428	4.61614327574541	4.58581898465244	5.27047448223375
CDC42BPA	1	1	28	20	0.154584414007186	6.57396537057387	0.0510634078938493	0.00776752006063453	6.42922572311737	6.49711859081915	6.64592830513572	6.46681348085671	6.59411918060095	6.70058141065839	6.99205244360235	6.46355394175866	6.59683435383225	6.68770194463917	6.37813568637107	6.44430950514001	6.53333773685853
JMJD4	1	1	24	0	0.127796140121801	4.30730271689032	0.0547178662995123	0.012703510734211	4.95910184858	4.1828929894286	4.27316527071304	4.53322673719987	3.92792466944199	4.52351278243231	3.33477775636362	4.5155542006823	4.1255265700587	4.19434137671874	4.39104575668106	4.43343158087159	4.65515164670189
SNAP47	1	1	28	26	0.427825703151684	3.57999999243721	0.380567883666143	0.106303878343603	2.89124287399965	3.66352600498665	3.08173674319355	2.94051074867347	3.11708028563462	3.70092267343854	3.76428155893021	4.34038610222448	4.1255265700587	3.8370752836949	3.47770684169965	3.2586940424335	3.9984303574091
ARF1	1	1	28	4	0.233878042288096	8.56105133042295	0.0583844405175193	0.0068197746122654	9.12139302026216	8.49410130998806	8.73222750935136	8.31816715985494	8.24974446026461	8.54029619966653	8.41613805760596	8.36356532482693	8.89175579226756	8.28910247630228	8.27941780480207	8.87745516591147	8.73329477462694
C1orf35	0.548683931808932	1	28	12	0.224812962458727	5.30808403908832	0.270902158491946	0.0510357704393983	4.81479524518208	5.4481128504706	5.51724041537675	5.30741846977857	5.45451409468887	4.73776971883651	5.5082407791519	4.94102107394079	5.46679791213507	5.69411288426747	5.73500388666311	5.57303010019309	5.05110948851212
MRPL55	0.182113153050653	1	28	12	0.392770538967084	5.40675255025825	0.327785548244517	0.0606252172995896	5.32149604407638	5.34050776678463	5.23898908933959	5.89313434519916	5.50735945844477	4.94906319064362	4.48123488540533	5.67571629982902	5.35113535393419	5.69411288426747	5.97058867936346	5.68527089521018	5.47449883517609
GUK1	1	1	20	16	0.0595885545505171	7.9218643658458	0.00129912878792945	0.000163992808754779	8.13441657285909	7.94502512681864	8.21300855610083	7.98519514593635	8.01443972999066	7.9550492663178	7.55189928241063	7.7186460081182	7.89745100319133	7.72155689738751	7.86029225730289	7.96467530296606	8.02088102493416
GJC2	1	1	24	22	0.626649988226393	2.06181325597135	0.075196003539327	0.0364708119523177	2.64033600250076	1.51921728001272	1.48313887599131	2.10133703200164	2.81563756111238	1.82192836628953	1.98793681516257	1.30708233535689	2.75407434072466	1.6490739992788	2.59042659588997	3.39698617160608	0.801518601028342
IBA57	1	1	28	2	0.344625258159345	2.96186928280341	0.292392922832785	0.0987190503410856	4.26771109513986	2.58593146268527	3.37247657252197	3.1902783838917	2.63744882352415	2.95305997576822	3.45472161377704	2.84432592133846	2.75407434072466	3.53781551448108	2.68176822235665	1.23242524143582	2.92719996252848
TRIM11	0.759272267084767	1	28	12	0.260364601582149	6.83377566159744	0.229980862673058	0.0336535575736618	6.65793642190642	6.86065133107271	6.98959176504779	7.03359130614841	7.20288008194714	6.76480026672646	6.2586182655444	7.15630796992658	6.62556567261006	7.03558655750156	7.24107659413567	6.51436440027326	6.70531856540807
RNF187	0.0772071042383542	1	24	16	0.23384650534126	8.79832495947488	0.219415029490546	0.0249382729668627	8.54219329175963	8.4510947998038	8.70144161367545	8.86781317311812	9.22015798850572	8.75048738051923	8.43631414308212	8.81606729403865	8.71253512890446	9.02068351685294	9.17786378704529	8.63869559419872	8.93316924692401
RAB4A	1	1	28	24	0.105618978602163	4.53505448894248	0.128106017894173	0.0282479556103516	4.47399155838348	3.57133387281287	4.58862107668889	4.4073443263715	4.5230156620978	4.52351278243231	4.80840766205268	4.7010437800831	4.57180561570941	4.36024081574076	4.39104575668106	5.30086376176349	4.60637566754069
CCSAP	1	1	28	14	0.295060702588915	3.25589412902726	0.309859298230212	0.0951687266080689	1.06324893145533	3.57133387281287	3.7723642792393	3.40311928683623	3.62729160570052	4.2319586151715	3.3959958239875	4.00659090279012	2.94854067619935	3.42247183814663	3.87608321504563	2.63252583621241	2.56829290621462
NUP133	1	1	24	12	0.12870289872644	4.94343671042349	0.127010475439063	0.0256927483609237	4.95910184858	4.84559961847333	5.0042553623499	4.92646442477207	5.08891689474182	4.82067274062116	5.09352683216845	4.96537879591231	5.57387196062914	5.0651470961602	5.10289427370019	3.2586940424335	5.43314286952424
ABCB10	1	1	28	18	0.787502933316564	1.8889573541407	0.345638565006428	0.182978490355417	1.06324893145533	0.375753291400534	1.21598860284172	2.10133703200164	2.19733225499965	1.58951860354861	2.40018696764644	2.19110081923994	2.2628039908527	1.84097707400254	1.31028805731468	3.58235650059424	2.34864166163454
TAF5L	1	1	20	12	0.485904531740866	2.8198009728377	0.0740982031402904	0.0262778131698146	2.4963616630001	2.3839425970785	3.30509820564804	1.92880182208294	3.18353444180658	2.02204106710039	3.71708422708717	3.21316596841446	3.34388842826385	2.92568680614636	2.76766945867473	3.6939012982416	1.77323247050868
URB2	1	1	20	18	0.815671945469668	1.81939367931917	0.441160677122107	0.242476755930686	2.64033600250076	0.756789655758662	1.70846403003501	0.905094964469128	1.91391589484556	2.49562260514674	1.4085329040593	0.514339724258071	2.1085220089596	2.53941719225627	1.70806010811987	1.72791571065411	3.00452669152509
GALNT2	1	1	28	4	0.165754977769632	5.77299763533689	0.0722687377006803	0.0125184076394417	5.97916460724765	6.09519330012805	5.50227700747367	5.73180151850243	5.58316629661109	5.44344050847138	5.8076190309516	5.43532774609316	5.99310518134559	5.68162506621942	5.89625429120932	6.36226036076252	5.55381565137269
COG2	0.269101639101639	1	28	12	0.556082681887991	3.49492749517974	0.596094533611033	0.170559914170802	3.00202837448678	2.9208400197497	4.20086310820677	3.58855899648365	3.71976380329509	3.44627883810998	1.62854569468563	3.63366742511586	3.9994833321541	3.9662466657125	4.21874962682094	3.94001617021653	3.70607799940943
AGT	1	1	20	16	0.307718465068752	3.97869945544441	0.312710724020071	0.0785962165581925	4.43502777597932	3.42096004690678	4.56000417091518	3.9463297675552	4.0397785874077	5.11154116980529	3.51115014086234	3.95886398894441	4.24143717725195	4.08479714715074	3.52780584876973	2.5159321326168	3.96012131454625
C1orf198	0.759272267084767	1	28	22	0.201803591017237	6.94537180567713	0.155848476215012	0.0224391840459314	6.87726930141448	6.58814826344542	6.84289353578556	6.77148516408588	6.840554255775	7.23676294928748	7.12455924852084	6.79106160657192	7.25059862500658	6.76668062109939	6.78065887056112	7.1542874559538	7.12445895111537
TTC13	1	1	28	24	0.368962534783144	2.73866222707194	0.154215914581503	0.0563106735314287	3.00202837448678	2.27124714534911	2.4933774635741	2.63825682913631	2.32057264605317	2.74239588996627	3.51115014086234	2.48867022751489	2.2628039908527	3.15978458129646	2.9983799495207	2.63252583621241	2.92719996252848
ARV1	1	1	28	18	0.486961680040562	3.20768499098237	0.150409254662446	0.046890282270636	2.4963616630001	2.14899690423414	2.91096329650799	3.11173089526495	2.06257252893668	3.44627883810998	3.93899660502575	3.21316596841446	3.81222177066911	3.79131360498937	3.66844038855258	3.98457424814846	3.14775737874045
C1orf131	1	1	28	18	0.388592442877629	5.05294174148494	0.209208207705295	0.0414032495145716	4.72073203428127	5.11417236468587	4.34201620904951	5.25356136087232	5.52027378931978	5.02094812847068	5.46604137810035	4.72976600609185	4.71236615357986	5.32808883900062	5.3031628075429	4.64253551967132	5.48802484286792
GNPAT	1	1	28	20	0.563024947467254	4.68077928021878	0.0252673082025685	0.00539809862630129	3.20094062362623	4.11919906147242	5.12639101366367	4.47165808077917	5.0178455885019	4.94906319064362	5.23426898493315	4.34038610222448	4.76496755740924	5.1761372257311	4.81081385358309	5.09273243897652	4.52997301231483
EXOC8	1	1	20	8	0.370426695328584	3.41288844779133	0.34427482921428	0.100874914161662	3.45576348244391	3.52293010401852	3.61433781717338	4.07611046716148	2.72929247958693	0.968937302679329	4.16684395943967	2.84432592133846	3.34388842826385	3.8370752836949	4.15642018743885	3.58235650059424	4.24140530206087
SPRTN	1	1	20	16	0.256088676365935	3.2677428367741	0.111575106746434	0.0341443963982737	3.45576348244391	3.06303490458767	2.07493516891244	3.40311928683623	3.30790952732165	2.95305997576822	3.45472161377704	2.94574544803477	3.34388842826385	3.53781551448108	3.06775441097118	3.84654599136018	3.88030941442481
EGLN1	1	1	28	20	0.522688921546965	4.13552393200937	0.100971511733314	0.024415651654627	1.95088608908088	3.75017900379061	3.7723642792393	4.37407934610233	4.4707511367458	4.31055413794381	5.1656134914668	4.26389528212514	4.24143717725195	4.48046254871456	4.61614327574541	3.74659789363287	4.55589274643831
TSNAX	1	1	28	6	0.199452380871645	5.4554850629848	0.120562286715126	0.022099279041773	5.4443025353837	5.60747440631982	5.37663089804843	5.56494535828466	5.03594433665843	5.13332765983746	5.45169608089252	5.74769982071279	5.26244616589629	5.73094058924463	5.51669274819942	5.22860593255466	5.89576864302525
SIPA1L2	1	1	28	12	0.645916802346977	3.72316480613962	0.353152120450985	0.0948526693926161	3.00202837448678	3.61816622959457	4.12474538626086	4.03413417421114	4.71497576022104	3.13684580489291	4.01901122964994	3.63366742511586	3.11988062344627	4.15874288364652	4.09127582775422	3.10572651214877	3.96012131454625
NTPCR	1	1	28	18	0.500665803846777	4.72942253848899	0.0586575633451726	0.0124026903639515	4.12811629489336	4.30241882171327	4.00246426209102	4.83162794982286	4.49712005990569	5.27726245469892	4.89577774554555	4.7010437800831	5.49820990905844	4.69447234541376	4.68399434609018	4.80042072252615	5.15651177273536
PCNXL2	0.182113153050653	1	28	12	0.613474094983527	3.36298048014323	0.500894035915796	0.148943485956381	1.71103526941512	3.42096004690678	3.72158804727072	4.03413417421114	4.00344906520532	3.29984246998469	2.90022340435849	3.85839522247329	3.5377438579363	3.29709876141071	3.66844038855258	3.63920666911754	3.07791879749748
KCNK1	1	1	24	6	0.636775290094451	1.50577896927014	0.256775488004027	0.170526679708169	2.64033600250076	1.86820236565801	2.4933774635741	1.73279380758633	2.32057264605317	0.51737929896833	1.81940347023923	1.81576889026444	1.24216323226917	0.846163100220631	1.31028805731468	-0.143520440799451	1.11219870666246
COA6	1	1	28	26	0.110923178411285	4.18189814397214	0.118441742816688	0.0283224838910561	3.67226176510465	4.0862655716763	3.82141401392629	3.80370988246503	4.07521569674714	3.96666854275414	4.64149130915756	4.34038610222448	4.79056611124818	4.39124842960428	4.44418992666905	4.18879778979443	4.03574840732832
IRF2BP2	1	1	28	20	0.190213041044891	6.0824175662437	0.00633062245554695	0.00104080694667869	5.95182158797771	6.01871116121543	5.73768413490753	5.71861067473774	6.09571900584005	6.02420556192562	6.21681506238963	6.12816255069565	6.49929752277716	6.19357866867243	5.87705644009313	6.27526202101536	6.33055689038019
TOMM20	1	1	20	8	0.19724920839955	6.16113048365178	0.0755723145545905	0.012265981828354	5.71213990774789	6.31010762969963	5.96205425292648	5.8085099313272	5.95061459320776	5.82441463481738	6.61463583623899	6.00432819950225	6.49929752277716	6.19357866867243	6.35750573612522	6.60277424296035	6.29252128874769
RBM34	1	1	20	8	0.288762256443022	5.47609486839452	0.0854964234486942	0.0156126629474847	4.65443347368224	5.58407407459866	5.48715677344136	5.9279356285344	5.37142922280819	5.17593779841144	6.17376434145819	5.58430929777462	5.2985786873935	5.70649353601976	5.90575825971091	5.03034078673524	5.33176962028456
ARID4B	1	1	24	12	0.17317667637083	6.78993950551048	0.100120833904254	0.0147454677354635	6.14527934043238	7.05189091084269	6.80070923745886	7.13139612250596	6.64806617592091	6.74371001340672	7.19514879732403	6.17068196753436	6.42768897914082	7.00584216967284	7.15204081818471	6.55924644648765	7.13739175882003
GGPS1	1	1	20	8	0.177522931612056	4.75657741042746	0.132713998469787	0.0279011539219038	4.65443347368224	4.80569303653399	4.77446486443751	4.83162794982286	4.69233180865212	4.2319586151715	5.28369809490363	4.64182475524207	4.91215897407364	4.53701400828202	4.889561886127	4.74968820497224	4.89740766289097
B3GALNT2	0.182113153050653	1	28	24	0.893515108343802	5.07178895030428	0.595111135125054	0.117337519553007	5.64543602320638	3.94645574209781	4.56000417091518	4.23277394583478	4.90420891057333	5.2575588437416	6.12034817773968	4.81265328611887	5.779615150129	4.7433579846045	4.74879715341259	5.0722335685721	5.51470226188475
LYST	0.0772071042383542	1	24	20	0.504656434844724	4.04675624430727	0.428141235387521	0.1057986222891	4.22266377745973	3.47284579673509	3.30509820564804	3.80370988246503	4.30153604157812	4.19099460843418	4.0948203162092	3.36735712870923	3.86136474113931	4.26300683880471	4.52040663477835	4.67007899082449	4.74801883090278
NID1	1	1	28	18	0.353180772600794	6.85461470269621	0.0922645957544856	0.013460216183733	5.85182132337369	6.67377355420632	6.40975895859999	6.89974310064686	6.75573196552468	6.7223068693686	7.19944803740039	6.89615984343924	6.85519399576251	6.94966508534437	7.33200233663579	7.6489068264397	6.89494843429025
GPR137B	1	1	28	20	0.25376471614871	4.04394166202479	0.115446554668111	0.0285480267315002	3.10490992701848	4.53985673336913	3.66895932818641	3.70014144289254	4.00344906520532	4.06062423545985	4.05741365678376	4.26389528212514	3.9994833321541	4.50901535220096	4.21874962682094	4.55660205905465	3.96012131454625
ERO1LB	1	1	28	10	0.623299679077174	2.23505035259135	0.598938540632051	0.26797541269602	-0.143520440799451	3.06303490458767	1.48313887599131	2.2554248973201	2.06257252893668	1.82192836628953	1.4085329040593	3.04050120844427	2.64603721909324	3.42247183814663	3.19723225691964	2.93459505730769	2.46264350802298
LGALS8	0.0290926434676435	1	24	0	0.244648325724862	4.0143423738314	0.345734885393079	0.0861249124257182	4.17616442256456	3.94645574209781	3.72158804727072	3.4676175105857	4.30153604157812	4.06062423545985	4.64149130915756	3.90950400515922	3.70860954253535	3.53781551448108	4.27849737111353	4.22638925675945	4.55589274643831
HEATR1	1	1	28	10	0.395986768422979	3.61837116089408	0.239703443182192	0.0662462286270716	3.53159727027803	3.83192092219481	3.49846963751912	4.19517393172736	4.20885241333673	2.74239588996627	3.71708422708717	3.95886398894441	3.41144286952058	3.9662466657125	4.30746825678087	2.24999081255587	3.65902164918156
MTR	1	1	28	18	0.221060948015158	5.86237083623383	0.0649620401261017	0.0110811891538126	5.62826676942901	5.58407407459866	5.37663089804843	5.78339092627644	5.90210415906992	5.68385559516535	6.13837421093225	5.70494209779081	5.93690082613157	6.01596907617675	6.14924204903407	6.06311649792862	6.22949827661732
FMN2	1	1	28	0	0.857152033467107	3.44256639651162	0.285059635766406	0.0828043973400946	5.06497926185136	4.56397931320606	3.72158804727072	3.58855899648365	3.42240803928072	2.62427915542333	3.97955856675852	2.48867022751489	3.5377438579363	3.08589360849531	2.76766945867473	2.5159321326168	3.21437071331675
GREM2	1	1	24	6	0.422254735448919	6.70930489795549	0.108222217941107	0.016130168413435	7.46579107154532	7.62212555847641	7.17084819289423	7.03890761820086	6.71137427075253	6.51388743269581	7.13357414909509	6.00432819950225	6.61843630700801	6.52247534207439	5.9796168508345	6.12413591146369	6.31546276887827
FH	0.269101639101639	1	28	26	0.825492902594395	4.78753312348195	0.428297286617687	0.0894609552708823	5.48301995243764	5.01266115221678	4.30800142975179	3.85283315791918	4.84384763311319	5.62355929566033	5.71456221538083	4.05278935487811	5.16794564044762	4.36024081574076	3.95143734445935	5.48271973440109	3.9984303574091
OPN3	1	1	20	12	0.402279493840395	2.18087607598026	0.427931315693596	0.196219913825801	2.15648770427259	1.86820236565801	2.36691879754543	3.11173089526495	1.91391589484556	1.58951860354861	2.27541680528479	2.84432592133846	0.909802950441355	3.23007473228743	2.59042659588997	-0.143520440799451	3.07791879749748
CHML	1	1	28	26	0.50069763779506	3.5085208990808	0.322766636373539	0.0919950730400667	3.80042150953483	4.11919906147242	2.99887537680634	3.4676175105857	3.42240803928072	3.86616507428831	4.73922254660609	3.1294151581864	3.27301467521771	3.42247183814663	3.47770684169965	2.3890806519387	3.21437071331675
CEP170	1	1	28	10	0.414971784065752	3.92619692873458	0.0781420865537145	0.0199027425195658	3.53159727027803	4.51532394334123	3.72158804727072	3.85283315791918	4.30153604157812	3.22064484840752	3.80998363214609	3.75040262243669	4.51150862739519	4.00685557153533	3.25785919505546	4.49633088504572	4.14223831769392
SDCCAG8	1	1	28	14	0.480013646004499	4.38793235285569	0.182172613017812	0.0415167323396072	3.60364320864873	4.56397931320606	4.67121587741273	4.97164289325124	4.6221860535511	4.84728119104169	3.89726115447943	4.64182475524207	4.68532831699015	3.53781551448108	4.56906894003884	3.79743730427262	4.74801883090278
AKT3	1	1	28	18	0.195965250416803	5.53727612668922	0.22667873958189	0.0409368675853669	5.32149604407638	5.66436669430674	5.7755140112177	6.05930802170137	5.67841769777387	5.96469029581522	5.84102396718462	5.05889440058687	5.06681847000398	5.50860657421896	5.55343576532642	4.80042072252615	5.64115621738181
ZBTB18	1	1	24	18	0.366291215748274	4.12057888759683	0.209421586892744	0.0508233412356487	3.60364320864873	4.3308146503587	4.16330619285761	4.07611046716148	4.10980318728372	4.61925760472811	3.45472161377704	4.09755421334197	3.81222177066911	4.42160360005542	4.44418992666905	4.7752774540263	3.65902164918156
ADSS	0.269101639101639	1	28	2	0.432319486525419	5.84272551702354	0.221860326267834	0.0379720604059552	6.68309613010367	5.99228876311077	6.05727030781751	5.73180151850243	5.39965918344208	5.96469029581522	6.36195610107858	5.78922670738999	5.92539234326761	5.39080487805018	5.51669274819942	5.36967449774987	5.72350967976966
DESI2	1	1	28	24	0.189642592111846	4.93906979828331	0.0551940493328468	0.0111749887300704	4.81479524518208	4.61104715877864	4.91668064245561	4.56305298343892	4.73726978679041	4.89906959356986	5.36249318194323	4.61127802535245	5.57387196062914	5.10310050576473	4.85072510076405	5.17193380251864	4.93739534116234
COX20	1	1	28	18	0.654838662075454	3.24708050005739	0.185263960180959	0.0570555488777332	2.4963616630001	2.9208400197497	2.4933774635741	3.1902783838917	3.80666416943682	3.29984246998469	4.0948203162092	2.73523397961279	2.94854067619935	4.26300683880471	3.71242870581143	3.98457424814846	2.22485245687511
HNRNPU-AS1	0.120192382848633	1	20	0	0.63199310147536	2.77992758370857	0.674173116543761	0.242514632573406	3.45576348244391	2.3839425970785	1.48313887599131	2.74619877384653	3.18353444180658	3.51427583546381	3.3959958239875	3.21316596841446	1.73942091399827	3.42247183814663	3.25785919505546	2.74039734105801	1.93998005919233
HNRNPU	0.269101639101639	1	28	26	0.188781031480706	7.97836280858933	0.170557758555419	0.0213775385561309	8.07546319400392	7.94272713948538	7.79176628199684	7.57003987221536	7.92743513155875	8.05260155907404	8.13566200644732	7.85851486701149	8.12578035557976	7.93651065552661	7.77211127643299	8.13987943931261	8.23655750237861
EFCAB2	1	1	28	20	0.495597745864931	3.62041089463031	0.159610358972627	0.0440862552947667	2.4963616630001	3.12920021554634	3.82141401392629	2.84662369873566	3.18353444180658	3.86616507428831	3.93899660502575	3.50664842392458	4.54197211034999	4.00685557153533	3.79657526995299	4.15020055876778	3.88030941442481
KIF26B	0.182113153050653	1	24	12	0.541235573500728	2.54778154739759	0.715583636808581	0.280865381704137	1.95088608908088	2.67722422541305	2.81734458536236	2.84662369873566	3.57873344715375	2.19774761345026	2.62138316125893	3.29232050820414	3.27301467521771	3.53781551448108	2.38831796563621	-0.143520440799451	1.36768543616546
SMYD3	1	1	20	6	0.192075550965787	4.83240026454684	0.0769240380904989	0.0159183912505874	4.90309915705801	5.13041759765747	4.93907771689032	4.90333332848553	4.69233180865212	4.49013177609567	5.05608618066542	4.78554989297214	4.48038798607679	4.85878174848137	5.22938914930595	4.49633088504572	4.95698108485884
TFB2M	1	1	24	0	0.830981033260424	1.74191303026272	0.626670047683929	0.359759664688549	1.71103526941512	2.14899690423414	-0.143520440799449	1.92880182208294	1.09241483609694	1.58951860354861	3.56545439033002	2.19110081923994	2.52924999402144	0.846163100220631	1.06091876692892	3.63920666911754	1.11219870666246
CNST	0.388468903781404	1	20	14	0.197009126043693	4.56780097195108	0.231186987561751	0.0506123162942896	4.58494081229941	4.24389337608239	4.58862107668889	4.47165808077917	4.6459489472192	4.27179152884952	4.91681785117635	4.30264756994767	5.51366309888455	4.64387194471312	3.62306855642844	4.26302604750136	4.93739534116234
SCCPDH	0.120192382848633	1	28	24	0.518506418766265	5.43147944336599	0.350477209725532	0.0645270249809385	5.42454707909605	5.03008348671914	4.69772908428942	4.9937124284393	5.12318131608796	5.76982311110602	6.09287965499852	5.22949614845236	5.81746348628198	4.9861068465251	5.55343576532642	5.99940182512126	5.54089532158884
AHCTF1	1	1	28	16	0.0607679887477336	4.4986788457617	0.0203864134815778	0.00453164455177419	4.54889752596784	4.49036674997341	4.16330619285761	4.59227507177001	4.59802519278199	4.55613885539236	4.50921121843082	4.7010437800831	4.57180561570941	4.19434137671874	4.889561886127	4.49633088504572	4.17605704781205
ZNF670	0.759272267084767	1	24	14	0.0455546441559538	3.23238157949756	0.470060211434147	0.145422252872513	2.89124287399965	3.3112308250675	2.71722662670384	3.1902783838917	4.07521569674714	4.19099460843418	2.40018696764644	3.63366742511586	3.34388842826385	3.64461624477083	3.25785919505546	3.18423670285288	1.77323247050868
ZNF496	1	1	28	24	0.453915869152071	3.57908388240851	0.352970814660364	0.0986204364740499	3.20094062362623	2.76308224567449	3.23441823375892	3.1902783838917	2.81563756111238	4.42095929594212	3.85428228715654	3.69321540061125	3.86136474113931	3.53781551448108	3.1339453810563	4.43343158087159	4.03574840732832
SH3BP5L	1	1	28	10	0.204228338526028	6.00451397778244	0.0235454246487549	0.00392128734080332	6.25001272148519	6.39323987591021	6.10757305861572	6.21770957621055	6.50597421486278	6.03581956603619	5.54924082942422	6.27180133409333	5.779615150129	5.53661308813829	5.96150365497128	5.67170913704518	5.80141492889849
ZNF672	0.269101639101639	1	20	0	0.305935122243395	3.64973668972983	0.299637675674093	0.0820984364481028	4.07841265792553	3.25306904583732	3.43684806732605	3.58855899648365	3.52848382403481	3.86616507428831	3.93899660502575	3.36735712870923	3.41144286952058	4.04635264438586	3.79657526995299	4.06976290751796	3.21437071331675
ZNF692	1	1	28	6	0.457957921054216	2.59245701379614	0.186293615672579	0.0718598667909207	3.10490992701848	2.9208400197497	2.99887537680634	2.94051074867347	1.91391589484556	2.35435931863585	2.40018696764644	2.34754402297345	2.8545816377351	2.29899108044487	2.68176822235665	1.92369133448973	3.07791879749748
ZMYND11	1	1	24	0	0.137164915559967	6.96303088399373	0.122427629979095	0.0175825200288176	6.89173044190127	7.16266689534007	6.92933738353479	6.99034046893265	6.86100287872466	6.94806226187922	7.20373450377123	6.75658381576497	6.69498613988659	6.98057796976249	6.71730308181504	7.28473447645221	7.22076880413234
DIP2C	1	1	28	16	0.300312781939741	5.87796087125405	0.0878446881924769	0.01494475552263	5.3842056021169	6.23697312214268	5.78790669945249	5.73180151850243	6.02499033300432	6.28972360141331	4.97815744939057	6.21198403540379	5.68723840159169	6.05522078528574	6.45782625365904	5.89822147397526	5.68878933242408
LARP4B	0.269101639101639	1	28	0	0.161513603174974	5.93390652385441	0.27555573168418	0.0464374911496231	6.38901669842252	5.36817076766253	6.06747215028307	5.70529811073311	5.2213467100042	6.24038609315804	6.39231855881101	5.71933593535803	6.3350471486525	5.95501347404397	5.58926619358498	5.81430656899	6.17200021185452
GTPBP4	1	1	20	0	0.244495596352979	6.11474904722866	0.0753532704119729	0.0123231991746456	6.09617361904751	6.61148313636341	5.75040463074463	6.21770957621055	6.06078806353165	6.37449000580283	6.39231855881101	5.94432269112775	5.84215510069264	6.2368985765527	6.11687508565639	5.41921087948563	6.46658432515181
IDI2	0.548683931808932	1	24	4	0.203282421619746	2.57956267379637	0.422935043269514	0.163956102933943	2.77123714864806	3.19246363440555	2.91096329650799	2.52158082318552	2.32057264605317	2.49562260514674	2.72044006585943	2.01560639411193	2.52924999402144	2.42420674833883	2.49290859113994	0.901633503219221	4.44929683034972
WDR37	1	1	24	18	0.308054908893276	2.46091879123339	0.262983113120443	0.106863791709534	2.64033600250076	2.4884691538538	2.60963926319416	2.94051074867347	2.19733225499965	2.19774761345026	1.62854569468563	2.19110081923994	0.909802950441355	2.16186572283548	2.84874210513943	3.10572651214877	4.07212544487134
PFKP	1	1	28	8	0.311265164652723	4.87895894650762	0.0960988801806717	0.0196965953668169	4.87426091560546	5.47380523738936	5.30945085386256	5.25356136087232	4.86424995742731	5.08942062558877	4.53665534635202	4.67173809544958	4.62968328683629	4.45133321886297	4.92738054805598	4.82513329003884	4.60637566754069
PITRM1	0.388468903781404	1	28	4	0.226144178010002	4.65731097630913	0.244487802095024	0.0524954857725172	5.13958098189317	5.1780837522713	4.47058136873579	4.23277394583478	4.49712005990569	4.84728119104169	4.83075121593586	4.58007050149038	4.88864645050422	4.94490120598952	4.7275180083916	4.22638925675945	4.03574840732832
KLF6	1	1	28	26	0.196305722803364	8.11071672469036	0.104929086260385	0.0129370917296327	8.54448317962969	8.41342045630413	8.02164815847333	8.05769796564374	8.10294740870666	8.28203255505377	7.99682750952285	7.94373240777784	8.10297487720235	8.04773097370571	7.88452759273632	7.77158546328627	8.1751710328739
AKR1C1	1	1	28	18	0.632139835590741	3.96283156272249	0.28837976735441	0.0727711392195261	3.10490992701848	3.47284579673509	2.91096329650799	4.23277394583478	3.24706187045602	4.55613885539236	3.93899660502575	4.00659090279012	3.47597505283575	4.50901535220096	4.09127582775422	4.87332363139828	5.03276871627671
AKR1C2	1	1	28	18	0.596059323074632	4.6785327642152	0.0273488295966867	0.00584559967301507	3.60364320864873	3.19246363440555	4.16330619285761	4.53322673719987	4.20885241333673	4.42095929594212	5.01764792664846	5.05889440058687	5.22538540204341	5.10310050576473	5.46619947869386	5.13287655406598	5.70045587170816
AKR1C3	1	1	28	18	0.893461015541666	5.68047103553989	0.118224654419969	0.0208124737685125	4.02693534623288	4.43911857886263	5.0042553623499	5.60850316813306	5.76776789873456	6.0124973033121	5.90559929093618	5.94432269112775	6.24533183771487	6.13981706928384	6.56967102759963	5.61615013183906	6.5398462953739
NET1	0.759272267084767	1	28	24	0.103519411354846	3.9863589919885	0.322886304057897	0.0809977989204713	3.80042150953483	3.79162881433258	3.66895932818641	3.52935520199513	4.00344906520532	3.81315970989275	4.73922254660609	4.67173809544958	3.5377438579363	4.15874288364652	3.79657526995299	3.84654599136018	4.14223831769392
ASB13	0.182113153050653	1	24	20	0.505895979204065	2.14315154684855	0.685511044771946	0.319861208965821	3.29097617245902	1.51921728001272	1.21598860284172	1.73279380758633	1.74816308116002	3.44627883810998	1.62854569468563	2.61721307683589	0.909802950441355	2.92568680614636	2.38831796563621	2.84076129630952	1.93998005919233
FAM208B	0.0772071042383542	1	24	18	0.396298429044504	4.3076273102741	0.446741780982106	0.103709478282066	4.39498239493704	4.65662781038646	3.82141401392629	4.59227507177001	4.6221860535511	4.87340776076987	4.01901122964994	3.75040262243669	3.81222177066911	4.56447961766476	4.7904364007886	4.26302604750136	3.8386842395121
GDI2	0.548683931808932	1	28	8	0.426494749372877	3.63640564153875	0.547426298844546	0.150540493225311	3.00202837448678	4.97717229948721	4.16330619285761	3.90033873354239	4.38862309360956	3.37491780423953	3.89726115447943	3.80540915673435	3.81222177066911	3.92446151367011	4.44418992666905	1.72791571065411	2.34864166163454
ANKRD16	1	1	24	12	0.656800778359494	2.03270481602038	0.633140304807583	0.311476757381399	-0.143520440799451	2.01542032766206	2.4933774635741	1.92880182208294	3.04741665279181	1.82192836628953	2.51502018569808	2.19110081923994	1.51211075505498	3.0080128741087	3.19723225691964	-0.143520440799451	2.34864166163454
FBXO18	1	1	20	16	0.182623540019053	5.81993658088254	0.0177275737998105	0.00304600807129797	5.92395031570463	5.52385681895796	5.42503950515282	5.91642822601757	5.63157795522299	5.86404399670503	5.6656816286011	5.74769982071279	6.06828496101359	5.76685154597486	5.54129177273556	6.21108294440016	6.3965917556469
IL15RA	1	1	28	24	0.97737151057606	1.02928648570547	0.274696877848376	0.266880874919969	-0.143520440799451	-0.143520440799451	0.887864606319974	-0.143520440799451	-0.143520440799451	1.58951860354861	1.81940347023923	0.514339724258071	2.64603721909324	1.42767032230095	0.759248677382202	2.09604651718591	1.93998005919233
RBM17	1	1	20	8	0.177091073864831	6.47154980796936	0.098132867658863	0.015163735205749	5.74436986688269	6.63444657907708	6.2928883060496	6.4589027216489	6.30422361612161	6.42835463766532	6.96200251689431	6.55466821455647	6.6881924963934	6.54333104081206	6.66789084494407	6.28420176456147	6.61574133182415
PFKFB3	1	1	20	4	0.234396199936065	5.3654855519093	0.0379650261746973	0.00707578574341469	5.18725501268876	5.58407407459866	6.1272131239857	5.13941227891016	5.29833870880668	5.92776583205636	5.37774863369107	5.58430929777462	5.12834127920401	5.55041506884059	5.10289427370019	4.26302604750136	5.4190898403283
ITIH5	1	1	24	18	0.658800253106783	3.60796479647315	0.233483998599444	0.0647134913366338	2.89124287399965	2.58593146268527	2.60963926319416	2.63825682913631	3.57873344715375	3.70092267343854	3.33477775636362	3.50664842392458	4.0847235790522	4.45133321886297	4.7275180083916	4.40092274564187	4.39289207230635
KIN	1	1	20	18	0.181357465899699	4.20560361336596	0.254662901471658	0.060553234418552	4.43502777597932	4.0862655716763	4.30800142975179	4.26941885503378	4.30153604157812	4.45596007041639	4.13128154556787	4.5155542006823	3.34388842826385	4.56447961766476	4.7275180083916	3.84654599136018	3.56003798665533
ATP5C1	0.182113153050653	1	24	0	0.378019164395584	5.69731630444973	0.349801070109133	0.0613975162017827	5.99264420637665	5.4481128504706	5.3601268811112	5.05796492736838	5.12318131608796	5.94017928865887	6.35426458191057	5.63073660413172	6.32632254787862	5.43611514829613	5.60101461120677	6.3106933507109	5.83355671374717
TAF3	1	1	20	0	0.338798719683721	4.96226434071933	0.0692417871716383	0.0139536676036088	4.62010552343957	5.11417236468587	4.56000417091518	5.09926329062778	5.31325605114896	4.38508822075231	5.21740897552566	4.14097177914821	4.68532831699015	5.50860657421896	5.1832434712004	5.05143923192231	5.66516935236174
CELF2	1	1	24	18	0.178203998224472	5.41264494408448	0.0565785176866977	0.0104530258812806	5.09027756028167	5.01266115221678	5.08681696294234	5.09926329062778	5.03594433665843	5.66901612389265	5.56265260843963	5.36383142197179	5.52895251708181	5.9341088642993	5.55343576532642	5.88652834777077	5.54089532158884
USP6NL	1	1	24	12	0.626796157975024	1.66515615629145	0.513035925692091	0.308100789078364	-0.143520440799451	1.51921728001272	3.08173674319355	1.50590524193409	1.56086457621037	2.19774761345026	2.27541680528479	-0.143520440799451	1.24216323226917	2.53941719225627	2.49290859113994	1.23242524143582	1.77323247050868
PROSER2	1	1	28	14	0.351252756352929	2.97459813665134	0.248578881748864	0.0835672149074571	1.71103526941512	2.76308224567449	2.99887537680634	3.26476926834638	3.11708028563462	3.29984246998469	2.72044006585943	3.57155536281948	2.64603721909324	2.92568680614636	2.68176822235665	3.84654599136018	3.27804359069837
UPF2	1	1	28	10	0.287734374582552	5.89582834653106	0.205489353366977	0.0348533473651554	5.3842056021169	6.06170076439989	5.81237721861956	6.65167500490469	5.98828169971176	5.59243902127616	6.23368197354912	6.08435183888348	5.43468672571097	6.26227959065072	6.11687508565639	5.58754711540934	5.64115621738181
DHTKD1	0.0481594158156658	1	28	14	0.501045262973732	5.28918827839629	0.440020418976331	0.0831924287463155	4.54889752596784	5.36817076766253	5.3601268811112	5.75782680864721	5.8313267410498	5.39014666826265	4.66655176842668	5.18869950704348	4.95806473928954	5.42116928498607	5.80777782843903	5.24701249923916	5.48802484286792
SEC61A2	0.548683931808932	1	28	24	0.5417241273905	2.83837355562015	0.546598253329211	0.192574459498791	3.10490992701848	2.01542032766206	2.22830114491012	2.84662369873566	2.63744882352415	3.13684580489291	3.27084645848653	3.75040262243669	2.64603721909324	2.29899108044487	2.15321012856942	3.2586940424335	3.00452669152509
NUDT5	1	1	28	18	0.308163582887706	4.83763468592067	0.040535816318059	0.00837926361741067	4.22266377745973	4.86514645264817	4.43949814141433	4.90333332848553	4.36017420461301	4.84728119104169	5.64060591777297	4.44801716450795	4.91215897407364	4.94490120598952	5.16752764462506	5.57303010019309	4.55589274643831
CDC123	1	1	20	4	0.175443997719669	5.99513840563396	0.0999573823969459	0.016673073352737	6.20440049633887	5.99228876311077	6.23974949263702	5.57961123648906	5.98828169971176	6.27999015726277	6.16499786370879	5.85588752109503	6.20782301427673	5.8018902891427	5.37334679320104	5.99940182512126	6.41086456329043
CAMK1D	0.759272267084767	1	20	12	0.653557872833609	1.65499221135426	0.529801104853097	0.320123020047066	-0.143520440799451	0.756789655758662	1.70846403003501	2.74619877384653	0.785179557962153	1.82192836628953	1.4085329040593	2.19110081923994	2.4021693859123	1.42767032230095	2.2755480308831	1.50133863303369	1.93998005919233
OPTN	0.182113153050653	1	24	12	0.162563744907853	8.54000030201219	0.264952821872004	0.031024919496733	7.86439015503917	8.39336664612819	8.52390485308061	8.81920596854692	8.53705939237389	8.66332417732118	8.39941786464101	8.83601889055797	8.54216226800765	8.81880713097468	8.86602454141713	8.28722583402497	8.20414338217307
MCM10	0.468576417795168	1	20	0	0.465626076214462	1.4648419043463	0.578331713113672	0.394808280264045	3.3757213386809	1.70423654546687	2.71722662670384	1.92880182208294	2.19733225499965	2.35435931863585	1.14882340089015	0.514339724258071	-0.143520440799451	2.29899108044487	1.52283982329397	-0.143520440799451	-0.143520440799451
PHYH	1	1	28	20	0.474814976647019	4.70323437373734	0.122870882541363	0.0261247628286332	4.02693534623288	3.79162881433258	4.43949814141433	4.43985955343778	4.4707511367458	4.7935642992607	5.3157343753643	5.0128941767308	5.418359072223	4.76719333498624	4.27849737111353	4.9199561660819	5.39056632845165
SEPHS1	0.182113153050653	1	28	18	0.465140064354884	4.78844776673612	0.231732685790202	0.0483941137251153	3.91811941352524	4.21371556291158	4.72376382310908	4.87982531402212	4.49712005990569	5.29670058527068	5.13002035622916	4.48218084881995	4.6577740652486	4.9861068465251	5.08627313572348	5.36967449774987	4.95698108485884
BEND7	1	1	28	20	1.13090897533045	2.62504822663986	0.222079863519949	0.0846002984883129	1.42319864145209	3.12920021554634	1.90330475175511	1.92880182208294	3.11708028563462	3.70092267343854	3.80998363214609	3.80540915673435	2.64603721909324	2.42420674833883	2.84874210513943	0.901633503219221	2.34864166163454
PRPF18	0.759272267084767	1	20	18	0.160155037049869	4.96845190598629	0.204422861913022	0.041144176451969	5.11513987598251	5.46101623637227	4.34201620904951	4.80691168887618	4.90420891057333	4.89906959356986	4.56358714044379	4.83925687281643	4.88864645050422	5.40606696501441	5.33164741059494	4.72363686800356	5.2064591250642
FRMD4A	1	1	20	12	0.557903716926856	2.24405805003709	0.603211253958249	0.26880376554799	2.15648770427259	2.27124714534911	1.48313887599131	2.10133703200164	2.81563756111238	1.31234202902532	1.14882340089015	3.4386831846105	2.4021693859123	2.83837705331068	2.9983799495207	-0.143520440799451	3.56003798665533
FAM107B	0.388468903781404	1	28	18	0.659637300699228	2.99286015690846	0.347076787937083	0.115968261041506	1.06324893145533	2.76308224567449	2.36691879754543	2.52158082318552	3.36629437239615	3.04787748762487	3.76428155893021	2.94574544803477	2.8545816377351	3.15978458129646	3.06775441097118	4.40092274564187	3.5078771483123
HSPA14	1	1	28	10	0.461893342400859	4.00634485990564	0.386567238453524	0.0964887577008606	3.45576348244391	4.46497021051164	4.37524745162798	4.34002921848113	4.59802519278199	3.81315970989275	3.89726115447943	3.57155536281948	3.0367527792678	4.61789027233643	4.44418992666905	3.74659789363287	4.10760776228238
DCLRE1C	1	1	24	22	0.204388378965827	3.3976024019097	0.0283971340358676	0.00835799210051958	3.60364320864873	3.61816622959457	2.71722662670384	3.75285483679982	3.67426847469503	2.62427915542333	3.85428228715654	3.80540915673435	3.27301467521771	3.29709876141071	3.91425220626141	4.06976290751796	1.93998005919233
RPP38	1	1	28	20	0.893759610906776	2.88643603650075	0.1342765913129	0.0465198568805579	2.15648770427259	3.47284579673509	1.48313887599131	2.2554248973201	3.47642062989033	2.74239588996627	4.56358714044379	2.84432592133846	3.19847848718614	3.42247183814663	2.92550023260163	1.50133863303369	3.3975323422718
NMT2	1	1	28	8	0.259632727963482	5.40309480203279	0.25515333057071	0.0472235524119833	5.52072541383727	5.72980218961227	5.53205021696521	6.03822666384225	5.39965918344208	5.23758240015889	5.29980515744176	5.69040320376571	5.00255474127215	5.65632039592878	6.01517495543405	4.33362133724649	5.01419177486523
FAM171A1	1	1	28	8	0.284016382158744	4.78042687924844	0.0823619502743811	0.0172289948899563	4.43502777597932	5.3264747802886	4.12474538626086	4.97164289325124	4.5230156620978	4.49013177609567	4.91681785117635	4.89103606234314	4.76496755740924	5.1761372257311	5.10289427370019	4.22638925675945	5.27047448223375
ITGA8	1	1	24	12	0.576321154207993	2.85715310801104	0.485427239017938	0.169898924092262	1.71103526941512	2.4884691538538	3.23441823375892	3.4676175105857	2.43410891128802	2.35435931863585	2.62138316125893	2.84432592133846	2.4021693859123	3.88142993714696	3.66844038855258	2.09604651718591	3.45375945619298
FAM188A	1	1	28	4	0.532474598961316	3.89280439570684	0.135778458932356	0.0348793427900201	4.43502777597932	4.11919906147242	4.56000417091518	3.70014144289254	3.36629437239615	3.96666854275414	3.45472161377704	3.36735712870923	4.24143717725195	3.92446151367011	3.06775441097118	4.06976290751796	4.36384057537444
PTER	1	1	24	22	0.34548504320658	3.05385295118715	0.288462732702197	0.0944586190995413	3.97355307321267	2.76308224567449	2.4933774635741	3.26476926834638	3.18353444180658	2.19774761345026	2.72044006585943	3.04050120844427	2.64603721909324	2.64610369390144	3.42580531533491	3.98457424814846	3.61037856315186
RSU1	1	1	20	2	0.267973557317881	6.85704119937507	0.122500232577814	0.0178648820994365	7.39649564538914	7.04762015603873	7.04743017917227	7.01752380627283	6.71699414291091	6.85933922491621	7.41811312534301	6.54661882718421	6.68136671024885	6.69393312010256	6.46427262947006	6.81504432724	6.59713858384635
VIM	1	1	28	18	0.144226943822995	10.4120886402789	0.0929748331017092	0.00892950841217756	10.3064676164342	10.3828424220159	10.175330105102	10.4868522377948	10.2966426172774	10.5150213429472	10.7758818706538	10.1166794830353	10.6045676159348	10.2756182378199	10.1678767448921	10.9379590001624	10.2947241828603
PTPLA	1	1	20	4	0.303041012242412	5.71318963737738	0.113375640512739	0.0198445435402673	5.95182158797771	6.12792590663836	6.01572584975382	5.57961123648906	5.94104212192401	6.03581956603619	6.3696068313925	5.64588618896696	5.54408159855555	5.45090776344575	5.49166700560289	5.03034078673524	5.27047448223375
STAM	1	1	28	8	0.464976891839713	4.43285042074825	0.23735445639633	0.0535444316562942	4.02693534623288	5.31230395413156	4.56000417091518	5.05796492736838	4.20885241333673	4.34830245845039	4.80840766205268	3.85839522247329	4.44858120767211	4.04635264438586	5.37334679320104	3.58235650059424	4.20910114478393
NSUN6	1	1	20	0	0.213567239384471	2.92547578874043	0.0585454435968721	0.020012281018425	3.67226176510465	2.99368862975869	2.60963926319416	3.02865939983305	3.11708028563462	3.13684580489291	2.98235672587635	2.61721307683589	2.8545816377351	2.92568680614636	2.2755480308831	2.63252583621241	3.21437071331675
ARL5B	1	1	28	24	0.402591640027146	3.98556065612047	0.11432473682689	0.0286847313818511	3.91811941352524	3.3112308250675	3.61433781717338	4.4073443263715	3.52848382403481	4.45596007041639	4.0948203162092	4.00659090279012	4.76496755740924	4.22908258812168	3.95143734445935	3.02269673485452	4.39289207230635
PLXDC2	1	1	28	18	0.201632440269567	5.9336511404846	0.0191086058978217	0.00322037906263917	5.13958098189317	6.11165243316694	5.90630853795033	6.23634067577902	6.14657906340885	5.88987144159998	6.29924422023743	6.1495788961146	5.87841779556595	5.97561949794405	6.31533916995097	5.36967449774987	5.72350967976966
CASC10	0.269101639101639	1	20	10	0.457581986522937	2.49922475155432	0.530427854462094	0.212236956333043	1.42319864145209	1.70423654546687	2.07493516891244	1.92880182208294	2.06257252893668	2.35435931863585	2.72044006585943	3.21316596841446	3.86136474113931	1.84097707400254	2.01952887580887	3.02269673485452	3.9984303574091
SKIDA1	1	1	28	8	0.586737431939537	1.62484204455943	0.439251203007223	0.27033471005874	0.582526808842221	1.86820236565801	2.36691879754543	1.73279380758633	1.56086457621037	2.02204106710039	0.831868336388093	1.30708233535689	2.2628039908527	1.6490739992788	2.49290859113994	0.901633503219221	1.93998005919233
MLLT10	0.0290926434676435	1	20	18	0.200136697801771	3.76324905985908	0.426976013040778	0.1134594086783	4.07841265792553	4.0525626864625	2.91096329650799	4.26941885503378	4.6221860535511	3.70092267343854	4.01901122964994	3.04050120844427	3.90888873560865	4.12224372721549	3.57622334719578	3.32949650311655	3.07791879749748
DNAJC1	1	1	28	8	0.433818352434305	6.75087387037353	0.202420998141925	0.0299844141704761	6.41927803964558	7.11447999398906	7.19431359627014	7.05997910026999	6.47976810258539	6.52216829015484	7.0214892095502	6.38447316060454	6.67450847585452	6.98057796976249	6.85613089906345	6.40386814309177	6.83270035154953
COMMD3	1	1	28	24	0.25371178265795	5.57369047910411	0.0328936277016247	0.0059015885121256	5.34270354264224	5.14648193883672	5.75040463074463	4.97164289325124	5.2213467100042	5.54446254666965	5.84102396718462	5.58430929777462	6.02580594042008	5.68162506621942	5.72430133406715	6.06311649792862	5.52785823490864
LOC100499489	1	1	28	22	0.645125302523476	2.65579913579055	0.152891208743891	0.0575688148563162	3.00202837448678	0.756789655758662	2.36691879754543	1.50590524193409	2.81563756111238	2.35435931863585	2.62138316125893	3.36735712870923	3.47597505283575	2.64610369390144	3.1339453810563	3.58235650059424	2.75887867819387
PIP4K2A	0.0772071042383542	1	20	4	0.191545666184571	5.57301733903448	0.314256142692111	0.0563888686458951	5.72834488802888	6.09519330012805	5.73768413490753	5.55012885999516	5.25263826964038	5.75584623844298	5.86287181025746	5.552506377751	4.86474437069127	5.83609818506512	5.49166700560289	6.07346731425146	5.15651177273536
MSRB2	1	1	20	12	0.220184155857353	5.73560727674711	0.107401793851407	0.0187254441716795	5.50199586070774	5.11417236468587	5.81237721861956	5.62273501636346	5.77855740108509	5.46077643277371	5.52203733325932	5.99252510125027	5.79234190730565	5.81338328014088	6.07536770812822	5.93274274361148	6.00329145640328
OTUD1	1	1	28	14	0.92109978522636	1.62656942376851	0.0868871297705958	0.0534174124392994	-0.143520440799451	1.51921728001272	3.08173674319355	1.23655260025051	0.785179557962153	3.51427583546381	1.62854569468563	1.81576889026444	2.2628039908527	1.16601902113582	2.01952887580887	-0.143520440799451	2.34864166163454
KIAA1217	0.759272267084767	1	20	8	0.024527810841507	2.44308420435156	0.377849399363806	0.154660817130572	2.4963616630001	2.4884691538538	3.91477737687744	2.39463190557124	1.34557023569987	2.74239588996627	1.4085329040593	3.1294151581864	1.73942091399827	2.42420674833883	2.59042659588997	2.5159321326168	2.75887867819387
ARHGAP21	0.759272267084767	1	24	12	0.225799247322481	7.49396680795247	0.220585442728858	0.0294350706884338	6.77956415607069	7.61059104709045	7.56933065096643	7.57003987221536	7.74967613383899	7.4600744650541	7.17345829458033	7.6413858084354	7.1845512104317	7.84428195448197	7.80041042179963	7.22098482512607	7.59663422056214
PRTFDC1	1	1	20	10	0.700111127436319	2.73257722537626	0.391805743698956	0.143383228133656	0.582526808842221	2.4884691538538	3.08173674319355	3.02865939983305	2.06257252893668	2.85156969984005	2.40018696764644	3.69321540061125	3.70860954253535	2.42420674833883	3.37196670697674	3.6939012982416	1.93998005919233
APBB1IP	1	1	28	26	0.440748502296189	3.26516896011593	0.0573385507809096	0.017560668829485	2.89124287399965	3.61816622959457	3.08173674319355	3.11173089526495	2.81563756111238	3.70092267343854	3.80998363214609	2.84432592133846	3.86136474113931	3.79131360498937	3.47770684169965	2.63252583621241	2.75887867819387
ABI1	0.759272267084767	1	28	0	0.143306698161249	5.23898315914142	0.210640630085996	0.0402063957236534	5.6791734429884	5.081122599814	5.3601268811112	5.11947744432981	4.99951690215701	5.27726245469892	5.48024543747906	5.22949614845236	5.20649178178151	5.29567789149359	4.90859513536601	4.69710644706907	5.64115621738181
ANKRD26	1	1	20	0	0.34852831402528	4.67339165715555	0.262849319684487	0.0562438029952042	4.39498239493704	5.19362880787746	4.40773044400658	4.80691168887618	4.78085018855165	4.14883338965195	5.29980515744176	4.22407326752182	3.19847848718614	4.85878174848137	5.2887067915341	5.09273243897652	5.1900013978218
YME1L1	1	1	28	0	0.114147982878008	6.51701404737019	0.0545366497531686	0.00836834927111686	6.73213630331072	6.45903517813801	6.48018046215094	6.55108387199838	6.58799862574324	6.3926692564618	6.76723757694558	6.36629504521078	6.71517720646678	6.35170009902912	6.55766349756429	6.26626653624636	6.45973591159778
MASTL	0.759272267084767	1	28	18	0.0871028720222844	2.49055646145938	0.230137779494982	0.0924041606991432	2.33641017656604	1.86820236565801	2.60963926319416	2.63825682913631	2.89710542956264	1.82192836628953	2.27541680528479	2.48867022751489	1.93574332546974	2.64610369390144	2.38831796563621	3.02269673485452	3.3975323422718
ACBD5	1	1	28	0	0.324206447248277	3.91480751242998	0.128446164743424	0.0328103398022999	4.17616442256456	4.24389337608239	3.37247657252197	3.80370988246503	4.17658573218586	3.75813237661083	4.39389567744563	4.05278935487811	3.86136474113931	3.48129608737841	3.98768807778085	3.89403792357954	3.61037856315186
RAB18	1	1	28	24	0.244533182418239	6.98553648944947	0.13638663618226	0.0195241462682573	7.06761545742763	6.72281094908117	7.06281000897695	6.59505586018112	6.74476974539743	7.0716859961463	7.32280581213965	7.01176820087861	7.16021038224468	7.06953059018202	6.76507884634559	7.20694982537774	6.87449605228198
MKX	0.182113153050653	1	28	20	0.835991665372129	4.70598152850383	0.516814665087135	0.109820801878805	4.02693534623288	3.87111824388375	3.82141401392629	4.30515598232862	4.8843677746454	5.19678003994365	5.86287181025746	3.90950400515922	4.88864645050422	4.56447961766476	4.76976699654202	5.68527089521018	5.06922002111848
WAC-AS1	0.0481594158156658	1	28	14	0.221761960557663	5.58424799125478	0.302435527050327	0.0541586848442184	4.98630852416902	5.6754807988996	5.37663089804843	5.90482829822835	5.96012396830746	5.47790651363198	5.37774863369107	5.14671555889913	5.84215510069264	5.7430105011676	6.18870558270557	5.61615013183906	5.48802484286792
WAC	1	1	28	18	0.091980139502701	7.74798989421967	0.003010886383767	0.000388602260053701	7.55480839830305	7.70038378481681	7.8040207352444	7.82517482350528	7.63858197411646	7.84712703077109	7.92075448336305	7.59139815328053	7.94096489427642	7.73974126519584	7.6416829850966	7.84592286650526	7.67263724513068
BAMBI	1	1	28	0	0.992209615417432	1.06342417816527	0.559205634256732	0.525853789803363	1.42319864145209	1.30693030862952	0.462441103044927	-0.143520440799451	0.394302376022841	-0.143520440799451	2.98235672587635	0.514339724258071	0.909802950441355	1.84097707400254	1.87218373627757	0.471701165962943	1.58466238167813
PTCHD3P1	1	1	28	24	0.23096539545542	5.21135640046612	0.0821245243040988	0.0157587618257606	5.06497926185136	4.6340174870552	5.23898908933959	5.01544943674515	5.071474600657	5.56063262616471	5.34707468930387	5.64588618896696	5.418359072223	5.1761372257311	5.25935281090654	5.41921087948563	4.81394531332539
SVIL	0.548683931808932	1	20	10	0.183922711227414	2.96570633257106	0.454212652048613	0.153154965837377	0.582526808842221	2.9208400197497	3.30509820564804	3.1902783838917	3.18353444180658	2.95305997576822	2.81313041704593	3.21316596841446	2.94854067619935	3.36114676775898	2.9983799495207	3.10572651214877	3.75164787060485
KIAA1462	1	1	28	4	0.263387002954241	7.14448950445673	0.012612057456875	0.00176528462236631	7.61269692824606	7.50552495411365	7.44181296975546	7.21831088873808	7.12892449762352	7.20625236372865	7.05982660103727	7.09691406012034	6.94342017328424	6.80172346575273	6.92317829682894	6.82119969281243	7.11577221909166
MTPAP	0.0772071042383542	1	28	24	0.331890648963589	3.66215944989654	0.458287570468064	0.125141348086581	3.67226176510465	3.90927870240487	2.91096329650799	3.40311928683623	3.84822714059583	3.70092267343854	4.78571261440192	2.84432592133846	3.5377438579363	2.83837705331068	3.25785919505546	4.29875545356212	4.14223831769392
ZNF438	1	1	28	20	0.40444508828746	3.68376769474735	0.108989385221955	0.0295863893310541	3.00202837448678	3.70750298955458	1.70846403003501	3.33560206018766	3.62729160570052	3.70092267343854	3.85428228715654	3.80540915673435	3.95489703244236	4.39124842960428	4.18792148700282	3.79743730427262	4.74801883090278
ZEB1	1	1	28	18	0.30958312390729	7.72064531966904	0.0179861519622302	0.00232961769612818	6.579712433209	7.30543548724394	7.61525596102931	7.75906712887934	7.88563017363644	7.49835339921815	7.78716958697578	7.97105521865216	7.60457643828642	8.20652275453812	8.33675336984041	7.74593005862806	8.06892485022747
ARHGAP12	1	1	28	18	0.424317622057569	6.29466299597671	0.0846380003265724	0.0134459939127273	6.05821536476978	5.60747440631982	5.51724041537675	6.1603276350887	5.98828169971176	6.47175481325072	6.94673953040402	6.25213652493776	6.8368823339961	6.17587980648162	6.45782625365904	6.8930856581741	6.44594077864621
KIF5B	1	1	28	18	0.147920170691145	8.37236119039319	0.0711820522392353	0.00850202835502519	8.05954025892087	8.49095923726384	8.40625210902126	8.58488747936624	8.29928631165581	8.32289659800926	8.92974856820989	8.05004965951426	8.05096711177873	8.55349830110208	8.4993798549335	8.32886302000488	8.24852746858562
EPC1	0.759272267084767	1	20	6	0.162555352553691	5.87649928205141	0.183351799931178	0.0312008546467774	5.86653850153956	5.86215126167105	6.25768078582523	5.59412952613398	5.70127936644097	5.63887126512216	6.52840788166145	5.36383142197179	5.61743493061055	5.84732291482832	6.09211423329713	6.14391536562866	6.12082383399662
CCDC7	1	1	28	20	0.746067546012079	2.54525098980245	0.247584874525239	0.0972732651974946	2.4963616630001	2.01542032766206	3.16009634607525	2.10133703200164	3.24706187045602	3.37491780423953	3.45472161377704	2.19110081923994	2.1085220089596	2.42420674833883	3.42580531533491	0.471701165962943	2.46264350802298
ITGB1	1	1	28	8	0.0941436443364408	8.81150284546151	0.0228324595067651	0.00259121059224594	8.66303214909219	9.10225507608705	8.9832106515012	9.02475607870313	8.94763686305721	8.99021507011524	8.87166706036024	8.63431837267959	8.65794955678036	8.78709918718668	8.87088496989063	8.17875008711664	8.85833320362265
NRP1	1	1	28	18	0.196690536431605	6.59890702798351	0.131216828262104	0.0198846305464923	6.19276849902005	6.72281094908117	6.37732212408985	6.7521950776788	6.7881275407295	6.53858876213842	6.68377675579575	6.46355394175866	6.29982763832374	6.76075649057834	6.58749699233957	6.69950564437352	6.88986245670264
PARD3	1	1	24	18	0.281127541422155	5.28132721813256	0.00661204630172204	0.00125196679331299	4.43502777597932	5.28353776160166	5.14577826755337	5.91642822601757	5.03594433665843	5.3158802944534	5.45169608089252	4.91624503596396	5.02429560480914	5.82478543726699	5.54129177273556	5.00892920590788	5.75741403588351
CUL2	1	1	28	24	0.564764190055861	3.41469798980605	0.13154899059496	0.0385243412412095	3.80042150953483	2.99368862975869	2.71722662670384	3.9463297675552	2.81563756111238	3.13684580489291	4.20155080767853	2.94574544803477	3.95489703244236	3.74405270049742	2.84874210513943	3.94001617021653	3.21437071331675
CREM	1	1	28	24	0.595022690607018	3.2230773326752	0.3845712189999	0.119318024144553	3.91811941352524	2.9208400197497	3.66895932818641	2.63825682913631	3.04741665279181	3.29984246998469	4.48123488540533	2.94574544803477	3.0367527792678	3.48129608737841	3.06775441097118	1.50133863303369	3.5078771483123
CCNY	0.388468903781404	1	20	16	0.149993685939279	6.9192604371508	0.0738258764786204	0.0106696195567716	7.18381322835558	6.71744393804057	6.9010943875714	6.86424653955157	6.9303733724107	7.00234591152943	6.79022280660377	6.79106160657192	7.16021038224468	6.86935454140013	6.80625741660762	6.78386729152291	7.05345493361497
FZD8	0.120192382848633	1	24	0	0.27345512094995	3.52110036078203	0.444333514727278	0.126191664309333	4.68796356145444	3.42096004690678	3.49846963751912	2.63825682913631	3.11708028563462	3.51427583546381	4.26855584415565	3.1294151581864	3.47597505283575	3.59220394294193	3.37196670697674	3.79743730427262	3.70607799940943
ZNF248	0.269101639101639	1	28	14	0.440338917758509	3.47333349683805	0.374183956700286	0.107730500696499	2.4963616630001	2.84411639811745	3.49846963751912	4.1565676899979	3.57873344715375	2.74239588996627	3.56545439033002	3.1294151581864	3.653872382864	3.79131360498937	4.47004547384238	3.46145924654062	3.9984303574091
ZNF25	1	1	28	22	0.593784257951758	5.15095853824946	0.24462886969047	0.0474919120148085	5.25593633617093	4.24389337608239	4.53080812087433	4.64900133513236	5.34263582858947	5.11154116980529	6.03632201929379	4.78554989297214	6.26372677794158	5.0651470961602	4.87027417338088	5.57303010019309	5.01419177486523
ZNF33A	1	1	28	20	0.289954489127091	4.50381884309772	0.0226165027150695	0.00502162797904941	3.53159727027803	4.94078839283218	4.37524745162798	4.59227507177001	4.8843677746454	4.58804338779493	5.05608618066542	4.22407326752182	4.44858120767211	4.48046254871456	5.03522893506113	3.79743730427262	4.58135500861763
ZNF37A	1	1	28	24	0.271423369091643	5.76972616237267	0.107743483080276	0.0186739335712197	6.29422695713446	5.54824615309164	5.5755887331963	5.90482829822835	5.8313267410498	5.75584623844298	6.28313085875104	5.66087834139686	5.35113535393419	5.9341088642993	5.9975054504368	5.13287655406598	5.62899808373678
ZNF37BP	1	1	28	22	0.43852968079969	3.02010982016304	0.129813936787473	0.0429831842275406	2.77123714864806	2.58593146268527	3.08173674319355	2.10133703200164	3.36629437239615	3.37491780423953	3.20395022681449	3.50664842392458	3.34388842826385	3.69519099912841	2.68176822235665	1.92369133448973	3.5078771483123
ZNF33B	1	1	28	20	0.391742589486916	3.48589165694014	0.0697519647931617	0.0200097913698181	3.20094062362623	2.9208400197497	4.12474538626086	3.40311928683623	3.24706187045602	4.06062423545985	4.05741365678376	3.36735712870923	3.90888873560865	3.8370752836949	3.62306855642844	1.50133863303369	4.10760776228238
BMS1	0.0772071042383542	1	24	0	0.260637639071267	6.74841126849604	0.287404631232576	0.0425884878377644	7.40660111186575	6.95488372881138	6.78224569791568	6.4589027216489	6.6123265738358	7.0716859961463	6.68377675579575	6.66288384400461	6.54513518711082	6.55021647612784	6.3505630055997	6.91627311565882	7.02125690715976
CSGALNACT2	1	1	28	14	0.245034188134054	4.62257756087262	0.264676695286148	0.0572573833106619	3.20094062362623	4.49036674997341	5.2024242074679	4.64900133513236	4.75922453901045	4.76593671618812	4.73922254660609	4.58007050149038	4.34872375452333	5.15822175262662	4.47004547384238	4.82513329003884	5.06922002111848
HNRNPF	0.0772071042383542	1	28	24	0.540233697573481	6.661364443614	0.412104546381296	0.0618648851702394	6.78731939821645	5.95628886576924	6.13693379475554	6.33472096198288	6.49293066115355	6.9419027056057	7.2375753241412	6.64036835135296	6.70847819990785	6.50840214178557	6.18089876270673	7.1927769462204	7.06703710700269
CXCL12	1	1	20	8	0.332367140916851	5.42838830046977	0.294068255271293	0.0541722955312251	5.32149604407638	5.6754807988996	5.61785171776395	5.40945221517677	5.20544268052782	4.55613885539236	5.60215570660099	4.89103606234314	5.81746348628198	5.10310050576473	5.27410445675144	6.21108294440016	6.03127655976326
RASSF4	0.759272267084767	1	28	14	0.842187425103613	3.71930892374102	0.400269857090801	0.10761941675127	2.15648770427259	2.76308224567449	3.66895932818641	3.90033873354239	4.30153604157812	3.81315970989275	2.72044006585943	3.85839522247329	4.76496755740924	4.08479714715074	4.39104575668106	4.06976290751796	4.10760776228238
C10orf10	1	1	28	24	0.625126220854385	6.8579954493355	0.301187234146711	0.0439176777488084	6.62369271670513	5.66436669430674	6.13693379475554	5.88134483018919	5.92170450219261	6.78558664591821	7.42913818046239	7.22852719758834	7.68866930728488	7.41331035886281	7.21072688899979	7.47633214938425	7.39242034056488
C10orf25	0.151152767949643	1	28	14	0.921539743870945	1.45102606623031	0.847325234337607	0.583949009640408	-0.143520440799451	1.51921728001272	2.22830114491012	2.2554248973201	2.72929247958693	1.82192836628953	0.831868336388093	1.58373044771156	-0.143520440799451	2.16186572283548	1.87218373627757	0.901633503219221	1.77323247050868
ZNF22	1	1	28	16	0.254891421433972	5.35544590518762	0.114454250271029	0.0213715631335501	5.29997214010809	5.01266115221678	4.98285499505776	5.47367413010994	5.34263582858947	5.35349130976617	4.85275399785663	5.36383142197179	5.71424079729062	4.9861068465251	5.61266812925286	6.01021826797764	5.64115621738181
MARCH8	1	1	28	18	0.241702615392062	5.08870908095142	0.168176150687628	0.0330488829312648	5.25593633617093	4.43911857886263	5.04612667967797	5.40945221517677	5.05381884448925	5.65402242701447	5.3157343753643	5.14671555889913	4.91215897407364	5.1761372257311	5.01780482228381	5.13287655406598	4.55589274643831
FAM21C	1	1	20	16	0.307355658720304	5.17066767089037	0.185009625542148	0.0357806065517822	5.71213990774789	4.61104715877864	4.77446486443751	5.42577769416188	5.0178455885019	5.21732546199683	4.71540337591055	5.28860632933278	5.04571369981301	5.39080487805018	5.1832434712004	4.96512846394879	5.62899808373678
TIMM23	1	1	20	2	0.210312406085698	4.81151572926946	0.150474038378741	0.0312737288716268	4.98630852416902	4.84559961847333	5.08681696294234	5.01544943674515	4.75922453901045	5.23758240015889	5.3314896331296	4.54817296145162	4.1255265700587	4.76719333498624	4.39104575668106	4.7752774540263	4.87699036212033
NCOA4	1	1	28	24	0.119799164335647	7.0533172869339	0.00752384045413916	0.00106670948548946	6.95506954293953	6.7066496440913	7.16135411226365	6.83398397269135	6.88116571088216	7.17508256397224	7.02633746800262	6.99411895907898	7.15529254496008	7.1712918299928	6.96013699014164	7.672930539066	7.0072346925125
MAPK8	1	1	24	10	0.39391437215923	4.17647526314044	0.296603193890745	0.0710175866497814	3.73776428051654	4.61104715877864	4.72376382310908	4.37407934610233	4.33115302020938	4.38508822075231	3.80998363214609	3.50664842392458	4.24143717725195	4.69447234541376	3.79657526995299	3.46145924654062	4.36384057537444
ARHGAP22	1	1	28	6	0.461529687316031	3.28667593553074	0.00800555701855934	0.00243576098635553	3.86047038219009	4.24389337608239	2.4933774635741	3.85283315791918	3.57873344715375	2.85156969984005	3.20395022681449	3.69321540061125	2.2628039908527	3.69519099912841	3.1339453810563	2.93459505730769	2.92719996252848
VSTM4	1	1	28	20	0.614051587771497	7.29221858589503	0.0770106201465647	0.0105606571223088	5.97916460724765	5.9471467574926	6.46482561538381	6.63772716928073	7.18677002282847	7.2764652411189	6.96200251689431	7.87789185829786	7.89745100319133	8.03060037380911	8.32970980432434	8.15701435504407	8.10008762801837
ERCC6	1	1	28	0	0.283822802630245	3.74443200067406	0.0610048595438576	0.0162921531310692	3.86047038219009	4.24389337608239	3.23441823375892	3.33560206018766	4.6221860535511	3.64135032150905	3.71708422708717	3.57155536281948	4.16520722116385	3.59220394294193	3.83687689059287	3.2586940424335	3.56003798665533
PARG	1	1	28	24	0.496703173432295	2.70860095828715	0.548830512035735	0.202625089663559	2.4963616630001	1.86820236565801	2.4933774635741	2.2554248973201	0.785179557962153	2.02204106710039	4.61598782812392	2.61721307683589	3.653872382864	2.64610369390144	2.15321012856942	3.39698617160608	3.65902164918156
FAM21A	1	1	28	26	0.100771491507691	4.89091788759578	0.0683157536464288	0.013967879898309	4.39498239493704	4.92224645947354	4.84732443547625	4.73011594639154	4.80215645640189	4.99738222992462	5.13002035622916	4.96537879591231	5.36823721507259	4.90248397789108	4.76976699654202	4.9199561660819	4.77033074118846
SGMS1	0.388468903781404	1	20	0	0.207891262676766	3.87733580656091	0.0560361183265884	0.0144522221242144	4.81479524518208	3.98269877878536	3.95928691716815	3.90033873354239	4.5484546363037	3.04787748762487	4.33258650710025	3.80540915673435	4.04273290628995	4.19434137671874	4.56906894003884	1.72791571065411	3.5078771483123
ASAH2B	1	1	28	22	0.636991539113668	1.38425800481968	0.465943709686376	0.336601780928167	2.15648770427259	1.0579256600602	1.21598860284172	0.905094964469128	2.06257252893668	1.82192836628953	1.81940347023923	0.964489739296599	2.1085220089596	0.434572623901316	0.759248677382202	0.901633503219221	1.36768543616546
PRKG1	1	1	20	0	0.331162112872641	4.18245363070687	0.204825710810526	0.0489726196380829	4.54889752596784	4.11919906147242	4.20086310820677	4.11689988022323	3.62729160570052	4.27179152884952	4.66655176842668	3.50664842392458	3.70860954253535	4.64387194471312	4.56906894003884	3.74659789363287	4.74801883090278
CSTF2T	0.388468903781404	1	24	22	0.386174110206854	4.1839018592802	0.36727169482145	0.087782100817402	4.51193063536366	3.90927870240487	3.72158804727072	4.26941885503378	2.89710542956264	4.45596007041639	4.80840766205268	3.95886398894441	4.16520722116385	3.92446151367011	4.47004547384238	5.11294412218212	4.50357906654133
DKK1	1	1	28	0	0.805705977275821	5.91432937764975	0.456611932068248	0.0772043460740933	8.40778684839352	7.34077073343793	6.48018046215094	5.90482829822835	5.73490662532286	5.94017928865887	6.32308176468268	4.75792755330415	6.29982763832374	5.0651470961602	3.95143734445935	5.41921087948563	4.97630449378692
ZWINT	1	1	24	6	0.592936080023082	1.69808881400239	0.365882005523135	0.215466942898441	1.95088608908088	1.70423654546687	3.23441823375892	0.474033667777745	2.43410891128802	2.49562260514674	1.81940347023923	1.58373044771156	2.52924999402144	1.6490739992788	0.759248677382202	-0.143520440799451	1.58466238167813
IPMK	1	1	28	20	0.436137934460241	4.10790970488492	0.195443944059775	0.0475774683721414	3.45576348244391	3.06303490458767	4.64420628606464	4.03413417421114	3.80666416943682	4.45596007041639	4.91681785117635	4.00659090279012	5.02429560480914	3.29709876141071	3.66844038855258	4.98719505433573	3.92076720731247
CISD1	0.759272267084767	1	24	22	0.196778822308909	5.5812992921191	0.261255471655328	0.0468090775967212	5.77589551115307	5.75097069851974	5.53205021696521	5.66460710194573	4.82315263910432	5.37193540127842	6.0169657917382	5.08135593590275	4.81571836295851	5.754980270721	5.8279134983437	6.11414355440601	6.25345568984284
UBE2D1	1	1	28	6	0.435744590435896	3.87238724049637	0.165348385434969	0.0426993415601108	4.12811629489336	3.3112308250675	3.86885080967252	3.75285483679982	3.11708028563462	3.44627883810998	3.06006495025343	3.50664842392458	4.41605735334698	3.9662466657125	4.0230502176977	5.5134556313044	4.33419202610786
TFAM	0.759272267084767	1	0	NA	0	4.4073443263715	NA	NA	4.22266377745973	4.678889239298	3.91477737687744	4.4073443263715	4.27129829219267	4.87340776076987	4.39389567744563	4.64182475524207	4.6577740652486	4.15874288364652	4.39104575668106	4.69710644706907	5.39056632845165
BICC1	0.548683931808932	1	28	16	0.0561640381674248	7.05115843694606	0.149580935561695	0.0212136682077563	6.40926128830676	6.97301350264638	6.93492023567857	7.04420441161795	7.10769011591064	6.90438267347565	7.6079563699784	6.75658381576497	6.89113445979191	7.13968508397245	7.32493548026198	7.38786470091778	7.21671243145862
FAM133CP	1	1	20	12	0.58571287507026	2.15370743715785	0.0961827967393556	0.0446591747235101	1.71103526941512	2.27124714534911	2.99887537680634	2.63825682913631	2.53935836099602	0.968937302679329	2.27541680528479	3.36735712870923	-0.143520440799451	2.92568680614636	2.01952887580887	3.18423670285288	1.36768543616546
CCDC6	1	1	28	0	0.481196802335094	5.29664490318981	0.133726527494659	0.0252474028255367	5.66240334953461	5.40869545337364	5.30945085386256	4.94923049910622	4.96214581213867	4.97342498973134	5.86287181025746	4.89103606234314	5.38513872162804	5.32808883900062	5.05244511733622	5.95530639074744	5.03276871627671
CDK1	1	1	28	18	0.588426014791929	2.43252508128852	0.439798239747741	0.18079905655681	1.06324893145533	2.58593146268527	2.22830114491012	2.94051074867347	2.43410891128802	2.35435931863585	3.85428228715654	1.81576889026444	1.73942091399827	2.42420674833883	1.87218373627757	2.93459505730769	3.27804359069837
RHOBTB1	0.182113153050653	1	20	16	0.15860430735683	5.89635598797533	0.210705843838467	0.0357349258199756	5.5754979030218	5.63050123768099	5.84832193135706	6.0168326811127	6.31908054457073	6.17886376202959	5.77342224780998	5.91960377642504	5.87841779556595	6.00598698495746	5.97058867936346	5.24701249923916	6.01268027014663
ARID5B	1	1	28	18	0.197612801720658	7.70352625255017	0.0497729480529324	0.00646106035355635	7.21864456440689	7.84521195616859	7.4220722003839	7.8795232634605	7.81139496457964	7.61907704604588	7.80984190561166	7.67130815755506	7.58642269477649	7.81599451384628	7.9364541903089	7.5670309166939	7.95178938642798
ADO	1	1	20	0	0.367602842955447	4.38442676688726	0.352299613264379	0.0803524912139187	4.72073203428127	4.49036674997341	4.20086310820677	3.90033873354239	4.17658573218586	3.75813237661083	4.95799931095105	3.63366742511586	4.27809304482578	4.7433579846045	4.87027417338088	5.3356793402056	4.10760776228238
NRBF2	0.759272267084767	1	20	8	0.362028868092766	5.00029897884256	0.295832307383852	0.0591629237842753	4.17616442256456	4.84559961847333	5.56122139364203	5.05796492736838	4.59802519278199	4.7090418234813	5.6150866409921	4.98933209326865	4.86474437069127	5.10310050576473	5.10289427370019	5.15253734604353	5.37609026987312
JMJD1C	1	1	28	18	0.350815893732743	5.1718142844192	0.209584415042054	0.0405243505501455	3.97355307321267	4.99502584687888	4.89393037499368	5.40945221517677	5.49432847955886	5.35349130976617	5.29980515744176	5.36383142197179	4.6577740652486	5.50860657421896	5.71351879141105	5.00892920590788	5.51470226188475
REEP3	1	1	24	18	0.0847158672909104	6.25160345738877	0.020561987563903	0.00328907418777511	6.14527934043238	6.4525890457447	6.22159252307266	6.1603276350887	5.9314057115543	6.24038609315804	6.15617779098019	5.95652511776719	6.28189012511116	6.50840214178557	6.48977389422383	6.58841040514231	6.13808512199302
ANXA2P3	1	1	20	2	0.228971985583816	7.30783740354407	0.150176115687146	0.0205500078059093	7.6850534812287	7.85746300542452	7.39397330671377	7.56267675745648	7.38688158711818	7.58785887971624	7.46171666414459	7.16684899078765	7.25979189723342	6.60414799491265	7.15204081818471	7.30683634171099	6.77317960902466
SIRT1	0.548683931808932	1	28	26	1.13740620697831	3.8482855765643	0.736222424606213	0.19131179585261	5.40451734249016	3.90927870240487	2.36691879754543	3.02865939983305	3.88862616758706	4.61925760472811	4.91681785117635	3.36735712870923	4.1255265700587	4.15874288364652	3.1339453810563	3.10572651214877	3.33902466952957
HERC4	1	1	28	24	0.235950003829244	5.38980813038272	0.0442411459842093	0.00820829701428869	5.36360380363639	5.11417236468587	5.58981440268816	5.09926329062778	5.14001310994695	5.46077643277371	5.82997470782612	5.18869950704348	5.65972095661195	5.0651470961602	5.38698298300282	6.24810553186733	4.87699036212033
PBLD	1	1	28	0	0.3949108660037	3.16000093118425	0.294281951035456	0.0931271722521836	3.3757213386809	2.67722422541305	2.36691879754543	2.63825682913631	2.81563756111238	2.62427915542333	3.45472161377704	3.4386831846105	3.19847848718614	3.48129608737841	3.06775441097118	3.79743730427262	3.96012131454625
HNRNPH3	1	1	28	24	0.345953316097692	6.64677781277932	0.352797789744728	0.0530780176022172	7.02888805670461	6.46545263651935	6.16570889995741	6.55108387199838	6.45307714365963	6.57087943927863	7.7377743150346	6.63278441775631	7.13545182310402	6.22833803198158	6.25712868423642	6.75200160212208	6.07674485403345
RUFY2	0.548683931808932	1	28	14	0.180321945930806	4.24144285963664	0.275711971652955	0.0650042876391773	3.80042150953483	4.58770517571107	4.53080812087433	4.59227507177001	4.5484546363037	3.81315970989275	4.20155080767853	3.95886398894441	4.27809304482578	4.32855209446237	4.4178625350314	4.64253551967132	3.61037856315186
SLC25A16	0.120192382848633	1	20	6	0.932758182476476	2.27291767951049	0.897675927730194	0.394944320167162	-0.143520440799451	3.47284579673509	3.16009634607525	2.10133703200164	2.53935836099602	1.31234202902532	3.13380062149987	2.48867022751489	1.73942091399827	1.84097707400254	2.15321012856942	3.84654599136018	3.07791879749748
TET1	0.0005747261997262	0.790535887723388	24	20	0.233406044768909	4.00148140104528	0.23163219883785	0.0578866113878081	4.22266377745973	3.83192092219481	3.82141401392629	3.90033873354239	4.0397785874077	4.34830245845039	3.89726115447943	3.85839522247329	3.76134561642705	4.00685557153533	4.18792148700282	4.29875545356212	3.96012131454625
CCAR1	0.548683931808932	1	24	10	0.233466240263251	7.11591883107729	0.222022982073513	0.0312008873827895	6.60626115854563	7.44835691865247	7.32336421014613	7.45145991220252	7.1745683126426	6.77176238959997	7.7583187652464	6.76354560562626	7.30933368772841	7.18019658856148	7.11973729209095	6.55924644648765	6.84851597377465
DDX50	0.120192382848633	1	28	26	0.370261956011914	6.22140079254599	0.319600233793282	0.051371105069489	6.16921931084409	6.13599432077974	5.56122139364203	5.75782680864721	6.06960040838063	6.23031284115518	6.987087387572	6.16016901721853	6.6881924963934	6.06486908932318	5.97058867936346	6.6656983955364	6.12948029341992
DDX21	1	1	28	6	0.255705671497031	7.92437575240196	0.0407169139402941	0.00513818567070755	8.24555399435329	8.55705019597618	7.94625448856391	8.10661876581773	8.1305814691295	7.60355240162835	7.86501122407521	7.7078589388758	7.55689302910742	7.8526611510338	8.06713419648359	7.42471396994207	7.97838753684351
KIAA1279	0.120192382848633	1	28	14	0.239329018663708	4.69407277747607	0.404508313960307	0.0861742740549934	4.02693534623288	5.081122599814	5.14577826755337	5.21650619875507	4.86424995742731	4.49013177609567	4.66655176842668	4.37716256908466	4.27809304482578	4.66939397549646	4.96423310682763	5.1910729371762	4.30392136799448
SRGN	0.269101639101639	1	28	24	0.202145446924077	4.80737201133909	0.384240467589975	0.079927342149447	5.06497926185136	5.01266115221678	4.64420628606464	4.78176459706577	4.78085018855165	5.06695562329218	5.94709765097135	4.09755421334197	4.60103467201475	3.9662466657125	4.7275180083916	4.33362133724649	5.08710602309715
VPS26A	1	1	20	8	0.199278747205601	4.86063033762335	0.0720629705449712	0.0148258488178319	4.72073203428127	4.84559961847333	4.6166813682688	5.09926329062778	4.71497576022104	4.67973023679782	5.70249645369987	4.7010437800831	5.00255474127215	4.48046254871456	4.85072510076405	5.22860593255466	4.58135500861763
SUPV3L1	1	1	20	14	0.325064648788391	3.35028363888849	0.204181555857798	0.0609445580928602	3.60364320864873	2.4884691538538	2.99887537680634	3.99089985494899	3.42240803928072	2.19774761345026	3.97955856675852	3.1294151581864	3.0367527792678	3.74405270049742	3.83687689059287	3.18423670285288	3.61037856315186
HK1	0.548683931808932	1	28	12	0.483023300447292	7.36475434703476	0.326548841854093	0.0443394071908956	7.04191304248903	7.38206141474169	7.81314374534733	7.81281422125609	7.68519849514056	7.24178589906944	6.74975509678541	7.56374667310739	6.96606358553146	7.38277832629114	7.54464364807	7.42066577911505	7.4314469248674
COL13A1	1	1	24	6	0.834938355687042	1.51230456071609	0.387295871510422	0.256096477899289	2.77123714864806	2.9208400197497	2.36691879754543	2.10133703200164	1.09241483609694	2.02204106710039	1.81940347023923	1.58373044771156	1.51211075505498	0.434572623901316	0.377354931030991	-0.143520440799451	0.801518601028342
H2AFY2	1	1	28	24	0.528559198754661	3.27716828601114	0.307362563674396	0.0937890693579569	3.3757213386809	2.67722422541305	2.71722662670384	2.52158082318552	2.81563756111238	3.51427583546381	3.45472161377704	3.63366742511586	3.70860954253535	3.15978458129646	3.42580531533491	3.89403792357954	3.3975323422718
AIFM2	0.548683931808932	1	20	16	0.146718554135624	5.0114211007141	0.277353610804854	0.055344303587925	4.02693534623288	4.38598268066221	4.79916249546529	4.87982531402212	5.58316629661109	5.35349130976617	5.14792668709592	5.20924202926413	5.14827935619831	5.39080487805018	5.3031628075429	4.40092274564187	5.15651177273536
TYSND1	1	1	28	10	0.972094903152022	2.99368993589433	0.578511843514258	0.1932437413033	1.42319864145209	3.06303490458767	2.99887537680634	2.84662369873566	4.00344906520532	2.62427915542333	1.62854569468563	3.4386831846105	3.70860954253535	2.74544112948678	4.09127582775422	3.84654599136018	3.07791879749748
SAR1A	1	1	28	0	0.263717769498057	6.79723114925385	0.0993398982354236	0.0146147594592731	6.97557933916472	7.03040957725732	6.83096621524963	6.5658906156893	6.73372359141363	6.46317859765081	6.97710571765701	6.47207897712743	6.99387705085319	6.95486345038898	6.47707960657154	6.99461443625943	6.83270035154953
PPA1	0.0481594158156658	1	20	4	0.393596456376771	3.94775788846023	0.57861314060138	0.146567534521997	4.17616442256456	4.21371556291158	4.04438684629608	3.70014144289254	3.52848382403481	4.14883338965195	5.29980515744176	3.57155536281948	3.59697626358914	3.59220394294193	4.36372105253078	4.87332363139828	3.14775737874045
LRRC20	1	1	20	14	0.942596557779322	1.54556353496845	0.39811759319527	0.257587335743786	0.582526808842221	1.30693030862952	-0.143520440799449	1.50590524193409	1.91391589484556	0.51737929896833	-0.143520440799451	2.34754402297345	2.1085220089596	2.01032469787505	2.59042659588997	2.3890806519387	2.46264350802298
EIF4EBP2	1	1	28	20	0.211437366544577	6.95654494169533	0.0542442383953589	0.00779758326151766	6.65793642190642	6.63444657907708	6.9404815668996	6.43490680240069	6.7881275407295	7.04319819101626	6.96200251689431	6.64036835135296	7.14540629130442	7.09800305061356	7.06565065870742	7.55230491910268	7.43843062258531
SGPL1	1	1	28	16	0.522036363310743	4.53086590177349	0.269007783178054	0.0593722676878955	3.86047038219009	4.4127952469569	4.40773044400658	4.78176459706577	4.92378087250141	5.51156830085839	4.20155080767853	4.44801716450795	4.81571836295851	4.66939397549646	3.87608321504563	5.17193380251864	3.88030941442481
PCBD1	0.182113153050653	1	28	26	0.204328464862477	4.60667067988232	0.422924885394243	0.091807058672804	4.43502777597932	4.4127952469569	4.37524745162798	3.80370988246503	4.2404131912637	5.21732546199683	4.48123488540533	5.08135593590275	4.86474437069127	4.29615167030242	3.91425220626141	5.11294412218212	5.27047448223375
UNC5B	1	1	28	18	0.155113284109977	5.92268085100102	0.0116245956263567	0.00196272531287786	5.64543602320638	5.56028792594656	5.48715677344136	5.82090730834662	5.54576073185285	6.08136261613121	5.73839516373162	5.73358758239193	6.61127153518302	5.82478543726699	5.84777199905767	6.28420176456147	6.81133948601986
SLC29A3	0.120192382848633	1	28	8	0.149749542400471	4.00612714691877	0.383678741339081	0.0957729815525648	4.26771109513986	2.9208400197497	4.69772908428942	4.50277082314858	3.9661810191542	3.70092267343854	4.01901122964994	4.00659090279012	4.84043960849456	4.61789027233643	4.0230502176977	3.52317389574794	3.33902466952957
C10orf54	1	1	28	18	0.714172132872709	7.10320873175651	0.120402935606067	0.016950499436653	5.97916460724765	6.23697312214268	6.65948019830877	6.95702959055761	7.28840657435865	7.70159904735382	7.38452324251788	7.68237095078007	7.49206073444185	7.22391413504455	7.35299755319254	7.09962969681892	7.25677188638741
PSAP	1	1	28	14	0.189269280621713	11.9296292940362	0.0203463507512894	0.00170553084675152	11.6969567970834	11.5270397066947	11.9672242063847	11.8268900503231	11.954716003705	12.0686239011829	11.7541144124674	12.2189580652395	12.0117305939165	12.1699099684262	12.0117565660334	11.7083970011808	12.1561778076348
[truncated: 9,741 more rows]
