# Supplementary material for: Fibroblasts as an in vitro model of circadian genetic and genomic studies
Source: Mamm Genome. 2024 Jul 3;35(3):432–44. doi: 10.1007/s00335-024-10050-7 (PMC11329553; doi:10.1007/s00335-024-10050-7)
Supplement: Supplementary file 6 — Supplementary file6 (ZIP 46445 kb) [file 335_2024_10050_MOESM6_ESM.zip › MetaCycle_Results/metaJTK/meta3dSubjectID_2014L00641_QuoteOrderedDesignTable.csv]

CycID	JTK_pvalue	JTK_BH.Q	JTK_period	JTK_adjphase	JTK_amplitude	meta2d_Base	meta2d_AMP	meta2d_rAMP	X2014L00641_TP_0	X2014L00641_TP_4	X2014L00641_TP_8	X2014L00641_TP_12	X2014L00641_TP_16	X2014L00641_TP_20	X2014L00641_TP_24	X2014L00641_TP_28	X2014L00641_TP_32	X2014L00641_TP_36	X2014L00641_TP_40	X2014L00641_TP_44	X2014L00641_TP_48
LOC102723897	1	1	28	16	0.910588293236157	1.1133002994044	0.0412385273864608	0.0370416925321252	-0.143520440799451	1.49759015567285	-0.143520440799451	1.9179140255417	1.73359074749619	1.24544691688149	0.731348755157157	1.25265313499173	2.4926020344562	1.09853925371774	-0.143520440799451	1.74608967210294	1.19686695426661
LINC01128	1	1	28	18	0.496654604745903	2.34404488761739	0.101744690449271	0.0434056066872889	-0.143520440799451	3.39194684717034	1.78143357037484	2.60348450962772	2.52250336936068	1.93980295292015	2.71521922872531	1.75179879173879	2.94988228876972	2.07090271467847	2.56608773690098	2.95661321626145	3.34378842975321
NOC2L	1	1	28	26	0.725439557182616	1.71411432419052	0.253777873128219	0.148051894524634	-0.143520440799451	3.17927279315463	0.621430200703275	1.03892045878095	2.30422965881645	2.11272346714772	2.33832869721034	2.27657614861564	2.84842270514974	1.3524201774911	2.01462258880931	0.914546842079451	1.19686695426661
KLHL17	0.548683931808932	1	20	0	0.328454033137052	3.7186005039524	0.266681888265053	0.0717156596901452	3.60860195243064	4.36239266818771	3.69310312299829	3.251821209927	4.15760727127685	4.3538037318542	3.42206985569692	3.28839052062127	3.75477457398031	3.81660557996086	3.93812928403141	3.41980892044848	3.40803880409976
HES4	1	1	24	18	0.136719379764473	2.16107411498247	0.0978256605597291	0.0452671474252157	1.36643998565656	2.62781811629297	2.23384521519896	2.12216051099794	2.30422965881645	2.75867788247208	2.10510187405276	1.25265313499173	2.19485963537634	2.20586737462056	1.47849147492039	2.65386025029055	2.78995838108486
ISG15	1	1	28	24	0.484304606990066	5.61545495974453	0.0419548160187789	0.00747131199867865	5.91403360022123	4.22114238970106	5.13308194410324	5.60302305413484	5.20184937571287	5.60827652712022	5.91081975166762	5.75741699543243	5.88632757394402	6.16537612748234	6.27444941561922	5.66869936335778	5.61446354216327
AGRN	0.548683931808932	1	28	12	0.683133539625535	5.1933224506111	0.417608744911126	0.0804126354337937	5.17148299206627	4.6917852067418	5.93189723711192	5.55091904871415	5.65878779385518	4.690457361871	4.53445754083163	5.22303377229483	4.99388547284037	5.00984378101344	5.88812255948934	5.21540994625252	5.32936162299059
C1orf159	0.269101639101639	1	24	10	0.332656978666923	3.00393579679457	0.703949537087378	0.234342404334522	-0.143520440799451	3.45639917788337	3.69310312299829	3.87753758193324	3.1655527640712	2.53373339729027	3.1426715690454	3.49155827858135	3.29657479922229	2.54833516378743	3.45137193418339	3.04488875017836	2.88332107785431
SDF4	1	1	20	16	0.137566055319334	8.88686463729507	0.0595874417489395	0.0067051141410292	8.88222339954852	8.79147653515097	8.81303608400532	9.10108441970454	8.6315923294962	8.96351335160099	8.63104627454886	8.8436639021343	9.12185525063757	9.00758386516009	8.84724841813581	8.92143058259607	8.89548489821592
B3GALT6	0.388468903781404	1	0	NA	0	6.30764717632293	NA	NA	6.38750384638176	5.82117149604444	6.25253817477314	6.8271174192496	6.08460034805493	6.72044724099162	6.05701995979034	6.30764717632293	6.1647965277283	6.29215068452128	6.3650412247367	6.42032615824331	6.66162534244038
UBE2J2	0.00511161292411292	1	28	18	0.30175580633828	6.57528843652643	0.294883571458801	0.0448472450000355	6.20324092108456	6.3139654602438	6.4004264527883	6.58088930387759	6.87627237769212	7.18499840882972	6.41704600052108	6.53152756122428	6.33387096166318	6.41565916964181	6.73989158344465	6.87031724252293	6.54502646358018
SCNN1D	1	1	28	20	1.30819682107139	2.58470899728171	0.162439475733111	0.0628463304394986	-0.143520440799451	2.24552782558522	2.23384521519896	1.03892045878095	2.30422965881645	4.08975620700462	3.01376540246237	3.55338461641874	1.58700327368219	4.2505325368355	3.07559532079613	3.04488875017836	3.20600878316326
ACAP3	0.759272267084767	1	28	0	0.719568165508182	2.56740444151411	0.751101416166431	0.2925528226178	4.20727619203904	2.51129226139225	0.621430200703275	1.67990649727089	2.0469417651392	3.20327087927678	2.53904651296698	2.6605525835125	3.57588576307651	2.73847288646202	1.11068651897413	3.54617493397983	2.46701667174861
PUSL1	1	1	28	18	0.403513746022499	1.43629807477743	0.178720739534324	0.124431510890954	-0.143520440799451	1.22903826040335	1.11868641333523	1.67990649727089	1.08094830016191	1.51574141544292	1.97263376678769	1.94870438763507	0.516057694760746	2.07090271467847	1.77131951437084	2.4097494525143	1.46193788966607
CPSF3L	0.388468903781404	1	28	20	0.238897163739729	4.14251151576553	0.0856944293838897	0.0206865880897988	3.91896304633503	3.63409398494813	3.82784368304379	3.9861630259162	4.25225585641638	4.31891480067819	4.00026773990585	4.10077927728111	4.18757431986632	3.97619416091843	5.09343275529741	4.09337890000557	4.40935855154248
GLTPD1	0.548683931808932	1	28	12	0.745829395517846	3.68092462705176	0.53468101587147	0.145257257359199	3.60860195243064	2.51129226139225	4.56660969908271	4.43257115406088	3.94736063041652	4.04775717172464	2.79584428435286	3.13507948677412	3.63801284323149	4.18668213057173	3.36620064669432	4.21251948597399	3.88521935452534
DVL1	1	1	28	16	0.444386885400318	5.82140335799268	0.0419168059256958	0.00720046410598653	5.38868882883524	5.91589567936921	5.37236729795594	6.31538493196784	5.81166106900356	6.31396860430134	5.57616112759936	6.05326636524324	5.9852443015999	5.91257040996574	5.80964783858565	5.47575296703705	5.75696159924386
MXRA8	1	1	28	16	0.331041630388434	10.197206722487	0.133080034816675	0.0130506361632548	9.76979027925607	10.1698558956638	10.0421664175447	10.2959756346192	10.2424923001317	10.5575273331546	9.70897755464098	10.1021975636847	10.3606729930163	10.2257152096659	10.1639296659227	10.4389138726052	10.5150857660641
AURKAIP1	1	1	20	16	0.110251111804411	7.10559303209352	0.0185968479624377	0.00261721264902762	7.31294161756543	7.11426757656965	7.15702299998492	7.11120335644298	7.2029042779325	7.10021316063101	6.94922924118144	6.82265566304662	7.33515955891052	6.84076252141125	7.05086993629938	7.17419563723534	7.17694027997999
CCNL2	1	1	24	10	0.109961197631864	6.90683550235903	0.123831633137947	0.0179288522356805	6.29831217454971	6.88175830572365	6.91360422857077	6.84885877625603	6.61644860368662	7.0585218678526	7.0553893011384	6.93143563199914	7.26306393144119	7.10535424811981	6.83804765989596	6.9178473652651	6.95297809607878
LOC148413	1	1	20	0	0.662435501955721	2.56295679080009	0.145160002012534	0.0566377094352881	3.00282435332305	3.39194684717034	2.02530105285571	2.12216051099794	2.79823744626517	2.53373339729027	3.52025514104122	2.27657614861564	2.4926020344562	3.68414401869497	-0.143520440799451	2.4097494525143	3.13184831696958
MRPL20	1	1	28	22	0.214818829661919	6.90486561432377	0.0532682208485742	0.00771459197382092	7.02399525508131	6.63260653598641	6.91360422857077	6.60664085807206	6.94400690827296	7.0690581843653	7.09973397781463	6.96594625592186	6.82938401128971	7.1932748051805	7.02331620012118	6.47695786313782	6.93673489376132
VWA1	0.388468903781404	1	28	20	0.504442322586501	3.04398185984184	0.491017558853945	0.161307649474448	3.00282435332305	2.73563154607541	1.11868641333523	2.8533788726151	3.7011603427905	3.48085903571258	2.79584428435286	3.49155827858135	2.35139822583205	2.82490201937091	4.25481068303347	2.86258220640917	3.79198347603323
ATAD3B	1	1	28	0	0.980570836945113	3.81062733954587	0.504269207038987	0.13233233326329	4.85442103311355	3.93482795889718	3.08787238373867	3.93287241017493	2.87956347945129	2.53373339729027	4.41191099921225	3.77717518832426	4.01101407680351	4.42669946041088	3.99597515926405	3.20672113395219	4.17096202548302
ATAD3A	1	1	20	16	0.263249691519945	5.5463497868827	0.108491323105111	0.0195608512398003	6.24361797984602	5.29547659559138	5.6879755284495	5.86726440292401	5.3660633766818	5.78484345846367	5.27237646431404	4.99695311029017	5.57309294735484	5.3384086329288	5.48547463829677	5.6547396964449	5.39424341220244
TMEM240	1	1	28	18	0.6217984789886	2.96798288863444	0.140271938091615	0.0472617071441923	1.77182201060675	2.38452109697838	2.23384521519896	3.06631173150815	3.02963310126675	3.60189498752014	2.79584428435286	2.86942563743456	3.04467301241793	3.89860542496474	3.45137193418339	3.12807291972406	3.27654275341902
SSU72	1	1	28	14	0.0613095108681582	6.61983238342404	0.0155898718212569	0.00235502516050009	6.55729712300631	6.59014787881249	6.57343571640034	6.57220228386848	6.6859213370554	6.71374802164348	6.52741701437315	6.70499983566642	6.72590844989167	6.29971607181339	6.8770536701477	6.59130674453893	6.64838696338759
C1orf233	0.759272267084767	1	24	10	0.720465114005605	2.90158652154699	0.782536399841875	0.269692595423508	1.36643998565656	2.38452109697838	4.06459070974335	2.60348450962772	2.71205167935746	2.53373339729027	1.66446312551875	3.61266992423319	4.26836151384345	3.193105601353	2.71129700682696	3.04488875017836	2.88332107785431
MIB2	0.759272267084767	1	24	18	0.352027215127537	4.53101078626629	0.382953207229276	0.0845182731389704	5.04924298185497	4.32835533386598	3.89077107946761	4.99723044015047	4.52924739230345	4.45367695370463	4.27798055422872	4.21995263081469	3.96327829689076	4.72523729791641	5.24425969946461	4.69414924787983	4.52975831291966
CDK11B	1	1	28	18	0.51146659148936	4.04112505064665	0.400968228706026	0.0992219304477756	2.75721654305885	3.9793761285392	3.89077107946761	4.71103872637966	4.65005698693293	4.45367695370463	4.09889906333123	4.7813615284805	2.73928441223658	4.15366497496151	4.39040157666001	3.28130260041275	4.55835125950258
SLC35E2B	1	1	28	20	0.706619124939023	1.54368937096718	0.195991467169421	0.126963021742273	0.40442836398209	0.469789243285097	1.11868641333523	1.03892045878095	1.5470410830498	1.51574141544292	2.62982033772009	2.76876588767599	1.81925186842251	1.92199662170103	0.615788778723578	2.4097494525143	1.68578321690822
CDK11A	0.182113153050653	1	24	12	0.526959167272866	3.00528971067025	0.769662979185053	0.256102756566987	-0.143520440799451	2.83594522993861	1.78143357037484	3.93287241017493	3.40412075398645	2.65058536388103	2.44217545159906	3.87726974292847	4.01101407680351	3.89860542496474	3.17910566384188	3.54617493397983	2.88332107785431
SLC35E2	0.759272267084767	1	28	22	0.213685874864644	6.5369465236674	0.122009610515475	0.0186646181169958	4.6533016987607	6.66023362185221	6.04687952995484	6.21850553048607	6.92017941377235	7.20424405212277	6.39132866267698	7.15728480665031	6.4596166898985	6.44324536753628	6.83804765989596	6.84595177301711	7.03155914039272
NADK	1	1	28	18	0.522005552262309	3.18157021103916	0.326347855979888	0.102574463026952	0.800596707036333	3.45639917788337	2.85523805357272	4.03755510069735	3.56027184843447	3.76630709836833	3.69860045877002	2.12193444840977	3.57588576307651	3.58855756250353	3.07559532079613	3.28130260041275	3.46954937384047
GNB1	1	1	20	2	0.113010500478511	8.32358527783906	0.046984509568352	0.0056447441817464	8.43623520979883	8.33626718815905	8.61295387809298	8.50366960238784	8.22204390914233	8.35208682976778	8.59770048174386	8.02486343307171	8.16433270502592	8.24278582014792	8.24095707585497	8.32978327663161	8.20443272358029
C1orf86	1	1	20	10	0.287823268186962	4.76191755019769	0.112293411591182	0.0235815531049084	4.2711729086421	4.25777248180286	4.74749943312569	5.09750093130755	4.45158695305734	4.690457361871	4.60328117553385	4.80696995683192	4.92079148482468	4.50732209216644	5.09343275529741	5.42730775681271	4.97368615550084
SKI	1	1	28	12	0.110417895148206	6.08205591662489	0.138241509610046	0.0227294045804761	6.22760250456495	6.14826053429832	6.50469020730248	6.12656494356097	6.20781101203377	6.063025531568	5.7481156872907	5.93049350476659	5.88632757394402	5.81035178993683	6.13979900140591	6.26359217674266	6.13464374511886
RER1	1	1	28	6	0.286337986893151	6.88101234774964	0.0264395301973774	0.00384238958763446	7.55997136669795	7.0686068733568	6.91360422857077	7.08090310878679	6.71390915374398	6.67288598544239	6.59093162634635	6.60635808883351	7.02225767673222	6.6819424939454	6.51105706847184	7.18880049139969	6.85841713586164
TNFRSF14	0.182113153050653	1	28	12	1.0133012322996	3.67570361478471	0.674075078614304	0.183386678921278	1.58332290835637	3.51809481994805	4.35974353902452	4.74235163962786	3.90913557967853	2.85923311884461	3.26099864150207	4.01548425685604	3.86278987978215	3.43214029271488	4.39040157666001	4.28680937418343	4.17096202548302
FAM213B	1	1	28	24	0.380555995415607	3.3079273796145	0.199755561937116	0.0603869248061895	4.10578965937334	3.17927279315463	2.02530105285571	3.56369979950076	3.09919300457638	3.71355783320034	3.07965774307092	3.72439718537981	3.13361774521147	3.5382794900112	3.36620064669432	3.48437503893763	2.78995838108486
MEGF6	1	1	28	20	0.110062496823315	6.53470464396692	0.0873320459640157	0.0133643447901878	6.51833186361255	5.90438973832231	6.61129645390392	6.64027647910682	6.66313346322725	6.71374802164348	6.76123408358999	6.59169927355935	6.49361897732637	6.49028724308191	6.82214509726571	6.29992299774871	6.38662603914762
TPRG1L	0.182113153050653	1	28	20	0.411974964350426	7.4548384612503	0.241292029580003	0.0323671707756273	7.03323845913843	7.01076253349086	7.11151448964231	7.3123871535535	7.7242817377698	8.04829922150617	7.34720265058054	7.72918321624446	7.28749831581759	7.47634430524129	7.45315406359082	7.57343032373683	7.65516040622837
WRAP73	1	1	28	6	0.726858180568695	3.60085280684217	0.350704769174655	0.0973949194780367	4.55404771215493	3.74145642225783	3.69310312299829	3.93287241017493	3.7879799494203	2.40657612090443	2.62982033772009	2.54355943810787	4.48667804566745	3.193105601353	4.30143801280915	4.17388893196511	3.58522123045841
TP73-AS1	0.548683931808932	1	20	10	0.480245673101799	3.64829273633919	0.41869460507067	0.114764531064139	2.92550954971208	3.25370246600337	3.46398621102222	3.93287241017493	2.52250336936068	3.27783342447824	4.00026773990585	3.97086799070439	4.52005573223383	3.48618575503843	3.07559532079613	4.69414924787983	4.09492905256418
LRRC47	0.182113153050653	1	28	22	0.413446994932036	6.64787028977372	0.338858987912391	0.0509725631129793	6.53794603924006	6.5240208601562	6.20380618150979	6.1026342016135	7.07062273470693	7.26507630718214	6.69445415524982	6.66354781452735	6.38910920058318	6.45684314889503	6.7142723998166	6.45295881470305	7.04172051015673
CEP104	0.548683931808932	1	28	22	0.145872889067841	5.2373717984732	0.238738297081615	0.0455836068677064	5.20458726588118	4.89148214090528	4.99669710288414	5.47838402603114	5.2937285850241	5.47200504645212	5.25821819796827	5.43495752376561	5.08591755706265	4.83344054773995	5.2201916278081	4.94416638613861	5.75696159924386
DFFB	1	1	24	6	0.409599215089609	2.81085740258731	0.4200412333446	0.149435269451223	3.21263905586283	4.02258982390836	3.46398621102222	3.41617179738397	2.79823744626517	2.85923311884461	3.1426715690454	2.96351789057089	2.62120925395765	2.54833516378743	0.615788778723578	2.4097494525143	2.46701667174861
C1orf174	1	1	28	8	0.346899855018378	4.26106507681437	0.333827689250398	0.0783437199931177	4.33235926765236	4.89148214090528	4.21970195402218	4.54338831077815	3.98459897320349	3.12464370626046	4.51076686543686	3.8280903648317	4.86992016721175	4.31167643021617	4.30143801280915	4.72119303901782	4.05535512149987
NPHP4	1	1	28	0	1.20016597760865	3.31183546723736	0.542263836561896	0.163735137788786	4.83340986950539	4.10531773097801	1.78143357037484	3.56369979950076	2.52250336936068	2.26711850069662	3.47199760992053	3.13507948677412	3.96327829689076	3.48618575503843	2.71129700682696	3.82077597174325	3.05366813446215
KCNAB2	1	1	28	8	0.683275726280599	1.5135403046463	0.139234372130718	0.0919925103436584	-0.143520440799451	2.62781811629297	2.57774171512764	2.30104476948154	1.5470410830498	2.65058536388103	1.66446312551875	1.52370603684634	1.58700327368219	0.397617649676313	2.01462258880931	-0.143520440799451	1.19686695426661
RPL22	1	1	28	6	0.300277705605119	8.08552072903557	0.174959428662387	0.021638609871359	8.46384200926574	8.11454813331216	8.38605593653718	8.13033989014764	7.86322447871006	7.51672277062925	8.01932814853538	8.03030923421117	8.25137245983883	8.05662905356959	8.08976570095552	8.14491382468457	8.15380325657532
ICMT	1	1	28	2	0.475606220387214	6.411059115766	0.144589001313815	0.022553060064326	6.29831217454971	6.950501720748	6.79523891947447	6.47302461338135	5.64722251780174	6.04178610263533	6.73591398032857	5.88312495962547	6.58319279172162	6.39461774875044	6.73989158344465	6.56915056174473	6.19961675113968
GPR153	1	1	24	10	0.420397742339797	3.01589951856797	0.12941344077393	0.0429103953819321	3.39577835659447	2.62781811629297	2.85523805357272	4.03755510069735	2.0469417651392	3.34873100721851	3.07965774307092	3.3593400316113	3.51096242397691	3.193105601353	2.01462258880931	2.65386025029055	2.97100737545498
ACOT7	1	1	28	8	0.533792713954827	4.05788742150248	0.251997110644425	0.0621005672333611	2.84381561704113	4.6372217111297	5.20912425625723	4.54338831077815	3.86987010464355	3.91388466133393	4.53445754083163	3.49155827858135	3.37163334047376	4.0852734976168	4.34660542664335	3.82077597174325	4.31196931395043
PLEKHG5	1	1	28	20	1.45437953058332	1.63394688104208	0.166229733890716	0.101735090546334	-0.143520440799451	-0.143520440799451	0.621430200703275	0.565595681740873	2.0469417651392	2.85923311884461	2.10510187405276	1.94870438763507	2.73928441223658	2.90644470549863	1.47849147492039	2.95661321626145	1.19686695426661
NOL9	1	1	20	2	0.234825790663721	5.08288356459128	0.167094639937852	0.0328739853696192	5.25286155613525	5.6387830350786	4.44608075511084	5.73341399348666	5.2937285850241	5.21167743751719	5.10842433779911	4.92860740257016	4.89558003806784	4.50732209216644	5.03943708118969	5.62640848279457	4.61389126609376
ZBTB48	0.468576417795168	1	24	16	0.85983037186862	1.8354168428943	0.74112397821761	0.403790550951314	-0.143520440799451	-0.143520440799451	1.11868641333523	3.49182072860579	1.89875700274069	1.93980295292015	2.44217545159906	0.918613108998112	2.94988228876972	2.54833516378743	2.84321805238965	1.74608967210294	1.87951701486721
KLHL21	1	1	28	22	0.184236463689776	6.27102173650365	0.0460093401010174	0.00733681719410998	6.18676828066357	5.71978814500955	6.00482772279992	6.0535478955267	6.24664886144558	6.42476819136835	6.25538022652076	6.36910818910535	6.66752878292173	6.34429373777733	6.46058816057021	6.36995001062385	6.37863138715075
PHF13	0.120192382848633	1	28	10	0.179943801793572	5.55005299761704	0.239963118445393	0.0432361850505613	5.51282134574279	5.65260369623566	5.59655413002921	5.76425012355456	5.08669407195372	5.33902497791809	5.214890131458	5.45128919391217	6.14353709407713	5.81035178993683	5.84155175985637	5.58284036059001	5.39424341220244
THAP3	1	1	28	16	0.714126242280884	5.33547265524095	0.223846459340651	0.0419543822646659	3.60860195243064	5.42995365160365	4.5275416217808	5.23593913649191	6.02329089807571	5.79757098367137	4.9234225133034	5.90700363210614	5.55710286089388	5.39601049643315	5.31414466970628	5.82645879713183	5.86391382769891
CAMTA1	1	1	28	6	0.418544924796815	4.58807289842152	0.0439733431971499	0.00958427299886156	5.10290457258454	5.22322528220614	4.5275416217808	4.97103476184292	4.69568368528308	4.24649895096888	4.22072157348841	4.72873927538292	4.79008303808088	4.11987446367031	3.27568394396651	5.15718831968477	4.55835125950258
VAMP3	0.120192382848633	1	28	6	0.253788803839963	6.41088919926191	0.0938975394915172	0.0146465703232443	6.66825037056807	6.48593022981848	6.46388439656426	6.74447282366888	6.24664886144558	6.24129768493957	6.29058708213377	6.41978221784637	6.56731487191119	6.32958703079504	6.32045627499458	6.30886452765543	6.31302737635623
PER3	0.388468903781404	1	28	18	0.92793891166821	1.35105040441831	0.945727388570588	0.699994156752252	-0.143520440799451	-0.143520440799451	-0.143520440799451	-0.143520440799451	3.22899392356567	3.04148307530452	0.731348755157157	1.52370603684634	0.967004039627234	1.92199662170103	1.11068651897413	2.27022559071744	3.13184831696958
PARK7	1	1	28	26	0.14614345774568	8.43491064791782	0.0688824108566633	0.00816634742582212	8.43971508811484	8.46128281191115	8.34451115704921	8.0132776210385	8.30718399339327	8.53801537911035	8.56644129486747	8.32211759122145	8.36823920877208	8.83219122325052	8.45458944763961	8.47786087529258	8.46635182354272
ERRFI1	0.182113153050653	1	28	2	0.139600673545144	4.0539290231574	0.206862291753905	0.0510276057060295	4.55404771215493	4.39564543826574	3.89077107946761	4.39365622265449	3.65570927302241	3.9599029978073	3.96583303996028	4.18131174720341	4.18757431986632	3.85818801206245	3.81497697056485	3.41980892044848	4.37762037720647
RERE	1	1	28	2	0.174214608802157	6.23851111666855	0.0654653480541631	0.0104937455155362	6.21140724249207	5.93863587715924	6.79523891947447	5.96341072215372	5.9778463077441	6.03104796756496	6.24823456803594	6.2340422557548	6.21661363564043	6.39461774875044	6.78160445906018	6.21685300763389	6.07652439483614
ENO1	1	1	20	16	0.148882854907173	9.53254343920661	0.0809606744403874	0.00849308214084841	9.69677760670167	9.40126742088183	9.56621301330934	9.61403732599596	9.4552603285785	9.62907888510443	9.36201186690087	9.30667424221705	9.62686113260485	9.51861968000088	9.6367210492212	9.53246467821785	9.471098581233
LOC102724571	0.548683931808932	1	0	NA	0	2.71521922872531	NA	NA	2.75721654305885	-0.143520440799451	3.46398621102222	3.16204614445389	2.52250336936068	3.41630709761202	2.71521922872531	2.27657614861564	2.4926020344562	1.92199662170103	2.56608773690098	3.28130260041275	3.63975551236275
H6PD	1	1	20	8	0.0995860192558344	5.64128228773721	0.128613258136599	0.0227985857783032	5.45896534317939	5.67985405443413	5.45797422768395	5.55091904871415	5.53873828734835	5.51887370507638	5.5988101267383	5.74422211007838	5.65048832950728	5.26301337440713	5.77702240471316	6.05621863841272	6.10587671935872
SPSB1	1	1	20	8	0.15559953443716	3.75759100089517	0.0875292227081791	0.0232939728372053	3.83688679798698	4.02258982390836	3.82784368304379	3.93287241017493	3.09919300457638	3.91388466133393	4.09889906333123	3.72439718537981	4.01101407680351	3.193105601353	4.15677601348424	3.60543592777466	3.46954937384047
SLC25A33	1	1	20	10	0.287322194063892	2.46202915943452	0.271916433982612	0.11044403472665	2.22330534612055	1.91949497484897	2.23384521519896	2.60348450962772	2.18131366558055	1.51574141544292	3.07965774307092	3.13507948677412	2.73928441223658	2.98362403315668	1.77131951437084	3.28130260041275	2.20296793881591
TMEM201	0.388468903781404	1	20	14	0.656766954426939	2.58117825743702	0.421144872262115	0.163159933278026	1.36643998565656	1.49759015567285	1.78143357037484	3.49182072860579	3.22899392356567	2.65058536388103	2.33832869721034	2.76876588767599	3.69757462194504	1.5682386568754	2.56608773690098	3.12807291972406	2.78995838108486
PIK3CD	1	1	28	8	0.299251637319738	5.39689354284937	0.0163872214216968	0.00303641739300363	5.20458726588118	6.11869357849388	5.61530774739152	5.3004756683424	5.12054408871752	5.93062905600209	5.17022040735036	5.38482304857306	4.99388547284037	5.64201114470559	5.11969119264239	4.79940960352405	5.74457340624497
LOC101929074	0.388468903781404	1	28	12	0.680341769256814	1.3502179725415	0.612051097237936	0.453297993127642	-0.143520440799451	0.898794163600483	2.02530105285571	2.30104476948154	0.775727526358268	1.24544691688149	1.0268935298497	0.483160316193418	2.62120925395765	1.92199662170103	2.01462258880931	1.24781311141902	1.68578321690822
CLSTN1	1	1	20	18	0.109732204433824	6.86756066794678	0.0660318524610305	0.00961503736970588	7.03323845913843	6.85809614004389	6.648188964759	6.98598607236125	6.89105702886992	6.97134091784726	6.7662452118473	6.96594625592186	6.56731487191119	6.9360751381007	6.86933638025416	6.82116771906044	6.93127959696219
CTNNBIP1	1	1	28	26	0.251800888223023	5.28658958688626	0.185483676505489	0.0350856962616492	5.91403360022123	5.34738539785829	4.99669710288414	5.19125299422965	5.21757469753675	5.57908686484778	5.18526451716597	5.36771678077371	4.94556991171425	5.36749702618718	4.86415040513387	5.25295868994243	5.32936162299059
LZIC	0.759272267084767	1	20	18	0.341460056206591	4.18815995297521	0.369747475896701	0.0882839910720309	4.99350806130359	4.39564543826574	3.08787238373867	2.73383557760066	4.47794100300003	4.13056709408545	4.66897053794982	4.10077927728111	4.41751269417764	4.58367671977715	4.1051418104003	4.3225673332336	4.24318771991567
NMNAT1	0.548683931808932	1	20	10	0.103768731631718	4.07026699659107	0.0115040429602554	0.00282636076942624	3.33727751054988	3.63409398494813	4.40355790055425	2.12216051099794	4.25225585641638	3.9599029978073	4.30577979052846	4.39900700404021	4.45250981889181	4.39879196468825	4.05159079894902	4.63849160608398	4.95229918974822
UBE4B	1	1	28	16	0.156101255701686	5.00870146138707	0.0713733979355293	0.0142498806298916	4.76847549948798	5.16655849585184	4.71309055608521	5.27928264948377	4.96154354070339	5.0719908998953	4.90536568851324	4.95175092985586	5.06345405834294	4.93409159829817	4.98334167244686	5.23430647388232	5.09574901035328
KIF1B	1	1	28	18	0.377647530735013	6.07430204217238	0.131465332810824	0.0216428705550189	5.66328467038951	5.55295761833403	5.91685805803802	6.44474948448618	6.18399633191652	6.20354176346568	6.24105334091012	6.30764717632293	6.22675740982039	5.89269788316217	6.00542739491287	6.09808487670291	6.19961675113968
PGD	1	1	28	20	0.860593835016789	5.71228122175869	0.190685108080007	0.0333816037196605	4.70048018204979	4.5805132038215	4.81394893077363	5.09750093130755	5.98705046722765	6.04178610263533	5.87415428512862	6.042527039909	6.21661363564043	6.13186200003632	6.07417704269614	6.13877036341236	6.44138147797047
APITD1	1	1	20	10	0.213777704956792	3.32404803924808	0.185188965756742	0.0557118800842097	2.56666703509344	3.17927279315463	3.37874600688131	3.16204614445389	2.87956347945129	3.60189498752014	3.42206985569692	3.72439718537981	3.75477457398031	3.31756788911499	3.17910566384188	3.48437503893763	3.46954937384047
DFFA	1	1	28	4	0.13388386974131	5.1051977155926	0.0313266296591483	0.0061362226116079	5.41721152946326	5.44591501428261	5.30465446887075	5.25777366036206	5.2788160037152	5.15345965491399	4.99347125546994	5.63407938548221	4.34486372172258	5.183459638275	4.69982018413867	5.03318368902423	4.61389126609376
PEX14	1	1	28	20	0.843506007101965	3.56495047613698	0.122310102237933	0.0343090606886831	2.08792564986543	2.62781811629297	3.82784368304379	2.8533788726151	4.02090026885447	4.04775717172464	3.81923508755698	3.61266992423319	3.75477457398031	4.01347785274311	3.93812928403141	3.35221728947919	4.31196931395043
TARDBP	1	1	28	14	0.257347520770444	6.32125612662146	0.0452744658907395	0.00716225778292224	6.29831217454971	5.892791295598	6.41119851273964	6.39635681415853	6.5496858062711	6.91405019390108	6.19719872613275	6.47673653718116	6.23683035950726	6.36607646468779	5.72665773253463	6.34408656353402	6.39457663305085
SRM	1	1	20	16	0.196985402869129	7.21524450247968	0.0278083273638892	0.0038541074185819	7.91029246309337	7.61898759707861	7.17609561529952	7.49352676168779	7.35283439604591	7.42537066062307	6.77621555102355	6.94879413232804	7.37218637417457	6.5485997036204	6.73989158344465	7.0302425247078	7.44154274221307
EXOSC10	0.548683931808932	1	28	10	0.324201018551932	4.06806443654259	0.33517621545662	0.0823920615528605	4.72350320479542	3.57725994530961	5.08006493140588	4.54338831077815	4.22139115786202	3.48085903571258	3.42206985569692	4.21995263081469	3.91390882979789	3.93792132438285	4.39040157666001	3.86993861814307	3.83935446915123
MTOR	0.759272267084767	1	20	4	0.190901144477651	4.94848209642106	0.270747603944483	0.0547132633136732	5.0123266272207	4.95977453837613	5.4989451908519	4.74235163962786	4.8038104738008	4.74404242854931	5.4322499639857	4.80696995683192	4.14541839693394	5.26301337440713	5.03943708118969	5.3252457073232	4.99476069993025
UBIAD1	1	1	28	18	0.769687887915154	3.94287636078776	0.296539347237216	0.0752088881574692	3.39577835659447	3.39194684717034	3.54446981501666	4.77299933569917	4.39738909399684	4.66289950964093	4.09889906333123	3.97086799070439	4.05722083608016	3.81660557996086	3.93812928403141	3.35221728947919	3.79198347603323
FBXO44	0.548683931808932	1	28	18	1.41284367208294	2.39244063937145	0.604099162695208	0.252503302591416	1.11108370047925	1.22903826040335	0.621430200703275	2.8533788726151	3.7011603427905	2.95323405002601	3.07965774307092	2.6605525835125	2.01924513775248	2.73847288646202	3.27568394396651	1.51835709699847	3.20600878316326
MAD2L2	1	1	24	6	0.205569462601971	4.60945354901737	0.248021194554891	0.053807071037252	4.50173676124614	4.36239266818771	4.40355790055425	4.54338831077815	4.34107543596844	4.96322594685066	4.66897053794982	5.14486025829022	5.01744971683539	4.37033395975742	4.34660542664335	3.9635065551665	5.29579265899777
AGTRAP	1	1	24	0	0.300390822051748	5.28698538895175	0.259325701808914	0.0490498238090138	5.20458726588118	5.24163015798472	4.78110672515531	4.86121956558083	5.33756317783712	6.21307378044429	5.10842433779911	5.80902185960984	5.27374768952338	5.56876044092778	4.39040157666001	5.44363758153417	5.75696159924386
MTHFR	1	1	28	20	0.714065912977813	4.42917055085801	0.0802947678504622	0.0181286240682034	3.79402852996288	3.74145642225783	4.44608075511084	3.49182072860579	4.31207226631769	4.89380003951657	5.0272601480284	4.58811914516812	4.48667804566745	4.72523729791641	5.03943708118969	4.42481247301256	4.55835125950258
CLCN6	0.759272267084767	1	28	6	0.494482091014839	3.07224974511041	0.278818443212456	0.0907538339473231	3.55826642967545	3.51809481994805	1.48778670245275	3.76006251864646	2.79823744626517	1.93980295292015	3.26099864150207	3.42696329615	3.51096242397691	3.48618575503843	3.27568394396651	3.20672113395219	2.88332107785431
KIAA2013	1	1	20	10	0.150122734571195	7.03730274503809	0.0700957596047476	0.00996060026750607	6.95271649448547	6.93362050658116	6.85168644021437	7.28606710413539	6.70835485829993	6.80481926433533	6.89535733413043	7.02169051982215	7.38583004584646	6.93121261733819	7.43235387678464	7.0463713095305	7.19980743418875
PLOD1	0.548683931808932	1	28	18	0.129439027500878	8.55845213820341	0.149395425785075	0.0174558931185933	8.43099960333702	8.4395249076445	8.48878599515729	8.45251929728762	8.63452390953943	9.06437995711054	8.61724573827841	8.35286868802985	8.46138795090255	8.56659760555322	8.62696404546791	8.39000752358546	8.70082896507597
MFN2	1	1	28	20	0.613851415284101	5.45543371547156	0.173234343353029	0.0317544584698624	4.57950868145081	5.22322528220614	5.39424994924736	4.71103872637966	5.69293754045889	5.99834551824533	5.84603041675145	5.69020160003746	5.80741841818638	5.29364589619639	5.38080020555491	5.47575296703705	5.7194732529662
MIIP	0.388468903781404	1	24	0	0.326759082457523	3.86658214531564	0.250669110800192	0.0648296354194563	4.47485236965573	4.18355797501541	3.46398621102222	3.76006251864646	3.7452231346756	4.28316119089979	3.31671122300271	3.8280903648317	4.01101407680351	3.25667851005203	3.81497697056485	4.3225673332336	4.05535512149987
TNFRSF1B	1	1	20	16	0.138717036767348	3.77750577505876	0.169716297466223	0.0449281371286807	3.9966201812684	3.84137958596876	3.37874600688131	4.03755510069735	3.94736063041652	3.9599029978073	3.56695058852065	3.87726974292847	3.80979288591559	3.77378896756028	3.6803225623733	3.54617493397983	3.46954937384047
VPS13D	1	1	20	14	0.16378697194123	5.5088178002733	0.0614547092690115	0.0111556982817552	5.47261899351223	5.24163015798472	5.39424994924736	5.85299081780277	5.58796317820958	5.35633342115027	5.65392420715136	5.18447643684815	5.78012620856231	5.15036779782992	5.80964783858565	5.66869936335778	5.36216722494482
DHRS3	0.759272267084767	1	28	20	0.343410206679719	7.59526312353963	0.13826832675213	0.0182045472952217	7.05154908126482	6.950501720748	7.6507820039259	7.7029954878184	7.865721596021	7.92031021568757	7.76023344171834	7.7590099524715	7.57239389785242	7.57316309453868	7.73376875200572	7.52437335640902	7.58740911390377
PDPN	1	1	28	24	0.517792232534892	3.37741391751953	0.261192954986222	0.0773351923586699	2.22330534612055	3.01779799041931	3.69310312299829	2.73383557760066	2.41749057009557	4.45367695370463	4.06676539490189	3.49155827858135	2.73928441223658	3.72966266627297	3.45137193418339	3.41980892044848	4.20752680520394
PRDM2	1	1	24	10	0.213641019683385	5.77874925658573	0.344097635544233	0.0595453480097071	4.33235926765236	5.90438973832231	6.29967772106732	6.1026342016135	5.85252051694173	5.97612466103627	5.86484044598958	5.85884439971871	5.50804092650236	6.19001049682354	5.74364206738293	5.53791543891531	5.65474315988504
KAZN	1	1	28	22	0.334741684476674	4.18223734087788	0.311226492424729	0.0744162674324457	4.8120881748159	3.9793761285392	3.19148454868918	4.31252827992272	4.55423219626235	4.28316119089979	3.96583303996028	3.97086799070439	4.34486372172258	3.93792132438285	3.74922019815209	4.45734494390033	4.52975831291966
TMEM51	1	1	20	12	0.48897349578932	1.72801653917051	0.0222158284398814	0.0128562591481593	1.11108370047925	2.73563154607541	1.48778670245275	-0.143520440799451	2.62038826059471	0.912559716605791	1.48156509460044	2.54355943810787	2.35139822583205	2.32927911853109	0.615788778723578	2.7619925480769	1.68578321690822
EFHD2	0.388468903781404	1	24	10	0.221692580477406	5.1067752613629	0.217423572312406	0.0425755121744637	4.97444077747848	5.24163015798472	5.30465446887075	5.23593913649191	5.26374766541302	4.86989525048045	4.60328117553385	5.27900388281232	5.55710286089388	4.72523729791641	5.40235148752707	4.74773919938046	4.99476069993025
CASP9	1	1	28	6	0.703240808477517	3.02662861159573	0.0954903144521921	0.0315500600524115	4.97444077747848	2.92973504935142	3.28815145863513	3.49182072860579	1.89875700274069	2.53373339729027	3.1426715690454	1.94870438763507	2.62120925395765	2.82490201937091	3.6803225623733	3.28130260041275	2.78995838108486
DNAJC16	1	1	20	16	0.254146736537045	4.76258321166936	0.0728010989077593	0.0152860528986414	5.29957269506112	4.98183869858007	4.64170840590597	4.94435462647349	4.82449630562975	5.30377238811704	4.69021872965579	4.10077927728111	5.17242915315305	4.50732209216644	3.87786680494019	4.94416638613861	4.52975831291966
PLEKHM2	1	1	20	16	0.225545822256582	7.26075822378747	0.138511814868588	0.0190767700286177	7.31294161756543	6.86404816442125	7.00176657506882	7.422809657633	7.1830181251931	7.17039379652947	6.82985377998163	7.25820086575204	7.48635357638395	7.34357211581498	7.48380263804039	7.43735383971804	7.41442783755028
FBLIM1	0.182113153050653	1	20	14	0.100549586276812	6.86846759064482	0.173616551408196	0.0252773342986535	7.00062478810079	6.68734158451646	6.52466830497055	6.98598607236125	6.92497649941014	6.89048133329657	6.82024853764598	7.00519222797825	7.03385845083659	6.98381967711395	6.8060652880351	6.4037287929271	6.94216964000186
FLJ37453	0.269101639101639	1	28	22	0.220404072673285	3.17553774768797	0.355437303416856	0.111929799504239	2.22330534612055	3.17927279315463	2.41601616123955	3.16204614445389	3.34807440394583	3.54264593946525	3.42206985569692	3.61266992423319	1.81925186842251	3.0568833468849	3.87786680494019	3.20672113395219	4.09492905256418
SPEN	1	1	28	20	0.323676075481233	5.96529156154849	0.0300895474324213	0.00504410339745583	5.40302066625661	5.82117149604444	5.85508279022233	5.23593913649191	6.19991638386357	6.16477113937558	5.88340838090235	6.46069200537976	6.0778119104213	6.17363440976135	5.918355006816	6.11857103688622	6.21765541174231
ZBTB17	1	1	28	6	0.452831074520544	3.97992067564391	0.138693236346468	0.0348482413720542	4.52812931778989	3.57725994530961	4.74749943312569	3.9861630259162	3.22899392356567	4.00449872603855	3.61218191799681	3.42696329615	4.26836151384345	3.81660557996086	4.15677601348424	4.45734494390033	4.0146649647383
HSPB7	0.759272267084767	1	20	16	0.167048060748801	7.92640562891876	0.103380702701927	0.0130425703076249	8.12652117159539	7.84645577051735	8.03894894927719	8.20529066737933	7.91718673361092	8.08769423064812	7.70910481742521	7.79464680586715	8.08570338248371	7.89621618261115	7.74646326271821	7.6598346807289	7.79387942435403
EPHA2	1	1	28	6	1.59073690389106	3.60858014788317	0.527492750565296	0.146177368645873	5.32989384439954	5.36428142269574	4.71309055608521	3.76006251864646	3.7879799494203	1.24544691688149	2.71521922872531	3.28839052062127	3.29657479922229	2.6465341235078	3.81497697056485	3.86993861814307	3.40803880409976
ARHGEF19	1	1	28	26	0.389008904288246	4.75015329701002	0.231951227684394	0.0488302615055382	5.35959082913846	5.34738539785829	4.3145567550669	4.64629716126583	4.73991152034005	4.8455876869986	4.48668065839262	4.88117585992956	4.92079148482468	4.37033395975742	4.15677601348424	4.94416638613861	4.52975831291966
RSG1	0.894947587135087	1	24	18	0.712187818785209	1.64888256568582	0.825266561533095	0.500500507863544	1.77182201060675	-0.143520440799451	0.621430200703275	2.46017542375709	1.89875700274069	2.75867788247208	1.97263376678769	-0.143520440799451	2.19485963537634	2.07090271467847	2.40461027050051	1.51835709699847	2.05028823089313
FBXO42	1	1	28	24	0.175480638386428	4.11437490187398	0.160187554842176	0.0389336311499506	4.97444077747848	3.25370246600337	3.95106804639	4.08717926935193	4.02090026885447	4.08975620700462	4.19121669606868	4.39900700404021	4.45250981889181	4.42669946041088	3.87786680494019	3.71711999555955	3.88521935452534
SZRD1	0.388468903781404	1	28	12	0.194999460771049	6.37682484168594	0.16230025542738	0.0254515780904639	6.12758618446553	6.16764047509905	6.55412611593952	6.54582289664716	6.3783968993756	6.2225432316737	6.2766072705104	6.22457187891331	6.60668675026897	6.49028724308191	6.72286277609677	6.26359217674266	6.46422652049527
NECAP2	1	1	28	6	0.847187878211745	5.72853512920564	0.278331088390916	0.0485867821551636	6.90316247956747	6.03675123283938	6.38957335647929	6.1026342016135	5.06946649422818	5.15345965491399	5.22947788355432	5.36771678077371	5.93663353573878	5.54349306784171	5.35892209763517	6.06679964807916	5.48640284156059
CROCCP2	1	1	20	16	0.643841040303449	2.45032554758264	0.00155979741724191	0.000636567422145487	3.39577835659447	1.91949497484897	1.78143357037484	3.16204614445389	2.79823744626517	2.85923311884461	2.87220108593646	1.94870438763507	3.13361774521147	2.07090271467847	-0.143520440799451	3.71711999555955	2.34102482029779
LOC101927663	0.120192382848633	1	20	10	0.32083966725642	2.45658988002931	0.456374046221779	0.185775432005091	2.34706398050019	2.73563154607541	2.97623917814198	3.251821209927	2.52250336936068	0.479069990545184	2.79584428435286	3.13507948677412	1.31005611362646	2.32927911853109	2.40461027050051	2.53696179108029	2.88332107785431
CROCC	1	1	28	8	0.479606762082453	4.7796033447063	0.307578845405638	0.0643523788948511	4.10578965937334	5.20458257275128	5.47860514570545	4.80300949162426	4.45158695305734	4.96322594685066	4.53445754083163	4.52779475829656	5.15128272239635	5.13353281342209	4.59141448278896	4.74773919938046	4.71894115883935
ATP13A2	1	1	20	2	0.311016996179769	3.31336853619173	0.00706240577043409	0.00213148814968569	3.65724031981398	4.144968178671	3.08787238373867	4.54338831077815	2.79823744626517	3.41630709761202	3.26099864150207	1.94870438763507	3.21739586568801	3.31756788911499	3.07559532079613	3.20672113395219	3.40803880409976
SDHB	1	1	28	6	0.996854469219239	4.970727050852	0.469675049786935	0.0944881996098399	5.86310887744891	5.67985405443413	5.7055846258941	4.94435462647349	4.02090026885447	3.91388466133393	5.09255268961186	4.25758550366523	5.4572516206769	4.93409159829817	4.83274777537403	5.70978576148269	4.50058720125775
RCC2	1	1	28	6	1.08981233528038	6.5013573805065	0.43841649052191	0.0674346086305678	7.66479180949936	7.34881700295828	6.81970164133923	7.19846324500886	6.07599976406634	4.96322594685066	5.76823748857872	6.05326636524324	6.93833035711009	5.73422956283076	6.8060652880351	7.31398896651227	6.10587671935872
ARHGEF10L	1	1	28	10	0.198455483345292	6.02106733254779	0.108717898739388	0.0180562502850112	5.43126416483052	6.50890507467708	6.11435162857293	5.68588764084629	6.05864323436269	6.18428668650318	5.80765823244026	6.14648395955093	6.44231022671942	5.93217291615212	6.41890202399078	5.70978576148269	5.94194167173174
ALDH4A1	0.548683931808932	1	28	16	0.340502389967358	5.32338165280308	0.310042446605398	0.0582416341391082	3.9966201812684	5.04607600896972	5.37236729795594	5.49686253177422	5.6702610944118	5.74597299089256	5.32765967498788	5.46743805298838	5.57309294735484	4.81243940016177	5.56406830632696	5.8874191590322	5.3126747751001
IFFO2	1	1	28	20	0.514757368737784	3.76165468572746	0.0292525862968785	0.00777652090391743	3.33727751054988	3.68877368507335	4.40355790055425	1.9179140255417	4.34107543596844	4.421148082847	4.00026773990585	4.18131174720341	3.57588576307651	4.0852734976168	4.51433666107571	3.04488875017836	3.40803880409976
UBR4	0.548683931808932	1	28	22	0.531989920817574	6.4758376525203	0.348167283165977	0.0537640536789053	6.04774349510773	6.12861671102483	6.1404810277533	5.96341072215372	6.90569170349159	6.87254851658424	6.82985377998163	6.67749790921422	6.45098940903516	6.38041768570402	6.16523422283926	6.33536134286262	6.9743550740568
EMC1	0.120192382848633	1	28	6	0.470152013209057	6.27397106782624	0.323874297298378	0.0516218984431167	6.9081951802481	6.57571269769222	6.85168644021437	6.38648039605844	5.74811663541305	5.90733167501244	6.25538022652076	6.05326636524324	6.60668675026897	6.31472885959075	6.25088385049364	6.08773166550761	5.81735546092721
MRTO4	0.388468903781404	1	28	22	0.285937999553598	5.14375702793467	0.27646821683663	0.0537483040771928	5.31481292578643	5.08736496082372	4.48738606664864	5.09750093130755	5.47474698098795	5.51887370507638	4.99347125546994	5.31514624019278	5.10803664345716	4.87454737745743	4.89488404092592	5.15718831968477	5.29579265899777
AKR7A2	0.0481594158156658	1	28	14	0.25875358326493	6.65115304861261	0.238269358393694	0.0358237671952828	6.33614768952809	6.50890507467708	6.51471383735311	7.03738434004558	6.70277909645716	6.8785509236295	6.50959829794528	6.35181344170181	6.68969891682186	6.50345077709594	6.95932610816917	6.87634485085536	6.74483479273787
PQLC2	1	1	28	22	0.955891975553563	3.28117043346665	0.520778173219013	0.158717196737871	4.17423427254792	1.91949497484897	2.02530105285571	3.251821209927	3.7452231346756	3.27783342447824	4.09889906333123	3.28839052062127	3.13361774521147	3.43214029271488	3.81497697056485	1.74608967210294	4.27798838003297
CAPZB	0.269101639101639	1	28	6	0.712168483430668	9.61105073808304	0.388868250843544	0.0404605345909458	9.99048677961199	10.394144471232	9.92585373779168	10.127581110336	9.05786773808751	9.06306285201885	9.17778271272849	9.1862178678631	9.93363395669463	9.51537438047922	9.78662653583753	9.9032079724267	9.12427486863945
MINOS1	1	1	28	2	0.326191061672422	5.82739153655102	0.12102781768383	0.0207687808386839	5.86310887744891	5.92731058253919	6.34532561034238	5.83857460185876	5.50068508910005	5.24922378315121	5.92880886509554	5.83414819262727	5.97324430024733	5.68885706431587	5.80964783858565	6.2543646956531	5.51585925117231
RPS14P3	0.759272267084767	1	20	8	0.225373845478548	5.77299965993099	0.420713034454005	0.072875984624436	6.30595907474255	5.78398262340788	6.26446824617178	6.07829980277368	5.87252432604857	5.23057275051699	5.4068046190176	6.1057956089401	5.91169981129564	4.2505325368355	5.67447102381541	6.13877036341236	6.2354713093518
TMCO4	1	1	28	18	0.484112169366203	3.20259679457416	0.275463777809453	0.0860126314608645	1.93851410682596	2.92973504935142	3.46398621102222	4.22656495989936	3.56027184843447	3.41630709761202	3.52025514104122	3.61266992423319	2.35139822583205	3.25667851005203	3.6803225623733	2.4097494525143	3.20600878316326
OTUD3	1	1	28	6	0.759540575889742	2.21825395879881	0.136421306387825	0.0614994085085267	3.27630384786384	3.25370246600337	2.57774171512764	2.73383557760066	1.5470410830498	1.93980295292015	2.10510187405276	2.12193444840977	1.58700327368219	2.20586737462056	1.47849147492039	2.4097494525143	1.68578321690822
CAMK2N1	0.269101639101639	1	28	22	0.325365795214399	6.36063077066746	0.244680198977155	0.0384679142366692	6.61384011823975	5.92731058253919	5.7401708546009	6.27312844060174	6.65160311092418	6.38315384770891	6.2046010300802	6.50047365101742	6.28616641716486	6.27689984253299	6.11390728791292	6.80229620823191	6.69419938525144
MUL1	0.388468903781404	1	20	10	0.356945243250903	5.07419640676814	0.347046511524827	0.0683943788738496	4.17423427254792	4.36239266818771	5.41580563984667	4.67903107657791	5.01651394942973	5.23057275051699	5.18526451716597	5.3328834546968	5.73819471297439	4.87454737745743	4.4741964032181	5.62640848279457	5.68098472680923
CDA	1	1	28	10	0.672242881978518	1.92853559836727	0.320523533980137	0.166200475765911	0.800596707036333	2.51129226139225	3.19148454868918	1.67990649727089	2.41749057009557	2.26711850069662	1.27206713718618	1.75179879173879	2.19485963537634	1.5682386568754	2.56608773690098	0.480412093429477	2.69013317606669
DDOST	0.0772071042383542	1	28	8	0.368870496032866	5.97097528838367	0.316437967692104	0.0529960270155067	5.97286144940903	6.17723368664968	6.45350001949184	6.27312844060174	5.92135302313356	5.53416423176346	5.57616112759936	5.9763560953598	6.03227040536214	6.02637877721737	6.04706904253574	6.3869382601655	5.53036494721143
HP1BP3	1	1	28	8	0.224137398684056	6.57747589322607	0.175572770690084	0.0266930314212022	6.30595907474255	6.73358838894954	6.61129645390392	6.64856426640449	6.23896448371141	6.67977720322481	6.36514455699342	6.40308786340046	6.99877247439532	6.77715002357342	6.51105706847184	6.99743372156003	6.39457663305085
EIF4G3	1	1	28	20	0.178396859616851	6.67870767705952	0.106712343133819	0.0159779927934804	6.41604975389638	6.74007569881801	6.49459644702626	6.64856426640449	6.9392727881262	6.90819397759938	6.68390032059342	7.11690422226981	6.53502497143823	6.62285514298105	6.49108086447369	6.37846914058868	6.78167814988173
ECE1	1	1	28	16	0.25763676749754	7.28649806387742	0.130228025246644	0.0178725121594755	6.8828542569038	7.22015236042852	7.10489448448763	7.2040971226592	7.52384902022776	7.3582277814567	6.81057891621433	7.44512685793757	7.21801128668957	7.24904620419634	7.46344276909007	7.52820676369288	7.74496546822728
NBPF3	0.548683931808932	1	28	14	0.93655711246922	2.36684237961378	0.853899936609685	0.360776004335796	-0.143520440799451	1.49759015567285	3.76204584414044	3.56369979950076	2.0469417651392	2.26711850069662	2.62982033772009	1.52370603684634	2.01924513775248	3.58855756250353	2.71129700682696	3.04488875017836	2.78995838108486
USP48	1	1	28	20	0.514936757639418	7.60058849174232	0.262661338728897	0.0345580265283755	6.92318879545726	7.31445400498891	7.27965509798799	7.51634925296869	8.12948586531584	8.18050354111219	7.66417376082444	7.92607548030189	7.33046366806849	7.69003292390406	7.46344276909007	7.42917639146869	7.79688217512164
HSPG2	1	1	28	18	0.343793928506367	2.03124909770522	0.356881258658706	0.175695466923229	1.58332290835637	2.38452109697838	1.78143357037484	2.96377018803325	1.89875700274069	3.04148307530452	1.97263376678769	2.86942563743456	0.967004039627234	1.3524201774911	2.01462258880931	0.914546842079451	2.58288382516223
LINC00339	0.548683931808932	1	20	8	0.785259390783376	1.65228818521685	0.691154619634239	0.418301495960603	0.800596707036333	1.49759015567285	2.97623917814198	2.60348450962772	0.388112665463561	-0.143520440799451	2.22642310856589	1.75179879173879	0.967004039627234	2.20586737462056	2.22275413067557	1.74608967210294	2.58288382516223
CDC42	1	1	28	6	0.254194402946731	7.50313326286772	0.164942085394405	0.0219830942108795	7.81704333465957	7.69441514129048	7.76855433729862	7.78422466483528	7.40869966148428	7.13573018311224	7.47512864797379	7.3261928016052	7.60775340747942	7.4493896790886	7.47873954423346	7.71805053207303	6.97965019028714
WNT4	0.759272267084767	1	28	24	0.403803859296784	2.2023051877194	0.400104432237074	0.181675289359602	-0.143520440799451	1.72391076161669	0.621430200703275	1.03892045878095	2.71205167935746	2.75867788247208	3.20304788526295	2.86942563743456	2.73928441223658	2.73847288646202	2.56608773690098	2.27022559071744	3.13184831696958
ZBTB40	1	1	28	14	0.462376276133742	3.6753684089037	0.283888693635052	0.0772408809270173	3.33727751054988	3.51809481994805	3.82784368304379	4.31252827992272	3.90913557967853	3.9599029978073	3.1426715690454	4.10077927728111	2.94988228876972	3.72966266627297	3.27568394396651	4.00810905028122	3.88521935452534
EPHB2	1	1	28	4	0.283537187416146	4.25990457897757	0.0138723975216393	0.00325650428652768	4.57950868145081	4.84408910689381	4.3145567550669	3.49182072860579	4.67305070243542	4.57691937429432	3.78013371684523	3.97086799070439	4.96992994260553	2.98362403315668	5.09343275529741	4.21251948597399	3.88521935452534
KDM1A	0.388468903781404	1	20	8	0.277380390873703	4.24748792868023	0.282052789700154	0.0664046124288323	3.60860195243064	4.6917852067418	5.10681696162902	4.27018679327209	4.22139115786202	4.2088806906708	3.89439531297058	4.29426162269076	4.01101407680351	3.81660557996086	4.34660542664335	4.60983630598464	4.27798838003297
LUZP1	0.548683931808932	1	20	14	0.192358645254126	6.13568040747374	0.24905338234439	0.0405909965651117	5.66328467038951	5.70659922156253	6.07424818440515	6.34628438936325	6.44670474253301	6.38315384770891	6.03227309036846	6.33430885011724	6.27643325527809	6.13186200003632	5.85724299005786	5.68252524853727	6.42594796915463
HNRNPR	1	1	24	18	0.0983908063392391	6.37916342128783	0.120326891323107	0.018862487661245	6.38750384638176	6.50890507467708	5.85508279022233	6.59810797775281	6.48618904766156	6.27809066545359	6.48549240945893	6.43628559892327	5.96114364790158	6.65859714233568	6.28608940407838	6.56168890274018	6.42594796915463
ZNF436	1	1	28	6	0.854685237281343	2.99551345484144	0.342680073264555	0.114397774682235	4.72350320479542	3.25370246600337	3.19148454868918	3.16204614445389	2.62038826059471	1.51574141544292	2.22642310856589	2.12193444840977	3.57588576307651	2.90644470549863	2.71129700682696	3.86993861814307	3.27654275341902
C1orf213	0.894947587135087	1	28	12	0.471257407414913	0.956130248267467	0.748128576313257	0.748128576313257	-0.143520440799451	0.469789243285097	2.41601616123955	-0.143520440799451	1.33273602482327	0.479069990545184	1.27206713718618	-0.143520440799451	0.516057694760746	1.92199662170103	2.40461027050051	2.27022559071744	0.451726371562817
TCEA3	1	1	28	18	0.881040878113129	2.27910393138874	0.278071228395908	0.122009016160342	-0.143520440799451	1.49759015567285	2.02530105285571	2.8533788726151	3.34807440394583	1.93980295292015	2.33832869721034	3.0518473956029	1.81925186842251	2.90644470549863	2.84321805238965	2.11574934681541	2.97100737545498
ASAP3	0.182113153050653	1	28	8	0.0262864584749645	4.7435039523582	0.307965059858761	0.0649235381590982	4.6533016987607	4.39564543826574	4.64170840590597	5.23593913649191	4.60294003890508	4.45367695370463	4.6255116242432	5.0622069542232	5.10803664345716	5.32364150246321	5.01166199998119	4.55075953555611	4.27798838003297
ID3	0.548683931808932	1	28	6	0.887866162175195	8.41848592111079	0.287491773072834	0.0341500568827822	10.287988266905	9.29513029258983	8.89398229662156	8.7488622998797	8.03058006021367	7.79896642619269	8.04841578872537	7.61421885566232	8.31930790425185	8.2388558245337	8.42856815395757	8.12985550321015	7.78483349032604
RPL11	1	1	28	0	0.129608179552441	10.7212766091426	0.079873610432641	0.00745000929875536	10.7961040621387	10.6959953831677	10.6671584623986	10.8005741075608	10.4691849476607	10.5584623712437	10.9264732367847	10.7068829079261	10.7936307612034	10.7946711604504	10.6347628940494	10.7732260131632	10.7096692295645
TCEB3	1	1	28	6	0.509186108039735	6.24203099811949	0.264245417657601	0.0423332434166394	6.57005513405778	6.51648276421352	6.47419456176306	6.72892432067547	5.82198493015427	5.79757098367137	5.91081975166762	5.84654913956512	6.43357851469478	6.3515912510941	6.34292097429537	6.42032615824331	6.09615881455495
PITHD1	1	1	28	18	0.189030448405986	5.71433908964744	0.130739396113825	0.0228791806126247	5.61485310508098	5.75864655996939	5.13308194410324	5.8813981519101	5.79078903663638	5.93062905600209	5.93771999955716	5.41843885613356	5.87347213921087	5.59359288741124	5.7934273445573	5.86334322542956	5.66792360688676
LYPLA2	1	1	28	10	0.215867508863695	5.55065579320808	0.207878509222075	0.037451161982777	5.73301359396096	5.90438973832231	5.77394731073358	5.80930267217054	5.72629759191835	5.35633342115027	4.71115851215104	5.3328834546968	5.63533785154121	4.99127535730065	5.80964783858565	5.86334322542956	5.7194732529662
GALE	1	1	20	16	0.504721532690139	2.79277736831908	0.485857009912203	0.173969115986009	3.50611101717806	2.83594522993861	1.11868641333523	3.81999543281849	2.87956347945129	2.75867788247208	3.1426715690454	1.75179879173879	3.04467301241793	2.54833516378743	3.45137193418339	2.7619925480769	2.05028823089313
HMGCL	1	1	28	18	0.280237237300518	5.01833947839428	0.00651276003365781	0.00129779184164354	4.03393545399528	5.10757460522223	4.71309055608521	4.86121956558083	5.2788160037152	5.32150635599559	5.0765044871187	4.67412472932503	5.52458098311297	5.32364150246321	5.35892209763517	4.98936149793005	4.97368615550084
FUCA1	1	1	20	8	0.521023836824921	3.96505360339912	0.187333072397582	0.0472460377930293	4.17423427254792	4.39564543826574	3.82784368304379	4.99723044015047	3.02963310126675	3.65880646190827	4.46218548779691	4.05876202684008	4.10199349408357	3.37599114580315	4.43290727738031	3.48437503893763	3.63975551236275
PNRC2	1	1	24	10	0.172269868457669	5.37229359180918	0.094208508418276	0.017535994042081	5.28416975036602	5.6387830350786	5.18421951888692	4.91717177698736	5.5635606673357	5.21167743751719	5.39391164750931	5.67637439200849	5.63533785154121	5.75639168547704	5.24425969946461	5.13724700496096	5.11512526484309
SRSF10	1	1	28	0	0.27678421327042	5.83524835554061	0.176262749429845	0.0302065548354051	6.20324092108456	6.13847205633961	5.18421951888692	5.77942450045429	5.9778463077441	5.59375551805197	5.80765823244026	6.03170717182614	6.08897615315255	5.74535317947892	5.7934273445573	5.76280850596625	5.64144118532799
STPG1	1	1	28	4	0.415099028525648	3.1607945928578	0.0536057758011129	0.0169595885548026	3.21263905586283	4.02258982390836	3.69310312299829	2.60348450962772	3.02963310126675	3.54264593946525	3.07965774307092	2.6605525835125	3.21739586568801	2.90644470549863	2.96408031137214	2.7619925480769	3.40803880409976
NIPAL3	1	1	28	22	0.0984014298647011	6.00251081392267	0.112722516121645	0.0187792274959652	6.16170120197705	6.10870171977402	5.99053358657491	5.8813981519101	6.41295505794955	6.09430965035086	5.8554660870777	6.05326636524324	5.7938368500209	5.71172167583342	6.1269112279525	5.52262411685085	6.21765541174231
RCAN3	0.182113153050653	1	28	20	0.5194093950264	2.37419001962133	0.625006340315517	0.263250344391222	2.66508545013143	1.49759015567285	2.02530105285571	2.96377018803325	3.09919300457638	3.12464370626046	3.07965774307092	2.27657614861564	0.967004039627234	2.32927911853109	2.22275413067557	2.7619925480769	1.46193788966607
SRRM1	0.388468903781404	1	24	12	0.120718325870729	7.18067895691115	0.177353533017761	0.0246987136010398	6.53143756520216	7.11925291914484	7.26191172864911	7.46095630406197	7.50154268637677	7.26965116712211	7.0957584975942	7.33061366358744	7.27777416579392	7.2214299877738	6.99522595754588	6.90611082978626	7.19980743418875
CLIC4	0.388468903781404	1	28	6	0.409254532251437	7.96544884283539	0.226628304611095	0.0284514167478382	8.38300396005291	8.645341178191	8.39964252766535	8.35965842360966	7.80195914344914	7.52056634060707	8.06883937484949	7.9113940707094	8.16433270502592	7.64024930792241	7.65066734091534	7.95577700029392	7.190704020306
RUNX3	1	1	28	16	0.59541486112547	4.39385444317996	0.225789121333612	0.051387483188952	3.79402852996288	3.9793761285392	3.76204584414044	4.64629716126583	4.60294003890508	5.0719908998953	3.81923508755698	4.80696995683192	4.05722083608016	4.81243940016177	4.92497659335173	4.17388893196511	4.71894115883935
SYF2	1	1	28	20	0.301565740542596	6.92877387669689	0.132064216828703	0.0190602578723007	6.51833186361255	6.48593022981848	6.73649255754854	6.84164800066665	7.36347524407319	7.01558982738235	6.922544727989	7.23951515680534	6.80250805415742	7.16869658865237	6.81412759507428	6.72424029304202	7.35861956585417
C1orf63	1	1	28	2	0.147316251705003	5.87859989899957	0.0718596195226214	0.012223934398878	5.63927211037741	5.94987295915699	6.17880866924836	5.53312431415842	5.98705046722765	5.88365189227465	6.21196554744531	5.83414819262727	6.03227040536214	5.96108614447176	5.72665773253463	5.82645879713183	5.64144118532799
TMEM50A	0.548683931808932	1	28	6	0.691291487047391	6.81435575847194	0.34944843834963	0.0512812143562036	7.56316554225662	7.49406058463827	7.35968881821158	7.39844542732163	6.22347183701773	6.17456191139584	6.85829166480973	6.45260232650183	7.13426995378346	6.60464650544053	6.62543231632612	6.66279563120927	6.2530698788091
TMEM57	0.759272267084767	1	28	26	0.136967491741847	5.23851721588942	0.222396008801395	0.0424539997934578	5.40302066625661	5.06686818757469	5.47860514570545	4.74235163962786	5.2788160037152	5.51887370507638	5.49396652136451	5.26058739487932	5.57309294735484	4.93409159829817	4.80064637770815	5.23430647388232	5.11512526484309
LDLRAP1	0.759272267084767	1	28	20	0.480622192996525	6.67074254711865	0.0747015652102976	0.0111983882877573	5.62711427151512	6.33125508561618	6.19136156604853	6.41590909945166	6.86133464417467	7.10534086875189	6.47328671929068	6.76502681247218	6.68969891682186	7.19733077159847	6.95932610816917	6.96951132581824	7.08658125872225
MAN1C1	1	1	20	10	0.685915017086761	4.47503864666818	0.602119141400561	0.134550601445389	1.77182201060675	3.39194684717034	4.84606011113143	4.57851322829	3.98459897320349	4.00449872603855	5.06027575815459	4.97452904583802	5.33129030914282	5.02817625069949	4.89488404092592	4.87360280507215	5.13424472971246
SEPN1	0.759272267084767	1	20	10	0.457799904453913	4.44183686552023	0.362824956718709	0.0816835394237772	4.67708378349157	3.79228293426651	4.78110672515531	5.44070145270385	3.90913557967853	3.71355783320034	4.27798055422872	4.61736107630673	4.41751269417764	4.2505325368355	4.39040157666001	4.55075953555611	4.74405049114279
MTFR1L	1	1	24	18	0.184146217330057	5.47347495150307	0.112670541090848	0.0205848281190923	5.43126416483052	5.24163015798472	5.0528074483468	5.27928264948377	5.50068508910005	5.50341938288513	4.9588719867318	5.73090542953948	5.73819471297439	5.42397133023866	6.04706904253574	5.93439819978879	5.3126747751001
PAQR7	1	1	28	12	0.255602944875207	4.55475027973483	0.307913361215723	0.0676026878105047	3.39577835659447	4.6917852067418	4.74749943312569	4.80300949162426	5.46160092735747	4.45367695370463	4.55776546542476	4.85686219634011	3.86278987978215	4.60825590538845	4.86415040513387	4.3225673332336	4.86343243456807
STMN1	1	1	28	18	0.570214978725395	6.48345990579396	0.250505079900037	0.0386375613545744	5.72162364013133	6.04725218843544	6.43250430177173	6.86317309870564	7.01771339893413	7.07951810942706	6.84414279092872	6.45260232650183	6.47671800453902	6.82512041457711	5.82568798828938	6.57657382732742	6.0666060614125
PAFAH2	1	1	28	26	0.328833224134952	3.78893270115137	0.159265683653116	0.0420344451102863	3.50611101717806	4.22114238970106	3.62069973691108	2.73383557760066	3.56027184843447	4.00449872603855	3.69860045877002	3.61266992423319	4.01101407680351	3.5382794900112	4.39040157666001	3.86993861814307	4.34516825178632
ZNF593	1	1	24	18	0.2505797971541	5.89500540146466	0.119019840998533	0.0201899460463533	5.55193371823029	5.27775015267419	5.87077635734027	5.89539477810685	5.64722251780174	6.2225432316737	5.76823748857872	5.82163972622963	6.17530990812779	6.03546967237024	6.29763622964737	6.32658303201486	5.74457340624497
CEP85	1	1	28	6	0.580586855133852	2.0198404084916	0.492587933233043	0.243874679980733	2.46103990139115	1.49759015567285	1.78143357037484	3.16204614445389	1.33273602482327	0.912559716605791	1.97263376678769	1.94870438763507	2.84842270514974	2.07090271467847	3.17910566384188	1.51835709699847	1.87951701486721
SH3BGRL3	0.548683931808932	1	28	6	0.134015408114766	9.07600182132094	0.147331042662573	0.0162330336158009	9.26912180399797	9.32132437395326	9.25402011995637	9.17896175128178	8.81462330748532	9.12370259962672	9.07652662884494	8.87426828648242	9.1164097005517	9.21884690894987	9.23879689351108	8.83586562074701	8.75741508438107
DHDDS	1	1	28	2	0.312720085546857	5.10912850737097	0.208211957076244	0.0407529301280747	5.20458726588118	5.08736496082372	5.47860514570545	4.67903107657791	4.36950701351642	5.11330026693594	5.18526451716597	4.7813615284805	5.43991659175953	5.46492203446973	4.95445426198801	5.53791543891531	5.07610897445351
HMGN2	1	1	28	16	0.722120901515202	3.26739168960948	0.572757560116577	0.175295040976564	3.60860195243064	1.91949497484897	3.37874600688131	4.50738683029103	3.65570927302241	3.81719552961998	2.71521922872531	3.72439718537981	2.19485963537634	3.12660167564159	2.84321805238965	3.41980892044848	3.69230324707535
ARID1A	1	1	28	4	0.297957243045929	4.97736855106762	0.124611991329073	0.0250357171767688	6.02011618932441	5.14716391703764	4.67784091972226	4.43257115406088	4.98010070988429	4.9404531848629	4.35982111168678	5.08331843581218	4.94556991171425	5.24744970392108	4.73421782858611	5.23430647388232	4.93059040007669
PIGV	1	1	28	0	0.770758930000269	3.06242667884553	0.453979664120988	0.148241806818418	3.91896304633503	4.39564543826574	0.621430200703275	3.33633557408249	2.79823744626517	3.04148307530452	3.31671122300271	3.0518473956029	3.29657479922229	2.6465341235078	2.22275413067557	3.60543592777466	3.27654275341902
ZDHHC18	0.0772071042383542	1	28	12	0.297386517099662	4.32672319567821	0.335503538335988	0.0775421775701088	3.7042922542316	4.22114238970106	4.67784091972226	4.50738683029103	4.22139115786202	4.3538037318542	3.96583303996028	4.14160736321217	4.76245772903893	4.34130328889333	4.86415040513387	4.77380571228948	4.0146649647383
GPN2	1	1	20	18	0.631325081549922	2.9004240504236	0.540070439070792	0.186203958345993	4.17423427254792	2.51129226139225	2.85523805357272	1.39472305060686	3.40412075398645	3.41630709761202	2.33832869721034	3.66961485251138	2.62120925395765	3.43214029271488	3.6803225623733	1.24781311141902	2.69013317606669
GPATCH3	0.269101639101639	1	20	4	0.306182225632698	4.14754688826842	0.368091887394127	0.0887493010471554	4.33235926765236	4.49103842996712	4.48738606664864	3.49182072860579	4.73991152034005	4.28316119089979	4.03389966523555	3.92482778465313	3.21739586568801	3.85818801206245	4.89488404092592	4.87360280507215	3.88521935452534
NUDC	0.388468903781404	1	28	22	0.166326552861408	6.33112527609302	0.138874161896213	0.021935146729858	6.42309884193885	6.06802754422085	6.12747548274454	6.2295968154253	6.45998660947026	6.34030340043572	6.31130603777178	6.40308786340046	6.5988978639379	6.00802330661177	6.28608940407838	6.30886452765543	6.61474959509341
TRNP1	1	1	24	6	0.110932054067468	8.12408829437829	0.0382510010398269	0.00470834383549177	8.20836369358713	8.3469319426942	8.20600413800171	7.98737432131291	8.36127487392658	8.19018848168867	8.05252370165713	8.31989579784487	8.09126585233718	7.92585163545249	7.89067514698383	7.97837039781151	8.0544278436195
FAM46B	1	1	28	24	0.815228355477836	3.28945105928843	0.0333379347018249	0.0101348018562819	3.45199916567621	2.24552782558522	2.02530105285571	4.18158292714913	2.18131366558055	3.12464370626046	3.69860045877002	3.0518473956029	4.18757431986632	3.72966266627297	3.87786680494019	3.28130260041275	3.69230324707535
SLC9A1	0.388468903781404	1	24	22	0.356249891326166	4.55436707921793	0.369972884836229	0.081234753018582	5.38868882883524	4.29349551691332	4.00894569780746	4.71103872637966	4.67305070243542	4.421148082847	4.6255116242432	4.36492993179319	3.86278987978215	4.50732209216644	4.59141448278896	5.21540994625252	4.86343243456807
WDTC1	1	1	28	12	0.214432330794259	4.56530835756368	0.164250709984178	0.0359780100531549	4.99350806130359	4.25777248180286	4.93831585356795	4.91717177698736	4.18985168449277	4.45367695370463	4.41191099921225	4.33002843197637	4.38164545250793	4.42669946041088	4.73421782858611	5.11702618821544	4.34516825178632
TMEM222	1	1	28	18	0.326967718101481	3.79597336706818	0.150657780165177	0.0396888401462991	3.39577835659447	3.51809481994805	3.46398621102222	4.47046391433186	3.7879799494203	3.91388466133393	3.93055630278138	3.61266992423319	4.30711964647505	3.31756788911499	3.6803225623733	3.82077597174325	4.09492905256418
LOC644961	1	1	28	16	0.884266426850445	1.83521037681646	0.576509695974268	0.314138206309807	0.40442836398209	2.73563154607541	1.11868641333523	2.60348450962772	2.95654869781585	2.26711850069662	1.48156509460044	1.94870438763507	1.31005611362646	1.09853925371774	1.47849147492039	2.11574934681541	2.46701667174861
MAP3K6	1	1	28	22	0.359941461417042	4.02826071418897	0.242352602088264	0.0601630875664556	4.76847549948798	3.39194684717034	3.54446981501666	4.47046391433186	4.25225585641638	4.13056709408545	4.00026773990585	3.77717518832426	3.80979288591559	4.04982224242581	3.87786680494019	3.54617493397983	4.52975831291966
WASF2	1	1	24	18	0.167252805853501	8.33851849868534	0.0295844431580712	0.00354792558926811	7.99787857902662	8.11204947327063	8.23053879575178	8.35713214480667	8.12114950796496	8.53991028865262	8.26036900907191	8.31989579784487	8.3497938651563	8.55558097530022	8.5397076683298	8.46791599106238	8.54881838667064
AHDC1	1	1	28	10	0.477375590563915	4.11329800873265	0.304442999693367	0.0740143308476619	4.10578965937334	4.55130053840829	3.95106804639	4.67903107657791	4.62669085330228	3.91388466133393	3.01376540246237	4.01548425685604	4.41751269417764	3.77378896756028	4.05159079894902	4.74773919938046	3.9296709584463
IFI6	1	1	20	12	0.372055150292533	6.64754525471907	0.0930176477678338	0.0139927814258656	5.9535174783413	6.17723368664968	6.9361550218803	6.11464919099485	6.47968291783576	6.17456191139584	6.88617981109112	6.77154488053976	6.89446182974052	6.76626980497347	6.95932610816917	6.79595044681617	7.38679354121505
FAM76A	1	1	28	2	0.611870139455159	3.44591177771138	0.138992328900181	0.0403354287243224	3.79402852996288	3.17927279315463	4.16982847141025	2.96377018803325	2.79823744626517	3.12464370626046	3.89439531297058	3.49155827858135	3.63801284323149	2.20586737462056	4.51433666107571	3.35221728947919	3.63975551236275
STX12	1	1	20	0	0.173781250545279	6.74861324697602	0.0724528619544787	0.0107359629753482	6.3211323433685	6.92794925246301	6.49459644702626	6.48232783638526	6.91053712349461	6.74036024843355	7.06761910882257	6.93143563199914	6.74014157207249	7.03003464325832	6.89996090009083	6.65580406094111	6.56629947330986
PPP1R8	1	1	28	24	0.170448284332057	4.72764527440509	0.103084125372068	0.0218045389171123	5.28416975036602	4.60914607212575	4.74749943312569	4.71103872637966	4.8038104738008	4.690457361871	5.0765044871187	4.80696995683192	4.22853332724806	4.60825590538845	4.86415040513387	4.58060029071791	4.34516825178632
RPA2	1	1	20	4	0.328590921413242	5.02554017182497	0.218756183297804	0.0435288895956362	5.81032061677552	5.14716391703764	5.28135837779344	4.86121956558083	5.06946649422818	5.53416423176346	4.71115851215104	5.01903396136075	4.30711964647505	4.72523729791641	4.66458233593137	5.17685775398448	5.37829446255144
XKR8	1	1	20	4	0.237089106632626	3.14660230812108	0.165463186705288	0.0525847153541595	3.07620571680556	3.17927279315463	3.62069973691108	2.8533788726151	3.1655527640712	3.65880646190827	3.01376540246237	3.21377053626933	3.13361774521147	2.73847288646202	2.56608773690098	3.48437503893763	3.46954937384047
EYA3	1	1	20	8	0.231637188881751	4.13823616720438	0.160033857963554	0.038671997319009	4.14041782319914	3.84137958596876	4.11816895236289	4.22656495989936	3.45807097226723	3.9599029978073	4.35982111168678	4.64602205956748	4.01101407680351	3.81660557996086	4.66458233593137	4.3225673332336	4.31196931395043
DNAJC8	1	1	28	20	0.167270743339033	7.77965572023883	0.0675429562530068	0.0086819981091571	7.53741190173397	7.69441514129048	7.58570724812671	7.52087074444737	8.05704238433387	7.77019807232271	7.77522524996211	8.21141271961558	7.4347810980354	8.01127161342023	7.82436739515977	7.69094721199149	7.97976123825397
ATPIF1	1	1	28	2	0.220456928589515	7.29860380275713	0.0222961977917894	0.00305485794192127	7.73161341521318	7.17298394280329	7.52253399634441	7.15258221715953	7.1216601250508	7.17527844623986	7.40617679463547	7.05413165748492	7.101569860771	7.44598466335436	7.39521595399946	7.30507923859406	7.29207775343608
SESN2	1	1	28	14	0.20392810285738	7.43677968063599	0.180280937788046	0.0242418016305451	7.25486431376527	7.52068019734834	7.53243483576448	7.44200905775601	7.86072303171892	7.7572256571909	7.20681972985745	7.40376688577442	7.14500732671479	7.45617569566197	7.42710663235487	7.42917639146869	7.35454941907216
MED18	1	1	28	14	0.548712938967706	3.44828463395757	0.0735977219127661	0.0213432850606357	2.34706398050019	2.83594522993861	4.11816895236289	3.63216697356392	4.05631052090301	3.81719552961998	3.93055630278138	3.61266992423319	3.69757462194504	3.93792132438285	2.71129700682696	2.53696179108029	3.63975551236275
PHACTR4	0.182113153050653	1	20	18	0.0879211617408937	5.38383086906109	0.219252974907082	0.0407243429891249	5.43126416483052	5.98306840911015	4.99669710288414	6.01560510835076	5.5635606673357	5.37343666917636	5.17022040735036	4.90508654856239	5.36841529358344	5.58123009219559	5.46513851858213	5.30751066953969	4.71894115883935
SNHG3	1	1	28	14	0.308135902115517	3.48006575618061	0.149949174024232	0.0430880289425342	3.60860195243064	3.32447990951331	4.21970195402218	3.76006251864646	3.45807097226723	3.54264593946525	2.94471892120709	2.76876588767599	3.91390882979789	3.5382794900112	3.07559532079613	3.20672113395219	3.97279378136358
RCC1	1	1	28	6	0.527329369491973	5.41110812699061	0.28877853275299	0.0533677254225548	6.25155953625244	5.7458096975038	5.47860514570545	5.66969111616866	5.05203070898164	4.51661376412327	5.36777480645869	4.92860740257016	6.06656059939388	5.09926178090541	5.48547463829677	5.82645879713183	5.03600812755318
TRNAU1AP	0.548683931808932	1	28	4	0.279955471886335	4.25544354725449	0.236066725596447	0.0554740588084529	5.40302066625661	4.39564543826574	4.44608075511084	4.03755510069735	4.09087242613498	3.9599029978073	4.38610113709647	4.39900700404021	3.96327829689076	4.53322524715342	4.30143801280915	3.48437503893763	3.97279378136358
SNHG12	1	1	24	10	0.228871031861954	5.02454741920399	0.154634132756585	0.0307757335845948	4.60452809194764	5.16655849585184	5.08006493140588	5.07307905542621	4.96154354070339	5.09279343218691	5.17022040735036	5.4017288591288	5.04063525185848	5.43775112275556	4.59141448278896	4.89750953820014	4.66737215278827
TAF12	1	1	28	18	0.470462798910115	4.62362039945231	0.0732103988879547	0.0158339985905043	3.39577835659447	4.91460733274806	3.95106804639	4.61280325525544	4.22139115786202	5.0294637471967	5.0438623949777	4.7813615284805	5.10803664345716	4.39879196468825	4.15677601348424	5.21540994625252	5.26142395915718
GMEB1	1	1	20	16	0.258745801475876	3.74014234442503	0.287925187188371	0.0769824142168135	3.87850851762643	2.83594522993861	4.11816895236289	3.93287241017493	3.86987010464355	3.81719552961998	3.56695058852065	3.0518473956029	4.86992016721175	3.31756788911499	4.05159079894902	3.9635065551665	2.97100737545498
YTHDF2	1	1	28	0	0.241953556304751	5.71093692633095	0.0178804905295402	0.0031309206808256	4.79044663229007	6.03675123283938	5.55829932405178	5.47838402603114	5.94043097385268	5.54929439859891	6.03227309036846	5.85884439971871	5.92422053823393	5.88265801715817	5.99127539670267	5.50716898214979	5.68098472680923
SRSF4	0.759272267084767	1	28	18	0.414786370539074	6.62186052140236	0.140044427125819	0.0211488035232976	6.15324777803252	6.06802754422085	6.43250430177173	6.62355669081068	6.92975768717101	6.79215580420562	6.8815690631947	6.72528760558945	6.58319279172162	6.86135829359926	6.67939006578722	6.64171844459394	6.68125789081258
MECR	1	1	24	0	0.282643506131044	3.89631809029019	0.305402734179063	0.0783823925824077	5.0123266272207	3.79228293426651	4.26790878235924	4.08717926935193	3.65570927302241	4.2088806906708	3.85730459862933	3.8280903648317	3.44297920204331	3.58855756250353	2.96408031137214	4.3225673332336	3.9296709584463
PTPRU	1	1	28	26	0.109781250265281	3.76977417919602	0.248464866497025	0.0659097480873551	3.55826642967545	3.88886026219497	3.08787238373867	3.76006251864646	3.56027184843447	3.81719552961998	3.61218191799681	4.61736107630673	3.13361774521147	3.93792132438285	3.99597515926405	3.04488875017836	4.76873027441662
LAPTM5	1	1	28	18	0.556795649570362	3.36172494976205	0.200665119130949	0.0596911175452211	2.84381561704113	2.62781811629297	3.08787238373867	3.49182072860579	3.90913557967853	3.81719552961998	3.42206985569692	3.49155827858135	3.51096242397691	3.97619416091843	2.40461027050051	3.54617493397983	3.52854427855418
SDC3	1	1	28	8	0.345596968834534	5.45361040239536	0.203754142917916	0.0373613309136315	5.45896534317939	5.82117149604444	5.96151329053195	5.60302305413484	5.35188365319683	5.17312777319183	5.12412327417016	5.01903396136075	5.49130904183508	5.04627868785579	5.99127539670267	5.41079097710593	5.62801542130515
PUM1	1	1	28	6	0.305202510096983	6.11176618965123	0.0611980280305419	0.0100131494123852	6.42309884193885	6.14826053429832	5.90166045212975	6.48232783638526	5.95925993011634	6.00932890610145	5.65392420715136	6.29864932265934	6.0778119104213	6.07127101063062	6.15257266538509	6.31775098096002	5.99520021365922
SNRNP40	1	1	28	6	0.588259810694909	2.49551472547886	0.209755986304545	0.0840531951837295	3.7042922542316	2.24552782558522	2.41601616123955	3.33633557408249	1.33273602482327	2.95323405002601	1.97263376678769	2.27657614861564	2.62120925395765	2.44296078456659	3.27568394396651	2.11574934681541	1.87951701486721
ZCCHC17	1	1	20	6	0.186949950507653	5.98726759195523	0.0690280739839212	0.0115291446262851	5.18813007877881	6.16764047509905	6.04687952995484	5.89539477810685	6.15978193359975	5.89554036683337	6.06517547600615	6.38619806399004	5.76628401694027	6.08884393729319	6.35402349418997	5.97989556531229	5.93104990124726
SERINC2	1	1	28	18	0.556542186691599	6.79344303467521	0.0607337319360252	0.0089400516977955	5.90399144571479	6.10870171977402	6.53455455805123	6.71320641788306	7.02666747184053	7.55844913443945	6.57958956053468	6.87201751212204	7.28749831581759	7.30650159389654	7.05086993629938	6.71081029426382	6.64838696338759
TINAGL1	1	1	28	14	0.377457469098403	4.47190109911544	0.148289262846794	0.0331602286276245	3.9966201812684	4.36239266818771	5.45797422768395	4.86121956558083	4.78282372185011	4.60615248212797	4.58070281041789	4.52779475829656	4.55267863388242	4.21896053912612	3.93812928403141	4.13419545395355	4.20752680520394
PEF1	0.759272267084767	1	28	12	0.174499325647866	5.40399994191888	0.27076582237224	0.0501047049005139	5.32989384439954	5.20458257275128	5.90166045212975	5.82401287577841	4.94274455968146	5.39033953031239	5.22947788355432	5.14486025829022	5.47438082728693	5.39601049643315	5.88812255948934	5.6547396964449	5.11512526484309
COL16A1	1	1	28	6	0.484907563215532	6.60243906978122	0.161407701920232	0.024446677994952	7.266668318652	6.60444005544696	6.86741679526293	7.12314748581932	6.16789864110873	6.00932890610145	6.60218521910011	6.27131407171524	6.95062305820599	6.35885203745468	6.39759838867988	6.83361296603331	6.47925801966397
SPOCD1	1	1	20	2	0.321892825636318	4.62964035517272	0.0722863651622691	0.0156138187022461	5.22085883706688	5.24163015798472	4.93831585356795	5.23593913649191	5.08669407195372	4.8455876869986	4.35982111168678	3.77717518832426	4.38164545250793	3.5382794900112	4.69982018413867	4.28680937418343	4.66737215278827
PTP4A2	1	1	28	14	0.0958828897408668	9.22474586862676	0.0421844003360552	0.00457296070122905	9.15202710271605	9.25038807979885	9.41386583095679	9.22817765538311	9.38388597035126	9.29392896334305	9.20940166405726	9.25992336371809	9.18304486439456	9.25820817655684	9.24328222125783	9.03759734368258	9.03426659933864
KHDRBS1	0.548683931808932	1	28	6	0.298158447731887	6.39581799698497	0.18318422854489	0.0286412509910763	6.67417120518874	6.66705851376306	6.648188964759	6.58088930387759	6.11009868102883	6.05244490274128	6.41704600052108	6.27131407171524	6.96281190179523	6.26921353566599	5.82568798828938	6.65580406094111	6.1251183288772
TMEM39B	1	1	28	6	0.434715597984551	5.34839387579006	0.288397387458897	0.0539222417339815	5.43126416483052	5.61073806094924	5.59655413002921	5.76425012355456	4.62669085330228	4.91731518471215	5.22947788355432	5.16480432504988	5.12982171936499	5.75639168547704	5.56406830632696	5.92279607815263	4.99476069993025
KPNA6	1	1	28	20	0.334385031853167	7.11686171519618	0.111075128239149	0.0156073186025207	6.37301625107372	6.67385127142409	7.18239753063906	7.1467431185254	7.33131431530156	7.18983394231888	7.47818586360225	7.08585932215064	7.15566537590137	7.1436923819385	7.18125767176495	7.09370320566237	7.41442783755028
TXLNA	1	1	20	10	0.193482147436055	6.28457687293524	0.00169517724614692	0.000269736098455133	6.21952759880386	5.75864655996939	6.15337037762708	6.50988288079521	5.93092353370512	6.42476819136835	6.21196554744531	6.27131407171524	6.55930989696178	6.20620278267308	6.66162743728038	6.43673475021716	6.35437813097312
CCDC28B	1	1	28	16	0.510448446570897	3.56526858361259	0.246913698931918	0.0692552869836603	0.800596707036333	4.22114238970106	2.85523805357272	4.03755510069735	3.40412075398645	3.71355783320034	3.1426715690454	4.01548425685604	3.75477457398031	3.48618575503843	4.51433666107571	4.28680937418343	4.17096202548302
TMEM234	0.548683931808932	1	28	22	0.554527297330547	3.31052245444646	0.290726183007057	0.0878188222576695	3.79402852996288	2.51129226139225	2.85523805357272	2.96377018803325	3.65570927302241	3.34873100721851	3.61218191799681	3.13507948677412	3.21739586568801	3.43214029271488	3.27568394396651	3.28130260041275	3.69230324707535
EIF3I	1	1	28	6	0.294821257605899	6.88854647792775	0.0325840598639824	0.00473017928649942	7.13977043061393	6.74007569881801	7.1441663878097	7.1467431185254	6.62826220872236	6.60933737807368	7.22148889953288	6.86593885669858	6.7751219055958	6.74979406109926	6.97379342261393	6.78317456869922	6.79375310528636
MTMR9LP	1	1	20	18	0.46299748962024	1.55318245095002	0.136511054319844	0.0878911902695952	1.77182201060675	1.49759015567285	1.48778670245275	-0.143520440799451	1.33273602482327	2.40657612090443	0.359238786424242	1.75179879173879	2.62120925395765	2.20586737462056	1.11068651897413	1.51835709699847	2.20296793881591
FAM167B	0.548683931808932	1	20	14	0.386409708310987	2.30633305561218	0.515116368927657	0.223348647617995	3.21263905586283	1.72391076161669	2.23384521519896	2.8533788726151	2.41749057009557	2.26711850069662	1.27206713718618	1.94870438763507	2.4926020344562	2.73847288646202	1.11068651897413	1.74608967210294	3.13184831696958
HDAC1	1	1	28	14	0.222023500541925	5.91354554241711	0.0368363640144761	0.00622915030420473	5.85270461722074	5.61073806094924	5.91685805803802	6.20732831589178	5.71526306425059	6.17456191139584	5.72770926541067	5.87103575930214	6.26663398220865	6.15707030081759	5.54481762802221	6.22632276391038	5.62801542130515
MARCKSL1	1	1	28	6	0.783691721023973	4.31416512067392	0.353323596091066	0.0818984870092021	5.47261899351223	4.39564543826574	4.5275416217808	4.47046391433186	3.40412075398645	3.34873100721851	4.1610957873201	4.25758550366523	4.26836151384345	4.39879196468825	4.86415040513387	4.45734494390033	4.27798838003297
BSDC1	1	1	28	6	0.730330774877911	5.12991825943974	0.316826056153358	0.0617604492177543	5.85270461722074	5.71978814500955	4.78110672515531	5.55091904871415	4.923697381596	4.2088806906708	4.48668065839262	5.12463661181513	5.73819471297439	4.70258757148771	5.38080020555491	5.55304638453198	4.86343243456807
ZBTB8A	1	1	24	22	0.36896229685449	4.6675910331233	0.148237217423453	0.0317588272776034	5.04924298185497	3.9793761285392	4.64170840590597	4.94435462647349	4.90439536492702	5.0719908998953	5.32765967498788	4.55827222683191	4.05722083608016	4.60825590538845	5.19571521345079	3.60543592777466	4.86343243456807
ZBTB8OS	0.0772071042383542	1	28	0	0.538316493110145	5.04693677102065	0.358957805548326	0.0711238959064141	5.78865234302232	5.24163015798472	5.15887729658621	4.35366244075031	4.96154354070339	4.48548852984925	5.46959579195294	5.26058739487932	4.86992016721175	5.09926178090541	4.95445426198801	4.66658881192435	5.07610897445351
RBBP4	1	1	28	22	0.433843086165649	3.52407763966993	0.264839864904233	0.0751515409090246	3.55826642967545	3.01779799041931	2.57774171512764	3.41617179738397	3.7011603427905	3.9599029978073	3.7399429880765	3.92482778465313	3.37163334047376	3.6371422866925	3.87786680494019	3.20672113395219	3.58522123045841
SYNC	0.120192382848633	1	28	20	1.23270345504453	2.13974129679501	0.776393180443707	0.362844415634086	-0.143520440799451	1.22903826040335	1.78143357037484	1.39472305060686	2.62038826059471	3.41630709761202	3.01376540246237	2.41623494871856	1.81925186842251	1.3524201774911	2.22275413067557	3.41980892044848	2.78995838108486
KIAA1522	1	1	20	12	0.423629748800447	2.68929176794586	0.325345553577162	0.120978153971619	3.14603457077113	2.38452109697838	2.97623917814198	2.8533788726151	2.95654869781585	2.11272346714772	1.97263376678769	3.0518473956029	2.01924513775248	2.98362403315668	1.11068651897413	3.12807291972406	3.83935446915123
YARS	1	1	28	12	0.117774670676373	7.08175771002821	0.100229652745491	0.0141532168777195	7.1354851667857	6.99999158644982	7.49241714952585	7.3019166839135	7.17498627281247	7.16057460030187	7.26462216605882	6.78449333088929	6.67495674662138	6.94092132505306	6.96657790005483	7.08852014125364	7.16769095741081
S100PBP	0.388468903781404	1	20	14	0.12888505888415	4.25617504242728	0.264780343640795	0.0622108679744975	4.30209043683801	3.51809481994805	4.00894569780746	4.31252827992272	3.7452231346756	4.3538037318542	4.19121669606868	4.33002843197637	5.01744971683539	4.39879196468825	4.25481068303347	3.60543592777466	4.86343243456807
TMEM54	0.548683931808932	1	28	10	0.255112298740831	3.52860040042779	0.328860262379512	0.093198499421936	3.21263905586283	3.68877368507335	2.72315153171117	4.22656495989936	3.45807097226723	2.53373339729027	3.61218191799681	3.66961485251138	4.18757431986632	3.85818801206245	4.20662590015293	3.76987872878448	3.05366813446215
AK2	0.759272267084767	1	28	0	0.168405185200705	6.07721507264301	0.143538641209966	0.023619147832387	6.49175779666943	6.21498107892722	6.31122581205827	6.0659769311756	6.17596993878924	6.05244490274128	6.49155674758613	5.90700363210614	6.10005466480264	5.49159066945275	5.24425969946461	6.01310106064568	6.35437813097312
ADC	1	1	28	4	0.787756434048249	2.08530778955787	0.257532520468413	0.123498565419455	2.46103990139115	2.38452109697838	2.57774171512764	1.03892045878095	1.73359074749619	1.24544691688149	1.82676129916193	1.75179879173879	2.19485963537634	1.92199662170103	2.96408031137214	2.86258220640917	2.20296793881591
ZNF362	0.0772071042383542	1	28	18	0.924092347800404	4.60390613174466	0.411679673850219	0.0894196497647123	3.9583140650578	3.51809481994805	3.19148454868918	5.09750093130755	4.96154354070339	4.7957082915657	4.9234225133034	4.7016904224003	4.64634180919278	4.65619259422196	4.95445426198801	5.07571391829553	5.27871065049102
PHC2	1	1	28	6	0.424572067032247	6.01550848536311	0.233982432639443	0.0388965343842116	6.32865955103429	6.17723368664968	6.32268219960334	6.04101085066921	5.69293754045889	5.56426753426072	5.65392420715136	5.80902185960984	6.34322546063562	6.01723023389721	6.01944191772386	6.4037287929271	5.97413213566416
CSMD2	1	1	24	10	0.46309989090561	1.28490184305392	0.262532421657601	0.204320993916252	1.11108370047925	1.72391076161669	1.78143357037484	1.39472305060686	-0.143520440799451	1.74329733962817	1.0268935298497	1.75179879173879	1.31005611362646	1.75593354507792	1.47849147492039	-0.143520440799451	1.68578321690822
SMIM12	0.759272267084767	1	24	10	0.222244973237674	5.48878329896401	0.2075814471257	0.0378192097991698	4.72350320479542	5.6387830350786	5.4989451908519	5.76425012355456	5.3660633766818	5.48779771792901	5.61000266868919	5.69020160003746	6.03227040536214	5.43775112275556	5.03943708118969	5.45978463626629	5.42562191677535
ZMYM6NB	0.548683931808932	1	28	6	0.525554066874057	3.95911475022755	0.366209108535544	0.0924977252842939	4.0703098526419	4.32835533386598	4.78110672515531	3.93287241017493	2.95654869781585	3.60189498752014	3.85730459862933	3.72439718537981	4.55267863388242	3.85818801206245	3.6803225623733	4.60983630598464	3.74300409199177
ZMYM6	1	1	28	4	0.492392890421025	3.01904061735816	0.119220820876331	0.0394896379302959	3.60860195243064	3.25370246600337	3.82784368304379	2.60348450962772	2.87956347945129	3.48085903571258	2.79584428435286	2.96351789057089	3.13361774521147	2.32927911853109	3.81497697056485	2.11574934681541	2.46701667174861
ZMYM1	1	1	28	12	0.686653238086357	2.2776551179299	0.287417717953726	0.126190183795233	1.36643998565656	2.24552782558522	2.72315153171117	3.16204614445389	3.22899392356567	2.11272346714772	2.44217545159906	2.12193444840977	2.4926020344562	1.09853925371774	1.77131951437084	2.7619925480769	2.34102482029779
SFPQ	1	1	28	0	0.0864755860789577	8.03680066927933	0.0231348569647878	0.00287861524962548	7.99314970217739	8.13929956654922	7.94940745247681	8.03872402365776	7.98306990329237	7.96612726204372	8.21344200518834	8.09410415933415	7.81357009822187	8.26421149400914	7.90961122432928	8.12480093163067	7.97446653033553
ZMYM4	1	1	20	14	0.234915750271511	5.6236089508768	0.0882784896515117	0.0156978357532751	5.06735286038469	5.86931087079674	4.5275416217808	5.47838402603114	5.82198493015427	5.47200504645212	5.79790356838796	6.00982091063731	6.15420597020329	5.81035178993683	5.56406830632696	5.72322525668784	5.66792360688676
KIAA0319L	0.759272267084767	1	28	18	0.340509627395296	5.58983147073546	0.29445002978746	0.0526760120280905	4.03393545399528	5.44591501428261	5.47860514570545	5.32136186599973	6.2844685323618	5.77200265028586	5.8926034948727	5.61970094445629	5.58890774895097	5.38182420280424	5.85724299005786	6.10836431922921	5.81735546092721
NCDN	0.269101639101639	1	28	20	0.412564037864093	5.0916136154787	0.353660087620892	0.0694593333920218	4.72350320479542	4.18355797501541	5.08006493140588	5.04823663802039	5.62381005661164	5.23057275051699	5.36777480645869	5.54557730662294	4.84379563113188	4.63242334077471	5.09343275529741	5.09651792280596	5.50120622380966
PSMB2	1	1	28	6	0.217296775925324	6.37235739738929	0.0371139536786102	0.00582421094174905	6.7877543608555	6.28763619672847	6.25253817477314	6.91905104476038	6.07599976406634	6.14498797839512	6.44856110831149	5.82163972622963	6.37093044224588	6.42951820306408	6.49108086447369	6.59861716443057	6.2354713093518
C1orf216	0.269101639101639	1	20	14	0.149497318540142	4.45497716689539	0.266785082033635	0.0598847248906448	4.9156786210899	3.74145642225783	4.67784091972226	4.97103476184292	4.67305070243542	4.45367695370463	4.24963511346876	4.46483749639287	4.67625863181075	4.01347785274311	4.05159079894902	4.00810905028122	4.58638851451955
CLSPN	1	1	24	10	0.116529466429366	3.76171064280921	0.0766760657380846	0.0203832971269751	3.21263905586283	4.22114238970106	3.82784368304379	4.18158292714913	3.90913557967853	4.24649895096888	4.03389966523555	3.66961485251138	4.14541839693394	4.01347785274311	1.77131951437084	3.9635065551665	3.63975551236275
AGO4	1	1	28	12	0.309596790299332	3.62465885856957	0.336696433366526	0.0928905164607408	1.77182201060675	3.63409398494813	4.00894569780746	3.76006251864646	3.7452231346756	3.12464370626046	3.81923508755698	3.61266992423319	3.91390882979789	4.18668213057173	3.36620064669432	4.55075953555611	3.9296709584463
AGO1	1	1	28	20	0.279256619397409	4.91338767114648	0.119100296773941	0.0242399551481249	4.70048018204979	4.84408910689381	5.18421951888692	4.50738683029103	5.03438162191135	5.26763677104939	5.22947788355432	4.88117585992956	4.45250981889181	4.93409159829817	5.19571521345079	4.82456700811762	4.74405049114279
AGO3	0.653978099446849	1	24	12	0.19568269189436	1.84449017396937	0.805108724882186	0.436493908313742	-0.143520440799451	1.91949497484897	2.23384521519896	2.73383557760066	1.5470410830498	2.95323405002601	-0.143520440799451	2.41623494871856	2.19485963537634	2.54833516378743	1.77131951437084	2.27022559071744	0.871878664623546
ADPRHL2	1	1	28	8	0.227735521974211	5.91715630129712	0.0673315100049732	0.0113790318484934	5.34481874717696	6.13847205633961	6.07424818440515	5.74891444329278	5.6355637796868	6.27809066545359	5.76823748857872	5.7174646843945	6.1857472281027	6.23015547255037	5.6203254830648	6.02400186641767	6.21765541174231
COL8A2	1	1	20	10	0.352191486069082	4.57557584621332	0.0850908820316507	0.018596759160286	4.03393545399528	4.25777248180286	4.35974353902452	4.71103872637966	4.15760727127685	4.45367695370463	4.06676539490189	4.95175092985586	4.96992994260553	4.45407734213434	5.54481762802221	4.63849160608398	4.84033328996967
TRAPPC3	0.548683931808932	1	28	20	0.505495054257599	6.52737073304575	0.183479347203108	0.0281092272381922	5.62711427151512	6.50890507467708	5.82317403834323	6.47302461338135	6.65737980620022	6.91988273460558	6.86297728730591	6.63523631463204	6.30543793397073	6.88166417615559	6.501103541134	6.86426434502846	6.68125789081258
MAP7D1	1	1	20	2	0.0744294807180756	7.3498019774572	0.0225636007912154	0.00306996036905769	7.4572720805211	7.51312458034439	7.35411705379168	7.42763351441795	7.15470880644891	7.44976491435678	6.99690469746017	7.1472951254136	7.34450573328489	7.26845335479228	7.43758210553642	7.4209523276593	7.6046475498061
THRAP3	1	1	28	20	0.283911046832082	7.51651170411938	0.182578734842678	0.0242903546258854	7.16941608300585	7.66061793295603	7.34852368746877	7.48429570605566	8.12323811760289	7.79896642619269	7.52328328748176	7.87553685920319	7.08493760549404	7.40448502415489	7.54321304506776	6.95249474978546	7.63180764987222
EVA1B	1	1	20	10	0.249157830326612	7.18370361067798	0.098991274698597	0.0137799775802909	6.76574187386996	6.67385127142409	7.11810425668931	7.75381702824512	6.81039470635577	6.94869689780302	7.13889764140917	6.94879413232804	7.39934589619724	6.9016882164525	7.73801267891579	7.71132228794325	7.42998441383113
STK40	1	1	28	18	0.558238306242518	4.00582962150642	0.0793412219802453	0.0198064394836664	3.83688679798698	3.39194684717034	3.19148454868918	4.35366244075031	4.15760727127685	3.9599029978073	4.64740471631757	3.92482778465313	4.30711964647505	4.58367671977715	3.45137193418339	4.3225673332336	3.9296709584463
LSM10	1	1	28	18	0.426218953982526	5.0721350826306	0.0983879920679961	0.0193977467999469	4.74616458195032	4.6372217111297	4.40355790055425	5.34194999980902	4.50382226099888	5.57908686484778	5.0272601480284	4.95175092985586	5.78012620856231	4.81243940016177	4.89488404092592	5.87543141454366	5.36216722494482
OSCP1	1	1	28	14	0.251045915709151	3.30402067809425	0.110440151042623	0.0334259866395039	3.07620571680556	3.39194684717034	3.76204584414044	3.41617179738397	3.28976243245586	3.8663499546991	3.1426715690454	3.28839052062127	3.69757462194504	1.5682386568754	3.45137193418339	3.66235842369051	3.40803880409976
MRPS15	1	1	28	20	0.29459607589544	5.53214921558897	0.122001339256452	0.0220531541182342	5.44518123925241	5.46170171784374	5.0528074483468	5.25777366036206	5.71526306425059	5.47200504645212	5.97282411304792	5.83414819262727	5.10803664345716	5.75639168547704	5.74364206738293	5.39408291201187	5.62801542130515
LINC01137	1	1	28	20	0.866103101079349	1.66693607984244	0.121335948782444	0.0727898029502805	-0.143520440799451	-0.143520440799451	1.11868641333523	1.03892045878095	1.73359074749619	1.51574141544292	2.22642310856589	1.25265313499173	2.4926020344562	2.6465341235078	3.36620064669432	2.7619925480769	1.87951701486721
ZC3H12A	1	1	28	16	0.466073628530611	3.40066782932199	0.120690124797606	0.0354901245446453	2.84381561704113	3.17927279315463	3.08787238373867	3.69753153175087	3.7452231346756	4.45367695370463	3.1426715690454	3.61266992423319	3.51096242397691	3.6371422866925	3.07559532079613	2.4097494525143	3.83935446915123
MEAF6	1	1	28	12	0.231206250681287	5.76549067153128	0.0440248271447341	0.00763592028031871	6.04774349510773	5.61073806094924	5.93189723711192	6.1026342016135	5.9778463077441	5.51887370507638	5.7582116684259	5.59050688429978	6.14353709407713	5.81035178993683	5.31414466970628	5.66869936335778	5.51585925117231
SNIP1	1	1	28	0	0.751867755393451	3.88834484766367	0.557073123540752	0.1432674172085	5.15464157202696	4.144968178671	2.85523805357272	2.73383557760066	3.56027184843447	3.48085903571258	3.93055630278138	3.8280903648317	4.48667804566745	4.18668213057173	3.99597515926405	4.05137386304252	3.79198347603323
DNALI1	1	1	20	6	0.785259390783376	1.43441652735445	0.752695017321365	0.524739504158941	-0.143520440799451	0.469789243285097	2.97623917814198	-0.143520440799451	0.388112665463561	1.93980295292015	2.53904651296698	2.96351789057089	0.967004039627234	2.98362403315668	-0.143520440799451	2.95661321626145	1.87951701486721
GNL2	1	1	28	0	0.20671311422856	6.28311849793613	0.187784579964368	0.029887161928595	6.38027823427025	6.32263617318508	6.2161443677378	6.01560510835076	6.3643384709342	6.08395680377383	6.97974990178668	6.35181344170181	6.1647965277283	6.27689984253299	6.46058816057021	5.56802028289289	6.37863138715075
RSPO1	1	1	28	20	1.64745724132855	3.13435909273034	0.0917855333672518	0.0292836687347452	-0.143520440799451	2.24552782558522	1.11868641333523	1.03892045878095	3.40412075398645	3.27783342447824	4.38610113709647	4.14160736321217	4.5845801336916	4.0852734976168	3.81497697056485	4.45734494390033	4.27798838003297
C1orf109	0.269101639101639	1	28	6	0.0944944467698627	2.87213210845205	0.6708085138184	0.233557680666694	2.56666703509344	3.45639917788337	3.76204584414044	1.67990649727089	3.34807440394583	2.75867788247208	1.97263376678769	3.49155827858135	4.22853332724806	3.12660167564159	3.07559532079613	2.4097494525143	1.87951701486721
CDCA8	1	1	28	12	0.580844996978911	3.31259670303368	0.399086719316104	0.120475492519394	2.84381561704113	4.18355797501541	4.3145567550669	4.18158292714913	4.18985168449277	3.12464370626046	3.61218191799681	2.6605525835125	2.73928441223658	2.54833516378743	2.84321805238965	3.12807291972406	3.05366813446215
YRDC	1	1	28	6	0.463887238246094	4.05337914073358	0.245486753344208	0.0605634816830336	4.97444077747848	3.9793761285392	4.35974353902452	4.43257115406088	4.02090026885447	3.54264593946525	3.7399429880765	3.49155827858135	4.76245772903893	3.48618575503843	4.51433666107571	4.48915996304216	3.05366813446215
C1orf122	1	1	28	6	0.301179753257243	7.14808331402782	0.203090842980114	0.028411930031867	7.66479180949936	6.84009129809965	7.4195987086421	7.34335019892894	6.45336096053521	7.06379964471474	7.06355401458541	6.77154488053976	7.80682419012133	7.03910260291755	7.35709670819772	7.21757399739985	7.01101913762903
MTF1	1	1	28	0	0.466839231021375	4.71150064324911	0.228117677388938	0.0484172017923414	5.17148299206627	4.84408910689381	4.35974353902452	4.39365622265449	4.18985168449277	4.13056709408545	4.90536568851324	4.67412472932503	4.81718929006815	4.83344054773995	5.14548023194147	4.84929323142977	4.79299495852779
INPP5B	1	1	28	18	0.559102820781641	3.77321535767298	0.0119211934936066	0.00315942567904703	2.34706398050019	3.79228293426651	2.97623917814198	4.27018679327209	3.7879799494203	3.54264593946525	4.1610957873201	4.14160736321217	4.41751269417764	3.6371422866925	3.93812928403141	4.45734494390033	3.58522123045841
SF3A3	1	1	28	8	0.386371474887883	5.64195603323542	0.351968156412166	0.0623840657989544	4.74616458195032	6.15798304616369	5.99053358657491	5.49686253177422	5.48777432667635	5.42356249755993	5.63213057537759	5.60517775869222	6.04379126492896	5.72301951286338	6.00542739491287	6.2543646956531	5.09574901035328
FHL3	1	1	20	16	0.208881193901072	6.05102505091969	0.115170795041424	0.0190332702430176	6.10145986271405	5.92731058253919	5.59655413002921	6.4351999395369	5.75890364685577	6.44917254857127	5.78808249973169	6.2340422557548	5.9852443015999	6.33695912406553	5.82568798828938	5.91109989556353	6.1628483587398
UTP11L	1	1	28	20	0.534460364377107	5.85026913761777	0.21476006520181	0.0367094333867279	5.32989384439954	5.55295761833403	5.13308194410324	5.3004756683424	6.23896448371141	6.37468497211925	5.73794855627149	6.2150389240503	6.28616641716486	5.61800512703822	5.97698319922278	5.91109989556353	6.24429742821015
RRAGC	0.120192382848633	1	24	18	0.262511632479726	7.77804616838407	0.205267217079562	0.0263905886691602	7.11386581348203	7.67761550339301	7.44602921302731	7.8066170529756	8.1865293477754	8.10059041961615	7.89444555388867	7.58491251357379	7.66109030587211	7.96681969549256	7.92458314482416	7.8616896553102	7.88981196976194
RHBDL2	1	1	28	26	0.622452786063113	2.22880581819738	0.191429162606627	0.0858886678434159	1.77182201060675	3.74145642225783	-0.143520440799451	2.60348450962772	1.73359074749619	0.479069990545184	2.94471892120709	2.27657614861564	3.04467301241793	1.3524201774911	3.87786680494019	2.53696179108029	2.58288382516223
AKIRIN1	1	1	28	20	0.636398173920875	6.46546418341955	0.230716085609783	0.0356843807443009	5.84222477938756	6.72707177603529	5.94678125833176	5.97663741260247	7.12583284999739	6.88452846078771	6.42973477471671	6.77803363250284	6.0778119104213	6.28454541566357	6.95203768049353	6.16854877901197	6.71339652799952
NDUFS5	1	1	20	4	0.12970321224656	8.12874226081749	0.0579310685625071	0.00712669521356937	8.37757119586278	8.29940574259292	8.30751183895446	8.15090503854328	8.09158696932452	8.21174476985247	8.38613686779847	8.1198747013488	7.83029814405951	8.17447478537985	7.98653535263257	7.74465404837539	8.08668437384104
MACF1	0.548683931808932	1	20	16	0.147949868099221	8.38380939087345	0.180891316980154	0.0215762678451482	8.3088287502091	8.01641830676492	8.13629975633939	8.16541699702872	8.79116951174485	8.79444457173185	8.21710646670231	8.58521186171462	8.34514544381034	8.54288666156812	8.2198709946856	8.11718571396278	8.51274723703031
KIAA0754	1	1	20	12	0.476185467604509	4.24585013169518	0.423165952213369	0.0996657769558196	3.33727751054988	3.93482795889718	4.40355790055425	4.08717926935193	5.38010508820426	4.54708164808676	3.96583303996028	5.14486025829022	4.10199349408357	4.60825590538845	3.60796890082011	3.35221728947919	4.17096202548302
PABPC4	0.0772071042383542	1	28	16	0.136775795329041	8.25470900653021	0.152033177085198	0.0184177512453711	8.06701238456209	8.01106395600806	8.16203814814323	8.68180090007565	8.29611812534572	8.17319692889606	8.10488867336702	8.15020374710221	8.31930790425185	8.17035395777717	8.40474082781094	8.55316430301749	8.25115779309257
PPIE	1	1	28	6	0.419390949047586	4.99246891043179	0.0976253958405109	0.0195545325553299	5.72162364013133	5.44591501428261	3.08787238373867	5.27928264948377	4.73991152034005	4.48548852984925	4.88707999629363	4.21995263081469	5.83420389817535	5.13353281342209	5.58306549097245	5.41079097710593	5.13424472971246
TRIT1	0.759272267084767	1	24	0	0.567539569115791	3.12569025064819	0.577244822227703	0.184677551496984	4.6533016987607	3.01779799041931	3.28815145863513	2.73383557760066	3.51007621312413	2.53373339729027	4.03389966523555	3.42696329615	2.73928441223658	2.73847288646202	1.47849147492039	4.17388893196511	2.88332107785431
CAP1	0.759272267084767	1	20	0	0.0832347272547896	9.06486251561627	0.0817053116413783	0.00901340880797943	9.28661907567433	9.10968722318499	9.07423151080095	9.24330506420162	9.1061859658153	9.26328898587612	9.06131779597892	8.99197554304084	8.80051311895305	9.08514883416426	8.97858797640032	9.03759734368258	8.84560692105895
PPT1	0.548683931808932	1	24	0	0.211026686518945	5.86905204719498	0.246444917740314	0.0419905831058524	6.40184740199188	6.06802754422085	5.93189723711192	5.73341399348666	5.91171859975397	5.93062905600209	5.88340838090235	5.78345015196147	5.78012620856231	5.26301337440713	5.65664735182702	6.29092570427065	5.90901652677683
RLF	1	1	28	20	0.891615838798544	5.04260079422567	0.195005111626671	0.0386715347068468	2.22330534612055	4.42814899927108	4.74749943312569	4.31252827992272	5.62381005661164	5.45603758304574	5.69654800556747	5.83414819262727	5.29318469439321	5.32364150246321	5.24425969946461	5.44363758153417	5.80547725237679
ZMPSTE24	1	1	28	6	0.314431433061588	5.90589341963274	0.0884859315037484	0.014982649569936	6.65633530139972	5.83335776592158	6.0329980088517	6.16173284205864	5.72629759191835	5.57908686484778	5.70701005542003	5.36771678077371	5.93663353573878	5.92240495624304	6.08754239689986	5.92279607815263	5.89787235290034
SMAP2	0.182113153050653	1	28	2	0.62770247445783	4.60250408007557	0.482177135474343	0.104764086481033	5.22085883706688	5.12750505424562	4.21970195402218	4.1351531308713	3.7879799494203	4.24649895096888	4.71115851215104	4.72873927538292	4.96992994260553	4.95340579140952	4.39040157666001	4.82456700811762	4.40935855154248
EXO5	1	1	20	14	0.419221179972612	2.69898384749604	0.336852848207501	0.124807285719777	2.08792564986543	1.72391076161669	2.41601616123955	2.46017542375709	2.95654869781585	2.53373339729027	2.22642310856589	2.6605525835125	3.04467301241793	3.12660167564159	3.6803225623733	2.65386025029055	2.97100737545498
NFYC	1	1	28	26	0.623506062404269	4.18288852595717	0.131377218897049	0.0314082524747622	4.85442103311355	5.10757460522223	3.08787238373867	4.47046391433186	3.56027184843447	4.38786882215429	4.13033257350534	3.8280903648317	3.75477457398031	4.18668213057173	4.20662590015293	4.55075953555611	4.13344636767222
CTPS1	1	1	28	14	0.320291308264407	5.34797811928275	0.195138437162418	0.036488263940128	5.10290457258454	5.27775015267419	5.51900245118733	5.68588764084629	5.6355637796868	5.63688729601417	5.15501776625127	5.2038839107148	5.33129030914282	5.19972520190202	5.19571521345079	5.30751066953969	5.39424341220244
SCMH1	1	1	28	18	0.410587003636398	5.36737738888637	0.122137968982817	0.0227556141730809	4.67708378349157	4.66476139612511	5.20912425625723	5.49686253177422	4.98010070988429	5.90733167501244	5.30028285589533	5.73090542953948	5.9852443015999	5.86236621686536	5.40235148752707	5.3252457073232	5.26142395915718
HIVEP3	0.269101639101639	1	28	24	0.205311576161053	3.49296246032294	0.345255284233715	0.0988431133043999	3.87850851762643	3.25370246600337	2.57774171512764	3.251821209927	3.65570927302241	3.54264593946525	3.31671122300271	3.77717518832426	3.69757462194504	3.25667851005203	3.27568394396651	3.48437503893763	4.09492905256418
FOXJ3	1	1	28	0	0.688206042572841	4.30258104148412	0.238599682498515	0.0554550118168637	4.50173676124614	4.89148214090528	3.95106804639	4.77299933569917	3.7011603427905	3.41630709761202	5.0438623949777	4.64602205956748	3.75477457398031	4.34130328889333	4.34660542664335	4.00810905028122	4.40935855154248
PPCS	1	1	28	20	0.581260046147827	5.91519746771503	0.299725085279849	0.0506703431146195	5.28416975036602	5.49276615061646	5.7055846258941	5.7019043508535	6.38537507266084	6.66596169282556	6.10527552213374	6.53152756122428	5.23406998055783	5.94187518529981	6.22692695488671	5.58284036059001	5.85241433835335
PPIH	0.548683931808932	1	20	0	0.217642103785	5.13032066856269	0.287846512937739	0.0561069242126694	6.02938419984767	4.66476139612511	4.87747210224981	4.39365622265449	5.13717584778245	5.30377238811704	5.18526451716597	5.45128919391217	5.04063525185848	5.56876044092778	5.24425969946461	4.98936149793005	4.95229918974822
YBX1	1	1	28	16	0.243029919580249	8.14589063769702	0.129050698388554	0.0158424295302151	8.15007889005722	8.18756380610304	7.76855433729862	8.15672735058008	8.66064346479345	8.34992824725086	8.02142539866523	8.1749998251157	8.07451368620605	8.11996347330668	7.81234298534143	8.27151617219175	8.17703713508424
LEPRE1	1	1	28	6	0.248027729563215	5.87637048553851	0.192687928200681	0.0327902960977151	6.17010538176758	5.91589567936921	5.47860514570545	6.12656494356097	5.38010508820426	5.79757098367137	5.72770926541067	5.91879637549254	6.02065680312035	6.19812935667197	6.2389551296107	6.02400186641767	5.51585925117231
C1orf50	0.759272267084767	1	20	6	0.365054077162704	2.76398600833334	0.404053819646747	0.146185189949782	2.08792564986543	1.49759015567285	2.97623917814198	2.73383557760066	1.33273602482327	2.85923311884461	3.96583303996028	3.61266992423319	2.4926020344562	3.193105601353	3.07559532079613	3.66235842369051	2.97100737545498
CCDC23	1	1	28	8	0.193838539204221	4.68192565496486	0.251116790450753	0.0536353647957782	4.57950868145081	4.6917852067418	4.71309055608521	5.27928264948377	4.15760727127685	4.48548852984925	4.71115851215104	3.97086799070439	5.10803664345716	4.83344054773995	4.80064637770815	5.28955489880602	4.47081405949245
ERMAP	1	1	28	6	0.580320837510633	3.46704852606	0.078845210463177	0.0227413057159537	4.391055877816	3.17927279315463	5.10681696162902	3.49182072860579	3.45807097226723	2.75867788247208	3.31671122300271	3.55338461641874	2.35139822583205	3.5382794900112	3.27568394396651	2.95661321626145	3.74300409199177
ZNF691	1	1	28	14	1.03463114187156	1.86993284524881	0.325195872935567	0.173907781641376	-0.143520440799451	0.469789243285097	2.97623917814198	1.03892045878095	2.41749057009557	2.40657612090443	2.22642310856589	2.86942563743456	1.31005611362646	1.3524201774911	2.71129700682696	2.4097494525143	2.46701667174861
SLC2A1	1	1	28	24	0.321555601345101	5.55217293288944	0.00927009170085948	0.00166963309913245	5.7101430475315	5.12750505424562	5.23360635740396	5.6199811107948	5.15361805478563	5.45603758304574	5.86484044598958	5.70389754119569	5.58890774895097	5.76734637336394	6.06068671103182	5.55304638453198	5.32936162299059
EBNA1BP2	1	1	28	10	0.219714705224891	6.27198858859741	0.0130852508445891	0.00208630016776152	5.72162364013133	6.59014787881249	6.50469020730248	5.90925691664464	6.68025802428248	6.21307378044429	6.60218521910011	6.28959499846835	6.38910920058318	6.5229735799167	5.94796689884203	5.83885868003748	6.31302737635623
CDC20	1	1	28	14	0.380860507957205	3.0971349030362	0.217105669172089	0.0700988739493572	3.45199916567621	1.91949497484897	4.11816895236289	3.06631173150815	3.7011603427905	3.27783342447824	3.20304788526295	2.6605525835125	2.84842270514974	3.193105601353	2.22275413067557	3.20672113395219	3.52854427855418
ELOVL1	1	1	20	10	0.145957920604706	5.47495635720472	0.0664063359284017	0.0121291078130723	6.09264487998983	5.29547659559138	5.55829932405178	6.09051830859675	5.35188365319683	5.42356249755993	5.17022040735036	5.38482304857306	5.43991659175953	4.91451532228754	5.38080020555491	5.59750974578832	5.44105889539691
MED8	0.182113153050653	1	20	2	0.153419548291427	6.39890175765813	0.171725667530395	0.0268367407461563	6.81480590764308	6.64648620899097	6.4844315682753	5.92298712741609	6.38537507266084	6.65900400635304	6.43603755566804	6.46069200537976	6.38004845403084	6.42951820306408	6.43989565021943	6.19772495335923	6.1535079536626
PTPRF	1	1	20	14	0.253787707985142	6.12056873649787	0.147111155374044	0.0240355368442802	5.12035720403239	6.14826053429832	5.65209911924247	6.51895216967022	5.79078903663638	6.10458873343627	6.28361410941977	6.12628322126472	6.48519323986089	6.38753518808653	6.61623984657738	5.8511528942173	6.24429742821015
KDM4A	1	1	28	18	0.337117499077461	5.55658866228627	0.0879785411178042	0.0158331930731049	3.9966201812684	5.99396596722775	4.90821470471296	5.32136186599973	5.6702610944118	5.62265283461918	5.83653262773413	5.84654913956512	5.76628401694027	6.29971607181339	5.40235148752707	5.92279607815263	5.66792360688676
ST3GAL3	1	1	28	24	0.621123630705611	2.84460127725534	0.538915352250615	0.189451982799711	4.17423427254792	1.22903826040335	2.23384521519896	3.16204614445389	2.41749057009557	3.04148307530452	2.71521922872531	3.21377053626933	3.04467301241793	1.09853925371774	2.96408031137214	3.86993861814307	3.27654275341902
IPO13	1	1	28	22	0.40339747113043	4.33100779435514	0.340780267159628	0.078683826799801	5.10290457258454	3.63409398494813	4.06459070974335	3.9861630259162	4.55423219626235	4.48548852984925	4.24963511346876	4.33002843197637	4.38164545250793	4.0852734976168	3.87786680494019	4.55075953555611	4.6933870597405
DPH2	1	1	28	22	0.35760360203664	3.03032975561338	0.308155277956611	0.101690344882693	3.33727751054988	3.01779799041931	1.78143357037484	2.8533788726151	3.7011603427905	2.95323405002601	2.71521922872531	3.92482778465313	2.84842270514974	3.6371422866925	2.01462258880931	2.86258220640917	3.46954937384047
ATP6V0B	1	1	28	4	0.274858639633895	7.86571837521538	0.107735505815991	0.0136968425103372	8.15643751795849	8.15637632411208	7.77690739966427	7.7029954878184	7.65089577419344	8.02684025216334	7.61224301369471	7.82942455121979	7.78296196751887	8.11353908542523	7.99365199092103	7.5918629459654	7.88417597251928
B4GALT2	1	1	28	16	0.220277943468757	8.52201514663286	0.0618704856072122	0.00726007693516691	8.33709324263759	8.58535898106965	8.38058526997657	8.447778071825	8.74444362267145	8.86718635988701	8.34987799798364	8.71599974349338	8.32167598621517	8.65182715060849	8.64289443235299	8.29645541285441	8.45878811289343
SLC6A9	1	1	28	14	0.665332850531169	4.00390450459255	0.328058251874385	0.0819345844782503	3.14603457077113	3.17927279315463	4.64170840590597	4.50738683029103	3.40412075398645	4.28316119089979	4.24963511346876	3.61266992423319	4.22853332724806	3.77378896756028	5.03943708118969	4.13419545395355	4.05535512149987
DMAP1	1	1	20	12	0.428395025597526	3.57929979684546	0.241911570000934	0.0675862832764491	3.33727751054988	1.72391076161669	4.16982847141025	2.73383557760066	3.40412075398645	4.13056709408545	3.37035210566524	4.75529031299685	3.91390882979789	3.97619416091843	3.74922019815209	3.20672113395219	3.74300409199177
ERI3	1	1	24	6	0.270930735519578	3.8903200984481	0.157140329832309	0.0403926478684864	4.72350320479542	3.79228293426651	3.95106804639	3.93287241017493	3.7879799494203	3.20327087927678	3.81923508755698	3.92482778465313	4.30711964647505	3.12660167564159	4.15677601348424	3.60543592777466	4.24318771991567
RNF220	1	1	28	14	0.131085546650388	6.67353096318431	0.0642845665354432	0.00963276665532538	6.51833186361255	6.64648620899097	6.67525213400423	6.60664085807206	6.68025802428248	6.9543913097985	6.39780110293385	6.75190165997454	6.54316545218609	6.45006027849092	7.01634474812665	6.52379051218219	7.03155914039272
TMEM53	1	1	28	22	0.570413803666408	3.04685432968867	0.354300822516385	0.116284135760631	3.83688679798698	2.38452109697838	1.11868641333523	3.63216697356392	3.1655527640712	2.95323405002601	3.56695058852065	3.42696329615	1.31005611362646	3.85818801206245	3.93812928403141	3.04488875017836	3.05366813446215
KIF2C	1	1	28	12	0.619349707317625	2.95210926313209	0.367928734330588	0.124632492071187	2.92550954971208	3.17927279315463	3.95106804639	4.18158292714913	3.7011603427905	2.75867788247208	3.37035210566524	3.0518473956029	2.01924513775248	2.82490201937091	2.01462258880931	3.04488875017836	1.68578321690822
RPS8	1	1	28	0	0.0720032258699877	11.1715458711908	0.0504813876894544	0.00451874684770672	11.2298406397813	11.1216414980416	11.1306037371362	11.1833444005929	11.0690890573004	11.1025240218535	11.4135859135472	11.1921471941027	11.1312764521493	11.124129213632	11.0942808443402	11.2505138728224	11.1556448497723
PLK3	0.548683931808932	1	24	18	0.611323663560073	2.89113793419715	0.705872388655247	0.244150367336681	3.83688679798698	2.62781811629297	1.48778670245275	3.69753153175087	3.28976243245586	3.12464370626046	1.97263376678769	2.27657614861564	2.84842270514974	2.98362403315668	3.36620064669432	3.86993861814307	2.20296793881591
EIF2B3	1	1	28	14	0.294706000391493	5.00592586697571	0.176526626812158	0.0352635319625309	4.67708378349157	4.55130053840829	5.32758035356119	4.94435462647349	4.73991152034005	5.33902497791809	4.88707999629363	5.38482304857306	4.14541839693394	5.23171630117019	5.31414466970628	5.4915464869919	5.15311412239643
HECTD3	1	1	28	0	0.510927999019766	4.04293673604929	0.165865159472385	0.04102591019875	4.89554705061639	4.5805132038215	2.57774171512764	4.18158292714913	4.28247404949149	3.60189498752014	4.33305347527268	4.46483749639287	3.57588576307651	3.77378896756028	4.30143801280915	4.35746040583406	3.52854427855418
UROD	1	1	20	6	0.23616149757489	6.42268813057785	0.133382283513584	0.0207673610802559	5.67514271810788	6.49362923566361	6.82776456527628	6.21850553048607	6.49266596843256	6.69346166770854	6.63542869799032	6.57688998398471	6.12195969178781	6.44324536753628	6.57887280627558	6.26359217674266	6.64838696338759
MUTYH	1	1	20	16	0.862131409435807	1.76834234827547	0.458489218376427	0.259276275786506	2.34706398050019	1.22903826040335	-0.143520440799451	2.96377018803325	2.0469417651392	0.912559716605791	0.359238786424242	1.94870438763507	2.73928441223658	1.75593354507792	1.47849147492039	2.4097494525143	2.34102482029779
TOE1	1	1	28	12	0.375986210896324	3.04804011498682	0.351019398029007	0.115162328836517	3.7498579842059	2.0917018378884	4.06459070974335	3.41617179738397	3.22899392356567	2.85923311884461	3.1426715690454	2.12193444840977	2.35139822583205	3.43214029271488	2.71129700682696	3.71711999555955	3.05366813446215
MMACHC	1	1	28	16	0.824095605456126	1.25463478610795	0.495771900226886	0.395152362836071	-0.143520440799451	3.17927279315463	-0.143520440799451	1.67990649727089	1.5470410830498	2.65058536388103	1.48156509460044	0.918613108998112	-0.143520440799451	1.5682386568754	1.11068651897413	1.51835709699847	1.19686695426661
PRDX1	1	1	20	0	0.120674022858203	9.23712307745851	0.0829818429121933	0.00898351599479011	9.41591607682193	9.42863448050218	9.25999136312768	9.20869230035979	9.37076048187371	9.52864350757736	9.10053211621388	9.03730651638742	9.15543201071348	9.17118192889089	9.09896202626985	9.19418565182722	9.15385246785137
AKR1A1	1	1	28	22	0.429675873460023	5.9933313255589	0.235813157956761	0.0393459238522526	6.63827613089639	5.62482869375574	5.7401708546009	5.74891444329278	6.24664886144558	5.93062905600209	6.39132866267698	5.84654913956512	5.7938368500209	5.81035178993683	6.17778562443985	5.62640848279457	6.1251183288772
NASP	1	1	28	20	0.427450250835453	6.00321830821228	0.00360136550091607	0.000599905803190511	5.18813007877881	6.35680711820583	5.80695104707749	5.5151073488319	6.57432213394219	6.08395680377383	6.22658275189122	6.19578193351269	5.7938368500209	6.32958703079504	6.30909137178716	5.78860657197423	5.87532238083095
GPBP1L1	1	1	28	4	0.241541060940651	6.17720631094463	0.0828593300000195	0.0134137222927477	6.394693449917	6.40659231105981	6.43250430177173	5.74891444329278	6.2993230991587	5.98727787082467	6.21929266204838	5.95360703613829	6.4596166898985	6.08008422994928	5.84155175985637	6.2543646956531	6.24429742821015
TMEM69	1	1	28	24	0.680284199340836	2.86831296131126	0.260817105119999	0.0909304907232874	2.75721654305885	1.49759015567285	1.78143357037484	2.46017542375709	2.41749057009557	2.65058536388103	3.42206985569692	2.76876588767599	3.57588576307651	2.54833516378743	3.74922019815209	3.86993861814307	3.52854427855418
IPP	0.548683931808932	1	24	22	0.225308838478211	3.88840534536703	0.200758605732624	0.0516300611436575	3.45199916567621	3.84137958596876	3.95106804639	3.56369979950076	3.7452231346756	4.24649895096888	4.09889906333123	3.3593400316113	3.80979288591559	3.68414401869497	4.05159079894902	4.82456700811762	4.09492905256418
MAST2	1	1	20	10	0.36692487135255	4.365904302157	0.297617324219404	0.0681685404951192	4.2711729086421	4.02258982390836	5.18421951888692	4.18158292714913	3.86987010464355	4.82086354334183	4.35982111168678	4.72873927538292	4.79008303808088	4.18668213057173	4.1051418104003	3.41980892044848	4.66737215278827
PIK3R3	1	1	28	4	0.546471807812268	3.14767630494245	0.181691727526437	0.0577224942860695	3.39577835659447	3.68877368507335	3.69310312299829	2.73383557760066	3.22899392356567	2.85923311884461	2.62982033772009	2.76876588767599	3.29657479922229	3.72966266627297	2.01462258880931	3.28130260041275	3.63975551236275
POMGNT1	1	1	28	8	0.327671236622128	4.28737378974081	0.0648418297188459	0.0151239040258176	4.2711729086421	4.76994604588068	4.67784091972226	4.39365622265449	3.51007621312413	4.6348049891461	4.06676539490189	3.77717518832426	3.80979288591559	4.01347785274311	4.86415040513387	4.39152944426283	4.61389126609376
LRRC41	0.269101639101639	1	24	8	0.663857693759094	3.39690368344503	0.656405703930399	0.193236478010673	4.23957826826279	4.32835533386598	4.44608075511084	3.81999543281849	2.79823744626517	1.74329733962817	2.22642310856589	2.96351789057089	4.41751269417764	2.82490201937091	2.96408031137214	3.41980892044848	3.63975551236275
UQCRH	1	1	20	14	0.105292223437832	8.07921722821426	0.0455719142420591	0.00564063484800393	8.05117495424878	7.95918128818409	8.0493298382356	8.19966145782189	7.85319256186826	7.98572357497618	8.2568129371628	7.92022083266208	8.1982355286338	8.33770957334051	8.02177259950304	8.08631639615177	8.0367555178205
NSUN4	1	1	20	14	0.207729265733797	3.86778894807038	0.0677068491411009	0.017505311186868	3.65724031981398	3.84137958596876	3.19148454868918	4.1351531308713	3.8295059794568	3.41630709761202	4.09889906333123	4.01548425685604	3.63801284323149	4.39879196468825	3.81497697056485	3.9635065551665	4.17096202548302
MKNK1	1	1	28	14	0.476995429774105	4.12642031346056	0.304158166225377	0.073709933336941	4.10578965937334	2.38452109697838	4.71309055608521	4.03755510069735	4.39738909399684	4.38786882215429	3.65603815878624	4.58811914516812	3.63801284323149	4.37033395975742	4.89488404092592	4.25014256108372	4.40935855154248
MOB3C	1	1	28	22	0.474819341274173	3.1940978989598	0.325622035834123	0.101944914067965	3.27630384786384	3.10079336319781	2.57774171512764	2.73383557760066	3.7452231346756	3.8663499546991	2.53904651296698	3.66961485251138	3.51096242397691	2.73847288646202	2.71129700682696	3.35221728947919	3.40803880409976
ATPAF1	1	1	20	12	0.415697435236776	4.67392460095738	0.265097847847656	0.0567184690556102	3.7498579842059	4.18355797501541	5.51900245118733	4.71103872637966	4.34107543596844	4.57691937429432	4.58070281041789	5.16480432504988	4.89558003806784	5.08181606060137	4.30143801280915	5.13724700496096	4.17096202548302
EFCAB14	1	1	28	2	0.293009386897617	5.37619333566818	0.246166096477703	0.045788177825474	5.94374735222247	5.33028914915139	5.37236729795594	5.19125299422965	4.98010070988429	4.89380003951657	5.36777480645869	4.90508654856239	6.02065680312035	5.54349306784171	5.42358556457814	5.37717907890758	5.48640284156059
STIL	0.759272267084767	1	28	6	0.279492183519326	3.27456142611755	0.22174405748225	0.0677171775473942	3.79402852996288	3.74145642225783	3.69310312299829	3.63216697356392	3.1655527640712	2.65058536388103	3.56695058852065	2.6605525835125	2.84842270514974	3.6371422866925	3.36620064669432	3.48437503893763	2.46701667174861
CMPK1	0.759272267084767	1	28	6	0.919415463417809	6.36479034567925	0.386803479884087	0.0607723835156124	7.4607016444665	6.93362050658116	6.50469020730248	7.09915951505252	5.47474698098795	5.35633342115027	6.18227919339391	6.11607578269223	6.53502497143823	6.14871637915277	6.63456658474608	6.46100293706125	6.07652439483614
SPATA6	1	1	28	18	1.28227703930799	1.7116784078999	0.466320066022149	0.27243439180511	0.800596707036333	-0.143520440799451	1.11868641333523	2.8533788726151	1.08094830016191	2.53373339729027	2.87220108593646	2.54355943810787	0.516057694760746	2.32927911853109	2.01462258880931	1.9427269333918	1.68578321690822
FAF1	0.120192382848633	1	28	18	0.420968910873211	4.20584646549873	0.456109183113274	0.108446465379755	4.72350320479542	3.45639917788337	3.82784368304379	4.50738683029103	4.60294003890508	4.74404242854931	3.78013371684523	3.61266992423319	4.30711964647505	3.6371422866925	4.15677601348424	4.74773919938046	4.47081405949245
CDKN2C	1	1	28	18	0.790108357225774	4.24403581196299	0.224886938351524	0.0529889351351884	2.84381561704113	3.10079336319781	3.95106804639	4.74235163962786	4.18985168449277	4.24649895096888	4.79200457042662	4.14160736321217	4.61579144784266	4.31167643021617	4.69982018413867	4.69414924787983	4.79299495852779
RNF11	1	1	28	2	0.343699079425108	5.95454371544156	0.100401200472067	0.016861275232845	6.37301625107372	5.93863587715924	6.35651542286671	6.18471069853088	5.73724836165198	5.42356249755993	6.22658275189122	5.90700363210614	5.7938368500209	6.25371696821477	5.67447102381541	6.18806497395935	5.32936162299059
EPS15	0.548683931808932	1	28	2	0.285263730529187	5.23711967710401	0.207876359815158	0.03969287941308	5.29957269506112	5.34738539785829	5.65209911924247	4.97103476184292	5.05203070898164	5.09279343218691	5.48183261637245	5.53028436640482	5.25404523522655	5.0641567938303	5.44451163905727	4.55075953555611	5.29579265899777
OSBPL9	1	1	28	8	0.31025635811476	4.84312729724447	0.283305317531112	0.0584963599227096	4.60452809194764	5.20458257275128	4.60464765013373	5.07307905542621	4.55423219626235	4.82086354334183	3.96583303996028	4.49665952132719	5.40460885613798	4.74753692221713	5.24425969946461	5.6547396964449	4.84033328996967
NRD1	1	1	28	20	0.441292081090777	6.40395840892419	0.161644436387343	0.0252413313868629	5.60248683967969	6.50890507467708	6.0329980088517	6.20732831589178	7.08355234555128	6.67977720322481	6.40424463517762	6.78449333088929	6.1327887323612	6.53584353958517	6.28608940407838	6.55418845110357	6.33797977732816
RAB3B	1	1	28	10	0.245167047276039	6.69185354587482	0.022550371265291	0.00336982438582987	6.83079666304395	7.20146964142507	7.05768386630206	6.84164800066665	7.25717001018416	6.79850142864031	6.71533299548188	6.66354781452735	6.35251969516718	6.59852552876053	6.35402349418997	5.99104919827576	6.35437813097312
TXNDC12	1	1	28	2	0.306206046217492	5.60437183282873	0.0222101095324576	0.0039629971377626	5.82103392226266	5.29547659559138	5.97609640645034	5.09750093130755	5.5758135167878	5.51887370507638	6.09734418468361	5.49920339452665	5.42237073404871	5.72301951286338	5.35892209763517	6.05621863841272	5.41001797281069
BTF3L4	0.0481594158156658	1	28	8	0.607203910678917	5.31559811256075	0.551983418605547	0.103842203062946	5.57743169506162	5.71978814500955	6.46388439656426	5.47838402603114	4.76152716530808	5.05088401754488	4.64740471631757	4.7813615284805	5.820873320628	5.59359288741124	5.35892209763517	5.55304638453198	4.79299495852779
ZFYVE9	1	1	28	20	0.433626582438188	4.1010591231642	0.103329943570683	0.0251959165833625	2.08792564986543	4.02258982390836	4.64170840590597	3.76006251864646	4.39738909399684	4.31891480067819	4.69021872965579	4.43229770012861	3.63801284323149	4.39879196468825	3.99597515926405	4.52028849333581	4.34516825178632
CC2D1B	1	1	28	6	0.946956601393602	3.89930923014721	0.306116182611595	0.0785052337590672	4.89554705061639	4.795086159319	4.40355790055425	5.12151626713259	3.45807097226723	1.74329733962817	3.78013371684523	4.05876202684008	4.61579144784266	2.90644470549863	2.22275413067557	4.3225673332336	4.55835125950258
PRPF38A	0.548683931808932	1	0	NA	0	4.74436006480276	NA	NA	4.47485236965573	4.74436006480276	4.16982847141025	5.5151073488319	4.84488972502414	4.71749866524255	5.06027575815459	4.25758550366523	4.41751269417764	4.18668213057173	4.83274777537403	4.77380571228948	4.95229918974822
ZCCHC11	1	1	28	22	0.23612166235483	3.88678548544883	0.136026146978142	0.0349970811323112	4.17423427254792	3.17927279315463	4.78110672515531	3.76006251864646	4.12462568410701	4.13056709408545	3.7399429880765	3.66961485251138	3.69757462194504	3.58855756250353	3.53179409750632	3.82077597174325	4.20752680520394
GPX7	0.120192382848633	1	28	2	0.267534740459599	5.72088300179811	0.19751183160093	0.0345247108774731	5.94374735222247	6.16764047509905	5.83921663005824	5.5151073488319	5.3660633766818	5.79757098367137	5.90174037413208	6.05326636524324	5.42237073404871	5.60585064238643	5.82568798828938	5.15718831968477	5.73207791579073
COA7	1	1	24	10	0.239091463118877	2.99099962276575	0.114740370040234	0.0383618804786525	3.21263905586283	3.51809481994805	2.97623917814198	3.251821209927	2.79823744626517	3.27783342447824	2.62982033772009	3.28839052062127	2.73928441223658	3.37599114580315	2.71129700682696	2.53696179108029	2.46701667174861
ZYG11B	0.0095169702982203	1	28	0	0.299075921481706	5.54113370876468	0.22292290321902	0.0402305583903186	5.84222477938756	5.66629321420782	5.18421951888692	5.47838402603114	5.01651394942973	5.65098268307326	5.79790356838796	5.63407938548221	5.55710286089388	5.55618207030087	5.44451163905727	5.52262411685085	5.54472624519352
ECHDC2	0.182113153050653	1	20	14	0.524980968512641	3.43160145886945	0.420211805375766	0.122453557154684	3.00282435332305	2.38452109697838	3.19148454868918	3.76006251864646	3.7879799494203	3.27783342447824	2.79584428435286	3.21377053626933	3.80979288591559	3.5382794900112	3.45137193418339	3.54617493397983	4.17096202548302
SCP2	0.548683931808932	1	20	10	0.296357930342377	5.25699947887467	0.325504162799493	0.0619182414051088	4.79044663229007	5.44591501428261	5.61530774739152	6.04101085066921	4.88483159795405	4.9404531848629	5.3809024152652	4.97452904583802	5.42237073404871	5.11649905775957	4.73421782858611	5.55304638453198	5.27871065049102
PODN	0.182113153050653	1	28	6	0.914785361962324	8.16956807371649	0.549214690590889	0.0672268944496402	8.71280415035632	8.63319410674984	8.72079692241967	8.83308197731976	7.29100725314685	7.26507630718214	7.69340608939894	7.77207088630383	8.89736084763129	8.06108734275223	8.33920757147136	8.64958009482376	7.6781411673728
CPT2	1	1	28	14	0.441054243217687	3.28060589697749	0.184370527616231	0.0562001451579713	2.08792564986543	3.39194684717034	4.16982847141025	3.49182072860579	3.02963310126675	3.65880646190827	3.01376540246237	2.96351789057089	3.80979288591559	2.98362403315668	3.36620064669432	2.95661321626145	3.83935446915123
C1orf123	1	1	28	24	0.560858334272498	4.65763733497504	0.222538438000125	0.0477792541572621	5.45896534317939	4.36239266818771	4.48738606664864	4.08717926935193	3.7879799494203	4.54708164808676	4.94125612901819	4.61736107630673	5.10803664345716	4.55867151009511	4.80064637770815	5.01143897571275	4.55835125950258
MAGOH	1	1	20	14	0.125943332768408	5.69206446044635	0.0501914336665658	0.00881779080601452	5.81032061677552	5.65260369623566	5.23360635740396	5.73341399348666	5.83223543881295	5.51887370507638	5.48183261637245	5.94209655792172	5.92422053823393	5.54349306784171	5.72665773253463	5.95732622784155	5.55894599164878
LRP8	1	1	28	0	0.681544748132553	2.9780452828843	0.316515478018343	0.106282963471862	4.50173676124614	3.57725994530961	1.78143357037484	2.73383557760066	3.09919300457638	2.85923311884461	3.01376540246237	2.54355943810787	3.21739586568801	2.82490201937091	2.22275413067557	3.35221728947919	2.78995838108486
GLIS1	1	1	28	0	0.652000647803204	2.90140809456134	0.0559098528626916	0.0192699031092847	3.55826642967545	2.62781811629297	1.78143357037484	3.63216697356392	2.52250336936068	1.93980295292015	3.52025514104122	2.27657614861564	3.44297920204331	2.44296078456659	3.45137193418339	3.28130260041275	3.20600878316326
NDC1	0.0481594158156658	1	24	16	0.529407580587627	3.72865398650766	0.650848422459746	0.17455318321702	3.55826642967545	2.0917018378884	4.64170840590597	4.18158292714913	3.94736063041652	3.9599029978073	3.31671122300271	3.21377053626933	3.21739586568801	4.21896053912612	4.4741964032181	3.91748101312296	3.40803880409976
YIPF1	1	1	28	0	0.370426211937251	4.73948571974778	0.156029897070381	0.0329212716941543	5.47261899351223	4.60914607212575	4.35974353902452	4.61280325525544	4.8038104738008	4.48548852984925	5.214890131458	4.52779475829656	4.76245772903893	4.74753692221713	5.24425969946461	4.00810905028122	4.66737215278827
HSPB11	1	1	28	10	0.176280687829068	4.06092186258837	0.226596637467393	0.0557993098943705	3.79402852996288	4.29349551691332	4.26790878235924	3.81999543281849	4.05631052090301	3.54264593946525	4.33305347527268	3.72439718537981	4.22853332724806	4.21896053912612	4.43290727738031	4.66658881192435	3.63975551236275
LRRC42	1	1	28	6	0.201106885293555	6.67760203166501	0.0221157968119559	0.00331193693590654	6.94294092406524	7.10424491016063	6.74503277804632	6.80504340127646	6.72495400217011	6.65201260236552	6.46714493040853	6.47673653718116	6.93833035711009	6.11480838869796	6.39759838867988	6.8883250391728	6.53786517853813
TMEM59	1	1	28	0	0.409536933695428	7.70184861077225	0.109755489194573	0.0142505383760806	8.12219631266475	7.75652707580198	7.5373598914241	7.93073528862937	7.1830181251931	7.14073341180121	7.94393491408929	7.51671203846073	7.91742337332264	7.75200938621181	7.74646326271821	8.04410218013758	7.46438525137361
TCEANC2	0.548683931808932	1	24	10	0.452945789375172	2.82765709155669	0.646137014302027	0.228506142499165	0.800596707036333	2.62781811629297	3.82784368304379	2.73383557760066	2.79823744626517	2.65058536388103	2.53904651296698	3.13507948677412	3.51096242397691	2.82490201937091	3.53179409750632	1.9427269333918	3.27654275341902
CYB5RL	0.269101639101639	1	28	24	0.446547114969571	2.17066103344251	0.624572376271916	0.287733721041368	1.93851410682596	2.0917018378884	-0.143520440799451	1.67990649727089	2.30422965881645	2.65058536388103	2.79584428435286	2.86942563743456	1.81925186842251	2.07090271467847	2.71129700682696	2.11574934681541	2.69013317606669
MRPL37	0.269101639101639	1	28	14	0.245959544617737	6.43551235750658	0.163436130548039	0.025395978046317	6.11892987447663	6.29646611572248	6.16614559023282	6.61512356690877	6.47314731431233	6.63792732347381	6.10527552213374	6.1564792397208	6.78201733372725	6.52942291095718	6.789804236521	6.59130674453893	6.50151563551173
SSBP3	1	1	28	6	0.879407132221451	4.08638586155916	0.245530992034043	0.0600851217560647	5.17148299206627	4.5805132038215	4.3145567550669	4.86121956558083	3.6087795911064	3.60189498752014	3.07965774307092	3.61266992423319	4.55267863388242	3.37599114580315	4.20662590015293	4.42481247301256	3.88521935452534
PARS2	1	1	28	0	0.842831450091384	2.05755341022374	0.088258123994069	0.0428946940358996	2.75721654305885	2.51129226139225	0.621430200703275	2.96377018803325	1.33273602482327	0.912559716605791	1.82676129916193	2.12193444840977	2.4926020344562	1.92199662170103	2.22275413067557	3.54617493397983	1.46193788966607
DHCR24	1	1	28	26	0.352811411173253	8.30832291521087	0.190755933419697	0.0229596195726169	8.06250511723234	8.53588324367609	7.64622990617026	7.46565448833536	7.84309039838925	8.17075314500892	7.82650272549855	8.90719981877738	8.38645169644664	8.90219562470942	8.61085578771811	8.74490413245299	8.73410665594708
PCSK9	0.548683931808932	1	20	12	0.833670048343817	1.97270151358521	0.682938855663411	0.346194723814162	1.36643998565656	0.469789243285097	2.57774171512764	1.9179140255417	0.388112665463561	1.74329733962817	1.48156509460044	2.6605525835125	3.29657479922229	2.90644470549863	0.615788778723578	2.53696179108029	2.78995838108486
USP24	0.759272267084767	1	28	14	0.322909346768377	3.89669596446031	0.29559061097812	0.0758567293096625	3.07620571680556	3.45639917788337	4.99669710288414	3.9861630259162	3.22899392356567	3.71355783320034	3.7399429880765	3.3593400316113	4.26836151384345	4.34130328889333	4.51433666107571	4.52028849333581	3.63975551236275
PPAP2B	1	1	28	8	0.21141758829546	10.0306262937634	0.21723013390617	0.021656686984863	9.6651683483956	10.3001397143621	10.1368758919326	9.86136744013345	9.83436279168032	9.84140975080158	9.66000958824346	10.1189072268948	10.0402878661338	10.5298417871577	10.1662935213303	10.1295119948798	10.309683484798
PRKAA2	1	1	28	24	1.08609634988944	2.53688831364331	0.448410636057812	0.17675615975929	3.27630384786384	-0.143520440799451	-0.143520440799451	3.251821209927	2.79823744626517	2.40657612090443	3.26099864150207	2.76876588767599	2.19485963537634	3.0568833468849	3.6803225623733	2.65386025029055	3.46954937384047
DAB1	1	1	24	10	0.210430371348828	2.74394207026339	0.0182043353841073	0.00663437307273758	2.84381561704113	3.39194684717034	2.97623917814198	2.73383557760066	2.95654869781585	2.85923311884461	2.33832869721034	2.6605525835125	2.19485963537634	3.12660167564159	2.22275413067557	1.9427269333918	3.40803880409976
OMA1	1	1	20	10	0.580605330173894	2.66972140323011	0.251141678929284	0.0940703695244852	2.34706398050019	1.22903826040335	2.41601616123955	3.33633557408249	1.73359074749619	2.11272346714772	3.31671122300271	3.13507948677412	3.21739586568801	3.77378896756028	2.84321805238965	2.53696179108029	2.58288382516223
MYSM1	1	1	24	6	0.273385492535845	2.99825406659498	0.285768161477285	0.0953115230164011	3.60860195243064	2.38452109697838	4.21970195402218	2.8533788726151	3.7011603427905	3.12464370626046	3.1426715690454	3.8280903648317	2.94988228876972	2.6465341235078	3.60796890082011	-0.143520440799451	3.05366813446215
JUN	1	1	28	14	0.21500597842245	7.19492253533668	0.284175167686189	0.0394966264460123	6.01078825505445	7.37822754113932	7.5665622881476	7.36865460197998	7.61868778484146	7.59900251322215	7.27871803000855	7.01621202585589	7.16624526478243	7.20540865528531	7.2718544924084	6.98632952901094	7.24448229663419
FGGY	1	1	28	26	0.819371167324378	2.75874527171105	0.312138075085777	0.113144942480384	1.77182201060675	3.57725994530961	2.02530105285571	1.03892045878095	2.30422965881645	3.34873100721851	2.87220108593646	2.54355943810787	3.69757462194504	2.90644470549863	2.84321805238965	3.76987872878448	2.88332107785431
NFIA	1	1	28	20	0.449608261571737	5.69179783584376	0.0937580535979364	0.0164724848460886	4.20727619203904	5.18569580233613	5.13308194410324	5.5151073488319	5.76961060216724	5.93062905600209	5.76823748857872	6.42805750658942	6.04379126492896	5.77821850645633	5.82568798828938	6.08773166550761	6.26178930987835
TM2D1	1	1	20	16	0.207038339612058	6.19823115322018	0.0602774036281228	0.00972493637911629	6.38027823427025	5.83335776592158	6.16614559023282	6.46366100893742	5.43494390230208	6.10458873343627	6.16720375765678	6.02080554375149	6.54316545218609	6.36607646468779	6.10078506804192	6.77028454136899	6.30461307479487
INADL	1	1	28	20	1.04050824499362	2.00972951269532	0.611646126291025	0.304342510983344	1.11108370047925	-0.143520440799451	1.48778670245275	1.67990649727089	3.28976243245586	2.53373339729027	2.33832869721034	2.41623494871856	3.13361774521147	1.5682386568754	1.11068651897413	1.9427269333918	3.27654275341902
KANK4	1	1	24	6	0.863285728802018	2.42450805775537	0.302732266845976	0.124863378316114	4.67708378349157	4.02258982390836	2.85523805357272	2.73383557760066	2.30422965881645	2.65058536388103	2.62982033772009	2.86942563743456	2.01924513775248	1.09853925371774	-0.143520440799451	2.11574934681541	1.68578321690822
USP1	0.0290926434676435	1	20	4	0.212350943333121	5.33197485259209	0.230098541904866	0.0431544687036559	5.53901372134743	5.79648573193773	5.20912425625723	5.21376907242701	5.2485202820841	5.32150635599559	5.56470187901505	5.48340814837886	5.15128272239635	5.21580942320927	5.38080020555491	5.72322525668784	4.84033328996967
DOCK7	1	1	28	18	0.802325884587012	3.89681454762457	0.218658124646564	0.0561120171294409	3.33727751054988	2.92973504935142	3.08787238373867	4.71103872637966	3.8295059794568	4.00449872603855	4.51076686543686	4.01548425685604	3.57588576307651	4.67957657420513	3.74922019815209	4.00810905028122	4.17096202548302
ATG4C	0.0772071042383542	1	20	8	0.552706483831696	2.95173496777445	0.801500642880589	0.27153543649107	-0.143520440799451	3.39194684717034	4.21970195402218	2.12216051099794	3.02963310126675	2.85923311884461	3.96583303996028	3.77717518832426	2.62120925395765	2.73847288646202	2.96408031137214	3.48437503893763	3.74300409199177
ALG6	1	1	20	18	0.563212733555166	2.8058394075314	0.172659935734289	0.0615359294159308	2.34706398050019	2.51129226139225	2.23384521519896	2.46017542375709	3.22899392356567	3.54264593946525	2.22642310856589	4.01548425685604	1.58700327368219	3.25667851005203	2.96408031137214	3.04488875017836	2.97100737545498
ITGB3BP	1	1	28	20	0.510466178535963	3.82156376338074	0.449395778069207	0.117594735007549	2.75721654305885	3.9793761285392	4.06459070974335	3.49182072860579	4.05631052090301	4.86989525048045	4.13033257350534	3.72439718537981	3.69757462194504	3.193105601353	2.84321805238965	4.84929323142977	3.74300409199177
PGM1	0.0772071042383542	1	28	8	0.295781304540608	6.20496352092261	0.288696459606354	0.046526697317864	5.47261899351223	6.64648620899097	6.4218907375116	6.4351999395369	6.14341022491798	6.02022930766549	6.13657190103188	6.25279852437899	6.28616641716486	6.36607646468779	6.57887280627558	6.15869077760983	6.00561999108878
ROR1	0.182113153050653	1	28	0	0.11901626164416	6.08954132629939	0.201274558633861	0.0330524990058939	6.49844734356169	6.08850796909582	6.47419456176306	5.76425012355456	6.11849895255302	6.12492976189761	6.29752651444973	6.12628322126472	6.17530990812779	6.15707030081759	5.42358556457814	5.82645879713183	5.96348158841467
CACHD1	1	1	24	6	0.449557073547121	2.05639495754345	0.193373821888173	0.0940353511268942	2.66508545013143	3.17927279315463	1.48778670245275	1.39472305060686	1.73359074749619	1.51574141544292	1.66446312551875	2.41623494871856	2.19485963537634	1.5682386568754	2.96408031137214	1.74608967210294	2.20296793881591
JAK1	0.0290926434676435	1	28	8	0.217971054421027	7.29240697132129	0.208911173241026	0.0286477666513412	7.61948342814336	7.42326582536654	7.68225075539143	7.35352528154659	7.07494549297687	7.01558982738235	7.27168731343477	7.0910800863524	7.24820215982606	7.62226025481477	7.34601790454879	7.24578484031732	6.99541992032258
AK4	0.759272267084767	1	24	16	0.210595274070626	5.64568688879395	0.167749180589498	0.0297128026923458	5.04924298185497	5.52317577184763	5.32758035356119	5.68588764084629	5.9685830499824	5.53416423176346	5.91984234671403	5.54557730662294	5.52458098311297	5.86236621686536	6.07417704269614	5.53791543891531	5.75696159924386
DNAJC6	1	1	24	6	0.655364984065647	2.73298651752617	0.331811350344239	0.121409801408236	4.0703098526419	2.38452109697838	3.37874600688131	2.96377018803325	2.95654869781585	2.26711850069662	3.31671122300271	1.94870438763507	3.57588576307651	3.0568833468849	1.47849147492039	1.24781311141902	2.88332107785431
LEPROT	1	1	28	6	0.371455701987616	7.47825673435046	0.161155555416065	0.0215498826987065	7.62560739240797	7.90247404298473	7.02299034628196	7.68699095438127	7.1465173396788	6.89640974386361	7.30305917359583	7.8105588737859	8.08011938287709	7.2645927537139	7.05086993629938	7.84948528462752	7.6781411673728
LEPR	1	1	28	22	0.444445457487212	2.97352521949537	0.0292596994579389	0.00984007105979902	2.56666703509344	2.92973504935142	2.02530105285571	1.03892045878095	3.22899392356567	2.53373339729027	3.1426715690454	4.14160736321217	4.30711964647505	4.04982224242581	2.96408031137214	2.4097494525143	3.34378842975321
PDE4B	1	1	20	14	0.281360551492241	1.9856938301556	0.153626263606737	0.0773665412430163	2.22330534612055	1.72391076161669	1.48778670245275	1.9179140255417	2.18131366558055	1.24544691688149	2.10510187405276	2.76876588767599	2.62120925395765	2.32927911853109	1.11068651897413	2.65386025029055	1.19686695426661
SGIP1	0.388468903781404	1	20	18	0.47626840295728	2.09768206821314	0.656544937763117	0.312985913219146	3.00282435332305	1.72391076161669	0.621430200703275	2.60348450962772	2.18131366558055	2.95323405002601	2.22642310856589	1.25265313499173	3.13361774521147	2.32927911853109	1.77131951437084	2.27022559071744	0.871878664623546
MIER1	0.548683931808932	1	20	16	0.0963560069034464	6.13690340875861	0.202607474747803	0.0330146103421867	6.17846088781178	5.70659922156253	6.0329980088517	6.2295968154253	6.4061093332912	6.34030340043572	6.29058708213377	6.2150389240503	6.03227040536214	6.31472885959075	6.16523422283926	5.68252524853727	5.920075276338
SLC35D1	1	1	28	2	0.446129451946015	3.99930447942122	0.472764441096782	0.118211664935599	4.3620060639562	3.45639917788337	4.3145567550669	2.73383557760066	3.7011603427905	3.71355783320034	4.03389966523555	4.61736107630673	4.61579144784266	4.34130328889333	3.45137193418339	4.48915996304216	4.05535512149987
SERBP1	1	1	28	20	0.236855868024525	9.11127229359889	0.167548974546667	0.0183891962777118	8.97147811768431	9.00987308540681	9.01720261392693	8.80555143097336	9.50015065980649	9.54004937465398	8.94680845062705	9.28177690351226	8.86687657780892	9.10363545708013	9.08902884899491	9.04296627566914	9.16667694369948
GADD45A	1	1	28	4	0.267335085003523	5.60375050470457	0.129770869769751	0.0231578600190717	5.56473903684243	5.71978814500955	6.55412611593952	4.50738683029103	5.62381005661164	5.71946505184426	5.39391164750931	5.70389754119569	5.80741841818638	5.23171630117019	5.80964783858565	5.66869936335778	5.57302694975747
GNG12	1	1	28	24	0.196886898855947	7.2641136145415	0.0427748482276616	0.00588851585994384	7.66479180949936	7.03206614564411	7.62325144529251	7.23744604257615	7.2302922738703	7.47771314892296	7.43163311804155	7.0380022726192	7.05108656096474	7.12677886133719	7.17501070553944	7.29161061887535	7.01101913762903
DIRAS3	0.388468903781404	1	24	22	0.749325329781186	2.14050840722893	0.916369952312054	0.428108550855155	3.9583140650578	1.49759015567285	-0.143520440799451	1.67990649727089	1.89875700274069	2.26711850069662	2.71521922872531	2.54355943810787	0.516057694760746	3.37599114580315	2.22275413067557	2.95661321626145	3.13184831696958
WLS	1	1	28	24	0.491822439044474	4.14954660975689	0.359650622328165	0.0866722695637431	4.57950868145081	3.88886026219497	3.46398621102222	4.03755510069735	3.45807097226723	4.57691937429432	4.1610957873201	3.66961485251138	4.96992994260553	3.48618575503843	3.74922019815209	4.82456700811762	4.71894115883935
DEPDC1	0.151152767949643	1	24	10	0.89872250454506	1.67043567832089	0.769130993872831	0.46043736005804	1.58332290835637	0.898794163600483	2.85523805357272	2.8533788726151	1.33273602482327	1.24544691688149	1.97263376678769	1.25265313499173	3.13361774521147	2.32927911853109	-0.143520440799451	-0.143520440799451	1.87951701486721
LRRC40	0.759272267084767	1	20	2	0.247253330014099	3.01685349291039	0.350577004932049	0.116206174995208	2.92550954971208	3.79228293426651	3.37874600688131	2.8533788726151	3.40412075398645	3.48085903571258	3.20304788526295	2.76876588767599	1.81925186842251	3.25667851005203	3.45137193418339	2.65386025029055	2.69013317606669
SRSF11	1	1	28	20	0.490338430288587	8.41319767157383	0.199403757196944	0.0237013041867163	7.70294003704104	8.03763917623782	8.52146565680929	8.29513511484588	8.96543111658656	8.7161645146775	8.82482427482652	8.85751627157252	7.97572508120753	8.69406118850071	8.1546980500406	7.76753638310216	8.73410665594708
ANKRD13C	1	1	28	0	0.481076496179934	3.96280905007858	0.230431947999323	0.0581486377686439	5.20458726588118	4.10531773097801	3.54446981501666	4.03755510069735	3.86987010464355	2.65058536388103	4.00026773990585	3.77717518832426	3.91390882979789	4.63242334077471	3.45137193418339	4.21251948597399	3.97279378136358
HHLA3	0.759272267084767	1	20	18	0.573719696422208	2.85835198929038	0.381422275304727	0.133441324488318	3.21263905586283	2.51129226139225	2.85523805357272	2.96377018803325	3.45807097226723	2.75867788247208	1.48156509460044	2.41623494871856	2.19485963537634	3.77378896756028	3.17910566384188	2.95661321626145	3.20600878316326
CTH	0.269101639101639	1	28	6	0.730628125258228	1.99485434915119	0.604276541860244	0.302917625097473	3.39577835659447	2.0917018378884	3.28815145863513	1.39472305060686	2.0469417651392	1.24544691688149	1.48156509460044	1.94870438763507	2.94988228876972	2.6465341235078	1.11068651897413	1.24781311141902	1.46193788966607
PTGER3	0.182113153050653	1	24	20	0.513765131106144	2.32139508161241	0.624377879992493	0.268966659289555	3.7498579842059	1.72391076161669	1.11868641333523	2.12216051099794	2.71205167935746	2.40657612090443	2.33832869721034	2.12193444840977	2.19485963537634	1.92199662170103	2.84321805238965	2.65386025029055	2.58288382516223
ZRANB2	1	1	28	20	0.196737486460831	6.79289159594579	0.080545292252971	0.0118572909806249	6.37301625107372	6.63956306386961	6.82776456527628	6.83440100357683	7.08783659302153	6.94869689780302	6.93594867928456	6.87201751212204	6.43357851469478	7.08360666839683	6.84593368649389	6.39535795308754	6.97965019028714
NEGR1	1	1	20	10	0.42163409589165	5.58409521723165	0.197486047732022	0.0353658095088727	5.31481292578643	5.00357049263778	6.16614559023282	5.7019043508535	5.15361805478563	5.15345965491399	5.56470187901505	5.67637439200849	6.03227040536214	5.55618207030087	6.08754239689986	5.59750974578832	5.48640284156059
FPGT	0.269101639101639	1	24	22	0.239135032187253	2.93086862339014	0.392915354138821	0.134061059920296	3.55826642967545	2.92973504935142	2.97623917814198	3.251821209927	3.09919300457638	3.04148307530452	2.79584428435286	2.76876588767599	1.31005611362646	2.73847288646202	3.27568394396651	3.35221728947919	3.34378842975321
CRYZ	1	1	28	6	0.226970480315687	5.3252776175713	0.0509184098740342	0.00956164420536944	5.48614463636031	5.44591501428261	5.41580563984667	5.95006164593243	4.88483159795405	5.17312777319183	5.62110904605935	4.83213174166592	5.36841529358344	5.27841093572722	5.2201916278081	5.39408291201187	5.19012827328639
TYW3	1	1	28	22	0.371070752449803	5.69165574918864	0.24019130607524	0.0422006032444039	6.02011618932441	5.22322528220614	5.4989451908519	5.27928264948377	5.95925993011634	5.66494168710666	5.80765823244026	6.2340422557548	5.04063525185848	5.82090578250539	5.76042877603356	5.4915464869919	5.97413213566416
ACADM	0.269101639101639	1	28	16	0.274349476628525	4.41697422843968	0.307207368270906	0.0695515419340422	3.87850851762643	3.9793761285392	4.48738606664864	4.94435462647349	4.34107543596844	4.421148082847	4.55776546542476	3.8280903648317	4.45250981889181	4.2814283821862	4.69982018413867	4.82456700811762	4.79299495852779
RABGGTB	1	1	28	0	0.754839214219	2.73262413494347	0.248564192593175	0.0909617204264051	3.9583140650578	3.63409398494813	1.48778670245275	2.30104476948154	3.45807097226723	1.74329733962817	1.97263376678769	3.13507948677412	2.35139822583205	3.12660167564159	1.77131951437084	3.54617493397983	2.88332107785431
PIGK	1	1	20	8	0.278434752450222	4.60509439932294	0.216212812810804	0.0469507884230543	4.8751305811546	4.74436006480276	4.21970195402218	5.40200816845018	4.25225585641638	4.60615248212797	4.79200457042662	4.64602205956748	5.17242915315305	4.0852734976168	3.74922019815209	4.98936149793005	4.44041351378346
AK5	0.388468903781404	1	28	0	0.325025969101756	4.04172883600576	0.336700874504386	0.083306151443136	4.30209043683801	4.5805132038215	4.56660969908271	3.56369979950076	3.8295059794568	4.3538037318542	4.73179871037638	3.97086799070439	4.05722083608016	3.68414401869497	3.6803225623733	2.95661321626145	4.05535512149987
ZZZ3	1	1	28	18	0.239632399253692	5.11456887716109	0.23948586358449	0.0468242523145803	3.79402852996288	4.91460733274806	5.41580563984667	5.25777366036206	5.55120286206046	5.24922378315121	5.50599922373459	5.27900388281232	4.92079148482468	5.09926178090541	4.66458233593137	5.34276537332335	5.44105889539691
USP33	1	1	24	6	0.134009514408634	5.87309947504574	0.0689901897999431	0.0117468110480805	5.81032061677552	5.85742577846261	5.90166045212975	6.11464919099485	6.02329089807571	5.89554036683337	6.16720375765678	6.13641894667528	5.93663353573878	5.55618207030087	5.5253065993495	5.66869936335778	5.75696159924386
FAM73A	1	1	28	20	0.532180140230565	3.87746039873926	0.370650426363814	0.0955910282112306	3.87850851762643	3.10079336319781	4.3145567550669	3.16204614445389	4.31207226631769	4.51661376412327	4.24963511346876	3.77717518832426	2.94988228876972	3.97619416091843	4.20662590015293	3.71711999555955	4.0146649647383
NEXN	1	1	28	20	0.309065103114659	9.16642851417255	0.0694703257732842	0.0075787778921609	8.84465326824413	8.96350156830497	8.98871912848335	8.93992247458503	9.50255950898094	9.1561843548102	9.54662855493558	9.70851357859788	9.09580384179469	9.34942358480354	9.02621509941699	8.64958009482376	9.34855158681063
FUBP1	0.120192382848633	1	28	20	0.68893545830209	5.89092184655763	0.295432479875498	0.0501504666961648	4.6533016987607	5.50805108280301	5.59655413002921	5.60302305413484	6.61050532582766	6.44917254857127	6.22658275189122	6.1564792397208	5.50804092650236	6.20620278267308	5.8727653918184	5.76280850596625	6.24429742821015
DNAJB4	1	1	28	16	0.31747067247386	5.37538635281853	0.112808332617305	0.020986088294501	5.49954464967181	5.16655849585184	5.08006493140588	5.74891444329278	5.58796317820958	5.67876692205093	5.27237646431404	5.48340814837886	5.21381426493141	5.60585064238643	4.86415040513387	5.45978463626629	5.2439276202792
PTGFR	1	1	28	18	0.186360377384983	6.32859895885421	0.0151230712170628	0.00238963968413648	5.57743169506162	6.03675123283938	6.17880866924836	6.30493627524003	6.19197831737914	6.38315384770891	6.31814675733293	6.60635808883351	6.37093044224588	6.55493573768035	6.47082417267165	6.75073095300095	6.5234350759305
IFI44L	0.0772071042383542	1	28	0	0.383002505671706	4.043069630316	0.635451109595241	0.1571704590073	5.35959082913846	4.42814899927108	3.69310312299829	3.56369979950076	3.6087795911064	3.60189498752014	3.89439531297058	4.39900700404021	4.48667804566745	3.72966266627297	2.96408031137214	3.82077597174325	4.61389126609376
IFI44	1	1	20	16	0.524753131443875	2.36955904101329	0.342989655427088	0.144748305271354	2.46103990139115	2.0917018378884	0.621430200703275	3.251821209927	2.18131366558055	2.40657612090443	1.66446312551875	2.86942563743456	3.21739586568801	2.44296078456659	2.22275413067557	3.04488875017836	1.87951701486721
ELTD1	1	1	28	4	1.11969828014669	2.92507644481104	0.432707690809515	0.147930387110778	4.89554705061639	3.79228293426651	2.97623917814198	1.9179140255417	3.7879799494203	2.11272346714772	2.22642310856589	3.13507948677412	2.62120925395765	3.43214029271488	3.27568394396651	1.74608967210294	2.20296793881591
LPHN2	1	1	28	0	0.992276008213927	2.72866143327708	0.362471717630088	0.132838656056631	4.3620060639562	3.79228293426651	2.97623917814198	2.30104476948154	2.52250336936068	1.93980295292015	3.37035210566524	2.41623494871856	2.4926020344562	2.32927911853109	2.40461027050051	2.65386025029055	1.68578321690822
TTLL7	1	1	28	16	0.978281438858485	2.69961553045729	0.408636157563393	0.151368279280188	1.93851410682596	2.62781811629297	-0.143520440799451	2.60348450962772	3.98459897320349	3.34873100721851	2.44217545159906	3.87726974292847	1.58700327368219	2.90644470549863	3.36620064669432	2.7619925480769	3.88521935452534
PRKACB	0.269101639101639	1	24	6	0.273533059748037	4.33902146631211	0.429866901021991	0.0990700102222241	3.50611101717806	4.5805132038215	4.60464765013373	4.08717926935193	3.98459897320349	4.48548852984925	4.90536568851324	4.92860740257016	4.48667804566745	4.89466975278224	3.27568394396651	4.3225673332336	4.34516825178632
RPF1	1	1	28	14	0.347526619587197	5.58824425012305	0.0747717352934529	0.0133801838192392	4.85442103311355	5.46170171784374	5.96151329053195	5.60302305413484	5.33756317783712	5.94213816689027	5.31403620284671	5.80902185960984	5.72394227554992	5.66562423857559	5.84155175985637	5.45978463626629	5.7194732529662
GNG5	1	1	28	6	0.417244836052691	5.64623024224082	0.0336054198001047	0.00595183305645143	6.53794603924006	5.4138137217824	5.99053358657491	6.40616607961724	5.2937285850241	5.60827652712022	5.90174037413208	5.18447643684815	5.49130904183508	5.71172167583342	5.2201916278081	5.96865503010699	4.6933870597405
CTBS	1	1	24	18	0.122408961404151	3.69364244181372	0.0663079843901298	0.0179519229147611	3.79402852996288	3.32447990951331	3.95106804639	3.93287241017493	2.87956347945129	3.54264593946525	4.09889906333123	3.3593400316113	3.37163334047376	4.0852734976168	3.74922019815209	4.52028849333581	3.40803880409976
SSX2IP	1	1	20	6	0.661425890476311	2.65114697790392	0.554897128928754	0.209304551408716	0.800596707036333	2.62781811629297	3.08787238373867	1.39472305060686	1.73359074749619	3.04148307530452	4.00026773990585	3.13507948677412	3.63801284323149	2.44296078456659	3.27568394396651	3.54617493397983	2.46701667174861
C1orf52	0.548683931808932	1	24	16	0.402566143960384	4.78734013899154	0.434738302615083	0.0908099884264045	3.65724031981398	4.39564543826574	2.41601616123955	5.04823663802039	5.4077850418705	5.28581771408598	4.9234225133034	5.26058739487932	4.94556991171425	5.46492203446973	5.2201916278081	5.3252457073232	4.66737215278827
BCL10	1	1	28	6	0.465607740611267	3.54221126796846	0.199097633235853	0.0562071593629254	5.41721152946326	3.10079336319781	3.89077107946761	3.87753758193324	3.22899392356567	2.53373339729027	3.61218191799681	2.86942563743456	3.80979288591559	3.93792132438285	2.71129700682696	4.05137386304252	3.13184831696958
DDAH1	1	1	20	18	0.184803649541053	7.83217305448992	0.0299853478547915	0.00382848382513738	8.10257238538106	7.80992123247542	8.32470643026475	7.8066170529756	8.11696319561546	8.10571678941632	7.87602003636789	7.77531772762696	7.69436552429942	7.71004299474326	7.49387582912333	7.62445957396124	7.36267826219081
LOC101930232	0.388468903781404	1	28	6	1.25219797412727	2.28768480935891	0.661326003068292	0.289080908507506	4.10578965937334	3.74145642225783	2.85523805357272	3.16204614445389	1.08094830016191	1.51574141544292	2.33832869721034	1.94870438763507	2.4926020344562	2.32927911853109	2.01462258880931	2.11574934681541	0.451726371562817
CYR61	0.269101639101639	1	28	6	0.797512486461241	11.2344121071557	0.426667445848786	0.0379786179979121	11.9504162234252	12.0894734761446	11.8857970447444	11.7920479616423	10.7254128955116	10.249544563555	11.0040869608064	10.8622896007614	11.5287655109989	10.7808853014888	11.3896107682789	11.4714201023234	10.5836297846153
ZNHIT6	1	1	28	22	0.389315233654355	5.4131719183329	0.240359983443404	0.0444027987785447	5.35959082913846	5.55295761833403	4.78110672515531	4.64629716126583	5.9961962777325	5.30377238811704	5.57616112759936	5.87103575930214	5.49130904183508	5.61800512703822	5.09343275529741	4.96694091243993	5.89787235290034
ODF2L	0.388468903781404	1	20	8	0.24782814079392	4.81220472403038	0.203238638753659	0.0422339967663387	4.60452809194764	4.6917852067418	5.25767992766032	5.07307905542621	4.84488972502414	5.09279343218691	5.18526451716597	5.45128919391217	3.51096242397691	4.34130328889333	4.80064637770815	4.89750953820014	4.90854995292802
SH3GLB1	1	1	20	0	0.0887272901563348	7.13569739060319	0.0421937248771523	0.00591304851754449	7.0146924486608	7.23859623034523	7.02299034628196	6.93268879762243	7.30946836143292	7.17527844623986	7.21050102919745	7.32175835109001	7.14500732671479	7.46629524434314	6.70563056649351	7.01393138559921	7.1861306813815
SEP15	1	1	28	6	0.465169103817021	6.38170500970502	0.169605170955365	0.0265767801390752	7.19846479855933	6.76573710264958	6.45350001949184	6.53692148061847	5.9778463077441	5.87166463662015	6.31814675733293	5.74422211007838	6.8622898348074	5.9987572453854	6.48098807097464	6.64171844459394	6.21765541174231
HS2ST1	0.269101639101639	1	20	2	0.434000000684993	4.17381721800538	0.351595246320419	0.0842382950560645	4.67708378349157	4.49103842996712	3.89077107946761	3.81999543281849	3.65570927302241	4.17025521278851	4.48668065839262	3.87726974292847	3.86278987978215	4.70258757148771	4.66458233593137	4.25014256108372	4.17096202548302
LMO4	0.548683931808932	1	20	10	0.0661919005007423	7.73543815304383	0.0631824878527661	0.00816792618630198	7.5144940624215	7.64341771025305	7.90055263811607	7.82135452604337	7.71876730912582	7.60625492920379	7.83129256570812	7.67805933987982	7.68703707338997	7.70150121166207	7.65516251047673	8.0387374815766	7.73247338778649
PKN2	1	1	24	6	0.143107641055041	4.96427547275023	0.130774449913482	0.0263431090058007	4.97444077747848	5.16655849585184	5.15887729658621	4.31252827992272	5.43494390230208	5.19253136025154	4.90536568851324	5.3328834546968	4.99388547284037	5.09926178090541	4.73421782858611	4.17388893196511	5.05619787585303
GTF2B	1	1	28	0	0.754822681230851	3.68965972193792	0.0762939262581248	0.0206777676013042	4.391055877816	4.22114238970106	2.85523805357272	3.76006251864646	3.34807440394583	2.95323405002601	4.09889906333123	3.49155827858135	3.13361774521147	3.72966266627297	4.15677601348424	4.25014256108372	3.52854427855418
CCBL2	1	1	24	22	0.177092195655531	4.2497714336654	0.0507964340254919	0.0119527449460218	4.41953227768938	4.144968178671	4.3145567550669	3.49182072860579	4.15760727127685	3.76630709836833	4.46218548779691	3.77717518832426	4.73429309538242	4.37033395975742	4.51433666107571	4.96694091243993	4.17096202548302
RBMXL1	1	1	28	6	0.567280907871251	4.00193322637486	0.0477244168099665	0.0119253406067441	5.29957269506112	4.39564543826574	4.21970195402218	4.08717926935193	3.1655527640712	3.9599029978073	3.65603815878624	4.14160736321217	3.44297920204331	3.77378896756028	3.74922019815209	4.69414924787983	3.46954937384047
GBP3	1	1	28	24	0.263863256820266	4.60187775012375	0.273799792962283	0.0594974068911154	4.33235926765236	4.42814899927108	4.48738606664864	4.74235163962786	4.39738909399684	5.0294637471967	5.10842433779911	5.14486025829022	4.18757431986632	4.85414036518588	4.1051418104003	3.86993861814307	4.86343243456807
GBP1	1	1	28	20	0.282316462789394	5.78045694317416	0.152493803049794	0.0263809253401439	5.62711427151512	5.5821370861859	5.80695104707749	4.94435462647349	6.22347183701773	5.81018720723102	5.96412783736158	6.042527039909	5.66548135660116	5.76734637336394	5.60181577131198	6.1287060514751	5.88664142469229
GBP2	1	1	20	12	0.42258968553505	5.03283870570575	0.21290661586044	0.0423034848343277	3.33727751054988	4.93736768749988	4.81394893077363	4.47046391433186	4.98010070988429	4.71749866524255	4.81152751533746	5.91879637549254	5.21381426493141	5.94187518529981	5.5253065993495	5.05460552033042	5.42562191677535
LRRC8D	1	1	28	0	0.672703912324348	3.60165516990361	0.192953242963518	0.0535734915923899	4.17423427254792	4.32835533386598	2.57774171512764	3.251821209927	3.34807440394583	3.27783342447824	4.06676539490189	2.76876588767599	3.96327829689076	3.48618575503843	3.99597515926405	3.76987872878448	3.69230324707535
ZNF326	1	1	28	20	0.359388888109198	4.845089445744	0.220753556913444	0.045562328494752	4.47485236965573	5.08736496082372	4.84606011113143	4.54338831077815	5.46160092735747	5.51887370507638	4.88707999629363	4.92860740257016	4.14541839693394	5.0641567938303	4.80064637770815	4.25014256108372	4.84033328996967
ZNF644	1	1	28	22	0.31723423803517	4.99308454243021	0.0815645754117421	0.0163355085856494	5.13760122783281	4.5805132038215	4.93831585356795	4.47046391433186	5.20184937571287	5.0294637471967	5.18526451716597	5.24193277111771	4.41751269417764	5.53069147016578	5.35892209763517	4.60983630598464	5.13424472971246
TGFBR3	1	1	28	4	0.250424786675793	5.62460734171325	0.18295834632959	0.0325281988971448	6.09264487998983	5.59650844807145	5.67014884113982	5.49686253177422	5.2788160037152	5.19253136025154	5.48183261637245	5.66241337652057	5.9852443015999	5.29364589619639	6.0333216103879	5.87543141454366	5.50120622380966
KIAA1107	1	1	28	0	0.518737683944277	2.50050706909713	0.388026612344717	0.155179170313173	2.34706398050019	2.83594522993861	1.11868641333523	2.73383557760066	2.30422965881645	1.93980295292015	3.07965774307092	2.6605525835125	3.44297920204331	2.32927911853109	2.84321805238965	1.74608967210294	2.88332107785431
GLMN	1	1	28	18	0.966371567928214	1.48132933636753	0.495534792908186	0.334520339766794	-0.143520440799451	1.91949497484897	0.621430200703275	2.30104476948154	2.79823744626517	1.24544691688149	2.10510187405276	2.6605525835125	0.516057694760746	1.09853925371774	0.615788778723578	2.53696179108029	0.871878664623546
RPAP2	1	1	28	26	0.532002733585847	2.73735085274994	0.00354897811627066	0.00129650099938974	2.22330534612055	2.83594522993861	2.72315153171117	2.73383557760066	1.89875700274069	3.48085903571258	3.61218191799681	2.27657614861564	2.01924513775248	3.37599114580315	3.07559532079613	2.53696179108029	2.78995838108486
EVI5	1	1	28	20	0.417544474522084	5.51428989306836	0.0375209826510736	0.00680431812230957	4.60452809194764	5.20458257275128	5.28135837779344	5.12151626713259	5.82198493015427	5.73277990230034	5.63213057537759	6.03170717182614	5.57309294735484	5.66562423857559	5.94796689884203	5.37717907890758	5.66792360688676
RPL5	1	1	28	20	0.212192147210436	10.096300370876	0.102950966271775	0.0101969001010261	9.87249451491542	9.89183428089059	9.90123102316714	9.73085067290981	10.2040343078	10.0039873841144	10.6662562526174	10.362337628915	9.77419120368329	10.3119453153214	10.1764923729662	10.0989081041392	10.1931528823856
FAM69A	1	1	28	18	0.636914659642781	4.70533633015113	0.10116684418698	0.0215004490834624	4.95511811316822	3.63409398494813	3.37874600688131	5.3822652775038	4.8038104738008	4.38786882215429	5.09255268961186	4.7813615284805	4.96992994260553	5.04627868785579	5.19571521345079	4.98936149793005	4.52975831291966
MTF2	1	1	28	24	0.454410002527636	3.63625330439955	0.282929506088715	0.0778079749687392	4.67708378349157	3.10079336319781	2.97623917814198	3.76006251864646	3.40412075398645	3.27783342447824	4.00026773990585	3.87726974292847	2.62120925395765	3.43214029271488	4.34660542664335	3.41980892044848	4.09492905256418
TMED5	1	1	20	10	0.150282125051358	4.81386809047441	0.16957510323964	0.0352263709874377	3.7042922542316	4.7183121148968	4.90821470471296	5.09750093130755	4.69568368528308	4.74404242854931	4.94125612901819	4.92860740257016	4.96992994260553	4.9724648264328	4.73421782858611	5.52262411685085	4.55835125950258
CCDC18	0.182113153050653	1	20	12	0.270621231599222	3.5956952070914	0.397240701337636	0.110476744679082	2.75721654305885	3.57725994530961	3.46398621102222	4.50738683029103	3.7879799494203	3.27783342447824	3.69860045877002	4.05876202684008	3.63801284323149	3.58855756250353	3.17910566384188	3.28130260041275	3.40803880409976
LOC100131564	0.388468903781404	1	28	20	1.07277824115959	2.03539863790178	0.479572851388889	0.235616179778554	-0.143520440799451	1.72391076161669	0.621430200703275	2.12216051099794	1.89875700274069	3.48085903571258	2.44217545159906	1.52370603684634	2.35139822583205	1.75593354507792	2.96408031137214	2.53696179108029	2.88332107785431
DR1	1	1	28	4	0.348228983715455	5.4462153227467	0.0334860136629333	0.00614849242612119	6.02938419984767	5.59650844807145	5.87077635734027	5.25777366036206	5.1037183561112	5.66494168710666	5.3809024152652	5.16480432504988	5.54093356040505	5.13353281342209	5.19571521345079	5.44363758153417	5.42562191677535
FNBP1L	0.269101639101639	1	28	4	0.188729783985092	4.8261658078143	0.270758929059603	0.0561022848865248	4.99350806130359	4.95977453837613	4.96780177085906	3.69753153175087	4.84488972502414	4.690457361871	4.81152751533746	5.14486025829022	5.31236330760607	4.81243940016177	4.92497659335173	4.66658881192435	4.97368615550084
BCAR3	0.269101639101639	1	28	6	0.459990212153902	5.07514792261994	0.321923243845953	0.0634313026446264	5.48614463636031	5.82117149604444	5.63382071107896	5.34194999980902	4.52924739230345	5.00772064225227	4.9588719867318	4.99695311029017	5.17242915315305	5.23171630117019	4.69982018413867	5.05460552033042	4.24318771991567
DNTTIP2	0.269101639101639	1	24	20	0.308551661222129	5.78917383279777	0.272592202386092	0.0470865464156143	6.05683626654718	5.44591501428261	4.93831585356795	5.58586329191541	6.05864323436269	6.16477113937558	5.73794855627149	6.2340422557548	5.62002658060022	5.87254779275693	6.06068671103182	5.82645879713183	5.79350043396555
GCLM	1	1	28	20	0.382498077318779	6.47021481643857	0.18743067685849	0.0289682309128738	5.86310887744891	6.09864017624673	6.28803644668307	6.38648039605844	7.23802285850522	6.59482709661139	6.60218521910011	6.75847916219776	6.70429196674902	6.17363440976135	6.41890202399078	6.18806497395935	6.68125789081258
ARHGAP29	1	1	28	20	0.421367571695467	6.54366102991613	0.166445657614161	0.025436167437954	5.87343864235988	6.3139654602438	6.4218907375116	6.28380916236929	7.03556631399243	6.86652103184186	6.82505915257785	6.76502681247218	6.42479363322784	6.58620511103069	6.62543231632612	6.2543646956531	6.68774314921698
ABCD3	0.548683931808932	1	28	6	0.167393064218935	4.27595461359513	0.217728749703927	0.0509193313258453	4.55404771215493	4.93736768749988	4.48738606664864	4.31252827992272	4.02090026885447	4.31891480067819	4.48668065839262	4.39900700404021	4.45250981889181	4.55867151009511	3.53179409750632	4.45734494390033	3.20600878316326
F3	1	1	28	6	0.540315060461718	5.20502391867439	0.0584817368576166	0.0112356326832232	6.20324092108456	6.02617328309596	5.57755351988894	6.1026342016135	5.69293754045889	4.690457361871	5.30028285589533	4.64602205956748	4.81718929006815	4.50732209216644	4.51433666107571	5.30751066953969	4.24318771991567
CNN3	0.759272267084767	1	28	6	0.685812421657774	7.85087588930131	0.426464462631997	0.0543206221376084	8.45527149616501	8.16845142735107	8.08340305409395	8.34188086281115	7.1382790969289	6.70701754898624	7.7012768065774	7.72918321624446	8.72021909125099	7.57003832892765	7.64615812145294	8.43766328487305	7.62844046856045
ALG14	1	1	28	8	0.564283533237646	3.31777059083095	0.481808616550825	0.145220594179224	1.77182201060675	4.29349551691332	2.57774171512764	4.03755510069735	2.79823744626517	3.04148307530452	3.69860045877002	3.49155827858135	3.96327829689076	3.68414401869497	4.4741964032181	2.7619925480769	2.97100737545498
RWDD3	0.548683931808932	1	28	12	0.621862727584111	3.01203031158651	0.433321197244054	0.143863491538308	2.46103990139115	2.38452109697838	3.37874600688131	3.56369979950076	2.79823744626517	3.12464370626046	2.44217545159906	3.0518473956029	3.63801284323149	3.12660167564159	3.36620064669432	4.00810905028122	2.20296793881591
PTBP2	0.0481594158156658	1	20	2	0.346937844248307	1.6769594109063	0.729308564428236	0.434899353964738	1.36643998565656	2.62781811629297	2.02530105285571	-0.143520440799451	2.0469417651392	1.74329733962817	2.44217545159906	1.25265313499173	0.967004039627234	2.54833516378743	2.56608773690098	2.11574934681541	1.19686695426661
DPYD	0.269101639101639	1	20	6	0.40713934376873	3.70805699042507	0.463328968928206	0.124951954655663	3.91896304633503	4.60914607212575	3.95106804639	3.49182072860579	3.56027184843447	4.00449872603855	3.42206985569692	4.05876202684008	2.84842270514974	2.82490201937091	3.81497697056485	4.66658881192435	3.63975551236275
SNX7	1	1	28	6	0.404811031411041	5.92846857970199	0.0960057869977376	0.0161940281384714	6.66825037056807	6.43885290168596	6.08774024335551	6.33605792771087	5.53873828734835	5.57908686484778	6.09734418468361	5.35040524486709	5.820873320628	5.9987572453854	5.44451163905727	6.16854877901197	5.60078315608845
AGL	0.388468903781404	1	24	12	0.220735558141308	4.83462778356386	0.41225138712454	0.0852705535110806	3.21263905586283	5.02497978540782	5.08006493140588	5.34194999980902	4.88483159795405	5.0294637471967	4.79200457042662	5.12463661181513	5.19327010048217	4.83344054773995	5.35892209763517	3.54617493397983	5.0155318194905
SLC35A3	0.182113153050653	1	24	12	0.358358925261918	4.83777103023695	0.319609290630678	0.0660654025651611	4.10578965937334	4.66476139612511	4.99669710288414	5.25777366036206	4.96154354070339	4.57691937429432	4.97627534024074	4.61736107630673	5.17242915315305	4.91451532228754	5.17081636088883	4.48915996304216	4.66737215278827
HIAT1	1	1	28	6	0.478115803480576	5.48776113773281	0.324230153993756	0.0590824100860387	6.36571752878153	5.29547659559138	5.96151329053195	5.45966576744424	4.76152716530808	4.86989525048045	5.44480629578931	5.12463661181513	6.1857472281027	5.3384086329288	5.74364206738293	5.69621989184242	5.29579265899777
SASS6	1	1	28	22	0.257311458929349	4.51449265622748	0.0923565390959302	0.0204577891977584	4.85442103311355	4.5805132038215	4.26790878235924	4.08717926935193	4.90439536492702	4.60615248212797	4.43726722570915	4.75529031299685	4.81718929006815	4.04982224242581	4.92497659335173	4.00810905028122	4.31196931395043
TRMT13	0.182113153050653	1	28	24	0.41370594000449	3.95779782086103	0.434757119843041	0.109848238722932	4.23957826826279	3.9793761285392	2.85523805357272	3.49182072860579	4.18985168449277	4.13056709408545	4.51076686543686	3.8280903648317	4.26836151384345	3.37599114580315	4.20662590015293	3.66235842369051	4.27798838003297
DBT	0.759272267084767	1	20	12	0.125540628172452	4.621036697698	0.262531840050007	0.0568123252907272	3.07620571680556	4.66476139612511	4.81394893077363	4.97103476184292	4.86499888389745	4.51661376412327	4.73179871037638	4.58811914516812	4.73429309538242	4.58367671977715	4.80064637770815	4.52028849333581	4.86343243456807
RTCA	1	1	28	20	0.197019694627616	5.34419633227081	0.0402979716161432	0.0075405110723206	4.93553313444458	5.24163015798472	5.51900245118733	5.16837992975783	5.52616508216737	5.4070466458207	5.51793239768605	5.48340814837886	5.31236330760607	5.32364150246321	5.29122377187506	5.42730775681271	5.29579265899777
VCAM1	0.0986997435434935	1	28	20	0.498443366039029	1.32023904131251	1.04116777008217	0.78862064936899	1.58332290835637	0.469789243285097	0.621430200703275	1.9179140255417	1.89875700274069	1.93980295292015	1.48156509460044	1.52370603684634	-0.143520440799451	0.397617649676313	-0.143520440799451	3.28130260041275	1.68578321690822
EXTL2	1	1	28	6	0.323462996317707	4.5482331361025	0.147114272157452	0.0323453674768129	5.0123266272207	4.795086159319	4.26790878235924	4.61280325525544	4.39738909399684	4.24649895096888	4.06676539490189	4.25758550366523	4.81718929006815	4.58367671977715	4.83274777537403	4.60983630598464	4.71894115883935
SLC30A7	0.269101639101639	1	28	4	0.421319612623446	4.62633178132141	0.187195587812902	0.0404630702382166	5.15464157202696	5.10757460522223	5.0250250439732	4.47046391433186	4.60294003890508	4.17025521278851	4.71115851215104	4.85686219634011	4.45250981889181	4.53322524715342	4.30143801280915	4.35746040583406	4.44041351378346
DPH5	0.0772071042383542	1	24	12	0.141936096255495	5.20472550226653	0.191620536411779	0.0368166460129997	4.70048018204979	5.06686818757469	5.25767992766032	5.32136186599973	5.13717584778245	5.09279343218691	4.81152751533746	5.14486025829022	5.29318469439321	5.49159066945275	5.26793282999802	5.78860657197423	5.09574901035328
LOC102606465	0.0290926434676435	1	24	10	0.834420230006627	1.61417356546293	0.827702952893663	0.512771966164794	-0.143520440799451	2.38452109697838	1.48778670245275	1.67990649727089	1.5470410830498	0.912559716605791	1.27206713718618	1.94870438763507	3.04467301241793	2.6465341235078	1.11068651897413	0.914546842079451	1.46193788966607
S1PR1	0.759272267084767	1	28	2	0.14147089844624	2.11657785272992	0.396189654979998	0.187184069071214	1.93851410682596	2.38452109697838	1.11868641333523	2.12216051099794	1.73359074749619	1.74329733962817	2.22642310856589	2.76876588767599	2.4926020344562	2.73847288646202	2.01462258880931	1.9427269333918	2.20296793881591
COL11A1	1	1	28	20	0.755412971592456	6.00921078150018	0.0613514128234558	0.0102095624624004	4.23957826826279	5.31298787416055	5.4989451908519	4.99723044015047	6.09314996361218	6.39994390096549	5.92880886509554	6.54680739844284	6.43357851469478	6.40166570909685	6.74833120083789	6.4037287929271	7.07673206017885
RNPC3	0.0169666213416213	1	24	2	0.366476736758749	3.06268681888296	0.448887805266081	0.146566669010514	3.14603457077113	3.39194684717034	2.97623917814198	2.12216051099794	3.1655527640712	3.34873100721851	3.69860045877002	3.28839052062127	2.84842270514974	2.73847288646202	2.71129700682696	3.12807291972406	3.63975551236275
PRMT6	1	1	28	4	0.484396874715368	2.70053940344071	0.395081379155096	0.146297209606247	3.60860195243064	1.91949497484897	3.54446981501666	2.46017542375709	2.0469417651392	2.75867788247208	2.71521922872531	3.28839052062127	2.84842270514974	3.37599114580315	2.40461027050051	2.7619925480769	1.46193788966607
NTNG1	0.225607396076146	1	20	6	0.728466331884451	1.2584142851586	0.526539476179361	0.418415050106491	0.40442836398209	2.0917018378884	1.11868641333523	1.9179140255417	1.08094830016191	0.912559716605791	2.10510187405276	0.918613108998112	-0.143520440799451	-0.143520440799451	3.17910566384188	2.4097494525143	1.19686695426661
SLC25A24	1	1	28	6	0.206780033905868	5.50347309499826	0.0717903696359816	0.0130445572090154	5.65132834865309	5.56762112277345	5.93189723711192	5.8813981519101	5.30848859645227	5.28581771408598	5.76823748857872	5.57568528665377	5.12982171936499	5.46492203446973	5.56406830632696	5.30751066953969	5.15311412239643
HENMT1	1	1	24	18	0.210580567818256	1.9875235628529	0.399374800944321	0.200940913812894	2.08792564986543	-0.143520440799451	2.23384521519896	2.30104476948154	2.0469417651392	2.11272346714772	2.71521922872531	2.41623494871856	1.31005611362646	2.90644470549863	2.71129700682696	1.9427269333918	1.19686695426661
PRPF38B	1	1	28	20	0.395525145517095	6.68006049719858	0.316517875099693	0.047382486316169	6.38027823427025	6.47040785264638	6.34532561034238	6.51895216967022	7.53330429952897	7.02102672171428	6.88617981109112	6.76502681247218	6.40706174395298	6.84076252141125	6.13979900140591	6.30886452765543	7.02645149018957
STXBP3	1	1	28	0	0.383065916313197	2.86330764683041	0.276620068875094	0.096608574066885	4.60452809194764	2.83594522993861	2.23384521519896	2.46017542375709	3.6087795911064	2.40657612090443	2.71521922872531	3.55338461641874	3.13361774521147	2.73847288646202	2.84321805238965	3.04488875017836	0.871878664623546
CLCC1	0.0169666213416213	1	24	18	0.441442060422219	5.09587808429656	0.465831567362234	0.0914134050415646	4.95511811316822	4.36239266818771	4.44608075511084	5.23593913649191	5.30848859645227	5.4070466458207	4.86855956036623	5.01903396136075	4.86992016721175	5.15036779782992	6.06068671103182	5.56802028289289	4.99476069993025
WDR47	1	1	28	10	0.578344734903139	3.35715250178609	0.177311747051854	0.0528161133453187	2.22330534612055	3.88886026219497	2.85523805357272	4.03755510069735	3.56027184843447	2.53373339729027	3.65603815878624	3.55338461641874	3.63801284323149	3.5382794900112	3.45137193418339	3.04488875017836	3.83935446915123
TAF13	1	1	28	16	0.471936141803064	3.75506314093249	0.575234704388372	0.153189089716751	3.50611101717806	4.22114238970106	3.19148454868918	4.22656495989936	4.8038104738008	4.08975620700462	3.61218191799681	4.14160736321217	2.01924513775248	3.48618575503843	4.51433666107571	3.54617493397983	3.58522123045841
TMEM167B	1	1	24	0	0.247976929533586	5.74833055862773	0.0702707820556531	0.0122245548231709	5.45896534317939	6.04725218843544	5.28135837779344	6.01560510835076	5.50068508910005	5.88365189227465	6.04881807843592	5.98759750492377	5.50804092650236	6.02637877721737	5.44451163905727	5.82645879713183	5.76924432181383
SCARNA2	1	1	28	18	0.608441711978322	1.90036371017	0.114021448727838	0.0599998032574711	1.58332290835637	0.469789243285097	1.48778670245275	1.9179140255417	1.5470410830498	2.75867788247208	2.33832869721034	3.0518473956029	2.01924513775248	2.07090271467847	1.47849147492039	2.27022559071744	1.68578321690822
SARS	1	1	28	20	0.446794931914507	8.27386888127489	0.270511689301819	0.0326947034311881	7.54712347108355	8.03236315035034	8.27249537315378	8.09135186229989	8.96891941556972	8.71280883520952	8.18939340280004	8.60359417984838	8.03465181853955	7.9135774261585	8.396710125246	7.99508623705777	8.63355887969326
PSRC1	1	1	28	16	0.419961840941935	2.78793247409714	0.137828808717878	0.0494376424100851	2.34706398050019	3.74145642225783	1.11868641333523	2.96377018803325	2.71205167935746	2.85923311884461	2.10510187405276	3.61266992423319	2.62120925395765	3.5382794900112	2.40461027050051	3.60543592777466	2.58288382516223
SORT1	0.388468903781404	1	28	2	0.230913757006141	5.98807409839585	0.33690940317184	0.056263399155681	6.02011618932441	6.00478182616139	5.80695104707749	5.68588764084629	5.35188365319683	5.93062905600209	6.2766072705104	6.12628322126472	6.51032424796735	6.1233603923437	6.10078506804192	5.77576520286696	6.05661906848998
PSMA5	1	1	28	6	0.309667040863357	4.44903502677424	0.198632998418559	0.0446463103174483	4.74616458195032	5.18569580233613	4.48738606664864	4.64629716126583	4.18985168449277	4.2088806906708	4.48668065839262	4.18131174720341	4.73429309538242	4.34130328889333	4.15677601348424	5.01143897571275	3.58522123045841
SYPL2	1	1	28	16	0.963626478071153	2.45997091759207	0.291847669355446	0.11863866652583	0.800596707036333	1.72391076161669	1.48778670245275	3.41617179738397	2.79823744626517	2.26711850069662	1.82676129916193	2.27657614861564	3.04467301241793	3.43214029271488	2.96408031137214	2.53696179108029	3.46954937384047
CYB561D1	1	1	28	22	0.484535446290747	4.85744624555449	0.218277922512133	0.0449367654272859	5.74431432899525	4.42814899927108	3.89077107946761	4.74235163962786	5.01651394942973	4.82086354334183	4.90536568851324	4.97452904583802	5.06345405834294	4.63242334077471	5.24425969946461	4.69414924787983	4.79299495852779
GNAI3	1	1	28	0	0.425620250254444	6.469159497885	0.152444967086105	0.0235648799718024	6.94294092406524	6.77839864374364	6.12747548274454	6.46366100893742	6.09314996361218	6.25981146321417	6.74609540925575	6.26208600140876	6.43357851469478	6.67614147627517	6.3650412247367	6.57657382732742	6.2790716501663
AMPD2	1	1	20	16	0.180066208788329	5.28001074607416	0.0894108258492316	0.0169338340676127	5.66328467038951	4.95977453837613	5.25767992766032	5.25777366036206	4.82449630562975	5.28581771408598	5.18526451716597	4.7016904224003	5.43991659175953	5.4100586507968	5.65664735182702	5.56802028289289	5.3126747751001
GSTM4	1	1	28	22	0.354992726433337	4.16941935747089	0.115036460302259	0.0275905229096547	4.20727619203904	3.45639917788337	3.82784368304379	3.49182072860579	4.02090026885447	4.3538037318542	3.78013371684523	4.46483749639287	4.14541839693394	4.18668213057173	4.86415040513387	4.58060029071791	4.71894115883935
GSTM5	0.182113153050653	1	28	16	0.501838339271376	4.97468518997489	0.319972759614119	0.0643202026650723	3.87850851762643	4.29349551691332	4.84606011113143	4.86121956558083	5.44833398249103	5.0719908998953	4.6255116242432	4.88117585992956	4.92079148482468	5.42397133023866	5.70947106278025	5.3252457073232	5.45633244400562
GSTM3	0.759272267084767	1	24	22	0.12503576480411	7.10253172854697	0.0570006632865065	0.00802540072540692	7.26274437161843	6.48593022981848	6.88297748344371	7.00547563768421	7.12583284999739	7.26965116712211	7.1694806761028	6.95453419455345	7.22308717789274	7.41845129718644	7.03025412631043	7.30060365521466	7.25325362660439
CSF1	1	1	28	6	0.670903018938819	5.94137950988818	0.413330352863416	0.0695680779481457	6.06587208836768	5.73285758854227	6.5443735251372	6.61512356690877	5.05203070898164	5.0719908998953	5.68600953311153	5.79629266222149	6.91969265508753	5.72301951286338	5.80964783858565	6.34408656353402	6.13464374511886
AHCYL1	0.548683931808932	1	20	2	0.0111338025283953	8.93016437804461	0.0700673382442112	0.00784614205047292	8.97388027892521	8.93974462936954	9.02774058913164	8.6918605193287	8.75121212065191	8.98035674798594	8.94901373484525	8.98638281798478	8.84234662181452	9.24749044291717	9.06220107783973	8.88601974923893	8.84560692105895
STRIP1	0.182113153050653	1	24	10	0.295450403651785	5.82009035433839	0.302670750852098	0.0520044762924483	5.45896534317939	6.39018739867961	6.6841615382482	5.82401287577841	5.71526306425059	5.23057275051699	5.86484044598958	5.61970094445629	5.9852443015999	5.76734637336394	5.85724299005786	5.3600748357299	5.64144118532799
KCNC4	1	1	24	12	0.343290346572378	2.74498826351044	0.0855236466707952	0.0311562886470862	3.00282435332305	2.73563154607541	3.28815145863513	2.96377018803325	3.34807440394583	2.85923311884461	2.87220108593646	2.12193444840977	3.29657479922229	3.37599114580315	-0.143520440799451	2.4097494525143	3.63975551236275
RBM15	1	1	28	0	1.15762860879358	3.08006526724772	0.618680320559065	0.200865977464141	4.47485236965573	4.10531773097801	1.78143357037484	2.30104476948154	3.51007621312413	2.75867788247208	3.89439531297058	3.42696329615	2.35139822583205	4.01347785274311	2.40461027050051	1.9427269333918	2.69013317606669
LAMTOR5	1	1	28	6	0.273873931046373	6.360813137296	0.184789679608685	0.0290512668144878	6.79863592313512	6.32263617318508	6.4004264527883	6.71320641788306	6.12685059545983	6.063025531568	6.28361410941977	6.13641894667528	6.66006237706122	6.54223572014633	6.2389551296107	6.65580406094111	5.86391382769891
LRIF1	1	1	20	12	0.552128184625721	4.10847785197748	0.244977488406504	0.059627311435692	3.33727751054988	3.74145642225783	4.67784091972226	3.16204614445389	4.96154354070339	4.38786882215429	3.81923508755698	4.72873927538292	4.81718929006815	4.04982224242581	4.43290727738031	3.28130260041275	3.69230324707535
DRAM2	1	1	28	2	0.288110338597589	4.57600398157191	0.111399749233702	0.0243443296121073	4.44745746330877	4.74436006480276	4.35974353902452	4.74235163962786	4.34107543596844	3.8663499546991	5.32765967498788	4.01548425685604	4.89558003806784	4.89466975278224	4.86415040513387	4.72119303901782	4.24318771991567
CEPT1	1	1	28	16	0.186324740088886	4.18133752623328	0.0939650922064208	0.0224724963284819	4.57950868145081	3.17927279315463	4.16982847141025	4.39365622265449	4.42474251556539	4.24649895096888	4.03389966523555	4.90508654856239	3.91390882979789	4.11987446367031	4.43290727738031	4.28680937418343	3.69230324707535
PIFO	1	1	28	8	0.913189089105737	2.43348905163898	0.650765524855372	0.267420773648879	2.22330534612055	3.93482795889718	2.41601616123955	2.73383557760066	0.775727526358268	1.24544691688149	2.71521922872531	2.76876588767599	0.516057694760746	3.5382794900112	4.34660542664335	3.12807291972406	1.87951701486721
WDR77	0.388468903781404	1	28	6	0.0775932009940122	4.92426481335279	0.136962106887609	0.0278137167839183	5.10290457258454	5.14716391703764	5.13308194410324	5.16837992975783	4.96154354070339	4.91731518471215	5.12412327417016	4.21995263081469	5.33129030914282	4.9724648264328	5.11969119264239	4.13419545395355	4.76873027441662
ATP5F1	0.0772071042383542	1	28	26	0.165028578512811	6.3285590482342	0.162753558250526	0.0257173168504982	6.68006783992868	6.3984131723149	5.97609640645034	6.24060348187823	6.33580383707085	6.47317094392559	6.35852359663113	6.40308786340046	6.32445541162919	6.27689984253299	6.06068671103182	6.31775098096002	6.2790716501663
RAP1A	1	1	28	4	0.30549566294859	5.29125380838914	0.17656331932441	0.0333689000222356	5.78865234302232	5.25980319203387	5.61530774739152	5.27928264948377	5.08669407195372	4.31891480067819	5.5988101267383	5.10412543564515	5.25404523522655	5.21580942320927	5.76042877603356	5.95732622784155	4.58638851451955
FAM212B	1	1	28	24	0.281112622699611	2.30702895511514	0.298378967116335	0.129334730045225	2.22330534612055	1.91949497484897	2.23384521519896	2.30104476948154	1.89875700274069	3.20327087927678	2.62982033772009	2.6605525835125	2.01924513775248	2.44296078456659	2.22275413067557	1.24781311141902	2.69013317606669
DDX20	1	1	20	8	0.483810730134904	3.42753765864017	0.477548473958094	0.139326980917127	2.66508545013143	3.63409398494813	4.64170840590597	4.1351531308713	3.7011603427905	3.8663499546991	4.09889906333123	3.3593400316113	2.94988228876972	2.20586737462056	2.84321805238965	3.35221728947919	3.34378842975321
LOC643355	0.468576417795168	1	20	10	0.973918599162144	1.42186030137587	0.686651193308691	0.48292451279795	0.40442836398209	-0.143520440799451	2.57774171512764	1.67990649727089	2.0469417651392	-0.143520440799451	1.48156509460044	2.6605525835125	2.35139822583205	1.3524201774911	1.47849147492039	1.9427269333918	0.451726371562817
CTTNBP2NL	1	1	24	12	0.11377375399772	6.62878257879362	0.0725168735936974	0.010939697106025	6.75460838657586	6.47818991735525	6.6841615382482	6.31538493196784	6.72495400217011	6.62370317062653	6.79104304304429	6.54680739844284	7.02225767673222	6.92633365228862	6.70563056649351	5.93439819978879	6.59418416698937
ST7L	1	1	28	22	0.499574199260266	3.11022302559156	0.162104631567477	0.0521199380988588	4.20727619203904	2.38452109697838	2.97623917814198	3.06631173150815	3.7452231346756	2.26711850069662	3.26099864150207	2.76876588767599	2.62120925395765	3.0568833468849	3.27568394396651	3.12807291972406	3.52854427855418
CAPZA1	1	1	28	0	0.349638337394202	7.01058874447202	0.120522758028647	0.0171915316133301	7.07858650809878	7.4432820254234	6.9361550218803	6.86317309870564	6.47968291783576	6.63083277723665	7.15044238697999	6.62807076948855	7.40382318692991	7.01172592353144	7.14336356869816	7.34039268672616	6.95297809607878
MOV10	1	1	28	20	0.571968564495078	3.6668145077748	0.360679528179136	0.0983631780157905	2.92550954971208	3.74145642225783	3.82784368304379	2.60348450962772	4.12462568410701	4.24649895096888	3.85730459862933	3.28839052062127	3.21739586568801	3.0568833468849	4.51433666107571	3.66235842369051	4.37762037720647
RHOC	1	1	28	6	0.151523361057315	7.79625386150264	0.0827199465047659	0.0106102171599659	7.92526441016197	7.92542510208862	7.92330675898544	7.99389387862397	7.59781096912087	7.81783149138752	7.67487235605438	7.59964009803322	8.02305744788243	7.70435409565198	7.77565648348227	7.73141361096701	7.71034854015065
SLC16A1	1	1	20	18	0.17229425917565	7.32351959509746	0.13282067532879	0.0181361807808507	7.3540932465491	7.30573382750879	7.07810644858517	7.03105880899689	7.53644233837724	7.32784070598804	7.29960691041858	7.39956491805251	7.21291747370352	7.64322579609774	7.38442712677294	7.23644238578492	7.32988441176709
LRIG2	1	1	20	6	0.618013399339903	1.47364463944405	0.430173279573774	0.291911135194752	0.800596707036333	2.0917018378884	1.48778670245275	1.39472305060686	2.18131366558055	1.24544691688149	2.22642310856589	2.76876588767599	-0.143520440799451	1.3524201774911	1.11068651897413	1.51835709699847	1.68578321690822
MAGI3	0.759272267084767	1	20	4	0.40526880076912	3.15502558986816	0.461610381845765	0.146309552394171	3.00282435332305	3.93482795889718	4.00894569780746	1.9179140255417	3.45807097226723	2.95323405002601	3.96583303996028	2.54355943810787	2.84842270514974	2.90644470549863	3.6803225623733	2.95661321626145	3.58522123045841
PHTF1	1	1	28	0	0.430232971485722	3.75023469785441	0.360862460793549	0.0962239672626372	4.44745746330877	3.9793761285392	2.23384521519896	4.31252827992272	3.6087795911064	3.27783342447824	3.65603815878624	4.01548425685604	3.96327829689076	4.2505325368355	3.07559532079613	3.20672113395219	4.50058720125775
RSBN1	1	1	24	12	0.213393409255231	4.81680799447925	0.135897019030326	0.0282130861736825	4.55404771215493	4.36239266818771	4.87747210224981	4.99723044015047	4.47794100300003	4.690457361871	4.88707999629363	4.83213174166592	4.48667804566745	5.16700859654962	5.63860072116843	4.25014256108372	5.26142395915718
AP4B1	1	1	28	20	1.20180465501921	3.0280609621833	0.0914986112709978	0.0302168986733429	1.11108370047925	3.45639917788337	2.02530105285571	1.03892045878095	2.87956347945129	3.60189498752014	3.65603815878624	3.3593400316113	4.26836151384345	3.6371422866925	3.27568394396651	3.41980892044848	3.69230324707535
DCLRE1B	0.182113153050653	1	24	12	0.396100142172855	2.08429626269231	0.566217556580163	0.271658864776149	1.58332290835637	1.49759015567285	2.41601616123955	3.41617179738397	2.30422965881645	2.26711850069662	2.10510187405276	2.12193444840977	2.62120925395765	2.07090271467847	2.01462258880931	0.914546842079451	1.19686695426661
HIPK1	0.182113153050653	1	24	12	0.381259271364521	5.45155801351655	0.363890816425887	0.066749875085922	5.03090288043243	4.93736768749988	5.85508279022233	5.55091904871415	5.50068508910005	5.39033953031239	5.46959579195294	5.31514624019278	5.76628401694027	6.00802330661177	5.65664735182702	4.98936149793005	5.03600812755318
OLFML3	1	1	24	18	0.183786494977234	8.93184593010138	0.0730469959609978	0.00817826421689841	8.81682326551713	8.87490240116676	8.47601711656206	8.89360544202621	8.85540011944332	9.16848516029663	8.66899990702912	9.07731584940954	8.90527710453275	9.24749044291717	8.92561855882088	9.20978447620573	8.99427724739065
TRIM33	1	1	20	8	0.454263846648302	4.67346701887406	0.31919893322085	0.0683002430383583	4.03393545399528	4.98183869858007	5.08006493140588	4.47046391433186	4.62669085330228	4.690457361871	4.84979827519207	5.3328834546968	5.15128272239635	4.01347785274311	4.66458233593137	4.60983630598464	4.40935855154248
BCAS2	0.759272267084767	1	28	8	0.383156735973589	4.1677507897569	0.405418212911314	0.0972750611451415	4.74616458195032	4.7183121148968	4.87747210224981	4.77299933569917	3.65570927302241	3.12464370626046	4.53445754083163	3.61266992423319	4.67625863181075	4.87454737745743	3.07559532079613	4.13419545395355	3.74300409199177
NRAS	0.388468903781404	1	28	6	0.897456052160489	5.6502098004878	0.425841282656885	0.0753673399207443	6.51833186361255	6.9836828715351	5.87077635734027	6.13838308516899	4.96154354070339	4.9404531848629	5.35452664697362	5.38482304857306	6.02065680312035	5.32364150246321	5.42358556457814	5.93439819978879	4.86343243456807
CSDE1	1	1	28	14	0.0547030873700638	10.6946538532892	0.0107547537090844	0.00100561961673746	10.4290342184047	10.8911467293847	10.6699642476756	10.5038261349051	10.7938819109684	10.7079463475095	10.5043676742794	10.7902932273541	10.675012777441	10.7327932720038	10.7144581582881	10.7784658096727	10.8460150641314
SIKE1	0.759272267084767	1	20	8	0.173785826172448	4.17864348292705	0.200736825278982	0.0480387537484701	4.17423427254792	4.02258982390836	4.67784091972226	4.43257115406088	4.22139115786202	3.8663499546991	3.89439531297058	4.67412472932503	3.29657479922229	3.72966266627297	4.39040157666001	4.79940960352405	4.24318771991567
TSPAN2	1	1	28	6	0.83700411889272	3.11167012084321	0.0826492340662019	0.0265610527004724	5.28416975036602	3.45639917788337	3.82784368304379	4.22656495989936	2.71205167935746	2.85923311884461	3.07965774307092	2.96351789057089	2.62120925395765	1.5682386568754	3.27568394396651	1.9427269333918	2.58288382516223
NGF	1	1	28	8	1.25009948149271	1.96103039909178	0.459079805011961	0.234101320012467	-0.143520440799451	2.38452109697838	3.69310312299829	3.49182072860579	1.5470410830498	1.74329733962817	2.22642310856589	1.94870438763507	2.01924513775248	0.790233401753058	2.40461027050051	2.11574934681541	1.68578321690822
VANGL1	1	1	20	6	0.178179235473675	4.32630005862423	0.26673545876537	0.061654405647072	4.33235926765236	4.45993636910189	4.48738606664864	4.77299933569917	4.28247404949149	3.9599029978073	4.53445754083163	5.04078194702874	3.37163334047376	4.42669946041088	3.87786680494019	4.87360280507215	4.17096202548302
SLC22A15	1	1	28	12	0.32284821369478	2.85608820786544	0.232969828606882	0.0815695495556833	3.7498579842059	2.0917018378884	2.97623917814198	3.69753153175087	2.95654869781585	2.40657612090443	3.20304788526295	3.21377053626933	1.58700327368219	3.25667851005203	3.27568394396651	3.04488875017836	1.87951701486721
ATP1A1	1	1	28	8	0.481425222905197	7.62611322271036	0.265509044422258	0.0348157753062962	7.72877158645552	8.22504534958221	8.2244441365371	8.01968142270999	7.41212044409718	7.17039379652947	7.55548120039265	7.32175835109001	7.42600355861916	7.72135393385482	7.47365861905778	7.7413553136256	7.35861956585417
CD58	0.269101639101639	1	20	8	0.340816557374963	2.43635911834417	0.506860788728184	0.208040261762668	1.77182201060675	2.38452109697838	3.54446981501666	1.9179140255417	2.18131366558055	2.40657612090443	2.62982033772009	2.6605525835125	2.62120925395765	2.07090271467847	1.47849147492039	3.91748101312296	2.34102482029779
PTGFRN	1	1	20	16	0.310404207348147	4.32440067162048	0.0077885886061237	0.00180107931654841	3.9966201812684	4.91460733274806	3.82784368304379	4.39365622265449	3.94736063041652	4.45367695370463	3.93055630278138	3.92482778465313	4.84379563113188	4.45407734213434	4.30143801280915	4.74773919938046	4.47081405949245
TTF2	1	1	28	24	1.09427175782053	2.91781315833614	0.436150130429072	0.149478430167127	3.55826642967545	1.22903826040335	2.72315153171117	1.67990649727089	1.73359074749619	3.41630709761202	2.79584428435286	3.61266992423319	3.51096242397691	2.90644470549863	3.6803225623733	2.95661321626145	3.69230324707535
MAN1A2	1	1	28	22	0.52393615606179	6.83538698593689	0.246888704106968	0.0361191991930985	6.89811216132721	6.29646611572248	6.32268219960334	6.0659769311756	7.26853750018202	7.03721553937854	6.98405776209564	7.2110248242003	6.81600861582384	7.05259856227085	7.07119529627824	6.3869382601655	7.22677801271892
GDAP2	0.548683931808932	1	24	4	0.366606840647318	3.45157876947702	0.23685203408635	0.0686213613842103	3.79402852996288	4.02258982390836	3.62069973691108	3.56369979950076	3.1655527640712	3.71355783320034	3.89439531297058	3.61266992423319	3.44297920204331	2.90644470549863	3.07559532079613	3.04488875017836	3.13184831696958
WDR3	1	1	28	14	0.169440394439075	4.39296184772788	0.0526783798341648	0.0119915404822856	4.2711729086421	4.25777248180286	4.48738606664864	4.47046391433186	4.55423219626235	5.05088401754488	4.35982111168678	4.46483749639287	4.30711964647505	4.37033395975742	3.81497697056485	4.48915996304216	4.24318771991567
TBX15	1	1	28	16	0.311239091148483	5.80657917658838	0.0508139611843637	0.00875110105950869	5.06735286038469	5.49276615061646	5.51900245118733	6.28380916236929	5.94987616941506	5.60827652712022	6.35852359663113	6.3604867310067	6.05522085132284	5.91257040996574	5.8727653918184	5.50716898214979	5.48640284156059
WARS2	1	1	28	20	0.616585408702526	3.9334441413032	0.10083881660445	0.0256362650598213	2.46103990139115	4.74436006480276	3.69310312299829	2.8533788726151	4.12462568410701	4.57691937429432	3.85730459862933	3.97086799070439	4.18757431986632	4.48094533753824	4.20662590015293	3.86993861814307	4.17096202548302
ZNF697	0.0481594158156658	1	20	2	0.574376724504296	2.42433823622098	0.608992391578483	0.251199433511295	2.75721654305885	2.92973504935142	2.72315153171117	1.39472305060686	2.0469417651392	2.85923311884461	3.81923508755698	1.75179879173879	2.73928441223658	2.32927911853109	2.96408031137214	2.53696179108029	1.46193788966607
PHGDH	0.269101639101639	1	28	18	0.327171069702701	6.95445593133209	0.208955846800232	0.0300463255304873	6.71495031821163	6.54640167067753	6.4004264527883	6.84885877625603	7.24187267217846	7.24198183712593	6.87694353242743	6.94879413232804	7.0624587237129	6.76626980497347	7.31794286811077	7.25968605689572	7.13484321144535
NOTCH2	0.759272267084767	1	20	10	0.0774505546599997	5.57039975845483	0.215699152566699	0.0387223829383713	5.45896534317939	5.5381435428139	5.90166045212975	5.56849696799288	5.58796317820958	5.53416423176346	5.83653262773413	5.54557730662294	5.7523077262978	5.43775112275556	4.92497659335173	5.42730775681271	5.79350043396555
SEC22B	1	1	28	0	0.306368501693608	3.98930454344421	0.162188721903525	0.0406558887989777	4.2711729086421	3.88886026219497	3.46398621102222	4.43257115406088	3.8295059794568	3.48085903571258	4.30577979052846	4.05876202684008	4.52005573223383	3.85818801206245	3.60796890082011	4.25014256108372	3.79198347603323
GPR89A	1	1	28	6	0.325764877449995	4.22099755271691	0.00530295001344798	0.00125632624686898	4.74616458195032	4.39564543826574	4.56660969908271	4.39365622265449	4.12462568410701	3.81719552961998	4.22072157348841	4.67412472932503	3.44297920204331	4.01347785274311	4.34660542664335	3.9635065551665	4.17096202548302
RNF115	1	1	24	0	0.162440220329419	6.44769293941419	0.0487639675663365	0.00756301021536659	6.8040460803213	6.43885290168596	6.31122581205827	6.58952432893379	6.38537507266084	6.78578214549564	6.40424463517762	6.738656002114	6.43357851469478	6.48366016002427	5.99127539670267	6.539069541667	5.96348158841467
POLR3C	1	1	28	22	0.195286958041673	4.60526530292647	0.211354014974897	0.0458939933038362	4.93553313444458	4.36239266818771	4.67784091972226	4.64629716126583	4.99842220916926	4.71749866524255	4.6255116242432	4.64602205956748	4.52005573223383	4.31167643021617	4.25481068303347	4.05137386304252	4.93059040007669
PIAS3	0.00024238492988493	0.889067922817923	24	6	0.680402055456111	2.45703131643805	0.895093655870039	0.364298838961342	2.34706398050019	2.83594522993861	2.85523805357272	2.60348450962772	1.73359074749619	1.74329733962817	2.62982033772009	3.21377053626933	3.57588576307651	2.20586737462056	1.11068651897413	2.11574934681541	2.97100737545498
ANKRD35	0.388468903781404	1	28	20	1.15128100604225	3.92174063535468	0.460679554859329	0.117468134100017	3.07620571680556	2.62781811629297	2.41601616123955	2.96377018803325	4.57879166529124	4.71749866524255	4.00026773990585	3.97086799070439	4.30711964647505	4.53322524715342	4.1051418104003	4.3225673332336	5.07610897445351
ITGA10	1	1	28	24	0.639181698389305	1.8283842041901	0.734201494476132	0.401557557100725	3.50611101717806	1.22903826040335	1.48778670245275	1.9179140255417	1.5470410830498	3.04148307530452	1.48156509460044	1.94870438763507	2.19485963537634	1.5682386568754	-0.143520440799451	0.914546842079451	2.34102482029779
PEX11B	1	1	20	4	0.278934645070262	4.89151026311028	0.250661396541237	0.0512441726702732	5.37421318815246	5.22322528220614	4.84606011113143	4.91717177698736	4.45158695305734	5.09279343218691	4.90536568851324	5.08331843581218	4.05722083608016	4.9724648264328	4.92497659335173	4.72119303901782	5.42562191677535
RBM8A	0.388468903781404	1	20	4	0.193691614145322	6.8077386279361	0.23324076357631	0.0342611219853812	7.08748754275089	7.35728137097285	6.97297361809148	6.25152681123075	6.77894442134578	6.85438998490327	6.89535733413043	6.79732659955248	6.5988978639379	6.91159696968659	6.55019835007001	6.97513920590959	6.84687357361567
LIX1L	0.388468903781404	1	28	6	1.13235235664717	6.11460533505563	0.517450408315975	0.0846253159381165	7.30533173596037	6.99999158644982	6.77869691367786	6.64856426640449	5.38010508820426	4.77010663024052	5.67539351333621	5.89511369858735	6.66006237706122	5.72301951286338	5.77702240471316	6.36995001062385	5.82913667015328
POLR3GL	1	1	28	20	0.208908186280763	6.1642778239595	0.000908003609053233	0.000147300889898891	4.47485236965573	5.75864655996939	6.29967772106732	6.33605792771087	6.43329946183284	6.29614116168065	6.44856110831149	6.68442269673177	6.21661363564043	6.33695912406553	6.46058816057021	5.91109989556353	6.47925801966397
ANKRD34A	1	1	28	4	0.770143166504262	2.5335969169573	0.199982613029801	0.0789322925408229	4.03393545399528	1.91949497484897	2.72315153171117	0.565595681740873	1.89875700274069	1.93980295292015	2.10510187405276	3.0518473956029	2.01924513775248	2.32927911853109	3.87786680494019	3.54617493397983	2.97100737545498
TXNIP	1	1	28	26	0.133904827496261	8.16724291728462	0.0602411737220276	0.00737594979506941	7.66181512021452	8.16604447848955	7.69553003616625	7.65854855763541	7.79934908429294	7.84873522139263	7.94614459176862	8.35504031582351	8.74336751513205	8.54766012834597	8.48773030832172	8.6826330454677	8.52728409955971
PRKAB2	1	1	28	2	0.330052639259554	5.44804065683632	0.0761131260267675	0.0139707338511248	5.76665365805121	5.44591501428261	5.7055846258941	5.76425012355456	4.94274455968146	5.09279343218691	5.80765823244026	5.36771678077371	5.55710286089388	4.89466975278224	5.38080020555491	5.64064363348964	5.44105889539691
CHD1L	1	1	28	10	0.270155130316848	6.24892624256371	0.142705308645582	0.022836772768026	5.69857036201482	6.76573710264958	6.20380618150979	6.52796480178179	6.45998660947026	6.31396860430134	6.13657190103188	6.28959499846835	6.05522085132284	6.38753518808653	6.2389551296107	6.1287060514751	6.17212868025081
PDIA3P1	1	1	28	10	1.37173889832109	2.22537331566801	0.714253166740095	0.320958807994735	1.36643998565656	3.17927279315463	3.19148454868918	2.12216051099794	3.34807440394583	1.24544691688149	1.0268935298497	1.75179879173879	2.84842270514974	1.75593354507792	2.84321805238965	2.7619925480769	2.20296793881591
BCL9	1	1	20	10	0.363686442650287	2.83971138081973	0.220850197386675	0.0777720577092321	3.33727751054988	2.24552782558522	3.08787238373867	3.06631173150815	2.41749057009557	2.75867788247208	2.44217545159906	2.96351789057089	3.13361774521147	2.6465341235078	2.22275413067557	3.35221728947919	3.13184831696958
ACP6	1	1	20	8	0.185837266263485	2.19038817264532	0.357115550798516	0.163037563505116	2.22330534612055	2.83594522993861	2.23384521519896	3.56369979950076	2.18131366558055	0.912559716605791	2.44217545159906	2.12193444840977	0.967004039627234	2.07090271467847	1.77131951437084	2.86258220640917	2.46701667174861
GPR89B	0.759272267084767	1	20	10	0.160810179827531	2.64766201178323	0.326133865475121	0.123178058235411	2.56666703509344	2.62781811629297	2.85523805357272	2.73383557760066	3.1655527640712	1.93980295292015	3.69860045877002	3.21377053626933	2.62120925395765	1.09853925371774	2.56608773690098	2.11574934681541	3.05366813446215
NBPF11	1	1	28	12	0.701292610829224	2.62988798282219	0.506732467634558	0.192682148800411	2.46103990139115	1.91949497484897	3.82784368304379	3.49182072860579	2.30422965881645	1.74329733962817	2.53904651296698	2.12193444840977	3.04467301241793	2.32927911853109	2.56608773690098	4.09337890000557	2.20296793881591
PDE4DIP	0.548683931808932	1	28	0	0.285713675069326	4.49398546740898	0.298311824079155	0.0663802378184253	4.97444077747848	4.66476139612511	4.96780177085906	4.18158292714913	4.18985168449277	4.24649895096888	4.00026773990585	4.7016904224003	4.89558003806784	4.34130328889333	3.74922019815209	4.28680937418343	5.03600812755318
NBPF9	0.0772071042383542	1	28	8	0.924247531961483	2.69230611573472	0.653301183660131	0.242654867454345	2.08792564986543	3.88886026219497	4.3145567550669	2.96377018803325	2.0469417651392	2.53373339729027	2.62982033772009	2.6605525835125	3.69757462194504	2.07090271467847	2.84321805238965	2.65386025029055	1.19686695426661
NBPF19	1	1	28	6	0.81057032619086	2.78294037763164	0.0629895251821701	0.0226341626606373	3.55826642967545	1.22903826040335	3.76204584414044	3.81999543281849	2.18131366558055	2.40657612090443	3.31671122300271	2.41623494871856	1.81925186842251	3.58855756250353	2.22275413067557	3.12807291972406	2.69013317606669
HIST2H2BE	1	1	28	10	0.264269503930869	3.73545194676723	0.12527929150008	0.0335379207885408	3.39577835659447	3.9793761285392	3.95106804639	3.63216697356392	3.94736063041652	3.91388466133393	3.52025514104122	3.77717518832426	3.91390882979789	3.72966266627297	4.1051418104003	3.12807291972406	3.69230324707535
BOLA1	1	1	20	8	0.243507858319441	3.69384341524761	0.118333056628504	0.0320352119258882	3.55826642967545	3.74145642225783	3.69310312299829	3.56369979950076	3.7011603427905	3.34873100721851	4.00026773990585	3.42696329615	4.61579144784266	2.54833516378743	4.30143801280915	4.05137386304252	3.52854427855418
SV2A	1	1	24	10	0.303260935831186	3.90018384256536	0.234741892973537	0.0601873917869303	3.55826642967545	3.39194684717034	4.00894569780746	4.1351531308713	3.90913557967853	3.81719552961998	4.35982111168678	4.39900700404021	4.18757431986632	4.2505325368355	3.53179409750632	3.20672113395219	3.74300409199177
SF3B4	1	1	28	6	0.826073461118853	4.29580863321151	0.318456131930404	0.0741318245576338	5.48614463636031	4.74436006480276	5.4989451908519	4.39365622265449	3.56027184843447	4.31891480067819	4.13033257350534	3.21377053626933	4.64634180919278	4.31167643021617	3.99597515926405	4.05137386304252	3.69230324707535
OTUD7B	1	1	28	4	0.377466441988975	4.35284938105079	0.0849607110710062	0.0195184127989507	5.06735286038469	4.39564543826574	4.5275416217808	4.22656495989936	4.57879166529124	3.8663499546991	3.85730459862933	4.58811914516812	3.63801284323149	4.85414036518588	4.51433666107571	4.05137386304252	4.44041351378346
VPS45	0.388468903781404	1	28	10	0.178329369915745	4.01102269286211	0.33206729816825	0.0827886859775655	4.8120881748159	4.22114238970106	4.35974353902452	4.88946690443523	3.7452231346756	4.04775717172464	3.31671122300271	3.42696329615	4.30711964647505	4.11987446367031	4.1051418104003	3.48437503893763	3.63975551236275
PLEKHO1	1	1	28	14	0.149570979883133	6.77527049652324	0.111592316702339	0.0164705330598391	6.71495031821163	6.82796201223412	6.99462202917481	7.01832393058468	6.92017941377235	6.97134091784726	6.73079619372418	6.6913144046981	6.63742847528177	6.5164952886917	6.83011828984853	6.47695786313782	6.81760398902488
ANP32E	1	1	28	16	0.399919967781455	5.00155407536337	0.186540107114349	0.037296429130539	4.0703098526419	5.20458257275128	4.81394893077363	5.14513837655857	5.5635606673357	5.45603758304574	4.86855956036623	4.90508654856239	5.25404523522655	5.04627868785579	4.80064637770815	4.89750953820014	5.03600812755318
APH1A	0.759272267084767	1	28	12	0.200464836165368	7.94912997129421	0.1682095186863	0.0211607458040988	7.61641167019831	8.20876686186024	8.03894894927719	8.14212727472289	8.12323811760289	7.94053444325358	7.59544772345899	7.93771397726785	8.00548928606273	7.40448502415489	8.1829905669589	8.31432603337353	7.97976123825397
C1orf54	1	1	24	18	0.301258938210258	2.33561223501053	0.329847404325931	0.141225242521665	2.75721654305885	1.91949497484897	1.48778670245275	3.06631173150815	2.30422965881645	2.11272346714772	2.22642310856589	2.96351789057089	1.58700327368219	2.32927911853109	3.07559532079613	2.65386025029055	1.87951701486721
MRPS21	1	1	28	8	0.14311117490015	7.62796722074808	0.0485678335332864	0.00636707423193715	7.50787867924444	7.67084048769433	8.03547198733532	7.79172747802103	7.57967291387803	7.59900251322215	7.79252103957248	7.42872488050234	7.60386709896509	7.67847274132398	7.37355700976468	7.52052973617643	7.62506541001969
PRPF3	1	1	28	16	0.212729449950698	4.18845881714709	0.018422144959747	0.00439831111250964	3.91896304633503	4.55130053840829	3.89077107946761	3.9861630259162	4.25225585641638	4.45367695370463	3.78013371684523	4.05876202684008	4.34486372172258	4.76949710306643	3.81497697056485	4.60983630598464	4.0146649647383
RPRD2	1	1	24	10	0.145913687872178	5.19601172859008	0.113552979873727	0.0218538728942668	4.89554705061639	5.59650844807145	4.78110672515531	4.99723044015047	5.2788160037152	4.86989525048045	5.0765044871187	5.45128919391217	5.47438082728693	5.29364589619639	5.58306549097245	5.07571391829553	5.07610897445351
TARS2	1	1	28	6	0.765038084266028	1.83191689100605	0.138183713769108	0.0754312133086017	2.46103990139115	0.469789243285097	2.85523805357272	2.73383557760066	1.33273602482327	1.24544691688149	2.33832869721034	1.75179879173879	2.19485963537634	1.92199662170103	1.47849147492039	0.914546842079451	2.20296793881591
ECM1	1	1	24	12	0.130950525091537	5.6336583483512	0.0523752689647666	0.00929684864189453	5.74431432899525	5.49276615061646	5.87077635734027	5.73341399348666	5.48777432667635	5.53416423176346	5.81734738384306	5.2971882382137	5.99714531254907	5.75639168547704	5.33670709827451	5.47575296703705	5.64144118532799
ADAMTSL4	1	1	28	16	0.884332443112644	3.26553412693644	0.256558044793431	0.0785654152798952	2.84381561704113	2.38452109697838	2.23384521519896	4.22656495989936	3.09919300457638	3.8663499546991	2.53904651296698	3.8280903648317	3.96327829689076	2.32927911853109	3.45137193418339	4.05137386304252	3.69230324707535
MCL1	1	1	28	6	0.223830496111804	9.09465498915453	0.228530203306088	0.0251279684142623	9.23548098038074	9.29952913323661	9.08940141411937	9.08132273282637	8.61980607349359	8.87321107136817	8.97088313407362	8.9779528678517	9.26899573281687	9.34577395580253	9.36626768811489	9.32665201333871	8.91772431276384
ENSA	0.388468903781404	1	28	6	0.288609796498383	6.51521085256272	0.147400269220078	0.0226240213180667	6.8828542569038	6.84611791331816	6.5829944557943	6.84885877625603	6.44001767207981	6.05244490274128	6.46097688309977	6.50047365101742	6.50199579174399	6.33695912406553	6.70563056649351	6.4037287929271	6.22659086152455
GOLPH3L	1	1	20	16	0.283497852056561	4.99154909470916	0.154995086745945	0.0310515000063274	5.26860057970466	5.04607600896972	4.48738606664864	5.02295894160131	5.1037183561112	5.23057275051699	4.83078979388816	4.80696995683192	5.47438082728693	5.23171630117019	4.15677601348424	5.23430647388232	4.79299495852779
CTSS	0.388468903781404	1	24	22	0.728639219757783	2.55598061965986	0.752860972431414	0.294548779689731	3.33727751054988	2.0917018378884	2.97623917814198	-0.143520440799451	3.7452231346756	3.48085903571258	2.22642310856589	2.41623494871856	2.35139822583205	2.07090271467847	2.56608773690098	3.48437503893763	3.27654275341902
CTSK	1	1	28	6	0.502864986831048	8.11425073644766	0.224814967270064	0.0277061893417021	8.71711214416091	8.09949084497011	8.43965105629966	8.51277791104278	7.25336085526385	7.56590777062951	8.34987799798364	7.7590099524715	8.44844357934706	8.18268129634986	7.76321736666092	8.63009225539146	7.90380638264639
ARNT	0.388468903781404	1	28	14	0.182049094606663	6.14038041303586	0.141183970506331	0.0229927074561377	5.61485310508098	5.7458096975038	6.29967772106732	6.25152681123075	5.87252432604857	5.87166463662015	6.02392889560538	6.19578193351269	6.28616641716486	6.35885203745468	6.8060652880351	6.46100293706125	6.1251183288772
SETDB1	0.388468903781404	1	24	6	0.278864015391664	4.69505857528618	0.359957458963776	0.0766672988615132	4.2711729086421	5.02497978540782	4.96780177085906	4.18158292714913	4.31207226631769	4.54708164808676	4.69021872965579	4.90508654856239	5.21381426493141	4.79112801968338	4.15677601348424	5.15718831968477	4.81685827625577
CERS2	1	1	28	6	1.04203321343582	5.65507467329771	0.204729046527328	0.0362027132009456	7.51119016263018	6.29646611572248	5.65209911924247	6.66499836268761	5.35188365319683	3.81719552961998	5.27237646431404	5.63407938548221	6.32445541162919	4.18668213057173	5.11969119264239	6.11857103688622	5.69392866089894
FAM63A	0.548683931808932	1	20	12	0.538250962277331	2.61828359698029	0.36887178567245	0.140883052583714	1.36643998565656	2.0917018378884	3.19148454868918	2.73383557760066	2.30422965881645	2.53373339729027	1.97263376678769	2.6605525835125	3.51096242397691	2.54833516378743	2.40461027050051	3.54617493397983	2.69013317606669
PRUNE	1	1	28	20	0.237727283273497	4.58622845264164	0.00764255746464865	0.00166641447184049	3.9966201812684	4.49103842996712	4.48738606664864	3.76006251864646	4.82449630562975	4.28316119089979	4.6255116242432	5.01903396136075	4.55267863388242	4.63242334077471	5.01166199998119	4.98936149793005	4.95229918974822
C1orf56	1	1	20	14	0.664785283897912	1.87940837796326	0.380314335115801	0.202358539833664	1.36643998565656	1.49759015567285	0.621430200703275	1.67990649727089	2.71205167935746	1.24544691688149	1.0268935298497	1.94870438763507	2.01924513775248	2.82490201937091	1.77131951437084	2.7619925480769	2.34102482029779
CDC42SE1	1	1	28	18	0.217386082745349	3.54977606424949	0.154290875443738	0.0434649602259795	3.7042922542316	3.84137958596876	2.97623917814198	4.39365622265449	3.94736063041652	3.65880646190827	3.7399429880765	3.61266992423319	3.13361774521147	3.25667851005203	4.1051418104003	2.53696179108029	3.20600878316326
MLLT11	0.759272267084767	1	20	4	0.265762206902401	3.63766104287441	0.254635820912546	0.0699998757199593	3.45199916567621	3.32447990951331	3.82784368304379	3.41617179738397	3.65570927302241	4.17025521278851	4.19121669606868	3.8280903648317	2.84842270514974	3.68414401869497	3.99597515926405	3.9635065551665	3.34378842975321
GABPB2	1	1	20	18	0.650539106875328	2.7308428690743	0.0877357511575952	0.0321277185703972	2.46103990139115	1.72391076161669	2.23384521519896	1.9179140255417	2.71205167935746	3.60189498752014	2.10510187405276	3.61266992423319	2.01924513775248	3.25667851005203	2.84321805238965	2.7619925480769	4.20752680520394
SEMA6C	1	1	28	18	0.592534156771238	2.88756497258627	0.0456092372821305	0.0157950514413119	3.00282435332305	1.91949497484897	1.11868641333523	3.251821209927	2.41749057009557	2.75867788247208	3.20304788526295	2.86942563743456	3.21739586568801	4.0852734976168	3.07559532079613	3.35221728947919	3.27654275341902
LYSMD1	0.548683931808932	1	20	8	0.263495155299191	2.77219585804056	0.322159363477914	0.116210895613134	2.34706398050019	2.83594522993861	3.82784368304379	1.39472305060686	2.41749057009557	2.53373339729027	2.44217545159906	3.21377053626933	2.84842270514974	2.54833516378743	3.27568394396651	3.04488875017836	3.46954937384047
SCNM1	1	1	28	16	0.791570968122332	1.60111223079093	0.328571116222059	0.205214294103387	3.39577835659447	1.49759015567285	0.621430200703275	2.8533788726151	2.0469417651392	2.11272346714772	0.731348755157157	1.25265313499173	1.58700327368219	0.397617649676313	2.01462258880931	0.914546842079451	1.46193788966607
VPS72	0.0290926434676435	1	28	14	0.307894196056818	5.58342037704518	0.302303604474472	0.0541430850733211	4.57950868145081	5.5381435428139	5.63382071107896	5.90925691664464	5.64722251780174	5.54929439859891	5.13965321712318	5.56070983662656	5.87347213921087	5.55618207030087	6.20256551212165	5.96865503010699	5.61446354216327
PIP5K1A	1	1	28	10	0.0644724253269506	6.20919838515996	0.13019377333764	0.0209678875213271	5.98243703334706	6.38191445530785	6.17880866924836	5.92298712741609	6.32858111411389	6.30508241962204	6.07328514834125	6.25279852437899	6.49361897732637	6.53584353958517	6.2627147487072	6.47695786313782	5.65474315988504
PSMD4	1	1	28	20	0.192762513143743	7.38127629694013	0.121845006436431	0.0165073087003858	7.33926447536346	7.18729709645973	7.43551504514231	7.01832393058468	7.64799730724863	7.4294651216114	7.48731883035261	7.51282691194236	7.16096501866645	7.33990763526354	7.43235387678464	7.29161061887535	7.59777687300594
PI4KB	1	1	20	14	0.554045848735609	4.66158424752916	0.242117101780009	0.0519388021161134	3.9966201812684	5.02497978540782	3.62069973691108	5.3004756683424	4.09087242613498	3.71355783320034	4.35982111168678	4.61736107630673	5.78012620856231	4.93409159829817	5.5253065993495	4.96694091243993	4.27798838003297
RFX5	1	1	28	26	0.59055465904218	3.13762389002927	0.410001391952864	0.130672574637057	4.03393545399528	3.25370246600337	2.97623917814198	2.46017542375709	3.09919300457638	4.00449872603855	3.31671122300271	2.6605525835125	3.75477457398031	3.5382794900112	1.11068651897413	3.86993861814307	2.34102482029779
SELENBP1	1	1	28	22	0.732131986735162	3.89918465993937	0.783569107738625	0.2009571682483	3.79402852996288	3.51809481994805	0.621430200703275	3.06631173150815	4.09087242613498	4.57691937429432	3.81923508755698	4.33002843197637	4.73429309538242	4.58367671977715	2.71129700682696	4.82456700811762	5.3126747751001
PSMB4	1	1	28	0	0.48074053354043	6.89455559514905	0.284023183411665	0.0411952851045977	7.60095400289677	6.93926955418673	6.55412611593952	6.64856426640449	6.10164921127503	6.61653815539368	7.16189548201868	6.84754769190928	7.07935063538704	6.71060277216449	7.13050774078232	7.23174837305163	6.82938317717943
POGZ	1	1	28	2	0.49599680446712	4.59337227228179	0.329751850468989	0.0717886186710449	4.93553313444458	4.39564543826574	5.28135837779344	4.27018679327209	4.09087242613498	3.81719552961998	4.53445754083163	5.2038839107148	4.45250981889181	4.79112801968338	4.62846220809556	4.52028849333581	4.71894115883935
TUFT1	0.120192382848633	1	28	14	0.566499042297504	4.02774948886183	0.496687973661636	0.123316500948025	3.21263905586283	2.24552782558522	4.06459070974335	4.61280325525544	4.42474251556539	4.00449872603855	4.30577979052846	3.61266992423319	4.01101407680351	4.87454737745743	4.34660542664335	4.60983630598464	4.34516825178632
SNX27	0.759272267084767	1	28	24	0.152128914964278	4.47984114901377	0.269188530972972	0.0600888562828245	4.60452809194764	4.52148410869545	3.46398621102222	4.54338831077815	4.39738909399684	4.48548852984925	4.84979827519207	4.21995263081469	4.70556765879659	4.0852734976168	4.20662590015293	5.2713728312496	4.61389126609376
MRPL9	1	1	28	4	0.322971138019256	5.23588157177543	0.193615029719282	0.0369784967564935	5.77769493052183	5.4138137217824	5.15887729658621	4.50738683029103	5.35188365319683	4.9856448224388	4.94125612901819	4.97452904583802	5.57309294735484	5.43775112275556	5.58306549097245	5.19626262190212	5.20828521766337
THEM4	0.0481594158156658	1	28	26	0.666943625087391	3.45001985972678	0.670610051395424	0.194378606112874	4.0703098526419	4.22114238970106	3.28815145863513	1.67990649727089	3.51007621312413	3.04148307530452	4.35982111168678	3.72439718537981	3.04467301241793	3.0568833468849	2.84321805238965	3.82077597174325	3.58522123045841
S100A10	1	1	28	2	0.4144007070997	7.63475033582824	0.161667405472639	0.0211752052603435	8.27221331295834	7.65376243210466	7.80168026833641	7.6910087634548	7.21078261736516	7.0585218678526	7.86438343152365	7.58491251357379	7.62702945098972	7.61924015024116	7.75904704594625	7.9671179267291	7.10608020263543
S100A11	1	1	28	12	0.176261517659698	8.5851843176638	0.0355127901391339	0.0041365204083117	8.79661078992636	8.80855211286068	9.07423151080095	8.73141189696661	8.89749868207475	8.43384743355485	8.65014789511707	8.60176645223778	8.486933394868	8.09843664868362	8.69839435599625	7.95292778400244	8.40863309086779
S100A9	1	1	28	2	0.333987607732089	4.46743098186511	0.281282488500278	0.06296291753406	4.20727619203904	4.36239266818771	5.55829932405178	3.56369979950076	4.52924739230345	4.31891480067819	4.71115851215104	4.85686219634011	4.52005573223383	4.83344054773995	4.66458233593137	3.71711999555955	4.17096202548302
S100A8	0.759272267084767	1	20	18	0.31111656399677	2.88677111730032	0.289136640112855	0.100159184211062	3.21263905586283	2.73563154607541	2.41601616123955	2.8533788726151	3.09919300457638	3.20327087927678	2.22642310856589	2.41623494871856	3.13361774521147	2.73847288646202	2.96408031137214	3.91748101312296	2.46701667174861
S100A6	1	1	28	6	0.33785523314724	11.9272630358842	0.262159128665358	0.0219798228542986	12.2012738509818	12.1596595106633	12.1457133712808	12.2146306464141	11.4066293263088	11.486141419432	11.9146178377574	11.7219293428961	12.1537588332207	12.0158780474247	12.0122433924622	12.1814718383079	11.6039255925314
S100A4	1	1	28	8	0.163195901057843	10.9247938431986	0.148289531747434	0.0135736686546038	10.8049006710605	11.0392138179704	11.0613430109481	10.949292777068	10.8169694558	11.0986724275077	10.3872775175725	10.7934993617456	10.9887939094594	10.9811878275055	11.1431015621338	11.1870669591352	10.9046049152157
S100A3	1	1	20	4	0.256232786653018	4.02575281409693	0.141850647804843	0.0352358066566149	5.10290457258454	4.10531773097801	4.16982847141025	3.76006251864646	3.8295059794568	4.48548852984925	3.37035210566524	3.77717518832426	3.86278987978215	3.58855756250353	4.05159079894902	4.05137386304252	4.40935855154248
S100A2	1	1	20	0	0.429373097729466	2.9414699816578	0.644087727739785	0.218967975793104	3.27630384786384	4.02258982390836	0.621430200703275	2.73383557760066	2.87956347945129	3.71355783320034	2.44217545159906	2.76876588767599	3.04467301241793	3.37599114580315	3.99597515926405	2.4097494525143	3.27654275341902
S100A16	1	1	28	6	0.275592682199342	7.98966597840454	0.101180499794512	0.0126639211286173	8.38481034467696	8.08427474600994	8.23963277944917	8.01006502917006	7.70209641675057	7.84260720728547	7.8096119321174	7.58491251357379	8.12690836262406	7.90119789321787	8.14833475739347	8.06007761175926	8.03421313499986
S100A13	0.548683931808932	1	28	24	0.0227098966724175	8.66892511478317	0.15934159738967	0.0183807790792822	8.583498366883	8.62445458001769	8.58706173379852	8.51050621923999	8.98738255505375	8.69421176764646	8.65014789511707	8.98357830414323	8.53466614343155	8.40062536193869	8.48520786513595	8.52082184713961	8.97452225524607
CHTOP	1	1	28	0	0.45164628119536	5.57874778320972	0.123566613686273	0.0221495250346628	6.15324777803252	6.03675123283938	5.20912425625723	5.65331069348707	5.3660633766818	5.47200504645212	5.97282411304792	5.14486025829022	5.62002658060022	5.46492203446973	5.56406830632696	5.42730775681271	5.36216722494482
SNAPIN	1	1	28	18	0.443323051052349	6.08094889979327	0.0363363331435587	0.00597543800192007	4.50173676124614	5.56762112277345	5.97609640645034	6.2623680559811	5.87252432604857	6.4410835450961	6.19719872613275	6.40308786340046	6.55930989696178	6.23015547255037	6.2627147487072	6.56168890274018	6.20866427443635
ILF2	1	1	28	8	0.361791378456009	5.57329654278029	0.101560167230975	0.0182226383346742	5.7101430475315	5.78398262340788	6.00482772279992	5.93658789791326	5.12054408871752	5.79757098367137	5.06027575815459	5.26058739487932	5.50804092650236	5.66562423857559	5.17081636088883	5.69621989184242	5.82913667015328
INTS3	1	1	24	10	0.311234523237771	2.10259170674517	0.0515401277804664	0.0245126657805813	2.08792564986543	2.83594522993861	0.621430200703275	2.46017542375709	2.30422965881645	2.40657612090443	1.0268935298497	2.76876588767599	2.01924513775248	2.44296078456659	1.77131951437084	1.9427269333918	2.69013317606669
SLC27A3	0.388468903781404	1	28	18	0.360608838355814	4.82292316719796	0.254850042577437	0.0528414062887718	4.14041782319914	4.6917852067418	4.71309055608521	4.67903107657791	5.32309912827968	5.17312777319183	4.69021872965579	5.08331843581218	4.67625863181075	4.50732209216644	4.83274777537403	5.15718831968477	4.97368615550084
GATAD2B	0.388468903781404	1	20	16	0.0927842894042001	5.00997643768664	0.138774717833117	0.0276996747508051	4.74616458195032	4.93736768749988	4.81394893077363	4.97103476184292	5.35188365319683	5.0294637471967	4.81152751533746	5.10412543564515	5.21381426493141	4.99127535730065	5.19571521345079	4.66658881192435	5.11512526484309
DENND4B	1	1	20	4	0.36127310616667	3.54382114885257	0.193153077300094	0.0545041832493816	4.10578965937334	3.79228293426651	4.40355790055425	3.69753153175087	3.40412075398645	4.04775717172464	3.31671122300271	3.3593400316113	2.84842270514974	3.25667851005203	2.96408031137214	3.54617493397983	3.63975551236275
CRTC2	1	1	28	6	0.635738917347426	1.58963406086901	0.0788461227101796	0.0496001719207479	4.10578965937334	1.49759015567285	1.48778670245275	2.12216051099794	1.33273602482327	0.479069990545184	1.66446312551875	1.52370603684634	1.81925186842251	1.09853925371774	-0.143520440799451	1.9427269333918	1.68578321690822
SLC39A1	1	1	28	2	0.155508895583447	6.82701392392971	0.145087218696245	0.0212519295130909	6.61384011823975	6.96164711391891	6.81970164133923	6.46366100893742	6.58041603745657	6.81737253564619	6.94922924118144	6.79092423471625	6.99877247439532	7.02547919996685	6.9809730368387	6.69042793485068	7.02645149018957
JTB	1	1	28	6	0.0753361193291312	7.33467750192181	0.0163070654803467	0.00222328322902731	7.44693419925968	7.27031628204842	7.35411705379168	7.48891861694995	7.19498267974204	7.25588283458405	7.38352798134982	7.25355207852671	7.3948546672772	7.27614370199584	7.31226169907191	7.48940646720796	7.24007655220344
RAB13	1	1	28	18	0.195754022177886	7.50491747170668	0.129103367838059	0.0172025033352831	6.81480590764308	7.57974152997988	7.51256474025208	7.76910095765365	7.8781427583558	7.43354799513525	7.70910481742521	7.51671203846073	6.97489862810995	7.80347222689528	7.74224415821822	7.09370320566237	7.70715996640706
RPS27	1	1	28	24	0.220885663384824	8.99978183110107	0.0419020836136642	0.00465589993180287	9.00474976442406	8.60326114878904	8.97970146581806	8.83671334067557	8.58688841307101	8.871707250537	9.322584606715	8.96379255648873	9.01616510668654	9.23076845702178	9.08069863594418	9.37641071225837	9.08182026227088
TPM3	1	1	24	6	0.130524668942147	7.78080627272307	0.0356505291058811	0.00458185538314456	7.84092672685231	8.26157772173478	7.8890395682502	7.57839586422477	8.0830280586774	7.82717231649766	7.77522524996211	7.78178957072926	7.81693126031228	7.58868620172006	7.68624253094776	7.46561531840253	7.55585115708877
C1orf43	0.759272267084767	1	28	4	0.175926474575527	7.41789762440275	0.274255342070747	0.0369721120400106	7.75694106996075	7.74689596693309	7.21964165502381	7.52087074444737	6.9581167678868	6.82360844649668	7.69865800231218	7.33061366358744	7.74464808508781	7.5479733880992	7.42184023341754	7.71805053207303	7.00583811677018
UBAP2L	0.759272267084767	1	28	6	0.0384766615100239	5.87189193169655	0.110243102520718	0.0187747158502057	6.02011618932441	5.892791295598	5.79054355287501	5.90925691664464	5.78023868087691	5.91902739225653	5.84603041675145	5.94209655792172	5.92422053823393	6.21423128050191	5.85724299005786	5.76280850596625	5.54472624519352
HAX1	1	1	28	18	0.280688185678118	6.32379375090162	0.090617741524306	0.0143296484821925	6.408966054436	5.82117149604444	6.16614559023282	6.65680471502682	6.15978193359975	6.62370317062653	6.54501833429113	6.13641894667528	6.82938401128971	6.01723023389721	6.08754239689986	6.27276101372928	6.46422652049527
ATP8B2	0.548683931808932	1	28	8	0.262997654951164	5.41399976886291	0.242466203342819	0.0447850413177508	6.19502811124881	5.66629321420782	5.83921663005824	5.25777366036206	5.08669407195372	4.89380003951657	5.2863971340448	5.04078194702874	5.36841529358344	5.68885706431587	5.6203254830648	5.52262411685085	5.13424472971246
IL6R	1	1	28	22	0.51034638995163	4.43850861975142	0.299319311276115	0.0674369111156257	4.30209043683801	3.57725994530961	4.11816895236289	3.87753758193324	4.60294003890508	4.9404531848629	4.41191099921225	4.90508654856239	3.96327829689076	5.11649905775957	3.87786680494019	4.89750953820014	4.84033328996967
UBE2Q1	1	1	20	16	0.349964444470948	6.44324787561313	0.200299447529338	0.0310867207650735	6.92318879545726	5.91589567936921	6.08774024335551	6.65680471502682	6.2844685323618	6.42476819136835	6.42340433759334	6.19578193351269	6.91969265508753	6.63486779956937	6.17778562443985	6.46900245590149	6.38662603914762
ADAR	1	1	20	8	0.155984579933808	6.4496916729839	0.0690974191549853	0.0107132902871027	6.29062452644099	6.45471664757111	6.33404832867059	6.66499836268761	6.135154169526	6.51230192441429	6.35852359663113	6.40308786340046	6.73304256328348	6.17363440976135	6.6069884290518	6.69725410042107	6.51616553650835
PMVK	0.759272267084767	1	28	8	0.0742924778021658	5.46915082689767	0.136746799881751	0.0250032965280863	4.85442103311355	5.5381435428139	5.65209911924247	5.45966576744424	5.60001137510369	5.42356249755993	5.48183261637245	5.38482304857306	5.54093356040505	5.64201114470559	5.50552808158262	5.82645879713183	5.3126747751001
PBXIP1	1	1	28	16	0.201822308543394	5.67546867697761	0.0196317216833962	0.00345904854748504	5.55193371823029	4.98183869858007	5.28135837779344	5.66969111616866	5.53873828734835	5.74597299089256	5.45725428724056	5.75741699543243	5.72394227554992	6.30724199363188	5.72665773253463	5.89930811440147	6.14410668194879
PYGO2	1	1	24	18	0.170569958743716	5.41701028201578	0.0525932743227714	0.00970891166615995	5.15464157202696	5.5381435428139	5.23360635740396	5.40200816845018	5.32309912827968	5.47200504645212	5.10842433779911	5.04078194702874	5.96114364790158	5.27841093572722	5.84155175985637	5.78860657197423	5.27871065049102
SHC1	0.182113153050653	1	28	14	0.614979555543436	3.89161924586388	0.460971052757681	0.118452249214158	3.33727751054988	3.57725994530961	4.99669710288414	4.43257115406088	4.22139115786202	3.65880646190827	3.37035210566524	3.92482778465313	3.75477457398031	2.98362403315668	4.4741964032181	4.17388893196511	3.97279378136358
CKS1B	0.759272267084767	1	28	16	0.149063855898534	5.28725540985626	0.121156276851614	0.0229147766581807	5.04924298185497	5.22322528220614	5.20912425625723	5.49686253177422	5.15361805478563	5.33902497791809	4.97627534024074	4.67412472932503	5.7938368500209	5.24744970392108	5.35892209763517	5.81395141329657	5.42562191677535
FLAD1	1	1	28	0	0.189344083068538	3.66848213046673	0.341262735532202	0.0930255957083765	3.60860195243064	4.55130053840829	1.78143357037484	3.49182072860579	4.09087242613498	3.65880646190827	3.69860045877002	3.77717518832426	4.26836151384345	3.89860542496474	3.27568394396651	3.28130260041275	4.09492905256418
ADAM15	1	1	20	16	0.0893104819846283	5.93758494954819	0.0414877972274097	0.00698731851079733	6.18676828066357	6.22426560185115	6.1404810277533	6.35643887124969	6.22347183701773	6.12492976189761	5.10842433779911	5.78345015196147	6.1110487520153	5.15036779782992	5.6203254830648	6.20732068156384	6.00561999108878
EFNA4	1	1	28	16	0.907743686243709	2.0373169142801	0.0793843286968453	0.0389651350462068	2.46103990139115	-0.143520440799451	-0.143520440799451	2.60348450962772	2.41749057009557	1.74329733962817	1.97263376678769	2.96351789057089	2.62120925395765	2.44296078456659	2.40461027050051	2.95661321626145	2.20296793881591
SLC50A1	1	1	28	0	0.387359355675941	4.31689187868922	0.0690989667342834	0.0160066475316182	4.79044663229007	4.60914607212575	4.11816895236289	4.91717177698736	4.15760727127685	3.8663499546991	4.69021872965579	3.97086799070439	4.18757431986632	4.45407734213434	4.43290727738031	3.35221728947919	4.52975831291966
DPM3	1	1	24	18	0.200400208731657	6.40169095523036	0.0152936920212869	0.00238900817428426	6.51833186361255	6.13847205633961	5.99053358657491	6.83440100357683	5.64722251780174	6.25058427176283	6.26249066697194	5.96502640494923	6.80927412700619	6.40166570909685	6.86933638025416	6.81490460359259	6.7197392264552
KRTCAP2	1	1	28	0	0.0854117101750505	7.42248351599484	0.0153965892889918	0.00207431774766672	7.78457104486926	7.37822754113932	7.40350481664998	7.61268864792342	7.19100550964683	7.47771314892296	7.49035034959705	7.23951515680534	7.36760965902872	7.43228366244219	7.47365861905778	7.26887967325417	7.36267826219081
MUC1	0.0772071042383542	1	28	20	0.692860459538909	4.2173650214974	0.51988449401335	0.123272349289975	3.55826642967545	3.45639917788337	3.28815145863513	3.81999543281849	4.52924739230345	4.9404531848629	4.24963511346876	4.7016904224003	3.69757462194504	3.77378896756028	4.98334167244686	4.55075953555611	4.95229918974822
THBS3	0.388468903781404	1	28	8	0.51932061324293	4.21069097262359	0.380962066611968	0.0904749527070135	4.60452809194764	4.29349551691332	5.0528074483468	4.64629716126583	3.28976243245586	4.00449872603855	3.81923508755698	3.77717518832426	4.73429309538242	4.45407734213434	4.1051418104003	4.09337890000557	4.20752680520394
GBA	0.269101639101639	1	24	0	0.565802890775291	2.30921621946033	0.517609909714003	0.224149607711905	3.14603457077113	2.73563154607541	0.621430200703275	2.12216051099794	2.62038826059471	2.85923311884461	1.97263376678769	2.41623494871856	2.35139822583205	2.32927911853109	1.11068651897413	3.28130260041275	2.97100737545498
FAM189B	1	1	20	16	0.258028021153838	5.34214755522246	0.29480623082384	0.0551849659292242	5.38868882883524	5.29547659559138	4.11816895236289	5.45966576744424	5.01651394942973	5.30377238811704	5.18526451716597	5.04078194702874	5.73819471297439	5.82090578250539	5.84155175985637	5.50716898214979	5.34585766823481
SCAMP3	1	1	28	6	0.174318619162851	5.67866761601948	0.0336383666353881	0.00592363718216127	5.98243703334706	5.77137020876671	5.80695104707749	5.8813981519101	5.5635606673357	5.73277990230034	5.39391164750931	5.41843885613356	5.94894064183393	5.32364150246321	5.82568798828938	5.37717907890758	5.81735546092721
CLK2	1	1	28	8	0.453108254969006	2.97860924015219	0.0754465830731464	0.0253294665362992	2.34706398050019	4.22114238970106	2.85523805357272	3.06631173150815	2.0469417651392	3.65880646190827	2.71521922872531	2.76876588767599	2.94988228876972	2.20586737462056	3.6803225623733	3.48437503893763	2.78995838108486
FDPS	1	1	28	6	1.37228682473249	2.84434821506227	0.375718376418312	0.132092960499243	4.0703098526419	3.51809481994805	3.89077107946761	3.251821209927	1.89875700274069	1.93980295292015	1.82676129916193	2.6605525835125	1.58700327368219	3.12660167564159	3.27568394396651	3.28130260041275	2.88332107785431
RUSC1	0.120192382848633	1	28	12	0.418233171743773	5.04841206125939	0.475914741687018	0.094270185537964	4.50173676124614	5.18569580233613	5.6879755284495	5.3004756683424	5.2331304604676	5.30377238811704	4.27798055422872	4.58811914516812	5.15128272239635	4.93409159829817	5.35892209763517	5.62640848279457	4.90854995292802
ASH1L	1	1	28	14	0.39334912989577	5.8584216948564	0.287356881778655	0.0490502215009462	4.20727619203904	5.892791295598	6.38957335647929	6.02836390291935	5.80126279797085	6.19394634847783	5.56470187901505	6.16640574678854	5.820873320628	6.32958703079504	6.13979900140591	6.03482092448542	5.76924432181383
MSTO1	1	1	28	16	0.765186264863417	2.66795474336642	0.318249813169065	0.119286061339818	1.58332290835637	3.57725994530961	2.02530105285571	3.49182072860579	2.87956347945129	2.85923311884461	1.82676129916193	2.54355943810787	2.94988228876972	1.92199662170103	2.84321805238965	3.28130260041275	2.97100737545498
YY1AP1	1	1	28	18	0.435233874882015	5.57484273464972	0.0697670399735074	0.012514620285139	5.12035720403239	4.91460733274806	4.87747210224981	5.74891444329278	5.32309912827968	5.48779771792901	5.77819411617612	5.83414819262727	5.27374768952338	6.16537612748234	6.11390728791292	6.08773166550761	5.73207791579073
DAP3	1	1	28	0	0.407796047390545	5.89778433520878	0.0442417052600939	0.0075014111648638	6.30595907474255	6.0155172018016	5.53878468204914	6.294411392164	5.47474698098795	5.47200504645212	6.144291054482	5.49920339452665	5.97324430024733	6.24590581359967	5.63860072116843	6.30886452765543	5.73207791579073
GON4L	0.182113153050653	1	28	22	0.781184514320934	4.57365893978812	0.603566978758733	0.131965891358461	4.72350320479542	4.32835533386598	3.54446981501666	3.69753153175087	5.43494390230208	5.21167743751719	4.64740471631757	5.14486025829022	4.05722083608016	4.39879196468825	4.20662590015293	4.60983630598464	4.90854995292802
SYT11	1	1	28	0	0.298529812114618	5.39896367331932	0.318814619161234	0.0590510769199572	6.05683626654718	5.14716391703764	4.90821470471296	5.04823663802039	4.98010070988429	5.21167743751719	5.49396652136451	5.77049229331761	5.36841529358344	5.43775112275556	5.5253065993495	5.30751066953969	5.73207791579073
RIT1	0.182113153050653	1	28	16	0.428511504540577	4.67477843998187	0.355230122744112	0.075988654287002	4.2711729086421	4.29349551691332	4.48738606664864	5.49686253177422	5.2485202820841	4.57691937429432	4.58070281041789	4.55827222683191	4.38164545250793	4.65619259422196	4.66458233593137	4.52028849333581	5.11512526484309
KIAA0907	1	1	28	6	1.07846878755358	3.59359644692037	0.221076264211234	0.0615195021134584	4.97444077747848	2.92973504935142	4.26790878235924	4.77299933569917	3.22899392356567	2.53373339729027	3.26099864150207	3.3593400316113	4.05722083608016	2.82490201937091	3.53179409750632	4.3225673332336	2.78995838108486
ARHGEF2	1	1	28	8	0.682735235389209	6.35738756581302	0.40782963783482	0.0641505073605913	6.08377570572796	6.89344542772297	6.9435942958832	7.15258221715953	5.93092353370512	5.81018720723102	6.40424463517762	5.83414819262727	6.78887996154732	6.1403138022528	6.67053608830368	6.23573076645072	6.1251183288772
SSR2	0.759272267084767	1	20	4	0.0883477979780945	7.5433639414265	0.139104334143169	0.0184406234702848	7.43303410631454	7.84945896100228	7.54715984863053	7.654439194083	7.17498627281247	7.47375353952506	7.8898611890666	7.3698033903652	7.47788517485475	7.67556816392424	7.62797897000183	7.72808442737496	7.38679354121505
UBQLN4	1	1	28	8	0.636064881563215	1.8946229052927	0.163594663185271	0.0863468201129964	1.58332290835637	2.62781811629297	-0.143520440799451	3.06631173150815	1.5470410830498	2.53373339729027	1.48156509460044	1.75179879173879	2.35139822583205	2.73847288646202	0.615788778723578	1.74608967210294	2.58288382516223
LAMTOR2	1	1	28	14	0.258036330117868	6.39615715210806	0.229865493799302	0.0359380622353131	6.19502811124881	6.39018739867961	6.90600827981584	6.81979687638047	6.3783968993756	6.44917254857127	6.2695662348382	6.02080554375149	6.36175443677275	6.24590581359967	6.15257266538509	6.71754092102139	6.38662603914762
MEX3A	1	1	20	10	0.501420818896974	1.44679188914929	0.244651238719158	0.16909912237828	1.36643998565656	-0.143520440799451	1.78143357037484	0.565595681740873	0.775727526358268	0.912559716605791	1.27206713718618	2.86942563743456	1.81925186842251	1.09853925371774	2.22275413067557	1.9427269333918	2.20296793881591
LMNA	0.548683931808932	1	28	12	0.136830338433913	10.1772371878919	0.2481102416944	0.0243789387152716	10.2562704458481	10.3061637589339	10.4048462233911	10.6242768029507	9.81252519948536	9.94228399233548	9.7531863613924	9.81489256706019	10.4820849062949	10.2321542815055	10.3659635647916	10.5604152458199	9.97255969636029
SLC25A44	0.269101639101639	1	24	16	0.166262818169228	5.18423980326288	0.228660947567176	0.0441069387691635	4.79044663229007	4.6372217111297	5.30465446887075	5.04823663802039	5.50068508910005	4.9856448224388	5.32765967498788	4.92860740257016	5.3499722155848	5.50474237004697	5.70947106278025	5.13724700496096	5.05619787585303
PMF1	1	1	20	16	0.36771918470312	3.98719417437617	0.222274304638894	0.055747047903347	4.391055877816	4.06454667553967	3.37874600688131	3.76006251864646	3.7011603427905	4.13056709408545	3.07965774307092	4.01548425685604	4.5845801336916	4.39879196468825	3.87786680494019	4.52028849333581	3.63975551236275
SMG5	1	1	28	16	0.299601545694043	5.05419222191924	0.0257145399970212	0.00508776454633073	4.8120881748159	5.06686818757469	4.60464765013373	5.55091904871415	4.76152716530808	5.23057275051699	4.6255116242432	5.22303377229483	5.50804092650236	4.76949710306643	5.96254799683786	4.60983630598464	4.97368615550084
TMEM79	0.548683931808932	1	20	12	0.674921016270207	2.91180457190858	0.55614570456798	0.19099691989406	2.56666703509344	1.91949497484897	2.85523805357272	3.16204614445389	4.02090026885447	1.74329733962817	3.01376540246237	3.3593400316113	3.91390882979789	2.20586737462056	2.22275413067557	3.35221728947919	2.78995838108486
C1orf85	1	1	20	16	0.1090356611917	6.56066249662994	0.00596621676900696	0.000909392423718134	6.63220582037659	6.38191445530785	6.51471383735311	6.47302461338135	6.3783968993756	6.65900400635304	6.36514455699342	6.48469238237251	6.64501263269223	6.71060277216449	6.3650412247367	6.83979556060938	6.84687357361567
CCT3	1	1	28	6	0.251186499967186	7.02668573190527	0.046965023408049	0.00668380872575534	7.38330122257326	6.91080048780576	7.15060901535169	7.27540314742611	6.90082995485664	6.79850142864031	6.8815690631947	6.71855666535054	7.10707160669146	7.01172592353144	6.97379342261393	7.22231427971486	7.04172051015673
MEF2D	1	1	28	2	0.351933353618177	5.72076895152066	0.156389338705122	0.0273371184941058	6.30595907474255	5.66629321420782	6.04687952995484	5.63674214877902	5.50068508910005	5.19253136025154	5.91081975166762	5.36771678077371	6.1327887323612	5.49159066945275	5.76042877603356	5.74973439097699	5.57302694975747
IQGAP3	1	1	28	16	0.5310573292726	1.98487248767553	0.38922611474303	0.19609628183161	2.34706398050019	1.22903826040335	2.23384521519896	3.251821209927	1.73359074749619	3.04148307530452	2.22642310856589	1.75179879173879	1.81925186842251	0.790233401753058	2.01462258880931	1.24781311141902	2.20296793881591
APOA1BP	1	1	28	18	0.52425960787421	6.08750620850928	0.142559672196667	0.023418402760295	5.34481874717696	5.92731058253919	5.4989451908519	6.53692148061847	5.9961962777325	6.52000234938775	6.24823456803594	5.96502640494923	6.12195969178781	6.45684314889503	6.01944191772386	6.14876495232241	6.32139288719792
GPATCH4	1	1	28	14	0.282932452905596	6.01479144249779	0.0472506270630445	0.00785573822713004	5.67514271810788	5.88109885180475	6.10110729298736	5.79444093193699	6.3643384709342	6.4652157519753	5.97282411304792	6.59169927355935	5.62002658060022	5.71172167583342	6.40828952864022	5.64064363348964	5.99520021365922
NES	1	1	28	14	0.331725710582408	5.50308383080958	0.0926348435613766	0.0168332604789247	5.03090288043243	4.89148214090528	5.57755351988894	5.36224845746158	5.76961060216724	5.66494168710666	5.44480629578931	5.85884439971871	5.47438082728693	5.0641567938303	5.76042877603356	5.68252524853727	6.01596505162361
CRABP2	1	1	28	0	0.374669919391784	4.10735276343644	0.0699575360692751	0.0170322687381604	4.47485236965573	4.10531773097801	3.08787238373867	4.43257115406088	3.40412075398645	4.00449872603855	4.24963511346876	3.77717518832426	4.67625863181075	3.81660557996086	4.25481068303347	5.3252457073232	3.74300409199177
ISG20L2	1	1	28	20	0.45273605950369	6.45561269429781	0.134354477397342	0.0208120412050148	5.47261899351223	6.94489656850645	6.2161443677378	5.89539477810685	7.24954161638217	6.61653815539368	6.45478235187096	7.05946829378739	6.17530990812779	6.36607646468779	6.3868274297997	6.49273827016603	6.50885918130141
RRNAD1	1	1	28	8	0.940079054860977	2.39619443458154	0.468995449725243	0.19572512270155	-0.143520440799451	3.32447990951331	3.19148454868918	3.41617179738397	1.89875700274069	2.40657612090443	2.62982033772009	2.12193444840977	3.63801284323149	2.32927911853109	1.11068651897413	3.76987872878448	1.87951701486721
MRPL24	1	1	28	14	0.350985238588155	6.47299668619812	0.141027329104217	0.0217870232198509	6.0748516695022	6.02617328309596	6.46388439656426	6.25152681123075	6.86633109351173	6.88452846078771	6.31130603777178	6.59169927355935	6.54316545218609	6.40166570909685	6.47082417267165	6.89427803223084	6.45665162984623
HDGF	1	1	28	8	0.110978541464394	8.34040504406455	0.109420598334196	0.013119338659945	8.33709324263759	8.33197911378529	8.57274040352958	8.43824861908028	8.20833638447588	8.19259959209194	8.42150675014483	8.03573455613747	8.41556522703353	8.40939346909549	8.44942260032746	8.42332527909153	8.28790488801463
PRCC	1	1	28	6	0.219143477462313	4.22693670124795	0.00012577064517335	2.97545608232595e-05	4.55404771215493	4.25777248180286	4.5275416217808	4.67903107657791	3.65570927302241	4.54708164808676	4.22072157348841	3.92482778465313	4.76245772903893	3.58855756250353	3.87786680494019	4.42481247301256	3.9296709584463
PEAR1	1	1	28	22	0.678199888539228	2.7677170631928	0.371862093706338	0.134356975520237	3.83688679798698	1.91949497484897	2.23384521519896	3.16204614445389	3.51007621312413	3.20327087927678	3.37035210566524	2.27657614861564	2.84842270514974	3.193105601353	1.47849147492039	2.4097494525143	2.20296793881591
ARHGEF11	0.388468903781404	1	28	22	0.0979160560872583	4.25864425024795	0.256302880367045	0.0601841490639004	3.7042922542316	4.52148410869545	2.97623917814198	4.31252827992272	4.39738909399684	4.48548852984925	4.46218548779691	4.39900700404021	4.26836151384345	4.31167643021617	4.1051418104003	4.52028849333581	4.66737215278827
ETV3	0.388468903781404	1	28	2	0.359777445354236	2.04486021241793	0.37825209402529	0.18497699340437	1.93851410682596	1.91949497484897	3.28815145863513	1.39472305060686	1.73359074749619	1.93980295292015	2.22642310856589	2.6605525835125	2.35139822583205	2.07090271467847	1.77131951437084	1.51835709699847	1.68578321690822
KIRREL	1	1	28	16	0.437329078726537	4.56662566502387	0.0293775595535271	0.00643309999734202	3.91896304633503	4.8679802248566	3.89077107946761	4.86121956558083	4.57879166529124	4.96322594685066	4.38610113709647	4.7813615284805	4.84379563113188	4.48094533753824	4.59141448278896	4.48915996304216	4.71894115883935
IFI16	1	1	28	20	0.180849744216873	6.52742677115103	0.0110551549074467	0.00169364671485963	5.72162364013133	6.40659231105981	6.35651542286671	6.37653589954343	6.3643384709342	6.74693730414937	6.54501833429113	6.48469238237251	6.94448980034558	6.52942291095718	6.67939006578722	7.07285827771301	6.63502598115471
CADM3	1	1	28	14	0.959482950420121	2.12551811814893	0.385541327567614	0.181386987142398	-0.143520440799451	2.73563154607541	2.57774171512764	1.03892045878095	3.45807097226723	2.40657612090443	0.731348755157157	3.0518473956029	1.81925186842251	1.75593354507792	2.96408031137214	2.27022559071744	3.20600878316326
DUSP23	1	1	28	22	0.359312831177742	6.07404220915089	0.0409985554046617	0.00674979758008514	5.91403360022123	5.65260369623566	5.59655413002921	5.58586329191541	6.33580383707085	5.91902739225653	6.17476116677351	6.38619806399004	5.88632757394402	6.47700249463412	6.63456658474608	6.11857103688622	6.24429742821015
C1orf204	1	1	20	0	0.365365740566384	1.12409969384952	0.12933151573192	0.115053421364273	-0.143520440799451	1.49759015567285	1.11868641333523	-0.143520440799451	2.18131366558055	1.24544691688149	1.82676129916193	1.75179879173879	1.31005611362646	2.6465341235078	0.615788778723578	0.914546842079451	-0.143520440799451
TAGLN2	1	1	28	10	0.184161568945752	8.79509138082489	0.104771174697172	0.0119124600485215	8.71567757508338	9.01389402340402	9.00658709874765	9.03781681292814	9.18328538862853	8.98453704953131	8.29198526947015	8.68180450152253	8.86362991496632	8.25839961390172	8.82747008981037	8.80617782433997	8.76969396308661
LINC01133	0.388468903781404	1	28	14	0.605308449598762	4.90069443434066	0.453009623681703	0.0924378431977571	3.39577835659447	4.25777248180286	4.90821470471296	5.76425012355456	5.43494390230208	4.8455876869986	5.3809024152652	4.92860740257016	4.61579144784266	5.11649905775957	5.14548023194147	4.98936149793005	5.20828521766337
PIGM	1	1	28	20	0.319075472796059	5.20788186505327	0.264436979137863	0.0507763013812447	4.97444077747848	5.31298787416055	5.15887729658621	5.34194999980902	5.61195978814979	5.60827652712022	5.63213057537759	4.90508654856239	4.55267863388242	5.4100586507968	4.92497659335173	4.69414924787983	5.41001797281069
IGSF8	1	1	28	10	0.765125237270312	3.52465073376781	0.651102548561755	0.184728246212848	1.36643998565656	3.84137958596876	4.60464765013373	4.08717926935193	3.86987010464355	3.04148307530452	3.47199760992053	3.0518473956029	3.96327829689076	3.5382794900112	3.36620064669432	4.79940960352405	3.46954937384047
PEA15	1	1	28	10	0.12373458553892	9.25230369496514	0.0215796723578695	0.00233235668319152	9.21328778698928	9.50680145409487	9.42984519080756	9.30490080879208	9.51930976796824	9.43908294532135	9.15790141840842	9.22947174799657	9.1340331016726	9.04744938191451	9.18541095743202	9.05098239552948	9.0830507499776
DCAF8	0.269101639101639	1	28	16	0.224970522648179	6.45012028933637	0.139085735398458	0.0215632777621838	5.99194948019592	6.3139654602438	6.38957335647929	6.47302461338135	6.62826220872236	6.4410835450961	6.06517547600615	6.69817334765179	6.29583435393782	6.39461774875044	6.57887280627558	6.77674395102973	6.83523690134342
PEX19	1	1	28	18	0.300327679511683	5.24419829413853	0.0352394762896206	0.00671970705779908	4.60452809194764	4.76994604588068	5.13308194410324	5.5151073488319	4.82449630562975	5.24922378315121	5.2863971340448	5.51482757869234	5.50804092650236	5.53069147016578	4.95445426198801	5.77576520286696	5.51585925117231
COPA	0.759272267084767	1	28	6	0.0235263435773624	7.13908460652126	0.0537979309117075	0.00753569034082679	7.15678532297608	7.38652159293511	7.16340859526627	7.08701428279044	7.13414226702207	6.90819397759938	7.29960691041858	7.0487752072518	7.18197103020349	7.15624865496666	7.01634474812665	7.29161061887535	7.01101913762903
NCSTN	1	1	28	6	0.77824496802245	5.15995242858262	0.387719316983516	0.0751400952527809	5.47261899351223	5.29547659559138	5.57755351988894	6.11464919099485	4.39738909399684	4.2088806906708	4.81152751533746	4.25758550366523	6.04379126492896	4.79112801968338	5.29122377187506	6.1287060514751	4.93059040007669
KLHDC9	0.894947587135087	1	20	10	0.581106129876664	1.15517572124206	0.493843183122463	0.427504815104214	-0.143520440799451	-0.143520440799451	2.57774171512764	1.03892045878095	0.775727526358268	0.479069990545184	0.731348755157157	2.27657614861564	-0.143520440799451	1.75593354507792	1.47849147492039	1.74608967210294	2.34102482029779
PFDN2	1	1	28	6	0.372677324631017	6.37905757610206	0.144141944879924	0.0225961191226624	7.23497378148771	6.18676352920843	6.5829944557943	6.80504340127646	6.19991638386357	5.69246092740676	6.49759570106274	6.11607578269223	6.61443381132028	6.39461774875044	6.04706904253574	6.56915056174473	6.07652439483614
NIT1	1	1	20	16	0.376325613349106	3.38455226504074	0.244252730393158	0.0721669252728228	3.7498579842059	3.84137958596876	2.85523805357272	3.63216697356392	3.09919300457638	3.65880646190827	2.87220108593646	3.0518473956029	4.18757431986632	3.12660167564159	3.81497697056485	3.20672113395219	2.58288382516223
DEDD	1	1	28	4	0.246384713223868	5.09844661722809	0.127893708146577	0.0250848381376423	5.20458726588118	5.00357049263778	5.53878468204914	4.86121956558083	4.65005698693293	5.13351969284419	5.17022040735036	4.90508654856239	5.52458098311297	4.95340579140952	5.01166199998119	5.58284036059001	4.76873027441662
UFC1	0.269101639101639	1	28	18	0.038632612024871	7.59862913964995	0.166731527097666	0.0219423167038979	7.61641167019831	7.56154325563512	7.61395659532782	7.61691849423818	7.85067364496555	7.836453052655	7.36382763182014	7.49718092781109	7.58821632239772	7.20540865528531	7.6095678197116	7.64931292708927	7.73560656318451
USP21	1	1	20	4	0.210677692280127	2.5889507199373	0.253232197948259	0.0978126759996392	2.92550954971208	2.51129226139225	2.97623917814198	2.73383557760066	2.52250336936068	2.95323405002601	1.82676129916193	2.6605525835125	2.35139822583205	1.5682386568754	2.96408031137214	3.60543592777466	2.46701667174861
PPOX	1	1	20	8	0.703860465854501	2.62624826302171	0.44204402298711	0.168317683141846	0.40442836398209	3.9793761285392	2.57774171512764	3.06631173150815	2.71205167935746	2.85923311884461	3.96583303996028	2.86942563743456	3.13361774521147	2.07090271467847	2.40461027050051	2.11574934681541	2.20296793881591
B4GALT3	1	1	20	18	0.212907852254867	5.85672068796841	0.0682291355342962	0.0116497164828879	6.33614768952809	5.6387830350786	5.83921663005824	5.66969111616866	5.52616508216737	6.063025531568	5.25821819796827	5.89511369858735	6.02065680312035	6.1403138022528	5.6203254830648	6.19772495335923	5.89787235290034
ADAMTS4	0.548683931808932	1	24	0	0.443490793379313	2.59656758711863	0.428353912105471	0.164969290316378	3.45199916567621	2.51129226139225	2.02530105285571	1.39472305060686	2.18131366558055	2.65058536388103	2.71521922872531	2.96351789057089	2.4926020344562	2.82490201937091	2.84321805238965	3.54617493397983	2.58288382516223
NDUFS2	1	1	28	16	0.166493069226939	8.74684931216333	0.12137788553278	0.0138767550692788	8.54200961442089	8.9909590917591	8.80693097952281	8.61992409266227	9.23442069971306	8.92197772106328	8.50181457351705	8.99615590470854	8.46138795090255	8.50411945145506	8.658650833687	8.67400805317084	8.82369121199124
TOMM40L	1	1	20	4	0.51186121527488	3.70602346473462	0.306883345853857	0.0828066386449152	3.83688679798698	3.57725994530961	4.90821470471296	2.8533788726151	3.7879799494203	4.00449872603855	4.43726722570915	3.87726974292847	3.04467301241793	3.72966266627297	3.6803225623733	3.35221728947919	3.58522123045841
SDHC	1	1	28	0	0.659393792637726	6.00240245713389	0.216681550192613	0.0360991372604623	6.91321038585634	6.12861671102483	5.83921663005824	6.4351999395369	5.33756317783712	4.51661376412327	6.51556235674654	5.84654913956512	6.1647965277283	6.56124406675021	5.8727653918184	6.46900245590149	5.29579265899777
DUSP12	0.388468903781404	1	28	0	0.844697740339155	3.23574880085318	0.378789802259847	0.11706403233773	4.17423427254792	3.93482795889718	3.37874600688131	2.8533788726151	2.30422965881645	3.34873100721851	4.1610957873201	2.86942563743456	2.19485963537634	3.72966266627297	2.22275413067557	3.12807291972406	3.52854427855418
ATF6	1	1	24	10	0.207624315434053	5.56528567738582	0.0889959711121186	0.0159912673438756	5.57743169506162	5.49276615061646	5.63382071107896	5.55091904871415	5.15361805478563	5.11330026693594	5.65392420715136	5.41843885613356	5.93663353573878	5.91257040996574	5.11969119264239	6.20732068156384	5.50120622380966
OLFML2B	0.120192382848633	1	28	22	0.419907375815444	3.41081255609934	0.740463173723866	0.217092895474348	3.7498579842059	0.898794163600483	3.19148454868918	3.06631173150815	3.51007621312413	3.76630709836833	3.65603815878624	4.49665952132719	2.84842270514974	2.44296078456659	3.60796890082011	4.09337890000557	4.34516825178632
UHMK1	1	1	28	10	0.291226581631521	4.92782590493772	0.179909598708558	0.0365089193853799	4.70048018204979	5.93863587715924	4.78110672515531	5.04823663802039	5.2331304604676	4.48548852984925	5.18526451716597	4.75529031299685	4.45250981889181	5.04627868785579	5.42358556457814	4.55075953555611	4.64087951315261
UAP1	1	1	28	24	0.64518038335913	4.38284887176177	0.175780525136954	0.0401064536515254	5.51282134574279	3.32447990951331	4.44608075511084	4.03755510069735	4.42474251556539	4.91731518471215	4.46218548779691	4.21995263081469	4.5845801336916	4.83344054773995	3.99597515926405	4.25014256108372	3.79198347603323
DDR2	1	1	28	20	0.344666330517199	8.1060246159318	0.194728044528836	0.0240226317776179	7.58846750407303	7.74043932168489	7.98228623628667	8.03872402365776	8.54543517498356	8.40918021711571	8.05661995096881	8.49158908011548	7.8336206031386	8.06553189713724	8.1829905669589	7.90360981208166	8.4184146690114
RGS4	1	1	20	10	0.341790282569861	3.96068474568332	0.273586215883785	0.0690754840263321	2.08792564986543	3.88886026219497	3.95106804639	4.31252827992272	3.45807097226723	4.2088806906708	4.09889906333123	4.36492993179319	4.52005573223383	3.77378896756028	4.39040157666001	4.45734494390033	3.83935446915123
NUF2	1	1	28	18	0.873982021100298	1.97936851154753	0.352062977509131	0.177866312137035	1.93851410682596	1.22903826040335	-0.143520440799451	2.60348450962772	2.0469417651392	2.53373339729027	3.07965774307092	1.75179879173879	2.73928441223658	1.3524201774911	2.56608773690098	2.27022559071744	1.68578321690822
PBX1	1	1	28	8	0.125867639937513	7.2722902444745	0.0541248572651674	0.00744261511100875	7.12255247026438	7.53567374778543	7.2073334697932	7.51181354630573	7.02219738204711	7.34094218712477	7.36712976160608	7.38688508056904	7.28749831581759	7.3472273120739	7.19367103585384	7.18394861587765	7.08166506442534
MGST3	1	1	28	6	0.678454263185928	8.77593554924665	0.455011288125968	0.05184761049949	9.28565255230759	9.15408560732887	8.97789114964035	9.14421640412042	8.05704238433387	7.9885014451676	8.40071132859537	8.22334894386316	9.38336577927484	8.92561056662873	9.04174770201287	9.35282707337672	8.43585610143316
ALDH9A1	1	1	28	18	0.227471374255762	6.78077498829624	0.019442638039034	0.00286731797952186	6.29831217454971	6.44680657906039	6.62060840292666	6.9258860357899	6.66886426503492	6.77294972670551	6.81542182820944	7.12201403920794	6.7542356459575	6.9696614854975	7.17501070553944	6.83979556060938	6.74483479273787
TMCO1	1	1	28	20	0.186996241901691	7.89477439333051	0.0151655396761143	0.00192095922195398	7.77908722053861	7.9452120698437	7.64622990617026	7.48891861694995	7.94814988769007	7.88496654540194	8.14005910712701	8.00287230578375	7.88896226555789	8.26421149400914	7.88303057091506	7.79006144438302	7.97976123825397
UCK2	0.182113153050653	1	20	18	0.242645527140694	4.34364245172066	0.48740833748155	0.112211891954521	5.56473903684243	3.93482795889718	3.19148454868918	4.22656495989936	4.18985168449277	4.54708164808676	4.27798055422872	3.92482778465313	4.99388547284037	4.2814283821862	4.86415040513387	4.09337890000557	4.13344636767222
POGK	0.759272267084767	1	28	14	0.129038533221057	4.48975565271518	0.282132987129059	0.0628392743285348	3.27630384786384	4.39564543826574	4.67784091972226	4.77299933569917	4.62669085330228	4.66289950964093	4.69021872965579	4.05876202684008	5.08591755706265	4.18668213057173	4.86415040513387	4.77380571228948	4.47081405949245
TADA1	0.269101639101639	1	24	0	0.391903591039847	2.22452207045842	0.719996054313168	0.323663255076087	3.21263905586283	3.51809481994805	2.23384521519896	-0.143520440799451	2.30422965881645	2.11272346714772	2.79584428435286	2.12193444840977	2.01924513775248	2.32927911853109	2.01462258880931	2.53696179108029	2.58288382516223
MAEL	1	1	20	14	0.375921374541844	0.146181224396416	0.234289340681105	0.234289340681105	-0.143520440799451	-0.143520440799451	-0.143520440799451	-0.143520440799451	0.388112665463561	-0.143520440799451	0.359238786424242	-0.143520440799451	0.516057694760746	0.790233401753058	0.615788778723578	-0.143520440799451	-0.143520440799451
POU2F1	1	1	28	8	0.475432548410329	3.84991593033006	0.203399985224521	0.0528323186545746	3.07620571680556	3.88886026219497	4.87747210224981	3.76006251864646	3.09919300457638	3.91388466133393	4.30577979052846	3.77717518832426	4.14541839693394	4.21896053912612	3.6803225623733	3.28130260041275	4.20752680520394
CREG1	1	1	28	6	0.500023096458775	5.18425292006287	0.11184424730064	0.021573840826285	5.933910610098	5.29547659559138	5.53878468204914	5.58586329191541	4.86499888389745	4.54708164808676	5.15501776625127	5.01903396136075	5.10803664345716	4.74753692221713	5.26793282999802	5.53791543891531	4.86343243456807
MPZL1	1	1	28	6	0.32159056953624	7.52228163133516	0.189826713236256	0.0252352574045493	8.03516173430363	7.5244432187475	7.59045405314998	7.98737432131291	7.1465173396788	7.05322471251171	7.6205679017804	7.31284834851313	7.7304595722156	7.57316309453868	7.55769109530535	7.59917055514258	7.17694027997999
MPC2	0.759272267084767	1	28	6	0.346564006139377	6.45375072649595	0.234119051162895	0.0362764322770814	7.1860868992634	6.57571269769222	6.79523891947447	6.09051830859675	6.04107534936099	6.08395680377383	6.51556235674654	6.28959499846835	6.81600861582384	6.46359427861891	6.48098807097464	6.69042793485068	6.01596505162361
DCAF6	0.548683931808932	1	28	6	0.0477281847860015	6.43182029805809	0.231643700108724	0.0360152630785817	6.19502811124881	6.62561630184373	6.22837792972168	6.55466972763243	6.10164921127503	6.17456191139584	6.59093162634635	6.5238265241819	6.64501263269223	6.95536297126299	6.48098807097464	6.34408656353402	6.33797977732816
GPR161	0.182113153050653	1	24	22	0.417919593212656	4.58575540551863	0.384355555901576	0.0838151017472565	5.03090288043243	4.144968178671	4.48738606664864	3.9861630259162	4.90439536492702	5.11330026693594	5.24391960751579	4.64602205956748	4.05722083608016	4.60825590538845	4.4741964032181	4.72119303901782	4.52975831291966
TIPRL	1	1	28	2	0.292632834750739	6.1256340794908	0.088697421528564	0.0144797126921981	6.38027823427025	6.21498107892722	6.63905390448181	6.18471069853088	5.85252051694173	5.97612466103627	6.44856110831149	5.85884439971871	6.17530990812779	6.28454541566357	5.8727653918184	6.2543646956531	5.47144598682117
SFT2D2	1	1	20	6	0.292972297543781	3.90661065812524	0.112640438304091	0.0288332900719997	3.65724031981398	4.18355797501541	4.26790878235924	3.69753153175087	3.7879799494203	3.91388466133393	3.85730459862933	4.33002843197637	3.44297920204331	4.85414036518588	2.96408031137214	4.39152944426283	3.58522123045841
TBX19	1	1	28	18	1.13212879057818	3.33150876773658	0.288250225705313	0.086522427464944	1.11108370047925	2.24552782558522	2.85523805357272	3.69753153175087	3.1655527640712	4.54708164808676	3.89439531297058	3.72439718537981	4.10199349408357	3.31756788911499	3.17910566384188	3.82077597174325	3.58522123045841
DPT	1	1	28	18	0.422428669912026	10.6846667724583	0.00820474321813058	0.000767898839791598	9.95323316222812	9.95523968707914	9.91548767666433	10.4167406554691	10.3763558885529	10.5523737629644	10.6875441645133	10.8838830486282	10.9783252609796	11.1694817803733	11.0510170416576	11.4887370595029	11.4704231262215
ATP1B1	0.388468903781404	1	24	8	0.17951236817483	6.69910468635777	0.207213492828294	0.0309315203343917	6.43709452521761	6.59731166538472	7.13769486038991	6.50075621831702	6.43329946183284	6.69346166770854	6.99263508413508	6.85370416657336	7.00467971355273	6.85109716009485	6.37597545118973	6.62032875772964	6.48671544411079
NME7	1	1	28	8	1.03735368573858	1.7472602056571	0.870117661068373	0.497989743171164	-0.143520440799451	2.24552782558522	1.11868641333523	3.33633557408249	1.08094830016191	0.479069990545184	1.66446312551875	1.75179879173879	3.13361774521147	2.20586737462056	2.56608773690098	2.86258220640917	1.19686695426661
BLZF1	1	1	20	14	0.194712218758035	1.36347713749884	0.308003995931044	0.225895973947936	-0.143520440799451	1.91949497484897	-0.143520440799451	1.39472305060686	1.5470410830498	1.51574141544292	1.48156509460044	1.52370603684634	2.19485963537634	1.75593354507792	2.01462258880931	0.480412093429477	1.68578321690822
METTL18	1	1	28	18	0.908111995058398	2.16879127812692	0.317475767927057	0.146383735091947	1.36643998565656	1.22903826040335	1.48778670245275	3.251821209927	1.5470410830498	2.85923311884461	2.44217545159906	2.27657614861564	2.35139822583205	2.20586737462056	1.47849147492039	3.04488875017836	2.58288382516223
SCYL3	0.182113153050653	1	20	0	0.699892910594499	1.66683330809395	0.734038747863543	0.440379217465319	2.56666703509344	2.38452109697838	-0.143520440799451	1.39472305060686	2.71205167935746	1.93980295292015	1.27206713718618	1.75179879173879	0.967004039627234	2.07090271467847	2.40461027050051	1.51835709699847	1.19686695426661
KIFAP3	1	1	28	8	0.150963187761352	4.85281647115627	0.173848770427878	0.0358243035691098	4.6533016987607	4.89148214090528	4.21970195402218	5.16837992975783	4.67305070243542	4.51661376412327	5.39391164750931	4.75529031299685	5.31236330760607	4.99127535730065	5.48547463829677	5.01143897571275	4.17096202548302
GORAB	1	1	20	8	0.509684284905726	2.93532927122346	0.58195523576513	0.19825892838338	0.40442836398209	3.25370246600337	3.37874600688131	3.81999543281849	3.09919300457638	2.75867788247208	4.1610957873201	3.72439718537981	2.94988228876972	2.98362403315668	2.40461027050051	3.04488875017836	2.46701667174861
PRRX1	0.0481594158156658	1	24	22	0.100393298105629	8.32979395765053	0.105030194688933	0.0126089787121886	8.32773313751856	8.26383056870542	8.18732539128861	8.3186973106627	8.33087277256335	8.55498062697672	8.34318643919135	8.37657867871614	8.16433270502592	8.27576548306062	8.33641134470953	8.60852820001723	8.29003760778573
FMO4	1	1	20	14	0.963734530301481	1.53923753852691	0.507101177217644	0.329449590803868	0.40442836398209	-0.143520440799451	-0.143520440799451	1.03892045878095	1.73359074749619	0.479069990545184	1.48156509460044	0.918613108998112	2.73928441223658	2.90644470549863	2.22275413067557	2.7619925480769	2.78995838108486
PRRC2C	1	1	28	20	0.468614756746373	8.10303716018657	0.134086419434253	0.0165476742588659	7.41546851509087	7.70771540759433	7.93081240828728	8.01648307500233	8.65054197573591	8.28362164652686	8.39909919589853	8.56659229630714	7.95451863158221	8.33034132363458	8.0764210234088	7.61727926031175	8.30698680795982
VAMP4	1	1	28	0	0.532961885372589	4.84925038833557	0.247649482761338	0.0510696423012177	5.20458726588118	5.18569580233613	4.48738606664864	4.39365622265449	4.47794100300003	4.45367695370463	5.24391960751579	4.7016904224003	5.10803664345716	4.55867151009511	5.19571521345079	5.01143897571275	4.86343243456807
METTL13	1	1	20	16	0.159537336849982	4.66721060915948	0.0715478424699818	0.0153298936905842	4.89554705061639	4.60914607212575	4.11816895236289	4.57851322829	4.18985168449277	4.690457361871	4.55776546542476	4.46483749639287	4.70556765879659	4.83344054773995	5.2201916278081	5.07571391829553	4.64087951315261
DNM3OS	1	1	24	10	0.157489925674252	5.49063423370272	0.0839743916020733	0.0152941150380443	5.22085883706688	5.27775015267419	5.15887729658621	5.44070145270385	5.05203070898164	5.45603758304574	5.51793239768605	5.85884439971871	5.94894064183393	5.83138312802576	5.24425969946461	5.82645879713183	5.47144598682117
LOC102724528	1	1	28	0	0.731096997940303	1.32651431193374	0.396532671917451	0.298928302808435	4.391055877816	0.469789243285097	0.621430200703275	1.39472305060686	0.388112665463561	0.479069990545184	1.66446312551875	0.483160316193418	0.967004039627234	2.54833516378743	-0.143520440799451	2.53696179108029	1.19686695426661
PIGC	0.388468903781404	1	28	10	0.179676957050332	4.92129660998983	0.157998859110453	0.0321051283090168	4.72350320479542	5.00357049263778	5.20912425625723	5.09750093130755	4.76152716530808	4.96322594685066	4.64740471631757	4.97452904583802	4.96992994260553	5.15036779782992	4.69982018413867	5.21540994625252	4.71894115883935
SUCO	0.0772071042383542	1	24	22	0.373727220723008	5.42727163065304	0.267981720591423	0.0493768764175855	5.60248683967969	5.14716391703764	5.13308194410324	5.04823663802039	5.78023868087691	5.71946505184426	5.96412783736158	5.2038839107148	5.08591755706265	5.59359288741124	5.38080020555491	5.62640848279457	5.50120622380966
LOC101928673	1	1	28	14	0.661605323226633	2.28110053142085	0.50876141591438	0.223033316114956	1.77182201060675	2.0917018378884	3.62069973691108	2.30104476948154	3.40412075398645	2.65058536388103	2.10510187405276	0.918613108998112	2.84842270514974	2.82490201937091	1.47849147492039	2.27022559071744	1.68578321690822
PRDX6	1	1	28	6	0.323067425648883	7.58301661207541	0.0792581320858908	0.0104520583483462	8.25256216674067	7.80992123247542	7.96045051247946	7.76147923262229	7.26853750018202	7.50513023678824	7.51139447367781	7.1472951254136	7.56041215016355	7.50934446783227	7.41124940904988	7.52820676369288	7.40264932293215
KLHL20	1	1	20	16	0.37059575033845	5.21554505141611	0.232699393749235	0.0446165053614201	5.92400633730722	4.7183121148968	4.87747210224981	5.36224845746158	5.26374766541302	5.17312777319183	5.2863971340448	4.61736107630673	5.7095476317412	5.11649905775957	5.11969119264239	5.25295868994243	5.07610897445351
DARS2	0.759272267084767	1	20	2	0.207388346524451	2.24471057896113	0.532775257193394	0.237346971225113	3.00282435332305	2.38452109697838	1.78143357037484	1.67990649727089	2.79823744626517	0.912559716605791	2.79584428435286	2.76876588767599	0.967004039627234	2.32927911853109	3.45137193418339	2.95661321626145	2.05028823089313
GAS5	1	1	20	6	0.104877991371745	7.22118272500843	0.0855818675371335	0.0118515028349506	7.3540932465491	6.68061219601889	7.59518529127625	6.86317309870564	6.86633109351173	6.71374802164348	7.50241312434147	7.18196051068553	7.26798402737011	7.47634430524129	7.56726303517692	7.7413553136256	7.17694027997999
RC3H1	0.388468903781404	1	20	6	0.284530451042056	4.25568571889399	0.18951745586639	0.0445327659006838	3.9966201812684	4.6917852067418	4.44608075511084	3.87753758193324	4.22139115786202	4.08975620700462	4.58070281041789	4.39900700404021	4.34486372172258	4.11987446367031	4.34660542664335	4.28680937418343	4.17096202548302
RABGAP1L	0.182113153050653	1	20	0	0.486639276163743	3.54521885869033	0.413848652781918	0.116734303093153	3.33727751054988	3.63409398494813	2.85523805357272	3.49182072860579	3.7452231346756	4.2088806906708	4.38610113709647	3.0518473956029	3.29657479922229	3.85818801206245	3.87786680494019	3.41980892044848	3.13184831696958
CACYBP	1	1	28	18	0.293404342823025	5.62074625097933	0.129465277478473	0.0230334677456602	4.76847549948798	5.39749118414505	5.80695104707749	5.8813981519101	5.75890364685577	5.56426753426072	6.19719872613275	5.60517775869222	5.25404523522655	5.94187518529981	5.5253065993495	5.58284036059001	5.75696159924386
MRPS14	0.759272267084767	1	28	4	0.542549835894005	4.69603868374372	0.291548426224943	0.0620839064282406	5.13760122783281	5.27775015267419	5.13308194410324	4.57851322829	4.15760727127685	4.17025521278851	4.97627534024074	4.29426162269076	5.12982171936499	4.42669946041088	4.69982018413867	5.11702618821544	4.0146649647383
RFWD2	1	1	20	0	0.166618950461703	4.26289527766936	0.182872765238097	0.0428987233620429	4.76847549948798	4.25777248180286	4.11816895236289	4.80300949162426	4.25225585641638	4.3538037318542	4.41191099921225	3.49155827858135	3.86278987978215	4.34130328889333	4.15677601348424	4.52028849333581	4.17096202548302
PAPPA2	1	1	28	18	0.491072885161522	2.93905733452653	0.335354452950284	0.114102725731381	0.40442836398209	2.73563154607541	3.54446981501666	3.63216697356392	3.22899392356567	3.12464370626046	3.93055630278138	3.21377053626933	2.62120925395765	2.6465341235078	2.71129700682696	2.4097494525143	3.9296709584463
LOC730102	1	1	28	18	0.220839725986923	3.81990567216211	0.107035825070339	0.0280205414103212	3.65724031981398	2.83594522993861	3.76204584414044	4.31252827992272	3.45807097226723	3.81719552961998	3.93055630278138	3.72439718537981	3.86278987978215	4.48094533753824	2.96408031137214	4.77380571228948	4.05535512149987
RASAL2-AS1	1	1	28	20	0.73589920465773	1.34694637795817	0.418046973971213	0.31036645616504	-0.143520440799451	1.72391076161669	1.78143357037484	0.565595681740873	2.79823744626517	1.74329733962817	1.48156509460044	1.75179879173879	-0.143520440799451	2.20586737462056	-0.143520440799451	1.9427269333918	1.68578321690822
RASAL2	1	1	28	10	0.24041280962049	4.51378538507868	0.060782345157704	0.0134659360098585	4.93553313444458	5.00357049263778	3.54446981501666	4.74235163962786	5.1037183561112	4.08975620700462	4.38610113709647	5.08331843581218	4.45250981889181	4.45407734213434	4.43290727738031	4.55075953555611	3.83935446915123
RALGPS2	1	1	20	18	0.191735737632783	4.70477554175428	0.156652181681852	0.03329641983801	5.53901372134743	4.74436006480276	4.67784091972226	4.80300949162426	4.96154354070339	4.82086354334183	4.55776546542476	4.52779475829656	3.80979288591559	4.58367671977715	4.59141448278896	4.74773919938046	4.71894115883935
ANGPTL1	1	1	28	24	0.73565947535764	3.45002836421638	0.347291073232808	0.100663251593785	3.7042922542316	1.72391076161669	2.23384521519896	2.8533788726151	3.09919300457638	3.27783342447824	3.69860045877002	4.39900700404021	3.63801284323149	3.97619416091843	3.81497697056485	4.39152944426283	3.69230324707535
FAM20B	1	1	28	6	0.372993087010265	6.09076880333341	0.0727286950382638	0.0119408070453208	6.88795817574634	5.78398262340788	6.15337037762708	6.63194080609942	5.68164387084904	5.59375551805197	6.13657190103188	5.70389754119569	5.97324430024733	6.06240362152047	6.41890202399078	6.03482092448542	6.1628483587398
TOR3A	1	1	28	16	0.254841498015119	5.27482441432613	0.212147871704779	0.0402189447536105	4.83340986950539	5.46170171784374	4.99669710288414	5.3822652775038	5.65878779385518	5.33902497791809	5.12412327417016	5.24193277111771	5.15128272239635	5.02817625069949	5.06668751517053	5.76280850596625	5.57302694975747
ABL2	1	1	28	22	0.118374508010689	5.64714641799661	0.0210711206540174	0.00373128640455769	5.65132834865309	5.34738539785829	5.39424994924736	5.66969111616866	5.52616508216737	5.50341938288513	5.90174037413208	5.69020160003746	5.60455106702827	5.83138312802576	5.97698319922278	5.86334322542956	5.47144598682117
SOAT1	1	1	28	6	0.191580214826848	4.84881613689034	0.0134621835703566	0.00277638565585831	5.81032061677552	5.10757460522223	4.90821470471296	5.21376907242701	4.88483159795405	5.13351969284419	4.75214777582887	4.90508654856239	5.10803664345716	5.00984378101344	3.45137193418339	4.55075953555611	4.20752680520394
TOR1AIP2	1	1	28	20	0.277942047817302	7.02701005494173	0.0355937226837123	0.00506527276970111	6.75460838657586	6.96164711391891	6.648188964759	6.77507596598158	7.16690945460175	7.11045041621183	7.20681972985745	7.23480566810259	7.17674813138724	7.16869658865237	7.05767692293778	6.94677766129164	7.12053338686105
TOR1AIP1	1	1	28	4	0.314348815626292	4.85683604213367	0.0264333334530143	0.00544250067815791	5.49954464967181	4.66476139612511	5.41580563984667	4.83240809227985	5.15361805478563	4.66289950964093	4.64740471631757	4.25758550366523	5.12982171936499	4.74753692221713	4.92497659335173	4.39152944426283	4.81685827625577
CEP350	1	1	24	0	0.101000635694653	6.2346006887782	0.0876026788394781	0.0140510488501944	6.17010538176758	6.30524232037328	6.4218907375116	6.07829980277368	6.49266596843256	6.30508241962204	6.30443272748612	6.29864932265934	5.94894064183393	6.11480838869796	6.0333216103879	6.20732068156384	6.45665162984623
QSOX1	0.388468903781404	1	24	12	0.12330143808139	8.6722588375644	0.139603045749524	0.0160976567194725	8.4344921179324	8.80855211286068	8.50396095159403	8.85831164088289	8.82235726747965	9.12370259962672	8.27098493357527	8.54011447002505	8.76092463434583	8.82565547468514	8.60622019945236	8.52082184713961	8.52366359298799
FLJ23867	0.0772071042383542	1	20	18	0.253081392060032	3.20555415815613	0.463368415885192	0.144551735214396	3.7498579842059	3.39194684717034	2.23384521519896	3.56369979950076	3.65570927302241	3.34873100721851	3.7399429880765	2.41623494871856	3.37163334047376	3.89860542496474	2.84321805238965	2.53696179108029	2.69013317606669
ACBD6	0.388468903781404	1	28	2	0.143235138519507	4.3547760427323	0.220269055854409	0.0505810295852107	4.62912099846121	4.144968178671	4.26790878235924	4.50738683029103	3.98459897320349	4.13056709408545	4.75214777582887	4.95175092985586	4.34486372172258	4.21896053912612	4.30143801280915	4.05137386304252	4.27798838003297
XPR1	1	1	24	0	0.481611349721856	3.60721134119027	0.37684567643332	0.104470085278944	4.30209043683801	4.18355797501541	3.46398621102222	4.43257115406088	3.65570927302241	3.41630709761202	4.1610957873201	4.25758550366523	3.04467301241793	3.12660167564159	2.01462258880931	3.41980892044848	3.79198347603323
LOC102724791	1	1	28	16	0.822696145209564	2.09995087307733	0.442134962057412	0.210545383573423	-0.143520440799451	2.73563154607541	1.48778670245275	2.30104476948154	2.79823744626517	3.27783342447824	1.82676129916193	2.27657614861564	2.19485963537634	1.75593354507792	2.56608773690098	2.27022559071744	2.05028823089313
STX6	1	1	28	8	0.156812125584552	5.83865682533895	0.027929740675008	0.00478359004656634	6.08377570572796	5.86931087079674	5.91685805803802	6.19606382976062	5.5635606673357	5.70602617103867	5.7582116684259	5.69020160003746	5.60455106702827	5.61800512703822	6.1269112279525	5.78860657197423	6.00561999108878
MR1	0.759272267084767	1	28	18	0.373870964451742	4.62055375624528	0.135320375210933	0.0292866141916496	4.14041782319914	4.06454667553967	4.3145567550669	4.64629716126583	4.84488972502414	4.421148082847	4.81152751533746	5.27900388281232	4.41751269417764	4.55867151009511	4.55339025833457	5.01143897571275	4.97368615550084
IER5	0.269101639101639	1	28	26	0.0735849321836444	7.22393812045388	0.0616711372677281	0.00853705226144065	6.70341628470047	7.22940376921981	7.1441663878097	7.06241271495287	7.22641139192366	7.3365882331418	7.38026321458218	7.49324277472815	7.22308717789274	7.1182471576588	7.13050774078232	7.46561531840253	7.34226962537904
GLUL	1	1	28	4	0.269613528218163	7.12867068873239	0.401983379895098	0.056389668908465	7.75414874426768	6.57571269769222	7.07810644858517	6.57220228386848	6.32132204922519	6.74693730414937	6.6408955595594	7.35685807307848	8.06888612320141	7.49952343513332	6.7979576725596	7.69777092682514	7.65184735250473
RNASEL	1	1	20	12	0.241421761774645	3.47558635591001	0.0855067516945753	0.0246021082310835	3.55826642967545	2.51129226139225	3.54446981501666	3.49182072860579	3.56027184843447	3.48085903571258	3.20304788526295	4.14160736321217	3.37163334047376	3.85818801206245	3.17910566384188	4.28680937418343	2.88332107785431
RGS16	0.548683931808932	1	20	10	0.239702306593945	3.30804365530598	0.285816477140263	0.0864004550489602	1.36643998565656	2.92973504935142	2.23384521519896	3.56369979950076	3.34807440394583	3.12464370626046	3.42206985569692	3.87726974292847	3.75477457398031	3.5382794900112	3.53179409750632	3.9635065551665	4.20752680520394
DHX9	1	1	28	6	0.35337414021739	6.05853415890276	0.0079549731411584	0.00131301944208219	6.75460838657586	6.07830409873594	6.33404832867059	6.40616607961724	5.90201940419213	5.69246092740676	5.91081975166762	6.31658925949261	5.57309294735484	5.93217291615212	5.76042877603356	6.20732068156384	5.89787235290034
LAMC1	1	1	20	12	0.224082600717907	9.61364385835309	0.106204005623668	0.0110472165589315	9.06344776384187	9.25152371358528	9.44826680041278	9.42314075029776	9.56842436661238	9.41966071864245	9.56399843788147	9.80380605570237	9.86790970208007	9.76190794730631	9.750322412162	9.8696093635209	10.0463292783125
LAMC2	1	1	28	16	1.15215541304036	1.82550771460296	0.482533215959863	0.264328226114788	-0.143520440799451	2.0917018378884	0.621430200703275	2.60348450962772	2.30422965881645	2.95323405002601	1.48156509460044	1.52370603684634	1.81925186842251	2.6465341235078	1.77131951437084	2.11574934681541	2.05028823089313
NMNAT2	1	1	24	6	0.525222508725462	1.31308366089108	0.547814453639978	0.417196915898125	1.36643998565656	1.91949497484897	2.23384521519896	-0.143520440799451	1.33273602482327	1.51574141544292	1.66446312551875	2.12193444840977	1.31005611362646	2.82490201937091	0.615788778723578	-0.143520440799451	0.451726371562817
SMG7	0.120192382848633	1	28	14	0.319033537017042	5.28646941956208	0.431730536756336	0.08166708297957	5.15464157202696	5.18569580233613	5.4989451908519	6.01560510835076	4.90439536492702	5.45603758304574	4.51076686543686	4.46483749639287	5.31236330760607	5.30872165414393	5.77702240471316	5.76280850596625	5.64144118532799
ARPC5	1	1	28	22	0.16406442506738	8.18715709036863	0.0358609628565995	0.00438014837882936	8.39380849640221	8.15637632411208	8.0037963898304	8.01006502917006	8.28309974641862	8.06944367775474	8.26922102869433	8.33757507066681	8.11330371358635	8.29292480127033	8.23796358169001	8.11972858876502	8.1134261153244
RGL1	0.388468903781404	1	20	2	0.440451354830112	4.67359445297595	0.441448159572381	0.0944558121193604	5.26860057970466	5.52317577184763	4.35974353902452	4.08717926935193	4.31207226631769	5.05088401754488	4.19121669606868	4.25758550366523	4.73429309538242	4.37033395975742	5.46513851858213	4.89750953820014	4.81685827625577
COLGALT2	1	1	20	10	0.364300902252917	2.8438696048572	0.0339003628651222	0.0119205053590439	2.46103990139115	2.24552782558522	2.97623917814198	2.46017542375709	1.89875700274069	2.11272346714772	2.94471892120709	2.86942563743456	3.57588576307651	3.5382794900112	3.45137193418339	4.25014256108372	2.20296793881591
TSEN15	1	1	28	6	0.445996520086314	5.84771608572297	0.193060731904004	0.0330147238808935	6.35838169376919	6.11869357849388	6.45350001949184	6.0659769311756	5.46160092735747	5.26763677104939	5.96412783736158	5.83414819262727	6.15420597020329	4.9724648264328	6.06068671103182	6.47695786313782	4.95229918974822
C1orf21	1	1	20	12	0.297405848738686	5.94530733201853	0.276956108995544	0.0465839852389116	4.70048018204979	5.5821370861859	6.08774024335551	6.00273247100123	5.68164387084904	5.70602617103867	6.0893690028891	5.85884439971871	6.74014157207249	6.20620278267308	6.17778562443985	6.08773166550761	6.00561999108878
EDEM3	1	1	28	0	0.332974298341012	5.23973053885749	0.0336134590025278	0.00641511214236164	5.61485310508098	5.4138137217824	4.87747210224981	5.40200816845018	5.26374766541302	4.690457361871	5.54150665246694	5.43495752376561	4.52005573223383	5.08181606060137	5.70947106278025	5.4915464869919	5.09574901035328
FAM129A	0.0290926434676435	1	28	16	0.331499459879143	6.63019798529696	0.399283669150147	0.0602219828179479	5.48614463636031	6.07830409873594	6.79523891947447	6.87027735018542	7.1382790969289	6.67288598544239	6.98405776209564	6.76502681247218	6.10005466480264	6.61681109632928	6.93734942389314	7.01938894808813	6.81760398902488
RNF2	1	1	20	10	0.339918161437168	3.38059385661122	0.279841228680353	0.0827787189322032	4.0703098526419	2.38452109697838	4.06459070974335	4.22656495989936	3.22899392356567	3.20327087927678	3.7399429880765	3.3593400316113	3.04467301241793	3.12660167564159	2.01462258880931	4.21251948597399	3.13184831696958
TRMT1L	1	1	24	0	0.166218193330082	5.11618695385788	0.160030960272814	0.0312793417668488	5.17148299206627	5.80888141270273	4.84606011113143	5.02295894160131	5.2788160037152	5.0294637471967	4.79200457042662	5.53028436640482	4.89558003806784	4.70258757148771	5.11969119264239	5.17685775398448	5.29579265899777
SWT1	1	1	28	18	0.650989444571017	2.29762095868467	0.266636050662517	0.11604875454094	1.77182201060675	1.91949497484897	1.11868641333523	3.16204614445389	1.73359074749619	2.65058536388103	2.71521922872531	3.21377053626933	0.967004039627234	2.44296078456659	3.53179409750632	2.11574934681541	2.46701667174861
IVNS1ABP	1	1	20	4	0.213715500797612	6.19990825818998	0.142635780096673	0.0230061114062863	6.45095573887011	6.51648276421352	6.62060840292666	6.24060348187823	6.32132204922519	6.74693730414937	6.39132866267698	6.1057956089401	5.54093356040505	6.14871637915277	6.16523422283926	5.97989556531229	5.60078315608845
HMCN1	0.548683931808932	1	20	12	0.433072815908968	3.91010135657891	0.512709087310361	0.13112424475844	1.11108370047925	3.32447990951331	3.54446981501666	4.83240809227985	4.42474251556539	3.91388466133393	3.81923508755698	4.01548425685604	4.22853332724806	3.97619416091843	3.6803225623733	4.94416638613861	4.34516825178632
TPR	1	1	28	20	0.528753156783515	7.02130187022078	0.178616860896449	0.0254392795236465	6.41604975389638	7.03206614564411	6.55412611593952	6.59810797775281	7.45254940409269	7.42126454621103	7.13502877155757	7.44919838049029	6.74014157207249	7.13102586715711	7.20597850230515	6.82116771906044	7.20885376548157
C1orf27	1	1	28	22	0.495646473274875	4.89435533641849	0.16538756671253	0.0337914914926373	5.13760122783281	4.02258982390836	4.44608075511084	4.57851322829	4.98010070988429	4.9404531848629	5.5988101267383	5.10412543564515	4.96992994260553	5.3530261402947	5.2201916278081	4.17388893196511	4.95229918974822
PTGS2	0.388468903781404	1	28	0	0.742372227219709	0.843098709492151	0.488818125924552	0.488818125924552	2.56666703509344	1.72391076161669	1.11868641333523	-0.143520440799451	1.5470410830498	0.479069990545184	1.27206713718618	1.25265313499173	-0.143520440799451	0.397617649676313	-0.143520440799451	-0.143520440799451	0.871878664623546
RGS2	0.548683931808932	1	20	4	0.460675356484033	1.82994902379014	0.650094969533123	0.355253048626821	2.75721654305885	2.51129226139225	1.48778670245275	1.9179140255417	1.08094830016191	1.51574141544292	1.97263376678769	1.75179879173879	0.516057694760746	1.75593354507792	2.84321805238965	3.04488875017836	1.68578321690822
UCHL5	1	1	28	10	0.344534018116018	4.91821950825855	0.237687579932752	0.0483279730670079	4.72350320479542	4.89148214090528	5.32758035356119	4.80300949162426	5.30848859645227	4.3538037318542	4.83078979388816	4.97452904583802	4.61579144784266	5.13353281342209	5.35892209763517	4.96694091243993	4.88616755703515
TROVE2	1	1	28	18	0.194395474296417	5.57754690390494	0.0464782171327683	0.0083330930126698	5.08523822440431	5.55295761833403	5.55829932405178	5.82401287577841	5.42142837963326	5.57908686484778	5.86484044598958	5.79629266222149	4.99388547284037	5.92240495624304	5.85724299005786	5.69621989184242	5.34585766823481
GLRX2	1	1	20	6	0.490196081386384	4.24167286725123	0.226850733615936	0.053481430726869	3.21263905586283	4.5805132038215	4.67784091972226	4.27018679327209	3.98459897320349	4.2088806906708	4.79200457042662	4.83213174166592	3.75477457398031	4.55867151009511	4.55339025833457	3.76987872878448	4.24318771991567
CDC73	0.0481594158156658	1	24	0	0.239847078947334	5.57585008824179	0.218011727159809	0.0390992805957152	6.23563246572849	5.5821370861859	5.4989451908519	5.19125299422965	5.4077850418705	5.63688729601417	5.79790356838796	5.6483159385069	5.29318469439321	5.24744970392108	6.11390728791292	5.64064363348964	5.41001797281069
B3GALT2	0.388468903781404	1	20	14	0.0908917470998837	4.38352962313336	0.234033491622926	0.0533892802703676	4.17423427254792	3.45639917788337	4.56660969908271	4.18158292714913	4.47794100300003	4.48548852984925	4.13033257350534	4.88117585992956	4.70556765879659	4.39879196468825	4.25481068303347	4.00810905028122	4.88616755703515
CFH	1	1	28	14	0.637793020413659	2.99462480991098	0.643966640672579	0.215040842025122	0.40442836398209	2.83594522993861	4.35974353902452	3.56369979950076	3.22899392356567	3.20327087927678	2.71521922872531	3.13507948677412	2.73928441223658	3.68414401869497	2.40461027050051	4.17388893196511	2.88332107785431
ASPM	1	1	28	16	0.795859539265554	3.4004078281972	0.511608955264224	0.150455175118058	-0.143520440799451	3.39194684717034	3.62069973691108	4.97103476184292	4.52924739230345	4.17025521278851	3.85730459862933	3.92482778465313	3.44297920204331	4.18668213057173	1.77131951437084	2.95661321626145	3.63975551236275
ZBTB41	0.548683931808932	1	20	10	0.102856895242625	4.21001088107054	0.242043371826973	0.0574923387764321	3.65724031981398	4.52148410869545	4.56660969908271	4.27018679327209	4.25225585641638	4.421148082847	4.09889906333123	4.36492993179319	4.18757431986632	4.11987446367031	3.74922019815209	3.86993861814307	4.52975831291966
DENND1B	1	1	24	6	0.576066475524336	2.844956839634	0.350539512692987	0.123214351729175	2.46103990139115	3.63409398494813	3.19148454868918	3.16204614445389	3.8295059794568	3.20327087927678	3.52025514104122	3.0518473956029	4.01101407680351	1.3524201774911	1.11068651897413	2.11574934681541	2.34102482029779
C1orf53	0.759272267084767	1	20	10	0.737883138606856	1.84532673951044	0.63451996226495	0.343852364288227	0.40442836398209	1.49759015567285	2.23384521519896	2.60348450962772	0.775727526358268	1.51574141544292	1.82676129916193	2.96351789057089	1.81925186842251	3.193105601353	0.615788778723578	2.53696179108029	1.68578321690822
NEK7	1	1	28	6	0.267026371519476	6.28320953133203	0.0192414692046709	0.00306236312965864	6.89304410174922	6.5240208601562	6.52466830497055	6.57220228386848	6.24664886144558	6.09430965035086	6.39780110293385	5.96502640494923	6.47671800453902	5.63005806692279	6.00542739491287	6.62032875772964	5.7194732529662
PTPRC	0.182113153050653	1	20	18	0.910338078809329	2.08815121317886	0.961415152768815	0.460414526831714	2.75721654305885	2.0917018378884	-0.143520440799451	3.06631173150815	2.79823744626517	2.75867788247208	2.10510187405276	1.25265313499173	1.31005611362646	2.73847288646202	2.40461027050051	2.65386025029055	0.871878664623546
ZNF281	1	1	28	24	0.189269107970688	5.99000787358501	0.0865490719049429	0.0144489078698228	6.45095573887011	5.90438973832231	6.16614559023282	6.16173284205864	5.70414348750694	6.15491346854583	6.0405693017439	5.94209655792172	5.820873320628	6.26921353566599	5.33670709827451	5.92279607815263	5.90901652677683
KIF14	1	1	28	10	1.07248549045654	1.58987070930073	0.719076738098748	0.452286298434303	-0.143520440799451	2.83594522993861	3.37874600688131	1.03892045878095	2.87956347945129	1.74329733962817	1.48156509460044	0.918613108998112	0.967004039627234	3.0568833468849	1.11068651897413	1.24781311141902	0.871878664623546
DDX59	0.388468903781404	1	20	2	0.591324494319324	2.84680084844254	0.709307381827508	0.249159466920759	3.7042922542316	3.9793761285392	2.57774171512764	1.03892045878095	2.95654869781585	3.04148307530452	3.07965774307092	3.0518473956029	2.19485963537634	3.6371422866925	2.96408031137214	3.12807291972406	2.58288382516223
CAMSAP2	1	1	20	18	0.183345242226983	6.45417883027984	0.112435611009272	0.0174205912116626	6.55087555851176	6.32263617318508	6.37863799531983	5.71774519501426	6.9392727881262	6.63792732347381	6.47328671929068	6.97161861211303	6.50199579174399	6.69920689249721	6.25088385049364	6.16854877901197	6.2354713093518
TMEM9	0.269101639101639	1	24	16	0.246366878458921	6.00331739488928	0.24199623676656	0.0403104185316897	5.9535174783413	5.24163015798472	6.00482772279992	6.20732831589178	6.07599976406634	6.23195093313246	5.84603041675145	5.67637439200849	5.84741242736255	6.40166570909685	6.08754239689986	6.03482092448542	6.31302737635623
PHLDA3	1	1	28	14	0.160497834151995	8.27231483876525	0.171117199528239	0.0206855279161232	8.15007889005722	8.35962644792489	8.43965105629966	8.29513511484588	8.54854696662849	8.32156875283923	7.78266313550048	8.23282732557567	8.05472042162265	7.55114625907722	8.68526779131748	8.14989853916783	9.07565203192001
CSRP1	1	1	28	6	0.243997698489714	7.05073382400863	0.0648563867570693	0.00919853002197094	7.51779041327328	7.00538711173348	6.89069533856401	7.46565448833536	6.97671778424556	6.65201260236552	7.12335951893538	6.77803363250284	7.80343937036376	6.53584353958517	6.98811709835858	6.87634485085536	7.08658125872225
RPS10P7	1	1	24	6	0.663230172375802	1.7701593015999	0.660153840339866	0.372934706917738	-0.143520440799451	2.24552782558522	2.57774171512764	0.565595681740873	1.89875700274069	2.75867788247208	2.62982033772009	1.94870438763507	3.04467301241793	1.5682386568754	1.47849147492039	-0.143520440799451	2.58288382516223
NAV1	0.759272267084767	1	24	4	0.0899106478399331	7.25221090928608	0.0675991672392122	0.00932118054546028	7.38691098996539	7.41112143452305	7.29718289436887	7.25383580630627	7.35283439604591	7.3963793721377	7.23961806932262	7.4079566504542	7.101569860771	7.09669451584537	7.02331620012118	7.01938894808813	7.32573226638888
IPO9	1	1	24	10	0.132028174763654	5.51105481170047	0.124551885324959	0.0226003713591315	4.70048018204979	5.42995365160365	5.7055846258941	5.53312431415842	5.4077850418705	5.82269405893487	5.49396652136451	5.9763560953598	5.50804092650236	5.67728741794387	5.17081636088883	5.66869936335778	5.44105889539691
SHISA4	0.388468903781404	1	28	20	0.418851141926053	6.45964373261275	0.217481590161979	0.033667737597351	5.89387890061968	5.82117149604444	6.04687952995484	6.16173284205864	6.4265498204163	7.06379964471474	6.52741701437315	6.45260232650183	6.58319279172162	6.46359427861891	6.789804236521	6.75073095300095	6.85841713586164
LMOD1	1	1	28	18	0.465106661721662	7.48913417404361	0.0247695774866933	0.00330740201885307	6.96725676417353	6.91080048780576	6.95835874147357	7.41796961746782	8.03945487538208	7.55844913443945	7.6205679017804	8.01115831084248	7.61934991183334	7.99038607355512	7.54805522347047	7.0463713095305	7.66505416129632
TIMM17A	1	1	28	4	0.130766510409802	6.38685054151352	0.0261607902041078	0.00409603920337055	6.5444252832181	6.59731166538472	6.67525213400423	6.37653589954343	6.34299058017014	6.4652157519753	6.49759570106274	6.02080554375149	6.48519323986089	6.14871637915277	6.70563056649351	6.13877036341236	6.03643525511537
RNPEP	0.0772071042383542	1	28	10	0.376305281850039	5.82646871982496	0.393290445951537	0.0675006534598459	5.79952715981231	6.26981255715976	5.99053358657491	6.49157145170471	5.6355637796868	5.60827652712022	5.214890131458	5.83414819262727	5.93663353573878	6.14871637915277	5.80964783858565	6.22632276391038	5.17173990014447
ARL8A	0.269101639101639	1	28	12	0.130511729846939	7.9688916538079	0.19425009860641	0.0243760496497136	7.51779041327328	8.24114220829833	8.24866979838894	7.73836944540268	7.88308143329949	7.91739775679719	7.58980556073545	7.86947304530363	8.0773192572077	8.27576548306062	8.31668452072475	8.14740833478642	7.94769753365562
UBE2T	0.120192382848633	1	20	6	0.255928222659764	2.67151613128497	0.333493490817457	0.124833044020232	3.33727751054988	3.25370246600337	2.85523805357272	3.06631173150815	2.18131366558055	2.26711850069662	3.1426715690454	2.27657614861564	2.19485963537634	2.20586737462056	2.56608773690098	3.35221728947919	2.46701667174861
PPP1R12B	1	1	28	20	0.476410405977028	5.89753786305709	0.0998952031186631	0.0169384589702118	4.67708378349157	5.06686818757469	5.99053358657491	5.95006164593243	6.25429252583363	6.00932890610145	6.31130603777178	6.51608415866449	5.47438082728693	6.20620278267308	6.3868274297997	5.78860657197423	5.97413213566416
KDM5B	1	1	28	20	0.119176659949642	6.086161744766	0.0466465960354326	0.00766437008933389	5.85270461722074	6.13847205633961	6.56381322184406	5.95006164593243	6.44670474253301	6.28714414357065	6.0893690028891	6.25279852437899	5.83420389817535	6.19812935667197	5.67447102381541	5.73654071025461	6.0666060614125
PCAT6	1	1	28	14	0.397982086676421	3.47320317700299	0.338564387853127	0.0974790044230216	2.84381561704113	3.57725994530961	3.76204584414044	3.41617179738397	3.51007621312413	4.13056709408545	2.94471892120709	3.55338461641874	2.62120925395765	3.81660557996086	3.99597515926405	3.66235842369051	3.52854427855418
RABIF	1	1	28	20	0.560608834733361	3.85464165285575	0.189282458684219	0.0491050727229046	3.55826642967545	3.32447990951331	3.28815145863513	3.56369979950076	3.8295059794568	4.3538037318542	4.55776546542476	4.58811914516812	4.05722083608016	3.72966266627297	4.05159079894902	2.95661321626145	4.13344636767222
KLHL12	1	1	28	8	0.408438208639513	4.50504348413393	0.380192162972176	0.0843925623162472	3.83688679798698	5.14716391703764	4.21970195402218	4.77299933569917	4.22139115786202	4.51661376412327	4.06676539490189	4.46483749639287	4.89558003806784	4.67957657420513	5.14548023194147	5.01143897571275	3.9296709584463
ADIPOR1	1	1	28	6	0.481873970073196	4.61232580949425	0.0466347213860227	0.0101108905381375	5.43126416483052	5.39749118414505	4.60464765013373	5.14513837655857	4.50382226099888	4.71749866524255	4.46218548779691	4.05876202684008	4.76245772903893	4.04982224242581	4.59141448278896	4.25014256108372	4.0146649647383
CYB5R1	1	1	28	2	0.412819092207733	5.9431421614852	0.233412497268511	0.0392742577791848	6.1102213121123	6.5240208601562	6.0329980088517	5.44070145270385	5.72629759191835	5.53416423176346	6.03227309036846	5.57568528665377	6.35251969516718	5.92240495624304	5.82568798828938	6.04555945181874	6.08637500637189
TMEM183A	0.269101639101639	1	24	22	0.22270473548474	5.26612484621445	0.316491357565794	0.0600994786124951	5.20458726588118	5.55295761833403	4.93831585356795	5.14513837655857	5.38010508820426	5.82269405893487	5.63213057537759	4.92860740257016	4.34486372172258	5.53069147016578	5.24425969946461	5.53791543891531	5.47144598682117
BTG2	1	1	28	26	0.319889593374539	2.38890235333972	0.349061006707797	0.146117737386714	1.36643998565656	3.45639917788337	2.23384521519896	-0.143520440799451	2.52250336936068	2.40657612090443	2.71521922872531	2.6605525835125	2.62120925395765	3.58855756250353	3.27568394396651	1.24781311141902	2.78995838108486
FMOD	1	1	28	18	0.247543336595985	6.57461547877031	0.0291488356288708	0.00443354226920091	5.97286144940903	6.07830409873594	6.27630047284042	6.37653589954343	5.9961962777325	6.57278431048428	6.80084404685886	6.56942793970249	6.71153350842929	6.81459732158692	7.27769670339969	7.0029539312295	7.02645149018957
PRELP	1	1	28	10	0.42365245749754	3.82742217928717	0.190927356850229	0.0498840597944668	3.00282435332305	3.88886026219497	4.40355790055425	2.60348450962772	4.05631052090301	3.41630709761202	3.47199760992053	3.61266992423319	4.14541839693394	4.45407734213434	4.1051418104003	4.09337890000557	4.6933870597405
ATP2B4	1	1	28	20	0.528516015804626	7.03883605246905	0.0763024308646891	0.010840205723775	6.57005513405778	6.51648276421352	6.9435942958832	6.57220228386848	7.40183366656132	7.31903981602436	7.28571464973872	7.1321796968101	7.28749831581759	7.36536565905571	6.97379342261393	7.0029539312295	7.08658125872225
ZC3H11A	1	1	20	6	0.111570626568496	5.18766775979279	0.0037257623492477	0.000718196022136258	4.6533016987607	5.56762112277345	5.15887729658621	4.94435462647349	5.16987498173225	5.0719908998953	5.32765967498788	5.22303377229483	5.76628401694027	5.21580942320927	5.44451163905727	5.15718831968477	4.74405049114279
ZBED6	1	1	28	20	0.343035834135771	4.04604236884972	0.0402758805401088	0.00995438921999207	3.27630384786384	3.9793761285392	3.46398621102222	3.76006251864646	3.8295059794568	4.6348049891461	3.96583303996028	4.61736107630673	4.45250981889181	4.48094533753824	4.15677601348424	3.41980892044848	4.58638851451955
SNRPE	1	1	24	0	0.285624312790783	5.11214059077422	0.21812527986112	0.042668090986145	5.61485310508098	5.24163015798472	5.28135837779344	4.39365622265449	5.32309912827968	5.53416423176346	4.9234225133034	5.3328834546968	4.45250981889181	5.30872165414393	4.80064637770815	5.58284036059001	4.88616755703515
SOX13	0.759272267084767	1	28	0	0.491264750051969	2.89888848387831	0.556118504846437	0.191838529815547	2.92550954971208	3.74145642225783	2.85523805357272	1.67990649727089	2.41749057009557	2.85923311884461	2.87220108593646	3.13507948677412	3.51096242397691	3.31756788911499	1.47849147492039	3.66235842369051	2.88332107785431
ETNK2	1	1	28	4	0.81142754993499	2.77106814808969	0.46091088585609	0.16632968271597	3.7042922542316	3.10079336319781	3.08787238373867	1.9179140255417	1.89875700274069	2.40657612090443	2.71521922872531	1.94870438763507	3.63801284323149	3.0568833468849	2.96408031137214	3.48437503893763	2.20296793881591
PPP1R15B	1	1	20	6	0.329756979697653	4.39598908473287	0.249884197670918	0.0568436801944659	3.83688679798698	4.95977453837613	5.4989451908519	3.9861630259162	4.52924739230345	4.690457361871	4.53445754083163	4.43229770012861	4.45250981889181	4.37033395975742	3.74922019815209	3.82077597174325	4.61389126609376
MDM4	1	1	28	26	0.208493570802722	4.59618303965668	0.144956366731489	0.0315384234006305	2.46103990139115	5.31298787416055	4.78110672515531	4.47046391433186	4.62669085330228	5.17312777319183	4.81152751533746	4.64602205956748	4.96992994260553	5.08181606060137	4.1051418104003	4.74773919938046	4.6933870597405
NFASC	1	1	28	18	0.364611421388452	6.54002658454776	0.0109531876063531	0.00167479252029836	5.77769493052183	5.75864655996939	6.16614559023282	6.28380916236929	6.3783968993756	6.63083277723665	6.55083804189303	6.98850308121243	6.72590844989167	6.96491104250522	6.94471224498218	6.71754092102139	7.13484321144535
RBBP5	1	1	28	18	0.493197200182065	4.96928915257182	0.130058013980114	0.0261723578537995	4.33235926765236	3.93482795889718	4.48738606664864	4.67903107657791	5.33756317783712	5.0294637471967	4.79200457042662	5.66241337652057	4.99388547284037	5.19972520190202	5.42358556457814	5.28955489880602	5.41001797281069
DSTYK	1	1	20	6	0.145288341985837	6.43659820309376	0.0754612347698569	0.0117237758811147	6.15324777803252	6.61153339707078	6.67525213400423	6.56346263894631	6.83608949256962	6.52000234938775	6.49759570106274	6.63523631463204	5.89906946862533	6.31472885959075	6.28608940407838	6.18806497395935	6.59418416698937
TMCC2	0.388468903781404	1	24	12	0.553721325530779	2.75461014703716	0.792902209018978	0.287845526842271	0.40442836398209	2.51129226139225	3.08787238373867	2.73383557760066	3.34807440394583	3.34873100721851	1.48156509460044	2.6605525835125	4.14541839693394	3.97619416091843	1.77131951437084	3.20672113395219	2.34102482029779
NUAK2	0.0290926434676435	1	28	2	1.38777878078145e-17	2.77869117664328	0.443073271280381	0.159453945441905	3.27630384786384	3.10079336319781	2.41601616123955	2.96377018803325	1.89875700274069	3.54264593946525	2.62982033772009	3.61266992423319	3.04467301241793	2.90644470549863	2.22275413067557	1.9427269333918	2.46701667174861
ELK4	1	1	28	12	0.362148628762803	3.91317595510474	0.161450744851145	0.0412582379896648	3.7042922542316	3.84137958596876	4.35974353902452	4.77299933569917	4.31207226631769	3.91388466133393	4.06676539490189	3.61266992423319	4.30711964647505	3.48618575503843	3.17910566384188	3.82077597174325	3.63975551236275
NUCKS1	1	1	28	20	0.327488617085352	9.93536690980194	0.174513205704723	0.0175648476084516	9.35824256479955	9.88453276182726	9.98563243759736	9.83709837012444	10.5903904510384	10.2191198304023	9.93216922992329	10.1328965627152	9.68135412192711	9.85470934462866	9.833983674849	9.71675394556245	10.0240793279835
RAB7L1	1	1	28	24	0.128982388813471	6.37799618798402	0.0660597969455755	0.0103574531872613	6.42309884193885	5.46170171784374	6.56381322184406	6.294411392164	6.31402627483761	6.4410835450961	6.61890270854859	6.36910818910535	6.64501263269223	6.32217707295982	6.48098807097464	6.41205134332999	6.50151563551173
SLC41A1	1	1	24	0	0.16044503761429	4.96943696570206	0.183445014531924	0.0369146476347361	5.86310887744891	5.22322528220614	4.71309055608521	5.04823663802039	5.13717584778245	5.23057275051699	4.83078979388816	5.18447643684815	5.23406998055783	4.15366497496151	4.86415040513387	4.77380571228948	4.52975831291966
RAB7B	0.0481594158156658	1	24	18	0.391007908671943	3.54891525616554	0.471016011901717	0.132721121216805	3.79402852996288	2.38452109697838	2.02530105285571	3.69753153175087	3.7011603427905	3.81719552961998	3.52025514104122	3.49155827858135	3.69757462194504	4.2505325368355	4.34660542664335	3.76987872878448	3.63975551236275
SRGAP2	1	1	28	8	0.396900108656783	4.75516323986935	0.335187845701437	0.0704892405987404	4.33235926765236	4.74436006480276	5.87077635734027	4.50738683029103	4.18985168449277	4.08975620700462	5.12412327417016	4.10077927728111	4.67625863181075	5.09926178090541	5.17081636088883	5.15718831968477	5.05619787585303
IKBKE	1	1	20	10	0.393711143906275	3.3137382954832	0.105799563283228	0.0319275554824106	4.3620060639562	2.51129226139225	3.37874600688131	3.76006251864646	3.22899392356567	3.20327087927678	2.87220108593646	3.42696329615	3.91390882979789	2.54833516378743	2.84321805238965	4.09337890000557	2.88332107785431
RASSF5	1	1	28	16	0.611907815825606	2.39792922952711	0.174974645015269	0.0729690613303776	-0.143520440799451	2.0917018378884	1.78143357037484	2.96377018803325	2.18131366558055	2.85923311884461	2.10510187405276	2.86942563743456	2.73928441223658	3.193105601353	2.71129700682696	2.65386025029055	3.20600878316326
EIF2D	0.388468903781404	1	28	12	0.464593833069222	4.78696583266499	0.527470006186504	0.110188796959274	4.55404771215493	4.95977453837613	5.39424994924736	5.68588764084629	4.18985168449277	3.60189498752014	4.51076686543686	4.29426162269076	5.19327010048217	4.83344054773995	5.5253065993495	5.52262411685085	4.44041351378346
DYRK3	1	1	28	6	0.555356564740071	1.54999961898922	0.192593425608007	0.124253853516171	2.84381561704113	2.51129226139225	1.11868641333523	3.06631173150815	2.18131366558055	1.74329733962817	1.27206713718618	1.52370603684634	1.31005611362646	0.790233401753058	0.615788778723578	-0.143520440799451	1.19686695426661
MAPKAPK2	1	1	28	16	0.227052406203413	8.44044423630252	0.00143681875374862	0.000170230228827155	8.14369211261212	8.34480528938176	8.28132948996198	8.4829631921856	8.30350479357493	8.76071843922384	8.0003144259768	8.51119552665395	8.65786026004757	8.69692880825362	8.68746386289769	8.37518550706627	8.4794936418456
YOD1	0.00511161292411292	1	24	10	0.459947632731243	2.23617404232464	0.646079377006764	0.288921776560435	1.77182201060675	2.24552782558522	3.46398621102222	2.46017542375709	2.30422965881645	0.912559716605791	2.10510187405276	1.94870438763507	3.04467301241793	2.44296078456659	2.01462258880931	1.74608967210294	2.05028823089313
PFKFB2	1	1	28	2	0.50410924552224	3.47070579722641	0.213979035659938	0.061652887960408	1.11108370047925	4.32835533386598	4.26790878235924	2.12216051099794	3.40412075398645	3.76630709836833	3.93055630278138	3.66961485251138	3.69757462194504	4.2505325368355	2.71129700682696	3.71711999555955	4.09492905256418
CD55	1	1	28	26	0.457432026926687	5.74228886532881	0.310616938481541	0.0540928792971398	6.48503708686119	5.71978814500955	5.08006493140588	5.34194999980902	5.21757469753675	5.87166463662015	5.79790356838796	5.73090542953948	6.15420597020329	5.60585064238643	6.06068671103182	5.59750974578832	5.70675749327963
CD46	1	1	28	0	0.697787740218895	5.19109341332487	0.428540680833229	0.0825530667071451	5.78865234302232	5.82117149604444	4.35974353902452	4.31252827992272	4.67305070243542	5.05088401754488	5.18526451716597	5.48340814837886	5.27374768952338	5.32364150246321	5.29122377187506	5.59750974578832	5.05619787585303
CD34	1	1	28	22	0.874141927270857	0.749362480313638	0.285494367897392	0.285494367897392	1.77182201060675	0.469789243285097	-0.143520440799451	-0.143520440799451	1.89875700274069	-0.143520440799451	1.0268935298497	-0.143520440799451	2.01924513775248	0.397617649676313	-0.143520440799451	1.74608967210294	0.871878664623546
PLXNA2	1	1	28	4	0.66898984726154	1.59964539484084	0.386767092794171	0.241783018937552	1.58332290835637	2.0917018378884	2.02530105285571	1.39472305060686	0.388112665463561	2.11272346714772	0.359238786424242	2.27657614861564	2.35139822583205	1.09853925371774	1.47849147492039	1.51835709699847	2.20296793881591
TRAF3IP3	0.894947587135087	1	28	16	0.893764613977692	1.72657580309091	0.66810754196123	0.386955232874911	-0.143520440799451	0.469789243285097	1.78143357037484	2.8533788726151	2.95654869781585	1.74329733962817	1.82676129916193	1.25265313499173	3.44297920204331	-0.143520440799451	2.40461027050051	2.27022559071744	1.87951701486721
C1orf74	0.388468903781404	1	20	8	0.470533864323348	2.62936524326915	0.564461817982519	0.21467607797261	1.58332290835637	3.32447990951331	3.46398621102222	2.12216051099794	2.71205167935746	2.11272346714772	2.94471892120709	3.21377053626933	2.4926020344562	2.54833516378743	1.77131951437084	3.48437503893763	2.69013317606669
DIEXF	1	1	28	4	0.287445196663522	3.89454114845609	0.00889963787967132	0.00228515697752979	4.8120881748159	4.02258982390836	4.44608075511084	3.69753153175087	4.22139115786202	4.08975620700462	3.7399429880765	3.66961485251138	3.57588576307651	3.97619416091843	3.6803225623733	2.95661321626145	3.74300409199177
SERTAD4-AS1	0.759272267084767	1	20	8	0.49733999981559	4.25717561453992	0.431335300666346	0.101319593016827	3.39577835659447	3.74145642225783	5.41580563984667	4.80300949162426	3.94736063041652	4.45367695370463	5.01046461932489	4.33002843197637	4.30711964647505	3.72966266627297	3.93812928403141	4.39152944426283	4.09492905256418
SERTAD4	1	1	28	20	0.561545108741221	5.36641185859411	0.206108435428809	0.0384071220882412	4.6533016987607	5.5381435428139	4.74749943312569	5.45966576744424	5.94987616941506	6.04178610263533	5.73794855627149	5.31514624019278	5.17242915315305	5.70033466594225	5.26793282999802	4.82456700811762	5.22621648628642
HHAT	1	1	28	20	1.42021969126044	2.56412821159388	0.0521217443168943	0.0203272769595616	-0.143520440799451	1.49759015567285	2.85523805357272	1.03892045878095	3.6087795911064	3.34873100721851	2.94471892120709	3.66961485251138	4.18757431986632	2.90644470549863	1.77131951437084	2.4097494525143	3.20600878316326
RCOR3	1	1	28	10	0.295069607852586	4.55512976867779	0.0851059021041253	0.0186835296525106	3.9583140650578	5.31298787416055	4.44608075511084	4.71103872637966	4.88483159795405	4.66289950964093	4.51076686543686	4.43229770012861	4.70556765879659	4.0852734976168	4.51433666107571	4.79940960352405	4.27798838003297
TRAF5	1	1	28	20	0.217855079043938	4.81754642475347	0.0620447444650316	0.0128789095100846	3.60860195243064	4.81979567893203	4.74749943312569	4.77299933569917	5.2331304604676	4.82086354334183	4.99347125546994	5.04078194702874	4.92079148482468	5.27841093572722	4.86415040513387	4.55075953555611	5.0155318194905
LINC00467	1	1	28	24	0.422921088593015	3.25866342702487	0.169052642965191	0.0518779084587863	3.91896304633503	2.73563154607541	2.57774171512764	3.76006251864646	2.95654869781585	3.34873100721851	3.31671122300271	3.13507948677412	3.13361774521147	3.5382794900112	2.71129700682696	3.71711999555955	3.34378842975321
LPGAT1	0.759272267084767	1	28	8	0.215481090913057	5.52250116843749	0.326014842023967	0.0590339109183399	5.57743169506162	5.16655849585184	5.7055846258941	6.0659769311756	5.4077850418705	4.89380003951657	5.39391164750931	5.54557730662294	5.97324430024733	5.66562423857559	5.74364206738293	5.91109989556353	5.03600812755318
INTS7	1	1	20	4	0.751886551103202	3.01397358879217	0.230405195030305	0.0764456582788565	4.0703098526419	2.0917018378884	3.89077107946761	2.96377018803325	3.65570927302241	3.65880646190827	3.47199760992053	3.61266992423319	2.01924513775248	1.92199662170103	1.77131951437084	2.95661321626145	3.46954937384047
RPL21P28	1	1	28	6	0.754763337963932	1.98839674622059	0.25836548905704	0.129936588132184	2.75721654305885	2.73563154607541	2.57774171512764	2.30104476948154	1.73359074749619	1.51574141544292	1.0268935298497	1.25265313499173	2.62120925395765	1.09853925371774	2.40461027050051	1.51835709699847	2.46701667174861
PPP2R5A	1	1	28	2	0.380278427067184	4.77345069171899	0.24463270489167	0.0512486083319265	4.33235926765236	4.76994604588068	5.08006493140588	4.1351531308713	4.8038104738008	3.8663499546991	4.9588719867318	4.95175092985586	5.17242915315305	5.09926178090541	4.62846220809556	5.2713728312496	4.93059040007669
NENF	0.548683931808932	1	24	6	0.10483422951882	6.6603885032979	0.140227260143756	0.021053916010203	6.93309866312287	6.79095002926756	6.85957305702738	6.79760969755814	6.19197831737914	6.58016939019033	6.56240749849747	6.64946151170317	6.71873888298643	6.64678125771489	6.53076044634432	6.64877844314684	6.67474334793417
NSL1	1	1	28	0	0.301452416598296	4.80117576245179	0.184529165323589	0.0384341616415553	5.13760122783281	4.8679802248566	3.37874600688131	4.43257115406088	4.82449630562975	4.60615248212797	4.84979827519207	4.85686219634011	5.21381426493141	4.85414036518588	5.26793282999802	5.34276537332335	4.66737215278827
TATDN3	1	1	28	10	0.786901236634097	2.45579615179988	0.308066762751147	0.125444761579808	3.39577835659447	3.10079336319781	1.78143357037484	3.16204614445389	3.1655527640712	1.24544691688149	1.97263376678769	2.12193444840977	1.81925186842251	1.92199662170103	3.45137193418339	3.04488875017836	2.05028823089313
ANGEL2	1	1	28	18	0.47920061765957	3.86648525417128	0.25374267412629	0.0656261843627995	2.56666703509344	4.29349551691332	3.28815145863513	4.31252827992272	3.51007621312413	4.45367695370463	3.93055630278138	4.18131174720341	3.51096242397691	3.43214029271488	4.1051418104003	4.09337890000557	4.52975831291966
RPS6KC1	1	1	28	20	0.378352407333631	4.3237784092758	0.12540929475666	0.0290045610310694	3.87850851762643	4.81979567893203	3.89077107946761	3.93287241017493	4.45158695305734	4.421148082847	4.53445754083163	4.7813615284805	4.73429309538242	3.6371422866925	4.1051418104003	4.35746040583406	4.58638851451955
SMYD2	1	1	28	12	0.474325580375477	4.64251568220631	0.146697290479198	0.0315986634232502	4.33235926765236	4.39564543826574	5.08006493140588	5.3822652775038	4.57879166529124	4.08975620700462	5.09255268961186	4.75529031299685	4.99388547284037	4.63242334077471	4.1051418104003	5.11702618821544	3.9296709584463
PTPN14	1	1	28	20	0.442254939385929	7.71049319800972	0.130896993712515	0.0169764748312472	6.8828542569038	7.68435885171017	7.43551504514231	7.47500520513334	8.17449418820157	8.13107891196567	7.66685585671907	8.1224266170001	7.45217757238658	7.87104628337251	7.85204063848205	7.61006303131384	7.79688217512164
CENPF	1	1	28	18	0.459250011447673	5.13409657163435	0.384277752072909	0.0748481737168767	2.34706398050019	5.44591501428261	5.57755351988894	5.97663741260247	6.22347183701773	6.16477113937558	5.65392420715136	5.14486025829022	4.96992994260553	5.43775112275556	4.4741964032181	4.42481247301256	4.81685827625577
KCNK2	1	1	20	4	0.123917698975473	7.32614630303064	0.0347817003664457	0.00474761203609289	7.64382484278572	7.49789359021955	7.61395659532782	7.45151378550424	7.59781096912087	7.78625126007777	7.0917720322913	7.1014652762774	7.0960470534907	6.91652594178212	7.09123827680245	7.28256117264925	7.12531911644851
KCTD3	1	1	24	6	0.138548777184947	5.91543653898116	0.0693196882257135	0.011718440011809	6.02938419984767	6.03675123283938	6.1404810277533	5.83857460185876	6.32132204922519	5.42356249755993	6.03227309036846	6.03170717182614	5.88632757394402	5.64201114470559	5.67447102381541	5.97989556531229	5.86391382769891
GPATCH2	1	1	28	20	0.460681003708552	4.54621560066014	0.276275052484486	0.0607703366387571	3.9966201812684	4.25777248180286	4.60464765013373	3.87753758193324	5.1037183561112	4.45367695370463	4.97627534024074	5.14486025829022	3.75477457398031	4.72523729791641	4.34660542664335	4.35746040583406	5.32936162299059
RRP15	1	1	28	4	0.270354571329708	4.68863893910315	0.0225653496505741	0.00481277188191642	5.45896534317939	4.29349551691332	5.0250250439732	4.54338831077815	5.21757469753675	4.6348049891461	4.60328117553385	4.39900700404021	5.01744971683539	4.58367671977715	4.25481068303347	3.9635065551665	4.95229918974822
TGFB2	0.269101639101639	1	28	20	0.844176474144919	3.15697100849287	0.56304497228367	0.178349744349558	3.00282435332305	1.91949497484897	2.02530105285571	3.33633557408249	4.15760727127685	3.41630709761202	3.56695058852065	4.01548425685604	2.84842270514974	2.73847288646202	3.17910566384188	3.20672113395219	3.27654275341902
LYPLAL1	1	1	28	0	0.834537389552073	3.13944566951315	0.0399852606158573	0.0127364078965119	4.0703098526419	3.63409398494813	2.41601616123955	4.22656495989936	2.95654869781585	2.40657612090443	4.09889906333123	3.13507948677412	2.19485963537634	2.73847288646202	3.07559532079613	3.04488875017836	2.78995838108486
EPRS	1	1	28	20	0.129248133536348	7.76417380211045	0.115698633823032	0.0149016027682924	7.72592414879742	7.74043932168489	7.55203497627886	7.76910095765365	8.21814074523215	7.90274661060697	7.86438343152365	8.04113955229998	7.68703707338997	7.53841269114074	7.85595098048978	7.33164502942063	7.63516699063954
BPNT1	1	1	28	6	0.32440471830872	3.57481589537716	0.447125618077323	0.12507654412512	3.9583140650578	3.74145642225783	3.37874600688131	3.49182072860579	3.56027184843447	2.85923311884461	3.1426715690454	3.42696329615	4.45250981889181	4.01347785274311	3.74922019815209	4.09337890000557	2.88332107785431
IARS2	0.388468903781404	1	28	6	0.364427140775159	6.04965638113489	0.226409208434848	0.0374251352755964	6.86225607731103	6.24265729496229	5.79054355287501	6.11464919099485	5.60001137510369	5.57908686484778	6.09734418468361	5.83414819262727	6.29583435393782	6.29215068452128	6.2389551296107	6.04555945181874	5.79350043396555
RAB3GAP2	0.269101639101639	1	24	2	0.223849190391679	5.63281875599719	0.251349358966275	0.0446223054307696	6.05683626654718	5.80888141270273	5.39424994924736	5.23593913649191	5.75890364685577	5.65098268307326	5.80765823244026	5.79629266222149	5.38662557247989	5.91257040996574	4.95445426198801	5.69621989184242	5.98470463219723
C1orf115	1	1	28	16	0.934732479609463	3.08380327167945	0.0907229399897238	0.0294191723651411	1.11108370047925	3.57725994530961	1.48778670245275	3.69753153175087	3.02963310126675	3.81719552961998	2.71521922872531	3.28839052062127	3.44297920204331	4.31167643021617	3.53179409750632	3.12807291972406	2.97100737545498
MARC2	1	1	28	12	1.04960053023947	2.2914282739807	0.542462523753671	0.236735546084233	-0.143520440799451	1.72391076161669	3.62069973691108	1.67990649727089	3.22899392356567	1.24544691688149	3.07965774307092	2.6605525835125	2.01924513775248	2.73847288646202	2.71129700682696	3.66235842369051	2.05028823089313
HLX	0.182113153050653	1	28	18	0.573428883363935	4.43119717308985	0.308800640868738	0.0696878583386109	3.50611101717806	3.25370246600337	4.35974353902452	4.77299933569917	4.67305070243542	4.82086354334183	4.53445754083163	4.46483749639287	4.34486372172258	4.60825590538845	4.83274777537403	4.39152944426283	4.97368615550084
DUSP10	1	1	20	10	0.303499988262526	3.02459410542569	0.298432539713966	0.0986686243878545	3.7042922542316	2.73563154607541	2.97623917814198	3.63216697356392	3.02963310126675	2.11272346714772	3.01376540246237	2.96351789057089	3.44297920204331	2.44296078456659	2.56608773690098	3.20672113395219	3.34378842975321
TAF1A	1	1	24	12	0.609438704008533	1.28405454437714	0.334074349360358	0.260171462982836	0.800596707036333	-0.143520440799451	1.78143357037484	1.03892045878095	1.73359074749619	1.51574141544292	1.0268935298497	1.25265313499173	2.84842270514974	0.790233401753058	1.77131951437084	0.480412093429477	1.46193788966607
MIA3	1	1	28	16	0.117585212173884	5.71609511062552	0.00712142748511192	0.0012458553168358	5.53901372134743	5.75864655996939	5.7401708546009	5.58586329191541	6.135154169526	5.835093418817	5.48183261637245	6.25279852437899	5.65048832950728	5.6538660015712	5.35892209763517	5.78860657197423	5.53036494721143
AIDA	0.0772071042383542	1	24	10	0.820250631809566	2.18742025480523	0.749291105600274	0.342545564325952	2.34706398050019	2.73563154607541	2.85523805357272	3.16204614445389	2.0469417651392	1.24544691688149	1.48156509460044	3.28839052062127	2.19485963537634	2.73847288646202	2.01462258880931	0.480412093429477	1.19686695426661
BROX	0.120192382848633	1	28	2	0.396711685143639	5.41800605465543	0.245810106542877	0.0453691088683197	5.88369497115875	5.88109885180475	5.37236729795594	5.32136186599973	4.94274455968146	5.26763677104939	5.7481156872907	5.67637439200849	5.08591755706265	5.55618207030087	5.2201916278081	5.21540994625252	5.20828521766337
DISP1	0.0772071042383542	1	24	22	0.722933264444276	2.46142579168348	0.85133997248993	0.345872695153511	3.87850851762643	2.0917018378884	1.11868641333523	2.46017542375709	2.71205167935746	3.12464370626046	3.47199760992053	2.54355943810787	0.516057694760746	2.73847288646202	2.84321805238965	2.65386025029055	2.58288382516223
CAPN2	1	1	20	6	0.064973767076673	7.3227061648937	0.0344723972821234	0.00470760351513078	7.33179253863651	7.18254180586559	7.38722936297424	7.40824055008606	7.39838837649484	7.16549255226261	7.49639434445963	7.55121524334899	7.22814527298098	7.30650159389654	7.23028286337146	7.31842328096249	7.23565731215729
TP53BP2	0.388468903781404	1	28	26	0.237299423762065	4.21275969808267	0.30541415424	0.072497406956063	4.52812931778989	3.51809481994805	4.00894569780746	3.63216697356392	4.25225585641638	4.3538037318542	4.38610113709647	4.55827222683191	4.30711964647505	4.39879196468825	3.6803225623733	4.45734494390033	4.40935855154248
FBXO28	1	1	28	22	0.491548117678404	3.24379506780384	0.0252924297769736	0.00779717252424871	3.83688679798698	2.24552782558522	2.57774171512764	3.06631173150815	3.28976243245586	2.95323405002601	3.20304788526295	3.28839052062127	3.57588576307651	3.85818801206245	3.27568394396651	3.76987872878448	3.20600878316326
DEGS1	1	1	24	6	0.105903645852882	5.8969665862776	0.104031108657304	0.017641461442123	6.03859305162675	6.0155172018016	5.83921663005824	6.11464919099485	5.9778463077441	5.91902739225653	5.93771999955716	6.12628322126472	5.88632757394402	5.71172167583342	5.6203254830648	5.37717907890758	6.09615881455495
NVL	1	1	20	6	0.735661886100161	2.1970331518946	0.579656828732205	0.263836177543493	0.800596707036333	3.45639917788337	2.41601616123955	-0.143520440799451	2.87956347945129	2.75867788247208	2.71521922872531	3.66961485251138	1.58700327368219	3.0568833468849	0.615788778723578	2.53696179108029	2.97100737545498
CNIH4	1	1	28	6	0.170280328747646	6.54515827148948	0.0678574419083627	0.0103675784593243	6.78228264622901	6.61859203321871	6.67525213400423	6.78262638396335	6.4061093332912	6.10458873343627	6.77123899443598	6.37767843180172	6.1857472281027	6.76626980497347	6.58830569223825	6.58395909256765	6.48671544411079
WDR26	0.548683931808932	1	20	12	0.29376374321244	5.6170801796794	0.250476313637839	0.0445919064043225	5.61485310508098	5.38098185929628	5.87077635734027	5.73341399348666	5.4077850418705	4.8455876869986	5.18526451716597	5.41843885613356	6.08897615315255	5.70033466594225	5.63860072116843	5.81395141329657	5.99520021365922
DNAH14	0.182113153050653	1	28	0	0.0948955062325233	1.79681035553124	0.610846997821242	0.339961864055843	2.84381561704113	-0.143520440799451	2.02530105285571	0.565595681740873	1.73359074749619	1.93980295292015	2.10510187405276	2.76876588767599	2.01924513775248	1.75593354507792	1.47849147492039	0.914546842079451	2.97100737545498
LBR	1	1	28	0	0.500957883802609	5.01734372865387	0.212307939528901	0.0423148085941209	4.72350320479542	5.67985405443413	4.35974353902452	4.88946690443523	4.62669085330228	4.45367695370463	5.4068046190176	5.08331843581218	5.10803664345716	5.45140054288714	5.38080020555491	4.87360280507215	5.05619787585303
ENAH	0.388468903781404	1	28	26	0.134846296583227	8.5460406898539	0.169036357584456	0.0197794936531417	8.63449515936111	8.62094389145452	8.43701806394403	8.27118170137284	8.87412461462657	8.64047409647556	8.93127634635707	8.71092184183574	8.26620177588686	8.55400028112368	8.43119150526046	8.00612349113929	8.56827970353575
SRP9	0.759272267084767	1	28	6	0.118254125537865	5.00536195974363	0.359413112491179	0.0718056187308356	5.10290457258454	5.12750505424562	5.57755351988894	4.83240809227985	4.98010070988429	3.9599029978073	5.35452664697362	5.2971882382137	5.38662557247989	4.65619259422196	5.67447102381541	4.87360280507215	4.47081405949245
EPHX1	1	1	28	16	0.392575525802316	3.85661183701146	0.334253412264802	0.0866702241218602	4.10578965937334	3.25370246600337	3.54446981501666	4.47046391433186	4.09087242613498	3.81719552961998	3.52025514104122	3.97086799070439	3.04467301241793	3.89860542496474	4.1051418104003	3.91748101312296	4.47081405949245
TMEM63A	0.759272267084767	1	20	18	0.151708291783202	5.56202473805261	0.339677501566745	0.0610708361728133	5.44518123925241	5.25980319203387	4.71309055608521	5.6199811107948	5.2485202820841	6.00932890610145	5.67539351333621	5.77049229331761	5.84741242736255	6.40166570909685	5.94796689884203	4.98936149793005	5.20828521766337
PYCR2	0.182113153050653	1	28	6	0.363482038833573	7.01013194039197	0.286827724481401	0.0409161663318655	7.61024846342506	7.26132435108673	7.1949193745021	6.99251189203228	6.54346042333983	6.39994390096549	7.18827099826124	6.65652185517019	7.4127362980136	7.1096646995228	7.13050774078232	7.07809781326567	6.73234157583275
SDE2	1	1	28	12	0.78202816669758	3.61930870339553	0.339977726185341	0.0939344372217775	4.33235926765236	3.01779799041931	4.26790878235924	4.43257115406088	3.51007621312413	3.12464370626046	2.79584428435286	3.49155827858135	3.21739586568801	3.68414401869497	3.6803225623733	3.91748101312296	3.88521935452534
ACBD3	1	1	28	20	0.237274720604047	8.03540928600066	0.113019557629043	0.014065189912099	7.45383434441108	8.10201133166522	8.10014256286434	7.99714264222516	8.46866472747348	8.30160350218996	8.13425658742032	8.17990830645287	7.78639511596871	7.9135774261585	8.24394437158209	7.57343032373683	8.13494293426776
PARP1	1	1	28	22	0.493566654090081	5.7400000463242	0.294187013925188	0.0512520926046996	6.22760250456495	5.16655849585184	5.51900245118733	5.53312431415842	6.38537507266084	5.93062905600209	5.49396652136451	5.91879637549254	5.40460885613798	6.00802330661177	4.95445426198801	5.66869936335778	6.14410668194879
ITPKB	0.759272267084767	1	20	10	0.484829926465217	2.26995935895791	0.494150466371328	0.217691327565522	1.36643998565656	1.49759015567285	3.28815145863513	2.12216051099794	2.0469417651392	2.53373339729027	3.01376540246237	2.54355943810787	2.84842270514974	1.92199662170103	1.77131951437084	1.51835709699847	2.78995838108486
PSEN2	0.759272267084767	1	20	2	0.124484921913968	4.75334522368297	0.0284923604202548	0.00599417022737903	5.06735286038469	4.39564543826574	4.99669710288414	4.57851322829	4.78282372185011	5.21167743751719	4.9588719867318	4.67412472932503	4.79008303808088	4.83344054773995	5.2201916278081	3.82077597174325	4.50058720125775
ADCK3	0.0290926434676435	1	24	0	0.395015324492332	4.05688975998382	0.458850727636383	0.11310406611547	4.57950868145081	4.45993636910189	4.26790878235924	3.251821209927	4.34107543596844	4.57691937429432	4.09889906333123	3.87726974292847	3.80979288591559	3.43214029271488	3.53179409750632	4.35746040583406	4.61389126609376
CDC42BPA	1	1	20	12	0.210116896246683	6.57602031222914	0.197125682639328	0.0299764406555652	4.9156786210899	6.59731166538472	6.46388439656426	6.49157145170471	6.82586642796841	6.44917254857127	6.53917505537299	6.85983448104303	6.89446182974052	6.81459732158692	6.82214509726571	6.8883250391728	6.66819925491095
JMJD4	1	1	20	10	0.111273961465153	4.18013424118588	0.154730192015027	0.0370156035876808	4.30209043683801	4.18355797501541	4.11816895236289	4.57851322829	4.31207226631769	4.421148082847	3.89439531297058	4.46483749639287	4.10199349408357	3.89860542496474	3.6803225623733	3.9635065551665	4.34516825178632
SNAP47	1	1	20	14	0.418319464372756	3.38030832540015	0.23712319814474	0.0701483933767106	2.66508545013143	3.93482795889718	2.02530105285571	4.27018679327209	2.87956347945129	3.12464370626046	3.07965774307092	3.0518473956029	4.41751269417764	3.25667851005203	3.36620064669432	3.28130260041275	4.20752680520394
ARF1	1	1	28	6	0.357605956448612	8.72226544255457	0.151588310165173	0.0173794653652246	9.22845647264222	8.82847518490331	8.82315419518415	9.01235426171491	8.35950414028015	8.39877641781396	8.6144697184258	8.34633412233422	8.86362991496632	8.70407301919285	8.87834035825953	8.87402032251803	8.55237639044292
C1orf35	1	1	20	10	0.147137317206787	5.23890734701243	0.124550095882244	0.0237740596716738	5.18813007877881	4.8679802248566	5.37236729795594	4.97103476184292	5.2485202820841	5.13351969284419	5.31403620284671	5.41843885613356	5.50804092650236	4.85414036518588	5.03943708118969	5.59750974578832	5.53036494721143
MRPL55	0.0481594158156658	1	28	20	0.323939092888653	5.25257044933598	0.205767358416488	0.0391746023020977	4.93553313444458	4.84408910689381	4.84606011113143	5.36224845746158	5.38010508820426	5.71946505184426	5.13965321712318	5.26058739487932	5.19327010048217	5.19972520190202	5.44451163905727	5.21540994625252	5.61446354216327
GUK1	0.759272267084767	1	20	0	0.0298263375147518	7.99008677368302	0.110198131340945	0.0137918566421463	8.12436036274264	8.08427474600994	7.97504432100477	8.14505913404545	7.91477719873634	8.16830521456674	7.82169692972359	7.73252791343531	8.01722513203405	7.96681969549256	8.17675111602065	8.10183361725663	7.69755174248109
GJC2	1	1	28	20	1.32731805028499	1.46629117197984	0.156976164792819	0.107056611805733	-0.143520440799451	0.898794163600483	-0.143520440799451	-0.143520440799451	1.73359074749619	2.11272346714772	1.27206713718618	0.918613108998112	1.81925186842251	2.44296078456659	3.07559532079613	2.65386025029055	2.46701667174861
IBA57	0.388468903781404	1	28	0	0.599594218423985	3.15892698378452	0.592046564684843	0.187420148589679	3.79402852996288	3.39194684717034	3.69310312299829	2.46017542375709	2.62038826059471	3.04148307530452	3.96583303996028	3.13507948677412	3.37163334047376	4.01347785274311	1.11068651897413	3.12807291972406	2.97100737545498
TRIM11	1	1	28	20	0.295509701670622	6.78315814344359	0.209298625280565	0.0308556310872491	6.58898307284192	6.89925367584296	6.5443735251372	6.30493627524003	7.26475828015945	7.34961087247013	6.53917505537299	6.85370416657336	6.76123138364486	6.41565916964181	6.90751652292052	6.87031724252293	6.75104106399296
RNF187	0.0290926434676435	1	28	20	0.320980313986806	8.48448040252081	0.215985481144626	0.0254565360396678	8.07374699203325	8.10201133166522	8.34169850120527	8.30303201510451	8.66351666099772	8.85506092970723	8.54181387514415	8.45358639218485	8.33814460794772	8.34686727913823	8.71140256285771	8.61935051724426	8.81334882269711
RAB4A	0.759272267084767	1	20	0	0.194475880024555	4.9161515456792	0.374542848244812	0.0761861884778546	5.933910610098	4.795086159319	4.64170840590597	4.88946690443523	4.65005698693293	4.690457361871	4.99347125546994	4.49665952132719	4.52005573223383	5.04627868785579	5.6203254830648	5.07571391829553	4.74405049114279
CCSAP	1	1	28	20	0.881242034761712	3.49987611800084	0.239082502983357	0.0683117044496772	1.93851410682596	2.73563154607541	3.08787238373867	3.69753153175087	4.31207226631769	3.8663499546991	4.13033257350534	3.55338461641874	4.18757431986632	3.43214029271488	3.17910566384188	3.82077597174325	3.40803880409976
NUP133	1	1	20	12	0.316432135103468	5.1285289869924	0.0965692302716019	0.0188298107540257	4.60452809194764	4.42814899927108	5.41580563984667	4.97103476184292	5.05203070898164	4.6348049891461	5.72770926541067	5.48340814837886	5.19327010048217	5.23171630117019	5.35892209763517	5.25295868994243	5.19012827328639
ABCB10	0.548683931808932	1	20	4	0.569543233710197	2.12666605240398	0.670526235385626	0.315294559118798	1.93851410682596	3.74145642225783	2.23384521519896	3.251821209927	1.73359074749619	2.53373339729027	2.53904651296698	2.6605525835125	0.516057694760746	1.09853925371774	3.07559532079613	2.53696179108029	0.871878664623546
TAF5L	1	1	28	0	0.841868382288901	3.12736004424558	0.278256589173853	0.0889749134212585	3.83688679798698	3.32447990951331	0.621430200703275	3.49182072860579	2.41749057009557	2.75867788247208	4.03389966523555	2.6605525835125	3.44297920204331	2.44296078456659	3.93812928403141	3.76987872878448	3.74300409199177
URB2	1	1	28	0	0.853006586844938	1.46712154492544	0.194562721333438	0.132615271043086	4.03393545399528	0.898794163600483	-0.143520440799451	2.73383557760066	0.775727526358268	0.479069990545184	1.82676129916193	1.75179879173879	0.516057694760746	2.20586737462056	1.47849147492039	1.9427269333918	0.451726371562817
GALNT2	0.548683931808932	1	28	6	0.691434327736476	6.54963013188049	0.348332196253249	0.0531834911650558	7.24694097822922	6.9782054056055	7.09824396244158	6.87734678961202	6.05864323436269	5.93062905600209	6.21929266204838	6.08501285716602	6.96281190179523	6.45684314889503	6.54051213461652	6.56168890274018	6.34620225295488
COG2	1	1	28	26	0.368114736076621	3.50203937070749	0.31678571183639	0.0904574958483098	3.33727751054988	3.57725994530961	2.97623917814198	3.56369979950076	3.02963310126675	4.13056709408545	3.93055630278138	3.66961485251138	3.63801284323149	3.85818801206245	2.22275413067557	3.9635065551665	3.34378842975321
AGT	1	1	20	8	0.267860469158896	4.71965194886657	0.114562475184162	0.0242735007634777	4.2711729086421	4.89148214090528	4.56660969908271	4.94435462647349	3.94736063041652	4.77010663024052	4.97627534024074	4.46483749639287	5.17242915315305	4.79112801968338	4.73421782858611	5.21540994625252	4.66737215278827
C1orf198	1	1	28	8	0.38133181637385	7.14420341549537	0.245236259718485	0.0343266065446263	6.61998803311891	7.32312179103545	7.18867203791581	7.52087074444737	6.74679322222399	6.98809370234624	6.92702656321863	6.98850308121243	7.8336206031386	7.20137536710723	7.09785786609404	7.43735383971804	7.22231778515023
TTC13	1	1	28	6	0.979390956058704	2.02985232568846	0.714802120624374	0.352144888363707	3.39577835659447	0.898794163600483	2.23384521519896	3.251821209927	0.775727526358268	1.93980295292015	1.0268935298497	3.0518473956029	3.44297920204331	2.98362403315668	1.11068651897413	2.27022559071744	0.451726371562817
ARV1	1	1	28	2	0.602677544367911	3.26540683955527	0.361286502684104	0.110640578781084	3.65724031981398	3.25370246600337	3.76204584414044	2.8533788726151	2.52250336936068	2.75867788247208	3.56695058852065	3.28839052062127	3.91390882979789	3.193105601353	2.84321805238965	4.17388893196511	2.58288382516223
C1orf131	1	1	28	0	0.305042019869535	4.60518394373811	0.0829206652391215	0.0180059398825692	5.48614463636031	4.81979567893203	4.35974353902452	4.91717177698736	4.923697381596	4.17025521278851	4.60328117553385	4.90508654856239	4.01101407680351	4.63242334077471	3.99597515926405	4.52028849333581	4.47081405949245
GNPAT	1	1	28	20	0.648706130106461	4.30166709389586	0.326066448109063	0.075800019153448	2.08792564986543	4.49103842996712	3.62069973691108	4.35366244075031	4.42474251556539	5.35633342115027	4.81152751533746	4.97452904583802	4.14541839693394	4.83344054773995	3.07559532079613	4.79940960352405	4.74405049114279
EXOC8	1	1	20	0	0.515968129645899	3.40788291946215	0.249065682859209	0.0730851642340217	4.74616458195032	3.63409398494813	3.46398621102222	3.41617179738397	3.98459897320349	3.91388466133393	3.69860045877002	2.86942563743456	2.4926020344562	3.12660167564159	2.40461027050051	3.20672113395219	3.46954937384047
SPRTN	0.548683931808932	1	20	2	0.273731251387033	2.91936616456275	0.569738263968263	0.195158206217546	3.45199916567621	3.32447990951331	2.41601616123955	1.67990649727089	3.51007621312413	3.04148307530452	3.20304788526295	3.72439718537981	2.35139822583205	3.25667851005203	3.99597515926405	2.86258220640917	1.87951701486721
EGLN1	1	1	28	18	0.975775809844588	4.38315309703689	0.342310395600652	0.0780968376012377	3.9583140650578	3.01779799041931	3.08787238373867	5.14513837655857	4.8038104738008	4.48548852984925	4.71115851215104	4.55827222683191	4.55267863388242	4.37033395975742	5.17081636088883	4.25014256108372	4.79299495852779
TSNAX	1	1	28	22	0.168891236943847	5.57995809432106	0.187028762150895	0.0335179510292813	5.7101430475315	5.18569580233613	5.57755351988894	5.65331069348707	5.86255709177907	5.51887370507638	5.8554660870777	5.83414819262727	5.84741242736255	4.9724648264328	5.42358556457814	5.34276537332335	5.58697180257263
SIPA1L2	1	1	28	18	0.193304344164573	4.73210486694171	0.12049808482971	0.0254639506557653	4.10578965937334	5.34738539785829	4.5275416217808	4.86121956558083	5.08669407195372	4.54708164808676	4.9234225133034	4.52779475829656	4.34486372172258	4.91451532228754	4.51433666107571	5.09651792280596	4.6933870597405
NTPCR	0.388468903781404	1	24	18	0.181052090194708	4.76522843495268	0.170274968143856	0.0357328028379288	4.97444077747848	4.55130053840829	4.56660969908271	4.08717926935193	5.03438162191135	4.57691937429432	4.84979827519207	4.49665952132719	4.73429309538242	5.29364589619639	5.01166199998119	5.15718831968477	4.61389126609376
PCNXL2	1	1	28	20	0.712487470224991	3.51212149956352	0.322999232403928	0.0919669870316473	1.93851410682596	3.25370246600337	3.37874600688131	3.06631173150815	4.28247404949149	3.54264593946525	4.22072157348841	4.05876202684008	3.21739586568801	2.82490201937091	3.93812928403141	4.45734494390033	3.27654275341902
KCNK1	1	1	20	6	0.524497284999833	2.12494080526772	0.265127525091708	0.124769369779364	2.46103990139115	2.0917018378884	2.57774171512764	2.46017542375709	1.33273602482327	1.74329733962817	2.10510187405276	3.49155827858135	1.31005611362646	2.44296078456659	2.22275413067557	2.27022559071744	1.46193788966607
COA6	1	1	28	12	0.35800673542238	4.01464176609139	0.100171436526764	0.0249515255315768	3.79402852996288	3.88886026219497	4.64170840590597	4.39365622265449	4.15760727127685	3.65880646190827	4.41191099921225	4.43229770012861	3.44297920204331	4.53322524715342	3.6803225623733	3.60543592777466	3.63975551236275
IRF2BP2	1	1	28	6	0.341767751524789	6.35529709517993	0.133064867942575	0.0209376313883887	6.76574187386996	6.05767726263042	6.83578267752775	6.47302461338135	6.03221052769979	6.03104796756496	6.24105334091012	6.3604867310067	6.69701389303399	6.16537612748234	6.17778562443985	6.62032875772964	6.24429742821015
TOMM20	0.759272267084767	1	28	10	0.165330865181224	6.16045697458613	0.209984111822001	0.0340858012138147	5.66328467038951	5.90438973832231	6.86741679526293	6.32575845854991	5.91171859975397	5.87166463662015	6.6408955595594	6.08501285716602	6.15420597020329	6.45006027849092	6.25088385049364	6.27276101372928	5.89787235290034
RBM34	1	1	28	18	0.474161219736315	5.51954224569428	0.220970554947535	0.0400342175331498	4.41953227768938	4.8679802248566	5.41580563984667	5.63674214877902	5.94043097385268	5.59375551805197	5.66469879651253	5.85884439971871	5.54093356040505	5.21580942320927	6.19022877038412	5.64064363348964	5.7194732529662
ARID4B	1	1	28	18	0.358442871814633	6.73663605199755	0.0937610562940531	0.0139180824925596	6.21952759880386	6.53151977411018	6.55412611593952	6.84885877625603	7.07925533761647	6.67288598544239	7.0553893011384	6.92560274015677	6.63742847528177	6.75530690827538	6.89996090009083	6.14876495232241	7.22677801271892
GGPS1	1	1	20	12	0.325458550711192	4.4959549968758	0.185418434894537	0.0412411678994524	4.52812931778989	3.74145642225783	4.44608075511084	4.97103476184292	4.65005698693293	4.00449872603855	4.51076686543686	5.01903396136075	4.14541839693394	4.83344054773995	4.39040157666001	4.72119303901782	4.24318771991567
B3GALNT2	1	1	28	6	0.467050064765357	5.07192645071759	0.381123925544963	0.0751438194635179	5.53901372134743	5.29547659559138	5.39424994924736	5.3004756683424	4.50382226099888	4.24649895096888	5.10842433779911	4.75529031299685	5.19327010048217	5.71172167583342	4.86415040513387	5.4915464869919	4.76873027441662
LYST	0.388468903781404	1	20	0	0.277098371555779	4.19561713158646	0.143253779822673	0.0341436731069179	4.72350320479542	4.18355797501541	3.82784368304379	4.1351531308713	4.60294003890508	4.3538037318542	4.43726722570915	3.92482778465313	4.34486372172258	4.53322524715342	3.36620064669432	4.48915996304216	3.69230324707535
NID1	0.548683931808932	1	20	12	0.162990820243625	6.73762028068519	0.156508202393824	0.0232290031010634	6.76018587003869	6.5240208601562	6.72790148090841	6.84885877625603	6.93452308208034	6.45721645081515	6.59656939550553	6.92560274015677	6.80250805415742	6.687720279346	6.2627147487072	6.97513920590959	6.88123080817755
GPR137B	0.548683931808932	1	28	0	0.220203367353514	3.77973408871002	0.394974531968019	0.104497968031084	4.391055877816	3.63409398494813	3.76204584414044	2.8533788726151	3.7011603427905	4.24649895096888	4.03389966523555	4.10077927728111	3.51096242397691	4.11987446367031	2.71129700682696	3.76987872878448	4.05535512149987
ERO1LB	0.548683931808932	1	20	18	0.546878712873603	2.57034066364679	0.680286043923915	0.264667658083395	2.75721654305885	2.38452109697838	0.621430200703275	1.9179140255417	3.28976243245586	3.27783342447824	2.62982033772009	3.3593400316113	2.94988228876972	3.25667851005203	3.17910566384188	1.24781311141902	2.20296793881591
LGALS8	1	1	28	14	0.376774191003514	3.93747974320041	0.13326412796231	0.0338450320138008	3.07620571680556	3.45639917788337	3.82784368304379	4.03755510069735	4.15760727127685	4.04775717172464	3.78013371684523	4.29426162269076	4.05722083608016	4.01347785274311	4.51433666107571	3.66235842369051	4.34516825178632
HEATR1	1	1	28	10	0.614237988482035	3.64628116508038	0.256239359756497	0.0702741637727895	2.66508545013143	4.52148410869545	3.95106804639	3.251821209927	4.31207226631769	3.76630709836833	3.07965774307092	4.10077927728111	3.44297920204331	3.93792132438285	3.87786680494019	3.28130260041275	3.46954937384047
MTR	1	1	28	0	0.222378805095229	5.59130319555116	0.148803606691184	0.0266134032598309	5.52597697361203	6.15798304616369	5.32758035356119	5.68588764084629	5.76961060216724	5.33902497791809	5.95537882422216	5.53028436640482	5.76628401694027	5.54349306784171	4.62846220809556	5.74973439097699	5.61446354216327
FMN2	1	1	20	2	0.671811612341446	3.64778991454774	0.256944590234626	0.0704384288168313	5.08523822440431	4.45993636910189	4.06459070974335	4.1351531308713	2.30422965881645	3.91388466133393	3.85730459862933	2.86942563743456	3.63801284323149	3.12660167564159	3.17910566384188	3.48437503893763	3.63975551236275
GREM2	0.00261476948976949	1	28	4	1.11610010562676	5.70293674574453	0.439078388105925	0.0769916286435336	7.61641167019831	6.84611791331816	6.26446824617178	6.04101085066921	5.03438162191135	5.19253136025154	5.2863971340448	5.4017288591288	5.7095476317412	5.51777526115398	5.26793282999802	4.84929323142977	5.20828521766337
FH	0.388468903781404	1	28	2	0.657149798180998	5.25050701094152	0.281899480813652	0.0536899541751305	6.02938419984767	5.6387830350786	5.91685805803802	4.77299933569917	4.71796707944594	5.00772064225227	5.50599922373459	5.04078194702874	5.21381426493141	5.183459638275	5.29122377187506	5.01143897571275	4.86343243456807
OPN3	0.0386260296416546	1	28	18	0.43594194747097	1.45095270140343	0.682613313365521	0.470458694280845	1.11108370047925	-0.143520440799451	1.48778670245275	-0.143520440799451	1.89875700274069	3.34873100721851	1.27206713718618	1.25265313499173	0.967004039627234	1.5682386568754	1.47849147492039	2.4097494525143	2.20296793881591
CHML	1	1	20	14	0.250199375447017	3.29276471871294	0.378552817655189	0.114965036980582	3.83688679798698	3.01779799041931	2.97623917814198	3.69753153175087	3.7879799494203	2.40657612090443	3.52025514104122	3.77717518832426	3.37163334047376	3.81660557996086	3.45137193418339	2.65386025029055	1.87951701486721
CEP170	0.0772071042383542	1	28	0	0.425120467562876	4.41149772465871	0.401241985900626	0.0909536876008856	4.97444077747848	4.49103842996712	4.3145567550669	4.27018679327209	3.94736063041652	4.17025521278851	4.90536568851324	4.52779475829656	4.81718929006815	4.37033395975742	3.36620064669432	4.66658881192435	4.27798838003297
SDCCAG8	1	1	28	16	0.255414459352275	4.25253846142559	0.25365857384771	0.059648743015172	2.75721654305885	4.76994604588068	4.40355790055425	4.54338831077815	5.2937285850241	4.6348049891461	4.33305347527268	4.33002843197637	4.38164545250793	4.0852734976168	3.6803225623733	3.71711999555955	4.40935855154248
AKT3	1	1	28	10	0.308632230351853	5.49545561230095	0.0640621458868523	0.0116572947552259	4.83340986950539	5.75864655996939	6.11435162857293	5.53312431415842	5.69293754045889	5.74597299089256	5.214890131458	5.91879637549254	5.40460885613798	5.45140054288714	5.11969119264239	5.07571391829553	5.64144118532799
ZBTB18	1	1	28	8	0.336283001790231	4.27447017933885	0.0408101075446441	0.00954740724169853	4.17423427254792	4.7183121148968	4.35974353902452	4.83240809227985	4.31207226631769	4.08975620700462	4.06676539490189	4.29426162269076	4.05722083608016	4.21896053912612	3.74922019815209	4.3225673332336	4.40935855154248
ADSS	1	1	20	2	0.0905594562079682	5.95478373115754	0.076399454203022	0.0128299292891651	6.0748516695022	6.3984131723149	5.94678125833176	5.90925691664464	6.09314996361218	6.04178610263533	5.84603041675145	5.84654913956512	6.1647965277283	5.76734637336394	6.0333216103879	5.97989556531229	5.41001797281069
DESI2	1	1	28	6	0.481442218320532	4.87561793968245	0.0717784083741225	0.014721909973692	5.63927211037741	5.02497978540782	5.13308194410324	5.40200816845018	4.45158695305734	4.54708164808676	4.77221380733966	4.72873927538292	4.92079148482468	4.34130328889333	4.7678144052149	5.28955489880602	4.40935855154248
COX20	0.548683931808932	1	20	10	0.408639123894245	3.54820921256826	0.402939194050383	0.113561283991687	3.39577835659447	-0.143520440799451	4.11816895236289	4.57851322829	3.7452231346756	3.48085903571258	3.81923508755698	4.05876202684008	3.69757462194504	3.72966266627297	3.36620064669432	4.28680937418343	3.79198347603323
HNRNPU-AS1	1	1	28	20	0.932860916618178	2.03253771869554	0.0284039155170511	0.0139746068453187	0.40442836398209	2.0917018378884	2.41601616123955	-0.143520440799451	2.41749057009557	3.04148307530452	2.22642310856589	2.27657614861564	2.73928441223658	2.73847288646202	1.11068651897413	3.20672113395219	1.87951701486721
HNRNPU	0.120192382848633	1	28	8	0.145852834140908	8.10715391215772	0.0974304673819403	0.012017838619769	8.20018007709339	8.22735592602244	8.33888035113798	8.20809705685834	7.92199376391991	7.96612726204372	8.1668331652527	7.94925933512163	8.28574002384591	8.08536466775861	8.01828735295026	8.18674482951516	7.92591886442659
EFCAB2	1	1	20	16	0.351857891536338	3.47046975678834	0.458764488526354	0.132190890766012	3.9583140650578	3.57725994530961	1.78143357037484	3.16204614445389	3.6087795911064	3.20327087927678	3.07965774307092	3.3593400316113	4.26836151384345	3.81660557996086	4.05159079894902	2.95661321626145	3.69230324707535
KIF26B	1	1	20	12	0.382850415142745	2.84406862305332	0.170277031054284	0.0598709291590438	3.87850851762643	1.91949497484897	3.37874600688131	2.12216051099794	3.56027184843447	2.75867788247208	2.10510187405276	3.21377053626933	3.37163334047376	2.6465341235078	2.56608773690098	2.7619925480769	2.46701667174861
SMYD3	1	1	28	18	0.248773927185341	5.85341247443555	0.144462474427973	0.0246800434889741	4.8751305811546	5.61073806094924	6.00482772279992	6.19606382976062	6.2156626747058	6.12492976189761	6.15960655126675	6.00982091063731	5.52458098311297	6.23805213687691	5.7934273445573	5.13724700496096	6.17212868025081
TFB2M	1	1	28	10	0.754191812281729	2.18974147167827	0.467480194506513	0.213486477994238	1.36643998565656	2.73563154607541	3.08787238373867	2.46017542375709	2.30422965881645	0.912559716605791	2.10510187405276	1.75179879173879	3.04467301241793	1.09853925371774	2.96408031137214	2.7619925480769	2.34102482029779
CNST	0.759272267084767	1	28	6	0.507622338696847	4.91425949815469	0.343953132820294	0.0699908364524601	5.12035720403239	5.92731058253919	5.20912425625723	4.80300949162426	4.09087242613498	4.48548852984925	4.77221380733966	4.75529031299685	5.38662557247989	4.53322524715342	5.11969119264239	5.03318368902423	4.86343243456807
SCCPDH	0.759272267084767	1	28	6	0.168005131630458	5.67772926529634	0.192950094622196	0.0339836729802448	5.51282134574279	6.0155172018016	5.97609640645034	5.74891444329278	5.4077850418705	5.66494168710666	5.7582116684259	5.26058739487932	6.15420597020329	5.75639168547704	5.48547463829677	5.94590776129083	5.2439276202792
AHCTF1	1	1	28	10	0.204489878930362	3.95957817235268	0.139674761134813	0.0352751619124676	3.7498579842059	4.18355797501541	3.54446981501666	3.93287241017493	4.02090026885447	3.71355783320034	3.52025514104122	4.36492993179319	3.63801284323149	4.04982224242581	4.55339025833457	4.45734494390033	3.88521935452534
ZNF670	1	1	24	18	0.321757550469898	3.25271669875165	0.483138193447959	0.14853374523314	3.00282435332305	3.9793761285392	2.72315153171117	3.93287241017493	3.34807440394583	3.71355783320034	3.37035210566524	3.8280903648317	1.31005611362646	3.97619416091843	3.45137193418339	3.76987872878448	1.87951701486721
ZNF496	0.0095169702982203	1	24	12	0.265200797573033	3.08437431160014	0.654045479256543	0.212051266539447	1.11108370047925	2.92973504935142	4.64170840590597	3.49182072860579	3.09919300457638	3.04148307530452	2.79584428435286	3.0518473956029	3.29657479922229	3.25667851005203	3.17910566384188	3.20672113395219	2.34102482029779
SH3BP5L	1	1	28	14	0.48525003272985	5.79680950474469	0.307708149688992	0.0530823290703503	5.56473903684243	6.09864017624673	6.24050862691873	5.74891444329278	6.39231965561969	6.30508241962204	5.01046461932489	5.77049229331761	5.49130904183508	5.24744970392108	5.70947106278025	6.11857103688622	5.85241433835335
ZNF672	1	1	28	20	0.447021026679909	3.6748500716241	0.166421086317162	0.0452864968838339	3.21263905586283	3.39194684717034	3.89077107946761	2.96377018803325	3.8295059794568	3.91388466133393	4.22072157348841	3.72439718537981	3.21739586568801	3.81660557996086	3.87786680494019	3.91748101312296	3.69230324707535
ZNF692	1	1	28	14	0.455889427394296	2.5965094960396	0.20881039513631	0.0804196539449609	2.34706398050019	1.49759015567285	2.85523805357272	2.73383557760066	2.79823744626517	3.12464370626046	2.22642310856589	2.76876588767599	2.35139822583205	2.73847288646202	2.40461027050051	2.7619925480769	3.27654275341902
ZMYND11	1	1	28	26	0.10860305039009	6.90530621108221	0.0422259328117372	0.00611499787568718	6.89811216132721	6.9671876874466	6.7703542359959	6.88438175649254	6.79475526290828	7.06379964471474	6.96238866468368	6.94303114081212	6.82938401128971	7.06152623579292	6.74833120083789	7.01393138559921	6.79375310528636
DIP2C	1	1	28	14	0.369273460663635	5.50975473159475	0.149156108346423	0.0270712791426291	5.37421318815246	4.52148410869545	5.55829932405178	5.6199811107948	5.5635606673357	6.09430965035086	5.17022040735036	5.61970094445629	5.58890774895097	5.54349306784171	5.48547463829677	5.76280850596625	5.81735546092721
LARP4B	0.388468903781404	1	28	10	0.357128822879767	6.02631782964373	0.310326242644438	0.0514951669355919	5.53901372134743	6.54640167067753	6.4004264527883	6.24060348187823	5.68164387084904	5.90733167501244	5.88340838090235	5.63407938548221	6.1857472281027	6.23805213687691	6.27444941561922	6.16854877901197	5.95275182946464
GTPBP4	1	1	20	2	0.167842139167873	6.21900236895381	0.103562952587223	0.0166526633120812	6.3211323433685	6.45471664757111	6.11435162857293	6.25152681123075	6.44001767207981	6.42476819136835	6.55083804189303	6.37767843180172	5.86050112276163	6.1403138022528	6.46058816057021	5.6120314721889	5.97413213566416
IDI2	1	1	28	24	0.709962031576043	2.27999713936295	0.574581615562679	0.252009796697912	3.39577835659447	2.0917018378884	2.23384521519896	2.12216051099794	1.33273602482327	3.12464370626046	2.33832869721034	2.12193444840977	2.35139822583205	3.77378896756028	-0.143520440799451	0.914546842079451	3.40803880409976
WDR37	1	1	20	6	0.709186851517611	2.18752052688411	0.749818822416489	0.342771102351448	2.22330534612055	3.57725994530961	3.82784368304379	2.30104476948154	1.5470410830498	2.75867788247208	2.71521922872531	2.27657614861564	0.516057694760746	2.82490201937091	-0.143520440799451	2.65386025029055	2.34102482029779
PFKP	0.269101639101639	1	24	22	0.279780785817314	5.6242993190922	0.373223977453866	0.0663591953911349	6.04774349510773	5.99396596722775	5.4989451908519	5.65331069348707	5.76961060216724	6.14498797839512	5.86484044598958	5.31514624019278	5.04063525185848	5.183459638275	5.35892209763517	5.58284036059001	5.98470463219723
PITRM1	1	1	28	14	0.346565113691475	4.90851835481568	0.114247773097537	0.0232754091640404	4.62912099846121	4.55130053840829	5.23360635740396	5.16837992975783	4.73991152034005	5.13351969284419	4.88707999629363	4.7813615284805	5.15128272239635	4.74753692221713	4.98334167244686	4.98936149793005	4.88616755703515
KLF6	1	1	28	4	0.242215752778853	8.04366526062846	0.0612131914670564	0.00761011174429128	8.21447108535343	8.45735115841748	8.1265282306095	7.63788367912284	8.11486547527937	7.96894308477943	7.83606655594892	7.85112716577269	8.01722513203405	8.07658374511128	8.09639203488846	8.06799947566047	8.11583278172776
AKR1C1	1	1	28	18	0.248424274411416	5.35641218829301	0.0432597659296891	0.00807625783994701	5.06735286038469	4.7183121148968	5.18421951888692	5.34194999980902	5.05203070898164	5.43989141520209	5.55315088099272	5.36771678077371	5.7095476317412	5.60585064238643	5.65664735182702	5.56802028289289	5.37829446255144
AKR1C2	0.388468903781404	1	24	18	0.366853794560981	4.60267730987776	0.387813385960618	0.0842582175222963	4.85442103311355	3.74145642225783	3.69310312299829	4.57851322829	4.18985168449277	4.60615248212797	4.43726722570915	4.43229770012861	4.52005573223383	4.95340579140952	5.80964783858565	5.3252457073232	4.6933870597405
AKR1C3	1	1	28	18	0.442237658742671	6.33183199414088	0.0458786031782161	0.00724570759626433	5.72162364013133	5.08736496082372	5.6879755284495	6.25152681123075	6.05864323436269	6.32280039000982	6.50959829794528	6.59904729912458	6.95673035239065	6.8766144367879	6.78160445906018	6.80229620823191	6.66819925491095
NET1	0.0481594158156658	1	24	6	0.445091105743549	4.3694750861288	0.383214057923211	0.0877025387190673	4.30209043683801	5.02497978540782	4.35974353902452	4.27018679327209	4.12462568410701	3.71355783320034	5.34115570224317	4.49665952132719	4.64634180919278	3.85818801206245	3.87786680494019	4.17388893196511	4.61389126609376
ASB13	1	1	28	14	0.807156848725957	2.19293768311553	0.376737507743151	0.171795810999935	1.58332290835637	0.469789243285097	3.37874600688131	2.12216051099794	2.71205167935746	2.53373339729027	2.10510187405276	2.41623494871856	3.29657479922229	0.790233401753058	3.27568394396651	2.86258220640917	1.19686695426661
FAM208B	1	1	28	16	0.366666585304546	4.4867564626212	0.139704834169693	0.03113715561198	3.87850851762643	4.10531773097801	4.26790878235924	4.43257115406088	4.62669085330228	4.96322594685066	4.19121669606868	4.83213174166592	4.30711964647505	4.81243940016177	4.66458233593137	4.60983630598464	4.66737215278827
GDI2	1	1	20	8	0.151152222224224	3.78468235019659	0.038859402713802	0.0102675466837484	3.27630384786384	4.18355797501541	3.82784368304379	3.63216697356392	4.28247404949149	3.8663499546991	3.89439531297058	3.72439718537981	4.41751269417764	3.48618575503843	3.53179409750632	3.82077597174325	3.27654275341902
ANKRD16	0.653978099446849	1	28	22	1.06231669016052	1.43184498430844	0.44558840155012	0.311198772516099	-0.143520440799451	-0.143520440799451	-0.143520440799451	0.565595681740873	2.18131366558055	1.24544691688149	2.71521922872531	0.918613108998112	2.01924513775248	1.75593354507792	2.01462258880931	2.53696179108029	2.69013317606669
FBXO18	0.182113153050653	1	28	10	0.500311632301035	5.83918455145023	0.42074120977308	0.0720547888263924	5.60248683967969	6.15798304616369	6.10110729298736	6.33605792771087	5.89225455962371	4.7957082915657	5.41958338939225	5.98759750492377	6.32445541162919	5.82090578250539	6.25088385049364	6.01310106064568	5.62801542130515
IL15RA	1	1	20	16	0.614834561865712	2.48532896402172	0.0939911539288322	0.0378183955884605	3.14603457077113	2.73563154607541	1.11868641333523	2.12216051099794	2.41749057009557	1.51574141544292	2.10510187405276	1.25265313499173	4.05722083608016	2.20586737462056	2.40461027050051	4.05137386304252	3.05366813446215
RBM17	1	1	20	8	0.176655116626587	6.37490633121822	0.193252146005845	0.0303145075339351	5.82103392226266	6.41472534071496	6.62060840292666	6.58952432893379	6.69156250534153	6.33157843873045	6.7562054887452	6.31658925949261	6.53502497143823	6.21423128050191	5.90331797384459	6.2818719473185	6.49413451858872
PFKFB3	1	1	28	20	0.156768324841591	5.13962646886029	0.0473720966906193	0.00921703103866303	4.85442103311355	5.25980319203387	5.28135837779344	4.61280325525544	5.2788160037152	5.35633342115027	5.12412327417016	5.27900388281232	4.94556991171425	5.09926178090541	5.84155175985637	5.3252457073232	4.58638851451955
ITIH5	1	1	28	18	0.468377820659662	4.84269070604054	0.103105865749678	0.0212910284815565	4.20727619203904	4.42814899927108	3.28815145863513	4.71103872637966	4.84488972502414	4.82086354334183	5.17022040735036	4.88117585992956	5.7095476317412	4.55867151009511	5.40235148752707	5.81395141329657	5.09574901035328
KIN	1	1	28	20	0.370799697539923	4.11285903211989	0.034661043719507	0.00842748157639666	3.65724031981398	3.79228293426651	4.48738606664864	3.81999543281849	4.55423219626235	4.3538037318542	4.03389966523555	4.61736107630673	4.14541839693394	4.67957657420513	3.17910566384188	3.48437503893763	4.64087951315261
ATP5C1	1	1	28	2	0.444254599700475	6.05024019871008	0.0452460890897168	0.00747839550227498	6.41604975389638	5.79648573193773	6.4844315682753	6.42558676242577	5.75890364685577	5.39033953031239	6.49759570106274	5.90700363210614	6.0089489529248	6.03546967237024	6.01944191772386	6.3869382601655	5.51585925117231
TAF3	1	1	24	12	0.387343599312708	4.6157648057527	0.347248841360538	0.0752310518351707	3.50611101717806	3.84137958596876	4.74749943312569	4.64629716126583	4.69568368528308	4.89380003951657	4.86855956036623	4.64602205956748	5.19327010048217	4.93409159829817	5.17081636088883	3.82077597174325	4.6933870597405
CELF2	0.388468903781404	1	24	22	0.190038896616213	5.98884203643284	0.264673520547083	0.0441944400832339	5.88369497115875	5.61073806094924	4.87747210224981	5.80930267217054	5.81166106900356	5.99834551824533	5.86484044598958	6.2340422557548	5.78012620856231	6.08884393729319	6.69693665594706	6.91199103229718	6.51616553650835
USP6NL	1	1	28	0	1.03757673898745	1.88410194850645	0.801204378945689	0.425244705882722	4.52812931778989	1.49759015567285	-0.143520440799451	1.67990649727089	1.5470410830498	1.24544691688149	2.53904651296698	2.41623494871856	1.31005611362646	2.54833516378743	1.11068651897413	1.24781311141902	2.46701667174861
PROSER2	0.0772071042383542	1	24	8	0.485636635610277	2.40029811966354	0.844669587588133	0.351901949457235	0.40442836398209	2.51129226139225	2.85523805357272	2.60348450962772	2.18131366558055	1.74329733962817	2.94471892120709	2.54355943810787	4.01101407680351	2.44296078456659	2.01462258880931	1.9427269333918	2.58288382516223
UPF2	1	1	28	18	0.413864202493808	6.00373982754599	0.177547218339263	0.0295727702131015	5.41721152946326	5.7458096975038	5.7055846258941	6.00273247100123	6.53720806075529	5.84738711884934	6.3317316503815	6.1057956089401	5.86050112276163	5.91257040996574	6.29763622964737	5.53791543891531	6.70702582117299
DHTKD1	0.759272267084767	1	20	16	0.245861990949405	5.0512811965228	0.323085106931848	0.0639610218402122	5.12035720403239	4.91460733274806	3.76204584414044	3.93287241017493	5.75890364685577	5.00772064225227	5.34115570224317	5.01903396136075	5.42237073404871	5.68885706431587	4.98334167244686	4.74773919938046	5.54472624519352
SEC61A2	1	1	24	10	0.602979933797192	2.82952575019021	0.259257054698661	0.0916256212480953	2.34706398050019	3.25370246600337	3.28815145863513	3.33633557408249	1.89875700274069	2.85923311884461	3.07965774307092	2.76876588767599	2.62120925395765	3.48618575503843	2.40461027050051	1.74608967210294	3.46954937384047
NUDT5	0.120192382848633	1	20	16	0.176731785693873	4.87218017413648	0.272760643922241	0.0559832834939409	5.04924298185497	4.5805132038215	4.64170840590597	4.99723044015047	5.06946649422818	4.71749866524255	4.83078979388816	5.01903396136075	5.06345405834294	5.09926178090541	5.17081636088883	4.21251948597399	4.52975831291966
CDC123	1	1	28	2	0.263879897193949	6.23054748436571	0.249481608859102	0.0400416832525753	6.19502811124881	6.21498107892722	6.37863799531983	5.85299081780277	6.00528447439742	5.71946505184426	6.37829601237361	6.25279852437899	6.71153350842929	6.23805213687691	6.67939006578722	6.00211726240344	6.31302737635623
CAMK1D	1	1	20	14	0.41649821920318	1.98784148937397	0.134890958408505	0.0678580053437691	-0.143520440799451	2.83594522993861	0.621430200703275	2.12216051099794	2.30422965881645	2.11272346714772	1.97263376678769	1.52370603684634	2.4926020344562	2.20586737462056	2.84321805238965	1.9427269333918	2.78995838108486
OPTN	0.759272267084767	1	28	20	0.447159754428215	8.62267824738975	0.207610338041885	0.0240772451534687	8.15643751795849	8.3826135069062	8.37509377978586	8.36218028642037	9.02025637347247	9.01482799104726	8.7784548577241	8.84829615286707	8.36823920877208	8.74066313170256	8.57572027722012	8.55316430301749	8.7894269006431
MCM10	1	1	28	20	1.04242678327922	1.4678703268786	0.232604873593259	0.158464184018141	-0.143520440799451	2.24552782558522	-0.143520440799451	1.67990649727089	2.52250336936068	2.11272346714772	2.53904651296698	1.25265313499173	1.31005611362646	1.3524201774911	2.84321805238965	0.914546842079451	0.451726371562817
PHYH	1	1	28	24	0.310044105362848	4.91636050988847	0.0444867713932659	0.00904872034989864	5.23694893269922	4.25777248180286	4.78110672515531	5.21376907242701	4.42474251556539	4.690457361871	5.25821819796827	4.80696995683192	4.84379563113188	5.27841093572722	5.35892209763517	4.89750953820014	4.90854995292802
SEPHS1	1	1	28	24	0.417915452114722	4.4030442021856	0.31582213143882	0.0717281310239971	4.8751305811546	4.25777248180286	3.28815145863513	4.67903107657791	3.90913557967853	4.421148082847	4.73179871037638	4.55827222683191	4.26836151384345	4.50732209216644	4.30143801280915	4.35746040583406	4.76873027441662
BEND7	1	1	28	22	0.655867544857604	3.34290032473994	0.291258325912804	0.0871274335514213	3.14603457077113	3.39194684717034	2.85523805357272	2.30104476948154	3.6087795911064	4.24649895096888	4.1610957873201	3.28839052062127	4.26836151384345	3.43214029271488	2.84321805238965	2.86258220640917	2.78995838108486
PRPF18	0.759272267084767	1	20	12	0.271901917591719	4.81872497320799	0.275370947390818	0.0571460186920554	3.7498579842059	4.7183121148968	4.78110672515531	4.67903107657791	5.2937285850241	5.28581771408598	4.46218548779691	5.35040524486709	4.86992016721175	4.76949710306643	4.30143801280915	4.58060029071791	5.44105889539691
FRMD4A	1	1	28	20	0.357089854958935	3.53999295743452	0.0127697290685062	0.0036072752748527	2.66508545013143	3.93482795889718	3.62069973691108	2.96377018803325	4.12462568410701	3.71355783320034	3.47199760992053	3.28839052062127	3.69757462194504	3.6371422866925	3.81497697056485	3.35221728947919	3.74300409199177
FAM107B	1	1	28	0	0.474946616373588	3.04075016233281	0.146567233272433	0.0482010114109439	3.39577835659447	3.45639917788337	1.48778670245275	3.69753153175087	2.87956347945129	2.40657612090443	3.31671122300271	3.55338461641874	2.73928441223658	2.90644470549863	3.27568394396651	3.35221728947919	2.97100737545498
HSPA14	1	1	20	0	0.331605660212584	4.34956064585925	0.217249965478816	0.0499475655513933	4.89554705061639	4.95977453837613	4.16982847141025	4.08717926935193	4.65005698693293	4.3538037318542	4.13033257350534	4.55827222683191	3.44297920204331	4.48094533753824	4.39040157666001	4.09337890000557	4.44041351378346
DCLRE1C	0.269101639101639	1	24	22	0.325785836254048	3.30277487817472	0.378439720169079	0.114582353968437	3.55826642967545	3.17927279315463	2.97623917814198	3.06631173150815	3.6087795911064	3.76630709836833	3.47199760992053	4.18131174720341	2.4926020344562	3.25667851005203	2.56608773690098	4.00810905028122	3.13184831696958
RPP38	1	1	28	24	1.08976019373261	3.13235687569478	0.557505575625264	0.177982777106649	3.9583140650578	2.0917018378884	1.48778670245275	3.16204614445389	3.09919300457638	3.76630709836833	3.96583303996028	3.66961485251138	2.4926020344562	3.72966266627297	2.84321805238965	3.20672113395219	2.69013317606669
NMT2	1	1	28	16	0.21535244265162	5.70959770059573	0.127705279602925	0.0223667736852284	5.66328467038951	5.79648573193773	5.4989451908519	5.79444093193699	6.11009868102883	6.07352912738357	5.7582116684259	5.89511369858735	5.38662557247989	5.6538660015712	5.17081636088883	5.68252524853727	5.76924432181383
FAM171A1	0.388468903781404	1	20	14	0.506536528948584	4.78333785369591	0.350415804489298	0.0732575902449677	2.92550954971208	4.32835533386598	4.87747210224981	5.12151626713259	5.15361805478563	5.37343666917636	4.43726722570915	4.36492993179319	5.27374768952338	4.9724648264328	4.7678144052149	4.94416638613861	5.07610897445351
ITGA8	1	1	28	14	0.709198500085349	4.63061857220012	0.188722937409769	0.040755448644111	2.56666703509344	3.51809481994805	4.44608075511084	3.9861630259162	4.84488972502414	5.0294637471967	4.24963511346876	5.22303377229483	5.17242915315305	5.19972520190202	5.33670709827451	5.2713728312496	5.47144598682117
FAM188A	0.759272267084767	1	24	0	0.410471428095741	3.90136277441799	0.400497215661677	0.102655722838137	4.76847549948798	4.10531773097801	3.89077107946761	3.87753758193324	3.7879799494203	3.34873100721851	4.6255116242432	4.52779475829656	2.19485963537634	3.68414401869497	4.20662590015293	4.35746040583406	3.74300409199177
PTER	1	1	20	6	0.19568876799495	2.77386186468691	0.248998790485357	0.0897661104380415	2.08792564986543	2.73563154607541	3.08787238373867	2.30104476948154	2.79823744626517	2.75867788247208	2.53904651296698	2.76876588767599	2.35139822583205	2.6465341235078	3.17910566384188	3.66235842369051	3.46954937384047
RSU1	0.548683931808932	1	28	6	0.340393598223339	7.00184072863266	0.184241926875071	0.0263133558753556	7.3724174099371	7.45909740930603	7.23790925881447	7.34844671060995	6.68025802428248	6.80481926433533	7.0877745210295	6.74529403235423	7.13426995378346	7.13948255481384	6.59767730284851	6.98632952901094	6.54502646358018
VIM	1	1	28	6	0.294688450867404	10.4268099621104	0.0876416806349711	0.00840541651314727	10.6132750635056	10.6694759588701	10.7249636101899	10.8056784104498	10.303627724507	10.1976742778644	10.3659791029094	10.1654328098664	10.5171184060202	10.2102435184278	10.2526238792746	10.6611718731107	10.1159085665328
PTPLA	1	1	28	0	0.254358946277068	5.77444369340379	0.212726202566568	0.0368392548029462	6.3510083666836	5.55295761833403	5.67014884113982	6.09051830859675	5.70414348750694	5.39033953031239	6.21929266204838	5.94209655792172	5.99714531254907	5.76734637336394	5.19571521345079	5.56802028289289	5.48640284156059
STAM	1	1	28	22	0.512213038026647	4.55076344101815	0.175264062480415	0.0385131120859148	5.17148299206627	3.79228293426651	4.11816895236289	4.08717926935193	4.8038104738008	4.54708164808676	4.64740471631757	4.36492993179319	4.84379563113188	4.70258757148771	4.59141448278896	4.63849160608398	4.6933870597405
NSUN6	1	1	28	18	0.543180421452112	2.47524543944843	0.18325456868642	0.0740349081209723	2.08792564986543	2.24552782558522	1.78143357037484	2.73383557760066	2.87956347945129	2.85923311884461	2.87220108593646	2.6605525835125	2.19485963537634	3.0568833468849	2.01462258880931	2.4097494525143	2.34102482029779
ARL5B	0.120192382848633	1	24	6	0.600066234332045	4.08242182383558	0.622186558308979	0.152406239520935	4.62912099846121	4.66476139612511	4.93831585356795	4.1351531308713	3.28976243245586	3.27783342447824	4.00026773990585	3.87726974292847	4.86992016721175	3.58855756250353	3.36620064669432	3.9635065551665	4.47081405949245
PLXDC2	0.548683931808932	1	28	20	0.369355911831851	5.63168815343144	0.180609627380637	0.0320702465157965	4.70048018204979	5.62482869375574	5.6879755284495	5.14513837655857	5.94043097385268	5.90733167501244	5.82697189669941	5.80902185960984	5.25404523522655	5.71172167583342	5.67447102381541	5.62640848279457	6.1905121301614
CASC10	0.0986997435434935	1	24	20	1.03203728974168	1.24712279106341	0.801909505491755	0.643007658298003	2.56666703509344	-0.143520440799451	-0.143520440799451	0.565595681740873	1.08094830016191	1.51574141544292	1.48156509460044	0.483160316193418	0.967004039627234	1.92199662170103	2.71129700682696	2.4097494525143	1.19686695426661
SKIDA1	1	1	20	10	0.461677601171335	0.848873672150753	0.284960688160661	0.284960688160661	-0.143520440799451	0.469789243285097	1.11868641333523	0.565595681740873	1.08094830016191	0.912559716605791	1.0268935298497	1.94870438763507	0.967004039627234	-0.143520440799451	1.77131951437084	-0.143520440799451	1.46193788966607
MLLT10	1	1	28	18	0.68769483241787	3.64687270085041	0.222119846536611	0.0609069371916423	1.36643998565656	3.25370246600337	3.62069973691108	3.81999543281849	3.40412075398645	4.690457361871	4.30577979052846	4.05876202684008	3.13361774521147	4.2505325368355	4.15677601348424	3.12807291972406	4.17096202548302
DNAJC1	1	1	28	20	0.120002486566978	6.49036883947638	0.0757653901379161	0.0116735107066779	6.43011365514679	6.41472534071496	6.16614559023282	6.44474948448618	6.59854481074171	6.45721645081515	6.60218521910011	6.63523631463204	6.50199579174399	6.56752493206164	6.34292097429537	6.37846914058868	6.7877282605486
COMMD3	0.759272267084767	1	28	2	0.194317681408193	5.59638287852168	0.208939840950651	0.0373348009752049	6.09264487998983	5.69328861347667	5.7055846258941	5.68588764084629	4.94274455968146	5.50341938288513	5.66469879651253	5.43495752376561	5.76628401694027	5.55618207030087	5.5253065993495	5.21540994625252	5.920075276338
LOC100499489	1	1	28	22	1.47734655983392	2.16757251733535	0.429385815312123	0.198095247968902	2.75721654305885	-0.143520440799451	0.621430200703275	1.03892045878095	2.18131366558055	2.85923311884461	2.71521922872531	1.75179879173879	3.21739586568801	3.12660167564159	2.56608773690098	2.4097494525143	2.69013317606669
PIP4K2A	0.269101639101639	1	24	12	0.244216986231917	5.33548007141423	0.338507448101614	0.0634446092143098	4.67708378349157	5.34738539785829	4.90821470471296	6.13838308516899	5.39401144844325	5.05088401754488	5.41958338939225	5.27900388281232	5.69500791514204	5.81035178993683	5.17081636088883	5.13724700496096	4.99476069993025
MSRB2	1	1	28	20	0.18263888977648	5.55936858912134	0.0925127993255414	0.0166408824747782	5.08523822440431	5.61073806094924	4.99669710288414	5.49686253177422	5.62381005661164	5.62265283461918	5.66469879651253	5.57568528665377	5.76628401694027	5.4100586507968	5.74364206738293	5.78860657197423	5.82913667015328
OTUD1	0.182113153050653	1	20	14	0.283667797948896	1.72348957318471	0.311346874983017	0.18064912014971	1.58332290835637	1.49759015567285	1.78143357037484	2.12216051099794	1.89875700274069	1.51574141544292	1.27206713718618	1.52370603684634	2.62120925395765	1.75593354507792	-0.143520440799451	2.27022559071744	2.20296793881591
KIAA1217	0.269101639101639	1	28	16	0.42347987793264	1.7293773228828	0.841857723851648	0.486798174529262	-0.143520440799451	1.22903826040335	1.78143357037484	2.46017542375709	1.5470410830498	2.26711850069662	2.10510187405276	0.483160316193418	0.516057694760746	2.54833516378743	2.22275413067557	2.86258220640917	2.78995838108486
ARHGAP21	1	1	28	14	0.550338322865459	6.88690865314388	0.0969579484671675	0.0140785878469444	6.08377570572796	6.30524232037328	7.16976605140059	6.62355669081068	7.37052578947823	7.41301709044852	6.89992429497087	7.23480566810259	6.85576843912177	7.26072179407777	6.86157758678551	6.50056421402206	7.01101913762903
PRTFDC1	0.0481594158156658	1	20	6	0.573711825849998	1.0370250264849	0.625734904433404	0.603394217547858	-0.143520440799451	1.72391076161669	1.48778670245275	1.03892045878095	0.775727526358268	0.912559716605791	1.48156509460044	1.52370603684634	0.516057694760746	0.790233401753058	0.615788778723578	2.11574934681541	1.46193788966607
APBB1IP	0.182113153050653	1	28	12	0.180004767327366	4.17811062548707	0.359806137630169	0.0861169485162266	2.75721654305885	4.32835533386598	4.3145567550669	4.54338831077815	4.15760727127685	3.91388466133393	4.27798055422872	4.05876202684008	4.41751269417764	4.55867151009511	4.55339025833457	4.55075953555611	4.20752680520394
ABI1	1	1	28	4	0.321033692240243	5.31191096756807	0.108505897119872	0.0204269043254595	5.31481292578643	5.83335776592158	5.72298138122308	4.99723044015047	5.2331304604676	5.0719908998953	5.2863971340448	5.0622069542232	5.40460885613798	5.21580942320927	5.11969119264239	5.68252524853727	5.13424472971246
ANKRD26	1	1	28	20	0.519634022839541	4.61242608849215	0.01993662400376	0.00432237256950333	4.23957826826279	4.81979567893203	4.35974353902452	4.08717926935193	5.05203070898164	5.09279343218691	4.97627534024074	5.38482304857306	4.79008303808088	4.70258757148771	4.59141448278896	3.35221728947919	4.50058720125775
YME1L1	1	1	24	0	0.140255606871613	6.66858525528092	0.0670768399069448	0.0100586312297389	6.81480590764308	6.97270706415235	6.38957335647929	6.77507596598158	6.77363539944971	6.70701754898624	6.61335170837635	6.75190165997454	6.51860490112368	6.72190934054025	6.28608940407838	6.9178473652651	6.51616553650835
MASTL	1	1	20	4	0.515190040291655	2.4780793582246	0.461911789866549	0.186399111204204	2.84381561704113	3.17927279315463	3.82784368304379	1.39472305060686	2.79823744626517	2.65058536388103	2.33832869721034	2.41623494871856	2.19485963537634	1.92199662170103	1.47849147492039	3.12807291972406	2.78995838108486
ACBD5	0.269101639101639	1	24	10	0.686902774445745	4.15704046403085	0.506581305736582	0.121861047569736	3.65724031981398	4.25777248180286	4.11816895236289	4.94435462647349	3.40412075398645	3.27783342447824	4.09889906333123	4.7813615284805	4.14541839693394	5.26301337440713	3.81497697056485	3.28130260041275	4.55835125950258
RAB18	0.759272267084767	1	28	6	0.321354864816257	7.27735292247757	0.175735458060364	0.0241482665376266	7.61333335796884	7.557875891171	7.56173608637315	7.34844671060995	7.07494549297687	6.88452846078771	7.32019765095053	7.31284834851313	7.18717508906972	7.2989717986392	7.38442712677294	7.15448962538732	7.01618161891361
MKX	1	1	28	2	0.561180542583314	4.2636320689075	0.37664825936366	0.0883397660202353	4.72350320479542	3.84137958596876	4.44608075511084	4.39365622265449	3.7011603427905	2.75867788247208	4.55776546542476	4.61736107630673	4.52005573223383	4.72523729791641	4.05159079894902	4.79940960352405	4.20752680520394
WAC-AS1	0.759272267084767	1	28	20	0.242553928786468	5.45816086696763	0.284692839903295	0.0521591149184032	5.37421318815246	5.27775015267419	5.23360635740396	4.97103476184292	5.93092353370512	5.56426753426072	5.44480629578931	5.82163972622963	4.73429309538242	5.183459638275	5.88812255948934	5.59750974578832	5.75696159924386
WAC	0.548683931808932	1	28	14	0.0218618232008691	7.67788044910198	0.112877730008448	0.0147016785109816	7.09191755056699	7.68435885171017	7.70868820181035	7.71882442124534	7.89045789052596	7.5547053060851	8.04016470498344	7.57003303232868	7.67597412141971	7.84542944992846	7.86374001115349	7.71132228794325	7.52720812214209
BAMBI	0.0290926434676435	1	24	10	0.260329839273209	2.72306815462291	0.390644622345902	0.143457526644242	2.34706398050019	2.73563154607541	3.62069973691108	3.06631173150815	2.95654869781585	2.11272346714772	2.62982033772009	2.6605525835125	2.73928441223658	2.73847288646202	2.84321805238965	2.27022559071744	2.34102482029779
PTCHD3P1	1	1	28	0	0.270804766672231	5.37733992928936	0.0758903872302656	0.0141129979187116	5.55193371823029	5.62482869375574	5.13308194410324	4.88946690443523	5.5635606673357	5.21167743751719	5.50599922373459	5.0622069542232	5.7523077262978	5.19972520190202	5.77702240471316	5.3600748357299	5.22621648628642
SVIL	1	1	20	8	0.239524866826708	4.673337230863	0.136528700987853	0.0292143909680237	3.55826642967545	5.12750505424562	4.93831585356795	5.23593913649191	4.96154354070339	5.11330026693594	5.30028285589533	4.33002843197637	4.48667804566745	4.04982224242581	4.83274777537403	4.35746040583406	4.52975831291966
KIAA1462	1	1	20	2	0.252906212938943	7.10658459103588	0.131255182565675	0.0184695166692644	7.47094168955701	7.36988553100595	6.90600827981584	7.22086794096681	7.11327829321034	7.27875759432886	7.44731820004559	7.15728480665031	6.84263654012948	7.00711220724395	7.0845881744623	6.78317456869922	6.87556112192903
MTPAP	1	1	20	18	0.381866818074976	3.731782097523	0.0367362269862277	0.00984415113910637	5.06735286038469	2.73563154607541	4.48738606664864	3.87753758193324	4.02090026885447	3.48085903571258	4.19121669606868	3.0518473956029	3.29657479922229	4.21896053912612	2.40461027050051	3.86993861814307	3.79198347603323
ZNF438	1	1	28	18	1.2197700354561	2.99310819869456	0.51036286670837	0.170512668713735	3.07620571680556	0.898794163600483	1.78143357037484	4.1351531308713	3.34807440394583	3.9599029978073	3.96583303996028	3.42696329615	2.73928441223658	3.43214029271488	2.71129700682696	2.11574934681541	3.20600878316326
ZEB1	1	1	28	20	0.479466846623281	7.7757710448331	0.082391966240744	0.0105959866572322	6.77127656287702	7.3445661229798	7.43022908619506	7.48429570605566	8.12740628758015	7.92901248028149	8.04635743760815	8.0000996946871	7.62702945098972	8.23294068497843	8.24692549448776	7.6633249482135	8.13018907519023
ARHGAP12	1	1	20	6	0.214222324520746	6.33794382730387	0.155613331529669	0.0245526523695724	5.92400633730722	6.51648276421352	6.20380618150979	6.20732831589178	6.05864323436269	6.05244490274128	6.43603755566804	6.69817334765179	6.35251969516718	6.42260532812956	6.63456658474608	6.74415375013007	6.34620225295488
KIF5B	1	1	28	20	0.26484778412572	8.60799550040907	0.0542985594787879	0.00630792145235294	7.99077943839152	8.41134981903455	8.67906779180901	8.49450342380166	8.7937943975541	8.64576287705971	9.03041051821069	8.87729331852634	8.45493028276265	8.7790569274056	8.58281616832257	8.46191598797669	8.66840595637215
EPC1	1	1	28	20	0.400587749894611	5.85251828252975	0.0319198060403245	0.00545402927413448	5.32989384439954	5.67985405443413	5.43704399668701	5.65331069348707	5.98705046722765	6.18428668650318	6.17476116677351	5.9763560953598	6.38910920058318	5.87254779275693	6.06068671103182	5.2713728312496	6.0465624588499
CCDC7	1	1	28	20	0.833773211795736	2.19805768146209	0.167874598930837	0.0763740644054306	-0.143520440799451	1.72391076161669	1.48778670245275	1.39472305060686	2.62038826059471	1.93980295292015	2.79584428435286	3.28839052062127	1.81925186842251	2.20586737462056	3.36620064669432	3.28130260041275	2.69013317606669
ITGB1	1	1	28	18	0.194671146077227	9.04981342025206	0.0150540022429431	0.0016634599570036	8.48757207144973	9.03515178307959	8.87270693092285	8.90921025814867	9.46352678704624	9.14502323772359	9.09655883776021	9.287473236877	9.15011196619899	9.1957181985233	9.14922146507248	8.83431824263664	9.01763161719856
NRP1	1	1	28	14	0.254264151730717	6.60417977355312	0.17961765746668	0.0271975723898327	6.29062452644099	6.48593022981848	7.00176657506882	6.86317309870564	6.99051283168292	6.83599998373351	6.79595186787225	6.51608415866449	6.40706174395298	6.32958703079504	6.35402349418997	6.50834793474141	6.58726335818826
PARD3	1	1	28	20	0.155231101051429	5.22983880563112	0.0426321949390132	0.00815172255273143	5.06735286038469	5.24163015798472	5.13308194410324	5.02295894160131	5.47474698098795	5.33902497791809	5.18526451716597	5.45128919391217	5.33129030914282	5.08181606060137	5.31414466970628	4.98936149793005	5.32936162299059
CUL2	0.388468903781404	1	28	4	0.497605206629507	3.43444436940798	0.312752948699053	0.0910636234160241	3.79402852996288	3.88886026219497	3.89077107946761	2.8533788726151	3.51007621312413	3.04148307530452	3.42206985569692	3.42696329615	3.69757462194504	3.77378896756028	2.96408031137214	2.7619925480769	3.69230324707535
CREM	1	1	20	6	0.524584183660233	3.19480701214385	0.28118109013154	0.0880119171714399	2.56666703509344	3.84137958596876	4.06459070974335	1.67990649727089	3.22899392356567	3.41630709761202	3.20304788526295	3.97086799070439	3.86278987978215	2.90644470549863	3.53179409750632	3.04488875017836	2.58288382516223
CCNY	0.548683931808932	1	28	12	0.0985104032823413	6.83261051008249	0.170429190255164	0.024943495608841	6.76018587003869	6.84611791331816	6.85957305702738	7.3123871535535	6.85128953169283	6.8785509236295	6.64634178351133	6.59169927355935	6.96886792255881	6.86646162121722	6.72286277609677	6.99189230865795	6.68125789081258
FZD8	1	1	28	0	0.531622932450703	2.85235293978821	0.245783928503081	0.0861688345346668	2.75721654305885	3.01779799041931	1.11868641333523	2.73383557760066	1.89875700274069	2.65058536388103	3.20304788526295	2.41623494871856	3.21739586568801	3.37599114580315	2.71129700682696	4.13419545395355	3.69230324707535
ZNF248	0.759272267084767	1	20	18	0.35246727576384	3.48151502578798	0.35383874931136	0.101633555130579	3.07620571680556	3.74145642225783	2.57774171512764	3.251821209927	3.7452231346756	4.38786882215429	3.96583303996028	2.86942563743456	3.51096242397691	4.2505325368355	3.07559532079613	3.04488875017836	3.58522123045841
ZNF25	1	1	28	8	0.244931217689739	5.0042232413793	0.298691314064756	0.0596878475754069	3.87850851762643	4.89148214090528	5.0250250439732	5.14513837655857	4.55423219626235	4.7957082915657	5.12412327417016	5.26058739487932	5.12982171936499	5.61800512703822	5.38080020555491	5.6120314721889	4.90854995292802
ZNF33A	1	1	20	0	0.203136257092139	4.33891666951243	0.00759248203196071	0.00174985661405059	4.47485236965573	4.52148410869545	4.44608075511084	4.43257115406088	4.65005698693293	4.421148082847	4.79200457042662	4.33002843197637	4.18757431986632	4.95340579140952	3.81497697056485	3.54617493397983	3.83935446915123
ZNF37A	1	1	28	18	0.177308842189899	5.77101622665394	0.105485506308041	0.0182784976103251	5.0123266272207	5.90438973832231	5.67014884113982	5.92298712741609	6.04107534936099	5.84738711884934	6.07328514834125	5.87103575930214	5.3499722155848	5.9987572453854	6.0333216103879	5.37717907890758	5.89787235290034
ZNF37BP	0.548683931808932	1	28	18	0.193886553934269	2.87471699749628	0.483734661657956	0.168272098463696	2.56666703509344	2.73563154607541	2.85523805357272	2.46017542375709	3.34807440394583	3.12464370626046	2.87220108593646	3.13507948677412	0.967004039627234	3.43214029271488	2.84321805238965	3.86993861814307	3.05366813446215
ZNF33B	1	1	24	0	0.446935428703243	3.59176303255411	0.381458881005891	0.106203799512529	4.83340986950539	3.9793761285392	3.08787238373867	3.69753153175087	3.98459897320349	3.8663499546991	4.1610957873201	3.72439718537981	3.04467301241793	3.5382794900112	2.40461027050051	3.54617493397983	3.20600878316326
BMS1	0.548683931808932	1	28	4	0.0889475204844778	6.84441855638876	0.0431208648721789	0.00630015019054157	7.14830296048179	6.96164711391891	6.87521811865214	6.89834960602679	6.89595176716549	6.84828599383168	6.6299410418029	6.91386572808288	6.95673035239065	6.73312798663876	6.62543231632612	6.67667793808286	6.82350560477724
CSGALNACT2	1	1	28	18	0.222379476644802	4.54604272518691	0.0152403662156008	0.00335244676235949	4.3620060639562	4.18355797501541	4.56660969908271	4.77299933569917	4.25225585641638	4.60615248212797	4.99347125546994	4.99695311029017	4.52005573223383	4.76949710306643	3.74922019815209	4.79940960352405	4.52975831291966
HNRNPF	1	1	28	6	0.486786753764844	6.95878855963949	0.223616790880627	0.0321344425059255	7.40838195412391	7.01076253349086	7.29136392478256	7.29665281418772	6.51192406999665	6.4652157519753	6.82505915257785	6.66354781452735	7.26798402737011	6.77715002357342	7.07790727647016	7.441425247566	6.56629947330986
CXCL12	1	1	28	6	0.405341482208219	6.39764426783877	0.00860833365517755	0.00134554740694977	7.57587199062756	6.88175830572365	6.28803644668307	6.52796480178179	6.05864323436269	6.19394634847783	6.2046010300802	5.96502640494923	6.38004845403084	6.04450364133125	6.1269112279525	6.55418845110357	6.36250793655487
RASSF4	1	1	28	22	0.509195481400793	4.2650368685035	0.256432311113421	0.0601242894304444	3.79402852996288	3.63409398494813	3.54446981501666	2.8533788726151	4.18985168449277	4.74404242854931	4.24963511346876	4.72873927538292	4.38164545250793	4.99127535730065	4.4741964032181	4.45734494390033	5.17173990014447
C10orf10	1	1	20	12	0.265473243949723	6.636279711707	0.0692001551330993	0.0104275525052122	5.97286144940903	6.26081747625828	6.4218907375116	6.25152681123075	5.84241362998966	6.30508241962204	6.43603755566804	6.79732659955248	7.11801255273972	7.37971391260208	7.13050774078232	7.08331838887138	7.18154279887107
C10orf25	1	1	20	8	0.402218456904866	1.43134374181601	0.260513424363872	0.182006192330395	1.11108370047925	1.22903826040335	2.02530105285571	1.67990649727089	1.08094830016191	2.26711850069662	2.10510187405276	0.918613108998112	2.4926020344562	0.397617649676313	0.615788778723578	1.9427269333918	0.871878664623546
ZNF22	1	1	28	6	0.195870740073356	5.3785593962346	0.1045254833791	0.0194337322838297	5.48614463636031	5.33028914915139	5.18421951888692	5.53312431415842	5.16987498173225	5.11330026693594	5.09255268961186	5.35040524486709	5.54093356040505	5.45140054288714	5.50552808158262	5.89930811440147	5.32936162299059
MARCH8	1	1	28	8	0.441823867434898	5.09430030404867	0.2382691598997	0.0467717145984379	4.55404771215493	5.27775015267419	5.77394731073358	5.19125299422965	4.57879166529124	4.8455876869986	5.214890131458	5.0622069542232	5.15128272239635	5.13353281342209	5.42358556457814	4.9210265646235	5.3126747751001
FAM21C	1	1	20	6	0.223889978337868	5.01761950543595	0.0651028837661801	0.0129748546488329	4.6533016987607	5.25980319203387	4.87747210224981	3.81999543281849	4.99842220916926	4.7957082915657	5.45725428724056	5.04078194702874	4.96992994260553	5.42397133023866	5.77702240471316	5.37717907890758	4.86343243456807
TIMM23	1	1	28	6	0.265803675951723	5.08678826479721	0.130147926903424	0.0255854814724851	6.00139961709983	4.93736768749988	5.53878468204914	5.47838402603114	4.8038104738008	5.24922378315121	5.17022040735036	4.7813615284805	4.92079148482468	4.85414036518588	4.15677601348424	5.41079097710593	4.74405049114279
NCOA4	1	1	28	0	0.161833753965584	7.11107278449915	0.123454216977085	0.0173608428317866	7.46412307500878	7.07375223788692	7.11151448964231	6.89834960602679	6.92497649941014	6.97134091784726	7.17702619833658	7.16225382703951	7.11801255273972	7.36536565905571	7.13050774078232	7.08852014125364	6.88123080817755
MAPK8	1	1	28	6	0.319716140614172	4.29629915677343	0.0700371880874001	0.0163017484424895	4.62912099846121	4.144968178671	4.96780177085906	4.88946690443523	4.18985168449277	4.3538037318542	4.33305347527268	4.14160736321217	4.22853332724806	4.01347785274311	4.30143801280915	4.17388893196511	3.52854427855418
ARHGAP22	1	1	28	20	1.22882510670234	3.72624569732169	0.204179075453827	0.0547948503773073	2.66508545013143	4.6372217111297	2.57774171512764	2.12216051099794	4.42474251556539	4.6348049891461	3.31671122300271	3.92482778465313	3.44297920204331	4.11987446367031	4.30143801280915	4.05137386304252	4.09492905256418
VSTM4	1	1	28	20	0.637888128024397	6.69931256168832	0.0877639843910781	0.0131004462895161	5.62711427151512	6.60444005544696	6.0329980088517	5.83857460185876	6.91536632418109	6.91405019390108	6.74101367635765	7.10662997107696	6.88167899419271	6.9016882164525	7.09785786609404	7.18880049139969	7.1861306813815
ERCC6	1	1	28	22	0.336999906845038	3.79713766299202	0.198655274444015	0.052317111486414	4.10578965937334	3.51809481994805	3.69310312299829	3.251821209927	3.8295059794568	4.2088806906708	3.7399429880765	3.66961485251138	3.69757462194504	3.97619416091843	3.6803225623733	3.60543592777466	4.20752680520394
PARG	1	1	28	6	0.451405281922687	2.91218142271906	0.445673722808837	0.153037760399116	3.7042922542316	2.62781811629297	3.28815145863513	3.63216697356392	2.0469417651392	3.12464370626046	2.71521922872531	3.49155827858135	3.37163334047376	3.25667851005203	3.07559532079613	2.11574934681541	1.68578321690822
FAM21A	0.182113153050653	1	28	26	0.513334384452808	4.93551908997338	0.447095979064606	0.090587427768822	5.59001365796994	4.74436006480276	4.67784091972226	4.03755510069735	4.84488972502414	5.0719908998953	5.49396652136451	5.2971882382137	4.73429309538242	5.0641567938303	4.92497659335173	4.39152944426283	4.88616755703515
SGMS1	0.759272267084767	1	20	4	0.44348200506909	3.87453469846892	0.392698211307461	0.101353644209882	3.9583140650578	4.42814899927108	4.67784091972226	2.8533788726151	3.65570927302241	4.28316119089979	3.85730459862933	4.14160736321217	3.37163334047376	4.0852734976168	4.25481068303347	4.09337890000557	3.34378842975321
ASAH2B	1	1	28	10	0.386152785430736	1.47658749033737	0.561570787802397	0.380316636485989	-0.143520440799451	3.79228293426651	1.11868641333523	1.03892045878095	1.5470410830498	1.93980295292015	1.0268935298497	1.52370603684634	2.4926020344562	1.3524201774911	2.96408031137214	1.24781311141902	-0.143520440799451
PRKG1	1	1	24	14	0.216705520877969	4.08528246473436	0.059216002681927	0.0144949592085984	4.44745746330877	3.84137958596876	4.26790878235924	4.39365622265449	4.36950701351642	4.08975620700462	4.51076686543686	3.61266992423319	4.34486372172258	4.39879196468825	2.84321805238965	3.66235842369051	4.37762037720647
CSTF2T	0.388468903781404	1	20	2	0.421584675964463	4.18016658441577	0.496906639013609	0.118872448975154	4.50173676124614	4.95977453837613	4.06459070974335	3.41617179738397	3.7452231346756	4.2088806906708	4.19121669606868	3.61266992423319	4.55267863388242	3.81660557996086	4.98334167244686	4.96694091243993	3.97279378136358
DKK1	0.548683931808932	1	28	6	1.27783993259849	5.84308142443726	0.386654837883329	0.0661731045311536	8.13513218799762	7.21084124307262	6.27630047284042	6.30493627524003	5.2788160037152	5.11330026693594	5.51793239768605	5.27900388281232	5.94894064183393	5.27841093572722	5.70947106278025	5.50716898214979	4.64087951315261
ZWINT	1	1	24	18	0.160940828195582	3.1539931453633	0.123001985007691	0.0389988117724723	3.27630384786384	3.10079336319781	3.28815145863513	3.33633557408249	2.95654869781585	3.27783342447824	3.01376540246237	3.0518473956029	2.94988228876972	3.68414401869497	3.17910566384188	3.54617493397983	2.34102482029779
IPMK	0.0772071042383542	1	28	14	0.834882989507671	3.80312111803671	0.638597127720461	0.167913960113404	3.21263905586283	1.91949497484897	4.84606011113143	4.35366244075031	4.09087242613498	3.91388466133393	3.31671122300271	3.77717518832426	3.51096242397691	4.2505325368355	4.1051418104003	4.84929323142977	3.69230324707535
CISD1	1	1	28	0	0.201602175249909	5.67689603562086	0.0300899940181257	0.00530043069827592	5.81032061677552	6.0155172018016	5.67014884113982	5.6199811107948	5.52616508216737	5.19253136025154	5.76823748857872	5.45128919391217	5.68032017179736	5.86236621686536	5.58306549097245	6.05621863841272	5.54472624519352
UBE2D1	1	1	20	16	0.459552710343053	4.49555829948811	0.194061796946848	0.0431674519645192	5.03090288043243	4.5805132038215	3.69310312299829	5.19125299422965	3.7452231346756	4.51661376412327	4.69021872965579	3.61266992423319	4.94556991171425	5.04627868785579	4.05159079894902	4.98936149793005	4.09492905256418
TFAM	1	1	28	10	0.277195940853198	4.8994386223459	0.042720314113884	0.00871943040964744	4.30209043683801	5.25980319203387	4.90821470471296	4.71103872637966	5.06946649422818	4.51661376412327	4.94125612901819	5.18447643684815	5.43991659175953	4.91451532228754	4.59141448278896	5.03318368902423	4.86343243456807
BICC1	0.269101639101639	1	24	2	0.0412184057956066	6.99049182315498	0.131100407586619	0.0187541035599767	7.06963021538869	7.09920734445723	7.27965509798799	6.98598607236125	7.05320100236172	6.94297992049354	7.11159510925002	7.03258548786455	6.98688493400655	6.97439633776176	6.29763622964737	7.03563884598947	7.12053338686105
FAM133CP	1	1	28	20	0.369338729562428	2.13767412402816	0.0616046157157237	0.0288185252481974	0.800596707036333	2.0917018378884	2.72315153171117	1.39472305060686	2.41749057009557	2.11272346714772	2.33832869721034	2.12193444840977	2.94988228876972	1.75593354507792	2.40461027050051	1.74608967210294	2.97100737545498
CCDC6	0.759272267084767	1	20	4	0.319985430600492	5.13502158912421	0.179323514838441	0.0349216671684968	5.10290457258454	5.16655849585184	5.4989451908519	4.97103476184292	4.84488972502414	5.42356249755993	5.51793239768605	5.45128919391217	4.76245772903893	5.08181606060137	5.56406830632696	4.77380571228948	4.88616755703515
CDK1	1	1	28	10	0.428741565116691	3.25939398457877	0.317215845128764	0.0973235658621242	2.92550954971208	3.9793761285392	4.64170840590597	3.63216697356392	3.94736063041652	3.41630709761202	3.69860045877002	1.94870438763507	2.94988228876972	3.6371422866925	2.40461027050051	2.53696179108029	2.97100737545498
RHOBTB1	1	1	20	18	0.130503457592828	5.4000342947506	0.0552194114107281	0.0102257519853915	5.57743169506162	5.22322528220614	5.7401708546009	5.40200816845018	5.4077850418705	5.69246092740676	5.20015336789507	5.31514624019278	5.55710286089388	5.58123009219559	4.69982018413867	5.3600748357299	5.47144598682117
ARID5B	1	1	28	20	0.375054264781247	7.44061636338389	0.0900651709457099	0.0121045309349546	7.13118713642881	6.82185891289847	7.37627615266589	7.12314748581932	7.71323172172119	7.36679352891414	7.89215519240924	7.7882325111405	7.23318569630509	7.66681917932047	7.69062837658517	7.400184694514	7.4681574196809
ADO	1	1	28	14	0.0936468346157404	4.40932591339237	0.121425030532753	0.027538229860476	4.50173676124614	3.79228293426651	4.71309055608521	4.67903107657791	4.28247404949149	4.51661376412327	4.6255116242432	4.49665952132719	3.63801284323149	4.83344054773995	4.39040157666001	4.28680937418343	4.64087951315261
NRBF2	1	1	24	22	0.155399532472673	5.06245610798831	0.162362775391611	0.0320719374011778	5.67514271810788	4.89148214090528	4.78110672515531	4.88946690443523	4.8038104738008	5.00772064225227	4.97627534024074	4.90508654856239	5.06345405834294	5.16700859654962	5.17081636088883	5.62640848279457	4.99476069993025
JMJD1C	0.759272267084767	1	20	12	0.231826263414653	5.31073697545348	0.164592796206144	0.0309924586675824	4.97444077747848	4.84408910689381	5.53878468204914	5.16837992975783	5.5635606673357	5.37343666917636	5.12412327417016	5.69020160003746	5.04063525185848	5.50474237004697	4.92497659335173	5.30751066953969	5.76924432181383
REEP3	0.759272267084767	1	20	12	0.0972425977462298	6.70972473437816	0.10092435522302	0.0150415045651457	6.57639207948406	6.59731166538472	6.60192400974902	6.69731538339888	6.71390915374398	6.33157843873045	6.74609540925575	7.15728480665031	6.68234666198638	6.81986846255949	6.32045627499458	7.0029539312295	6.84687357361567
ANXA2P3	1	1	28	6	0.358524231340506	7.61103062075616	0.0202940118940246	0.00266639472434659	8.12002901162339	7.5905513178921	7.97504432100477	8.23861232511786	7.65089577419344	7.12061554053391	7.56125893846653	7.4328428898838	8.08011938287709	6.67031703874852	7.20597850230515	7.64931292708927	7.63516699063954
SIRT1	1	1	28	12	0.325183499237405	3.69664644895791	0.181895390730598	0.049205514577104	3.14603457077113	3.79228293426651	4.00894569780746	4.18158292714913	3.86987010464355	3.54264593946525	3.65603815878624	3.66961485251138	3.44297920204331	4.01347785274311	2.96408031137214	4.09337890000557	3.83935446915123
HERC4	1	1	28	2	0.331827999138241	5.51447431522964	0.133374877133636	0.0241863266576991	6.23563246572849	5.29547659559138	5.61530774739152	5.44070145270385	5.13717584778245	5.23057275051699	5.88340838090235	5.4017288591288	5.3499722155848	5.79972002062737	4.98334167244686	5.87543141454366	5.41001797281069
PBLD	0.182113153050653	1	20	4	0.269628968133388	3.15325381837779	0.443068675276482	0.140511579719396	3.39577835659447	3.45639917788337	3.54446981501666	2.30104476948154	2.0469417651392	3.54264593946525	3.65603815878624	2.96351789057089	3.29657479922229	3.37599114580315	3.36620064669432	3.41980892044848	3.34378842975321
HNRNPH3	0.759272267084767	1	28	6	0.416651470958502	6.73337268010992	0.12911599237628	0.0191755303783619	7.51779041327328	7.45121138905449	6.9361550218803	7.13499354068273	6.7999872709508	5.95355618993174	6.92702656321863	6.46069200537976	6.62980423763907	6.58620511103069	6.21479765400764	6.58395909256765	6.41816885631568
RUFY2	1	1	20	6	0.366556285502486	4.295287820906	0.23298378466338	0.0542417165921695	3.7498579842059	4.98183869858007	4.35974353902452	4.03755510069735	4.39738909399684	4.38786882215429	4.88707999629363	4.43229770012861	3.91390882979789	4.34130328889333	4.05159079894902	3.71711999555955	4.88616755703515
SLC25A16	0.548683931808932	1	24	8	0.561708651023323	2.34037350429403	0.689686507009664	0.294690785784515	2.22330534612055	1.22903826040335	2.72315153171117	2.30104476948154	2.71205167935746	0.912559716605791	2.87220108593646	3.72439718537981	3.21739586568801	2.82490201937091	1.77131951437084	1.51835709699847	2.05028823089313
TET1	1	1	28	18	1.16920969923735	2.95053666589649	0.250731725301801	0.0849783458717396	0.40442836398209	3.45639917788337	0.621430200703275	4.18158292714913	3.02963310126675	3.20327087927678	3.07965774307092	3.3593400316113	3.21739586568801	3.12660167564159	3.60796890082011	3.60543592777466	3.40803880409976
CCAR1	1	1	28	20	0.249888172217306	7.20423082898482	0.17600800246789	0.024431199755532	6.82548608033281	7.18254180586559	7.39810004067292	7.18712905432632	7.53957356641738	7.26507630718214	7.67220513594835	7.34379554479898	6.71873888298643	7.14788996039545	7.01634474812665	6.90611082978626	7.34226962537904
DDX50	1	1	20	14	0.156595383203569	6.27708347867895	0.0175444478539021	0.00279499992528289	6.31356565670673	6.09864017624673	5.94678125833176	6.17326751595589	6.14341022491798	6.03104796756496	6.57958956053468	6.00982091063731	6.53502497143823	6.61681109632928	6.41890202399078	6.59130674453893	6.11552960269159
DDX21	1	1	24	0	0.274067613763357	7.91652874130926	0.157098835049102	0.0198444091069037	8.13083310436054	8.1466429416747	8.00023356204433	7.67892161163176	8.29796834106185	8.15847174425517	8.12453355636796	8.06255928869459	7.63847265216961	7.72135393385482	7.58150291155527	7.5881952137689	7.9422836106299
KIAA1279	1	1	28	0	0.455453128802811	5.00301921953307	0.234418812833848	0.0468554691772153	5.79952715981231	5.46170171784374	4.11816895236289	5.34194999980902	5.05203070898164	4.71749866524255	5.25821819796827	5.43495752376561	4.26836151384345	5.183459638275	4.25481068303347	4.84929323142977	5.15311412239643
SRGN	1	1	20	0	0.246096371130857	3.29809127914153	0.00688016245167809	0.00208610431590873	2.34706398050019	3.9793761285392	2.85523805357272	2.30104476948154	3.98459897320349	3.20327087927678	3.78013371684523	3.49155827858135	4.41751269417764	3.72966266627297	2.96408031137214	3.12807291972406	2.69013317606669
VPS26A	1	1	28	8	0.318420724820138	5.1344116617385	0.285666213374005	0.0556375748954417	4.30209043683801	5.29547659559138	5.65209911924247	5.07307905542621	4.88483159795405	4.96322594685066	5.09255268961186	5.45128919391217	5.47438082728693	5.08181606060137	5.46513851858213	5.47575296703705	4.79299495852779
SUPV3L1	1	1	20	18	0.241405572807675	3.30079934995447	0.301804030450975	0.0914336190883999	3.7042922542316	3.93482795889718	1.48778670245275	3.81999543281849	3.8295059794568	3.65880646190827	2.62982033772009	3.87726974292847	2.94988228876972	3.68414401869497	2.71129700682696	3.12807291972406	3.34378842975321
HK1	1	1	28	20	0.209723413997778	7.64784603943469	0.133455740400055	0.0174501081365806	7.21073740188646	7.70440181856906	7.61861150578734	7.54326805409167	7.80195914344914	8.05095928827437	7.57274545809023	7.63581443148018	7.32575244243966	7.73536903168771	7.64615812145294	7.63160432799569	7.86140919430761
COL13A1	1	1	28	26	0.971344826281695	1.93866606079637	0.717063511583191	0.369874691719024	2.84381561704113	3.84137958596876	1.11868641333523	1.39472305060686	2.41749057009557	2.85923311884461	2.44217545159906	1.75179879173879	1.31005611362646	1.75593354507792	-0.143520440799451	0.914546842079451	2.05028823089313
H2AFY2	0.548683931808932	1	20	6	0.591136259800406	2.60388346703908	0.648262446034246	0.248959853326845	0.40442836398209	2.73563154607541	2.85523805357272	3.41617179738397	2.18131366558055	2.11272346714772	3.47199760992053	3.0518473956029	2.01924513775248	2.32927911853109	2.84321805238965	3.86993861814307	3.40803880409976
AIFM2	1	1	28	22	0.368794421192798	5.31420727205246	0.132489730764874	0.0249312313167837	5.28416975036602	4.795086159319	5.0528074483468	4.88946690443523	5.58796317820958	5.56426753426072	5.39391164750931	5.70389754119569	4.64634180919278	5.73422956283076	5.69207717909343	5.37717907890758	5.2439276202792
TYSND1	1	1	28	14	0.59462748993736	2.9438000075647	0.212698042065303	0.072252884543356	2.46103990139115	0.898794163600483	4.48738606664864	2.73383557760066	3.22899392356567	3.12464370626046	3.07965774307092	3.21377053626933	3.04467301241793	3.43214029271488	2.96408031137214	2.7619925480769	2.97100737545498
SAR1A	0.182113153050653	1	24	6	0.173907462055008	7.04814881200996	0.113231399800895	0.0160654099141536	7.42252043673956	7.17298394280329	7.49748048661675	6.94619883952234	7.02666747184053	6.86652103184186	6.96238866468368	7.10662997107696	7.04536668622082	6.83556730705247	6.86157758678551	6.92368002169441	6.95835210925126
PPA1	1	1	24	12	0.093894892809657	4.50393862026467	0.0525487460658235	0.0116672873447675	4.30209043683801	4.32835533386598	4.40355790055425	4.43257115406088	3.8295059794568	4.45367695370463	4.88707999629363	4.33002843197637	4.81718929006815	4.72523729791641	5.09343275529741	4.55075953555611	4.34516825178632
LRRC20	1	1	28	14	0.847875451182721	1.60018527551798	0.395717333584935	0.247294697457356	-0.143520440799451	-0.143520440799451	2.23384521519896	1.67990649727089	0.775727526358268	2.11272346714772	2.44217545159906	0.918613108998112	1.81925186842251	2.32927911853109	3.07559532079613	1.74608967210294	2.20296793881591
EIF4EBP2	1	1	20	14	0.208209445993792	6.9075173505507	0.102614934297963	0.0148555449216182	6.65633530139972	6.91653942149474	6.4844315682753	7.2040971226592	6.49911394124319	6.97694682223965	6.87694353242743	6.91386572808288	7.27777416579392	7.23727535344672	6.81412759507428	7.03563884598947	6.73860170758515
SGPL1	1	1	28	12	0.296977936712859	4.85990498011462	0.105049871463915	0.0216156225057383	4.50173676124614	4.89148214090528	5.39424994924736	5.16837992975783	4.99842220916926	4.91731518471215	4.77221380733966	5.12463661181513	4.76245772903893	4.42669946041088	4.89488404092592	4.58060029071791	4.84033328996967
PCBD1	1	1	28	0	0.513120476546608	5.17275529053699	0.247354156762872	0.0478186465181101	5.61485310508098	5.22322528220614	5.0528074483468	5.09750093130755	4.28247404949149	4.74404242854931	5.7582116684259	4.72873927538292	5.72394227554992	4.9724648264328	5.60181577131198	5.21540994625252	5.07610897445351
UNC5B	1	1	28	6	0.458626518998015	5.41225347724382	0.163370047555883	0.0301852173485191	5.7101430475315	5.49276615061646	5.93189723711192	5.7019043508535	4.82449630562975	4.82086354334183	5.4068046190176	5.48340814837886	5.65048832950728	4.85414036518588	5.50552808158262	5.41079097710593	5.66792360688676
SLC29A3	0.269101639101639	1	20	16	0.422459641127032	3.32329927462993	0.40347663990194	0.121408457848524	1.11108370047925	3.01779799041931	3.37874600688131	3.93287241017493	4.36950701351642	3.76630709836833	3.69860045877002	2.86942563743456	3.80979288591559	3.97619416091843	3.07559532079613	2.53696179108029	3.13184831696958
C10orf54	1	1	28	18	0.470871947552735	6.47985540875828	0.117840919224281	0.0181857328274649	5.06735286038469	6.12861671102483	6.0329980088517	6.55466972763243	6.97671778424556	6.54286004610218	6.68918688853856	7.10662997107696	6.5988978639379	6.43639811189106	7.00229995961893	6.26359217674266	6.81167813240612
PSAP	1	1	24	18	0.179082204583123	11.8161911737807	0.0307152530301048	0.00259942079290828	11.411383122556	11.7550635888035	11.5350688592773	11.5744240497318	11.7687113282017	12.0956395961898	11.6544128578887	12.0249362197335	11.7143561646374	12.1436774179689	12.0352733177741	11.8380026578556	12.0595360785311
CHST3	1	1	28	24	0.344340199174933	4.61559327552384	0.198772491831217	0.043065426255232	4.99350806130359	4.10531773097801	4.16982847141025	4.71103872637966	4.31207226631769	4.7957082915657	4.55776546542476	4.99695311029017	4.67625863181075	4.63242334077471	4.1051418104003	5.30751066953969	4.44041351378346
ASCC1	0.388468903781404	1	28	6	0.369774493056754	4.80733143490914	0.290457898685491	0.0604197781281083	5.32989384439954	4.84408910689381	5.23360635740396	4.97103476184292	4.45158695305734	4.2088806906708	4.9234225133034	4.72873927538292	5.31236330760607	4.53322524715342	5.19571521345079	4.35746040583406	4.58638851451955
[truncated: 9,739 more rows]
