# Supplementary material for: Fibroblasts as an in vitro model of circadian genetic and genomic studies
Source: Mamm Genome. 2024 Jul 3;35(3):432–44. doi: 10.1007/s00335-024-10050-7 (PMC11329553; doi:10.1007/s00335-024-10050-7)
Supplement: Supplementary file 6 — Supplementary file6 (ZIP 46445 kb) [file 335_2024_10050_MOESM6_ESM.zip › MetaCycle_Results/metaJTK/meta3dSubjectID_2014L01145_QuoteOrderedDesignTable.csv]

CycID	JTK_pvalue	JTK_BH.Q	JTK_period	JTK_adjphase	JTK_amplitude	meta2d_Base	meta2d_AMP	meta2d_rAMP	X2014L01145_TP_0	X2014L01145_TP_4	X2014L01145_TP_8	X2014L01145_TP_12	X2014L01145_TP_16	X2014L01145_TP_20	X2014L01145_TP_24	X2014L01145_TP_28	X2014L01145_TP_32	X2014L01145_TP_36	X2014L01145_TP_40	X2014L01145_TP_44	X2014L01145_TP_48
LOC102723897	0.548683931808932	1	20	14	0.535699462538264	2.76819068829407	0.446913740486345	0.161446154116558	2.12772676749597	2.33649565961216	1.53280767156155	3.37262714729297	3.30485047955678	3.08324588042633	2.58586162931501	3.25124939765512	3.3434550745926	2.4383775949412	3.0294367300879	1.94488388115783	2.91233941198123
LINC01128	0.548683931808932	1	20	4	0.460064254358447	2.65017785634281	0.364997583804957	0.137725693742173	3.28691745375472	3.73786136501205	3.43911653422011	2.35229411764066	2.6380788006313	2.81881739813575	2.71594455860083	2.32436316940032	2.17725634772014	2.17546589276678	2.46598845419078	2.46800669307282	2.44277984371822
NOC2L	0.894947587135087	1	28	14	0.881085966954112	1.5550997433104	0.79390889840415	0.510519599671546	1.6849494221339	0.730333828333133	1.95886952280503	2.4935159347048	2.9174221950467	1.90458571812376	-0.143520440799451	2.90117195913933	-0.143520440799451	1.8537218338029	2.28246644286496	1.94488388115783	0.326410908281649
KLHL17	0.548683931808932	1	28	24	0.0766254242457342	4.28016158435844	0.423024711697221	0.0988338181537669	3.8460131814956	4.27585179826491	3.06367030048645	4.188609258278	4.42755249855481	4.89556867902579	4.29274953762811	4.7853262080315	4.64516926031539	3.71103638055647	3.88406509440307	4.56206113568602	4.64140255223642
HES4	1	1	28	10	0.825757071106722	1.96683534866197	0.551268437448807	0.280281945219173	1.50095188332549	2.62791413095304	1.26089272494625	2.84937488519289	2.9174221950467	0.888727897471734	1.90217788480581	2.20104805210502	1.07804971260856	2.66068236441675	3.08659534092853	1.94488388115783	1.20140701709577
ISG15	1	1	20	0	0.25446106315841	5.92103995223573	0.197743015182167	0.0333966696352894	6.10149954272902	5.99640138231697	5.61819728772557	5.87454435408286	6.31657247783069	5.67400257650027	6.17559190529535	6.2083062302259	5.14867636773439	6.27910899703289	6.09215688894265	5.95195882816735	5.63537404807168
AGRN	1	1	24	18	0.237133358460967	5.64163300529168	0.000166006050812494	2.94251771883753e-05	5.27183814863327	5.47964484927945	5.15778747029448	5.71061782377911	5.43063780058306	6.02789092553676	5.40119578632599	6.2477899392654	5.31814312267407	5.98213704721128	5.70189548920413	5.57291378921023	6.03873687679457
C1orf159	0.548683931808932	1	20	10	0.399862104216565	3.10996263495927	0.382837811459147	0.12310045373396	3.03918338561148	3.5648882538256	3.68194027744804	3.63902270402339	3.15135204017712	2.91244973907408	2.58586162931501	3.72407446159155	2.7938275511377	2.4383775949412	2.46598845419078	3.08364717041405	3.15748208699094
SDF4	1	1	28	12	0.174119365795722	9.01745750882633	0.087071656632356	0.00965589874386765	9.24529381372215	8.92681487252988	9.16114725366182	9.40359609887252	9.20878560345451	8.83003447061475	9.1132266168676	8.85077389152321	8.82498921608637	8.87100870098709	8.80957750409687	9.14220227216268	8.91794615206522
B3GALT6	1	1	28	18	0.41517015443214	6.18043178338349	0.258126397325123	0.0417651074184029	6.26209068472783	5.57397049522595	5.85960650776566	6.60776566311773	6.64363950936488	6.35417776534329	6.48023521717255	6.42358299306467	5.81699534312709	6.20157476098489	5.96074188260109	6.06505695768357	6.03873687679457
UBE2J2	0.269101639101639	1	28	18	0.243866503877239	6.69415816247204	0.192615118925987	0.0287736133881333	6.53791206240035	6.48328194940856	6.37360636554807	6.86337038956627	6.85728589905117	6.82664161306749	6.48936056353965	7.18731364617612	6.24928189121631	6.5739355159823	6.62804337230689	7.14805078321789	6.76311116449796
SCNN1D	1	1	20	12	0.462389494455396	3.28548850178646	0.203773445259405	0.0620222670536224	1.99468321523746	3.31468121812232	2.55477277137898	3.04564259770179	2.6380788006313	2.71868385062296	2.71594455860083	4.39305156631408	3.60408562152947	3.85303157800641	3.47699666970161	3.96616372332801	4.1687914492018
ACAP3	0.759272267084767	1	0	NA	0	2.71314668268234	NA	NA	2.73990578484915	2.62791413095304	1.95886952280503	2.95084376245853	2.71314668268234	1.4842816222483	3.39721168527061	2.32436316940032	3.16099432224756	3.43807079012683	3.194536908011	2.35391834579359	2.34718386630823
PUSL1	1	1	20	4	0.549282667280867	1.82749166076883	0.517772061016241	0.283323898068248	3.22885690038068	2.53716152850742	2.13245066680616	2.02009102484683	2.71314668268234	1.21702005258073	2.71594455860083	2.20104805210502	-0.143520440799451	0.44021705493566	2.84297138102797	0.804604995088569	1.88517192638136
CPSF3L	1	1	20	0	0.250050980093364	4.44405948823108	0.062372646959984	0.0140350612149008	4.51413200684076	5.09037894462593	3.88972117623473	4.4535538312979	4.72827054203028	4.08672518938733	4.29274953762811	4.00781641278699	4.47307648170289	4.6602878651282	4.17507461943769	4.73155212530154	4.70062093808168
GLTPD1	1	1	24	10	0.290745356403453	3.88850047072557	0.0174190976104659	0.00447964395056782	3.76661835283441	4.189094403856	4.15419505616955	4.0582506598209	3.39880033541971	4.27477592506823	3.74072727826631	4.55290405564835	2.61606506134521	4.63429504782497	3.85145564309931	3.66497762792154	3.63326129111627
DVL1	1	1	28	22	0.262936730326869	5.98946698527864	0.260497030171555	0.0434925229259671	6.2764924464355	5.90862034009627	5.48043297580859	6.21768940893362	6.38704122194411	5.90797277267875	6.28444561390563	6.01131590670314	5.67666258863097	5.92967157583343	5.41997720607721	6.07409348510381	6.05395555210568
MXRA8	1	1	28	16	0.149779559836464	10.66015258221	0.0839187468288551	0.00787219002558196	10.6650418365255	10.6481886589304	10.4363683740434	10.8326015157496	10.940467571472	10.613720400899	10.5197552429663	11.0990997872989	10.2393454508792	10.6230544554185	10.4189174343138	10.7512011029255	10.8128954152283
AURKAIP1	1	1	28	6	0.119313068502655	7.19669310756878	0.021874487772164	0.00303951932439061	7.39226712188981	7.38781445690097	7.17046618579914	7.49165275455787	7.09687850185882	7.25973588133892	7.25479543434932	7.05556863211548	7.14147892042769	7.17925385226907	7.15448935203954	7.07790791030479	6.90833991458956
CCNL2	1	1	20	18	0.125724838499478	7.12041193162479	0.106353749943379	0.0149364602728975	7.23524132619732	7.00742090407547	6.77163387404805	7.10265171011843	7.1852226758086	6.81456440931123	7.11439829821218	7.2740102297639	6.85630331899308	7.47487193324877	7.33634123655712	7.18188347057207	7.15763484924435
LOC148413	1	1	20	6	0.582904602965469	1.99435691399805	0.403740633705749	0.202441514290628	1.04285392661137	2.22462232809331	1.76151003423154	2.62213809074332	2.71314668268234	2.81881739813575	2.58586162931501	3.18770212780808	-0.143520440799451	0.44021705493566	3.08659534092853	2.23002713374832	1.88517192638136
MRPL20	1	1	28	4	0.164455260355711	6.78059787945098	0.017797954296838	0.00262483554005994	7.1000773357773	6.77896035590411	6.89123415892922	6.54424390983387	6.86964406265025	6.56350316299438	6.73930022908567	6.78199970400601	6.57539321457041	6.84718374086292	6.7959649984494	6.68243123821757	6.9817967389942
VWA1	1	1	20	16	0.46302427156763	1.70364801198194	0.0469906360434572	0.027582361915705	2.56322463782187	1.66286817262761	0.925540474308466	2.4935159347048	1.53615245258237	0.888727897471734	0.557581560161646	2.06619896183358	1.5435431020306	2.4383775949412	0.304848856339979	3.22016104340262	1.88517192638136
ATAD3B	1	1	28	0	0.693244102896218	3.58274371287185	0.0181462806558404	0.00506491172970191	4.58527182473329	4.15897583151104	2.28737201771253	3.91493247051481	3.57012500220574	2.91244973907408	3.85809334124853	3.6315812417414	2.41328024243574	3.7599375162211	3.78393856415392	4.18215122370959	3.50624523114176
ATAD3A	1	1	28	6	0.444079040636351	5.51840638997031	0.0660618667531713	0.0119711855352369	6.1725237356896	6.07914632890935	6.03388655125352	5.60561983729115	5.64710328647611	5.31110202638296	5.36198868762088	5.69444097577166	5.25879648389952	5.08171831535338	5.17845044863814	5.59819117082419	4.75750412171594
TMEM240	1	1	28	20	0.67883101788742	3.02265936080097	0.0310731198498231	0.0102800600864231	1.04285392661137	2.44031463690908	2.28737201771253	2.95084376245853	2.85249186793678	3.50002408305494	3.39721168527061	2.64140456967619	3.55559076534119	4.10092275304767	3.24562283799549	3.01021923453843	4.25032577652155
SSU72	0.0095169702982203	1	28	0	0.22512871706541	6.69424371203505	0.251494901504718	0.0375688296278451	6.7995994279719	6.95141234952132	6.48186672770546	6.76927334596837	6.35223706470907	6.71412470461641	7.00412086162779	7.06444114931234	6.71441490996683	6.50388975514558	6.34732699001359	6.45920344486714	6.70645301872223
C1orf233	0.759272267084767	1	28	14	0.318405494309723	2.73935874537015	0.546016600781985	0.199322780086697	2.96998097133116	2.53716152850742	2.97524968743516	3.5768921402183	3.15135204017712	2.61107848411726	2.442876621971	2.64140456967619	1.5435431020306	2.17546589276678	3.47699666970161	3.15351819447919	2.6965795696333
MIB2	1	1	28	18	0.181675296535051	4.60605021163727	0.0405642896696421	0.00880674065757157	4.79987059933687	4.3576866048804	3.3714398899959	4.84485033651281	4.61538913752785	4.59024726122307	4.81234167907809	4.82763305619542	4.83997886303704	4.78365950045029	4.52444567416491	4.94362098128862	4.55846276397072
CDK11B	1	1	28	20	0.275965440020756	4.60512913146344	0.0574842400196679	0.0124826553998064	3.68259848224619	4.57855431652616	4.4775611903291	4.64739148069047	4.33551690346724	5.16655555185444	4.89706752309059	4.96663980319568	4.57391321239001	5.06235431754237	4.87202833385824	4.04180983454403	4.60052859671005
SLC35E2B	1	1	28	22	0.328049802723212	6.88832659899917	0.132543754802022	0.0192417930388608	6.75401308800517	6.03836699794056	6.39079978986916	6.74122137841144	7.50865102988547	6.75261365228821	6.60301866009452	7.01495288636783	6.99004719575046	6.99748568901432	6.99569194117018	7.17769752064278	7.46426816083764
CDK11A	1	1	28	26	0.333300917866376	3.60453103362064	0.1783511320753	0.0494797049634919	3.34273150653438	4.12821505480608	3.06367030048645	3.29756352083255	2.9174221950467	3.37401867194696	3.6782580303205	4.24482005324774	2.87511736273973	4.37652348965812	4.32511696544739	2.85110106774689	4.2236564006998
SLC35E2	1	1	28	16	0.648988618506205	5.85764228610006	0.195269385659938	0.0333358331087072	4.53823715827386	5.4674084104768	5.27354065709882	5.45831821360825	6.70928693801044	6.12888097775885	5.12494272004786	6.14279473375514	6.13840440288244	6.43780228238221	6.11980305077359	5.94212124980673	6.71126045049596
NADK	1	1	24	0	0.258469198299773	3.48905517510035	0.103335944444792	0.0296171711993117	4.33307827267522	3.73786136501205	3.68194027744804	3.91493247051481	2.97955567410479	3.87043588670466	3.91337981904933	3.67856895865172	2.30008958988816	3.7599375162211	3.38884827033729	3.45964527642391	2.44277984371822
GNB1	1	1	20	8	0.0758498985393567	8.15830944675979	0.0319018827559467	0.00391035458560805	8.2601817787111	8.24744799730866	8.28795242461173	8.22739882325903	8.17077567710304	8.05447535882715	8.16197616681467	8.0461791049293	8.27804363232202	7.97434816042673	8.14486117186895	8.17737887226992	8.04295458080301
C1orf86	1	1	28	16	0.170258022379634	4.73185608076817	0.0489998750285449	0.010355318122987	4.83920953957338	4.7700548037958	4.3069173484255	4.89663595350617	5.00713393126622	4.61830877675753	4.37382549552375	5.28778628287346	4.62180611698229	4.40754697877718	4.48246943829938	5.21271694407897	4.70062093808168
SKI	1	1	28	6	0.0411218944351578	6.17044550003005	0.0426838525102585	0.0069174669008989	6.26930953627828	6.18007401419364	6.22814312490086	6.37200755986777	6.16438406286502	6.23236893961125	6.17559190529535	6.26328574484254	6.22622929233759	6.07201937294126	6.24433895742728	5.98107536723399	5.83357656934004
RER1	1	1	28	8	0.163885993186708	6.76005266980357	0.0771346950538963	0.0114103689455629	6.96433443499313	6.96017184928034	7.08325886807908	7.36869271683215	6.88189726436536	6.68124711218585	6.86381202432491	6.43046260155621	6.74717354228847	6.51104936531165	6.35316211599668	7.01360440853626	6.091314362575
TNFRSF14	1	1	28	18	0.599442508489173	3.54464902726535	0.188861563892101	0.0532807514762063	2.12772676749597	3.20103452222725	2.78027594164479	3.63902270402339	3.72324685104539	3.77394211781202	3.39721168527061	4.42095412077653	3.86511374741395	3.0231355663691	3.85145564309931	4.56206113568602	3.67323089999944
FAM213B	1	1	28	4	0.54784240176038	3.1732918088362	0.203814355910609	0.0642280534500724	3.88413004168391	3.61011431472481	3.98337055173985	3.21837892828741	2.6380788006313	3.30663324655226	2.94546130409644	2.43796284722243	3.69644299785843	3.0231355663691	2.62877763600589	3.15351819447919	2.77214204605057
MEGF6	1	1	20	8	0.252994549363492	6.6807041044335	0.0856186673144696	0.0128158149165221	6.31188015832003	7.02004290555332	6.66966848123635	6.87632548165613	6.47594530851579	7.15347611345254	6.85677783944384	7.09073593114081	6.85630331899308	6.39973526726542	6.80450816348381	5.87131332698674	6.50525039524491
TPRG1L	0.548683931808932	1	28	22	0.0534622676022731	7.70924622920956	0.118072630880953	0.0153157166563947	7.58394005097628	7.75800973482295	7.28064127725039	7.76327420721093	7.8349329168383	7.84482680938388	7.50475098740397	8.18282599726007	7.4673018344237	7.56362543207728	7.7814467420335	7.69668399974821	7.85156122571977
WRAP73	0.548683931808932	1	20	14	0.553091197487614	3.56324064877104	0.401897988850745	0.112790021350188	4.06092910519144	2.62791413095304	4.15419505616955	4.22956977965755	3.89428974100202	3.30663324655226	2.94546130409644	1.91743355745889	4.49895407104036	2.94069746995196	3.08659534092853	3.9267993178791	4.08237170717163
TP73-AS1	1	1	20	16	0.391973195976625	3.98092978433522	0.217329892973743	0.0545927471087097	4.30525379776057	3.25897662995373	4.50939502923513	3.44397760333051	4.15881331869421	4.40934814028419	3.61296093117822	3.25124939765512	4.47307648170289	3.85303157800641	4.2011905294182	3.56596137784797	4.42436385800237
LRRC47	1	1	28	16	0.144031821661963	6.90231095241142	0.0454246276832341	0.00658107523645604	6.62489962127859	6.87472770688143	6.6048404535811	6.91450704532302	6.73202686351261	7.26418297190538	6.75451882546033	7.57031127841493	6.76860655312254	6.8358241070334	6.78737094209319	6.93642416259222	7.05169391957303
CEP104	0.759272267084767	1	28	2	0.163430720640122	5.38239873157068	0.11059654407261	0.0205478169842566	5.52199274767209	5.51574351185933	5.60352390288335	5.0416943344709	5.24072737470965	6.08932917558616	4.97709243006469	5.63612177175135	5.48280593023232	5.32861760820678	5.19153697846494	4.92376306081232	5.39362463742563
DFFB	1	1	24	12	0.38969614165067	2.55664068721787	0.345122289989307	0.134990533364651	2.73990578484915	1.66286817262761	3.22574662616593	2.74022583789905	3.20435369013261	2.36831211583906	2.71594455860083	1.34855140065225	3.02512527461264	2.553807615867	2.70376500103699	2.46800669307282	2.134593872487
C1orf174	1	1	20	14	0.234850863585254	3.98065315116908	0.157831006815162	0.0396495250456092	4.12599751380553	3.61011431472481	4.07130967031433	4.22956977965755	4.10407927482196	3.82299559271406	4.29274953762811	2.64140456967619	4.57391321239001	4.02293100807584	3.91595373206139	4.36997388116675	3.71212294465596
NPHP4	1	1	20	18	0.478205364909868	3.26576307317086	0.249843793623976	0.0765039557451398	4.27688211635614	2.10333900965509	3.73675763484685	4.0582506598209	4.47145825843679	3.08324588042633	4.01797595686259	3.05153876586629	1.72990207293818	3.10111654728425	3.24562283799549	2.35391834579359	3.09998996812672
KCNAB2	1	1	28	6	0.489976657901614	2.18894503340343	0.127425250404307	0.0582130882501802	2.46604630699185	0.730333828333133	2.97524968743516	2.4935159347048	1.69273170736563	1.4842816222483	2.83526232166021	2.20104805210502	2.04298334758568	2.4383775949412	2.96991977622347	1.58914396551833	2.61683963325814
RPL22	1	1	24	12	0.106880284407447	7.85836808400302	0.0693248877431592	0.00882179187868296	7.76847411689115	7.65387441681886	7.96247609338464	7.5932288804776	7.8116365906848	7.95069961246315	7.99902453845276	7.47037652197609	8.01883472855974	8.10547892659258	8.09524053411582	7.89838704921653	7.76172819466236
ICMT	1	1	28	12	0.342994311363129	5.82296024214787	0.30933493168465	0.0531233116526566	5.94801401009167	5.8343349930191	6.48186672770546	6.14461217881942	6.30448563044889	5.59147238440423	5.86098905098934	4.92827124658686	6.12184552442974	5.77172552858772	5.81614558418188	5.61066569712985	5.56275573473076
GPR153	1	1	28	12	0.50436339880641	2.57453692855095	0.527558621459883	0.204913984961487	3.22885690038068	2.33649565961216	3.3714398899959	2.74022583789905	3.48700434511899	1.21702005258073	2.71594455860083	1.0950798669275	2.7938275511377	2.76018297573215	3.08659534092853	2.7644371198687	2.34718386630823
ACOT7	1	1	28	12	0.376240638439412	4.11194111751678	0.192177332203505	0.0467364017896155	4.56194616072498	3.99816111921524	4.60088719168869	5.01850831434493	4.38226849389117	3.55912651544274	4.33385697564044	3.93227799651243	3.97981857518295	4.17491364409625	3.47699666970161	4.14832488904372	3.46129377566491
PLEKHG5	0.182113153050653	1	20	12	0.328656124215297	2.02464651511411	0.331059721127348	0.163514825257627	1.84811254031946	1.66286817262761	1.26089272494625	2.84937488519289	1.16042707151778	1.7096858811296	1.90217788480581	2.43796284722243	2.61606506134521	2.31290248854171	1.68489971407991	2.09448875733782	2.34718386630823
NOL9	1	1	20	16	0.188554229770653	5.30197369727958	0.103710022978195	0.0195606445636288	5.53403017601949	5.15284150883181	5.17773617682855	5.17349084991954	5.33880521225164	5.41073684910232	5.12494272004786	4.62664438069509	5.59503530847035	5.32861760820678	5.15191579365432	5.56010705343622	5.61499624460513
ZBTB48	0.182113153050653	1	28	16	0.67112193437262	2.09412646883699	0.732121703856183	0.349607206036023	0.367711745238265	1.27067157382887	2.28737201771253	2.84937488519289	3.30485047955678	1.7096858811296	3.04783688562624	2.06619896183358	1.32948977595216	1.66120819571977	2.37714366119344	2.67223259349027	2.44277984371822
KLHL21	1	1	28	12	0.194366864286038	5.91307771833735	0.0283982384106779	0.0048026154505987	5.76606331003701	5.68381579178147	5.95516724073953	5.9622168539219	6.0818128788926	5.6055594589179	6.14126712518377	5.78310939113379	5.96358560874188	5.84154410230147	5.87411172630002	6.07409348510381	6.16324929404168
PHF13	1	1	28	12	0.423772264264091	5.4138331480316	0.188834492580912	0.0348799985920456	5.53403017601949	4.97410657191894	6.13937721040549	5.66655096450556	6.00919921565427	5.10838503308955	5.54816551104152	5.00401432519772	5.58298790664514	5.52529897189929	5.21735921375985	4.88320791525345	5.35728190802213
THAP3	0.388468903781404	1	28	22	0.553368488972823	5.79637632543065	0.32482692514965	0.0560396542447606	5.53403017601949	5.22729876994673	5.23597880915638	5.36948046177174	6.10290293620094	6.13860179540406	6.04552932971134	6.2083062302259	5.63058540525822	5.98213704721128	5.54759751545952	5.83986985966894	6.19791494754756
CAMTA1	1	1	20	0	0.379426693552772	4.50073703621102	0.167654396545425	0.0372504314730118	4.51413200684076	5.1374775676374	4.60088719168869	4.30815888608283	4.53490886407677	4.47220213567213	5.12494272004786	3.58301149252325	4.15279404948015	4.63429504782497	4.25204549129293	4.63715066361185	4.64140255223642
VAMP3	1	1	20	10	0.128072262813653	6.3873208662054	0.0936048669127359	0.0146547932808556	6.36675475511179	6.33626838825465	6.36493219889014	6.74122137841144	6.28616334353023	6.30322789813029	6.46180951821711	6.48434942916517	6.51960052600752	6.18376404619396	6.39336024405802	6.27554872550153	6.27136837574204
PER3	0.388468903781404	1	24	18	1.11844827248632	1.65786565884854	0.736700051618823	0.444366555086553	1.04285392661137	1.27067157382887	0.925540474308466	0.516457393539153	2.6380788006313	2.61107848411726	-0.143520440799451	0.787378269324489	1.32948977595216	2.553807615867	2.96991977622347	2.35391834579359	2.6965795696333
PARK7	1	1	20	0	0.110528109659573	8.5140422417197	0.0640072036497019	0.00751783956815012	8.72009843896146	8.59124973757915	8.43609104356219	8.4538574999518	8.61802474020452	8.25770011942711	8.46228630313943	8.50629887091534	8.10138976772308	8.6601645619746	8.50078396835035	8.73400565952847	8.67260203286348
ERRFI1	1	1	28	2	0.600418556995336	3.92465757828845	0.230616318015476	0.0587608761822344	4.41346986577082	3.81714536748694	4.15419505616955	3.44397760333051	2.85249186793678	3.30663324655226	3.80060347563317	4.07959570395309	3.3434550745926	4.46766157531254	4.30116868856661	4.66133641780904	4.32749761616564
RERE	1	1	28	22	0.193013798093519	6.27120564574477	0.0331910474042541	0.00529261026972945	6.4768627127942	5.66250563996251	6.05561079894056	6.19718516389534	6.38129852456944	6.17684302843631	6.12964162133783	6.32365634859557	6.27945665079687	6.46016950522872	6.42694619664914	6.5000079006993	6.42558520237195
ENO1	1	1	28	6	0.323479677097156	9.26734176460306	0.0381776089729578	0.00411958573911437	9.58967912512723	9.58389899070533	9.3520970678183	9.59795666481981	9.34188120960368	9.00496458893321	9.12498461059699	9.12334878366399	8.97657638523213	9.25155056730814	9.12048357582846	9.4932328518164	8.93859186824012
LOC102724571	1	1	28	20	0.991424448689055	2.42006021710509	0.0467619880816291	0.0193226547633457	0.367711745238265	2.53716152850742	0.925540474308466	1.82006159905392	3.352590036877	2.49479565949875	2.28414553023988	2.90117195913933	3.50540892888703	2.31290248854171	3.0294367300879	3.28386088604486	2.61683963325814
H6PD	1	1	24	18	0.249611514573671	5.78921286424811	0.0288690343909118	0.00498669423078144	5.50985403685515	5.50381070462459	5.44794629370797	5.13088259698446	5.75762197115862	5.88505663647934	5.45807823468616	5.89676097928561	5.8475292274814	6.33665834497652	5.99099712836207	6.17833460632636	6.31623647429718
SPSB1	1	1	28	0	0.564607284338193	3.23582574278408	0.235549053103515	0.0727941093950414	3.34273150653438	3.51819842153553	2.42725882378807	3.51196499675862	3.44357631637954	2.36831211583906	4.01797595686259	2.97831349894874	3.94258782696267	3.55352440447374	2.37714366119344	3.45964527642391	2.97763941804517
SLC25A33	1	1	20	0	0.317805894536669	2.1945224311178	0.243928722151527	0.111153442176155	2.2495304454255	2.22462232809331	2.67192584087311	2.02009102484683	2.6380788006313	2.22966456719654	3.04783688562624	1.34855140065225	2.04298334758568	2.553807615867	1.95424999864083	2.46800669307282	1.20140701709577
TMEM201	0.269101639101639	1	28	8	0.448587118988528	2.79478825078148	0.344882848326138	0.123402139045669	2.2495304454255	3.25897662995373	3.68194027744804	2.95084376245853	2.6380788006313	2.61107848411726	3.04783688562624	2.32436316940032	3.22441343989173	3.10111654728425	2.37714366119344	2.93285272891917	2.24480113722503
PIK3CD	1	1	28	18	0.308307452160498	5.66392139904659	0.171980761726273	0.0303642564240427	5.52199274767209	5.66250563996251	5.19741280271283	6.10112932297924	6.09590711739792	5.44247588331108	5.66552506506209	6.02046391896831	5.09878121543329	5.78359912993579	5.49578719669035	5.71833303945981	5.78879578829856
LOC101929074	1	1	28	24	0.66753931082206	1.38421198002949	0.461082471388168	0.333101055358838	2.56322463782187	0.358582086321589	0.48784801583033	1.82006159905392	1.16042707151778	1.21702005258073	1.90217788480581	2.43796284722243	-0.143520440799451	1.66120819571977	0.92239042066678	1.94488388115783	1.20140701709577
CLSTN1	1	1	28	18	0.203119283152629	6.90746342351706	0.132667160277448	0.0192063500221761	6.79460483157385	6.98613569274039	6.57506569429817	6.9759798188968	7.26535331710929	6.8797717519023	7.10848798139686	7.07764844598991	6.65810796266726	6.8128329320812	6.7959649984494	6.9803449132772	6.85720494492882
CTNNBIP1	0.548683931808932	1	28	16	0.291542592767461	5.35008162642456	0.337883251100196	0.0631547842992448	5.13627623954579	5.29810115967981	5.84720376718207	5.71061782377911	5.73077584273423	5.54836655284881	5.21571090859659	4.71944466962376	5.21262740863924	5.29582957551395	4.87202833385824	5.79684994664209	5.24241501147859
LZIC	1	1	28	24	0.152705537705568	4.00682441042021	0.0051005447893012	0.0012729643894643	4.0272602317516	3.99816111921524	4.19391783377112	3.75579058954717	3.72324685104539	4.04598391242023	4.20684458355384	3.53274945698863	3.86511374741395	4.02293100807584	4.46101425682373	3.75763238331172	4.49297081675498
NMNAT1	0.548683931808932	1	28	20	0.259133182679745	4.44134405631307	0.228400099201401	0.0514258963740369	3.95746940766429	4.62336054489998	4.19391783377112	4.38268719866198	4.71005971348682	4.75096994055697	4.55857441468933	3.89297190360065	4.44672623567602	4.02293100807584	4.68110895386983	4.56206113568602	4.81222930883549
UBE4B	1	1	24	12	0.290365978113191	5.02024012276501	0.203089349038781	0.0404541105748793	5.03826428933385	4.74998980918574	5.03193037450076	5.08697756491159	4.69161607169762	5.04777013215314	4.33385697564044	4.30595208576585	5.81699534312709	5.04272687420578	5.51673512268404	5.12847461522282	5.2687429884776
KIF1B	1	1	28	0	0.112932400032242	6.15678367474159	0.0744852423651124	0.0120980769018555	6.0933877239729	6.36952666288059	5.95516724073953	6.01002267455092	5.9009789425582	6.17684302843631	6.08217952283871	6.2083062302259	6.21065367491026	6.38422269370493	6.38198889878773	6.12715532645603	6.091314362575
PGD	1	1	28	26	0.23878362172504	6.2072898394547	0.20800517559265	0.0335098216729836	5.87417984800744	6.35631521372642	5.25488197418797	5.87454435408286	6.28616334353023	6.12888097775885	6.45250766273507	6.7927178875089	6.3090131968988	6.53231744846374	6.421402554709	6.11844610867923	6.1059911550511
APITD1	0.759272267084767	1	28	12	0.440833445030636	3.14638435044929	0.515291290044273	0.163772518754961	3.49828085516364	2.94274863099207	3.68194027744804	4.14645173156189	3.25547697204305	3.08324588042633	2.71594455860083	2.32436316940032	3.22441343989173	3.31256780208598	2.90784146427069	3.9267993178791	2.34718386630823
DFFA	1	1	20	4	0.37257789631831	5.2520715248792	0.194227780525353	0.036981175828488	5.68201014819743	5.68381579178147	5.21682467001604	4.94662695478747	5.2279852109295	5.47353166880126	5.28022550510032	5.76144793359635	4.81958772149518	5.04272687420578	5.31626047461371	4.82015405694797	5.31999996340652
PEX14	1	1	28	22	0.2196199949088	3.76554365221535	0.231768029201688	0.0615496859438435	4.06092910519144	3.69652323727143	3.50376022001861	4.26939939779937	4.0178760711501	3.00037383756551	4.20684458355384	4.30595208576585	3.02512527461264	3.37668358615924	3.59987608159908	3.40339713681503	4.27651108241161
TARDBP	1	1	20	18	0.257698501639	6.32869856258338	0.0976195255851331	0.0154248973339133	6.51380143286949	5.71520219605474	6.59002988509271	6.55233877423607	6.4705464566267	6.39530324293821	6.1061057406056	6.11744010678357	6.00028518859079	6.6077230213939	6.29977636623903	6.4242953538615	6.431423785499
SRM	1	1	28	6	0.43090440077339	7.34494463398691	0.0735828219950271	0.0100181588373779	7.95686156309758	8.30702835749284	7.48258306968358	7.93408080074049	7.37921726078914	7.32929494620139	7.16082888985935	7.6926705280884	6.76860655312254	6.9081115450378	6.43796998158199	6.99944412252304	7.08170448450579
EXOSC10	0.182113153050653	1	20	0	0.192221221431211	4.41436515998441	0.173198221473891	0.0392351369215913	4.63082136029014	4.50862257076141	4.19391783377112	4.4535538312979	3.79411538008462	4.72539568962184	4.55857441468933	4.39305156631408	4.24742627495321	4.80711652587776	4.56523503332456	4.3990309895713	4.19648471997698
MTOR	0.120192382848633	1	24	10	0.237031615696635	4.98571965392408	0.233951972879622	0.0469244139500477	4.91480862169733	5.3389725718863	4.98741390598196	5.01850831434493	4.9769896731699	4.61830877675753	4.72232794070556	4.98544808906649	5.72131357914978	4.87528254583502	4.98156141912729	4.42751439881369	5.04329731269808
UBIAD1	1	1	28	8	0.249780450520383	4.12904605291849	0.0320978693229359	0.00777367675525162	3.99278679768399	4.38396485174935	4.34269908308879	4.52110180357146	4.13170584883106	4.30961397059237	3.96662558969554	4.27570984252722	3.55559076534119	3.7599375162211	4.39466515655953	3.71204870304194	4.30222957805086
FBXO44	0.548683931808932	1	20	18	0.507499631833898	2.40278828076642	0.623028614455794	0.259294012478313	2.12772676749597	1.66286817262761	0.925540474308466	2.02009102484683	2.71314668268234	3.23594550726387	2.442876621971	2.90117195913933	2.51823264502502	3.43807079012683	2.84297138102797	2.35391834579359	1.74217297042677
MAD2L2	1	1	28	12	0.371194792288599	4.79040634321465	0.11634765708232	0.0242876384061072	4.30525379776057	4.33092081361857	4.96462973768525	4.87097548847886	5.05120127932683	4.50263120639865	5.10132942546762	5.02234466254292	4.79890423330674	4.94037257512068	4.75349090548383	5.24508313672956	4.49297081675498
AGTRAP	1	1	28	10	0.286171902944518	5.22933865209704	0.0349612165819879	0.0066855904556818	5.16752103777956	5.64087598912508	5.57372167712881	5.17349084991954	5.41947335126596	5.12803697028162	4.97709243006469	5.41809973488148	4.86008580711405	4.83019825341389	5.32815969514802	5.17960793431429	5.31999996340652
MTHFR	1	1	20	8	0.189598661268553	4.67949977626237	0.0847331018264501	0.0181072990442856	4.21840796301278	4.21859703946261	4.37761479465903	4.4535538312979	4.18542083312413	4.61830877675753	5.30110481127313	5.00401432519772	5.06453256650652	4.7598147708029	5.04060969721311	4.68512339116478	4.94876084185183
CLCN6	0.388468903781404	1	20	12	0.336676601553222	3.18145733444002	0.321826250790363	0.101156865222274	2.73990578484915	2.62791413095304	3.43911653422011	3.69858768459097	3.352590036877	3.23594550726387	3.04783688562624	2.64140456967619	3.55559076534119	3.37668358615924	2.54967790561064	3.45964527642391	3.2127706486081
KIAA2013	1	1	28	24	0.176272083897342	6.83806928550716	0.0203724728609926	0.00297927265875628	7.11217204798729	6.2243767301685	6.66966848123635	7.12995313407293	6.6768365885548	6.47419597618016	7.17786221491235	6.51703441011635	7.11662226988053	6.74157574665125	6.94636338623337	7.08239318060385	7.00547407213438
PLOD1	1	1	24	0	0.136762053893745	8.50182391652094	0.084290508695827	0.00991440301792557	8.63743106387092	8.97838820247885	8.46681741956999	8.53575251129135	8.78934314955901	8.50319116792245	8.57587319945429	8.92936969385952	7.80471072661047	8.49846904729834	8.28576383864948	8.44454719036623	8.15834421253716
MFN2	0.548683931808932	1	20	4	0.151353545797223	5.59906113117021	0.140684375228549	0.0251264224363177	5.30030822300845	5.88120961435035	5.74394545727706	5.71061782377911	5.3269039665498	5.73934520907898	5.72853617540288	5.56287674330647	5.41646480589245	5.52529897189929	5.82457042417794	5.67146991788374	5.58387947341205
MIIP	1	1	20	10	0.387152435135525	4.02921882875614	0.308271402655538	0.0765089750041461	3.72521997620769	4.09678408910251	3.98337055173985	4.41855560128182	2.78450098360699	4.40934814028419	3.6782580303205	4.84833015505714	4.2165667937973	3.80723531225535	3.5600679415163	4.36997388116675	4.32749761616564
TNFRSF1B	0.388468903781404	1	28	18	0.529090393066385	4.13202770244178	0.419204088055106	0.1014523905073	3.39646644704352	4.68806405562621	3.62495750346954	4.41855560128182	4.63482676859478	4.59024726122307	3.47277026907384	4.42095412077653	3.3434550745926	3.80723531225535	3.85145564309931	4.90362798745536	4.47046240205884
VPS13D	1	1	28	22	0.219275391668043	5.30354198015645	0.0173081542474664	0.00326350848399542	5.56955132301425	4.92125614311697	5.09623091958052	5.36948046177174	5.43063780058306	4.89556867902579	5.43936551136257	5.33254478156565	5.57083905373968	5.27915181876057	5.35166769170852	5.24508313672956	5.42907431293716
DHRS3	1	1	28	20	0.873665656636193	6.96632680438962	0.234087161322829	0.0336026672155728	5.85511540031364	6.10307187031309	6.43290771121611	6.63850760133539	7.3530503669054	7.4590944047213	7.48207363124674	7.74879106734355	7.03495930360458	7.1382272459021	7.18752380027084	6.64046367907635	7.34251141698506
PDPN	1	1	28	22	0.26269328277624	3.12346474036511	0.139296643634493	0.0445968356339475	2.82074355144453	2.79390255314031	2.42725882378807	2.19573339055383	3.0963287101504	2.22966456719654	3.14342663197679	3.53274945698863	3.50540892888703	3.66041937687744	3.71310593488149	4.3990309895713	3.2127706486081
PRDM2	1	1	28	26	0.13640865185049	6.01803808391147	0.197398715528406	0.0328011741993006	5.91156921256284	5.97062328687865	5.8719035311203	5.423436778003	5.78397765081539	6.04866241337523	6.03310273480524	6.23212588643628	6.20280234990821	6.26223568226091	6.13342996941959	5.77484917044526	6.40792632756324
KAZN	1	1	28	8	0.255591398327557	4.00731724932268	0.208207986656554	0.0519569511726943	4.0272602317516	3.65396560241722	4.3069173484255	4.61684027708829	3.52916321389882	3.77394211781202	3.85809334124853	3.85256485436407	3.60408562152947	4.43791736324916	4.2011905294182	4.3990309895713	4.0217416644469
TMEM51	1	1	28	16	0.576318553220174	2.12351688046555	0.0863847616191761	0.0406800447002982	0.367711745238265	3.0117828345085	1.26089272494625	2.19573339055383	2.18985958413007	2.71868385062296	1.90217788480581	3.18770212780808	1.5435431020306	2.553807615867	2.37714366119344	2.5737303717556	1.74217297042677
EFHD2	1	1	28	12	0.276516621431115	4.99632403838593	0.182790737116171	0.0365850444670561	5.27183814863327	4.86639577421618	5.3281110772382	5.2748112397166	5.33880521225164	4.47220213567213	5.00281047483835	4.60248065095579	4.89947803752857	5.40746862702116	4.68110895386983	5.03900645510638	4.93238447545164
CASP9	0.0772071042383542	1	24	18	0.371337243469782	2.55440720527515	0.592234542733525	0.231848133496685	2.82074355144453	1.02565304320376	2.97524968743516	2.4935159347048	3.20435369013261	3.08324588042633	2.10576616698022	1.91743355745889	2.61606506134521	2.31290248854171	3.29496150605703	3.01021923453843	2.34718386630823
DNAJC16	0.759272267084767	1	20	6	0.246410908748204	4.81912601345418	0.151834623269994	0.03150667213227	4.60822634931777	4.95670399838616	4.81980797781723	4.52110180357146	4.57571012378427	4.56162908245288	5.23753790106756	5.04044502053277	4.99349519387501	5.06235431754237	4.64350898556419	5.14572120903368	4.68115031415395
PLEKHM2	1	1	28	12	0.316098029821953	7.32903454472105	0.140132813186721	0.0191202282281035	7.0038205474787	6.91583261715869	7.40431799825106	7.55747980825274	7.3442215283319	6.81456440931123	7.56209618525459	7.3412623897218	7.22137122408588	7.63417787290754	7.36838668031709	7.80648999860694	7.42968312374835
FBLIM1	1	1	28	6	0.155202825705807	6.25663012642358	0.00088580198316001	0.000141578128363224	6.60791664996783	6.28140704053076	6.25655821001379	6.51140246229317	6.26136594347752	6.05893707509425	6.29489254566612	6.02046391896831	6.21846250319781	6.05252386986361	6.40464266068412	6.32180477058427	6.04636628166788
FLJ37453	1	1	20	6	0.39713366857689	3.37811787480378	0.359971919222772	0.106559904823831	2.96998097133116	3.31468121812232	3.73675763484685	2.02009102484683	3.72324685104539	3.16161503086897	3.39721168527061	4.21325437956665	2.61606506134521	3.71103638055647	3.14157540440518	4.00448252462203	4.37674356538189
SPEN	1	1	20	0	0.22217374294526	5.96596207836937	0.165908324052406	0.0278091482770123	6.04373500257732	6.14208661859565	5.3281110772382	5.75337846835082	6.0675795888272	6.10924061259863	5.78890999858851	6.11744010678357	5.7646240203615	6.22788522147315	6.03522259596482	6.09199848755576	6.17024938191283
ZBTB17	1	1	28	26	0.415479765696245	3.73966197583496	0.0722337518104601	0.0193155831401934	2.73990578484915	3.96372947281485	3.3714398899959	3.63902270402339	3.352590036877	4.20246969872584	4.06756123725301	3.37051685975502	3.60408562152947	3.94048088152757	3.94715273449789	4.36997388116675	4.11175724443167
HSPB7	1	1	24	6	0.321072702215199	7.556119058337	0.103938112895971	0.0137554890405401	8.14717102006954	8.35763061883088	7.68081984669053	7.54941381915459	7.73940171564123	7.52728139519702	7.53591210233782	7.8160045402009	7.49649718666889	7.08164466183601	7.32450958235081	6.99944412252304	6.97381714687974
EPHA2	1	1	28	2	0.804256527678714	2.93142272847536	0.233746441547819	0.0797382237905317	4.06092910519144	2.79390255314031	4.15419505616955	3.44397760333051	0.928088848794115	3.08324588042633	4.29274953762811	0.787378269324489	3.90437077857201	2.76018297573215	3.0294367300879	2.93285272891917	1.88517192638136
ARHGEF19	1	1	24	0	0.222437352730267	4.09175771871408	0.236813044258101	0.0578756271846234	4.83920953957338	4.03179013171485	4.50939502923513	3.75579058954717	4.57571012378427	4.23907575267072	3.54456776981696	4.42095412077653	3.16099432224756	3.7599375162211	3.88406509440307	4.2152025807954	4.49297081675498
RSG1	1	1	28	0	0.981986691364415	1.40312353848995	0.476052322699737	0.339280405210841	2.65426820286027	2.22462232809331	0.48784801583033	-0.143520440799451	2.38614186289278	0.888727897471734	1.38116433731381	1.56407418107486	1.5435431020306	1.8537218338029	2.28246644286496	-0.143520440799451	0.96425490937819
FBXO42	1	1	28	26	0.210074624211104	4.12643516433404	0.21877551355613	0.0530180421704112	3.44827162528919	4.12821505480608	3.62495750346954	3.63902270402339	3.75911622515082	4.50263120639865	3.80060347563317	4.82763305619542	4.49895407104036	4.43791736324916	4.12138026004365	4.07819567089761	4.57964899337201
SZRD1	1	1	20	8	0.288102984761025	6.28690815379929	0.151279467029286	0.024062617637871	6.05213003790567	6.5310968173137	6.25655821001379	6.59997672204272	6.20396251629668	6.05893707509425	6.61140166470589	5.88679112993816	6.53218669881587	5.83013979930717	6.19969824619829	6.64653430804011	6.3960325072331
NECAP2	1	1	28	6	0.443000997463399	5.30933612646209	0.156185616270993	0.0294171648866895	5.50985403685515	5.25603802075423	6.03388655125352	6.12303456646117	4.63482676859478	5.12803697028162	5.54816551104152	4.04415242222067	5.37514463229223	5.5671170844842	5.11117567800334	5.77484917044526	5.01246837026149
CROCCP2	1	1	28	0	0.498106224243978	2.42466257488725	0.0222962459052832	0.00919560772546673	2.82074355144453	2.62791413095304	1.95886952280503	3.51196499675862	1.16042707151778	2.22966456719654	3.23307447455715	2.43796284722243	1.32948977595216	2.66068236441675	3.194536908011	2.35391834579359	2.0152663988473
LOC101927663	1	1	24	0	0.303540418557898	3.01614270193156	0.433512334767851	0.143730710914383	2.96998097133116	3.31468121812232	3.14698327992459	0.967588811644572	2.71314668268234	3.00037383756551	2.83526232166021	4.47519066236834	2.87511736273973	3.66041937687744	2.70376500103699	3.56596137784797	3.41489655607691
CROCC	1	1	20	16	0.258721544139288	4.69780419336033	0.162682977644941	0.0346295781920561	5.08810243056833	4.09678408910251	4.50939502923513	4.97098752117535	4.94620210313555	4.30961397059237	4.75296080027718	4.50156300290352	4.59805839214844	4.87528254583502	4.58520524450796	4.70852452105175	4.91582008071849
ATP13A2	0.269101639101639	1	24	8	0.261060685005429	3.05369135233433	0.29236317965924	0.0957409069635504	2.89729110670082	3.73786136501205	3.22574662616593	3.37262714729297	3.0963287101504	3.16161503086897	3.14342663197679	3.18770212780808	3.3434550745926	3.10111654728425	2.28246644286496	2.23002713374832	2.77214204605057
SDHB	0.548683931808932	1	28	8	0.337013623281044	4.50153761132747	0.384539864736742	0.0854241145890023	4.58527182473329	4.12821505480608	5.31014931364635	4.76351044387706	3.79411538008462	4.16491059068278	4.69103051487071	3.89297190360065	5.13223564145002	4.87528254583502	4.6049027921209	4.84147968097325	4.08237170717163
RCC2	1	1	20	10	0.405428097012528	6.17552436216157	0.111581079968665	0.0180682762183468	6.47061325146681	5.1979753615737	7.05657329546222	7.08043237335894	6.23613485434536	6.25041261837734	6.63626231750743	4.33557337561018	6.9103335451143	5.89725133810458	5.74691485197875	6.43134487132268	5.97620411389371
ARHGEF10L	1	1	20	16	0.314124761862496	5.75307399355444	0.227009636293506	0.0394588417510083	5.81621366210715	4.99130172565475	5.44794629370797	5.49237615812765	5.62783146188556	6.1578491148141	5.54816551104152	5.59996403507775	6.09664529983739	5.99240500954468	5.97594881565251	5.50771205417685	6.23844330278474
ALDH4A1	1	1	28	20	0.214013774149602	5.81495289148772	0.0969815738770045	0.0166779638092979	5.27183814863327	5.82477449738237	5.70323518595909	5.58997629838831	5.9009789425582	6.11909421708652	5.77405174791714	6.34565954480428	5.46977951408936	5.83013979930717	5.94537294960127	5.77484917044526	5.98417055088763
IFFO2	1	1	28	6	0.4625214265033	3.55313541764931	0.105365542552204	0.0296542434124034	4.15746329709211	3.69652323727143	4.19391783377112	3.8638111621369	3.20435369013261	3.72316187765299	2.94546130409644	2.81967145433662	3.3434550745926	3.55352440447374	3.81809203636361	3.3448666976177	3.59215270115176
UBR4	1	1	28	10	0.330094304389264	6.8182503620691	0.0743006417318586	0.0108973179021415	6.68551406127829	7.19720955677324	6.68368749498925	6.96389302666871	7.15188126183544	6.66115480031027	6.45250766273507	7.3412623897218	6.60548151110055	7.04265120287202	6.72573493029011	6.47974992954526	6.72082752051019
EMC1	1	1	24	6	0.329737459853394	6.23797342994558	0.0900522574802163	0.0144361399565952	6.80457679276363	6.32274739128104	6.66966848123635	6.54424390983387	6.29840401974362	6.17684302843631	6.29489254566612	5.57534540798519	6.92472452995642	5.74768107765763	5.85778625594905	5.80772578548771	6.06901536329556
MRTO4	1	1	28	8	0.320048882278482	5.13854446967876	0.0956979312812836	0.0186235483308499	5.00405592909002	5.68381579178147	5.44794629370797	5.25510843512287	4.57571012378427	5.22247121651826	5.05291074620167	5.5248108378276	4.95662025007255	5.1566754007636	5.05500172178204	4.82015405694797	5.13201815903068
AKR7A2	1	1	20	12	0.122821895433362	6.83382197922448	0.0329891640309854	0.00482733734230653	6.73328073980227	6.70271769925829	6.56752498813321	6.74122137841144	7.21781092603022	6.64760276440369	6.83546713300606	7.16273606851145	6.62323781830298	7.01269850995434	6.53869723229732	7.11778201377925	6.89572508168089
PQLC2	1	1	28	20	0.378583479882385	3.36182940248644	0.0432563124851258	0.0128668969499562	2.96998097133116	3.14066759369899	2.55477277137898	3.37262714729297	3.39880033541971	3.50002408305494	3.91337981904933	4.18098258118404	3.60408562152947	3.71103638055647	3.71310593488149	2.35391834579359	3.31737051685313
CAPZB	1	1	28	12	0.331942063760852	9.07533722089793	0.25379668763949	0.0279655379697702	9.58462425703544	8.69065362103406	9.53333766064687	9.8891111448908	9.36824962312003	8.93556559030763	9.22123788039878	7.89770669531191	9.60937274938738	8.93761658950085	8.48359691776279	9.18766515934269	8.8693088972737
MINOS1	1	1	28	2	0.393720452800017	5.65560115508869	0.126431198181406	0.0223550414384593	5.9569831525007	5.67320006223672	5.97810015397086	5.33235485543911	5.46362194029776	5.41073684910232	6.04552932971134	5.24159460442737	5.9820520919738	5.63422809189463	5.59761153556726	5.87131332698674	5.30735543374379
RPS14P3	0.388468903781404	1	0	NA	0	6.20888397182627	NA	NA	6.02679694312568	6.31593907421196	6.20888397182627	6.39919073660508	5.06559626657296	6.05893707509425	6.31556216509316	6.59870407899169	6.46812820053119	6.48946305279336	6.14692937899012	6.03760271996291	5.69483536324887
TMCO4	1	1	24	12	0.238027451198029	3.40748265349127	0.200391937799905	0.0588093787050056	3.03918338561148	2.94274863099207	3.68194027744804	3.29756352083255	2.47509971387562	3.87043588670466	3.74072727826631	3.42664600594127	4.39253642127471	3.49695220563062	4.14847722553774	2.67223259349027	2.91233941198123
OTUD3	1	1	28	10	0.280025682740486	2.04151714274186	0.128050132118923	0.0627230256548054	1.84811254031946	2.53716152850742	1.76151003423154	2.35229411764066	2.0807015364524	2.07626198800104	1.38116433731381	2.64140456967619	1.5435431020306	2.17546589276678	1.95424999864083	2.5737303717556	1.74217297042677
CAMK2N1	1	1	24	18	0.187698339049748	6.23808720979101	0.013561280208198	0.00217394848005858	5.97475586917784	5.84383254972765	5.75726420616573	6.12303456646117	5.86850690551085	6.56350316299438	5.9429839053643	6.48434942916517	6.52590733770006	6.49669443696221	6.35897373626201	6.53315159871973	6.62217602307208
MUL1	1	1	24	0	0.305511503148145	4.85914450759374	0.211426794722819	0.0435111148459173	4.93310523033217	5.16804355474211	4.07130967031433	4.81824335663538	4.51406719681932	5.10838503308955	4.86937477507946	5.34716093321335	4.93782320465603	4.58086084201516	4.95110553512578	5.43942350918239	4.64140255223642
CDA	1	1	28	8	0.650620313588424	2.19281710772779	0.225528993634819	0.102848975794663	2.36184633617361	3.0776639935856	2.55477277137898	3.13459447207165	0.651014115519813	2.22966456719654	1.90217788480581	2.81967145433662	1.72990207293818	2.31290248854171	1.825851689802	2.09448875733782	2.0152663988473
DDOST	1	1	24	22	0.202027823678277	5.96808839184195	0.12926813619086	0.0216598896838663	6.47061325146681	5.47964484927945	6.36493219889014	6.25784383075933	6.52885090776141	5.70049581525551	6.54293276087553	5.25715673801655	5.57083905373968	5.98213704721128	5.33996157428433	6.17833460632636	6.02335594992009
HP1BP3	1	1	28	14	0.182553708735764	6.59943224252687	0.125029483208426	0.0189454908564305	6.43253708276081	6.28837988802911	6.6340131180038	6.86986247730594	6.55459351206714	6.79625689584452	6.61973623983272	6.23997917179148	6.90065918076387	6.56708201116752	6.74805129209676	6.57194440111125	6.64747848978654
EIF4G3	1	1	28	8	0.142363875423566	6.66307672917696	0.173741776044783	0.0260753077154259	6.42609219553894	7.11330879874078	6.66966848123635	6.29691083531006	6.45422761057475	6.91978352974502	6.48936056353965	6.52990384428948	7.08279952118087	6.89722343866731	6.89128351839973	6.61592245002202	6.39004862332593
ECE1	1	1	24	18	0.228252345438831	7.75084726686595	0.021727659664984	0.00280326252303634	7.50968826849101	7.34832236612514	7.43779062687748	7.78060516978752	7.77706502500324	7.6748697021824	7.50475098740397	8.12038051256919	7.49649718666889	8.03272320871367	7.73750853665385	8.01324737054376	8.32756550823727
NBPF3	1	1	20	0	0.830864720902237	0.719241339112672	0.190554040641532	0.190554040641532	-0.143520440799451	1.66286817262761	0.48784801583033	-0.143520440799451	1.53615245258237	1.21702005258073	0.557581560161646	0.395744218863993	-0.143520440799451	2.553807615867	-0.143520440799451	0.40706708637385	1.20140701709577
USP48	1	1	20	18	0.11011785191593	7.82527426124278	0.0110118346050678	0.00140721388636913	7.67100240515846	7.9216693150993	7.61284359245516	7.59714686536358	7.7857858928348	8.0773994747382	7.54906354623131	8.32804867439546	7.62249571020918	8.01016125422583	7.8797205879873	7.44829126860423	8.23044272615588
HSPG2	1	1	20	18	0.719999541852747	1.89902986511459	0.302548399069297	0.159317346518424	2.65426820286027	2.22462232809331	2.13245066680616	1.31074761462518	2.97955567410479	3.43839660920028	1.02736109382209	2.20104805210502	1.32948977595216	2.02354459596383	0.92239042066678	0.40706708637385	1.88517192638136
LINC00339	0.548683931808932	1	24	0	0.044848549659391	1.63386085531229	0.184359683398052	0.112836832340178	1.84811254031946	1.02565304320376	1.76151003423154	0.967588811644572	1.53615245258237	1.7096858811296	2.28414553023988	1.0950798669275	1.72990207293818	1.66120819571977	1.825851689802	2.09448875733782	1.88517192638136
CDC42	1	1	28	6	0.20216329631583	7.26282957272414	0.0135984666733915	0.00187233729460776	7.6573106346335	7.17480714028335	7.52602658379638	7.58536084480845	7.19834644144246	7.21449435662111	7.40219009484048	6.34565954480428	7.43750344073265	7.35664744827353	7.05058957783803	7.40954960800848	7.0667772346229
WNT4	1	1	24	0	1.4130832128154e-15	0.16488279193289	0.133118860477261	0.133118860477261	-0.143520440799451	0.730333828333133	-0.143520440799451	-0.143520440799451	-0.143520440799451	-0.143520440799451	-0.143520440799451	-0.143520440799449	-0.143520440799451	-0.143520440799451	0.92239042066678	1.58914396551833	0.326410908281649
ZBTB40	0.269101639101639	1	20	16	0.349080132274824	3.86401345669508	0.30719180741172	0.0795007084873	3.68259848224619	3.5648882538256	3.3714398899959	3.81081163341454	4.42755249855481	3.87043588670466	3.47277026907384	3.48067293808365	3.86511374741395	4.31240042973753	3.81809203636361	3.61631880695083	4.53696076823622
EPHB2	1	1	28	0	0.361640847399375	3.87694860626694	0.168792228701927	0.0435373913466588	4.73877472798031	3.77804793405658	3.68194027744804	4.30815888608283	2.97955567410479	3.30663324655226	3.85809334124853	4.00781641278699	3.65100324174181	3.43807079012683	3.94715273449789	4.24751367663501	4.35233070497975
KDM1A	1	1	28	2	0.226261559312774	4.28693974829837	0.0959871242438787	0.0223905932622401	4.56194616072498	4.12821505480608	4.63013909837132	4.26939939779937	4.0759133263219	4.27477592506823	4.52346898399035	3.76818841004344	4.01611265365302	4.27923745840307	4.6243350216168	4.24751367663501	4.35233070497975
LUZP1	1	1	28	26	0.199283008565144	6.14141861262833	0.0117004079360103	0.00190516372096037	5.46025132080603	6.40845025848892	5.73050260505997	6.10112932297924	5.88483428178021	6.37076889830291	6.14126712518377	6.2477899392654	6.23395449254588	6.27910899703289	6.48124160878453	6.02833396710953	6.46026744353688
HNRNPR	0.759272267084767	1	28	2	0.101469078161234	6.41444610306165	0.153205178785169	0.0238843972376732	6.73328073980227	6.57737767484395	6.31176258517894	6.21768940893362	6.10986499499549	6.70106343907776	6.32578697435696	6.2477899392654	6.73633643689336	6.41508281479977	6.26305578929861	6.14441760480028	6.57019957808482
ZNF436	0.0290926434676435	1	28	18	0.688692668074192	2.79539666835735	0.61064388748863	0.218446238561006	2.82074355144453	1.97091610974166	1.76151003423154	2.74022583789905	3.79411538008462	3.23594550726387	2.94546130409644	2.54326678440314	2.04298334758568	2.85326169996853	3.24562283799549	2.93285272891917	3.31737051685313
C1orf213	1	1	20	14	0.46568804474164	1.90938045416662	0.391654877372202	0.205121444768925	2.2495304454255	0.358582086321589	1.53280767156155	2.4935159347048	2.0807015364524	0.888727897471734	1.90217788480581	2.06619896183358	1.32948977595216	3.17509775047576	1.95424999864083	2.5737303717556	1.58342468531679
TCEA3	1	1	28	20	0.477517231863313	3.29739175355221	0.0699664237324027	0.0212187173868647	3.03918338561148	3.46994688758476	2.88105403911691	2.02009102484683	3.30485047955678	3.82299559271406	3.61296093117822	2.81967145433662	3.60408562152947	3.55352440447374	3.81809203636361	3.28386088604486	3.59215270115176
ASAP3	1	1	28	18	0.536948373607424	4.58572796097098	0.0180287602808277	0.00393149363291281	3.88413004168391	3.99816111921524	3.56563117361977	4.76351044387706	4.42755249855481	4.64583487224642	4.52346898399035	4.86873452510728	4.91877801362181	5.22792959090272	4.98156141912729	5.09335030557389	4.71983228167796
ID3	1	1	28	6	0.634254709397358	7.8884556512938	0.0826159835460748	0.0104730237701881	9.45766900415619	8.36754152101753	8.96703800525137	8.58393220281813	8.33574982683723	7.43562993071401	8.09181482410481	7.07325943423728	7.62249571020918	6.97176898701046	7.17769264589967	6.96098946187522	7.4528316894768
RPL11	1	1	24	12	0.0451198149277589	10.7049680575159	0.0413792513687493	0.00386542502008654	10.6103091916294	10.7546100615259	10.6982965135702	10.6513491219664	10.6597871448356	10.5957490151461	10.8877461001245	10.5485622910756	10.7891413787991	10.7883367127169	10.8646836732468	10.7223935589717	10.5522407327303
TCEB3	1	1	20	16	0.291781844417836	5.89589302486773	0.142612908095735	0.024188516903923	6.23284855186042	5.76604157011696	6.3822286905445	6.16587181639376	6.06040993672507	5.78956875387746	5.19354860914916	4.6504100495914	6.29431061327938	5.58079135962847	5.94537294960127	6.12715532645603	6.27136837574204
PITHD1	0.759272267084767	1	20	16	0.0451948411307186	5.82666728478269	0.0699499258872604	0.0120051347482885	5.80632208712633	5.68381579178147	5.77046112220492	6.03334437238929	5.78397765081539	5.86177061120941	5.80361678342594	6.10888856719643	5.8675319407023	5.95088726526964	5.78194545088644	5.50771205417685	5.69483536324887
LYPLA2	0.269101639101639	1	28	20	0.0241234230353992	5.4226437217983	0.305978207822606	0.0564260208710771	5.44757950908791	5.00829434584979	5.39780204520833	5.58997629838831	5.41947335126596	5.88505663647934	5.10132942546762	6.01131590670314	4.54935704688001	5.36067699863497	5.09733590844684	5.61066569712985	5.82473092166736
GALE	1	1	20	16	0.514569091055575	2.29480896780139	0.323594789692429	0.141011645950843	3.16836139261188	3.14066759369899	0.48784801583033	3.44397760333051	2.47509971387562	2.07626198800104	2.10576616698022	1.34855140065225	2.30008958988816	1.8537218338029	2.54967790561064	2.5737303717556	1.88517192638136
HMGCL	1	1	24	18	0.258387094404471	5.20480697571113	0.076858126387691	0.0147667582575798	4.93310523033217	5.00829434584979	4.91795265478735	5.15234401563696	5.06559626657296	5.45808733869106	5.10132942546762	5.69444097577166	4.95662025007255	5.45279019421263	5.5270961174641	5.38236549912431	5.01246837026149
FUCA1	1	1	28	0	0.390924778513371	3.65413430139746	0.211717068770475	0.0579390496647888	3.63867939070635	3.81714536748694	3.06367030048645	3.69858768459097	3.6099558182766	3.16161503086897	5.00281047483835	3.67856895865172	3.60408562152947	3.0231355663691	3.78393856415392	3.61631880695083	3.67323089999944
PNRC2	1	1	28	8	0.198975788953135	5.2892369312958	0.0486569139755261	0.00919923130832517	5.16752103777956	5.41739761839335	5.48043297580859	5.40567461540281	5.05120127932683	5.86177061120941	5.10132942546762	5.16116171027832	5.361104000703	5.08171831535338	5.53738323300961	5.19625741617039	4.98096623264269
SRSF10	0.388468903781404	1	28	8	0.149125206418907	5.89671839843002	0.198179513351865	0.0336084411635852	6.12556487632453	6.05481730751997	6.36493219889014	5.84848433582145	5.8519926306365	5.95274111385586	5.58268218052727	5.82548035106654	6.20280234990821	5.87522589021025	6.13342996941959	5.38236549912431	5.63537404807168
STPG1	0.269101639101639	1	24	4	0.224186736644806	2.96915209770428	0.320905497390285	0.108079844625813	2.89729110670082	3.46994688758476	2.78027594164479	3.04564259770179	2.29133623918534	3.30663324655226	3.47277026907384	3.25124939765512	2.95207012313528	2.85326169996853	2.46598845419078	2.93285272891917	3.0401113265383
NIPAL3	1	1	24	10	0.19144066580199	6.43685272341729	0.0516194266530436	0.00801935804205244	5.84548786411198	6.7640307590516	6.32076138309106	6.21768940893362	6.16438406286502	6.67458071819362	6.43372207230447	6.87571198131949	6.43499976071147	6.70458234639184	6.28763972728936	6.2988621241971	6.61192946115378
RCAN3	1	1	28	8	0.405756805418692	2.6741777560652	0.207710217972939	0.0776725546766065	2.82074355144453	3.65396560241722	3.50376022001861	3.13459447207165	3.0391233340961	3.77394211781202	1.02736109382209	1.56407418107486	2.41328024243574	2.17546589276678	2.84297138102797	2.23002713374832	2.77214204605057
SRRM1	1	1	28	26	0.0917222941087659	7.24180232031669	0.0231117516593796	0.00319143641832645	6.91455821790088	7.61557553460842	7.12495493799723	7.13535196395406	7.19834644144246	7.40373824790841	7.23322993075789	7.3154799806455	7.37948098971888	7.26221401902797	7.28537251435212	7.10019610402088	7.1541083130544
CLIC4	1	1	28	6	0.192702303728101	7.90665115668924	0.0791363542307578	0.0100088334065183	8.2216269113694	7.919425279824	8.66355546921201	8.15748009667841	7.86404888927258	7.9058668812186	8.10077387217756	6.819170064236	8.20721075671191	7.82148291437869	7.82408623676339	7.67011166976206	7.66096670517464
RUNX3	0.388468903781404	1	28	18	0.14105427832056	3.47002416781429	0.244574134177615	0.070481968525213	3.03918338561148	3.25897662995373	3.14698327992459	3.21837892828741	3.64871644097794	3.96087835299459	2.71594455860083	3.48067293808365	3.3434550745926	3.43807079012683	3.6763413016805	4.53613693484113	3.59215270115176
SYF2	1	1	24	18	0.245799916798463	7.22707253737113	0.00677855416991884	0.000937939135779666	6.68551406127829	6.99894446666533	6.99043900232158	6.87632548165613	7.0250382741895	7.4590944047213	6.88471111018425	7.42631682681412	7.30442647557905	7.75970735999458	7.65014935070426	7.4586790832006	7.43259708851574
C1orf63	1	1	24	12	0.252415786316362	5.94307643525253	0.141942315777782	0.0238836429792191	6.12556487632453	5.65173134956684	6.20888397182627	5.50910829542342	5.80128436221053	6.04866241337523	5.72853617540288	5.56287674330647	6.50051296089037	6.41508281479977	6.0781325687805	5.61066569712985	5.87700911346848
TMEM50A	1	1	20	10	0.407574159485953	5.91095857405954	0.173379697989343	0.0293319088295131	5.74550464377034	5.43006377980932	6.59002988509271	6.2872428141931	5.27829222145448	5.7771758269218	6.43372207230447	5.4455265606459	6.37338129926451	5.71084591017525	5.89025452357624	6.11844610867923	5.67528596789203
TMEM57	1	1	20	0	0.158448913901529	5.32938248237705	0.174362706623896	0.0327172439209365	5.28614341306573	5.55096093039032	5.36337733265547	4.92184797384783	5.51697310024513	5.71356219751319	5.53059247321944	4.96663980319568	5.61883243886285	5.32861760820678	5.46378371848521	5.11101935120208	4.99680328332386
LDLRAP1	1	1	24	18	0.146511777989196	6.37518181263044	0.0816696935102994	0.0128105669627329	6.15703999482774	6.40845025848892	6.08759585802382	6.22783327596447	6.4705464566267	6.31184547910772	6.12964162133783	6.32365634859557	6.15477537750686	6.58754561973077	6.32374757533779	6.88600194478712	6.80868375386035
MAN1C1	1	1	28	24	1.58725205553389	3.65703637898602	0.680101696053841	0.1859707220748	3.80686185827903	2.53716152850742	0.48784801583033	1.58776421592318	2.6380788006313	4.04598391242023	3.85809334124853	4.00781641278699	4.62180611698229	4.68582064990466	5.21735921375985	4.36997388116675	4.99680328332386
SEPN1	1	1	28	18	0.448725994354944	4.1178635874356	0.222190086871374	0.0539576122796585	4.46467870426668	3.99816111921524	3.22574662616593	4.58562808384497	4.71005971348682	3.55912651544274	4.72232794070556	4.11418907442094	3.65100324174181	4.31240042973753	3.59987608159908	4.3990309895713	4.1405561708177
MTFR1L	1	1	28	20	0.37068097598305	5.46180795781672	0.0327195608826945	0.00599060991074715	4.67497668807629	5.74592029017866	5.17773617682855	5.01850831434493	5.70342066549944	5.70049581525551	5.45807823468616	5.86664232767169	5.1649318471442	5.83013979930717	5.53738323300961	5.52099027367148	5.58387947341205
PAQR7	1	1	28	4	0.253460547988777	4.76517944195548	0.168192061218657	0.0352960603619235	4.48961724279778	4.93908893981265	4.57102988068167	4.4535538312979	4.15881331869421	5.25857952067299	4.06756123725301	5.48571327081705	4.93782320465603	4.7598147708029	4.87202833385824	4.56206113568602	5.42907431293716
STMN1	0.759272267084767	1	24	12	0.278929206173687	7.17655560355278	0.374196187070951	0.0521414739524493	6.24021483927792	7.17856511734553	7.85817279273834	7.9616945608838	7.57304212276509	7.34617303409415	7.01679851029302	7.03765820362993	7.02163186412398	6.92964429636607	7.10000860271333	6.94137079902676	6.71605191585723
PAFAH2	0.759272267084767	1	24	4	0.278120525684175	3.47003409922757	0.453920534697933	0.13081154873924	3.54661449727996	3.5648882538256	3.43911653422011	2.62213809074332	2.55888947227325	3.96087835299459	3.47277026907384	4.18098258118404	3.82475854521253	3.17509775047576	3.74895691843378	3.28386088604486	3.95845140554573
ZNF593	1	1	28	24	0.193870491776105	5.78217938022312	0.218944039345898	0.0378653142610476	5.87417984800744	5.56251158480876	5.11704296943628	6.03334437238929	5.6374995535787	5.72651129991389	5.9429839053643	6.17592230238289	5.97284839650804	5.39203942896619	5.6554259199967	5.99065174359276	5.86842657860936
CEP85	1	1	28	22	0.395538063592584	1.26803451355277	0.471443232172172	0.371790536561411	1.6849494221339	0.730333828333133	0.48784801583033	1.82006159905392	1.53615245258237	1.21702005258073	1.66506419318636	1.56407418107486	2.04298334758568	-0.143520440799451	1.35344565302819	-0.143520440799451	2.24480113722503
SH3BGRL3	1	1	28	8	0.199191415398631	9.07610216855004	0.126640234206437	0.0139531521191182	9.32453126207373	9.41179404993809	9.54873865514855	9.58420467057567	9.2613189469672	8.82100738052529	9.28420097503245	8.63694782474417	8.77820563796746	8.90537640577404	8.89305648537198	9.30936153095641	8.34468327451932
DHDDS	1	1	24	22	0.274863596731781	5.01257768330795	0.260347213849493	0.051938788842407	5.8357956486111	5.10624994408863	4.94147996231161	5.25510843512287	5.30280283148237	5.20407241111201	5.10132942546762	4.86873452510728	4.66816008007775	4.5253711788809	4.71775381956449	5.58560783976325	4.27651108241161
HMGN2	0.388468903781404	1	28	0	0.535709893109116	3.64238689597144	0.470297538361508	0.129117952538669	4.21840796301278	4.24750842658998	3.14698327992459	2.62213809074332	3.75911622515082	3.6705288525333	3.91337981904933	3.93227799651243	3.4534184997098	4.0624538432574	3.59987608159908	2.5737303717556	3.85798447878255
ARID1A	0.759272267084767	1	20	16	0.284098837788605	5.03024399234028	0.172939082570512	0.034379859671589	5.43479540838059	4.86639577421618	5.09623091958052	4.94662695478747	5.58849787048098	5.18543592990537	4.55857441468933	4.67379056027916	5.31814312267407	4.78365950045029	4.64350898556419	4.77653316112145	5.29459910021763
PIGV	1	1	24	22	0.373073564891869	3.29412585717667	0.158531217288351	0.0481254281596347	3.34273150653438	3.31468121812232	2.42725882378807	3.44397760333051	3.8282855420412	2.61107848411726	4.06756123725301	3.25124939765512	2.95207012313528	3.24546954543845	3.81809203636361	3.88633064093152	2.77214204605057
ZDHHC18	1	1	28	10	0.152089986792455	3.90094225836346	0.0349702434259581	0.00896456320289881	3.88413004168391	3.99816111921524	3.93730561101754	4.10302512691083	3.89428974100202	3.72316187765299	3.6782580303205	3.97054153994714	3.86511374741395	3.66041937687744	3.97769129997605	3.88633064093152	4.1687914492018
GPN2	1	1	20	0	0.294350205656866	3.20311308991061	0.0737974238836484	0.0230392814153521	3.39646644704352	3.46994688758476	3.14698327992459	2.74022583789905	3.64871644097794	3.23594550726387	3.61296093117822	2.81967145433662	3.4534184997098	2.76018297573215	2.84297138102797	3.28386088604486	3.26601835205635
GPATCH3	1	1	28	18	0.434678492506235	4.23018848106277	0.0593350988107198	0.014026585121761	3.03918338561148	4.15897583151104	3.98337055173985	4.188609258278	3.57012500220574	4.82508016106494	4.72232794070556	4.69679819805104	4.05151603845903	4.78365950045029	4.56523503332456	4.3990309895713	4.0217416644469
NUDC	1	1	28	16	0.169907851872836	6.24281115597767	0.0836451266688121	0.0133986315746103	6.50159331175144	6.14976453853368	6.05561079894056	6.39018646730895	6.34635385728377	6.34581009607167	5.90256891688342	6.47106524063069	6.04488456732616	6.11023740282345	6.18013540562952	6.50669783432084	6.17024938191283
TRNP1	1	1	20	4	0.209223712791462	8.61246877534775	0.191632317027166	0.0222505674070706	9.23519119698065	8.92121826173945	8.60582707876115	8.51104554465914	8.62533124953971	8.50882367003368	8.43656905351848	8.85972121197545	7.9664710030463	8.51280641638731	8.42108242614182	8.70811804998842	8.95995651904205
FAM46B	1	1	28	8	0.170646593909186	3.34290608419387	0.138649943009993	0.0414758714477699	4.33307827267522	3.14066759369899	3.50376022001861	3.5768921402183	2.9174221950467	2.07626198800104	3.3174760839123	3.53274945698863	1.72990207293818	4.02293100807584	3.6763413016805	4.3403194873775	3.41489655607691
SLC9A1	1	1	24	0	0.380875523199297	4.42349449536783	0.259251626769934	0.0586078782377633	5.56955132301425	4.30364904445174	3.62495750346954	5.423436778003	4.21154650045675	4.4411174064601	4.11549875333099	4.60248065095579	3.3434550745926	4.02293100807584	4.39466515655953	5.19625741617039	4.51513345101117
WDTC1	1	1	28	18	0.190171542082981	4.60951909922375	0.0671447637523456	0.0145665442114456	4.24794127281889	4.3576866048804	4.34269908308879	4.81824335663538	4.61538913752785	4.50263120639865	4.55857441468933	5.00401432519772	4.52437566185021	4.55338277792572	4.66243145901364	5.00160559266375	4.71983228167796
TMEM222	1	1	20	8	0.333579339029804	4.08222840206139	0.138231651016231	0.0338618120795075	4.48961724279778	3.77804793405658	3.98337055173985	4.22956977965755	3.30485047955678	3.72316187765299	4.52346898399035	4.42095412077653	4.73501273528689	3.85303157800641	4.0937645965015	4.36997388116675	3.63326129111627
LOC644961	1	1	28	14	0.444695217597881	1.97866047318628	0.14862534639798	0.0751141231212073	1.29000947026807	1.82509846765002	2.42725882378807	2.4935159347048	1.69273170736563	2.61107848411726	2.10576616698022	2.06619896183358	1.89491887329102	1.66120819571977	1.95424999864083	1.77795105599192	2.0152663988473
MAP3K6	1	1	20	8	0.272214075559748	4.12081134836876	0.129947503432239	0.0315344461191312	3.72521997620769	4.60113136884312	3.68194027744804	4.41855560128182	3.8282855420412	3.82299559271406	4.41271650910964	4.21325437956665	4.01611265365302	4.24529420443114	4.27681615801772	3.71204870304194	4.68115031415395
WASF2	1	1	28	10	0.207812218323943	8.48114926011515	0.0642991571647995	0.00758142029962653	8.2456154418038	8.55556951792018	8.24132117743867	8.58984308717439	8.71481311634711	8.22841329176297	8.50790184473576	8.66638540297065	8.25164933678254	8.53931088540152	8.66811562132574	8.71246503905459	8.3978357759438
AHDC1	1	1	28	22	0.425408643463452	4.15187906593412	0.00323977308801685	0.000780314897560232	4.06092910519144	3.89229831791775	3.93730561101754	3.21837892828741	4.67293358676852	4.47220213567213	4.16189450548124	3.42664600594127	4.66816008007775	4.6602878651282	4.39466515655953	4.18215122370959	4.2236564006998
IFI6	1	1	20	6	0.197390005678135	6.15024566518461	0.086670485359748	0.0140921989263573	5.71410667506929	6.28837988802911	5.98943134150341	6.05629505600507	5.98668278532481	6.14825755272384	6.38565922051378	6.45090675445816	5.71027971839649	6.46016950522872	6.39901248143447	6.00016497244662	6.47730083451279
FAM76A	0.182113153050653	1	28	20	0.361979695680215	3.5334368872332	0.224415737972195	0.0635120267134359	3.59338120405531	3.0117828345085	3.30043161553329	2.74022583789905	3.48700434511899	3.87043588670466	3.61296093117822	3.6315812417414	3.39948422169096	3.55352440447374	3.71310593488149	3.71204870304194	4.1687914492018
STX12	1	1	20	4	0.152434007466899	6.59036329775178	0.0614029439761472	0.0093170802885926	6.75401308800517	6.51929084514423	6.973420632591	6.41703241433646	6.5698214394574	6.71412470461641	6.73930022908567	6.4576575949846	6.5384388472786	6.41508281479977	6.81722879762708	6.33689964935958	6.52176386384982
PPP1R8	0.759272267084767	1	20	0	0.122325498748131	4.82461749630237	0.168051520091403	0.0348320919161361	5.02126149797261	5.39172672511901	4.76811275468467	4.89663595350617	4.69161607169762	4.98449637295532	5.05291074620167	4.60248065095579	4.87991636684801	4.71090940309643	5.12488394321055	4.45544632502888	4.2236564006998
RPA2	0.759272267084767	1	20	4	0.29634278074088	4.88439217527271	0.279629038762592	0.0572495059217844	5.55780784874474	5.44261970559623	5.21682467001604	5.21487673451609	4.15881331869421	4.4411174064601	5.30110481127313	4.57790529832932	3.97981857518295	5.21044324633804	5.23009905609918	4.63715066361185	4.98096623264269
XKR8	1	1	28	18	0.2470404196348	3.05654468288765	0.229656007671639	0.0751358254166509	2.73990578484915	3.81714536748694	2.42725882378807	3.91493247051481	3.25547697204305	2.81881739813575	3.47277026907384	2.97831349894874	2.61606506134521	2.66068236441675	2.54967790561064	3.22016104340262	3.2127706486081
EYA3	1	1	28	12	0.296451324938258	4.36422872525524	0.141271975925509	0.0323704335448749	4.67497668807629	3.73786136501205	5.00984383603466	4.38268719866198	4.86622989871371	4.08672518938733	4.55857441468933	3.81099339195862	4.1198184198966	4.40754697877718	4.30116868856661	4.14832488904372	4.75750412171594
DNAJC8	1	1	20	0	0.138264013059064	7.82901779818882	0.105107612023236	0.0134253893314116	7.75568081416183	7.99596111250479	7.67029740730914	7.44023326876826	7.85785902919274	7.95895282674165	7.66232418673648	8.09678924065093	7.58069736667269	7.99492151315109	7.98305891629844	7.89073553344635	7.94227396683194
ATPIF1	1	1	28	2	0.229230555764224	7.23748812614025	0.091223662948732	0.0126043264401708	7.05484182385023	7.60444362155394	7.40431799825106	7.08043237335894	7.07925102943907	6.91413505413674	7.37782774056881	7.08638661429968	7.24067166406889	7.3919800304792	7.32450958235081	7.30212687298219	7.20612205980548
SESN2	1	1	20	4	0.146830617634226	7.50568521757229	0.0517308679218265	0.00689222455009362	7.68186302718949	7.97450488405245	7.5644166339226	7.75277480737482	7.87634950218258	7.77175000462776	7.26545849259209	7.72380661373724	7.00366823959948	7.10075316173369	7.44415179502019	7.2352236235227	7.2628893454497
MED18	0.759272267084767	1	20	2	0.11894236033576	3.79087273338423	0.23836668335388	0.06287910465965	4.0938301177005	3.81714536748694	4.02801004571955	3.5768921402183	3.98795776499018	3.91636573292871	3.47277026907384	3.58301149252325	3.39948422169096	3.43807079012683	4.64350898556419	3.88633064093152	3.7499940044432
PHACTR4	1	1	28	22	0.28519390242604	5.5520582001194	0.161467548092063	0.0290824667667552	5.56955132301425	5.45506729800698	5.07511423906597	5.29424858550767	5.93273616174977	5.50393300342691	5.68153772212226	5.86664232767169	5.40282248765691	5.63422809189463	5.59761153556726	5.22899080356184	5.78879578829856
SNHG3	1	1	20	14	0.344973027443144	3.72734251544085	0.193276422632293	0.0518536790841272	3.68259848224619	3.77804793405658	3.06367030048645	4.52110180357146	4.15881331869421	3.00037383756551	3.85809334124853	3.6315812417414	3.22441343989173	4.0624538432574	3.63861523022447	3.66497762792154	3.85798447878255
RCC1	0.0290926434676435	1	28	8	0.102310535859058	5.24728003075727	0.368177649814504	0.0701654281182645	5.25738961637274	5.27019577087688	5.8220737523296	5.19433218919968	5.13549246077808	5.04777013215314	5.12494272004786	4.30595208576585	6.05364134914277	5.64728364149938	5.38622670566653	5.21271694407897	5.08833963227343
TRNAU1AP	0.759272267084767	1	20	4	0.0891635027406869	4.38449872876607	0.238199430186107	0.0543276312576658	4.56194616072498	4.64525240265455	4.19391783377112	3.9643041372891	4.0759133263219	4.12634747259397	4.86937477507946	3.72407446159155	4.52437566185021	4.40754697877718	5.02607265291003	4.68512339116478	4.57964899337201
SNHG12	1	1	28	2	0.237234849955466	4.91545574131265	0.0770704995221911	0.0156792174679636	4.79987059933687	5.18308708171719	5.31014931364635	4.41855560128182	4.86622989871371	4.94071760520759	5.12494272004786	4.39305156631408	5.2887749418586	4.73556930507405	5.09733590844684	4.63715066361185	5.08833963227343
TAF12	1	1	28	6	0.150101876624658	4.94050729738818	0.0924908490288481	0.0187209214482374	5.19810347928193	4.84763539548387	4.94147996231161	5.36948046177174	4.74625436171746	4.61830877675753	5.21571090859659	4.76369826005585	4.81958772149518	5.1566754007636	5.02607265291003	5.00160559266375	4.57964899337201
GMEB1	0.269101639101639	1	28	0	0.205089102877969	3.54978732017975	0.218781259055057	0.0616322160517433	3.72521997620769	3.61011431472481	3.3714398899959	3.21837892828741	3.30485047955678	3.96087835299459	3.61296093117822	3.85256485436407	3.28516172494409	3.7599375162211	3.14157540440518	3.3448666976177	3.82287820798061
YTHDF2	1	1	28	2	0.302413879133766	5.60385753204824	0.127555926128555	0.0227621643482311	5.74550464377034	5.55096093039032	5.80934266507608	5.36948046177174	5.07984904068251	5.41073684910232	5.84685845810493	4.96663980319568	5.99119744432528	5.8070571290211	5.86597208328475	5.68332918083945	5.69483536324887
SRSF4	1	1	28	20	0.286962455540372	6.71292470752139	0.120913913326108	0.0180121062866431	6.0933877239729	7.2119535455025	6.2751953657445	6.35359665985526	6.71842596453445	7.22821640038614	6.46180951821711	7.18731364617612	6.68653611937697	7.05739753172146	7.2069873818985	6.55267838403521	6.30991154821858
MECR	0.759272267084767	1	20	10	0.211964076324321	4.07454827447798	0.0945890000620032	0.0232145979603399	3.44827162528919	4.53231180082361	4.15419505616955	3.91493247051481	4.04718652200692	3.72316187765299	3.74072727826631	4.11418907442094	4.15279404948015	3.85303157800641	4.14847722553774	4.92376306081232	4.1687914492018
PTPRU	1	1	28	22	0.307024387795537	4.01356958583365	0.0545512697059577	0.0135917089611459	3.92126570010579	3.77804793405658	3.14698327992459	3.37262714729297	3.95740585659586	3.6705288525333	3.85809334124853	4.62664438069509	4.08607140153817	4.43791736324916	4.2011905294182	4.82015405694797	4.25032577652155
LAPTM5	1	1	28	8	0.265304833668126	3.89319685995767	0.187006671509836	0.0480342192384971	3.72521997620769	4.48453785771381	4.19391783377112	3.8638111621369	3.57012500220574	4.00405859607328	3.85809334124853	3.97054153994714	3.4534184997098	4.6602878651282	3.88406509440307	3.15351819447919	3.95845140554573
SDC3	1	1	28	0	0.163462619271928	5.68049816282629	0.00284072520433184	0.000500083817106361	5.76606331003701	5.85326799077391	5.38069236419312	6.09005070057742	5.57849459729007	5.44247588331108	5.69737460184111	5.7504940071417	5.6422433988735	5.77172552858772	5.43105416622298	5.93221612925807	5.50855227543926
PUM1	1	1	28	2	0.194763405812456	6.22418472052695	0.146843639940388	0.0235924296167026	6.0352908305139	6.07108215541699	6.32970439883962	5.91277246575584	5.88483428178021	6.04866241337523	6.61140166470589	6.11744010678357	6.37338129926451	6.61438659453437	6.27540012233126	6.29113277534662	6.31623647429718
SNRNP40	1	1	20	10	0.406829347330042	2.29233421796156	0.274350555424396	0.119681743296734	2.73990578484915	2.22462232809331	2.28737201771253	3.21837892828741	1.16042707151778	2.91244973907408	2.442876621971	1.75154547621004	3.09465867929671	1.1762018956445	1.52867062128742	2.35391834579359	2.77214204605057
ZCCHC17	1	1	28	26	0.277516621429051	6.06802674397631	0.174875229538281	0.0288191263678722	5.9569831525007	6.41483663748628	5.85960650776566	5.68138997839782	5.70342066549944	6.24141898767772	6.07006594913849	6.12594125587066	6.29431061327938	6.13825085322361	6.00589009567024	6.00961588114381	6.22505995645695
SERINC2	0.548683931808932	1	28	18	0.351664657662202	6.94524260477772	0.182040041680805	0.02621075346678	6.3257957217607	6.75901969546319	6.79765001591686	7.2885810328727	7.31439564043435	6.86813299154754	6.81383691079401	7.25087765847632	6.55703435010241	7.1428437985491	6.6846743817988	7.42375814737146	7.02104579693065
TINAGL1	0.269101639101639	1	24	8	0.43506796191318	3.16015462248325	0.593312899628893	0.187748059986592	3.44827162528919	3.0117828345085	3.98337055173985	3.81081163341454	3.0391233340961	1.90458571812376	3.39721168527061	3.25124939765512	3.69644299785843	2.85326169996853	2.90784146427069	1.58914396551833	3.89225673475417
PEF1	1	1	28	18	0.234846040682551	5.34349175250458	0.084891245518983	0.0158868487967991	5.52199274767209	5.31185401951301	5.19741280271283	5.83527564920033	5.64710328647611	5.00589745213789	5.77405174791714	4.92827124658686	5.06453256650652	5.53937345605464	5.58774647763056	5.4533422575419	4.57964899337201
COL16A1	1	1	20	16	0.267631969031215	6.44059628388008	0.125326216255839	0.01945879088393	6.57333892283174	5.68381579178147	6.51360674013342	6.92701293371524	6.40978611511708	6.47419597618016	6.89161073215497	5.67139541294818	6.89579756159638	6.06230455211003	6.57909120121237	6.47974992954526	6.40199167419512
SPOCD1	1	1	28	6	0.574687494789978	4.13630351530518	0.0990560322407566	0.0239479602679612	5.24279491756211	5.00829434584979	4.86971473734348	5.21487673451609	4.81602835044751	3.87043588670466	3.96662558969554	3.67856895865172	3.02512527461264	3.7599375162211	3.34266849114531	3.75763238331172	3.15748208699094
PTP4A2	1	1	28	14	0.0372259866277153	9.20956559480249	0.0281577119039691	0.0030574419188523	9.16725832647746	9.27894476423286	9.24153279310168	9.13107249516933	9.3180310535114	9.28759139769015	9.17532809205695	9.18261577509908	9.19415019084586	9.17923664294224	9.23077066790478	9.22870744578194	9.12666913383442
KHDRBS1	1	1	28	2	0.218340792753371	6.40379996786556	0.0264602193708359	0.00413195594859521	6.36000849468146	6.5310968173137	6.73170827901798	6.44338791916379	6.1441800773921	6.37076889830291	6.82108307803859	5.79381936414488	6.74176516521482	6.31227488773223	6.44891017097048	6.38125918351054	6.16324929404168
TMEM39B	0.759272267084767	1	28	18	0.100941070142208	5.50001624364402	0.242752564738947	0.0441366995996564	5.69278852676624	4.64525240265455	5.60352390288335	5.86157318581074	5.73077584273423	5.27630033243371	5.66552506506209	5.00401432519772	5.55858702659545	5.46758642133748	5.12488394321055	5.99065174359276	5.82473092166736
KPNA6	1	1	28	20	0.149323214523528	7.25412060333114	0.0023544375284615	0.000324565534157279	6.91455821790088	7.19720955677324	7.02388507181956	6.85684895550412	7.09687850185882	7.32929494620139	7.15510612964214	7.48697060733434	7.32627199375809	7.53229948376246	7.1578270440197	7.61235384651195	7.61553145600626
TXLNA	1	1	28	22	0.284793026350512	6.25670343510671	0.128698995308913	0.0205697771428283	6.28363977131892	6.01333439331945	5.74394545727706	6.07888634537369	6.54435152444664	6.02789092553676	6.45250766273507	5.90666240384574	6.35224276407147	6.39199983024659	6.17355506230917	6.60972135479915	6.64245337300386
CCDC28B	1	1	28	18	0.353149965905292	3.95400903064193	0.098200190750376	0.0248356010290734	3.39646644704352	3.89229831791775	3.56563117361977	4.34590424696722	4.15881331869421	3.91636573292871	4.06756123725301	4.24482005324774	3.4534184997098	4.55338277792572	3.74895691843378	4.07819567089761	3.95845140554573
TMEM234	1	1	28	26	1.11815281784246	3.36825704768169	0.64189496184198	0.190571845543612	3.59338120405531	3.77804793405658	-0.143520440799451	3.63902270402339	1.69273170736563	4.34363054845739	4.41271650910964	3.72407446159155	2.61606506134521	4.02293100807584	4.0937645965015	3.88633064093152	3.54983830806487
EIF3I	0.548683931808932	1	20	4	0.114990621518059	6.95224915197314	0.114258997638634	0.016434824923702	7.0038205474787	7.13281012646504	7.12495493799723	6.86337038956627	6.73202686351261	6.95321769945593	7.16082888985935	6.85540675285131	7.07421846744963	6.81861516635369	7.0068398588767	6.98514347216719	6.85286074531694
MTMR9LP	0.548683931808932	1	20	12	0.782028504881468	1.98763389759187	0.543323339872288	0.273351818224953	1.99468321523746	1.48005636492714	1.53280767156155	2.62213809074332	2.47509971387562	0.888727897471734	1.02736109382209	2.81967145433662	2.17725634772014	2.66068236441675	1.35344565302819	2.35391834579359	1.74217297042677
FAM167B	1	1	28	4	0.523190045876261	1.72011434175077	0.37234864467551	0.216467379893202	1.84811254031946	1.82509846765002	1.76151003423154	-0.143520440799451	1.16042707151778	1.4842816222483	1.02736109382209	2.43796284722243	0.386551574481497	3.49695220563062	2.96991977622347	1.94488388115783	2.24480113722503
HDAC1	1	1	28	22	0.0999160267941973	6.03059327599625	0.0550693771366626	0.00913166824827284	6.07702596012639	5.77599794241791	6.18936423754902	5.90014197913304	6.19088997081884	5.86177061120941	6.2526431079706	5.83588146828116	5.91635802571452	6.21039833584313	5.62680831422599	6.47974992954526	6.03106691074108
MARCKSL1	1	1	20	16	0.35291456077684	4.23017941155424	0.135285911989765	0.0319811286538456	5.24279491756211	3.92845594034526	4.07130967031433	4.61684027708829	4.42755249855481	3.77394211781202	3.96662558969554	3.18770212780808	4.33623144829813	3.7599375162211	4.30116868856661	4.48284771836672	4.71983228167796
BSDC1	1	1	20	16	0.428964955606525	4.9186261128827	0.244297452355809	0.0496678232394924	5.10433975750093	3.85521114634252	5.29196110119588	5.52564859890295	4.53490886407677	5.16655555185444	5.05291074620167	3.76818841004344	5.82724527627287	4.91900054090143	4.73573301538414	5.26099794860974	4.57964899337201
ZBTB8A	1	1	20	18	0.27566266767504	4.93572532802981	0.176334866797923	0.03572623172455	4.96901669877053	4.92125614311697	4.60088719168869	4.30815888608283	5.2279852109295	5.31110202638296	4.37382549552375	5.27255279506964	4.91877801362181	5.00265227686893	5.20450586810478	4.862494660284	5.10304656454419
ZBTB8OS	1	1	24	12	0.203144770092727	4.73863194685457	0.163493560656734	0.0345022703789559	4.60822634931777	4.48453785771381	4.91795265478735	4.67730911098856	4.61538913752785	5.02698570053092	4.72232794070556	3.76818841004344	5.22818184620167	4.89730713536059	5.05500172178204	4.66133641780904	4.7759774656841
RBBP4	0.388468903781404	1	20	2	0.424422281532787	3.6936099516057	0.400439219288072	0.108414051438753	3.22885690038068	4.24750842658998	2.78027594164479	3.21837892828741	3.89428974100202	4.34363054845739	4.33385697564044	4.07959570395309	3.50540892888703	3.43807079012683	4.34867419107422	3.61631880695083	3.50624523114176
SYNC	0.548683931808932	1	24	12	0.808787394040755	2.11992090363406	0.589561795852488	0.278105562732003	0.744421165765378	3.61011431472481	1.26089272494625	2.84937488519289	2.29133623918534	1.4842816222483	0.557581560161646	1.75154547621004	2.7938275511377	2.85326169996853	2.62877763600589	1.37185302979298	2.77214204605057
KIAA1522	1	1	28	8	0.170266122678232	2.69375400727109	0.0871802382359982	0.032363845399646	2.65426820286027	2.79390255314031	3.56563117361977	2.74022583789905	2.0807015364524	3.00037383756551	2.94546130409644	1.91743355745889	2.61606506134521	2.85326169996853	2.54967790561064	2.46800669307282	2.91233941198123
YARS	1	1	28	6	0.184951214175748	7.14198630861985	0.0288476147160063	0.0040391585014927	7.32803931599794	7.41673988614118	7.20974948552316	7.4226779579503	7.27157555609907	7.00195956413763	6.97842637487777	7.21546811018019	7.00366823959948	6.89722343866731	7.20052865365651	7.01360440853626	6.90414721427459
S100PBP	1	1	28	12	0.161682046243661	4.54334602295499	0.143970817754911	0.0316882793050556	4.43930148198464	4.55561832640865	4.86971473734348	4.67730911098856	4.61538913752785	3.77394211781202	5.23753790106756	4.00781641278699	4.52437566185021	4.73556930507405	4.6243350216168	4.73155212530154	4.40075018333607
TMEM54	0.388468903781404	1	28	2	0.755063913400204	3.60405689846615	0.493338712465481	0.136884274128813	4.36037625032493	3.69652323727143	3.88972117623473	3.5768921402183	2.29133623918534	3.16161503086897	4.62632205652983	3.58301149252325	4.27763946690274	2.66068236441675	3.47699666970161	3.28386088604486	3.85798447878255
AK2	1	1	28	10	0.150898636685487	6.12231531521963	0.0882680288069562	0.0144174261308509	6.19544215024365	6.35631521372642	6.58256719140509	6.26771020709982	6.38704122194411	5.89656020482015	6.18685438659709	6.04756498071553	5.94487968656696	5.8640857718045	6.08516176995273	5.96172977923392	5.90245456255219
ADC	0.120192382848633	1	20	14	0.511630108009595	1.88632104365056	0.668320998319535	0.354298649516281	1.84811254031946	0.358582086321589	0.48784801583033	2.4935159347048	2.47509971387562	2.22966456719654	1.90217788480581	1.75154547621004	2.41328024243574	2.31290248854171	1.35344565302819	1.37185302979298	2.44277984371822
ZNF362	1	1	28	22	0.24366306720953	4.63095303246378	0.0352209062939436	0.00760554167728306	4.41346986577082	3.92845594034526	4.54054157562683	4.0582506598209	4.26241996298963	4.94071760520759	4.48748797482948	4.67379056027916	4.99349519387501	5.1196836148441	5.11117567800334	4.66133641780904	5.04329731269808
PHC2	1	1	20	10	0.127801130248699	5.9400835658389	0.14742888142545	0.0248193278413296	6.24754370599743	5.39172672511901	6.10853194700095	6.14461217881942	6.0818128788926	5.50393300342691	6.32578697435696	5.63612177175135	6.42828179768175	5.63422809189463	5.62680831422599	6.07409348510381	5.94389104092211
CSMD2	1	1	28	6	0.885754589428794	1.86837814907865	0.435008001135393	0.2328265299773	2.82074355144453	3.14066759369899	2.42725882378807	2.4935159347048	1.36048676138294	1.90458571812376	0.557581560161646	1.34855140065225	2.41328024243574	2.17546589276678	0.304848856339979	2.93285272891917	0.680299926038661
SMIM12	1	1	20	10	0.0939051968280472	5.4820835820887	0.0387093796120766	0.00706107067366677	5.43479540838059	5.35234305620968	5.71693331496903	5.423436778003	5.39688186921462	5.37828382468637	5.54816551104152	5.49886387394813	5.68795555963485	5.51108582761791	5.48519805701536	5.59819117082419	5.21559762580177
ZMYM6NB	1	1	24	12	0.335298561799283	3.47019963394384	0.224249442122124	0.064621481694777	3.95746940766429	2.53716152850742	4.23257613855227	3.21837892828741	3.39880033541971	3.00037383756551	3.39721168527061	2.64140456967619	4.86008580711405	2.94069746995196	3.94715273449789	3.84469394465922	2.91233941198123
ZMYM6	1	1	24	10	0.420818526385897	3.05185122248661	0.308907454060887	0.101219696355051	3.16836139261188	3.46994688758476	3.56563117361977	4.14645173156189	2.38614186289278	3.00037383756551	3.39721168527061	3.05153876586629	2.95207012313528	3.43807079012683	2.18113689320516	2.7644371198687	1.88517192638136
ZMYM1	0.548683931808932	1	24	12	1.00662396481956	2.18777927038069	0.670851317379886	0.306635740845626	0.744421165765378	1.82509846765002	2.55477277137898	2.62213809074332	3.0963287101504	1.7096858811296	1.02736109382209	1.91743355745889	2.51823264502502	2.553807615867	3.0294367300879	0.804604995088569	3.36695747340195
SFPQ	0.269101639101639	1	20	16	0.192549821368458	8.02319263947049	0.154774805618902	0.0192909247694589	8.46582288011835	7.92390986531741	7.97962329129277	8.11165278037642	8.04565676665892	7.74971954154995	7.80436912799496	7.77335019784713	8.34912203788633	8.11255669873967	8.02934800286669	7.69375557256295	8.06001469904855
ZMYM4	1	1	20	18	0.258344349220138	5.55083722379352	0.184024282294842	0.0331525272450842	5.67115063781686	5.39172672511901	5.93186389225442	5.10909709280815	5.47445117523772	5.63332754833592	5.43936551136257	5.1938749198522	5.21262740863924	6.03276130614304	5.89025452357624	5.70675919649421	5.38161183052873
KIAA0319L	1	1	28	20	0.185331428338149	5.77847062754863	0.108696052069628	0.0188105225544324	5.52199274767209	5.69435397823143	5.54329080808214	5.08697756491159	5.71259681052814	5.98542864579714	5.77405174791714	6.11744010678357	5.54623005777551	5.85285896244305	6.02063089212929	5.97143499943636	6.22505995645695
NCDN	0.548683931808932	1	28	26	0.411162392428869	5.26920879079105	0.503257305780369	0.0955090841455947	5.10433975750093	5.64087598912508	4.63013909837132	4.79113644160233	4.91474316330727	5.29380611569968	5.43936551136257	6.07416632120504	5.48280593023232	4.83019825341389	5.13846317965109	4.75421794114174	5.95203741261777
PSMB2	1	1	28	12	0.266383146939181	6.21224973863657	0.242866832736018	0.0390948276315306	6.61359988253087	6.14208661859565	6.64838117931678	6.76927334596837	6.31054171199958	5.99616195586767	6.22012372092493	5.64797573691082	5.93543497964318	6.12897334424367	6.15363200923824	6.3885216224568	6.02335594992009
C1orf216	0.759272267084767	1	28	22	0.519411017152547	4.51290924896288	0.318658066121285	0.0706103421411622	4.63082136029014	4.09678408910251	3.88972117623473	4.0582506598209	4.9769896731699	4.50263120639865	4.84114004012302	4.27570984252722	4.30723288570179	4.91900054090143	4.03689498090035	4.68512339116478	5.16041939310079
CLSPN	1	1	20	6	0.457185916533529	4.07816389107093	0.422400767796375	0.103576212010806	4.12599751380553	6.04661559940573	5.09623091958052	5.3510370768277	4.44967239589283	4.50263120639865	4.11549875333099	3.76818841004344	2.7938275511377	2.76018297573215	3.59987608159908	3.80181979665925	3.15748208699094
AGO4	0.759272267084767	1	20	12	0.120583860248882	3.68980381472235	0.173659291000011	0.0470646407559961	3.54661449727996	3.81714536748694	2.78027594164479	3.91493247051481	3.68646287768943	3.55912651544274	3.85809334124853	3.89297190360065	4.01611265365302	4.17491364409625	3.14157540440518	3.45964527642391	3.89225673475417
AGO1	0.182113153050653	1	28	20	0.115874426622457	4.83669161283991	0.253374873473292	0.0523859889682982	4.48961724279778	4.68806405562621	4.60088719168869	4.94662695478747	4.76401676253925	5.37828382468637	4.69103051487071	5.11065756762391	4.41988574497454	4.37652348965812	5.12488394321055	5.21271694407897	4.91582008071849
AGO3	1	1	20	6	0.619669211070456	2.02345949539546	0.302888473177703	0.149688429082445	2.65426820286027	2.53716152850742	2.88105403911691	0.967588811644572	2.97955567410479	1.4842816222483	2.10576616698022	2.81967145433662	0.773340271243775	1.8537218338029	1.68489971407991	1.94488388115783	2.0152663988473
ADPRHL2	1	1	28	0	0.238534961981655	5.83607227231708	0.0159045954516483	0.00272522249717339	6.0933877239729	5.97926726466003	5.44794629370797	5.78119729978535	6.17105633383152	5.48881241402563	6.00792375261105	5.70582716294744	5.6422433988735	5.8640857718045	5.38622670566653	6.26769311524867	6.02335594992009
COL8A2	1	1	28	16	0.46034535304996	3.70653359812946	0.153251074237798	0.0413461985924362	3.88413004168391	2.94274863099207	2.97524968743516	4.10302512691083	3.72324685104539	3.91636573292871	3.54456776981696	4.00781641278699	3.78324195923754	3.43807079012683	4.03689498090035	4.11368635954418	3.7499940044432
TRAPPC3	1	1	24	22	0.153713013042602	6.69860801229652	0.063561914346799	0.00948882427962935	6.80457679276363	6.47107645107189	6.6267750683178	6.35359665985526	6.86553642582643	6.52696127949721	6.56899087347671	6.76577163027248	6.77391542063411	6.56708201116752	7.05058957783803	6.98514347216719	6.77693472950403
MAP7D1	1	1	28	6	0.104467189399654	7.19463109395213	0.0266901734748892	0.00370973481841553	7.46323076588327	7.25173936050011	7.30351833781751	7.31736642557739	7.32938565955511	6.97508429891902	7.16082888985935	7.03765820362993	7.23298244449874	7.0912305480705	7.10347459248384	7.28666176685111	6.9936839787032
THRAP3	1	1	28	14	0.142221956531835	7.56590206200888	0.0360759597926437	0.00476822981542335	7.02955672146051	7.88763668026919	7.70851015994298	7.39593783672028	7.60542313477167	7.89443757614333	7.44033386688357	7.46032767466826	7.78906459927394	7.62760529542219	7.69907921366699	7.30212687298219	7.53918016693332
EVA1B	1	1	28	18	0.273826917807896	7.07174775264405	0.0683719735723577	0.00966832754276255	6.66923380091765	6.68168695947713	6.70446385447553	7.08601937163268	6.92200558274164	6.9641924271731	7.22778780652415	7.44342247211108	6.90065918076387	7.17925385226907	7.24200260935646	7.71123763061199	7.18554104090256
STK40	1	1	28	8	0.179091321685966	3.91727524694544	0.0989823918829837	0.0252681738308195	3.54661449727996	4.38396485174935	3.73675763484685	4.188609258278	3.352590036877	4.37686350769115	4.06756123725301	3.53274945698863	4.44672623567602	3.98229486850369	3.94715273449789	3.66497762792154	3.78689631628477
LSM10	1	1	28	20	0.654619343284828	4.91766191082152	0.337869054970552	0.0687052223389041	4.46467870426668	4.189094403856	4.15419505616955	4.84485033651281	5.26587896856383	5.14742480842373	5.38172542081024	5.40418828357414	5.33260602636027	4.21053306313395	4.95110553512578	5.50771205417685	4.86495426956808
OSCP1	1	1	28	4	0.416150089796637	2.66168357975354	0.294177255260114	0.110523000366315	2.65426820286027	2.87024433918086	2.67192584087311	1.58776421592318	2.47509971387562	1.90458571812376	2.442876621971	2.43796284722243	3.16099432224756	3.24546954543845	2.28246644286496	3.61631880695083	3.31737051685313
MRPS15	1	1	28	26	0.281136948368566	5.5553412513804	0.337132625440037	0.0606862135348148	5.40888225420522	5.66250563996251	5.27354065709882	5.29424858550767	4.91474316330727	5.67400257650027	5.72853617540288	5.91649633644217	6.42153240580105	5.1196836148441	5.7110124499944	5.05734946366874	5.73315694533446
LINC01137	1	1	20	10	0.452133796675987	1.72455425776698	0.0160557782581703	0.00931010328370877	1.6849494221339	0.730333828333133	0.925540474308466	2.95084376245853	0.651014115519813	1.90458571812376	2.10576616698022	2.32436316940032	2.17725634772014	2.17546589276678	2.77504655191225	0.804604995088569	1.20140701709577
ZC3H12A	1	1	24	18	0.367200041952592	3.65594038764174	0.150387996361292	0.0411352430334072	3.88413004168391	3.14066759369899	3.50376022001861	3.75579058954717	2.85249186793678	4.16491059068278	3.23307447455715	3.93227799651243	2.70768246432334	4.10092275304767	3.74895691843378	4.07819567089761	4.42436385800237
MEAF6	1	1	28	18	0.220658895796177	5.71887490659281	0.147053793214988	0.025713762867144	5.8260378788784	5.47964484927945	5.54329080808214	5.93770647070435	5.8352871287253	5.7771758269218	6.2526431079706	4.88885433140058	5.94487968656696	5.73550688823422	5.7110124499944	5.64745486620586	5.73315694533446
SNIP1	1	1	28	2	0.366701218574729	3.63653062299706	0.101500406227243	0.027911329987259	3.34273150653438	3.89229831791775	4.86971473734348	3.37262714729297	3.15135204017712	3.50002408305494	3.85809334124853	2.81967145433662	4.01611265365302	3.7599375162211	3.85145564309931	3.40339713681503	3.41489655607691
DNALI1	0.759272267084767	1	20	2	0.419234054496443	2.13428702857554	0.478952472939731	0.224408651004824	2.2495304454255	2.22462232809331	1.76151003423154	1.31074761462518	0.928088848794115	2.61107848411726	2.71594455860083	1.75154547621004	2.70768246432334	2.76018297573215	3.14157540440518	2.46800669307282	1.74217297042677
GNL2	1	1	28	4	0.304782456690876	6.2735738426972	0.149458441133311	0.0238234927779306	6.40002081970307	6.79862915364031	6.72494525475505	5.9622168539219	6.17105633383152	6.32892773668956	6.35603366451173	6.01131590670314	6.66954653356312	5.8640857718045	6.36476203942682	6.01900528087869	5.91917223754285
RSPO1	1	1	28	18	1.14999375757018	2.05583284163345	0.415449302812764	0.202083211435941	0.367711745238265	1.27067157382887	0.48784801583033	2.02009102484683	2.85249186793678	2.81881739813575	2.10576616698022	2.43796284722243	2.04298334758568	2.66068236441675	2.46598845419078	1.94488388115783	3.15748208699094
C1orf109	1	1	28	6	0.532369153050705	2.4361559084432	0.212458946584484	0.0872107346858001	2.89729110670082	2.79390255314031	3.50376022001861	3.13459447207165	2.0807015364524	1.21702005258073	2.83526232166021	0.787378269324489	2.17725634772014	2.553807615867	2.37714366119344	2.67223259349027	2.77214204605057
CDCA8	1	1	28	12	0.815636299271422	3.41027900509123	0.603792312162684	0.177050707951249	2.82074355144453	3.42002555286111	4.86971473734348	5.01850831434493	4.0178760711501	3.72316187765299	3.85809334124853	3.42664600594127	3.02512527461264	3.31256780208598	2.96991977622347	3.01021923453843	1.40502360267588
YRDC	0.548683931808932	1	28	12	0.0878554483836661	3.27394769405617	0.510397368919654	0.155896616749949	3.54661449727996	3.20103452222725	3.30043161553329	4.30815888608283	2.47509971387562	3.43839660920028	2.10576616698022	2.43796284722243	3.39948422169096	4.13839248904103	3.63861523022447	3.61631880695083	3.41489655607691
C1orf122	1	1	20	2	0.172044319061106	7.07430226539779	0.13560235653867	0.0191683011909083	7.28594983798677	7.29738671355285	7.13008322419184	7.38237959091629	7.1852226758086	7.09974979476165	7.27604331731404	6.52990384428948	6.81569740500634	7.03273590796858	7.1103816910979	7.30596738456741	6.69193385189589
MTF1	1	1	24	22	0.182698534816003	4.62995033571213	0.108533203056775	0.0234415480053052	4.83920953957338	4.189094403856	4.794191899342	4.97098752117535	4.71005971348682	5.02698570053092	4.86937477507946	4.62664438069509	4.30723288570179	4.24529420443114	4.80548960003878	4.3403194873775	4.55846276397072
INPP5B	1	1	20	10	0.392149062437495	3.79841290103092	0.00653010722155227	0.00171916729215508	3.44827162528919	3.51819842153553	4.15419505616955	3.29756352083255	3.25547697204305	4.20246969872584	3.14342663197679	4.55290405564835	4.08607140153817	3.7599375162211	4.46101425682373	4.04180983454403	3.46129377566491
SF3A3	0.0169666213416213	1	20	8	0.172362655348487	5.86546957193525	0.242899251820819	0.0414117316340756	5.73511439483202	6.03007096381306	6.16957677378153	5.90014197913304	5.30280283148237	6.00681600199061	5.84685845810493	5.99284400083155	5.75391769295698	5.64728364149938	5.69272054813685	6.05596347172166	6.23844330278474
FHL3	1	1	24	0	0.192491884327656	5.67179946726561	0.131829223524516	0.0232429274492793	5.92076708608305	6.08716567686423	5.6327229336448	5.69607791641331	6.0818128788926	5.48881241402563	5.71303952150902	5.68296421000289	5.45663440702142	5.24520652593542	5.29216349222008	6.12715532645603	5.44069990890894
UTP11L	1	1	28	0	0.195138533055476	6.12100822700559	0.104778101784922	0.0171177848320225	6.39342868856335	6.35631521372642	5.8220737523296	6.26771020709982	6.19744105012254	5.88505663647934	6.17559190529535	6.23212588643628	6.1301487208382	6.10077739028485	5.85778625594905	5.99065174359276	6.09867142243412
RRAGC	0.759272267084767	1	28	18	0.376671220575981	8.04564483428132	0.159179791718479	0.0197845909180874	7.4569218439559	7.65657153663102	7.82377075104399	8.06148873766297	8.46761096654431	8.06725592214168	8.12732196543848	8.2426803631488	7.91933933921772	8.16796254459554	8.15825453443578	8.15838610588898	8.25039739903174
RHBDL2	1	1	20	2	0.37723014379094	2.0252019511703	0.200195338985257	0.0988520373830227	2.56322463782187	2.79390255314031	1.53280767156155	2.19573339055383	2.0807015364524	1.7096858811296	1.90217788480581	1.0950798669275	2.41328024243574	1.1762018956445	2.54967790561064	2.23002713374832	2.34718386630823
AKIRIN1	1	1	28	26	0.0535469502238905	6.46639986082966	0.159042751887984	0.0245952547493063	6.3801533676265	6.77400097022618	6.36493219889014	6.40813915609477	6.41541674771037	6.82061564885883	6.24188455277035	7.06444114931234	6.25688495474755	6.3685415065907	6.34732699001359	5.90208607773514	6.57548230209248
NDUFS5	0.0290926434676435	1	28	6	0.153814380261444	8.09935199300421	0.155899810181474	0.0192484300368884	8.14912893877194	8.46615480513977	8.25312105166035	8.08957270294235	7.99014192543284	7.93405017666786	8.07978222074368	8.11184643601535	8.37380663046913	7.92963065643895	8.1879425823407	7.9895631764431	7.83403654774866
MACF1	0.759272267084767	1	24	20	0.0275384580258725	8.4981780100431	0.0445235617534141	0.00523918911804346	8.42277088954027	8.49356585666591	8.38337986261235	8.41665136619088	8.50901595533041	8.58189513717839	8.41038503928971	8.49485801303835	8.42532145829833	8.53755898950124	8.55874458889709	8.52912228204092	8.73530647285311
KIAA0754	1	1	28	20	0.323870512041745	4.51868853494009	0.133384936425972	0.0295185063972859	4.0272602317516	4.74998980918574	3.30043161553329	4.48772311163468	4.63482676859478	4.87245306986126	4.55857441468933	4.92827124658686	4.64516926031539	4.80711652587776	4.22684207826211	4.84147968097325	4.57964899337201
PABPC4	1	1	20	14	0.254840853252941	8.68153564851999	0.138973839008136	0.01600797884552	8.33948507841042	8.29149498529097	8.82879223579776	8.66642463974666	8.6660500642768	8.58189513717839	8.74922142916433	8.17874601142139	9.1891916267148	8.8751763147134	8.71191582653105	8.94450802531525	8.61219766113647
PPIE	1	1	20	8	0.193047082489444	4.87752654898599	0.143606755396381	0.0294425368994118	5.05506902725116	4.84763539548387	4.89403529690883	4.89663595350617	4.96167801365881	3.87043588670466	5.5128027412683	4.69679819805104	5.21262740863924	4.55338277792572	4.87202833385824	5.42536916710605	4.68115031415395
TRIT1	0.388468903781404	1	28	14	0.483171884695839	2.9236182608901	0.507641392257549	0.173634635905919	3.28691745375472	2.62791413095304	3.93730561101754	3.44397760333051	3.352590036877	3.00037383756551	2.28414553023988	2.20104805210502	2.51823264502502	2.85326169996853	3.194536908011	2.85110106774689	2.77214204605057
CAP1	1	1	28	4	0.343322491426571	8.85305068606636	0.0248232318996864	0.00280391842088459	9.33574944169978	9.46276682988635	9.12049887700893	8.86796349227614	9.06035591599441	8.71454644106076	8.64691530541825	8.74299113184592	8.64692993818948	8.5976438414973	8.67278929256279	8.84771081585906	8.3783212843096
PPT1	1	1	28	12	0.113225959109064	5.99573446658101	0.0556646250780486	0.0092840377418833	6.0352908305139	5.8054613134366	6.14951413400217	6.09005070057742	5.98668278532481	5.90797277267875	5.91616676479887	6.10028603616671	5.77525148038133	6.07201937294126	5.78194545088644	6.4383601097834	5.93569840830024
RLF	0.0481594158156658	1	28	20	0.254472899049657	5.5578213120998	0.179602282198397	0.0323152314752167	5.30030822300845	5.35234305620968	5.21682467001604	5.423436778003	5.76646080304349	5.71356219751319	5.58268218052727	5.48571327081705	5.31814312267407	5.62105331743561	5.70189548920413	5.7298147711594	5.92745898634477
ZMPSTE24	1	1	28	6	0.164358928974313	5.49080542822662	0.0282521896963454	0.00514536347456589	5.96589687866925	5.58533910756479	5.95516724073953	5.49237615812765	5.73077584273423	5.29380611569968	5.49479090426098	5.05832109855067	5.11560539744008	5.49673126387757	5.56781165592422	5.82923454667782	4.81222930883549
SMAP2	1	1	20	2	0.195043603455812	4.34714240389537	0.137037933138519	0.0315236816295051	4.65306794561355	4.60113136884312	4.11334752042834	4.22956977965755	4.42755249855481	4.4411174064601	4.48748797482948	4.30595208576585	4.49895407104036	4.02293100807584	4.37185293147781	4.42751439881369	4.11175724443167
EXO5	0.548683931808932	1	20	8	0.168077216977984	2.72567283784775	0.324985679054603	0.119231359883682	1.6849494221339	2.79390255314031	3.22574662616593	2.95084376245853	2.71314668268234	3.30663324655226	2.58586162931501	3.48067293808365	1.72990207293818	2.553807615867	2.37714366119344	3.15351819447919	3.0401113265383
NFYC	1	1	20	16	0.485349542345174	3.9527408040252	0.316787442806855	0.0801437429148556	4.27688211635614	3.81714536748694	2.88105403911691	4.26939939779937	3.98795776499018	3.55912651544274	3.47277026907384	3.58301149252325	4.89947803752857	4.21053306313395	3.71310593488149	4.31004273686533	3.99044357089015
CTPS1	1	1	28	6	0.583645882563255	4.90531539185113	0.0354203494808635	0.00722080980556418	5.28614341306573	6.03007096381306	5.75726420616573	5.36948046177174	4.51406719681932	5.12803697028162	4.62632205652983	4.76369826005585	4.30723288570179	4.37652348965812	4.39466515655953	4.63715066361185	4.60052859671005
SCMH1	0.269101639101639	1	28	18	0.199787105742653	5.6787566265961	0.337634167691636	0.0594556502228582	6.12556487632453	5.12194824577673	5.46428107492642	5.95001371347809	6.26760536632189	5.47353166880126	5.77405174791714	5.16116171027832	5.33260602636027	5.74768107765763	5.27996236857918	6.07409348510381	5.97620411389371
HIVEP3	1	1	28	22	0.684364183580017	2.93351697445155	0.337680866068965	0.115111270536315	3.28691745375472	2.44031463690908	1.26089272494625	2.19573339055383	2.71314668268234	2.71868385062296	3.54456776981696	3.25124939765512	3.4534184997098	3.66041937687744	2.70376500103699	3.01021923453843	3.59215270115176
FOXJ3	1	1	20	14	0.329930618722418	4.46334232114782	0.217717837460282	0.0487791035943424	4.51413200684076	4.40977299839276	4.54054157562683	3.81081163341454	5.00713393126622	4.20246969872584	4.92423870055634	4.30595208576585	5.18100620776981	5.1566754007636	4.14847722553774	4.36997388116675	3.09998996812672
PPCS	1	1	28	26	0.161598674885988	5.9591873100155	0.0882350642421273	0.0148065599639455	5.60421886509689	5.95317838993146	5.55858647617859	5.68138997839782	5.62783146188556	6.4033895081394	5.74386814001552	6.08292554167589	6.50051296089037	6.17477554889182	6.23804566104547	5.77484917044526	6.04636628166788
PPIH	1	1	28	2	0.185253057536073	5.26287191220781	0.00574924339086328	0.00109241560250161	5.25738961637274	5.10624994408863	5.52783123371972	5.44098291352045	5.03666121233273	4.96277304175724	5.88884168458189	5.25715673801655	4.93782320465603	5.29582957551395	5.25524612742305	5.26099794860974	5.18827229109991
YBX1	1	1	28	26	0.137960109387201	8.27579316470272	0.0804195595693206	0.00971744435473811	8.1972327556005	8.57280618419994	8.10992348473935	8.07559905566035	8.30422976861638	8.65821723832361	8.06154302913682	8.50303930186698	8.18745432878306	8.19932646683903	8.26424773248757	8.10427751061791	8.27495876472141
LEPRE1	1	1	28	10	0.285092579395044	5.87318790416919	0.191128517928723	0.0325425511744732	5.9023123217181	6.03836699794056	5.94356261734034	6.26771020709982	6.32855890279097	5.70049581525551	5.58268218052727	5.63612177175135	5.9820520919738	5.45279019421263	6.0710689516833	6.07409348510381	5.56275573473076
C1orf50	1	1	20	18	0.201686309203816	3.09400537497072	0.197337283695351	0.0637805238774732	3.03918338561148	3.3683146908993	1.76151003423154	2.74022583789905	3.6099558182766	2.91244973907408	2.83526232166021	4.11418907442094	3.09465867929671	3.49695220563062	3.08659534092853	3.22016104340262	2.84394306144001
CCDC23	1	1	20	14	0.54219297842754	3.36816271000206	0.38380922205656	0.113952102407881	2.96998097133116	1.27067157382887	3.73675763484685	3.75579058954717	2.9174221950467	3.16161503086897	4.11549875333099	2.20104805210502	3.90437077857201	4.40754697877718	2.96991977622347	4.00448252462203	3.7499940044432
ERMAP	1	1	28	24	0.517513540751067	3.27520281477017	0.227476231666613	0.0694540901835955	3.49828085516364	2.79390255314031	2.55477277137898	2.62213809074332	3.0963287101504	3.87043588670466	3.04783688562624	3.05153876586629	3.50540892888703	3.71103638055647	3.24562283799549	3.56596137784797	3.78689631628477
ZNF691	1	1	28	18	0.353869668675012	2.01467293499444	0.0627759603673403	0.0311593804021165	1.50095188332549	2.10333900965509	0.925540474308466	2.19573339055383	2.0807015364524	1.7096858811296	2.10576616698022	2.64140456967619	2.17725634772014	1.43899100890314	2.70376500103699	3.01021923453843	1.58342468531679
SLC2A1	1	1	28	12	0.224608482675486	5.22983792520177	0.0747828463078205	0.0142992665121521	5.64918327071553	5.12194824577673	5.70323518595909	5.49237615812765	5.66612106385805	5.04777013215314	5.53059247321944	4.94758307287537	5.361104000703	5.00265227686893	5.09733590844684	4.75421794114174	4.68115031415395
EBNA1BP2	1	1	28	8	0.220894878576347	6.4784363355996	0.106693888571	0.0164690803527245	6.5849571578476	7.10148020422925	6.79118983087741	6.52791663420736	6.31054171199958	6.81456440931123	6.31556216509316	6.23997917179148	6.46156309114948	6.27069700763984	6.62322222714173	6.22776034183672	6.04636628166788
CDC20	1	1	28	18	1.08202762485377	2.97194783381137	0.873587612321029	0.293944463756181	3.44827162528919	2.33649565961216	1.76151003423154	4.97098752117535	4.31156042203512	3.50002408305494	3.47277026907384	3.25124939765512	1.89491887329102	2.553807615867	1.15395759695029	2.46800669307282	3.31737051685313
ELOVL1	0.182113153050653	1	28	2	0.255363347471423	5.41924700568881	0.187104469811486	0.0345259165369422	5.67115063781686	5.4674084104768	5.70323518595909	5.52564859890295	4.9305583794516	5.27630033243371	5.6493326848339	5.64797573691082	5.361104000703	5.43784064369118	5.27996236857918	5.22899080356184	5.22906862926374
MED8	0.548683931808932	1	20	2	0.178064122916709	6.2902727181617	0.136164128564045	0.0216467766446601	6.65827732509003	6.41483663748628	6.19915711730546	5.92529333415876	6.66742939874751	6.45097781490634	6.2526431079706	6.18408668734937	6.1050943785461	6.17477554889182	6.49713961487269	5.99065174359276	6.431423785499
PTPRF	1	1	20	2	0.200664774978196	6.17216691363096	0.0288077054301051	0.0046673568348394	6.68551406127829	6.57737767484395	6.29359482857924	6.69077839512135	6.4321779808211	6.02789092553676	6.36597659849506	5.24159460442737	5.94487968656696	5.88628064622501	6.31181175714654	5.57291378921023	6.24508870492754
KDM4A	0.0772071042383542	1	28	16	0.328852477418487	5.70077352041964	0.322009710631423	0.0564852663376319	5.55780784874474	5.3389725718863	5.6327229336448	6.0448653517288	6.13738204627041	5.72651129991389	5.45807823468616	5.02234466254292	5.63058540525822	5.85285896244305	5.89825868844928	5.62303328417355	6.2582883772659
ST3GAL3	1	1	28	22	0.332159082231021	2.6980176681622	0.288813748231676	0.107046648226142	2.46604630699185	3.46994688758476	2.42725882378807	2.19573339055383	4.0178760711501	2.81881739813575	3.39721168527061	3.12122625950301	2.70768246432334	2.85326169996853	1.95424999864083	0.40706708637385	2.97763941804517
IPO13	1	1	28	2	0.215661976146077	4.36317106212249	0.0368080337191597	0.00843607394601077	4.33307827267522	4.43512756918944	4.23257613855227	4.84485033651281	3.89428974100202	3.96087835299459	5.10132942546762	4.24482005324774	3.94258782696267	4.73556930507405	4.56523503332456	4.3403194873775	4.08237170717163
DPH2	1	1	28	6	0.721517938031947	3.09684626893741	0.147972558502357	0.0477816932621357	3.68259848224619	3.99816111921524	2.78027594164479	3.8638111621369	1.83396859656877	3.72316187765299	2.442876621971	3.42664600594127	2.7938275511377	3.17509775047576	2.77504655191225	3.08364717041405	2.77214204605057
ATP6V0B	1	1	28	22	0.119123100174729	7.53158764578995	0.0810098937430385	0.0107560181933648	7.88818713954314	7.44821338464107	7.5143074981131	7.60883738035023	7.77925018909088	7.12930279640874	7.65828413159366	7.73774024791834	7.04816475191701	7.43778310134522	7.49517905361469	7.55863975286345	7.53376257561523
B4GALT2	1	1	24	0	0.163026204889492	8.53092408560923	0.0833753418929737	0.00977330721224201	8.73972099007894	8.93350227262679	8.50679371801855	8.5151928677586	8.78500004338579	8.63264936612211	8.40798094003726	8.79322618350454	8.05852912642167	8.34666708443836	8.43490484580926	8.57917311995862	8.25204789665241
SLC6A9	1	1	24	12	0.244551882194313	4.03266201491673	0.14453533937501	0.0358411736070063	4.33307827267522	3.89229831791775	4.37761479465903	4.41855560128182	4.44967239589283	3.50002408305494	4.52346898399035	3.53274945698863	4.36465859858517	3.71103638055647	3.97769129997605	3.56596137784797	3.63326129111627
DMAP1	1	1	28	18	0.217986071164417	4.25507462144146	0.117440417119154	0.0276000840331608	3.63867939070635	4.03179013171485	3.98337055173985	4.26939939779937	4.28719940755107	4.56162908245288	4.11549875333099	4.27570984252722	4.52437566185021	4.40754697877718	3.74895691843378	5.09335030557389	4.35233070497975
ERI3	1	1	28	26	0.405369325695021	3.91937178151288	0.265161899513242	0.0676541839597797	4.0938301177005	4.30364904445174	3.68194027744804	3.81081163341454	3.6099558182766	4.23907575267072	4.52346898399035	4.00781641278699	3.55559076534119	3.80723531225535	3.6763413016805	3.61631880695083	3.78689631628477
RNF220	1	1	28	18	0.243867778709712	6.97903364516656	0.0129181343464011	0.00185099184259526	6.6472370036838	6.61113933341172	6.75180918630568	7.15142828136586	6.98394615007657	6.9641924271731	6.96540546102312	7.3154799806455	7.00818015854854	7.11021333262487	7.12409746696359	6.96585272375418	7.12558132626898
TMEM53	1	1	28	18	0.503447118322428	3.02431734502501	0.147112318940445	0.0486431489018321	2.73990578484915	1.97091610974166	2.55477277137898	3.29756352083255	2.55888947227325	3.23594550726387	3.96662558969554	3.12122625950301	3.16099432224756	3.17509775047576	2.77504655191225	3.22016104340262	3.50624523114176
KIF2C	1	1	28	16	0.403707124862395	2.94436617496888	0.713957395791075	0.242482542375566	2.89729110670082	2.87024433918086	4.3069173484255	4.34590424696722	4.61538913752785	3.00037383756551	3.54456776981696	2.43796284722243	2.17725634772014	1.8537218338029	1.68489971407991	2.35391834579359	2.34718386630823
RPS8	1	1	28	0	0.0492594978164418	11.3656756177642	0.0218022446573628	0.00191825329092506	11.1638599147592	11.3989241215279	11.3161388372441	11.220726446881	11.258547587629	11.3903995655432	11.470896063712	11.3330033772052	11.4708236202465	11.4335322732918	11.5353251103861	11.4179406586133	11.3300719766932
PLK3	1	1	28	6	0.470788243722216	2.68159645987707	0.103241566317671	0.038500038265416	3.88413004168391	2.44031463690908	3.30043161553329	3.51196499675862	2.6380788006313	1.90458571812376	3.23307447455715	2.54326678440314	2.41328024243574	1.8537218338029	2.28246644286496	2.09448875733782	2.6965795696333
EIF2B3	1	1	28	26	0.385059271072304	4.75809110976128	0.177273954330694	0.03725736860461	5.15198322153629	5.28421593436946	3.93730561101754	4.58562808384497	4.79889865751568	5.10838503308955	4.62632205652983	5.00401432519772	4.66816008007775	4.40754697877718	4.77103287178393	5.07546217680325	4.27651108241161
HECTD3	1	1	24	6	0.221154625994041	4.29986312961619	0.112784448000479	0.0262297762976809	4.41346986577082	4.33092081361857	4.54054157562683	4.10302512691083	4.67293358676852	4.04598391242023	4.25043636506689	4.11418907442094	4.66816008007775	3.94048088152757	4.0937645965015	4.00448252462203	4.71983228167796
UROD	1	1	28	0	0.0825167739939716	6.60840527574449	0.0320897877281085	0.004855904925488	6.77951644920302	6.76902447741829	6.55232429396876	6.63088331123876	6.66742939874751	6.54168928572166	6.57757335812678	6.88575842168009	6.26444815977847	6.60102852742219	6.72573493029011	6.36662370076628	6.52722661492416
MUTYH	1	1	28	10	0.502034076786083	1.8110378218101	0.156294579969052	0.0863011131445273	1.6849494221339	2.71329423894123	1.95886952280503	2.74022583789905	2.47509971387562	1.4842816222483	2.28414553023988	1.34855140065225	-0.143520440799451	1.8537218338029	1.825851689802	1.58914396551833	1.88517192638136
TOE1	1	1	20	14	0.133630070718629	3.10635849084081	0.0588076222376213	0.0189313700949254	3.49828085516364	2.87024433918086	3.06367030048645	3.21837892828741	3.15135204017712	2.61107848411726	3.14342663197679	3.18770212780808	3.28516172494409	3.37668358615924	3.194536908011	3.80181979665925	1.88517192638136
MMACHC	0.759272267084767	1	24	20	0.387493409130225	1.77175796405963	0.486671409578473	0.274682783681899	2.12772676749597	2.10333900965509	1.95886952280503	1.58776421592318	2.6380788006313	1.90458571812376	2.10576616698022	1.34855140065225	0.386551574481497	2.31290248854171	2.18113689320516	2.7644371198687	-0.143520440799451
PRDX1	1	1	28	6	0.154218321786361	8.807748492605	0.0110071860947123	0.00124971621339482	8.98415292059723	9.14706679564099	8.77905698390087	8.90794212888425	8.76639457379944	8.70148901043229	8.73202577045394	8.91472547482221	8.43708145223641	8.93628753527934	8.59613048050691	8.86993367273518	8.73530647285311
AKR1A1	1	1	24	0	0.221026886737596	5.7096375616175	0.11348451868888	0.0198759584061463	5.76606331003701	6.42119487044425	5.6327229336448	5.97431763839905	5.61809814298119	5.76467552013507	5.56552707030727	6.13439260483907	5.31814312267407	5.45279019421263	5.39756482820517	5.74120584617254	5.55207673766421
NASP	1	1	20	6	0.131414845043036	6.31927033641916	0.156660954598133	0.0247909879239168	6.34642059019335	6.85137522997317	6.5599446608774	6.21768940893362	6.30448563044889	6.1862470262416	6.29489254566612	6.18408668734937	5.92592803459563	6.29578724596836	6.27540012233126	6.30655028305143	6.60677875974279
GPBP1L1	0.120192382848633	1	20	14	0.113036895145074	6.15238606345998	0.129747749115588	0.0210890129093461	6.06877496273686	5.85326799077391	6.13937721040549	6.10112932297924	6.55968736805849	6.03831405183483	5.9693116461169	6.16771145109551	6.21846250319781	6.19269688856875	6.05683711001448	6.31419768858968	6.091314362575
TMEM69	0.548683931808932	1	28	16	0.531894044227477	2.8041329015993	0.744601063373778	0.265537008944585	2.82074355144453	2.94274863099207	2.78027594164479	3.69858768459097	3.86166507527064	3.30663324655226	2.83526232166021	1.91743355745889	1.5435431020306	2.85326169996853	2.28246644286496	2.93285272891917	2.84394306144001
IPP	1	1	28	20	0.718070070432001	3.68123147196032	0.162982642126692	0.0442739456532737	2.56322463782187	3.85521114634252	3.06367030048645	3.29756352083255	4.15881331869421	4.27477592506823	4.11549875333099	4.24482005324774	3.97981857518295	3.80723531225535	3.194536908011	3.56596137784797	3.63326129111627
MAST2	1	1	28	6	0.201750686411426	4.51939842435112	0.0868507626370689	0.0192173281667545	4.8196741504835	4.70900270895445	4.37761479465903	4.89663595350617	4.35908206783858	4.72539568962184	4.33385697564044	5.00401432519772	3.69644299785843	4.60782531625338	4.41712227721211	4.3990309895713	4.35233070497975
PIK3R3	1	1	28	14	0.302974164211677	3.57414838636911	0.173001010402506	0.0484034213750855	3.80686185827903	3.89229831791775	4.27022553526321	4.10302512691083	3.57012500220574	4.27477592506823	3.04783688562624	3.48067293808365	3.3434550745926	2.76018297573215	3.38884827033729	3.08364717041405	3.54983830806487
POMGNT1	1	1	28	12	0.526278557594644	3.91370545036887	0.364173948996184	0.0930509343675467	4.46467870426668	3.89229831791775	4.41170541502077	4.64739148069047	4.47145825843679	2.49479565949875	3.6782580303205	3.48067293808365	3.78324195923754	3.60796169811748	4.46101425682373	3.61631880695083	4.19648471997698
LRRC41	1	1	20	16	0.810517088326508	2.99898371914913	0.613936796433119	0.204714948104922	3.92126570010579	1.66286817262761	2.55477277137898	3.21837892828741	3.0963287101504	2.49479565949875	3.14342663197679	1.34855140065225	4.41988574497454	3.37668358615924	3.0294367300879	3.22016104340262	2.6965795696333
UQCRH	1	1	24	22	0.0943962423788288	8.1037185094035	0.0254201321593881	0.00313684787173824	8.09124184681082	8.17781007670736	8.15086671719149	8.17068626492201	8.36077110626472	7.92002734853868	8.31352318178453	7.97502886323133	7.87556284550644	8.08403485567353	8.07066082160848	8.38406676942611	7.79607440479755
NSUN4	1	1	28	26	0.38411534692627	3.81170409095563	0.0696483857382464	0.0182722436150034	3.72521997620769	4.57855431652616	3.62495750346954	3.21837892828741	3.92619292773189	4.89556867902579	3.3174760839123	3.81099339195862	4.15279404948015	3.89741872339902	4.06560998858	3.01021923453843	3.26601835205635
MKNK1	1	1	28	18	0.56725149374644	3.95608480988733	0.197718916778	0.0499784322833137	3.44827162528919	3.69652323727143	3.56563117361977	4.38268719866198	4.38226849389117	3.6705288525333	4.55857441468933	3.6315812417414	3.97981857518295	4.0624538432574	3.71310593488149	3.96616372332801	4.32749761616564
MOB3C	0.548683931808932	1	28	20	0.447580236444593	3.47923272667894	0.402782172571924	0.115767528134398	3.16836139261188	2.10333900965509	2.78027594164479	4.14645173156189	3.79411538008462	3.82299559271406	3.23307447455715	4.07959570395309	2.7938275511377	3.7599375162211	3.38884827033729	3.88633064093152	4.0217416644469
ATPAF1	1	1	20	0	0.276661554425723	4.8029355399293	0.211641543600199	0.0440650393578494	4.85848393210928	4.80936652161273	4.86971473734348	4.76351044387706	5.60829871075383	4.96277304175724	5.10132942546762	4.30595208576585	4.2165667937973	4.60782531625338	4.95110553512578	4.73155212530154	4.75750412171594
EFCAB14	1	1	28	0	0.188742959314287	5.30046771715362	0.0909693567988787	0.017162515018152	5.62687623624482	5.32547701369231	5.31014931364635	5.08697756491159	5.14907433467819	5.24063833214327	5.47655134603618	4.88885433140058	5.6422433988735	5.48223243815085	5.38622670566653	5.14572120903368	5.08833963227343
STIL	1	1	28	12	0.701124978416392	3.02804590091634	0.413455298053228	0.136541951998848	3.80686185827903	3.0776639935856	4.54054157562683	4.84485033651281	3.25547697204305	3.23594550726387	3.14342663197679	2.32436316940032	2.61606506134521	1.8537218338029	2.54967790561064	2.35391834579359	2.134593872487
CMPK1	1	1	28	6	0.359481098311769	5.97013797882233	0.190069006385203	0.0318366186944806	6.4768627127942	5.96192720594695	6.61950052191015	6.42587118723296	5.73077584273423	6.00681600199061	5.9429839053643	4.62664438069509	6.6407782399645	5.88628064622501	6.08516176995273	5.82923454667782	5.49746285033237
SPATA6	1	1	20	12	0.829866482185207	2.12625688537415	0.386384968165012	0.181720736954614	1.6849494221339	1.02565304320376	2.55477277137898	0.967588811644572	2.0807015364524	1.21702005258073	1.38116433731381	2.20104805210502	3.16099432224756	3.49695220563062	2.96991977622347	1.77795105599192	2.61683963325814
FAF1	1	1	20	0	0.317712919729271	4.36600217177027	0.220211594756603	0.0504378115477012	4.51413200684076	4.68806405562621	4.96462973768525	4.188609258278	4.67293358676852	4.98449637295532	4.06756123725301	3.93227799651243	3.39948422169096	4.31240042973753	4.12138026004365	4.79850846630038	4.2236564006998
CDKN2C	0.0169666213416213	1	28	12	0.619013240704438	3.87102563623377	0.440551562670946	0.113807451582669	3.03918338561148	3.5648882538256	4.60088719168869	4.4535538312979	4.0178760711501	3.72316187765299	3.61296093117822	3.93227799651243	3.78324195923754	4.24529420443114	4.14847722553774	3.88633064093152	3.71212294465596
RNF11	0.548683931808932	1	24	14	0.246144603433315	5.76213108179906	0.246949651373725	0.0428573470245703	5.43479540838059	5.60781105317446	5.92006952685875	5.66655096450556	5.72171496011021	5.81403973844128	5.90256891688342	5.28778628287346	6.3090131968988	6.11963578822829	6.06397057999219	5.67146991788374	5.17441305761169
EPS15	1	1	28	20	0.338351468481754	5.15114014046925	0.0417662148243072	0.00810814959122864	4.65306794561355	5.16804355474211	4.91795265478735	4.58562808384497	5.30280283148237	5.42669364608478	5.10132942546762	4.94758307287537	5.45663440702142	5.40746862702116	5.56781165592422	5.38236549912431	5.07348123111621
OSBPL9	1	1	20	2	0.242278411772745	4.90356933027232	0.112256831293694	0.0228928814365229	4.95117269990045	5.39172672511901	4.76811275468467	5.49237615812765	4.35908206783858	5.29380611569968	4.95090759155617	4.69679819805104	4.62180611698229	5.00265227686893	5.38622670566653	4.3990309895713	4.57964899337201
NRD1	1	1	20	4	0.09498716235093	6.67478362643234	0.025042229920469	0.00375176654735309	6.6361115435223	6.70271769925829	6.84207902349346	6.50307394347841	6.58489031051488	6.76521845072873	6.52529547684374	6.86559509006292	6.31630867973631	7.17475253173922	6.67072366643951	6.39574768576415	6.74915386287307
RAB3B	1	1	28	8	0.384224172044029	6.71034132179719	0.129950181742147	0.0193656589896598	6.92830475670599	7.45752308388246	7.09903645065877	7.14608938890312	6.4705464566267	6.80848768150121	6.54293276087553	6.71596254920402	6.42153240580105	6.73547567880163	6.54380876371616	5.92224253265271	6.55957574216212
TXNDC12	0.759272267084767	1	28	12	0.285076881334558	5.72958137631987	0.265284292572026	0.0463008159144812	5.78633312296989	5.77599794241791	5.95516724073953	6.18682271481139	6.17769788844469	5.32819303714912	5.77405174791714	5.24159460442737	5.83742290002836	5.73550688823422	5.82457042417794	5.65951236068269	5.44069990890894
BTF3L4	1	1	20	16	0.32517361534367	5.22230297750263	0.165257801422805	0.0316446215653755	5.47281279894991	4.09678408910251	5.44794629370797	5.83527564920033	5.29059957859671	5.27630033243371	5.6493326848339	4.39305156631408	5.8970254304587	4.85291650325899	4.90418118402509	5.42536916710605	5.13201815903068
ZFYVE9	0.269101639101639	1	0	NA	0	4.37652348965812	NA	NA	4.27688211635614	3.3683146908993	4.4775611903291	4.26939939779937	4.81602835044751	3.77394211781202	4.33385697564044	3.76818841004344	4.39253642127471	4.37652348965812	4.6243350216168	4.48284771836672	4.42436385800237
CC2D1B	1	1	28	6	0.492838509669964	3.62154481507175	0.127553416200242	0.0352207200831545	4.21840796301278	3.0117828345085	4.23257613855227	4.4535538312979	2.9174221950467	3.61590270316002	3.61296093117822	1.91743355745889	4.18503276843843	3.94048088152757	3.51913013492201	3.71204870304194	3.82287820798061
PRPF38A	1	1	28	8	0.124546710681581	4.89898742399892	0.0381892399493316	0.00779533332995551	5.02126149797261	5.12194824577673	5.05368387735887	5.15234401563696	4.72827054203028	4.94071760520759	4.95090759155617	4.94758307287537	4.39253642127471	5.02282871805164	4.41712227721211	5.14572120903368	4.75750412171594
ZCCHC11	1	1	24	10	0.272115626236746	4.15284627885148	0.190701957063171	0.0459207840257242	3.88413004168391	4.3576866048804	4.02801004571955	4.22956977965755	4.10407927482196	4.00405859607328	3.74072727826631	4.44832724699519	4.30723288570179	4.40754697877718	4.2011905294182	3.61631880695083	4.49297081675498
GPX7	0.759272267084767	1	28	4	0.195789764536196	5.20724108616161	0.140981569203155	0.027074139044151	5.70348697681666	5.37871792870915	5.41471118944541	5.15234401563696	5.3269039665498	4.87245306986126	5.23753790106756	4.92827124658686	5.72131357914978	4.94037257512068	5.04060969721311	4.862494660284	5.14628866410937
COA7	1	1	20	6	0.318337362797946	2.83082431728422	0.205685670160771	0.072659284754943	2.46604630699185	3.0117828345085	3.22574662616593	2.4935159347048	2.29133623918534	2.91244973907408	2.83526232166021	3.6315812417414	2.95207012313528	2.94069746995196	3.0294367300879	2.93285272891917	2.34718386630823
ZYG11B	1	1	20	0	0.1202466975644	5.37752402275418	0.13037579173125	0.0242445763476992	5.32822732562476	5.45506729800698	5.58869974293474	5.23513282038941	5.53777313094198	5.41073684910232	5.56552707030727	5.34716093321335	4.75662582119836	5.58079135962847	5.57781349833983	5.30771537396171	5.2817289680207
ECHDC2	1	1	28	20	0.886830763529955	3.46763739551928	0.0190774855609	0.00550158029370402	2.89729110670082	2.94274863099207	2.67192584087311	2.19573339055383	4.31156042203512	3.08324588042633	4.29274953762811	3.42664600594127	3.90437077857201	4.17491364409625	3.88406509440307	4.18215122370959	3.09998996812672
SCP2	1	1	24	12	0.235458891323413	5.03178154323959	0.23332845082216	0.0463709421438709	5.08810243056833	4.74998980918574	5.36337733265547	5.19433218919968	4.72827054203028	4.80079730823258	5.21571090859659	4.00781641278699	5.40282248765691	5.45279019421263	5.17845044863814	5.3968429508191	4.60052859671005
PODN	1	1	20	14	0.438586201097465	6.52961127595303	0.371733812725546	0.0569304659979608	6.79460483157385	5.18308708171719	6.95041261618816	7.27397005390187	6.51318193876524	6.14825755272384	6.85677783944384	4.80663470692323	7.20574278400849	6.48946305279336	6.60866136451134	6.69420110335656	6.75847371772493
CPT2	1	1	28	24	0.244280890515208	3.42234265183063	0.300997011547155	0.0879505771831906	3.39646644704352	1.97091610974166	3.3714398899959	3.5768921402183	3.15135204017712	3.72316187765299	3.61296093117822	3.89297190360065	3.69644299785843	3.17509775047576	3.63861523022447	2.46800669307282	4.51513345101117
C1orf123	1	1	24	22	0.200445431707531	4.69016419407241	0.0872708455840012	0.0186072047742587	4.79987059933687	4.50862257076141	4.74155349329536	5.0416943344709	4.81602835044751	4.27477592506823	5.19354860914916	4.00781641278699	4.52437566185021	4.40754697877718	4.90418118402509	4.75421794114174	5.07348123111621
MAGOH	0.0290926434676435	1	28	20	0.142422813097583	5.97869100619608	0.203850393278569	0.0340961580164131	5.9023123217181	5.57397049522595	5.84720376718207	6.18682271481139	6.0818128788926	6.1578491148141	5.91616676479887	6.15114821260901	5.59503530847035	5.88628064622501	5.96836538539016	6.01900528087869	6.30991154821858
LRP8	1	1	24	0	0.719295211211012	2.16103969778345	0.637193326946685	0.294854984663283	3.34273150653438	3.14066759369899	2.55477277137898	3.04564259770179	2.18985958413007	2.71868385062296	2.58586162931501	2.7332897097455	-0.143520440799451	1.43899100890314	0.646412539222943	1.94488388115783	2.53243316651942
GLIS1	1	1	20	14	0.374218572389402	2.6168480262515	0.0339782031508113	0.012984400626231	3.10521772108157	2.44031463690908	2.13245066680616	3.13459447207165	2.47509971387562	1.21702005258073	2.442876621971	1.75154547621004	2.70768246432334	2.66068236441675	3.34266849114531	3.51378244576534	3.0401113265383
NDC1	1	1	28	12	0.430288670952621	3.6759362112651	0.201958853750809	0.0549407938940549	3.39646644704352	3.69652323727143	4.54054157562683	4.26939939779937	4.35908206783858	3.82299559271406	4.11549875333099	3.31211525662196	3.74049515664736	2.85326169996853	3.24562283799549	3.45964527642391	3.15748208699094
YIPF1	1	1	28	12	0.40986528746536	4.52839075756556	0.188474148454459	0.0416205576207344	4.53823715827386	3.69652323727143	5.07511423906597	5.31342753063752	4.71005971348682	4.67284559760022	4.69103051487071	4.07959570395309	4.75662582119836	3.89741872339902	4.41712227721211	4.50973835739109	4.68115031415395
HSPB11	1	1	28	12	0.168639209520875	3.99134837910529	0.220144619418658	0.0551554508674601	4.06092910519144	4.09678408910251	4.3069173484255	4.41855560128182	4.33551690346724	4.12634747259397	4.16189450548124	2.81967145433662	4.62180611698229	3.49695220563062	3.85145564309931	3.96616372332801	3.82287820798061
LRRC42	1	1	28	14	0.182468596713957	6.8189752520325	0.0854039744500009	0.0125244587776653	6.70161265329443	6.44010314697372	6.98478848894368	7.12453402486585	6.84898791740466	6.99126946022937	6.89161073215497	6.67019634648089	6.92948980047914	6.64725046397226	6.44345044640416	6.95610975068766	7.07052355163946
TMEM59	1	1	24	12	0.186975636730514	7.26205828966623	0.153838339645989	0.0211838480923374	7.27881397668538	6.99468749852864	7.78852828812491	7.25425567905788	6.92200558274164	7.16303315778066	7.60050226463933	6.20027814138165	7.75457107928839	7.42267641086199	7.45232968791903	7.31742795614908	7.10380970285644
TCEANC2	1	1	28	6	0.61816155649052	2.89197045749175	0.158716406579681	0.0548817523942962	3.03918338561148	3.31468121812232	1.95886952280503	3.63902270402339	2.38614186289278	2.49479565949875	1.90217788480581	4.14797234175932	2.61606506134521	3.17509775047576	2.54967790561064	3.15351819447919	3.31737051685313
CYB5RL	0.388468903781404	1	28	24	0.149064891072147	2.24155678557853	0.332793447604188	0.148465320952507	2.36184633617361	2.33649565961216	1.53280767156155	2.19573339055383	2.29133623918534	2.36831211583906	2.58586162931501	2.81967145433662	1.07804971260856	2.17546589276678	2.62877763600589	1.58914396551833	2.84394306144001
MRPL37	1	1	24	18	0.103592668310126	6.47140973261208	0.175485937384915	0.0271171112069399	6.67468099283739	6.57737767484395	6.33859231973636	6.80358825053849	6.55459351206714	6.42737986933315	6.39540074048477	6.56158396297588	5.65380794231566	6.71081416266675	6.31181175714654	6.73465552242953	6.38403981658149
SSBP3	1	1	20	14	0.612928845748467	3.47256525295208	0.343177287530636	0.0988252955762016	4.24794127281889	2.33649565961216	3.43911653422011	4.188609258278	3.20435369013261	2.07626198800104	3.91337981904933	2.06619896183358	4.52437566185021	3.43807079012683	3.38884827033729	3.71204870304194	4.05237516368345
PARS2	0.182113153050653	1	28	18	0.684951496297221	1.80150833153279	0.906295947702566	0.503076190012099	1.29000947026807	1.48005636492714	1.53280767156155	3.04564259770179	2.47509971387562	2.07626198800104	2.10576616698022	1.34855140065225	0.386551574481497	0.854641661439628	1.825851689802	2.35391834579359	2.44277984371822
DHCR24	1	1	24	18	0.185009171126442	8.32637081588711	0.0897313230307698	0.0107767627715497	8.2601817787111	7.9328374310272	7.68779240978925	8.00362552934799	7.93828386650403	7.694773217903	8.06459895248049	8.49485801303835	8.333027394086	9.05615566968174	8.69937298767712	8.82246155991238	9.25485179637375
PCSK9	0.759272267084767	1	24	0	0.626891136485364	1.59046343046981	0.669545686050802	0.420975215917427	3.10521772108157	2.22462232809331	0.925540474308466	0.967588811644572	-0.143520440799451	0.463020845641358	2.28414553023988	1.34855140065225	2.17725634772014	1.43899100890314	1.52867062128742	3.01021923453843	2.0152663988473
USP24	1	1	24	22	0.20644904044754	3.79865171115742	0.184407080484822	0.0485454036081224	3.92126570010579	3.61011431472481	3.78956814526867	3.81081163341454	4.0759133263219	3.61590270316002	4.95090759155617	3.37051685975502	3.60408562152947	3.60796169811748	3.74895691843378	3.88633064093152	3.54983830806487
PPAP2B	1	1	20	18	0.24529654626794	9.83625127641572	0.112796189731103	0.0114673961208731	10.1853303859989	9.75284739378438	9.72006495035432	9.96156395807461	10.0595817318246	9.84279122881347	9.3878730968743	9.6315799160352	9.49588952627807	9.97239435048065	9.78995209509113	9.8587656765516	10.1562341883775
PRKAA2	0.548683931808932	1	28	24	0.352330709092742	2.47228710995408	0.363330373869474	0.146961237797427	2.73990578484915	1.82509846765002	1.76151003423154	2.4935159347048	2.29133623918534	2.22966456719654	2.94546130409644	2.7332897097455	2.70768246432334	2.4383775949412	1.68489971407991	3.15351819447919	2.77214204605057
DAB1	1	1	24	0	0.577254865076549	3.6513149425014	0.373244447828775	0.102221926540546	4.27688211635614	4.30364904445174	3.22574662616593	3.29756352083255	4.55545372809556	3.77394211781202	3.47277026907384	4.24482005324774	2.7938275511377	3.10111654728425	3.194536908011	3.9267993178791	3.67323089999944
OMA1	1	1	20	6	0.446331035827929	2.62864851117853	0.253553165593546	0.0964576148219481	0.744421165765378	3.31468121812232	2.13245066680616	2.95084376245853	2.78450098360699	3.00037383756551	2.94546130409644	3.6315812417414	1.89491887329102	2.66068236441675	2.90784146427069	2.7644371198687	2.77214204605057
MYSM1	1	1	28	4	0.411011785068197	2.89507977152282	0.140338226941402	0.0484747357643909	2.96998097133116	3.14066759369899	3.3714398899959	2.19573339055383	2.55888947227325	3.23594550726387	2.58586162931501	2.81967145433662	3.55559076534119	2.02354459596383	3.5600679415163	2.67223259349027	2.97763941804517
JUN	1	1	20	16	0.160380418149493	7.47433061976955	0.173568869692486	0.0232219951888933	7.69532483148976	7.58191875024672	7.80785809256358	8.06997147836698	7.80092170171064	7.64107454143385	7.20026492789109	6.79804726576479	7.56240630461701	7.17475253173922	7.33634123655712	7.36606458022686	6.90414721427459
FGGY	1	1	28	2	0.596192278856677	2.6929048991076	0.0498899573094871	0.018526446041975	3.22885690038068	2.94274863099207	3.43911653422011	2.84937488519289	1.69273170736563	2.07626198800104	3.04783688562624	1.75154547621004	2.70768246432334	2.4383775949412	3.34266849114531	3.3448666976177	2.134593872487
NFIA	1	1	28	14	0.292163407868173	6.21377036969458	0.119530634470115	0.0192364099988442	5.81621366210715	5.55096093039032	6.12916855663079	6.0448653517288	6.46512732524602	6.29455853269389	6.08217952283871	6.38868408455156	5.94487968656696	6.55327654888998	6.76565912165351	5.92224253265271	6.89572508168089
TM2D1	0.388468903781404	1	24	18	0.321660281566544	5.98276197827674	0.33014545785749	0.0551827833124968	5.99231230353411	5.21271156586709	6.03388655125352	6.17638529653385	6.19744105012254	5.72651129991389	6.2526431079706	5.30286059877183	5.74313131884583	6.53231744846374	6.23172479184647	6.60349349048212	5.77048689399203
INADL	1	1	28	18	0.881079979391379	1.83046750114155	0.490568562691217	0.268001787731976	1.99468321523746	0.358582086321589	1.26089272494625	2.4935159347048	3.30485047955678	1.4842816222483	2.58586162931501	2.7332897097455	0.386551574481497	2.31290248854171	2.07214905675533	1.11593053292944	1.58342468531679
KANK4	1	1	28	0	1.29956172957128	0.938146527330138	0.1881492516462	0.1881492516462	4.0938301177005	2.87024433918086	0.48784801583033	0.967588811644572	1.96260325345921	-0.143520440799451	0.557581560161646	-0.143520440799449	-0.143520440799451	1.1762018956445	-0.143520440799451	-0.143520440799451	0.680299926038661
USP1	1	1	20	2	0.245325246750003	5.43936880093253	0.0563468845162156	0.0103590851399073	5.56955132301425	5.79570689442883	6.01183016997707	5.78119729978535	5.2279852109295	5.82612131682011	5.43936551136257	4.6504100495914	5.27386357858767	5.1566754007636	5.67419374208497	4.90362798745536	5.47502495673399
DOCK7	1	1	20	10	0.33006158379917	4.14374788644768	0.177139171283089	0.0427485397609327	3.92126570010579	3.69652323727143	4.74155349329536	4.26939939779937	3.20435369013261	4.27477592506823	4.59284587000168	3.81099339195862	4.87991636684801	4.13839248904103	4.25204549129293	3.88633064093152	4.11175724443167
ATG4C	0.0772071042383542	1	24	12	0.376404982880073	3.33627455303317	0.507806808831125	0.15220773972857	3.63867939070635	3.20103452222725	3.62495750346954	3.69858768459097	3.48700434511899	3.16161503086897	1.66506419318636	3.37051685975502	3.78324195923754	3.66041937687744	3.94715273449789	2.46800669307282	3.15748208699094
ALG6	1	1	28	6	0.22915267379945	2.68516973741385	0.341177833312277	0.127060061998491	2.56322463782187	2.94274863099207	2.28737201771253	2.62213809074332	2.38614186289278	2.07626198800104	2.28414553023988	2.54326678440314	3.82475854521253	2.85326169996853	2.70376500103699	2.93285272891917	3.09998996812672
ITGB3BP	0.182113153050653	1	24	16	0.140080964697786	4.10014161295729	0.16474361118358	0.0401799807750435	3.88413004168391	3.81714536748694	4.65880966466833	3.91493247051481	4.28719940755107	4.00405859607328	3.85809334124853	3.76818841004344	4.2165667937973	4.55338277792572	4.0937645965015	4.3403194873775	3.82287820798061
PGM1	1	1	24	12	0.210647316067708	6.24536877639001	0.135977172111433	0.0217724808542101	5.96589687866925	5.72551440450157	6.47382140280944	6.12303456646117	6.13738204627041	6.37899345917063	6.29489254566612	6.16771145109551	6.63495509598065	6.3685415065907	6.55397781415889	5.88164401406405	6.34745173552029
ROR1	1	1	20	12	0.258162963231773	6.19053772592987	0.0912834849327681	0.0147456471431255	6.10956600618887	5.88120961435035	6.24714856254246	5.73926527529363	6.58987849299244	6.02789092553676	5.98229751071221	6.20027814138165	6.47466357009367	6.48219523926084	6.28763972728936	6.14441760480028	6.19104813356295
CACHD1	1	1	24	6	0.36105405397836	1.63981429971899	0.31156399189963	0.189999557848118	1.6849494221339	1.48005636492714	1.95886952280503	0.967588811644572	1.53615245258237	1.21702005258073	1.66506419318636	2.20104805210502	2.70768246432334	1.1762018956445	1.52867062128742	2.23002713374832	0.96425490937819
JAK1	1	1	28	4	0.0711399562035757	7.3628761236831	0.0168192316610406	0.00228432902829107	7.46637491104787	7.52106124628859	7.5143074981131	7.41825554780398	7.3530503669054	7.45131524022821	7.36796642775303	7.09507217542399	7.38989128562545	7.26645094838543	7.35681598110194	7.46899263695821	7.04409271110751
AK4	1	1	20	10	0.221021370072088	5.36439267779016	0.082519896436035	0.0153828963300331	5.08810243056833	5.09037894462593	5.09623091958052	5.84848433582145	5.314903726523	4.96277304175724	5.36198868762088	5.33254478156565	5.66528052186687	4.78365950045029	5.86597208328475	5.89190125196356	5.39362463742563
DNAJC6	1	1	28	12	0.463062083765233	1.4248265887361	0.34367100830282	0.241201989785772	0.744421165765378	1.02565304320376	1.95886952280503	1.82006159905392	0.651014115519813	0.463020845641358	2.10576616698022	1.0950798669275	-0.143520440799451	2.02354459596383	2.37714366119344	2.09448875733782	2.61683963325814
LEPROT	1	1	24	12	0.165136152704469	7.41788590920741	0.0669514413424042	0.00902567687908237	6.98201737208785	6.8700873535999	7.48258306968358	7.34092315629414	7.11082702987794	7.30360170678405	7.63380329263555	7.23131307756501	7.9097253784879	7.45273324506721	7.72406182561718	7.57145946269244	7.75242940796112
LEPR	1	1	28	20	0.356606473674493	3.47574686281273	0.0309042152531758	0.00889138837578256	3.03918338561148	3.5648882538256	2.97524968743516	2.95084376245853	3.57012500220574	3.61590270316002	3.14342663197679	3.53274945698863	3.60408562152947	3.80723531225535	3.59987608159908	3.45964527642391	4.30222957805086
PDE4B	1	1	28	26	0.836541697165758	1.55306228559632	0.406092052279404	0.261478278138393	1.04285392661137	2.22462232809331	-0.143520440799451	1.58776421592318	0.928088848794115	2.36831211583906	2.10576616698022	1.56407418107486	2.87511736273973	1.43899100890314	1.825851689802	0.804604995088569	1.20140701709577
SGIP1	0.0772071042383542	1	28	6	0.354282478713884	1.86323609833325	0.607695475175296	0.326150548349137	1.50095188332549	3.14066759369899	1.95886952280503	2.02009102484683	1.36048676138294	1.4842816222483	1.90217788480581	2.7332897097455	2.30008958988816	2.02354459596383	2.07214905675533	1.77795105599192	0.326410908281649
MIER1	1	1	28	20	0.195495279354639	6.09109045972267	0.0312757867790529	0.00513467777007484	5.91156921256284	6.19499326031306	5.90817794448286	5.68138997839782	6.20396251629668	6.12888097775885	6.18685438659709	6.04756498071553	6.06234530009089	6.37640340562228	6.39336024405802	5.95195882816735	6.15621507543323
SLC35D1	1	1	20	0	0.167898855363839	3.7792037981488	0.118301074335607	0.0313031740689812	4.36037625032493	3.99816111921524	3.78956814526867	3.69858768459097	4.15881331869421	3.43839660920028	3.61296093117822	3.37051685975502	3.69644299785843	3.60796169811748	3.81809203636361	3.9267993178791	3.71212294465596
SERBP1	1	1	20	0	0.105739789783454	9.24969910037701	0.0855814552368313	0.00925235019086654	9.21570569812851	9.73700668812997	9.13460131215921	9.18803410040003	9.23608702867674	9.30496152722026	9.02655659994686	9.58223809266179	8.6938971743166	9.44245734563456	9.2582402886424	9.34152466137805	9.12756851522457
GADD45A	1	1	28	8	0.28513839537623	5.68096711549673	0.124041931920072	0.0218346505794244	5.43479540838059	5.82477449738237	5.97810015397086	5.49237615812765	4.88258291922711	6.25041261837734	5.38172542081024	5.77231931668926	5.9820520919738	5.55331195943767	6.17355506230917	5.57291378921023	5.6654110245356
GNG12	1	1	28	4	0.253556210080262	7.4655735733423	0.112075299132363	0.0150122824497445	7.74536385760162	7.75297767748858	7.96247609338464	7.55345245073137	7.34126653458091	7.37934814555974	7.60889986140842	7.17507719428977	7.55933512060748	7.41124167004163	7.31258009292123	7.35868791769892	6.9166889373719
DIRAS3	1	1	20	16	0.552502348925914	3.03075347815982	0.249626009178918	0.0823643397517385	4.0272602317516	3.61011431472481	1.95886952280503	2.74022583789905	3.30485047955678	2.22966456719654	2.442876621971	2.20104805210502	3.22441343989173	3.31256780208598	3.194536908011	3.45964527642391	3.36695747340195
WLS	1	1	28	20	0.290634072038828	4.15219750410933	0.0361004280235352	0.00869429452423866	3.8460131814956	3.20103452222725	4.41170541502077	3.5768921402183	3.64871644097794	4.23907575267072	4.33385697564044	3.89297190360065	4.47307648170289	4.49680491488822	4.46101425682373	5.19625741617039	4.2236564006998
DEPDC1	1	1	28	12	1.03380788430996	1.91159500843645	0.742282192005976	0.388305152885449	1.50095188332549	2.53716152850742	3.56563117361977	3.81081163341454	3.15135204017712	1.21702005258073	3.04783688562624	1.0950798669275	1.07804971260856	1.43899100890314	0.646412539222943	2.5737303717556	-0.143520440799451
LRRC40	0.759272267084767	1	28	8	0.400424306157231	2.91045523350427	0.562548266339024	0.193285318345784	2.65426820286027	3.42002555286111	4.23257613855227	2.62213809074332	2.29133623918534	3.00037383756551	3.3174760839123	1.91743355745889	3.55559076534119	3.31256780208598	3.5600679415163	2.5737303717556	1.88517192638136
SRSF11	1	1	24	10	0.212549814885924	8.59061206195629	0.0907191273990229	0.0105602635463862	8.20289889737003	8.78117818087767	8.64755146783196	8.17331305386914	8.41377399346325	8.88881335947662	8.36648612428165	8.9558373492303	8.76360269511245	8.77910498414992	8.72659994694565	8.27269417874276	8.6275375051437
ANKRD13C	1	1	28	18	0.410494221226123	3.86630077683056	0.115982454242873	0.0299983009438678	3.16836139261188	3.42002555286111	3.98337055173985	4.10302512691083	3.68646287768943	4.04598391242023	4.62632205652983	2.7332897097455	4.44672623567602	4.13839248904103	3.85145564309931	4.48284771836672	3.54983830806487
HHLA3	1	1	28	18	0.419549885829392	2.96087321045706	0.150877268379396	0.0509570176279536	2.56322463782187	1.82509846765002	2.67192584087311	2.84937488519289	3.25547697204305	2.71868385062296	3.23307447455715	3.25124939765512	3.09465867929671	2.94069746995196	3.47699666970161	3.66497762792154	2.91233941198123
CTH	1	1	20	2	0.429090618791151	2.6458113177508	0.168765401400941	0.0637858793137251	4.0938301177005	3.0776639935856	3.43911653422011	3.21837892828741	3.48700434511899	3.23594550726387	2.10576616698022	1.56407418107486	2.61606506134521	1.43899100890314	2.46598845419078	2.67223259349027	1.20140701709577
PTGER3	1	1	24	12	0.407103852751982	2.99365768906899	0.273362110738822	0.0913137503118588	3.03918338561148	3.31468121812232	3.3714398899959	3.29756352083255	2.71314668268234	2.61107848411726	3.04783688562624	1.75154547621004	2.7938275511377	3.17509775047576	4.27681615801772	2.09448875733782	3.15748208699094
ZRANB2	1	1	24	18	0.0875800588586663	6.76509085952476	0.0635976875890825	0.009400862295817	6.4389533070227	6.76902447741829	6.56752498813321	6.55233877423607	6.52885090776141	7.10966821215523	6.46180951821711	6.90564382729548	6.94369189458764	7.07199465657946	6.92693251639885	6.65257949977085	7.01716859424552
NEGR1	1	1	28	20	0.68660605712326	4.99451319827972	0.105137747128821	0.0210506495738231	3.8460131814956	4.09678408910251	4.94147996231161	4.22956977965755	4.96167801365881	5.14742480842373	5.28022550510032	4.52746190087762	6.3803592058304	5.10082584616652	5.7110124499944	5.30771537396171	5.46367377418084
FPGT	0.182113153050653	1	28	8	0.509097122299742	2.62811410294049	0.594289743604997	0.226127831717835	3.54661449727996	2.53716152850742	3.68194027744804	3.13459447207165	1.83396859656877	2.49479565949875	1.90217788480581	2.64140456967619	3.4534184997098	2.76018297573215	3.194536908011	1.77795105599192	1.74217297042677
CRYZ	1	1	28	20	0.246845880920967	4.6783679760404	0.219562048461933	0.0469313336587437	4.60822634931777	3.92845594034526	5.00984383603466	4.48772311163468	4.61538913752785	5.14742480842373	4.89706752309059	4.21325437956665	4.71307093188991	4.55338277792572	4.6243350216168	5.00160559266375	4.88210958039657
TYW3	0.269101639101639	1	20	2	0.154059878132579	5.66708218292079	0.301625397663297	0.0532241086201861	5.8260378788784	5.81515022307524	5.61819728772557	4.81824335663538	5.3269039665498	6.2593505307584	5.80361678342594	5.70582716294744	5.63058540525822	5.8070571290211	5.96836538539016	5.56010705343622	5.92745898634477
ACADM	1	1	28	0	0.301183656842318	4.58680045531325	0.0686311793747069	0.0149627567284306	4.96901669877053	5.21271156586709	4.23257613855227	4.55372566563219	4.23720746267942	4.53243170736581	4.52346898399035	4.33557337561018	4.47307648170289	4.49680491488822	4.52444567416491	5.00160559266375	4.49297081675498
RABGGTB	1	1	28	4	0.826946889536274	2.57461963661459	0.249717250893861	0.0969919002180138	3.59338120405531	2.79390255314031	4.11334752042834	2.84937488519289	-0.143520440799451	3.37401867194696	2.28414553023988	0.787378269324489	2.7938275511377	2.553807615867	2.77504655191225	3.61631880695083	2.134593872487
PIGK	1	1	28	2	0.131083582654863	4.48499690653765	0.027836804159912	0.0062066495785839	4.6965576955213	4.33092081361857	4.94147996231161	4.4535538312979	4.51406719681932	4.50263120639865	4.65903904719248	3.53274945698863	5.38904993331648	4.46766157531254	4.30116868856661	4.42751439881369	4.08237170717163
AK5	1	1	28	6	0.570936522996849	4.66829060663878	0.283746355620326	0.0607816392614482	4.95117269990045	5.41739761839335	5.11704296943628	5.10909709280815	4.18542083312413	4.80079730823258	3.80060347563317	4.30595208576585	4.54935704688001	4.73556930507405	4.77103287178393	5.22899080356184	3.89225673475417
ZZZ3	0.759272267084767	1	20	18	0.153721099437397	5.25761358265567	0.187611847760126	0.0356838411211958	5.05506902725116	5.15284150883181	5.00984383603466	4.94662695478747	5.67553676082915	5.34508394599943	5.38172542081024	5.12768948235216	5.42997932804652	5.49673126387757	5.41997720607721	5.11101935120208	5.10304656454419
USP33	1	1	28	20	0.168495624343024	6.1139422333337	0.0453840206814515	0.00742303720732168	5.76606331003701	5.98785975993333	6.08759585802382	5.76735493526146	5.84366405944751	6.2682334109566	6.28444561390563	6.09163190193739	6.19490806311358	6.13825085322361	6.21259430446822	6.32180477058427	6.48854571838341
FAM73A	1	1	28	4	0.390759627904713	3.87349642563919	0.104609956050551	0.0270065967682644	4.27688211635614	3.89229831791775	4.11334752042834	3.5768921402183	3.0963287101504	4.27477592506823	3.54456776981696	3.31211525662196	3.60408562152947	4.5253711788809	4.27681615801772	3.9267993178791	3.95845140554573
NEXN	1	1	28	26	0.250716641802824	9.01356910272589	0.156903275271711	0.0174074524179618	8.72141494506503	9.16517335803585	9.20433306862241	8.33454440913847	8.72050996855133	9.52659628299623	9.04524062553392	9.07916051216467	9.49428229231584	9.01771476207804	9.33911462012082	8.38224897621792	9.00469954830431
FUBP1	1	1	28	8	0.165990232055853	6.0903678309534	0.00233021847606221	0.000382607182479064	6.00101104743772	6.16499887109734	6.13937721040549	6.30651449856779	5.87669369119782	6.53434407670827	5.80361678342594	6.16771145109551	5.69916081888722	6.37640340562228	5.93762664726958	5.98107536723399	6.18414847914291
DNAJB4	1	1	28	4	0.366708044944352	5.90105390930488	0.0522773225286915	0.0088589806722931	6.73328073980227	6.45257237759029	6.17950443007777	5.99821890845062	6.24880555607632	5.75206595643332	5.74386814001552	5.51189568733023	5.55858702659545	5.58079135962847	5.86597208328475	5.8609081312428	5.21559762580177
PTGFR	1	1	24	18	0.331050964750908	6.41148258642463	0.0888532741835745	0.0138584598781736	5.69278852676624	6.21708677718933	5.74394545727706	5.86157318581074	6.19088997081884	6.59208455607936	6.18685438659709	6.51703441011635	6.62323781830298	7.26645094838543	7.05775392925885	7.02762705886603	6.37194659805195
IFI44L	1	1	28	24	0.465478907505843	3.86383136058827	0.276977227830666	0.0716846057661524	4.0938301177005	3.0117828345085	4.02801004571955	3.44397760333051	3.352590036877	3.6705288525333	4.45058659125292	4.14797234175932	4.1198184198966	3.89741872339902	4.25204549129293	2.7644371198687	4.71983228167796
IFI44	0.759272267084767	1	28	0	0.233136211063173	2.29571144915129	0.469420711482114	0.204477227160084	3.10521772108157	2.22462232809331	2.13245066680616	0.967588811644572	1.96260325345921	3.00037383756551	2.28414553023988	2.64140456967619	2.04298334758568	3.17509775047576	2.18113689320516	1.58914396551833	2.24480113722503
ELTD1	1	1	20	4	0.609803348982426	3.74537114975264	0.143587032093347	0.0383371971300709	4.41346986577082	4.82862784466523	4.96462973768525	4.52110180357146	3.0963287101504	4.23907575267072	3.96662558969554	2.7332897097455	3.39948422169096	3.37668358615924	4.0937645965015	2.67223259349027	2.61683963325814
LPHN2	1	1	20	14	0.24127902331141	2.23259390140819	0.0916289258135177	0.0410414656045255	2.73990578484915	2.53716152850742	1.95886952280503	2.19573339055383	2.78450098360699	1.21702005258073	1.90217788480581	1.56407418107486	2.30008958988816	2.17546589276678	2.70376500103699	2.35391834579359	2.44277984371822
TTLL7	1	1	20	6	0.475855435784324	2.61283057854701	0.164806997879514	0.0630760368592912	1.84811254031946	2.33649565961216	3.50376022001861	0.516457393539153	2.9174221950467	2.61107848411726	2.71594455860083	3.31211525662196	2.04298334758568	3.80723531225535	2.62877763600589	2.23002713374832	3.71212294465596
PRKACB	1	1	28	14	0.150368750156653	3.94480165504935	0.0167378116971199	0.00424300463261454	3.28691745375472	3.99816111921524	4.41170541502077	3.63902270402339	3.98795776499018	4.30961397059237	4.29274953762811	3.72407446159155	4.24742627495321	3.80723531225535	4.14847722553774	3.51378244576534	3.9257336852121
RPF1	0.759272267084767	1	24	16	0.239255818823266	5.68733874974398	0.184017890159322	0.0323557112133695	5.53403017601949	5.85326799077391	5.38069236419312	5.9622168539219	6.03136962111142	5.73934520907898	5.40119578632599	5.36163049044738	5.85756525057716	5.96137924950769	5.38622670566653	5.92224253265271	5.45223257131573
GNG5	0.388468903781404	1	28	8	0.31173099270395	5.25959285140651	0.206354782968921	0.0392339842263148	5.73511439483202	5.59661883383278	5.89618752914388	5.52564859890295	5.26587896856383	5.06825937695037	5.10132942546762	4.60248065095579	5.14867636773439	5.26227900775094	5.23009905609918	5.22899080356184	4.89906328968683
CTBS	1	1	24	22	0.220414527425798	3.68763886016748	0.123478802921957	0.0334845161373391	4.0938301177005	3.99816111921524	3.56563117361977	3.9643041372891	3.89428974100202	3.37401867194696	3.39721168527061	2.7332897097455	3.39948422169096	3.43807079012683	4.0937645965015	4.04180983454403	4.05237516368345
SSX2IP	0.182113153050653	1	20	4	0.649804723739738	2.77101257854714	0.626720842846233	0.226170334879832	2.46604630699185	3.92845594034526	3.14698327992459	1.82006159905392	2.71314668268234	3.00037383756551	3.47277026907384	3.42664600594127	1.89491887329102	2.553807615867	3.0294367300879	2.67223259349027	2.91233941198123
C1orf52	1	1	28	4	0.327163075015545	4.9165020839879	0.09467554398102	0.0192566874504864	5.16752103777956	4.90320015797602	5.27354065709882	4.30815888608283	5.05120127932683	4.80079730823258	4.45058659125292	5.02234466254292	4.75662582119836	5.06235431754237	5.30426229358245	4.77653316112145	5.05846820857508
BCL10	1	1	20	0	0.375961827273355	2.93804756001113	0.373122651852399	0.126996804589163	3.39646644704352	2.94274863099207	2.88105403911691	3.04564259770179	2.9174221950467	2.49479565949875	3.23307447455715	1.91743355745889	1.5435431020306	3.43807079012683	3.51913013492201	3.45964527642391	3.59215270115176
DDAH1	1	1	28	4	0.209178815552106	7.9070790950347	0.0669670566908544	0.00846925342291148	8.16856335666341	8.26168988030975	8.25076878512825	7.90592817123557	7.96923907386493	7.91437982932588	7.93367363473516	8.07938636174154	7.74108160296546	7.76570603694393	7.67831213741933	7.59362344685399	7.54457749026308
LOC101930232	1	1	28	6	0.762939102447876	2.03453382907637	0.114686955427681	0.0563701393354298	3.34273150653438	2.33649565961216	2.42725882378807	3.44397760333051	1.83396859656877	2.36831211583906	1.02736109382209	1.75154547621004	1.89491887329102	2.02354459596383	1.52867062128742	0.40706708637385	2.134593872487
CYR61	1	1	28	6	0.353218655096303	10.8733073289464	0.130621314765536	0.0120130251830372	11.6877222381395	10.3316205732575	11.6302939383769	11.499560818602	11.1104272082627	10.7696424045752	11.0857408835629	9.38209461439379	11.5497371572173	10.2283867039934	10.3480019368256	10.7976302005896	10.8506955408451
ZNHIT6	1	1	28	16	0.237732985851675	5.57321866079132	0.0996528373053399	0.0178806616733732	5.19810347928193	5.88120961435035	5.21682467001604	5.0416943344709	5.61809814298119	5.63332754833592	5.25903958165642	5.34716093321335	6.07959723265275	5.74768107765763	6.02063089212929	5.46712800356995	5.91917223754285
ODF2L	0.182113153050653	1	28	6	0.240584408411757	4.68876519115344	0.233504479027593	0.0498008472397294	4.73877472798031	4.92125614311697	5.09623091958052	4.7066189131684	4.13170584883106	4.82508016106494	4.55857441468933	4.69679819805104	5.19690344123349	4.60782531625338	4.66243145901364	4.50973835739109	4.44759724598251
SH3GLB1	1	1	28	18	0.108665932088751	7.13124445866524	0.0972085532666047	0.0136313589907138	7.12416620758774	6.95579874743767	7.09379640494928	7.13535196395406	7.32938565955511	7.07970602073492	7.27076061232884	7.12506634756403	6.92948980047914	7.1382272459021	7.16447935155252	7.068895318212	7.26942334432932
SEP15	1	1	24	12	0.321245973035723	6.10009876852984	0.230816343336291	0.0378381321507552	6.50159331175144	5.58533910756479	6.5599446608774	6.46927058031146	6.24248411547616	5.95274111385586	6.15279969693174	5.05832109855067	6.8105403540843	6.06230455211003	5.90621869060576	5.89190125196356	5.87700911346848
HS2ST1	1	1	28	2	0.276156047537236	4.3470495296837	0.154489401493089	0.0355389098831662	4.38716728611219	4.57855431652616	4.74155349329536	3.69858768459097	4.18542083312413	4.34363054845739	4.48748797482948	3.85256485436407	4.86008580711405	4.34481818782383	4.03689498090035	4.53613693484113	4.42436385800237
LMO4	1	1	24	12	0.12884548849328	7.39460148378397	0.0590374133161235	0.00798385328074677	7.42818522208774	7.44509675343839	7.61284359245516	6.9759798188968	7.65624260143452	7.35870326936495	7.37782774056881	7.33394288289387	7.70262593406529	7.29161449845473	7.63585907614084	7.14805078321789	7.10380970285644
PKN2	1	1	28	22	0.196980524746246	5.07168428105714	0.0114774800189581	0.00226305096747185	4.95117269990045	4.86639577421618	4.89403529690883	4.48772311163468	5.16252953717817	5.18543592990537	5.00281047483835	4.7853262080315	5.27386357858767	5.26227900775094	5.64594965225161	4.82015405694797	5.58387947341205
GTF2B	0.269101639101639	1	28	8	0.2182832686806	3.42928779098643	0.269116149432357	0.0784758135901291	3.10521772108157	2.94274863099207	3.98337055173985	3.81081163341454	3.30485047955678	3.30663324655226	3.80060347563317	3.31211525662196	3.90437077857201	3.85303157800641	3.43359559668083	3.15351819447919	2.91233941198123
CCBL2	1	1	20	16	0.267542597885977	4.13957113802908	0.0844284518801474	0.02039545862723	4.60822634931777	3.99816111921524	3.84051357412256	3.9643041372891	4.13170584883106	3.87043588670466	3.91337981904933	3.81099339195862	4.69079025732743	4.37652348965812	3.5600679415163	4.56206113568602	4.37674356538189
RBMXL1	1	1	28	8	0.301185153388291	3.84480426576545	0.14952312480758	0.0388896584772728	3.63867939070635	4.06465307975848	4.19391783377112	4.22956977965755	3.52916321389882	3.91636573292871	3.85809334124853	3.67856895865172	3.97981857518295	3.66041937687744	4.12138026004365	3.45964527642391	3.78689631628477
GBP3	1	1	28	18	0.511974779891737	1.82940359444086	0.0212312228456622	0.0116055434187289	1.29000947026807	1.48005636492714	1.53280767156155	2.02009102484683	1.16042707151778	2.36831211583906	2.71594455860083	1.56407418107486	2.41328024243574	2.17546589276678	1.15395759695029	1.77795105599192	2.134593872487
GBP1	1	1	20	6	0.277536152484834	5.12793906459125	0.163994222479024	0.0319805326103452	4.71782062884802	5.49177837511387	5.31014931364635	4.73534509438342	4.88258291922711	5.29380611569968	4.95090759155617	5.72833344272005	5.08175851868557	5.10082584616652	5.44204672548635	5.14572120903368	4.99680328332386
GBP2	1	1	28	22	0.815277168793004	4.38090281244444	0.215949761863134	0.0492934381583872	3.80686185827903	2.53716152850742	3.3714398899959	3.29756352083255	3.89428974100202	4.69935989718193	4.52346898399035	5.22586277227657	4.97517553312146	5.21044324633804	5.12488394321055	4.68512339116478	5.40553824340749
LRRC8D	1	1	20	0	0.204946099700907	4.21679098213428	0.0656317777925227	0.0155643896201144	4.41346986577082	4.50862257076141	4.50939502923513	4.55372566563219	5.05120127932683	4.34363054845739	4.52346898399035	3.12122625950301	3.69644299785843	4.0624538432574	3.63861523022447	4.00448252462203	4.42436385800237
ZNF326	1	1	24	10	0.246996065040091	4.81084085448825	0.0378095251740182	0.00785923424150353	4.75942883597552	5.4674084104768	4.54054157562683	4.67730911098856	4.63482676859478	5.16655555185444	4.29274953762811	5.25715673801655	4.95662025007255	4.98218965622707	4.41712227721211	4.56206113568602	4.79421725068218
ZNF644	1	1	28	26	0.260790868672541	5.05022666343697	0.169532906153841	0.0335693657833694	5.22805106460525	5.43006377980932	4.65880966466833	5.0416943344709	4.79889865751568	5.16655555185444	4.95090759155617	4.82763305619542	5.54623005777551	4.78365950045029	5.02607265291003	4.61255252940243	5.42907431293716
TGFBR3	1	1	24	12	0.387895740228079	5.61448880288371	0.232310760556369	0.0413770102163264	5.24279491756211	4.92125614311697	5.66134270304887	5.75337846835082	5.2279852109295	5.10838503308955	5.40119578632599	5.17761103486439	5.8475292274814	6.23654981691096	5.94537294960127	6.32180477058427	5.91083761506573
KIAA1107	1	1	20	18	0.523692620788912	1.70518313677039	0.246108364319465	0.144329579041928	2.2495304454255	1.82509846765002	1.95886952280503	0.516457393539153	2.38614186289278	1.90458571812376	1.02736109382209	1.91743355745889	0.386551574481497	1.66120819571977	2.37714366119344	1.58914396551833	2.24480113722503
GLMN	1	1	28	6	0.816839017140847	1.94772793988348	0.479799742985174	0.246338173396987	2.82074355144453	3.0117828345085	2.42725882378807	2.35229411764066	0.928088848794115	2.49479565949875	1.02736109382209	1.34855140065225	2.17725634772014	2.4383775949412	2.07214905675533	1.11593053292944	1.40502360267588
RPAP2	1	1	28	18	0.439287651800423	2.82066055654281	0.00450594534791579	0.00159747876697314	2.65426820286027	2.33649565961216	2.28737201771253	3.04564259770179	2.38614186289278	3.43839660920028	2.94546130409644	3.31211525662196	2.61606506134521	3.49695220563062	2.77504655191225	2.93285272891917	2.44277984371822
EVI5	0.548683931808932	1	28	0	0.52173079368676	5.83534475427574	0.313211034439325	0.0536748123081889	6.3395783434405	6.11095968262814	5.38069236419312	5.36948046177174	5.36231716094392	6.07926944648621	6.1061057406056	5.80445041624967	5.87743024924927	6.0227775703197	5.99846282947759	5.3968429508191	5.81583070359749
RPL5	1	1	20	6	0.105226107381753	10.239462275262	0.0469264169880185	0.00458289856698729	9.84290643154664	10.3538105075577	10.2796322630667	9.85270252561574	9.88846078884389	10.4160829378359	10.3666134776157	10.2487167762537	10.5240246120239	10.3615891090763	10.6363961647648	10.0896164517597	10.3138850097671
FAM69A	1	1	20	8	0.21116062542215	4.29231065203966	0.0786807003293706	0.0183306164692396	3.63867939070635	4.12821505480608	3.93730561101754	4.01204197369636	3.95740585659586	4.20246969872584	4.86937477507946	4.14797234175932	4.75662582119836	4.27923745840307	4.6243350216168	4.50973835739109	4.7759774656841
MTF2	1	1	20	4	0.332502520863843	3.69629030860813	0.196643707484959	0.0532002876037642	4.43930148198464	3.5648882538256	4.23257613855227	3.75579058954717	3.79411538008462	3.37401867194696	4.06756123725301	3.76818841004344	3.09465867929671	3.17509775047576	4.17507461943769	3.51378244576534	3.41489655607691
TMED5	1	1	28	8	0.253219882760361	4.80322098219801	0.0808284334175272	0.0168279647588771	4.41346986577082	5.04169068523472	5.00984383603466	4.79113644160233	4.26241996298963	4.94071760520759	4.86937477507946	4.96663980319568	5.06453256650652	4.71090940309643	4.80548960003878	4.862494660284	4.7759774656841
CCDC18	1	1	24	6	0.177087626833633	3.4908020061126	0.0757186334085775	0.0216908989040311	3.54661449727996	3.96372947281485	3.62495750346954	3.21837892828741	3.6099558182766	3.82299559271406	3.74072727826631	3.42664600594127	3.65100324174181	3.49695220563062	3.24562283799549	2.93285272891917	3.09998996812672
LOC100131564	1	1	20	10	0.433913903266167	2.25334382137531	0.276170587830997	0.122560341307541	1.29000947026807	1.27067157382887	2.88105403911691	2.4935159347048	1.69273170736563	1.90458571812376	2.58586162931501	2.43796284722243	2.51823264502502	2.85326169996853	2.62877763600589	2.35391834579359	2.24480113722503
DR1	0.759272267084767	1	24	18	0.120751899758543	5.22994278754309	0.170717816323333	0.0326423869740901	5.35561637778155	5.22729876994673	5.23597880915638	5.55817095391324	5.26587896856383	5.36177938435631	4.97709243006469	4.55290405564835	5.21262740863924	5.34473635406383	5.39756482820517	5.17960793431429	5.31999996340652
FNBP1L	1	1	28	4	0.370859752681879	4.86179303257396	0.186936725097747	0.0384501610507221	4.85848393210928	5.27019577087688	5.13755905303303	4.22956977965755	4.55545372809556	5.16655555185444	4.62632205652983	5.14452266853791	4.73501273528689	5.04272687420578	5.09733590844684	4.66133641780904	4.71983228167796
BCAR3	1	1	24	12	0.478775274183431	4.74999449152025	0.351266663772804	0.0739509623431963	4.8196741504835	4.50862257076141	6.03388655125352	5.23513282038941	4.81602835044751	4.56162908245288	5.02807807774325	3.58301149252325	4.62180611698229	4.5253711788809	5.41997720607721	3.84469394465922	4.40075018333607
DNTTIP2	1	1	28	26	0.333627154749083	5.86845524276101	0.0660734620912998	0.0112590893783853	5.96589687866925	6.08716567686423	5.55858647617859	5.63640704946776	5.49586879322055	6.19559012222033	5.87498258202083	5.65973309668462	5.7646240203615	6.34469543544307	5.98349259246435	5.75250768489347	5.91083761506573
GCLM	1	1	28	20	0.275401927536334	6.07084489030999	0.137015085122338	0.0225693602122886	5.50985403685515	5.86264212337573	6.05561079894056	5.79490811087499	5.97909853257923	6.41942732582555	6.26332202730301	6.7383124835265	6.06234530009089	5.84154410230147	5.96836538539016	5.78589149650088	6.55423434219119
ARHGAP29	1	1	28	20	0.266379236177621	6.57810455193772	0.0106217661897221	0.00161471531895814	6.12556487632453	6.62221989913291	6.5599446608774	6.13386371285447	6.55968736805849	6.93659746620965	6.67676779941397	6.46437699319864	6.92948980047914	6.5252628670532	6.6846743817988	6.77400643741667	6.51628034947546
ABCD3	1	1	28	14	0.262633437406084	3.89158551405688	0.088189377359596	0.0226615545363311	3.16836139261188	4.09678408910251	4.4775611903291	3.5768921402183	3.68646287768943	4.69935989718193	4.11549875333099	3.31211525662196	3.86511374741395	4.58086084201516	3.74895691843378	3.45964527642391	3.85798447878255
F3	1	1	28	6	0.597268323815227	5.71958370459745	0.18446424318859	0.0322513407820776	6.95092852934419	6.20975980084365	7.30351833781751	6.62321851447292	6.09590711739792	5.88505663647934	5.78890999858851	4.24482005324774	5.87743024924927	3.80723531225535	5.37479877066166	5.3968429508191	4.68115031415395
CNN3	1	1	20	10	0.381317402830332	7.28368882898732	0.0174925739630433	0.00240160918097258	7.33149196808521	6.38261822549831	7.92165514502687	7.87075621073675	6.63883409147715	7.36699670462349	7.84758859297862	5.96468497061193	8.03661165029296	7.37638339064451	7.32450958235081	7.75122366088454	6.86585429664244
ALG14	1	1	28	14	0.586427299497318	2.97157325342117	0.252539510102433	0.084985120192371	2.89729110670082	2.62791413095304	3.73675763484685	3.8638111621369	3.72324685104539	3.23594550726387	3.04783688562624	2.43796284722243	3.55559076534119	2.553807615867	2.18113689320516	2.23002713374832	2.6965795696333
RWDD3	0.759272267084767	1	20	18	0.0488430529448968	3.06052471663842	0.37397773887279	0.122193994003602	2.89729110670082	2.71329423894123	2.28737201771253	3.21837892828741	2.78450098360699	3.00037383756551	3.54456776981696	2.43796284722243	3.60408562152947	3.60796169811748	3.81809203636361	3.15351819447919	2.53243316651942
PTBP2	1	1	28	8	0.368322101794751	2.39304093249032	0.360986314854945	0.150848366174533	2.46604630699185	2.44031463690908	3.30043161553329	3.29756352083255	2.18985958413007	2.22966456719654	2.442876621971	2.20104805210502	1.72990207293818	3.24546954543845	1.95424999864083	2.35391834579359	1.58342468531679
DPYD	0.759272267084767	1	20	0	0.127122497909698	4.26777839153293	0.153602797368826	0.0359912777274394	4.71782062884802	4.40977299839276	4.34269908308879	4.22956977965755	4.69161607169762	4.40934814028419	3.91337981904933	3.76818841004344	4.24742627495321	4.37652348965812	4.06560998858	4.42751439881369	3.95845140554573
SNX7	1	1	20	16	0.203430223998087	5.92032699776952	0.143522354609695	0.0242423019309183	6.22544445964784	5.16804355474211	6.37360636554807	6.34430234737416	6.25509941888481	5.84998512064339	6.29489254566612	4.60248065095579	6.07959723265275	5.67304556315174	5.67419374208497	6.27554872550153	5.9601380428936
AGL	1	1	28	26	0.513557803420222	4.38420540768881	0.0914149878077609	0.0208509819470232	4.6965576955213	4.66681702659349	4.34269908308879	3.81081163341454	3.75911622515082	4.59024726122307	4.06756123725301	4.27570984252722	3.97981857518295	4.80711652587776	4.46101425682373	4.75421794114174	4.70062093808168
SLC35A3	0.269101639101639	1	28	2	0.477144813935026	4.45523142892629	0.397580365612984	0.0892389928459454	4.6965576955213	4.50862257076141	4.63013909837132	3.91493247051481	3.48700434511899	4.23907575267072	4.69103051487071	4.84833015505714	4.49895407104036	4.6602878651282	4.82241419229712	4.45544632502888	4.37674356538189
HIAT1	1	1	20	8	0.0907966875776745	4.35862033254325	0.0705128244355083	0.0161777854127441	4.24794127281889	4.24750842658998	4.4775611903291	4.34590424696722	4.35908206783858	4.30961397059237	4.48748797482948	3.25124939765512	5.5337663340344	4.13839248904103	4.39466515655953	4.63715066361185	4.19648471997698
SASS6	1	1	24	6	0.26438597212466	3.78108662104491	0.218080994944587	0.0576768047922477	3.44827162528919	3.81714536748694	4.50939502923513	3.21837892828741	3.25547697204305	4.34363054845739	4.06756123725301	3.67856895865172	4.41988574497454	3.80723531225535	3.97769129997605	3.3448666976177	3.26601835205635
TRMT13	1	1	28	26	0.275820057374816	3.4261392933313	0.161307362983964	0.0470813791190379	3.59338120405531	3.20103452222725	2.42725882378807	3.21837892828741	3.0963287101504	3.50002408305494	3.47277026907384	3.97054153994714	3.50540892888703	3.94048088152757	4.30116868856661	3.01021923453843	3.15748208699094
DBT	1	1	28	20	0.222291112650682	4.84739186400039	0.0244785722076263	0.00504984389428442	4.12599751380553	4.60113136884312	4.81980797781723	4.7066189131684	4.67293358676852	4.89556867902579	5.23753790106756	5.07597838670606	5.22818184620167	4.7598147708029	4.78836410223713	4.82015405694797	5.2687429884776
RTCA	0.182113153050653	1	28	4	0.163326934027591	5.19310127584056	0.245929123649363	0.0473568895706846	5.10433975750093	5.55096093039032	5.44794629370797	5.10909709280815	4.84968938866036	5.24063833214327	5.36198868762088	5.02234466254292	5.57083905373968	5.43784064369118	5.13846317965109	4.79850846630038	4.93238447545164
VCAM1	1	1	20	14	0.458436300101632	3.1850374183422	0.10536436957345	0.0330810460708156	2.56322463782187	1.97091610974166	3.22574662616593	2.84937488519289	3.25547697204305	2.07626198800104	4.16189450548124	2.20104805210502	3.4534184997098	3.17509775047576	4.03689498090035	4.27911694581737	4.32749761616564
EXTL2	1	1	20	2	0.259820520006357	4.54323814196223	0.244506723774781	0.0538177212232108	4.67497668807629	4.86639577421618	4.65880966466833	4.34590424696722	4.71005971348682	5.06825937695037	4.59284587000168	4.11418907442094	4.49895407104036	4.10092275304767	4.54498450378697	4.90362798745536	4.30222957805086
SLC30A7	1	1	24	12	0.233750731677797	4.30917301407949	0.16661614850924	0.0386654580739391	4.48961724279778	4.09678408910251	4.37761479465903	4.52110180357146	4.0759133263219	4.20246969872584	4.65903904719248	3.89297190360065	4.59805839214844	4.6602878651282	4.54498450378697	3.71204870304194	4.0217416644469
DPH5	1	1	20	10	0.138489545129712	5.28224475070094	0.155618616458335	0.029460697828832	5.50985403685515	4.66681702659349	5.25488197418797	5.55817095391324	5.36231716094392	4.47220213567213	5.53059247321944	5.40418828357414	5.55858702659545	5.29582957551395	5.12488394321055	5.70675919649421	5.14628866410937
LOC102606465	1	1	28	18	0.468757286452698	1.76072494311211	0.208907901800641	0.118648800096733	1.50095188332549	1.27067157382887	1.76151003423154	2.19573339055383	1.96260325345921	1.90458571812376	2.94546130409644	1.91743355745889	2.17725634772014	0.854641661439628	1.35344565302819	2.67223259349027	0.326410908281649
S1PR1	1	1	28	10	0.427884020987792	1.356692541452	0.222803432056635	0.164225441836792	1.04285392661137	1.48005636492714	2.42725882378807	0.967588811644572	1.96260325345921	1.21702005258073	1.02736109382209	1.56407418107486	1.07804971260856	0.854641661439628	1.68489971407991	1.58914396551833	0.96425490937819
COL11A1	1	1	28	20	0.259914597067457	7.6110885476235	0.00677385536886677	0.000889998234350047	7.19410964245723	7.64846500309378	7.49057981713978	7.08601937163268	7.82227248655222	7.84482680938388	7.5750121466762	7.75154059648917	7.7464925383847	7.6601727825127	8.06177986666376	7.2710290830635	7.79607440479755
RNPC3	0.388468903781404	1	20	16	0.455852482828222	3.58595349798885	0.350335022947974	0.0976964768629755	3.59338120405531	3.0117828345085	3.3714398899959	4.01204197369636	3.39880033541971	3.6705288525333	2.71594455860083	3.31211525662196	4.01611265365302	3.98229486850369	3.88406509440307	3.40339713681503	3.78689631628477
PRMT6	1	1	20	14	0.339738213295776	2.84281829818852	0.0834516755318263	0.0293552618487797	1.84811254031946	2.94274863099207	3.22574662616593	2.19573339055383	3.0963287101504	2.61107848411726	3.23307447455715	2.43796284722243	4.01611265365302	3.10111654728425	2.07214905675533	3.3448666976177	2.6965795696333
NTNG1	1	1	28	6	0.57044281313498	2.40209699738565	0.0758673917314475	0.0315838168958283	3.22885690038068	2.53716152850742	2.97524968743516	2.74022583789905	1.96260325345921	1.7096858811296	2.442876621971	1.91743355745889	2.41328024243574	2.17546589276678	1.825851689802	2.5737303717556	2.77214204605057
SLC25A24	1	1	24	12	0.165807138035765	5.21146434686822	0.124585660336985	0.023906075537455	5.3824951313228	5.15284150883181	5.34585196141751	5.57416127109859	5.16252953717817	4.72539568962184	5.54816551104152	4.44832724699519	5.24357037057478	5.29582957551395	5.49578719669035	5.02042721939957	5.22906862926374
HENMT1	0.388468903781404	1	28	18	0.295629867278597	2.4100186269438	0.353409063715118	0.146641631630576	2.12772676749597	1.27067157382887	2.42725882378807	3.21837892828741	2.0807015364524	2.49479565949875	2.10576616698022	1.91743355745889	1.72990207293818	2.76018297573215	3.14157540440518	2.7644371198687	3.2127706486081
PRPF38B	1	1	20	4	0.124886721595692	6.97955802170687	0.0505003148924515	0.00723546028779937	6.59648257647718	6.92481015037711	6.92703171449707	6.58427153854099	6.7046956228248	7.51240480181854	6.7005362143781	7.42975421971798	6.90065918076387	7.18821457776246	7.38841475673012	6.85488045138316	7.10380970285644
STXBP3	1	1	28	8	0.297210804936357	3.06351168906504	0.277547814510583	0.0905979290045694	2.12772676749597	3.46994688758476	3.3714398899959	2.35229411764066	2.71314668268234	3.00037383756551	2.83526232166021	3.05153876586629	3.50540892888703	3.37668358615924	3.5600679415163	3.3448666976177	3.36695747340195
CLCC1	0.0772071042383542	1	24	16	0.183679788088202	5.06083962456607	0.222132845945414	0.0438924886825395	5.02126149797261	4.93908893981265	5.09623091958052	4.61684027708829	5.45271080320754	5.32819303714912	4.52346898399035	5.11065756762391	5.09878121543329	5.32861760820678	5.36327958896234	5.17960793431429	4.62111032304447
WDR47	1	1	28	0	0.410115661185652	3.16900035946372	0.255455446054662	0.0806107343256636	3.54661449727996	3.89229831791775	2.42725882378807	2.74022583789905	3.64871644097794	2.91244973907408	2.83526232166021	3.67856895865172	2.95207012313528	3.0231355663691	2.77504655191225	2.93285272891917	3.67323089999944
TAF13	0.0772071042383542	1	20	6	0.305673045282884	3.70145511650164	0.27087449049535	0.0731805416977099	3.63867939070635	4.43512756918944	4.07130967031433	3.63902270402339	3.0391233340961	4.37686350769115	3.91337981904933	3.72407446159155	3.55559076534119	3.37668358615924	3.71310593488149	4.07819567089761	2.91233941198123
TMEM167B	1	1	20	16	0.272901003007926	5.80212380763295	0.146864745290497	0.0253122391316934	6.12556487632453	5.12194824577673	5.8719035311203	6.25784383075933	5.91694493207328	5.63332754833592	5.83258809183922	5.28778628287346	6.0272099181547	5.6857560431474	5.66484034932886	5.71833303945981	6.091314362575
SCARNA2	1	1	20	18	0.280575763583759	1.73531773323347	0.43102714765557	0.248385145498643	0.744421165765378	2.33649565961216	0.48784801583033	-0.143520440799451	1.69273170736563	2.07626198800104	0.557581560161646	2.7332897097455	2.51823264502502	3.10111654728425	2.90784146427069	1.58914396551833	1.74217297042677
SARS	1	1	28	20	0.251771824606986	8.47488377248112	0.0472003762662117	0.00556944231134786	8.19912394322417	8.81657895565917	8.18822358922965	8.20703308489122	8.57464977222131	9.00629253188714	8.25587039460615	9.08134772917927	8.27617425617104	8.48216733946387	8.50209760702185	8.28442105586233	8.27007982959148
PSRC1	0.388468903781404	1	24	12	0.481473073593937	2.47313979208667	0.642656336367162	0.259854432177055	1.6849494221339	2.53716152850742	2.97524968743516	2.95084376245853	3.98795776499018	1.90458571812376	1.02736109382209	2.97831349894874	3.02512527461264	2.31290248854171	1.95424999864083	2.7644371198687	1.40502360267588
SORT1	0.759272267084767	1	20	14	0.0604392075410109	5.52989816062497	0.174840341956856	0.031617280622234	5.50985403685515	4.92125614311697	5.64710378602772	5.3510370768277	5.91694493207328	5.6055594589179	5.45807823468616	5.79381936414488	6.04488456732616	5.1196836148441	5.47453061978582	5.27673911313011	5.48628752449783
PSMA5	1	1	28	2	0.242298589572944	4.18765894358509	0.119806459301617	0.0286094118254648	4.36037625032493	3.5648882538256	4.65880966466833	4.34590424696722	3.98795776499018	3.96087835299459	4.62632205652983	2.97831349894874	4.66816008007775	4.46766157531254	4.06560998858	4.61255252940243	4.1687914492018
SYPL2	1	1	28	20	0.772409660493416	2.90832858305158	0.00796679800328179	0.00273930464724952	1.29000947026807	2.10333900965509	2.28737201771253	1.58776421592318	2.29133623918534	3.00037383756551	3.85809334124853	3.67856895865172	2.7938275511377	4.13839248904103	3.38884827033729	3.45964527642391	3.9257336852121
CYB561D1	0.548683931808932	1	28	14	0.125245507437141	4.68316688894235	0.228690953946124	0.0488325441670885	4.48961724279778	4.84763539548387	4.15419505616955	4.94662695478747	4.99214053158753	4.69935989718193	4.37382549552375	4.60248065095579	4.52437566185021	4.49680491488822	5.39756482820517	4.79850846630038	4.70062093808168
GNAI3	1	1	24	22	0.106007250827252	6.25129779492954	0.0510783222477816	0.00817083490874672	6.3257957217607	6.1343676185936	6.6340131180038	6.21768940893362	6.22335188338352	6.23236893961125	6.4242367446621	5.84620813501939	6.27197192204108	6.07201937294126	6.11980305077359	6.80147126848294	6.00780927452639
AMPD2	1	1	24	0	0.220378673931588	5.2855952762438	0.125108004685828	0.0236696148961931	5.50985403685515	5.43006377980932	4.94147996231161	5.19433218919968	5.13549246077808	5.12803697028162	5.40119578632599	5.4455265606459	5.13223564145002	5.48223243815085	5.06925159145845	5.80772578548771	5.16041939310079
GSTM4	1	1	28	24	0.370406269932961	3.50911880977191	0.0663784187958315	0.0189159793082487	3.80686185827903	2.79390255314031	2.78027594164479	3.81081163341454	3.0963287101504	3.08324588042633	3.74072727826631	3.48067293808365	2.95207012313528	3.7599375162211	4.0937645965015	4.04180983454403	4.11175724443167
GSTM5	1	1	20	18	0.716372614752145	1.38961552345664	0.290033872304071	0.208715193093566	1.50095188332549	0.358582086321589	0.48784801583033	0.967588811644572	0.307765955517266	2.07626198800104	0.557581560161646	1.91743355745889	-0.143520440799451	2.4383775949412	2.37714366119344	2.23002713374832	2.84394306144001
GSTM3	1	1	20	6	0.233062395289175	5.28516450777723	0.178137575648954	0.0337052092487983	4.60822634931777	5.12194824577673	5.21682467001604	4.48772311163468	5.13549246077808	4.84896105119002	5.43936551136257	5.70582716294744	5.40282248765691	5.6857560431474	5.59761153556726	5.89190125196356	5.79786383360679
CSF1	1	1	20	14	0.452323430388119	5.2849223758	0.271184937288564	0.05131294615231	4.77979142143196	3.77804793405658	5.64710378602772	5.33235485543911	5.41947335126596	4.98449637295532	5.43936551136257	4.27570984252722	6.22622929233759	5.21044324633804	5.38622670566653	6.10086834162959	5.68509377859192
AHCYL1	1	1	24	12	0.137712703246961	8.66505079994008	0.0710530436509969	0.00819995696407091	8.51675490812518	8.28104570407848	8.72585309390416	8.47743063365429	8.79259192049084	8.53482177322065	8.61600356068072	8.57930554465885	8.6396783934736	8.89035538152182	8.88401602823546	8.82112033139923	8.81563008212673
STRIP1	0.759272267084767	1	20	16	0.0782440443547146	5.74513613867306	0.0631612937992134	0.0109938724295925	5.67115063781686	5.61891711288339	6.10853194700095	5.71061782377911	6.00919921565427	5.88505663647934	5.49479090426098	5.59996403507775	5.8970254304587	5.62105331743561	5.66484034932886	5.53414739730552	5.78879578829856
KCNC4	1	1	28	26	0.751574383671496	3.2089882097548	0.441828458478496	0.137684662453857	4.33307827267522	4.30364904445174	1.76151003423154	2.95084376245853	3.25547697204305	3.43839660920028	1.90217788480581	4.18098258118404	3.3434550745926	3.0231355663691	2.28246644286496	3.56596137784797	2.97763941804517
RBM15	1	1	20	16	0.241445958901218	3.09288236535408	0.121387759578969	0.0392474543935887	3.28691745375472	3.0776639935856	2.97524968743516	3.5768921402183	2.47509971387562	3.37401867194696	2.94546130409644	2.97831349894874	3.22441343989173	3.66041937687744	2.70376500103699	3.15351819447919	2.61683963325814
LAMTOR5	1	1	24	12	0.204182241535126	5.90264555357038	0.160162338220734	0.027133992167945	5.80632208712633	5.60781105317446	6.39932026859769	5.79490811087499	5.58849787048098	5.82612131682011	5.99516753000311	5.34716093321335	6.35932341209696	6.12897334424367	6.03522259596482	5.96172977923392	5.72367155636376
LRIF1	1	1	28	4	0.288873798358888	4.17611403591044	0.379625136458335	0.09090392005437	4.21840796301278	4.50862257076141	4.3069173484255	3.04564259770179	3.89428974100202	4.30961397059237	3.91337981904933	4.14797234175932	4.83997886303704	4.55338277792572	4.48246943829938	3.61631880695083	4.53696076823622
DRAM2	1	1	28	24	0.263812728403352	4.23209382569607	0.176365277229661	0.0416732909272524	4.06092910519144	3.65396560241722	4.7144961052064	4.41855560128182	3.48700434511899	4.40934814028419	4.78295673042539	2.81967145433662	4.66816008007775	4.49680491488822	4.52444567416491	4.53613693484113	4.62111032304447
CEPT1	0.182113153050653	1	24	16	0.292044666439597	4.18522806994488	0.44631588431287	0.106640755737536	4.18825742156572	3.65396560241722	4.65880966466833	4.22956977965755	4.99214053158753	4.56162908245288	3.14342663197679	3.93227799651243	4.08607140153817	4.0624538432574	4.5036102168932	4.18215122370959	3.99044357089015
PIFO	0.269101639101639	1	28	22	0.705645274243176	1.0679548514182	0.750815429087475	0.703040421690505	-0.143520440799451	0.358582086321589	1.26089272494625	-0.143520440799451	1.83396859656877	1.7096858811296	1.38116433731381	1.56407418107486	-0.143520440799451	-0.143520440799451	1.52867062128742	1.37185302979298	2.77214204605057
WDR77	1	1	20	16	0.269595562535318	4.66376500873558	0.148159824472611	0.0317682868230059	5.3824951313228	4.74998980918574	5.05368387735887	4.73534509438342	5.06559626657296	4.75096994055697	3.96662558969554	4.21325437956665	5.13223564145002	4.31240042973753	4.0937645965015	4.11368635954418	4.86495426956808
ATP5F1	0.759272267084767	1	24	16	0.0993783966461504	6.28221197730513	0.197607539287922	0.0314550893859984	6.4389533070227	5.8054613134366	6.56752498813321	6.2872428141931	6.30448563044889	6.17684302843631	6.28444561390563	5.88679112993816	6.34512719324335	6.31227488773223	6.58406184288685	6.58464694657387	5.99209323937176
RAP1A	1	1	28	6	0.54144626913237	5.04328677460038	0.212140211237888	0.0420638803064491	5.60421886509689	4.86639577421618	6.2751953657445	5.29424858550767	4.51406719681932	4.67284559760022	4.92423870055634	4.11418907442094	5.55858702659545	4.40754697877718	5.38622670566653	5.12847461522282	4.94876084185183
FAM212B	1	1	28	10	0.299490997111751	3.03432360060749	0.0661847083534436	0.0218120138340529	2.73990578484915	3.25897662995373	3.22574662616593	3.04564259770179	3.68646287768943	2.81881739813575	2.94546130409644	2.64140456967619	2.61606506134521	3.60796169811748	2.28246644286496	3.01021923453843	3.63326129111627
DDX20	1	1	28	12	0.460929022775308	3.60187561402916	0.31219185075545	0.0866748006342794	4.12599751380553	3.20103452222725	4.02801004571955	4.01204197369636	4.47145825843679	3.08324588042633	3.85809334124853	2.64140456967619	3.16099432224756	3.66041937687744	3.85145564309931	3.15351819447919	3.85798447878255
LOC643355	1	1	28	20	0.762927980516586	1.93076233215902	0.206863921628049	0.107141059353861	-0.143520440799451	1.66286817262761	1.26089272494625	1.31074761462518	2.38614186289278	2.36831211583906	2.10576616698022	2.64140456967619	1.07804971260856	2.553807615867	3.0294367300879	1.94488388115783	2.77214204605057
CTTNBP2NL	1	1	28	26	0.312289047606999	6.43972324635141	0.11165878250944	0.0173390653973683	6.53791206240035	6.70792782882261	6.39079978986916	6.17638529653385	5.93273616174977	6.88555611006853	6.07006594913849	6.47772262477526	6.46812820053119	6.34469543544307	6.6376375968055	6.22776034183672	6.75847371772493
ST7L	0.120192382848633	1	28	2	0.351349627671067	2.80023734369534	0.551326174174489	0.196885515942349	2.82074355144453	3.46994688758476	2.67192584087311	1.82006159905392	2.38614186289278	2.61107848411726	2.83526232166021	3.18770212780808	3.3434550745926	3.31256780208598	2.37714366119344	2.67223259349027	2.77214204605057
CAPZA1	1	1	28	12	0.168912516291754	6.76277580880662	0.20001898753094	0.0295764628587082	7.15956175030401	6.64955460714701	7.47856801228932	6.90189180199634	6.9259557623175	6.80238524980339	6.7005362143781	6.11744010678357	7.01267801079556	6.53231744846374	6.68003911631418	6.87052511469134	6.26484319995672
MOV10	1	1	28	18	0.4941645082652	3.79858649097585	0.096355508754017	0.0253661484299291	2.65426820286027	3.0776639935856	4.02801004571955	4.30815888608283	3.25547697204305	3.82299559271406	4.59284587000168	4.55290405564835	2.95207012313528	4.27923745840307	4.00759681081034	4.27911694581737	3.54983830806487
RHOC	1	1	28	6	0.0965499105367354	7.77618081496199	0.0432190658651748	0.00555787820442882	8.06451885380177	7.9527247279961	7.88572225350763	8.1171203993012	8.04928289290306	7.58529961257499	7.84403601344728	7.70122904743679	7.68300674638364	7.52877646112251	7.42488781708958	7.75684654393532	7.46995257819322
SLC16A1	1	1	28	4	0.112993326970375	7.21858184707918	0.0278958047347055	0.00386444392065636	7.49744514369609	7.23739841768757	7.43364877367524	7.13535196395406	7.24019247711335	7.28621509812166	7.2113371664505	7.03314563735323	7.49328228211647	6.84151510449427	7.43592728147727	6.98514347216719	7.01716859424552
LRIG2	0.0772071042383542	1	20	6	0.452215243950306	2.11460073722275	0.436977834095867	0.206647915326928	2.12772676749597	2.44031463690908	2.78027594164479	2.19573339055383	1.53615245258237	1.90458571812376	2.83526232166021	1.75154547621004	1.07804971260856	2.02354459596383	2.28246644286496	2.5737303717556	2.53243316651942
MAGI3	1	1	20	12	0.268041332808456	3.47002357131339	0.2736646985148	0.0788653716295129	3.44827162528919	3.20103452222725	4.15419505616955	1.31074761462518	3.98795776499018	3.96087835299459	3.47277026907384	4.24482005324774	3.82475854521253	3.66041937687744	3.5600679415163	3.66497762792154	2.97763941804517
PHTF1	0.120192382848633	1	28	8	0.592502919873452	3.02414541839293	0.591924162095348	0.195732704682536	2.56322463782187	3.42002555286111	3.78956814526867	2.84937488519289	2.55888947227325	2.36831211583906	2.28414553023988	3.05153876586629	3.4534184997098	3.85303157800641	3.43359559668083	2.67223259349027	3.54983830806487
RSBN1	1	1	20	12	0.301723905810853	4.97563510318188	0.0574025195305089	0.0115367221148915	4.71782062884802	4.46004423227866	5.21682467001604	4.64739148069047	5.16252953717817	4.47220213567213	5.34197819737203	5.14452266853791	5.06453256650652	5.1196836148441	5.0833620870219	5.19625741617039	4.98096623264269
AP4B1	1	1	28	22	0.297636223770274	3.43313441460406	0.0103506817590535	0.00301493635525111	3.59338120405531	3.31468121812232	3.22574662616593	3.04564259770179	4.04718652200692	2.71868385062296	3.74072727826631	3.05153876586629	3.69644299785843	3.49695220563062	3.71310593488149	3.28386088604486	3.71212294465596
DCLRE1B	1	1	28	20	0.373462713371326	2.22126413000721	0.0299107319622015	0.0134656349770094	1.99468321523746	2.22462232809331	1.76151003423154	1.58776421592318	2.71314668268234	2.36831211583906	2.28414553023988	2.20104805210502	2.41328024243574	3.0231355663691	1.95424999864083	2.35391834579359	2.0152663988473
HIPK1	1	1	28	2	0.328532142652268	5.32091233144457	0.257335837819591	0.0483631042554176	5.54596799807428	4.99130172565475	5.13755905303303	4.67730911098856	4.8987526530576	5.06825937695037	5.63295650123826	5.05832109855067	5.85756525057716	5.69835551811645	5.33996157428433	5.57291378921023	5.63537404807168
OLFML3	1	1	28	0	0.118586221269374	9.06126543699729	0.036652918120723	0.00404501097286794	9.36215364277948	9.24976988028811	9.00939762043454	9.14049993663524	9.03406210452375	8.84049517953075	8.95425395824596	9.06043405524983	8.59538660408622	9.00635991780801	9.02684626105853	9.28232502923094	9.25731921175005
TRIM33	0.0481594158156658	1	20	16	0.399815274054168	4.85873014519765	0.336963904883943	0.0693522576504886	4.63082136029014	4.60113136884312	5.00984383603466	5.17349084991954	5.2279852109295	5.16655555185444	4.41271650910964	4.21325437956665	5.5337663340344	4.73556930507405	5.02607265291003	4.31004273686533	4.68115031415395
BCAS2	1	1	24	22	0.174350771353747	3.92082794204308	0.0929319742744713	0.0237021301745891	4.0272602317516	4.03179013171485	4.63013909837132	3.37262714729297	4.10407927482196	4.16491059068278	4.11549875333099	3.18770212780808	3.82475854521253	3.85303157800641	3.88406509440307	4.18215122370959	3.67323089999944
NRAS	1	1	20	16	0.166388035923757	5.20683622918586	0.245096600508176	0.0470720778837515	5.75582059718469	5.1979753615737	5.73050260505997	5.38769103991345	5.53777313094198	5.27630033243371	5.25903958165642	2.90117195913933	5.75391769295698	5.10082584616652	4.77103287178393	5.50771205417685	5.18827229109991
CSDE1	1	1	28	22	0.125279405736977	10.7796121161131	0.085372249162703	0.00791978860121421	10.7108310786809	10.4381318204093	10.5654818757353	10.6949618872254	10.8666047334471	10.8506068968962	10.6887151248506	10.8122416856734	10.7313021756081	10.9094408634736	10.8214040609922	10.7808251841146	11.1874923836849
SIKE1	1	1	28	4	0.266602605623071	4.00956002597835	0.152925284267335	0.0381401658228127	4.06092910519144	3.85521114634252	4.23257613855227	3.5768921402183	3.52916321389882	4.20246969872584	3.6782580303205	3.25124939765512	4.91877801362181	3.98229486850369	4.39466515655953	4.14832488904372	4.32749761616564
TSPAN2	0.269101639101639	1	28	4	1.25765024682413	2.5104878625557	0.634793822599325	0.252856758268928	4.79987059933687	4.189094403856	3.62495750346954	2.35229411764066	2.71314668268234	1.90458571812376	2.28414553023988	2.90117195913933	3.65100324174181	0.854641661439628	1.35344565302819	0.40706708637385	1.74217297042677
NGF	1	1	24	6	0.554650379794626	2.65450931195739	0.120577671946772	0.0454237140565389	3.59338120405531	2.62791413095304	3.93730561101754	3.13459447207165	2.6380788006313	2.36831211583906	3.23307447455715	2.43796284722243	2.87511736273973	1.43899100890314	2.70376500103699	1.77795105599192	1.74217297042677
VANGL1	0.269101639101639	1	28	12	0.371995181015989	4.1617091786799	0.436272557590981	0.104830140420664	3.72521997620769	4.43512756918944	4.3069173484255	4.34590424696722	4.67293358676852	4.20246969872584	3.3174760839123	3.97054153994714	3.60408562152947	4.7598147708029	4.37185293147781	4.45544632502888	4.32749761616564
SLC22A15	1	1	24	12	0.274134885745891	2.82383412933998	0.40513611827346	0.143470225132576	1.99468321523746	2.79390255314031	3.14698327992459	3.13459447207165	3.20435369013261	2.81881739813575	3.23307447455715	1.75154547621004	3.3434550745926	2.553807615867	3.34266849114531	3.40339713681503	1.58342468531679
ATP1A1	1	1	28	12	0.455706440963622	7.57627619296152	0.219512930984977	0.0289737234221884	8.02668109771944	7.25530243224782	7.96247609338464	8.09789238333464	8.11130780685778	7.37934814555974	7.45438172835917	6.84514595339401	7.74108160296546	7.38029838640638	7.36550269381208	7.38434289005231	7.68560361132583
CD58	0.269101639101639	1	28	2	0.50010992347331	2.47192388557718	0.517262056868961	0.209254847969634	2.73990578484915	1.97091610974166	2.67192584087311	1.82006159905392	1.69273170736563	2.36831211583906	3.04783688562624	2.97831349894874	3.22441343989173	2.4383775949412	2.77504655191225	1.94488388115783	2.34718386630823
PTGFRN	1	1	28	12	0.404894981351139	4.80172505442596	0.0960044525577272	0.0199937421384083	5.31433530973694	4.43512756918944	4.76811275468467	5.08697756491159	5.14907433467819	4.50263120639865	4.48748797482948	4.50156300290352	4.57391321239001	4.85291650325899	4.73573301538414	4.73155212530154	5.36949815680484
TTF2	1	1	20	16	0.336017871021444	3.04318956712495	0.25563401673951	0.0840020022088272	3.49828085516364	3.61011431472481	2.78027594164479	3.21837892828741	3.25547697204305	3.00037383756551	2.71594455860083	2.54326678440314	3.69644299785843	3.43807079012683	2.18113689320516	2.67223259349027	2.61683963325814
MAN1A2	1	1	28	8	0.173719386691375	7.11877298537305	0.153458455231313	0.021556868795595	6.55573423275796	7.30428293737338	7.20974948552316	6.70537154113224	6.84064193183136	7.2818355077874	6.85677783944384	7.25475893681519	7.52825824723256	7.25370264735823	7.42488781708958	7.24325754082033	7.22305143536416
GDAP2	1	1	28	20	0.463661655458226	3.22029815477811	0.12656116180053	0.0393010695648615	2.56322463782187	3.20103452222725	3.50376022001861	2.4935159347048	4.0178760711501	3.55912651544274	3.14342663197679	2.43796284722243	3.86511374741395	2.94069746995196	3.194536908011	3.40339713681503	3.46129377566491
WDR3	1	1	28	6	0.240221285864009	4.54711416448735	0.183936235980559	0.0404512025268881	4.91480862169733	4.68806405562621	4.74155349329536	4.7066189131684	3.98795776499018	4.34363054845739	4.62632205652983	4.24482005324774	4.44672623567602	5.1196836148441	4.22684207826211	4.90362798745536	4.27651108241161
TBX15	1	1	24	22	0.242224242422413	5.99211977276747	0.119758943286936	0.0199860730139619	5.9569831525007	5.79570689442883	6.20888397182627	5.62109556697643	6.05320447611791	6.14825755272384	6.41468864060394	5.37595636466359	6.33078989321749	5.60775712048632	6.2506049205031	6.07409348510381	6.16324929404168
WARS2	1	1	20	14	0.377093518319038	3.80037512413888	0.262816373166674	0.0691553766619881	3.72521997620769	3.25897662995373	3.56563117361977	4.22956977965755	3.39880033541971	3.77394211781202	4.16189450548124	3.18770212780808	4.30723288570179	4.43791736324916	3.29496150605703	3.71204870304194	3.9257336852121
ZNF697	0.0481594158156658	1	24	16	0.508737941859677	3.20472105946347	0.5745083935518	0.179269391279871	2.96998097133116	2.94274863099207	2.88105403911691	3.29756352083255	3.48700434511899	3.61590270316002	2.10576616698022	2.54326678440314	3.50540892888703	3.7599375162211	4.14847722553774	3.3448666976177	2.77214204605057
PHGDH	1	1	28	18	0.187236803949634	6.93190238281693	0.110380830081372	0.0159235984561739	6.6472370036838	6.97753289232542	6.89123415892922	7.10265171011843	6.94943236721875	7.33353301581116	7.16082888985935	7.08638661429968	6.59951384327901	6.97176898701046	6.88324045279802	6.84435562288233	6.64245337300386
NOTCH2	1	1	20	14	0.176989610021365	5.23487612373742	0.152070482101389	0.0290494900942983	5.16752103777956	4.95670399838616	5.29196110119588	5.15234401563696	5.00713393126622	5.12803697028162	5.25903958165642	4.6504100495914	5.55858702659545	5.92967157583343	5.37479877066166	5.38236549912431	4.94876084185183
SEC22B	1	1	28	2	0.483062185317886	3.6472385198588	0.172701165050391	0.0473512121869883	4.30525379776057	3.77804793405658	4.60088719168869	3.51196499675862	4.15881331869421	2.71868385062296	4.25043636506689	2.06619896183358	3.86511374741395	3.10111654728425	4.17507461943769	3.45964527642391	3.46129377566491
GPR89A	1	1	28	10	0.197169413378115	3.9995185856851	0.151109509104502	0.037781924465946	4.0272602317516	4.53231180082361	4.02801004571955	4.38268719866198	4.18542083312413	4.23907575267072	3.47277026907384	4.21325437956665	3.90437077857201	3.7599375162211	4.0937645965015	3.84469394465922	3.46129377566491
RNF115	0.548683931808932	1	24	16	0.119006344736796	6.3635957813039	0.111813677196362	0.0175708327554161	6.3395783434405	6.23884704955778	6.36493219889014	6.26771020709982	6.55968736805849	6.41143070255431	6.23104516503624	6.3744846612309	6.12184552442974	6.5252628670532	6.42694619664914	6.48653424212144	6.32253379223074
POLR3C	1	1	28	4	0.307184832617399	4.57685608509284	0.257653933955053	0.0562949608125655	4.51413200684076	4.93908893981265	4.65880966466833	4.10302512691083	4.26241996298963	4.80079730823258	4.16189450548124	5.17761103486439	4.89947803752857	4.34481818782383	4.96641384265953	4.14832488904372	4.57964899337201
PIAS3	1	1	28	6	0.548471293765668	2.57571775748374	0.283055528631808	0.109893845243483	2.65426820286027	3.14066759369899	3.14698327992459	2.84937488519289	1.83396859656877	2.61107848411726	1.90217788480581	2.20104805210502	2.95207012313528	2.17546589276678	2.77504655191225	3.40339713681503	2.0152663988473
ANKRD35	1	1	28	18	0.534387036970655	3.77586951156624	0.039124942577407	0.0103618365140955	3.22885690038068	2.94274863099207	2.88105403911691	3.69858768459097	3.75911622515082	4.04598391242023	3.54456776981696	4.24482005324774	3.90437077857201	4.63429504782497	3.81809203636361	4.48284771836672	3.89225673475417
ITGA10	1	1	20	0	0.600374005022979	2.27800422222036	0.55524851419042	0.243743408714678	2.65426820286027	2.79390255314031	2.67192584087311	0.516457393539153	2.55888947227325	2.49479565949875	3.23307447455715	2.06619896183358	1.07804971260856	3.31256780208598	2.28246644286496	2.09448875733782	2.134593872487
PEX11B	1	1	28	12	0.379391032197813	4.70781894877615	0.103829798759965	0.0220547561173644	4.46467870426668	4.06465307975848	5.13755905303303	5.01850831434493	5.07984904068251	4.61830877675753	5.05291074620167	4.71944466962376	4.59805839214844	4.55338277792572	4.6243350216168	4.58752770828964	4.7759774656841
RBM8A	1	1	20	4	0.10839764788985	6.8687250420245	0.094487800275539	0.0137562356474368	7.05484182385023	6.82284395733829	6.81048424495634	6.85029790860471	6.88189726436536	6.83264251220366	6.73163030313157	7.11656002624152	6.66954653356312	6.62762211171516	6.973134304478	7.10901585443711	6.96579317380145
LIX1L	1	1	28	24	0.440548452899304	5.49384858470846	0.0713145633800558	0.0129808024885419	6.3801533676265	4.57855431652616	6.33859231973636	5.80848984549268	5.2279852109295	5.89656020482015	6.14126712518377	3.42664600594127	6.23395449254588	5.51108582761791	4.88819432953264	5.75250768489347	5.30735543374379
POLR3GL	1	1	28	20	0.286545108488538	6.34423600106827	0.119491176185765	0.0188346045395608	5.74550464377034	6.08716567686423	6.25655821001379	5.57416127109859	5.97909853257923	6.73989775458444	6.30526437199621	6.99188450843885	6.719926598286	6.86405722356236	6.33558545489786	6.35924990384784	6.59121539371166
ANKRD34A	0.388468903781404	1	24	2	0.707458891937855	2.12700510843938	0.877486058631678	0.412545346106622	2.2495304454255	2.53716152850742	2.55477277137898	1.31074761462518	0.651014115519813	1.90458571812376	3.3174760839123	2.97831349894874	1.07804971260856	2.66068236441675	1.35344565302819	2.35391834579359	3.46129377566491
TXNIP	0.388468903781404	1	28	18	0.0609991248096548	8.04332594639085	0.0671515550353704	0.00834872980194247	7.81114184045663	7.62662221049394	7.88875108157424	7.89004713322703	7.92255357505519	7.96169343938668	7.9100830360152	7.65204541524914	8.31128470103533	8.16569595580435	8.21863101070731	8.53076422353962	8.65898105379322
PRKAB2	1	1	24	20	0.208970038399984	5.39787501448023	0.0796736385141008	0.0147601858695079	5.67115063781686	5.1374775676374	5.55858647617859	5.36948046177174	5.71259681052814	5.27630033243371	5.68153772212226	5.00401432519772	5.75391769295698	4.7598147708029	5.84955371720128	5.02042721939957	5.41735427345289
CHD1L	1	1	28	10	0.126611849645571	6.00396099426689	0.165977549065623	0.0276446747778862	6.22544445964784	6.39559205783443	6.2376771396676	6.38112564667436	6.23613485434536	5.67400257650027	6.05784980208057	5.65973309668462	5.4957157796729	6.09125493707157	5.98349259246435	5.99065174359276	5.78879578829856
PDIA3P1	0.120192382848633	1	28	24	0.451388520200254	2.19722995006201	0.690957284566779	0.314467443221989	3.16836139261188	1.82509846765002	2.28737201771253	2.19573339055383	1.83396859656877	2.36831211583906	2.83526232166021	2.32436316940032	2.61606506134521	0.854641661439628	0.92239042066678	1.94488388115783	2.6965795696333
BCL9	1	1	20	18	0.374430709000598	2.56440155255447	0.298309900527961	0.116327296803735	2.73990578484915	2.53716152850742	2.13245066680616	2.35229411764066	3.20435369013261	2.61107848411726	2.71594455860083	2.64140456967619	2.17725634772014	3.24546954543845	2.18113689320516	2.7644371198687	1.88517192638136
ACP6	1	1	20	18	0.345473853839697	2.41366117175354	0.0562682563594861	0.0233124089735457	2.46604630699185	2.53716152850742	2.55477277137898	2.19573339055383	2.47509971387562	3.08324588042633	2.28414553023988	2.06619896183358	1.72990207293818	2.94069746995196	1.68489971407991	2.35391834579359	2.97763941804517
GPR89B	1	1	28	14	0.242537750778118	2.84834234136195	0.24556097855245	0.0862118906799082	2.73990578484915	3.0117828345085	3.06367030048645	2.84937488519289	3.39880033541971	3.37401867194696	2.83526232166021	3.05153876586629	1.5435431020306	2.66068236441675	3.14157540440518	2.35391834579359	3.15748208699094
NBPF11	1	1	24	12	0.882009542500996	2.00171083827361	0.383591049781336	0.191631599553194	1.84811254031946	0.730333828333133	3.14698327992459	2.84937488519289	2.97955567410479	2.22966456719654	3.04783688562624	-0.143520440799449	3.09465867929671	0.854641661439628	2.18113689320516	0.804604995088569	2.0152663988473
PDE4DIP	1	1	20	6	0.279326448451755	3.58332709765259	0.10845263769041	0.0302659050471437	3.39646644704352	3.25897662995373	3.98337055173985	2.62213809074332	3.57012500220574	3.6705288525333	4.16189450548124	3.67856895865172	4.18503276843843	3.17509775047576	4.14847722553774	3.45964527642391	3.41489655607691
NBPF9	1	1	28	6	0.248498978831131	3.07167559600241	0.0257356325487022	0.00837836931158859	3.34273150653438	3.25897662995373	3.14698327992459	3.81081163341454	2.71314668268234	3.00037383756551	3.04783688562624	1.34855140065225	3.4534184997098	3.43807079012683	2.46598845419078	3.45964527642391	3.46129377566491
NBPF19	1	1	28	2	0.392521240910171	3.13438700028653	0.00436219553034664	0.00139172205919303	3.63867939070635	1.97091610974166	4.15419505616955	3.13459447207165	2.78450098360699	3.30663324655226	3.74072727826631	1.91743355745889	3.94258782696267	3.7599375162211	2.54967790561064	3.40339713681503	2.44277984371822
HIST2H2BE	1	1	28	22	0.367420313665037	3.47816686857152	0.00558863932799612	0.00160677723041257	3.39646644704352	2.87024433918086	3.50376022001861	2.84937488519289	4.13170584883106	3.08324588042633	3.74072727826631	3.31211525662196	3.78324195923754	3.37668358615924	4.0937645965015	3.66497762792154	3.41489655607691
BOLA1	1	1	20	6	0.256118931447027	3.47561601248325	0.168431525746561	0.0484609131565776	3.22885690038068	3.73786136501205	3.43911653422011	3.69858768459097	2.6380788006313	3.43839660920028	3.80060347563317	3.76818841004344	2.70768246432334	4.17491364409625	3.6763413016805	3.3448666976177	3.7499940044432
SV2A	1	1	20	6	0.199396732328003	3.55745786337084	0.274534355397293	0.0771714988458528	3.59338120405531	3.89229831791775	3.50376022001861	3.44397760333051	3.44357631637954	3.30663324655226	3.39721168527061	4.36459869949933	2.87511736273973	3.60796169811748	3.34266849114531	3.84469394465922	3.99044357089015
SF3B4	1	1	28	12	0.614964006521983	3.89845274962288	0.554756796740882	0.142301788009242	3.99278679768399	3.73786136501205	4.54054157562683	4.94662695478747	4.40508816343989	3.16161503086897	3.74072727826631	3.18770212780808	3.22441343989173	4.02293100807584	3.78393856415392	4.50973835739109	3.9257336852121
OTUD7B	0.759272267084767	1	24	22	0.272536278489634	4.35822722434422	0.18173407132647	0.0416990812941873	4.77979142143196	4.21859703946261	4.41170541502077	3.91493247051481	4.67293358676852	4.27477592506823	3.96662558969554	4.21325437956665	4.05151603845903	4.21053306313395	4.69954773234518	4.66133641780904	4.73879115970044
VPS45	1	1	24	22	0.499176931418803	3.77270762434494	0.407020084039537	0.107885403420364	4.43930148198464	3.46994688758476	3.73675763484685	4.30815888608283	4.18542083312413	3.72316187765299	4.48748797482948	2.90117195913933	2.17725634772014	3.71103638055647	4.25204549129293	4.11368635954418	3.89225673475417
PLEKHO1	1	1	24	6	0.11992101379534	6.84960091632046	0.0568701537421463	0.00830269594344431	6.99513877802231	6.93817256462019	6.95619911136521	6.95170411604762	7.10735252058567	6.84456994330278	6.96540546102312	7.1122879834505	6.90550447216761	6.39199983024659	6.46516645822075	6.70005022261768	6.71126045049596
ANP32E	0.269101639101639	1	20	14	0.267227343199562	5.13064707876921	0.37714227339369	0.0735077403694978	4.83920953957338	5.1979753615737	5.44794629370797	5.99821890845062	5.25335798178756	5.10838503308955	4.48748797482948	4.7853262080315	5.40282248765691	5.1566754007636	4.56523503332456	4.68512339116478	5.16041939310079
APH1A	0.388468903781404	1	28	18	0.152863548055331	8.23105754443688	0.184191345425848	0.0223776039022273	8.11146636081423	7.59322514569951	8.15841587745916	8.24498602089472	8.31932523447562	8.53849783646784	8.21244498773105	7.95130784358397	8.4202519670057	8.27697842960244	8.03116902786848	8.42348946909434	8.68120344677156
C1orf54	1	1	28	0	0.336577324412546	4.16175677248224	0.070686572875138	0.016984791937511	4.12599751380553	4.189094403856	3.50376022001861	4.10302512691083	4.13170584883106	3.82299559271406	4.72232794070556	3.89297190360065	3.94258782696267	4.63429504782497	4.12138026004365	4.24751367663501	4.62111032304447
MRPS21	0.120192382848633	1	20	6	0.143687594048678	7.57033772033273	0.124218901429874	0.0164086340687604	7.60976199428094	7.76552506384955	7.68081984669053	7.60495105820711	7.46316362836002	7.34197198756922	7.71384060157874	7.54517693181762	7.27477483776614	7.5807392456423	7.59211880843891	7.71123763061199	7.69291338250664
PRPF3	1	1	28	22	0.297945706978652	4.54442854088391	0.152162094255314	0.0334832186019407	4.73877472798031	4.68806405562621	4.15419505616955	4.30815888608283	4.94620210313555	4.59024726122307	4.86937477507946	4.36459869949933	4.93782320465603	4.02293100807584	4.77103287178393	4.14832488904372	4.40075018333607
RPRD2	1	1	24	18	0.242203281427396	5.15432946494656	0.145791932025339	0.0282853343032953	4.98664268754459	4.68806405562621	4.794191899342	5.0416943344709	4.96167801365881	5.44247588331108	5.00281047483835	5.1938749198522	5.08175851868557	5.52529897189929	5.19153697846494	5.76372167459396	5.33253463201729
TARS2	1	1	20	10	0.372330899867933	2.82092520615427	0.319156613834327	0.113138984733817	2.82074355144453	2.22462232809331	3.84051357412256	3.44397760333051	2.9174221950467	2.91244973907408	3.23307447455715	2.54326678440314	3.09465867929671	2.31290248854171	2.28246644286496	2.35391834579359	2.53243316651942
ECM1	1	1	24	0	0.277851518901754	3.89990040170547	0.0912648697335075	0.023401846286535	4.38716728611219	3.85521114634252	3.98337055173985	4.41855560128182	3.0391233340961	4.20246969872584	4.20684458355384	3.97054153994714	3.82475854521253	3.66041937687744	3.6763413016805	4.58752770828964	2.97763941804517
ADAMTSL4	0.388468903781404	1	20	6	0.336315728883419	1.17036126198407	0.319508721947363	0.273000083244136	0.367711745238265	1.27067157382887	1.53280767156155	2.02009102484683	0.307765955517266	1.21702005258073	1.90217788480581	1.0950798669275	1.07804971260856	0.854641661439628	1.52867062128742	1.77795105599192	0.680299926038661
MCL1	0.388468903781404	1	28	16	0.0952524078055103	8.95526131468289	0.29002663525086	0.032386172224292	9.1040652842743	8.38065102831189	9.09187358831642	9.31716228671873	9.20635166437431	8.78587062488423	9.05141524649771	8.26978469997159	8.91663918699358	8.9188974807297	8.97953274313303	9.33402112058586	9.12666913383442
ENSA	1	1	24	12	0.237970125982192	6.25769536378715	0.0920616047280913	0.0147117428024454	6.14923535791626	5.79570689442883	6.61950052191015	5.73926527529363	6.1441800773921	6.31184547910772	6.29489254566612	5.53761139569045	7.15374847012219	6.25372443877307	6.58901541756634	6.15297190116252	6.51628034947546
GOLPH3L	0.388468903781404	1	24	0	0.245847866460242	4.90092672623387	0.24313918796024	0.0496108596479836	5.00405592909002	5.27019577087688	4.54054157562683	4.55372566563219	4.69161607169762	4.89556867902579	4.95090759155617	5.16116171027832	4.59805839214844	4.87528254583502	5.06925159145845	4.96320927524602	5.38161183052873
CTSS	0.0772071042383542	1	20	4	0.81572981085717	2.59352268926846	0.84648261798814	0.326383347826775	2.56322463782187	3.89229831791775	1.76151003423154	2.19573339055383	1.16042707151778	3.30663324655226	3.74072727826631	3.18770212780808	1.32948977595216	3.10111654728425	3.14157540440518	2.93285272891917	2.77214204605057
CTSK	1	1	24	12	0.273378531746922	7.38413947035737	0.108036519161553	0.0146308882159188	7.03380179978	7.08154777796746	7.13008322419184	7.14608938890312	6.99150502817899	6.68124711218585	7.19469677870179	6.85028547526738	7.64584777874359	7.99747267564781	7.81565856052975	8.57917311995862	7.73836787542808
ARNT	0.548683931808932	1	20	14	0.373304970134999	5.9926518161391	0.335021064239862	0.0559053111241339	6.0352908305139	5.10624994408863	5.95516724073953	6.35359665985526	5.95610357648556	5.84998512064339	6.17559190529535	5.05832109855067	6.65810796266726	6.1657306988104	5.85778625594905	5.81852024926999	6.37194659805195
SETDB1	0.548683931808932	1	24	20	0.38172623698889	4.69802954633171	0.407926221333509	0.0868292158043204	5.1203963676894	3.96372947281485	4.50939502923513	4.64739148069047	5.44171651565835	4.98449637295532	5.05291074620167	4.44832724699519	4.15279404948015	4.73556930507405	4.41712227721211	4.77653316112145	5.02796518785083
CERS2	1	1	20	10	0.480706008617128	5.09925819339438	0.127331642900978	0.0249706208377377	5.54596799807428	4.06465307975848	5.54329080808214	5.82194491129617	3.92619292773189	5.32819303714912	5.59963569389629	4.30595208576585	6.27945665079687	4.68582064990466	4.87202833385824	5.69509175239177	4.55846276397072
FAM63A	1	1	24	0	0.23149982705835	2.32389006204337	0.085736067831392	0.0368933407099325	2.96998097133116	1.82509846765002	2.13245066680616	2.84937488519289	1.53615245258237	2.22966456719654	2.71594455860083	2.32436316940032	1.5435431020306	3.17509775047576	1.825851689802	3.15351819447919	2.0152663988473
PRUNE	1	1	28	24	0.246695271483211	4.79572001170354	0.0602991247609684	0.0125735290245914	5.05506902725116	4.30364904445174	4.74155349329536	5.52564859890295	4.51406719681932	4.84896105119002	5.14817574008574	4.21325437956665	4.97517553312146	4.46766157531254	4.83914253820062	4.36997388116675	5.2817289680207
C1orf56	0.759272267084767	1	28	24	0.742129067995705	1.6971631115342	0.484261343363045	0.285335770069433	2.12772676749597	1.02565304320376	0.48784801583033	0.967588811644572	2.0807015364524	2.22966456719654	1.02736109382209	2.54326678440314	1.89491887329102	0.44021705493566	2.62877763600589	1.77795105599192	2.34718386630823
CDC42SE1	1	1	28	14	0.227420191320756	3.63713765329579	0.235508999284308	0.0647511922104191	3.72521997620769	3.69652323727143	4.07130967031433	4.0582506598209	4.13170584883106	3.91636573292871	3.80060347563317	3.89297190360065	2.7938275511377	3.37668358615924	3.38884827033729	3.66497762792154	2.91233941198123
MLLT11	1	1	28	6	0.364213344815168	3.47030295605785	0.0413206356950985	0.0119069246167595	3.92126570010579	3.81714536748694	4.07130967031433	3.8638111621369	2.97955567410479	3.37401867194696	3.54456776981696	2.81967145433662	2.41328024243574	3.60796169811748	3.5600679415163	3.40339713681503	3.71212294465596
GABPB2	1	1	28	20	0.383863604716764	3.23226140438259	0.0973086815370643	0.0301054492081379	2.89729110670082	3.0117828345085	2.55477277137898	2.74022583789905	3.57012500220574	3.30663324655226	3.23307447455715	3.37051685975502	2.70768246432334	3.89741872339902	3.81809203636361	3.3448666976177	3.50624523114176
SEMA6C	0.0005747261997262	1	20	8	0.406427606526895	3.12066311886822	0.526980225346087	0.168868027490647	2.73990578484915	3.31468121812232	3.56563117361977	3.13459447207165	2.18985958413007	2.91244973907408	3.14342663197679	3.89297190360065	2.95207012313528	2.94069746995196	2.84297138102797	3.3448666976177	3.85798447878255
LYSMD1	1	1	20	4	0.478466975026694	2.7104945178667	0.275192949832503	0.101528687115403	2.96998097133116	2.94274863099207	3.56563117361977	2.84937488519289	3.30485047955678	3.43839660920028	1.90217788480581	3.18770212780808	1.5435431020306	1.66120819571977	2.46598845419078	3.15351819447919	2.6965795696333
SCNM1	0.388468903781404	1	28	2	0.157687189698588	1.8483271555956	0.351416157147103	0.190126599657009	3.10521772108157	2.44031463690908	1.53280767156155	1.82006159905392	1.36048676138294	1.90458571812376	-0.143520440799451	2.64140456967619	1.5435431020306	2.553807615867	1.68489971407991	1.37185302979298	2.134593872487
VPS72	0.548683931808932	1	28	16	0.368860250785995	5.73645162729349	0.329084034718491	0.0573671768018997	5.42189701082097	5.24173995680815	5.68940574793537	6.10112932297924	6.34044656028936	5.7771758269218	5.83258809183922	5.16116171027832	5.88726110816124	5.8070571290211	5.50629917982799	6.08307376308148	5.79786383360679
PIP5K1A	0.759272267084767	1	28	16	0.154729169047446	6.0756028189358	0.197948871605263	0.0325809434066883	5.8260378788784	5.78588607416469	6.19915711730546	6.27750956682042	6.50792090195835	5.71356219751319	6.04552932971134	5.36163049044738	6.43499976071147	6.18376404619396	5.96836538539016	6.38125918351054	6.34126248134526
PSMD4	0.759272267084767	1	28	26	0.135558930468094	7.52841279597589	0.141548789576911	0.0188019431735428	7.19410964245723	7.61557553460842	7.15041599701368	7.4004290838421	7.46587942908002	7.85665434145846	7.41661244966445	7.91742920777584	7.6017479079587	7.46384505453457	7.40255218883751	7.49949816462646	7.75708629313104
PI4KB	0.182113153050653	1	28	16	0.228116996322605	4.42144453692643	0.3022233224405	0.0683539779627295	4.12599751380553	3.89229831791775	4.3069173484255	4.89663595350617	4.79889865751568	4.08672518938733	4.55857441468933	3.76818841004344	4.54935704688001	4.58086084201516	4.54498450378697	4.94362098128862	4.49297081675498
RFX5	0.182113153050653	1	24	14	0.412310754496619	2.88620430919164	0.534188315702899	0.185083333844967	2.12772676749597	2.10333900965509	2.42725882378807	3.51196499675862	3.20435369013261	3.23594550726387	2.442876621971	2.7332897097455	3.3434550745926	3.31256780208598	3.08659534092853	3.28386088604486	2.24480113722503
SELENBP1	1	1	20	6	0.375370033317699	3.09858057454168	0.415278811806628	0.134022273042893	2.89729110670082	3.14066759369899	3.14698327992459	2.62213809074332	2.38614186289278	2.36831211583906	2.71594455860083	4.21325437956665	1.5435431020306	3.71103638055647	4.00759681081034	3.51378244576534	4.55846276397072
PSMB4	0.120192382848633	1	24	16	0.200120388729255	6.7256814512776	0.256207151830194	0.0380938576538627	6.82920924753375	6.44635123370388	6.81685879682041	6.83046437062448	6.77207674957428	6.48946972391608	6.60301866009452	6.08292554167589	6.69775236593057	7.02275199577371	7.11382287910272	6.99944412252304	6.6016096034204
POGZ	1	1	28	12	0.20768286189375	4.79498567833476	0.0757323117463175	0.0157940642218181	4.79987059933687	4.43512756918944	4.68692154767343	5.01850831434493	5.13549246077808	4.56162908245288	4.78295673042539	4.50156300290352	4.91877801362181	4.6602878651282	4.73573301538414	4.92376306081232	5.24241501147859
TUFT1	1	1	28	20	0.273654820900548	4.48415777670051	0.242483287949527	0.0540755477448764	4.30525379776057	4.21859703946261	4.41170541502077	4.38268719866198	4.9305583794516	4.4411174064601	5.17104053979075	4.14797234175932	4.89947803752857	3.71103638055647	4.5036102168932	4.48284771836672	4.53696076823622
SNX27	1	1	20	14	0.157782265470561	4.57044642497031	0.00221410580615736	0.00048443972432556	4.33307827267522	4.21859703946261	4.41170541502077	4.58562808384497	4.23720746267942	4.4411174064601	5.02807807774325	4.36459869949933	4.71307093188991	5.04272687420578	4.56523503332456	4.96320927524602	4.51513345101117
MRPL9	1	1	28	22	0.22321018235634	5.27977259535665	0.112203648911126	0.0212516063683887	5.48526584829735	5.25603802075423	4.98741390598196	4.73534509438342	5.3854520662981	5.29380611569968	5.17104053979075	5.33254478156565	5.30353376004391	5.64728364149938	5.0113876365463	5.21271694407897	5.7141233901628
THEM4	0.269101639101639	1	24	4	0.277832666219646	3.63393605218122	0.556490592156966	0.153137145003677	3.54661449727996	4.189094403856	3.22574662616593	3.69858768459097	2.47509971387562	3.30663324655226	4.69103051487071	3.89297190360065	3.69644299785843	3.49695220563062	3.43359559668083	3.61631880695083	4.25032577652155
S100A10	1	1	28	6	0.235343806664053	7.54975524454545	0.205197054035402	0.0271792988499398	7.75568081416183	7.29045736671129	8.09688671348209	7.5413024801094	7.26535331710929	6.90277132167522	7.81891995210853	6.86050991521502	7.74108160296546	7.76270981625387	7.78792356126371	8.13050301168543	7.32065657691227
S100A11	0.269101639101639	1	28	4	0.266739060408818	8.4236321243289	0.154019941868147	0.0182842673558015	8.72928885256008	8.97407005316136	8.61865402851961	8.79990109455902	8.25640411862989	8.21469312951452	8.48299196052619	8.68376388018305	8.36503910969709	8.14283203245486	8.28118018121934	8.07306611352461	7.91960572303841
S100A9	0.759272267084767	1	28	4	3.05311331771918e-16	4.6459484517205	0.208086677371837	0.0447888476452592	4.8196741504835	5.41739761839335	3.56563117361977	4.30815888608283	5.10793899854276	4.27477592506823	5.21571090859659	4.67379056027916	5.361104000703	4.55338277792572	4.64350898556419	4.07819567089761	4.42436385800237
S100A8	1	1	28	18	0.715418005685837	2.2676685189145	0.13899999756744	0.0612964357039173	1.29000947026807	2.94274863099207	1.53280767156155	3.13459447207165	2.29133623918534	3.23594550726387	2.83526232166021	2.54326678440314	2.41328024243574	1.8537218338029	2.37714366119344	2.67223259349027	0.326410908281649
S100A6	1	1	24	12	0.190432606891413	11.8048815683555	0.15263516858388	0.012929834806055	11.9263231223307	11.4532570447844	12.0833476312284	12.1058447952164	11.7199327447832	11.4163543017833	11.9338885150836	11.0909813686196	12.1083956583565	11.8953166784915	11.7380448390765	12.2343784331862	11.6047600870975
S100A4	1	1	24	18	0.179601435337207	9.56630987283883	0.131781547725011	0.0137755884428511	9.36552570451669	9.24350468576668	9.32328257875446	9.5532791293791	9.29071972796892	9.22964912864428	9.27763190099526	9.26382062510237	9.28526258482544	10.1514397501066	9.54304028787863	10.8289969232041	10.0058753197623
S100A3	1	1	28	22	0.854891235243873	2.47171560252198	0.542757268292595	0.219587264707477	3.28691745375472	0.730333828333133	1.76151003423154	2.4935159347048	3.6099558182766	2.07626198800104	2.58586162931501	3.42664600594127	2.30008958988816	1.43899100890314	2.54967790561064	2.85110106774689	2.53243316651942
S100A2	1	1	20	16	0.600864456330677	2.47676877927111	0.17695541355088	0.0714460772567378	3.16836139261188	1.27067157382887	2.42725882378807	3.29756352083255	1.69273170736563	3.00037383756551	2.28414553023988	1.91743355745889	2.41328024243574	3.0231355663691	1.68489971407991	2.5737303717556	3.2127706486081
S100A16	1	1	28	6	0.269692177558964	7.98004047206995	0.0303335292271802	0.0038011748603716	8.49228505259812	8.4240362648956	8.22942399502561	8.50480211959152	8.17576067525566	7.79652250871778	8.07675832357704	7.7069066499503	7.58372345744116	7.67618491903301	7.73973752051214	7.96061916068723	7.35485284349663
S100A13	1	1	28	26	0.195778634180781	8.90498597450714	0.210593928224907	0.0236489904451043	8.64299943283445	8.97515080278654	8.61317072294719	8.72668079390245	8.61802474020452	9.1986200948768	8.89368403557153	9.57604694441802	8.67699456210133	8.8751763147134	8.78819979148969	8.88541681502393	9.10491404462303
CHTOP	1	1	20	0	0.142031377972282	5.61587823234006	0.113294575291665	0.0201739729040486	5.71410667506929	5.85326799077391	5.54329080808214	5.52564859890295	5.62783146188556	5.72651129991389	5.47655134603618	5.24159460442737	5.46977951408936	5.6857560431474	5.59761153556726	5.83986985966894	5.76124457050232
SNAPIN	0.0095169702982203	1	28	18	0.316086556263655	6.32315647419495	0.230693120624551	0.0364838544745839	5.87417984800744	5.72551440450157	6.17950443007777	6.31605465513521	6.59980341362185	6.54899728734663	6.27392248105513	6.4576575949846	6.21065367491026	6.24516268468927	6.45976802312173	6.5000079006993	6.75847371772493
ILF2	1	1	28	4	0.250248411727653	5.67958884429185	0.0189906149342506	0.00334366015831176	6.1175876187203	5.8343349930191	6.32076138309106	5.73926527529363	5.64710328647611	5.51889675936531	5.77405174791714	5.17761103486439	5.361104000703	5.66022210475772	5.61714155903809	5.7298147711594	5.33253463201729
INTS3	1	1	28	26	0.705737100666927	1.72713089824709	0.473209609372735	0.273985955466958	1.04285392661137	2.10333900965509	1.26089272494625	-0.143520440799451	0.651014115519813	2.07626198800104	1.38116433731381	2.81967145433662	2.61606506134521	2.66068236441675	1.68489971407991	2.46800669307282	1.40502360267588
SLC27A3	0.759272267084767	1	20	14	0.513134147058287	4.70280315396789	0.306482060979197	0.0651700806827538	4.38716728611219	3.85521114634252	3.93730561101754	4.89663595350617	4.81602835044751	4.04598391242023	4.29274953762811	5.28778628287346	4.93782320465603	5.00265227686893	4.78836410223713	4.79850846630038	5.59432647956596
GATAD2B	0.759272267084767	1	24	14	0.162313379320677	5.28080825910984	0.189104979467933	0.0358098552701114	5.28614341306573	5.05810335464862	5.05368387735887	5.71061782377911	5.24072737470965	5.02698570053092	5.05291074620167	5.17761103486439	5.46977951408936	5.42273455889651	5.51673512268404	5.38236549912431	5.08833963227343
DENND4B	1	1	20	10	0.319584247689816	3.7532909712278	0.224165829977012	0.0597251403356244	3.34273150653438	3.96372947281485	4.07130967031433	4.10302512691083	3.6099558182766	4.00405859607328	3.54456776981696	4.47519066236834	3.09465867929671	3.43807079012683	3.47699666970161	3.56596137784797	3.99044357089015
CRTC2	1	1	20	16	0.718934154124205	1.74377544698508	0.29464960814571	0.16897221982059	3.10521772108157	1.02565304320376	2.13245066680616	2.4935159347048	-0.143520440799451	3.16161503086897	1.66506419318636	-0.143520440799449	2.17725634772014	1.8537218338029	2.18113689320516	2.09448875733782	0.680299926038661
SLC39A1	0.388468903781404	1	28	22	0.216676354762906	6.91938206115001	0.184729736176796	0.0266974325950277	6.85342818038781	6.57167311148025	6.39079978986916	6.68342609150763	6.69083335082044	6.90277132167522	7.04182441061165	7.01952262695709	6.99914216568712	6.84151510449427	6.96553602641987	7.43081028389561	7.39424858987289
JTB	1	1	24	22	0.125122057789319	7.19499050053861	0.0901149393821577	0.0125246780208274	7.24625848293994	7.02004290555332	7.20974948552316	7.24429653900203	7.1852226758086	7.0746512614001	7.55342085354225	6.94940847832244	6.99914216568712	7.15660547638762	7.30055113678142	7.36238096367124	7.31118790914813
RAB13	1	1	28	26	0.44068198498185	7.92049737139238	0.178877883494378	0.0225841730773698	7.50968826849101	8.23306411951377	7.56062327404324	7.51669119102198	7.30835574901194	8.1798107807035	7.94366698845048	8.46836168554784	7.84814157271666	8.3163362255189	8.11254456498039	7.90092856301536	7.90708944090115
RPS27	0.269101639101639	1	20	4	0.0999441944223002	8.93693080686994	0.149228420922776	0.0166979496817926	9.04325053828883	9.14033825380605	8.83665588446498	8.76723713610626	8.8663911351997	8.73551589855551	9.2005507225001	8.90857957133873	8.76360269511245	8.94952330043969	9.23867264670233	9.05017745647906	8.92106190745599
TPM3	1	1	20	4	0.311502515770825	7.48020416540941	0.23029002498144	0.0307865961796025	7.89052974233316	8.1262048268322	7.79176796110081	7.63575239417694	7.26535331710929	7.63765107317121	7.4729019297276	7.42287122434779	7.09557615503108	7.19711999065477	7.42488781708958	7.56185537568244	7.09279943075553
C1orf43	1	1	24	12	0.201013635411367	7.42835420762224	0.092206615078197	0.0124127919187784	7.28950457635447	7.03255543540723	7.76234562644522	7.54536385022468	7.3442215283319	7.30360170678405	7.88955088344914	6.58026340388934	7.85316618170957	7.24514076356658	7.62142583534321	7.56506384713681	7.44419444536875
UBAP2L	0.759272267084767	1	20	16	0.164528340375876	5.94841800630187	0.141396260246808	0.0237703974564346	5.87417984800744	5.89040451058229	5.92006952685875	6.07888634537369	6.157680790106	6.1862470262416	5.78890999858851	5.84620813501939	6.15477537750686	5.77172552858772	6.09911825466171	5.50771205417685	5.86842657860936
HAX1	1	1	28	10	0.124202861379068	6.31910399524089	0.0362751860965477	0.00574055849118286	6.26209068472783	6.63868279382947	6.32970439883962	6.30651449856779	6.50792090195835	6.14825755272384	6.40507692364888	6.33836236938889	6.1709626650198	6.25372443877307	6.28763972728936	6.45920344486714	6.0764867245941
ATP8B2	1	1	28	6	0.505020968951077	5.3293287309187	0.210512501100769	0.0395007536088846	6.0352908305139	5.31185401951301	6.10853194700095	5.80848984549268	5.3269039665498	5.08846170230995	5.17104053979075	4.27570984252722	6.0272099181547	5.21044324633804	5.06925159145845	4.98253516656994	4.99680328332386
IL6R	1	1	28	20	0.865476093313281	4.21190168587824	0.050286888763885	0.0119392361252135	2.12772676749597	3.99816111921524	3.14698327992459	3.51196499675862	3.68646287768943	4.87245306986126	4.81234167907809	4.39305156631408	4.83997886303704	4.83019825341389	4.69954773234518	4.77653316112145	5.02796518785083
UBE2Q1	1	1	24	18	0.226790009424709	6.059691527038	0.157107218855491	0.0259266033847577	5.8929956512966	5.92660903683261	6.30270730484934	5.73926527529363	6.16438406286502	6.2858367566715	5.9693116461169	5.98351859299582	5.75391769295698	6.33665834497652	6.3177920097508	6.31419768858968	5.78879578829856
ADAR	1	1	20	16	0.29634412364119	6.45487917299772	0.200437757957296	0.0310521316643346	6.6472370036838	5.86264212337573	6.22814312490086	6.64609181064973	6.5698214394574	6.2682334109566	6.52529547684374	5.91649633644217	7.03937456374595	6.43780228238221	6.421402554709	6.62824524680575	6.46026744353688
PMVK	1	1	24	22	0.143940205211588	5.45826448326666	0.114532512811586	0.0209833204606898	5.76606331003701	5.69435397823143	5.43142444334493	5.57416127109859	5.52741060077907	5.18543592990537	5.61639229353158	5.37595636466359	4.99349519387501	5.31231673628118	5.63641072835156	5.74120584617254	5.20199965184885
PBXIP1	0.269101639101639	1	28	18	0.318923748141535	5.80100472621196	0.215378562193974	0.037127803261525	5.50985403685515	5.02508914810765	5.36337733265547	5.78119729978535	5.90898402371595	5.70049581525551	5.9562078317725	5.89676097928561	5.42997932804652	6.11963578822829	6.02794519189182	6.32937195204487	6.31623647429718
PYGO2	0.759272267084767	1	28	18	0.267666210540436	5.6049097400162	0.14649239311644	0.0261364410689005	5.35561637778155	4.88491532682513	5.39780204520833	5.72501265456658	5.8352871287253	5.31110202638296	5.47655134603618	5.87675190350591	5.48280593023232	5.66022210475772	5.7110124499944	6.18669071571575	5.92745898634477
SHC1	0.388468903781404	1	20	0	0.432628464682146	3.71224407786529	0.293573543688196	0.079082500377242	4.21840796301278	4.03179013171485	2.97524968743516	3.04564259770179	4.10407927482196	3.91636573292871	3.85809334124853	3.85256485436407	3.4534184997098	4.27923745840307	3.34266849114531	3.61631880695083	3.71212294465596
CKS1B	1	1	28	14	0.430257208760621	5.30290171080226	0.40774854845898	0.0768915908111925	4.98664268754459	5.00829434584979	5.66134270304887	6.48627126421278	5.70342066549944	5.41073684910232	5.38172542081024	5.14452266853791	4.79890423330674	4.98218965622707	4.75349090548383	5.480783265067	5.39362463742563
FLAD1	1	1	24	0	0.261633632619297	3.80708328662789	0.11264001992101	0.0295869597380886	3.54661449727996	4.38396485174935	3.06367030048645	4.14645173156189	3.57012500220574	4.34363054845739	3.80060347563317	4.27570984252722	3.3434550745926	3.80723531225535	3.88406509440307	3.61631880695083	3.82287820798061
ADAM15	0.759272267084767	1	20	14	0.079513301523072	6.39738685244546	0.173140325899206	0.0270642263618968	6.3395783434405	5.77599794241791	6.44941268056134	6.48627126421278	6.4866827769912	6.81456440931123	6.04552932971134	6.76032145271789	6.56317996637817	6.33665834497652	5.97594881565251	6.40293773600924	6.44879908728216
EFNA4	1	1	28	26	0.589906827203701	1.92798217794197	0.267913699642289	0.138960672306771	1.29000947026807	1.82509846765002	1.53280767156155	0.967588811644572	0.928088848794115	2.07626198800104	2.442876621971	1.0950798669275	2.30008958988816	2.31290248854171	1.825851689802	2.7644371198687	3.46129377566491
SLC50A1	0.548683931808932	1	20	8	0.340374574121654	4.12052293507089	0.287842638200108	0.0698558514867618	4.0272602317516	4.50862257076141	4.91795265478735	4.188609258278	3.64871644097794	4.53243170736581	4.20684458355384	4.60248065095579	3.55559076534119	3.37668358615924	4.17507461943769	4.07819567089761	3.89225673475417
DPM3	1	1	28	18	0.21090634775299	6.52890676886764	0.0656452171892754	0.0100545496379727	6.46433660092387	6.34298166199467	6.1188871502953	6.69809341961833	6.58987849299244	5.80185613012393	6.82108307803859	6.56158396297588	6.62323781830298	6.85283019117444	6.43246861832784	7.07790791030479	6.50525039524491
KRTCAP2	1	1	28	6	0.196758899224854	7.29390263601182	0.082859410250962	0.011360092722086	7.61543797636766	7.80738791123266	7.2289971646601	7.47471574089306	7.47938227255121	7.05425323710673	7.26013681487286	7.39148479138014	6.52590733770006	7.15660547638762	7.28537251435212	7.32122800419445	7.16816302917551
MUC1	1	1	28	22	0.199095642815362	4.14751680321683	0.107386120851827	0.0258916662540192	3.88413004168391	3.42002555286111	3.68194027744804	3.69858768459097	3.95740585659586	3.91636573292871	4.11549875333099	4.69679819805104	4.49895407104036	4.34481818782383	4.17507461943769	4.63715066361185	4.79421725068218
THBS3	1	1	28	12	0.221696431179912	4.19582080246368	0.155825683918354	0.0371383076767379	4.21840796301278	4.33092081361857	4.34269908308879	4.64739148069047	4.63482676859478	4.12634747259397	4.16189450548124	4.39305156631408	2.87511736273973	3.80723531225535	4.30116868856661	4.31004273686533	4.53696076823622
GBA	0.759272267084767	1	20	14	0.27423178412477	2.49423735729179	0.469721683337424	0.188322768065442	2.82074355144453	2.71329423894123	2.28737201771253	2.95084376245853	3.25547697204305	2.07626198800104	1.02736109382209	3.18770212780808	1.72990207293818	3.10111654728425	1.825851689802	1.58914396551833	3.09998996812672
FAM189B	1	1	28	18	0.338587061169841	5.42069230848613	0.113117269894538	0.0208676795245235	5.10433975750093	4.92125614311697	5.13755905303303	5.80848984549268	5.69418578254594	5.27630033243371	5.42040687834681	5.41809973488148	5.68795555963485	5.32861760820678	5.49578719669035	5.35296732428588	5.79786383360679
SCAMP3	1	1	28	6	0.123872082965414	5.39483143733809	0.102828741438213	0.0190606032148708	5.64918327071553	5.75601600882119	5.34585196141751	5.57416127109859	5.64710328647611	5.31110202638296	5.36198868762088	5.57534540798519	4.59805839214844	5.32861760820678	5.40881453895423	5.3380404963314	5.17441305761169
CLK2	0.182113153050653	1	24	22	0.47618487487553	3.40735684202898	0.409796967178117	0.120268285999096	4.27688211635614	3.31468121812232	3.56563117361977	2.74022583789905	3.86166507527064	3.61590270316002	3.74072727826631	3.31211525662196	2.70768246432334	3.24546954543845	3.34266849114531	4.31004273686533	2.61683963325814
FDPS	0.759272267084767	1	24	10	0.270580236755355	2.99022560008653	0.363529733386278	0.121572677785836	3.03918338561148	2.22462232809331	3.30043161553329	3.13459447207165	2.0807015364524	1.90458571812376	3.04783688562624	2.97831349894874	3.82475854521253	3.24546954543845	3.6763413016805	2.46800669307282	3.63326129111627
RUSC1	1	1	28	16	0.176404255219304	5.27237906965195	0.0617559136373189	0.0117131019643084	5.22805106460525	5.51574351185933	5.09623091958052	5.49237615812765	5.59843226091146	5.24063833214327	5.17104053979075	5.7504940071417	4.81958772149518	5.13829806670777	5.21735921375985	5.05734946366874	5.22906862926374
ASH1L	1	1	28	20	0.266325144835473	5.94911367470074	0.0190706007161103	0.0032056204938914	5.56955132301425	5.70481574621102	5.74394545727706	5.68138997839782	6.0675795888272	6.17684302843631	5.9562078317725	5.55029937654664	6.06234530009089	6.39973526726542	6.2506049205031	5.89190125196356	6.27136837574204
MSTO1	1	1	28	6	0.518405537136615	2.96526358305987	0.0516104881532643	0.017405025458144	3.80686185827903	3.46994688758476	2.13245066680616	4.10302512691083	2.6380788006313	3.72316187765299	2.442876621971	2.7332897097455	3.02512527461264	2.76018297573215	2.96991977622347	2.09448875733782	2.61683963325814
YY1AP1	0.182113153050653	1	20	0	0.0499183483739603	5.74728293682029	0.123885102608204	0.0215554208780164	5.92990669004399	5.79570689442883	5.6327229336448	5.73926527529363	5.80986048057535	5.54836655284881	5.54816551104152	5.51189568733023	5.78580122646658	5.9081392347109	5.89025452357624	6.23583581109808	5.44069990890894
DAP3	1	1	28	24	0.200495846869471	5.79578723889102	0.052472775000057	0.00905360615171534	5.99231230353411	5.67320006223672	6.15958032840277	5.86157318581074	5.45271080320754	5.95274111385586	6.17559190529535	4.92827124658686	5.91635802571452	5.83013979930717	5.97594881565251	5.56010705343622	5.91917223754285
GON4L	1	1	28	26	0.199873023052294	4.92411866837063	0.210284934612125	0.0427050907531656	4.51413200684076	4.95670399838616	4.23257613855227	4.94662695478747	4.67293358676852	5.61951031044213	4.78295673042539	5.56287674330647	5.13223564145002	5.00265227686893	5.09733590844684	4.2152025807954	5.08833963227343
SYT11	1	1	28	18	0.279607137464826	5.41651412490924	0.0390780171749425	0.00721460634529358	5.27183814863327	4.62336054489998	5.23597880915638	5.49237615812765	5.05120127932683	5.50393300342691	5.6493326848339	4.69679819805104	5.75391769295698	5.87522589021025	5.97594881565251	5.61066569712985	5.6654110245356
RIT1	1	1	28	14	0.147425264472094	4.66012350465971	0.107481321154938	0.0230640499221677	4.41346986577082	4.66681702659349	4.91795265478735	4.58562808384497	4.63482676859478	5.06825937695037	4.72232794070556	4.55290405564835	4.15279404948015	4.94037257512068	4.73573301538414	4.42751439881369	4.83001925651222
KIAA0907	0.548683931808932	1	24	12	0.426527733134713	3.13352272041032	0.471663189213365	0.150521707132094	2.89729110670082	1.66286817262761	3.93730561101754	3.5768921402183	3.20435369013261	3.16161503086897	3.39721168527061	2.06619896183358	3.60408562152947	3.49695220563062	3.47699666970161	3.01021923453843	2.77214204605057
ARHGEF2	1	1	24	12	0.28964393373778	6.19951847236733	0.21986979194674	0.0354656241330275	6.37346961578008	5.96192720594695	7.00725895763273	6.57635436548714	6.1305518308673	6.1673773296301	6.55167119893273	5.02234466254292	6.88602489718454	5.64728364149938	6.42694619664914	6.02833396710953	5.59432647956596
SSR2	1	1	20	16	0.0929876321439318	7.5623552714656	0.0540022730184935	0.00714093309292882	7.81361283776066	7.44197337484787	7.54150540501934	7.57347774535878	7.59305475950268	7.32929494620139	7.60889986140842	7.33394288289387	7.69983947490242	7.59765242611194	7.5495541730656	7.51617104569069	7.64094970317304
UBQLN4	1	1	28	0	0.833546079915429	2.11730060865728	0.142742360614289	0.0674171442782571	3.16836139261188	1.82509846765002	1.95886952280503	3.04564259770179	1.53615245258237	0.463020845641358	3.23307447455715	2.43796284722243	1.72990207293818	1.8537218338029	2.62877763600589	2.35391834579359	1.20140701709577
LAMTOR2	1	1	28	18	0.119412381255327	6.59247896344811	0.0727046441460993	0.0110284226236002	6.60221094078054	6.08716567686423	6.52921866883034	6.77620193277746	6.4705464566267	6.67458071819362	6.66875717181507	6.82961661046031	6.494093904138	6.58075661718019	6.58406184288685	6.58464694657387	6.80419073237996
MEX3A	0.0095169702982203	1	28	18	0.461448944299836	2.17594319836132	0.473338337983166	0.21753248813647	1.50095188332549	1.48005636492714	1.95886952280503	2.35229411764066	1.83396859656877	2.71868385062296	2.28414553023988	1.56407418107486	1.5435431020306	2.02354459596383	3.14157540440518	3.08364717041405	2.6965795696333
LMNA	1	1	20	14	0.235933927029843	10.2146265536819	0.118212870720795	0.0115729018676835	10.1476341158057	9.95699404989597	10.1903951701331	10.7324046714174	10.4137146986298	9.92021018559634	10.2864289122667	9.76070046856995	10.198967329274	10.3163284008392	9.96591472925532	10.7259813263109	9.98319869713578
SLC25A44	1	1	28	14	0.279559068280028	5.1220145163177	0.121642855817922	0.0237490259799914	5.02126149797261	4.74998980918574	5.38069236419312	4.92184797384783	5.36231716094392	5.51889675936531	5.05291074620167	4.69679819805104	5.60698293956228	4.83019825341389	5.0113876365463	5.480783265067	5.02796518785083
PMF1	1	1	28	0	0.289001441286673	4.13162066040237	0.23745391767405	0.0574723424998377	4.27688211635614	4.33092081361857	4.07130967031433	3.9643041372891	3.92619292773189	3.6705288525333	4.97709243006469	4.52746190087762	3.94258782696267	4.17491364409625	3.91595373206139	4.36997388116675	3.41489655607691
SMG5	1	1	20	0	0.23691723277377	4.84967644061812	0.163233261344772	0.0336585880199394	5.16752103777956	4.7700548037958	4.68692154767343	5.25510843512287	5.021973111422	4.91831975102406	5.38172542081024	4.50156300290352	4.08607140153817	4.91900054090143	4.80548960003878	4.73155212530154	4.88210958039657
TMEM79	1	1	28	0	0.227111250227562	3.44006110417626	0.346754893552433	0.100799050671359	3.59338120405531	3.65396560241722	2.55477277137898	3.21837892828741	3.6099558182766	3.30663324655226	3.3174760839123	4.7853262080315	3.60408562152947	2.17546589276678	3.85145564309931	3.28386088604486	3.54983830806487
C1orf85	0.269101639101639	1	28	18	0.0302666306582043	6.55424184889498	0.131264164579129	0.0200273605407557	6.70161265329443	6.25317367086743	6.44941268056134	6.59997672204272	6.74550073762408	6.37899345917063	6.29489254566612	6.47772262477526	6.31630867973631	6.60102852742219	6.64241088829732	7.02296796978388	6.69193385189589
CCT3	1	1	28	6	0.192443102457521	7.08350581844378	0.0148142149932017	0.00209136766071809	7.60120592967289	6.93373216394118	7.18532305397892	7.40936984943087	6.94164920283078	6.84456994330278	7.20581166914585	7.2352472767604	6.92948980047914	6.9081115450378	6.89528829833931	7.08239318060385	6.90414721427459
MEF2D	1	1	28	12	0.283709950837895	5.44211954245382	0.189378919935382	0.0347987431106653	5.55780784874474	5.27019577087688	5.80934266507608	6.03334437238929	5.65664351176523	5.24063833214327	5.68153772212226	4.44832724699519	5.75391769295698	4.85291650325899	5.39756482820517	5.38236549912431	5.83357656934004
IQGAP3	1	1	28	14	0.804473553649028	2.29728377470844	0.412029262316719	0.179354969922691	0.744421165765378	2.22462232809331	3.30043161553329	4.41855560128182	2.97955567410479	2.22966456719654	3.04783688562624	2.06619896183358	2.95207012313528	2.17546589276678	0.304848856339979	2.09448875733782	1.58342468531679
APOA1BP	0.759272267084767	1	24	22	0.109429854996259	6.13264117391276	0.15232799827001	0.0248388897948225	6.1725237356896	6.23884704955778	6.06635146942841	6.03334437238929	6.29840401974362	6.2593505307584	6.05784980208057	6.33102809702289	5.75391769295698	5.95088726526964	6.09215688894265	6.43134487132268	6.17024938191283
GPATCH4	0.548683931808932	1	24	4	0.134554509793994	6.21865631063536	0.173732185503364	0.0279372547420319	6.21800217259878	6.67105549595964	6.33859231973636	6.05629505600507	5.88483428178021	6.70760885287062	6.00792375261105	6.46437699319864	6.13840440288244	5.67304556315174	6.16030364362291	6.26769311524867	6.34126248134526
NES	1	1	28	0	0.38567564484382	4.40315280225113	0.211574673980112	0.0480507226258292	4.87750421017452	4.33092081361857	4.11334752042834	4.4535538312979	3.75911622515082	4.20246969872584	4.86937477507946	4.33557337561018	4.57391321239001	4.71090940309643	4.00759681081034	4.98253516656994	3.89225673475417
CRABP2	1	1	24	0	0.152354211013706	4.48316311906485	0.041803759954403	0.00932461274420971	5.18289329334671	4.46004423227866	4.57102988068167	5.21487673451609	4.0178760711501	4.53243170736581	4.62632205652983	2.90117195913933	4.91877801362181	4.10092275304767	3.94715273449789	5.57291378921023	4.27651108241161
ISG20L2	1	1	28	26	0.406729797723761	6.61119253030343	0.348469313058534	0.0527089948539951	6.56162636434859	6.88855988051267	5.71693331496903	6.31605465513521	6.38129852456944	7.00195956413763	6.30526437199621	7.50663480281749	6.33797635341556	6.63419461276413	6.47590310238718	6.4383601097834	7.0667772346229
RRNAD1	1	1	24	18	0.35342890169088	2.74254757208697	0.312659710132423	0.114003386236434	3.10521772108157	2.62791413095304	1.95886952280503	3.63902270402339	2.85249186793678	2.22966456719654	2.10576616698022	2.32436316940032	2.70768246432334	2.31290248854171	3.24562283799549	3.56596137784797	2.97763941804517
MRPL24	0.388468903781404	1	20	4	0.158992777243265	6.59222010586235	0.143531472840053	0.0217728580865213	6.66376596403028	6.80350473807699	6.64121503535211	6.39018646730895	7.03238543041636	6.76521845072873	6.75451882546033	6.66437212420856	6.1301487208382	6.3685415065907	6.491859721232	6.67651010064307	6.54887309283479
HDGF	1	1	24	22	0.0717796183008584	8.27833301641356	0.00174845257806374	0.000211208292128024	8.34803337940454	8.0254736321619	8.326437356604	8.43208791725295	8.17410092234166	8.2487519446277	8.50565499904329	8.00067925908001	8.26679086812477	8.42266671929504	8.21061818562456	8.53404251103268	8.1245057231331
PRCC	0.759272267084767	1	20	12	0.199852914559764	4.22040754251659	0.19035490281944	0.0451034410543994	3.80686185827903	4.189094403856	4.37761479465903	4.22956977965755	4.53490886407677	3.91636573292871	4.29274953762811	4.07959570395309	4.59805839214844	4.34481818782383	3.88406509440307	4.31004273686533	4.05237516368345
PEAR1	1	1	28	20	0.409280830978852	3.15066857945447	0.164173946491897	0.0521076534556748	3.22885690038068	3.14066759369899	3.62495750346954	2.4935159347048	3.30485047955678	3.96087835299459	3.85809334124853	2.7332897097455	3.60408562152947	2.85326169996853	2.84297138102797	1.94488388115783	3.26601835205635
ARHGEF11	1	1	20	0	0.384723842193306	4.31863301433352	0.175758586083789	0.0406977359503451	4.30525379776057	4.78984455823531	3.73675763484685	4.52110180357146	4.28719940755107	5.08846170230995	4.33385697564044	4.52746190087762	3.39948422169096	4.43791736324916	4.46101425682373	3.45964527642391	4.88210958039657
ETV3	0.269101639101639	1	28	12	0.479332656315297	2.04266349893715	0.658653081368167	0.32244815737437	-0.143520440799451	1.82509846765002	2.88105403911691	2.35229411764066	2.18985958413007	2.22966456719654	1.66506419318636	1.56407418107486	2.7938275511377	2.4383775949412	2.77504655191225	2.23002713374832	2.34718386630823
KIRREL	1	1	28	2	0.339079907005598	4.34171552338801	0.248424892016546	0.057218141234341	3.92126570010579	4.74998980918574	4.3069173484255	3.9643041372891	4.33551690346724	3.72316187765299	4.81234167907809	4.71944466962376	4.41988574497454	4.49680491488822	4.32511696544739	4.31004273686533	4.30222957805086
IFI16	1	1	28	14	0.20755476774863	6.83714815244654	0.0433768864941447	0.00634429524225289	6.48308521944709	6.15740181334536	6.82320530656891	6.77620193277746	6.4377220622754	6.82664161306749	6.66875717181507	6.59258334004202	7.55008214534543	6.86405722356236	7.31258009292123	7.21494089255568	7.202712214447
CADM3	1	1	24	12	0.596467035713864	0.432847529043377	0.304793378713641	0.304793378713641	0.744421165765378	-0.143520440799451	1.53280767156155	-0.143520440799451	0.651014115519813	-0.143520440799451	-0.143520440799451	-0.143520440799449	1.5435431020306	-0.143520440799451	1.52867062128742	-0.143520440799451	0.326410908281649
DUSP23	1	1	28	26	0.219992841901499	5.72843496320964	0.197468224883924	0.0344715836266181	5.40888225420522	5.37871792870915	5.19741280271283	5.21487673451609	5.29059957859671	5.6055594589179	5.98229751071221	5.78310939113379	5.80667206575527	5.55331195943767	6.0781325687805	6.39574768576415	6.59642185946341
C1orf204	1	1	28	14	0.341633591389515	2.451749445177	0.231168037454253	0.094286974514871	1.99468321523746	2.33649565961216	3.30043161553329	1.82006159905392	2.38614186289278	2.81881739813575	1.90217788480581	2.06619896183358	2.30008958988816	2.17546589276678	3.08659534092853	2.67223259349027	3.15748208699094
TAGLN2	1	1	28	14	0.153920900878771	8.78668233401929	0.0470143102411738	0.00535063274782896	8.8131789108301	8.55845663473359	8.95263716448625	8.97872765567135	8.72050996855133	9.03650264732812	8.76245555490283	8.83918805118942	8.67557703129958	8.78058694367906	8.36587287846386	9.04903214403858	8.72345770005345
LINC01133	1	1	28	14	0.445004181758479	6.34870639568575	0.103527521490179	0.0163068686812374	5.73511439483202	6.28140704053076	6.93291255955955	6.66860811337576	6.58489031051488	7.16303315778066	6.44314544362081	6.25555864676577	6.96705571770172	5.73550688823422	6.2189993610864	5.63529574987937	5.97620411389371
PIGM	1	1	28	26	0.128691728905642	5.68507135414645	0.115524028789198	0.0203205943413428	5.55780784874474	5.84383254972765	4.98741390598196	5.58997629838831	5.72171496011021	5.89656020482015	5.40119578632599	5.83588146828116	5.72131357914978	5.75975339417736	5.74691485197875	5.50771205417685	6.23176714860716
IGSF8	0.0290926434676435	1	20	8	0.332038287931062	3.28485089603297	0.354451660286791	0.107904946527361	3.34273150653438	3.46994688758476	3.73675763484685	3.21837892828741	3.20435369013261	3.00037383756551	3.74072727826631	4.04415242222067	2.30008958988816	2.4383775949412	3.38884827033729	3.40339713681503	3.59215270115176
PEA15	1	1	20	10	0.0781969947975473	9.09428509503825	0.0716618716569482	0.0078798796065945	9.13205342788814	9.2190808087646	9.26270048465192	9.27742685548207	9.16683960490256	9.28431108639191	9.05909654444227	9.34616474563154	8.94397835693924	8.64234338706382	9.00199132983566	8.83845979098491	9.01542887669004
DCAF8	1	1	28	18	0.424000494936024	6.61759829849726	0.080126665989699	0.0121081187427007	6.16480263758699	5.93551996679718	6.18936423754902	6.95170411604762	6.53403630667241	6.79010239845665	6.57757335812678	6.94461078702335	6.72541730980388	6.97694913115301	6.421402554709	6.91646624421953	6.88299897176811
PEX19	0.0481594158156658	1	28	14	0.181587072210846	5.11295461215353	0.203716099682148	0.0398431269461914	4.77979142143196	4.82862784466523	5.3281110772382	5.36948046177174	5.09396238413589	4.96277304175724	5.12494272004786	4.80663470692323	5.27386357858767	5.21044324633804	5.40881453895423	5.41117656344696	4.99680328332386
COPA	1	1	28	8	0.192663488137899	7.23322605588504	0.0529315126811488	0.00731782917776821	7.3071480624213	7.54454875617415	7.59811537560288	7.33154657022487	7.30229046503645	7.29058143355828	6.94565105466206	7.24698591017179	6.91514650781666	7.13359587307886	7.06843418649206	7.33632888738781	7.05925528893504
NCSTN	1	1	28	6	0.579215676338601	4.49922372128951	0.00739868640284798	0.00164443620970407	5.15198322153629	3.81714536748694	5.13755905303303	5.15234401563696	4.13170584883106	4.30961397059237	5.28022550510032	2.20104805210502	5.58298790664514	4.31240042973753	4.14847722553774	5.12847461522282	4.1405561708177
KLHDC9	1	1	20	14	0.423667233549666	1.2157266746141	0.31218710805145	0.256790539000509	1.29000947026807	0.730333828333133	0.48784801583033	1.82006159905392	0.651014115519813	1.21702005258073	0.557581560161646	2.06619896183358	1.32948977595216	2.17546589276678	1.52867062128742	1.58914396551833	-0.143520440799451
PFDN2	1	1	20	16	0.178281389443233	6.1863465252071	0.0379834380322219	0.00613988205760108	6.55573423275796	6.14208661859565	6.47382140280944	6.63088331123876	6.28616334353023	6.48946972391608	6.22012372092493	5.58770723344749	6.39421457746499	5.66022210475772	5.85778625594905	5.99065174359276	6.08391959281829
NIT1	9.36447811447812e-05	1	20	16	0.883416686470074	3.31226190324661	0.760631949410325	0.229641245658977	3.92126570010579	2.33649565961216	2.67192584087311	3.63902270402339	4.31156042203512	2.81881739813575	2.71594455860083	2.7332897097455	3.94258782696267	4.02293100807584	3.08659534092853	2.23002713374832	3.63326129111627
DEDD	0.759272267084767	1	20	16	0.157674221621595	5.17559839447221	0.0738006881214023	0.0142593537010571	5.30030822300845	4.90320015797602	5.17773617682855	5.2748112397166	5.49586879322055	5.31110202638296	5.07732320035457	5.09342217595629	5.37514463229223	4.91900054090143	4.88819432953264	5.07546217680325	5.29459910021763
UFC1	0.759272267084767	1	28	24	0.0516747622602652	7.72061769016996	0.120119700229956	0.0155583018160444	7.51880290716558	7.59322514569951	7.59069449656538	7.57744966377042	7.79661336413847	7.78108961235585	7.67437691102069	8.10541258546606	7.66597530019234	7.52877646112251	7.59704484322062	7.92610044791518	7.89234853334682
USP21	1	1	28	8	0.630063945591038	2.28662144892131	0.468229993519845	0.20476935250508	1.50095188332549	2.44031463690908	2.42725882378807	3.04564259770179	2.18985958413007	0.888727897471734	2.442876621971	2.20104805210502	3.28516172494409	2.17546589276678	2.70376500103699	2.23002713374832	2.61683963325814
PPOX	1	1	28	22	0.463984054005571	3.50557605766023	0.284939646458651	0.081281832649448	3.59338120405531	3.46994688758476	3.06367030048645	3.29756352083255	4.21154650045675	3.61590270316002	4.55857441468933	3.76818841004344	3.39948422169096	3.17509775047576	3.6763413016805	2.5737303717556	2.91233941198123
B4GALT3	0.120192382848633	1	28	18	0.155303283237778	5.62859663372719	0.203630117113742	0.0361777775819939	5.60421886509689	5.24173995680815	5.51220420221244	5.31342753063752	6.00173271739601	5.78956875387746	5.6493326848339	5.4455265606459	5.5211939947213	5.74768107765763	5.37479877066166	6.12715532645603	5.79786383360679
ADAMTS4	0.548683931808932	1	28	4	0.768713880549287	2.10218334233959	0.395037856528359	0.187917889259226	2.89729110670082	2.87024433918086	2.55477277137898	3.37262714729297	1.16042707151778	1.21702005258073	1.90217788480581	2.43796284722243	1.89491887329102	1.8537218338029	2.07214905675533	1.77795105599192	1.40502360267588
NDUFS2	1	1	28	26	0.18208666105019	8.82697415468611	0.24694707616072	0.0279764131890677	8.84855127442449	8.81053701567938	8.37692312042483	8.53166395520136	8.76198172397298	8.92155755579373	8.6989750341852	9.47485985206066	8.6323902154714	9.00889095105335	8.65045325805366	8.63519796563236	9.17619046132569
TOMM40L	1	1	28	2	0.363935786034139	3.85784931419148	0.158353067742092	0.0410469810626285	4.15746329709211	3.46994688758476	4.41170541502077	3.29756352083255	3.0963287101504	3.91636573292871	3.85809334124853	3.37051685975502	4.33623144829813	3.80723531225535	4.30116868856661	4.04180983454403	4.05237516368345
SDHC	1	1	20	8	0.226866865363562	5.46926503522731	0.0138647111972618	0.00253502273302898	5.34198684715365	5.44261970559623	6.22814312490086	5.36948046177174	5.12178150774601	5.31110202638296	5.91616676479887	4.21325437956665	6.15477537750686	5.53937345605464	5.60740959473245	5.7298147711594	5.11760508498604
DUSP12	1	1	28	2	0.283444658181827	3.37390819617176	0.0146075865315556	0.00432957439331936	3.80686185827903	2.53716152850742	3.98337055173985	3.37262714729297	3.0391233340961	3.61590270316002	3.91337981904933	2.32436316940032	4.2165667937973	3.37668358615924	3.74895691843378	3.01021923453843	2.91233941198123
ATF6	1	1	20	12	0.110446811453222	5.3055703329302	0.0344683219916	0.00649662898212181	5.18289329334671	5.02508914810765	5.39780204520833	5.0416943344709	5.44171651565835	5.22247121651826	5.42040687834681	5.31777903471318	5.5337663340344	5.32861760820678	5.33996157428433	5.36774129219846	5.30735543374379
OLFML2B	1	1	20	16	0.470561066307591	2.89485666874287	0.404522965915383	0.139738512888464	2.56322463782187	1.66286817262761	2.67192584087311	2.35229411764066	2.47509971387562	3.6705288525333	2.71594455860083	2.64140456967619	3.28516172494409	3.94048088152757	3.29496150605703	2.67223259349027	3.15748208699094
UHMK1	0.120192382848633	1	24	8	0.307393508565312	4.70684123164236	0.362516225882722	0.0770190044749457	4.56194616072498	4.64525240265455	5.41471118944541	4.38268719866198	4.8987526530576	4.20246969872584	4.37382549552375	4.74174113890795	5.04709844633428	5.22792959090272	4.34867419107422	4.56206113568602	4.60052859671005
UAP1	0.388468903781404	1	28	8	0.374498468602	4.69407225746427	0.364767822062771	0.0777081821616051	5.27183814863327	4.99130172565475	5.64710378602772	4.97098752117535	4.61538913752785	4.56162908245288	4.33385697564044	3.6315812417414	5.09878121543329	4.55338277792572	4.83914253820062	4.75421794114174	4.08237170717163
DDR2	1	1	28	20	0.151821700026799	8.20606429670774	0.0584107318608974	0.007117995880721	7.69800218425066	8.25458651272487	8.07045434119337	8.00657447634955	8.21018154054503	8.48996250987568	8.09480735940344	8.33722958440908	8.31493131516295	8.50386227175688	8.38308655746762	8.12616506755185	8.22541063214399
RGS4	0.269101639101639	1	24	22	0.413277570694915	4.18108840675354	0.37235324772733	0.0890565354049637	4.77979142143196	4.189094403856	4.37761479465903	3.69858768459097	3.86166507527064	4.40934814028419	4.45058659125292	3.53274945698863	3.22441343989173	4.58086084201516	4.27681615801772	5.21271694407897	4.08237170717163
NUF2	0.388468903781404	1	28	12	1.22091426580085	1.88394690485563	1.46114876448599	0.775578526507336	0.744421165765378	2.79390255314031	3.98337055173985	3.29756352083255	2.9174221950467	3.08324588042633	-0.143520440799451	0.395744218863993	2.04298334758568	1.8537218338029	2.28246644286496	2.23002713374832	0.326410908281649
PBX1	1	1	28	18	0.26952183707639	6.72215760115401	0.0297390635033713	0.00442403544633733	6.50159331175144	6.46493475933311	6.20888397182627	6.86986247730594	6.4866827769912	6.68788284378694	6.89847751399843	6.77120129574717	6.62323781830298	7.07199465657946	6.87109114867178	7.00889973914976	6.9166889373719
MGST3	1	1	28	12	0.31465808705302	8.07552278565801	0.249333748771957	0.0308752455277284	8.40485609229262	7.45752308388246	8.26715467428065	8.66081993079558	8.35198953368527	7.65129647177654	8.4715255242628	7.01495288636783	8.48318564095558	8.09121835341535	7.86957848496835	8.55032313034481	7.93201435188723
ALDH9A1	0.182113153050653	1	28	14	0.0802142783209795	6.92064290737643	0.093030936288255	0.0134425280329227	6.71753358666905	6.84192736121608	6.96196249021656	6.92701293371524	7.03604502478613	6.85049688290548	6.90531176685257	6.87571198131949	6.82595653105383	7.19711999065477	7.0930515421938	6.94137079902676	6.85286074531694
TMCO1	1	1	28	26	0.11103111319961	7.78571006186437	0.0162344066833253	0.00208515428320969	7.8037033531822	7.91041407021573	7.69126609498849	7.65842937878766	7.74164463234573	8.00484965477305	7.66232418673648	7.76248660946256	7.88540639423925	7.79826019612975	7.95455537380404	7.60924895173141	7.71701521282986
UCK2	0.388468903781404	1	20	0	0.0639376099311978	4.17811690696816	0.204408254197787	0.0489235363081583	4.43930148198464	3.99816111921524	3.93730561101754	4.41855560128182	4.0759133263219	4.12634747259397	4.45058659125292	4.00781641278699	4.08607140153817	4.43791736324916	4.6243350216168	4.18215122370959	3.63326129111627
POGK	1	1	28	2	0.465132457118862	4.3510224602281	0.145467543236611	0.0334329561766925	4.89627698718563	4.62336054489998	4.65880966466833	4.4535538312979	3.98795776499018	4.12634747259397	5.17104053979075	3.97054153994714	4.62180611698229	3.66041937687744	4.46101425682373	4.04180983454403	3.85798447878255
TADA1	1	1	28	14	0.293232571213343	2.17216293048636	0.55454468110579	0.25529607992234	2.46604630699185	2.33649565961216	3.78956814526867	2.74022583789905	2.29133623918534	2.91244973907408	2.442876621971	1.56407418107486	-0.143520440799451	2.66068236441675	2.70376500103699	0.804604995088569	2.0152663988473
MAEL	1	1	24	0	1.4130832128154e-15	0.0401408522788557	0.123957047219906	0.123957047219906	-0.143520440799451	-0.143520440799451	-0.143520440799451	-0.143520440799451	-0.143520440799451	-0.143520440799451	0.557581560161646	-0.143520440799449	-0.143520440799451	-0.143520440799451	0.646412539222943	0.40706708637385	0.326410908281649
POU2F1	0.182113153050653	1	20	12	0.36383587994672	4.0819924399178	0.34626112138971	0.0848264974730533	3.8460131814956	3.65396560241722	4.44500904100904	4.4535538312979	4.21154650045675	3.16161503086897	4.37382549552375	3.76818841004344	4.54935704688001	3.89741872339902	4.0937645965015	3.75763238331172	4.40075018333607
CREG1	1	1	24	12	0.300461257020685	4.46940047583822	0.251368246770051	0.0562420503888518	3.92126570010579	4.03179013171485	4.81980797781723	4.41855560128182	4.38226849389117	4.59024726122307	5.07732320035457	2.54326678440314	5.2887749418586	4.34481818782383	5.24272738220304	4.862494660284	4.32749761616564
MPZL1	1	1	28	2	0.202040552616148	7.02025875538226	0.0782099417163512	0.0111406066986334	7.28950457635447	6.8700873535999	7.13008322419184	6.71261313013276	7.03604502478613	6.7206112601461	7.18349559102167	6.62892421403714	7.30809044405608	7.08164466183601	7.32153644508504	6.87052511469134	7.09279943075553
MPC2	1	1	28	24	0.217743796851363	6.03919091060909	0.0689756301260633	0.0114213362596127	6.16480263758699	5.74592029017866	6.52921866883034	5.82194491129617	5.86850690551085	6.06913907933586	6.22012372092493	5.37595636466359	6.33797635341556	5.98213704721128	6.33558545489786	5.90208607773514	6.22505995645695
DCAF6	0.759272267084767	1	24	16	0.119141948210948	6.41946651440582	0.0487505407413101	0.00759417322793255	6.24021483927792	6.14976453853368	6.25655821001379	6.24790951484648	6.5698214394574	6.17684302843631	6.41468864060394	6.19220512895525	6.95775554304375	6.56708201116752	6.59887183194617	6.54619877726202	6.51077591336076
GPR161	1	1	28	16	0.134935770988428	4.74729853337603	0.0270783441829532	0.00570394804383548	4.89627698718563	4.90320015797602	4.02801004571955	4.73534509438342	4.88258291922711	4.77609872903487	4.37382549552375	4.74174113890795	5.01158514142513	4.85291650325899	4.75349090548383	4.92376306081232	4.83001925651222
TIPRL	1	1	28	12	0.417506865120631	6.0580025691324	0.137197201000626	0.0226472668895342	5.72464877244872	5.69435397823143	6.45759489244583	5.98631776969404	6.35809637823894	5.73934520907898	6.46180951821711	5.45904689218446	6.55703435010241	6.0227775703197	6.19969824619829	6.01900528087869	6.19791494754756
SFT2D2	1	1	20	10	0.342968997783773	3.3986644802397	0.158783690268214	0.0467194367644714	3.03918338561148	2.94274863099207	3.62495750346954	3.21837892828741	3.0963287101504	3.00037383756551	3.80060347563317	4.11418907442094	3.4534184997098	3.10111654728425	3.51913013492201	3.9267993178791	3.26601835205635
TBX19	0.548683931808932	1	28	22	0.0148876551014439	3.41026659514347	0.227267471454963	0.0666421422238989	3.54661449727996	3.31468121812232	2.78027594164479	3.91493247051481	3.20435369013261	3.43839660920028	3.23307447455715	3.53274945698863	3.09465867929671	2.85326169996853	3.29496150605703	4.24751367663501	3.67323089999944
DPT	1	1	28	20	0.651963004034995	8.96977992227834	0.0535914337495846	0.00597466540026015	7.84776963834201	7.78043928464576	8.01609082850711	7.73865567875926	8.5721313701915	8.75933865934218	8.96410624903024	9.48398190767157	9.45102477939611	9.45550502110435	10.0132090270858	9.88403524936346	10.6074375837692
ATP1B1	1	1	28	26	0.313063067569158	5.90410800612887	0.200537887177472	0.0339658229438383	5.49761232472237	6.12660709657096	5.57372167712881	4.7066189131684	5.76646080304349	6.17684302843631	5.80361678342594	5.86664232767169	6.31630867973631	6.28747222243938	6.47590310238718	5.480783265067	6.4941354626956
NME7	1	1	28	6	0.403493793728826	1.44046005025048	0.135607118344141	0.0941415336861029	2.56322463782187	1.27067157382887	1.95886952280503	1.82006159905392	1.53615245258237	0.888727897471734	1.38116433731381	0.787378269324489	1.07804971260856	2.02354459596383	1.35344565302819	0.40706708637385	1.74217297042677
BLZF1	1	1	20	6	0.305597932234504	2.01241289444328	0.264537510070168	0.131452899551883	1.29000947026807	2.62791413095304	2.42725882378807	2.19573339055383	1.83396859656877	2.71868385062296	2.28414553023988	1.91743355745889	0.386551574481497	2.4383775949412	1.825851689802	1.94488388115783	2.61683963325814
METTL18	1	1	20	16	0.622674973863632	1.9325247474223	0.279325013285357	0.144538906245798	3.10521772108157	2.22462232809331	1.26089272494625	1.58776421592318	1.53615245258237	1.4842816222483	1.02736109382209	0.395744218863993	2.17725634772014	2.4383775949412	2.37714366119344	2.23002713374832	2.91233941198123
SCYL3	1	1	20	10	0.553296294977341	1.83513202859962	0.35351485949063	0.192637289296506	2.36184633617361	1.02565304320376	2.55477277137898	2.19573339055383	2.55888947227325	-0.143520440799451	2.28414553023988	2.32436316940032	1.5435431020306	0.44021705493566	2.18113689320516	2.46800669307282	1.88517192638136
KIFAP3	1	1	28	20	0.22202556193446	4.56297500757823	0.00378262939169524	0.00082898314924211	4.41346986577082	4.43512756918944	3.98337055173985	4.30815888608283	4.53490886407677	4.61830877675753	4.75296080027718	4.55290405564835	5.19690344123349	4.34481818782383	5.0113876365463	4.48284771836672	4.68115031415395
GORAB	1	1	20	16	0.405630757934438	3.05588557705904	0.284435531178516	0.0930779389496169	3.76661835283441	2.44031463690908	3.22574662616593	3.51196499675862	2.47509971387562	3.6705288525333	3.04783688562624	2.54326678440314	3.69644299785843	3.0231355663691	3.08659534092853	2.09448875733782	2.77214204605057
PRRX1	1	1	28	20	0.251662221071325	8.73209585774918	0.172047739739067	0.0197029146887325	8.330885824704	8.87680319309858	8.37692312042483	8.40552325096471	8.42498246387645	8.76562551463003	8.77743309521265	8.79988249572256	8.7448007642564	9.33662234020801	9.18406553405062	9.13897633362069	8.46199223113
FMO4	1	1	28	20	0.781225975541189	1.38693700259891	0.142797180908817	0.102958664049799	0.367711745238265	0.358582086321589	0.48784801583033	0.967588811644572	1.69273170736563	0.888727897471734	2.58586162931501	1.34855140065225	2.30008958988816	2.17546589276678	0.646412539222943	1.58914396551833	2.53243316651942
PRRC2C	1	1	28	26	0.187467941081043	8.30516765158875	0.091084500525056	0.0109672079295873	7.84293932829689	8.53958626504928	8.20046397061642	7.94641887997883	8.04384028003211	8.7546054734923	8.18181325627082	8.5480164183722	8.52471630033999	8.50386227175688	8.43077200749942	8.02494524003782	8.34313547958925
VAMP4	1	1	28	20	0.295718785431132	4.48446086690439	0.0207080854885069	0.00461774248970125	4.30525379776057	4.33092081361857	3.88972117623473	4.30815888608283	4.78156313051884	4.47220213567213	4.69103051487071	4.11418907442094	4.93782320465603	4.6602878651282	4.68110895386983	4.862494660284	4.25032577652155
METTL13	1	1	20	4	0.274508243287976	4.58285127366016	0.236842768028167	0.0516802213044565	5.02126149797261	4.72964181009122	4.63013909837132	4.58562808384497	4.10407927482196	4.77609872903487	4.59284587000168	5.00401432519772	3.86511374741395	4.7598147708029	4.73573301538414	4.73155212530154	4.42436385800237
DNM3OS	1	1	20	16	0.28978908183936	5.46767449698132	0.266350263213531	0.0487136283186904	6.13349826682018	4.95670399838616	5.67544245908016	5.44098291352045	5.65664351176523	5.02698570053092	5.49479090426098	4.90869740206477	5.74313131884583	5.79537580688459	5.47453061978582	5.29231037877868	5.13201815903068
LOC102724528	1	1	28	14	0.7323531946906	1.65952775571584	0.185532852909022	0.111798583826031	0.744421165765378	0.358582086321589	2.13245066680616	1.31074761462518	1.96260325345921	2.36831211583906	1.66506419318636	2.43796284722243	1.32948977595216	1.1762018956445	2.84297138102797	1.11593053292944	2.24480113722503
PIGC	0.388468903781404	1	28	18	0.27818474516292	4.73792160473505	0.216557017972686	0.0457071762766739	4.46467870426668	4.12821505480608	4.7144961052064	4.84485033651281	4.72827054203028	5.12803697028162	4.84114004012302	4.39305156631408	4.75662582119836	4.87528254583502	4.56523503332456	4.862494660284	5.24241501147859
SUCO	1	1	28	4	0.398770974218606	5.45466099039903	0.144666868794902	0.0265216975077894	5.69278852676624	5.87195573911733	5.96667926424194	5.21487673451609	5.73077584273423	4.80079730823258	5.38172542081024	5.31777903471318	5.59503530847035	5.26227900775094	5.29216349222008	5.54718561389339	5.2687429884776
LOC101928673	0.0772071042383542	1	20	4	0.920353016710107	1.61204433960582	0.827385562385222	0.513252360408112	1.04285392661137	1.97091610974166	2.88105403911691	0.516457393539153	0.928088848794115	2.22966456719654	2.442876621971	1.91743355745889	0.386551574481497	1.43899100890314	2.70376500103699	2.09448875733782	1.74217297042677
PRDX6	1	1	28	10	0.140156742105125	7.4166322893388	0.107910685819583	0.0145498228319478	7.53086686896799	7.58758302396695	7.61284359245516	7.54941381915459	7.70303254731098	7.22365687219031	7.36796642775303	7.11656002624152	7.56240630461701	7.24942805692134	7.31258009292123	7.53265344155755	7.17513937316625
KLHL20	1	1	28	22	0.36376771535823	5.01174385459175	0.122001200497722	0.0243430638191823	4.95117269990045	4.64525240265455	4.94147996231161	4.34590424696722	5.3269039665498	5.50393300342691	4.81234167907809	4.57790529832932	5.42997932804652	5.06235431754237	5.13846317965109	4.79850846630038	5.50855227543926
DARS2	0.548683931808932	1	0	NA	0	2.78027594164479	NA	NA	1.99468321523746	3.51819842153553	2.78027594164479	1.82006159905392	3.0391233340961	0.463020845641358	3.54456776981696	3.31211525662196	3.86511374741395	2.4383775949412	3.34266849114531	1.37185302979298	2.0152663988473
GAS5	0.269101639101639	1	24	16	0.235855210228802	7.13789801215232	0.243457467117994	0.0341077256502554	6.80457679276363	6.63868279382947	7.14535960584118	7.08043237335894	7.11775104531372	7.04394504392552	7.1665290391786	6.69896990377744	7.25592823956156	7.47487193324877	7.74861917663312	7.39880061123996	7.09647886574921
RC3H1	0.759272267084767	1	28	14	0.202850301512738	4.33729505334685	0.334463419911938	0.0771133657724878	4.0938301177005	3.89229831791775	4.76811275468467	4.34590424696722	4.18542083312413	4.50263120639865	4.48748797482948	3.42664600594127	3.97981857518295	4.87528254583502	4.75349090548383	4.66133641780904	4.62111032304447
RABGAP1L	1	1	28	0	0.686123871114228	3.44328707146813	0.323640480989091	0.0939917219423411	3.76661835283441	4.21859703946261	3.22574662616593	2.19573339055383	2.9174221950467	2.81881739813575	3.54456776981696	3.6315812417414	2.61606506134521	3.94048088152757	4.00759681081034	3.56596137784797	4.11175724443167
CACYBP	1	1	20	2	0.145829185315111	5.52724759394609	0.0793883332933632	0.014363086137179	5.52199274767209	5.89954117485246	5.79649823115194	5.57416127109859	5.71259681052814	5.53370690188014	5.77405174791714	5.09342217595629	5.37514463229223	5.13829806670777	5.7110124499944	5.21271694407897	5.61499624460513
MRPS14	1	1	28	18	0.401132556570289	4.58987330691687	0.058484951564985	0.0127421712222098	4.0938301177005	4.06465307975848	4.60088719168869	4.84485033651281	4.42755249855481	4.80079730823258	4.97709243006469	4.21325437956665	4.91877801362181	4.89730713536059	4.48246943829938	4.75421794114174	4.57964899337201
RFWD2	1	1	28	0	0.205816846320698	4.05452933169776	0.1172913314435	0.0289284703224447	4.51413200684076	3.96372947281485	4.68692154767343	4.01204197369636	4.26241996298963	3.43839660920028	4.59284587000168	3.42664600594127	3.82475854521253	3.98229486850369	3.81809203636361	4.50973835739109	3.7499940044432
PAPPA2	0.0290926434676435	1	24	14	0.322867760447615	3.55578160659406	0.521479684730817	0.146656837350121	2.96998097133116	3.0776639935856	3.62495750346954	3.69858768459097	4.31156042203512	3.82299559271406	3.54456776981696	3.6315812417414	3.55559076534119	3.89741872339902	4.00759681081034	3.28386088604486	2.34718386630823
LOC730102	1	1	24	12	0.489603922763005	3.09054586458705	0.355383931013536	0.114990667210506	2.73990578484915	2.79390255314031	3.22574662616593	3.21837892828741	1.96260325345921	3.30663324655226	2.442876621971	2.54326678440314	3.90437077857201	3.98229486850369	3.71310593488149	2.5737303717556	3.41489655607691
RASAL2-AS1	1	1	24	0	0.437993957773074	1.98436982251299	0.335656049169009	0.169149946426789	1.50095188332549	2.87024433918086	1.53280767156155	1.82006159905392	2.78450098360699	1.21702005258073	2.28414553023988	2.43796284722243	1.89491887329102	1.43899100890314	0.646412539222943	3.45964527642391	2.24480113722503
RASAL2	0.388468903781404	1	28	10	0.234997634762053	4.69817812693346	0.330514412242944	0.0703494851223688	4.63082136029014	5.04169068523472	5.60352390288335	4.4535538312979	4.53490886407677	4.77609872903487	4.16189450548124	4.36459869949933	4.71307093188991	5.1196836148441	4.80548960003878	4.70852452105175	4.49297081675498
RALGPS2	1	1	20	4	0.225189156131649	4.88477163128924	0.188284098995746	0.0385451180132349	5.49761232472237	5.12194824577673	5.8220737523296	5.10909709280815	4.83295703997122	5.18543592990537	4.81234167907809	4.27570984252722	4.2165667937973	4.87528254583502	4.27681615801772	5.4533422575419	4.32749761616564
ANGPTL1	1	1	28	24	0.661887379922145	2.7842035530942	0.00488931850231446	0.00175609232912614	3.34273150653438	1.02565304320376	3.78956814526867	2.62213809074332	0.928088848794115	3.16161503086897	2.58586162931501	2.64140456967619	3.82475854521253	3.10111654728425	3.14157540440518	2.5737303717556	3.46129377566491
FAM20B	0.759272267084767	1	28	18	0.150608720358961	5.81634455619061	0.216287581140849	0.0371861706354111	5.63807286713344	5.37871792870915	6.30270730484934	5.78119729978535	6.0240172766819	5.93053058737673	6.05784980208057	5.05832109855067	5.74313131884583	5.84154410230147	5.83294635151745	5.95195882816735	6.02335594992009
TOR3A	0.388468903781404	1	28	22	0.158208382023767	5.04111687736044	0.215618449073845	0.0427719599285991	5.08810243056833	4.66681702659349	4.98741390598196	4.87097548847886	4.53490886407677	5.50393300342691	5.10132942546762	4.96663980319568	4.99349519387501	4.80711652587776	5.11117567800334	5.09335030557389	5.61499624460513
ABL2	0.0772071042383542	1	20	6	0.254343710348866	5.7548132915794	0.356226423118594	0.0619006047754555	5.79636222389346	5.84383254972765	5.96667926424194	5.63640704946776	5.25335798178756	5.42669364608478	6.46180951821711	5.86664232767169	5.60698293956228	5.6857560431474	5.50629917982799	6.25185239471645	5.97620411389371
SOAT1	1	1	28	12	0.145427768116886	4.91651101763646	0.050878099672181	0.0103484156731616	4.71782062884802	4.92125614311697	5.23597880915638	4.73534509438342	5.14907433467819	4.75096994055697	5.02807807774325	5.02234466254292	4.49895407104036	5.24520652593542	5.05500172178204	4.48284771836672	5.11760508498604
TOR1AIP2	0.548683931808932	1	28	16	0.0740155781130954	7.00765773683155	0.109453798201146	0.0156191701009979	6.68551406127829	6.91583261715869	6.95041261618816	6.92077354026534	7.13491707966115	7.03876319523831	7.16082888985935	6.84514595339401	6.8909195042497	6.98211074198397	7.27618809126216	6.94630053263499	7.37619951703681
TOR1AIP1	1	1	20	18	0.270420020300447	4.7730654587287	0.219850553292513	0.0460606616845078	4.75942883597552	4.38396485174935	4.91795265478735	4.34590424696722	4.59568603981275	5.20407241111201	4.59284587000168	4.21325437956665	5.21262740863924	5.45279019421263	4.71775381956449	4.862494660284	4.68115031415395
CEP350	0.759272267084767	1	20	18	0.153260537647014	6.23900061234682	0.140376832954915	0.0224998908762909	6.38680629756623	6.14976453853368	6.21854568545877	5.87454435408286	6.2297575267259	6.43528881637577	6.31556216509316	6.08292554167589	6.33078989321749	6.46016950522872	6.43796998158199	5.78589149650088	6.3288037419899
QSOX1	1	1	28	10	0.0846030616132357	8.8283311028541	0.0476617914377845	0.00539873175150578	9.10910315497229	8.93905152380148	8.78719567318513	9.13512037298139	9.21444887661843	8.73871508704459	8.80510365114417	9.04818611000399	8.2363472033198	8.86961681671642	8.42247064280471	8.71824072465459	8.69704270841847
FLJ23867	0.388468903781404	1	20	8	0.486813719152944	3.84089220650306	0.325547479672817	0.0847582962941863	3.72521997620769	4.38396485174935	4.41170541502077	4.34590424696722	3.72324685104539	3.08324588042633	3.96662558969554	4.07959570395309	3.60408562152947	3.10111654728425	3.94715273449789	4.50973835739109	3.2127706486081
ACBD6	1	1	28	8	0.0954564839464819	4.32454152526601	0.260453433917761	0.0602268315371859	4.06092910519144	4.33092081361857	4.50939502923513	4.26939939779937	3.68646287768943	4.47220213567213	4.45058659125292	4.27570984252722	4.64516926031539	4.83019825341389	4.58520524450796	4.58752770828964	3.7499940044432
XPR1	0.548683931808932	1	28	18	0.171629032007774	3.38648366477908	0.347385624946469	0.102580038569042	3.22885690038068	2.44031463690908	4.3069173484255	3.5768921402183	3.68646287768943	3.50002408305494	3.23307447455715	3.18770212780808	3.28516172494409	2.85326169996853	2.90784146427069	4.14832488904372	3.59215270115176
LOC102724791	1	1	28	14	0.524086771580102	2.6648661594092	0.188260063042382	0.0706452226043948	1.04285392661137	2.10333900965509	3.06367030048645	3.21837892828741	2.97955567410479	3.08324588042633	2.71594455860083	3.81099339195862	2.87511736273973	2.4383775949412	1.95424999864083	3.45964527642391	2.0152663988473
STX6	1	1	28	20	0.566549007935917	5.38588489905714	0.135411995948828	0.0251420144482726	4.75942883597552	4.82862784466523	5.39780204520833	4.89663595350617	5.76646080304349	5.20407241111201	5.84685845810493	5.16116171027832	5.73226369205472	5.24520652593542	5.44204672548635	6.0468123046252	5.60469837922366
MR1	1	1	20	6	0.421780423621667	4.48791908830532	0.125116053984376	0.0278784112464071	3.72521997620769	4.50862257076141	4.50939502923513	3.75579058954717	4.53490886407677	4.40934814028419	4.72232794070556	5.05832109855067	3.60408562152947	5.10082584616652	5.12488394321055	4.98253516656994	4.47046240205884
IER5	1	1	28	20	0.197749811334379	7.46863049567439	0.0856927984802913	0.0114736963530224	7.12416620758774	6.92481015037711	7.27138790291713	7.14073066572165	7.47399629116674	7.2552750402712	7.50024394331464	7.67539965123524	7.27477483776614	7.68254034260222	7.71729117714921	7.95329150521373	8.04486014249904
GLUL	1	1	28	24	0.162838809751695	7.75929178454871	0.000421839739727582	5.43657528857986e-05	7.84293932829689	7.40395568335674	7.54534929978051	7.69544979157346	7.18851482632974	7.42375301162946	7.84403601344728	7.73774024791834	7.92888965744561	8.39002973324856	7.53935378341958	8.31713872555803	8.01406493686871
RNASEL	1	1	28	24	0.524069031049416	3.76692377783585	0.140457141636305	0.0372869614359439	3.49828085516364	2.87024433918086	3.43911653422011	3.04564259770179	3.352590036877	4.12634747259397	4.20684458355384	3.72407446159155	4.01611265365302	4.10092275304767	4.41712227721211	4.04180983454403	3.99044357089015
RGS16	1	1	28	24	1.07811494577579	0.829885807196282	0.340831428103485	0.340831428103485	1.6849494221339	-0.143520440799451	-0.143520440799451	0.516457393539153	-0.143520440799451	1.21702005258073	1.38116433731381	1.0950798669275	1.07804971260856	2.4383775949412	0.646412539222943	-0.143520440799451	0.96425490937819
DHX9	1	1	28	4	0.276110235149472	5.77636387546669	0.0290642995976146	0.00503159084576651	5.96589687866925	6.27440032805628	6.12916855663079	5.72501265456658	5.79265695798355	6.00681600199061	5.10132942546762	4.84833015505714	6.07099705382129	5.9081392347109	5.72007215871132	5.78589149650088	5.77048689399203
LAMC1	1	1	28	20	0.200048571037884	9.75489468241407	0.0136446879877509	0.00139875297806642	9.23149990718145	9.58319036382083	9.41857165225549	9.42909735830558	9.63819609496525	9.82484064274155	9.71111858742331	10.0530942193337	9.98160265593578	9.89446406511355	10.0482514392895	9.74171623940054	10.2664949694263
LAMC2	1	1	24	12	0.478016390954731	2.89854744005815	0.169071667457068	0.0583297913708377	2.36184633617361	2.94274863099207	3.22574662616593	3.21837892828741	3.0963287101504	2.36831211583906	2.94546130409644	2.06619896183358	3.55559076534119	2.31290248854171	3.29496150605703	2.5737303717556	3.54983830806487
NMNAT2	1	1	28	14	0.547040837191301	2.54059188963865	0.0922568689766553	0.0363131400021028	1.50095188332549	1.66286817262761	3.14698327992459	2.4935159347048	3.15135204017712	2.61107848411726	2.83526232166021	2.64140456967619	3.09465867929671	2.66068236441675	1.15395759695029	3.22016104340262	2.91233941198123
SMG7	0.759272267084767	1	20	16	0.349179424735543	5.3997776946834	0.290163166592906	0.0537361319297643	5.58119997723071	4.68806405562621	5.27354065709882	5.76735493526146	5.6374995535787	5.31110202638296	5.40119578632599	4.60248065095579	5.78580122646658	5.46758642133748	5.40881453895423	5.56010705343622	5.33253463201729
ARPC5	1	1	28	10	0.0976433854224281	8.04933460113599	0.00712827472564711	0.000885573165841696	8.09327710434128	8.24565783575661	8.10992348473935	8.16013101898413	8.29814707696523	8.13680721515655	7.9699823795448	8.13097760388037	7.7785387768875	8.03272320871367	7.96221155081773	7.77358488622831	7.95651594747802
RGL1	1	1	24	18	0.158342208845416	4.80588099774132	0.174677732353955	0.0363466620243095	5.03826428933385	4.84763539548387	4.81980797781723	4.94662695478747	4.44967239589283	5.10838503308955	4.59284587000168	4.60248065095579	4.08607140153817	5.04272687420578	5.15191579365432	4.73155212530154	5.05846820857508
COLGALT2	1	1	28	2	0.638221662046385	2.16667196264566	0.175688596292871	0.0810868462424475	2.36184633617361	1.97091610974166	2.67192584087311	1.31074761462518	3.0391233340961	0.463020845641358	2.94546130409644	2.54326678440314	1.89491887329102	2.17546589276678	1.95424999864083	2.35391834579359	2.44277984371822
TSEN15	1	1	24	12	0.234301692075658	5.56787531846099	0.175127242020371	0.0314531543908166	6.00101104743772	5.1374775676374	6.04478956545029	6.14461217881942	5.59843226091146	5.71356219751319	5.81817515939504	4.6504100495914	6.0272099181547	5.51108582761791	5.13846317965109	5.17960793431429	5.24241501147859
C1orf21	0.0772071042383542	1	28	12	0.28072861772374	5.97933074895251	0.358497832979034	0.0599561803872177	5.43479540838059	5.89954117485246	6.13937721040549	6.29691083531006	5.9009789425582	5.90797277267875	5.6493326848339	5.49886387394813	6.28690274897038	6.56019579339923	6.20616068480307	6.32937195204487	5.94389104092211
EDEM3	1	1	28	6	0.300404714507159	5.14789125300369	0.145389234076012	0.0282424835589097	5.52199274767209	5.1979753615737	5.54329080808214	5.36948046177174	4.88258291922711	4.98449637295532	5.12494272004786	4.14797234175932	5.60698293956228	4.91900054090143	5.48519805701536	5.4533422575419	4.7759774656841
FAM129A	1	1	28	20	0.357562023112762	7.07530506800513	0.128947930366282	0.0182250700325829	6.29782906351176	7.02422581837496	7.27138790291713	7.10265171011843	7.66335856841626	7.63765107317121	7.24405297750525	6.82961661046031	7.16994721934777	6.91352493751652	7.13090676408677	6.92148166719022	6.69193385189589
RNF2	0.269101639101639	1	24	20	0.328637123345673	3.36320742421327	0.31520363657489	0.0937211408090962	3.44827162528919	3.25897662995373	3.14698327992459	3.04564259770179	3.57012500220574	3.50002408305494	4.01797595686259	2.32436316940032	3.4534184997098	3.24546954543845	4.03689498090035	3.51378244576534	3.31737051685313
TRMT1L	1	1	24	12	0.215393995235542	5.23870233707631	0.0649376917548825	0.0123957590213312	5.25738961637274	4.68806405562621	5.43142444334493	5.01850831434493	5.20215820696731	5.10838503308955	5.10132942546762	4.88885433140058	5.68795555963485	5.55331195943767	5.12488394321055	5.19625741617039	5.77967038516983
SWT1	1	1	28	18	0.560513226664467	2.04606350982605	0.119670227091515	0.0584880315380285	0.744421165765378	1.97091610974166	1.26089272494625	2.02009102484683	1.69273170736563	1.7096858811296	3.54456776981696	1.0950798669275	2.04298334758568	2.4383775949412	3.24562283799549	2.67223259349027	2.134593872487
IVNS1ABP	1	1	20	2	0.203994250597386	5.91095150812792	0.0434977867467866	0.00735884682643301	6.48308521944709	6.37608729386478	6.08759585802382	6.19718516389534	6.18430900821959	6.27706193251122	5.6493326848339	5.77231931668926	5.66528052186687	5.32861760820678	5.78194545088644	5.38236549912431	5.7141233901628
HMCN1	0.759272267084767	1	20	14	0.386317238612698	3.61402297182407	0.27258795886436	0.0754250764285482	3.80686185827903	3.42002555286111	3.22574662616593	3.8638111621369	3.8282855420412	3.08324588042633	3.3174760839123	3.18770212780808	4.47307648170289	3.37668358615924	3.51913013492201	3.61631880695083	3.82287820798061
TPR	1	1	28	26	0.253993477714493	7.1948331138493	0.161871095710373	0.022498241883997	6.99077822261891	7.70427684423517	7.0726437977086	6.61551277832661	6.86964406265025	7.41578039529259	6.96540546102312	7.55150168930889	7.12910412738173	7.35266765341293	7.41655242702673	6.87052511469134	7.43259708851574
C1orf27	1	1	20	4	0.299247947228421	4.86587114799837	0.198175886560516	0.0407277300472779	4.89627698718563	5.00829434584979	5.11704296943628	4.73534509438342	4.10407927482196	5.48881241402563	4.75296080027718	5.12768948235216	4.47307648170289	4.94037257512068	5.47453061978582	4.50973835739109	4.94876084185183
PTGS2	0.548683931808932	1	24	4	0.498685911976847	2.17587492034106	0.634003446295089	0.291378626762108	2.73990578484915	2.94274863099207	2.28737201771253	3.13459447207165	0.651014115519813	1.7096858811296	1.90217788480581	2.7332897097455	2.41328024243574	1.43899100890314	1.35344565302819	2.7644371198687	2.53243316651942
RGS2	1	1	20	8	1.00448881696662	1.80295789861209	0.482132982765263	0.267412224731596	1.6849494221339	2.33649565961216	2.55477277137898	2.35229411764066	0.651014115519813	0.888727897471734	2.28414553023988	1.75154547621004	2.61606506134521	0.854641661439628	2.70376500103699	1.11593053292944	1.88517192638136
UCHL5	1	1	28	26	0.249662284276328	4.85823957205927	0.15366336814296	0.0316294340498787	4.51413200684076	5.28421593436946	4.91795265478735	4.38268719866198	4.88258291922711	5.22247121651826	5.17104053979075	4.84833015505714	5.27386357858767	4.17491364409625	4.99655160471184	4.70852452105175	4.64140255223642
TROVE2	0.548683931808932	1	28	4	0.346977493187871	5.70398028047113	0.205647419606058	0.0360533188219705	6.12556487632453	6.18755292259317	5.68940574793537	5.13088259698446	5.61809814298119	5.76467552013507	5.49479090426098	5.64797573691082	5.93543497964318	5.87522589021025	5.57781349833983	5.30771537396171	5.84236831172055
GLRX2	1	1	20	0	0.2256301164957	4.37506682417646	0.173077935341507	0.0395600666908867	4.12599751380553	4.80936652161273	4.63013909837132	4.01204197369636	4.13170584883106	5.00589745213789	4.62632205652983	4.18098258118404	4.30723288570179	4.91900054090143	4.39466515655953	3.9267993178791	3.89225673475417
CDC73	0.0290926434676435	1	24	8	0.233590470764803	5.65341050258133	0.226209589356199	0.0400129424977918	5.79636222389346	5.91764272549799	5.92006952685875	5.82194491129617	4.99214053158753	5.32819303714912	5.53059247321944	5.83588146828116	5.59503530847035	5.8070571290211	5.7110124499944	5.41117656344696	5.7141233901628
B3GALT2	1	1	28	14	0.45765396854901	4.5300716285854	0.0107859134652417	0.00238095870210551	3.80686185827903	3.81714536748694	4.81980797781723	3.9643041372891	4.47145825843679	4.59024726122307	4.01797595686259	4.57790529832932	5.22818184620167	4.58086084201516	4.71775381956449	4.84147968097325	5.46367377418084
CFH	1	1	20	14	0.354968899186199	3.77327360378432	0.177861660646333	0.0471372286568223	2.96998097133116	3.25897662995373	3.93730561101754	3.44397760333051	4.15881331869421	3.43839660920028	3.91337981904933	3.42664600594127	4.1198184198966	4.21053306313395	3.6763413016805	4.04180983454403	4.1687914492018
ASPM	0.548683931808932	1	24	12	0.47295929895193	4.27427676320479	0.544075294581197	0.127290609551745	3.54661449727996	4.38396485174935	5.05368387735887	5.50910829542342	5.05120127932683	4.04598391242023	4.72232794070556	3.76818841004344	3.90437077857201	4.55338277792572	3.78393856415392	3.28386088604486	3.41489655607691
ZBTB41	1	1	28	20	0.247967837323398	4.26527909732984	0.118718523758826	0.0278337058489669	4.30525379776057	3.81714536748694	4.57102988068167	4.0582506598209	4.79889865751568	4.53243170736581	4.37382549552375	3.89297190360065	4.95662025007255	3.89741872339902	3.91595373206139	4.00448252462203	4.25032577652155
DENND1B	0.0095169702982203	1	24	8	0.399956814396815	2.71600161459888	0.465931089699602	0.171550372869868	2.82074355144453	3.25897662995373	2.67192584087311	3.13459447207165	2.38614186289278	2.36831211583906	2.442876621971	2.54326678440314	3.74049515664736	2.85326169996853	2.37714366119344	1.94488388115783	2.53243316651942
C1orf53	0.269101639101639	1	20	18	0.455159680478083	1.71739936919322	0.439995107052287	0.256198479482954	1.84811254031946	2.22462232809331	1.26089272494625	0.967588811644572	2.29133623918534	1.90458571812376	1.02736109382209	1.34855140065225	2.70768246432334	2.66068236441675	1.52867062128742	1.37185302979298	0.96425490937819
NEK7	0.759272267084767	1	28	8	0.376860974888056	6.04176320338772	0.242204582594668	0.0400883938084266	6.60221094078054	6.62772843059206	6.70446385447553	6.53610336928816	6.11679361805145	5.64701370769534	6.05784980208057	5.00401432519772	6.43499976071147	5.73550688823422	5.8412739308746	5.80772578548771	5.645456019152
PTPRC	1	1	20	0	0.387671658207802	2.15261696263693	0.239339159232674	0.111185205443837	1.50095188332549	3.51819842153553	1.26089272494625	1.82006159905392	1.96260325345921	2.36831211583906	2.28414553023988	2.43796284722243	2.17725634772014	3.60796169811748	2.46598845419078	1.11593053292944	1.58342468531679
ZNF281	1	1	28	6	0.311989546831563	6.33336846426044	0.115545723871537	0.0182439604648882	7.14000486529824	6.67105549595964	6.77163387404805	6.86986247730594	6.76768127239726	5.95274111385586	6.27392248105513	5.31777903471318	6.44168658623385	6.27910899703289	6.11294101833165	6.2988621241971	5.50855227543926
KIF14	0.182113153050653	1	24	12	0.466038045716343	2.26860296192033	0.731308585996287	0.322360764872337	0.744421165765378	2.10333900965509	2.88105403911691	4.188609258278	2.71314668268234	2.61107848411726	1.66506419318636	2.06619896183358	3.02512527461264	1.8537218338029	1.35344565302819	2.35391834579359	1.20140701709577
DDX59	0.0481594158156658	1	28	8	0.542985049950571	2.96797392743203	0.620788913013393	0.209162522377856	1.50095188332549	3.61011431472481	3.3714398899959	3.21837892828741	3.0963287101504	3.16161503086897	2.28414553023988	3.31211525662196	3.3434550745926	3.98229486850369	3.24562283799549	2.5737303717556	2.44277984371822
CAMSAP2	1	1	28	26	0.277028273216419	6.39564593134701	0.183366852829522	0.0286705760134071	6.22544445964784	6.74388121786431	6.56752498813321	5.62109556697643	6.1305518308673	6.83264251220366	6.37585147538236	6.52348347723724	6.25688495474755	6.61438659453437	6.51286433815225	5.88164401406405	6.69193385189589
TMEM9	0.388468903781404	1	28	18	0.425548242010364	5.84820675573372	0.266393858046799	0.0455513748356485	5.54596799807428	5.3389725718863	5.36337733265547	6.42587118723296	6.11679361805145	5.71356219751319	5.9429839053643	5.83588146828116	5.65380794231566	5.67304556315174	6.11980305077359	6.07409348510381	6.16324929404168
PHLDA3	1	1	28	18	0.354445542453473	8.26760012939314	0.0793098368968679	0.00959284866897516	7.97904531367652	7.70427684423517	7.55300650022738	8.26728760021234	7.9730621881035	8.74985670790471	8.11558308342384	9.68145421188206	7.7219818963118	8.51814640750483	8.0220408297725	8.2805226784992	8.8948893213788
CSRP1	1	1	24	6	0.417890738893336	6.94429909846235	0.0782943137208269	0.0112746171515226	7.44422062498028	7.32816338687111	7.44603883035789	7.58930022638128	7.06499231689268	6.67458071819362	7.26545849259209	6.67599715062436	7.18994318823293	5.8070571290211	6.71671082367708	6.54619877726202	6.52722661492416
RPS10P7	1	1	28	20	1.5483558953507	1.93787760213826	0.67689273964766	0.349295919876866	0.367711745238265	1.66286817262761	2.42725882378807	-0.143520440799451	2.97955567410479	3.00037383756551	3.14342663197679	1.0950798669275	1.5435431020306	1.43899100890314	2.37714366119344	1.77795105599192	3.09998996812672
NAV1	1	1	28	6	0.132692912531448	7.39051981806693	0.0657339796235256	0.00889436484059372	7.73236303758534	7.66730987422861	7.42949499532492	7.6281134909192	7.54249282233949	7.45131524022821	7.24405297750525	7.23917077664708	7.31174513083189	7.10075316173369	7.20052865365651	7.07340865201428	7.41502435592478
IPO9	0.269101639101639	1	24	8	0.213161691962345	5.73976792060811	0.20408433294883	0.0355561994442465	5.91156921256284	5.65173134956684	6.09810187969772	5.66655096450556	5.3739309867366	5.75206595643332	5.43936551136257	5.91649633644217	5.99119744432528	5.96137924950769	5.58774647763056	5.56010705343622	5.60469837922366
SHISA4	1	1	28	20	0.335322768546452	6.51361922286819	0.0921906647690061	0.0141535238113614	6.12556487632453	6.17255613312919	6.30270730484934	6.16587181639376	6.50264060963147	6.70106343907776	6.71616702764009	6.94940847832244	6.42828179768175	6.64725046397226	6.56909824360381	6.67651010064307	6.66244966670697
LMOD1	1	1	28	20	0.423031247050328	6.94837415093701	0.055167188545282	0.0079395823176624	6.08523003699677	7.10148020422925	6.7847005878737	6.24790951484648	6.89404727214182	7.36699670462349	6.91211379745441	7.62531192459816	7.21357816643234	7.06227966875011	7.22619186947305	6.5133568891268	7.33006350508993
TIMM17A	1	1	28	6	0.318986496743671	5.93162486030664	0.207152326806821	0.0349233695126351	6.54981793831026	6.28837988802911	6.28442442923905	6.06763492011263	5.8352871287253	5.70049581525551	5.90256891688342	5.58770723344749	5.69916081888722	6.320448582742	5.88220570321499	5.96172977923392	5.16041939310079
RNPEP	1	1	28	12	0.314256522958534	5.78212791296072	0.335280308901712	0.0579856263902735	6.21800217259878	5.3655907637046	6.01183016997707	6.39919073660508	6.24880555607632	5.63332754833592	5.88884168458189	4.84833015505714	5.72131357914978	5.62105331743561	5.94537294960127	6.03760271996291	5.5304786357441
ARL8A	0.759272267084767	1	28	20	0.18928415730433	7.61462976067881	0.309131716109383	0.040597077707666	7.88584072672102	6.89314129028263	7.33938343368332	7.88684983932229	8.1540335054238	7.50114581333097	7.64200981572658	7.36300070058448	7.61954994415189	7.31225396300253	7.3997357636776	7.50619045689237	8.29431116359976
UBE2T	0.182113153050653	1	28	10	1.41282219101319	1.89240718108773	1.14548891501845	0.605307846253278	2.12772676749597	2.33649565961216	4.11334752042834	3.44397760333051	2.38614186289278	0.888727897471734	-0.143520440799451	0.787378269324489	2.61606506134521	2.02354459596383	1.35344565302819	2.23002713374832	1.58342468531679
PPP1R12B	1	1	28	22	0.3530230510261	4.28714912558405	0.00607442900756346	0.00141689239856706	3.63867939070635	3.81714536748694	4.15419505616955	3.13459447207165	4.31156042203512	4.27477592506823	4.45058659125292	4.92827124658686	5.31814312267407	4.17491364409625	4.85567913671741	4.27911694581737	4.40075018333607
KDM5B	1	1	28	20	0.261715926252609	6.25945382606942	0.131601535241201	0.0210244438089958	5.9569831525007	6.18755292259317	5.8840966242287	6.10112932297924	6.54435152444664	6.56350316299438	6.16424081057024	6.28622178092878	6.42828179768175	6.10077739028485	6.36476203942682	6.28336179276341	6.42558520237195
PCAT6	1	1	28	2	0.492540700794494	3.32369231778144	0.573578293411232	0.172572620619136	3.49828085516364	3.0776639935856	3.3714398899959	2.84937488519289	1.53615245258237	2.91244973907408	3.96662558969554	3.76818841004344	3.97981857518295	2.94069746995196	3.47699666970161	3.84469394465922	3.85798447878255
RABIF	0.388468903781404	1	28	20	0.251160798945137	3.87744168351406	0.252467998069292	0.0651120039129729	3.72521997620769	3.77804793405658	4.02801004571955	3.44397760333051	4.23720746267942	4.23907575267072	3.91337981904933	3.48067293808365	3.86511374741395	3.43807079012683	3.88406509440307	3.96616372332801	4.25032577652155
KLHL12	0.548683931808932	1	28	16	0.0266280280644418	4.46175694644445	0.446514655278088	0.100075970214808	4.73877472798031	4.06465307975848	4.81980797781723	4.79113644160233	4.94620210313555	4.34363054845739	4.89706752309059	3.12122625950301	4.24742627495321	4.27923745840307	4.83914253820062	4.63715066361185	4.37674356538189
ADIPOR1	1	1	20	8	0.251136482965571	4.39734924283772	0.109523332201903	0.0249066713043754	4.27688211635614	4.30364904445174	4.65880966466833	4.58562808384497	3.352590036877	4.30961397059237	5.12494272004786	3.97054153994714	5.18100620776981	4.55338277792572	4.37185293147781	4.70852452105175	3.82287820798061
CYB5R1	0.0772071042383542	1	28	16	0.177956576446749	5.9102224673215	0.178368194242847	0.0301796074900853	5.55780784874474	5.58533910756479	5.8840966242287	5.88739993794518	6.30448563044889	5.80185613012393	6.03310273480524	5.7504940071417	5.78580122646658	6.01272426333852	6.08516176995273	6.00016497244662	6.18414847914291
TMEM183A	1	1	28	2	0.328004909960944	5.36307797478301	0.332905787990878	0.0620736430751499	5.18289329334671	5.3655907637046	5.54329080808214	4.52110180357146	4.86622989871371	5.06825937695037	5.23753790106756	5.80445041624967	5.54623005777551	5.88628064622501	5.84955371720128	5.67146991788374	5.10304656454419
BTG2	0.388468903781404	1	20	4	0.79565398364867	2.6113950176518	0.626256027613432	0.23981665867486	3.03918338561148	2.87024433918086	3.78956814526867	2.62213809074332	2.18985958413007	2.91244973907408	3.85809334124853	2.7332897097455	1.32948977595216	2.02354459596383	2.77504655191225	2.5737303717556	2.24480113722503
FMOD	1	1	20	14	0.255380951550617	5.08317471641818	0.109641186560719	0.0215694310499672	4.71782062884802	4.68806405562621	4.68692154767343	4.87097548847886	5.09396238413589	4.82508016106494	5.00281047483835	4.76369826005585	5.46977951408936	5.26227900775094	5.74691485197875	5.24508313672956	5.5304786357441
PRELP	1	1	24	18	0.223488556421694	4.11748863096262	0.0434230474742589	0.010546003004775	4.27688211635614	3.69652323727143	3.93730561101754	3.8638111621369	3.89428974100202	3.77394211781202	3.39721168527061	4.18098258118404	3.82475854521253	4.5253711788809	4.48246943829938	4.66133641780904	5.01246837026149
ATP2B4	0.548683931808932	1	24	14	0.0502930910927267	7.47014298262364	0.0863002665601884	0.011552692734387	7.28238631925813	7.59603795358376	7.50249243755594	7.44458892020462	7.51128261551642	7.62041080446154	7.36301037857729	7.42631682681412	7.49970494304755	7.65371783410199	7.49517905361469	7.36606458022686	7.2759278839499
ZC3H11A	1	1	28	20	0.14101118382869	5.42505509478439	0.0331129512727142	0.00610370783230363	5.39574902001	5.24173995680815	5.46428107492642	5.19433218919968	5.39688186921462	5.66057125214512	5.54816551104152	5.47244169237544	5.19690344123349	5.6857560431474	5.5270961174641	5.43942350918239	5.2817289680207
ZBED6	1	1	28	4	0.465496055100521	4.6424678953275	0.108452617986299	0.0233609839489581	4.71782062884802	4.99130172565475	5.13755905303303	3.91493247051481	4.83295703997122	4.37686350769115	4.16189450548124	5.34716093321335	3.55559076534119	5.19274235348801	4.90418118402509	4.56206113568602	4.68115031415395
SNRPE	0.120192382848633	1	28	8	0.209125041408999	5.48608358824223	0.239154351773057	0.0435929106668393	5.86467911474857	5.61891711288339	6.03388655125352	5.66655096450556	5.44171651565835	5.14742480842373	5.40119578632599	5.14452266853791	5.81699534312709	5.43784064369118	5.56781165592422	5.26099794860974	5.13201815903068
SOX13	1	1	28	12	0.330847623684086	3.03180752441541	0.260182624295906	0.0858176590039548	3.54661449727996	3.25897662995373	3.30043161553329	3.29756352083255	3.72324685104539	2.81881739813575	2.71594455860083	2.64140456967619	2.51823264502502	2.85326169996853	3.38884827033729	2.67223259349027	2.91233941198123
ETNK2	1	1	28	0	0.709971563089319	2.12532361551503	0.448150471780337	0.210862227525636	2.36184633617361	1.66286817262761	0.48784801583033	2.19573339055383	1.16042707151778	1.4842816222483	2.94546130409644	2.43796284722243	3.16099432224756	2.02354459596383	2.96991977622347	2.5737303717556	1.88517192638136
PPP1R15B	1	1	20	10	0.228355962507034	4.27612989334296	0.0924139633154216	0.0216115893624492	3.80686185827903	4.53231180082361	4.4775611903291	4.34590424696722	4.35908206783858	4.56162908245288	3.91337981904933	4.42095412077653	4.59805839214844	3.80723531225535	4.52444567416491	4.11368635954418	4.08237170717163
MDM4	1	1	20	0	0.189607923073381	4.94254029952762	0.123537546087165	0.0249947473567331	5.15198322153629	5.00829434584979	5.21682467001604	4.58562808384497	5.3739309867366	5.04777013215314	5.23753790106756	4.76369826005585	4.86008580711405	5.02282871805164	5.11117567800334	4.2152025807954	4.71983228167796
NFASC	1	1	28	24	0.109992690047571	6.10292943452166	0.0675896204841531	0.0110749470740768	5.86467911474857	5.78588607416469	6.06635146942841	5.80848984549268	5.75762197115862	5.95274111385586	6.18685438659709	6.23997917179148	6.30168063436169	6.10077739028485	6.36476203942682	6.20325912517573	6.6374106918109
RBBP5	1	1	28	20	0.300394973757248	5.2063490573996	0.212670780964717	0.0408483523905213	4.89627698718563	4.70900270895445	4.7144961052064	5.06451361083327	5.10793899854276	5.22247121651826	5.58268218052727	5.79381936414488	4.52437566185021	5.26227900775094	5.6554259199967	5.62303328417355	5.39362463742563
DSTYK	1	1	28	14	0.0980125627607685	6.54713585875489	0.032949965286001	0.00503272973050345	6.43253708276081	6.55442282115503	6.46573096068265	6.51140246229317	6.55459351206714	7.0897627167026	6.2526431079706	6.97786432777005	6.39421457746499	6.22788522147315	6.57410337453132	6.27554872550153	6.78151330611318
TMCC2	1	1	20	14	0.26123367883325	2.21712513403161	0.0729645258635503	0.0329095208671745	2.46604630699185	1.97091610974166	2.13245066680616	2.35229411764066	2.47509971387562	1.4842816222483	3.14342663197679	1.0950798669275	2.70768246432334	1.8537218338029	2.62877763600589	1.77795105599192	2.61683963325814
NUAK2	1	1	28	4	0.572403146941147	2.55338175345339	0.334597114177131	0.131040771214331	2.89729110670082	2.53716152850742	2.67192584087311	0.516457393539153	3.20435369013261	1.7096858811296	2.10576616698022	3.12122625950301	3.02512527461264	2.85326169996853	2.54967790561064	3.45964527642391	2.61683963325814
ELK4	1	1	28	4	0.314969892798497	4.08999774691976	0.117919926197895	0.0288312936814457	4.63082136029014	4.40977299839276	4.34269908308879	3.9643041372891	4.18542083312413	4.00405859607328	3.54456776981696	3.31211525662196	4.57391321239001	4.10092275304767	4.2011905294182	3.75763238331172	4.1687914492018
NUCKS1	1	1	24	10	0.166139604653197	10.0709763457975	0.0635213140264256	0.00630736403754261	9.57591734915146	10.348816177263	10.1493116302271	10.0240176146516	10.091146723801	10.6058580772068	9.79170535299129	10.4764369566236	9.97643119017568	10.0701564181165	9.96448596148955	9.80821318362794	9.98518478841373
RAB7L1	1	1	28	18	0.287668725974712	6.01874922303485	0.134619995866425	0.0223667727093878	5.24279491756211	5.74592029017866	5.51220420221244	5.83527564920033	5.49586879322055	6.1673773296301	6.00792375261105	6.94461078702335	5.7646240203615	6.78356894373116	6.10604619128297	6.09199848755576	6.57548230209248
SLC41A1	0.0772071042383542	1	20	14	0.185743176297286	5.09087348006212	0.292154847818453	0.057387960820996	5.02126149797261	4.55561832640865	5.15778747029448	4.89663595350617	5.3269039665498	5.27630033243371	4.75296080027718	5.1938749198522	5.66528052186687	5.1566754007636	4.78836410223713	4.66133641780904	5.25563905708779
RAB7B	1	1	28	26	0.477150166869173	3.07200366524887	0.287237260704142	0.0935016009106462	1.84811254031946	2.87024433918086	2.42725882378807	1.58776421592318	2.78450098360699	3.37401867194696	3.54456776981696	3.48067293808365	3.60408562152947	3.85303157800641	3.71310593488149	3.08364717041405	3.50624523114176
SRGAP2	0.759272267084767	1	20	18	0.265921228800538	4.96181847071642	0.236991225142034	0.0477629777350189	4.58527182473329	4.80936652161273	4.50939502923513	5.3510370768277	5.21512950228032	5.18543592990537	5.10132942546762	4.62664438069509	4.54935704688001	5.52529897189929	5.24272738220304	4.50973835739109	5.17441305761169
IKBKE	1	1	28	0	0.323497335360906	3.44241231817161	0.00267382912244713	0.000776731220816482	3.63867939070635	4.09678408910251	3.06367030048645	3.13459447207165	4.04718652200692	2.91244973907408	3.04783688562624	3.93227799651243	2.70768246432334	3.17509775047576	3.51913013492201	3.61631880695083	3.85798447878255
RASSF5	1	1	20	14	0.486318308768727	3.70334761887549	0.263079456567902	0.0710382831001387	3.44827162528919	2.94274863099207	3.22574662616593	4.0582506598209	3.79411538008462	3.23594550726387	4.06756123725301	2.90117195913933	4.05151603845903	3.85303157800641	4.12138026004365	3.45964527642391	4.55846276397072
EIF2D	1	1	28	20	0.183729958174454	4.55261612741141	0.270932300795115	0.0595113431953609	4.51413200684076	4.40977299839276	4.81980797781723	4.64739148069047	4.55545372809556	4.84896105119002	5.36198868762088	3.18770212780808	4.71307093188991	4.27923745840307	4.00759681081034	5.36774129219846	4.30222957805086
DYRK3	0.269101639101639	1	20	6	0.521344592977817	1.74995583956917	0.556818079611916	0.318189789148624	1.50095188332549	1.66286817262761	2.78027594164479	1.31074761462518	0.307765955517266	1.4842816222483	2.71594455860083	2.06619896183358	2.04298334758568	1.66120819571977	2.18113689320516	3.08364717041405	0.680299926038661
MAPKAPK2	1	1	28	18	0.183872426188818	8.44619921395682	0.121371166732576	0.0143699152314591	8.26560646039324	8.29149498529097	8.1483415265467	8.6035416939028	8.64103620807756	8.27763286884045	8.39103912882632	8.64436372254781	8.18546372402377	8.45086342354634	8.49155485283061	8.7885509986971	8.59409256253827
YOD1	1	1	28	18	0.666785221600619	2.32813688095213	0.143284711590671	0.0615447969416955	1.6849494221339	1.97091610974166	1.95886952280503	3.44397760333051	2.0807015364524	2.36831211583906	3.74072727826631	2.20104805210502	2.51823264502502	2.02354459596383	2.28246644286496	1.94488388115783	2.0152663988473
PFKFB2	1	1	20	6	0.605033824808926	3.09556110741526	0.263950669598215	0.0852674718537892	2.82074355144453	3.51819842153553	3.14698327992459	2.35229411764066	2.29133623918534	3.16161503086897	3.6782580303205	3.85256485436407	2.17725634772014	3.94048088152757	3.5600679415163	2.23002713374832	3.85798447878255
CD55	1	1	24	12	0.108882765489602	5.15310684842114	0.0757007641244365	0.0146903152508142	4.91480862169733	5.1374775676374	5.52783123371972	4.89663595350617	5.20215820696731	5.20407241111201	5.28022550510032	4.71944466962376	5.4957157796729	5.08171831535338	5.26765717716224	5.12847461522282	5.05846820857508
CD46	1	1	24	12	0.203227727488256	5.02403369812285	0.183637459393262	0.036551796908105	4.75942883597552	4.48453785771381	5.25488197418797	4.87097548847886	4.78156313051884	5.00589745213789	4.97709243006469	4.69679819805104	5.78580122646658	4.91900054090143	5.63641072835156	5.05734946366874	4.89906328968683
CD34	1	1	28	0	0.677884269306221	0.956146186418284	0.241737091162271	0.241737091162271	1.50095188332549	2.10333900965509	0.925540474308466	-0.143520440799451	0.651014115519813	0.888727897471734	1.02736109382209	-0.143520440799449	0.773340271243775	1.1762018956445	1.52867062128742	-0.143520440799451	2.134593872487
PLXNA2	1	1	28	4	0.84661680641791	2.19014621560555	0.249212885410728	0.113788241001902	3.80686185827903	2.62791413095304	3.62495750346954	2.02009102484683	2.55888947227325	2.07626198800104	1.90217788480581	1.34855140065225	1.72990207293818	0.44021705493566	2.46598845419078	1.37185302979298	2.44277984371822
TRAF3IP3	0.0290926434676435	1	24	6	0.317222029269476	2.10405064369165	0.334136623702137	0.158806359867783	2.12772676749597	2.53716152850742	2.28737201771253	2.62213809074332	1.83396859656877	1.90458571812376	2.10576616698022	2.43796284722243	2.17725634772014	1.8537218338029	1.52867062128742	1.58914396551833	2.34718386630823
C1orf74	1	1	20	2	1.01970572192793	2.15513845988597	0.648073379753457	0.300710785787632	3.22885690038068	2.53716152850742	2.55477277137898	2.74022583789905	1.16042707151778	2.81881739813575	3.3174760839123	1.0950798669275	1.5435431020306	0.854641661439628	2.77504655191225	2.35391834579359	1.88517192638136
DIEXF	1	1	28	16	0.35468336702341	3.93990743070429	0.281713181379405	0.0715024873894172	3.8460131814956	4.189094403856	3.78956814526867	4.7066189131684	3.98795776499018	4.30961397059237	3.47277026907384	3.37051685975502	4.05151603845903	3.7599375162211	4.12138026004365	4.2152025807954	3.46129377566491
SERTAD4-AS1	1	1	28	18	0.758059514199997	3.51051757921105	0.125881979866655	0.035858524284885	2.56322463782187	2.22462232809331	2.97524968743516	3.44397760333051	3.15135204017712	3.91636573292871	4.16189450548124	2.97831349894874	4.47307648170289	3.7599375162211	3.94715273449789	4.3403194873775	3.67323089999944
SERTAD4	1	1	28	16	0.534748355941072	4.93229954460185	0.18618427708958	0.0377479663199592	4.60822634931777	4.3576866048804	4.60088719168869	4.79113644160233	5.36231716094392	5.45808733869106	4.25043636506689	5.39014138137851	4.95662025007255	4.91900054090143	5.37479877066166	5.11101935120208	4.98096623264269
HHAT	1	1	28	26	0.88186556318462	1.84176543888179	0.530481530312135	0.288028822299006	2.82074355144453	2.10333900965509	1.26089272494625	0.967588811644572	1.16042707151778	2.22966456719654	2.442876621971	1.56407418107486	3.02512527461264	1.8537218338029	2.77504655191225	-0.143520440799451	1.40502360267588
RCOR3	0.759272267084767	1	28	18	0.129863647761055	4.69869926113028	0.0076444717439243	0.00162693360844835	4.30525379776057	4.30364904445174	4.7144961052064	4.79113644160233	4.84968938866036	4.4411174064601	4.59284587000168	4.76369826005585	4.71307093188991	5.13829806670777	4.71775381956449	4.92376306081232	4.83001925651222
TRAF5	1	1	28	16	0.440236436210329	4.22449346293923	0.0351358912908742	0.00831718443858782	3.63867939070635	4.06465307975848	3.56563117361977	4.76351044387706	4.0759133263219	4.50263120639865	3.91337981904933	4.7853262080315	4.52437566185021	3.89741872339902	4.12138026004365	4.27911694581737	4.79421725068218
LINC00467	1	1	20	16	0.330392814670824	3.02431641833981	0.206143762581103	0.0681621014689545	3.28691745375472	2.87024433918086	2.78027594164479	3.75579058954717	2.0807015364524	3.77394211781202	3.23307447455715	2.81967145433662	2.51823264502502	3.71103638055647	3.24562283799549	2.35391834579359	2.61683963325814
LPGAT1	1	1	28	6	0.175151611251027	5.06556050775836	0.0140315350555726	0.00276998666467057	5.19810347928193	4.88491532682513	5.23597880915638	5.19433218919968	4.94620210313555	4.94071760520759	5.17104053979075	4.39305156631408	5.27386357858767	4.83019825341389	5.36327958896234	5.19625741617039	5.21559762580177
INTS7	1	1	28	0	0.225416958140095	3.45715423631599	0.042710449545158	0.0123542216012529	4.06092910519144	3.81714536748694	3.56563117361977	3.51196499675862	3.64871644097794	3.23594550726387	3.74072727826631	3.31211525662196	3.55559076534119	2.31290248854171	3.34266849114531	3.71204870304194	3.09998996812672
RPL21P28	1	1	24	12	0.423259500106285	2.16830051554812	0.267900386537521	0.123553162772642	1.84811254031946	1.97091610974166	3.22574662616593	2.02009102484683	1.83396859656877	3.00037383756551	1.66506419318636	1.34855140065225	2.30008958988816	2.4383775949412	2.54967790561064	1.37185302979298	2.34718386630823
PPP2R5A	0.182113153050653	1	24	16	0.153988859039705	5.0184479361712	0.242220714003641	0.0482660609583692	4.91480862169733	4.72964181009122	5.11704296943628	5.19433218919968	5.29059957859671	4.87245306986126	5.00281047483835	4.50156300290352	5.25879648389952	4.96143262093067	5.21735921375985	5.3380404963314	4.71983228167796
NENF	1	1	24	0	0.143070834440316	6.5782606597223	0.0422341313891102	0.00642025811590341	6.66376596403028	6.80350473807699	6.32076138309106	6.89554257130404	6.4866827769912	6.53434407670827	6.6444549043786	6.67599715062436	6.3090131968988	6.46754884288179	6.59395204205104	6.77400643741667	6.39004862332593
NSL1	0.759272267084767	1	20	8	0.298280283478906	4.65474894868152	0.19299316075022	0.0414615617035343	4.41346986577082	4.68806405562621	4.94147996231161	4.81824335663538	4.13170584883106	4.37686350769115	4.95090759155617	4.42095412077653	4.89947803752857	4.60782531625338	4.71775381956449	4.77653316112145	4.86495426956808
TATDN3	1	1	20	14	0.599450665441637	2.67638541163122	0.425935347816822	0.159145744094166	3.16836139261188	1.97091610974166	2.13245066680616	2.95084376245853	2.55888947227325	1.7096858811296	2.58586162931501	1.56407418107486	4.01611265365302	2.85326169996853	3.6763413016805	2.67223259349027	2.24480113722503
ANGEL2	1	1	28	24	0.381956557202149	4.29339238779852	0.117543052601973	0.0273776636246947	3.8460131814956	4.09678408910251	4.15419505616955	4.26939939779937	3.20435369013261	4.75096994055697	4.75296080027718	4.30595208576585	4.57391321239001	4.49680491488822	4.43923517959522	4.24751367663501	4.55846276397072
RPS6KC1	1	1	28	16	0.103672448933558	4.40859953793184	0.103004292668386	0.0233644021830813	4.27688211635614	4.48453785771381	4.65880966466833	4.22956977965755	4.59568603981275	4.82508016106494	4.20684458355384	4.42095412077653	4.27763946690274	4.37652348965812	4.12138026004365	4.63715066361185	4.2236564006998
SMYD2	1	1	20	10	0.390526044293469	4.37709601174079	0.172205071701612	0.0393423108014313	4.58527182473329	3.99816111921524	5.13755905303303	4.67730911098856	3.98795776499018	3.87043588670466	4.65903904719248	3.48067293808365	4.81958772149518	4.10092275304767	4.32511696544739	4.63715066361185	4.53696076823622
PTPN14	1	1	20	18	0.196833391867481	7.78997237392223	0.0552307331045239	0.00708997804528997	7.85977512932126	7.80981300775242	7.49057981713978	7.58141067701437	8.00888523396492	7.91154775768915	7.54906354623131	8.16849527932115	7.41048919408087	7.73240030721484	7.93912004026427	7.70543378406099	8.07501172038132
CENPF	1	1	28	14	0.888959914863232	5.69064415043356	0.708465345031793	0.124496511520197	4.41346986577082	5.81515022307524	6.81048424495634	7.12995313407293	7.0433364815216	6.59914229918004	5.71303952150902	5.58770723344749	5.08175851868557	5.48223243815085	4.99655160471184	4.79850846630038	4.94876084185183
KCNK2	1	1	28	26	0.123697696990781	8.07555509983744	0.0399196961954447	0.00494327581224086	8.099365706202	8.35597216215178	8.12284350472465	7.92787196548428	8.08858010022832	8.30810212544621	7.95359159548022	8.17055126075657	7.91454036713482	8.18596818923328	8.07066082160848	8.26482296730639	7.55531193561796
KCTD3	1	1	20	16	0.207689322904332	5.77671181104342	0.181968801509436	0.0315004119058811	5.62687623624482	5.45506729800698	5.77046112220492	5.45831821360825	5.3739309867366	6.17684302843631	5.47655134603618	5.20995749973989	6.05364134914277	6.19269688856875	6.29977636623903	5.82923454667782	5.93569840830024
GPATCH2	0.548683931808932	1	28	4	0.106321328510695	4.60160729435188	0.31635093595887	0.0687479212637651	4.0938301177005	5.22729876994673	4.54054157562683	4.30815888608283	4.23720746267942	4.47220213567213	4.69103051487071	5.11065756762391	4.69079025732743	4.83019825341389	4.96641384265953	4.04180983454403	4.68115031415395
RRP15	1	1	20	2	0.221456967304586	4.75325759439378	0.0282027328612349	0.0059333482987538	5.10433975750093	5.22729876994673	5.00984383603466	4.89663595350617	4.78156313051884	5.18543592990537	4.48748797482948	4.44832724699519	4.39253642127471	4.6602878651282	4.43923517959522	4.24751367663501	4.94876084185183
TGFB2	1	1	28	20	0.350030182325757	3.27965718469343	0.385491240247318	0.117540102071172	3.28691745375472	2.22462232809331	3.78956814526867	3.37262714729297	4.21154650045675	3.61590270316002	3.80060347563317	2.32436316940032	3.16099432224756	3.10111654728425	3.194536908011	2.85110106774689	3.46129377566491
LYPLAL1	1	1	28	18	0.359980224440807	2.99842064108221	0.162378772139959	0.0541547673182212	1.99468321523746	3.0776639935856	2.97524968743516	3.51196499675862	2.0807015364524	3.55912651544274	3.3174760839123	2.90117195913933	3.60408562152947	3.10111654728425	3.34266849114531	2.93285272891917	2.61683963325814
EPRS	1	1	28	4	0.259748771147058	7.80062835222704	0.0730618023876429	0.0093661432244473	7.82345472082493	8.41927961215127	8.2856563140757	7.72081020740478	7.96540580152209	8.00484965477305	7.50924399512405	7.64909937327626	7.76260463523193	7.68886789172919	7.84287041148598	7.2710290830635	7.48125465879266
BPNT1	1	1	20	18	0.266332492553775	3.29956095988846	0.107282205271904	0.0325140849270839	3.54661449727996	2.33649565961216	4.44500904100904	3.04564259770179	2.71314668268234	3.55912651544274	3.39721168527061	2.81967145433662	3.28516172494409	3.89741872339902	3.43359559668083	3.66497762792154	2.6965795696333
IARS2	1	1	28	10	0.172637473125666	5.73426858600512	0.205327687592732	0.0358071277117798	5.74550464377034	5.89040451058229	6.00067422494751	5.5420014174991	6.04596284752159	5.57724640034995	5.75903887901018	5.22586277227657	5.78580122646658	6.10077739028485	5.81614558418188	5.89190125196356	5.36949815680484
RAB3GAP2	1	1	28	2	0.215093979624628	5.59583216206424	0.118982323303807	0.021262668332053	5.47281279894991	5.69435397823143	5.68940574793537	5.38769103991345	5.44171651565835	5.25857952067299	5.9562078317725	5.4455265606459	5.68795555963485	5.8070571290211	5.61714155903809	5.58560783976325	5.67528596789203
C1orf115	0.653978099446849	1	28	24	0.00510632716376419	0.659835402708346	0.49025610168906	0.49025610168906	0.367711745238265	0.358582086321589	0.48784801583033	-0.143520440799451	1.16042707151778	0.463020845641358	0.557581560161646	1.34855140065225	0.773340271243775	-0.143520440799451	-0.143520440799451	1.11593053292944	1.88517192638136
MARC2	1	1	28	2	0.305025280137993	2.05749922359845	0.353651287664955	0.171884044284808	1.84811254031946	2.22462232809331	2.13245066680616	0.967588811644572	2.18985958413007	1.7096858811296	2.442876621971	1.75154547621004	3.16099432224756	1.8537218338029	1.95424999864083	1.58914396551833	2.84394306144001
HLX	1	1	28	18	0.320664369155902	5.38597724011526	0.0320959872384637	0.00595917617315754	4.8196741504835	5.12194824577673	4.74155349329536	5.55817095391324	5.3739309867366	5.27630033243371	5.28022550510032	5.82548035106654	5.45663440702142	5.8070571290211	5.60740959473245	5.77484917044526	5.38161183052873
DUSP10	1	1	28	24	0.564993660893105	2.21782861119284	0.0113261949779093	0.00510688468926264	1.84811254031946	1.02565304320376	2.28737201771253	1.58776421592318	1.53615245258237	2.36831211583906	2.94546130409644	0.787378269324489	3.65100324174181	2.553807615867	2.46598845419078	2.85110106774689	2.91233941198123
TAF1A	1	1	28	26	0.909901553597563	1.56693756030388	0.392623346566752	0.250567320940733	1.29000947026807	2.22462232809331	0.48784801583033	0.967588811644572	-0.143520440799451	1.21702005258073	2.28414553023988	2.64140456967619	1.32948977595216	2.85326169996853	1.95424999864083	2.23002713374832	0.680299926038661
MIA3	1	1	20	14	0.17549292579407	6.02570982777259	0.102632196574662	0.0170323828242821	5.71410667506929	5.77599794241791	5.77046112220492	6.03334437238929	5.67553676082915	6.27706193251122	5.92963764456612	6.02955428973766	6.31630867973631	6.32857622984602	6.16030364362291	5.93221612925807	6.22505995645695
AIDA	0.548683931808932	1	20	18	0.339063409441174	2.19044671075794	0.328918748251834	0.150160579865475	3.49828085516364	1.82509846765002	1.95886952280503	2.02009102484683	2.0807015364524	2.49479565949875	2.10576616698022	1.56407418107486	3.02512527461264	2.4383775949412	1.825851689802	1.58914396551833	1.88517192638136
BROX	1	1	24	6	0.242042358037973	5.09185360619103	0.0801799959581981	0.0157467205774946	5.64918327071553	5.1374775676374	5.74394545727706	5.13088259698446	5.39688186921462	4.47220213567213	5.54816551104152	4.6504100495914	4.87991636684801	4.49680491488822	5.38622670566653	4.96320927524602	4.73879115970044
DISP1	0.548683931808932	1	28	18	0.374704350941019	2.48299566648453	0.204072193749252	0.0821878976688595	2.12772676749597	1.82509846765002	2.28737201771253	2.74022583789905	-0.143520440799451	2.91244973907408	2.58586162931501	2.81967145433662	2.30008958988816	2.85326169996853	3.14157540440518	3.45964527642391	3.41489655607691
CAPN2	1	1	28	4	0.200471741293905	7.13767592157722	0.132586598007165	0.0185755979206559	7.13210727196324	7.2119535455025	7.34821210660543	6.85684895550412	6.83645076337765	6.98049955292844	7.26013681487286	6.8086473225664	7.32265396824917	7.37638339064451	7.21981873604535	7.39880061123996	7.0667772346229
TP53BP2	1	1	24	22	0.153464602187073	4.25412626809694	0.047526054934078	0.0111717546539441	4.12599751380553	3.99816111921524	4.54054157562683	4.14645173156189	4.13170584883106	4.23907575267072	5.02807807774325	3.85256485436407	4.15279404948015	4.27923745840307	4.48246943829938	4.50973835739109	3.85798447878255
FBXO28	0.0290926434676435	1	28	8	0.562748205192393	3.02376805403294	0.661473496237672	0.218758014641842	3.39646644704352	3.46994688758476	3.84051357412256	3.13459447207165	2.6380788006313	2.81881739813575	1.66506419318636	2.97831349894874	4.18503276843843	3.17509775047576	3.24562283799549	3.01021923453843	2.34718386630823
DEGS1	1	1	28	2	0.245121208417617	5.59585575558474	0.143727951675031	0.025684713465244	5.71410667506929	5.52757842966674	5.8719035311203	5.55817095391324	5.12178150774601	5.42669364608478	5.83258809183922	5.47244169237544	5.81699534312709	5.5671170844842	5.73802266491175	5.54718561389339	5.51955711032775
NVL	1	1	28	26	0.761108329371506	2.2617260418924	0.354647333429801	0.156803842225324	1.99468321523746	3.31468121812232	1.76151003423154	0.967588811644572	2.0807015364524	3.08324588042633	2.10576616698022	2.81967145433662	2.51823264502502	2.66068236441675	2.77504655191225	1.11593053292944	1.88517192638136
CNIH4	1	1	28	12	0.339874435704123	6.47930334776282	0.144761887537113	0.0223421994259764	6.24021483927792	5.91764272549799	6.69757159258422	6.65363635838717	6.87374003741961	6.2593505307584	6.84970918969893	6.23212588643628	6.69775236593057	6.41508281479977	6.45976802312173	6.77400643741667	6.29076867351707
WDR26	1	1	24	12	0.231167531323149	5.47194545150409	0.137938957878545	0.0252083941810183	5.22805106460525	4.80936652161273	5.70323518595909	5.40567461540281	5.2279852109295	5.34508394599943	5.49479090426098	4.92827124658686	6.0272099181547	5.74768107765763	5.5270961174641	5.82923454667782	5.72367155636376
DNAH14	1	1	28	22	0.415544020632075	2.13117530992286	0.052538765736481	0.0246524842380905	2.46604630699185	1.66286817262761	2.42725882378807	1.82006159905392	2.47509971387562	1.21702005258073	2.442876621971	2.20104805210502	2.7938275511377	2.4383775949412	0.92239042066678	2.09448875733782	2.6965795696333
LBR	1	1	20	0	0.13009305478096	4.91779944799715	0.0311742822491582	0.00633907148488016	5.07168027261679	4.97410657191894	4.98741390598196	5.21487673451609	5.21512950228032	4.91831975102406	5.14817574008574	4.52746190087762	4.54935704688001	4.85291650325899	4.68110895386983	4.84147968097325	4.964953400804
ENAH	0.759272267084767	1	28	4	0.395321021199624	8.64446838922186	0.141240913436965	0.016338877890174	9.15756504835686	9.38926910792023	8.87534376407826	8.34390159440391	8.57087051868783	8.72587554620027	8.54994022144465	8.57930554465885	8.58334214771908	8.44339802260727	8.62415092465439	8.13482795143444	8.43172772768896
SRP9	1	1	28	2	0.597158302581913	4.5932075181333	0.132132413813567	0.0287669157755071	4.75942883597552	4.60113136884312	5.61819728772557	3.75579058954717	3.75911622515082	4.80079730823258	5.30110481127313	3.05153876586629	5.48280593023232	4.10092275304767	5.12488394321055	4.42751439881369	4.89906328968683
EPHX1	1	1	28	0	0.400918229380445	3.32326771828632	0.433935839489713	0.130575047295159	3.10521772108157	3.65396560241722	2.55477277137898	3.63902270402339	1.53615245258237	3.08324588042633	3.47277026907384	3.72407446159155	3.86511374741395	4.0624538432574	3.74895691843378	3.22016104340262	3.26601835205635
TMEM63A	1	1	20	12	0.25227256517525	5.24839692185915	0.121647864483606	0.0231780991976716	5.18289329334671	5.16804355474211	5.23597880915638	4.9949435692699	5.70342066549944	4.82508016106494	5.07732320035457	5.5248108378276	5.38904993331648	5.5671170844842	5.09733590844684	5.32295761207857	4.98096623264269
PYCR2	1	1	28	2	0.25010277117897	6.56002209048324	0.128997408088921	0.0196641728197929	7.11618119096298	6.20239542315105	7.28983567894697	6.76927334596837	6.42102549015566	6.59208455607936	6.94565105466206	5.27255279506964	6.91514650781666	6.31227488773223	6.76127727015921	6.10968399588337	6.6016096034204
SDE2	0.388468903781404	1	20	4	0.134549210784093	3.24651330452765	0.318574271081631	0.0981281273781755	2.89729110670082	3.96372947281485	3.88972117623473	2.4935159347048	3.75911622515082	3.00037383756551	3.91337981904933	2.81967145433662	3.28516172494409	2.94069746995196	3.5600679415163	3.66497762792154	2.53243316651942
ACBD3	1	1	28	26	0.161829607731516	8.02527295975888	0.0943170302000172	0.0117525012137221	8.12744428689662	8.30702835749284	7.82693232899079	7.79432158273273	8.14558899286271	8.09747509778724	7.84403601344728	8.26401934215276	7.87309142821579	8.05248629075535	7.99430449876	7.83068549118813	8.08615805766
PARP1	1	1	20	0	0.0615459466204847	5.8773835675242	0.0929250292463423	0.0158106116741818	5.50985403685515	6.37608729386478	5.85960650776566	5.82194491129617	5.90898402371595	5.88505663647934	5.84685845810493	5.93596536281575	5.42997932804652	6.46016950522872	5.87411172630002	5.98107536723399	5.56275573473076
ITPKB	1	1	28	20	0.368809230524045	2.49720402232385	0.103446058930523	0.041424752645664	2.2495304454255	1.82509846765002	3.22574662616593	1.31074761462518	2.55888947227325	2.22966456719654	3.14342663197679	2.54326678440314	1.89491887329102	3.10111654728425	2.07214905675533	3.80181979665925	2.44277984371822
PSEN2	0.269101639101639	1	28	22	0.532558201122986	3.95363563431747	0.335591343348952	0.0848817074684442	3.59338120405531	3.61011431472481	3.56563117361977	3.21837892828741	4.35908206783858	4.64583487224642	4.20684458355384	4.11418907442094	3.60408562152947	4.10092275304767	4.03689498090035	3.71204870304194	4.32749761616564
ADCK3	1	1	28	16	0.461997883177294	4.50898999176866	0.113644836063532	0.0252040559573198	4.33307827267522	4.09678408910251	3.06367030048645	4.76351044387706	4.71005971348682	4.91831975102406	4.16189450548124	4.80663470692323	4.30723288570179	5.19274235348801	4.93563304887281	4.27911694581737	5.07348123111621
CDC42BPA	0.759272267084767	1	28	10	0.230923100025259	6.51072703404821	0.182463192153535	0.028025010294447	6.42609219553894	6.81803340200362	6.84831578930678	6.76231132377139	6.1441800773921	6.62703298826309	6.33593982703215	6.23997917179148	6.62323781830298	6.51104936531165	6.66604328785292	6.46608483743054	6.35361455078255
JMJD4	0.269101639101639	1	24	2	0.188962698207496	3.97696512496668	0.163867483514855	0.0412041540133517	4.56194616072498	4.53231180082361	4.02801004571955	3.9643041372891	4.10407927482196	4.04598391242023	3.54456776981696	4.36459869949933	1.89491887329102	3.80723531225535	4.30116868856661	4.11368635954418	4.57964899337201
SNAP47	1	1	28	0	0.483098470732319	3.39633401773599	0.319056175861052	0.0939413421044305	3.80686185827903	3.51819842153553	3.06367030048645	2.02009102484683	3.8282855420412	2.71868385062296	3.39721168527061	3.25124939765512	3.82475854521253	3.85303157800641	3.38884827033729	3.45964527642391	3.82287820798061
ARF1	1	1	28	12	0.249544478366701	8.5685371024678	0.141246602107015	0.0164843310378308	8.88660201145904	8.41927961215127	8.83194284058266	8.94837713749143	8.80872693546821	8.2754316701518	8.6076473309684	8.06840198531459	8.71475070894966	8.21475638704376	8.49023157492643	8.7110174975368	8.54107543123285
C1orf35	1	1	24	18	0.226081704330203	5.4971441787585	0.110903795216195	0.0201748019716744	5.27183814863327	5.91764272549799	5.43142444334493	5.73926527529363	5.33880521225164	5.57724640034995	5.42040687834681	5.1938749198522	5.30353376004391	5.88628064622501	5.69272054813685	5.80772578548771	4.88210958039657
MRPL55	1	1	28	6	0.221911303042271	5.41053027287543	0.0540954258993565	0.00999817451730243	5.76606331003701	5.61891711288339	5.39780204520833	5.3510370768277	5.27829222145448	5.22247121651826	5.19354860914916	5.98351859299582	5.09878121543329	5.53937345605464	5.04060969721311	5.58560783976325	5.29459910021763
GUK1	1	1	28	6	0.321530969553173	7.92955822535014	0.0791262002989075	0.00997863916881871	8.28175918460379	8.37901883969406	8.01331812775979	8.29649669735842	7.80521721154058	7.78108961235585	7.90327140136579	7.97267423560815	7.71923260750158	7.87795511909426	7.72855800265515	7.84395413718085	7.53104613177977
GJC2	0.0772071042383542	1	28	16	0.588574354979949	1.91853447360987	0.527656678330497	0.275031116505126	1.50095188332549	1.66286817262761	1.76151003423154	2.19573339055383	2.55888947227325	2.36831211583906	1.02736109382209	1.0950798669275	1.5435431020306	2.76018297573215	1.68489971407991	2.7644371198687	2.134593872487
IBA57	1	1	24	0	0.493055097596201	3.30779811914522	0.29423248225878	0.088951160760323	3.59338120405531	4.06465307975848	2.88105403911691	3.69858768459097	2.55888947227325	4.23907575267072	3.23307447455715	3.89297190360065	2.87511736273973	2.94069746995196	3.194536908011	2.5737303717556	3.54983830806487
TRIM11	1	1	20	18	0.165538410018838	7.13168926223374	0.0266720541035215	0.00373993497512081	7.22041967672703	7.03255543540723	6.83581517905934	7.1830532685326	7.45498541665463	7.17725105631476	6.70837278982174	7.75702398414698	6.91994346740798	7.10075316173369	7.00313344936405	6.77400643741667	7.55798311350363
RNF187	1	1	28	20	0.259041817586898	8.43998297442394	0.0793124075682079	0.00939722364471017	8.15303682273585	8.25814256835081	8.07045434119337	8.35782455366291	8.55437837789407	8.49753658944377	8.65504778986026	8.92450478523839	8.33841225014094	8.44339802260727	8.54351467892145	8.53404251103268	8.34003489914985
RAB4A	1	1	28	14	0.28433119826029	4.70607077579143	0.00411878186106286	0.000875206102349831	3.99278679768399	4.33092081361857	4.94147996231161	4.188609258278	4.74625436171746	4.82508016106494	4.84114004012302	4.94758307287537	5.02945106532558	4.85291650325899	5.11117567800334	4.90362798745536	4.47046240205884
CCSAP	1	1	24	14	0.138678965140295	3.96480410061931	0.0684237302527287	0.0172577833648933	4.15746329709211	3.77804793405658	3.98337055173985	4.0582506598209	3.89428974100202	3.96087835299459	3.96662558969554	3.42664600594127	4.39253642127471	3.60796169811748	4.41712227721211	3.75763238331172	4.08237170717163
NUP133	0.388468903781404	1	24	0	0.206429362077393	4.95367290058771	0.194395873285536	0.039242775448995	5.30030822300845	5.22729876994673	4.84497714820125	4.94662695478747	4.71005971348682	5.32819303714912	5.14817574008574	4.74174113890795	4.64516926031539	4.63429504782497	5.17845044863814	4.79850846630038	5.08833963227343
ABCB10	1	1	28	4	1.25551122069191	1.8849550330864	0.219491194993349	0.116443730031032	3.44827162528919	3.42002555286111	2.67192584087311	1.31074761462518	2.29133623918534	0.888727897471734	1.38116433731381	-0.143520440799449	1.5435431020306	2.553807615867	1.825851689802	1.77795105599192	1.58342468531679
TAF5L	1	1	20	18	0.382963960530509	3.12233327846817	0.243751384169352	0.078067061530644	3.44827162528919	2.79390255314031	3.3714398899959	3.29756352083255	2.97955567410479	3.72316187765299	3.47277026907384	2.43796284722243	2.30008958988816	3.60796169811748	2.96991977622347	3.15351819447919	2.91233941198123
URB2	1	1	24	6	0.314877848984428	2.0367496982335	0.0649109080937841	0.031869850355241	2.56322463782187	2.79390255314031	1.95886952280503	2.19573339055383	3.15135204017712	1.90458571812376	2.10576616698022	1.91743355745889	3.22441343989173	1.1762018956445	1.68489971407991	1.94488388115783	-0.143520440799451
GALNT2	0.759272267084767	1	28	8	0.236526477724975	5.97914133454421	0.163773878666987	0.0273908692742871	6.29075186178125	6.20975980084365	6.54466346217748	6.11212351926205	5.84366405944751	5.80185613012393	5.90256891688342	5.86664232767169	6.08814644784058	5.79537580688459	5.90621869060576	6.02833396710953	5.48628752449783
COG2	1	1	20	10	0.359205664868311	3.27886202903758	0.0378652597046972	0.0115482930874684	4.06092910519144	2.79390255314031	2.88105403911691	3.44397760333051	2.71314668268234	3.16161503086897	2.58586162931501	3.53274945698863	3.69644299785843	3.0231355663691	3.5600679415163	3.40339713681503	3.7499940044432
AGT	0.225607396076146	1	24	10	0.35504010177819	1.10371028909772	0.601370554832355	0.544862687946827	-0.143520440799451	0.358582086321589	1.76151003423154	1.58776421592318	2.9174221950467	1.4842816222483	0.557581560161646	1.0950798669275	1.89491887329102	0.854641661439628	0.92239042066678	-0.143520440799451	0.680299926038661
C1orf198	0.388468903781404	1	24	16	0.197056545145531	6.5434255605701	0.188987982232317	0.0288821169405725	6.35323053944827	5.77599794241791	6.35620556340279	6.79679025431018	6.73653215131403	6.41143070255431	6.74692959428259	6.43046260155621	6.67523198830082	6.71081416266675	6.81722879762708	6.50669783432084	6.65248616409327
TTC13	1	1	28	22	0.314948626192852	2.08676336741239	0.112002922131556	0.0536730344612291	2.12772676749597	1.97091610974166	1.95886952280503	0.967588811644572	2.78450098360699	2.36831211583906	2.28414553023988	1.75154547621004	3.22441343989173	1.8537218338029	2.07214905675533	1.77795105599192	1.88517192638136
ARV1	0.269101639101639	1	24	20	0.545503426925314	3.05107953767532	0.540404619637546	0.177119151750889	3.28691745375472	2.71329423894123	3.06367030048645	3.21837892828741	2.97955567410479	3.37401867194696	3.91337981904933	2.43796284722243	2.04298334758568	2.85326169996853	3.6763413016805	3.75763238331172	2.61683963325814
C1orf131	1	1	28	26	0.306114064571489	4.71770744243588	0.0862976495698215	0.0182922851030507	4.41346986577082	4.92125614311697	4.4775611903291	4.52110180357146	4.49292002487365	4.96277304175724	4.95090759155617	4.62664438069509	4.79890423330674	5.1196836148441	4.69954773234518	4.45544632502888	4.81222930883549
GNPAT	1	1	28	10	0.246481742853799	4.36611017424581	0.143110174471806	0.0327774995958562	3.80686185827903	4.80936652161273	4.4775611903291	3.69858768459097	4.42755249855481	4.47220213567213	4.06756123725301	4.11418907442094	4.87991636684801	4.43791736324916	4.75349090548383	4.50973835739109	4.44759724598251
EXOC8	1	1	20	12	0.328412522807705	3.8222523395051	0.144312118336887	0.0377557799743731	3.54661449727996	3.20103452222725	3.88972117623473	3.44397760333051	3.79411538008462	3.23594550726387	3.85809334124853	4.07959570395309	4.41988574497454	4.0624538432574	4.41712227721211	3.80181979665925	3.7499940044432
SPRTN	1	1	28	16	0.345991757764371	3.43411251471175	0.13012932005696	0.0378931440072176	3.44827162528919	3.5648882538256	2.88105403911691	4.188609258278	3.8282855420412	3.23594550726387	3.14342663197679	3.25124939765512	3.97981857518295	2.76018297573215	3.43359559668083	3.28386088604486	3.67323089999944
EGLN1	1	1	24	22	0.3128307243943	4.38360426355985	0.0977447174792489	0.0222977968818454	4.27688211635614	3.69652323727143	4.54054157562683	3.69858768459097	4.23720746267942	4.59024726122307	4.33385697564044	4.07959570395309	4.91877801362181	4.10092275304767	4.99655160471184	4.75421794114174	4.84759250483636
TSNAX	1	1	28	20	0.436143847344645	5.46144808137705	0.151601415864465	0.027758465082074	5.19810347928193	5.35234305620968	4.91795265478735	4.81824335663538	5.54806176005058	5.54836655284881	5.91616676479887	5.67139541294818	5.61883243886285	5.31231673628118	5.77326722084074	5.24508313672956	5.98417055088763
SIPA1L2	0.269101639101639	1	20	14	0.738309793462814	3.548447378245	0.673531489783532	0.189810195273813	3.34273150653438	1.82509846765002	2.42725882378807	4.188609258278	3.48700434511899	3.23594550726387	2.442876621971	3.58301149252325	4.15279404948015	4.27923745840307	4.03689498090035	3.9267993178791	4.11175724443167
NTPCR	1	1	28	20	0.311703768800951	4.4473825280398	0.105715119575364	0.0237701881744718	4.33307827267522	4.06465307975848	4.65880966466833	4.10302512691083	4.53490886407677	4.56162908245288	4.81234167907809	3.93227799651243	4.57391321239001	4.49680491488822	4.5036102168932	4.3990309895713	4.7759774656841
PCNXL2	1	1	28	18	0.423213273779274	3.95200862041727	0.0475053460160699	0.0120205572858933	3.49828085516364	3.92845594034526	3.14698327992459	4.22956977965755	3.75911622515082	4.08672518938733	4.16189450548124	4.36459869949933	4.01611265365302	4.37652348965812	3.94715273449789	4.27911694581737	3.59215270115176
KCNK1	1	1	28	24	0.607781749067854	2.07045691590667	0.0999181025368279	0.0482589624392513	2.46604630699185	0.730333828333133	2.88105403911691	2.02009102484683	1.69273170736563	2.91244973907408	2.71594455860083	1.34855140065225	2.17725634772014	2.31290248854171	1.95424999864083	1.58914396551833	2.0152663988473
COA6	1	1	24	12	0.274174260968655	4.42580235109389	0.238550784065338	0.0539000084371994	4.0272602317516	4.24750842658998	4.54054157562683	4.30815888608283	4.44967239589283	4.69935989718193	4.75296080027718	3.12122625950301	5.33260602636027	4.40754697877718	5.0113876365463	4.14832488904372	4.25032577652155
IRF2BP2	1	1	20	16	0.149250676401458	6.31203688051823	0.107696015709859	0.0170620067259519	6.56749452964765	5.99640138231697	6.48186672770546	6.20747371307727	6.28616334353023	5.98542864579714	6.30526437199621	5.7504940071417	6.46156309114948	6.6601892234484	6.29977636623903	6.68832817343985	6.22505995645695
TOMM20	1	1	20	8	0.243696453757222	5.99157872435851	0.0467132802956552	0.00779648944705413	5.66020876495227	5.84383254972765	6.2376771396676	6.02173064843871	5.80128436221053	5.81403973844128	6.54293276087553	5.55029937654664	6.3663694784444	5.8186446281116	6.39901248143447	5.88164401406405	5.97620411389371
RBM34	0.548683931808932	1	28	2	0.0836339781408939	5.43623695669852	0.180041796154423	0.0331188278929923	5.19810347928193	5.53931705103735	5.38069236419312	5.13088259698446	5.16252953717817	5.98542864579714	5.5128027412683	6.00210951727229	5.5211939947213	5.39203942896619	5.45295616033225	5.02042721939957	5.33253463201729
ARID4B	1	1	24	12	0.178404131838638	6.77627797389392	0.055843135500405	0.00824097472322483	6.56162636434859	6.52520590763683	6.90326564160855	6.44338791916379	6.66742939874751	7.17252730846458	6.59458665989184	6.72718079600467	6.97168341901708	6.94029133997934	7.08956039055319	6.44534140100144	6.9936839787032
GGPS1	0.759272267084767	1	20	4	0.103036222320988	4.62761495758784	0.171399408052979	0.0370383901045909	4.6965576955213	4.66681702659349	4.50939502923513	4.52110180357146	4.28719940755107	4.87245306986126	5.07732320035457	4.52746190087762	4.66816008007775	4.63429504782497	4.6243350216168	4.90362798745536	4.44759724598251
B3GALNT2	1	1	24	22	0.275592569010505	4.60123041225054	0.0119143696782582	0.00258938775300988	4.75942883597552	3.99816111921524	5.57372167712881	4.30815888608283	4.15881331869421	4.64583487224642	5.07732320035457	3.53274945698863	4.99349519387501	4.31240042973753	5.0113876365463	4.75421794114174	4.70062093808168
LYST	1	1	28	18	0.15655003293214	4.3783689476977	0.00399742754761663	0.000912994678011001	3.8460131814956	4.03179013171485	4.60088719168869	4.30815888608283	3.95740585659586	4.37686350769115	4.92423870055634	4.11418907442094	4.47307648170289	4.60782531625338	4.46101425682373	4.84147968097325	4.37674356538189
NID1	1	1	28	26	0.168650578435049	6.61054306711881	0.0773960385268255	0.0117079697902276	6.45803252354973	6.57167311148025	6.44941268056134	6.22783327596447	6.21691767174933	6.55626845663454	6.60301866009452	6.59870407899169	7.124955495554	6.92429116328347	6.90326466109818	6.565550939746	6.6674057326254
GPR137B	1	1	28	24	0.312019958203144	4.01512985542466	0.113585128837463	0.028289279033903	3.68259848224619	3.73786136501205	3.84051357412256	3.51196499675862	3.44357631637954	4.27477592506823	4.37382549552375	4.00781641278699	4.62180611698229	4.27923745840307	4.30116868856661	3.75763238331172	4.25032577652155
ERO1LB	1	1	28	0	0.451155205106159	3.39576875949251	0.307224069525276	0.0904726120312119	3.22885690038068	3.69652323727143	2.88105403911691	2.74022583789905	3.30485047955678	2.91244973907408	3.61296093117822	3.89297190360065	3.82475854521253	3.71103638055647	3.43359559668083	3.80181979665925	2.91233941198123
LGALS8	1	1	20	16	0.173192926569942	4.08869345153452	0.19995040241939	0.0489032510726248	4.48961724279778	4.24750842658998	4.02801004571955	4.10302512691083	4.38226849389117	3.87043588670466	3.85809334124853	3.37051685975502	4.44672623567602	4.02293100807584	4.17507461943769	3.84469394465922	4.05237516368345
HEATR1	1	1	28	18	0.466222245063497	3.88164725596393	0.178109887223918	0.0458851295542794	3.76661835283441	4.06465307975848	2.67192584087311	4.26939939779937	4.47145825843679	3.30663324655226	4.45058659125292	4.07959570395309	3.22441343989173	4.40754697877718	3.51913013492201	3.96616372332801	4.2236564006998
MTR	1	1	20	12	0.189709387331891	5.70752529817783	0.0826608520345267	0.0144827832932982	5.36911835067632	5.45506729800698	6.13937721040549	5.15234401563696	5.44171651565835	5.72651129991389	5.66552506506209	5.69444097577166	6.08814644784058	6.03276130614304	5.74691485197875	5.58560783976325	5.99209323937176
FMN2	1	1	20	2	0.464060805112241	3.40491664438809	0.176512927963508	0.0518406018116282	4.0272602317516	4.189094403856	4.3069173484255	4.0582506598209	3.44357631637954	3.23594550726387	4.01797595686259	2.43796284722243	3.09465867929671	2.4383775949412	3.78393856415392	2.7644371198687	2.6965795696333
GREM2	1	1	28	6	0.543920042941528	6.00538410894089	0.0185327895345977	0.00308602900304175	6.95092852934419	6.81320675256373	7.09379640494928	6.74828567141441	6.4321779808211	5.99616195586767	5.61639229353158	4.47519066236834	5.67666258863097	5.73550688823422	5.48519805701536	5.4533422575419	5.60469837922366
FH	1	1	24	6	0.104608345531586	5.25240661640967	0.0116990136764586	0.00222736252747614	5.22805106460525	5.31185401951301	5.71693331496903	5.2748112397166	5.24072737470965	5.36177938435631	5.42040687834681	4.21325437956665	6.08814644784058	5.08171831535338	5.04060969721311	5.3380404963314	4.964953400804
OPN3	1	1	24	18	0.17217644681536	2.22986610117218	0.159254331730838	0.0714187868263133	2.12772676749597	2.53716152850742	1.26089272494625	2.95084376245853	2.47509971387562	2.81881739813575	2.28414553023988	2.97831349894874	1.72990207293818	2.31290248854171	2.18113689320516	1.58914396551833	1.74217297042677
CHML	1	1	24	12	0.316803747152931	3.25678464154421	0.047516175301643	0.0145899040100831	3.16836139261188	3.20103452222725	3.50376022001861	1.82006159905392	2.9174221950467	3.55912651544274	2.94546130409644	2.43796284722243	4.79890423330674	3.89741872339902	3.47699666970161	2.5737303717556	3.99044357089015
CEP170	1	1	28	24	0.312326688859688	4.2762656961407	0.00411684554007791	0.000962719772953615	4.96901669877053	3.89229831791775	4.44500904100904	4.26939939779937	3.86166507527064	4.27477592506823	4.48748797482948	3.89297190360065	4.15279404948015	4.21053306313395	4.66243145901364	4.45544632502888	4.0217416644469
SDCCAG8	1	1	20	0	0.281915890856001	4.38844080133474	0.239234229045598	0.0545146305660168	4.18825742156572	4.88491532682513	3.78956814526867	4.22956977965755	4.15881331869421	4.89556867902579	4.29274953762811	3.72407446159155	4.89947803752857	4.83019825341389	4.98156141912729	3.75763238331172	4.53696076823622
AKT3	1	1	28	26	0.200566986107942	5.64400040644103	0.0748746905134012	0.0132662447061402	5.3824951313228	5.89954117485246	5.6327229336448	5.38769103991345	5.47445117523772	5.76467552013507	5.84685845810493	5.57534540798519	5.87743024924927	5.46758642133748	5.84955371720128	5.480783265067	5.6654110245356
ZBTB18	1	1	28	20	0.144411089130943	4.12513204654864	0.199152041711161	0.0482777374066814	3.99278679768399	4.30364904445174	3.62495750346954	5.06451361083327	4.51406719681932	3.82299559271406	4.65903904719248	4.52746190087762	3.16099432224756	4.27923745840307	3.81809203636361	3.56596137784797	4.1687914492018
ADSS	1	1	28	12	0.314636596841504	5.85007135469861	0.229527852014755	0.0392350516939258	6.36000849468146	5.58533910756479	6.06635146942841	6.44338791916379	6.24248411547616	5.96371945384556	5.63295650123826	5.16116171027832	5.6422433988735	5.69835551811645	5.61714155903809	5.94212124980673	5.90245456255219
DESI2	1	1	28	6	0.366140224619349	4.62935065069876	0.151566578898334	0.032740353957732	4.91480862169733	4.48453785771381	5.03193037450076	5.0416943344709	3.95740585659586	4.4411174064601	4.69103051487071	4.30595208576585	5.25879648389952	4.0624538432574	4.83914253820062	4.75421794114174	4.49297081675498
COX20	0.120192382848633	1	20	16	0.622953561144628	3.29468069326504	0.619972477543874	0.18817376713052	3.16836139261188	3.51819842153553	2.28737201771253	3.37262714729297	3.39880033541971	3.50002408305494	1.90217788480581	2.97831349894874	3.90437077857201	4.55338277792572	3.194536908011	3.08364717041405	3.15748208699094
HNRNPU-AS1	1	1	28	4	0.305930069204476	2.9643247423775	0.308349230671364	0.104020057675616	3.16836139261188	3.0117828345085	3.56563117361977	1.58776421592318	2.71314668268234	3.50002408305494	2.94546130409644	2.81967145433662	3.3434550745926	3.66041937687744	2.90784146427069	2.7644371198687	2.61683963325814
HNRNPU	1	1	28	14	0.190909416063593	8.10652505947136	0.158359652703154	0.0195348378671984	8.03517566517244	7.78291006702226	8.39833415841281	8.37161443048684	8.0200154365801	8.10740911212255	8.11263337749242	7.59195026837323	8.35267437221911	8.18372973476949	8.14317822508204	8.23088277682658	8.15305377705414
EFCAB2	1	1	20	8	0.36961286262235	3.2441068447838	0.10355273406701	0.0319202600350579	2.82074355144453	3.42002555286111	3.14698327992459	3.75579058954717	3.0391233340961	3.16161503086897	3.85809334124853	2.54326678440314	3.3434550745926	2.31290248854171	3.94715273449789	3.28386088604486	3.59215270115176
KIF26B	0.388468903781404	1	20	4	0.253092390305498	3.03925286054189	0.335535647735056	0.110400701465567	3.03918338561148	3.42002555286111	2.97524968743516	2.19573339055383	3.20435369013261	3.77394211781202	3.54456776981696	2.7332897097455	3.16099432224756	2.66068236441675	3.0294367300879	3.40339713681503	2.91233941198123
SMYD3	1	1	28	26	0.231616643570287	6.04853775745377	0.0242040382239596	0.00400163464204755	5.9835607921459	6.44635123370388	6.24714856254246	5.6515577345642	5.68489140483937	6.32892773668956	6.05784980208057	5.77231931668926	6.26444815977847	6.26223568226091	6.24433895742728	6.13581228401559	5.57335626507888
TFB2M	0.759272267084767	1	20	12	0.568516546075794	1.98839032294147	0.373974945339793	0.188079242302167	1.6849494221339	1.82509846765002	2.67192584087311	2.4935159347048	1.69273170736563	0.888727897471734	1.66506419318636	-0.143520440799449	3.16099432224756	2.4383775949412	1.52867062128742	3.01021923453843	2.44277984371822
CNST	1	1	28	24	0.241248376419782	4.18722649733003	0.065213403185483	0.0155743672397627	4.15746329709211	4.03179013171485	4.44500904100904	4.55372566563219	3.52916321389882	4.34363054845739	4.92423870055634	3.72407446159155	3.86511374741395	4.13839248904103	4.2011905294182	4.07819567089761	4.37674356538189
SCCPDH	1	1	24	12	0.237930454519999	5.33645644059112	0.173119408779671	0.0324408923237636	5.05506902725116	5.09037894462593	5.78353841413011	5.33235485543911	5.314903726523	5.42669364608478	5.32168624886091	4.80663470692323	5.65380794231566	5.46758642133748	5.40881453895423	5.14572120903368	5.39362463742563
AHCTF1	0.0772071042383542	1	24	18	0.417594563603142	3.95538355427054	0.41510304241171	0.104946343816274	4.0938301177005	3.3683146908993	3.93730561101754	3.75579058954717	4.35908206783858	4.69935989718193	3.3174760839123	3.18770212780808	4.1198184198966	4.27923745840307	4.37185293147781	4.00448252462203	3.9257336852121
ZNF670	1	1	20	10	0.249001311085079	3.59567704250351	0.290662104164263	0.080836543640718	3.99278679768399	3.3683146908993	3.06367030048645	3.81081163341454	3.39880033541971	3.43839660920028	3.47277026907384	4.00781641278699	4.08607140153817	3.10111654728425	2.70376500103699	3.80181979665925	4.35233070497975
ZNF496	1	1	28	18	0.231991132575732	3.39823631813386	0.0225264702765203	0.00662887102827819	3.39646644704352	2.71329423894123	3.22574662616593	3.51196499675862	3.15135204017712	3.08324588042633	3.91337981904933	3.6315812417414	2.7938275511377	4.27923745840307	3.51913013492201	2.85110106774689	4.11175724443167
SH3BP5L	1	1	24	0	0.125744959459136	6.03818703317525	0.0892516493054528	0.0147811998560301	6.31188015832003	6.01333439331945	5.97810015397086	5.97431763839905	6.1305518308673	6.1578491148141	5.40119578632599	6.43730955971005	5.83742290002836	5.98213704721128	5.83294635151745	6.07409348510381	6.45454466099601
ZNF672	0.120192382848633	1	20	6	0.136929098923867	3.49870834139754	0.250744074725109	0.0716676128039158	3.34273150653438	3.31468121812232	3.43911653422011	3.37262714729297	2.9174221950467	3.50002408305494	3.85809334124853	3.67856895865172	3.3434550745926	3.24546954543845	3.97769129997605	4.14832488904372	3.67323089999944
ZNF692	1	1	28	24	0.671554751227498	2.59216546678861	0.104266744023434	0.0402237995063673	2.56322463782187	1.27067157382887	2.88105403911691	1.58776421592318	1.83396859656877	3.6705288525333	2.442876621971	2.20104805210502	2.95207012313528	3.0231355663691	3.24562283799549	2.7644371198687	3.15748208699094
ZMYND11	0.759272267084767	1	24	14	0.0916833410532719	6.86301126955563	0.12889599971194	0.018781260098424	6.74885786546242	6.79862915364031	7.15041599701368	6.77620193277746	7.11082702987794	6.85049688290548	6.7005362143781	6.84514595339401	6.69775236593057	6.8358241070334	7.10693227537111	6.82842299964889	6.65747651659305
DIP2C	0.269101639101639	1	28	18	0.310624870009808	5.84203199336309	0.200191374381303	0.0342674217821356	5.53403017601949	5.3389725718863	5.64710378602772	5.82194491129617	6.31657247783069	5.90797277267875	5.92963764456612	6.15114821260901	5.79627438694682	5.64728364149938	5.81614558418188	6.32937195204487	5.6654110245356
LARP4B	1	1	28	20	0.212321814268837	5.74727370121662	0.0536278077372911	0.00933099944864968	5.67115063781686	5.3655907637046	6.04478956545029	5.68138997839782	5.97909853257923	5.81403973844128	6.12964162133783	4.92827124658686	6.1789887052812	5.64728364149938	5.8412739308746	5.69509175239177	5.70451161023415
GTPBP4	1	1	28	4	0.148751821472674	6.43903055779672	0.0319866629788613	0.00496762093171465	6.63051647407198	6.73879955147025	6.52921866883034	6.34430234737416	6.45968776144904	6.45875879414709	6.31556216509316	5.65973309668462	6.71441490996683	6.33665834497652	6.36476203942682	6.67056456123351	6.47730083451279
IDI2	1	1	24	6	0.569985145599581	2.02239901586025	0.637539023448957	0.31523899015436	1.6849494221339	3.25897662995373	2.28737201771253	1.31074761462518	1.69273170736563	1.90458571812376	1.02736109382209	2.90117195913933	3.28516172494409	0.44021705493566	2.46598845419078	1.58914396551833	2.44277984371822
WDR37	1	1	20	8	0.418727081733038	2.39079681296985	0.373682681085484	0.156300476501512	2.46604630699185	2.22462232809331	2.55477277137898	2.62213809074332	1.96260325345921	1.7096858811296	2.94546130409644	2.32436316940032	3.02512527461264	1.66120819571977	2.37714366119344	2.35391834579359	3.0401113265383
PFKP	1	1	28	6	0.488944133993024	5.72977261428569	0.0116047211779173	0.00202533712227672	6.41311539977856	6.49538505238599	6.19915711730546	6.24790951484648	5.73077584273423	5.57724640034995	5.59963569389629	5.5248108378276	5.44336842620626	5.24520652593542	5.09733590844684	5.71833303945981	5.20199965184885
PITRM1	1	1	24	18	0.213239173496102	4.46724883040264	0.229554939409777	0.0513861994540131	4.48961724279778	4.68806405562621	4.37761479465903	4.7066189131684	4.69161607169762	4.69935989718193	4.11549875333099	3.93227799651243	4.54935704688001	4.46766157531254	4.5036102168932	4.862494660284	3.99044357089015
KLF6	1	1	28	6	0.298012170633032	8.18680890845215	0.0637654605074529	0.007788805286712	8.81070716956238	8.46922632340144	8.18822358922965	8.545923494567	8.32531947083799	8.07992425832733	7.80802061566274	8.03719321032759	7.99175175933071	7.84433773618998	7.93134000026405	8.24495498066326	8.11183608717655
AKR1C1	1	1	24	18	0.404017786216922	4.42892711765051	0.0489603871061726	0.011054683404261	3.95746940766429	3.46994688758476	3.93730561101754	4.58562808384497	3.92619292773189	3.61590270316002	4.55857441468933	4.21325437956665	4.2165667937973	5.34473635406383	5.06925159145845	5.22899080356184	5.45223257131573
AKR1C2	1	1	28	24	0.844896397540237	4.19258313275616	0.253171328525495	0.0603855237949839	3.92126570010579	2.87024433918086	3.3714398899959	3.63902270402339	2.55888947227325	4.53243170736581	4.59284587000168	4.42095412077653	4.49895407104036	4.94037257512068	4.87202833385824	4.94362098128862	5.08833963227343
AKR1C3	1	1	28	20	1.40092954766802	5.19905193592231	0.287476518225514	0.0552940270204312	3.28691745375472	3.46994688758476	3.06367030048645	4.81824335663538	5.35060908355434	5.24063833214327	5.83258809183922	5.57534540798519	5.50851113011298	6.32857622984602	6.16030364362291	6.35924990384784	6.41383666818946
NET1	0.0772071042383542	1	20	0	0.161686384841137	3.99919708417959	0.254731641153067	0.0636956958587409	4.41346986577082	4.15897583151104	4.15419505616955	4.188609258278	3.86166507527064	4.50263120639865	3.96662558969554	3.12122625950301	3.86511374741395	4.34481818782383	4.37185293147781	3.3448666976177	3.82287820798061
ASB13	0.182113153050653	1	24	16	0.571416732697491	1.77340166591586	0.721453129598596	0.406818795462226	1.6849494221339	1.27067157382887	1.26089272494625	2.02009102484683	2.55888947227325	1.7096858811296	1.38116433731381	1.34855140065225	2.04298334758568	3.0231355663691	1.68489971407991	2.85110106774689	-0.143520440799451
FAM208B	0.388468903781404	1	28	8	0.334073830585446	4.32392471373237	0.323440829649935	0.0748026043614308	4.58527182473329	4.88491532682513	4.37761479465903	4.7066189131684	4.15881331869421	4.27477592506823	3.6782580303205	3.97054153994714	4.71307093188991	4.31240042973753	4.69954773234518	4.18215122370959	3.95845140554573
GDI2	1	1	28	4	0.412407711258608	3.93550067386491	0.341095182964079	0.0866713567677025	3.72521997620769	4.95670399838616	3.43911653422011	3.5768921402183	2.85249186793678	4.37686350769115	3.04783688562624	4.11418907442094	3.86511374741395	4.49680491488822	4.75349090548383	4.48284771836672	3.54983830806487
ANKRD16	1	1	24	18	0.593617292145452	2.28758726134508	0.0158811823944246	0.00694232856721129	1.50095188332549	1.82509846765002	2.28737201771253	2.4935159347048	0.307765955517266	2.81881739813575	2.28414553023988	2.32436316940032	1.72990207293818	3.31256780208598	3.38884827033729	2.93285272891917	2.53243316651942
FBXO18	0.120192382848633	1	20	14	0.263185806444895	5.89414310585614	0.21116828271017	0.0358267994036933	5.93898875808875	5.41739761839335	5.8840966242287	6.02173064843871	6.01662727080264	5.67400257650027	5.91616676479887	5.51189568733023	6.39421457746499	5.96137924950769	5.7110124499944	5.93221612925807	5.90245456255219
IL15RA	1	1	20	14	0.736968547355707	1.6627148521405	0.411942693611205	0.247753060653118	0.367711745238265	1.27067157382887	2.13245066680616	1.31074761462518	1.83396859656877	1.4842816222483	1.38116433731381	-0.143520440799449	3.22441343989173	2.31290248854171	1.52867062128742	2.23002713374832	2.0152663988473
RBM17	0.548683931808932	1	28	16	0.0716903074824762	6.54089390836246	0.102877315133118	0.0157283265214852	6.34642059019335	6.51929084514423	6.56752498813321	6.68342609150763	6.55459351206714	6.65439469502362	6.6444549043786	6.15945360154672	6.51960052600752	6.63419461276413	6.72573493029011	6.32937195204487	6.71605191585723
PFKFB3	1	1	28	18	0.325631681616354	5.28797577906574	0.137854923396235	0.0260695073419174	4.87750421017452	4.46004423227866	5.38069236419312	5.60561983729115	5.20215820696731	5.04777013215314	5.74386814001552	4.86873452510728	5.27386357858767	5.51108582761791	5.60740959473245	5.43942350918239	5.69483536324887
ITIH5	0.269101639101639	1	28	20	1.30683153933063	2.84258713532299	0.671025919608817	0.236061688758953	2.56322463782187	0.358582086321589	1.26089272494625	2.02009102484683	3.52916321389882	3.77394211781202	3.04783688562624	2.90117195913933	3.55559076534119	2.553807615867	3.78393856415392	3.51378244576534	3.67323089999944
KIN	1	1	28	4	0.596703823322531	3.98672558291457	0.348771632045093	0.0874832302327958	3.95746940766429	4.27585179826491	4.74155349329536	3.13459447207165	3.44357631637954	4.12634747259397	3.39721168527061	4.07959570395309	4.08607140153817	4.46766157531254	4.27681615801772	3.56596137784797	4.35233070497975
ATP5C1	1	1	28	2	0.330373109557844	5.93602887033421	0.0368406050345128	0.00620627120239033	6.40658296626228	5.59661883383278	6.34742582046784	5.90014197913304	5.86027339744249	5.48881241402563	6.15279969693174	4.80663470692323	6.48116946806392	5.95088726526964	6.19969824619829	6.08307376308148	5.90245456255219
TAF3	1	1	28	26	0.502768818200723	5.05250303170842	0.150775779174785	0.0298417988526772	4.91480862169733	5.39172672511901	4.65880966466833	4.38268719866198	4.55545372809556	5.66057125214512	5.02807807774325	4.94758307287537	5.67666258863097	5.31231673628118	5.45295616033225	4.90362798745536	4.66141331543358
CELF2	1	1	28	20	0.469515043278203	6.45881987840491	0.0141672298519808	0.00219347034267808	5.64918327071553	5.49177837511387	5.92006952685875	6.07888634537369	6.44874671619943	6.35417776534329	6.38565922051378	6.4576575949846	6.79495766387837	7.12428828414338	7.08255264007007	6.96585272375418	7.21968141564813
USP6NL	1	1	20	18	0.420159363374625	2.22561895729219	0.24854667549754	0.111675304832924	3.10521772108157	2.22462232809331	1.95886952280503	2.4935159347048	2.71314668268234	2.81881739813575	1.90217788480581	2.7332897097455	1.32948977595216	2.17546589276678	1.825851689802	1.94488388115783	1.58342468531679
PROSER2	1	1	28	2	0.362535304206497	2.55205671937009	0.152116325291032	0.0596053857802101	2.73990578484915	1.82509846765002	3.62495750346954	1.58776421592318	2.38614186289278	2.36831211583906	2.71594455860083	2.90117195913933	2.04298334758568	2.66068236441675	3.194536908011	1.58914396551833	3.50624523114176
UPF2	0.759272267084767	1	24	12	0.193073880189371	6.16729115525634	0.190176119607374	0.0308362480090287	5.34198684715365	6.34966384158101	6.34742582046784	5.45831821360825	6.157680790106	6.27706193251122	6.19802962730385	6.38160184217641	6.69775236593057	6.62762211171516	6.50240025589576	5.82923454667782	5.81583070359749
DHTKD1	1	1	28	26	0.315087772759033	5.36834236437293	0.227364152085684	0.042352766767371	5.00405592909002	5.50381070462459	5.11704296943628	4.67730911098856	4.9769896731699	5.82612131682011	5.32168624886091	5.73945627427201	5.34692537848362	5.34473635406383	5.35166769170852	5.71833303945981	5.65546802316375
SEC61A2	1	1	28	16	0.588737144085401	2.98650219533841	0.669511434889271	0.224179120288042	3.34273150653438	2.62791413095304	3.22574662616593	3.44397760333051	4.49292002487365	3.37401867194696	2.442876621971	2.90117195913933	2.41328024243574	1.66120819571977	3.34266849114531	2.93285272891917	2.77214204605057
NUDT5	0.269101639101639	1	20	6	0.42351183878086	4.42585441788294	0.315865678712709	0.0713682938680572	3.59338120405531	4.90320015797602	4.7144961052064	4.10302512691083	3.79411538008462	4.20246969872584	4.95090759155617	4.39305156631408	4.89947803752857	4.46766157531254	4.68110895386983	4.73155212530154	4.51513345101117
CDC123	1	1	28	6	0.370852928606284	6.09421863497057	0.0694459888298001	0.0113953884803701	6.4954502918363	5.88120961435035	6.68368749498925	6.46069451748054	6.0818128788926	5.82612131682011	5.9429839053643	5.31777903471318	6.1789887052812	6.10077739028485	6.02063089212929	6.18669071571575	6.091314362575
CAMK1D	1	1	28	18	0.729795787209783	2.15228265828415	0.647073999788265	0.300645455325151	2.82074355144453	1.27067157382887	1.26089272494625	3.29756352083255	3.15135204017712	2.36831211583906	2.442876621971	2.20104805210502	1.07804971260856	2.31290248854171	1.15395759695029	1.94488388115783	2.53243316651942
OPTN	1	1	28	20	0.249205089442929	8.63170426655967	0.0507419249083991	0.00587855229296719	8.0008931127777	8.45535269995053	8.28335654335596	8.33454440913847	8.54413485744281	8.80278196225082	8.64078571566085	9.17444303818401	8.50090242030078	8.83722714925513	8.87187328122918	8.6458435037348	9.08837969928765
MCM10	1	1	28	6	0.93176178055482	2.43733824946183	0.212939338627341	0.0873655261736274	3.44827162528919	3.42002555286111	3.22574662616593	3.8638111621369	2.38614186289278	1.90458571812376	2.10576616698022	2.54326678440314	2.41328024243574	1.43899100890314	1.95424999864083	1.37185302979298	1.74217297042677
PHYH	1	1	20	6	0.177509072762769	4.6066053971259	0.181351105738194	0.0393676232505915	4.30525379776057	4.74998980918574	4.91795265478735	3.75579058954717	4.13170584883106	4.69935989718193	4.69103051487071	4.33557337561018	4.49895407104036	4.91900054090143	5.04060969721311	4.90362798745536	5.17441305761169
SEPHS1	1	1	28	20	0.418105980332431	4.88044162816535	0.300507703776837	0.0615738752088718	4.46467870426668	4.90320015797602	4.50939502923513	4.81824335663538	5.16252953717817	5.10838503308955	5.58268218052727	4.52746190087762	5.14867636773439	4.02293100807584	5.06925159145845	5.09335030557389	4.84759250483636
BEND7	1	1	28	10	0.599690538493463	3.57309150723945	0.25651537565396	0.0717908777690786	3.10521772108157	3.81714536748694	2.97524968743516	4.0582506598209	4.10407927482196	2.71868385062296	3.23307447455715	3.42664600594127	4.05151603845903	3.37668358615924	3.97769129997605	4.00448252462203	3.85798447878255
PRPF18	0.759272267084767	1	20	4	0.259752675182313	5.05199595815668	0.224155129831449	0.0443696178080944	4.85848393210928	5.25603802075423	4.68692154767343	4.61684027708829	4.57571012378427	5.61951031044213	5.14817574008574	5.43187832261204	5.06453256650652	5.04272687420578	5.50629917982799	5.12847461522282	5.10304656454419
FRMD4A	0.269101639101639	1	28	6	0.527764360791715	3.90080388303033	0.345237616446107	0.0885042229238937	4.38716728611219	4.62336054489998	4.23257613855227	4.30815888608283	3.352590036877	3.61590270316002	3.85809334124853	3.48067293808365	4.54935704688001	3.80723531225535	3.59987608159908	3.84469394465922	3.26601835205635
FAM107B	1	1	28	10	0.618304256153456	3.40086190129757	0.0641401068866208	0.0188599563134712	2.56322463782187	3.99816111921524	3.56563117361977	3.8638111621369	4.13170584883106	3.55912651544274	2.94546130409644	3.76818841004344	4.05151603845903	2.31290248854171	3.0294367300879	3.22016104340262	3.26601835205635
HSPA14	0.182113153050653	1	28	4	0.126593359905004	4.31202276317618	0.168254582276899	0.039019873390688	4.48961724279778	4.64525240265455	4.44500904100904	4.26939939779937	4.31156042203512	4.30961397059237	4.52346898399035	4.42095412077653	4.57391321239001	4.21053306313395	4.22684207826211	3.84469394465922	3.82287820798061
DCLRE1C	1	1	28	16	0.369806176318875	3.75115773270418	0.284453577379843	0.0758308761318822	3.49828085516364	3.99816111921524	3.56563117361977	3.8638111621369	4.31156042203512	4.04598391242023	3.04783688562624	3.97054153994714	3.09465867929671	3.71103638055647	3.85145564309931	3.75763238331172	4.11175724443167
RPP38	1	1	28	4	0.106874657043552	3.34184866361025	0.345179319129763	0.103289931374948	2.82074355144453	3.89229831791775	3.22574662616593	2.74022583789905	2.85249186793678	3.6705288525333	3.23307447455715	2.81967145433662	4.30723288570179	3.89741872339902	3.59987608159908	3.84469394465922	2.61683963325814
NMT2	1	1	20	8	0.209426143793609	5.92409267043414	0.181509784590961	0.0306392547666982	5.40888225420522	6.30909847516173	5.78353841413011	6.12303456646117	5.82686127359275	6.14825755272384	5.81817515939504	6.56158396297588	5.8475292274814	5.72322909194449	5.81614558418188	5.7298147711594	6.00780927452639
FAM171A1	1	1	20	4	0.142870510029528	5.1538870155901	0.135174402728172	0.0262276612427243	4.85848393210928	5.21271156586709	5.31014931364635	4.94662695478747	4.8987526530576	5.71356219751319	5.12494272004786	5.28778628287346	5.14867636773439	5.1196836148441	5.19153697846494	5.42536916710605	4.98096623264269
ITGA8	1	1	28	20	0.627736141253691	4.31964396328346	0.252424330894526	0.0584363741641921	3.28691745375472	4.09678408910251	1.76151003423154	3.9643041372891	4.26241996298963	4.53243170736581	4.52346898399035	5.37595636466359	4.52437566185021	4.49680491488822	5.33996157428433	4.42751439881369	5.40553824340749
FAM188A	1	1	28	2	0.397008173328986	3.96325930697959	0.0818221307688914	0.0206451620828334	4.33307827267522	4.30364904445174	4.11334752042834	3.29756352083255	3.98795776499018	3.55912651544274	4.16189450548124	3.48067293808365	4.1198184198966	3.7599375162211	4.2011905294182	4.3990309895713	3.78689631628477
PTER	1	1	28	0	0.315795662930287	3.29077131393915	0.216472516753546	0.0657816955668129	3.63867939070635	3.3683146908993	3.22574662616593	3.04564259770179	2.9174221950467	3.23594550726387	3.6782580303205	2.81967145433662	4.15279404948015	3.24546954543845	3.14157540440518	3.40339713681503	2.77214204605057
RSU1	1	1	24	6	0.232930667234085	6.72590996404887	0.00540262834224308	0.000803256120156387	6.96433443499313	6.90679886898467	7.12495493799723	7.05786547064594	6.60966052268642	6.57786463702699	7.18349559102167	6.20027814138165	6.90065918076387	6.48219523926084	6.5335675260867	6.74600859015656	6.14914639162963
VIM	0.182113153050653	1	28	8	0.195379670286463	10.8860607656259	0.188033007892224	0.017272823654077	11.0331997695259	11.0021200158061	11.2817014095298	11.134051523649	10.6304333715032	10.8154349328786	10.9929472661534	10.4148956122573	11.1098726613831	11.1347329253359	10.6354986395244	11.0509053946641	10.4524083171754
PTPLA	1	1	28	2	0.361245529139439	5.21326434040033	0.137093800790473	0.0262971128718836	5.70348697681666	5.22729876994673	5.84720376718207	5.10909709280815	4.99214053158753	5.10838503308955	5.5128027412683	4.76369826005585	5.57083905373968	5.10082584616652	5.0113876365463	4.98253516656994	4.81222930883549
STAM	1	1	28	4	0.362979834383783	4.72543353575566	0.261856202396659	0.0554142176406222	4.60822634931777	5.15284150883181	5.27354065709882	4.01204197369636	4.42755249855481	4.82508016106494	4.69103051487071	4.33557337561018	5.27386357858767	5.02282871805164	4.41712227721211	5.00160559266375	4.44759724598251
NSUN6	1	1	24	10	0.304889268045771	2.65036817852331	0.228569867432257	0.0862407982726412	1.6849494221339	3.46994688758476	2.67192584087311	2.19573339055383	2.29133623918534	2.71868385062296	2.58586162931501	2.7332897097455	2.70768246432334	3.24546954543845	3.0294367300879	1.94488388115783	2.97763941804517
ARL5B	0.269101639101639	1	28	8	0.503807273303572	3.50855496457642	0.379008629577251	0.108024139112499	4.0938301177005	3.92845594034526	4.27022553526321	3.75579058954717	3.0391233340961	3.55912651544274	2.83526232166021	3.42664600594127	3.82475854521253	3.43807079012683	3.78393856415392	3.15351819447919	2.84394306144001
PLXDC2	1	1	28	26	0.257377277202207	4.91131594634843	0.223354918133108	0.0454776114127158	4.85848393210928	5.02508914810765	4.74155349329536	3.5768921402183	4.76401676253925	5.32819303714912	4.75296080027718	4.80663470692323	5.34692537848362	4.91900054090143	5.48519805701536	4.79850846630038	5.24241501147859
CASC10	1	1	20	14	0.189890378498536	1.94363590217163	0.0395837162785943	0.0203658083462892	2.12772676749597	0.730333828333133	1.95886952280503	2.02009102484683	1.96260325345921	1.21702005258073	3.6782580303205	1.75154547621004	2.61606506134521	2.02354459596383	1.68489971407991	2.46800669307282	0.96425490937819
SKIDA1	0.182113153050653	1	24	14	0.233390268476923	1.75301514748913	0.561934941795745	0.320553386318774	-0.143520440799451	1.48005636492714	1.53280767156155	1.58776421592318	1.53615245258237	2.81881739813575	1.38116433731381	1.56407418107486	2.61606506134521	2.94069746995196	1.95424999864083	2.35391834579359	0.680299926038661
MLLT10	1	1	28	24	0.284228148429354	3.91631568132453	0.0552388664231311	0.0141048043411171	4.0938301177005	3.65396560241722	3.93730561101754	4.22956977965755	3.68646287768943	4.30961397059237	4.33385697564044	3.97054153994714	3.74049515664736	3.89741872339902	3.85145564309931	3.88633064093152	3.26601835205635
DNAJC1	1	1	28	4	0.211041161160069	6.61818456494261	0.149252831081546	0.0225519294025371	6.76426859615418	6.7539911657389	6.93876952987271	6.2872428141931	6.44324492010976	6.77147979110519	6.65260123083878	6.46437699319864	6.94369189458764	6.64725046397226	6.5335675260867	6.05596347172166	6.81316282604226
COMMD3	1	1	28	8	0.168013730994025	5.44112394558415	0.209920685196089	0.0385803902457422	5.47281279894991	5.35234305620968	5.6327229336448	5.55817095391324	4.8987526530576	5.02698570053092	5.77405174791714	5.43187832261204	5.38904993331648	5.74768107765763	5.79914685753481	5.79684994664209	5.04329731269808
LOC100499489	1	1	20	6	0.659851555496886	2.46478861245003	0.523965714317229	0.212580385867817	1.50095188332549	3.0776639935856	2.67192584087311	3.21837892828741	2.38614186289278	2.61107848411726	3.23307447455715	3.31211525662196	-0.143520440799451	2.02354459596383	3.47699666970161	1.94488388115783	3.41489655607691
PIP4K2A	0.759272267084767	1	24	20	0.140219451393661	5.50921919587747	0.19421623332005	0.0352529508111387	5.72464877244872	5.56251158480876	5.39780204520833	5.58997629838831	6.15094622611798	5.12803697028162	5.63295650123826	5.4455265606459	4.79890423330674	5.62105331743561	5.79914685753481	5.62303328417355	5.24241501147859
MSRB2	1	1	28	24	0.230472735825077	5.55836409471382	0.0949338933980666	0.0170794665085635	5.43479540838059	5.3389725718863	5.6327229336448	5.08697756491159	5.16252953717817	5.6055594589179	5.90256891688342	5.48571327081705	5.68795555963485	5.79537580688459	5.45295616033225	5.93221612925807	5.645456019152
OTUD1	1	1	20	16	0.566897832775007	2.29719196549834	0.433930802738267	0.188896186847029	2.56322463782187	1.82509846765002	1.76151003423154	3.5768921402183	2.38614186289278	2.49479565949875	2.10576616698022	1.0950798669275	2.95207012313528	1.66120819571977	2.90784146427069	2.7644371198687	1.20140701709577
KIAA1217	0.182113153050653	1	24	10	0.293481106026131	3.07178660889802	0.402813525364427	0.131133303399917	2.89729110670082	3.51819842153553	3.3714398899959	3.13459447207165	4.0759133263219	2.36831211583906	2.71594455860083	3.18770212780808	3.39948422169096	3.10111654728425	3.14157540440518	2.23002713374832	2.44277984371822
ARHGAP21	1	1	28	16	0.295971690376946	7.14048275840458	0.11494418112219	0.0160975364007283	6.79460483157385	7.13281012646504	6.82320530656891	7.12453402486585	7.50337341405768	7.34197198756922	6.9256223973387	7.25087765847632	7.07851537424764	7.26645094838543	7.06488287860138	7.21494089255568	7.33006350508993
PRTFDC1	1	1	20	0	0.832034707084821	1.3710765760976	0.258412664799894	0.188474275839061	0.367711745238265	2.53716152850742	0.48784801583033	1.31074761462518	1.36048676138294	2.07626198800104	1.66506419318636	0.787378269324489	0.386551574481497	2.85326169996853	0.646412539222943	1.58914396551833	1.88517192638136
APBB1IP	1	1	28	6	0.364000622339681	4.48909031129751	0.028056571736126	0.00624994593348171	4.75942883597552	4.72964181009122	5.09623091958052	4.64739148069047	4.23720746267942	4.20246969872584	4.41271650910964	4.21325437956665	3.74049515664736	4.49680491488822	4.71775381956449	4.31004273686533	4.81222930883549
ABI1	1	1	28	2	0.179700149615287	5.36612802895688	0.000630047229838776	0.000117411889250293	5.50985403685515	5.3389725718863	5.73050260505997	5.33235485543911	5.20215820696731	5.44247588331108	5.66552506506209	4.88885433140058	5.61883243886285	5.10082584616652	5.25524612742305	5.29231037877868	5.38161183052873
ANKRD26	1	1	28	26	0.340152328499862	4.98288812014079	0.208107016168946	0.0417643364954912	4.41346986577082	5.39172672511901	4.794191899342	4.0582506598209	4.59568603981275	5.24063833214327	4.72232794070556	5.49886387394813	5.93543497964318	4.78365950045029	5.47453061978582	4.92376306081232	4.75750412171594
YME1L1	0.0481594158156658	1	28	8	0.212096586627042	6.55922148498727	0.251923435863496	0.0384075208376631	6.70161265329443	6.67105549595964	7.25270117596431	6.59997672204272	6.36974409447302	6.53434407670827	6.29489254566612	6.13439260483907	6.70888208395126	6.75972270488538	6.5335675260867	6.66459441802956	6.27136837574204
MASTL	0.120192382848633	1	28	12	1.1602346811927	2.18750585285207	1.06260152059852	0.485759395438005	1.50095188332549	3.31468121812232	3.43911653422011	4.01204197369636	2.71314668268234	1.90458571812376	1.02736109382209	0.787378269324489	2.04298334758568	2.02354459596383	2.54967790561064	1.94488388115783	2.134593872487
ACBD5	0.182113153050653	1	28	14	0.378387330726212	4.08780291509058	0.43674351203498	0.106840647924266	3.49828085516364	4.30364904445174	4.63013909837132	3.91493247051481	4.81602835044751	4.23907575267072	3.6782580303205	3.6315812417414	3.60408562152947	4.55338277792572	4.69954773234518	3.88633064093152	3.95845140554573
RAB18	1	1	20	16	0.176281035154407	7.03140259017483	0.129760582324091	0.0184544378820534	7.34863236243224	6.66571023973711	7.0673068292638	7.08043237335894	7.11082702987794	6.7777140744599	7.2113371664505	6.55530334797645	7.37249882387931	7.04758341232401	7.04699401612779	7.04151472336989	6.91252046555269
MKX	1	1	28	24	0.361077431133449	3.49547685065701	0.0729611266915406	0.0208730109821288	3.44827162528919	2.71329423894123	3.73675763484685	3.04564259770179	2.97955567410479	3.43839660920028	3.85809334124853	2.97831349894874	4.36465859858517	3.17509775047576	3.81809203636361	3.88633064093152	3.9257336852121
WAC-AS1	1	1	28	20	0.522529285196447	5.92528444705724	0.0657569923226745	0.0110976937749094	4.8196741504835	6.06297265244871	5.13755905303303	5.66655096450556	5.95610357648556	6.37899345917063	6.05784980208057	6.70465638640928	5.5337663340344	6.43026881054401	6.37626943765382	5.59819117082419	6.26484319995672
WAC	1	1	20	4	0.075235120304496	7.73392664396051	0.0393090639990122	0.00508267867134594	7.75824856652004	7.66195069642106	7.87964545398538	7.63575239417694	7.71449670960777	7.94517112229612	7.68235648143396	7.77335019784713	7.77324692648399	7.51815547843542	7.81142618849451	7.70543378406099	7.74541577333962
BAMBI	1	1	28	20	0.442161179367561	2.37898052856532	0.0504356650055299	0.0212005371208086	2.12772676749597	2.10333900965509	3.73675763484685	1.82006159905392	3.352590036877	2.71868385062296	2.71594455860083	1.56407418107486	3.22441343989173	1.8537218338029	1.95424999864083	1.58914396551833	2.134593872487
PTCHD3P1	1	1	28	18	0.299074839584922	4.97753364274297	0.152040701315979	0.0305453889875055	4.89627698718563	4.7700548037958	4.57102988068167	5.0416943344709	5.52741060077907	5.14742480842373	5.07732320035457	5.20995749973989	4.81958772149518	5.10082584616652	4.77103287178393	4.77653316112145	4.964953400804
SVIL	1	1	24	10	0.156043371720779	4.14351774508584	0.165084535747018	0.039841638410456	3.59338120405531	4.06465307975848	4.15419505616955	3.81081163341454	3.8282855420412	4.50263120639865	4.16189450548124	4.50156300290352	4.54935704688001	4.40754697877718	4.43923517959522	3.88633064093152	3.82287820798061
KIAA1462	1	1	20	18	0.207644149701691	6.52884438546973	0.132327980274915	0.02026820865411	6.93739688312997	6.74388121786431	6.85452570961386	6.43465613833974	6.90609580962967	7.04910834712404	6.2526431079706	6.50404914121954	6.53218669881587	6.35268800012365	6.47590310238718	5.49431048900855	6.27136837574204
MTPAP	1	1	20	16	0.363492569852758	3.36815033975031	0.139693263532043	0.0414747708507567	4.18825742156572	4.12821505480608	3.62495750346954	4.01204197369636	3.75911622515082	3.37401867194696	2.10576616698022	2.06619896183358	3.02512527461264	2.94069746995196	3.14157540440518	3.3448666976177	3.89225673475417
ZNF438	1	1	28	20	0.455031373093748	3.32301104864618	0.14070117377316	0.042341470345241	1.84811254031946	3.31468121812232	3.3714398899959	3.04564259770179	3.57012500220574	3.91636573292871	3.85809334124853	2.7332897097455	3.4534184997098	3.7599375162211	3.194536908011	3.15351819447919	3.89225673475417
ZEB1	1	1	28	20	0.321161565928136	7.64198346919944	0.035223962106971	0.00460926960244537	7.02529911527876	7.50019124339442	7.2242092655902	7.15142828136586	7.51914869313693	7.79344910838143	7.64200981572658	8.05510937673014	7.33707194654719	8.11490826084958	8.00360931737663	7.86753444599883	8.08985444806145
ARHGAP12	1	1	28	24	0.213312494968306	5.99513074228961	0.00672313131176172	0.00112143197550919	6.12556487632453	5.32547701369231	5.8840966242287	5.98631776969404	5.3739309867366	5.78956875387746	5.87498258202083	5.97413251446076	6.27197192204108	6.21916827328178	6.13342996941959	6.46608483743054	6.50525039524491
KIF5B	1	1	28	4	0.161274955844625	8.23931559049053	0.105785503420559	0.0128391129407219	8.18392456898449	8.56708348007113	8.406810385681	7.91850832221077	8.1674427498491	8.31454836516313	8.28498475816053	8.09245816195419	8.2344229739989	8.32245362534247	8.63257197834907	7.78738667038792	8.22204612524439
EPC1	1	1	20	0	0.279143603450017	5.81590834065318	0.164922898777521	0.0283572039168346	6.14138827002224	5.99640138231697	5.36337733265547	5.68138997839782	6.157680790106	5.78956875387746	5.77405174791714	5.5248108378276	5.61883243886285	5.98213704721128	5.66484034932886	5.97143499943636	6.02335594992009
CCDC7	1	1	24	10	0.280504637883203	2.17867738078679	0.200188544832757	0.0918853551233283	1.84811254031946	2.22462232809331	1.53280767156155	2.19573339055383	1.53615245258237	2.49479565949875	1.66506419318636	2.97831349894874	1.89491887329102	3.10111654728425	3.0294367300879	1.11593053292944	2.53243316651942
ITGB1	1	1	20	0	0.180898930337345	9.19310844199122	0.0839785507949178	0.0091349461746073	9.33918371304843	9.51199994829761	9.1748597497483	9.00845281197022	9.32552666913906	9.49194176757986	9.13954861293317	9.18871508755726	9.07877628110149	9.33460600180335	9.01401198171434	8.86473547792977	9.08004091846045
NRP1	1	1	28	4	0.111217717932029	6.66296521452	0.0916521149348862	0.0137554545137287	6.52590711480148	7.08955382529816	6.7847005878737	6.50307394347841	6.52885090776141	6.77147979110519	6.63626231750743	6.64083722189391	6.72541730980388	6.62762211171516	6.72573493029011	6.59095652306216	6.48854571838341
PARD3	1	1	28	24	0.218705538732363	5.69422574469529	0.088174046907686	0.0154848175785494	5.64918327071553	5.64087598912508	5.6327229336448	5.2748112397166	5.39688186921462	6.10924061259863	5.6493326848339	5.67139541294818	5.66528052186687	5.84154410230147	5.82457042417794	5.7298147711594	5.85110680182809
CUL2	1	1	28	6	0.292125347582743	3.53632029208947	0.0263439579656431	0.00744953957495673	3.99278679768399	3.42002555286111	4.15419505616955	3.8638111621369	2.78450098360699	3.77394211781202	3.54456776981696	2.90117195913933	3.74049515664736	3.31256780208598	3.194536908011	3.84469394465922	3.46129377566491
CREM	1	1	28	16	0.412513322096531	3.26978276189949	0.049426215433897	0.0151160548064007	2.82074355144453	3.61011431472481	3.06367030048645	3.69858768459097	3.352590036877	3.82299559271406	2.94546130409644	3.6315812417414	2.7938275511377	3.7599375162211	3.88406509440307	2.09448875733782	3.0401113265383
CCNY	1	1	20	18	0.107382667038768	6.87162469995614	0.047240794203292	0.00687476343165154	7.17501859437794	6.88855988051267	6.86070901453188	7.13535196395406	7.24019247711335	7.0125710386219	6.83546713300606	6.84514595339401	6.65810796266726	6.62101953116792	6.6471684389734	6.63436739790277	6.75382131610495
FZD8	1	1	28	6	0.926319243106415	2.27243121867642	0.340960406148195	0.150042123759762	3.80686185827903	2.22462232809331	1.95886952280503	3.37262714729297	0.651014115519813	2.36831211583906	1.90217788480581	0.787378269324489	3.50540892888703	2.4383775949412	2.18113689320516	2.67223259349027	1.88517192638136
ZNF248	1	1	20	0	0.299229848127272	3.12756882488308	0.403137861334591	0.128898158252253	2.89729110670082	3.69652323727143	2.97524968743516	2.95084376245853	3.8282855420412	3.37401867194696	3.3174760839123	3.76818841004344	1.72990207293818	3.55352440447374	3.59987608159908	3.15351819447919	2.0152663988473
ZNF25	0.0095169702982203	1	24	16	0.15459947496625	4.9250050780058	0.33716151912018	0.0684591211135768	4.95117269990045	4.70900270895445	4.96462973768525	5.21487673451609	5.44171651565835	4.77609872903487	4.86937477507946	4.14797234175932	4.99349519387501	4.98218965622707	5.16524412485554	4.88320791525345	4.75750412171594
ZNF33A	1	1	20	2	0.117531538568805	4.8809483894805	0.158964332935439	0.0325683289907431	5.05506902725116	5.15284150883181	4.54054157562683	4.87097548847886	4.31156042203512	4.84896105119002	4.55857441468933	4.88885433140058	4.73501273528689	5.04272687420578	5.30426229358245	5.1627640628798	5.18827229109991
ZNF37A	1	1	28	20	0.307799550359634	5.95010871827181	0.149378950764403	0.0251052472882864	5.67115063781686	6.06297265244871	5.8719035311203	5.3510370768277	6.32855890279097	6.2858367566715	6.00792375261105	6.43046260155621	5.66528052186687	5.69835551811645	6.19969824619829	5.74120584617254	5.94389104092211
ZNF37BP	1	1	24	10	0.477141433604791	3.32880945152863	0.267365369174711	0.0803186163305123	2.36184633617361	4.06465307975848	3.14698327992459	2.84937488519289	2.38614186289278	3.30663324655226	3.14342663197679	3.25124939765512	3.97981857518295	4.02293100807584	3.63861523022447	2.93285272891917	3.95845140554573
ZNF33B	0.388468903781404	1	20	14	0.0473807101221198	3.8068670690299	0.35174002239957	0.0923961924652134	4.36037625032493	3.46994688758476	4.37761479465903	3.69858768459097	3.64871644097794	3.87043588670466	2.58586162931501	3.6315812417414	4.79890423330674	3.7599375162211	3.5600679415163	3.56596137784797	3.59215270115176
BMS1	1	1	20	16	0.143393383195537	6.71787853744254	0.0544186838594793	0.00810057573327251	7.11217204798729	6.70792782882261	6.95619911136521	6.87632548165613	7.16531043250492	6.79010239845665	6.50743990147788	6.32365634859557	6.65235448696687	6.27910899703289	6.50240025589576	6.63436739790277	6.75382131610495
CSGALNACT2	1	1	28	8	0.266825982915191	4.73912019846629	0.198602440958896	0.0419070276004329	4.8196741504835	5.02508914810765	4.98741390598196	4.89663595350617	4.38226849389117	4.84896105119002	4.37382549552375	4.30595208576585	4.71307093188991	5.13829806670777	4.99655160471184	4.18215122370959	5.11760508498604
HNRNPF	1	1	20	14	0.261773189481614	6.97558244018313	0.137577646491076	0.019722746834523	7.14785946094175	6.15740181334536	7.19514331008887	7.17258844463395	7.29314445827109	6.80238524980339	7.131985345243	5.91649633644217	7.28596574065442	6.765721318164	7.03252148311633	7.49949816462646	7.05925528893504
CXCL12	1	1	28	6	0.578296458812999	6.18933726476966	0.272473198782004	0.0440230007068688	6.76936914088193	6.81803340200362	6.32970439883962	6.06763492011263	5.5064595366454	5.86177061120941	5.74386814001552	5.56287674330647	6.11349426356568	6.59430282431842	6.35316211599668	6.74034322391775	6.17024938191283
RASSF4	1	1	28	20	0.818475551542233	3.45211951676081	0.104307578687779	0.030215517794602	1.04285392661137	2.53716152850742	2.28737201771253	2.4935159347048	3.44357631637954	3.43839660920028	3.74072727826631	3.89297190360065	4.05151603845903	4.85291650325899	4.37185293147781	4.14832488904372	4.64140255223642
C10orf10	1	1	28	20	0.570372739140688	5.59993289959389	0.0342948175462267	0.00612414794268584	4.65306794561355	3.99816111921524	4.81980797781723	4.81824335663538	5.41947335126596	5.25857952067299	5.81817515939504	5.90666240384574	6.40793814949343	6.27910899703289	6.49713961487269	6.19499870498403	6.74915386287307
C10orf25	0.120192382848633	1	20	18	0.343245934342876	1.94416080036441	0.564132753445277	0.290167744015586	1.50095188332549	1.97091610974166	0.48784801583033	1.58776421592318	2.38614186289278	2.22966456719654	2.58586162931501	1.34855140065225	2.61606506134521	3.0231355663691	2.07214905675533	1.77795105599192	1.40502360267588
ZNF22	0.548683931808932	1	24	22	0.170658334624996	5.17319564631133	0.134928482266139	0.0260822306928113	5.32822732562476	5.12194824577673	4.81980797781723	5.08697756491159	4.91474316330727	5.37828382468637	5.40119578632599	4.57790529832932	5.34692537848362	5.32861760820678	5.24272738220304	5.43942350918239	5.38161183052873
MARCH8	1	1	28	20	0.45570718110871	5.18448047539516	0.135438172106103	0.026123769343693	4.75942883597552	4.86639577421618	4.34269908308879	4.89663595350617	5.36231716094392	5.10838503308955	5.58268218052727	5.55029937654664	5.1649318471442	5.49673126387757	5.13846317965109	5.82923454667782	5.21559762580177
FAM21C	0.182113153050653	1	20	16	0.270827598404268	5.14875435221367	0.267294275006934	0.0519143576721645	5.15198322153629	4.74998980918574	4.84497714820125	5.10909709280815	5.2279852109295	5.24063833214327	4.89706752309059	5.07597838670606	5.5337663340344	5.46758642133748	5.27996236857918	4.58752770828964	5.41735427345289
TIMM23	1	1	24	6	0.240426307914751	5.03258699835637	0.00719546216399359	0.00142977402404441	5.19810347928193	5.31185401951301	5.31014931364635	4.97098752117535	5.10793899854276	5.00589745213789	5.47655134603618	4.36459869949933	5.58298790664514	4.83019825341389	4.91999282411631	4.94362098128862	4.40075018333607
NCOA4	1	1	20	0	0.105424630208981	6.98460177399342	0.082165110173343	0.0117637501509789	7.1000773357773	6.96453173541208	7.23852555578757	6.91450704532302	6.98015180742483	6.70106343907776	7.10255335203595	6.48434942916517	6.83105886557512	7.20597076962401	7.21020593524965	7.08686454961805	7.02104579693065
MAPK8	0.548683931808932	1	20	0	0.341272022247078	4.19074385630083	0.232912127450899	0.0555777531238787	5.03826428933385	4.64525240265455	4.54054157562683	3.91493247051481	4.61538913752785	4.87245306986126	3.85809334124853	3.67856895865172	4.33623144829813	4.17491364409625	3.74895691843378	3.75763238331172	3.41489655607691
ARHGAP22	0.388468903781404	1	28	12	0.261221547213938	3.83228716033372	0.415950121327532	0.108538349013311	3.54661449727996	4.06465307975848	3.88972117623473	5.0416943344709	3.44357631637954	4.08672518938733	3.04783688562624	3.6315812417414	3.74049515664736	4.10092275304767	3.88406509440307	4.00448252462203	3.71212294465596
VSTM4	1	1	24	18	0.37967074716797	6.52793431692099	0.047608371245197	0.00729302240707169	5.8929956512966	5.85326799077391	5.84720376718207	5.83527564920033	6.30448563044889	6.38717139885926	6.07006594913849	7.00115616937574	6.48764615905648	7.07682772765127	7.21020593524965	7.39880061123996	7.49804348050024
ERCC6	0.120192382848633	1	28	8	0.043625871512423	4.03608801285527	0.331230825451732	0.0820672949640184	4.67497668807629	4.12821505480608	4.63013909837132	3.8638111621369	3.92619292773189	3.55912651544274	4.20684458355384	3.76818841004344	4.52437566185021	4.37652348965812	4.22684207826211	3.61631880695083	3.26601835205635
PARG	1	1	28	8	0.270086419000561	2.5508238737533	0.025287506322241	0.00991346622651481	2.56322463782187	2.79390255314031	3.3714398899959	2.95084376245853	2.29133623918534	2.91244973907408	2.58586162931501	2.32436316940032	1.32948977595216	2.94069746995196	2.07214905675533	2.23002713374832	2.77214204605057
FAM21A	1	1	20	14	0.310637786186668	5.27506793212277	0.195995357527911	0.0371550395274321	5.08810243056833	4.93908893981265	4.89403529690883	4.84485033651281	5.52741060077907	4.77609872903487	5.36198868762088	5.40418828357414	5.85756525057716	5.63422809189463	5.51673512268404	5.14572120903368	5.2687429884776
SGMS1	1	1	28	26	0.445693518626023	3.70595431771759	0.0476614380913503	0.0128607732328184	3.44827162528919	4.3576866048804	3.68194027744804	3.51196499675862	2.71314668268234	4.12634747259397	3.96662558969554	2.54326678440314	4.08607140153817	4.10092275304767	3.94715273449789	3.84469394465922	3.89225673475417
ASAH2B	1	1	20	16	0.952475774381486	1.29638173578264	0.298301319131694	0.230102994278615	1.99468321523746	0.358582086321589	2.28737201771253	1.31074761462518	2.38614186289278	1.90458571812376	0.557581560161646	-0.143520440799449	2.04298334758568	-0.143520440799451	1.35344565302819	1.58914396551833	0.96425490937819
PRKG1	0.759272267084767	1	24	10	0.208469300348721	4.4486295012619	0.299929877828207	0.0674207365983452	4.12599751380553	4.43512756918944	4.7144961052064	4.38268719866198	3.0963287101504	4.27477592506823	4.52346898399035	4.33557337561018	5.45663440702142	4.68582064990466	4.82241419229712	4.18215122370959	4.53696076823622
CSTF2T	0.269101639101639	1	28	0	0.190916182072501	4.20962045163408	0.35229183318139	0.0836873150985949	4.41346986577082	3.96372947281485	4.15419505616955	3.81081163341454	3.68646287768943	4.37686350769115	4.59284587000168	4.30595208576585	4.79890423330674	4.10092275304767	4.00759681081034	3.96616372332801	4.32749761616564
DKK1	1	1	28	6	0.621500648642948	6.56995318550325	0.242875805075799	0.0369676614457025	7.92064240564655	7.15967657136237	7.75572503538641	7.14073066572165	6.70928693801044	6.24141898767772	6.69265683884733	5.11065756762391	6.85630331899308	6.27910899703289	6.27540012233126	6.03760271996291	5.38161183052873
ZWINT	1	1	28	8	0.654451885438746	2.62247002712094	0.393956504423903	0.150223453595161	3.44827162528919	3.69652323727143	3.62495750346954	4.4535538312979	2.97955567410479	2.71868385062296	2.71594455860083	1.0950798669275	1.72990207293818	2.553807615867	2.28246644286496	2.46800669307282	0.680299926038661
IPMK	1	1	28	24	0.406667096036366	3.95489501053603	0.118628973892257	0.0299954799245552	4.43930148198464	3.46994688758476	3.3714398899959	4.34590424696722	3.352590036877	3.96087835299459	3.91337981904933	3.89297190360065	4.01611265365302	3.66041937687744	4.41712227721211	4.07819567089761	4.37674356538189
CISD1	1	1	20	0	0.130670807014979	5.81337017830993	0.186400969411004	0.0320641837167842	6.47061325146681	5.73575342536487	5.83469347589862	5.97431763839905	5.89292919565915	5.57724640034995	5.90256891688342	5.14452266853791	5.61883243886285	6.05252386986361	5.79057179083424	6.10968399588337	5.56275573473076
UBE2D1	1	1	28	22	0.400866232516005	4.17800885515373	0.0215809100872502	0.00516535767046766	4.24794127281889	3.31468121812232	4.3069173484255	4.01204197369636	4.69161607169762	3.91636573292871	4.97709243006469	2.81967145433662	4.24742627495321	4.63429504782497	4.39466515655953	4.45544632502888	4.27651108241161
TFAM	0.548683931808932	1	20	6	0.229763704498406	5.03047479141615	0.223213164550095	0.0443721862856722	4.71782062884802	5.00829434584979	5.25488197418797	4.55372566563219	5.021973111422	5.32819303714912	5.30110481127313	5.14452266853791	4.81958772149518	4.83019825341389	4.95110553512578	5.61066569712985	5.14628866410937
BICC1	1	1	24	10	0.0572469152427249	7.19625589579072	0.0604346375478403	0.00839806677569513	7.05901325637558	7.25885672583444	7.09379640494928	6.99985379376359	7.12807515654183	7.22365687219031	7.10255335203595	7.17916755414641	7.42067890622006	7.46753005328688	7.14442969374004	7.32122800419445	7.10014894061561
FAM133CP	1	1	28	6	0.462520777022315	2.45672647383254	0.478607834091125	0.194815271129671	2.89729110670082	2.87024433918086	1.53280767156155	2.35229411764066	1.83396859656877	2.22966456719654	1.66506419318636	3.05153876586629	3.28516172494409	3.31256780208598	2.70376500103699	1.58914396551833	2.91233941198123
CCDC6	1	1	28	12	0.266295250534283	5.35008392310338	0.224695487132058	0.0419984976612704	5.71410667506929	5.32547701369231	5.84720376718207	5.4754476849875	5.72171496011021	5.29380611569968	5.14817574008574	4.71944466962376	5.68795555963485	5.1566754007636	5.30426229358245	5.49431048900855	4.86495426956808
CDK1	1	1	28	12	0.956358601429596	3.51703677120842	0.659065037713825	0.18739213735527	3.49828085516364	4.33092081361857	5.31014931364635	5.45831821360825	4.61538913752785	3.87043588670466	3.3174760839123	2.7332897097455	4.05151603845903	3.0231355663691	2.77504655191225	1.58914396551833	1.74217297042677
RHOBTB1	1	1	20	14	0.232862659973741	5.35918159480391	0.212799158054706	0.0397073982827955	5.05506902725116	5.25603802075423	5.25488197418797	5.23513282038941	5.65664351176523	5.20407241111201	5.05291074620167	5.12768948235216	5.81699534312709	5.46758642133748	5.24272738220304	5.21271694407897	5.74258037718057
ARID5B	1	1	28	20	0.262476465934442	7.66639829160987	0.0162864408368748	0.00212439273533423	7.28594983798677	7.70427684423517	7.43779062687748	7.08601937163268	7.50865102988547	7.97802867682316	7.7370108384933	7.78413259370217	7.79168409914574	7.8415006053721	8.09349866085606	7.4927746838013	7.93201435188723
ADO	1	1	28	24	0.330710169853044	4.29415589489162	0.0396311107543714	0.00922908057472181	4.6965576955213	3.92845594034526	4.3069173484255	4.0582506598209	4.23720746267942	4.37686350769115	4.78295673042539	3.53274945698863	4.69079025732743	4.63429504782497	4.14847722553774	4.27911694581737	4.11175724443167
NRBF2	1	1	20	16	0.17577433615493	4.89461270752948	0.0524698967358785	0.0107199281886314	5.47281279894991	4.82862784466523	4.41170541502077	5.13088259698446	4.71005971348682	4.53243170736581	4.81234167907809	4.57790529832932	5.08175851868557	4.6602878651282	5.16524412485554	5.19625741617039	4.98096623264269
JMJD1C	1	1	24	12	0.114684375339311	5.39992092713237	0.109708859635455	0.020316752988773	4.6965576955213	5.43006377980932	5.44794629370797	5.0416943344709	5.09396238413589	5.54836655284881	5.5128027412683	5.31777903471318	6.13840440288244	5.45279019421263	5.86597208328475	5.00160559266375	5.54131810356611
REEP3	1	1	28	24	0.280329161856192	6.45395666010077	0.146913771677433	0.0227633650820238	6.40002081970307	6.17255613312919	6.35620556340279	5.97431763839905	6.25509941888481	6.84456994330278	6.56899087347671	6.33102809702289	6.59352138779691	6.43780228238221	6.57909120121237	6.5396899371481	6.70162951377169
ANXA2P3	1	1	28	8	0.25568379820113	7.67239864181315	0.162451496850345	0.0211734953349549	7.86930810562282	7.72498318048241	8.68636337201247	8.14415192390338	6.89807464190991	7.900163546793	8.08581106692602	7.32658605113247	7.89274522929505	7.4564466990657	7.3626129305901	7.62777887149131	6.91252046555269
SIRT1	1	1	28	6	0.406919844692824	3.86037876501894	0.202975354047987	0.0525791292520983	4.56194616072498	2.87024433918086	4.11334752042834	4.52110180357146	3.352590036877	3.72316187765299	3.74072727826631	3.85256485436407	4.86008580711405	3.66041937687744	3.88406509440307	3.66497762792154	3.50624523114176
HERC4	1	1	28	2	0.222769784995157	5.506271784521	0.0328014978080075	0.00595711564769065	5.71410667506929	5.55096093039032	5.90817794448286	5.36948046177174	5.49586879322055	5.36177938435631	5.74386814001552	4.80663470692323	5.59503530847035	5.58079135962847	5.45295616033225	5.53414739730552	5.47502495673399
PBLD	1	1	24	12	0.261265340458546	3.32921395598948	0.157476631639421	0.0473014452423854	3.22885690038068	3.0117828345085	3.22574662616593	3.04564259770179	3.75911622515082	3.37401867194696	3.39721168527061	2.90117195913933	4.36465859858517	3.43807079012683	3.38884827033729	2.35391834579359	3.63326129111627
HNRNPH3	1	1	28	14	0.343476024318982	6.5546728160433	0.135066553192005	0.0206061472452774	6.56162636434859	6.06297265244871	7.29897185492568	7.04070557801854	6.09590711739792	6.96964864177658	6.80655416471184	5.5248108378276	7.33348093790722	6.28747222243938	6.57909120121237	6.15297190116252	6.58074575287332
RUFY2	0.388468903781404	1	20	4	0.195886634933605	4.28324939986618	0.316306145921788	0.0738472398856041	4.21840796301278	4.80936652161273	4.34269908308879	3.5768921402183	4.38226849389117	4.27477592506823	4.25043636506689	4.52746190087762	4.01611265365302	4.10092275304767	4.58520524450796	4.68512339116478	4.42436385800237
SLC25A16	1	1	28	6	0.388580880178806	2.5668841339576	0.348323018300652	0.135698769450731	2.82074355144453	3.0117828345085	2.55477277137898	2.62213809074332	2.0807015364524	2.22966456719654	2.28414553023988	1.56407418107486	2.70768246432334	3.55352440447374	2.62877763600589	3.28386088604486	2.24480113722503
TET1	1	1	20	14	0.478493244442699	3.50173224734135	0.250679032321292	0.071587150191628	2.82074355144453	3.31468121812232	2.42725882378807	3.63902270402339	3.64871644097794	3.08324588042633	3.39721168527061	3.31211525662196	4.18503276843843	3.7599375162211	3.6763413016805	3.71204870304194	4.1405561708177
CCAR1	1	1	28	4	0.275613196883055	7.21843517195277	0.121666250788758	0.0168549343300182	7.05065829499125	7.4135544402286	7.57949111235321	6.89554257130404	7.01023075019922	7.54200615044518	6.99774001436384	6.91057264523555	7.58372345744116	7.25370264735823	7.47658885436548	6.91646624421953	7.23645334063724
DDX50	0.759272267084767	1	24	18	0.151833656339396	6.20669131327134	0.15829412845323	0.0255037862306379	6.07702596012639	5.91764272549799	6.02290051082753	6.2872428141931	6.08887720957625	6.63392221857697	6.41468864060394	5.78310939113379	6.54466401793196	6.26223568226091	6.50764178419683	6.19499870498403	5.95203741261777
DDX21	1	1	28	4	0.216317134988819	7.9774791988369	0.046093697998199	0.0057779778360211	8.34462013467683	8.42877728619206	8.2318112932627	7.97078293055543	8.07796839674957	8.26437501575751	7.82253484234245	7.83686793212918	7.75457107928839	7.698307482503	7.89979337197208	7.78738667038792	7.57917633633447
KIAA1279	1	1	28	4	0.160530762175364	5.04342793501361	0.0497678868832283	0.00986786914069268	5.03826428933385	5.37871792870915	5.29196110119588	5.01850831434493	4.99214053158753	5.22247121651826	4.92423870055634	4.62664438069509	5.2887749418586	4.87528254583502	5.30426229358245	4.82015405694797	4.79421725068218
SRGN	0.269101639101639	1	24	10	0.28581570729119	4.3693704821283	0.503458798952784	0.115224561755988	4.51413200684076	4.189094403856	4.57102988068167	4.89663595350617	4.49292002487365	3.6705288525333	4.20684458355384	4.04415242222067	5.21262740863924	4.63429504782497	4.68110895386983	3.08364717041405	4.1687914492018
VPS26A	0.388468903781404	1	28	16	0.119547896990765	5.16681073096913	0.326960172190941	0.0632808494863549	5.10433975750093	4.62336054489998	5.74394545727706	5.4754476849875	5.47445117523772	5.16655555185444	5.32168624886091	4.57790529832932	5.06453256650652	4.98218965622707	5.37479877066166	5.46712800356995	4.86495426956808
SUPV3L1	1	1	20	8	0.197276572851023	3.44134172485787	0.0571030986012852	0.0165932659894866	2.89729110670082	3.46994688758476	3.78956814526867	2.62213809074332	3.352590036877	4.12634747259397	3.47277026907384	3.6315812417414	4.39253642127471	2.85326169996853	3.71310593488149	3.3448666976177	3.09998996812672
HK1	1	1	28	16	0.229270449042504	7.82019810660103	0.134544426056977	0.0172047337193936	8.05410752195817	7.93728058217755	7.35260626499693	8.28439802654099	8.14558899286271	7.73697799649547	7.43562068388435	8.20305462564435	7.39334475773561	7.65047949714726	7.63106402192274	7.9483856427536	7.91960572303841
COL13A1	1	1	28	6	1.0926938864483	2.65865598500243	0.315590022394262	0.118702842404025	3.34273150653438	3.89229831791775	4.15419505616955	3.44397760333051	1.36048676138294	2.22966456719654	2.58586162931501	2.54326678440314	0.773340271243775	3.10111654728425	2.46598845419078	2.85110106774689	2.0152663988473
H2AFY2	1	1	20	16	0.246168328722834	3.2794740726838	0.188162327928122	0.0573757632345411	3.68259848224619	2.87024433918086	3.3714398899959	3.21837892828741	3.352590036877	3.43839660920028	3.14342663197679	2.64140456967619	4.1198184198966	2.94069746995196	3.29496150605703	3.61631880695083	2.6965795696333
AIFM2	1	1	20	12	0.507164368372695	4.57703238105301	0.227901126704623	0.0497923343623344	3.16836139261188	3.77804793405658	4.89403529690883	3.8638111621369	5.25335798178756	4.40934814028419	4.75296080027718	4.86873452510728	5.01158514142513	4.94037257512068	4.91999282411631	4.66133641780904	4.68115031415395
TYSND1	1	1	28	20	0.671556371816054	3.48635781020778	0.208938203924377	0.0599302238320524	2.82074355144453	2.22462232809331	2.88105403911691	3.21837892828741	4.23720746267942	3.72316187765299	3.47277026907384	3.53274945698863	4.24742627495321	3.7599375162211	3.24562283799549	4.04180983454403	3.78689631628477
SAR1A	0.0481594158156658	1	28	4	0.111042222865139	6.88845496414853	0.099354282245739	0.014423304320466	7.02529911527876	7.0158478296281	6.96770293670122	6.86337038956627	6.80676662894734	6.81456440931123	7.04801363867544	6.96844127014427	7.06558606863461	6.84151510449427	6.6376375968055	6.74034322391775	6.77693472950403
PPA1	0.269101639101639	1	28	8	0.408466420242421	4.15376748174498	0.326902433423471	0.0787002245215085	4.56194616072498	4.64525240265455	4.89403529690883	4.26939939779937	3.39880033541971	4.00405859607328	4.16189450548124	3.12122625950301	4.36465859858517	4.34481818782383	4.32511696544739	4.31004273686533	3.89225673475417
LRRC20	1	1	20	10	0.410376946597285	1.96059230224885	0.204628748709882	0.104370882449741	1.50095188332549	0.730333828333133	1.95886952280503	2.02009102484683	1.16042707151778	1.90458571812376	1.38116433731381	1.91743355745889	3.02512527461264	2.02354459596383	2.46598845419078	2.7644371198687	2.53243316651942
EIF4EBP2	1	1	20	14	0.17091953272223	6.76276545697992	0.0832364207376279	0.012308044877073	6.74368415553755	6.25317367086743	6.6048404535811	6.63850760133539	6.66270270082062	6.45875879414709	6.6444549043786	6.69326091875566	7.06990872455199	6.93497764000591	6.96553602641987	7.11778201377925	6.9936839787032
SGPL1	0.759272267084767	1	20	0	0.0884848045872273	4.38421962304161	0.164686727675776	0.0375635214098884	4.65306794561355	4.48453785771381	4.19391783377112	5.2748112397166	4.61538913752785	4.87245306986126	4.11549875333099	4.21325437956665	4.24742627495321	4.10092275304767	4.64350898556419	4.24751367663501	3.41489655607691
PCBD1	0.548683931808932	1	28	18	0.210296480573366	4.73220563786422	0.216428271508186	0.045735178914555	4.67497668807629	4.09678408910251	4.7144961052064	5.3510370768277	4.99214053158753	4.34363054845739	4.78295673042539	4.62664438069509	4.54935704688001	4.46766157531254	5.0113876365463	4.94362098128862	4.91582008071849
UNC5B	1	1	28	4	0.221659698838187	5.533024662758	0.00343612122031184	0.00062102040560923	6.16480263758699	5.41739761839335	6.07701276762164	5.4754476849875	5.70342066549944	5.50393300342691	5.54816551104152	4.90869740206477	6.05364134914277	4.89730713536059	5.67419374208497	5.07546217680325	5.42907431293716
SLC29A3	1	1	20	14	0.0944416589286982	4.18779827542959	0.115387564136792	0.0275532765782411	3.99278679768399	4.38396485174935	3.93730561101754	4.01204197369636	4.71005971348682	4.12634747259397	4.11549875333099	4.21325437956665	4.52437566185021	3.98229486850369	4.34867419107422	3.88633064093152	4.0217416644469
C10orf54	1	1	28	20	0.703637695292744	5.92234772310228	0.0136937734486395	0.00231222043839505	3.95746940766429	4.97410657191894	5.05368387735887	5.79490811087499	5.95610357648556	6.14825755272384	5.98229751071221	7.06885702934112	6.39421457746499	6.30405462006528	6.57410337453132	6.23583581109808	6.53809045199597
PSAP	0.548683931808932	1	28	18	0.253263823728278	11.7357552643375	0.141490711070049	0.0120563788084445	11.5377447956553	11.3936797139781	11.2199103596906	11.7027731684644	12.0196870363391	11.5833651924652	11.7465631499535	11.8973815375177	11.4712321853899	11.9587107633913	11.8799539550608	11.9605765030457	12.1617554302619
CHST3	0.548683931808932	1	24	8	0.394931719938472	4.10130117808157	0.397815149676472	0.0969973021738808	3.92126570010579	4.50862257076141	4.27022553526321	4.38268719866198	3.20435369013261	3.50002408305494	3.74072727826631	4.30595208576585	4.47307648170289	4.02293100807584	4.2011905294182	3.88633064093152	4.70062093808168
ASCC1	1	1	28	24	0.317488615369955	4.70329484281162	0.127649892572651	0.0271405252783051	5.1203963676894	4.12821505480608	4.74155349329536	4.92184797384783	4.40508816343989	4.94071760520759	4.92423870055634	3.85256485436407	4.79890423330674	4.43791736324916	4.41712227721211	5.11101935120208	5.21559762580177
ANAPC16	0.759272267084767	1	28	22	0.335066233659788	5.74002551023884	0.206136492352932	0.0359121212937527	5.85511540031364	5.12194824577673	5.41471118944541	5.423436778003	5.89292919565915	5.687310009305	5.9693116461169	6.20027814138165	5.67666258863097	5.83013979930717	5.68348688460663	5.67146991788374	6.00780927452639
DDIT4	1	1	28	12	0.180033106496988	8.4911978826517	0.148811871856329	0.0175254273793766	9.06207741450021	8.58418393905602	8.95697253028861	8.87926963426662	8.93659824991886	8.18451077942938	8.73202577045394	8.0461791049293	8.25923996674519	8.29782683283048	8.2781162990189	8.33604342170233	7.96660339504915
DNAJB12	1	1	28	4	0.133541071433138	5.6608141385735	0.0753916983573578	0.0133181723532715	5.60421886509689	5.77599794241791	6.04478956545029	5.58997629838831	5.43063780058306	5.89656020482015	5.45807823468616	5.49886387394813	5.74313131884583	5.72322909194449	5.75575256678492	5.35296732428588	5.73315694533446
MICU1	1	1	28	18	0.226766813207039	5.77622108313934	0.0220641060403359	0.0038198167491789	5.28614341306573	5.61891711288339	5.46428107492642	5.73926527529363	5.94835641595961	5.50393300342691	5.83258809183922	6.00210951727229	5.75391769295698	6.11023740282345	6.02794519189182	6.03760271996291	5.77048689399203
[truncated: 9,735 more rows]
