# Supplementary material for: Fibroblasts as an in vitro model of circadian genetic and genomic studies
Source: Mamm Genome. 2024 Jul 3;35(3):432–44. doi: 10.1007/s00335-024-10050-7 (PMC11329553; doi:10.1007/s00335-024-10050-7)
Supplement: Supplementary file 6 — Supplementary file6 (ZIP 46445 kb) [file 335_2024_10050_MOESM6_ESM.zip › MetaCycle_Results/metaJTK/meta3dSubjectID_2014L00478_QuoteOrderedDesignTable.csv]

CycID	JTK_pvalue	JTK_BH.Q	JTK_period	JTK_adjphase	JTK_amplitude	meta2d_Base	meta2d_AMP	meta2d_rAMP	X2014L00478_TP_0	X2014L00478_TP_4	X2014L00478_TP_8	X2014L00478_TP_12	X2014L00478_TP_16	X2014L00478_TP_20	X2014L00478_TP_24	X2014L00478_TP_28	X2014L00478_TP_32	X2014L00478_TP_36	X2014L00478_TP_40	X2014L00478_TP_44	X2014L00478_TP_48
LOC102723897	1	1	28	8	0.76123702379533	1.68922419061411	0.547154871710265	0.323908972385334	1.41890382568673	2.51828615997935	1.64023869014112	1.8720311405709	0.586517577969968	1.89414944266486	-0.143520440799451	1.74642348181574	2.66354149148149	1.75542836930389	2.29325684940232	2.18570412574362	2.02192326935502
LINC01128	1	1	28	0	0.284946232235456	2.97141807304332	0.212797015895638	0.0716146333719009	3.73171710612689	3.0251817651992	3.01683038943228	2.76749367806755	3.46500586734277	2.7068063731664	3.38109227575296	3.62508435157273	2.66354149148149	3.2291516607753	2.60892888096651	2.56463557550236	1.71028876489987
NOC2L	0.0481594158156658	1	28	10	0.485553841265747	2.10529252882918	0.494105536281929	0.234696855432588	1.83109912661561	2.84320449120556	2.07830491553214	2.15304865897807	2.16451907769086	1.47497464543229	1.44220935725488	1.91210659750605	2.1781341988143	2.71220215254112	3.01768307010503	2.03349885003032	2.02192326935502
KLHL17	1	1	28	6	0.413109290200175	4.06315413165075	0.20777042314232	0.0511352551270086	4.65663331529135	4.07240855434794	4.48999289220367	4.02285877473741	4.48365334056398	3.60314428508461	2.31685280403026	4.32887834753443	3.44112872142309	4.59710879691979	4.23945050568323	4.15053058684394	4.54790552675318
HES4	1	1	28	2	0.525460064533702	1.82708645167307	0.689841397466564	0.377563632435056	2.15131921093718	1.23414474216175	1.64023869014112	1.70791355308234	1.06896523072008	0.458305775291369	2.31685280403026	2.4321263027667	2.31563150706923	2.54775178904148	2.8677774554478	-0.143520440799451	3.0011130998141
ISG15	0.0481594158156658	1	28	12	0.329733556640075	5.94068904055527	0.337812498793048	0.0568641947906894	5.2990437618041	6.03436846392181	5.78387673953359	6.12483505471241	6.1308755114602	5.63348333985688	5.53003313844516	5.76542562121354	6.18705885692099	6.38380639229335	6.41999398506145	6.34122573364373	5.8992894729521
AGRN	1	1	20	16	0.250139834626196	5.18518530089198	0.248005759971376	0.0478296812128803	5.46708167027001	5.07495465129998	4.5927504680129	5.10269688187456	5.07477848606814	5.05485245078165	5.04742339475308	4.90189909301904	5.17807437356332	5.59115598844348	5.75638778315567	4.41979655444078	5.82091336140767
C1orf159	0.388468903781404	1	24	14	0.30711996238001	3.03411231098831	0.424268615795631	0.139832864544633	2.73400121416108	2.39139402799914	2.55630858271826	3.47752058492607	2.64894872868561	3.60314428508461	2.02729970119914	3.24490727255187	3.31560042919251	3.94280183571214	3.49770233602102	2.95198788883688	2.68441575645219
SDF4	0.388468903781404	1	28	10	0.140168322231297	9.1702392561349	0.142841588773474	0.0155766479787223	9.15686526880829	9.33932447163286	9.4116260306378	9.24096865365499	9.3541644701141	9.1531503047732	9.07558611837327	8.97248713444126	9.16447730137181	9.19951131650187	9.28893070765183	9.07015014134876	8.92870999921707
B3GALT6	1	1	20	8	0.192776687028452	6.1758979186928	0.151518271001041	0.0245338043140958	5.49563736090211	6.12689591001058	6.08351706586633	6.14101799797826	6.21434794741268	6.05554526179906	6.48697535271767	6.59785423589431	6.33187500418031	6.12389671980678	6.21795475434649	6.24918987009829	6.23772459749401
UBE2J2	0.0290926434676435	1	28	10	0.201523675069002	6.56438324293273	0.153433939524558	0.0233737022727529	6.22382458762033	6.70894509272212	6.72749811615297	6.67881758140955	6.62498123499904	6.44512079553135	6.40451250901785	6.61598507631406	6.64404338522239	6.74357567987814	6.70057866382252	6.34122573364373	6.63130764131599
SCNN1D	1	1	28	26	0.748377515476619	3.5775910400038	0.454766961536996	0.127115412704218	2.99627465238526	2.93706048728048	1.87583536006694	2.84856485172607	2.50482130096439	3.71033025116514	3.98684763428832	3.8459950914429	4.68903974148145	4.73735531819546	4.00820649481427	3.61980869764561	4.33881276409771
ACAP3	0.388468903781404	1	24	22	0.622407617823367	3.09478834682739	0.651136948786507	0.210397893430747	4.21649066624073	3.18675470455072	2.07830491553214	1.8720311405709	3.98304528231797	3.9479026193039	2.76436756178778	3.11494711463458	2.94364079242703	2.85981052842965	2.94467641137918	3.56533501496886	3.31884289560443
PUSL1	1	1	28	24	0.910944218939306	1.66305379270686	0.215689267827882	0.129694703065989	2.41321381862592	0.472672557897069	1.64023869014112	1.31015933669366	-0.143520440799451	1.47497464543229	2.66482093146691	1.74642348181574	2.02613870204901	2.14901464783826	1.88858621151708	2.44904175186301	1.31224570282063
CPSF3L	0.269101639101639	1	20	10	0.623654499940333	4.20099244068901	0.629900652180326	0.149940915408316	3.41036037736119	4.43611078715526	4.80738964726577	4.76957099200031	4.27731001827728	2.98815899708197	2.76436756178778	4.66702969660488	4.2824183874463	4.6385894730033	3.73268791013838	4.77218209099716	4.75177546374735
GLTPD1	1	1	28	10	0.368518570443983	3.76783731237896	0.714466967860203	0.189622562925653	3.86901280426169	4.58850992449374	3.93380305913049	4.33567516594256	4.44467836319727	4.26164286604192	0.8570550704552	4.03752790880044	4.52857648049432	4.15777300942164	4.38452234769097	2.67165072010618	3.62592430875028
DVL1	0.182113153050653	1	28	14	0.321092909098813	5.79784116868747	0.232436920055951	0.0400902531292643	5.34684713415156	5.86560667530221	5.89529714097134	6.13294921706239	6.06814967615595	5.24512642954533	5.38116730079766	5.89975835987462	5.72650829547273	5.97801839408448	5.99202787179763	6.20533222174445	5.78006852520712
MXRA8	0.548683931808932	1	24	8	0.25293009426679	10.6229504429156	0.241460428150591	0.0227300719746481	10.4546468334799	11.0661409588407	10.8316061278789	10.7666710998793	10.3779451916242	10.4970457934364	10.0828368281507	10.7678835985547	10.6791070111831	10.6681304621954	10.9737314491017	10.1937012240277	10.6181789654744
AURKAIP1	1	1	20	10	0.126974369749493	7.04186602843813	0.0845756962916674	0.012010409733743	7.07069221817507	6.98645619773531	7.10316266897304	7.16376911301883	6.97193637289142	7.04056704679182	6.70311040022579	7.15989570435871	7.23117922279839	6.96354591719764	6.88260746665433	7.26642006870402	6.95862812402547
CCNL2	1	1	20	12	0.283612498717515	7.31826937990532	0.125277745879022	0.0171184933726289	7.10816113110657	6.85436300049915	7.30330440112399	7.13173460993612	7.5092497732514	7.07607423339238	6.93977090399974	7.37744430740704	7.45605233639966	7.70854443627251	7.42917119538873	7.60364409848282	7.47599681313641
LOC148413	1	1	20	14	0.345766166750582	2.62872372203685	0.302179403453961	0.114952895551846	2.63479154675381	1.72994828521981	2.55630858271826	2.76749367806755	3.30011830298164	1.89414944266486	3.85755845454493	3.04529578514669	2.94364079242703	3.33387479569723	1.5377734686283	2.77127300331964	1.31224570282063
MRPL20	0.759272267084767	1	28	10	0.209510861224674	6.76473525727445	0.188839676159217	0.0279153091698819	6.77118406765416	6.68884935665724	7.06196307821086	6.74912770424735	6.78175451438429	6.46055646091138	6.20634439185427	7.02618412306043	6.78687787176337	6.9179481630589	6.85796776698873	7.07985233096934	6.74178819096673
VWA1	0.759272267084767	1	28	12	0.447122400908824	1.98374288693712	0.793468800076698	0.399985706465119	2.15131921093718	3.0251817651992	2.68593431897992	3.2576756504028	0.586517577969968	1.47497464543229	-0.143520440799451	0.393561577079503	3.37972941538501	2.14901464783826	2.70047002147028	2.56463557550236	2.27805425130621
ATAD3B	1	1	28	0	0.234978186119655	3.71515195003519	0.0893294295218732	0.0240446234025575	4.1461830129101	3.8000516593961	3.58070516262485	3.9874969149675	3.74715376094786	3.29411908199421	3.98684763428832	3.47423262591112	4.55659059884752	3.52295064246393	3.68865338592473	3.77187912541629	2.68441575645219
ATAD3A	1	1	28	4	0.548144448591775	5.45658293891862	0.0471733914634827	0.00864522577436192	6.50937269801653	6.14667585789543	5.92185776702913	5.74542831533825	5.67229461485998	5.01358961489321	5.30054740336464	4.82084698649076	5.39530389509166	4.98257325647921	5.30995761814507	5.05517000037009	5.07245724509439
TMEM240	0.759272267084767	1	24	18	0.582206282612464	3.63310755712847	0.418707944965156	0.115247880328678	2.63479154675381	3.18675470455072	2.25582519013742	3.13376355732449	4.32100731688515	3.71033025116514	3.81175244559224	3.11494711463458	4.10408323837674	3.76692291544414	4.61373885285842	4.32461295208497	4.25186815686228
SSU72	0.388468903781404	1	20	18	0.170072890827727	6.66347893805994	0.117323068478476	0.0176068791646297	6.86171891096427	6.56936246735735	6.28109868145295	6.61072655686849	6.80502201921826	6.81297154009953	6.47967049311154	6.5671204408017	6.76902990531246	6.6654582193903	6.58522401919701	6.79625725672792	6.76290415003823
C1orf233	0.388468903781404	1	28	16	0.127845584791351	4.02051098587932	0.264892843846589	0.0658853675010303	2.52825241225533	3.89666406044266	3.98508207138795	3.8366870027185	4.32100731688515	3.99105913867254	3.81175244559224	3.8459950914429	4.24847143410976	4.0995504357893	4.35665158804586	4.9314123352963	4.47300168680374
MIB2	1	1	20	16	0.345064802311702	4.642934189701	0.200160523359302	0.0431107819282254	5.01330394152591	4.69980520575729	4.30057579393507	4.12402346502426	5.02280087963619	4.60503855396148	3.85755845454493	4.1075462925244	5.02607222974481	4.5325620224364	4.91065329525902	5.18729532173122	4.70889548335176
CDK11B	1	1	28	18	0.702425605526847	4.16914748966707	0.235211056530727	0.0564170629879803	1.83109912661561	4.26569057790873	4.12881363697469	4.76957099200031	3.01096452334231	5.19063192533591	5.0073450675833	4.6436532573891	4.76303972316221	4.77504312893097	4.11187966945204	2.32337305027693	5.43015207067588
SLC35E2B	1	1	20	14	0.414847861469987	1.86304100930821	0.273500482835003	0.146803254178801	0.839608978701183	2.39139402799914	0.544261825194254	1.31015933669366	1.71832823801555	2.3569573204147	0.8570550704552	1.74642348181574	2.94364079242703	2.45791722319418	2.17056068900396	1.67035095084561	2.77034210908
CDK11A	0.269101639101639	1	20	16	0.791869198636343	3.1918356049236	0.782555056234963	0.245173985473383	3.21812327958012	2.09825111924309	3.20160364683693	3.9874969149675	2.50482130096439	3.9479026193039	0.441825759599175	3.57653217047113	4.14155748244118	4.46499159087628	3.33582800140294	1.18388346448593	4.36666764618857
SLC35E2	1	1	20	10	0.381033933871938	7.19966352166295	0.195770686531182	0.0271916438792078	5.86745315713886	6.98095762907817	7.47903332059013	7.08649247302565	6.74212150190316	7.44150099098233	6.93443742825373	7.67708178227103	7.58745837182232	7.44773099828059	7.92529620115581	6.95828497187056	7.36989161198041
NADK	0.269101639101639	1	28	4	0.754820395906966	3.14625148923692	0.449145866557762	0.142755869355725	4.10970111357953	4.37033820201526	3.82543023280469	3.47752058492607	2.90008843214465	3.42577195658348	-0.143520440799451	4.07296183465311	2.85618046483744	3.47795368047272	3.08717254417184	2.77127300331964	2.77034210908
GNB1	1	1	20	16	0.102959564230149	8.19011163388256	0.0910317062792422	0.0111148309508558	8.34619405737408	8.20058724526378	8.22378134546137	8.31709804948051	8.53610750918686	8.29866174394615	8.12206921151953	8.03020734254553	8.20265251545904	8.01255723532054	8.0194035942615	8.16018620932061	7.8827831307873
C1orf86	1	1	28	0	0.26511210419626	4.85793826694639	0.00965638457533184	0.00198775366106117	5.28275071472185	4.7779813551558	4.45404692923363	4.63892132851861	5.2203392537284	4.11328455435324	4.8799627699187	4.8415408947769	4.7868862783051	5.04560738532158	5.23539497715733	5.24041486979643	4.64208681662109
SKI	1	1	20	18	0.250153537329017	6.16500942405452	0.16202033605339	0.0262806307191067	6.62374665805933	6.13681978259954	6.15242832132808	6.40499070025986	6.69307837361103	6.12499920274428	5.9765548732797	5.78692394707137	5.79865779616178	6.1528145330339	6.01003193410294	6.14160155780238	6.06146466462793
RER1	1	1	28	0	0.319098064081987	6.93494545448771	0.0387191420469368	0.0055831934513459	7.76225787875322	7.16678514568843	7.20939917004543	6.93230588089276	7.65295675502186	6.3735406495163	7.55111175254063	6.42352627268998	6.5840614117355	6.52321325459025	6.57920689841007	6.76033580482173	6.65973102383706
TNFRSF14	1	1	28	18	0.429519264322797	4.15435486655216	0.159643926831384	0.0384280909935549	3.68288632822075	3.89666406044266	3.44078046240903	4.30727479375571	4.44467836319727	4.33046732139737	4.10549732049151	4.00120173244427	4.50000759642655	4.36967396139403	3.77541810764494	4.59317193927624	4.52336716237884
FAM213B	1	1	28	22	0.33034979124829	2.64624978663846	0.0506067408356192	0.0191239470631777	2.73400121416108	2.51828615997935	2.41387584263118	2.38815029101086	3.46500586734277	2.90033322787176	2.85748655328471	3.04529578514669	3.17810001326038	2.14901464783826	2.60892888096651	3.03450947814822	1.06266416665931
MEGF6	1	1	28	6	0.343381572743423	4.62924871909005	0.0693877255719578	0.014988981967164	4.84596291972103	4.87603360072564	4.77861374085914	5.35938222246764	4.13766728283327	4.78746646398619	4.47229324315806	4.71267604344731	4.5840710871821	4.41811982730042	4.58999625346097	3.90943773854977	4.75177546374735
TPRG1L	0.388468903781404	1	24	12	0.226094167792842	7.42086736217551	0.211957372620608	0.0285623448413813	6.85622391984092	7.57712091681247	7.41503248675241	7.72705242054154	6.89451175612747	7.33665819255698	6.99717354619927	7.72798404211295	7.66027028280088	7.62845264205754	7.85730816155818	7.09915370006412	7.48237626823636
WRAP73	0.388468903781404	1	28	18	0.241924839714069	3.94915811672473	0.639754095020672	0.161997589387801	4.25040000842076	3.58494160940971	3.70825059248063	3.66825209139218	5.14939388661426	3.9479026193039	4.44254492155653	2.89501322127256	3.37972941538501	3.65008787446126	3.54786128965456	5.05517000037009	3.91714930837359
TP73-AS1	1	1	28	10	0.423445540875569	3.97853365805017	0.134685480665189	0.0338530454286005	3.63234470313085	4.26569057790873	4.37935114575212	3.19704953579767	4.23224773594329	3.60314428508461	4.14297357838227	3.80443649954761	3.94362068298334	4.15777300942164	4.00820649481427	4.90971315391805	3.57907163263291
LRRC47	1	1	24	10	0.342416065853648	6.93209230715918	0.258458786698302	0.0372843833068086	6.55757083579347	7.19555591646339	6.83622048584216	7.03978550697313	6.57171240333412	6.97221294239069	6.50147503860909	7.048606368755	7.25274454207782	7.26776719126414	7.23234583167558	6.15088012299017	7.26649093178849
CEP104	1	1	24	10	0.398189617296275	5.15358966610967	0.192854114712016	0.0374213174130328	5.07136977868078	5.30359586191296	4.68867314652509	5.56527953070733	4.36341989989019	5.49042871258493	4.50144052789613	5.55600123193302	5.55658402451379	5.48144641418749	5.23539497715733	4.38876125126466	5.62725373960705
DFFB	0.182113153050653	1	28	16	0.357764550604129	2.78124820938503	0.55517759783178	0.199614545713105	2.28820113824228	1.72994828521981	3.44078046240903	3.06757356889178	3.92758895911203	2.4832374104969	3.17944340910617	2.19542084896014	2.44115720955346	2.78789332414616	2.70047002147028	3.18661359547821	2.85143712650029
C1orf174	1	1	28	22	0.355713823146783	4.0777889747298	0.387932402416255	0.0951330254753952	3.99437047546066	3.8000516593961	4.12881363697469	3.87589298280096	4.82454306463042	3.85751220360217	6.18853294040031	3.67205562610387	4.06560957685424	3.52295064246393	3.54786128965456	4.11304361546111	3.07050394025668
NPHP4	0.388468903781404	1	20	6	0.539831870050254	3.07249602403499	0.459624003860314	0.149593034544178	3.34908401278607	3.52575016199754	3.51243853233866	2.27538320653625	4.32100731688515	3.07094368327666	4.17950092925433	2.53734766452988	1.85622319640014	2.02936580174095	2.40633109803581	4.88768261082673	2.5930457299225
KCNAB2	1	1	28	4	0.918648321607492	1.9766886960244	0.284231081181219	0.143791524559672	2.73400121416108	1.92582084017837	2.55630858271826	2.59025433846869	0.586517577969968	1.47497464543229	0.441825759599175	2.63541373118016	1.17820256749211	2.45791722319418	2.03645149535971	2.86445818690091	2.27805425130621
RPL22	1	1	28	22	0.434801681287607	7.9957550304319	0.239302784135962	0.0299287288348848	8.31047447458174	7.50998533894084	7.76231740994674	7.76147959055283	8.37701038971782	7.82812884597848	8.47417626521022	7.83505461593733	7.79277706638924	7.93560223984208	7.68030025157156	8.58153477959317	7.8803697688437
ICMT	1	1	28	22	0.442778620235666	6.25565079949876	0.176200902080075	0.0281666780527764	6.85622391984092	6.04494725462175	6.02346474434666	6.47687893412508	7.06482381447868	5.99323042536698	6.7093694340004	5.80810661358506	6.06559571746423	5.97801839408448	5.93662702072972	6.52371591586867	5.68370667770083
GPR153	1	1	24	0	0.50239115434929	3.23735902887927	0.214763079424703	0.0663389749202611	3.73171710612689	3.89666406044266	2.91473812046802	3.2576756504028	2.77997639330072	2.98815899708197	3.31695739123544	3.67205562610387	2.31563150706923	3.97554365598417	2.60892888096651	3.77187912541629	3.07050394025668
ACOT7	1	1	24	6	0.405589803350515	3.36081011989186	0.0531572954531579	0.0158168101013896	3.82468363362403	3.69650211829967	4.25951409438415	3.9874969149675	3.61296630849053	2.90033322787176	4.38114229288293	2.7272360003609	2.94364079242703	2.78789332414616	2.8677774554478	2.56463557550236	3.13670982018935
PLEKHG5	0.120192382848633	1	28	12	0.156637680279797	2.77914037003602	0.612602685580654	0.22042883914234	2.63479154675381	2.93706048728048	2.80486735808522	2.6815940952688	3.21002293960977	2.90033322787176	0.8570550704552	2.63541373118016	2.94364079242703	3.28246323220272	3.73268791013838	3.56533501496886	2.49549535232771
NOL9	1	1	24	12	0.318818441815572	5.0822809801491	0.104889736312632	0.0206383190386997	5.85648601002604	5.01164691651435	5.26705034640408	5.01760775494435	5.6890667816933	4.8117418127957	4.58550739729552	4.57116155985225	5.14154871668285	4.9663747968042	5.36695174389867	4.50908709713679	5.17053207157757
ZBTB48	1	1	28	14	0.753347134998077	2.08683142740941	0.114354177756133	0.0547979948232294	2.63479154675381	0.472672557897069	1.87583536006694	2.15304865897807	2.34468080484641	2.7068063731664	-0.143520440799451	2.97211044717295	3.10410123107648	1.41698966293284	2.94467641137918	2.03349885003032	2.68441575645219
KLHL21	0.0772071042383542	1	24	12	0.282613321044087	5.63461944128676	0.277660906514149	0.0492776680674534	5.21567366622316	5.26791767565118	5.54848411545308	5.73480460001156	5.84686417374735	5.776014853283	5.50146353512983	5.56846873860297	5.94360560071663	6.10182150384187	5.78803511457272	5.22292477263185	5.45631348034855
PHF13	1	1	28	4	0.221274479860761	5.41779770684341	0.0701277080748851	0.0129439510054619	5.5780621271998	5.76681828647296	5.49641890556327	5.08607580578711	6.08091491830567	5.2803451277154	5.24992038583192	4.99720247748587	5.51435598440217	5.24677593953098	5.46157499307608	6.01521353787493	4.64208681662109
THAP3	1	1	28	14	0.708045314641316	5.696620898841	0.200989137772676	0.0352821683839919	4.34759314579045	5.38911211903603	5.89529714097134	5.9055585883868	5.43440618727645	6.05554526179906	4.8575944038313	6.03167443051145	6.07531084129194	6.05663113160607	6.37901825608114	5.4352587065819	6.3183861494547
CAMTA1	1	1	28	4	0.356571989139069	4.91144019529439	0.122364927274563	0.0249142659604813	5.42315955561675	5.15526249892182	5.13706247581203	4.74860124738227	5.62077546768543	4.63255500740989	4.47229324315806	4.52072763896449	4.7868862783051	4.84758785593981	4.35665158804586	5.67278705841344	4.44714386527155
VAMP3	0.759272267084767	1	28	4	0.201278718870951	6.32334631189602	0.13717420936476	0.0216932938034243	6.68081580708374	6.3984082503129	6.4180078651724	6.14101799797826	6.2599640071979	6.19126252023872	5.9765548732797	6.43718715198699	6.47085106456583	6.30226397407599	6.44005352959913	6.12286346254552	6.39477568379366
PER3	0.0290926434676435	1	24	16	0.883198733586962	1.84407266449191	0.98917793384058	0.536409412105853	1.41890382568673	0.903075389908508	1.87583536006694	2.38815029101086	2.64894872868561	2.90033322787176	-0.143520440799451	0.784049441541552	2.1781341988143	2.02936580174095	2.51118342401998	2.67165072010618	1.31224570282063
PARK7	0.0481594158156658	1	24	10	0.163393311012569	8.54662517201526	0.170163638945175	0.0199100388188723	8.46106087302394	8.61865137270843	8.79386859947239	8.63820687277981	8.72889215807954	8.15662760378531	8.38900870372359	8.73461362788026	8.52325011508673	8.64309336937806	8.51636083268416	8.35340912147578	8.40171795199337
ERRFI1	1	1	20	0	0.205498418027701	4.55288257751953	0.289733196827516	0.0636373093077587	4.63111972334431	4.9454331285564	4.34050107352332	4.36352723501805	5.67229461485998	4.22595891115376	4.58550739729552	3.71754570755776	4.47086152984003	4.51038833265596	4.35665158804586	5.67278705841344	3.83976380590329
RERE	1	1	28	18	0.190619867327664	6.10785002514595	0.100489979513508	0.0164525944644665	5.83429838997826	5.84153648588417	6.53446278750265	5.97941702671984	6.35761390723273	6.35713986121389	6.72180662272936	5.99519868497509	6.12292871253722	6.0794032510157	5.72403062770937	5.79618277468769	6.03567007061675
ENO1	1	1	28	6	0.186185848251143	9.05785935430171	0.0364222767935066	0.00402106892686617	9.48969256447797	9.44992783504459	9.23091902229132	9.2484568684869	9.15125198338064	9.09004146980252	8.9894852623227	8.93205344690151	8.96596900505273	8.90026375923342	8.89743835640593	8.86698486265815	8.56239608800508
LOC102724571	1	1	28	18	0.886260174799137	2.36745435054122	0.2128514559617	0.0899073115868274	1.15813915390314	0.903075389908508	1.3585129212174	3.8366870027185	1.42987755105829	1.89414944266486	2.85748655328471	3.24490727255187	2.66354149148149	2.14901464783826	1.88858621151708	3.86502640398493	3.48053861013227
H6PD	1	1	28	26	0.240562127579789	6.19729611362026	0.166585269081718	0.0268803145803541	6.2066543098353	5.99126009857842	5.89529714097134	5.658163986913	5.47365590746189	6.00380494603003	6.17049883782152	6.26404396937524	6.35598739663082	6.35298691818182	6.51761374749382	6.77240927343773	6.75238480303871
SPSB1	1	1	24	22	0.654300449276446	2.9885827086866	0.407264503895957	0.136273459226075	4.1461830129101	2.74281509665468	3.01683038943228	2.15304865897807	3.68161959729055	2.4832374104969	2.66482093146691	2.31862272429218	2.44115720955346	2.71220215254112	3.64323239267843	3.77187912541629	3.42862791764841
SLC25A33	1	1	28	0	0.514526109248829	1.76220106719846	0.314088466341854	0.178236452234812	2.82682530273383	2.09825111924309	1.3585129212174	1.31015933669366	3.30011830298164	0.881701783481506	0.441825759599175	1.09104470055856	2.02613870204901	0.974007513820331	1.32413659361573	3.44979952387664	2.02192326935502
TMEM201	1	1	28	12	0.55972092218469	2.6635322578632	0.292272884381084	0.109731310187156	3.14789711145434	2.25225530714702	3.98508207138795	2.99820018580854	2.90008843214465	1.89414944266486	3.10543677277655	1.55921399437448	2.31563150706923	2.25949595777247	2.17056068900396	3.44979952387664	2.85143712650029
PIK3CD	1	1	28	2	0.337177187766499	4.98577726717684	0.291491141900514	0.0584645334679318	5.19840552091912	5.09545458231018	5.18170582520806	4.66153453242796	5.12494837637608	4.45898628771476	5.55804794838247	4.86194216385959	5.28241043710061	5.45846661049411	5.30995761814507	4.0350145268464	4.52336716237884
LOC101929074	1	1	28	26	0.763066563985245	1.86085026139162	0.408153981339781	0.219337358737585	0.839608978701183	2.74281509665468	1.0080857305469	1.31015933669366	1.42987755105829	2.06545091100517	3.10543677277655	1.55921399437448	2.31563150706923	2.54775178904148	1.0732713640057	1.67035095084561	2.1556653848205
CLSTN1	0.182113153050653	1	24	10	0.225850759740606	6.74616818714358	0.225959641832195	0.0334945165261094	6.72971554082795	6.76120419318338	7.15446142823363	6.9507844504886	6.10611147127147	6.6339472821683	6.66497500340216	7.08377251617168	6.80450773175048	6.90950057254621	6.98628536661326	6.06514311641999	6.65409096973274
CTNNBIP1	1	1	20	0	0.287926196388757	5.17716153355408	0.101802728463173	0.0196638114927209	4.70634553574377	5.75398018550564	5.20351991635832	4.70572460030812	5.60318530794197	5.47531103307343	5.48696373304024	4.97863880881215	5.19599617604649	5.14969517868608	4.85197152616833	5.38895881586646	4.8537104828836
LZIC	1	1	28	0	0.473419484723174	4.1220462604807	0.171209162666091	0.0415349930221612	4.28353060848596	3.98721073338893	3.51243853233866	4.21855675173562	3.68161959729055	3.54640910770698	5.28386835471858	4.20658722544158	3.55660374742509	4.487868514673	4.11187966945204	4.50908709713679	4.09419427954819
NMNAT1	0.759272267084767	1	20	16	0.28278834959171	4.69193832846144	0.246769639219085	0.0525943910477622	4.75440168453323	4.11319210662009	4.25951409438415	4.46985102291144	4.73045810059209	5.24512642954533	4.58550739729552	4.59573241426474	4.98543051656922	4.9166587150817	4.68270857404323	4.64662366921666	4.6869678935078
UBE4B	1	1	20	10	0.227698106646843	4.95832297855485	0.181498049809981	0.0366047251449684	5.12718871420036	4.52946773172054	5.24618284585513	5.24425087798302	4.36341989989019	4.42791385433301	5.19745195151414	4.99720247748587	4.92223712743638	4.99859185875448	4.76982095644177	5.37318932911557	5.17053207157757
KIF1B	1	1	20	0	0.166242508276282	6.18513921427647	0.0634438914504911	0.0102574718615954	6.18927721557736	6.43907846967982	5.93495693045057	6.22691802678305	6.49748245601651	6.20048506591288	6.44258087024571	6.25635847739952	5.95417480573012	6.18816527114398	5.88877692798117	6.28334063809479	5.93693657630387
PGD	1	1	20	14	0.630503018823258	6.18339080267048	0.346195992959582	0.0559880499240105	5.10882132489056	5.64694275667011	5.22500907722284	6.11667499755987	6.4588843114639	5.9169555946258	5.54410854264642	6.72580710466531	6.64404338522239	6.70991852232926	6.58522401919701	6.44292807979498	6.69860583505017
APITD1	1	1	28	6	0.302368780378488	2.97152326476266	0.285320578119044	0.0960182884995292	3.46913981129174	3.18675470455072	3.01683038943228	3.527619029671	3.11392419152945	2.90033322787176	0.8570550704552	3.52628894849985	3.31560042919251	3.60894122983486	1.7238168387679	3.18661359547821	3.37477944605676
DFFA	1	1	20	10	0.170576895918728	5.09608954607131	0.141825532981146	0.0278302670506413	5.09021707598964	5.05415922324802	5.15955682639404	5.33144923562541	4.88402177298277	5.20902642247981	4.78832997341744	5.32569256436888	5.17807437356332	5.01443455385383	5.18873464630383	4.53766337746876	5.41689128674075
PEX14	1	1	28	22	0.315993714535934	4.00249344580505	0.0566531327817576	0.014154459850805	4.03384734050881	3.8000516593961	3.58070516262485	3.8366870027185	4.27731001827728	3.90341520927163	4.78832997341744	4.07296183465311	3.85615909858145	4.03887901049178	4.46504275279639	4.25747908356606	3.07050394025668
TARDBP	1	1	28	4	0.190792937918832	6.11392859889304	0.044031718138992	0.00720186986595888	6.53022651795193	5.8774928292841	6.45485156797632	6.09191419098425	5.97548314125587	6.57134217907966	5.81180810871257	6.12747307687961	6.19599195547624	6.04124754323615	6.37207437561242	5.49476744807926	5.94619683012515
SRM	1	1	28	6	0.491264697685638	7.10087466401569	0.0949062726044832	0.0133654341324216	7.6171093375292	7.75517133611977	7.51872637632608	7.51058871916027	7.05838372364617	6.88909557258058	6.50147503860909	7.17220136440189	6.63092791368618	6.8356258791191	7.00884447739902	6.85987656888814	7.01251741783982
EXOSC10	1	1	20	18	0.21226537386853	4.5386351749716	0.0539571532226877	0.0118884094320327	5.03292004152171	4.11319210662009	4.80738964726577	4.24873969667551	5.19707629653852	4.39615743140939	4.28384160201708	4.88205895507083	4.14155748244118	4.44174605298825	4.23945050568323	4.90971315391805	4.2814357258699
MTOR	1	1	20	16	0.209900260722904	4.65908847023621	0.0735945462493415	0.0157959108781659	4.80090855169431	4.43611078715526	4.55930461987481	4.88936534546355	4.32100731688515	4.39615743140939	5.4575194759838	3.8459950914429	4.85614841533479	5.09113897046519	4.54130568692748	5.05517000037009	4.22168190833025
UBIAD1	1	1	28	20	0.645887679481091	4.01664174277987	0.160449193012284	0.0399461050517388	3.07407684302284	3.18675470455072	4.03460081527754	3.13376355732449	3.8699154159479	4.07368224702945	5.39676442474863	4.71267604344731	3.90055257047266	4.18602623453969	4.29924086157	3.90943773854977	4.33881276409771
FBXO44	0.120192382848633	1	28	18	1.05149575172372	2.53645921727319	0.500763831515839	0.197426328838901	1.83109912661561	1.50324129890482	0.544261825194254	2.59025433846869	3.11392419152945	2.98815899708197	3.10543677277655	2.19542084896014	2.55663004422072	3.05626823318	3.01768307010503	3.50872351553355	2.85143712650029
MAD2L2	1	1	24	10	0.182626152297344	4.84554675588933	0.137776902520448	0.0284337164537712	5.05227299837477	5.11566729661054	5.26705034640408	4.92718384718023	4.73045810059209	5.03436854873193	4.8575944038313	4.54616497263317	4.94361062815639	5.12071413962495	4.49091425619067	4.0350145268464	4.75177546374735
AGTRAP	1	1	24	10	0.432014248650803	5.626580543813	0.325152597651814	0.0577886684674501	5.45258903527132	5.48545943291215	5.30790111030978	5.91500033763275	5.07477848606814	5.42898361189836	5.02752339958346	6.16078985574864	6.01601385014579	6.19513264979119	5.91767700107259	4.69816556558256	6.18394232387929
MTHFR	1	1	28	14	0.276392867915913	4.91152697746332	0.222421230944118	0.0452855561955994	3.07407684302284	4.61714895550486	4.91707560263299	4.92718384718023	4.94114510868703	5.36480466633929	4.90198961254808	5.26570728057835	5.17807437356332	5.19210356027399	5.62236278618661	4.9314123352963	5.05544310441978
CLCN6	1	1	28	20	0.550703430273921	2.94758709937081	0.238653423450497	0.080965690038961	2.73400121416108	1.92582084017837	3.28581262457362	2.38815029101086	2.90008843214465	3.54640910770698	3.61243264193056	3.30574554324044	3.02610071825021	3.05626823318	2.17056068900396	3.72294862841198	2.49549535232771
KIAA2013	0.0290926434676435	1	28	18	0.161253137949722	6.73023032240071	0.13141741041467	0.0195264358156159	6.63020030544253	6.56936246735735	6.75730120103174	6.30080485002648	6.89451175612747	6.88909557258058	6.88552753394365	6.43037288163628	6.57724016116461	6.82668069775808	6.84799283747962	7.11820024756191	6.73646055419528
PLOD1	0.120192382848633	1	28	4	0.0950579219813648	8.64157715490861	0.172756873123701	0.0199913592191411	8.6523369931086	8.93956046818477	8.79026922603826	8.99162690838659	8.59291223794189	8.62576281974077	8.59740827115249	8.89045378815198	8.72032461028476	8.73918009163102	8.62257121800596	7.96359331897144	8.25294508296826
MFN2	0.120192382848633	1	28	10	0.245536733359644	5.84106808352152	0.248340103689957	0.0425162145242852	5.89986307559628	6.07622601673012	6.14116927586475	6.10021510136968	6.06814967615595	5.64703854488216	5.33333793275069	5.69893895706485	5.93295839375749	5.79751579487713	5.86918349181959	6.02533865014602	5.59229027845504
MIIP	1	1	28	20	0.353759372292655	4.05588922073011	0.0598798582155372	0.0147636818849697	3.41036037736119	3.8000516593961	3.51243853233866	3.8366870027185	3.92758895911203	4.45898628771476	4.10549732049151	4.41424099002146	4.2824183874463	3.97554365598417	4.61373885285842	4.25747908356606	4.09419427954819
TNFRSF1B	1	1	20	8	0.272929421183794	3.54370393845881	0.144196349287169	0.0406908567395395	3.52561786535888	3.39954232773454	3.36537628779245	3.37178170314089	3.38491645696151	3.42577195658348	3.81175244559224	3.92568456780419	4.3155848900031	2.92831230009667	3.54786128965456	3.81920438828121	3.31884289560443
VPS13D	1	1	28	16	0.483326846650049	5.62886609883325	0.285444458385315	0.0507108276113518	5.81176420328474	5.03305965450132	5.22500907722284	5.577222429171	6.36806688768271	5.8125617474536	4.69048000321964	5.61728849175565	5.79865779616178	5.74150520454078	5.29535019541493	6.72349706186759	5.54431390002828
DHRS3	1	1	28	18	0.469693565994747	7.70854047559417	0.0656420695462406	0.00851549910830311	6.08037548371775	7.04559643769463	7.47903332059013	7.68628026150375	7.74405626765281	7.75176694208304	8.09841788162126	8.18598741884519	7.94094737899401	8.06674463518068	7.81441010507757	8.12059322512021	8.18221009002093
PDPN	1	1	28	26	0.223398294463997	2.52191632826886	0.322982468869659	0.128070255642211	2.99627465238526	2.51828615997935	2.41387584263118	0.759154381586092	2.50482130096439	2.7068063731664	1.8573427400131	2.19542084896014	3.10410123107648	2.25949595777247	2.51118342401998	3.18661359547821	3.48053861013227
PRDM2	1	1	28	16	0.229792115655005	6.0161490448081	0.112431778208941	0.0186883299219405	5.83429838997826	6.05544903897615	5.72476414176679	6.37109124610205	5.75427104101921	6.38975708482168	5.9344289071844	6.17716409330739	6.14154433378372	6.1528145330339	6.51130729734957	4.62014533785148	6.51788371303727
KAZN	0.388468903781404	1	20	14	0.0974696301733627	4.2327449265365	0.158389841034169	0.0374201242416405	4.21649066624073	4.1914553650054	4.41718240688385	4.41766838914439	4.03644857200797	4.29646546774351	3.81175244559224	4.03752790880044	4.55659059884752	4.26761045634216	3.97192438711044	3.95252266280119	4.59576457218873
TMEM51	0.388468903781404	1	28	14	1.48663808679752	1.47628598262547	0.671465408902951	0.454834237272103	-0.143520440799451	-0.143520440799449	2.07830491553214	2.49273846487827	0.586517577969968	2.3569573204147	0.441825759599175	1.34403731603252	1.85622319640014	2.02936580174095	1.88858621151708	3.11256516149706	1.71028876489987
EFHD2	0.548683931808932	1	20	16	0.319983743744713	4.89819707189895	0.314438009535875	0.0641946424205371	4.97325298910718	4.98991157265255	4.89042596928907	5.5164940245579	5.26576921475123	5.38111904047931	4.38114229288293	4.52072763896449	5.08496553894784	4.57591246490724	5.09062701056446	3.95252266280119	4.64208681662109
CASP9	1	1	20	0	0.594436196532076	2.83941834693565	0.250814334032466	0.0883329976025371	2.28820113824228	3.10822895025946	2.80486735808522	2.15304865897807	4.03644857200797	2.21855423318891	4.55802582606273	1.34403731603252	3.10410123107648	2.99370839007921	2.60892888096651	3.32419976987257	2.49549535232771
DNAJC16	0.759272267084767	1	28	10	0.175990671916866	4.93003373397994	0.206608491166213	0.0419081292978133	5.10882132489056	5.05415922324802	5.34762694072734	5.06926100672002	4.8545889168996	4.8117418127957	4.55802582606273	4.7349688100334	4.98543051656922	5.45846661049411	4.98535778804224	4.22270310923313	5.10589514718937
PLEKHM2	0.269101639101639	1	20	0	0.115979855394074	7.21486163042466	0.0819373943204322	0.0113567520096168	7.42634168626027	7.25143136474834	7.2623214017999	7.20283715603011	7.60072966131977	7.21906439717814	7.13374733596629	7.06629658805501	7.07530854688338	7.32922767925324	7.17365428285775	7.08953529365417	7.00367449867436
FBLIM1	1	1	28	10	0.131281898400893	5.69333604164658	0.0592813684226138	0.0104124133880334	5.74196956186993	5.95806188788708	5.98619566548769	5.68047988384029	5.80131031607327	5.72579933538504	5.62579356979548	5.80810661358506	5.5976111084463	5.58055292954172	5.80875411944006	5.34112363173547	5.41689128674075
FLJ37453	0.759272267084767	1	28	14	1.43069839007125	3.27587886341778	0.515947308148992	0.157498897138918	1.41890382568673	2.39139402799914	3.51243853233866	3.62288072047359	3.61296630849053	2.3569573204147	1.44220935725488	3.92568456780419	4.14155748244118	4.06953363588033	4.35665158804586	4.25747908356606	3.79945665896271
SPEN	0.759272267084767	1	20	10	0.306843086748922	5.85459960124372	0.198385443920198	0.0338853990763184	5.45258903527132	5.59029077782581	5.96080376028098	6.15702142634224	5.585378028987	6.03507126428123	4.94505935971764	6.05843850554697	5.96466714338289	5.92870885068014	5.93662702072972	6.03539319737627	6.36055372378607
ZBTB17	1	1	24	22	0.175310617485284	4.007799480962	0.0254066111481277	0.00633929199023433	3.77894907975892	3.74920572397365	4.08247614114232	3.75492625312312	3.98304528231797	3.76107768388395	4.61247524878709	3.71754570755776	4.10408323837674	4.18602623453969	4.41186487358119	4.50908709713679	3.42862791764841
HSPB7	1	1	28	6	0.318758629829711	7.86175825048432	0.185445231850957	0.0235882643478044	8.48973480514758	8.52162713862542	8.06602570432607	8.45778665498916	8.05671045619349	8.03301921822742	7.29641557461681	7.60629188962186	7.83055368112878	7.77282670415744	8.04582468319782	7.06028922925284	7.08137472767385
EPHA2	1	1	20	0	0.99852364506111	1.97194295686268	0.551388122830189	0.279616669899739	4.52429878557831	3.84916643451359	3.11217310438267	2.15304865897807	4.69768171031657	2.4832374104969	-0.143520440799451	-0.143520440799451	0.44132812652333	0.688221003711914	1.0732713640057	1.86332108090116	1.31224570282063
ARHGEF19	0.759272267084767	1	28	4	0.446461736149014	4.83737820625015	0.334306429126534	0.0691090121286345	5.14532519932288	5.64694275667011	5.59873561631372	4.85052872905573	4.91286614631471	5.22718933765323	3.4424969885775	5.15432940499061	5.06560033727569	4.9166587150817	4.87179851178113	3.50872351553355	4.61911160151824
RSG1	1	1	28	24	0.801398262483946	1.83284743088449	0.559164908261806	0.305079898544509	2.15131921093718	1.72994828521981	1.0080857305469	0.759154381586092	1.71832823801555	2.3569573204147	2.85748655328471	2.19542084896014	2.55663004422072	1.41698966293284	2.78654768332771	-0.143520440799451	1.87450417458971
FBXO42	0.548683931808932	1	24	12	0.273223782799939	4.02025605834562	0.302887584424855	0.0753403713666676	3.77894907975892	3.52575016199754	4.21724938138434	4.41766838914439	3.8699154159479	4.18936990803763	3.90195475267351	4.29926359256019	4.10408323837674	4.61799821248438	4.23945050568323	2.67165072010618	4.12713781591332
SZRD1	0.269101639101639	1	28	6	0.120512671370562	6.09615540769478	0.111886834718411	0.0183536716562678	6.16281271087708	6.29585045897322	6.29132065875871	6.21167547284492	6.00257217728882	6.24573365433539	5.92370237341083	5.99519868497509	6.35598739663082	6.00205523396137	6.14650599699796	5.86545241997943	5.82091336140767
NECAP2	1	1	28	0	0.716629219524779	5.57815940186815	0.0144218784996067	0.00258541885604359	6.71157181609218	5.75398018550564	5.47863774458042	5.22919130912426	6.49748245601651	5.33161180202935	6.55110619533863	5.01553031219872	5.04597165709672	5.09113897046519	4.89135670460173	5.94227537916384	4.96722579790463
CROCCP2	1	1	20	16	0.495008934664413	2.26403711873338	0.423504119960592	0.187057056819599	3.07407684302284	2.09825111924309	2.41387584263118	2.6815940952688	3.11392419152945	2.06545091100517	-0.143520440799451	1.74642348181574	2.31563150706923	2.25949595777247	1.88858621151708	2.77127300331964	2.5930457299225
LOC101927663	0.759272267084767	1	20	16	0.349860544666223	1.88042707757895	0.62655863334641	0.333200176075482	1.15813915390314	1.92582084017837	1.3585129212174	1.31015933669366	2.90008843214465	2.3569573204147	-0.143520440799451	2.31862272429218	2.02613870204901	2.71220215254112	2.40633109803581	0.444486742332654	2.85143712650029
CROCC	1	1	28	12	0.361834772271171	4.80192623111754	0.167150055268757	0.0348089594099943	4.46776804356594	4.37033820201526	5.22500907722284	4.54474808106115	5.63815373905189	4.73765489532644	4.96612146559541	5.01553031219872	4.34800602237826	4.8825366029375	5.14051461987017	4.62014533785148	4.61911160151824
ATP13A2	1	1	28	24	0.538034888736513	3.03111442557559	0.198668003387002	0.0655428913242944	3.14789711145434	3.10822895025946	1.87583536006694	3.42561966208256	2.34468080484641	3.48735111423401	3.76444425684758	2.89501322127256	3.37972941538501	2.99370839007921	3.33582800140294	2.95198788883688	2.49549535232771
SDHB	1	1	28	22	0.554693196410371	4.49567809321398	0.269532914638232	0.0599537842900896	5.37785815299223	4.26569057790873	4.34050107352332	4.09108386331955	4.73045810059209	4.11328455435324	5.44256888744885	3.62508435157273	3.76305111861688	4.67891074560466	4.17707469064467	5.40455779512102	4.19085053511973
RCC2	1	1	20	0	0.787906471394033	5.82904178160765	0.606734872302036	0.10408826957056	7.1977850835933	6.29585045897322	6.08351706586633	5.41367625856516	6.97877321382634	5.75112556314477	7.05237935451242	4.38634423412756	4.90054221095726	5.37502623422485	5.5003020638697	6.17836305748486	4.96722579790463
ARHGEF10L	0.759272267084767	1	28	6	5.20417042793042e-18	5.45399513559132	0.175491672152056	0.0321767195953006	5.45258903527132	5.8046610456954	5.70959963629933	5.25915487015578	5.37345378311067	5.76362388111979	5.54410854264642	5.49199446783239	5.97508372368372	5.28646210648123	5.55037226182769	5.11328278295354	4.6869678935078
ALDH4A1	1	1	28	8	0.568762666738697	5.53228283770144	0.211783401905584	0.0382813764441545	5.49563736090211	5.91257477973861	6.26043484852198	5.73480460001156	4.73045810059209	6.15377122374813	4.81178955457775	6.00440444307079	5.24846329447173	5.67328671576014	5.92718312460271	4.35704361026038	5.80063548571612
IFFO2	1	1	20	10	0.483178428660345	3.25395172299754	0.253604862703026	0.077937500089708	2.63479154675381	2.51828615997935	3.20160364683693	3.31585649646084	2.16451907769086	2.599348269397	3.66490310521332	3.67205562610387	3.66351707298071	3.56658651563748	3.64323239267843	3.77187912541629	3.75799093246764
UBR4	1	1	24	10	0.294048285105119	6.74579017710697	0.232457218977311	0.0344595981900231	6.46673836112793	6.86036481593548	6.95671735424921	6.95536734697714	6.60744259220372	6.73260596662252	6.1055427296102	7.03069653765215	6.66349570645349	6.96762058544233	6.92117607246788	6.13226293186183	7.09392744485921
EMC1	1	1	28	2	0.418234387280476	6.25655613301436	0.0230452334573637	0.00368337356325463	7.21506061244067	6.20443881536701	7.12046572228483	6.00616737627181	6.61623856529216	6.14424416448733	6.69051027570076	5.97660904793262	5.97508372368372	6.10921750396357	5.90810782464359	5.81964415021816	5.54431390002828
MRTO4	1	1	28	8	0.186069753026391	5.12114058215425	0.00262049808651193	0.000511702040682819	5.12718871420036	5.51619652204373	5.15955682639404	5.2885087542654	4.91286614631471	5.41320454477185	4.8799627699187	5.35477512255415	4.83342850841067	5.06094480034403	4.98535778804224	5.05517000037009	4.98530608318089
AKR7A2	1	1	28	6	0.247383424973226	6.85827830970763	0.155423872168591	0.0226622287912397	6.53022651795193	7.15706595879569	6.85701523286237	6.91828995530958	6.21434794741268	6.84860544331884	6.49424341157181	6.9988091667535	6.99056648544989	6.88385689788355	6.96336789282132	7.31675358765665	7.08137472767385
PQLC2	1	1	28	16	0.838184616619051	2.7739086323612	0.106721960466329	0.0384734952050261	3.91202039527467	2.09825111924309	2.07830491553214	3.31585649646084	2.34468080484641	3.42577195658348	2.02729970119914	3.24490727255187	2.66354149148149	2.14901464783826	3.21685077617601	3.11256516149706	2.49549535232771
CAPZB	1	1	20	0	0.484402113718862	9.13083739759228	0.25803035210816	0.0282592210191148	9.92323239709773	9.45786632717627	9.88305018488611	8.77281828831286	9.89304017849857	9.21702599220441	9.69762016762303	8.67388738146696	8.46531734561217	8.57394960595107	8.7337363029939	9.29289404447723	8.24546312845344
MINOS1	1	1	28	20	0.28327982760625	5.49644769915886	0.182965001268854	0.0332878635954007	5.28275071472185	5.57577323069901	5.58217883958714	5.58906727325216	6.41922505026875	5.44459196540948	6.21516832830632	5.21902267061122	5.33187884537497	5.33773386324427	4.98535778804224	5.90985084188805	4.44714386527155
RPS14P3	0.388468903781404	1	0	NA	0	6.08643370484735	NA	NA	6.42280563257319	6.18544031136824	5.58217883958714	6.21167547284492	5.97548314125587	5.92810201747283	6.08643370484735	5.83930862882614	5.82192748654378	5.80664307173228	6.23336292971412	6.40465550510321	6.53639628605802
TMCO4	1	1	28	8	0.407533822173639	3.66375623510692	0.165371832701774	0.0451372367836988	3.63234470313085	4.11319210662009	3.76802979215229	4.61594802719571	2.50482130096439	3.85751220360217	3.71553201177727	3.76164516320023	4.17808292017964	3.2291516607753	3.97192438711044	2.67165072010618	3.75799093246764
OTUD3	1	1	20	16	0.626541659401934	2.16580236326086	0.278972745272644	0.128808034382518	2.73400121416108	2.39139402799914	1.0080857305469	2.76749367806755	2.90008843214465	1.89414944266486	0.441825759599175	2.31862272429218	2.76307390925618	1.59611054372312	1.7238168387679	2.32337305027693	2.9282153063622
CAMK2N1	1	1	28	16	0.32526370967727	6.32918628604154	0.070574268665097	0.0111506069620264	6.0421682095097	5.86560667530221	5.53133697572607	6.29358414251845	6.35761390723273	6.38975708482168	5.9765548732797	6.62794694104393	6.37184130654713	6.55063500160686	6.39965159084448	6.81971743084363	7.06871183144006
MUL1	1	1	20	10	0.229846375780963	4.98411293295898	0.0678804322442941	0.0136193607884392	4.93205834828365	5.03305965450132	5.22500907722284	4.76957099200031	4.8545889168996	4.78746646398619	3.76444425684758	5.29601166326161	5.42600053753655	4.94999239493206	5.58681651858315	5.22292477263185	4.91158431565788
CDA	1	1	28	8	0.594759201274053	1.8010624433927	0.0973503553877012	0.0540516269965189	1.6396728193739	2.51828615997935	2.25582519013742	2.76749367806755	1.95860485589433	1.89414944266486	0.8570550704552	1.74642348181574	2.66354149148149	0.331477494667755	1.32413659361573	1.67035095084561	1.87450417458971
DDOST	1	1	24	22	0.249324038683846	6.03683440226835	0.143725150132138	0.0238080325804751	6.37749293882137	6.14667585789543	6.66597881070879	5.70245584550009	6.48792929957709	6.34055048011562	6.17049883782152	5.97660904793262	5.51435598440217	6.00205523396137	5.46157499307608	6.586607459276	5.17053207157757
HP1BP3	1	1	28	10	0.165453266119811	6.63268123892074	0.0831727705355604	0.0125398413612131	6.59103814585216	6.77397845364857	6.82218891435361	6.74912770424735	6.89451175612747	6.50589662987705	6.59232917114751	6.36755125036462	6.78687787176337	6.58817034792835	6.48580215391698	6.50212769737272	6.64842877990541
EIF4G3	1	1	28	24	0.143417840784818	6.74326119656572	0.112269806392214	0.0166491854785918	6.81149386061085	6.43907846967982	6.81512161819357	6.87540617963485	6.27114616964579	7.03025952989158	6.61917098246919	6.82266245514469	6.53562116680515	6.76714467275846	6.53014454335617	6.76638516898349	7.26649093178849
ECE1	1	1	28	6	0.337960805926723	7.7217510857383	0.172327882142016	0.0223172024361543	7.78557242725443	8.0874493932569	7.86854030568735	7.7135893256147	7.19968558913714	7.69417074593745	7.23266285382828	7.96096874276292	7.61769053987978	7.80961075662659	7.87706244007631	7.67612555890434	7.96708011272312
NBPF3	1	1	28	12	0.662648064323647	2.78594314964522	0.192398147203574	0.0690603278204276	2.15131921093718	1.50324129890482	2.91473812046802	2.76749367806755	3.98304528231797	2.599348269397	2.85748655328471	3.30574554324044	2.94364079242703	2.92831230009667	3.21685077617601	2.44904175186301	2.77034210908
USP48	1	1	24	10	0.392868459529734	7.91378620275476	0.23642805883965	0.029875467037175	7.33447960376016	8.02736942257806	7.84444533045856	8.21378034751251	7.10287207905833	8.04586765705617	7.58894396989955	8.32840768034193	8.07530739967774	8.1676010769189	8.28825343581643	7.17842020619656	8.47871972141433
HSPG2	1	1	28	4	0.525364069921391	2.07023063962322	0.413024590061167	0.199506558426909	2.63479154675381	2.09825111924309	2.80486735808522	2.01937141238601	-0.143520440799451	2.90033322787176	1.66465656993128	2.06070717941317	2.1781341988143	2.36211514233966	2.29325684940232	1.44752501273579	2.68441575645219
LINC00339	1	1	28	4	0.991228650302687	1.87652675038825	0.331334913325767	0.176568180153688	2.52825241225533	1.92582084017837	2.25582519013742	0.759154381586092	1.42987755105829	0.458305775291369	0.8570550704552	2.53734766452988	1.44121418412663	2.02936580174095	2.29325684940232	2.95198788883688	3.0011130998141
CDC42	1	1	20	0	0.286908477259608	7.32734587317398	0.213513465887055	0.0291392640094616	7.82829695452409	7.47911420422133	7.362675375556	7.21052539523356	7.93894770793721	7.30280365628826	7.64878804738532	6.63981044098857	7.20486798358637	7.16860080172621	7.06589878451441	7.57635745997672	6.93556627226727
WNT4	1	1	20	6	0.511551934952956	2.30406878422979	0.564754626558658	0.245111877919672	2.15131921093718	2.74281509665468	2.91473812046802	2.01937141238601	-0.143520440799451	2.06545091100517	2.44240111784152	2.81356217964154	2.02613870204901	3.05626823318	3.15346820376363	2.44904175186301	3.0011130998141
ZBTB40	1	1	20	18	0.346471183723455	3.92571010916233	0.124515644349824	0.0317179926401629	4.21649066624073	3.84916643451359	4.12881363697469	3.2576756504028	4.03644857200797	4.51919277573952	2.55789308502013	3.80443649954761	4.34800602237826	4.41811982730042	3.49770233602102	3.86502640398493	4.47300168680374
EPHB2	1	1	28	4	0.933730577147322	2.74728966872674	0.0562841003704571	0.020487137199676	4.10970111357953	3.52575016199754	4.45404692923363	2.59025433846869	4.08794542673139	2.98815899708197	0.8570550704552	2.06070717941317	2.55663004422072	2.02936580174095	2.94467641137918	2.18570412574362	1.31224570282063
KDM1A	1	1	28	6	0.0941581041896804	4.0876206256459	0.045580944063138	0.0111509722250547	4.1461830129101	4.26569057790873	4.25951409438415	4.02285877473741	4.13766728283327	4.11328455435324	3.501394512328	4.23814547825086	3.17810001326038	4.5325620224364	3.89650245975355	4.47993333236039	4.33881276409771
LUZP1	1	1	20	16	0.276706210601665	6.06989318980231	0.211183715845609	0.0347919986797144	6.07091810703612	5.86560667530221	5.51398357990227	6.25692835112795	5.86173466289283	6.35713986121389	5.81180810871257	6.36039916548151	6.39530021910904	6.34047238860633	6.13013624041534	4.95278997546605	6.71495105918679
HNRNPR	0.0481594158156658	1	28	22	0.227313538000486	6.25876931736488	0.225082159076711	0.0359626865384259	6.70547284434166	6.10684099657044	5.7982840455388	6.24948409143738	6.11854662544307	6.42951819336877	6.17049883782152	6.25635847739952	6.04596697400048	6.04895984189912	6.18663575445329	6.50212769737272	6.54251472804834
ZNF436	0.269101639101639	1	28	18	0.27005552606219	3.3256799763582	0.505943143886483	0.152132239867685	2.91403634786508	2.63491420188133	3.01683038943228	2.6815940952688	4.18573243586092	2.06545091100517	4.50144052789613	2.63541373118016	2.55663004422072	3.05626823318	3.85725943341457	5.25769546807742	3.75799093246764
C1orf213	1	1	20	6	0.520848353257642	2.42770097467995	0.223280250739997	0.091971891542134	1.6396728193739	2.09825111924309	3.36537628779245	2.15304865897807	2.50482130096439	1.20862183731799	3.66490310521332	2.31862272429218	2.02613870204901	2.92831230009667	3.01768307010503	2.77127300331964	2.1556653848205
TCEA3	1	1	28	14	0.53293200325711	3.29965941247339	0.040643603034113	0.012317514613924	1.41890382568673	3.18675470455072	3.01683038943228	3.66825209139218	2.34468080484641	3.99105913867254	2.76436756178778	4.1075462925244	3.81035609820733	3.72901956168175	3.73268791013838	3.61980869764561	3.53064615759055
ASAP3	1	1	20	12	0.503544998331702	5.13511831940705	0.255184154649572	0.0496939191615429	3.77894907975892	4.98991157265255	4.71928060070351	4.79024030053809	5.12494837637608	4.97111177579229	4.38114229288293	5.49199446783239	5.97508372368372	5.68323194169812	5.80875411944006	5.37318932911557	5.33466017668592
ID3	1	1	20	0	0.507889434037927	8.58473469319193	0.307004621430774	0.0357616900699612	10.4145507981329	8.85040260521359	9.43486512585713	8.13517205318828	9.36855206339512	8.42402588486818	9.04992120030813	7.9467131489567	7.85895408043296	8.02238403063076	7.96275476838204	8.45053323615481	7.83622432668994
RPL11	1	1	20	12	0.100704577797584	10.6887741444788	0.0234209181141107	0.00219116970735213	10.5290553508785	10.4911854950796	10.5124810354978	10.633603274794	10.55020161552	10.6155450697154	10.6295317750217	10.8019392183116	10.7824339024672	10.8663761790755	10.5537415422498	11.1102517975882	10.8470592421904
TCEB3	0.548683931808932	1	20	2	0.431059404675065	5.79448260494952	0.302703446121376	0.0522399438843449	6.43022128892192	5.91257477973861	5.7982840455388	5.30296472345866	6.46863109063867	5.96103370634065	6.5086705972443	5.72144335032609	5.31557712034563	5.68323194169812	5.46157499307608	5.85413598876402	5.306174193481
PITHD1	1	1	28	26	0.16596695292183	5.7834148211506	0.0407401429597925	0.00704430586766856	5.68111177781214	5.92408171577439	5.58217883958714	5.5410929813134	5.56734820386425	5.776014853283	5.81180810871257	5.91935821603326	5.55658402451379	5.9535742795779	6.11357860812519	5.83123329701268	5.88972216886738
LYPLA2	0.120192382848633	1	20	4	0.40204523713651	5.41376431290096	0.31774731301361	0.058692490963528	5.3624359654754	6.10684099657044	5.88183117629386	5.2885087542654	4.79385813842944	5.44459196540948	5.85761237813856	5.54342504346026	5.1599271350384	5.31232574043801	5.67972695665775	5.11328278295354	5.34869498687192
GALE	0.548683931808932	1	20	4	0.53177564306223	1.93595556111622	0.514157126436275	0.265583124304685	2.73400121416108	2.74281509665468	2.55630858271826	2.27538320653625	0.586517577969968	2.4832374104969	3.02742753309453	1.09104470055856	1.85622319640014	1.89888921080791	1.5377734686283	2.44904175186301	0.760683050753112
HMGCL	1	1	20	10	0.277647166650854	5.32940241956094	0.126287959677116	0.0236964578267896	5.23273756506306	4.89953966848362	5.47863774458042	5.44007578338518	4.69768171031657	5.42898361189836	5.04742339475308	5.85974126634101	5.28241043710061	5.24677593953098	5.75638778315567	5.1321449160154	5.71654765382966
FUCA1	0.548683931808932	1	28	10	0.309671376602638	3.99127991564296	0.712759528180004	0.178579188441907	4.82361160565409	4.46790575263009	4.83560279762148	4.76957099200031	4.36341989989019	4.03296208995174	1.17909824004908	4.20658722544158	4.3155848900031	4.06953363588033	4.41186487358119	3.32419976987257	3.79945665896271
PNRC2	1	1	20	8	0.250590342218961	5.22687312310066	0.197217120454451	0.0377313770221113	4.49631028531377	5.23133473748135	5.22500907722284	5.40029310361868	4.76250636024101	5.29763723111559	5.65202549168136	5.2809390399074	5.12293315235686	5.13527742977575	5.43516707529581	5.32481949882447	5.68370667770083
SRSF10	0.548683931808932	1	28	26	0.226587915560772	5.9125119341251	0.220259575622964	0.0372531299855308	6.23233369739378	5.90097532596196	5.84066230800369	6.18069855980748	5.02280087963619	6.19126252023872	6.17954406786051	5.91935821603326	5.99569393358676	5.48144641418749	5.79843181071864	5.87668077605627	6.04431961364781
STPG1	1	1	28	8	0.464899232682234	3.41769745854133	0.242912568944698	0.0710749186817645	3.14789711145434	3.69650211829967	3.64588691940926	3.57603600288914	2.34468080484641	3.76107768388395	2.76436756178778	3.42022743109744	3.31560042919251	3.60894122983486	4.07814300080336	3.44979952387664	3.83976380590329
NIPAL3	1	1	20	10	0.216079324665734	6.45765996864941	0.213263481201825	0.0330248855215627	5.3624359654754	6.29585045897322	6.19660587457068	6.60490453733463	5.89102356307998	6.43734058691945	6.3494706670042	6.88379905208974	6.5565807373357	6.69525013573363	6.94476813649269	6.37328918679286	7.25162895003927
RCAN3	0.388468903781404	1	20	16	0.379388550974625	3.06119812317657	0.242331589962762	0.0791623345539288	3.77894907975892	2.63491420188133	2.80486735808522	3.71223997514558	3.54088207977141	2.98815899708197	2.66482093146691	2.81356217964154	2.85618046483744	2.78789332414616	2.8677774554478	2.44904175186301	3.57907163263291
SRRM1	1	1	28	16	0.358477491426213	7.29409283427704	0.104497133140991	0.0143262686005214	6.8228070615871	7.34000153532846	7.00720231011312	7.51058871916027	7.2229068469042	7.71684328934448	6.90201575690125	7.41589821214867	7.27820449157807	7.29396511111018	7.41234717548648	7.25355743628086	7.67012169932067
CLIC4	1	1	20	2	0.412312361800791	7.87956655846358	0.218511219830391	0.0277313756041167	8.78983365542843	8.1377333955675	8.22910851548127	7.9841336419198	8.62158980931558	8.04074200449866	8.5388659617213	7.22434532957957	7.5250243962138	7.30366796786761	7.50095126450737	7.70160498773338	7.12279923041184
RUNX3	1	1	28	18	0.6751775593894	2.99467757615591	0.0557265620492273	0.018608534852944	-0.143520440799451	2.93706048728048	2.80486735808522	3.95124647604981	3.74715376094786	3.29411908199421	3.76444425684758	3.67205562610387	3.55660374742509	3.43150797822806	3.85725943341457	0.444486742332654	3.62592430875028
SYF2	1	1	20	10	0.182283066788488	7.10340517996096	0.148655234272699	0.0209273201382434	6.39275585062323	7.0768612795485	6.937320540724	7.19510772596724	6.17916372027649	7.46081799037992	7.00228046546079	7.40203327425385	7.32781487241494	7.41528065780172	7.23617499444007	7.02540219354162	7.61892615692373
C1orf63	1	1	28	14	0.209690611656044	6.34911045824141	0.1417203937711	0.022321299133667	6.35429147078953	5.98027869143927	6.55157303484046	6.27170261575429	6.34708463710496	6.31530315657706	5.75242878205295	6.37466805399566	6.26553269011394	6.72443927012892	6.64980714650652	6.56594674645895	6.47374088160749
TMEM50A	1	1	28	22	0.665457893923854	6.37485101779897	0.49138761901591	0.0770822122185956	6.92607633581896	6.00215854924097	5.78387673953359	6.00616737627181	6.94426033477403	6.54985518504804	7.54061933815955	5.96722362561705	6.29076991186796	6.1528145330339	5.91767700107259	6.14160155780238	6.20723779633981
TMEM57	1	1	28	20	0.530840673706636	5.10673880109388	0.34092294187394	0.0667594241947353	4.46776804356594	4.96784375322148	4.91707560263299	5.06926100672002	5.17343207609802	5.76362388111979	6.01748560032082	5.18703862898386	4.81034507034376	4.99859185875448	4.81148089401657	4.50908709713679	5.48200892382777
LDLRAP1	0.269101639101639	1	24	12	0.37104555090388	6.07523475248756	0.358985752884444	0.0590900216222022	5.61757331008302	5.92408171577439	6.33149934402275	5.99730559047802	5.94787571361979	6.24573365433539	5.39676442474863	6.27929320728636	6.35598739663082	6.75304953187646	6.51130729734957	5.22292477263185	6.03567007061675
MAN1C1	1	1	28	18	0.943206300933225	4.25278126653723	0.0518028241211691	0.012180928402967	2.15131921093718	2.63491420188133	3.20160364683693	3.95124647604981	4.23224773594329	3.99105913867254	4.50144052789613	4.8415408947769	4.96467209796157	5.52633624656532	5.0213077841675	4.74792941027064	5.5320663058298
SEPN1	1	1	28	2	0.355911636379473	4.60604788589957	0.0091150155286508	0.00197892331005817	4.99341744369009	4.49901508510838	5.01900829725685	4.46985102291144	4.48365334056398	4.60503855396148	5.0073450675833	4.59573241426474	4.47086152984003	4.21373676941532	4.14484541701629	5.18729532173122	4.19085053511973
MTFR1L	1	1	28	0	0.196029614081332	5.40812004644918	0.300539368102298	0.0555718744260538	5.52363879314106	5.09545458231018	5.15955682639404	5.33144923562541	5.24323304854509	4.92734520434437	5.78834883172436	5.7545551184518	5.90053703117167	5.76041804797701	5.94600949884353	4.25747908356606	5.43015207067588
PAQR7	1	1	28	26	0.141173050384916	4.75778635419988	0.0731928860095733	0.0153838109912109	4.73057369458222	4.89953966848362	4.12881363697469	5.08607580578711	4.52160303130495	4.92734520434437	4.10549732049151	5.32569256436888	4.68903974148145	4.55440006309262	5.10744861994207	4.38876125126466	5.32048749083372
STMN1	1	1	28	14	0.599971622047943	6.79944577262903	0.566439220796628	0.0833066752406222	5.50970601132841	6.61976697072744	7.43360997917462	8.05417050055764	7.40143279082875	7.09597846793504	6.87442975699178	6.75882000562689	6.63750055341843	6.61439572348707	6.49861108749874	6.99481251209335	6.25272976204876
PAFAH2	0.759272267084767	1	20	14	0.452505464641721	3.54837535185491	0.523763778899641	0.147606644439643	2.15131921093718	2.93706048728048	3.64588691940926	3.527619029671	4.52160303130495	3.1492347100698	3.17944340910617	4.23814547825086	4.14155748244118	3.38351713492304	3.89650245975355	2.44904175186301	4.06048087276763
ZNF593	1	1	28	0	0.130960448132755	6.14306396869548	0.00113010308695395	0.000183964076023439	6.25756398440984	6.07622601673012	5.86823833654146	6.31513874194359	5.91972966616378	6.05554526179906	6.22393862295588	6.17716409330739	6.08496098073357	6.10182150384187	6.54873899845595	6.16009939504443	6.06996138336453
CEP85	1	1	24	4	0.39683748795725	2.1262621823801	0.109227394049208	0.0513706141012866	3.07407684302284	1.72994828521981	2.68593431897992	2.6815940952688	3.01096452334231	0.458305775291369	3.81175244559224	1.09104470055856	2.02613870204901	1.75542836930389	0.769406707754063	2.32337305027693	2.27805425130621
SH3BGRL3	1	1	28	4	0.18543298492565	9.24092326240504	0.0730354027551497	0.00790347465088045	9.87378008973121	9.74577490519477	9.71287563395152	9.6055601993843	9.66936815378827	9.21133457414905	9.45661183991207	8.6135034909411	9.02856583314604	9.08883091750626	8.76455383195077	8.96360989974135	8.38138113583584
DHDDS	1	1	28	2	0.520185940352519	5.21452869258525	0.0500716279274426	0.00960233050374072	6.12675418689465	5.54629238522995	5.7982840455388	5.2885087542654	4.9960925342929	4.76277564791618	5.4723167199386	5.15432940499061	4.52857648049432	4.98257325647921	5.14051461987017	5.18729532173122	4.79341766055513
HMGN2	1	1	20	8	0.752695159525555	3.49801171496955	0.43725243141462	0.125000276455171	2.99627465238526	3.64179993711086	3.44078046240903	4.66153453242796	3.46500586734277	3.1492347100698	4.55802582606273	4.23814547825086	4.21370641300342	2.92831230009667	2.70047002147028	2.77127300331964	2.9282153063622
ARID1A	0.548683931808932	1	20	4	0.208060168493904	5.02709360090825	0.358495220673975	0.0713126209961965	4.95280269741052	4.96784375322148	5.09099342948405	4.54474808106115	4.79385813842944	5.3972509883964	5.9765548732797	4.6900333917249	5.00589448155735	4.84758785593981	4.98535778804224	5.60689154002072	5.07245724509439
PIGV	1	1	20	16	0.428148219891155	3.09114039270984	0.247824472983838	0.0801725064213547	3.41036037736119	2.84320449120556	2.80486735808522	3.62288072047359	2.64894872868561	3.48735111423401	1.44220935725488	3.47423262591112	2.85618046483744	3.8038558894639	2.78654768332771	3.90943773854977	2.77034210908
ZDHHC18	1	1	28	8	0.591020122302584	3.47057482655002	0.709546524659806	0.204446398686393	3.73171710612689	3.52575016199754	3.44078046240903	4.30727479375571	2.34468080484641	4.03296208995174	0.441825759599175	4.17432318362759	3.76305111861688	3.90929965335512	4.32823178187022	4.62014533785148	3.13670982018935
GPN2	1	1	28	8	0.574510932614064	2.75468805468957	0.424488791650456	0.154096864408225	2.15131921093718	2.84320449120556	3.20160364683693	3.527619029671	2.16451907769086	2.90033322787176	2.44240111784152	2.4321263027667	3.31560042919251	3.11622765465715	2.51118342401998	3.56533501496886	2.02192326935502
GPATCH3	0.759272267084767	1	28	12	0.292383813912041	4.37289141129855	0.322184656984443	0.0736777172540786	3.91202039527467	4.37033820201526	4.74925217056885	4.41766838914439	4.40462115690752	4.42791385433301	3.501394512328	4.46846657624499	4.3155848900031	4.69865651177566	4.7269221646251	4.64662366921666	4.49840420010274
NUDC	1	1	28	0	0.172771001357303	6.30002316050094	0.0811376261781789	0.0128789409357865	6.3851445787688	6.14667585789543	6.12982167124914	6.25692835112795	6.08091491830567	5.95013978761573	6.7645113616805	6.16078985574864	6.40303584823096	6.08691477525621	6.42671153786794	6.55899356373167	6.49913049656441
TRNP1	0.548683931808932	1	28	4	0.429204569682835	8.75969814018509	0.183850399362899	0.0209882117420788	9.30034521327899	9.26548654550764	9.14334309090617	8.80998338542307	8.31892709254774	8.67786760493779	8.65204362772696	8.95597497919454	8.56866554738947	8.56187188470967	8.68693905668043	8.26857957842469	8.70695877825345
FAM46B	0.0481594158156658	1	28	16	1.07049042876367	3.51513103929513	0.612967955405787	0.174379830667337	1.6396728193739	2.39139402799914	3.11217310438267	3.87589298280096	4.52160303130495	3.71033025116514	2.31685280403026	3.67205562610387	3.76305111861688	3.97554365598417	3.97192438711044	4.72326204448627	4.15934585940028
SLC9A1	1	1	20	18	0.493175004036192	4.41917392353007	0.244091293566629	0.0552345976398338	5.03292004152171	4.37033820201526	4.48999289220367	3.9874969149675	5.4143734928567	4.11328455435324	3.55798158040556	4.00120173244427	4.3155848900031	4.69865651177566	4.26965540178842	4.38876125126466	4.6869678935078
WDTC1	0.548683931808932	1	28	18	0.0946395871113566	4.71049118863013	0.174427201163879	0.0370295143710066	4.65663331529135	4.64523051965035	4.41718240688385	4.61594802719571	4.79385813842944	5.0949678610214	4.31700968199493	4.1075462925244	4.83342850841067	4.84758785593981	4.66008305122086	5.18729532173122	5.02080076818728
TMEM222	1	1	28	8	0.185045757977366	4.20521029755222	0.184750404940633	0.0439336898438047	5.3151548566523	4.15285437348499	4.52506496091116	4.24873969667551	4.03644857200797	3.9479026193039	2.94495785369283	4.00120173244427	4.14155748244118	4.21373676941532	4.32823178187022	4.47993333236039	4.49840420010274
LOC644961	0.388468903781404	1	20	16	0.428634114880896	2.02991058150313	0.530360195102496	0.261272688528856	2.15131921093718	2.63491420188133	0.544261825194254	2.925321659005	2.90008843214465	1.20862183731799	1.66465656993128	1.91210659750605	2.02613870204901	2.63231888060936	2.03645149535971	1.18388346448593	1.87450417458971
MAP3K6	1	1	28	14	0.438719902793176	4.46600111471808	0.143266639349237	0.0320794007142294	3.86901280426169	4.40359928432259	5.13706247581203	4.36352723501805	4.03644857200797	4.42791385433301	2.94495785369283	4.6436532573891	4.83342850841067	4.71813566804145	4.7908012939881	4.67262477915742	5.306174193481
WASF2	0.759272267084767	1	20	10	0.296748394647806	8.42493983238929	0.214266129280598	0.0254323631436348	7.81419556396568	8.18153761631297	8.42982755532771	8.59627352176871	8.23575451658714	8.18942116685175	8.12908965735717	8.70245039294103	8.65542012091051	8.7029770119528	8.62549382745341	8.37336407551525	8.78127972947638
AHDC1	0.0095169702982203	1	24	20	0.496393761874107	3.94907878822296	0.517419931230899	0.13102294458494	4.31591743318421	2.63491420188133	3.51243853233866	3.47752058492607	4.76250636024101	4.65955644834792	4.06702153628556	3.92568456780419	3.71414230402604	4.06953363588033	4.07814300080336	4.38876125126466	3.99059435553058
IFI6	1	1	20	12	0.185657911352411	7.27045866679073	0.0373396856557888	0.00513580880754405	6.65573001911314	6.84833611231919	6.71995014294896	6.91828995530958	6.90890154353882	7.02507802299487	7.11971770353895	7.48986134315857	7.66349418026086	7.49366552730099	7.70537837249972	7.79036950910168	8.12831195310609
FAM76A	0.759272267084767	1	24	18	0.225915982745583	4.01947496288034	0.322347002557126	0.0801962956689581	4.49631028531377	2.93706048728048	3.64588691940926	4.05737457724644	4.48365334056398	4.18936990803763	3.501394512328	4.17432318362759	4.21370641300342	3.97554365598417	4.4386988170429	4.22270310923313	3.91714930837359
STX12	1	1	28	20	0.12214395755866	6.77108536748878	0.0445602395568921	0.00658095964508838	6.51635751793648	6.73531125431266	6.66597881070879	6.508407602279	7.32301131241257	6.62712381788539	6.82340543418129	6.75337004933783	7.03106578037413	6.61439572348707	6.84799283747962	6.66641280524556	6.88349397678167
PPP1R8	1	1	28	0	0.128537936996299	4.66515616740467	0.0854490412547931	0.018316437475732	4.65663331529135	5.07495465129998	4.48999289220367	4.63892132851861	4.48365334056398	4.65955644834792	4.81178955457775	4.54616497263317	4.6375098770325	5.16397026658823	4.58999625346097	4.41979655444078	4.4208141155008
RPA2	1	1	28	6	0.279459911304581	5.00960515919815	0.0185477177374834	0.00370243105954725	5.53743830557216	5.3384129701096	4.74925217056885	5.31727727803132	5.39405871078792	4.92734520434437	4.38114229288293	5.13769242538573	4.71413051562948	4.99859185875448	5.26568401467651	4.11304361546111	5.26236202022856
XKR8	1	1	28	8	0.465883002786489	3.00565277047573	0.307022800232537	0.102148459478885	2.15131921093718	3.33204115939561	3.01683038943228	3.47752058492607	1.71832823801555	3.36144674340984	3.10543677277655	3.3641217466207	3.44112872142309	3.65008787446126	2.78654768332771	3.44979952387664	2.49549535232771
EYA3	0.269101639101639	1	24	22	0.441330468248325	4.36298574475422	0.533073699665176	0.122180940037705	5.48143016583903	4.49901508510838	4.08247614114232	4.46985102291144	4.55857999858381	5.05485245078165	4.90198961254808	4.20658722544158	3.61105055748286	3.69009345742933	4.23945050568323	4.32461295208497	4.06048087276763
DNAJC8	0.759272267084767	1	20	10	0.17332259540868	7.83950373044279	0.207466451095598	0.026464232715389	7.36575473469867	7.80269765535384	8.0267980690171	7.92694896752912	7.25705262009683	8.15425643378977	7.73720871718026	8.33571972710187	7.91683494409934	7.81187891495021	7.77283589626562	7.5694543917041	8.13237419842173
ATPIF1	1	1	28	0	0.0859778172533494	7.69498764169324	0.0324570119947382	0.00421794205605718	7.74154392472849	7.79957748228685	7.67523049579987	7.79765867990228	7.7360081470442	7.39405678919083	7.91290846315207	7.59109643632616	7.692189583205	7.60510187026344	7.54792167286977	8.15788704707915	7.40389536614154
SESN2	1	1	28	8	0.2295099524868	7.01197955332976	0.314655533828287	0.0448739947735397	6.88349194148093	7.38232763577921	7.21477961262214	7.39051111800848	7.18793327808305	7.43370118394018	5.81180810871257	7.23220279869822	7.09454473535676	7.10343464695257	7.56932860824376	6.22303559156095	6.91212977394061
MED18	1	1	28	18	1.2087488670638	3.40628584886231	0.250416086570656	0.0735158755552751	2.15131921093718	2.09825111924309	3.28581262457362	4.24873969667551	2.64894872868561	4.03296208995174	4.06702153628556	2.81356217964154	4.06560957685424	3.38351713492304	3.64323239267843	3.56533501496886	4.22168190833025
PHACTR4	1	1	20	6	0.128143939640377	5.56099963134031	0.00154589400620828	0.000277988510823851	5.45258903527132	5.6046636920284	5.73977090618154	5.75597437128744	5.80131031607327	5.41320454477185	5.81180810871257	5.56846873860297	5.3797071199532	5.38724584122763	5.73489718100714	4.86531042862514	5.78006852520712
SNHG3	0.759272267084767	1	20	14	0.28066791512798	3.72734550171165	0.370341035657731	0.0993578501074464	3.77894907975892	3.10822895025946	3.20160364683693	3.71223997514558	3.54088207977141	3.9479026193039	3.66490310521332	4.26902816102399	4.44111447714695	4.34482699140087	2.94467641137918	3.18661359547821	3.71529804640971
RCC1	1	1	28	22	0.587325989506795	5.22705406972809	0.356246474027993	0.0681543502852122	5.39311722187878	4.55929084422847	5.20351991635832	4.85052872905573	5.90544801110013	5.19063192533591	6.35746352837433	4.82084698649076	4.83342850841067	5.27335431101503	4.7485310050533	5.50926885358361	4.98530608318089
TRNAU1AP	1	1	20	14	0.276760365740866	4.24797450857841	0.109482366579429	0.025772839822447	3.95378293091089	4.07240855434794	4.12881363697469	4.52021189973276	4.08794542673139	3.99105913867254	4.58550739729552	4.29926359256019	4.55659059884752	4.79352415338943	3.9347062354348	4.74792941027064	3.37477944605676
SNHG12	1	1	28	18	0.399250830393136	4.99511887214052	0.0758857150947932	0.0151919738122818	4.82361160565409	4.64523051965035	4.21724938138434	5.06926100672002	5.14939388661426	5.11461488316815	5.6649647324517	5.21902267061122	5.21369807483936	4.81177142585429	5.42177960652096	4.62014533785148	4.94891604630971
TAF12	1	1	28	2	0.273326543472431	4.97778061161116	0.0720199318304591	0.0144682816399071	5.2990437618041	4.87603360072564	5.09099342948405	5.24425087798302	4.36341989989019	4.8117418127957	5.53003313844516	4.38634423412756	4.92223712743638	5.32508573573078	4.87179851178113	4.81949757779958	5.15464230044741
GMEB1	1	1	28	26	0.632786548753786	3.27686503627169	0.141328367556171	0.0431291389763705	4.03384734050881	4.07240855434794	2.55630858271826	3.62288072047359	2.77997639330072	3.76107768388395	2.76436756178778	3.11494711463458	3.31560042919251	3.2291516607753	3.97192438711044	1.67035095084561	3.57907163263291
YTHDF2	1	1	28	24	0.230295050339436	5.65263078031011	0.0541272572584283	0.00957558690140713	6.03245616842268	5.28586705720949	5.51398357990227	5.60081565995316	5.14939388661426	5.75112556314477	5.38116730079766	5.64109251744394	5.83342308197001	5.71266277444475	5.58681651858315	6.15088012299017	5.79038865529671
SRSF4	1	1	28	18	0.407419984664176	6.81537873483654	0.0523666929574845	0.00768360717648958	6.45224225961038	6.64084122214796	6.26043484852198	7.06120357596825	6.69307837361103	7.10091191279766	7.01749364468298	6.68631230742099	7.11823480452856	6.95125240443132	6.84297939009231	6.60021869952083	7.16306742411568
MECR	1	1	28	10	0.436312784694757	4.00952300471137	0.161511107236755	0.0402818756862032	3.82468363362403	4.49901508510838	4.03460081527754	4.12402346502426	4.44467836319727	3.81010054416064	3.31695739123544	4.95983315777581	3.98544028411832	4.00755886380865	4.58999625346097	2.77127300331964	3.91714930837359
PTPRU	1	1	24	10	0.41881004591091	3.93229042894745	0.425791703282079	0.108280838095687	4.34759314579045	4.11319210662009	4.08247614114232	3.9874969149675	2.16451907769086	4.07368224702945	1.66465656993128	4.66702969660488	4.3155848900031	4.6385894730033	4.8318682565263	3.11256516149706	4.75177546374735
LAPTM5	1	1	28	24	0.425370805694161	3.51507633392638	0.21607239451128	0.0614701855620656	3.73171710612689	3.10822895025946	3.36537628779245	3.62288072047359	3.54088207977141	4.45898628771476	3.98684763428832	3.04529578514669	2.94364079242703	3.65008787446126	3.59633477549591	2.67165072010618	3.75799093246764
SDC3	0.182113153050653	1	28	14	0.211468737896361	5.3128320088619	0.226381585616221	0.042610341384522	5.03292004152171	5.32110944527701	5.58217883958714	5.33144923562541	5.39405871078792	5.36480466633929	4.78832997341744	5.10383159566779	5.33187884537497	5.23330085244137	5.63401954449537	5.64678889951149	5.44329207511811
PUM1	0.0481594158156658	1	28	18	0.216385326485601	6.16428882470521	0.152679049313386	0.0247683153166801	5.75383901106483	5.93549759824957	6.09523329114247	6.18069855980748	6.23733625953566	6.35713986121389	6.30882831731813	6.0406510700663	6.18705885692099	6.02569814867049	6.25617096625491	6.4123916763783	6.31123681989597
SNRNP40	0.388468903781404	1	20	2	0.539439785904958	2.37447186045277	0.654635082346366	0.275697132170494	2.63479154675381	2.63491420188133	2.25582519013742	1.8720311405709	3.74715376094786	2.4832374104969	4.41217025267897	1.74642348181574	1.17820256749211	1.75542836930389	2.94467641137918	2.18570412574362	1.87450417458971
ZCCHC17	1	1	28	22	0.176382023479558	6.01082499798851	0.14679486907138	0.0244217506116888	6.32276410025064	5.76681828647296	6.03567684916325	5.85740010776986	6.02916193138144	6.27221690378197	5.7645017754669	5.95777674661017	5.90053703117167	5.71266277444475	6.07988211221074	6.00501686307608	6.30405188504903
SERINC2	0.182113153050653	1	24	12	0.317199719107177	5.58807430624478	0.492363647237663	0.088109717275491	4.40893153754978	5.40562349245726	5.42394027600952	6.16495705845136	6.02916193138144	6.13465377336762	5.83489201633377	5.72144335032609	5.97508372368372	6.11657578167004	5.8592860738166	3.77187912541629	5.306174193481
TINAGL1	1	1	28	12	0.261855144928212	5.46779191954854	0.0430729891019704	0.00787758381001573	4.70634553574377	5.42194803257073	5.89529714097134	5.75597437128744	6.0935682010611	5.68695634510851	6.04743915301356	5.69893895706485	5.48550125849009	5.69310907926795	5.10744861994207	4.35704361026038	5.17053207157757
PEF1	1	1	20	14	0.244072239850603	5.48536740445411	0.237246885693904	0.0432508651109239	5.59135311765063	5.07495465129998	5.24618284585513	5.2885087542654	6.05527047562205	5.24512642954533	5.59907583688959	5.36909946811675	5.90053703117167	5.60168168857295	5.80875411944006	5.29164783181256	4.8537104828836
COL16A1	1	1	24	22	0.204533538373411	7.33569742260334	0.104975498620439	0.01431022744981	7.64923855136489	7.31399670439405	7.67523049579987	7.09066452521253	7.93894770793721	7.3324695670816	7.33335732062232	7.02165755039045	7.10406749458039	7.13276136024861	7.23617499444007	7.66321508620779	6.96319658414386
SPOCD1	1	1	28	6	0.878718956075451	3.27819253237734	0.0170790560341028	0.00520990023173444	4.88965277622168	4.9454331285564	4.17370903080538	3.8366870027185	3.54088207977141	3.29411908199421	2.94495785369283	2.4321263027667	3.24848771324805	1.89888921080791	2.29325684940232	2.95198788883688	2.1556653848205
PTP4A2	1	1	28	22	0.099764306961223	9.22648547910786	0.0683653999726048	0.00740969030162233	9.28406694068041	9.13417489688072	9.15178291258947	9.27344643586413	9.3383035205123	9.19643094452066	9.56843541320679	9.01409898309994	9.19932397381199	9.14478248161382	9.23254128817142	9.22752436235871	9.11780397807481
KHDRBS1	1	1	20	2	0.266431241368718	6.38773866250067	0.224362327689789	0.0351239052729118	6.91025412297775	6.53224963592207	6.53446278750265	6.508407602279	6.40913751521399	6.46055646091138	6.85762136520822	5.82898275641316	6.09454699937587	6.32784835225979	6.35808553770412	6.56594674645895	5.94619683012515
TMEM39B	1	1	28	4	0.501001328929063	5.41906704089273	0.0880461336167473	0.0162474708196713	6.11759695571321	5.701453917869	5.97355557539426	5.19859220718501	4.9960925342929	5.6059847565199	5.23264206440693	5.31092844148063	5.12293315235686	5.23330085244137	5.61061107530584	5.30832900210344	5.05544310441978
KPNA6	1	1	28	20	0.305122008611267	7.3062240983529	0.121181734037208	0.016586095965018	6.95206708496475	7.04031911822696	6.74990794988511	7.11134570855164	7.3757630442138	7.36153773311986	7.60916907332354	7.57882377617588	7.37183943842131	7.43012135597431	7.28505076920036	7.4765727176771	7.5628399335093
TXLNA	1	1	20	10	0.278905256639479	6.45058670684777	0.115112917035533	0.0178453406282148	6.03245616842268	5.98027869143927	6.79370960227123	6.61652517594818	6.23733625953566	6.34055048011562	6.38117980459247	6.45743895074719	6.67631971979883	6.60396271037228	6.7334601069058	6.60021869952083	6.34663436083323
CCDC28B	0.759272267084767	1	28	6	0.378183992049487	4.28827615475442	0.448371532145176	0.104557522875029	4.03384734050881	4.75239045330718	4.45404692923363	4.39085177190076	3.98304528231797	3.90341520927163	3.17944340910617	4.54616497263317	4.81034507034376	4.69865651177566	4.56585637212373	3.61980869764561	5.08927306937561
TMEM234	1	1	28	8	0.61011489064951	3.44196538468584	0.426530090492643	0.123920505531631	3.46913981129174	4.33629215853056	3.76802979215229	3.62288072047359	1.95860485589433	3.9479026193039	2.76436756178778	3.42022743109744	3.81035609820733	4.06953363588033	4.14484541701629	1.86332108090116	3.95433915113667
EIF3I	0.0772071042383542	1	24	22	0.195892935853032	6.83478454869909	0.293732471536446	0.0429761127718874	7.12653687415349	7.09733432747451	6.24999087308099	6.72248930841831	6.99909146380629	7.1301634670345	7.15683106688169	6.88379905208974	6.59085056225655	6.73403920377184	6.51761374749382	6.99995604634321	6.89788292255017
MTMR9LP	1	1	28	14	1.14924546517614	2.11304361970665	0.658830914100291	0.311792387036362	0.43021695477682	2.09825111924309	3.28581262457362	2.49273846487827	2.50482130096439	2.3569573204147	0.441825759599175	2.4321263027667	1.66359032724319	2.54775178904148	2.17056068900396	2.77127300331964	2.68441575645219
FAM167B	1	1	28	0	0.948353880184129	2.24788813652057	0.75440372928262	0.335605547725491	2.73400121416108	1.92582084017837	1.87583536006694	2.84856485172607	0.586517577969968	0.881701783481506	3.81175244559224	2.53734766452988	2.44115720955346	3.2291516607753	1.0732713640057	1.67035095084561	3.13670982018935
HDAC1	1	1	28	10	0.235769586629786	5.96776093101291	0.122154324781505	0.0204690379178396	5.65603118068461	6.12689591001058	5.85451620814524	6.08356524268228	6.05527047562205	5.57795183332247	5.94507627669412	5.99519868497509	5.87851080453081	5.96991628732254	6.16269209364862	6.39687762636721	6.00054380394371
MARCKSL1	0.388468903781404	1	24	0	0.662426486328664	4.96595343835179	0.659851535606227	0.132875095144918	6.54396346018668	5.09545458231018	5.47863774458042	3.527619029671	4.91286614631471	4.45898628771476	6.17049883782152	4.82084698649076	4.34800602237826	4.65889096999059	4.68270857404323	5.87668077605627	4.64208681662109
BSDC1	1	1	24	22	0.528512108273495	5.27347988751895	0.47093551967923	0.0893026103681215	5.77728890671174	5.13560073129293	5.53133697572607	4.46985102291144	5.67229461485998	5.03436854873193	6.96090979454299	4.57116155985225	4.71413051562948	5.16397026658823	5.07360694751087	6.06514311641999	4.79341766055513
ZBTB8A	1	1	28	16	0.374287170562422	5.18565426826124	0.105930369793267	0.0204275804581909	4.80090855169431	4.96784375322148	4.77861374085914	5.5410929813134	5.07477848606814	5.42898361189836	4.74023440667818	5.26570728057835	5.1599271350384	5.63280572245492	5.07360694751087	5.46531988500574	5.50725470989554
ZBTB8OS	1	1	28	16	0.280421617072537	4.74416022597963	0.140645536316159	0.0296460342013674	4.43864970620795	4.80312621933777	4.34050107352332	4.72732220380021	5.24323304854509	4.92734520434437	4.63894823480676	4.52072763896449	4.87851606400498	4.79352415338943	4.49091425619067	4.74792941027064	5.15464230044741
RBBP4	1	1	28	0	0.546704273002508	4.06679373745427	0.256286352249951	0.063019265002208	4.31591743318421	3.94264764357744	2.80486735808522	4.30727479375571	3.30011830298164	3.48735111423401	4.21512624188685	3.8863899810165	4.55659059884752	4.55440006309262	3.97192438711044	4.59317193927624	4.77274680287367
SYNC	1	1	24	12	0.814308533015282	0.782312707829578	0.292321127896973	0.292321127896973	-0.143520440799451	-0.143520440799449	1.0080857305469	1.31015933669366	0.586517577969968	-0.143520440799451	2.02729970119914	-0.143520440799451	1.44121418412663	0.974007513820331	1.5377734686283	-0.143520440799451	1.71028876489987
KIAA1522	0.182113153050653	1	28	16	1.27419816021199	1.47537613808317	0.74268445749965	0.503386518413234	0.43021695477682	0.472672557897069	0.544261825194254	1.70791355308234	3.01096452334231	2.21855423318891	-0.143520440799451	1.55921399437448	1.44121418412663	2.36211514233966	1.7238168387679	3.25704621715484	0.760683050753112
YARS	0.269101639101639	1	28	8	0.196499069344442	7.00434089214551	0.116188381799969	0.0165880535498008	7.29033834675737	7.17162029522223	7.29316727874247	7.29249756522277	6.95122927748326	6.99359198898915	6.92908416208278	7.044149711755	7.00079839086496	7.01956990203256	7.04422101456338	6.38905758802274	6.74178819096673
S100PBP	1	1	24	10	0.172657663410816	4.31827671987712	0.150848725966128	0.0349326214486831	3.77894907975892	3.69650211829967	4.34050107352332	4.49525119670305	3.80983994743439	4.48940357576395	5.4723167199386	4.49483373673289	4.66350486357533	4.69865651177566	4.32823178187022	4.11304361546111	3.62592430875028
TMEM54	1	1	20	16	0.283547962678398	3.81619698912472	0.0234077498449654	0.00613378971569657	4.10970111357953	3.8000516593961	3.51243853233866	4.09108386331955	3.98304528231797	3.76107768388395	2.76436756178778	3.62508435157273	4.02608172597578	3.38351713492304	3.59633477549591	5.16914509921553	3.75799093246764
AK2	1	1	28	8	0.16605988013579	6.09155701016133	0.11186706193619	0.0183642805525065	6.18927721557736	6.3221814592131	6.18568766139705	6.24948409143738	5.72203725268104	6.26344305967203	5.70310039721595	6.11052164917107	6.2311812822379	5.97801839408448	6.15462174488412	6.29175349580659	5.88972216886738
ADC	0.548683931808932	1	20	4	0.690042423050012	1.5334845606136	0.42654191757458	0.278152078299312	2.00007548295432	2.51828615997935	2.41387584263118	1.31015933669366	0.586517577969968	2.06545091100517	2.17932836192942	1.91210659750605	0.44132812652333	1.59611054372312	1.7238168387679	-0.143520440799451	2.02192326935502
ZNF362	1	1	24	10	0.251456263439	4.68453112721341	0.196045211754283	0.041849484277181	4.40893153754978	4.7779813551558	4.30057579393507	4.68379875369723	3.8699154159479	4.65955644834792	4.90198961254808	5.03362822995687	5.17807437356332	5.06094480034403	5.23539497715733	3.90943773854977	4.70889548335176
PHC2	1	1	24	22	0.246327675157241	5.57440916544397	0.13548536759479	0.0243048839031534	6.10838122927097	5.50090983389539	5.89529714097134	4.98211535390821	6.20271495262938	5.52019696955579	5.38116730079766	5.62923959893327	5.55658402451379	5.26012633015529	5.44843145655225	6.13226293186183	4.96722579790463
CSMD2	1	1	28	4	1.22770126481431	1.42070432046388	0.21880005159433	0.154008155280959	3.52561786535888	3.0251817651992	3.44078046240903	1.31015933669366	2.50482130096439	2.06545091100517	-0.143520440799451	1.09104470055856	0.44132812652333	-0.143520440799451	0.383981261226801	-0.143520440799451	1.06266416665931
SMIM12	1	1	28	0	0.178522414539721	5.35005643914115	0.0989215484709803	0.0184898140040669	5.84543485330188	5.38911211903603	5.49641890556327	5.15144116307716	5.53059816647383	5.36480466633929	5.6905001849443	5.15432940499061	5.24846329447173	5.43511484283688	5.14051461987017	4.88768261082673	5.15464230044741
ZMYM6NB	1	1	28	0	0.912120893270365	4.16926877939882	0.103357157028763	0.0247902360096022	5.10882132489056	4.1914553650054	3.76802979215229	3.47752058492607	4.48365334056398	3.22349490550357	5.65202549168136	3.30574554324044	3.90055257047266	4.00755886380865	3.89650245975355	5.49476744807926	3.62592430875028
ZMYM6	1	1	28	8	0.366322353624236	2.52495712150585	0.359163117798608	0.142245234479233	2.00007548295432	2.51828615997935	3.20160364683693	2.15304865897807	1.71832823801555	2.599348269397	2.02729970119914	2.19542084896014	2.55663004422072	3.28246323220272	3.08717254417184	2.67165072010618	3.13670982018935
ZMYM1	1	1	28	2	0.846823884685972	2.52686232588508	0.119740537737346	0.0473870446010172	4.21649066624073	1.50324129890482	3.01683038943228	1.31015933669366	2.77997639330072	1.69973268965723	2.85748655328471	2.4321263027667	1.44121418412663	2.63231888060936	2.17056068900396	4.53766337746876	2.27805425130621
SFPQ	0.759272267084767	1	20	4	0.225582140237626	7.54060960841314	0.190085674586096	0.0252082635830949	8.28206796166642	7.78702886777368	7.54459439879456	7.65844426825008	7.0776183881796	7.57513404096057	7.82629255325743	7.52226700815364	7.39141495158115	7.46800754562048	7.09571064199908	7.6567162645407	7.45019310084813
ZMYM4	1	1	20	0	0.162191633217436	5.54648861916038	0.140539228804453	0.0253384147078133	5.66862598040883	5.76681828647296	5.09099342948405	5.58906727325216	5.7382441689503	5.42898361189836	5.72797540783937	5.69893895706485	5.17807437356332	5.54826801603274	5.84932028658193	5.35724556610855	5.5320663058298
KIAA0319L	1	1	28	20	0.544482857036285	5.52774587942391	0.213017280464943	0.0385360118050766	4.88965277622168	5.35551141564734	4.74925217056885	5.35938222246764	5.65532516609179	5.90572238229191	6.13373991439826	5.55600123193302	5.70163372846619	5.45846661049411	5.93662702072972	4.9314123352963	6.09515535591444
NCDN	1	1	28	18	0.125278908081297	5.13636944155713	0.038039651291293	0.00740594143862071	4.75440168453323	5.32110944527701	4.91707560263299	5.21397288128388	5.30981216752454	5.07504958196294	5.1055275933961	5.61728849175565	5.10407424194272	5.04560738532158	5.29535019541493	4.56568460758129	5.45631348034855
PSMB2	1	1	28	2	0.264258532606563	6.267298999908	0.0077862311540956	0.00124235833557804	6.63662521206661	6.18544031136824	6.46391732976558	5.98838903437035	6.39897894968961	6.06567432273382	6.78243338802568	6.16078985574864	6.06559571746423	6.19513264979119	5.70204885048524	6.65992840458371	6.16820037328274
C1orf216	1	1	20	4	0.249262388528263	4.47056604534467	0.268988501514979	0.060168779252257	4.46776804356594	4.52946773172054	4.65740223992445	4.49525119670305	3.80983994743439	4.9049537345073	4.21512624188685	4.6436532573891	4.06560957685424	4.41811982730042	4.66008305122086	5.11328278295354	4.57203349605417
CLSPN	1	1	28	8	1.02261465469228	3.61224171345853	0.376545472946353	0.104241494012822	4.46776804356594	5.32110944527701	4.5927504680129	5.41367625856516	3.46500586734277	3.71033025116514	3.24983821520572	2.31862272429218	3.17810001326038	3.65008787446126	2.8677774554478	1.86332108090116	3.2000103259377
AGO4	1	1	20	6	0.502332935916663	3.34740507991092	0.39457341635208	0.11787441523587	1.6396728193739	3.98721073338893	3.64588691940926	3.47752058492607	3.01096452334231	3.36144674340984	4.06702153628556	3.8459950914429	2.85618046483744	3.56658651563748	3.59633477549591	2.95198788883688	4.02596074998897
AGO1	1	1	20	6	0.199008588366613	4.75640293088261	0.154888159174629	0.0325641375269037	4.25040000842076	5.05415922324802	4.48999289220367	4.76957099200031	4.40462115690752	4.68606180160431	4.96612146559541	5.03362822995687	4.61103789588324	4.8825366029375	5.00344476132733	4.69816556558256	5.18624873839351
AGO3	1	1	28	2	0.678879694270945	2.51225788509311	0.196285465626002	0.0781310974445312	3.77894907975892	2.09825111924309	3.28581262457362	2.49273846487827	2.64894872868561	0.881701783481506	3.10543677277655	0.784049441541552	3.31560042919251	3.38351713492304	2.94467641137918	2.18570412574362	1.71028876489987
ADPRHL2	1	1	28	4	0.176305372958513	5.88006995888707	0.222903579037411	0.0379083209206579	6.43022128892192	6.04494725462175	6.08351706586633	6.00616737627181	6.19098739359347	5.82454116349801	5.21515429963624	6.0135518319817	5.98542563276987	6.13118069542047	6.37901825608114	4.86531042862514	5.32048749083372
COL8A2	1	1	20	2	0.529331264677066	4.38790280244591	0.348050500700703	0.0793204672871724	4.80090855169431	4.61714895550486	4.74925217056885	4.52021189973276	4.73045810059209	4.78746646398619	5.94507627669412	3.52628894849985	3.81035609820733	4.03887901049178	3.85725943341457	4.35704361026038	3.75799093246764
TRAPPC3	0.182113153050653	1	28	10	0.376245779428206	6.50251597160808	0.264075142363527	0.0406112254881891	6.24920281915747	6.87229405700045	6.76465675772817	6.83120853965739	6.42924254127562	6.4137450040651	6.04743915301356	6.65742475622632	6.60433376175954	6.82668069775808	6.75497196770446	5.86545241997943	6.48013029794292
MAP7D1	1	1	20	18	0.200841722457358	6.91921254179878	0.10875783707853	0.0157182390946263	7.44109904658526	7.15706595879569	7.23080158177882	6.80097282823394	7.32301131241257	6.93401990782399	6.53709922891133	6.71463277021966	6.59085056225655	6.8621333828312	6.79705667991214	6.80803503003356	6.69860583505017
THRAP3	1	1	28	14	0.284829362026933	7.54884965017089	0.067294597935217	0.00891455003792446	6.85070791914117	7.68250553766481	7.30330440112399	7.84040459453684	7.29040887978448	8.04842367050263	6.95565403855822	7.68282709392075	7.67950648140409	7.63871067096311	7.48816318357222	7.44674753147998	8.26963894510203
EVA1B	1	1	20	14	0.249944888555805	7.28574040069531	0.0246103054272871	0.00337787295096851	6.93131207938303	7.24685684848449	6.82922175881585	7.20283715603011	7.56936726139895	7.14456979903272	7.43882492716742	6.79109434779127	7.45232925491044	7.41826103561642	7.24380296439999	8.18297852775524	7.30298955890791
STK40	1	1	28	12	0.534506287398371	3.85368109054585	0.111220093826884	0.0288607415127676	4.34759314579045	3.64179993711086	4.52506496091116	4.09108386331955	4.40462115690752	3.07094368327666	3.61243264193056	4.07296183465311	3.76305111861688	4.00755886380865	3.21685077617601	3.86502640398493	3.57907163263291
LSM10	1	1	20	18	0.252687504005575	4.75880971822053	0.140067813692867	0.0294333713652336	4.65663331529135	4.85213819239101	4.55930461987481	4.36352723501805	5.17343207609802	5.01358961489321	3.4424969885775	5.2809390399074	4.5840710871821	4.9166587150817	5.1240763502883	4.77218209099716	5.05544310441978
OSCP1	1	1	28	14	0.308490199765196	2.46047232536836	0.0154636333308711	0.00628482310954502	0.839608978701183	2.51828615997935	2.91473812046802	2.84856485172607	2.50482130096439	3.42577195658348	2.66482093146691	2.89501322127256	2.76307390925618	3.11622765465715	2.94467641137918	-0.143520440799451	2.68441575645219
MRPS15	0.759272267084767	1	28	20	0.251719741935415	5.52787170015444	0.307061813132537	0.0555479269035782	5.24960199264003	5.30359586191296	4.91707560263299	5.4660008978564	5.14939388661426	5.89440101831865	5.81180810871257	5.32569256436888	5.52856977725299	5.31232574043801	5.33873610910162	6.05529448367522	6.3183861494547
LINC01137	1	1	28	22	0.943933574012565	2.14790154066346	0.543174588076038	0.252886167169588	2.52825241225533	1.92582084017837	1.3585129212174	0.759154381586092	3.21002293960977	2.98815899708197	2.66482093146691	1.09104470055856	2.76307390925618	2.54775178904148	0.769406707754063	2.67165072010618	2.1556653848205
ZC3H12A	1	1	28	2	0.488799598796332	3.78020116580819	0.378691152321122	0.100177513235637	3.63234470313085	3.69650211829967	4.34050107352332	2.925321659005	2.64894872868561	4.03296208995174	3.76444425684758	3.96393720734444	3.98544028411832	4.34482699140087	3.9347062354348	3.90943773854977	3.87897536031905
MEAF6	1	1	28	0	0.178769119998285	5.76275736716475	0.047882310112292	0.00830892349990607	5.73000164880011	6.00215854924097	5.73977090618154	5.52884593097193	6.08091491830567	5.71296752259291	6.01748560032082	5.68755373556555	5.93295839375749	5.73195498695909	5.43516707529581	5.90985084188805	5.37636153121735
SNIP1	0.759272267084767	1	24	22	0.518791634733467	3.63845243721017	0.28676294624716	0.0788145375529602	4.25040000842076	2.63491420188133	3.01683038943228	3.2576756504028	4.03644857200797	3.81010054416064	3.76444425684758	3.30574554324044	3.81035609820733	3.94280183571214	3.39182862307208	4.79603379907039	3.53064615759055
DNALI1	1	1	20	12	1.19940907655013	1.8938106503487	0.561634504631085	0.296563177806436	-0.143520440799451	0.903075389908508	2.07830491553214	1.70791355308234	0.586517577969968	1.47497464543229	-0.143520440799451	3.3641217466207	2.44115720955346	2.92831230009667	2.29325684940232	3.25704621715484	3.13670982018935
GNL2	1	1	28	16	0.218208604928106	5.94699976833836	0.0101930097211959	0.00171397513338796	6.08037548371775	6.06587492999478	5.81254889610299	6.37793516019184	5.3525503015877	6.48340465357619	5.04742339475308	6.06725065352652	5.94360560071663	6.12389671980678	5.42177960652096	6.10387878590031	6.42820464396017
RSPO1	1	1	24	10	0.667573040988289	2.34002573219686	0.574539947202973	0.245527191986724	1.15813915390314	2.09825111924309	1.64023869014112	2.99820018580854	0.586517577969968	2.06545091100517	3.55798158040556	2.19542084896014	3.50002127093975	3.65008787446126	2.94467641137918	-0.143520440799451	3.67130314537494
C1orf109	1	1	28	18	0.905908261595585	2.65924243256742	0.313356366820589	0.117836705289804	2.00007548295432	1.72994828521981	1.87583536006694	2.99820018580854	2.50482130096439	3.29411908199421	3.81175244559224	2.4321263027667	2.76307390925618	2.45791722319418	3.44573646859521	2.18570412574362	3.0011130998141
CDCA8	1	1	28	14	1.61945966659633	2.87404756826345	1.21454218006827	0.422589449624911	1.15813915390314	2.93706048728048	4.37935114575212	4.72732220380021	5.24323304854509	3.85751220360217	2.31685280403026	1.74642348181574	2.66354149148149	2.54775178904148	1.7238168387679	2.32337305027693	2.49549535232771
YRDC	1	1	24	0	0.399562284882879	2.95202611594164	0.226257877541431	0.0766449444060081	4.43864970620795	3.2612260418557	2.80486735808522	3.66825209139218	2.90008843214465	3.36144674340984	2.55789308502013	2.89501322127256	1.44121418412663	2.78789332414616	2.51118342401998	3.81920438828121	2.1556653848205
C1orf122	1	1	20	18	0.177898372008815	7.27335074681116	0.125430081687214	0.0172451578445059	7.68377339150127	7.45551946219833	7.4473877751775	7.42065207612266	7.83728650879578	7.259336777789	7.05237935451242	6.65742475622632	7.14154214232916	7.24780175282935	6.92592544989314	7.18295004382308	7.17886517650349
MTF1	0.548683931808932	1	20	18	0.470354780383186	4.91007038598074	0.306128910595751	0.0623471532037122	5.37785815299223	4.33629215853056	4.5927504680129	4.39085177190076	5.585378028987	5.0949678610214	4.98688050210198	4.71267604344731	4.71413051562948	5.07612087570096	4.94848902375439	4.77218209099716	5.08927306937561
INPP5B	1	1	28	0	0.506484630940371	3.69311367075068	0.271323113096414	0.0734673062584785	4.28353060848596	3.74920572397365	3.11217310438267	3.79638574596001	3.38491645696151	3.60314428508461	5.0073450675833	3.18139007509882	4.3155848900031	3.94280183571214	3.81691903043352	3.25704621715484	2.39086748490056
SF3A3	0.759272267084767	1	20	16	0.260514034670467	5.52674113943517	0.227768273068675	0.0412120393053099	6.02267830373332	5.32110944527701	5.66312561516863	5.83767739329485	5.75427104101921	5.75112556314477	4.28384160201708	5.41123842839852	5.36393988576376	5.69310907926795	5.15676769762422	5.60689154002072	5.68370667770083
FHL3	0.548683931808932	1	24	10	0.264165413531533	5.39830911777646	0.285437875742333	0.0528754225656317	5.53743830557216	5.54629238522995	5.53133697572607	5.61246914757598	4.82454306463042	5.17199986440703	4.53001058234427	5.50502501624486	5.76303402540113	5.61213115056155	5.78803511457272	5.1321449160154	5.37636153121735
UTP11L	1	1	28	6	0.333001599248957	5.73106675822093	0.0344407610658234	0.00600948523526094	6.23233369739378	6.07622601673012	5.86823833654146	5.86716126885541	5.30981216752454	5.776014853283	5.39676442474863	5.79755415733596	5.61103156504175	5.39936281700508	5.8592860738166	5.18729532173122	6.1442606201573
RRAGC	0.548683931808932	1	24	12	0.14756211058344	7.70867872569732	0.207959713587457	0.0269773486465601	6.90494125473831	7.64822560216184	7.72886316291907	7.83295264200421	7.43661998996299	7.7232562489572	7.68099251352115	8.06361913919851	7.82768264798182	8.14078656026329	7.99926531295714	7.19645483893447	7.82120380687765
RHBDL2	1	1	28	8	0.678637774083994	1.72932589182655	0.405493242890719	0.234480524930109	1.15813915390314	1.72994828521981	2.91473812046802	2.27538320653625	0.586517577969968	2.06545091100517	1.66465656993128	0.784049441541552	1.85622319640014	1.75542836930389	2.51118342401998	1.67035095084561	1.87450417458971
AKIRIN1	1	1	24	10	0.285191462278065	6.24941324267821	0.125975247670538	0.0201579320775643	6.10838122927097	6.3984082503129	6.24999087308099	6.28632711340882	5.33133948710316	6.68082871395225	5.84629692338163	7.02165755039045	6.44859831194312	6.39595216853668	6.27862402774371	5.30832900210344	6.7785407388579
NDUFS5	0.0290926434676435	1	28	4	0.239421954629331	8.11428557654797	0.159240084531117	0.0196246586380143	8.44284587953371	8.32515644891706	8.23970420429695	8.23466731861335	7.84852781434726	7.72964082827109	8.15683471875005	8.2454298193618	8.25274352763471	7.93352062265957	7.95348091127082	8.04048863970765	8.11810601409272
MACF1	1	1	28	8	0.462852015935911	8.23345396897808	0.227299362031835	0.0276068054656346	8.00256629038466	8.50256570023258	8.65827578341573	8.69685540709489	7.92485596230486	8.50627677137866	7.52650968372932	8.56921357500918	8.19152914511646	8.32198177663352	8.3120316860371	7.74819894576222	8.27883051850061
KIAA0754	1	1	28	8	0.659497010778433	4.12686063053982	0.189622092546246	0.0459482666177274	3.34908401278607	4.55929084422847	3.8806340048725	4.76957099200031	3.54088207977141	4.51919277573952	3.17944340910617	5.0515019278386	4.3155848900031	3.56658651563748	5.0213077841675	3.61980869764561	4.44714386527155
PABPC4	0.0481594158156658	1	28	18	0.249335932564773	8.12132842411752	0.191529956883172	0.0235835748637371	8.05387424344556	7.86670917150624	7.55735653037341	7.9523899009296	8.345618816209	8.30722462317133	8.13142223468124	7.96333103998001	8.15763501056546	8.0762103688943	8.18109212518548	8.48395677957278	8.45782924412704
PPIE	1	1	20	0	0.385467150975146	5.03755956235369	0.1807181724879	0.0358741510151919	4.80090855169431	5.30359586191296	4.45404692923363	4.92718384718023	5.80131031607327	4.8117418127957	5.4723167199386	4.75692234032734	4.7868862783051	5.36270224255403	4.8318682565263	5.4352587065819	4.83389153371853
TRIT1	1	1	28	22	0.169732913113938	3.2287360660513	0.0723420345479182	0.0224056823066345	4.31591743318421	3.10822895025946	3.11217310438267	2.49273846487827	3.30011830298164	3.1492347100698	2.76436756178778	3.42022743109744	3.10410123107648	3.2291516607753	3.39182862307208	3.44979952387664	3.07050394025668
CAP1	1	1	28	6	0.324659228431906	8.64679759605951	0.159491841240857	0.0184451919301939	9.15686526880829	9.2136838852563	8.88274362641775	9.05811729050597	8.83254234718121	8.64615624543677	8.04991923392092	8.73461362788026	8.61935088563032	8.50272912908329	8.57347322665582	8.06523583674554	8.17237968174454
PPT1	1	1	28	6	0.250339131393148	6.01384317285128	0.0915158792711298	0.0152175367133394	6.24920281915747	6.37344416402866	6.28109868145295	6.3222526338662	5.89102356307998	6.09564167761653	5.44256888744885	5.76542562121354	5.85614307368179	5.88628971928842	6.11357860812519	6.33309727593368	5.62725373960705
RLF	1	1	28	6	0.748975430316002	4.96875379156998	0.409828328455044	0.082481110082444	5.42315955561675	5.07495465129998	5.67878388867058	5.44007578338518	3.92758895911203	5.01358961489321	3.98684763428832	5.43866245260629	4.92223712743638	5.19210356027399	5.40826674442002	3.99435811483958	5.34869498687192
ZMPSTE24	0.269101639101639	1	24	22	0.301917074376355	5.82514965683214	0.225657486469891	0.0387384873803585	6.07091810703612	5.51619652204373	5.64729552830166	5.658163986913	6.17916372027649	5.68695634510851	6.50147503860909	5.66451015074165	5.61103156504175	5.73195498695909	5.6909310746818	6.12286346254552	5.84091016639645
SMAP2	0.388468903781404	1	28	2	0.454677943235479	4.13031274468686	0.285285821841552	0.0690712397526161	5.01330394152591	4.55929084422847	4.45404692923363	3.2576756504028	4.08794542673139	4.03296208995174	2.02729970119914	4.66702969660488	4.50000759642655	4.15777300942164	4.11187966945204	4.47993333236039	4.2814357258699
EXO5	1	1	28	10	0.368370968492793	2.86821850903932	0.124327332206639	0.0433465343783314	3.34908401278607	3.69650211829967	2.25582519013742	3.31585649646084	3.92758895911203	1.89414944266486	2.85748655328471	2.97211044717295	3.17810001326038	3.11622765465715	3.21685077617601	0.861044176625659	2.77034210908
NFYC	0.548683931808932	1	24	12	0.462780947803811	3.81646539683587	0.474926905801165	0.124441559510775	3.52561786535888	4.07240855434794	4.12881363697469	3.91406164762926	4.59463286426505	3.65773247064643	2.02729970119914	3.67205562610387	4.37971455180209	3.72901956168175	4.29924086157	3.11256516149706	4.02596074998897
CTPS1	1	1	28	0	0.29984666623017	4.60195791520622	0.0092715248545035	0.00201469136079399	5.21567366622316	5.09545458231018	4.80738964726577	4.85052872905573	4.69768171031657	4.57698705916092	5.17952968846844	4.03752790880044	4.41074113117461	4.487868514673	4.35665158804586	4.11304361546111	3.99059435553058
SCMH1	1	1	28	8	0.166004819854004	5.29984889242678	0.112358316511818	0.0212002867991902	4.97325298910718	5.45405319782064	5.13706247581203	5.55323694086618	4.8545889168996	5.54936339196382	5.2669942214194	5.50502501624486	5.48550125849009	5.29945188084017	5.61061107530584	5.32481949882447	4.98530608318089
HIVEP3	1	1	28	20	0.535139282899631	3.07461314985496	0.135164380522988	0.0439614266690313	1.6396728193739	1.92582084017837	2.41387584263118	2.27538320653625	1.71832823801555	3.71033025116514	3.10543677277655	3.3641217466207	4.14155748244118	3.47795368047272	4.32823178187022	4.07455653854433	3.87897536031905
FOXJ3	0.759272267084767	1	20	16	0.245024295237831	4.18206233916623	0.340153469883742	0.081336298289508	4.1461830129101	3.69650211829967	3.98508207138795	4.33567516594256	4.9960925342929	4.54837930257483	3.90195475267351	4.38634423412756	4.24847143410976	3.8038558894639	4.58999625346097	3.25704621715484	4.02596074998897
PPCS	1	1	24	10	0.177972950913915	6.18476081180603	0.142607754058982	0.0230579255040485	5.7179336245521	6.15646505596279	6.04778644820817	6.16495705845136	5.60318530794197	6.35713986121389	5.9765548732797	6.36039916548151	6.48549780529349	6.43767477855597	6.52389275020173	6.04537815634136	6.40152373020265
PPIH	1	1	28	22	0.144312833165627	5.32900852678256	0.136457832481037	0.0256066080200897	5.53743830557216	5.3384129701096	5.28762031272143	5.41367625856516	5.53059816647383	5.29763723111559	5.95564564188516	5.46557488633749	5.02607222974481	5.21969871750537	5.22000860511042	4.9314123352963	4.93037092888905
YBX1	1	1	24	10	0.125695630678423	8.06469901002204	0.0407365436576874	0.00505121686588227	7.89144496034552	8.07459969402594	7.90560907515587	8.36438652853199	7.83351985768016	8.34097677732452	7.98174754098366	8.39467051443941	8.00588605527267	8.10238871268811	7.98795470782972	7.62377564332278	8.29884818101617
LEPRE1	1	1	28	12	0.164163049917539	6.35567886402838	0.170316173805915	0.0267974794588606	6.61075210435829	6.54720952795366	6.80801953113731	6.63378249283439	6.82032779568686	6.38975708482168	6.56497847627832	5.89975835987462	6.26553269011394	6.35920370842527	5.97379628606571	6.30011757949325	5.60403916562506
C1orf50	1	1	24	10	0.276844962492297	3.21809254733516	0.185170860525516	0.057540564108031	3.28508913236494	3.69650211829967	3.44078046240903	3.57603600288914	1.42987755105829	3.42577195658348	3.17944340910617	3.80443649954761	2.94364079242703	3.76692291544414	3.59633477549591	3.03450947814822	2.49549535232771
CCDC23	0.548683931808932	1	20	4	0.114334554463283	4.75382726108819	0.350607148158334	0.0737526058273471	4.73057369458222	5.01164691651435	4.52506496091116	4.18772882482878	4.76250636024101	4.63255500740989	5.39676442474863	4.35789739684597	4.47086152984003	4.94999239493206	4.89135670460173	5.69832499736214	4.75177546374735
ERMAP	1	1	28	20	0.311143414284201	3.4237044179827	0.0426103099831812	0.0124456742700609	2.73400121416108	3.18675470455072	3.28581262457362	3.87589298280096	3.46500586734277	3.65773247064643	4.28384160201708	3.71754570755776	3.55660374742509	3.56658651563748	3.21685077617601	2.86445818690091	3.07050394025668
ZNF691	1	1	28	14	0.837175283416607	1.95122718650222	0.541957632006794	0.27775219398122	1.83109912661561	1.50324129890482	2.68593431897992	1.8720311405709	3.21002293960977	2.21855423318891	-0.143520440799451	2.4321263027667	1.44121418412663	1.75542836930389	1.5377734686283	2.86445818690091	2.49549535232771
SLC2A1	1	1	28	4	0.597565377468401	4.06242943856719	0.0409817419528235	0.0100879886217243	5.10882132489056	4.82784032833013	4.83560279762148	4.21855675173562	3.98304528231797	4.15182875006524	3.90195475267351	4.07296183465311	3.44112872142309	3.47795368047272	4.07814300080336	3.95252266280119	2.77034210908
EBNA1BP2	1	1	20	2	0.15640120996931	6.28798311341479	0.0491953145373154	0.00782370334811525	6.68701968621894	6.5247111129252	6.26043484852198	6.30798959770392	6.47831246267666	6.42165315492377	6.3654123513304	6.14422763902024	6.2484592246355	6.01786014956225	5.63401954449537	6.47283151727652	6.24524668787446
CDC20	1	1	28	16	1.39816311802991	2.6482905702545	1.07552627419693	0.406120946952421	2.52825241225533	2.09825111924309	3.20160364683693	4.52021189973276	5.17343207609802	3.22349490550357	1.44220935725488	1.74642348181574	3.02610071825021	1.89888921080791	1.0732713640057	3.67230016587395	1.06266416665931
ELOVL1	1	1	28	6	0.152194783712478	5.4478758941139	0.0261892593690102	0.00480724228635717	6.06139832458574	5.61889482675047	5.54848411545308	5.60081565995316	5.4143734928567	5.47531103307343	4.92368520393765	5.69893895706485	5.31557712034563	5.09113897046519	5.58681651858315	5.11328278295354	5.38999835359286
MED8	0.759272267084767	1	28	8	0.353347057880695	6.29378693826625	0.282257786928176	0.0448470514964603	6.6931970016135	6.84833611231919	6.76465675772817	6.28632711340882	6.11854662544307	6.30678823354417	5.57185395859463	6.29438294570204	6.16902498750949	6.52873945963531	6.54873899845595	5.83123329701268	6.11171018523951
PTPRF	1	1	20	2	0.27255934347106	5.71788477435411	0.144042098298943	0.025191500700574	6.36980050029422	5.99126009857842	6.18568766139705	5.73480460001156	5.84686417374735	5.92810201747283	5.67778895459665	5.2809390399074	5.54264489738455	5.23330085244137	5.56262292457443	5.71092642042781	5.45631348034855
KDM4A	1	1	28	14	0.22804360498493	5.53647198595281	0.0137871291739844	0.00249023732242577	5.85648601002604	5.21268941575065	5.99872597132693	5.577222429171	5.28795875388786	6.19126252023872	5.2669942214194	5.62923959893327	5.39530389509166	5.44683797323221	5.91767700107259	4.77218209099716	5.43015207067588
ST3GAL3	0.388468903781404	1	20	6	0.275735620544187	3.04311298328402	0.474079959035402	0.155787827017777	3.07407684302284	3.46402589722579	3.28581262457362	3.66825209139218	1.42987755105829	3.07094368327666	3.31695739123544	3.57653217047113	2.94364079242703	2.92831230009667	3.01768307010503	3.90943773854977	2.49549535232771
IPO13	1	1	20	8	0.57197455991996	4.12153440345968	0.406818263595314	0.0987055362812995	3.77894907975892	4.52946773172054	4.52506496091116	4.59260297408852	2.34468080484641	3.76107768388395	4.96612146559541	3.71754570755776	4.6375098770325	4.15777300942164	4.23945050568323	4.22270310923313	4.31040946704037
DPH2	1	1	28	26	0.339055460967853	2.95498909603763	0.112560794683486	0.0380917800456252	3.5799679811171	3.46402589722579	3.01683038943228	2.925321659005	3.11392419152945	4.18936990803763	0.8570550704552	2.81356217964154	3.37972941538501	2.99370839007921	2.94467641137918	1.86332108090116	3.37477944605676
ATP6V0B	0.120192382848633	1	28	4	0.2091251145562	7.37249965497413	0.143845110663406	0.0195110366083715	7.69920186082057	7.56981383690344	7.51872637632608	7.39051111800848	7.176084444933	7.27688099292814	7.27125153440233	7.47338139928336	7.35996535357208	7.3790274481962	7.49776485548734	7.04045719886925	7.22143764330327
B4GALT2	0.388468903781404	1	28	8	0.377511434831699	8.76194723279283	0.278508699099335	0.0317861648443826	8.90075312646696	9.35428725326519	9.12202496785162	9.09596615495566	8.49377726614221	8.78596950530399	8.40259170513056	8.75520984036769	8.70319582048386	8.92142477866078	9.11060139294784	7.96622363541999	8.54421624663899
SLC6A9	0.182113153050653	1	28	12	0.455143726923171	3.79470719165491	0.460920263961966	0.121463986727512	3.52561786535888	3.8000516593961	4.52506496091116	4.24873969667551	4.08794542673139	4.45898628771476	2.76436756178778	3.71754570755776	3.94362068298334	3.83986693217394	4.07814300080336	3.61980869764561	3.13670982018935
DMAP1	1	1	28	14	0.35884482932045	4.21584921656576	0.158540015896341	0.0376057130490754	3.82468363362403	3.74920572397365	4.25951409438415	4.49525119670305	4.03644857200797	4.26164286604192	3.71553201177727	4.61989179520322	4.24847143410976	4.06953363588033	4.41186487358119	4.9314123352963	4.2814357258699
ERI3	1	1	28	26	0.259718925578501	3.94367354599314	0.196421756714778	0.0498067992758547	4.10970111357953	4.33629215853056	3.58070516262485	4.12402346502426	3.74715376094786	4.48940357576395	3.76444425684758	3.92568456780419	4.24847143410976	3.17379423776191	4.11187966945204	3.11256516149706	4.36666764618857
RNF220	1	1	28	14	0.152836246869697	6.88276871390329	0.0202820270094639	0.00294678317004811	6.71157181609218	6.77397845364857	7.14321830026207	7.12767981622689	6.43919095424983	7.0146588439034	7.06219369757431	6.92316331632464	6.8729486595981	7.03518513051226	7.03984609736153	6.53084079348941	6.78887176449817
TMEM53	1	1	28	4	0.538630515259926	3.01235610580586	0.461791444960228	0.153299088401333	2.41321381862592	3.69650211829967	2.68593431897992	2.01937141238601	1.71832823801555	3.65773247064643	1.8573427400131	3.11494711463458	3.76305111861688	3.60894122983486	3.68865338592473	3.50872351553355	3.53064615759055
KIF2C	1	1	28	12	1.51232440281862	2.17022742843743	0.704256315952216	0.324508070778224	2.00007548295432	2.25225530714702	3.98508207138795	4.54474808106115	4.32100731688515	1.69973268965723	4.17950092925433	0.393561577079503	1.17820256749211	1.21243452369536	1.32413659361573	0.444486742332654	1.31224570282063
RPS8	1	1	28	18	0.092436145498167	11.3151682608351	0.00405312558366691	0.000358202855692027	11.1450437280952	11.169158862198	11.0124030457786	11.2649568590776	11.2019615316141	11.203673970381	11.3557311985212	11.3465011725733	11.4726866846631	11.4252278566349	11.2551744498406	11.7626811433675	11.4828887934015
PLK3	1	1	28	14	0.734631940553464	2.73807910015597	0.765343336977492	0.279518344423977	2.63479154675381	2.74281509665468	3.76802979215229	3.47752058492607	3.8699154159479	3.22349490550357	-0.143520440799451	2.97211044717295	2.85618046483744	2.14901464783826	2.51118342401998	3.61980869764561	2.39086748490056
EIF2B3	1	1	28	6	0.30538666447452	4.68911234449246	0.163794534029342	0.0349308188833917	5.07136977868078	5.07495465129998	4.21724938138434	5.16733001879979	4.55857999858381	4.88220924978223	4.17950092925433	4.97863880881215	4.50000759642655	5.07612087570096	5.17283970981115	3.38836604087825	4.79341766055513
HECTD3	0.548683931808932	1	24	20	0.299559767690091	4.25474609501339	0.449317655782413	0.105603870536251	5.03292004152171	4.26569057790873	4.08247614114232	4.33567516594256	4.73045810059209	4.45898628771476	3.55798158040556	3.8459950914429	3.24848771324805	4.46499159087628	4.14484541701629	4.97385546472638	4.39399489052761
UROD	1	1	24	10	0.164360689816098	6.51602293689641	0.212344780592683	0.0325880959366025	5.81176420328474	6.53224963592207	6.69706635135346	6.60490453733463	6.28224232663659	6.6339472821683	6.72798523985584	6.5671204408017	6.59760791343177	6.8621333828312	6.6266554979868	6.11340235183311	6.46732304185873
MUTYH	1	1	24	10	0.592763089224524	1.35527713410156	0.257466238654662	0.189973129610382	1.41890382568673	1.72994828521981	-0.143520440799451	2.27538320653625	0.586517577969968	2.21855423318891	-0.143520440799451	2.63541373118016	2.76307390925618	0.974007513820331	1.32413659361573	0.444486742332654	1.31224570282063
TOE1	0.548683931808932	1	28	8	0.694574598058287	2.50768968468191	0.615448677608584	0.245424576002373	2.52825241225533	2.93706048728048	3.28581262457362	2.925321659005	1.71832823801555	2.599348269397	0.441825759599175	2.4321263027667	2.76307390925618	3.17379423776191	2.70047002147028	2.44904175186301	3.2000103259377
MMACHC	1	1	20	0	1.09412556756604	1.48741643430339	0.635589440520594	0.427311024580863	2.91403634786508	2.51828615997935	-0.143520440799451	1.31015933669366	2.50482130096439	1.47497464543229	2.85748655328471	-0.143520440799451	1.44121418412663	2.02936580174095	1.32413659361573	-0.143520440799451	1.71028876489987
PRDX1	1	1	28	10	0.147597056796973	9.02504177409279	0.151652844401	0.0168035614900236	9.16021376215043	9.31330732290873	9.09747738035847	9.21062096370401	9.18268063752164	8.9287639034435	8.69997818945887	8.97600099909151	9.12292482768383	9.09070022079656	9.15071411090944	8.71419762809898	8.82961596148126
AKR1A1	1	1	28	10	0.396424674208655	6.05065713254798	0.18792556984465	0.0310587041585536	5.83429838997826	6.29585045897322	5.92185776702913	6.46407197539558	6.46863109063867	5.90572238229191	5.4575194759838	6.0135518319817	5.91142530836857	5.81571296728385	6.02781408187257	6.68569294952326	6.04431961364781
NASP	0.182113153050653	1	24	6	0.242789758011146	6.00648278025319	0.276421797271963	0.04602057599844	6.01283371710745	6.43103562987331	6.20744207972807	6.53314364669919	5.56734820386425	6.0247242657744	5.92370237341083	6.225200427134	6.13226654847252	6.00997933477202	5.56262292457443	5.59334340578812	5.86063358609289
GPBP1L1	1	1	28	20	0.229296140345321	6.1064456418033	0.00492726459544957	0.000806895677858601	5.68111177781214	6.12689591001058	6.19660587457068	6.13294921706239	6.43919095424983	6.53535064858406	6.41220696625011	5.98593380800464	6.2484592246355	6.27621768546865	6.36509691162916	4.84258584423414	6.1442606201573
TMEM69	0.0772071042383542	1	20	18	0.404067630619974	3.08659105894318	0.514703462922125	0.166754666586235	3.63234470313085	3.2612260418557	1.87583536006694	2.15304865897807	3.46500586734277	3.42577195658348	3.85755845454493	2.63541373118016	3.31560042919251	3.52295064246393	3.08717254417184	2.95198788883688	2.68441575645219
IPP	1	1	28	20	0.305756569171606	4.19962704465899	0.00514869344223499	0.00122598825740562	2.91403634786508	4.15285437348499	4.12881363697469	3.9874969149675	4.66414333271575	4.36368622688059	4.06702153628556	4.52072763896449	4.83342850841067	4.21373676941532	3.81691903043352	4.35704361026038	4.57203349605417
MAST2	1	1	28	14	0.371926347480993	4.60800220937257	0.148250663713071	0.0321724376371897	3.52561786535888	4.69980520575729	4.80738964726577	5.2885087542654	4.59463286426505	5.13399793746809	4.61247524878709	5.31092844148063	4.14155748244118	4.79352415338943	4.63709703540452	3.95252266280119	4.49840420010274
PIK3R3	0.388468903781404	1	24	10	0.44932893039938	3.35680661784585	0.395535014012108	0.117830741845336	1.6396728193739	3.69650211829967	3.70825059248063	3.71223997514558	2.77997639330072	3.36144674340984	3.38109227575296	3.8863899810165	3.81035609820733	3.05626823318	3.73268791013838	2.95198788883688	3.57907163263291
POMGNT1	1	1	20	4	0.28810576807618	3.86404528060043	0.536174835400625	0.138759977294394	3.95378293091089	3.98721073338893	4.03460081527754	4.09108386331955	1.71832823801555	4.11328455435324	5.36539971012945	4.52072763896449	3.76305111861688	4.00755886380865	3.9347062354348	3.61980869764561	3.99059435553058
LRRC41	1	1	28	22	1.2361361376212	3.2245506330595	0.342263383691818	0.106142970801198	4.3785883040921	2.25225530714702	3.44078046240903	1.70791355308234	4.13766728283327	2.599348269397	4.41217025267897	2.81356217964154	2.94364079242703	3.2291516607753	3.08717254417184	4.11304361546111	2.49549535232771
UQCRH	1	1	24	22	0.120289743424764	8.09385101985606	0.0289717334953932	0.00357947452014115	8.32247953510335	7.99227066646119	8.21037672051838	8.02830347262605	8.2214140118804	7.86629513300936	8.23916985412449	8.00061102494562	7.94625140623309	8.15157224653234	8.09936188927221	8.32089573109269	7.84615182352827
NSUN4	1	1	28	8	0.417367725279322	3.98666669211713	0.266119942240677	0.0667524934469387	4.10970111357953	4.07240855434794	4.08247614114232	4.74860124738227	3.54088207977141	3.9479026193039	3.24983821520572	3.52628894849985	3.94362068298334	4.2938111968044	4.17707469064467	4.0350145268464	4.33881276409771
MKNK1	0.388468903781404	1	24	10	0.219413924143289	3.92525024185412	0.44174770059353	0.112540009776515	3.82468363362403	3.98721073338893	4.52506496091116	4.05737457724644	3.98304528231797	4.45898628771476	3.10543677277655	4.07296183465311	4.44111447714695	4.00755886380865	4.32823178187022	2.32337305027693	3.53064615759055
MOB3C	0.120192382848633	1	20	4	0.307568554482585	3.82605027500502	0.326945645632567	0.0854525220874517	4.3785883040921	4.11319210662009	3.64588691940926	3.47752058492607	3.54088207977141	3.71033025116514	4.47229324315806	3.76164516320023	3.94362068298334	3.47795368047272	4.07814300080336	4.18706811543841	3.48053861013227
ATPAF1	1	1	24	12	0.259775751812184	4.77040455297905	0.163625509111822	0.0343001326815439	4.18176508990684	4.52946773172054	5.06739523361735	4.41766838914439	5.1000815032163	4.60503855396148	5.08641836681385	4.49483373673289	5.08496553894784	4.9166587150817	4.89135670460173	5.05517000037009	4.4208141155008
EFCAB14	0.548683931808932	1	28	26	0.247750193135159	5.42145181747576	0.1313304917418	0.02422422925875	5.82307529279786	5.46984177453302	5.26705034640408	5.25915487015578	5.37345378311067	5.72579933538504	5.58552910220358	5.2809390399074	5.41073385744897	5.31232574043801	5.18873464630383	5.50926885358361	5.15464230044741
STIL	1	1	28	12	0.575436538719226	2.95556631358273	0.286860111397053	0.0970575791443915	2.73400121416108	3.2612260418557	3.76802979215229	3.91406164762926	3.92758895911203	2.8068123947251	3.90195475267351	2.63541373118016	2.02613870204901	1.75542836930389	1.88858621151708	4.18706811543841	1.87450417458971
CMPK1	1	1	28	0	0.389186016895889	6.0066347557098	0.0582040004872941	0.00968995167085304	7.04677015662609	6.3221814592131	5.99872597132693	5.52884593097193	6.21434794741268	5.78830030789082	6.30056062577822	5.39732841858516	5.81033955638036	5.93704503618239	5.61061107530584	6.60021869952083	5.49468703830177
SPATA6	0.269101639101639	1	24	10	0.418080631610436	2.41930830375607	0.810858596368289	0.335161333141957	2.00007548295432	2.25225530714702	3.51243853233866	2.59025433846869	2.34468080484641	0.458305775291369	3.98684763428832	2.19542084896014	3.17810001326038	3.17379423776191	3.08717254417184	0.444486742332654	1.52495154367521
FAF1	0.182113153050653	1	28	12	0.157643546239255	4.13209359255602	0.380444656104493	0.0920706773897536	3.99437047546066	4.26569057790873	4.03460081527754	4.52021189973276	4.18573243586092	4.22595891115376	3.24983821520572	3.80443649954761	4.2824183874463	4.1289554123639	4.35665158804586	5.1321449160154	3.87897536031905
CDKN2C	1	1	28	18	0.789086197666794	3.76798653545241	0.260530342627493	0.0691431193228007	2.82682530273383	2.51828615997935	3.36537628779245	4.18772882482878	3.92758895911203	4.36368622688059	3.76444425684758	4.1075462925244	3.94362068298334	4.00755886380865	3.9347062354348	3.95252266280119	4.02596074998897
RNF11	0.388468903781404	1	24	22	0.267830213985866	5.79066233655515	0.197408203305949	0.0340907813014334	6.01283371710745	5.56110811018565	5.70959963629933	5.85740010776986	6.00257217728882	5.8829901082314	6.23265592405445	5.0515019278386	5.68903374384007	5.54826801603274	5.91767700107259	6.08464095152233	5.8992894729521
EPS15	0.388468903781404	1	28	18	0.193674072051826	5.38293823705918	0.200702183526382	0.0372848757848706	5.33108801831996	4.58850992449374	5.42394027600952	5.18304579004423	5.43440618727645	5.85989390398007	5.61249655174351	5.03362822995687	5.41073385744897	5.62250547086524	5.28059335702116	5.73580379054349	5.41689128674075
OSBPL9	0.269101639101639	1	20	2	0.123907871735005	5.44568284518706	0.0828930834097177	0.0152217978472579	5.63050684318525	5.50090983389539	5.63128981568971	5.15144116307716	5.3525503015877	5.64703854488216	5.55804794838247	5.2347526593534	5.45605762299728	5.59115598844348	5.65705425557921	5.03526698490947	5.45631348034855
NRD1	1	1	24	10	0.351482726762345	6.41616087117855	0.273398636986652	0.0426109386089057	5.91050658002348	6.3480404867877	5.94793822745962	6.94157475052935	6.01592831165182	6.38975708482168	5.81180810871257	6.59785423589431	6.70788973331546	6.81767970712976	6.7603001850224	6.04537815634136	6.87866559264119
RAB3B	1	1	28	6	0.501427458458621	6.54109264216129	0.0920864428060003	0.0140781437970237	7.10353039013987	7.15706595879569	7.12618759526595	7.21817288027135	6.23733625953566	6.73260596662252	6.18853294040031	6.6805808859208	6.02606748160588	6.30870272920075	6.22567941210342	6.17836305748486	5.90879374872874
TXNDC12	1	1	24	22	0.179494884652189	5.71736169120521	0.042982205644356	0.00751783916530484	6.0421682095097	5.701453917869	5.78387673953359	5.5164940245579	6.17916372027649	5.57795183332247	5.91289548936122	5.54342504346026	5.66349875883389	5.77908616049623	5.58681651858315	6.05529448367522	5.02080076818728
BTF3L4	1	1	24	22	0.394604858555928	5.29821275045902	0.163515041589378	0.0308623019291198	5.55110707397309	5.05415922324802	5.92185776702913	4.66153453242796	6.23733625953566	4.94939445023953	6.38899937663956	4.6900333917249	4.87851606400498	5.19210356027399	5.40826674442002	5.29164783181256	4.79341766055513
ZFYVE9	1	1	28	16	0.361029966194166	4.19833895762687	0.0874683133037982	0.0208340284542533	3.63234470313085	4.30142320635367	3.8806340048725	4.36352723501805	4.23224773594329	4.22595891115376	3.55798158040556	4.29926359256019	4.55659059884752	4.15777300942164	3.81691903043352	5.07480217167391	4.49840420010274
CC2D1B	1	1	28	22	1.07765809232812	3.82624135035653	0.519805529683449	0.135852781381659	4.70634553574377	3.89666406044266	3.11217310438267	2.76749367806755	4.9960925342929	3.71033025116514	4.98688050210198	3.18139007509882	3.50002127093975	3.56658651563748	3.89650245975355	3.11256516149706	3.83976380590329
PRPF38A	1	1	28	8	0.38193430873127	4.7676680241988	0.0974763662881423	0.0204452922882614	4.49631028531377	5.40562349245726	4.71928060070351	5.01760775494435	4.32100731688515	5.03436854873193	4.38114229288293	4.90189909301904	4.3155848900031	4.57591246490724	5.28059335702116	4.88768261082673	4.73049477827015
ZCCHC11	1	1	28	14	0.699832171051143	3.6643692935667	0.352794702788555	0.096277060122716	2.28820113824228	3.64179993711086	4.12881363697469	3.66825209139218	3.61296630849053	4.07368224702945	1.44220935725488	4.26902816102399	4.10408323837674	3.87500095185438	4.14484541701629	4.18706811543841	4.4208141155008
GPX7	1	1	20	0	0.363574150359034	5.66263990623506	0.136502430464921	0.0241057938921068	6.0421682095097	6.03436846392181	5.82667408078597	5.42693640494126	6.46863109063867	5.52019696955579	6.01748560032082	4.95983315777581	5.55658402451379	5.60168168857295	5.0563836922912	5.86545241997943	5.306174193481
COA7	1	1	28	6	1.32624816648759	1.87639783665959	0.617591106246946	0.329136547794361	2.82682530273383	2.25225530714702	2.25582519013742	2.01937141238601	-0.143520440799451	1.47497464543229	-0.143520440799451	2.19542084896014	1.66359032724319	2.63231888060936	2.51118342401998	2.03349885003032	3.2000103259377
ZYG11B	0.388468903781404	1	28	14	0.180552867335644	5.37650785281854	0.145629105249946	0.0270861885142792	4.95280269741052	5.15526249892182	5.63128981568971	5.38678463652259	5.3525503015877	5.29763723111559	5.28386835471858	5.13769242538573	5.50000075912135	5.55911012769572	5.46157499307608	5.69832499736214	5.56850151001061
ECHDC2	0.269101639101639	1	20	16	0.581088697264034	2.66527042171311	0.55861999397232	0.209592238529126	2.73400121416108	2.39139402799914	2.07830491553214	1.52270096391832	2.90008843214465	3.07094368327666	1.66465656993128	2.53734766452988	3.55660374742509	3.72901956168175	2.8677774554478	1.86332108090116	3.0011130998141
SCP2	0.548683931808932	1	20	0	0.360465287856936	5.14016781042214	0.29486972885267	0.0573657786531396	5.7888724513038	4.87603360072564	4.77861374085914	5.05224791558327	5.70564620101251	5.24512642954533	5.74025390426271	4.82084698649076	4.92223712743638	4.81177142585429	5.03895233465086	5.48011879883773	4.70889548335176
PODN	0.548683931808932	1	24	22	0.639625083352191	6.31460988505244	0.463492864725393	0.0734000790488333	6.43022128892192	6.00215854924097	6.28109868145295	5.49146835211402	7.30135842382199	6.26344305967203	7.67780422465391	5.81858244501811	5.68903374384007	6.11657578167004	6.3225082539002	7.0701039395805	6.02696835711998
CPT2	1	1	28	18	0.667704321170808	3.47058186033277	0.17278361757605	0.0497852015971418	2.73400121416108	2.63491420188133	2.80486735808522	3.66825209139218	3.68161959729055	3.42577195658348	4.21512624188685	4.1075462925244	3.90055257047266	2.92831230009667	3.54786128965456	3.67230016587395	3.75799093246764
C1orf123	1	1	24	18	0.178352630559855	4.69737706461251	0.111766359587699	0.023793354897925	4.65663331529135	4.1914553650054	4.62543848021388	4.85052872905573	3.21002293960977	4.65955644834792	4.94505935971764	4.57116155985225	5.04597165709672	5.04560738532158	5.14051461987017	5.55191848452602	4.57203349605417
MAGOH	1	1	28	4	0.468740793529883	5.92130201033097	0.150527900666749	0.0254214192088363	6.48109025459611	6.23247555177582	6.26043484852198	5.68047988384029	5.45416452091895	5.96103370634065	5.57185395859463	6.11052164917107	5.6763227451671	5.9535742795779	5.8592860738166	6.55200670723201	5.21717756379237
LRP8	1	1	20	2	0.740375932555105	1.59449405739621	0.310513726671333	0.194741225425699	1.83109912661561	3.18675470455072	2.55630858271826	1.8720311405709	0.586517577969968	2.4832374104969	2.02729970119914	0.784049441541552	1.17820256749211	1.41698966293284	2.29325684940232	-0.143520440799451	1.06266416665931
GLIS1	0.225607396076146	1	24	6	0.343207491304339	0.628359586445838	0.666924116750291	0.666924116750291	0.43021695477682	1.92582084017837	0.544261825194254	1.0608040110551	-0.143520440799451	-0.143520440799451	-0.143520440799451	1.55921399437448	0.856308655728705	0.331477494667755	0.383981261226801	0.444486742332654	1.06266416665931
NDC1	1	1	28	14	0.347263954486685	3.40424390945315	0.168581052228579	0.0495208500661338	3.5799679811171	3.18675470455072	3.76802979215229	4.30727479375571	3.30011830298164	3.48735111423401	2.94495785369283	3.30574554324044	4.02608172597578	3.52295064246393	2.70047002147028	3.95252266280119	2.27805425130621
YIPF1	1	1	28	14	0.281927797205843	4.53693533591699	0.155199845538257	0.0342080796941508	4.82361160565409	4.46790575263009	5.09099342948405	4.54474808106115	5.07477848606814	4.68606180160431	3.71553201177727	4.41424099002146	4.52857648049432	4.57591246490724	4.32823178187022	4.07455653854433	4.75177546374735
HSPB11	0.182113153050653	1	20	2	0.578043958064917	3.8305689585906	0.513270490601641	0.133993277800301	4.86797322687785	4.26569057790873	3.76802979215229	3.71223997514558	3.80983994743439	4.11328455435324	4.58550739729552	3.30574554324044	3.02610071825021	3.90929965335512	3.33582800140294	4.50908709713679	3.26064977203349
LRRC42	1	1	20	4	0.231719665468211	6.70992996137546	0.133295108522553	0.0198653502033319	6.90494125473831	7.14236329626829	7.01339050041988	6.66209373293617	6.61623856529216	7.06096374700596	6.61250720310376	6.40278930798977	6.57724016116461	6.52873945963531	6.84799283747962	6.73588145583392	6.33962399213675
TMEM59	0.759272267084767	1	24	22	0.527622794607681	7.69993034956541	0.37697217061514	0.0489578676041422	8.03210816569236	7.40713978690989	7.55311501796509	7.15582692582573	8.38475270589611	7.68105321462638	8.57358960684028	7.13915010686607	7.42219357423012	7.57870544527166	7.47526073428404	8.60872458687047	7.41394214934461
TCEANC2	1	1	28	26	0.4257786920709	2.74117625007061	0.132858505549312	0.0484676990565236	3.46913981129174	3.0251817651992	2.25582519013742	2.59025433846869	2.64894872868561	3.81010054416064	-0.143520440799451	3.24490727255187	3.50002127093975	2.71220215254112	2.70047002147028	3.25704621715484	2.68441575645219
CYB5RL	1	1	28	16	0.911663043604909	2.46072852852725	0.0480980650551478	0.019546270341302	2.15131921093718	0.903075389908508	2.07830491553214	2.38815029101086	2.77997639330072	2.8068123947251	0.441825759599175	3.42022743109744	3.37972941538501	2.45791722319418	3.33582800140294	2.18570412574362	3.67130314537494
MRPL37	1	1	28	6	0.217336170712642	6.50975184036362	0.194669700919406	0.0299043198102207	6.78859778438237	6.59838030673567	6.59348136826842	6.43811186120936	6.3257927158023	5.98257782398815	6.29224528113643	6.35321144779217	6.63092791368618	6.59345369981999	6.83794845991863	6.86552341041633	6.44789642482521
SSBP3	0.120192382848633	1	24	22	0.5015316842552	4.00342428108721	0.392294890507172	0.0979898364408772	5.01330394152591	3.64179993711086	3.76802979215229	3.527619029671	4.18573243586092	4.07368224702945	4.47229324315806	3.30574554324044	3.50002127093975	4.36967396139403	3.9347062354348	4.56568460758129	4.02596074998897
PARS2	0.468576417795168	1	24	10	0.502362344469037	1.85520371329029	0.842538230949362	0.454148633335301	1.6396728193739	1.92582084017837	2.55630858271826	2.15304865897807	2.34468080484641	1.20862183731799	-0.143520440799451	1.74642348181574	2.66354149148149	2.25949595777247	2.78654768332771	-0.143520440799451	2.39086748490056
DHCR24	1	1	28	2	0.244210118556014	8.00843505049847	0.327700403227926	0.0409194057467606	7.68066779894688	7.9757786731156	7.92871184815101	7.41733400952045	7.44157740002356	7.64096945176655	7.80891041936656	8.36817292634211	8.43733920653863	8.43665516223876	8.59748704693932	8.18297852775524	8.12015298599125
PCSK9	1	1	28	4	0.867887107943333	1.45993887986791	0.424575233842613	0.290817129194495	3.14789711145434	2.09825111924309	1.87583536006694	1.0608040110551	-0.143520440799451	0.881701783481506	1.44220935725488	0.784049441541552	1.85622319640014	0.974007513820331	1.5377734686283	2.03349885003032	1.52495154367521
USP24	1	1	28	20	0.59780408010194	3.90932619857253	0.259599928260361	0.0664052870172748	3.82468363362403	3.46402589722579	4.17370903080538	3.47752058492607	5.28795875388786	3.42577195658348	4.8575944038313	3.30574554324044	3.55660374742509	3.94280183571214	3.73268791013838	4.29143648060496	3.31884289560443
PPAP2B	1	1	28	14	0.125284813409431	10.834131441416	0.0700013295412127	0.00646118518311643	10.5989913927244	10.5879504325456	11.0452395219114	10.6307409967298	10.860317604447	10.770650394918	10.7569866728757	11.0711628001716	10.6464864217974	10.813874049651	11.0477712295697	11.220666675384	10.8365156607674
PRKAA2	1	1	20	0	0.171139585478744	1.73233001926682	0.176643415686489	0.101968685944293	0.839608978701183	2.09825111924309	1.64023869014112	1.52270096391832	1.42987755105829	1.69973268965723	2.17932836192942	1.09104470055856	1.85622319640014	1.89888921080791	2.60892888096651	2.03349885003032	1.71028876489987
DAB1	0.759272267084767	1	20	6	0.28175243139895	4.19184945867399	0.320354933102428	0.0764232914995392	4.40893153754978	4.22905039901622	4.80738964726577	4.68379875369723	3.38491645696151	3.71033025116514	4.55802582606273	4.07296183465311	3.55660374742509	4.39410023701432	4.07814300080336	5.07480217167391	3.95433915113667
OMA1	0.269101639101639	1	24	16	0.400540578244824	2.8057289380753	0.421801415375996	0.150335768239019	2.91403634786508	2.51828615997935	1.87583536006694	3.2576756504028	3.38491645696151	2.90033322787176	2.17932836192942	2.81356217964154	2.66354149148149	3.05626823318	3.01768307010503	3.18661359547821	2.49549535232771
MYSM1	0.759272267084767	1	28	22	0.139914083568265	3.45570738749388	0.334745011885099	0.0968672906440322	3.91202039527467	2.84320449120556	3.28581262457362	3.66825209139218	1.42987755105829	3.22349490550357	4.55802582606273	3.80443649954761	3.31560042919251	2.85981052842965	3.54786128965456	3.95252266280119	4.22168190833025
JUN	0.548683931808932	1	28	12	0.181171498393411	5.89590832664162	0.3937261281715	0.0667795539480124	5.89986307559628	6.12689591001058	6.04778644820817	6.52082863849947	6.08091491830567	6.085721562818	5.14300307503474	5.71023503360141	5.62432832957397	5.76041804797701	6.13834433632069	6.38119493052959	5.48200892382777
FGGY	0.548683931808932	1	24	16	0.72136482601822	3.04445691832743	0.580400772699141	0.190641808463495	2.00007548295432	1.23414474216175	2.80486735808522	2.38815029101086	4.44467836319727	3.07094368327666	2.31685280403026	3.8863899810165	3.02610071825021	3.8038558894639	3.33582800140294	4.29143648060496	2.68441575645219
NFIA	1	1	24	18	0.247660045017702	6.79351006849799	0.127951393923814	0.0188343570015644	5.37785815299223	6.3480404867877	6.47292647871355	6.35730524172734	6.47831246267666	6.91733678575557	6.57186491428292	7.21644483121742	7.06071119400341	7.33554747355643	7.41572771157469	7.17387610077532	7.58967905641065
TM2D1	0.548683931808932	1	24	18	0.375509748367009	6.31145264235674	0.213655838434921	0.0338520861269016	6.08977126749167	5.92408171577439	6.05979524798995	5.98838903437035	6.61623856529216	6.30678823354417	5.3494578853436	6.03167443051145	6.83342036874202	6.4725010922379	6.83794845991863	7.24924428099227	6.28957376842908
INADL	0.759272267084767	1	24	4	0.351828773003277	2.28326628414482	0.526155833559059	0.230439978557352	2.28820113824228	3.58494160940971	2.07830491553214	2.6815940952688	2.64894872868561	2.7068063731664	2.66482093146691	2.97211044717295	2.55663004422072	2.14901464783826	1.0732713640057	-0.143520440799451	2.68441575645219
KANK4	0.653978099446849	1	24	4	0.450118885953823	0.519637792268924	0.563996458347629	0.563996458347629	3.07407684302284	2.25225530714702	0.544261825194254	-0.143520440799451	-0.143520440799451	-0.143520440799451	0.441825759599175	-0.143520440799451	0.44132812652333	-0.143520440799451	0.383981261226801	-0.143520440799451	0.760683050753112
USP1	1	1	20	18	0.109074641256852	5.45338649238382	0.0285439435431075	0.00523416845348699	5.85648601002604	5.48545943291215	5.61510453663809	5.85740010776986	5.6890667816933	5.56372842504497	5.31703582666395	5.39732841858516	5.28241043710061	5.24677593953098	5.00344476132733	5.15076362035069	5.44329207511811
DOCK7	1	1	20	18	0.50906971650329	4.0825210199198	0.209543963250436	0.0513270996592572	4.97325298910718	3.52575016199754	4.12881363697469	4.41766838914439	4.59463286426505	4.29646546774351	3.4424969885775	3.57653217047113	3.76305111861688	4.24092506982581	3.33582800140294	4.64662366921666	4.02596074998897
ATG4C	1	1	28	2	0.447861358092661	3.4197617751506	0.0872989551436132	0.0255277884494656	4.40893153754978	2.93706048728048	3.58070516262485	2.99820018580854	2.77997639330072	3.36144674340984	3.76444425684758	2.31862272429218	3.66351707298071	3.97554365598417	3.33582800140294	3.99435811483958	3.31884289560443
ALG6	1	1	28	16	0.550495571715699	2.80676120317954	0.259531298323011	0.0924664691919676	2.99627465238526	2.09825111924309	2.55630858271826	3.42561966208256	2.90008843214465	2.8068123947251	-0.143520440799451	2.7272360003609	3.37972941538501	3.33387479569723	3.08717254417184	3.61980869764561	3.75799093246764
ITGB3BP	0.388468903781404	1	28	12	0.177641218461832	3.26714431086337	0.419359989206924	0.128356738884333	2.73400121416108	3.2612260418557	3.20160364683693	4.59260297408852	2.64894872868561	3.76107768388395	2.55789308502013	3.24490727255187	3.55660374742509	3.38351713492304	3.73268791013838	3.32419976987257	2.85143712650029
PGM1	1	1	20	6	0.277482943720647	6.5978269634498	0.0272049060729131	0.00412331305801456	6.68081580708374	6.77397845364857	7.22014006370258	6.6394893614058	7.46123842902187	6.7948190068679	7.14302519712833	6.67482660424829	6.28240646191134	6.19513264979119	6.20238023948565	5.52362594601498	6.1442606201573
ROR1	0.388468903781404	1	24	12	0.166613370137789	6.90724799314648	0.192480381670746	0.0278664356429259	6.53711133892701	6.73531125431266	6.91104566501114	7.17166781691111	7.40143279082875	7.36564292729087	6.57871863724648	7.10959578331833	6.96988236641487	6.89673571099414	6.75497196770446	6.48755396914382	6.68207330112978
CACHD1	1	1	28	12	0.548533853807391	2.29568293102441	0.2893505554514	0.126041166896808	2.63479154675381	1.50324129890482	2.55630858271826	2.6815940952688	3.92758895911203	1.89414944266486	2.17932836192942	1.91210659750605	2.55663004422072	1.41698966293284	2.70047002147028	1.86332108090116	2.27805425130621
JAK1	1	1	20	2	0.20373324213068	7.37846295579394	0.129585428466944	0.0175626589498815	7.646057638062	7.56981383690344	7.50121970146439	7.4759220400207	7.52801569305037	7.43760635857833	7.92371525038161	7.17628003603686	7.07045915494728	7.32605737013219	6.82274954263588	7.63042421229477	6.98132711890003
AK4	1	1	28	16	0.203213427619166	4.73637417647767	0.0850895809495586	0.0179651306630587	4.68170353717489	5.15526249892182	4.34050107352332	4.61594802719571	5.28795875388786	4.92734520434437	4.41217025267897	4.75692234032734	4.90054221095726	4.41811982730042	5.09062701056446	4.72326204448627	4.2814357258699
DNAJC6	1	1	28	2	0.602472476903943	1.64239622457415	0.396500168564409	0.241415660016642	1.41890382568673	0.472672557897069	3.11217310438267	1.70791355308234	-0.143520440799451	1.69973268965723	2.55789308502013	2.19542084896014	1.66359032724319	1.89888921080791	2.29325684940232	0.861044176625659	1.52495154367521
LEPROT	1	1	28	22	0.581650786861577	7.60228671479077	0.362842561283934	0.0477280816807394	7.73257465625471	7.19080045592592	7.10316266897304	6.98704635582355	8.03719310013774	7.2725149001688	8.81327794286187	7.33063652310464	7.45232925491044	7.46224326741883	7.43917223256504	8.21871343633602	7.46315264613258
LEPR	1	1	28	20	0.443388748385315	3.68134959155306	0.0214515713565795	0.00582709433676189	3.07407684302284	2.84320449120556	3.58070516262485	3.47752058492607	4.18573243586092	3.42577195658348	4.21512624188685	4.23814547825086	3.81035609820733	4.26761045634216	4.04359848913102	2.18570412574362	4.52336716237884
PDE4B	0.548683931808932	1	28	26	0.383329581648987	2.29621935440233	0.53430024183137	0.232686934202086	2.91403634786508	2.63491420188133	2.25582519013742	2.49273846487827	1.95860485589433	2.7068063731664	3.02742753309453	2.06070717941317	2.66354149148149	2.25949595777247	1.5377734686283	-0.143520440799451	3.0011130998141
SGIP1	1	1	28	2	0.761240923290806	2.49017896163006	0.0688128893518871	0.0276337124408289	3.46913981129174	3.2612260418557	3.44078046240903	2.15304865897807	2.90008843214465	2.21855423318891	3.94502552516957	1.09104470055856	2.66354149148149	1.59611054372312	2.40633109803581	2.86445818690091	0.378289623860081
MIER1	1	1	20	10	0.264073412014454	6.40226359662566	0.181703927727942	0.0283812006465509	5.94197391498248	6.42294770078207	6.19660587457068	6.71710209332995	6.02916193138144	6.57134217907966	5.70310039721595	6.79640390151505	6.66992196204677	6.38989206200093	6.41999398506145	6.62039776646614	6.65973102383706
SLC35D1	1	1	24	0	0.421825318845278	4.18003635387369	0.377866216004266	0.0903978300700884	4.25040000842076	4.07240855434794	3.70825059248063	3.71223997514558	3.54088207977141	4.07368224702945	4.90198961254808	4.41424099002146	4.50000759642655	4.44174605298825	3.39182862307208	5.18729532173122	4.52336716237884
SERBP1	1	1	28	8	0.460447249637852	9.20236421703132	0.255532468644238	0.0277681324730997	8.73400209196154	9.39413522312405	9.16156737163899	9.5581402894128	8.69815254809247	9.09375837902956	8.67940179201527	9.67948943023664	9.39335659266556	9.4508678736981	9.48350252470853	9.0883740932774	9.44621341053296
GADD45A	0.0772071042383542	1	24	22	0.309514671838288	4.74803154275535	0.314448742085409	0.0662271805176194	4.68170353717489	4.75239045330718	3.93380305913049	4.70572460030812	4.82454306463042	4.9049537345073	5.51581905589946	4.32887834753443	4.47086152984003	4.77504312893097	4.94848902375439	5.18729532173122	4.96722579790463
GNG12	1	1	28	0	0.150635611106809	7.40716251218612	0.00165274695219188	0.000223128215355449	7.77687356477269	7.54394361053837	7.32833989345862	7.57156101919751	7.60515486290108	7.16826520796381	7.7031154017047	7.24001770474419	7.42599513964248	7.27436140558782	7.32515197259889	7.42396690767359	6.90739643850555
DIRAS3	1	1	28	4	2.15011312784692	3.77929728277273	0.590051920660953	0.1561274164249	6.85622391984092	5.3384129701096	4.17370903080538	3.13376355732449	1.06896523072008	3.22349490550357	2.31685280403026	2.53734766452988	3.61105055748286	3.76692291544414	3.54786128965456	5.24041486979643	4.44714386527155
WLS	1	1	24	22	0.25040814131357	4.62677274962535	0.111791660475816	0.0241619086402867	4.28353060848596	4.26569057790873	3.93380305913049	4.41766838914439	4.44467836319727	4.26164286604192	5.36539971012945	4.57116155985225	4.87851606400498	4.81177142585429	4.92969518964536	5.50926885358361	4.57203349605417
DEPDC1	1	1	28	14	1.34481658010642	1.61136631792237	0.989919056796805	0.614335204718173	2.15131921093718	0.472672557897069	2.80486735808522	3.527619029671	2.90008843214465	2.7068063731664	0.441825759599175	2.06070717941317	-0.143520440799451	0.331477494667755	0.383981261226801	2.86445818690091	1.06266416665931
LRRC40	0.759272267084767	1	20	6	0.641842480535349	3.0771638774725	0.487663648720716	0.158478283295484	3.52561786535888	3.94264764357744	3.93380305913049	2.925321659005	2.16451907769086	1.89414944266486	3.71553201177727	2.81356217964154	3.02610071825021	2.99370839007921	3.39182862307208	3.81920438828121	2.49549535232771
SRSF11	1	1	20	10	0.358077751884013	8.65236601669199	0.283840213457439	0.0328049244460832	8.05627254966398	8.42369699762687	8.38280228326465	8.93009541072531	8.10750161424966	8.95896609953796	7.74940921191979	9.02091908204113	9.10643671127434	9.01101360853804	8.6728812261027	8.35742225428776	9.56142106103488
ANKRD13C	1	1	20	18	0.244258461421075	3.82364065309041	0.0509630731088166	0.0133284159607484	4.95280269741052	3.8000516593961	4.12881363697469	3.79638574596001	3.98304528231797	3.90341520927163	3.55798158040556	3.11494711463458	3.31560042919251	3.47795368047272	3.39182862307208	3.86502640398493	4.39399489052761
HHLA3	1	1	28	24	0.469204265362986	2.9742469923325	0.182681055623849	0.0614209432151378	2.91403634786508	1.72994828521981	2.91473812046802	2.15304865897807	2.50482130096439	3.07094368327666	2.94495785369283	3.11494711463458	2.66354149148149	3.43150797822806	3.27756552894282	3.77187912541629	3.99059435553058
CTH	1	1	28	6	0.824279338742629	1.44224968392773	0.238018903978943	0.165033077581087	1.6396728193739	1.50324129890482	2.41387584263118	2.15304865897807	-0.143520440799451	1.20862183731799	0.8570550704552	1.91210659750605	0.44132812652333	1.75542836930389	1.0732713640057	2.77127300331964	1.31224570282063
PTGER3	1	1	20	12	1.23010486591814	0.904339394469775	0.751990094534933	0.751990094534933	-0.143520440799451	-0.143520440799449	1.0080857305469	0.377293495606601	1.71832823801555	-0.143520440799451	-0.143520440799451	1.74642348181574	1.44121418412663	1.59611054372312	1.32413659361573	-0.143520440799451	2.27805425130621
ZRANB2	1	1	28	16	0.252797345293776	6.75228209061142	0.0406793973643544	0.00602454056546546	6.75945704469296	6.5247111129252	6.43654732818932	6.79075178264257	6.97877321382634	6.80694603810065	6.17954406786051	7.16811112917442	6.7809530493379	6.61958407295177	6.70057866382252	6.75426096822692	7.28850072369163
NEGR1	1	1	28	20	0.959394836087645	4.77603837812495	0.365279332140978	0.0764816576462237	3.41036037736119	3.64179993711086	3.98508207138795	4.33567516594256	5.54909019956714	4.85910044064894	5.24992038583192	5.03362822995687	5.14154871668285	4.86516805438936	4.76982095644177	5.32481949882447	5.69473694305883
FPGT	1	1	28	18	0.743495229214062	2.92128984670131	0.142090925458109	0.0486397902688623	2.41321381862592	1.50324129890482	2.41387584263118	3.31585649646084	3.46500586734277	2.98815899708197	3.81175244559224	3.42022743109744	3.02610071825021	3.05626823318	3.81691903043352	1.18388346448593	3.53064615759055
CRYZ	1	1	24	6	0.250995086018263	4.43017181638191	0.0544421490195248	0.0122889475343165	4.63111972334431	4.72633740330937	4.89042596928907	4.54474808106115	4.48365334056398	4.48940357576395	5.21515429963624	4.20658722544158	4.14155748244118	4.26761045634216	4.23945050568323	3.56533501496886	4.19085053511973
TYW3	1	1	28	18	0.44668956014694	5.56634260202086	0.059068201348642	0.0106116718951502	5.18092818039785	4.96784375322148	5.20351991635832	5.9055585883868	5.3525503015877	6.0247242657744	5.62579356979548	5.80810661358506	5.76303402540113	5.84258546950902	5.40826674442002	5.27477152694335	5.99162695955934
ACADM	1	1	28	12	0.159895113726507	4.71286304071099	0.1004656315835	0.0213173246741208	4.75440168453323	4.85213819239101	4.94324187598746	4.70572460030812	5.4928874640898	4.78746646398619	4.34943232168266	4.6900333917249	4.81034507034376	4.34482699140087	4.35665158804586	4.77218209099716	4.49840420010274
RABGGTB	0.269101639101639	1	20	0	1.13781334222087	2.62498893338419	1.05866318840168	0.403301962510306	4.31591743318421	2.63491420188133	1.87583536006694	0.759154381586092	4.08794542673139	2.7068063731664	3.38109227575296	1.09104470055856	2.66354149148149	2.78789332414616	3.08717254417184	3.38836604087825	1.87450417458971
PIGK	1	1	28	26	0.382180311547057	4.53344176257929	0.109301671633475	0.0241100861900757	4.88965277622168	4.55929084422847	4.17370903080538	4.39085177190076	4.27731001827728	4.76277564791618	4.96612146559541	4.03752790880044	4.68903974148145	4.51038833265596	4.17707469064467	5.30832900210344	4.09419427954819
AK5	1	1	28	6	1.07912748340268	3.12722507473337	0.057199128318906	0.0182906976479084	5.09021707598964	4.11319210662009	4.12881363697469	4.05737457724644	3.80983994743439	2.3569573204147	0.8570550704552	2.53734766452988	2.1781341988143	2.78789332414616	1.88858621151708	3.56533501496886	3.31884289560443
ZZZ3	1	1	28	18	0.393615644757488	5.09411714267078	0.110602403746155	0.021711790414024	4.49631028531377	4.89953966848362	4.80738964726577	5.44007578338518	5.2203392537284	5.24512642954533	5.4723167199386	4.75692234032734	5.36393988576376	5.01443455385383	5.51298346644152	4.59317193927624	5.37636153121735
USP33	1	1	28	18	0.230211296019423	6.43669439977378	0.0975049476767387	0.0151482953237869	6.11759695571321	6.25997780432735	5.98619566548769	6.48957320372727	6.39897894968961	6.29822275610298	6.59908658779637	6.26404396937524	6.44859831194312	6.54519219083083	6.55488427142835	6.79033211626824	6.90264752234641
FAM73A	1	1	28	8	0.163185570985089	4.19872678910665	0.113791308953111	0.0271013844597691	3.99437047546066	4.49901508510838	4.03460081527754	4.21855675173562	3.46500586734277	4.26164286604192	4.02749144479496	4.35789739684597	4.3155848900031	4.487868514673	4.32823178187022	4.22270310923313	4.47300168680374
NEXN	1	1	28	18	0.384164698230344	9.35902966507896	0.0806563608203156	0.00861802598203808	8.86426309797258	9.12672471837183	8.78485327205633	9.45187968843998	9.15729141696039	9.84086842631241	9.44634349386291	9.50886536116118	9.79791932189065	9.2175875835167	9.19072859274279	9.27072245909907	9.9913904849004
FUBP1	1	1	28	26	0.308654172669861	5.60645936550058	0.166428301790273	0.0296850990866698	6.16281271087708	6.02371152920142	5.44240414541053	5.89605464012011	5.585378028987	6.16323578211208	3.85755845454493	5.53073826170676	5.94360560071663	5.74150520454078	5.72403062770937	5.03526698490947	5.92761649932228
DNAJB4	0.269101639101639	1	28	4	0.644509071590799	4.82021801686954	0.264034992071507	0.0547765663601629	5.96257718787232	5.64694275667011	5.04340461373624	4.63892132851861	5.02280087963619	4.15182875006524	4.71557168010871	4.79985192134329	4.6375098770325	4.86516805438936	4.54130568692748	4.22270310923313	4.47300168680374
PTGFR	0.548683931808932	1	20	14	0.365502110915397	6.47542705521119	0.318609263831528	0.0492028187662345	5.50970601132841	5.8046610456954	6.32155908802795	6.37793516019184	6.79730780412318	6.52804332675181	6.22393862295588	6.57331980092607	6.77500379463366	6.9878230698111	6.67823383398628	6.45046224804665	6.63703729325726
IFI44L	0.269101639101639	1	28	26	0.375611916864234	5.19989161526049	0.485938476972669	0.0934516549434512	5.52363879314106	4.7779813551558	5.22500907722284	4.21855675173562	4.62980669336072	4.97111177579229	5.72797540783937	5.50502501624486	5.41073385744897	5.53734380658961	4.70498473682359	5.22292477263185	5.70568351493151
IFI44	1	1	20	10	0.521253168436335	1.63479173053528	0.45999543696943	0.281378617457781	0.839608978701183	0.903075389908508	1.64023869014112	1.31015933669366	0.586517577969968	2.06545091100517	2.55789308502013	2.31862272429218	2.85618046483744	0.974007513820331	0.383981261226801	2.56463557550236	2.02192326935502
ELTD1	1	1	20	18	0.359353489432579	2.39368361122209	0.102836947107667	0.0429617960475421	2.82682530273383	2.84320449120556	3.01683038943228	3.2576756504028	3.21002293960977	2.98815899708197	0.8570550704552	2.31862272429218	1.44121418412663	2.25949595777247	1.7238168387679	2.44904175186301	1.87450417458971
LPHN2	1	1	28	6	0.890838601641008	1.6453379853138	0.0186300346381598	0.0113229225876084	3.07407684302284	2.74281509665468	1.87583536006694	1.0608040110551	2.34468080484641	0.458305775291369	-0.143520440799451	1.74642348181574	1.44121418412663	0.331477494667755	1.32413659361573	3.61980869764561	1.52495154367521
TTLL7	1	1	28	10	1.00646624825773	2.25320434621997	0.771590674111643	0.342441499105965	-0.143520440799451	3.2612260418557	2.55630858271826	2.99820018580854	3.38491645696151	2.90033322787176	-0.143520440799451	3.04529578514669	1.85622319640014	3.33387479569723	2.51118342401998	1.18388346448593	3.31884289560443
PRKACB	0.182113153050653	1	28	26	0.301384287180772	4.17284841239962	0.397126560833051	0.0951691797988609	4.63111972334431	4.07240855434794	3.76802979215229	3.91406164762926	4.08794542673139	3.90341520927163	5.14300307503474	4.23814547825086	4.06560957685424	4.21373676941532	3.54786128965456	4.11304361546111	4.19085053511973
RPF1	1	1	28	2	0.261882868917112	5.56637387312461	0.127732031849177	0.0229470809472372	5.61757331008302	5.3384129701096	5.88183117629386	5.34548333165352	5.3525503015877	5.41320454477185	6.0275393767123	5.50502501624486	5.65055975812418	5.64303295548242	5.48750820151372	5.29164783181256	5.78006852520712
GNG5	1	1	28	0	0.222117875416022	5.57259712719822	0.131130745845466	0.023531352231701	6.33071076884386	5.91257477973861	5.75462317743014	5.61246914757598	6.00257217728882	5.22718933765323	5.72797540783937	4.92147008386156	5.57038976142598	5.26012633015529	5.40826674442002	6.04537815634136	4.75177546374735
CTBS	1	1	24	18	0.348668115046935	3.62622065292913	0.178310140061015	0.0491724462263438	3.82468363362403	4.40359928432259	3.11217310438267	3.8366870027185	3.80983994743439	4.03296208995174	0.441825759599175	3.76164516320023	3.55660374742509	4.31954458144025	3.81691903043352	4.50908709713679	3.71529804640971
SSX2IP	1	1	20	2	0.695211803794977	3.1561241940211	0.434332365116266	0.137615739564069	3.68288632822075	3.64179993711086	2.07830491553214	3.8366870027185	2.50482130096439	3.65773247064643	3.76444425684758	2.81356217964154	2.1781341988143	3.65008787446126	2.70047002147028	3.95252266280119	3.13670982018935
C1orf52	1	1	20	10	0.155695717739701	5.10562973883057	0.0572883175338025	0.0112206173311197	5.3151548566523	4.72633740330937	5.20351991635832	5.16733001879979	5.04902375219705	5.0949678610214	4.8575944038313	5.20311928235163	5.19599617604649	4.89969853717224	5.29535019541493	4.97385546472638	5.3625945781493
BCL10	1	1	28	18	0.303979708343422	3.65236412117868	0.365556367559711	0.100087602284774	3.5799679811171	3.74920572397365	3.51243853233866	3.91406164762926	4.55857999858381	3.22349490550357	4.34943232168266	3.62508435157273	3.17810001326038	2.99370839007921	3.15346820376363	4.18706811543841	3.37477944605676
DDAH1	1	1	28	8	0.108495525795775	7.71953532455177	0.0243056849825592	0.0031485943079055	7.87523617831827	7.9393858233355	8.04503575843418	8.09003928616836	7.8890123826245	7.78892537469697	7.89379958254333	7.73905583583815	7.5250243962138	7.53544011562078	7.59936923343393	7.19645483893447	7.25907907849308
LOC101930232	1	1	20	4	0.877410821176959	2.06597318854917	0.197091176546021	0.0953987097404823	2.99627465238526	2.25225530714702	3.76802979215229	1.52270096391832	2.77997639330072	3.29411908199421	2.85748655328471	1.09104470055856	0.44132812652333	1.75542836930389	2.17056068900396	-0.143520440799451	2.39086748490056
CYR61	1	1	20	2	0.632107381188969	10.3409130475316	0.431699909620698	0.0417467884737455	11.8025082975318	10.7446085303921	11.1116390712242	9.95873754703975	11.2005000262109	10.6305490227535	11.0557679150149	9.85067369903852	9.69848844782767	9.63954479701934	9.74233393183137	10.4144102403153	9.14721060987539
ZNHIT6	1	1	28	24	0.193693736711319	5.5467911959945	0.155345347035109	0.0280063448480426	5.53743830557216	5.3384129701096	4.83560279762148	5.38678463652259	5.14939388661426	5.6059847565199	5.41219472849687	5.72144335032609	5.90053703117167	5.7883304060399	5.57477043596366	5.60689154002072	6.09515535591444
ODF2L	1	1	28	10	0.261669952246334	4.39086178371109	0.0957251369554435	0.021800990709969	4.28353060848596	4.7779813551558	4.74925217056885	3.8366870027185	4.66414333271575	4.94939445023953	3.55798158040556	4.00120173244427	4.94361062815639	4.59710879691979	3.77541810764494	4.64662366921666	4.39399489052761
SH3GLB1	1	1	20	4	0.293793921905819	6.92114257959084	0.187366488819825	0.0270716123335378	7.08485734254416	7.09733432747451	7.24664757021093	6.86570083139143	6.50697276980465	7.26374287367643	7.51583614023885	7.07506101354383	6.70788973331546	6.83116022130894	6.96336789282132	6.44292807979498	6.67652008581868
SEP15	0.759272267084767	1	20	0	0.485119237954023	6.27172214102594	0.409772457855143	0.0653365134234266	7.31057012850141	6.29585045897322	6.34137157945174	5.73480460001156	6.57171240333412	6.81297154009953	7.01244038873094	5.62923959893327	6.08496098073357	5.68323194169812	5.97379628606571	6.55899356373167	5.72733059199991
HS2ST1	1	1	28	2	0.521437978930611	4.46628111878379	0.121941041025578	0.0273025897346075	5.03292004152171	3.94264764357744	4.55930461987481	4.30727479375571	4.03644857200797	3.81010054416064	5.1055275933961	4.32887834753443	4.66350486357533	4.18602623453969	4.7269221646251	5.11328278295354	4.22168190833025
LMO4	1	1	28	22	0.181514994069653	7.37875586850634	0.0260664579737743	0.00353263591292266	7.23213172115425	7.14728085107413	6.96312543574363	7.19897761742335	7.45144140679404	7.17763546359506	7.49786952234667	7.25937174810832	7.58065320152376	7.46800754562048	7.76755386025221	7.37333911303972	7.78295373677593
PKN2	1	1	20	12	0.21665820033364	5.25561399478904	0.132952070796341	0.0252971528974851	4.91101136162128	5.03305965450132	5.28762031272143	5.21397288128388	5.37345378311067	5.07504958196294	4.98688050210198	5.41123842839852	5.14154871668285	5.48144641418749	5.07360694751087	5.46531988500574	5.69473694305883
GTF2B	1	1	28	20	0.477914786757403	3.67456242014017	0.304011879028525	0.0827341719281306	2.63479154675381	3.8000516593961	3.64588691940926	3.37178170314089	3.98304528231797	3.76107768388395	4.98688050210198	3.30574554324044	3.44112872142309	3.11622765465715	3.85725943341457	4.35704361026038	3.31884289560443
CCBL2	0.388468903781404	1	24	20	0.27882734086936	4.36291876013708	0.327867360814971	0.0751486284389741	4.07227269797012	4.55929084422847	3.58070516262485	4.33567516594256	4.82454306463042	4.63255500740989	4.74023440667818	3.62508435157273	4.24847143410976	4.51038833265596	4.26965540178842	4.79603379907039	4.6869678935078
RBMXL1	1	1	20	14	0.184705916056168	3.88476516218761	0.143147483915774	0.0368484265945086	3.52561786535888	3.94264764357744	3.51243853233866	4.02285877473741	3.61296630849053	4.11328455435324	3.94502552516957	3.76164516320023	4.3155848900031	4.31954458144025	3.54786128965456	3.77187912541629	3.87897536031905
GBP3	1	1	28	18	0.439720618398653	4.72858235346908	0.0200567794014765	0.00424160517935402	4.25040000842076	5.01164691651435	4.12881363697469	5.30296472345866	4.76250636024101	5.59203638211203	4.8799627699187	4.6900333917249	4.96467209796157	4.9663747968042	4.7485310050533	2.95198788883688	5.21717756379237
GBP1	1	1	24	10	0.112939041956812	5.24563049793379	0.271379346015349	0.0517343617935428	4.28353060848596	5.3384129701096	5.36708703978569	5.40029310361868	4.9960925342929	5.6059847565199	5.31703582666395	5.32569256436888	5.71412462139507	5.24677593953098	5.55037226182769	4.450178260679	5.3625945781493
GBP2	1	1	20	12	0.729388473298008	4.56161126299362	0.381414231940302	0.083613927174056	3.5799679811171	2.84320449120556	3.58070516262485	3.79638574596001	4.23224773594329	4.63255500740989	3.02742753309453	5.50502501624486	5.41073385744897	5.67328671576014	5.23539497715733	5.24041486979643	6.04431961364781
LRRC8D	1	1	28	14	0.334066736634914	3.35968049451231	0.21675337630627	0.0645160683167088	4.07227269797012	2.74281509665468	3.58070516262485	4.15622774757616	3.38491645696151	3.76107768388395	2.94495785369283	3.80443649954761	2.85618046483744	3.05626823318	3.33582800140294	3.61980869764561	2.49549535232771
ZNF326	0.120192382848633	1	28	22	0.301103669060191	5.0941913683601	0.480560925442861	0.0943350751264693	5.42315955561675	5.17465990498873	3.70825059248063	5.25915487015578	4.69768171031657	5.66046757316653	5.44256888744885	4.97863880881215	5.02607222974481	4.86516805438936	4.76982095644177	5.11328278295354	5.67259142921146
ZNF644	1	1	24	18	0.187455286353244	4.95011689635786	0.0832898946386695	0.0168258439916745	4.60514679645736	5.3384129701096	4.52506496091116	4.83071120397824	4.94114510868703	5.01358961489321	4.74023440667818	4.86194216385959	4.76303972316221	5.28646210648123	4.76982095644177	5.67278705841344	5.00316258257914
TGFBR3	1	1	28	20	0.550032101069119	5.59574811781167	0.263915733475656	0.0471636192193129	5.01330394152591	5.13560073129293	4.17370903080538	4.96403625382091	5.4143734928567	5.64703854488216	6.24132086817308	5.60523755553812	5.91142530836857	5.9535742795779	5.47459986690719	6.85420753822232	6.19174935120836
KIAA1107	1	1	24	10	0.6340375300332	2.25826988157838	0.412598268606079	0.18270547376636	-0.143520440799451	2.39139402799914	2.41387584263118	2.38815029101086	-0.143520440799451	2.599348269397	2.94495785369283	2.53734766452988	3.37972941538501	3.38351713492304	1.0732713640057	3.32419976987257	2.85143712650029
GLMN	0.182113153050653	1	20	12	1.03003265515222	2.25866419865749	0.875766495117435	0.387736475230792	-0.143520440799451	1.50324129890482	2.91473812046802	2.84856485172607	3.68161959729055	1.20862183731799	1.66465656993128	2.4321263027667	3.02610071825021	2.02936580174095	1.88858621151708	2.77127300331964	2.39086748490056
RPAP2	1	1	28	8	0.650219002196184	2.47860799582709	0.624498099551064	0.251955170241704	2.00007548295432	2.74281509665468	2.41387584263118	2.76749367806755	1.42987755105829	3.48735111423401	-0.143520440799451	3.3641217466207	3.37972941538501	3.47795368047272	2.17056068900396	3.67230016587395	2.02192326935502
EVI5	1	1	28	26	0.212332865662823	5.43795950711377	0.150374628382448	0.027652767216404	5.45258903527132	5.50090983389539	5.22500907722284	5.35938222246764	4.59463286426505	5.78830030789082	4.78832997341744	5.5930851084543	5.72650829547273	5.53734380658961	5.23539497715733	5.62031362850199	6.13619160317757
RPL5	1	1	28	18	0.318610336821826	10.0274801361834	0.00536670760800097	0.000535200023846032	9.59901097224184	9.74658523651783	9.49359110975763	10.0451158021647	9.59678584484794	10.3550880151384	10.0652538476499	10.1289169771839	10.4092872351401	10.1778838166404	10.0005062893293	10.323994552796	10.4164162757654
FAM69A	1	1	28	24	0.236195719698976	4.15986482677174	0.0775589675957387	0.0186445884242657	4.25040000842076	3.94264764357744	3.76802979215229	4.21855675173562	3.74715376094786	4.18936990803763	4.14297357838227	4.17432318362759	4.2824183874463	4.41811982730042	3.9347062354348	4.59317193927624	4.33881276409771
MTF2	0.548683931808932	1	28	0	0.2436870992039	3.65933233553953	0.688842502221972	0.18824267354236	4.25040000842076	3.8000516593961	3.8806340048725	3.2576756504028	3.54088207977141	4.48940357576395	4.21512624188685	4.23814547825086	3.71414230402604	4.2938111968044	3.44573646859521	-0.143520440799451	4.15934585940028
TMED5	1	1	28	22	0.510306271938844	5.03677497264629	0.15701600406464	0.0311739168252229	5.53743830557216	4.69980520575729	4.45404692923363	4.83071120397824	5.56734820386425	4.54837930257483	5.33333793275069	4.88205895507083	5.50000075912135	4.81177142585429	4.94848902375439	5.15076362035069	5.07245724509439
CCDC18	1	1	28	18	0.51668863452713	3.48411731734927	0.228010501124493	0.0654428310978816	3.28508913236494	3.74920572397365	3.01683038943228	4.09108386331955	5.02280087963619	3.29411908199421	3.94502552516957	3.18139007509882	3.90055257047266	3.11622765465715	2.78654768332771	1.86332108090116	3.99059435553058
LOC100131564	0.0169666213416213	1	28	16	0.764649508651373	2.41518810883595	0.618091708822746	0.25591866180587	1.6396728193739	2.09825111924309	2.68593431897992	2.15304865897807	3.21002293960977	3.1492347100698	-0.143520440799451	1.74642348181574	2.55663004422072	2.92831230009667	3.01768307010503	3.72294862841198	2.77034210908
DR1	1	1	20	2	0.316274776786661	5.3633415070075	0.170477647372403	0.0317857155188914	5.75383901106483	5.75398018550564	5.11421183305958	5.38678463652259	5.4928874640898	5.44459196540948	6.08643370484735	5.2347526593534	5.62432832957397	5.04560738532158	5.28059335702116	5.20522003452085	4.52336716237884
FNBP1L	0.269101639101639	1	20	10	0.149433467535617	5.19950311359697	0.268535253607601	0.0516463299936042	5.03292004152171	5.40562349245726	5.34762694072734	5.24425087798302	5.33133948710316	5.07504958196294	4.44254492155653	5.60523755553812	5.33187884537497	5.28646210648123	5.15676769762422	4.38876125126466	5.81081005036158
BCAR3	1	1	28	12	0.328875913889492	4.18003613095109	0.250889476553344	0.0600208870673705	5.19840552091912	4.15285437348499	4.55930461987481	4.2783040961178	5.30981216752454	3.60314428508461	4.14297357838227	3.30574554324044	3.71414230402604	3.97554365598417	3.49770233602102	5.11328278295354	3.71529804640971
DNTTIP2	1	1	20	10	0.28088204693948	5.52359883084168	0.149490650119876	0.0270639948153325	5.26627155862496	5.19379996420885	5.34762694072734	5.73480460001156	4.69768171031657	5.57795183332247	5.31703582666395	5.90959157213704	5.66349875883389	5.85143287777285	5.77756295107341	5.32481949882447	6.06996138336453
GCLM	1	1	28	18	0.479708828405353	5.85385599299794	0.00469395023115331	0.000801856116168207	4.3785883040921	5.48545943291215	5.24618284585513	5.94296040165198	5.67229461485998	6.25461553019862	5.86883977289666	6.52935421989358	6.16902498750949	6.23624475420533	5.96459336054618	5.57966683597276	6.77334735056864
ARHGAP29	1	1	24	10	0.280982841840138	6.04876285359843	0.173389728902313	0.0286653210084378	5.21567366622316	5.75398018550564	5.78387673953359	6.10021510136968	5.67229461485998	6.31530315657706	5.8233962314199	6.51009378560909	6.63092791368618	6.2563696572823	5.86918349181959	5.784307443259	6.76813519964963
ABCD3	1	1	28	0	0.450715120492631	4.33324634535109	0.307161874070692	0.070884932355676	4.97325298910718	4.43611078715526	3.8806340048725	4.56887393972537	4.36341989989019	4.15182875006524	5.4723167199386	4.26902816102399	4.2824183874463	4.31954458144025	3.97192438711044	3.32419976987257	4.12713781591332
F3	1	1	24	22	0.685362652554501	3.85107269261808	0.596355442762806	0.154854371849674	5.65603118068461	4.33629215853056	4.80738964726577	3.66825209139218	4.79385813842944	3.9479026193039	4.66494419033141	2.4321263027667	3.02610071825021	3.05626823318	2.51118342401998	4.90971315391805	2.77034210908
CNN3	1	1	28	22	0.949960733499637	7.45963571756792	0.450934961990512	0.0604499977027741	8.25518007882872	7.23766406982952	7.1821917865858	6.5574627131854	8.56819325934481	7.40207329965802	8.59402958638839	6.56089432659367	7.20486798358637	6.95125240443132	7.1290436723444	8.35340912147578	6.57272366392856
ALG14	0.548683931808932	1	24	0	0.699033042023044	2.98352438334399	0.633734468920437	0.212411359014983	4.18176508990684	3.52575016199754	2.07830491553214	2.925321659005	4.18573243586092	2.98815899708197	3.76444425684758	2.81356217964154	2.66354149148149	2.14901464783826	1.32413659361573	3.61980869764561	3.2000103259377
RWDD3	0.182113153050653	1	24	22	0.625743868950355	3.31034924836286	0.451335041322363	0.136340611657689	3.82468363362403	3.10822895025946	2.41387584263118	2.925321659005	4.08794542673139	3.36144674340984	3.81175244559224	2.7272360003609	3.50002127093975	2.92831230009667	3.08717254417184	4.38876125126466	3.26064977203349
PTBP2	0.269101639101639	1	28	4	0.705970346237032	2.71723581379674	0.635928067523133	0.234034920449015	3.63234470313085	2.63491420188133	3.36537628779245	3.47752058492607	1.71832823801555	2.3569573204147	2.31685280403026	3.11494711463458	3.76305111861688	2.36211514233966	3.27756552894282	0.444486742332654	3.0011130998141
DPYD	1	1	28	4	0.355052734873557	4.43452521363616	0.0744097034373845	0.0167796325091522	5.03292004152171	5.21268941575065	4.37935114575212	4.52021189973276	4.94114510868703	3.9479026193039	3.98684763428832	4.17432318362759	4.44111447714695	4.36967396139403	4.07814300080336	4.18706811543841	4.39399489052761
SNX7	1	1	20	0	0.450047296643786	6.22022763184681	0.242842820540566	0.0390408253384877	6.81716155043047	6.68884935665724	6.75730120103174	6.18069855980748	7.09659997785214	6.17263865429349	7.08644137380295	5.26570728057835	5.82192748654378	6.01786014956225	5.66843514481773	6.17836305748486	5.23239683141637
AGL	1	1	28	0	0.252523338726076	4.55253583232308	0.16908009719054	0.0371397619739901	4.34759314579045	4.69980520575729	4.34050107352332	4.30727479375571	4.79385813842944	4.36368622688059	5.41219472849687	4.61989179520322	4.52857648049432	4.41811982730042	4.49091425619067	4.11304361546111	4.64208681662109
SLC35A3	1	1	28	4	0.267205511034974	4.55269802817593	0.115763715583647	0.0254274970286199	5.10882132489056	4.1914553650054	4.83560279762148	4.41766838914439	4.18573243586092	4.71208896767232	3.98684763428832	4.88205895507083	4.44111447714695	4.73735531819546	4.61373885285842	4.11304361546111	4.98530608318089
HIAT1	1	1	28	18	0.33059746752738	5.0327946811092	0.213378990098149	0.0423977141167859	5.3151548566523	5.13560073129293	4.12881363697469	5.49146835211402	6.01592831165182	4.97111177579229	5.58552910220358	4.9407791323544	4.92223712743638	4.94999239493206	4.91065329525902	4.32461295208497	4.6869678935078
SASS6	1	1	20	0	0.186743051236561	4.3154206904419	0.14541991702731	0.033697738287578	4.40893153754978	4.61714895550486	3.58070516262485	4.54474808106115	4.79385813842944	4.33046732139737	4.76448260284859	4.32887834753443	4.21370641300342	4.21373676941532	4.56585637212373	3.61980869764561	4.19085053511973
TRMT13	1	1	28	18	0.19284119381075	4.15292081964538	0.0143245886027782	0.00344928045220987	4.21649066624073	3.64179993711086	4.34050107352332	4.52021189973276	4.32100731688515	3.85751220360217	5.48696373304024	4.32887834753443	3.66351707298071	4.55440006309262	3.9347062354348	2.67165072010618	4.44714386527155
DBT	1	1	28	10	0.206970998512158	4.97967139137375	0.0858537067950964	0.0172408378078562	4.34759314579045	5.28586705720949	4.65740223992445	4.59260297408852	5.07477848606814	5.17199986440703	4.31700968199493	5.56846873860297	5.42600053753655	5.36270224255403	4.87179851178113	5.29164783181256	4.8537104828836
RTCA	1	1	20	2	0.286421957502792	5.12003261317987	0.125582785858384	0.0245277316271602	5.43794933549339	5.13560073129293	4.94324187598746	5.49146835211402	4.9960925342929	5.34830369284936	5.62579356979548	5.0691568937604	4.73879237005958	4.89969853717224	5.20445636653265	4.79603379907039	5.03822591380702
VCAM1	0.120192382848633	1	28	18	0.327697335184154	4.16852345442788	0.410269222928489	0.0984207543543252	3.73171710612689	3.52575016199754	4.5927504680129	4.02285877473741	4.44467836319727	4.36368622688059	4.63894823480676	3.04529578514669	3.94362068298334	3.87500095185438	4.96704117756472	4.88768261082673	4.06048087276763
EXTL2	1	1	20	16	0.095928646447367	4.83833055197555	0.0462266934511375	0.00955426524801256	4.88965277622168	4.82784032833013	4.86327478146414	4.83071120397824	4.69768171031657	4.78746646398619	4.53001058234427	4.61989179520322	4.96467209796157	4.9663747968042	4.92969518964536	4.90971315391805	5.02080076818728
SLC30A7	0.120192382848633	1	24	20	0.713054519108966	4.31808392479828	0.753720022084592	0.17454964637349	5.5780621271998	4.07240855434794	3.70825059248063	4.15622774757616	5.07477848606814	4.29646546774351	5.04742339475308	3.3641217466207	3.44112872142309	4.41811982730042	4.17707469064467	5.18729532173122	3.99059435553058
DPH5	1	1	28	24	0.338204554768918	5.25820917720174	0.222747540417447	0.0423618636898706	4.95280269741052	4.92266887998851	4.45404692923363	5.27390646725076	4.55857999858381	5.05485245078165	6.25849617501775	5.20311928235163	5.29908908686371	5.42329567103507	5.39462611777991	5.83123329701268	5.50725470989554
LOC102606465	0.548683931808932	1	20	16	0.667733028561243	1.64138089931851	0.659109344912991	0.401557825600778	3.34908401278607	0.472672557897069	1.64023869014112	2.27538320653625	2.64894872868561	0.881701783481506	-0.143520440799451	2.4321263027667	1.85622319640014	1.41698966293284	1.88858621151708	0.444486742332654	1.31224570282063
S1PR1	0.0772071042383542	1	28	0	0.645439333499013	2.49812597612552	0.802714617060636	0.321326716399471	2.82682530273383	2.74281509665468	2.25582519013742	1.8720311405709	1.71832823801555	2.98815899708197	3.81175244559224	3.04529578514669	3.10410123107648	2.25949595777247	1.88858621151708	1.18388346448593	2.27805425130621
COL11A1	1	1	24	12	0.288251461921643	5.11619576390149	0.143494541554292	0.0280471170721713	4.68170353717489	4.43611078715526	4.83560279762148	4.81061766030847	4.88402177298277	5.2803451277154	4.53001058234427	5.49199446783239	5.8448278025143	5.41137887118643	5.76701421660273	4.41979655444078	5.97362621128591
RNPC3	1	1	20	12	0.334091133712903	3.12560148071163	0.346116213759936	0.110735874645521	2.91403634786508	3.10822895025946	3.58070516262485	2.6815940952688	3.21002293960977	3.07094368327666	2.02729970119914	3.67205562610387	3.10410123107648	3.56658651563748	3.54786128965456	1.67035095084561	4.02596074998897
PRMT6	1	1	28	22	0.708155239247857	2.65654142117599	0.31644696884164	0.119119907681152	3.63234470313085	1.23414474216175	1.87583536006694	2.925321659005	3.61296630849053	2.3569573204147	2.76436756178778	2.7272360003609	2.55663004422072	2.25949595777247	2.94467641137918	2.86445818690091	2.49549535232771
NTNG1	1	1	28	14	0.645235190004373	0.631801179913725	0.574750369760126	0.574750369760126	0.43021695477682	0.903075389908508	1.64023869014112	-0.143520440799451	2.16451907769086	1.20862183731799	-0.143520440799451	-0.143520440799451	-0.143520440799451	-0.143520440799451	0.769406707754063	0.861044176625659	1.31224570282063
SLC25A24	1	1	28	22	0.412821670665216	5.39819008689819	0.0957114371572583	0.0177302828571297	6.26587697146104	5.11566729661054	5.36708703978569	5.31727727803132	6.00257217728882	5.68695634510851	5.38116730079766	5.31092844148063	5.3797071199532	5.31232574043801	5.18873464630383	5.34112363173547	4.4208141155008
HENMT1	1	1	28	2	0.212876866021358	2.71523616341048	0.139357409604666	0.0513242315650459	2.73400121416108	2.51828615997935	3.01683038943228	2.59025433846869	2.50482130096439	2.599348269397	3.24983821520572	2.31862272429218	3.10410123107648	2.92831230009667	2.60892888096651	2.32337305027693	2.77034210908
PRPF38B	1	1	20	10	0.368412214693128	6.79926875463015	0.228377153175196	0.0335884874413409	6.28236060968435	6.60554447900256	6.27080376088139	7.20668639703227	5.75427104101921	7.1349815795499	6.45753133524515	7.12655802956549	7.24415705835385	6.94299814323972	6.92117607246788	6.60697646439042	7.72226026317211
STXBP3	1	1	20	18	0.353920492899328	2.89556226534011	0.272696949830416	0.0941775464802117	3.34908401278607	3.46402589722579	2.68593431897992	2.84856485172607	3.11392419152945	3.1492347100698	0.441825759599175	2.63541373118016	2.44115720955346	2.99370839007921	3.44573646859521	3.50872351553355	3.42862791764841
CLCC1	1	1	28	14	0.445244864185786	4.78049038747154	0.198185001740552	0.0414570442940216	4.46776804356594	4.67277590569904	4.62543848021388	4.52021189973276	5.26576921475123	5.26284324468072	3.81175244559224	4.54616497263317	5.2311854011081	5.07612087570096	5.36695174389867	4.41979655444078	5.00316258257914
WDR47	1	1	28	6	0.451748936234504	3.31328538102286	0.129887357059309	0.0392019829632698	3.82468363362403	3.58494160940971	2.80486735808522	3.79638574596001	3.68161959729055	2.90033322787176	2.31685280403026	3.8459950914429	3.44112872142309	3.17379423776191	3.33582800140294	3.18661359547821	3.26064977203349
TAF13	1	1	28	0	0.182881113903854	3.61930378722782	0.202691754563525	0.056002968106409	4.1461830129101	4.33629215853056	3.11217310438267	3.87589298280096	4.08794542673139	3.71033025116514	3.38109227575296	4.17432318362759	3.61105055748286	3.28246323220272	4.38452234769097	1.44752501273579	3.37477944605676
TMEM167B	1	1	24	22	0.108980231761517	5.9704534840036	0.00126223848510131	0.000211414172890414	5.89986307559628	6.04494725462175	6.2181974996348	5.77683798927461	6.06814967615595	5.93916298165467	6.17049883782152	5.88985766556964	5.92223202496061	5.81571296728385	6.24100574306827	6.24052435340571	5.38999835359286
SCARNA2	1	1	28	16	1.03854466811542	1.93199505020303	0.215906151373453	0.111752952654182	0.43021695477682	2.09825111924309	1.3585129212174	2.01937141238601	2.50482130096439	2.7068063731664	-0.143520440799451	1.91210659750605	3.17810001326038	2.14901464783826	2.60892888096651	2.18570412574362	2.1556653848205
SARS	1	1	28	14	0.375652441379597	8.29732612950887	0.0270879646999457	0.0032646619256786	7.56079188910172	8.28556038257746	8.19412501660807	8.62819606305811	8.17751685760428	8.73134096875008	7.7524432821849	8.87296964828466	8.2824034805122	8.48720193265441	8.62695291493977	7.45426183162343	8.8283644854597
PSRC1	1	1	20	8	0.869383220630823	2.32550850130744	0.62199562274905	0.267466501369208	0.43021695477682	3.0251817651992	2.55630858271826	3.66825209139218	2.64894872868561	2.599348269397	3.85755845454493	2.06070717941317	1.66359032724319	0.688221003711914	1.88858621151708	2.77127300331964	2.68441575645219
SORT1	1	1	28	20	0.578130224888806	5.46830657261512	0.0268216430358612	0.00490492672268633	4.52429878557831	5.01164691651435	5.56542984451722	4.96403625382091	5.4143734928567	5.83642192707823	6.15223644710066	5.60523755553812	5.78688067394939	5.7883304060399	5.36695174389867	5.80796115358489	5.2474572226173
PSMA5	1	1	28	24	0.81333637910676	4.83260657155776	0.404823960708562	0.0837692774518719	5.60452278025212	4.15285437348499	4.34050107352332	4.81061766030847	4.32100731688515	4.9049537345073	6.03752357547141	4.03752790880044	4.94361062815639	4.79352415338943	4.04359848913102	5.69832499736214	4.73049477827015
SYPL2	1	1	28	20	0.524972318203815	5.78819253547241	0.0940449541329896	0.0162477238890455	3.34908401278607	5.01164691651435	4.99419232663638	5.30296472345866	5.56734820386425	6.39779745620499	5.6905001849443	6.81744883992489	6.45605409860102	6.46098547995238	6.66693028366793	6.12286346254552	6.46732304185873
CYB561D1	1	1	20	14	0.358486722490164	4.67948762754614	0.239445923827312	0.0511692610143462	4.40893153754978	4.37033820201526	3.8806340048725	4.59260297408852	4.36341989989019	4.65955644834792	3.90195475267351	4.71267604344731	5.17807437356332	5.27335431101503	5.38085528748484	4.90971315391805	4.81379652601343
GNAI3	0.0290926434676435	1	28	16	0.137410850087826	6.39462836671493	0.208247880277368	0.0325660645677757	6.32276410025064	6.47080881208992	6.30147071918985	6.52082863849947	6.78955211860788	6.5133167010378	6.48697535271767	6.20936536739385	6.05581472809898	6.4725010922379	6.58522401919701	6.60697646439042	5.84091016639645
AMPD2	1	1	28	4	0.345818547294017	4.93934897883037	0.0535318790810544	0.0108378410414991	5.19840552091912	5.50090983389539	5.42394027600952	4.87007771605802	5.26576921475123	4.97111177579229	3.81175244559224	4.44160853561472	4.68903974148145	5.01443455385383	4.7485310050533	4.88768261082673	5.37636153121735
GSTM4	0.759272267084767	1	24	12	0.37840930233633	4.19184585329335	0.392070052879612	0.0935316007795419	3.46913981129174	3.84916643451359	4.34050107352332	4.02285877473741	3.46500586734277	4.18936990803763	3.17944340910617	4.59573241426474	4.98543051656922	5.0301051632748	4.7269221646251	3.90943773854977	4.33881276409771
GSTM5	1	1	20	6	0.613727221333677	2.89592305928899	0.446429701173825	0.154157997997168	2.00007548295432	2.09825111924309	3.76802979215229	2.27538320653625	2.90008843214465	1.69973268965723	3.98684763428832	3.04529578514669	1.66359032724319	3.47795368047272	3.49770233602102	4.74792941027064	3.07050394025668
GSTM3	1	1	20	10	0.221018501930615	6.68768125884688	0.113480701514566	0.0169686169424488	5.95231233079123	6.25086851599774	6.74990794988511	6.53314364669919	6.22588789077577	6.43734058691945	7.09124238554496	6.88877872485358	6.76902990531246	7.08479803043091	7.07447950358368	6.74816044377492	7.0771660996831
CSF1	0.269101639101639	1	24	22	0.672148025321967	5.23212605742504	0.497019115341999	0.0949937195486083	5.42315955561675	4.61714895550486	5.20351991635832	4.36352723501805	5.67229461485998	5.56372842504497	6.17954406786051	4.61989179520322	4.7868862783051	5.13527742977575	5.29535019541493	6.46541356531785	5.1223278922978
AHCYL1	0.388468903781404	1	24	12	0.148996680271879	8.70332394319341	0.118615460109787	0.0136287538972455	8.51610869013443	8.58280068598475	8.8188158651077	8.60359091877311	8.88807176965409	8.7455870813504	8.57358960684028	8.71932064130579	8.71722537320356	8.92247472569272	8.80507556608045	8.46362344931762	8.66831142795964
STRIP1	1	1	24	6	0.395023965509867	5.86981489430629	0.0754244823634046	0.0128495504068733	6.68701968621894	6.19497083648287	6.22887332991095	5.83767739329485	5.98909123863881	5.68695634510851	6.40451250901785	5.54342504346026	6.02606748160588	5.52633624656532	5.48750820151372	5.29164783181256	5.40350748235128
KCNC4	1	1	20	8	0.469407489699407	3.05100262815902	0.0990297041608287	0.0324580854984655	3.14789711145434	3.33204115939561	3.70825059248063	3.91406164762926	2.50482130096439	3.07094368327666	4.02749144479496	3.11494711463458	3.17810001326038	2.71220215254112	3.15346820376363	2.32337305027693	1.52495154367521
RBM15	1	1	20	16	0.499204216962755	3.00375110614522	0.408087514165808	0.135859297173765	4.03384734050881	2.93706048728048	2.68593431897992	2.925321659005	3.46500586734277	2.98815899708197	1.17909824004908	2.31862272429218	3.31560042919251	3.11622765465715	2.78654768332771	3.38836604087825	3.37477944605676
LAMTOR5	1	1	28	0	0.491175387412003	6.03999501553141	0.115333272149345	0.0190949283654661	6.50937269801653	5.99126009857842	5.59873561631372	5.73480460001156	6.24869449562819	5.82454116349801	7.20191918114085	5.64109251744394	5.92223202496061	5.70291905444549	5.62236278618661	6.76638516898349	5.68370667770083
LRIF1	1	1	28	16	0.466730211433399	4.08183184106365	0.0569629491241554	0.0139552415048318	3.82468363362403	4.15285437348499	3.64588691940926	4.52021189973276	3.92758895911203	4.57698705916092	2.85748655328471	4.1075462925244	4.76303972316221	3.87500095185438	4.35665158804586	4.07455653854433	4.39399489052761
DRAM2	1	1	28	24	0.481968205652365	4.42711876531913	0.350972188128145	0.0792777891746587	4.57869769162484	3.89666406044266	4.03460081527754	4.36352723501805	3.68161959729055	4.57698705916092	5.6649647324517	4.03752790880044	4.37971455180209	4.65889096999059	3.77541810764494	5.1321449160154	4.4208141155008
CEPT1	1	1	24	18	0.239997476810061	4.12527122342736	0.192661580543305	0.0467027669475846	3.99437047546066	3.94264764357744	3.8806340048725	4.21855675173562	4.76250636024101	3.81010054416064	3.85755845454493	4.26902816102399	3.81035609820733	3.83986693217394	4.46504275279639	4.35704361026038	4.4208141155008
PIFO	1	1	28	24	0.933105797986784	1.05183598889616	0.411612312747795	0.39132746653759	1.41890382568673	-0.143520440799449	1.0080857305469	1.31015933669366	-0.143520440799451	1.20862183731799	2.31685280403026	0.784049441541552	0.856308655728705	0.974007513820331	1.5377734686283	-0.143520440799451	2.27805425130621
WDR77	1	1	20	0	0.230181865144219	4.48917597138326	0.16807385491476	0.0374398009759842	4.55175462210644	4.85213819239101	4.74925217056885	4.2783040961178	5.07477848606814	4.92734520434437	4.58550739729552	4.07296183465311	4.34800602237826	4.26761045634216	4.54130568692748	4.0350145268464	4.15934585940028
ATP5F1	1	1	28	10	0.160681165814237	6.17577326438693	0.157416782023547	0.0254894043684057	6.41535166167609	6.28696557086007	6.2181974996348	6.43811186120936	6.36806688768271	5.776014853283	6.05728704616837	6.06725065352652	6.49276578840476	6.04124754323615	6.32969424466556	6.15088012299017	5.80063548571612
RAP1A	1	1	28	12	0.183860958198421	5.14417440106299	0.10537623450618	0.020484576589084	5.2990437618041	4.7779813551558	5.30790111030978	5.25915487015578	5.54909019956714	4.85910044064894	5.51581905589946	4.7349688100334	5.06560033727569	5.13527742977575	4.81148089401657	5.72341872699426	4.93037092888905
FAM212B	1	1	28	22	0.3160110634926	3.21913793771475	0.187980467408596	0.0583946606345309	3.63234470313085	2.25225530714702	3.36537628779245	3.2576756504028	3.80983994743439	2.90033322787176	3.55798158040556	3.3641217466207	3.44112872142309	3.11622765465715	2.60892888096651	3.11256516149706	3.26064977203349
DDX20	1	1	28	16	0.225306735077505	4.28693848004581	0.0898353429951189	0.0209555941642902	4.49631028531377	4.15285437348499	4.80738964726577	4.59260297408852	4.82454306463042	4.8117418127957	4.31700968199493	4.26902816102399	4.34800602237826	4.21373676941532	3.49770233602102	3.61980869764561	3.79945665896271
LOC643355	1	1	20	10	0.565231502227339	3.01151032048418	0.339802908600667	0.112834714956592	2.15131921093718	2.25225530714702	3.44078046240903	2.84856485172607	1.71832823801555	2.4832374104969	3.17944340910617	3.18139007509882	3.71414230402604	3.69009345742933	3.39182862307208	3.25704621715484	3.67130314537494
CTTNBP2NL	1	1	24	10	0.0940679025780857	6.64223546627162	0.0542671809618232	0.00817001764502097	6.45950851727267	6.69557908549092	6.20744207972807	6.49587869644059	6.74212150190316	6.70046358874633	6.41986060354328	7.01711673051822	7.07530854688338	6.64015287177872	6.64980714650652	6.16009939504443	7.03872554037002
ST7L	0.0169666213416213	1	24	10	0.230354009236479	3.29746263780965	0.376029000434513	0.114035863855698	2.99627465238526	3.39954232773454	3.44078046240903	3.62288072047359	3.38491645696151	2.98815899708197	4.28384160201708	3.47423262591112	3.71414230402604	3.60894122983486	3.39182862307208	0.861044176625659	3.37477944605676
CAPZA1	0.548683931808932	1	20	0	0.370210409145635	6.89436615876247	0.309971288269164	0.04496008496375	7.37346871784129	7.14236329626829	6.78650105649048	6.62230058192791	7.21713647870163	7.10091191279766	7.10079674271006	6.53571764473036	6.57724016116461	6.69032734336071	6.66124512274885	7.66968476425583	6.30405188504903
MOV10	1	1	28	26	0.290239076633809	3.89397377417454	0.257732914527945	0.0661876349135353	3.68288632822075	4.15285437348499	3.01683038943228	3.9874969149675	3.54088207977141	4.03296208995174	3.94502552516957	3.71754570755776	4.55659059884752	4.21373676941532	3.39182862307208	3.50872351553355	4.64208681662109
RHOC	1	1	20	4	0.140811245549068	7.78788321914403	0.0995386206785624	0.012781216394447	7.97494433189267	8.0642368900963	8.00522521850169	7.91993195556066	7.77580715870253	7.93144147906053	7.9582885005683	7.6213289607262	7.73878222996204	7.62071096945891	7.56628985332284	8.00511352916771	7.22143764330327
SLC16A1	1	1	28	0	0.132912697757466	7.02634830646856	0.00821499400249058	0.00116916976559897	7.24059211867168	7.17162029522223	6.87751450205786	7.24462428323748	6.97193637289142	6.92291928960412	6.92371095807079	7.05304930099667	6.7986550167577	6.95536189253348	7.20915493971692	6.77240927343773	7.20610170587609
LRIG2	0.388468903781404	1	20	10	0.187559915795365	2.18891356320377	0.208795262018159	0.0953876231241216	1.6396728193739	1.72994828521981	2.41387584263118	2.01937141238601	1.95860485589433	1.89414944266486	2.76436756178778	2.7272360003609	1.66359032724319	2.02936580174095	1.88858621151708	2.77127300331964	2.85143712650029
MAGI3	1	1	28	14	0.224208127966396	3.30114066241707	0.0820744142775575	0.0248624407956804	2.73400121416108	3.33204115939561	3.36537628779245	3.2576756504028	3.21002293960977	3.42577195658348	2.85748655328471	3.47423262591112	3.44112872142309	3.43150797822806	3.33582800140294	3.67230016587395	3.42862791764841
PHTF1	1	1	20	18	0.400651420331811	3.52479646033813	0.172375652447208	0.0489037180974337	3.77894907975892	3.0251817651992	3.82543023280469	3.66825209139218	4.08794542673139	3.76107768388395	2.85748655328471	3.3641217466207	3.10410123107648	3.83986693217394	2.78654768332771	4.95278997546605	2.68441575645219
RSBN1	0.759272267084767	1	20	16	0.266930224345035	4.90024554507007	0.279704909796452	0.0570797743141365	4.84596291972103	5.09545458231018	4.91707560263299	5.2885087542654	4.8545889168996	5.26284324468072	3.94502552516957	4.46846657624499	5.08496553894784	5.32508573573078	4.76982095644177	4.32461295208497	5.15464230044741
AP4B1	0.388468903781404	1	20	14	0.592745627862024	3.26448894270558	0.877393615613215	0.268769057274257	2.63479154675381	2.51828615997935	3.11217310438267	3.31585649646084	4.59463286426505	3.90341520927163	-0.143520440799451	3.11494711463458	3.94362068298334	3.65008787446126	3.08717254417184	4.15053058684394	3.13670982018935
DCLRE1B	1	1	28	4	0.979943189142715	2.16113065151732	0.316119173182159	0.146274901501311	3.86901280426169	2.63491420188133	1.3585129212174	2.76749367806755	-0.143520440799451	2.599348269397	-0.143520440799451	2.31862272429218	1.66359032724319	2.85981052842965	2.40633109803581	3.95252266280119	2.02192326935502
HIPK1	1	1	28	22	0.258732097139649	5.252547125627	0.119798554923738	0.0228077068246081	5.45258903527132	5.11566729661054	5.24618284585513	5.31727727803132	5.77012182523348	5.13399793746809	5.91289548936122	4.29926359256019	5.51435598440217	5.26012633015529	4.92969518964536	4.81949757779958	5.40350748235128
OLFML3	0.182113153050653	1	28	8	0.393439906302447	9.47834582769421	0.287189410690486	0.0302995286214779	9.27482904675057	9.78732000217131	9.8686157880991	9.67249878478645	9.10513189968065	9.3305853587975	9.09961160210628	9.70582818195782	9.59591874162748	9.68850622753309	9.67198719086886	9.24495912156622	9.43145253230272
TRIM33	0.759272267084767	1	28	26	0.388654092786256	4.58467988548124	0.427105958150573	0.0931593849121574	5.14532519932288	4.11319210662009	3.93380305913049	4.49525119670305	4.62980669336072	4.65955644834792	5.24992038583192	4.57116155985225	4.85614841533479	4.69865651177566	4.20859967904262	3.56533501496886	5.08927306937561
BCAS2	1	1	28	22	0.396326048170865	4.0115829444606	0.198637230189302	0.0495159225022607	3.82468363362403	3.84916643451359	3.70825059248063	2.99820018580854	5.28795875388786	4.18936990803763	3.90195475267351	3.76164516320023	4.5840710871821	3.76692291544414	3.64323239267843	4.69816556558256	3.75799093246764
NRAS	1	1	28	22	0.631699733401025	5.33592685369713	0.395352650939447	0.0740925919300255	6.62374665805933	5.46984177453302	5.88183117629386	4.74860124738227	6.51640106232528	5.07504958196294	6.30056062577822	4.38634423412756	4.66350486357533	4.6385894730033	4.68270857404323	5.40455779512102	4.61911160151824
CSDE1	1	1	28	20	0.073225091881547	10.8129702674614	0.0233299470882467	0.00215758912779512	10.6684394744571	10.7663467236254	10.9572961564263	10.6442865241158	10.8285009479136	10.8808807798644	10.8132796805285	10.9342674460779	10.748301221754	10.8449396808182	11.0277516277178	10.6104229399169	10.8584462578701
SIKE1	0.759272267084767	1	28	0	0.28066532858393	4.53088409193501	0.107312736109493	0.023684723319343	5.39311722187878	4.69980520575729	4.65740223992445	4.39085177190076	4.55857999858381	4.68606180160431	5.08641836681385	4.57116155985225	3.61105055748286	4.5325620224364	4.26965540178842	4.18706811543841	4.19085053511973
TSPAN2	0.120192382848633	1	28	4	2.0441380441741	2.21419817570809	0.952959803675538	0.430385958280715	5.95231233079123	4.33629215853056	3.93380305913049	2.925321659005	0.586517577969968	2.06545091100517	1.17909824004908	2.89501322127256	2.55663004422072	0.974007513820331	0.769406707754063	0.444486742332654	0.378289623860081
NGF	0.388468903781404	1	20	0	0.350127860128164	1.65737094081902	0.479042297318377	0.289037466218425	3.41036037736119	1.50324129890482	1.0080857305469	2.59025433846869	2.64894872868561	1.89414944266486	1.17909824004908	0.784049441541552	0.856308655728705	1.21243452369536	1.0732713640057	2.86445818690091	0.760683050753112
VANGL1	1	1	24	0	0.253382898273171	4.37106236429147	0.0843747821987317	0.0193030378353818	4.55175462210644	4.58850992449374	4.12881363697469	4.61594802719571	4.18573243586092	4.71208896767232	4.17950092925433	4.59573241426474	4.3155848900031	3.97554365598417	4.29924086157	4.84258584423414	3.91714930837359
SLC22A15	1	1	20	18	1.0505092175284	2.62439203205125	0.474603060507588	0.18084305039466	3.99437047546066	1.72994828521981	3.93380305913049	3.19704953579767	4.44467836319727	3.1492347100698	-0.143520440799451	2.31862272429218	1.66359032724319	2.71220215254112	2.29325684940232	2.56463557550236	2.02192326935502
ATP1A1	1	1	20	4	0.18652496330629	7.61651205990464	0.10075352690418	0.0132283026812987	8.01741284235106	7.63778075065403	7.98016894671693	7.4469254127645	7.82595692403778	7.90911398944136	7.58213876639936	7.67708178227103	7.26976766612089	7.42123526913694	7.54174660676534	7.64691280981515	7.22143764330327
CD58	0.0290926434676435	1	24	14	0.685910156690338	1.97648836046142	0.588472518177116	0.297736394480833	2.00007548295432	1.23414474216175	2.07830491553214	2.99820018580854	2.34468080484641	1.69973268965723	1.17909824004908	1.91210659750605	2.1781341988143	2.63231888060936	2.60892888096651	0.444486742332654	1.87450417458971
PTGFRN	0.548683931808932	1	24	8	0.347565623846027	5.08434373033934	0.316049016341458	0.0621612214090735	5.34684713415156	5.35551141564734	5.49641890556327	4.98211535390821	5.54909019956714	4.85910044064894	4.38114229288293	5.32569256436888	5.39530389509166	5.29945188084017	4.70498473682359	4.25747908356606	4.98530608318089
TTF2	1	1	24	18	0.267459807383121	2.73027062727791	0.0135176265885141	0.00495102077188268	1.15813915390314	2.84320449120556	2.55630858271826	2.6815940952688	2.64894872868561	3.29411908199421	2.66482093146691	3.04529578514669	2.66354149148149	3.38351713492304	2.51118342401998	3.44979952387664	2.5930457299225
MAN1A2	1	1	28	18	0.241338871337371	7.05219775566694	0.0125366505911793	0.00177769413529352	6.53022651795193	7.01901465335487	6.51714717596642	7.23334730023024	6.47831246267666	7.35742082426127	6.87442975699178	7.43644893555022	7.1735524891434	7.12548538097852	6.97257861398659	7.24924428099227	7.71415209878432
GDAP2	1	1	28	14	0.347107815753886	2.82267805810201	0.0764917254129301	0.0270989903341522	2.63479154675381	2.51828615997935	3.20160364683693	2.84856485172607	2.34468080484641	3.07094368327666	2.17932836192942	2.7272360003609	3.31560042919251	2.54775178904148	3.44573646859521	2.77127300331964	3.13670982018935
WDR3	1	1	20	18	0.407439323178663	4.37871635802023	0.172379962021844	0.0393676931610575	4.68170353717489	4.46790575263009	3.98508207138795	3.75492625312312	4.55857999858381	4.88220924978223	4.10549732049151	4.88205895507083	3.76305111861688	4.67891074560466	4.14484541701629	4.56568460758129	4.36666764618857
TBX15	1	1	28	22	0.239438669546797	6.4229667911174	0.12750359897862	0.0198512000957174	6.40032717809371	6.43103562987331	5.89529714097134	6.23447933505486	6.57171240333412	6.30678823354417	6.91290413856808	6.27929320728636	6.46347155208966	6.6452495750366	6.20238023948565	6.66641280524556	6.37434007271757
WARS2	0.269101639101639	1	28	22	0.73642429809015	4.44621098876327	0.479604765661773	0.107868197634763	4.25040000842076	3.10822895025946	4.17370903080538	3.87589298280096	4.96888040112279	4.76277564791618	5.38116730079766	4.59573241426474	4.47086152984003	4.0995504357893	4.17707469064467	5.22292477263185	4.2814357258699
ZNF697	0.0290926434676435	1	28	4	0.174031553978107	2.44113535839467	0.40796235967612	0.167119925682614	2.63479154675381	3.0251817651992	2.41387584263118	2.76749367806755	1.95860485589433	2.8068123947251	2.17932836192942	2.81356217964154	2.85618046483744	2.99370839007921	2.03645149535971	1.18388346448593	2.1556653848205
PHGDH	1	1	28	18	0.423303050296866	6.63216608800147	0.112460008437972	0.0169567539391735	6.3851445787688	6.33947220791886	6.2181974996348	6.95993573142397	6.59859266177133	7.10091191279766	6.91831766714838	6.83819119927818	6.65055667824494	6.59345369981999	6.66124512274885	6.05529448367522	6.87382099467782
NOTCH2	0.548683931808932	1	20	0	0.344065400410027	4.81772656129435	0.331576023313853	0.0688241682244354	5.16323651384098	5.01164691651435	4.52506496091116	4.85052872905573	5.45416452091895	4.97111177579229	4.94505935971764	4.29926359256019	4.41074113117461	4.73735531819546	4.58999625346097	5.71092642042781	4.12713781591332
SEC22B	1	1	28	0	0.41621515652851	3.62082847432718	0.000657510780716014	0.000181591253321712	4.1461830129101	4.1914553650054	3.20160364683693	3.47752058492607	3.68161959729055	3.1492347100698	3.66490310521332	2.89501322127256	3.61105055748286	3.94280183571214	2.40633109803581	5.22292477263185	3.48053861013227
GPR89A	1	1	28	14	0.364745447022674	4.02679171487889	0.341781914638024	0.0848769787061865	3.99437047546066	4.15285437348499	4.12881363697469	4.49525119670305	4.18573243586092	4.71208896767232	0.441825759599175	4.75692234032734	4.44111447714695	4.61799821248438	4.17707469064467	3.90943773854977	4.54790552675318
RNF115	0.269101639101639	1	24	10	0.176430536963769	6.36101149607908	0.22299438201114	0.0350564343656027	6.48109025459611	6.47080881208992	6.82218891435361	6.58729616808174	6.31502774556312	6.42951819336877	6.15223644710066	6.60996674476137	6.4781930221992	6.35298691818182	6.29340092061337	5.55191848452602	5.95539802386942
POLR3C	0.120192382848633	1	20	10	0.35218607082267	4.63989499220803	0.301650479433234	0.0650123504820278	3.77894907975892	4.7779813551558	4.68867314652509	4.68379875369723	4.18573243586092	4.45898628771476	5.44256888744885	4.88205895507083	5.08496553894784	4.03887901049178	4.54130568692748	4.56568460758129	5.03822591380702
PIAS3	0.388468903781404	1	24	18	0.334443336242101	3.18131472513511	0.439584973360085	0.138177141006197	3.28508913236494	2.25225530714702	3.11217310438267	3.13376355732449	3.46500586734277	3.36144674340984	4.41217025267897	2.63541373118016	2.31563150706923	3.90929965335512	3.73268791013838	2.67165072010618	3.07050394025668
ANKRD35	1	1	28	16	0.69471619133178	3.59524406312038	0.02869580812688	0.00798160225650281	3.14789711145434	2.51828615997935	2.91473812046802	3.13376355732449	3.54088207977141	3.90341520927163	1.66465656993128	4.52072763896449	4.21370641300342	3.69009345742933	3.73268791013838	4.59317193927624	5.17053207157757
ITGA10	1	1	20	2	0.627017495984106	1.90620190108466	0.399852839845666	0.209764159619264	2.91403634786508	2.74281509665468	2.25582519013742	1.31015933669366	2.77997639330072	2.599348269397	2.02729970119914	1.09104470055856	1.85622319640014	0.974007513820331	0.769406707754063	2.67165072010618	1.31224570282063
PEX11B	0.0095169702982203	1	20	6	0.291698219734807	4.83986148217774	0.363129038561482	0.0750288081381389	4.65663331529135	4.92266887998851	4.99419232663638	4.61594802719571	4.13766728283327	4.8117418127957	5.65202549168136	5.0691568937604	4.81034507034376	4.5325620224364	5.15676769762422	5.24041486979643	4.79341766055513
RBM8A	1	1	28	14	0.0912881564100614	7.07544133035122	0.0306269979407008	0.0043286342873513	7.03708914991914	7.06651476608976	7.28807188107024	7.12767981622689	7.12769131019185	7.15883369475563	6.98690515247084	7.16400926459925	7.06071119400341	7.08479803043091	7.16162391339344	6.8428022071112	6.89310253518081
LIX1L	1	1	24	22	0.802465053445135	6.0492772932167	0.492453254276165	0.0814069566340384	7.1803001795076	5.96921305523983	6.18568766139705	5.5410929813134	7.34962827138236	5.72579933538504	6.98174341790445	5.13769242538573	5.50000075912135	5.65318819792298	5.46157499307608	7.07498636907964	5.306174193481
POLR3GL	1	1	28	20	0.413313910727117	6.66144329077308	0.0214702762962277	0.0032230667377994	5.92107213654709	6.25997780432735	6.28109868145295	6.45762560889396	6.56263985714879	6.88909557258058	6.94508473510798	7.03519488245598	7.1915302035292	7.05829557424366	6.60312625571894	6.17836305748486	7.22904490887246
ANKRD34A	1	1	28	0	0.86036290604893	3.02276147079246	0.416946839583419	0.137935739757233	3.14789711145434	3.39954232773454	2.55630858271826	3.2576756504028	1.95860485589433	1.69973268965723	3.98684763428832	3.04529578514669	3.55660374742509	2.85981052842965	3.59633477549591	2.77127300331964	3.2000103259377
TXNIP	0.388468903781404	1	28	18	0.216058405727543	7.56758327742448	0.168137351749748	0.0222181039290751	7.18469131221368	7.08713411941357	7.40094067442706	7.12767981622689	7.49977447545432	7.60669400140937	7.58554538067033	7.28980810674891	7.5214753332705	7.65648856475854	7.87706244007631	8.46362344931762	8.04025085198688
PRKAB2	0.759272267084767	1	24	14	0.192751223898372	5.45287613303945	0.186578146316306	0.0342164651762054	5.2990437618041	5.40562349245726	5.42394027600952	5.3731484883769	5.77012182523348	5.82454116349801	5.06705262740321	5.43866245260629	5.93295839375749	5.41137887118643	5.61061107530584	5.11328278295354	5.05544310441978
CHD1L	1	1	28	6	0.565556089175275	5.38907200150177	0.190281626680988	0.0353087927991985	5.93156087857744	5.77954315202144	5.98619566548769	5.9055585883868	5.07477848606814	5.31472452426338	4.90198961254808	5.26570728057835	5.66349875883389	4.9166587150817	5.25061898334488	5.11328278295354	5.07245724509439
PDIA3P1	1	1	28	8	0.512390356723681	2.33200329220079	0.228771284348993	0.0981007553094378	1.6396728193739	2.63491420188133	2.41387584263118	2.38815029101086	1.71832823801555	2.7068063731664	1.66465656993128	2.53734766452988	3.02610071825021	1.75542836930389	3.08717254417184	2.67165072010618	2.27805425130621
BCL9	1	1	28	14	0.44552661833807	2.30006807139503	0.0723679913148014	0.0314634128506071	2.63479154675381	2.09825111924309	2.55630858271826	1.8720311405709	3.11392419152945	2.90033322787176	0.441825759599175	2.97211044717295	2.55663004422072	2.36211514233966	3.49770233602102	0.444486742332654	2.49549535232771
ACP6	0.0986997435434935	1	28	14	0.900770775001588	1.48839064315201	1.09852026956748	0.738059107413572	-0.143520440799451	1.72994828521981	2.41387584263118	1.70791355308234	2.77997639330072	0.881701783481506	-0.143520440799451	0.784049441541552	0.856308655728705	2.02936580174095	2.17056068900396	3.25704621715484	1.71028876489987
GPR89B	1	1	28	8	1.01364130267955	3.01025774850334	0.615145951463048	0.204349927101389	2.00007548295432	3.58494160940971	3.82543023280469	2.84856485172607	2.16451907769086	4.18936990803763	1.17909824004908	3.52628894849985	3.81035609820733	3.38351713492304	3.54786128965456	3.03450947814822	2.5930457299225
NBPF11	1	1	28	20	0.572051070027586	3.28174994363553	0.474098507732659	0.144465153005366	3.52561786535888	2.63491420188133	3.93380305913049	3.31585649646084	5.1000815032163	2.8068123947251	4.71557168010871	2.63541373118016	2.55663004422072	3.05626823318	2.70047002147028	2.18570412574362	3.2000103259377
PDE4DIP	1	1	28	4	0.694656538100387	4.60661908804619	0.146774053851024	0.0318615563921687	5.70576380013454	5.15526249892182	5.15955682639404	4.30727479375571	5.4143734928567	4.29646546774351	4.02749144479496	4.23814547825086	5.24846329447173	4.0995504357893	4.07814300080336	4.38876125126466	3.79945665896271
NBPF9	0.548683931808932	1	24	6	0.566961571982824	0.518568998838315	0.58755996531875	0.58755996531875	-0.143520440799451	1.50324129890482	1.0080857305469	0.377293495606601	-0.143520440799451	-0.143520440799451	1.17909824004908	1.91210659750605	-0.143520440799451	0.331477494667755	0.769406707754063	-0.143520440799451	0.378289623860081
NBPF19	0.388468903781404	1	20	16	0.149566907399137	2.9331467932337	0.721168543429864	0.245868548104542	3.07407684302284	2.25225530714702	3.36537628779245	3.19704953579767	4.48365334056398	3.07094368327666	3.76444425684758	1.34403731603252	3.10410123107648	3.28246323220272	2.78654768332771	1.18388346448593	2.27805425130621
HIST2H2BE	0.182113153050653	1	24	16	0.789153395369055	3.42632969770397	0.737152305129784	0.215143424645842	2.41321381862592	3.18675470455072	3.01683038943228	3.47752058492607	4.40462115690752	4.65955644834792	1.44220935725488	3.8863899810165	3.02610071825021	3.94280183571214	4.32823178187022	3.38836604087825	3.0011130998141
BOLA1	1	1	28	16	0.60202118353487	3.18330226636119	0.130786851823069	0.0410852758800598	2.52825241225533	3.10822895025946	2.80486735808522	2.99820018580854	3.38491645696151	3.76107768388395	1.44220935725488	3.57653217047113	3.61105055748286	3.28246323220272	3.39182862307208	3.72294862841198	3.79945665896271
SV2A	1	1	20	8	0.254251921237947	3.95949629802628	0.0879417581717027	0.022210339788811	3.28508913236494	4.30142320635367	3.93380305913049	3.87589298280096	3.74715376094786	4.11328455435324	4.10549732049151	4.26902816102399	4.47086152984003	3.83986693217394	4.11187966945204	4.0350145268464	3.42862791764841
SF3B4	1	1	24	22	0.53338931437994	3.95966360723565	0.352820476543774	0.0891036490824752	5.01330394152591	3.39954232773454	4.30057579393507	3.9874969149675	5.14939388661426	4.07368224702945	3.81175244559224	3.8459950914429	2.85618046483744	3.65008787446126	3.54786128965456	5.07480217167391	3.07050394025668
OTUD7B	0.388468903781404	1	24	6	0.37295535256712	4.43262076283197	0.330650272979408	0.074594757970713	4.3785883040921	5.11566729661054	4.71928060070351	4.09108386331955	4.18573243586092	3.81010054416064	5.36539971012945	4.35789739684597	4.24847143410976	4.61799821248438	3.85725943341457	4.25747908356606	4.61911160151824
VPS45	0.759272267084767	1	24	22	0.374365718346549	3.89414822588229	0.258071635522742	0.0662716518614983	4.55175462210644	3.74920572397365	3.36537628779245	3.42561966208256	3.98304528231797	3.48735111423401	4.50144052789613	3.62508435157273	3.66351707298071	4.21373676941532	4.17707469064467	4.18706811543841	3.91714930837359
PLEKHO1	1	1	28	4	0.204131066783918	6.6496091725424	0.025590897350723	0.00384848141998977	6.81149386061085	6.92478761515789	6.77197500239533	6.37793516019184	6.60744259220372	6.9505123119551	6.47967049311154	6.61598507631406	6.65704069800401	6.54519219083083	6.64980714650652	6.56594674645895	6.49282485968985
ANP32E	0.759272267084767	1	28	18	0.299737796219652	5.34366725493813	0.428468827843001	0.0801825426998751	5.33108801831996	5.35551141564734	5.36708703978569	5.79740418294986	5.93387132770173	5.56372842504497	5.63896915042827	5.0515019278386	4.61103789588324	4.99859185875448	5.0213077841675	5.64678889951149	5.05544310441978
APH1A	0.120192382848633	1	20	2	0.235346243096567	8.33230014639401	0.193195455585647	0.0231863293677985	8.41508478697122	8.49487004418195	8.39943604816947	8.11278215219399	8.06315800403387	8.66126433563574	8.54412808732919	8.19405601089796	8.26340650322745	8.15693500165714	8.5658861897989	8.30851178347473	8.39327909014809
C1orf54	1	1	24	18	0.66554869164259	4.21383145634545	0.257140470099707	0.0610229604016291	3.46913981129174	3.98721073338893	2.91473812046802	4.41766838914439	3.68161959729055	4.78746646398619	3.38109227575296	4.20658722544158	4.52857648049432	4.67891074560466	5.14051461987017	5.11328278295354	4.47300168680374
MRPS21	1	1	28	8	0.193110720094911	7.77256988825697	0.139691797899395	0.0179724080848015	7.69305025831046	7.82741904440634	7.87874479457911	7.81793225853041	7.54654064535583	7.67444945006228	7.38900559470228	7.99138095170697	7.84482376471635	7.97459278514281	7.75693141557203	7.92084267416648	7.85355287109798
PRPF3	1	1	24	10	0.321158655868362	4.09641987086064	0.137834568514463	0.0336475685744355	4.31591743318421	4.33629215853056	4.34050107352332	4.52021189973276	3.21002293960977	4.22595891115376	3.31695739123544	4.35789739684597	3.90055257047266	4.34482699140087	4.04359848913102	3.72294862841198	4.49840420010274
RPRD2	1	1	28	4	0.179049551532131	5.18920244325417	0.139860650213976	0.0269522439610717	5.12718871420036	5.56110811018565	5.13706247581203	4.85052872905573	5.33133948710316	5.34830369284936	4.28384160201708	5.35477512255415	5.39530389509166	5.37502623422485	5.35291290411986	4.72326204448627	5.65010067311339
TARS2	1	1	28	18	0.420104603834368	2.51684265260351	0.249492522002572	0.0991291695348887	0.43021695477682	3.2612260418557	2.07830491553214	2.76749367806755	1.95860485589433	3.29411908199421	2.76436756178778	2.63541373118016	1.66359032724319	2.54775178904148	3.49770233602102	2.56463557550236	3.2000103259377
ECM1	1	1	28	4	0.130695894935314	5.35519289321765	0.0367699265655424	0.00686621888300447	5.42315955561675	5.46984177453302	5.38628813688518	5.06926100672002	5.24323304854509	5.44459196540948	5.23264206440693	5.20311928235163	5.70163372846619	5.29945188084017	4.91065329525902	5.86545241997943	5.37636153121735
ADAMTSL4	0.120192382848633	1	20	16	0.685827355885943	2.63762217516151	0.588003328917722	0.222929324167407	2.41321381862592	1.50324129890482	1.64023869014112	2.84856485172607	3.46500586734277	3.1492347100698	2.17932836192942	2.89501322127256	3.10410123107648	3.33387479569723	1.88858621151708	1.67035095084561	3.42862791764841
MCL1	1	1	24	22	0.162587680337042	8.97837310157871	0.0560003119418427	0.00623724491155261	9.13774225567434	8.81065966036798	9.39513302288407	8.63963133468887	9.32897012789277	8.97248810276414	9.10555597366726	8.95360059631652	8.78539684191288	8.92666688928611	8.88895021684772	9.23626807886756	8.58628491211457
ENSA	0.120192382848633	1	24	22	0.304924110287697	6.35458048291846	0.279121892159509	0.0439245191574499	6.66832743682076	6.11690330094571	6.12982167124914	5.96130386760646	6.2599640071979	6.660922919886	6.68416870437442	6.06725065352652	6.30735275089538	6.37769494283525	6.24100574306827	6.87114823583076	6.50540869306592
GOLPH3L	1	1	28	14	0.303129898689093	5.17069117000208	0.0126861034147168	0.00245346376289414	4.80090855169431	5.21268941575065	5.32790075674922	5.47879082040306	5.19707629653852	5.57795183332247	4.76448260284859	5.50502501624486	5.19599617604649	5.49280049613188	5.1240763502883	4.25747908356606	5.29171746654697
CTSS	1	1	24	18	0.716596317002486	2.52362736040114	0.283839458809407	0.112472809283653	1.6396728193739	1.50324129890482	2.55630858271826	3.527619029671	-0.143520440799451	3.07094368327666	2.02729970119914	2.31862272429218	2.76307390925618	3.69009345742933	3.01768307010503	3.25704621715484	3.57907163263291
CTSK	1	1	20	14	0.30757801887026	6.96671889439467	0.0586107012299034	0.00841295624502099	6.68701968621894	6.67529498409169	6.60990967359452	6.73320376187715	7.42665377111615	6.29822275610298	7.11028824147756	6.43718715198699	6.93828929636947	7.31330600369715	6.84799283747962	8.47843968602195	7.10637188379101
ARNT	1	1	28	20	0.282893197053641	6.24498636598841	0.0727665863080356	0.0116520008281105	6.23233369739378	5.79215676223118	6.56005265800763	5.71331955646562	6.60744259220372	6.33218370205939	6.43504713482341	5.97660904793262	6.2398461187011	6.3653938244851	6.2101885135142	6.92622226672861	5.7486576588238
SETDB1	1	1	28	22	0.248770361250891	5.0995776672149	0.087202017528776	0.0170998508541984	5.42315955561675	4.82784032833013	4.71928060070351	5.06926100672002	5.28795875388786	4.97111177579229	5.17952968846844	5.29601166326161	5.28241043710061	4.99859185875448	5.23539497715733	4.81949757779958	5.10589514718937
CERS2	0.120192382848633	1	24	0	0.779175782038582	5.52541093567733	0.678620990457472	0.122818193679613	6.93131207938303	5.21268941575065	4.96894201141531	4.30727479375571	6.74212150190316	5.68695634510851	7.20635144917088	4.57116155985225	5.17807437356332	4.84758785593981	5.00344476132733	6.69840470664539	5.15464230044741
FAM63A	1	1	20	6	0.230547399842439	2.50828900943882	0.110137137508307	0.0439092692643692	2.41321381862592	2.74281509665468	2.68593431897992	1.8720311405709	2.50482130096439	2.4832374104969	2.31685280403026	3.30574554324044	1.85622319640014	3.17379423776191	2.29325684940232	2.03349885003032	3.07050394025668
PRUNE	0.182113153050653	1	20	4	0.397136329712448	4.35946521383652	0.475538657216944	0.109081879058842	4.10970111357953	4.43611078715526	4.08247614114232	4.15622774757616	3.80983994743439	4.57698705916092	5.59907583688959	4.92147008386156	3.85615909858145	4.18602623453969	5.10744861994207	4.64662366921666	3.95433915113667
C1orf56	1	1	28	4	0.540068466162587	1.62557630515562	0.233623373190216	0.143717260425895	2.28820113824228	1.50324129890482	1.64023869014112	1.0608040110551	1.42987755105829	0.458305775291369	0.8570550704552	1.91210659750605	1.66359032724319	1.41698966293284	2.40633109803581	1.86332108090116	2.68441575645219
CDC42SE1	1	1	24	4	0.190458931725498	3.40548559222825	0.0719568499163082	0.021129688547361	3.91202039527467	3.52575016199754	3.51243853233866	3.9874969149675	3.74715376094786	2.599348269397	3.90195475267351	3.3641217466207	2.85618046483744	2.45791722319418	3.81691903043352	2.67165072010618	3.95433915113667
MLLT11	0.269101639101639	1	28	12	0.195848611868762	2.66166006839797	0.561674058233222	0.211023963917108	1.15813915390314	3.0251817651992	3.11217310438267	3.2576756504028	0.586517577969968	2.3569573204147	1.66465656993128	2.63541373118016	2.94364079242703	3.56658651563748	3.54786128965456	4.32461295208497	2.9282153063622
GABPB2	1	1	28	10	0.724663603621991	2.73545419516459	0.377567488818027	0.138027348250044	2.73400121416108	3.39954232773454	2.68593431897992	4.05737457724644	3.61296630849053	2.4832374104969	1.66465656993128	3.11494711463458	3.10410123107648	2.63231888060936	3.15346820376363	0.444486742332654	2.85143712650029
SEMA6C	1	1	28	20	0.283768658159773	3.10661579270356	0.142217892294179	0.0457790411766409	2.15131921093718	3.0251817651992	3.51243853233866	2.6815940952688	2.90008843214465	3.60314428508461	3.24983821520572	3.11494711463458	2.31563150706923	4.31954458144025	3.9347062354348	2.18570412574362	3.48053861013227
LYSMD1	1	1	28	24	0.554366233553079	2.9320256756949	0.355659158894017	0.121301515823092	3.46913981129174	2.39139402799914	2.25582519013742	2.6815940952688	2.16451907769086	3.07094368327666	2.94495785369283	3.62508435157273	2.85618046483744	3.05626823318	2.60892888096651	3.56533501496886	3.07050394025668
SCNM1	1	1	20	6	0.769481120628704	1.18741434080063	0.347347272911287	0.29252406761155	-0.143520440799451	3.2612260418557	0.544261825194254	1.0608040110551	-0.143520440799451	0.881701783481506	2.55789308502013	0.393561577079503	-0.143520440799451	2.14901464783826	3.08717254417184	0.861044176625659	1.52495154367521
VPS72	1	1	20	18	0.327321423808435	5.49325231377645	0.21494723253407	0.0391293208933816	5.60452278025212	5.45405319782064	5.75462317743014	5.44007578338518	6.1308755114602	5.9169555946258	4.90198961254808	5.42501560203686	5.02607222974481	5.48144641418749	5.61061107530584	5.41998991469532	5.13857556933437
PIP5K1A	1	1	20	4	0.0949300985413981	6.03523099306546	0.0489864062527828	0.00811674090172665	6.17168826182108	6.01297528738628	6.55157303484046	6.09191419098425	6.11854662544307	6.21875515202892	6.09601985525238	6.17716409330739	5.98542563276987	5.96176842241772	6.21795475434649	5.62031362850199	5.15464230044741
PSMD4	0.759272267084767	1	24	6	0.0632484165352813	7.45596289108649	0.209544265425618	0.0281042527285276	7.12196483429718	7.83353376432829	7.31337079154507	7.59230678196861	7.26825728366338	7.54648914911304	7.24132775645096	7.7084015619868	7.68902924559267	7.53269246260788	7.45896869223695	6.97927095826954	7.64190430206403
PI4KB	1	1	28	22	0.435224591913318	4.48811358819646	0.196938333030541	0.0438799796753095	4.40893153754978	3.33204115939561	4.65740223992445	4.12402346502426	4.76250636024101	4.51919277573952	5.24992038583192	4.23814547825086	4.61103789588324	4.46499159087628	4.07814300080336	5.84273008975748	3.87897536031905
RFX5	1	1	28	18	0.578327222221092	3.06128643480087	0.336536261996057	0.109932954384893	2.52825241225533	3.39954232773454	2.25582519013742	3.31585649646084	4.32100731688515	2.90033322787176	3.90195475267351	3.18139007509882	2.44115720955346	3.17379423776191	2.70047002147028	3.32419976987257	2.27805425130621
SELENBP1	1	1	28	26	0.533459008255427	4.18284290627503	0.283031138186069	0.0676647783643681	3.5799679811171	4.07240855434794	3.11217310438267	2.76749367806755	3.38491645696151	3.90341520927163	3.90195475267351	4.95983315777581	4.73879237005958	4.99859185875448	4.98535778804224	5.16914509921553	4.54790552675318
PSMB4	0.548683931808932	1	24	20	0.256517824596586	6.79232968674678	0.287917631238539	0.0423886419707107	6.92082152177337	6.83620627361692	6.29132065875871	6.5574627131854	7.18202102576039	6.77025477947406	6.92371095807079	6.43718715198699	6.75095836815184	6.82668069775808	6.80738879705455	7.67290875587757	6.46732304185873
POGZ	1	1	28	14	0.445006427826753	4.55083309038304	0.366553214158579	0.0805463981821681	4.75440168453323	4.37033820201526	4.96894201141531	4.24873969667551	5.4928874640898	4.51919277573952	3.4424969885775	4.61989179520322	4.17808292017964	3.97554365598417	4.70498473682359	5.34112363173547	4.77274680287367
TUFT1	1	1	28	4	0.235560837276579	4.22640002951883	0.0928503445382885	0.0219691330422547	4.43864970620795	4.1914553650054	5.04340461373624	3.87589298280096	4.08794542673139	4.68606180160431	4.17950092925433	4.14132105977424	4.24847143410976	4.1289554123639	4.51632997363401	3.50872351553355	3.91714930837359
SNX27	1	1	28	26	0.535925647036499	4.67113287567102	0.214299344200278	0.0458773813342858	4.93205834828365	4.75239045330718	3.76802979215229	4.56887393972537	4.08794542673139	4.65955644834792	5.3494578853436	4.41424099002146	4.90054221095726	4.65889096999059	5.1240763502883	4.84258584423414	4.47300168680374
MRPL9	0.548683931808932	1	24	18	0.155441680345601	5.21705668993218	0.168971403182422	0.0323882628127275	5.3151548566523	4.96784375322148	4.96894201141531	5.38678463652259	5.47365590746189	5.36480466633929	4.8575944038313	5.2347526593534	5.28241043710061	4.9663747968042	5.58681651858315	5.16914509921553	5.2474572226173
THEM4	0.759272267084767	1	20	10	0.121567935980509	3.00593545640895	0.324758509144921	0.108039082626509	1.6396728193739	2.74281509665468	2.91473812046802	3.13376355732449	3.61296630849053	2.599348269397	3.02742753309453	2.7272360003609	3.24848771324805	2.99370839007921	2.70047002147028	3.61980869764561	3.95433915113667
S100A10	1	1	28	22	0.492725982551769	8.42564432403576	0.255170978610157	0.0302850403834675	9.05381710345824	8.15736631638151	8.13575753842166	8.11072937033935	8.77478973771851	8.33051380445838	8.86044312546041	8.08112733422405	8.33793811994771	8.23507229900304	7.99926531295714	9.16707619273795	8.05957884963697
S100A11	1	1	20	2	0.302592987660999	8.74221999587411	0.116807511097433	0.0133613099593193	9.22453566954102	8.854918666858	8.62431139403534	8.91840698149223	8.86057420829606	8.95624642351454	9.35647796879536	8.52831531648536	8.7311198078153	8.26683389739412	8.39487018768006	8.5968920491556	8.48826039239761
S100A9	0.388468903781404	1	28	20	0.309172109214499	4.69787139210254	0.197532512888647	0.0420472372276332	4.40893153754978	4.43611078715526	4.55930461987481	4.68379875369723	4.69768171031657	5.01358961489321	5.4723167199386	4.26902816102399	4.66350486357533	4.67891074560466	4.7485310050533	4.56568460758129	4.75177546374735
S100A8	0.0481594158156658	1	28	14	0.48060344880634	2.07198716404275	0.818170031676425	0.394872152624757	2.82682530273383	1.50324129890482	1.87583536006694	2.99820018580854	2.50482130096439	1.69973268965723	-0.143520440799451	1.34403731603252	1.85622319640014	2.54775178904148	3.44573646859521	3.11256516149706	1.87450417458971
S100A6	1	1	24	22	0.161417608945279	11.9136996659705	0.100683929988869	0.00845110526635615	12.2524747456807	11.9407757790862	12.0900930731147	11.8093347241418	12.1704847526745	11.8227306017577	12.2490080004218	11.6134057498154	11.7931437457145	11.8604217941744	11.6413084336236	12.2069724750841	11.5151366234498
S100A4	1	1	28	6	0.211573068521643	10.7227174031444	0.161290101781146	0.0150419054906593	10.6696147709694	10.915034739783	10.8407699030184	10.6083636711152	10.3914583814868	10.5660102283503	10.3589691766755	10.4656870105525	10.8139654647219	10.8829214493005	11.0602451158934	10.9167990564094	11.0060500062026
S100A3	1	1	28	2	0.36538821594506	3.99849938607886	0.138520101465802	0.0346430218166526	3.14789711145434	4.58850992449374	4.55930461987481	3.66825209139218	3.68161959729055	4.36368622688059	4.28384160201708	3.76164516320023	4.14155748244118	4.18602623453969	4.7485310050533	2.86445818690091	3.95433915113667
S100A2	1	1	28	10	0.453354481320591	2.68677855263207	0.0863906192690041	0.0321539782965636	2.82682530273383	3.39954232773454	2.91473812046802	2.6815940952688	3.68161959729055	2.599348269397	2.17932836192942	3.04529578514669	3.50002127093975	2.02936580174095	3.21685077617601	0.444486742332654	2.49549535232771
S100A16	0.759272267084767	1	28	6	0.448086923500882	7.88161642343065	0.143417252954051	0.0181964263736176	8.6267466299981	8.43379461664979	8.35626975325803	8.13719037311363	7.99059877708896	7.57158437884415	7.70937441382777	7.53184844927684	7.79571833885946	7.74223329408231	7.6432889133421	7.70160498773338	7.31017977315139
S100A13	0.388468903781404	1	20	10	0.206507931316658	9.29994042254456	0.182750355356914	0.0196507017307227	8.94801374147369	9.54986964347658	9.28563048774256	9.34504557039085	8.71871822278722	9.27819306822006	9.04992120030813	9.73722698340316	9.34196751751376	9.31834513232819	9.31722395141881	9.18863497167537	9.72905982466237
CHTOP	1	1	28	6	0.299362960497498	5.52785033899519	0.139964746400598	0.0253199232644275	5.97276952558842	5.79215676223118	5.59873561631372	5.72410207307616	5.37345378311067	5.3972509883964	4.71557168010871	5.49199446783239	5.12293315235686	5.92870885068014	5.48750820151372	5.88782241738111	5.45631348034855
SNAPIN	1	1	20	12	0.206730360765922	6.18049453586216	0.233670206880681	0.037807687641307	4.99341744369009	6.27802562560478	6.26043484852198	6.22691802678305	6.33647795552731	6.23679675877152	5.17952968846844	6.44396938779637	6.57038650555423	6.20896726723598	6.55488427142835	6.55899356373167	6.19174935120836
ILF2	1	1	20	0	0.366605735124708	5.74841130994995	0.342604080229803	0.0595997853592674	6.61726401162708	6.07622601673012	5.78387673953359	5.66936508329399	6.2599640071979	5.61979956451527	5.72797540783937	4.71267604344731	5.29908908686371	5.74150520454078	5.52555436908776	6.45046224804665	5.41689128674075
INTS3	0.548683931808932	1	24	2	0.616948096902616	2.08317832169621	0.845697615123176	0.405965061327335	2.52825241225533	2.25225530714702	2.07830491553214	1.0608040110551	0.586517577969968	1.89414944266486	3.10543677277655	2.4321263027667	2.44115720955346	2.71220215254112	0.769406707754063	2.95198788883688	3.0011130998141
SLC27A3	1	1	28	16	0.536021357711911	5.41691147335361	0.00934809630946886	0.00172572440134073	4.63111972334431	5.05415922324802	4.71928060070351	5.11912864794648	5.45416452091895	5.776014853283	4.34943232168266	5.84956112026515	5.95417480573012	5.7883304060399	6.22567941210342	5.4352587065819	6.06146466462793
GATAD2B	1	1	28	4	0.182921901377588	5.13889866330612	0.199450090351023	0.0388118356517088	5.16323651384098	5.30359586191296	5.56542984451722	5.05224791558327	4.44467836319727	5.13399793746809	5.23264206440693	5.26570728057835	4.85614841533479	5.33773386324427	5.64558287235505	5.03526698490947	4.81379652601343
DENND4B	1	1	24	18	0.292275294979846	3.48975417849576	0.259275730319313	0.0742962733355253	3.73171710612689	3.58494160940971	3.36537628779245	3.31585649646084	3.54088207977141	3.29411908199421	2.85748655328471	3.42022743109744	2.94364079242703	3.87500095185438	4.07814300080336	4.22270310923313	3.13670982018935
CRTC2	0.0772071042383542	1	24	20	0.892467997208189	1.65801172705836	0.990180148922055	0.597209376002923	3.82468363362403	1.50324129890482	0.544261825194254	1.52270096391832	2.77997639330072	1.20862183731799	1.66465656993128	1.09104470055856	0.856308655728705	0.688221003711914	1.88858621151708	2.95198788883688	1.52495154367521
SLC39A1	1	1	28	20	0.0914893045738856	7.19413250616618	0.0571756771166703	0.00794754295499345	6.86171891096427	7.01901465335487	7.47903332059013	6.92297707636352	6.92314922003072	7.19157771435901	7.21077014201984	7.15577038156624	7.19598984518649	7.22755613095497	7.51992332714344	7.60026135918411	7.25162895003927
JTB	1	1	20	0	0.149515238599052	7.40670841959863	0.0673634057946892	0.00909491800925244	7.3887740377483	7.54020970133882	7.50121970146439	7.2997236995107	7.74003781942863	7.31134205962912	7.57872408909808	7.14332316034033	7.20043574372448	7.4593524685741	7.28505076920036	7.56251813447077	7.31017977315139
RAB13	0.269101639101639	1	20	10	0.252478648263268	7.80596580359365	0.251437979097719	0.0322110018701291	7.17589564069081	7.75838893273698	7.41969933493711	8.0348138394177	7.44651783367623	7.67775511083416	7.58894396989955	8.03919308677545	8.29908221023583	7.86963310480293	7.72458658824434	7.90721906621235	8.41010773870519
RPS27	1	1	20	12	0.248133643128343	9.05311157429922	0.0673282047203291	0.00743702363190424	8.74890536588915	8.68947255818635	8.66418736840555	9.05171147103396	8.91327175210724	8.66126433563574	8.90475208978954	9.26354577892579	9.25274302041288	9.25557621537614	8.95897665553256	9.90450474964443	9.33340534077087
TPM3	1	1	24	0	0.190591740846377	7.62106399299182	0.0942882995931946	0.0123720650659672	7.69920186082057	7.92514043537024	7.47455480560379	8.02830347262605	7.52801569305037	7.70393121207117	7.77051491527314	7.87825861230457	7.5035978635387	7.33554747355643	7.25516982695068	7.52732762477873	7.53855641254236
C1orf43	1	1	28	22	0.48182421675284	7.15486069816614	0.224389881709918	0.0313618798710409	7.72052822584752	7.04031911822696	6.97585683654591	6.72248930841831	7.81453766255857	7.08606067664732	7.50148079031432	6.95674744078201	7.04101542452151	7.00378380869218	6.67823383398628	7.65018803550257	6.61977961642339
UBAP2L	1	1	28	4	0.169470603865306	5.83591559713799	0.0628604354276574	0.0107713064696283	5.97276952558842	6.13681978259954	5.90863857718235	5.66936508329399	5.83183881021905	6.22780415760543	5.51581905589946	5.77621482844544	5.57038976142598	5.74150520454078	5.91767700107259	5.56585937212527	6.01821383999528
HAX1	0.388468903781404	1	28	12	0.115786774880273	6.39731587784954	0.14491195397912	0.022651992921105	6.40785897825313	6.3650258762056	6.34137157945174	6.71169468624105	6.55350989600989	6.3237681184575	6.23265592405445	6.33872768126775	6.2311812822379	6.62990512875225	6.45327326483209	6.38119493052959	6.32550022487324
ATP8B2	1	1	20	2	0.360069639830091	5.51471351923004	0.280998216818199	0.0509542727538513	5.94197391498248	5.75398018550564	5.89529714097134	5.55323694086618	5.89102356307998	5.73851802316985	6.40451250901785	4.59573241426474	5.06560033727569	5.33773386324427	5.48750820151372	5.37318932911557	5.02080076818728
IL6R	1	1	20	12	0.679458992043861	4.54493835814201	0.493772460998429	0.108642278968176	2.15131921093718	3.69650211829967	4.65740223992445	4.36352723501805	4.55857999858381	4.03296208995174	4.02749144479496	5.2503129890871	5.29908908686371	4.93342182530882	5.33873610910162	4.97385546472638	5.15464230044741
UBE2Q1	0.269101639101639	1	20	6	0.278477354834468	6.14290821468146	0.314464790280319	0.0511915169965836	5.76561160336069	6.27802562560478	6.28109868145295	5.95216128844093	6.10611147127147	5.76362388111979	7.02252926260934	6.34598774046162	6.09454699937587	5.94533333010341	5.9829408782012	6.51655567669848	6.21492010676797
ADAR	0.0095169702982203	1	28	18	0.132939125280713	6.45491619456675	0.188608741690657	0.029219394335346	6.4449392194802	5.91257477973861	6.38974416409523	6.32933161942377	6.57171240333412	6.53535064858406	6.63897960812531	6.27168873622829	6.35598739663082	6.431787772729	6.47935478672229	7.00508130785683	6.50540869306592
PMVK	0.182113153050653	1	28	6	0.192083024894916	5.70493612257067	0.250286781217168	0.043871969087778	5.7179336245521	5.82934909986872	5.90863857718235	5.69150970807855	5.04902375219705	5.59203638211203	5.54410854264642	6.03167443051145	5.93295839375749	5.72234112822133	6.01003193410294	5.69832499736214	5.59229027845504
PBXIP1	1	1	28	20	0.147155611842805	6.11754265610783	0.094184731256416	0.0153958438135909	5.03292004152171	5.88928185466075	6.08351706586633	5.9055585883868	5.77012182523348	6.17263865429349	6.23265592405445	6.26404396937524	6.47085106456583	6.3653938244851	6.45983798244529	6.21421106132916	6.72574589261333
PYGO2	0.548683931808932	1	28	10	0.361585616618505	5.59459024598038	0.325012011035007	0.0580939794953746	4.43864970620795	5.59029077782581	5.98619566548769	5.49146835211402	5.77012182523348	5.24512642954533	5.4723167199386	5.51793892431873	6.02606748160588	6.04124754323615	5.84932028658193	5.69832499736214	5.92761649932228
SHC1	1	1	28	4	0.583343963555907	3.81829685175855	0.1205856362484	0.0315810008833815	4.97325298910718	4.58850992449374	4.83560279762148	4.36352723501805	4.59463286426505	3.65773247064643	2.76436756178778	3.24490727255187	2.94364079242703	3.69009345742933	3.49770233602102	3.25704621715484	3.2000103259377
CKS1B	1	1	28	12	0.253487359877452	5.51449675396422	0.180316091928354	0.0326985579960183	4.75440168453323	5.50090983389539	5.69427403838382	5.80757837226186	5.84686417374735	5.33161180202935	5.71559151386542	5.7436020857468	5.55658402451379	5.50406591818863	5.71308160465467	5.41998991469532	5.26236202022856
FLAD1	1	1	20	12	0.234995517574908	4.04070221920226	0.0911467333632553	0.0225571518064625	4.03384734050881	3.98721073338893	4.12881363697469	3.19704953579767	4.03644857200797	3.85751220360217	2.76436756178778	4.35789739684597	4.61103789588324	4.31954458144025	4.29924086157	4.450178260679	4.36666764618857
ADAM15	1	1	28	26	0.181737780323561	5.91648838302563	0.100899010522916	0.017053867765953	5.87833756227261	6.01297528738628	5.44240414541053	5.87685683028692	5.75427104101921	6.13465377336762	5.87998046769307	6.00440444307079	5.83342308197001	5.8948739115491	6.08838030767085	5.80796115358489	6.21492010676797
EFNA4	0.759272267084767	1	28	6	0.616340099073114	2.11931894040135	0.389702502767354	0.183881007873951	3.41036037736119	2.74281509665468	2.25582519013742	2.6815940952688	2.64894872868561	1.69973268965723	1.17909824004908	1.91210659750605	2.94364079242703	2.14901464783826	2.03645149535971	-0.143520440799451	2.27805425130621
SLC50A1	0.182113153050653	1	20	18	0.455534554289645	4.66820384454119	0.526684443733403	0.112823788607536	5.18092818039785	4.49901508510838	2.80486735808522	4.79024030053809	5.43440618727645	4.97111177579229	4.47229324315806	4.17432318362759	4.98543051656922	4.93342182530882	4.4386988170429	4.86531042862514	4.87326085563871
DPM3	0.120192382848633	1	28	12	0.127957730624924	6.66221582432081	0.218272348386769	0.0327627255169298	6.48821301439163	6.50951485445924	6.67381372252387	6.77008985346166	6.60744259220372	6.6339472821683	6.22393862295588	6.49057273521548	6.5071928248525	7.20702234971333	6.722582683071	7.14166018140943	6.82947159036483
KRTCAP2	1	1	28	6	0.30944416061332	7.47330707258318	0.0379321660307689	0.00507568679600067	7.92595146776801	7.52894963772531	7.68689224485989	7.5383455665873	7.41157415314384	7.20996023303154	7.09602747341979	7.54767745192569	7.29908319261325	7.23433628849208	7.52931661228866	7.75125235113823	7.4172755892704
MUC1	1	1	24	10	0.341089530708818	4.71798393780569	0.107468924519164	0.0227785693923213	4.31591743318421	4.98991157265255	4.52506496091116	4.15622774757616	3.68161959729055	4.65955644834792	4.28384160201708	5.10383159566779	4.94361062815639	5.14969517868608	5.55037226182769	4.32461295208497	5.5564583943204
THBS3	1	1	28	4	0.357841693047826	4.4658516020954	0.254224749014593	0.0569263763478638	4.40893153754978	4.69980520575729	5.01900829725685	3.75492625312312	4.32100731688515	4.63255500740989	4.10549732049151	4.86194216385959	4.41074113117461	4.67891074560466	4.98535778804224	3.95252266280119	4.2814357258699
GBA	0.759272267084767	1	28	10	0.359991632833128	2.34150141848033	0.31985985620596	0.136604596384807	2.15131921093718	2.63491420188133	2.68593431897992	2.76749367806755	2.16451907769086	2.3569573204147	1.44220935725488	3.04529578514669	2.1781341988143	2.25949595777247	3.01768307010503	2.03349885003032	2.02192326935502
FAM189B	1	1	28	14	0.310035446129329	5.52059646826079	0.0897803762108483	0.0162628036167861	5.14532519932288	5.03305965450132	5.90863857718235	5.47879082040306	5.14939388661426	5.63348333985688	5.19745195151414	5.64109251744394	5.55658402451379	5.87765414426549	5.61061107530584	5.95292361322719	5.6387224322137
SCAMP3	0.759272267084767	1	20	8	0.0918410538001427	5.37105339777355	0.176369800204382	0.0328370967746276	5.5780621271998	5.4380899203103	5.73977090618154	5.3731484883769	4.62980669336072	5.31472452426338	4.14297357838227	5.61728849175565	5.39530389509166	5.24677593953098	5.70204885048524	5.76025944493394	5.97362621128591
CLK2	1	1	28	10	0.498721643185429	3.21360015754399	0.792922001337896	0.246739470520779	3.63234470313085	3.58494160940971	4.03460081527754	3.527619029671	4.27731001827728	2.90033322787176	-0.143520440799451	3.3641217466207	3.85615909858145	3.17379423776191	3.59633477549591	3.18661359547821	3.57907163263291
FDPS	1	1	24	22	0.548519598052457	2.60431583154367	0.42459854455221	0.16303650248923	2.73400121416108	1.72994828521981	2.41387584263118	2.01937141238601	2.64894872868561	1.89414944266486	4.44254492155653	1.55921399437448	2.1781341988143	3.11622765465715	2.51118342401998	4.69816556558256	2.27805425130621
RUSC1	0.759272267084767	1	20	12	0.0991841208150889	5.53300862047374	0.100864322171653	0.0182295617249584	5.40821658662433	5.15526249892182	5.54848411545308	5.68047988384029	5.4928874640898	5.33161180202935	5.9020070421695	5.51793892431873	5.75096124098099	5.39936281700508	5.56262292457443	5.41998991469532	5.62725373960705
ASH1L	1	1	28	20	0.236865014635203	6.06566286821777	0.0325707592882815	0.0053696949527054	5.53743830557216	6.13681978259954	6.27080376088139	5.70245584550009	6.2599640071979	6.25461553019862	6.06706817271078	6.03167443051145	5.75096124098099	6.20896726723598	6.45327326483209	5.81964415021816	6.33962399213675
MSTO1	0.269101639101639	1	24	0	0.637635837844922	3.11651653567413	0.601976960964407	0.193156992454139	4.43864970620795	3.84916643451359	1.64023869014112	3.06757356889178	3.01096452334231	3.42577195658348	3.71553201177727	2.89501322127256	2.94364079242703	2.71220215254112	2.60892888096651	3.67230016587395	3.13670982018935
YY1AP1	1	1	28	10	0.495865654350163	5.68992768070213	0.307326312229364	0.0540123406614968	5.80036373075763	6.04494725462175	5.53133697572607	6.00616737627181	6.21434794741268	5.2803451277154	4.74023440667818	5.81858244501811	5.97508372368372	5.96991628732254	5.70204885048524	5.69832499736214	5.49468703830177
DAP3	1	1	24	22	0.285395114157861	5.66368821596455	0.184967119223112	0.0326584218922459	6.08037548371775	5.38911211903603	5.58217883958714	5.70245584550009	5.83183881021905	5.70002055436399	5.9344289071844	5.38328298608956	5.58406463689158	5.37502623422485	5.67972695665775	6.16926012696169	5.37636153121735
GON4L	1	1	28	8	0.511090656500779	4.54634000208764	0.319774516606475	0.0703366920335121	4.34759314579045	4.7779813551558	4.74925217056885	5.03503179970812	3.46500586734277	5.49042871258493	3.10543677277655	4.97863880881215	4.6375098770325	5.27335431101503	4.91065329525902	3.25704621715484	5.3625945781493
SYT11	1	1	28	18	0.387190777479583	5.51602949162228	0.0120590354898661	0.00218618038721173	5.07136977868078	4.98991157265255	5.22500907722284	5.55323694086618	5.60318530794197	5.56372842504497	6.29224528113643	5.64109251744394	5.78688067394939	5.63280572245492	6.02781408187257	5.16914509921553	5.15464230044741
RIT1	1	1	28	8	0.244208604080224	4.49236289011781	0.137340233590931	0.0305719366289506	4.10970111357953	4.40359928432259	5.13706247581203	4.36352723501805	3.68161959729055	4.71208896767232	4.74023440667818	4.44160853561472	4.61103789588324	4.59710879691979	4.7485310050533	4.47993333236039	4.49840420010274
KIAA0907	0.759272267084767	1	20	2	0.556648396413071	3.31598504299308	0.372657614703939	0.112382175996659	3.86901280426169	3.74920572397365	3.44078046240903	2.27538320653625	4.59463286426505	3.99105913867254	3.71553201177727	2.19542084896014	3.17810001326038	2.92831230009667	3.27756552894282	2.95198788883688	3.42862791764841
ARHGEF2	1	1	28	20	0.432539452400925	5.85720863273072	0.311017167002194	0.0530998956165222	5.68111177781214	5.8046610456954	6.02346474434666	5.79740418294986	6.80502201921826	6.085721562818	6.59232917114751	5.46557488633749	5.470854552999	5.81571296728385	5.23539497715733	5.79618277468769	5.37636153121735
SSR2	1	1	28	4	0.184393454609746	7.74569310744495	0.0210223036395455	0.00271406358965338	8.31248226815613	7.97854046405345	7.82346728211065	7.58048861424256	7.78363688681185	7.69090252767857	7.69997568327768	7.44661555273866	7.73878222996204	7.5545285437502	7.48172638268351	8.07501706636096	7.52316899231826
UBQLN4	1	1	20	8	0.974265734279414	1.77683013173379	0.438217887641911	0.246629027623652	2.52825241225533	1.72994828521981	2.68593431897992	2.59025433846869	-0.143520440799451	1.20862183731799	3.31695739123544	1.74642348181574	2.85618046483744	1.21243452369536	1.5377734686283	1.67035095084561	0.378289623860081
LAMTOR2	0.548683931808932	1	24	0	0.0929093506306718	6.57828380162977	0.107951899222618	0.0164103438644397	6.95206708496475	6.60554447900256	6.55157303484046	6.53926195296055	6.35761390723273	6.6339472821683	6.49424341157181	6.53571764473036	6.4999973404566	6.46675477578722	6.57316457657076	6.83706555024907	6.57869027987443
MEX3A	0.0481594158156658	1	20	16	1.03825364187044	2.10834433455739	0.790881925257296	0.375119904417002	2.82682530273383	1.23414474216175	1.3585129212174	3.13376355732449	1.95860485589433	2.8068123947251	-0.143520440799451	2.19542084896014	3.50002127093975	2.36211514233966	1.88858621151708	0.861044176625659	2.39086748490056
LMNA	1	1	24	22	0.196045103448779	10.3730715443776	0.0652239736365536	0.00628781681081783	10.7260620198994	10.4435070654983	10.6890875616996	10.4481043935313	10.9298799190259	10.3057321478007	10.4279596967026	9.96883706100223	10.0291904859006	10.2066118786754	10.2471951506635	10.7788531164929	9.70539519812134
SLC25A44	1	1	20	12	0.221152129400523	4.99368354224424	0.240075537969247	0.0480758413981022	5.18092818039785	4.49901508510838	5.36708703978569	4.88936534546355	5.3525503015877	4.99250702616727	4.31700968199493	5.0691568937604	5.17807437356332	4.81177142585429	4.66008305122086	4.90971315391805	5.37636153121735
PMF1	1	1	28	18	0.491118618354942	4.20963784973822	0.190196377964285	0.0451811734769803	3.77894907975892	3.8000516593961	4.21724938138434	4.81061766030847	3.74715376094786	4.9049537345073	4.50144052789613	4.07296183465311	4.02608172597578	4.18602623453969	4.38452234769097	4.53766337746876	3.71529804640971
SMG5	1	1	24	22	0.180291877009948	4.95919672490838	0.100511078908591	0.0202676127776414	5.55110707397309	4.69980520575729	5.15955682639404	4.90839851354652	5.33133948710316	4.68606180160431	4.92368520393765	4.778546804301	4.76303972316221	4.81177142585429	4.87179851178113	5.25769546807742	4.81379652601343
TMEM79	1	1	28	8	0.584697622467208	3.40049995415695	0.2372663213311	0.0697739522216588	2.15131921093718	4.30142320635367	3.70825059248063	3.57603600288914	2.77997639330072	4.73765489532644	3.24983821520572	3.76164516320023	3.55660374742509	3.90929965335512	4.11187966945204	0.861044176625659	3.71529804640971
C1orf85	0.0290926434676435	1	28	6	0.269931108634454	6.71051766546488	0.180619592216664	0.0269158954973337	6.6993479797789	7.06131355004814	7.21477961262214	6.67326447790845	6.54432178859403	6.45285927175851	6.53709922891133	6.6805808859208	6.75095836815184	6.69032734336071	6.62080906551065	6.89343076692217	6.53025178531872
CCT3	0.759272267084767	1	24	22	0.103702609977901	6.90307156788823	0.184622406553324	0.0267449648663867	7.27806167512442	7.17162029522223	6.76465675772817	6.6394893614058	6.91604297000116	6.83089850653794	6.75848753394319	6.85863955721102	6.57724016116461	6.95536189253348	6.78141842410128	7.4047043576128	6.96319658414386
MEF2D	1	1	20	4	0.293745357310847	5.39336914461528	0.291429785519735	0.0540348301229664	5.7888724513038	5.32110944527701	5.99872597132693	5.15144116307716	5.37345378311067	5.49042871258493	5.91289548936122	5.08659841659207	5.45605762299728	4.71813566804145	5.35291290411986	5.93154796793217	5.00316258257914
IQGAP3	1	1	28	14	1.03729406321652	1.8987429528898	0.997559295150218	0.525378800554325	1.83109912661561	0.903075389908508	3.11217310438267	3.62288072047359	3.30011830298164	2.90033322787176	2.02729970119914	2.06070717941317	0.44132812652333	0.974007513820331	1.32413659361573	2.95198788883688	-0.143520440799451
APOA1BP	1	1	28	16	0.365655249219097	6.03962676959285	0.0102960919090456	0.00170475632052006	5.56464755258825	5.90097532596196	5.51398357990227	6.0149750605038	6.11854662544307	6.09564167761653	5.55804794838247	6.23305325309235	6.19599195547624	6.41398123440297	6.51761374749382	5.90985084188805	6.48013029794292
GPATCH4	1	1	28	8	0.313731296749326	5.98139763631428	0.0394266998584639	0.0065915530542722	6.07091810703612	6.29585045897322	6.14116927586475	6.41167604308384	5.53059816647383	6.43734058691945	5.2669942214194	6.47078391897894	5.8673702876968	5.68323194169812	5.65705425557921	5.4352587065819	6.4544010726434
NES	1	1	28	10	1.01180101976764	2.10893946563821	0.315150634091911	0.149435599848543	1.6396728193739	3.18675470455072	3.58070516262485	1.8720311405709	3.21002293960977	1.20862183731799	2.66482093146691	1.09104470055856	2.31563150706923	0.974007513820331	1.7238168387679	2.95198788883688	1.31224570282063
CRABP2	1	1	24	22	0.667635427600927	5.36621922020329	0.594791836031829	0.110840018199871	6.70547284434166	5.59029077782581	5.28762031272143	4.96403625382091	5.60318530794197	5.01358961489321	6.27546941284427	4.52072763896449	4.7868862783051	4.81177142585429	5.25061898334488	6.67286819119681	4.79341766055513
ISG20L2	0.548683931808932	1	24	6	0.212766169613855	6.50182862723004	0.330869248352148	0.0508886449215915	6.27414233235071	6.84833611231919	6.51714717596642	6.34338623001207	5.90544801110013	6.29822275610298	6.75243844882378	7.14332316034033	6.29908515736608	6.56684130438679	6.6266554979868	6.07492497255742	6.87382099467782
RRNAD1	1	1	28	0	0.648999819304027	2.93132759674581	0.319529492927904	0.109005043749674	2.52825241225533	3.2612260418557	2.55630858271826	2.38815029101086	3.30011830298164	1.47497464543229	4.55802582606273	3.11494711463458	3.17810001326038	2.99370839007921	2.60892888096651	3.44979952387664	2.49549535232771
MRPL24	0.548683931808932	1	28	4	0.408076238935944	6.60614014267564	0.345141570930532	0.0522455720702802	6.55078319088023	6.93050405578325	6.80801953113731	6.77528314396109	5.81665531232915	6.54985518504804	5.41219472849687	6.88379905208974	6.91142273794168	6.87520670459629	6.9679806039907	6.71726476905324	6.75765406418633
HDGF	1	1	28	16	0.171892633327502	8.24537119105199	0.137918384146109	0.0167267647447794	8.28411565193338	8.22172164976307	8.29154588223253	8.43663716312541	8.56592493529338	8.33680068953276	7.9530231690333	8.24736966343835	8.16675159041678	8.13536332769602	8.18703922227032	8.3453492098895	8.04887305670097
PRCC	0.759272267084767	1	20	6	0.152176653222277	4.41823348334436	0.204168608763396	0.0462104616093878	4.10970111357953	4.67277590569904	4.5927504680129	4.09108386331955	4.59463286426505	4.39615743140939	4.61247524878709	4.07296183465311	3.85615909858145	4.51038833265596	4.17707469064467	5.49476744807926	4.52336716237884
PEAR1	1	1	28	12	0.602040672173136	1.32696350436911	0.214215720573757	0.161433015955932	2.82682530273383	1.72994828521981	1.3585129212174	2.01937141238601	3.61296630849053	0.881701783481506	0.441825759599175	2.19542084896014	-0.143520440799451	1.21243452369536	1.0732713640057	-0.143520440799451	0.378289623860081
ARHGEF11	1	1	28	6	0.398717776175774	4.60042091114259	0.135759067986616	0.0295101406173068	4.86797322687785	4.64523051965035	4.17370903080538	5.34548333165352	4.27731001827728	4.60503855396148	3.4424969885775	4.9407791323544	4.83342850841067	4.71813566804145	4.54130568692748	4.15053058684394	5.34869498687192
ETV3	0.269101639101639	1	20	18	0.567880809146438	2.09932127331283	0.508478358471233	0.242210834966118	3.07407684302284	2.51828615997935	0.544261825194254	2.01937141238601	3.68161959729055	1.89414944266486	2.31685280403026	1.09104470055856	3.02610071825021	2.63231888060936	0.769406707754063	1.44752501273579	2.02192326935502
KIRREL	1	1	20	10	0.402772960293947	4.61328657272406	0.129409187103614	0.0280514087004138	4.63111972334431	4.11319210662009	4.52506496091116	4.90839851354652	3.92758895911203	5.13399793746809	3.90195475267351	5.32569256436888	4.73879237005958	4.65889096999059	4.76982095644177	4.41979655444078	4.8537104828836
IFI16	0.0772071042383542	1	28	18	0.238532350642883	6.50991318778355	0.234278710522014	0.0359879930444633	5.93156087857744	5.94682385685909	6.46391732976558	6.52082863849947	6.53507478951541	6.78258917327538	6.27546941284427	6.53571764473036	6.20487008092959	6.62990512875225	6.71711306125095	6.79625725672792	7.23661227198693
CADM3	1	1	28	18	1.17416463403752	2.17852614089788	0.226020657606322	0.103749343816993	-0.143520440799451	0.903075389908508	0.544261825194254	1.52270096391832	1.06896523072008	3.29411908199421	2.55789308502013	2.89501322127256	3.10410123107648	1.75542836930389	3.68865338592473	3.81920438828121	3.26064977203349
DUSP23	0.759272267084767	1	28	24	0.255573039994893	5.78964641880521	0.286600486861135	0.0495022435101106	5.43794933549339	5.50090983389539	5.18170582520806	5.34548333165352	5.62077546768543	5.82454116349801	6.59908658779637	5.88985766556964	5.71412462139507	6.0794032510157	5.44843145655225	6.427740669115	5.90879374872874
C1orf204	0.468576417795168	1	20	16	0.7541772412616	1.94127628972304	0.680744673825008	0.350668618078124	-0.143520440799451	1.50324129890482	1.64023869014112	1.31015933669366	2.77997639330072	2.7068063731664	-0.143520440799451	2.06070717941317	3.17810001326038	2.99370839007921	2.51118342401998	1.67035095084561	2.27805425130621
TAGLN2	1	1	20	2	0.235741871350458	8.40365860028233	0.118181826861899	0.0140631399350193	8.94801374147369	8.86390860031122	8.54109238085843	8.59773997330813	8.41783075833208	8.64615624543677	8.23916985412449	8.11126453053033	8.19152914511646	8.10793708670834	8.52421212238321	8.05291530005148	8.16049408482411
LINC01133	1	1	28	18	0.594153488837586	6.61478201011845	0.200950417237699	0.0303789931293746	5.85648601002604	6.68884935665724	6.30147071918985	6.96448969544574	7.25141748564256	7.196195349329	7.21956713302732	6.85863955721102	6.82192475161004	6.2563696572823	6.24100574306827	5.90985084188805	6.38118415663975
PIGM	0.388468903781404	1	20	8	0.340376703370023	5.7372539042957	0.316949256024212	0.0552440699525081	4.88965277622168	5.95806188788708	5.76932410410959	5.96130386760646	5.28795875388786	5.9169555946258	6.27546941284427	6.225200427134	5.66349875883389	5.53734380658961	5.63401954449537	5.57966683597276	6.04431961364781
IGSF8	1	1	28	26	0.361851719099406	3.19221450688679	0.0594945575931231	0.0186373934034732	2.91403634786508	3.46402589722579	2.68593431897992	3.37178170314089	2.64894872868561	3.42577195658348	3.85755845454493	2.97211044717295	3.44112872142309	2.85981052842965	3.39182862307208	3.81920438828121	2.5930457299225
PEA15	1	1	24	6	0.111694165124834	9.08992196297149	0.0131591115001125	0.00144765945777281	9.20737390315718	9.20545585556563	9.2650319272533	9.18157828097788	9.16630342585315	9.09993202635331	9.35448253745104	9.04788157002074	8.98799530200751	8.89706266460577	9.002342978109	8.77096245312921	8.98258259414564
DCAF8	1	1	20	12	0.109317629246193	6.72114659885617	0.0241266824182059	0.00358966763532757	6.31477341717768	6.66161205707597	6.65018017169683	6.58729616808174	6.71780832488689	6.66758874820635	6.55110619533863	6.90852729464425	6.72650537353553	6.82218722209279	7.0830094887013	6.73588145583392	6.91684763055497
PEX19	1	1	28	20	0.354428645574332	5.17554661143885	0.149660983674724	0.0289169424817753	4.93205834828365	5.03305965450132	4.55930461987481	4.90839851354652	5.43440618727645	5.52019696955579	5.14300307503474	5.2503129890871	5.24846329447173	5.29945188084017	5.1240763502883	5.64678889951149	5.08927306937561
COPA	1	1	28	6	0.300723474329094	7.13764489738996	0.00839665599668018	0.00117639026841341	7.646057638062	7.34429046414707	7.33329527719544	7.383726742865	6.99909146380629	7.12532920972294	6.50147503860909	7.02618412306043	6.76303117651215	7.03129713983273	7.14949238071097	7.19196727212393	7.2993809688051
NCSTN	1	1	24	22	0.79719716096393	5.07634017458542	0.482336089479279	0.0950165026162124	5.91050658002348	4.58850992449374	5.13706247581203	4.46985102291144	6.49748245601651	5.0949678610214	5.84629692338163	4.41424099002146	4.87851606400498	4.31954458144025	4.7908012939881	6.01521353787493	4.44714386527155
KLHDC9	1	1	28	14	0.780002537858183	2.22989624188295	0.114657182491289	0.0514181693021157	1.41890382568673	1.72994828521981	2.80486735808522	1.31015933669366	0.586517577969968	3.07094368327666	-0.143520440799451	3.18139007509882	2.76307390925618	3.17379423776191	3.49770233602102	2.32337305027693	3.2000103259377
PFDN2	1	1	28	0	0.252756983617597	6.08528581042264	0.0385044628538198	0.00632746990911599	6.53022651795193	6.21384506361866	6.22887332991095	6.11667499755987	6.97193637289142	5.15312402307543	6.68416870437442	5.79755415733596	5.98542563276987	5.97801839408448	5.70204885048524	6.06514311641999	5.70568351493151
NIT1	1	1	24	10	0.440800457525484	2.90735710348223	0.207915431651935	0.0715135513979029	3.07407684302284	3.39954232773454	3.44078046240903	3.31585649646084	2.16451907769086	3.48735111423401	2.44240111784152	3.04529578514669	2.85618046483744	3.11622765465715	2.60892888096651	1.18388346448593	3.48053861013227
DEDD	0.120192382848633	1	28	22	0.296296900368808	5.41032125668301	0.251645764911413	0.0465121668330826	5.16323651384098	4.96784375322148	5.59873561631372	5.18304579004423	5.60318530794197	5.6059847565199	5.7764745755833	5.50502501624486	5.12293315235686	4.93342182530882	5.48750820151372	5.46531988500574	5.69473694305883
UFC1	1	1	24	10	0.0798565091109425	7.78661913475396	0.0172091702775311	0.00221009529035798	7.49866374093943	7.98953505976825	7.55735653037341	7.75097384750328	7.65295675502186	7.86048871522577	7.61917628357752	7.8757527021229	7.73878222996204	7.94389880298521	7.90859719902357	7.66645355183841	8.14850975482146
USP21	0.182113153050653	1	28	22	0.778020995948375	2.91738950799281	0.702766106329384	0.240888679555475	2.52825241225533	1.72994828521981	2.91473812046802	2.15304865897807	3.21002293960977	3.54640910770698	4.31700968199493	2.19542084896014	3.10410123107648	1.89888921080791	2.51118342401998	3.86502640398493	3.31884289560443
PPOX	1	1	28	20	0.600120331906293	3.54181592543624	0.165278000345362	0.0466647628857235	2.91403634786508	3.0251817651992	3.51243853233866	2.84856485172607	3.30011830298164	3.85751220360217	4.50144052789613	4.00120173244427	3.50002127093975	3.17379423776191	4.11187966945204	3.99435811483958	3.2000103259377
B4GALT3	1	1	20	8	0.116957205050056	5.86881301797906	0.0406279125944062	0.00692267967473881	5.43794933549339	5.71476585756286	5.7982840455388	5.5410929813134	5.585378028987	5.54936339196382	6.01748560032082	5.7436020857468	6.07531084129194	6.10182150384187	6.10522798119377	6.69840470664539	5.94619683012515
ADAMTS4	1	1	28	0	0.973531699909594	2.83847340874709	0.374340427847629	0.131880900026773	3.95378293091089	3.0251817651992	1.64023869014112	2.6815940952688	2.64894872868561	2.21855423318891	4.44254492155653	2.7272360003609	2.55663004422072	2.25949595777247	3.08717254417184	3.03450947814822	2.39086748490056
NDUFS2	1	1	24	10	0.281614794517995	8.88231852972923	0.134921374223204	0.01518988243572	8.66024177875918	9.109189874879	9.00112518187683	8.71858519619329	8.3135289722436	8.95760690239597	8.67940179201527	9.43674531138177	9.08735948155152	8.87986915828013	9.22195982188717	8.27283539815999	9.01484667926551
TOMM40L	0.548683931808932	1	20	6	0.16734058132608	4.17810785602362	0.135645120022497	0.0324656817623644	4.1461830129101	3.84916643451359	4.25951409438415	4.02285877473741	3.80983994743439	4.15182875006524	4.47229324315806	4.44160853561472	3.94362068298334	4.03887901049178	4.7269221646251	4.29143648060496	4.33881276409771
SDHC	1	1	20	0	0.386930814658435	5.78662112314528	0.214516590080718	0.0370711310651903	6.5233086836649	5.54629238522995	5.90863857718235	5.47879082040306	6.57171240333412	5.34830369284936	6.86884869029847	5.2503129890871	5.71412462139507	5.79751579487713	5.23539497715733	6.12286346254552	4.96722579790463
DUSP12	1	1	28	0	0.272491534850772	3.31460456974467	0.309124964240885	0.0932614909973099	4.34759314579045	3.39954232773454	3.01683038943228	3.31585649646084	2.16451907769086	3.29411908199421	3.02742753309453	2.97211044717295	3.76305111861688	3.17379423776191	3.08717254417184	3.61980869764561	3.71529804640971
ATF6	1	1	28	14	0.381077217112298	5.12665194519034	0.235627846775851	0.0459613504671229	4.68170353717489	5.11566729661054	5.69427403838382	5.25915487015578	5.2203392537284	5.38111904047931	4.78832997341744	5.41123842839852	4.41074113117461	5.09113897046519	4.70498473682359	5.77233354993243	5.26236202022856
OLFML2B	1	1	20	18	0.422696467277998	3.30934865637466	0.13446746013604	0.040632606019623	3.41036037736119	2.74281509665468	3.20160364683693	2.59025433846869	2.90008843214465	3.85751220360217	2.17932836192942	2.97211044717295	3.37972941538501	3.56658651563748	3.54786128965456	4.32461295208497	4.2814357258699
UHMK1	0.548683931808932	1	20	4	0.173439062696975	4.37010145736076	0.37493336800374	0.0857951174960074	4.3785883040921	4.37033820201526	4.41718240688385	4.09108386331955	3.54088207977141	4.45898628771476	5.67778895459665	3.8863899810165	4.21370641300342	4.73735531819546	4.63709703540452	4.69816556558256	4.31040946704037
UAP1	1	1	24	22	0.348896550472462	4.43155047607868	0.266819425737574	0.0602090458357304	5.52363879314106	4.40359928432259	5.15955682639404	4.52021189973276	4.94114510868703	4.51919277573952	4.44254492155653	3.57653217047113	4.06560957685424	3.90929965335512	3.68865338592473	5.46531988500574	3.62592430875028
DDR2	1	1	28	14	0.364527780255173	8.08649945682257	0.147761210179936	0.0182725802393112	7.42262863848683	7.82741904440634	8.00832687463862	8.31531650458871	7.83351985768016	8.54841926921659	7.7124937664275	8.18396320021998	8.19821345352916	8.13536332769602	8.38455615885783	8.25142963450146	8.39497081610163
RGS4	1	1	28	0	0.451775994214005	3.16511322151428	0.256226885705527	0.0809534660447127	3.77894907975892	3.74920572397365	3.51243853233866	3.31585649646084	3.11392419152945	2.7068063731664	3.76444425684758	2.06070717941317	2.31563150706923	3.28246323220272	2.29325684940232	4.81949757779958	2.5930457299225
NUF2	1	1	20	8	0.8874833549123	1.68306793827886	0.215963093725139	0.128315137382979	-0.143520440799451	2.74281509665468	3.11217310438267	3.06757356889178	1.95860485589433	1.69973268965723	3.24983821520572	-0.143520440799451	1.66359032724319	1.41698966293284	1.5377734686283	1.44752501273579	0.378289623860081
PBX1	0.759272267084767	1	20	2	0.0411358644854474	7.13115047056168	0.134930854965937	0.0189213305094246	7.0942240771855	7.0922432381721	7.00720231011312	6.9507844504886	7.0191275304867	7.04056704679182	7.64878804738532	7.0794233402393	7.03604917973024	7.3196957748553	7.31069835601196	7.20983438969844	7.07294515835937
MGST3	1	1	24	22	0.677323187424578	8.49283753737073	0.345486358960628	0.0406797324734397	9.1987158515749	8.34669357123252	9.00112518187683	7.90105133517162	9.38922661762324	8.12791306203615	9.27969344152177	8.00978242123318	7.91953409130702	8.17818887454488	8.1243707587187	9.52379463488836	7.70599810761125
ALDH9A1	0.0772071042383542	1	24	12	0.191941579927244	6.67873417831792	0.218836251012598	0.032766126809334	6.06139832458574	6.43907846967982	6.68160631463897	6.65647575659183	6.95816471845929	6.67422391932706	6.43504713482341	6.90361543791207	6.93828929636947	6.95945970808176	6.7116226237686	6.56594674645895	6.61977961642339
TMCO1	1	1	20	16	0.0904577009390474	7.89802015962939	0.0420902626600636	0.00532921691884345	7.85609285689125	7.70935484366471	7.75494988591809	7.82044654079764	7.78753587337896	8.11577791544187	7.77648883604169	7.91777228393535	7.99313005853879	8.04569879142444	7.7937727512242	7.79333504435924	8.2548095244461
UCK2	0.548683931808932	1	20	4	0.257728567941029	3.8629349749183	0.295188975648279	0.0764157247183594	4.07227269797012	3.98721073338893	3.64588691940926	3.31585649646084	3.80983994743439	3.81010054416064	4.53001058234427	4.17432318362759	3.90055257047266	3.56658651563748	4.23945050568323	4.11304361546111	3.53064615759055
POGK	0.0481594158156658	1	20	4	0.272923566840751	4.33617704028254	0.362219913862218	0.0835343922762471	4.49631028531377	4.69980520575729	4.62543848021388	4.30727479375571	3.54088207977141	4.60503855396148	4.34943232168266	4.38634423412756	3.81035609820733	4.34482699140087	4.89135670460173	4.77218209099716	4.12713781591332
TADA1	0.120192382848633	1	20	18	0.690898526279148	1.76913859043587	0.81023194028497	0.457981044936311	1.41890382568673	1.50324129890482	0.544261825194254	1.70791355308234	1.95860485589433	2.7068063731664	0.441825759599175	1.09104470055856	2.31563150706923	2.71220215254112	3.01768307010503	1.86332108090116	1.31224570282063
MAEL	1	1	20	2	0.324145688110826	5.0620363459538	0.0733615091406714	0.0144924896083196	5.59135311765063	5.56110811018565	5.01900829725685	5.10269688187456	5.51186602709637	5.19063192533591	5.6649647324517	5.13769242538573	4.73879237005958	4.93342182530882	5.23539497715733	3.61980869764561	4.59576457218873
POU2F1	0.269101639101639	1	20	16	0.398198409821397	3.39946063276817	0.402535172183238	0.118411482193119	3.5799679811171	3.69650211829967	3.01683038943228	3.75492625312312	2.34468080484641	3.99105913867254	2.02729970119914	3.62508435157273	4.21370641300342	4.24092506982581	3.73268791013838	1.86332108090116	3.57907163263291
CREG1	0.0481594158156658	1	28	22	0.791932068971037	4.00645420624944	0.575132905859697	0.14355159855879	3.95378293091089	3.58494160940971	2.80486735808522	3.66825209139218	4.94114510868703	3.9479026193039	4.98688050210198	3.67205562610387	4.10408323837674	3.38351713492304	3.64323239267843	4.74792941027064	4.12713781591332
MPZL1	1	1	28	0	0.332984252571043	6.98486907318542	0.0446273401034313	0.00638914482660148	7.56416624008789	6.99739086124903	6.85701523286237	6.7958713570354	7.39633525068299	6.57843397857085	7.34546397748382	6.69770729142846	6.98026149450057	6.86650433297519	6.82274954263588	7.08470193596122	6.78887176449817
MPC2	1	1	20	0	0.36485182389261	6.11889502529126	0.251679999111958	0.0411316092320081	6.74168581772892	6.06587492999478	6.14116927586475	5.75597437128744	6.93725756509884	5.93916298165467	6.75243844882378	5.81858244501811	6.05581472809898	6.05663113160607	6.01895040487074	6.02533865014602	5.3625945781493
DCAF6	0.182113153050653	1	28	10	0.0682790769380756	6.43073452488057	0.155997633894262	0.0242581361881299	6.40032717809371	6.5247111129252	6.50841080643532	6.40499070025986	6.47831246267666	6.43734058691945	6.17954406786051	6.34598774046162	6.35598739663082	6.67545737069983	6.61493884429318	6.60697646439042	6.22256172569509
GPR161	1	1	28	14	0.604939240914174	4.85951848385339	0.125966789880173	0.0259216608186017	4.10970111357953	4.46790575263009	4.94324187598746	5.05224791558327	3.92758895911203	5.0949678610214	3.61243264193056	5.17077671419538	5.26553671206995	5.32508573573078	5.22000860511042	5.67278705841344	5.38999835359286
TIPRL	1	1	20	0	0.217818537058	6.12245726270521	0.115503965118651	0.0188656221125855	6.4739321543222	6.22319038098607	6.03567684916325	6.18069855980748	6.7660317199583	5.96103370634065	6.4723284581856	6.0226415872273	5.5976111084463	5.90340732890035	5.96459336054618	6.07492497255742	5.97362621128591
SFT2D2	1	1	28	16	0.219576198831038	4.06807594355589	0.133677623825263	0.0328601593677271	4.31591743318421	4.26569057790873	3.58070516262485	4.44399562550198	4.40462115690752	4.07368224702945	3.71553201177727	4.32887834753443	3.55660374742509	4.03887901049178	4.29924086157	3.86502640398493	4.02596074998897
TBX19	1	1	20	6	0.385507566994206	4.01070247372763	0.241630295214744	0.0602463774856297	1.83109912661561	3.89666406044266	4.55930461987481	4.02285877473741	3.46500586734277	4.76277564791618	4.38114229288293	4.92147008386156	3.81035609820733	4.26761045634216	4.7485310050533	3.44979952387664	4.33881276409771
DPT	1	1	28	20	0.804771304317408	10.5643598161338	0.0395898644374748	0.0037474929978259	8.85877780713404	8.99789409101447	9.39986458192397	9.40323008932574	10.148587980391	10.3963043984856	10.5153946754263	11.1041851847029	11.2928493974751	11.5051923385468	11.7403474926308	12.1235696008586	11.8751638485581
ATP1B1	1	1	28	22	0.16405284925387	7.51316209702258	0.0222411867975911	0.00296029641186701	7.21934736433121	7.13247761339707	7.14321830026207	7.17560101090593	7.41157415314384	7.68762688892772	7.30883489070115	7.9890641768913	7.81033542089399	7.74698240624843	7.83727963565214	7.27493188482974	7.91379489821908
NME7	1	1	28	14	0.963635938031535	2.16541355939218	0.472565217941763	0.2182332404321	3.21812327958012	0.472672557897069	3.20160364683693	2.15304865897807	2.90008843214465	2.3569573204147	-0.143520440799451	2.31862272429218	2.55663004422072	2.36211514233966	1.88858621151708	3.44979952387664	1.71028876489987
BLZF1	1	1	20	14	0.700613647426918	3.00730232362535	0.605384519833735	0.201304842242776	3.28508913236494	2.63491420188133	3.01683038943228	2.76749367806755	4.27731001827728	2.06545091100517	0.441825759599175	3.04529578514669	4.10408323837674	3.05626823318	2.17056068900396	4.47993333236039	2.77034210908
METTL18	1	1	20	16	0.77578091648332	1.70965159304097	0.269317737424197	0.157527848668371	2.52825241225533	1.72994828521981	0.544261825194254	1.52270096391832	2.34468080484641	2.599348269397	-0.143520440799451	1.34403731603252	2.44115720955346	0.688221003711914	1.32413659361573	2.67165072010618	2.27805425130621
SCYL3	0.269101639101639	1	20	14	0.839966594639037	1.99045000411643	0.653216157961347	0.328175114476845	1.41890382568673	1.23414474216175	2.25582519013742	2.49273846487827	2.16451907769086	1.20862183731799	-0.143520440799451	2.31862272429218	2.85618046483744	2.63231888060936	1.32413659361573	3.03450947814822	2.02192326935502
KIFAP3	1	1	28	12	0.490735833484942	5.01158586345628	0.00347606190171997	0.000693605177368482	4.52429878557831	4.58850992449374	5.30790111030978	4.81061766030847	5.47365590746189	4.39615743140939	6.00736126974592	4.6900333917249	4.96467209796157	4.71813566804145	4.87179851178113	5.48011879883773	5.32048749083372
GORAB	0.269101639101639	1	28	12	0.10814155467878	3.19837248576453	0.212689796492886	0.0664993828703619	3.14789711145434	3.33204115939561	3.36537628779245	3.527619029671	3.01096452334231	3.22349490550357	2.94495785369283	3.04529578514669	2.94364079242703	3.38351713492304	3.33582800140294	3.50872351553355	3.0011130998141
PRRX1	1	1	20	0	0.23020451942851	9.02752927795169	0.222710627687805	0.0246701639873648	9.79339790484406	9.56464886465921	8.75930646147344	9.23909051116383	8.96411204548729	8.9245959957467	8.75547339662336	8.31921519634244	8.91277608912713	8.81802507473235	9.24589732697197	9.15675059364781	9.01594646639628
FMO4	1	1	24	22	0.541756467600551	1.62119569550266	0.286767776252478	0.176886588736941	1.83109912661561	1.23414474216175	1.64023869014112	0.759154381586092	2.90008843214465	0.458305775291369	2.31685280403026	1.34403731603252	1.44121418412663	0.974007513820331	2.17056068900396	1.86332108090116	2.39086748490056
PRRC2C	1	1	28	18	0.308025909486347	8.15374526000582	0.0531945241856134	0.00652393746546546	7.49159251741223	7.86670917150624	7.82698487528973	8.405157730069	7.6400761607215	8.72336525060863	7.89379958254333	8.32289922157639	8.40880773995627	8.23507229900304	8.06747854983029	8.00255323161832	9.10235515473757
VAMP4	1	1	28	22	0.357418979801156	4.80496083281568	0.152883779051932	0.0318179032819177	4.77784251002511	4.33629215853056	4.74925217056885	4.39085177190076	5.17343207609802	4.92734520434437	5.17952968846844	4.7349688100334	4.55659059884752	5.16397026658823	4.7269221646251	4.69816556558256	4.91158431565788
METTL13	1	1	28	22	0.362641783829766	4.86091277902212	0.110730007924671	0.0227796738922247	4.77784251002511	4.1914553650054	4.89042596928907	4.54474808106115	5.04902375219705	4.73765489532644	5.59907583688959	4.82084698649076	4.61103789588324	4.99859185875448	5.0563836922912	5.29164783181256	4.52336716237884
DNM3OS	1	1	24	22	0.183599346104052	5.33995444417028	0.0420621688739535	0.00787687784862538	5.3624359654754	5.11566729661054	5.7982840455388	4.92718384718023	5.93387132770173	5.22718933765323	5.30054740336464	5.26570728057835	5.2311854011081	5.10600233988615	5.39462611777991	5.77233354993243	5.02080076818728
LOC102724528	1	1	28	20	0.272802239413333	1.27050737055003	0.195331920510005	0.153743240722359	0.839608978701183	0.472672557897069	1.3585129212174	1.0608040110551	1.06896523072008	1.20862183731799	1.8573427400131	1.09104470055856	1.66359032724319	0.688221003711914	1.32413659361573	2.44904175186301	1.31224570282063
PIGC	0.388468903781404	1	28	20	0.359165335848283	4.8287970336463	0.331723061607478	0.0686968326264458	4.57869769162484	4.52946773172054	4.83560279762148	4.56887393972537	5.54909019956714	5.36480466633929	4.71557168010871	5.21902267061122	4.50000759642655	4.5325620224364	4.4386988170429	4.84258584423414	4.89254983398965
SUCO	1	1	24	10	0.124775561605076	5.3523143884407	0.117727915947311	0.0219957026817345	5.85648601002604	5.64694275667011	5.36708703978569	5.74542831533825	5.91972966616378	5.41320454477185	5.1055275933961	5.65284884755836	5.36393988576376	5.09113897046519	5.18873464630383	3.61980869764561	5.50725470989554
LOC101928673	0.468576417795168	1	24	10	0.71588423236317	1.58392327279037	0.688911282514396	0.434939806964734	0.43021695477682	1.50324129890482	1.87583536006694	1.70791355308234	-0.143520440799451	1.47497464543229	1.66465656993128	2.06070717941317	2.44115720955346	2.54775178904148	2.70047002147028	-0.143520440799451	1.87450417458971
PRDX6	1	1	20	16	0.107203255906029	7.50871216279335	0.093610049988161	0.0124668582253041	7.90747365694616	7.54394361053837	7.49680963669183	7.61854892192688	7.59183832832292	7.49869295071521	7.32929908584351	7.34520133825897	7.53561949916077	7.48516346843772	7.40215777794948	7.63373704215305	7.10223565308983
KLHL20	0.0290926434676435	1	24	0	0.286572247653142	4.99092760096715	0.286765762264088	0.0574574077589341	5.69349044344934	4.58850992449374	4.48999289220367	4.61594802719571	4.96888040112279	5.03436854873193	5.48696373304024	5.21902267061122	4.94361062815639	4.9166587150817	4.98535778804224	5.20522003452085	5.02080076818728
DARS2	1	1	28	10	1.00637612963835	2.15674727217314	0.0425699947892581	0.019738054309147	2.41321381862592	3.10822895025946	0.544261825194254	2.925321659005	2.90008843214465	1.47497464543229	1.44220935725488	2.19542084896014	1.66359032724319	2.54775178904148	0.769406707754063	3.61980869764561	2.39086748490056
GAS5	1	1	28	20	0.669196673864349	7.08605846743971	0.233932269011063	0.0330130311633719	6.61726401162708	5.96921305523983	6.73500680488705	6.44464581447174	7.45634823406777	6.94503576562875	7.81472776466542	7.06629658805501	7.1735524891434	7.36055339458606	7.1535475703179	8.0076692910997	7.22904490887246
RC3H1	0.0481594158156658	1	20	14	0.566834129058428	4.31396521232672	0.623496685873054	0.144529836284139	4.43864970620795	3.69650211829967	4.41718240688385	4.15622774757616	5.24323304854509	3.90341520927163	3.02742753309453	4.44160853561472	4.94361062815639	4.73735531819546	4.07814300080336	4.0350145268464	3.95433915113667
RABGAP1L	0.0772071042383542	1	28	14	0.5119947422017	3.55411602248711	0.457464511535091	0.128714006138428	2.99627465238526	3.33204115939561	3.44078046240903	4.33567516594256	3.54088207977141	4.18936990803763	3.10543677277655	2.97211044717295	3.81035609820733	3.72901956168175	3.97192438711044	3.99435811483958	3.07050394025668
CACYBP	0.548683931808932	1	24	18	0.134012578067714	5.44235200654099	0.316572126417392	0.058168256304795	5.52363879314106	5.21268941575065	5.36708703978569	5.62402925696261	5.83183881021905	5.83642192707823	5.6649647324517	4.9407791323544	5.54264489738455	5.01443455385383	5.59876285222788	5.53784156940339	5.05544310441978
MRPS14	1	1	28	22	0.534361017192339	4.68727970117815	0.341565115306851	0.0728706493066752	5.01330394152591	4.26569057790873	4.34050107352332	4.15622774757616	5.04902375219705	4.48940357576395	5.4723167199386	4.6436532573891	4.52857648049432	4.61799821248438	4.11187966945204	5.46531988500574	4.47300168680374
RFWD2	0.388468903781404	1	28	0	0.568034794870709	4.02340010986678	0.387768768813321	0.0963783760562059	4.31591743318421	4.33629215853056	4.41718240688385	3.527619029671	3.38491645696151	3.81010054416064	5.21515429963624	3.62508435157273	4.14155748244118	4.2938111968044	3.33582800140294	3.81920438828121	3.83976380590329
PAPPA2	1	1	28	16	1.64166629301991	1.28763662068297	1.14056146458278	0.885778989399837	1.6396728193739	0.472672557897069	0.544261825194254	2.01937141238601	3.61296630849053	3.22349490550357	-0.143520440799451	0.393561577079503	0.856308655728705	0.331477494667755	1.7238168387679	0.444486742332654	1.87450417458971
LOC730102	1	1	28	20	0.528527437912708	3.79646131357977	0.301473015490686	0.0794089523347257	3.63234470313085	3.18675470455072	3.44078046240903	3.57603600288914	3.8699154159479	4.36368622688059	5.14300307503474	3.76164516320023	3.76305111861688	4.15777300942164	3.08717254417184	3.86502640398493	3.31884289560443
RASAL2-AS1	1	1	28	10	1.57052090279696	1.05493572752049	0.84440056621058	0.800428447138911	0.43021695477682	2.25225530714702	2.07830491553214	2.15304865897807	2.64894872868561	-0.143520440799451	-0.143520440799451	1.34403731603252	1.44121418412663	-0.143520440799451	2.40633109803581	-0.143520440799451	0.378289623860081
RASAL2	0.759272267084767	1	28	2	0.493318879691807	4.45274304773997	0.0868686126509998	0.0195090108994928	4.91101136162128	4.80312621933777	4.83560279762148	4.12402346502426	3.92758895911203	4.36368622688059	5.04742339475308	4.41424099002146	3.55660374742509	4.46499159087628	4.38452234769097	4.32461295208497	4.70889548335176
RALGPS2	1	1	28	10	0.597210194507889	5.13727451168786	0.349083566597121	0.0679511219038262	5.48143016583903	6.08650336496008	6.31154986762513	6.04967773687087	5.81665531232915	5.19063192533591	4.58550739729552	4.90189909301904	4.90054221095726	4.9166587150817	4.49091425619067	4.0350145268464	4.36666764618857
ANGPTL1	1	1	28	26	0.308918145618	3.01313669446462	0.265014816993201	0.0879531345126343	2.15131921093718	2.09825111924309	1.87583536006694	1.52270096391832	2.16451907769086	2.21855423318891	3.38109227575296	3.42022743109744	3.17810001326038	3.94280183571214	3.59633477549591	5.22292477263185	4.15934585940028
FAM20B	0.548683931808932	1	28	16	0.32667776770394	6.15554590383464	0.274039962166627	0.044519197232517	5.52363879314106	5.86560667530221	5.38628813688518	6.10021510136968	7.15209077783231	5.9169555946258	7.12908593457847	5.90959157213704	6.15992280761875	6.10182150384187	6.16269209364862	6.61370272256412	6.06146466462793
TOR3A	1	1	28	24	0.195307334748855	5.27338897928301	0.0221347325629952	0.00419743975837048	5.40821658662433	5.01164691651435	5.24618284585513	4.94572771768896	4.76250636024101	5.33161180202935	5.04742339475308	5.36909946811675	5.21369807483936	5.27335431101503	5.74568249761636	5.62031362850199	5.5564583943204
ABL2	1	1	28	10	0.15604577783694	5.71262390955512	0.23926995887754	0.0418844234568512	5.76561160336069	5.95806188788708	6.02346474434666	5.83767739329485	5.83183881021905	5.73851802316985	4.66494419033141	5.89975835987462	5.81033955638036	5.70291905444549	5.96459336054618	5.4352587065819	5.87039509265597
SOAT1	0.182113153050653	1	28	6	0.160436254445871	4.90912197476972	0.297910285566048	0.0606850445145076	4.93205834828365	5.28586705720949	5.09099342948405	4.79024030053809	4.23224773594329	4.92734520434437	4.8799627699187	4.88205895507083	5.42600053753655	5.19210356027399	4.7908012939881	4.88768261082673	4.6869678935078
TOR1AIP2	1	1	24	10	0.190330077225652	7.07354185549942	0.117170210675496	0.0165645744478632	6.5233086836649	7.01901465335487	6.80801953113731	7.26691720197304	6.60744259220372	7.25048400974517	6.85762136520822	7.46006054736416	7.25701919117553	7.30044092759204	7.06158921044956	7.11820024756191	7.32445358105024
TOR1AIP1	1	1	28	26	0.234040477854946	5.18135196792251	0.218526708406638	0.0421756155072124	5.14532519932288	5.35551141564734	5.01900829725685	5.11912864794648	5.1000815032163	5.44459196540948	5.9344289071844	4.9407791323544	5.00589448155735	5.0301051632748	5.00344476132733	4.59317193927624	5.46921840813917
CEP350	0.388468903781404	1	20	8	0.23497406655155	6.37199716086056	0.287146281639584	0.0450637805370278	5.94197391498248	6.11690330094571	6.37058931520009	6.57543671394019	5.89102356307998	6.42165315492377	6.77648408257122	6.43718715198699	6.42599693894275	6.12389671980678	5.96459336054618	7.09435251254922	6.83944550253168
QSOX1	0.388468903781404	1	28	10	0.287381020578966	8.74970095571972	0.246066623579792	0.0281228609783443	8.61215003506905	8.95786944145962	9.25592674264055	9.07926690242127	8.71667479767436	8.96303602462165	8.24564420372961	9.01751306267608	8.80158226183035	8.86683820931873	9.0034667777991	8.05043851620111	8.42177207249462
FLJ23867	0.759272267084767	1	20	12	0.282318647513881	3.5880216422766	0.292876264800559	0.0816261143326687	3.28508913236494	3.89666406044266	2.55630858271826	4.18772882482878	3.98304528231797	2.8068123947251	3.66490310521332	3.8459950914429	4.02608172597578	3.90929965335512	3.33582800140294	3.38836604087825	3.37477944605676
ACBD6	1	1	20	12	0.412640481647938	4.27534657937772	0.147799558178012	0.0345701934179858	3.77894907975892	3.58494160940971	3.82543023280469	4.33567516594256	4.48365334056398	4.03296208995174	3.76444425684758	4.7349688100334	4.34800602237826	4.46499159087628	4.81148089401657	4.67262477915742	4.54790552675318
XPR1	1	1	20	2	0.300888918815749	3.46526542887395	0.223819775014879	0.0645895039236894	3.95378293091089	3.74920572397365	3.44078046240903	3.8366870027185	3.68161959729055	3.71033025116514	4.96612146559541	2.7272360003609	3.31560042919251	3.43150797822806	3.68865338592473	2.44904175186301	2.39086748490056
LOC102724791	0.120192382848633	1	28	12	0.355809896289496	2.60433807027735	0.51283757796215	0.196916669081881	1.83109912661561	2.25225530714702	2.68593431897992	3.66825209139218	2.34468080484641	2.599348269397	2.17932836192942	3.11494711463458	2.02613870204901	3.28246323220272	3.27756552894282	3.03450947814822	2.02192326935502
STX6	1	1	28	20	0.219091553073293	5.77552717000489	0.0181358736368171	0.00314012437358194	5.53743830557216	5.11566729661054	5.70959963629933	5.56527953070733	5.90544801110013	5.9169555946258	5.70310039721595	5.68755373556555	6.28240646191134	5.92032421692236	5.95533135264446	6.17836305748486	5.61569314566413
MR1	1	1	28	14	0.335491548072978	5.0315502574694	0.0761617107776801	0.0151368279914559	4.77784251002511	4.43611078715526	4.91707560263299	4.99997069727434	4.73045810059209	5.17199986440703	4.21512624188685	5.36909946811675	4.96467209796157	5.44683797323221	5.78803511457272	4.81949757779958	5.82091336140767
IER5	1	1	24	18	0.173495836362169	7.50419753136077	0.0357144216456021	0.00475925926740975	6.99770211243778	7.55508770248212	7.31337079154507	7.65281203478073	7.24008075161082	7.66781531849855	7.40837100247654	7.39154642036628	7.51791751801553	7.65648856475854	8.10565486684307	7.42013491788106	7.62758590599395
GLUL	1	1	28	22	0.367371530683154	7.3587168469441	0.170179486506393	0.0231262447035265	7.47376132311419	6.99193388914689	6.9695051800033	6.84609204062574	7.45634823406777	6.81897198086292	7.72799015583894	7.35602925924622	7.20928664843947	7.45064515408109	7.16564519341492	8.48395677957278	7.5598267525612
RNASEL	1	1	28	22	0.385817449302221	4.14091624821647	0.17466397367335	0.0421800305061904	4.70634553574377	3.52575016199754	2.80486735808522	4.2783040961178	4.03644857200797	3.85751220360217	4.21512624188685	4.07296183465311	4.50000759642655	4.36967396139403	4.14484541701629	4.79603379907039	4.36666764618857
RGS16	1	1	28	20	0.822468630825076	0.40265386582106	0.338087415995535	0.338087415995535	-0.143520440799451	-0.143520440799449	-0.143520440799451	0.377293495606601	1.06896523072008	0.458305775291369	1.44220935725488	0.393561577079503	0.856308655728705	-0.143520440799451	0.383981261226801	-0.143520440799451	0.760683050753112
DHX9	1	1	20	0	0.349744866996582	5.9051846611892	0.225633460812578	0.0382093827303174	6.58440650516038	6.13681978259954	6.15242832132808	5.63549747268621	6.1308755114602	5.72579933538504	6.27546941284427	5.61728849175565	5.2311854011081	6.06426184616884	5.63401954449537	6.16009939504443	5.5320663058298
LAMC1	1	1	28	20	0.38196979312733	9.80193437097537	0.0166032556956932	0.0016938754196169	8.78405736627431	9.20191514100467	9.17266895349158	9.43802944971461	9.51918560492982	9.82753700744511	9.73414607502663	10.2137091545998	10.1836906421351	10.180080325345	10.0942042510466	10.2855479429992	10.7800229480635
LAMC2	1	1	28	2	0.953677378602524	2.30229892011211	0.513720935511463	0.223133899348937	2.52825241225533	2.25225530714702	2.80486735808522	1.52270096391832	2.16451907769086	-0.143520440799451	3.85755845454493	2.53734766452988	2.1781341988143	2.99370839007921	2.29325684940232	2.95198788883688	1.87450417458971
NMNAT2	0.894947587135087	1	24	12	0.321577838241491	1.08539702201806	0.481248877484308	0.443385109523823	0.43021695477682	1.23414474216175	1.87583536006694	1.31015933669366	1.71832823801555	0.881701783481506	-0.143520440799451	1.91210659750605	-0.143520440799451	2.54775178904148	0.383981261226801	0.861044176625659	0.760683050753112
SMG7	1	1	24	22	0.288274045755002	5.21998042195053	0.15590168238584	0.0298663346954824	5.46708167027001	5.15526249892182	5.66312561516863	4.99997069727434	5.75427104101921	5.33161180202935	5.58552910220358	4.95983315777581	4.7868862783051	4.9166587150817	5.22000860511042	5.18729532173122	4.96722579790463
ARPC5	1	1	24	6	0.0822552730982699	7.89157427018695	0.0364461418974347	0.00461836138767928	8.13325972557432	8.00857626235847	8.19412501660807	8.06481303064855	8.04046438399804	8.24396056986364	7.83490571089646	8.00061102494562	7.82768264798182	7.82316652405697	7.6998430082834	7.09435251254922	7.62470509466573
RGL1	0.388468903781404	1	28	12	0.189556522905556	4.18993417684299	0.286551885332526	0.0683905458267689	4.25040000842076	4.1914553650054	4.30057579393507	5.01760775494435	4.40462115690752	4.15182875006524	3.90195475267351	4.23814547825086	3.85615909858145	4.2938111968044	4.41186487358119	3.90943773854977	3.79945665896271
COLGALT2	1	1	20	16	0.434069600003264	2.46588123782343	0.376118911598106	0.152529207744853	2.41321381862592	1.50324129890482	2.07830491553214	2.84856485172607	1.42987755105829	2.8068123947251	2.44240111784152	2.53734766452988	3.71414230402604	3.05626823318	2.94467641137918	0.861044176625659	2.9282153063622
TSEN15	1	1	28	22	0.485264577238688	5.33083756259383	0.264515914195025	0.0496199539170201	6.03245616842268	5.01164691651435	5.26705034640408	5.34548333165352	6.4588843114639	5.34830369284936	5.78834883172436	5.12086134973576	5.21369807483936	4.75632228584011	4.7269221646251	5.86545241997943	4.12713781591332
C1orf21	1	1	28	12	0.216520734477345	6.16752660990875	0.195268991734569	0.0316608267925183	5.37785815299223	5.91257477973861	6.22887332991095	6.18850536615297	6.37844467601886	6.03507126428123	6.29224528113643	6.05843850554697	6.26553269011394	6.27621768546865	6.09682873751004	7.07498636907964	6.16820037328274
EDEM3	0.388468903781404	1	24	0	0.152201098846879	5.11121741121869	0.287541852547616	0.0562570185170535	6.3067382293392	4.96784375322148	4.96894201141531	4.90839851354652	5.02280087963619	5.31472452426338	5.65202549168136	4.52072763896449	5.06560033727569	4.73735531819546	5.18873464630383	5.09417077136672	4.98530608318089
FAM129A	0.759272267084767	1	28	18	0.705957099006834	6.25278222967166	0.385353460456003	0.0616291190547728	5.2990437618041	5.64694275667011	6.0717049127539	6.9690293297942	6.58072825217829	7.06096374700596	6.43504713482341	6.31672568717004	5.95417480573012	6.1599543170629	6.56709684169563	5.99474760696167	6.1442606201573
RNF2	0.0290926434676435	1	20	0	0.352292661347771	3.48403646053408	0.481527006765737	0.138209519969238	4.52429878557831	3.52575016199754	2.91473812046802	3.37178170314089	4.27731001827728	3.65773247064643	3.4424969885775	3.11494711463458	4.02608172597578	3.47795368047272	3.81691903043352	3.50872351553355	1.87450417458971
TRMT1L	1	1	24	0	0.173289533491784	5.00481683831358	0.106036166864479	0.0211868226730569	5.12718871420036	5.38911211903603	4.74925217056885	5.18304579004423	4.32100731688515	5.17199986440703	4.83487375671462	5.13769242538573	4.92223712743638	5.07612087570096	4.92969518964536	5.34112363173547	4.98530608318089
SWT1	1	1	28	8	1.54750924577014	1.80736808134869	0.699048128199654	0.386776847181019	-0.143520440799451	2.51828615997935	2.41387584263118	2.59025433846869	0.586517577969968	2.8068123947251	-0.143520440799451	1.91210659750605	2.02613870204901	2.36211514233966	2.03645149535971	3.44979952387664	1.71028876489987
IVNS1ABP	1	1	24	12	0.112461779427971	6.15792097302035	0.102439900289309	0.0166354684865441	6.41535166167609	6.14667585789543	6.63420660790115	6.30798959770392	6.28224232663659	6.81297154009953	5.83489201633377	6.0226415872273	6.29908515736608	5.80664307173228	6.20238023948565	5.32481949882447	5.86063358609289
HMCN1	0.388468903781404	1	28	18	0.646675821412377	2.55601454144228	0.654980921189122	0.256250858737109	1.6396728193739	1.72994828521981	2.80486735808522	2.01937141238601	4.27731001827728	2.599348269397	2.94495785369283	1.55921399437448	1.44121418412663	3.60894122983486	2.29325684940232	2.44904175186301	3.71529804640971
TPR	1	1	24	10	0.361878523936076	7.10424700453743	0.107575261363011	0.0151423875456897	6.5233086836649	6.91328633049528	6.87071372486499	7.54748043089021	6.17916372027649	7.69417074593745	6.95565403855822	7.58190174263634	7.45976583466864	7.2241540654969	6.84297939009231	6.70471882864341	7.76475061360231
C1orf27	0.548683931808932	1	28	18	0.301362590662714	5.0836477679709	0.257344012095052	0.0506219202904706	4.93205834828365	4.55929084422847	4.52506496091116	5.47879082040306	5.12494837637608	5.13399793746809	4.81178955457775	4.9407791323544	4.94361062815639	5.14969517868608	5.10744861994207	5.97398716544316	5.34869498687192
PTGS2	1	1	28	6	1.81092101252445	3.27063432363024	0.681575490548491	0.208392447184978	5.89986307559628	4.98991157265255	5.06739523361735	4.39085177190076	2.50482130096439	2.90033322787176	0.441825759599175	2.19542084896014	3.31560042919251	2.54775178904148	3.08717254417184	3.32419976987257	2.27805425130621
RGS2	1	1	20	18	0.830700009562396	1.61433952976291	0.72418275785054	0.448593833266846	2.73400121416108	2.51828615997935	1.3585129212174	0.377293495606601	3.46500586734277	2.4832374104969	-0.143520440799451	1.55921399437448	2.31563150706923	1.59611054372312	1.5377734686283	0.444486742332654	0.378289623860081
UCHL5	1	1	28	0	0.231566065449209	4.67850366269054	0.101875720155603	0.0217752784865867	4.77784251002511	4.75239045330718	4.34050107352332	4.44399562550198	4.66414333271575	4.51919277573952	5.1055275933961	4.35789739684597	5.04597165709672	4.61799821248438	4.81148089401657	4.77218209099716	4.54790552675318
TROVE2	1	1	28	10	0.397989715653948	5.45738948604148	0.133233182828144	0.0244133542546154	4.73057369458222	5.96921305523983	4.89042596928907	5.66936508329399	5.62077546768543	5.3972509883964	5.06705262740321	5.79755415733596	5.29908908686371	5.6632724561953	5.63401954449537	5.76025944493394	5.58044492565294
GLRX2	1	1	28	20	0.404501223754828	4.00490712975193	0.194825918033305	0.0486468004678483	4.07227269797012	4.26569057790873	3.51243853233866	4.59260297408852	5.19707629653852	4.07368224702945	4.81178955457775	3.71754570755776	3.98544028411832	3.83986693217394	3.68865338592473	3.25704621715484	2.9282153063622
CDC73	1	1	24	10	0.232844085040016	5.42590254483391	0.275356740308761	0.0507485599001282	5.21567366622316	5.57577323069901	5.44240414541053	5.68047988384029	5.47365590746189	5.75112556314477	4.14297357838227	5.89975835987462	5.51435598440217	5.69310907926795	5.39462611777991	4.99461778793766	5.51971384620591
B3GALT2	1	1	28	12	0.321886977312975	3.859659007628	0.200899174331377	0.0520510164069759	3.95378293091089	3.69650211829967	4.52506496091116	4.02285877473741	4.40462115690752	3.60314428508461	3.94502552516957	3.96393720734444	3.17810001326038	3.94280183571214	4.32823178187022	3.03450947814822	3.75799093246764
CFH	1	1	28	10	1.39830693036638	1.33956830499856	0.576384756345432	0.430276495938782	-0.143520440799451	2.09825111924309	0.544261825194254	2.15304865897807	1.95860485589433	1.20862183731799	-0.143520440799451	1.74642348181574	0.856308655728705	1.89888921080791	1.7238168387679	2.56463557550236	1.52495154367521
ASPM	1	1	28	18	1.04460188187875	3.72129964403382	0.478124403941286	0.128483177834883	1.6396728193739	3.2612260418557	3.93380305913049	5.84757245329231	3.74715376094786	4.71208896767232	4.38114229288293	3.71754570755776	3.37972941538501	3.52295064246393	3.54786128965456	2.86445818690091	3.71529804640971
ZBTB41	0.182113153050653	1	20	14	0.321041451053777	4.25581837659418	0.124968611183673	0.0293641786667792	4.03384734050881	3.94264764357744	4.17370903080538	4.49525119670305	4.40462115690752	3.85751220360217	5.33333793275069	4.03752790880044	4.55659059884752	4.487868514673	3.68865338592473	3.95252266280119	4.15934585940028
DENND1B	1	1	28	0	0.328691052161418	2.71504870302893	0.307515560686275	0.113263368109459	2.63479154675381	3.0251817651992	1.3585129212174	3.37178170314089	1.71832823801555	2.599348269397	2.76436756178778	2.7272360003609	3.37972941538501	3.05626823318	2.70047002147028	2.44904175186301	3.31884289560443
C1orf53	1	1	28	4	1.16755153368383	1.82562136389647	0.427425614933776	0.234126102699362	3.5799679811171	2.51828615997935	2.41387584263118	1.0608040110551	3.11392419152945	0.881701783481506	-0.143520440799451	2.31862272429218	1.85622319640014	2.25949595777247	1.5377734686283	1.67035095084561	0.760683050753112
NEK7	1	1	28	22	0.505148070935183	6.54826986489665	0.203770202313342	0.031118174192193	7.13563771441035	6.43103562987331	6.56848273220221	6.56347896237089	7.31222549028366	6.46821280121062	7.38900559470228	6.04957220098544	6.10406974370468	6.28929960864776	6.77616777448206	5.67278705841344	6.18394232387929
PTPRC	0.388468903781404	1	24	18	0.702160655479757	2.49649615225577	0.539507891990728	0.216106037857596	2.28820113824228	1.50324129890482	1.0080857305469	3.06757356889178	2.50482130096439	2.98815899708197	2.17932836192942	2.81356217964154	2.02613870204901	3.17379423776191	3.01768307010503	3.38836604087825	2.49549535232771
ZNF281	0.269101639101639	1	28	8	0.456324661296918	5.73393872033008	0.280393863682832	0.0489007429899235	6.45224225961038	6.23247555177582	6.33149934402275	6.17284927881191	5.70564620101251	5.34830369284936	5.14300307503474	5.42501560203686	5.70163372846619	5.79751579487713	5.55037226182769	5.38895881586646	5.54431390002828
KIF14	1	1	28	18	1.14815092357911	2.01576819971635	1.04141687614386	0.5166352342945	0.839608978701183	1.23414474216175	2.68593431897992	3.87589298280096	3.54088207977141	2.90033322787176	2.85748655328471	1.55921399437448	0.44132812652333	1.75542836930389	1.0732713640057	2.44904175186301	0.760683050753112
DDX59	1	1	28	18	0.590249229972712	2.46018462238339	0.158156123620868	0.0642862824935672	1.41890382568673	2.51828615997935	1.0080857305469	3.47752058492607	1.71832823801555	2.599348269397	2.02729970119914	3.04529578514669	2.66354149148149	3.2291516607753	3.01768307010503	2.03349885003032	3.26064977203349
CAMSAP2	1	1	28	26	0.232591515923934	6.46041546389914	0.321484421243288	0.0497621899148353	6.19799192568352	6.40663453247706	6.16360017921141	6.29358414251845	5.93387132770173	6.57843397857085	6.70311040022579	6.85355457498489	6.68903074501003	6.34047238860633	6.35103992262753	6.02533865014602	7.15909080786938
TMEM9	1	1	28	18	0.193059689338813	5.79694258689828	0.0584755971035115	0.0100873169307684	5.56464755258825	5.45405319782064	5.40523703588356	5.96130386760646	5.47365590746189	5.61979956451527	5.94507627669412	5.87988855660489	5.8673702876968	5.9940873689989	6.48580215391698	5.94227537916384	5.78006852520712
PHLDA3	1	1	28	8	0.327827089808997	8.09149363898244	0.180762719176797	0.0223398456752082	7.67755550676791	8.3098868480901	8.30169436379052	8.05417050055764	7.81453766255857	8.04586765705617	7.53358176004672	8.43607968563103	8.05335558991482	8.29304861732304	8.36720054043428	7.88792726340663	8.57737289364999
CSRP1	1	1	28	4	0.436065327222333	6.40398608260035	0.0958551832380839	0.0149680498991906	7.32655372466709	6.88412546689917	6.59348136826842	6.0149750605038	6.69307837361103	6.20964903000122	6.32522290412015	6.25635847739952	6.59085056225655	5.9940873689989	6.13013624041534	6.3084334514369	5.94619683012515
RPS10P7	0.388468903781404	1	28	14	0.683137926475685	2.60257383199521	0.423066680812574	0.162557033199799	1.41890382568673	1.92582084017837	2.80486735808522	3.19704953579767	2.64894872868561	2.8068123947251	1.8573427400131	2.7272360003609	2.66354149148149	2.92831230009667	3.73268791013838	2.18570412574362	3.2000103259377
NAV1	1	1	20	2	0.323766023478351	7.08428763277747	0.0942057466981023	0.013297843280986	7.91012787788643	7.52517666848296	7.362675375556	7.41733400952045	6.89451175612747	7.23710216114624	7.30470698624361	6.81221631537313	6.76303117651215	6.95945970808176	6.84297939009231	6.48021152313614	6.70952320134403
IPO9	1	1	28	18	0.293067257653673	5.50171254521158	0.0578887150394549	0.0105219446788143	4.93205834828365	5.30359586191296	5.11421183305958	5.38678463652259	5.77012182523348	5.22718933765323	5.67778895459665	5.71023503360141	5.88956595289108	5.63280572245492	5.74568249761636	5.45036759180191	5.69473694305883
SHISA4	1	1	20	12	0.317504222359537	6.66546694210948	0.200520969824422	0.0300835592713871	6.45950851727267	6.39013479256316	6.56848273220221	6.61652517594818	6.67635305008772	6.30678823354417	5.87998046769307	6.90852729464425	7.00079839086496	6.95945970808176	7.0830094887013	6.7297025475863	6.80931449100474
LMOD1	1	1	20	10	0.428650587484688	5.69687132684672	0.21225068279124	0.0372574121151378	5.09021707598964	5.701453917869	4.94324187598746	5.83767739329485	4.88402177298277	6.38975708482168	4.96612146559541	6.28685780512369	6.65055667824494	5.55911012769572	6.17071754838848	4.86531042862514	6.60815873299297
TIMM17A	1	1	20	2	0.300873965160656	5.88624565586954	0.144786511877375	0.0245974293874398	6.42280563257319	6.08650336496008	5.97355557539426	5.99730559047802	6.22588789077577	5.76362388111979	6.63240690644996	5.0691568937604	5.95417480573012	5.51524405426186	5.91767700107259	5.62031362850199	5.5320663058298
RNPEP	1	1	20	0	0.14826055821872	5.64037500467161	0.0610476846431698	0.0108233379150513	5.80036373075763	5.88928185466075	6.52583095990341	5.52884593097193	6.06814967615595	5.73851802316985	5.7645017754669	5.47884515283637	5.04597165709672	5.64303295548242	5.35291290411986	5.55191848452602	4.96722579790463
ARL8A	1	1	28	4	0.219997489517831	7.40435797513175	0.024338784522936	0.00328708911760887	7.79708991721052	7.3655459121481	7.89893975652799	7.03546347070762	7.77580715870253	7.53195056047023	7.11028824147756	7.483291938398	7.25274454207782	7.19316897915509	7.52931661228866	7.29180632490165	6.98582437358351
UBE2T	1	1	24	6	0.324915363564202	2.32579082462755	0.231090958253879	0.0993601642103331	3.46913981129174	2.25225530714702	3.51243853233866	2.99820018580854	2.90008843214465	1.47497464543229	3.61243264193056	1.09104470055856	1.85622319640014	1.89888921080791	0.383981261226801	3.72294862841198	1.06266416665931
PPP1R12B	1	1	28	14	0.255391840883678	4.23645923099407	0.0572587542659692	0.0135157099700293	4.21649066624073	3.74920572397365	4.25951409438415	4.68379875369723	3.38491645696151	4.57698705916092	4.21512624188685	4.17432318362759	4.47086152984003	4.59710879691979	4.49091425619067	3.77187912541629	4.44714386527155
KDM5B	1	1	28	24	0.18548362416867	6.37179511725476	0.215941570546969	0.0338902250579592	6.39275585062323	6.17584640815382	6.14116927586475	6.4315481810457	5.91972966616378	6.38975708482168	7.04249778903176	6.50361607326884	6.05581472809898	6.34047238860633	6.39965159084448	6.2578036481638	6.5667322690778
PCAT6	1	1	20	14	0.581585490745339	3.39712653914626	0.266917770438126	0.0785716302770417	2.91403634786508	2.93706048728048	2.68593431897992	2.99820018580854	4.18573243586092	2.3569573204147	3.17944340910617	3.04529578514669	3.76305111861688	3.97554365598417	3.89650245975355	4.0350145268464	3.75799093246764
RABIF	1	1	28	6	0.920213973902187	3.49823120929477	0.620622676127153	0.177410422295177	4.46776804356594	3.89666406044266	4.37935114575212	3.95124647604981	1.95860485589433	3.76107768388395	0.8570550704552	4.07296183465311	3.37972941538501	3.90929965335512	3.68865338592473	4.22270310923313	3.31884289560443
KLHL12	0.548683931808932	1	20	0	0.379560864309267	4.55247237632878	0.318293079540786	0.0699165317720093	4.91101136162128	4.11319210662009	4.45404692923363	4.09108386331955	5.02280087963619	4.92734520434437	5.57185395859463	4.35789739684597	4.50000759642655	4.67891074560466	4.51632997363401	4.35704361026038	3.83976380590329
ADIPOR1	0.759272267084767	1	20	6	0.214814525146899	4.33223824946325	0.209102639591582	0.0482666528364383	5.12718871420036	4.49901508510838	4.17370903080538	4.56887393972537	3.8699154159479	3.90341520927163	4.53001058234427	4.38634423412756	3.90055257047266	3.94280183571214	4.58999625346097	4.97385546472638	4.12713781591332
CYB5R1	1	1	20	12	0.161232515246226	6.03497461364925	0.00983175281892791	0.00162912910962235	5.85648601002604	5.74102681570333	6.43654732818932	5.5164940245579	6.04227526369477	5.96103370634065	6.18853294040031	6.25635847739952	6.19599195547624	6.11657578167004	6.09682873751004	6.16009939504443	5.8992894729521
TMEM183A	0.388468903781404	1	20	4	0.132095795624506	5.56660037453152	0.158656777871444	0.0285015570000921	5.28275071472185	5.91257477973861	5.32790075674922	5.40029310361868	5.47365590746189	5.66046757316653	5.83489201633377	5.76542562121354	5.17807437356332	5.75099261800311	5.77756295107341	5.50926885358361	5.7486576588238
BTG2	0.759272267084767	1	28	24	0.780602839656917	2.99789919049989	0.612111623141259	0.20418018894064	2.52825241225533	2.39139402799914	2.41387584263118	1.70791355308234	4.03644857200797	3.54640910770698	4.38114229288293	2.97211044717295	2.76307390925618	3.43150797822806	2.03645149535971	2.95198788883688	3.2000103259377
FMOD	1	1	28	16	0.400978227962887	7.31396265480872	0.0889764109283508	0.0121652810012437	6.4739321543222	6.94751871859577	6.79370960227123	7.01365690949205	7.54193165982881	7.32826874520892	6.66497500340216	7.49313486165883	7.66027028280088	7.6463566089789	7.95812529152925	7.74819894576222	7.831234842722
PRELP	1	1	28	16	0.265118881514838	5.07142245039489	0.0410918344729039	0.00810262502775809	5.01330394152591	4.43611078715526	4.5927504680129	4.88936534546355	4.62980669336072	5.15312402307543	4.17950092925433	5.51793892431873	5.36393988576376	5.23330085244137	5.33873610910162	5.89887867306361	5.67259142921146
ATP2B4	0.269101639101639	1	28	22	0.118150933994891	6.94957728384485	0.161826561777416	0.0232858136787114	6.87264650042275	6.87822189045445	6.60990967359452	7.06120357596825	7.0519147557404	7.04056704679182	7.19301358408606	6.74789942708202	6.8729486595981	6.84007775676268	6.73886821810055	7.21426680753719	7.0771660996831
ZC3H11A	0.388468903781404	1	28	18	0.102212051323596	5.59736160051412	0.277849009798134	0.0496392817953039	5.60452278025212	5.03305965450132	5.53133697572607	5.5164940245579	5.96174546343386	5.64703854488216	5.51581905589946	5.43866245260629	5.55658402451379	5.28646210648123	5.48750820151372	6.16009939504443	5.96454090611206
ZBED6	0.120192382848633	1	24	12	0.245290246153741	4.50218248357874	0.221096709621705	0.0491087845568529	4.3785883040921	4.67277590569904	4.5927504680129	4.90839851354652	4.66414333271575	4.42791385433301	4.10549732049151	4.20658722544158	4.71413051562948	4.71813566804145	4.32823178187022	3.99435811483958	4.59576457218873
SNRPE	1	1	28	24	0.415895750035405	5.35699812279614	0.212454892830307	0.0396593181405511	5.65603118068461	5.4380899203103	4.83560279762148	5.5410929813134	4.76250636024101	5.53485388532709	5.94507627669412	4.92147008386156	5.44110735495614	5.33773386324427	5.07360694751087	5.53784156940339	5.40350748235128
SOX13	1	1	28	10	0.213074134503526	2.8534088853927	0.231322084623322	0.0810686774711876	3.14789711145434	3.10822895025946	3.28581262457362	2.6815940952688	3.38491645696151	2.90033322787176	2.02729970119914	3.04529578514669	2.55663004422072	2.78789332414616	3.08717254417184	3.03450947814822	2.27805425130621
ETNK2	1	1	20	12	0.385045404591327	2.62484233745964	0.13682178848332	0.0521257168595268	1.15813915390314	2.25225530714702	2.55630858271826	2.49273846487827	2.16451907769086	2.06545091100517	2.94495785369283	2.7272360003609	3.44112872142309	3.33387479569723	2.78654768332771	3.86502640398493	2.1556653848205
PPP1R15B	1	1	28	8	0.428873547596991	4.22241330910486	0.449998579781842	0.106573787746335	4.43864970620795	4.67277590569904	4.03460081527754	4.87007771605802	3.54088207977141	4.22595891115376	2.44240111784152	4.57116155985225	4.14155748244118	4.51038833265596	4.76982095644177	4.88768261082673	4.19085053511973
MDM4	1	1	20	14	0.248270108689101	4.8072093495935	0.229111705614263	0.0476600224688855	4.31591743318421	4.75239045330718	4.37935114575212	5.19859220718501	4.73045810059209	4.99250702616727	4.81178955457775	5.0515019278386	5.14154871668285	5.09113897046519	4.49091425619067	4.47993333236039	4.6869678935078
NFASC	1	1	20	14	0.252422637442931	6.11488547234115	0.0886859089698895	0.0145032820926955	5.63050684318525	5.76681828647296	5.67878388867058	5.62402925696261	6.08091491830567	5.49042871258493	6.14301782313482	6.38174992275165	6.4999973404566	6.48960397781172	6.59121614827368	6.08464095152233	6.88830625526567
RBBP5	0.548683931808932	1	28	2	0.307459878090717	5.10602141603744	0.477211740396964	0.0934605834002371	5.07136977868078	5.35551141564734	4.96894201141531	5.01760775494435	4.03644857200797	5.01358961489321	5.59907583688959	5.47884515283637	5.5976111084463	5.12071413962495	5.14051461987017	4.56568460758129	5.306174193481
DSTYK	0.548683931808932	1	24	6	0.0886461773335028	6.41213184919537	0.229304646629832	0.0357610623148066	6.17168826182108	6.72876475037181	6.58519652648453	6.50215675003283	6.23733625953566	6.61337930128227	6.01748560032082	6.64570580712776	6.63750055341843	6.48960397781172	6.3080279934911	5.85413598876402	6.5667322690778
TMCC2	0.548683931808932	1	28	8	0.332924964612125	2.11134111976948	0.504694921944175	0.239039971901498	1.83109912661561	1.72994828521981	2.68593431897992	2.38815029101086	1.42987755105829	1.69973268965723	2.31685280403026	2.4321263027667	2.31563150706923	2.85981052842965	3.01768307010503	1.67035095084561	1.52495154367521
NUAK2	0.388468903781404	1	24	12	0.881442591778892	2.29723665165054	0.886238354587768	0.385784526792663	1.41890382568673	3.58494160940971	3.28581262457362	3.13376355732449	3.8699154159479	1.47497464543229	-0.143520440799451	2.19542084896014	2.66354149148149	2.02936580174095	2.40633109803581	1.18388346448593	1.87450417458971
ELK4	1	1	20	18	0.356470461606889	3.97877870679321	0.0186026937429124	0.00467547836001809	4.75440168453323	4.15285437348499	4.37935114575212	3.79638574596001	4.48365334056398	4.33046732139737	3.10543677277655	3.71754570755776	3.94362068298334	3.65008787446126	3.15346820376363	4.18706811543841	4.06048087276763
NUCKS1	1	1	28	8	0.37956559509459	10.0108712262958	0.0448079338285448	0.00447592750078003	9.77240021598707	10.32155520254	9.82618401621772	10.5275758765493	9.69554223900792	10.4739390300012	9.61585223861756	10.0298403373271	9.9416105058407	9.86051683703384	9.90451474606021	9.60789322499271	10.5235309182554
RAB7L1	1	1	28	20	0.46040948427931	5.85180140563738	0.138426256025613	0.0236553236226128	4.82361160565409	5.26791767565118	5.44240414541053	5.44007578338518	6.08091491830567	5.47531103307343	6.91290413856808	6.48400657640698	5.91142530836857	6.11657578167004	5.78803511457272	5.60689154002072	6.63703729325726
SLC41A1	1	1	28	14	0.110748079694317	4.95133485800716	0.100715165642004	0.0203410127834781	4.97325298910718	5.05415922324802	5.01900829725685	4.98211535390821	5.19707629653852	5.19063192533591	4.81178955457775	4.7349688100334	4.94361062815639	4.75632228584011	5.18873464630383	4.59317193927624	4.98530608318089
RAB7B	1	1	20	16	0.306546981954334	3.9707274128438	0.180484715346411	0.0454538165381516	4.07227269797012	3.64179993711086	3.51243853233866	3.75492625312312	3.61296630849053	3.81010054416064	3.17944340910617	3.92568456780419	4.2824183874463	4.5325620224364	4.29924086157	4.53766337746876	4.22168190833025
SRGAP2	0.0481594158156658	1	24	18	0.331434341720058	4.9093140013846	0.384672327158041	0.0783556169048364	4.86797322687785	4.40359928432259	4.86327478146414	5.10269688187456	5.54909019956714	4.97111177579229	5.02752339958346	4.35789739684597	4.73879237005958	5.31232574043801	4.98535778804224	5.27477152694335	4.36666764618857
IKBKE	1	1	28	10	0.26378741785067	3.34306724117518	0.168913772528385	0.0505265854207009	2.82682530273383	3.33204115939561	3.20160364683693	3.2576756504028	3.68161959729055	2.3569573204147	3.98684763428832	3.24490727255187	3.24848771324805	3.60894122983486	4.07814300080336	3.32419976987257	3.48053861013227
RASSF5	1	1	20	12	0.404341232522647	3.40301822431319	0.192682071897058	0.0566209344752907	2.73400121416108	1.50324129890482	3.36537628779245	3.19704953579767	3.68161959729055	3.1492347100698	3.4424969885775	3.8459950914429	3.31560042919251	3.90929965335512	3.77541810764494	4.15053058684394	3.91714930837359
EIF2D	1	1	24	22	0.499968916634091	4.37517575264807	0.430839166575628	0.0984735679052124	4.77784251002511	4.26569057790873	4.68867314652509	3.71223997514558	4.76250636024101	4.45898628771476	5.6649647324517	3.11494711463458	4.55659059884752	3.97554365598417	3.68865338592473	5.784307443259	3.79945665896271
DYRK3	0.120192382848633	1	20	18	0.683437931304581	1.53834474423301	0.675373432494936	0.439026060333222	2.63479154675381	1.92582084017837	1.0080857305469	1.70791355308234	3.30011830298164	2.21855423318891	1.44220935725488	0.393561577079503	1.44121418412663	1.59611054372312	1.0732713640057	-0.143520440799451	1.06266416665931
MAPKAPK2	0.759272267084767	1	28	10	0.104296407393317	8.22202829258815	0.199884530833962	0.0243108541737992	8.24890336654883	8.38258457749402	8.51079333141383	8.29195396953411	8.3924536941247	8.252853334744	7.69682911701679	8.34842730602548	8.35399051465192	8.24349864353444	8.4893422510082	7.92355202551283	7.95107020287083
YOD1	1	1	28	26	0.747889606349102	2.07661800809777	0.642542458472542	0.309417743642281	2.52825241225533	2.09825111924309	1.3585129212174	2.01937141238601	1.06896523072008	2.599348269397	3.10543677277655	2.19542084896014	2.66354149148149	2.36211514233966	2.17056068900396	-0.143520440799451	2.39086748490056
PFKFB2	0.548683931808932	1	20	0	0.193904545376093	2.97296272518111	0.0811803681820533	0.0273062179671654	3.5799679811171	1.92582084017837	2.80486735808522	2.84856485172607	3.38491645696151	3.54640910770698	4.96612146559541	3.30574554324044	3.37972941538501	2.92831230009667	3.39182862307208	-0.143520440799451	2.77034210908
CD55	1	1	20	14	0.228600484127093	4.92456620699691	0.252604371498659	0.0512947457462862	4.63111972334431	4.80312621933777	4.55930461987481	4.99997069727434	5.14939388661426	4.73765489532644	5.33333793275069	5.13769242538573	5.42600053753655	5.06094480034403	4.96704117756472	4.07455653854433	4.73049477827015
CD46	0.120192382848633	1	24	22	0.264492707971121	5.05956386394052	0.27030974875142	0.0534255038616898	5.10882132489056	5.07495465129998	4.48999289220367	4.76957099200031	4.94114510868703	5.33161180202935	5.57185395859463	4.79985192134329	5.26553671206995	4.94999239493206	4.94848902375439	5.73580379054349	5.02080076818728
CD34	1	1	24	0	0.312981831324775	3.54003141846574	0.50205463193456	0.141822083644713	3.52561786535888	3.46402589722579	3.01683038943228	3.19704953579767	1.42987755105829	3.42577195658348	3.55798158040556	3.62508435157273	2.85618046483744	4.26761045634216	3.44573646859521	6.31670166425211	4.39399489052761
PLXNA2	1	1	28	0	0.637494085905276	2.44535929024682	0.490065145750956	0.20040619294905	3.28508913236494	3.46402589722579	2.68593431897992	1.52270096391832	3.01096452334231	2.3569573204147	3.31695739123544	2.4321263027667	1.85622319640014	2.36211514233966	2.40633109803581	-0.143520440799451	2.9282153063622
TRAF3IP3	0.759272267084767	1	20	2	0.557467082956055	1.53712790134501	0.303810866595633	0.197648397592544	2.41321381862592	1.72994828521981	1.64023869014112	1.0608040110551	1.06896523072008	2.98815899708197	1.8573427400131	1.09104470055856	1.85622319640014	1.21243452369536	2.29325684940232	-0.143520440799451	1.31224570282063
C1orf74	1	1	28	18	0.253374353706868	2.79313516602828	0.263370269751099	0.0942919887853481	2.91403634786508	2.63491420188133	3.11217310438267	3.8366870027185	2.34468080484641	3.48735111423401	3.02742753309453	2.53734766452988	2.66354149148149	2.36211514233966	1.7238168387679	3.11256516149706	2.49549535232771
DIEXF	0.388468903781404	1	28	4	0.512344399816049	3.73815960287799	0.18708827198229	0.0500482301072034	4.55175462210644	4.69980520575729	4.34050107352332	4.24873969667551	3.11392419152945	4.22595891115376	3.501394512328	3.11494711463458	3.76305111861688	3.83986693217394	2.94467641137918	2.86445818690091	3.42862791764841
SERTAD4-AS1	1	1	28	18	0.276635653151054	3.39516644397606	0.255032989179243	0.0751164908665201	2.52825241225533	3.58494160940971	3.01683038943228	3.79638574596001	3.61296630849053	3.76107768388395	3.66490310521332	3.04529578514669	3.90055257047266	2.63231888060936	3.39182862307208	4.07455653854433	3.07050394025668
SERTAD4	1	1	28	18	0.798459353751524	4.52768797258642	0.0798758087013063	0.0176416328123596	2.82682530273383	3.98721073338893	4.55930461987481	5.5164940245579	5.04902375219705	4.63255500740989	5.21515429963624	4.59573241426474	5.06560033727569	4.57591246490724	4.96704117756472	3.18661359547821	4.66470187478146
HHAT	1	1	24	10	0.67066515638351	2.0762837369447	0.588626938945916	0.283500240584697	1.41890382568673	2.39139402799914	2.55630858271826	2.49273846487827	2.90008843214465	2.599348269397	-0.143520440799451	2.97211044717295	2.85618046483744	2.36211514233966	0.383981261226801	1.67035095084561	2.02192326935502
RCOR3	1	1	20	0	0.219348644808218	4.52193376744101	0.00691144329640399	0.00152842647678036	3.52561786535888	4.58850992449374	4.5927504680129	4.2783040961178	4.59463286426505	4.83561544524376	4.71557168010871	4.14132105977424	4.47086152984003	4.82979078563707	4.68270857404323	4.56568460758129	4.96722579790463
TRAF5	0.388468903781404	1	28	14	0.24137251326917	4.09282208643955	0.129400055257982	0.031616340149921	3.5799679811171	3.84916643451359	3.98508207138795	4.54474808106115	3.11392419152945	4.36368622688059	3.85755845454493	3.76164516320023	4.21370641300342	4.67891074560466	4.46504275279639	4.47993333236039	4.39399489052761
LINC00467	0.0481594158156658	1	20	12	0.632351872938914	3.59767656103403	0.571342383143488	0.158808712637379	2.15131921093718	2.74281509665468	3.64588691940926	4.39085177190076	3.8699154159479	4.22595891115376	2.85748655328471	3.8863899810165	4.14155748244118	3.28246323220272	3.21685077617601	3.61980869764561	3.99059435553058
LPGAT1	1	1	28	20	0.319276356477843	5.00630194531082	0.167395781660307	0.0334370126869993	4.73057369458222	5.09545458231018	4.91707560263299	4.79024030053809	5.39405871078792	4.92734520434437	5.8233962314199	4.6900333917249	4.98543051656922	4.93342182530882	4.70498473682359	5.05517000037009	4.93037092888905
INTS7	1	1	28	4	0.325369978328776	3.19693755574926	0.211505802999569	0.0661588783988616	3.14789711145434	3.58494160940971	3.36537628779245	3.06757356889178	3.21002293960977	2.90033322787176	2.17932836192942	3.8459950914429	3.44112872142309	2.92831230009667	3.33582800140294	3.67230016587395	2.9282153063622
RPL21P28	0.548683931808932	1	24	0	0.246033175699219	2.20560691010636	0.307924634360171	0.139609933641948	2.73400121416108	2.25225530714702	2.25582519013742	2.01937141238601	3.11392419152945	2.3569573204147	2.44240111784152	1.55921399437448	2.02613870204901	1.59611054372312	1.32413659361573	2.44904175186301	2.85143712650029
PPP2R5A	0.759272267084767	1	20	0	0.154520600335106	4.77665855483255	0.195076529666803	0.0408395382310599	5.3624359654754	5.13560073129293	4.91707560263299	4.76957099200031	5.04902375219705	4.83561544524376	3.85755845454493	4.07296183465311	4.7868862783051	4.8825366029375	5.23539497715733	4.53766337746876	4.75177546374735
NENF	1	1	20	14	0.236131630897003	6.84899662418443	0.102367823537029	0.0149463971372915	6.70547284434166	6.74182818638065	6.58519652648453	6.61072655686849	7.08397337421886	6.53535064858406	6.37331761849305	6.98956752136101	7.08975968031305	7.0116984468537	6.96336789282132	7.23622690218455	6.94483529765534
NSL1	1	1	20	0	0.280362435142422	4.73109084607622	0.213277135226165	0.0450799069738957	5.21567366622316	4.67277590569904	4.91707560263299	4.72732220380021	5.56734820386425	4.65955644834792	5.04742339475308	3.8863899810165	4.2824183874463	4.67891074560466	4.54130568692748	4.84258584423414	4.57203349605417
TATDN3	1	1	20	18	0.442574365807615	2.61272442795826	0.311766283587501	0.11932612572966	2.91403634786508	2.09825111924309	2.41387584263118	2.27538320653625	3.38491645696151	2.4832374104969	1.8573427400131	2.53734766452988	2.55663004422072	3.11622765465715	2.17056068900396	4.29143648060496	1.71028876489987
ANGEL2	1	1	28	20	0.414655828991495	4.30321587395551	0.160514410689233	0.0373010361066754	3.77894907975892	4.03043846821936	4.30057579393507	4.30727479375571	4.69768171031657	4.36368622688059	5.2669942214194	4.59573241426474	3.94362068298334	4.57591246490724	4.07814300080336	3.50872351553355	4.39399489052761
RPS6KC1	1	1	28	10	0.401492973154924	4.3876661602777	0.339653419924531	0.0774109532305516	3.86901280426169	5.07495465129998	4.48999289220367	4.46985102291144	4.52160303130495	4.15182875006524	3.98684763428832	4.52072763896449	4.37971455180209	4.57591246490724	4.7269221646251	4.77218209099716	3.83976380590329
SMYD2	1	1	28	6	0.184717299696372	4.75651429537861	0.0258200115775318	0.00542834730941907	5.21567366622316	4.89953966848362	5.09099342948405	5.10269688187456	4.8545889168996	4.83561544524376	4.69048000321964	4.17432318362759	4.21370641300342	4.82979078563707	4.76982095644177	5.15076362035069	3.99059435553058
PTPN14	1	1	28	8	0.220176068311229	7.54847996165398	0.112224825513567	0.0148672085086886	7.26981880229586	7.8212782974982	7.7250976817133	7.56257783479517	7.49501338704894	7.62735683249563	7.13374733596629	7.75822934181061	7.54613735896113	7.71582999735684	7.727309860806	6.77240927343773	8.07654457130946
CENPF	1	1	28	14	1.67449180549233	4.70726846605472	1.30410356110023	0.277040404749472	1.6396728193739	5.26791767565118	5.82667408078597	7.33532122959239	6.04227526369477	6.70046358874633	3.61243264193056	4.79985192134329	4.17808292017964	3.94280183571214	3.85725943341457	4.88768261082673	3.91714930837359
KCNK2	1	1	28	10	0.209398028781267	7.55697157127896	0.256372388630546	0.0339252816041965	7.69920186082057	8.125325745648	7.60730521055939	7.97964136108164	7.76398231072403	7.71040169599757	6.82340543418129	7.4089823991609	7.46346979892521	7.42420338364509	7.98112553495776	7.17842020619656	7.33153787335894
KCTD3	1	1	28	14	0.158949498874674	5.94410067765046	0.0894233574349521	0.0150440516209928	5.88914046458312	5.57577323069901	5.92185776702913	5.91500033763275	5.98909123863881	6.01430252227508	5.55804794838247	5.98593380800464	6.09454699937587	5.76978229911356	5.65705425557921	6.79033211626824	6.16820037328274
GPATCH2	1	1	28	16	0.321498008331056	4.8407187422223	0.0177852857349041	0.00367410020742895	4.46776804356594	4.92266887998851	4.37935114575212	5.19859220718501	4.36341989989019	4.88220924978223	3.66490310521332	5.18703862898386	5.12293315235686	4.75632228584011	5.17283970981115	5.49476744807926	5.32048749083372
RRP15	1	1	20	18	0.363668936359505	4.73299316457445	0.296569856306322	0.0626601066162721	5.26627155862496	4.87603360072564	4.30057579393507	4.94572771768896	4.62980669336072	5.46003325970237	2.17932836192942	4.79985192134329	4.52857648049432	5.12071413962495	5.1240763502883	4.59317193927624	5.5564583943204
TGFB2	1	1	28	12	0.680656835535062	2.37173216767525	0.592830115563462	0.249956602875842	3.14789711145434	2.09825111924309	2.91473812046802	3.71223997514558	3.54088207977141	2.7068063731664	-0.143520440799451	2.81356217964154	2.02613870204901	1.89888921080791	1.7238168387679	2.77127300331964	2.1556653848205
LYPLAL1	1	1	28	24	0.298170077695238	2.74724011389191	0.0838105763468599	0.0305071900788929	3.07407684302284	2.25225530714702	3.01683038943228	2.01937141238601	2.34468080484641	3.22349490550357	1.44220935725488	2.63541373118016	3.10410123107648	2.71220215254112	2.8677774554478	4.0350145268464	3.07050394025668
EPRS	1	1	20	16	0.0985512742341533	7.73345278505905	0.130633517175075	0.0168920042322439	7.86158834628517	8.03003428646015	7.84444533045856	8.04989140848177	7.98381787906965	8.16135828415563	7.27547613999172	7.70558223968658	7.68586196980942	7.47088107098813	7.67748669275808	6.79625725672792	7.82120380687765
BPNT1	1	1	28	0	0.766061786492188	3.68343131888385	0.268947591536252	0.0730155032774572	4.46776804356594	3.98721073338893	3.70825059248063	3.06757356889178	4.23224773594329	2.06545091100517	4.8799627699187	3.04529578514669	3.94362068298334	3.47795368047272	3.21685077617601	3.90943773854977	3.71529804640971
IARS2	0.759272267084767	1	20	0	0.240894042662797	5.92581577115149	0.272850373565231	0.0460443564400941	6.28236060968435	5.95806188788708	5.46063469384466	5.73480460001156	5.80131031607327	5.59203638211203	6.90201575690125	5.58082942581574	5.90053703117167	6.04124754323615	6.01895040487074	6.44292807979498	5.45631348034855
RAB3GAP2	1	1	20	18	0.165124752803667	5.55321907527433	0.111283584444226	0.0200394731300473	5.91050658002348	5.53132293042266	5.64729552830166	5.69150970807855	5.96174546343386	5.83642192707823	5.50146353512983	5.35477512255415	5.470854552999	5.32508573573078	5.33873610910162	5.27477152694335	5.29171746654697
C1orf115	1	1	20	6	0.435714247897983	0.473684388700677	0.0549437634716685	0.0549437634716685	-0.143520440799451	0.472672557897069	-0.143520440799451	-0.143520440799451	-0.143520440799451	-0.143520440799451	0.441825759599175	1.34403731603252	-0.143520440799451	1.41698966293284	1.88858621151708	1.67035095084561	-0.143520440799451
MARC2	1	1	28	16	0.933832128136491	1.64161797543599	0.067304929547436	0.0409991426473999	1.15813915390314	1.50324129890482	-0.143520440799451	1.8720311405709	1.95860485589433	1.89414944266486	-0.143520440799451	2.19542084896014	2.66354149148149	2.63231888060936	1.5377734686283	2.32337305027693	1.87450417458971
HLX	0.759272267084767	1	28	14	0.312682478737327	4.98345264678174	0.217579796949884	0.0436604523754017	3.52561786535888	4.7779813551558	4.77861374085914	4.98211535390821	5.2203392537284	4.88220924978223	4.53001058234427	5.12086134973576	5.45605762299728	5.53734380658961	5.75638778315567	4.90971315391805	5.44329207511811
DUSP10	1	1	28	18	0.882947251843236	2.16904406202322	0.51848979393417	0.23904069217042	0.43021695477682	2.25225530714702	1.87583536006694	2.84856485172607	3.54088207977141	2.8068123947251	3.10543677277655	2.31862272429218	1.66359032724319	2.02936580174095	1.88858621151708	1.44752501273579	1.87450417458971
TAF1A	0.00731429161116661	1	28	24	1.67023901964617	1.78582573455375	1.36313920988021	0.763310318305408	2.73400121416108	2.09825111924309	-0.143520440799451	1.0608040110551	-0.143520440799451	2.21855423318891	3.61243264193056	2.31862272429218	1.85622319640014	-0.143520440799451	1.32413659361573	2.56463557550236	2.49549535232771
MIA3	0.182113153050653	1	20	14	0.200781084219181	5.58725118764533	0.41654718311827	0.0745531512954616	5.56464755258825	5.4380899203103	5.22500907722284	5.96130386760646	5.72203725268104	5.70002055436399	3.85755845454493	5.80810661358506	5.75096124098099	5.74150520454078	5.61061107530584	5.37318932911557	6.20723779633981
AIDA	1	1	20	4	0.29184309177063	2.47808469922459	0.318490007978323	0.128522648187925	2.99627465238526	2.25225530714702	3.20160364683693	2.15304865897807	2.77997639330072	2.4832374104969	2.55789308502013	2.63541373118016	2.44115720955346	1.59611054372312	1.88858621151708	3.72294862841198	2.02192326935502
BROX	1	1	28	22	0.385794716392598	5.25317774267408	0.234070558095015	0.0445578980116259	5.70576380013454	4.9454331285564	5.15955682639404	5.577222429171	6.08091491830567	5.72579933538504	5.8233962314199	4.61989179520322	5.26553671206995	4.94999239493206	4.81148089401657	4.99461778793766	4.4208141155008
DISP1	1	1	20	8	0.464865695961209	2.80258679667109	0.286957496524141	0.102390226366937	2.28820113824228	2.39139402799914	2.55630858271826	2.6815940952688	2.90008843214465	2.8068123947251	4.47229324315806	3.18139007509882	3.71414230402604	1.89888921080791	2.51118342401998	2.32337305027693	2.85143712650029
CAPN2	1	1	20	16	0.0895579037015671	6.95088107901283	0.0710341855713864	0.0102194505651757	7.23213172115425	6.78664059716442	6.92424291796477	7.28159004331425	6.95816471845929	7.05080144245106	7.18405267213532	6.78041625601136	7.05089691999723	6.79033480523338	6.79705667991214	6.77240927343773	6.65973102383706
TP53BP2	1	1	28	8	0.487401906306859	3.97098481870904	0.34129636152457	0.0859475362173571	3.07407684302284	4.49901508510838	3.82543023280469	4.30727479375571	2.50482130096439	4.07368224702945	4.38114229288293	4.38634423412756	4.66350486357533	4.24092506982581	4.49091425619067	3.95252266280119	3.53064615759055
FBXO28	1	1	28	18	0.25620020826255	3.31884071103815	0.0678499272792309	0.0204438637424112	2.73400121416108	2.63491420188133	3.11217310438267	3.47752058492607	2.64894872868561	2.98815899708197	5.06705262740321	3.24490727255187	3.10410123107648	3.76692291544414	2.8677774554478	4.22270310923313	3.26064977203349
DEGS1	0.120192382848633	1	24	0	0.257912001978354	5.59127305770202	0.266741878164695	0.0477068237254583	6.06139832458574	5.51619652204373	5.42394027600952	5.10269688187456	5.89102356307998	5.80048202688698	6.06706817271078	5.20311928235163	5.71412462139507	5.27335431101503	5.35291290411986	5.81964415021816	5.72733059199991
NVL	1	1	28	8	1.11662034631672	2.26977238814986	0.738402546493835	0.325320085110262	1.6396728193739	2.84320449120556	3.51243853233866	1.8720311405709	0.586517577969968	2.8068123947251	-0.143520440799451	2.63541373118016	2.76307390925618	2.85981052842965	3.08717254417184	2.44904175186301	3.26064977203349
CNIH4	1	1	28	14	0.352821671038807	6.48201565716975	0.228209360363545	0.0352065425993106	6.41535166167609	6.11690330094571	6.72749811615297	6.21931688005317	7.35489323823421	6.64749814921209	6.18853294040031	6.43037288163628	6.5071928248525	6.35920370842527	6.44005352959913	6.80215816216805	6.19951435872636
WDR26	1	1	28	20	0.479586705213581	5.67916434496627	0.296505169728732	0.0522092955439016	5.39311722187878	5.38911211903603	5.89529714097134	4.96403625382091	6.23733625953566	5.3972509883964	6.78243338802568	5.38328298608956	5.17807437356332	5.71266277444475	5.18873464630383	6.76033580482173	5.3625945781493
DNAH14	0.759272267084767	1	20	16	0.608493293671372	1.6703037596763	0.778801180831871	0.466263202917534	2.52825241225533	-0.143520440799449	1.0080857305469	2.27538320653625	1.71832823801555	2.06545091100517	3.17944340910617	0.784049441541552	2.1781341988143	2.45791722319418	1.7238168387679	-0.143520440799451	1.06266416665931
LBR	0.759272267084767	1	28	22	0.407961404950822	4.60839482975346	0.290014356268342	0.0629317510721747	4.28353060848596	4.40359928432259	4.12881363697469	4.41766838914439	5.24323304854509	4.60503855396148	5.54410854264642	4.8415408947769	4.2824183874463	4.26761045634216	4.66008305122086	4.90971315391805	4.06048087276763
ENAH	1	1	20	2	0.371849492123112	8.27806367988459	0.0449925346051612	0.00543515202890883	9.05021200913321	9.03152873326853	8.46185636792901	8.61377332070073	8.15656527700961	8.55742003270196	8.3713548008818	8.04366505796671	8.14385120553466	7.84548020595975	7.86721911153783	7.43540218329183	8.09539552500217
SRP9	1	1	24	22	0.812220237403543	4.90271307634107	0.564737101211284	0.115188690918203	5.70576380013454	4.40359928432259	4.62543848021388	4.46985102291144	5.585378028987	5.38111904047931	5.70310039721595	4.03752790880044	5.04597165709672	4.0995504357893	4.58999625346097	6.00501686307608	4.57203349605417
EPHX1	1	1	20	18	0.325099992007053	3.13079288938744	0.071403858489439	0.022806956899474	3.68288632822075	2.84320449120556	3.11217310438267	1.8720311405709	2.50482130096439	2.599348269397	1.8573427400131	3.11494711463458	3.37972941538501	3.47795368047272	3.73268791013838	4.77218209099716	3.71529804640971
TMEM63A	0.548683931808932	1	28	16	0.327690661602938	5.12435222763541	0.243074351656724	0.0474351373322533	5.10882132489056	4.75239045330718	4.86327478146414	5.45309657386641	5.585378028987	5.2803451277154	5.12438701379785	4.49483373673289	5.31557712034563	5.07612087570096	5.47459986690719	4.67262477915742	5.46921840813917
PYCR2	1	1	24	22	0.357987871734567	6.67180863961566	0.173907254983726	0.0260659836601285	7.30654640630424	6.63385062077272	6.93079654741288	6.63378249283439	7.43164548642281	6.14424416448733	7.57872408909808	6.33143090249234	6.44110379384756	6.35920370842527	6.16269209364862	7.09915370006412	5.83094640991157
SDE2	0.388468903781404	1	20	14	0.221596416801845	3.37829924846779	0.323382678319472	0.0957235148621427	3.46913981129174	3.39954232773454	2.91473812046802	3.91406164762926	2.64894872868561	3.42577195658348	2.85748655328471	3.67205562610387	3.98544028411832	3.65008787446126	3.21685077617601	2.32337305027693	3.91714930837359
ACBD3	1	1	28	8	0.183945296802887	7.771553341923	0.0527833874410203	0.00679187095793124	7.80566809257073	8.07975331569374	7.94499021977073	7.91052253159576	7.58737202804621	7.82515072732293	7.60581785140996	7.81949189086802	7.64404183831225	7.78211101601099	7.72458658824434	7.46546040319287	7.8827831307873
PARP1	1	1	28	16	0.192382103914322	5.90614761822351	0.0497103898858675	0.00841671984839751	5.93156087857744	6.17584640815382	5.53133697572607	6.18850536615297	5.53059816647383	6.21875515202892	4.98688050210198	5.85974126634101	6.11353004355345	5.69310907926795	5.92718312460271	6.3084334514369	6.32550022487324
ITPKB	0.388468903781404	1	28	14	0.781576380335603	2.50028399501119	0.596452880580277	0.238554052967734	-0.143520440799451	2.74281509665468	2.07830491553214	3.13376355732449	3.30011830298164	3.1492347100698	2.02729970119914	2.31862272429218	2.94364079242703	2.54775178904148	3.39182862307208	2.18570412574362	3.2000103259377
PSEN2	1	1	28	20	0.599901025456224	3.73509140717958	0.013497001522551	0.00361356659079538	2.41321381862592	2.93706048728048	3.20160364683693	3.47752058492607	3.46500586734277	4.03296208995174	4.06702153628556	4.07296183465311	3.76305111861688	4.31954458144025	4.58999625346097	4.79603379907039	3.42862791764841
ADCK3	1	1	20	10	0.374129046857893	4.2032540528328	0.218702816165403	0.0520317861867064	3.41036037736119	3.74920572397365	4.12881363697469	4.2783040961178	3.21002293960977	3.71033025116514	4.02749144479496	4.07296183465311	4.81034507034376	4.77504312893097	4.49091425619067	5.03526698490947	4.83389153371853
CDC42BPA	1	1	24	22	0.150100350482421	6.48807500158738	0.0772458517851357	0.0119058197949679	6.61075210435829	6.02371152920142	6.64221549715967	6.56347896237089	6.87265432930795	6.6339472821683	6.57871863724648	6.44396938779637	6.17807010023618	6.35298691818182	6.55488427142835	6.42008658510514	6.53639628605802
JMJD4	1	1	28	4	0.341617099286333	3.94227993145402	0.0293963983716592	0.00745669990025721	3.95378293091089	4.61714895550486	4.37935114575212	3.91406164762926	4.03644857200797	4.11328455435324	2.02729970119914	4.26902816102399	3.37972941538501	3.90929965335512	4.41186487358119	3.77187912541629	4.47300168680374
SNAP47	1	1	28	4	0.711407142081401	3.48246416673954	0.141861915374501	0.0407360732464678	4.3785883040921	3.33204115939561	4.37935114575212	3.06757356889178	3.01096452334231	3.65773247064643	2.85748655328471	3.30574554324044	3.31560042919251	3.60894122983486	3.59633477549591	3.86502640398493	2.9282153063622
ARF1	1	1	24	22	0.204627832774485	8.4697407245083	0.158141797390289	0.0186713858822957	9.10915153412716	8.57369706351391	8.75561970633765	8.42841946670255	8.68984348395337	8.44939065437848	8.68893507058997	8.20207972841427	8.13690960139223	8.23844874499482	8.31746376234549	8.83999092322504	7.81363449257312
C1orf35	1	1	20	16	0.257724002092553	5.57534610659156	0.120468326066357	0.0216073269288038	5.53743830557216	5.53132293042266	5.42394027600952	5.93370045873914	5.1000815032163	5.76362388111979	5.08641836681385	5.32569256436888	5.66349875883389	5.90340732890035	5.74568249761636	5.57966683597276	5.72733059199991
MRPL55	1	1	20	10	0.341785751840953	5.36036610948909	0.163334034926322	0.030470686440089	5.07136977868078	5.15526249892182	5.30790111030978	5.658163986913	4.82454306463042	5.20902642247981	4.10549732049151	5.84956112026515	5.50000075912135	5.42329567103507	6.02781408187257	5.65984654081214	5.81081005036158
GUK1	1	1	28	10	0.218694417774325	7.98044245838059	0.104543762957708	0.0130999958339306	8.11726889840393	8.3991703979019	8.27618803811199	8.12707041827056	8.19523631901019	7.84880529855489	7.81472776466542	7.95623251234852	7.76603223726564	7.91886459279824	7.75959436812819	8.01784730221212	7.65325757423369
GJC2	1	1	28	20	0.415247808520398	2.03145841511268	0.137484650840997	0.0676778071449575	1.41890382568673	1.23414474216175	2.25582519013742	1.8720311405709	1.06896523072008	3.60314428508461	2.44240111784152	2.89501322127256	1.85622319640014	2.25949595777247	2.03645149535971	1.67035095084561	1.71028876489987
IBA57	1	1	20	18	0.315870696496665	3.14028142198587	0.23853618813843	0.0759601309832873	3.14789711145434	3.52575016199754	2.91473812046802	2.76749367806755	3.38491645696151	3.36144674340984	1.66465656993128	3.24490727255187	3.02610071825021	4.00755886380865	3.15346820376363	3.18661359547821	3.31884289560443
TRIM11	1	1	28	8	0.393810020116757	6.73027855823009	0.203328525862778	0.030211011937112	6.26587697146104	7.12750925324452	6.89102063016535	7.07811199846367	6.00257217728882	6.83682499899648	6.77648408257122	6.93283882004749	6.83342036874202	6.86650433297519	7.07447950358368	6.22303559156095	6.76813519964963
RNF187	0.759272267084767	1	24	12	0.158631799453788	8.26736272235837	0.185520614915527	0.0224401204042739	7.89948156887636	8.26308372899806	8.06304577300495	8.45617073312899	8.05993783195238	8.19173528559955	7.85762585872206	8.48458005180965	8.51077460884366	8.45127870858414	8.68553942179756	8.11586297553174	8.25107822889417
RAB4A	0.548683931808932	1	20	4	0.146915640322983	4.69766243708531	0.452081942729868	0.0962355104872892	4.97325298910718	4.92266887998851	4.62543848021388	4.41766838914439	4.48365334056398	4.36368622688059	6.17049883782152	4.14132105977424	4.61103789588324	4.55440006309262	4.89135670460173	5.55191848452602	4.09419427954819
CCSAP	1	1	28	22	0.429543014416962	3.77260074105647	0.320025375661099	0.0848288482208907	4.31591743318421	3.18675470455072	4.17370903080538	3.75492625312312	4.40462115690752	3.65773247064643	4.8575944038313	4.35789739684597	3.31560042919251	3.69009345742933	3.33582800140294	2.03349885003032	3.67130314537494
NUP133	1	1	20	8	0.168060743714949	5.00449557751506	0.0545882320051117	0.0109078389938786	5.07136977868078	4.9454331285564	5.09099342948405	5.16733001879979	4.55857999858381	5.01358961489321	5.2669942214194	4.6900333917249	5.48550125849009	4.71813566804145	5.03895233465086	5.30832900210344	4.73049477827015
ABCB10	0.269101639101639	1	20	18	1.14467562786447	1.88368169874253	0.852432141548436	0.452535129537802	4.07227269797012	2.39139402799914	1.3585129212174	2.15304865897807	3.30011830298164	2.4832374104969	1.17909824004908	0.393561577079503	0.856308655728705	2.45791722319418	1.5377734686283	-0.143520440799451	2.02192326935502
TAF5L	1	1	20	6	0.31976224631744	3.02993350910723	0.322020339120469	0.106279671864929	3.07407684302284	2.39139402799914	3.36537628779245	2.99820018580854	3.11392419152945	2.599348269397	4.71557168010871	3.52628894849985	2.02613870204901	3.33387479569723	2.29325684940232	3.11256516149706	3.26064977203349
URB2	1	1	20	2	0.463964411657083	1.80657721498607	0.562451471214105	0.311335417356319	2.63479154675381	2.25225530714702	2.25582519013742	2.38815029101086	-0.143520440799451	1.89414944266486	2.55789308502013	1.09104470055856	1.66359032724319	1.59611054372312	2.40633109803581	2.86445818690091	0.760683050753112
GALNT2	1	1	28	4	0.66396265581648	6.18409488465156	0.0498502224594327	0.00806103777339461	7.37731029706024	6.68208808852892	6.54304327679283	6.28632711340882	6.93022063846584	5.61979956451527	5.58552910220358	5.79755415733596	5.75096124098099	6.03349379481069	5.80875411944006	5.98440472883212	5.98265466003536
COG2	1	1	20	16	0.467498804352612	3.326515461536	0.346212508884732	0.104076626995406	3.77894907975892	2.39139402799914	2.80486735808522	3.91406164762926	2.77997639330072	3.54640910770698	2.85748655328471	3.96393720734444	3.71414230402604	3.38351713492304	4.07814300080336	1.86332108090116	3.71529804640971
AGT	1	1	28	14	0.543262694946222	2.7185544507387	0.335930181356528	0.123569414350059	2.52825241225533	2.84320449120556	3.28581262457362	2.76749367806755	3.30011830298164	3.76107768388395	1.17909824004908	2.53734766452988	2.94364079242703	2.78789332414616	2.60892888096651	2.32337305027693	2.68441575645219
C1orf198	1	1	28	12	0.15369482368775	6.93898664131515	0.100451618467898	0.0144764104126968	6.85070791914117	6.92478761515789	7.1931363881498	6.71169468624105	7.58737202804621	6.97221294239069	7.20191918114085	6.58563917177844	7.00079839086496	6.9305275213289	6.79705667991214	7.00508130785683	6.53639628605802
TTC13	0.548683931808932	1	24	22	0.349330418534765	2.55685161850014	0.646490546060182	0.252846329205218	3.14789711145434	2.84320449120556	2.55630858271826	2.6815940952688	3.01096452334231	3.07094368327666	4.47229324315806	1.74642348181574	1.66359032724319	1.75542836930389	1.88858621151708	2.03349885003032	2.9282153063622
ARV1	1	1	28	20	0.333636415881594	3.32261555270569	0.294902464546292	0.0887561199507855	2.91403634786508	3.52575016199754	3.01683038943228	3.13376355732449	3.74715376094786	3.1492347100698	3.94502552516957	2.06070717941317	3.37972941538501	3.17379423776191	2.8677774554478	4.56568460758129	3.53064615759055
C1orf131	0.269101639101639	1	20	14	0.297540360387733	4.86236054304684	0.277501241333137	0.0570713008376071	4.63111972334431	4.52946773172054	4.5927504680129	5.08607580578711	4.55857999858381	4.94939445023953	4.21512624188685	5.15432940499061	5.29908908686371	5.07612087570096	5.00344476132733	4.47993333236039	5.18624873839351
GNPAT	1	1	20	10	0.179484144527272	4.8364136098784	0.112521982421753	0.0232655830328337	4.57869769162484	4.46790575263009	4.89042596928907	5.25915487015578	4.59463286426505	4.73765489532644	4.92368520393765	4.57116155985225	5.06560033727569	4.81177142585429	4.61373885285842	5.50926885358361	4.79341766055513
EXOC8	0.269101639101639	1	24	18	0.325861598797794	3.45583248258565	0.321438997561795	0.0930134777022799	4.31591743318421	3.0251817651992	3.44078046240903	3.57603600288914	3.68161959729055	3.9479026193039	1.17909824004908	3.24490727255187	3.44112872142309	3.8038558894639	3.68865338592473	3.90943773854977	3.67130314537494
SPRTN	1	1	28	14	0.641671254865371	2.73262174924057	0.388766588394803	0.142268716298861	2.00007548295432	2.25225530714702	2.91473812046802	3.19704953579767	2.64894872868561	2.90033322787176	0.441825759599175	3.76164516320023	2.94364079242703	2.71220215254112	3.44573646859521	3.61980869764561	2.9282153063622
EGLN1	0.269101639101639	1	20	18	0.211652317952375	4.10025326779638	0.340068963951714	0.0829385264131448	4.25040000842076	3.52575016199754	2.91473812046802	4.2783040961178	4.32100731688515	4.22595891115376	5.38116730079766	3.92568456780419	4.02608172597578	4.34482699140087	4.29924086157	3.72294862841198	3.91714930837359
TSNAX	1	1	28	26	0.238322883940884	5.49069317050126	0.176029146090339	0.0320595488810147	5.53743830557216	5.56110811018565	5.63128981568971	4.99997069727434	5.19707629653852	5.8829901082314	5.42746174278816	5.58082942581574	5.50000075912135	5.33773386324427	5.66843514481773	5.05517000037009	5.84091016639645
SIPA1L2	0.0095169702982203	1	28	6	0.410796199848362	2.6888934483024	0.760710474838642	0.282908374565347	2.82682530273383	3.52575016199754	3.36537628779245	2.99820018580854	2.16451907769086	2.06545091100517	3.98684763428832	3.30574554324044	3.76305111861688	3.33387479569723	2.17056068900396	0.861044176625659	1.06266416665931
NTPCR	0.759272267084767	1	20	16	0.243707693721264	4.46407666640458	0.343905005713741	0.0770383287325408	4.03384734050881	4.64523051965035	4.30057579393507	4.18772882482878	5.4143734928567	4.71208896767232	3.71553201177727	4.32887834753443	4.87851606400498	4.6385894730033	4.32823178187022	3.56533501496886	4.83389153371853
PCNXL2	1	1	28	6	0.627914276232336	3.77196225726173	0.296524223976052	0.0786127229680489	4.03384734050881	4.03043846821936	3.76802979215229	4.02285877473741	3.11392419152945	3.42577195658348	2.31685280403026	4.00120173244427	3.71414230402604	4.18602623453969	3.73268791013838	4.59317193927624	4.2814357258699
KCNK1	0.653978099446849	1	20	16	0.466573014338929	1.59204161697513	0.579952307333618	0.364282127520965	2.15131921093718	2.84320449120556	-0.143520440799451	2.01937141238601	1.95860485589433	1.69973268965723	-0.143520440799451	1.34403731603252	2.1781341988143	1.75542836930389	1.88858621151708	0.861044176625659	1.52495154367521
COA6	1	1	28	26	0.566021811220371	4.48319326696767	0.403282889400836	0.0899543841601117	4.43864970620795	4.37033820201526	3.51243853233866	4.49525119670305	4.03644857200797	4.83561544524376	5.9765548732797	3.8863899810165	4.96467209796157	4.5325620224364	3.97192438711044	4.450178260679	4.44714386527155
IRF2BP2	1	1	24	14	0.19514663949082	5.851694670883	0.0686152167060991	0.0117257000860821	5.84543485330188	5.6607648534493	5.98619566548769	5.5164940245579	6.11854662544307	5.63348333985688	6.86884869029847	5.50502501624486	6.04596697400048	5.67328671576014	6.02781408187257	5.38895881586646	5.86063358609289
TOMM20	1	1	28	24	0.399324239191453	6.06685457662333	0.226560919988368	0.0373440498905886	6.18050954351325	5.6607648534493	6.01114838354348	5.82771399675159	5.56734820386425	6.26344305967203	6.69682409369724	5.89975835987462	6.00588966654356	6.34047238860633	5.65705425557921	6.31670166425211	6.21492010676797
RBM34	1	1	20	16	0.399119390233433	5.41235725633491	0.234293000367091	0.0432885320149297	5.63050684318525	5.17465990498873	4.62543848021388	5.44007578338518	5.02280087963619	5.67377275206011	4.47229324315806	5.38328298608956	5.68903374384007	5.74150520454078	5.70204885048524	5.18729532173122	6.31123681989597
ARID4B	1	1	28	18	0.403668671290148	6.74931152485814	0.0689155081279189	0.0102107463663662	5.74196956186993	6.43103562987331	6.44572847734208	7.00925576325135	6.56263985714879	7.09597846793504	6.6520358551639	6.94244986658422	7.05581240247406	6.88816262245633	6.66693028366793	6.74816044377492	7.4855554483812
GGPS1	1	1	24	0	0.182775548595025	4.55637867222215	0.150407391781218	0.033010292295979	4.57869769162484	4.87603360072564	4.71928060070351	4.81061766030847	3.98304528231797	4.88220924978223	4.28384160201708	4.54616497263317	4.6375098770325	4.15777300942164	4.17707469064467	4.81949757779958	4.91158431565788
B3GALNT2	1	1	28	22	0.680289922594427	4.69793835536356	0.272450690185461	0.0579936707501512	5.66862598040883	3.98721073338893	4.83560279762148	4.2783040961178	5.37345378311067	4.11328455435324	5.2669942214194	4.57116155985225	4.17808292017964	4.36967396139403	4.4386988170429	5.49476744807926	4.25186815686228
LYST	0.759272267084767	1	20	16	0.27942378678429	4.43019053348296	0.255183170109538	0.0576009469978521	4.49631028531377	4.40359928432259	4.17370903080538	4.56887393972537	4.48365334056398	4.26164286604192	3.02742753309453	4.17432318362759	4.7868862783051	4.84758785593981	4.41186487358119	5.34112363173547	4.2814357258699
NID1	1	1	28	26	0.419138448619213	7.23167970967234	0.188682424423994	0.0260910925260741	6.74168581772892	7.22841233942314	6.23947073982872	6.88984287027627	6.67635305008772	7.32405565570477	7.49061975421887	7.18440294877579	7.48549607869209	7.40028570838766	7.32515197259889	8.09918388740781	7.75687841228344
GPR137B	1	1	28	16	0.269249460321525	3.7722339567198	0.0249802878652599	0.00662214702265759	3.5799679811171	4.26569057790873	2.41387584263118	4.09108386331955	3.92758895911203	4.11328455435324	3.76444425684758	3.67205562610387	3.90055257047266	4.24092506982581	3.81691903043352	3.18661359547821	4.06048087276763
ERO1LB	0.759272267084767	1	24	12	0.22960040879705	2.98091421606794	0.298136460452679	0.100015109071453	2.00007548295432	3.18675470455072	2.55630858271826	3.57603600288914	2.90008843214465	2.7068063731664	2.66482093146691	3.11494711463458	2.94364079242703	3.52295064246393	3.21685077617601	2.86445818690091	3.2000103259377
LGALS8	1	1	28	0	0.338119523010079	4.02284743882995	0.360042146744649	0.089499329074574	4.28353060848596	4.30142320635367	3.20160364683693	3.8366870027185	3.74715376094786	3.85751220360217	4.06702153628556	4.1075462925244	4.50000759642655	4.55440006309262	4.38452234769097	2.86445818690091	4.36666764618857
HEATR1	1	1	28	8	0.747841241290808	3.76497356448391	0.484371187505473	0.128651949133106	3.46913981129174	4.46790575263009	3.64588691940926	4.33567516594256	1.95860485589433	3.36144674340984	3.10543677277655	4.20658722544158	4.10408323837674	4.44174605298825	3.9347062354348	4.22270310923313	4.12713781591332
MTR	1	1	28	26	0.278928866970757	5.58049140444753	0.199096919806815	0.0356773096448351	5.80036373075763	5.42194803257073	5.01900829725685	5.11912864794648	5.4143734928567	5.82454116349801	5.02752339958346	5.84956112026515	5.68903374384007	5.55911012769572	5.70204885048524	5.67278705841344	6.26758046620719
FMN2	1	1	28	6	0.42632943132872	3.53649729602282	0.275777337654968	0.0779803615190404	5.21567366622316	3.89666406044266	3.70825059248063	4.12402346502426	4.52160303130495	3.1492347100698	3.24983821520572	2.7272360003609	3.02610071825021	2.45791722319418	3.33582800140294	3.61980869764561	2.77034210908
GREM2	1	1	28	6	0.753978036986455	6.39683142805714	0.0834720575775565	0.0130489694024826	8.41881727596003	7.6237356015999	7.16005030478066	7.1478407739189	7.34962827138236	6.21875515202892	5.91289548936122	5.58082942581574	5.54264489738455	5.6632724561953	5.77756295107341	5.40455779512102	5.306174193481
FH	0.388468903781404	1	24	22	0.488525524962533	4.88744933178757	0.477573763647648	0.0977143150194001	6.11759695571321	4.75239045330718	4.25951409438415	4.66153453242796	4.8545889168996	4.83561544524376	5.55804794838247	4.35789739684597	4.83342850841067	4.59710879691979	4.85197152616833	5.77233354993243	4.49840420010274
OPN3	1	1	28	0	0.761691906191895	2.40433217794053	0.276480339701378	0.114992571425052	2.41321381862592	2.74281509665468	1.0080857305469	2.15304865897807	1.71832823801555	1.69973268965723	4.02749144479496	2.63541373118016	2.02613870204901	2.02936580174095	3.64323239267843	3.11256516149706	1.87450417458971
CHML	0.548683931808932	1	28	4	0.173081514118233	3.44509889538969	0.31511625943608	0.0914679865526577	4.1461830129101	3.64179993711086	3.58070516262485	3.87589298280096	2.64894872868561	3.36144674340984	4.10549732049151	3.3641217466207	3.55660374742509	3.65008787446126	3.54786128965456	2.44904175186301	2.9282153063622
CEP170	0.548683931808932	1	24	22	0.344246148407151	4.11181290978284	0.341630343899033	0.0830850895686971	4.68170353717489	4.1914553650054	3.70825059248063	4.44399562550198	4.32100731688515	4.33046732139737	4.47229324315806	3.47423262591112	3.94362068298334	3.43150797822806	4.14484541701629	4.32461295208497	4.2814357258699
SDCCAG8	1	1	20	10	0.338683123493387	4.28538042421224	0.220459119948463	0.0514444688977616	3.73171710612689	3.94264764357744	3.98508207138795	4.46985102291144	3.38491645696151	4.51919277573952	4.06702153628556	4.75692234032734	4.55659059884752	4.55440006309262	4.23945050568323	4.38876125126466	5.00316258257914
AKT3	1	1	28	18	0.359227249754752	5.66639489439563	0.251609444965155	0.0444037963563058	5.12718871420036	5.54629238522995	5.44240414541053	5.94296040165198	5.94787571361979	6.05554526179906	5.95564564188516	5.49199446783239	5.52856977725299	5.48144641418749	5.86918349181959	5.69832499736214	5.51971384620591
ZBTB18	1	1	28	14	0.434686425571466	3.57750374867282	0.152698934420905	0.0426830955739888	2.73400121416108	4.03043846821936	3.8806340048725	3.62288072047359	4.03644857200797	4.11328455435324	3.17944340910617	3.42022743109744	3.81035609820733	3.83986693217394	3.89650245975355	2.32337305027693	3.71529804640971
ADSS	1	1	20	18	0.167214912217667	5.62973828551556	0.0155967939602867	0.00277042966640471	6.00292149169429	5.63298695181703	6.34137157945174	5.76644389500504	6.19098739359347	6.05554526179906	5.84629692338163	5.71023503360141	5.71412462139507	5.48144641418749	5.0563836922912	4.32461295208497	5.05544310441978
DESI2	1	1	28	12	0.197258588704694	4.50176491192643	0.188675472976601	0.0419114451038408	4.18176508990684	4.30142320635367	5.24618284585513	4.21855675173562	4.69768171031657	4.42791385433301	4.50144052789613	4.46846657624499	4.37971455180209	4.71813566804145	4.54130568692748	4.81949757779958	4.19085053511973
COX20	1	1	20	0	0.380210401272142	3.23887319582422	0.152768234408719	0.0471670933600236	3.52561786535888	3.64179993711086	2.80486735808522	3.19704953579767	3.8699154159479	2.7068063731664	3.24983821520572	2.81356217964154	3.10410123107648	3.65008787446126	2.94467641137918	3.67230016587395	3.0011130998141
HNRNPU-AS1	0.269101639101639	1	24	12	0.475619563892708	2.77184331365285	0.762804493239054	0.275197551564991	1.15813915390314	2.93706048728048	3.11217310438267	3.2576756504028	2.50482130096439	2.90033322787176	-0.143520440799451	3.04529578514669	3.85615909858145	3.28246323220272	3.21685077617601	2.56463557550236	3.57907163263291
HNRNPU	0.0772071042383542	1	20	0	0.161272792359469	8.09472184451089	0.144179908310401	0.0178115951455665	8.48261957320384	8.18632365681342	8.00832687463862	8.06056543494892	8.19816851865638	8.24396056986364	8.17955485231051	7.95148068211397	7.87294733964744	7.97661601721635	8.05018153537301	8.13936063890814	7.95336823910259
EFCAB2	0.269101639101639	1	28	8	0.995185753093879	2.84334990557658	0.86068181448588	0.3026999289809	3.34908401278607	3.52575016199754	2.91473812046802	3.75492625312312	1.42987755105829	2.8068123947251	0.441825759599175	2.81356217964154	3.61105055748286	3.8038558894639	3.44573646859521	2.77127300331964	3.07050394025668
KIF26B	0.653978099446849	1	28	14	1.62391958391617	1.73198464454694	1.08145242872075	0.62440070246907	-0.143520440799451	1.50324129890482	3.20160364683693	2.15304865897807	2.50482130096439	2.90033322787176	-0.143520440799451	2.06070717941317	0.44132812652333	2.02936580174095	2.29325684940232	2.86445818690091	1.52495154367521
SMYD3	0.269101639101639	1	24	4	0.274993942119515	4.64454442534069	0.309766091263174	0.0666946126240255	4.55175462210644	4.98991157265255	4.17370903080538	4.54474808106115	4.23224773594329	4.39615743140939	4.94505935971764	4.97863880881215	4.92223712743638	4.9166587150817	4.49091425619067	4.38876125126466	5.00316258257914
TFB2M	0.269101639101639	1	20	0	0.7541772412616	1.98896082162912	0.76273706699687	0.383485214340284	3.86901280426169	2.74281509665468	1.64023869014112	1.8720311405709	3.61296630849053	2.7068063731664	1.66465656993128	0.784049441541552	1.66359032724319	-0.143520440799451	2.29325684940232	2.77127300331964	0.760683050753112
CNST	1	1	24	14	0.141384510422256	4.34323149638618	0.0783335368522977	0.0180357728841937	4.60514679645736	4.07240855434794	4.83560279762148	4.09108386331955	5.14939388661426	3.81010054416064	5.0073450675833	3.8863899810165	4.37971455180209	4.26761045634216	4.04359848913102	4.29143648060496	3.95433915113667
SCCPDH	1	1	28	20	0.497175458331442	5.745949005197	0.0879959221218326	0.015314427963465	5.28275071472185	5.28586705720949	5.98619566548769	5.5164940245579	6.33647795552731	5.64703854488216	6.41986060354328	5.77621482844544	5.63750366129648	5.79751579487713	5.89847475328394	5.72341872699426	5.33466017668592
AHCTF1	1	1	28	20	0.234617598193168	4.39230504195318	0.0964529828661924	0.0219595364950567	3.46913981129174	4.55929084422847	3.76802979215229	4.30727479375571	4.59463286426505	4.39615743140939	4.31700968199493	4.23814547825086	4.61103789588324	4.487868514673	4.4386988170429	4.62014533785148	5.23239683141637
ZNF670	0.759272267084767	1	20	4	0.360405360282067	3.67440411746459	0.460006682479765	0.125192185664428	3.52561786535888	3.98721073338893	4.03460081527754	3.47752058492607	2.34468080484641	4.42791385433301	4.10549732049151	4.03752790880044	3.55660374742509	3.60894122983486	4.07814300080336	3.95252266280119	3.37477944605676
ZNF496	0.548683931808932	1	24	20	0.428765220966846	3.77367390957633	0.249589072112181	0.0661395441399446	3.91202039527467	3.39954232773454	3.20160364683693	3.71223997514558	4.66414333271575	2.21855423318891	4.2498929961432	3.42022743109744	3.37972941538501	4.0995504357893	3.89650245975355	5.35724556610855	3.67130314537494
SH3BP5L	1	1	28	6	0.160863248212902	5.66226740353465	0.102524799736949	0.0181066686594399	6.18927721557736	5.96921305523983	5.92185776702913	6.04108001049276	5.83183881021905	5.85989390398007	4.58550739729552	5.54342504346026	5.50000075912135	5.48144641418749	6.14650599699796	4.72326204448627	5.88009099493698
ZNF672	1	1	28	16	0.871334042490267	3.04301980107184	0.121300905447187	0.0398620164760221	2.41321381862592	2.51828615997935	2.07830491553214	3.13376355732449	3.54088207977141	3.48735111423401	0.441825759599175	3.92568456780419	3.61105055748286	3.76692291544414	3.54786128965456	3.44979952387664	3.67130314537494
ZNF692	1	1	28	6	0.704327403531013	2.17434212811852	0.357017139106048	0.164195475260822	3.07407684302284	2.09825111924309	2.55630858271826	2.49273846487827	0.586517577969968	2.98815899708197	0.8570550704552	2.4321263027667	2.02613870204901	2.54775178904148	2.94467641137918	1.86332108090116	2.02192326935502
ZMYND11	1	1	20	14	0.125917093067151	6.89619660832151	0.116560296806801	0.0169021133571149	6.81149386061085	6.9698972191912	6.61805420232748	6.936947759401	6.91604297000116	6.84860544331884	6.57871863724648	6.98956752136101	6.99056648544989	7.08479803043091	6.92117607246788	6.73588145583392	7.06020772856684
DIP2C	1	1	28	26	0.178750597715081	5.67754327919281	0.0474056997833195	0.00834968532200415	5.28275071472185	5.79215676223118	5.32790075674922	5.56527953070733	5.4928874640898	5.76362388111979	5.80012615281927	5.83930862882614	5.42600053753655	6.30870272920075	6.20238023948565	4.79603379907039	6.16820037328274
LARP4B	1	1	24	22	0.370855661086704	5.76924568144906	0.17342493073575	0.030060243628278	6.3851445787688	5.38911211903603	6.26043484852198	5.74542831533825	6.11854662544307	5.92810201747283	6.26700775495297	5.54342504346026	5.36393988576376	5.5698713663448	5.46157499307608	5.93154796793217	5.18624873839351
GTPBP4	0.0481594158156658	1	28	0	0.128551715460269	6.19635533317787	0.177262235299524	0.0286075000170483	6.50937269801653	6.25086851599774	6.34137157945174	6.17284927881191	6.05527047562205	6.28960612036776	6.41986060354328	6.38879719793365	6.2484592246355	6.1599543170629	5.83928517898166	5.87668077605627	5.88972216886738
IDI2	1	1	20	18	0.921396177302535	1.55701228763195	0.378319625130067	0.242977931603515	2.00007548295432	2.09825111924309	2.91473812046802	1.70791355308234	3.01096452334231	2.4832374104969	-0.143520440799451	0.393561577079503	0.44132812652333	1.89888921080791	1.0732713640057	0.861044176625659	1.31224570282063
WDR37	1	1	24	22	0.310125777447662	2.44334145629633	0.0549874613275869	0.0225050253151838	2.91403634786508	1.23414474216175	3.01683038943228	2.27538320653625	2.34468080484641	2.21855423318891	3.31695739123544	0.784049441541552	3.61105055748286	2.63231888060936	2.17056068900396	3.67230016587395	1.52495154367521
PFKP	1	1	28	6	0.73591627850444	4.79264317392284	0.155697495193407	0.0324867697308596	6.15388221880788	5.6607648534493	5.58217883958714	5.25915487015578	4.66414333271575	4.22595891115376	4.61247524878709	4.41424099002146	4.34800602237826	4.21373676941532	4.51632997363401	5.03526698490947	3.71529804640971
PITRM1	1	1	28	0	0.417005740371808	4.84141975008027	0.0989303906073	0.0204341692549297	5.26627155862496	5.23133473748135	4.62543848021388	4.96403625382091	4.8545889168996	4.42791385433301	5.23264206440693	4.99720247748587	4.47086152984003	4.46499159087628	4.81148089401657	4.86531042862514	4.66470187478146
KLF6	1	1	28	4	0.206025910442511	8.13285510762759	0.0535348769182641	0.00658254404016803	8.46106087302394	8.39504178453663	8.47760801341672	8.07537762705417	8.26401484549758	8.46094873733772	7.68099251352115	8.02116528015971	8.04596346166832	7.91464966274062	7.88195903343995	8.26644695142365	7.76997498452744
AKR1C1	1	1	24	18	0.410673822706609	4.10106090211887	0.0331114665293352	0.00807387827677169	3.28508913236494	3.2612260418557	3.36537628779245	3.19704953579767	3.54088207977141	3.65773247064643	3.4424969885775	3.96393720734444	4.55659059884752	4.94999239493206	4.66008305122086	6.08464095152233	5.34869498687192
AKR1C2	1	1	28	24	0.849551298426349	4.95867552726294	0.369700747676996	0.0745563499052057	3.73171710612689	3.0251817651992	3.01683038943228	3.06757356889178	3.30011830298164	4.63255500740989	5.17952968846844	5.50502501624486	6.3237471449986	6.5987177739114	5.82917977989495	6.77240927343773	7.11049628974359
AKR1C3	1	1	28	18	0.664458042563517	5.35115629910836	0.197896866795172	0.0369820755989032	4.07227269797012	4.11319210662009	4.45404692923363	5.19859220718501	4.40462115690752	5.11461488316815	5.63896915042827	5.84956112026515	6.07531084129194	6.26963196968327	5.88877692798117	6.29175349580659	6.23772459749401
NET1	0.759272267084767	1	28	18	0.316179678672474	3.7028999016835	0.436207648387264	0.117801631145618	4.70634553574377	3.10822895025946	2.41387584263118	3.66825209139218	4.76250636024101	3.76107768388395	3.4424969885775	3.47423262591112	3.61105055748286	3.52295064246393	3.39182862307208	4.41979655444078	3.75799093246764
ASB13	1	1	28	16	0.598603322179889	2.04369358576537	0.110425943222207	0.0540325340311972	1.6396728193739	1.72994828521981	1.3585129212174	2.38815029101086	2.34468080484641	2.06545091100517	0.8570550704552	2.4321263027667	3.10410123107648	0.974007513820331	3.01768307010503	2.18570412574362	2.49549535232771
FAM208B	1	1	28	24	0.323411888351775	4.11638712749869	0.215437322837126	0.0523365067872117	4.86797322687785	3.8000516593961	4.41718240688385	4.39085177190076	2.77997639330072	4.51919277573952	4.21512624188685	4.26902816102399	4.47086152984003	4.51038833265596	4.11187966945204	2.03349885003032	4.91158431565788
GDI2	1	1	28	20	0.331912695587521	3.80561143196692	0.119209727466825	0.0313247239235909	2.91403634786508	3.89666406044266	3.28581262457362	4.15622774757616	4.03644857200797	4.26164286604192	4.10549732049151	4.29926359256019	4.10408323837674	3.87500095185438	3.21685077617601	3.18661359547821	4.06048087276763
ANKRD16	1	1	24	10	0.447319346535928	2.27487917090992	0.407054496311663	0.178934556840154	2.15131921093718	1.50324129890482	2.41387584263118	2.27538320653625	1.06896523072008	1.89414944266486	2.85748655328471	3.42022743109744	2.76307390925618	3.11622765465715	2.70047002147028	-0.143520440799451	3.2000103259377
FBXO18	1	1	20	18	0.0934615701074501	5.82258728703744	0.0640744795735203	0.0110044687034862	6.00292149169429	5.98027869143927	5.92185776702913	5.41367625856516	5.96174546343386	5.83642192707823	5.42746174278816	5.84956112026515	5.81033955638036	5.92870885068014	5.77756295107341	6.04537815634136	5.70568351493151
IL15RA	1	1	28	20	0.690845951900257	1.77720495533378	0.160216381214745	0.0901507621469885	1.41890382568673	0.903075389908508	2.41387584263118	0.759154381586092	2.50482130096439	2.06545091100517	1.8573427400131	1.55921399437448	2.1781341988143	1.75542836930389	1.32413659361573	2.95198788883688	1.31224570282063
RBM17	1	1	28	18	0.12038995647943	6.60381849956143	0.0703857121265369	0.0106583353451055	6.51635751793648	6.4864160618726	6.51714717596642	6.65647575659183	6.7660317199583	6.24573365433539	7.21077014201984	6.60996674476137	6.60433376175954	6.3653938244851	6.46637296378051	6.97405301129332	6.4149258651383
PFKFB3	1	1	28	6	0.416290070152294	5.37626277138759	0.0677960223001539	0.0126102508718442	6.2407929140102	5.48545943291215	6.27080376088139	5.63549747268621	5.60318530794197	5.05485245078165	5.4575194759838	5.18703862898386	4.94361062815639	5.29945188084017	5.1240763502883	4.59317193927624	5.03822591380702
ITIH5	1	1	24	22	0.575061101117497	2.29714243248193	0.432626749753589	0.188332575131687	1.6396728193739	1.72994828521981	1.0080857305469	1.52270096391832	1.95860485589433	2.06545091100517	3.76444425684758	2.4321263027667	2.76307390925618	1.75542836930389	3.49770233602102	2.67165072010618	3.42862791764841
KIN	1	1	28	14	0.555569216915266	4.28080689822532	0.344152002675529	0.0803941898940135	2.91403634786508	4.22905039901622	4.30057579393507	4.68379875369723	5.26576921475123	4.48940357576395	3.90195475267351	4.6436532573891	4.21370641300342	4.487868514673	4.49091425619067	3.67230016587395	4.57203349605417
ATP5C1	1	1	28	22	0.451676079184457	5.90546435701502	0.131583694698611	0.0222816846811216	6.28236060968435	5.64694275667011	6.01114838354348	5.45309657386641	6.38874834628854	5.67377275206011	6.6714013182101	5.29601166326161	6.06559571746423	5.86896656764632	5.64558287235505	6.14160155780238	5.50725470989554
TAF3	1	1	28	24	0.668993868045904	4.89504419063901	0.282591388179037	0.0577300994992951	5.03292004152171	4.30142320635367	4.25951409438415	5.44007578338518	4.03644857200797	5.24512642954533	5.24992038583192	5.03362822995687	5.50000075912135	4.59710879691979	4.94848902375439	4.29143648060496	5.41689128674075
CELF2	1	1	28	18	0.630064241201329	6.95913719508153	0.0807411788336203	0.0116021823640271	5.61757331008302	5.98027869143927	5.94793822745962	6.54535442171343	6.5896881079234	6.83089850653794	7.40837100247654	7.10959578331833	7.37970154604141	7.53544011562078	7.35010251924082	8.28763267318695	7.86824202849556
USP6NL	0.388468903781404	1	28	2	1.43732566619863	1.73523401251927	1.02668704241465	0.591670653645194	2.91403634786508	-0.143520440799449	2.91473812046802	1.31015933669366	0.586517577969968	0.881701783481506	4.71557168010871	3.11494711463458	2.31563150706923	2.02936580174095	1.0732713640057	-0.143520440799451	0.760683050753112
PROSER2	1	1	24	12	0.719086336328549	2.01231891822888	0.189426755968755	0.0941335661324879	2.41321381862592	0.472672557897069	2.07830491553214	2.38815029101086	3.80983994743439	1.47497464543229	2.66482093146691	1.34403731603252	2.85618046483744	1.75542836930389	1.5377734686283	-0.143520440799451	3.31884289560443
UPF2	1	1	24	10	0.345274924426888	6.10680392259669	0.11535002568152	0.0188887717934902	5.50970601132841	6.03436846392181	5.26705034640408	6.38474676107824	5.60318530794197	6.45285927175851	5.7764745755833	6.33872768126775	6.90053444127189	6.26963196968327	6.02781408187257	5.76025944493394	6.96319658414386
DHTKD1	1	1	24	10	0.216066648638508	5.27697579478827	0.186797799713503	0.035398646303815	4.34759314579045	5.45405319782064	5.11421183305958	5.11912864794648	5.39405871078792	4.99250702616727	5.23264206440693	5.83930862882614	5.45605762299728	5.48144641418749	5.26568401467651	4.9314123352963	5.81081005036158
SEC61A2	1	1	28	6	0.741398130358874	2.42039328645038	0.314813451320467	0.130067065167809	3.68288632822075	3.64179993711086	2.68593431897992	3.19704953579767	1.42987755105829	2.90033322787176	2.17932836192942	2.31862272429218	2.31563150706923	2.36211514233966	2.70047002147028	-0.143520440799451	2.39086748490056
NUDT5	0.120192382848633	1	20	6	0.195598798971688	4.57746066830564	0.230682835031716	0.0503953724013328	4.21649066624073	4.67277590569904	4.5927504680129	4.68379875369723	4.13766728283327	4.39615743140939	5.02752339958346	4.57116155985225	4.55659059884752	4.51038833265596	4.68270857404323	4.88768261082673	4.87326085563871
CDC123	1	1	28	14	0.187603057228726	6.05772926378663	0.228671089119658	0.0377486479111346	5.95231233079123	6.06587492999478	6.20744207972807	5.97038887350837	6.39897894968961	6.22780415760543	5.83489201633377	5.93869536176771	5.93295839375749	5.96176842241772	5.9829408782012	6.93698920364907	5.48200892382777
CAMK1D	1	1	24	12	0.967117436464532	1.02323387345894	0.329232941060969	0.321757273288881	-0.143520440799451	-0.143520440799449	0.544261825194254	0.377293495606601	1.95860485589433	-0.143520440799451	3.10543677277655	0.393561577079503	2.85618046483744	1.21243452369536	2.03645149535971	-0.143520440799451	1.06266416665931
OPTN	1	1	20	10	0.350865661585505	8.49523669543103	0.287144538545085	0.0338006519229205	7.8028143642898	8.25627187618936	8.42054432672181	8.80618281705178	7.95983055884944	8.53572310880708	8.39678607103046	9.06227854909188	8.75247085337459	8.76164755652533	8.7960244709564	7.68573315520953	9.05819706323339
MCM10	1	1	28	6	2.00072664770055	1.43832875348853	0.355766358477462	0.247347039134541	3.46913981129174	3.94264764357744	2.68593431897992	2.99820018580854	1.42987755105829	-0.143520440799451	-0.143520440799451	1.55921399437448	-0.143520440799451	0.688221003711914	-0.143520440799449	2.86445818690091	-0.143520440799451
PHYH	1	1	24	22	0.546988535867952	4.75790596277774	0.154556905997622	0.0324842288197284	5.39311722187878	4.33629215853056	5.30790111030978	4.30727479375571	5.1000815032163	3.54640910770698	5.50146353512983	4.14132105977424	4.41074113117461	4.71813566804145	4.94848902375439	5.52362594601498	4.75177546374735
SEPHS1	0.120192382848633	1	28	16	0.155723343650685	4.65796576061061	0.239176846122938	0.0513479184723728	4.03384734050881	4.49901508510838	5.15955682639404	4.76957099200031	4.79385813842944	4.68606180160431	4.55802582606273	4.49483373673289	4.44111447714695	4.65889096999059	4.51632997363401	5.22292477263185	4.77274680287367
BEND7	0.388468903781404	1	20	14	0.207463818272956	2.71388735124118	0.571737975993224	0.210671226177366	2.73400121416108	2.09825111924309	2.80486735808522	3.2576756504028	2.16451907769086	3.07094368327666	1.17909824004908	3.24490727255187	3.61105055748286	2.45791722319418	3.01768307010503	1.18388346448593	3.53064615759055
PRPF18	0.548683931808932	1	28	20	0.133087584080756	5.14267057743979	0.153278849987711	0.0298053020662309	4.97325298910718	4.9454331285564	4.5927504680129	5.16733001879979	4.79385813842944	5.36480466633929	5.12438701379785	5.2347526593534	4.83342850841067	5.16397026658823	5.39462611777991	5.80796115358489	5.3625945781493
FRMD4A	1	1	28	18	1.2737927366733	1.5219425191416	0.263000849785777	0.172806033393504	0.43021695477682	1.23414474216175	-0.143520440799451	2.38815029101086	2.16451907769086	0.881701783481506	3.81175244559224	1.55921399437448	1.66359032724319	1.89888921080791	0.383981261226801	0.861044176625659	2.5930457299225
FAM107B	1	1	28	10	0.430208529734518	2.75773420248413	0.0219811175624615	0.00797071651889484	2.28820113824228	3.10822895025946	3.11217310438267	3.527619029671	3.74715376094786	2.98815899708197	3.02742753309453	2.89501322127256	1.66359032724319	3.2291516607753	1.7238168387679	1.44752501273579	3.07050394025668
HSPA14	0.120192382848633	1	28	18	0.28461026452983	4.27494327172343	0.217341276439191	0.0508407393091723	3.95378293091089	3.39954232773454	4.12881363697469	4.46985102291144	4.13766728283327	4.48940357576395	4.2498929961432	4.20658722544158	4.24847143410976	4.21373676941532	4.66008305122086	4.79603379907039	4.57203349605417
DCLRE1C	1	1	28	6	1.38085251485774	3.21683635657002	0.762480318779837	0.237028009591647	4.10970111357953	4.03043846821936	3.28581262457362	3.91406164762926	1.42987755105829	2.8068123947251	1.66465656993128	4.29926359256019	3.44112872142309	3.65008787446126	4.11187966945204	1.18388346448593	4.36666764618857
RPP38	0.388468903781404	1	20	6	0.15092815924972	3.17007296825936	0.543491085487242	0.171444345580999	3.07407684302284	3.18675470455072	3.20160364683693	2.925321659005	1.71832823801555	2.98815899708197	5.06705262740321	3.18139007509882	3.44112872142309	3.05626823318	3.27756552894282	3.32419976987257	3.48053861013227
NMT2	1	1	28	14	0.290556314066367	5.87420472446864	0.181949404854734	0.0309743043337994	5.92107213654709	5.96921305523983	6.24999087308099	6.54535442171343	5.96174546343386	6.06567432273382	4.90198961254808	5.84956112026515	6.12292871253722	5.58055292954172	5.84932028658193	5.35724556610855	6.10345651614192
FAM171A1	1	1	28	0	0.344772747376536	5.19345490099268	0.0870190459186495	0.0167555216281972	5.7179336245521	5.45405319782064	4.91707560263299	5.44007578338518	5.26576921475123	4.92734520434437	5.58552910220358	4.88205895507083	5.36393988576376	4.82979078563707	5.10744861994207	4.9314123352963	5.03822591380702
ITGA8	1	1	28	18	0.671010231309689	2.99691371263848	0.114141391775932	0.0380863123601388	2.00007548295432	1.72994828521981	2.91473812046802	2.99820018580854	2.34468080484641	3.85751220360217	3.501394512328	3.71754570755776	3.37972941538501	2.71220215254112	3.39182862307208	3.18661359547821	3.2000103259377
FAM188A	1	1	20	6	0.308672695197302	4.1265755534573	0.0274525122786437	0.00665261351040661	3.68288632822075	4.1914553650054	4.12881363697469	3.75492625312312	4.8545889168996	3.65773247064643	4.31700968199493	4.57116155985225	3.90055257047266	4.00755886380865	4.49091425619067	4.59317193927624	3.53064615759055
PTER	1	1	24	12	0.694053671744496	2.79150747526405	0.680766386537292	0.243870522493549	1.15813915390314	2.39139402799914	2.68593431897992	3.2576756504028	4.18573243586092	2.7068063731664	2.76436756178778	3.24490727255187	2.1781341988143	4.21373676941532	2.8677774554478	1.18388346448593	2.77034210908
RSU1	1	1	20	0	0.304538315718025	6.81257938206599	0.192881756091442	0.0283125884153659	7.60732936899739	7.06651476608976	7.07976430462134	7.01804467023472	7.21134293795942	6.73260596662252	7.14764184875772	6.24863182407533	6.2398461187011	6.6654582193903	6.45983798244529	6.91537437080153	6.26758046620719
VIM	1	1	24	0	0.206210041201163	10.5386319681047	0.110453253832492	0.010480796195064	10.9592247962211	10.6988686477852	10.682792092863	10.6716983078995	10.9013770736214	10.4691775488256	10.9785156784698	10.2514100383797	10.1374885216929	10.3141252459191	9.99430178356927	11.0910993230181	9.96258978092882
PTPLA	1	1	28	0	0.181212282307685	5.36886498868013	0.0986133952729859	0.0183676429712621	5.74196956186993	5.701453917869	5.56542984451722	5.75597437128744	5.94787571361979	5.01358961489321	6.2838817308833	4.35789739684597	5.68903374384007	4.9663747968042	4.89135670460173	5.16914509921553	4.77274680287367
STAM	1	1	20	8	0.214888232312424	4.60751026590642	0.0303851332117033	0.00659469680112057	4.34759314579045	4.64523051965035	4.41718240688385	4.49525119670305	3.92758895911203	4.11328455435324	5.12438701379785	4.14132105977424	4.76303972316221	4.77504312893097	5.03895233465086	5.55191848452602	4.57203349605417
NSUN6	1	1	28	8	1.23969836762821	2.55647361238452	0.966231081501465	0.377954646909195	2.15131921093718	2.63491420188133	3.36537628779245	3.37178170314089	0.586517577969968	2.98815899708197	-0.143520440799451	3.42022743109744	3.24848771324805	3.56658651563748	3.73268791013838	1.86332108090116	3.31884289560443
ARL5B	1	1	28	22	0.565387496030193	4.11083233820392	0.0447983517729922	0.0108976353417919	4.68170353717489	3.74920572397365	4.03460081527754	3.71223997514558	4.66414333271575	3.36144674340984	4.55802582606273	3.62508435157273	3.94362068298334	4.39410023701432	4.07814300080336	4.53766337746876	4.06048087276763
PLXDC2	1	1	28	4	0.131439761496088	5.51610218376537	0.12361861297942	0.0224105009046507	5.52363879314106	5.51619652204373	5.54848411545308	5.31727727803132	5.33133948710316	5.52019696955579	5.3494578853436	5.87988855660489	5.44110735495614	5.72234112822133	5.58681651858315	5.16914509921553	5.83094640991157
CASC10	0.0095169702982203	1	20	16	0.534721956715359	2.68432831929188	0.62416727508887	0.232522702458962	2.82682530273383	1.92582084017837	2.41387584263118	2.59025433846869	3.46500586734277	3.29411908199421	1.8573427400131	2.89501322127256	3.24848771324805	2.99370839007921	2.70047002147028	1.18388346448593	2.68441575645219
SKIDA1	1	1	20	6	0.870747478876531	2.18120896063824	0.767602741422747	0.35191618743311	0.839608978701183	1.72994828521981	2.55630858271826	1.70791355308234	2.16451907769086	0.458305775291369	3.71553201177727	2.89501322127256	1.66359032724319	2.02936580174095	2.51118342401998	3.95252266280119	3.13670982018935
MLLT10	0.0481594158156658	1	24	4	0.332066993285202	3.97441313929881	0.394794364689311	0.0993340024935009	4.97325298910718	4.26569057790873	4.21724938138434	3.527619029671	3.30011830298164	3.85751220360217	3.4424969885775	4.23814547825086	4.14155748244118	3.83986693217394	3.77541810764494	3.86502640398493	4.4208141155008
DNAJC1	1	1	28	6	0.306718997559963	6.62837283816422	0.113189684774149	0.017076541639667	7.02734274102835	6.9698972191912	6.45485156797632	6.83120853965739	6.56263985714879	6.54985518504804	6.00736126974592	6.68631230742099	6.66992196204677	6.6654582193903	6.69502481775909	6.30011757949325	6.81942824436075
COMMD3	1	1	20	12	0.133980837700807	5.53706485477964	0.0736567924458799	0.0133024976910463	5.42315955561675	5.03305965450132	5.49641890556327	5.38678463652259	5.33133948710316	5.2803451277154	5.58552910220358	5.65284884755836	5.77500661997817	5.60168168857295	5.77756295107341	6.50212769737272	5.23239683141637
LOC100499489	1	1	28	20	0.492455425532631	2.98881823398437	0.0349419147935506	0.0116908798254251	1.41890382568673	2.74281509665468	3.36537628779245	2.01937141238601	2.90008843214465	2.7068063731664	3.501394512328	2.97211044717295	3.44112872142309	3.2291516607753	2.70047002147028	4.450178260679	3.42862791764841
PIP4K2A	1	1	20	2	0.22085825555277	5.1187942732566	0.0486765484694815	0.00950937776964286	5.50970601132841	5.3384129701096	5.32790075674922	5.47879082040306	5.75427104101921	5.36480466633929	5.57185395859463	4.57116155985225	5.02607222974481	4.26761045634216	4.81148089401657	4.77218209099716	4.81379652601343
MSRB2	1	1	28	22	0.101366027837461	5.79434898227794	0.0197884089342844	0.00341512204301249	5.55110707397309	5.76681828647296	5.66312561516863	5.50403545105362	5.89102356307998	5.78830030789082	5.92370237341083	5.97660904793262	5.87851080453081	5.96991628732254	5.95533135264446	5.40455779512102	6.03567007061675
OTUD1	1	1	24	10	0.648826819510218	1.58197854897054	0.586378025705406	0.37066117368468	-0.143520440799451	1.50324129890482	2.41387584263118	2.49273846487827	1.06896523072008	1.69973268965723	2.31685280403026	1.55921399437448	1.17820256749211	2.63231888060936	1.32413659361573	-0.143520440799451	2.1556653848205
KIAA1217	1	1	20	6	0.577325249808432	2.18045308684566	0.413699855316882	0.189731142491747	0.839608978701183	2.51828615997935	3.01683038943228	2.6815940952688	2.77997639330072	1.20862183731799	2.76436756178778	2.31862272429218	1.17820256749211	2.25949595777247	1.88858621151708	3.72294862841198	1.71028876489987
ARHGAP21	1	1	28	18	0.335115137199828	7.66783990051534	0.0947103512623811	0.0123516339009655	6.90494125473831	7.46342732971567	7.61546441415965	8.1086736634601	7.3705738274911	8.01483697172092	7.62911455702562	7.88076017735527	7.9750800344719	7.93143599763971	7.95812529152925	6.82552334681704	8.02503687639313
PRTFDC1	1	1	28	18	0.81196466281693	2.78557348163526	0.25591240418535	0.0918706348522235	1.41890382568673	2.51828615997935	3.01683038943228	3.66825209139218	2.16451907769086	3.71033025116514	3.66490310521332	2.19542084896014	2.55663004422072	2.99370839007921	3.01768307010503	2.95198788883688	2.27805425130621
APBB1IP	1	1	28	22	0.313552618716103	4.58376202130223	0.152846876418706	0.0333452905513805	4.52429878557831	4.37033820201526	4.25951409438415	3.87589298280096	4.73045810059209	4.29646546774351	5.02752339958346	4.6436532573891	4.76303972316221	4.8825366029375	4.07814300080336	5.35724556610855	4.64208681662109
ABI1	0.0772071042383542	1	28	26	0.213010857614949	5.4366307771872	0.200013736640353	0.0367900166183138	5.73000164880011	5.42194803257073	5.28762031272143	5.18304579004423	5.37345378311067	5.42898361189836	6.07678343187435	5.45218142256311	5.36393988576376	5.24677593953098	5.30995761814507	5.56585937212527	5.05544310441978
ANKRD26	0.759272267084767	1	28	22	0.256216929276677	5.08035313555846	0.269719333746594	0.0530906664457577	5.01330394152591	5.19379996420885	4.52506496091116	4.96403625382091	5.28795875388786	5.36480466633929	5.4575194759838	4.6900333917249	4.6375098770325	5.21969871750537	5.14051461987017	4.53766337746876	5.76967403920345
YME1L1	1	1	24	6	0.100509133836886	6.58655485690977	0.0569130563713678	0.00864079288911743	6.6931970016135	6.81781812354951	6.89772657295846	6.73320376187715	6.77391453585596	6.73894939352345	6.87442975699178	6.57331980092607	6.61769211530435	6.51209693224331	6.44667853908406	5.84273008975748	6.10345651614192
MASTL	1	1	24	6	0.760366842105016	2.0079233988624	0.479219146387106	0.238664057931	2.28820113824228	1.50324129890482	2.55630858271826	3.06757356889178	1.06896523072008	2.7068063731664	4.02749144479496	2.53734766452988	2.02613870204901	1.41698966293284	0.769406707754063	-0.143520440799451	2.27805425130621
ACBD5	1	1	20	16	0.698270366172686	4.04565087173318	0.389893039213036	0.0963733776281105	4.70634553574377	3.33204115939561	2.91473812046802	4.87007771605802	4.13766728283327	3.42577195658348	2.85748655328471	4.35789739684597	4.10408323837674	4.31954458144025	4.26965540178842	3.99435811483958	4.79341766055513
RAB18	1	1	20	0	0.209429252510409	7.05334919950898	0.131184924111826	0.0185989549646796	7.28216551760178	6.94751871859577	7.01339050041988	6.8559297505436	7.21713647870163	6.68082871395225	7.49061975421887	6.90361543791207	6.93295586141089	7.2544876461779	7.11663386247047	7.31675358765665	6.74709622601091
MKX	0.388468903781404	1	28	18	0.428596026157534	4.88596355914698	0.220169458235322	0.0450616251165329	4.25040000842076	4.43611078715526	4.62543848021388	4.09108386331955	5.3525503015877	4.85910044064894	5.9765548732797	4.46846657624499	4.73879237005958	5.33773386324427	4.7908012939881	5.74808343671762	4.79341766055513
WAC-AS1	1	1	24	10	0.290796002342923	6.50883067167053	0.206023910264006	0.0316529835628876	5.77728890671174	6.39013479256316	5.93495693045057	6.60490453733463	6.0935682010611	6.76404781077521	5.63896915042827	7.06629658805501	6.90053444127189	6.88385689788355	6.81252723922396	6.29175349580659	7.27753780007552
WAC	1	1	28	18	0.126542287652961	7.55761076813998	0.0537452913888759	0.00711141298986257	7.55740962726575	7.22376413008235	7.65953339722399	7.58048861424256	7.57388956234028	7.72005333244869	7.85480533086612	7.38803379411298	7.64077412798607	7.58402350889922	7.55713499551938	7.34935941336677	7.54771069902996
BAMBI	1	1	28	6	0.577204297152675	0.784075545662398	0.310258132595262	0.310258132595262	2.15131921093718	1.23414474216175	0.544261825194254	1.0608040110551	-0.143520440799451	1.20862183731799	-0.143520440799451	1.09104470055856	0.856308655728705	0.688221003711914	1.5377734686283	0.444486742332654	-0.143520440799451
PTCHD3P1	0.548683931808932	1	20	14	0.297258558004781	4.59644256424702	0.64469607480206	0.140259791303989	3.95378293091089	3.94264764357744	4.89042596928907	4.66153453242796	5.4143734928567	4.97111177579229	4.58550739729552	4.99720247748587	5.00589448155735	4.84758785593981	4.76982095644177	2.44904175186301	4.22168190833025
SVIL	1	1	28	14	0.894411405521327	2.75905076120499	0.273054718287632	0.098966906345854	1.41890382568673	2.84320449120556	2.68593431897992	3.42561966208256	2.34468080484641	3.60314428508461	0.8570550704552	3.11494711463458	3.31560042919251	3.52295064246393	3.39182862307208	2.03349885003032	3.48053861013227
KIAA1462	1	1	28	6	0.275761726002865	6.11668588498391	0.0280226411057396	0.00458134382452652	6.88349194148093	6.84228394103239	6.46391732976558	6.62230058192791	6.50697276980465	6.4137450040651	5.8233962314199	6.07600930250095	5.78688067394939	5.76978229911356	6.13834433632069	4.47993333236039	5.72733059199991
MTPAP	0.0169666213416213	1	24	22	0.45202800543338	3.50695591713429	0.625727214101061	0.178424602101179	3.82468363362403	3.8000516593961	1.87583536006694	3.19704953579767	3.68161959729055	3.9479026193039	4.78832997341744	3.42022743109744	3.02610071825021	3.47795368047272	3.64323239267843	4.07455653854433	3.37477944605676
ZNF438	0.548683931808932	1	28	18	0.199235196437085	3.2652924457495	0.119199177518523	0.0365049010154319	3.5799679811171	2.74281509665468	3.01683038943228	3.31585649646084	3.38491645696151	3.71033025116514	1.17909824004908	3.18139007509882	3.24848771324805	3.8038558894639	3.44573646859521	4.18706811543841	3.62592430875028
ZEB1	1	1	28	18	0.452670918504632	7.79393549087979	0.0476786889194955	0.00611740871800742	6.41535166167609	7.43153241198076	7.22014006370258	8.1086736634601	7.65295675502186	8.01222070025286	7.64552770647196	8.18396320021998	8.07530739967774	8.18170094324778	7.85481974900741	8.00255323161832	8.5258043887117
ARHGAP12	0.269101639101639	1	28	20	0.4768534291194	6.39358988667413	0.379952926312577	0.0594271658093829	6.08037548371775	5.6607648534493	6.22887332991095	5.93370045873914	6.48792929957709	6.61337930128227	7.31295101790093	6.39581021586542	6.10406974370468	6.28277347487376	6.11357860812519	7.16015727180899	6.50540869306592
KIF5B	0.182113153050653	1	20	14	0.0940814758961759	8.15481936117376	0.182839477895347	0.0224210334769487	8.01494900274601	8.03799947048321	8.12722316568477	8.47544335485909	8.12917256095536	8.46094873733772	7.70937441382777	8.07239979594619	8.33995446421064	8.09122753691729	8.11815906672475	7.88515011140001	8.2548095244461
EPC1	0.388468903781404	1	20	10	0.258065869495704	5.88347825901758	0.232666083396812	0.0395456689315042	4.99341744369009	5.8046610456954	6.12982167124914	5.97038887350837	5.1000815032163	5.83642192707823	5.6649647324517	6.20138217970466	6.01601385014579	6.52321325459025	5.92718312460271	6.06514311641999	6.13619160317757
CCDC7	1	1	28	26	1.1637508955051	2.27187280596411	0.872120213563421	0.383877218510621	2.99627465238526	1.92582084017837	1.3585129212174	1.31015933669366	-0.143520440799451	2.98815899708197	2.76436756178778	2.19542084896014	3.44112872142309	3.60894122983486	2.8677774554478	-0.143520440799451	3.57907163263291
ITGB1	1	1	28	8	0.232776451168786	9.31235596502235	0.00557029410249858	0.000598161638517779	9.11606515845225	9.57745764172423	9.49690730294131	9.62582615205401	8.9931027238487	9.6861540542673	9.32013099429497	9.66794906121474	9.27082346872119	9.24973217529618	9.24684661502052	8.4182392973206	9.39641156170594
NRP1	1	1	24	10	0.166721385939744	6.84747287770348	0.0445688400900183	0.00650880125938753	6.6993479797789	6.98645619773531	6.55157303484046	7.19122742597128	6.49748245601651	7.17295794320285	6.58553995453515	6.88379905208974	6.7809530493379	7.06591751349997	6.86787420219996	6.51655567669848	7.17886517650349
PARD3	1	1	28	18	0.280850272106544	5.16043803967783	0.00344176349713174	0.000666951811196751	3.99437047546066	5.11566729661054	4.80738964726577	5.73480460001156	5.02280087963619	5.13399793746809	5.04742339475308	5.39732841858516	5.19599617604649	5.55911012769572	5.3244186206291	5.30832900210344	5.44329207511811
CUL2	1	1	24	18	0.207220957378831	2.9689562827236	0.0391525764749121	0.0131873199692234	2.99627465238526	2.84320449120556	2.91473812046802	3.57603600288914	1.95860485589433	3.76107768388395	2.66482093146691	2.97211044717295	2.94364079242703	3.52295064246393	2.17056068900396	3.99435811483958	2.27805425130621
CREM	1	1	28	22	0.422741015733876	3.39926564970302	0.346062104758444	0.101804960370978	4.25040000842076	2.84320449120556	2.68593431897992	3.31585649646084	3.74715376094786	3.29411908199421	3.17944340910617	3.47423262591112	3.37972941538501	3.2291516607753	2.60892888096651	4.29143648060496	3.57907163263291
CCNY	1	1	24	22	0.134611902913708	6.76272797004032	0.075550678128887	0.0111716275537897	6.77701202537214	6.72218840495777	6.88428337115227	6.6394893614058	7.0519147557404	6.76404781077521	6.82916474013425	6.57331980092607	6.44859831194312	6.81315806486595	6.73886821810055	7.16015727180899	6.57869027987443
FZD8	1	1	20	18	0.770498280200746	2.88600477284912	0.496790527964575	0.172137805397367	4.10970111357953	2.51828615997935	2.07830491553214	2.38815029101086	4.08794542673139	2.90033322787176	0.8570550704552	3.11494711463458	2.44115720955346	3.17379423776191	2.40633109803581	4.69816556558256	2.49549535232771
ZNF248	1	1	28	20	0.544918225465433	3.3850933098617	0.0655303466044378	0.0193585052481508	1.83109912661561	2.74281509665468	3.51243853233866	3.37178170314089	2.77997639330072	4.29646546774351	3.501394512328	3.52628894849985	4.14155748244118	3.2291516607753	3.49770233602102	3.50872351553355	4.02596074998897
ZNF25	0.548683931808932	1	20	4	0.12465780833287	4.96230944130118	0.245038273524338	0.0493798858017379	4.52429878557831	4.69980520575729	5.01900829725685	4.49525119670305	5.14939388661426	5.15312402307543	5.75242878205295	4.95983315777581	4.34800602237826	5.35027206744896	5.15676769762422	5.6336119949755	4.66470187478146
ZNF33A	1	1	20	8	0.253778500260689	4.86635112120492	0.0818517943246575	0.0168199524214337	4.65663331529135	5.21268941575065	4.89042596928907	4.85052872905573	4.27731001827728	4.83561544524376	4.81178955457775	5.01553031219872	5.3797071199532	4.82979078563707	5.53801668087698	3.81920438828121	5.18624873839351
ZNF37A	1	1	28	16	0.373883983974498	5.62582969757631	0.0272521358606065	0.00484410963814762	5.07136977868078	5.57577323069901	5.28762031272143	5.86716126885541	5.53059816647383	5.72579933538504	4.76448260284859	6.1933545709354	5.68903374384007	5.64303295548242	5.97379628606571	5.62031362850199	6.19951435872636
ZNF37BP	1	1	28	20	0.42323200296306	3.60482795319597	0.151743785883405	0.042094598647592	2.63479154675381	3.39954232773454	3.28581262457362	2.6815940952688	3.11392419152945	3.71033025116514	4.17950092925433	3.67205562610387	4.44111447714695	3.97554365598417	4.23945050568323	3.25704621715484	4.36666764618857
ZNF33B	0.388468903781404	1	24	10	0.344871111316294	3.83274104525802	0.301417864916556	0.0786428984784868	3.68288632822075	4.26569057790873	4.25951409438415	3.62288072047359	4.18573243586092	3.60314428508461	3.76444425684758	3.3641217466207	4.37971455180209	4.24092506982581	3.44573646859521	3.03450947814822	3.71529804640971
BMS1	1	1	20	4	0.102760333265606	6.73061367507284	0.0576617361114318	0.00856708450300526	7.12653687415349	6.87229405700045	6.98847686820213	6.95536734697714	6.83547289395698	6.84272724539692	6.48697535271767	6.54836090520916	6.40303584823096	6.48960397781172	6.55488427142835	6.9208085146628	6.5667322690778
CSGALNACT2	1	1	24	10	0.235537346362113	4.87601907698201	0.084042464829407	0.0172358769526031	4.70634553574377	4.85213819239101	5.09099342948405	4.74860124738227	4.73045810059209	5.36480466633929	4.61247524878709	5.0515019278386	5.12293315235686	4.9663747968042	4.61373885285842	4.22270310923313	5.23239683141637
HNRNPF	0.269101639101639	1	24	22	0.583216660508524	6.81495255967646	0.382269806516683	0.0560928052204712	7.4593359694761	6.78032341688731	6.51714717596642	6.56347896237089	7.48544381267894	6.68082871395225	7.50508304133789	6.29438294570204	6.34799462686359	6.5775452423147	6.7603001850224	7.55205081656199	6.40152373020265
CXCL12	1	1	28	6	0.480096521119438	7.26660730572603	0.0457171391217498	0.00629140081447982	8.2299076992883	7.84870813101234	7.38193488740339	7.37691031291977	7.29040887978448	6.70046358874633	7.12440942319507	6.38879719793365	6.82768401000256	6.99582551112748	7.01331427612372	8.38520589221092	6.87382099467782
RASSF4	1	1	28	16	1.25501534376989	3.11667974764249	0.0663575476393356	0.021291102394954	0.839608978701183	1.72994828521981	1.64023869014112	2.49273846487827	3.54088207977141	3.42577195658348	1.17909824004908	4.00120173244427	4.06560957685424	4.86516805438936	4.23945050568323	3.50872351553355	5.00316258257914
C10orf10	1	1	28	2	0.497260900835048	4.58586840291938	0.412745900032429	0.0900038692278378	3.99437047546066	4.15285437348499	4.71928060070351	3.8366870027185	4.03644857200797	3.36144674340984	4.78832997341744	4.9407791323544	5.14154871668285	5.44683797323221	4.68270857404323	5.41998991469532	5.00316258257914
C10orf25	0.894947587135087	1	24	20	0.476777033832574	1.40742792955611	0.528841032277981	0.375749991294242	1.83109912661561	0.903075389908508	-0.143520440799451	2.15304865897807	1.95860485589433	2.21855423318891	-0.143520440799451	1.34403731603252	1.66359032724319	0.974007513820331	1.5377734686283	2.95198788883688	1.31224570282063
ZNF22	0.269101639101639	1	28	26	0.153306667874201	4.76872391505687	0.361428448387098	0.0757914391407556	4.91101136162128	3.8000516593961	4.62543848021388	4.54474808106115	4.59463286426505	4.76277564791618	5.78834883172436	4.99720247748587	4.81034507034376	4.79352415338943	4.11187966945204	5.03526698490947	4.89254983398965
MARCH8	0.269101639101639	1	20	16	0.192139970122281	5.27156946592737	0.329061582083898	0.0624219379467116	5.40821658662433	5.26791767565118	4.77861374085914	5.30296472345866	5.98909123863881	5.26284324468072	5.62579356979548	4.778546804301	5.50000075912135	5.36270224255403	5.20445636653265	4.47993333236039	5.13857556933437
FAM21C	1	1	20	10	0.388542352126196	4.93763290711047	0.180673420216646	0.036591100151748	4.68170353717489	4.64523051965035	5.53133697572607	5.05224791558327	4.66414333271575	5.6059847565199	4.34943232168266	5.26570728057835	5.2311854011081	5.17810548905267	4.70498473682359	4.47993333236039	4.70889548335176
TIMM23	0.759272267084767	1	24	8	0.14061645439507	4.93058354527981	0.08950559012312	0.0181531433959387	5.05227299837477	5.07495465129998	5.11421183305958	4.99997069727434	5.585378028987	4.8117418127957	4.76448260284859	5.01553031219872	5.00589448155735	4.82979078563707	4.63709703540452	4.38876125126466	4.77274680287367
NCOA4	1	1	28	18	0.193505979196769	7.07170467727592	0.112811086611333	0.0159524600870053	7.14016669589239	6.92478761515789	6.95671735424921	7.23334730023024	7.3705738274911	7.10582854471276	7.47967633240672	7.0079919884392	7.10406749458039	6.88816262245633	6.92592544989314	7.27068225415976	6.49913049656441
MAPK8	0.548683931808932	1	28	22	0.289508434151518	3.62595774280813	0.296608155905045	0.0818013272474973	3.34908401278607	3.69650211829967	3.20160364683693	3.75492625312312	4.18573243586092	3.85751220360217	4.14297357838227	3.24490727255187	3.50002127093975	3.2291516607753	3.21685077617601	3.86502640398493	3.62592430875028
ARHGAP22	1	1	28	18	0.489280604542479	3.00851349457141	0.336660618033864	0.111902645157264	1.83109912661561	2.74281509665468	3.11217310438267	3.79638574596001	3.46500586734277	3.42577195658348	3.4424969885775	2.63541373118016	3.24848771324805	2.63231888060936	2.78654768332771	3.32419976987257	2.5930457299225
VSTM4	1	1	28	18	0.327641611255934	7.24771764538648	0.181368912467541	0.0250242795513689	6.50235389644427	6.56936246735735	6.68935704177257	6.8559297505436	6.5896881079234	7.27688099292814	7.30470698624361	7.6480069317876	7.78095164247704	7.71582999735684	7.88195903343995	7.37333911303972	8.0723218085031
ERCC6	1	1	28	24	0.460897245079956	4.11351401139498	0.203091235008774	0.0493717134416425	3.77894907975892	3.74920572397365	4.08247614114232	3.95124647604981	3.38491645696151	4.76277564791618	4.8575944038313	4.23814547825086	3.55660374742509	4.15777300942164	4.4386988170429	4.18706811543841	4.12713781591332
PARG	1	1	20	16	0.719083420209227	2.81620852806251	0.471448651023954	0.167405448256454	3.91202039527467	2.63491420188133	1.87583536006694	2.6815940952688	3.92758895911203	2.599348269397	1.66465656993128	2.7272360003609	2.94364079242703	2.71220215254112	2.60892888096651	3.11256516149706	2.5930457299225
FAM21A	0.759272267084767	1	28	24	0.207086005329373	5.36137429294438	0.263646361564643	0.0491751456173474	5.23273756506306	4.67277590569904	5.18170582520806	5.06926100672002	5.24323304854509	5.34830369284936	5.94507627669412	5.7436020857468	5.2311854011081	5.63280572245492	5.0563836922912	5.40455779512102	5.67259142921146
SGMS1	1	1	28	20	0.527992887096725	4.21017944657053	0.415708044182469	0.0987387947373813	3.91202039527467	3.98721073338893	4.21724938138434	3.75492625312312	5.12494837637608	4.22595891115376	4.96612146559541	3.57653217047113	3.90055257047266	3.94280183571214	3.81691903043352	4.79603379907039	4.25186815686228
ASAH2B	1	1	20	18	1.01388279019966	1.93450594184616	0.386206239024849	0.19964076132859	3.63234470313085	1.50324129890482	2.55630858271826	1.31015933669366	3.46500586734277	2.4832374104969	-0.143520440799451	1.34403731603252	0.856308655728705	1.59611054372312	1.0732713640057	3.25704621715484	2.02192326935502
PRKG1	1	1	28	16	0.452933716868713	3.99140123066188	0.0877797924302847	0.0219922246242652	3.41036037736119	4.15285437348499	3.44078046240903	4.02285877473741	4.03644857200797	4.33046732139737	3.17944340910617	4.41424099002146	4.24847143410976	3.43150797822806	4.23945050568323	4.18706811543841	4.81379652601343
CSTF2T	0.0772071042383542	1	24	20	0.603628339624097	4.43532687747432	0.576489403638389	0.129976756970541	4.68170353717489	4.33629215853056	3.8806340048725	3.2576756504028	4.88402177298277	4.71208896767232	5.3494578853436	4.07296183465311	4.14155748244118	4.34482699140087	4.81148089401657	5.22292477263185	4.25186815686228
DKK1	1	1	28	0	0.605769918545904	7.51371151119868	0.278190597476773	0.037024391615535	9.72645647461059	8.16466032319743	7.90560907515587	7.40733377501682	8.08232954126821	7.00942089998165	8.11972145057038	6.86370667963082	7.21369182118468	7.11817252050133	6.2101885135142	6.91537437080153	6.76813519964963
ZWINT	1	1	20	2	0.912038142293874	2.25298458675473	0.42524003457546	0.1887452036181	4.1461830129101	2.09825111924309	3.20160364683693	3.66825209139218	2.34468080484641	2.7068063731664	4.71557168010871	0.393561577079503	1.44121418412663	1.41698966293284	0.769406707754063	2.56463557550236	0.378289623860081
IPMK	0.759272267084767	1	24	22	0.399685253041538	4.12435431278198	0.309240750207562	0.0749791911061518	4.07227269797012	3.8000516593961	4.08247614114232	3.57603600288914	5.3525503015877	4.22595891115376	4.31700968199493	4.20658722544158	3.44112872142309	3.83986693217394	4.11187966945204	5.18729532173122	3.67130314537494
CISD1	1	1	20	14	0.14987663340968	5.67404160610705	0.0175466857590113	0.00309244925876567	5.69349044344934	5.40562349245726	5.78387673953359	5.75597437128744	5.90544801110013	5.3972509883964	6.35746352837433	5.2503129890871	5.76303402540113	5.6632724561953	5.39462611777991	5.74808343671762	5.61569314566413
UBE2D1	0.269101639101639	1	28	18	0.146529013361039	4.27934495307401	0.343387245369771	0.0802429458562585	4.1461830129101	3.98721073338893	4.37935114575212	3.87589298280096	4.55857999858381	4.18936990803763	5.14300307503474	3.67205562610387	3.55660374742509	4.31954458144025	4.41186487358119	5.32481949882447	3.99059435553058
TFAM	1	1	28	26	0.319330006909723	4.83247996829735	0.244460200599573	0.050586904074784	4.80090855169431	4.9454331285564	4.41718240688385	4.76957099200031	4.66414333271575	5.22718933765323	5.21515429963624	4.95983315777581	4.7868862783051	5.04560738532158	4.4386988170429	4.41979655444078	4.91158431565788
BICC1	0.759272267084767	1	28	20	0.213385673011412	7.43794193298516	0.107266105740853	0.014421476627178	6.99770211243778	7.19080045592592	7.3480601148133	7.52915249333751	7.48544381267894	7.49494988739338	7.72490416543849	7.4055120207422	7.43356834992685	7.44481094414722	7.33589794422883	7.61374498537589	7.62181851934622
FAM133CP	1	1	28	14	0.743252770968432	2.44736318996491	0.129843538954213	0.0530544626505044	1.6396728193739	2.84320449120556	2.80486735808522	2.84856485172607	1.95860485589433	3.76107768388395	0.441825759599175	2.06070717941317	3.71414230402604	2.78789332414616	3.21685077617601	0.444486742332654	3.37477944605676
CCDC6	1	1	28	24	0.339532353482663	5.33525488719879	0.186969100236462	0.0350440802153743	5.66862598040883	5.23133473748135	5.61510453663809	4.99997069727434	5.37345378311067	5.72579933538504	6.20634439185427	5.01553031219872	5.33187884537497	5.23330085244137	5.22000860511042	4.81949757779958	4.73049477827015
CDK1	1	1	28	18	1.09550523045778	3.60407439811971	0.752002668166028	0.208653480782294	3.77894907975892	3.39954232773454	3.70825059248063	5.55323694086618	5.33133948710316	4.36368622688059	5.16138197772107	2.53734766452988	3.24848771324805	2.99370839007921	2.17056068900396	2.56463557550236	1.87450417458971
RHOBTB1	0.388468903781404	1	20	16	0.158444175314736	5.40191381025191	0.238763625472286	0.0441998213705583	5.3151548566523	5.24974215930345	5.01900829725685	5.45309657386641	5.43440618727645	5.57795183332247	5.23264206440693	5.47884515283637	5.52856977725299	5.70291905444549	5.70204885048524	4.72326204448627	5.49468703830177
ARID5B	1	1	28	18	0.243185745683274	7.84008642713618	0.0872063462804908	0.0111231358341474	7.33052210710684	7.83353376432829	7.362675375556	7.82295644887712	7.3809336627655	8.21694857782573	7.69051532105252	8.25510306139105	8.13226324008184	8.04377022114765	7.69428632403188	7.7079051493581	8.46911553686903
ADO	0.759272267084767	1	20	18	0.387246608716124	4.2322352888211	0.398586234064361	0.0941786566349876	4.46776804356594	3.94264764357744	3.28581262457362	3.57603600288914	4.76250636024101	4.76277564791618	4.21512624188685	4.86194216385959	4.44111447714695	4.59710879691979	4.38452234769097	3.72294862841198	3.79945665896271
NRBF2	0.388468903781404	1	24	12	0.3148819514409	4.56259932551977	0.367494686506832	0.080545027140854	3.99437047546066	4.37033820201526	4.77861374085914	5.03503179970812	5.2203392537284	4.97111177579229	4.53001058234427	4.52072763896449	4.41074113117461	4.94999239493206	4.54130568692748	3.25704621715484	4.36666764618857
JMJD1C	1	1	28	18	0.718928828485083	5.40863953723556	0.0413502809164805	0.00764522771980018	3.99437047546066	5.23133473748135	4.77861374085914	5.5410929813134	4.91286614631471	5.84820564977026	6.67779913465278	5.50502501624486	5.85614307368179	5.41137887118643	5.51298346644152	5.01508554753119	6.01821383999528
REEP3	0.120192382848633	1	28	24	0.286137635621373	6.47580802657528	0.25369758928752	0.0391762060033901	6.19799192568352	6.15646505596279	5.93495693045057	6.31513874194359	6.3257927158023	6.73894939352345	6.89654059369933	6.66324872582078	6.66349570645349	6.24969250026813	6.55488427142835	6.48755396914382	6.74709622601091
ANXA2P3	1	1	20	2	0.371641801029124	7.68610883459617	0.200520675462252	0.0260887114374029	8.69912879579132	8.23564118744466	7.60730521055939	7.77450509245983	8.2214140118804	7.64772789648207	7.8965449676134	7.09243173124012	7.48913465140632	7.14360698505833	7.2924252946726	7.69844455963559	7.38358943740977
SIRT1	1	1	24	6	0.3988170374157	3.5704440045784	0.200604206638936	0.0561846667758129	4.52429878557831	3.64179993711086	3.93380305913049	3.91406164762926	4.36341989989019	2.06545091100517	4.14297357838227	3.80443649954761	3.31560042919251	3.38351713492304	3.08717254417184	2.86445818690091	3.37477944605676
HERC4	1	1	28	12	0.102405116019074	5.382975147459	0.0167037920043477	0.00310307804639087	5.95231233079123	5.13560073129293	5.49641890556327	5.72410207307616	5.51186602709637	5.05485245078165	5.63896915042827	5.35477512255415	5.29908908686371	5.37502623422485	4.96704117756472	5.71092642042781	4.77274680287367
PBLD	1	1	20	14	0.287316020606557	3.1908919897646	0.110839713022661	0.0347362785635493	2.52825241225533	3.0251817651992	3.11217310438267	3.37178170314089	3.01096452334231	2.90033322787176	3.31695739123544	2.89501322127256	3.61105055748286	3.43150797822806	3.39182862307208	3.38836604087825	3.31884289560443
HNRNPH3	1	1	28	22	0.615846475314209	6.826108242851	0.480095991928074	0.0703323145264917	7.48092026893768	6.50951485445924	7.03179738863984	6.73853129573775	7.87808332425373	6.98294206687369	7.88553194137444	6.12747307687961	6.33995732901895	6.11657578167004	6.0713335613635	6.89894803764806	6.24524668787446
RUFY2	1	1	28	8	0.415334782036433	4.41602630546147	0.10057066604178	0.0227740187863918	3.77894907975892	4.67277590569904	4.77861374085914	4.61594802719571	4.13766728283327	4.78746646398619	4.02749144479496	4.1075462925244	4.5840710871821	4.41811982730042	4.11187966945204	4.74792941027064	4.73049477827015
SLC25A16	1	1	28	8	0.510689800614629	2.4266033298147	0.261612536985172	0.107810178025738	2.15131921093718	2.63491420188133	3.11217310438267	2.99820018580854	2.16451907769086	2.7068063731664	1.66465656993128	1.74642348181574	2.76307390925618	2.45791722319418	2.51118342401998	1.67035095084561	3.2000103259377
TET1	1	1	28	18	0.532008495075096	3.41259326593836	0.152524595684206	0.0446946306805968	3.63234470313085	2.39139402799914	2.68593431897992	4.33567516594256	2.16451907769086	3.48735111423401	3.66490310521332	3.24490727255187	3.81035609820733	4.00755886380865	4.14484541701629	3.11256516149706	3.71529804640971
CCAR1	1	1	20	16	0.201187972856492	7.16916496278864	0.0391282490840111	0.00545785308151023	7.10816113110657	7.12252372388484	7.00720231011312	7.65563090002018	6.97193637289142	7.60322123996784	6.74026365295616	7.16811112917442	7.31966404220632	7.05063315335995	6.85796776698873	7.01018842600489	7.5324211245668
DDX50	1	1	20	0	0.274355339255854	6.35110890501631	0.189616887434707	0.0298557134306013	6.50937269801653	6.38181361502608	6.43654732818932	6.04967773687087	6.96506697826682	6.11527958784033	6.80013550522052	6.16900020485468	5.78688067394939	6.43767477855597	6.05408298145775	7.03545629946934	5.91823582121177
DDX21	1	1	20	2	0.223159041996226	7.66221795320349	0.0666391210077818	0.00869710590520604	8.33833244953437	7.88154034539934	7.47455480560379	7.93393201512996	7.54193165982881	7.77046578787783	7.74332186156084	7.65094092669392	7.51791751801553	7.2444471509587	7.54792167286977	7.283393776149	7.76736516391294
KIAA1279	1	1	28	16	0.338421653206464	4.84569471744646	0.257217115665049	0.0530815766703097	4.88965277622168	5.11566729661054	5.01900829725685	5.58906727325216	5.37345378311067	5.11461488316815	3.24983821520572	4.97863880881215	4.6375098770325	4.81177142585429	4.92969518964536	4.35704361026038	4.98530608318089
SRGN	1	1	28	22	0.758820675879728	2.76364241911594	0.275835984542337	0.0998088546602113	3.28508913236494	2.09825111924309	3.01683038943228	1.8720311405709	3.54088207977141	3.71033025116514	2.17932836192942	2.19542084896014	2.55663004422072	2.63231888060936	3.08717254417184	2.18570412574362	3.31884289560443
VPS26A	1	1	24	22	0.24656668139568	4.91884765183659	0.193563031882489	0.0393512963976872	4.95280269741052	4.92266887998851	5.01900829725685	4.87007771605802	5.19707629653852	5.36480466633929	5.28386835471858	4.44160853561472	4.7868862783051	4.55440006309262	4.81148089401657	5.09417077136672	4.81379652601343
SUPV3L1	0.120192382848633	1	20	10	0.704312606271509	3.00154251975566	0.635292882357324	0.211655466539597	1.41890382568673	2.63491420188133	3.70825059248063	3.66825209139218	2.34468080484641	3.42577195658348	2.55789308502013	3.30574554324044	3.61105055748286	2.71220215254112	2.60892888096651	3.03450947814822	3.67130314537494
HK1	0.759272267084767	1	24	12	0.0363677774585546	7.35176634258594	0.16075265727078	0.0218658550584778	6.86719305194848	7.41531657239779	7.47903332059013	7.62719128861373	7.44157740002356	7.44150099098233	7.35746988385371	7.60629188962186	7.28659226551487	7.3481046111705	7.39189590302966	7.20983438969844	6.94020822890142
COL13A1	1	1	28	8	1.70921352199275	1.72603961657991	0.677677037699081	0.392619631200514	1.83109912661561	3.46402589722579	3.64588691940926	3.13376355732449	1.42987755105829	0.881701783481506	-0.143520440799451	1.91210659750605	0.44132812652333	0.331477494667755	2.03645149535971	3.32419976987257	0.760683050753112
H2AFY2	0.759272267084767	1	24	16	0.33563639054345	3.60379975990701	0.42273454545359	0.117302451195151	2.99627465238526	3.0251817651992	3.70825059248063	3.2576756504028	4.13766728283327	3.54640910770698	3.94502552516957	3.11494711463458	3.66351707298071	3.83986693217394	3.9347062354348	4.69816556558256	2.77034210908
AIFM2	1	1	20	14	0.352541524116347	4.72899985718253	0.205203338771125	0.0433925449288091	3.5799679811171	4.72633740330937	4.08247614114232	4.76957099200031	4.52160303130495	4.78746646398619	4.31700968199493	5.0515019278386	5.34799842537848	5.13527742977575	5.09062701056446	4.84258584423414	4.89254983398965
TYSND1	1	1	28	18	0.761481454446735	3.50407101786677	0.133078702747188	0.0379783121028764	2.63479154675381	2.74281509665468	2.07830491553214	3.62288072047359	3.8699154159479	3.54640910770698	3.71553201177727	3.71754570755776	4.02608172597578	4.0995504357893	3.44573646859521	3.77187912541629	4.25186815686228
SAR1A	0.269101639101639	1	20	6	0.096554316551538	6.87736167471833	0.117451890839511	0.0170780448076872	7.04193777364043	6.98645619773531	6.90440148931412	6.83618678670714	6.70961201863276	6.72623452490275	7.06707594530175	6.79109434779127	6.61102839961059	6.9305275213289	6.79705667991214	7.30848567326802	6.84935093432349
PPA1	1	1	28	0	0.326891642371584	4.39585054654163	0.108301307189505	0.0246371677205245	4.52429878557831	4.85213819239101	4.74925217056885	4.54474808106115	3.92758895911203	4.39615743140939	5.36539971012945	4.14132105977424	4.02608172597578	4.51038833265596	3.73268791013838	4.59317193927624	3.71529804640971
LRRC20	1	1	20	8	0.918462891396573	1.96762635294075	0.48524415188613	0.24661397280073	-0.143520440799451	1.50324129890482	1.3585129212174	1.70791355308234	0.586517577969968	2.21855423318891	3.61243264193056	2.89501322127256	3.02610071825021	1.59611054372312	2.51118342401998	2.67165072010618	2.27805425130621
EIF4EBP2	1	1	24	22	0.129246103451725	6.95158881518145	0.0161499479007692	0.00232320241172776	6.91554749781497	6.53224963592207	6.83622048584216	6.85101928096292	6.93725756509884	6.7948190068679	7.24564076988401	6.75882000562689	7.08495870162104	7.12548538097852	7.09148933627699	7.30848567326802	6.90264752234641
SGPL1	1	1	28	16	0.443361521911854	4.12088930047659	0.174723116965694	0.0423993716466702	4.31591743318421	4.85213819239101	3.82543023280469	4.81061766030847	4.69768171031657	4.51919277573952	2.44240111784152	4.14132105977424	4.24847143410976	3.97554365598417	4.29924086157	3.56533501496886	3.91714930837359
PCBD1	1	1	28	22	0.532139613725024	5.11702983664941	0.248251605201819	0.0485147855546554	5.42315955561675	4.30142320635367	4.65740223992445	4.68379875369723	5.24323304854509	4.78746646398619	5.98689693572802	4.9407791323544	4.90054221095726	5.23330085244137	5.17283970981115	6.05529448367522	4.91158431565788
UNC5B	1	1	28	26	0.911102991447733	2.70294305373897	0.459044273233264	0.169831278020552	2.41321381862592	3.46402589722579	2.25582519013742	2.01937141238601	1.95860485589433	3.29411908199421	3.61243264193056	2.7272360003609	3.10410123107648	2.85981052842965	3.64323239267843	0.444486742332654	2.9282153063622
SLC29A3	1	1	28	10	0.736433554899377	3.87268644075263	0.464898890871796	0.12004558024105	1.15813915390314	4.52946773172054	3.58070516262485	4.46985102291144	4.40462115690752	3.36144674340984	4.31700968199493	4.23814547825086	3.98544028411832	4.51038833265596	4.26965540178842	3.99435811483958	3.99059435553058
C10orf54	1	1	28	18	0.582870615992671	6.51701633207042	0.0988918880680121	0.0151744115756412	4.49631028531377	5.701453917869	6.29132065875871	6.74383922862696	6.6594315515331	6.83682499899648	6.7645113616805	6.81221631537313	7.06559340755294	6.7949284334688	7.06589878451441	6.67286819119681	6.79400966673722
PSAP	1	1	20	12	0.264997984602717	11.6787770463952	0.102936097421721	0.00881394490303191	11.0684026931733	11.3749698559674	11.7497335997941	11.4954258225489	11.5225364561892	11.64836454185	11.4924410406533	11.9447334447849	11.8739901463523	11.9867563644931	12.1433593209544	11.6049504472581	11.7836927682584
CHST3	1	1	28	18	0.233078735874896	4.2106212773006	0.248329072384098	0.0589768245657326	4.1461830129101	4.03043846821936	4.34050107352332	4.72732220380021	4.44467836319727	4.15182875006524	4.58550739729552	4.17432318362759	3.44112872142309	4.34482699140087	3.81691903043352	4.25747908356606	4.22168190833025
ASCC1	0.0481594158156658	1	28	12	0.408743375276442	4.83905585691323	0.485130783332238	0.100253189398334	4.75440168453323	4.89953966848362	5.34762694072734	5.31727727803132	5.3525503015877	4.94939445023953	3.98684763428832	4.52072763896449	4.6375098770325	5.12071413962495	5.00344476132733	4.9314123352963	4.52336716237884
ANAPC16	1	1	28	18	0.608358860415124	5.80304532976633	0.168731318623632	0.0290763399276128	4.88965277622168	5.48545943291215	5.18170582520806	5.87685683028692	6.15522163727696	6.0247242657744	6.24993408048129	5.98593380800464	5.81033955638036	6.06426184616884	5.83928517898166	5.76025944493394	6.07840835372359
[truncated: 9,738 more rows]
