# Supplementary material for: Fibroblasts as an in vitro model of circadian genetic and genomic studies
Source: Mamm Genome. 2024 Jul 3;35(3):432–44. doi: 10.1007/s00335-024-10050-7 (PMC11329553; doi:10.1007/s00335-024-10050-7)
Supplement: Supplementary file 6 — Supplementary file6 (ZIP 46445 kb) [file 335_2024_10050_MOESM6_ESM.zip › MetaCycle_Results/metaJTK/meta3dSubjectID_2014L00966_QuoteOrderedDesignTable.csv]

CycID	JTK_pvalue	JTK_BH.Q	JTK_period	JTK_adjphase	JTK_amplitude	meta2d_Base	meta2d_AMP	meta2d_rAMP	X2014L00966_TP_0	X2014L00966_TP_4	X2014L00966_TP_8	X2014L00966_TP_12	X2014L00966_TP_16	X2014L00966_TP_20	X2014L00966_TP_24	X2014L00966_TP_28	X2014L00966_TP_32	X2014L00966_TP_36	X2014L00966_TP_40	X2014L00966_TP_44	X2014L00966_TP_48
LOC102723897	1	1	0	NA	0	-0.143520440799451	NA	NA	-0.143520440799451	-0.143520440799451	0.37806982773274	-0.143520440799451	-0.143520440799451	-0.143520440799451	-0.143520440799449	-0.143520440799451	0.446340293553264	-0.143520440799451	-0.143520440799451	-0.143520440799451	0.57359761844582
LINC01128	0.269101639101639	1	24	8	0.53517872662807	2.39134258648615	0.563133824739037	0.2354885610792	1.9691445460027	2.30051354996853	3.06985769025441	2.59882220118845	1.81410852316804	1.81094209183645	2.60023067331592	3.40466142278545	3.32923102227747	1.49663368512573	2.49287594571398	1.7804296371	2.1384357232133
NOC2L	1	1	28	20	0.628829177139552	1.76805286542229	0.259849370310894	0.146969231176711	1.0243740552326	1.42890827087879	2.27746515068341	0.818912626986964	2.1893087045031	1.81094209183645	2.93566251148666	2.40804413548126	1.67431040776365	1.1263071843942	1.70803198557627	1.48686381140981	1.93354288184838
KLHL17	1	1	20	14	0.450864953861271	3.87451513796776	0.230703647093574	0.0595438755246628	3.77589613335088	3.74579220102148	3.42796450539474	4.14170204860185	4.33825049271935	3.50066585725474	3.96229662445196	2.62947087654228	4.93677881865653	3.55650683018939	4.30743113352004	4.40225322651688	3.27040170303486
HES4	1	1	28	14	0.954427451356153	1.95617643880679	0.0147081744929002	0.00751883838344959	0.357905282277546	1.42890827087879	2.27746515068341	1.13320850610468	2.84237233339493	2.12978263420039	0.764623944407756	2.82139126985029	3.72810039711526	1.49663368512573	1.70803198557627	2.41488445494243	2.31781539313053
ISG15	1	1	20	10	0.197842048456686	5.60673444373695	0.141884998611058	0.0253061742151087	5.50155275239327	5.42299536143076	5.94548314275894	5.42576026804699	5.45047226294672	5.76221938832978	5.62398716815139	5.87220313319781	5.80162309804772	5.47075170046605	5.45972362438627	5.32624809227524	5.75358527684384
AGRN	0.759272267084767	1	20	10	0.34062615697884	4.88428402101674	0.200858512847471	0.0411234301656478	4.24531436388454	4.1961146499454	5.10518986817715	5.04915710641014	4.5460239411545	4.79738499431474	5.0464433604311	5.20959525622862	5.11866866414081	4.98047100078221	5.08623527048924	5.0236999555282	4.99096458530721
C1orf159	1	1	28	18	0.676776971630043	3.2785253292998	0.00351992461735648	0.00107363044778069	2.79189956675389	3.00966852666438	2.39026821352965	3.37180436188265	4.00448132001889	3.19368129823965	4.1021972255069	2.99075237591318	4.19232400970475	3.63278864503864	2.99834545486327	3.19025667336331	2.7515783525049
SDF4	0.548683931808932	1	20	4	0.110034079891073	8.96946093293332	0.169892868968814	0.0189412574779177	9.16002917841936	9.33651322335625	8.96943021631617	8.71566602208586	8.88886322182007	8.74975983790962	8.97972199480126	8.87572907379382	8.92773500070822	8.81381852821097	9.22935353196976	9.13098949295844	9.10027524222109
B3GALT6	1	1	24	22	0.0694338414113136	6.21382748721455	0.0166298091297658	0.00267625858039718	6.38033928707312	5.87135032326807	6.27423302794239	6.29689530747019	6.22999131491412	6.02508762880432	6.37582056637544	6.01653472625871	6.09974904655316	6.34694755494835	6.24590938385838	6.27495339682113	6.35634760666823
UBE2J2	1	1	24	22	0.222836814731067	6.64869780958583	0.00638218397091057	0.000959914881634264	6.49911782401217	6.60599611189533	6.45368422687931	6.30475278417271	6.84234957717129	6.44710979514297	7.01206464234949	6.50320422545013	7.11420245124472	6.44541314225493	7.03778880943378	6.85822068438666	6.31469438367273
SCNN1D	1	1	20	10	0.650915521560934	2.93997680959104	0.62209972331339	0.211600214424796	0.72928756713634	2.42575773525197	3.42796450539474	3.4867825717103	3.03851177000494	3.32441148794785	3.92509392897512	2.72862009692212	4.19232400970475	1.1263071843942	2.99834545486327	2.8540456428747	3.65119670784647
ACAP3	1	1	24	0	0.645776238049635	2.69224843720656	0.532531507504363	0.197801770499646	3.89013493297217	3.36284797711743	2.02136043755946	3.03647520176629	1.81410852316804	2.89021755120471	2.69167834130645	2.40804413548126	1.45122195297436	3.20324203611679	1.70803198557627	3.61943708973493	3.43496102621146
PUSL1	0.548683931808932	1	20	2	0.548756178069724	1.8721065169645	0.713704841287277	0.381230894086361	2.10152076187902	2.30051354996853	1.5244551205063	2.69761880368474	0.513521492005143	2.89021755120471	2.1624021997333	2.62947087654228	-0.143520440799451	1.79105458269045	3.37193120684994	2.02424128232678	1.40820950015942
CPSF3L	1	1	28	20	0.249116150691599	4.5739590988256	0.0732616954085201	0.0160171295426167	4.21640520114003	4.36202410384024	4.75107548344441	4.27566498869071	4.37502444317306	4.70440530786256	5.08068013522875	4.06637817086314	4.95815886776792	4.07693289065086	5.03519110716303	5.0236999555282	4.49014970942574
GLTPD1	1	1	28	18	0.178956122882307	3.95517573173185	0.0982474518926052	0.0248402241914004	3.56276067853078	4.08656314733537	3.91646839945562	4.14170204860185	3.85629927104622	4.1907213154142	4.31847458347652	3.62656995132993	3.87021367367922	3.90302325103376	4.12417879018273	3.69183556378623	4.10661172388764
DVL1	1	1	28	20	0.174452699326976	5.87545977367	0.117168608610685	0.0199420323045625	5.45281092662162	5.95685173312448	5.83023360721698	5.52326887601316	5.71713878735031	6.13605739361029	5.9637246832814	5.53132948839127	6.01046930587445	6.24126608046547	6.46423412640967	6.0034839443283	5.62316153758933
MXRA8	1	1	20	8	0.209049865111253	10.5319001141473	0.129477507636258	0.0122938412093686	9.99354911195765	10.6618114742028	10.8426228023189	10.4161085211832	10.5169004286897	10.4701096327218	10.8125415831423	10.2452213617444	11.0975307606372	10.4118063402986	10.4952551775644	10.4757511914601	10.5402318518118
AURKAIP1	0.269101639101639	1	24	4	0.0749245875856026	7.2015146053466	0.154389157352193	0.0214384286935377	7.1986199358793	7.44136165356892	7.20923110562653	7.1027579180052	7.20092576806188	7.28362517848624	7.24501127776618	7.44950865992535	7.12369453094113	7.13106458628804	6.69551218483932	7.33591610535271	7.27965554344113
CCNL2	1	1	20	12	0.237453917158119	7.12036643910043	0.109607898862215	0.0153935755694145	6.85379012571614	6.86015149656234	7.06799239212319	6.71171930205437	7.08917063215988	7.04851206118492	6.39635443168975	7.22593879783765	7.32636884147754	7.5843555464032	7.30348613101152	7.32457550137585	7.62886984638082
LOC148413	0.548683931808932	1	24	10	1.00574986716543	1.7719801186108	0.778775964318916	0.439494752869723	0.357905282277546	2.01177117915546	2.85080367890104	2.37827580274302	1.58217042997734	2.89021755120471	1.31762062090853	2.62947087654228	1.86747729051296	2.98778940214897	0.58088604430737	-0.143520440799451	1.05043405510373
MRPL20	1	1	20	16	0.181867026929654	6.82795734469001	0.0746309741997345	0.0109302051012041	7.08326776784168	6.9252400892225	6.67022752425976	6.94075922973368	6.69015210123597	6.69682630790418	6.59892042499687	6.42405631560545	6.87101080875672	7.00757479586347	6.82887548564637	6.94224132180954	6.98660009455966
VWA1	1	1	20	2	0.115637166758799	1.09187788021551	0.185893255114278	0.170250957989539	0.72928756713634	1.65040124101014	1.06225381829637	1.13320850610468	0.963291744073368	1.14209339462461	1.5307483325864	-0.143520440799451	1.67431040776365	1.1263071843942	0.58088604430737	2.41488445494243	0.57359761844582
ATAD3B	0.388468903781404	1	24	0	0.155418366490065	3.77113722800431	0.357108322638582	0.0946951280337162	4.82639734704192	4.76899682146501	3.5784021884863	2.958927236573	3.12741100840245	3.26052665556079	3.72316682030363	3.62656995132993	3.51381468717957	3.63278864503864	4.61610580988232	3.69183556378623	4.05694955164481
ATAD3A	1	1	28	4	0.591752128149776	5.52776053189314	0.0702482174153033	0.0127082598839072	6.59769056729279	6.41526520796895	5.93622295743832	5.48228371934156	5.6882068345092	5.1719789198368	5.477495806509	4.96720241007545	5.58509259720134	5.06549817987713	4.74875956139376	5.28002711737561	5.46079473473891
TMEM240	1	1	28	20	0.745376349025218	3.26396132488612	0.0761726233974263	0.0233374773213908	1.66122330615333	2.8400065244347	2.39026821352965	2.69761880368474	2.73330254051168	3.44427353131198	4.42890755956195	3.77313029515307	4.26274804758399	4.37221576972935	2.49287594571398	3.54321261290537	3.83920692711485
SSU72	1	1	28	12	0.298578621459413	6.91929929697616	0.109387151749426	0.0158089926529453	6.67940333712338	6.67700721841543	7.25090892891146	7.30040351726663	7.20603747953839	6.93543131822929	7.12300348112796	6.73550811676001	7.12369453094113	6.76645873770009	6.89478575926015	6.4311555913572	6.92564726233365
C1orf233	1	1	20	6	0.232377893432096	2.66640043172185	0.0311484693125845	0.0116818422852078	1.26923253883499	3.36284797711743	2.4948873331446	2.49275930136293	2.61530756230565	2.39075499458696	2.93566251148666	2.82139126985029	2.6763964955643	2.98778940214897	3.79653890250562	2.72197547594124	2.1384357232133
MIB2	1	1	28	26	0.394822949268976	4.7541383692965	0.172415846033242	0.0362664762024491	5.1040065877307	4.81551967564095	4.12645102608023	3.87239579981193	4.5460239411545	4.6555672709075	4.50651629388338	4.77181802973584	4.7775294628057	4.89011705159542	5.35954244068999	5.10548978347004	5.11748012773928
CDK11B	0.388468903781404	1	28	14	0.656676751751828	4.37846052149693	0.5710195913533	0.13041560807726	3.36621286076559	3.59392946166868	4.94821295664267	5.25783054896135	4.41088428656088	4.86338705423546	4.67285071567466	3.98849458775208	3.67743840939954	4.79372403898125	4.17221986601817	5.15754884872304	4.37327803594709
SLC35E2B	1	1	28	22	0.817687909798921	1.90552876873466	0.328515051661484	0.172400992864374	1.82338351631634	0.435188776677169	1.31178548077403	0.818912626986964	2.48679546872106	2.39075499458696	1.71640562377189	2.62947087654228	2.32790455819018	2.58881608730835	1.70803198557627	1.48686381140981	2.7515783525049
CDK11A	1	1	28	12	0.427976954185592	3.16061210355513	0.0252632626800196	0.00799315507638629	2.33460494055716	3.00966852666438	3.62525311095977	3.69243467784897	2.94377271810579	2.97227418982426	3.99856404352044	2.99075237591318	2.77607113444362	3.77422400473733	1.94770679586385	3.46273507874469	3.58265716220957
SLC35E2	1	1	28	20	0.417618497721105	7.01982258629551	0.0367663501170749	0.00523750417693635	5.70255181094625	6.4671859801088	7.10565231858357	6.9050229169076	7.10019483583222	7.06262918812695	7.49078319563958	6.63045150104275	7.74757959019231	7.37266219681134	7.02476408276384	7.21828693437495	7.4528525148611
NADK	1	1	24	6	0.254538319386592	3.08333580243465	0.183864988792268	0.0596318405043932	3.1386003089221	4.00861605011141	3.47987304513066	3.11006656859968	3.12741100840245	3.65771252767097	3.26830332767507	2.90855560570827	3.51381468717957	1.49663368512573	3.45195377950322	1.48686381140981	3.43496102621146
GNB1	0.182113153050653	1	28	2	0.148567099764235	8.17446990934324	0.0626295656880805	0.00766160575335854	8.45460280269087	8.37296429895609	8.26152109964793	8.0889269045681	8.15743226470284	8.11530508545205	8.22356505891995	8.23849178378098	7.94521204416862	8.1908989029243	8.03605931581677	7.94064018760866	8.22855268277476
C1orf86	1	1	28	24	0.293379470794485	4.80834108934395	0.288175465420923	0.0599324091336959	5.21046389870638	4.1961146499454	5.05473850324471	5.04915710641014	4.18099669273258	5.11892386538907	4.95711866735309	5.40211917302089	4.32989379725228	4.95097732424588	3.91421564028942	4.81262981576828	5.04290956169236
SKI	0.0772071042383542	1	28	6	0.0765781585886935	6.16180375624338	0.199049029743213	0.032303695089531	6.092867272975	6.44516262059981	6.28156395955203	6.3203405067512	6.20977576641989	5.71533129708627	6.29063143904652	6.36363833038851	6.19287059503583	6.40247808531993	6.07953421758415	5.96017009799992	5.87318968251964
RER1	0.388468903781404	1	20	4	0.139264511309553	6.84541530321477	0.180277450233518	0.0263355022665835	6.9665911927385	7.41516592329473	7.04232829274198	6.76964143208727	6.9498585860654	6.73258466544981	6.95783544077934	6.86101095015457	6.73518571545023	6.58635722560496	7.1073958765221	7.09688996890754	6.06124871387852
TNFRSF14	1	1	24	18	0.142224068832941	3.93403950321872	0.0304754336675492	0.00774660082660965	3.1386003089221	4.16051385365962	3.52997858680913	3.78521945501883	3.63159500970627	3.96882264647763	3.80735835076287	4.3726295088361	3.82438058817807	4.0212602358637	4.17221986601817	5.07873842374438	3.65119670784647
FAM213B	1	1	24	22	0.424317852260557	2.85508159298377	0.329753500694369	0.115497049718202	3.60798129626652	3.08756028781011	3.0004706967449	2.25391843383234	3.290291647829	2.97227418982426	2.93566251148666	0.836533724031881	2.95687223498006	2.98778940214897	2.49287594571398	4.35844066357073	2.62096458313776
MEGF6	1	1	28	14	0.282915046322347	5.3905411174138	0.0218175714577268	0.00404738058434365	5.30960261411927	5.32991229032383	5.7479455324548	5.45429879302956	5.80060824867055	5.96622855911222	5.50296744978769	5.35634284326658	5.51468938942224	5.7184042872845	5.4204819339817	4.11687703687846	4.85227858135325
TPRG1L	1	1	28	20	0.275365890605861	7.45431982758289	0.00459718959275528	0.000616714831009062	6.83013157291733	7.1460964840115	7.66099319186118	7.43536524314995	7.55352309251805	7.63491386404749	7.80679098886291	7.09734097215605	7.93984865802778	7.38374213051472	7.55973401155146	7.48088075104529	7.37393049708554
WRAP73	1	1	24	0	0.197396456926703	3.90848545288144	0.216286835123918	0.0553377613224747	4.40756724572303	3.79305716527989	3.0004706967449	3.69243467784897	3.56949012561338	3.5549365793989	3.80735835076287	4.30997070069029	3.87021367367922	4.13053676012728	4.12417879018273	4.5652987917328	4.20108416479839
TP73-AS1	1	1	20	6	0.359643464945338	3.95853942116707	0.0988708899249119	0.0249766086441454	3.00973766427324	4.42339031023887	3.79877944029086	3.2468629936054	3.90740319366604	3.32441148794785	3.96229662445196	4.10379798271796	3.87021367367922	4.54007674909997	4.81077620644854	4.48607810002507	4.10661172388764
LRRC47	1	1	28	20	0.356328252856156	6.85411673418633	0.106336132634556	0.0155141992409004	6.06880924699151	6.40769303332964	7.24716939873675	6.96575384530643	7.19064768716392	6.97577686065536	7.32573608775722	6.77083304676061	7.30149272882967	6.54747269482422	6.48340220417279	6.95700566528547	6.79542555034198
CEP104	1	1	24	10	0.354623479284222	5.18015441951874	0.329221316849258	0.0635543441733623	3.56276067853078	5.36161199070236	5.68299511307846	5.61460225864128	5.91740164571873	5.8298124433493	5.38462748222003	5.4753261661402	4.87066923336812	5.64662888109027	4.12417879018273	4.44477438696562	5.14150435989687
DFFB	1	1	20	16	0.512555885674577	2.48099261526272	0.445423772712141	0.179534501623244	3.56276067853078	1.65040124101014	1.87395871619331	2.59882220118845	2.61530756230565	1.97915260215849	2.1624021997333	1.99525737962745	2.77607113444362	2.58881608730835	3.19719719479719	2.97503304390269	1.69465666903714
C1orf174	1	1	28	0	0.8645057094698	4.05436808317335	0.228845345726426	0.0564441464198063	4.95446726064043	5.00808952376835	2.59243010677285	3.1800855546574	4.26176511647368	3.70647921023465	4.06847325704371	3.9061653364836	3.32923102227747	4.28034336265674	4.58094487587115	4.16853405553328	4.52709365957703
NPHP4	1	1	28	20	0.491182308037269	3.23258902454549	0.0299293455834947	0.00925862995767078	2.53521715678502	3.23176031875344	2.68379346259905	1.7997558437758	3.56949012561338	2.89021755120471	3.26830332767507	3.21250007538748	3.99957479678799	2.98778940214897	4.26375373555793	3.54321261290537	4.05694955164481
KCNAB2	1	1	20	12	0.413631560670563	1.81568855228743	0.106663435739546	0.0587454470675434	1.26923253883499	1.42890827087879	1.87395871619331	1.39113224410322	2.01387163380465	-0.143520440799451	1.88087218342148	2.28312744083135	2.19013559520829	1.79105458269045	3.5277700003329	2.02424128232678	1.93354288184838
RPL22	1	1	24	22	0.295759105046211	8.04127984171798	0.238947254603109	0.0297150776128268	8.61687322893742	8.00009532760605	7.49748187370989	8.05438944921837	8.06761465244303	7.85636726334977	7.91511507144806	8.19797335157223	7.37883922674243	7.96977651550701	8.7348338952585	8.27703176353337	8.17718071565844
ICMT	0.120192382848633	1	24	2	0.0844487320516676	6.20666486894646	0.224531117056003	0.036175808070352	7.29163554612045	6.42279784647421	6.09444062499347	5.7927801501112	5.84059919118917	5.84077635430596	6.144532741032	6.12970352358738	6.05083274584021	6.01768959011701	6.75980931286518	6.05928424800501	6.43621107297334
GPR153	0.388468903781404	1	20	6	0.371381228000824	3.24353581932316	0.353114084772421	0.108867021806501	3.41791660664716	3.42417988364222	2.59243010677285	2.87697292986457	2.48679546872106	2.89021755120471	3.48830472514715	3.8188520031379	3.51381468717957	2.86665743055928	3.5277700003329	4.00765937304009	3.71662722287189
ACOT7	1	1	24	4	0.201395597287413	3.67642057115795	0.125701101864439	0.0341911648657889	4.90096595984818	3.88318087944793	4.12645102608023	4.21023786876925	4.5460239411545	3.60723956523162	3.84768059596881	3.77313029515307	2.6763964955643	3.09953395960459	2.88759745210945	3.19025667336331	2.98192216182582
PLEKHG5	1	1	20	8	0.868671947090345	1.89225084338592	0.415714043548207	0.219692883214333	0.72928756713634	0.435188776677169	2.59243010677285	1.60986307229057	1.58217042997734	1.81094209183645	3.20762970007355	2.14636059702385	3.03942974066466	-0.143520440799451	3.28720797954215	2.57658548274723	1.93354288184838
NOL9	1	1	28	2	0.257182214474639	5.17959403318108	0.258790127942365	0.049963399888973	5.08813625859259	5.37720441378954	5.10518986817715	4.5645412026533	4.93885141756413	4.90576844010273	5.28536727946617	5.48953212142816	5.33022507059494	5.40701534104442	5.1595671455409	5.41447155493957	5.21126609649206
ZBTB48	1	1	28	18	0.354158585997838	2.05026584524956	0.0811832709170004	0.0395964606761123	0.72928756713634	1.65040124101014	1.70976486856451	2.11782186703674	1.81410852316804	2.39075499458696	2.1624021997333	1.41478585893744	2.86930212251804	2.03545509672778	2.88759745210945	2.2327446363117	2.62096458313776
KLHL21	1	1	28	0	0.249765655969182	5.93784367426166	0.139606859935533	0.0235113734200644	6.11653068475689	5.95685173312448	5.73732149805886	5.24154867728044	5.87951143433532	5.55147952221041	5.87871429168564	5.87220313319781	6.05083274584021	5.91450874604006	6.27919531656122	6.1900154558975	6.43621107297334
PHF13	1	1	24	18	0.25076381136087	5.28499791868417	0.120564313046257	0.0228125563909918	5.21046389870638	5.4962247887312	4.94821295664267	5.25783054896135	5.32452399536831	5.30460217690284	4.78091734583058	4.86193626909428	5.11866866414081	5.53179100409329	5.31743738926323	5.6507606654875	5.9016032396717
THAP3	1	1	28	20	0.433239582261576	5.94660322610532	0.0143592380124525	0.00241469582995148	4.64303186118084	5.60617007428292	5.81009740961894	5.90040683346522	6.0483929799163	6.21401941234878	6.59892042499687	5.5984084336827	6.47088726703617	6.32412271446969	6.15319892795387	6.04553519920843	5.9016032396717
CAMTA1	1	1	20	18	0.220389756964729	4.57168370857577	0.179717512073445	0.0393110117693232	4.88268201842507	4.56627375371289	4.36597511430647	3.95460324871498	4.75576681881076	4.68019293735187	3.84768059596881	5.1027546079626	4.57100383511744	4.57915844971819	5.1595671455409	4.31325579264442	4.56311513717389
VAMP3	1	1	24	18	0.0959519659472892	6.38734843049165	0.0402884385140675	0.00630753730636336	6.29994778178465	6.52432244860834	6.28885782791331	6.42497907090977	6.38226181263659	6.51027704368567	6.30518355345695	6.34031292782614	6.25465442807661	6.51760569130433	6.25709024276202	6.53320487155264	6.39683189587439
PER3	0.151152767949643	1	28	18	1.34369500136512	1.71747700500876	0.650513953029986	0.378761375629986	0.72928756713634	-0.143520440799451	-0.143520440799451	1.60986307229057	2.61530756230565	2.50543833216239	1.88087218342148	2.14636059702385	1.1872125358111	2.86665743055928	1.70803198557627	3.28691482619759	1.93354288184838
PARK7	1	1	24	12	0.0769000606199026	8.5055216016831	0.0659341339635053	0.00775192128727979	8.36194782440058	8.62395038734163	8.62499876704379	8.35608542938422	8.56603431295603	8.60614831987297	8.47432789021359	8.08088332752363	8.91549117173827	8.59531802312047	8.33934707315807	8.46951822851095	8.49179593265256
ERRFI1	0.388468903781404	1	28	2	0.296962634266047	4.02247686215965	0.39471207847765	0.0981266249635382	4.45783511670436	4.33033355752033	3.98991129171434	4.03237782301717	3.21114876656407	3.79932953980953	3.72316682030363	4.72455607637417	4.26274804758399	4.0212602358637	3.73389366572837	4.26660985869861	3.65119670784647
RERE	1	1	28	20	0.119527049468651	6.36068330305373	0.00201424615339181	0.000316671347624677	6.07687324742172	6.21290571496357	6.07769373482294	5.85831466294443	6.27932457243849	6.27995009831648	6.07829742668905	6.71751591232609	6.33039067874536	6.68818205560826	6.4051527810498	6.64683826960874	7.03869964669857
ENO1	1	1	20	2	0.210910427127285	9.17867533167946	0.0786892816983581	0.00857305426489686	9.69006029250912	9.67370890847507	9.41248055887378	9.3960705542175	9.29723653238067	9.21864455681411	9.22329550213112	9.0282652465709	8.92502311564181	8.78902995090818	9.02378301255638	8.86939679210112	8.87878989567147
LOC102724571	0.548683931808932	1	28	18	1.06550742727739	2.85027168319751	0.385149604880349	0.135127330896498	1.66122330615333	0.435188776677169	1.87395871619331	3.03647520176629	2.61530756230565	3.38558694962546	3.26830332767507	2.99075237591318	3.26205368910999	3.39066027812759	3.37193120684994	3.61943708973493	4.05694955164481
H6PD	1	1	20	12	0.26357776392266	5.89222066688093	0.163058021218677	0.0276734410398436	5.54870149897176	5.23040671136671	6.11099534485437	5.6396696129882	5.67352033190044	5.79641173782045	5.82922801082592	5.88300531868071	6.25465442807661	6.39154165714304	5.4402361981285	6.45215110257879	6.13490099527219
SPSB1	1	1	24	0	0.276621183195165	2.95997225726218	0.270937765454822	0.0915338867754877	2.79189956675389	2.74705489656074	3.2599938813085	2.37827580274302	2.48679546872106	3.32441148794785	2.93566251148666	3.51987810271604	3.51381468717957	2.98778940214897	1.70803198557627	3.8265676136858	3.27040170303486
SLC25A33	1	1	28	4	0.0841794269349842	1.58837217267284	0.241849221897511	0.152262313617934	2.22276492343147	0.847089440681549	1.70976486856451	1.39113224410322	1.58217042997734	1.62049836998317	1.31762062090853	2.72862009692212	2.32790455819018	0.626812837556312	2.6367869402391	1.11789181047686	0.57359761844582
TMEM201	1	1	20	0	0.586085046073264	2.46025399806331	0.395021039530097	0.160561080214097	2.71130854554183	2.16335398719131	2.4948873331446	1.13320850610468	3.21114876656407	2.89021755120471	2.69167834130645	1.82645643449939	2.03780800969841	2.86665743055928	2.49287594571398	2.57658548274723	3.08462616031216
PIK3CD	1	1	20	16	0.163853931947548	5.11604074438	0.167748798061456	0.0327887924359729	5.47738767411984	5.00808952376835	5.00245870926892	5.25783054896135	5.28642255630383	5.23981397657673	5.01137431783057	5.27666539466442	5.45578355535739	5.14579184953593	4.7167220071792	4.71177461903642	4.69882891688864
LOC101929074	0.269101639101639	1	20	18	0.471899817071898	2.07131865246752	0.508717070012179	0.245600583669806	2.22276492343147	2.30051354996853	1.31178548077403	1.13320850610468	2.61530756230565	1.97915260215849	2.60023067331592	1.63525528613071	2.19013559520829	3.2999924205871	2.33300265476153	1.11789181047686	1.93354288184838
CLSTN1	1	1	28	20	0.203639784164007	6.65795857090032	0.0256836519687851	0.00385758663038843	6.11653068475689	6.69578228384456	6.69239802762301	6.4393266271465	6.78884430445194	6.8511889919902	6.85773436748819	6.47492301040063	6.72274752923432	6.66111670792833	6.95094708254819	6.60057371569615	6.68533459351817
CTNNBIP1	0.759272267084767	1	24	4	0.181123550111552	5.11711091261022	0.218531363248668	0.04270600481028	5.30960261411927	5.43794163069642	4.91088178265685	5.24154867728044	5.10129644060712	4.84172014711762	4.95711866735309	5.68736914934647	5.19268842293356	4.65428232979616	5.06093892699721	4.93699311372841	5.29932564292459
LZIC	1	1	28	14	0.646543119335312	3.92484916135922	0.281057722172176	0.0716098149552433	2.79189956675389	3.23176031875344	3.7573150873467	4.93228904504867	3.56949012561338	4.41269038586929	3.63375595638527	4.59914851477788	3.51381468717957	4.0212602358637	3.79653890250562	4.48607810002507	4.45223479505538
NMNAT1	1	1	20	10	0.3090825254052	4.24356074595831	0.0383723792849636	0.00904249557909843	4.38176087157842	3.79305716527989	4.52267135820063	4.5645412026533	3.63159500970627	4.41269038586929	4.45524375078486	4.59914851477788	4.67795908427677	4.07693289065086	4.50794284136296	4.16853405553328	3.35502637714107
UBE4B	0.388468903781404	1	28	26	0.363735252354373	5.02334357393973	0.32076821411217	0.0638555196137214	5.19572827230751	5.17795601042009	4.66400340904334	4.53812153541722	4.75576681881076	5.08243791458812	5.27061287141952	5.4753261661402	4.93677881865653	4.92086808891388	5.33864351400401	4.40225322651688	5.25596764025075
KIF1B	1	1	20	18	0.156941548026759	6.22778335845361	0.121845904808553	0.0195648913578793	6.28610263835014	5.91473434130614	6.23700896379598	6.2488299666258	6.14737183493274	6.3352669260057	6.49485605793886	5.92542296921347	6.03079218130824	6.7999301209287	6.15319892795387	5.96017009799992	6.36657568113314
PGD	1	1	28	20	0.551659646866646	5.98014039428971	0.0858215198449938	0.0143510877983638	4.98906339512633	5.40789262695955	6.3318632053627	5.41127647575394	5.71713878735031	6.23909782620585	6.1922869923653	5.81694461579931	6.44082687039288	6.42410532798878	6.16511882243005	6.40985001496802	6.2498690074666
APITD1	0.548683931808932	1	28	14	0.33240265928631	3.28783458456374	0.20882850007584	0.0635155129325184	2.79189956675389	2.8400065244347	3.19935737288968	3.2468629936054	3.21114876656407	3.70647921023465	2.60023067331592	3.8188520031379	3.19159490698723	3.39066027812759	4.34982496868117	3.54321261290537	2.98192216182582
DFFA	1	1	28	0	0.174785194093338	5.02675043388423	0.152819568308111	0.030401264259707	5.87894107318422	4.79244576931508	4.94821295664267	5.38186522804272	5.033903759476	4.79738499431474	5.2406435114926	4.98736436726555	5.26309510154008	5.11952071063357	4.43104901596931	4.77978862068673	4.59825908956717
PEX14	0.759272267084767	1	24	18	0.192786692171233	3.73108814311464	0.167860492480831	0.0449896882738086	3.6518274666927	3.48301042272333	3.71462365734653	3.4867825717103	3.56949012561338	4.38299596812973	3.38249356313625	3.34340811763145	3.95773011765405	3.84006049942162	4.02301348204259	3.88949129984517	3.77921856854324
TARDBP	0.548683931808932	1	20	14	0.214562001420963	6.25833370527108	0.166713722617965	0.0266386757992069	5.5370579804257	5.97745814285347	6.13547660320078	6.50218133232175	6.39126554246638	6.55756361060918	6.34093433156255	6.18312415631462	6.58523138873436	6.31257343352998	6.02824813771219	6.30987835509721	6.22759668410901
SRM	1	1	28	4	0.408031065458803	7.31792390715226	0.031366167592001	0.00428621122465415	8.00215921741389	7.98490962425236	7.72423166472237	7.15150099637137	7.5045766457797	7.25931542067376	7.4021823531064	7.13849093042129	6.91540837795909	6.90364121867347	6.99835646746147	7.08349632360229	7.05776192363474
EXOSC10	1	1	28	6	0.322646228228037	4.50246641757193	0.0494628597620238	0.0109857254168478	4.621141278804	4.90429301243028	4.42012041249554	4.95243638517407	4.44587436757671	4.49827368641041	3.88690643883448	3.98849458775208	4.51439788092957	4.23211578971369	4.84081264911364	4.84474003007632	4.41329649775671
MTOR	0.182113153050653	1	20	14	0.119289155155969	4.64873187809883	0.300608750969302	0.0646646782073052	4.74776342666508	3.9680041470304	4.92966811395411	4.97230623694126	4.88886873041446	4.57906308559948	4.55602900514484	4.92601298103844	4.59849514963625	4.85869625423477	4.0744826993783	4.11687703687846	4.73085237198491
UBIAD1	1	1	20	8	0.1723156097747	3.95154299805541	0.0505955807709658	0.0128040061302292	4.09460212812565	3.9680041470304	3.95365713735037	3.87239579981193	4.00448132001889	3.19368129823965	4.31847458347652	3.72591202231036	4.42509332474235	3.70523884239975	4.12417879018273	4.35844066357073	3.65119670784647
FBXO44	1	1	28	14	1.09671247461297	2.26565453340754	0.362812565387064	0.160135872454215	0.72928756713634	0.435188776677169	3.06985769025441	1.7997558437758	2.84237233339493	3.1235876348893	2.8588295215812	1.82645643449939	3.19159490698723	2.98778940214897	2.88759745210945	2.2327446363117	1.69465666903714
MAD2L2	1	1	20	8	0.278128720927831	4.66116197980107	0.125662246026706	0.0269594248325326	4.30145078766066	4.61968700087605	5.00245870926892	4.80511270772843	4.6091253000473	4.68019293735187	4.9935148560421	4.5183138889418	5.08018415008545	3.70523884239975	5.1595671455409	4.93699311372841	4.24609742075566
AGTRAP	0.388468903781404	1	20	8	0.381614509821609	6.10484117188453	0.256618771805455	0.0420352904490451	5.61665563283042	6.38473508714113	6.58391482967944	6.28105079221185	5.75947709146604	6.00573353192943	6.60481424156857	5.78274416957078	6.1563400482185	5.85205622419246	6.00190480397966	6.1900154558975	6.27180271171581
MTHFR	1	1	28	18	0.439599969035503	4.71805238885583	0.0533519524454531	0.0113080457884427	3.60798129626652	4.56627375371289	4.22099273758861	4.89113011967375	3.95675864430762	4.86338705423546	4.82197489739936	4.98736436726555	4.67795908427677	5.24633881649888	5.08623527048924	5.07873842374438	5.34141851595326
CLCN6	1	1	24	18	0.718221909358404	3.06667819524168	0.309855001655832	0.101039294614156	2.94071614376443	1.84237136235556	1.87395871619331	2.49275930136293	3.03851177000494	3.04991377008903	2.02849360503883	4.14027170792273	2.6763964955643	3.39066027812759	4.2187126163727	4.16853405553328	4.00551671581217
KIAA2013	1	1	28	26	0.251242173357084	6.793997488568	0.0891639955578207	0.0131239370794372	7.08326776784168	6.81506823789644	6.3318632053627	6.17358913598488	6.80240780273102	6.60334934887758	6.75016650379702	6.57823488802166	6.8596945991114	6.79163479533935	7.15598971672017	7.29000880243917	7.00635856312553
PLOD1	1	1	24	6	0.159627217274477	8.28033776945301	0.0102827584614411	0.00124182838281975	8.32009882787576	8.57069769661872	8.88049816843063	8.35608542938422	8.5318376924787	8.42495188910475	8.50459149356182	7.92236462157178	8.34681714983759	8.05194920816937	7.94565906730969	7.9917232436753	7.7971165148708
MFN2	1	1	28	24	0.115990263473977	5.61507339592093	0.0632698025259473	0.0112678496013801	5.66024289576889	5.45273464351917	5.61498219702174	5.48228371934156	5.50125662306957	5.76221938832978	5.6123319263721	5.69964158078569	5.55734221648664	6.20424564112531	4.92734280352424	5.86943445079364	5.58862625830776
MIIP	1	1	28	0	0.282232757489215	3.81279832871221	0.0530850371376606	0.0139228547017304	4.27365559772146	4.12401227598504	3.7573150873467	3.69243467784897	4.22194605232427	2.97227418982426	3.92509392897512	3.57421007719431	3.72810039711526	3.84006049942162	3.73389366572837	4.48607810002507	3.27040170303486
TNFRSF1B	1	1	28	14	0.743409784305404	3.2869440671192	0.227324211122241	0.0691597442731893	2.79189956675389	2.16335398719131	4.33812085202361	3.99401456831122	2.94377271810579	3.84360588250616	3.48830472514715	3.14230419430891	2.77607113444362	4.32701075964773	2.49287594571398	2.8540456428747	3.71662722287189
VPS13D	1	1	24	18	0.183868921964028	5.62734329241526	0.0674819529123246	0.011991796022695	5.30960261411927	5.91473434130614	5.33395210485215	5.12212042298067	5.80060824867055	5.55147952221041	5.22542209195433	5.37176356989994	5.58509259720134	5.68296289972645	6.27919531656122	5.63248257033326	6.3460465015826
DHRS3	0.269101639101639	1	20	12	0.2071327996746	7.79520447698055	0.423086910663056	0.0542752806436884	6.58643730612064	7.19530544599451	7.99116324648521	8.22558043126821	8.06198718051491	7.93265041675608	8.37263845269359	8.11793356349283	8.13786388070111	7.61288542221304	7.57321584553998	6.97162044184737	8.00454861096408
PDPN	0.388468903781404	1	24	0	0.470411962762714	3.57997379451194	0.656660511228372	0.183426066479879	5.05586205475946	3.64634675666876	3.0004706967449	1.96753652637951	3.12741100840245	3.44427353131198	3.38249356313625	3.86316910520769	4.04023992304034	3.2999924205871	3.59980008296389	4.71177461903642	4.05694955164481
PRDM2	1	1	28	20	0.293236514621594	6.04491254176264	0.158110465706492	0.0261559558743241	5.41514250582708	5.78046065549534	6.31767004314794	6.04814281073802	6.16847449205955	6.48952708609556	6.29063143904652	5.4609789351289	5.8821259798794	6.25339809071442	6.00190480397966	5.96017009799992	6.41665583986693
KAZN	0.182113153050653	1	20	10	0.325210093957977	4.03113842708804	0.413596973476879	0.102600538522228	3.36621286076559	3.92621582156355	4.59506737209783	4.24332229203746	4.30051461023137	3.60723956523162	4.13515084660183	4.43267983186041	4.19232400970475	3.90302325103376	3.19719719479719	4.40225322651688	3.89680018296377
TMEM51	1	1	28	2	0.443219830003031	1.05449058029223	0.16796801627114	0.15928830414454	1.0243740552326	0.847089440681549	1.06225381829637	0.416506442061501	1.30566507808184	-0.143520440799451	1.71640562377189	1.15443934599601	1.67431040776365	0.626812837556312	-0.143520440799451	2.72197547594124	1.40820950015942
EFHD2	1	1	28	8	0.366701570550881	4.85111836290353	0.0843372209630741	0.0173851088870559	4.57633772187589	5.32991229032383	5.40279865310544	5.17451898872888	4.83709203521358	4.70440530786256	5.19448882282289	4.65062689228695	4.99999129159372	4.65428232979616	4.39100853330704	4.52623214443345	4.69882891688864
CASP9	1	1	28	6	0.50132309375716	3.10921523263892	0.197811779893229	0.0636211278706936	3.73571386198612	3.64634675666876	1.5244551205063	3.11006656859968	2.94377271810579	2.12978263420039	2.69167834130645	3.51987810271604	3.03942974066466	3.2999924205871	4.02301348204259	4.00765937304009	2.871342531333
DNAJC16	0.388468903781404	1	20	18	0.117775205818369	4.88966057227953	0.0855661495767045	0.0174994047770506	5.02284929853292	4.88260651565701	4.81309552131525	4.6159719407553	4.91407652168	4.92650121391214	4.75994192053252	4.77181802973584	5.21061482928441	5.06549817987713	4.84081264911364	4.87615109675752	4.82286664769186
PLEKHM2	1	1	20	12	0.202996106377243	7.29517785991106	0.0733082767908126	0.0100488676490893	6.76673966060891	7.01767768322089	7.26206971064389	6.94579291534872	7.34227240323759	7.08585502843443	7.28593822038444	7.45313756777576	7.65241812939881	7.36149650993097	7.50919391830234	7.53107850068223	7.52768015072719
FBLIM1	1	1	24	10	0.150327058770059	5.80151610552298	0.140179557200242	0.0241625731361485	5.35009019650556	5.95685173312448	6.06924682146074	6.16498157544466	6.10421729501544	6.20556212117632	6.05265362090244	5.55853646167026	5.74124027026523	5.94474961023645	5.33864351400401	5.10548978347004	5.70604731089644
FLJ37453	0.0772071042383542	1	24	22	0.597398499034611	3.55206697169133	0.517436179250034	0.145671853423319	3.96155929765724	3.42417988364222	2.68379346259905	2.37827580274302	3.03851177000494	4.00825761100789	3.53843560848689	3.8188520031379	3.19159490698723	3.2999924205871	5.20646285475893	4.35844066357073	3.71662722287189
SPEN	1	1	28	18	0.247961764325103	5.9617406284627	0.134116395695056	0.0224961809064209	5.21046389870638	5.80372550179447	6.31052075441924	6.18214564561707	6.00212416034405	6.32749319776022	6.25359572112778	5.90437003207849	5.8366757789406	6.1662501595201	5.3801429426984	5.6688100821589	6.42646658922052
ZBTB17	0.120192382848633	1	28	26	0.415839292601848	3.86674310435381	0.365879685143176	0.0946221859764124	4.43292010577596	3.69692616016835	3.52997858680913	3.43043858852876	3.85629927104622	4.25770082219446	4.16736852946029	4.30997070069029	3.82438058817807	3.63278864503864	3.5277700003329	3.76077383130463	3.51069832135986
HSPB7	1	1	24	10	0.174793420003783	8.34092529442855	0.235684883999996	0.0282564434616655	7.905857179357	8.59756973563085	8.86227895158017	8.39892568878262	8.65095347598179	8.4376455826623	8.63846778609996	8.35363630782235	8.45792654072412	8.42611283043205	8.08393723848167	7.44990175206945	7.9647066611148
EPHA2	1	1	28	0	1.04414534664115	2.85708849199289	0.292401918938373	0.102342618983571	4.40756724572303	3.88318087944793	0.760345797755388	2.69761880368474	3.43663438121632	2.26616177126973	3.07804531743377	3.34340811763145	2.45365660233348	2.24438868476529	4.43104901596931	2.02424128232678	1.93354288184838
ARHGEF19	0.388468903781404	1	28	6	0.226032461802384	4.56320153697455	0.221788445840669	0.0486036928335444	4.66459524758474	4.92565834103411	4.47230689588798	4.80511270772843	4.63967029386395	4.1907213154142	4.31847458347652	4.57270370653801	5.19268842293356	4.65428232979616	4.12417879018273	4.52623214443345	4.37327803594709
RSG1	0.269101639101639	1	24	22	0.756643334628971	1.91190194636141	0.778336134265292	0.407100445578062	3.36621286076559	1.16713215539074	1.31178548077403	1.13320850610468	2.1893087045031	2.39075499458696	1.88087218342148	1.82645643449939	0.446340293553264	1.79105458269045	2.88759745210945	1.48686381140981	3.65119670784647
FBXO42	1	1	28	18	0.335249155571137	3.88095357544327	0.123544382961685	0.0318335121923158	2.79189956675389	3.92621582156355	3.71462365734653	4.17637689820645	3.43663438121632	4.41269038586929	4.06847325704371	3.67709588838301	3.51381468717957	4.32701075964773	4.26375373555793	3.8265676136858	4.28974861682706
SZRD1	1	1	28	20	0.0826642445539471	6.30681750769232	0.00621247143977725	0.000985040621866734	6.04434322200647	6.23874166435868	6.1832270203064	6.27306279803876	6.23999384675235	6.46138791132026	6.29063143904652	6.59803825071744	6.33856554577633	6.39154165714304	6.18866716359556	6.5430237483129	6.19352992003841
NECAP2	1	1	28	26	0.679242313852788	5.5919704488603	0.116956576650488	0.0209150920449382	6.82535294671013	6.44516262059981	4.33812085202361	5.41127647575394	5.56630255841624	5.38169873033057	5.22542209195433	5.35634284326658	5.24581292923212	5.0093737842897	6.63680108935421	5.6688100821589	5.47976459663525
CROCCP2	1	1	28	4	0.516334920664127	2.19863879039396	0.247868126034659	0.112737084016536	2.43839522912002	2.30051354996853	2.85080367890104	1.60986307229057	2.34570634030948	1.81094209183645	1.5307483325864	2.90855560570827	1.86747729051296	2.73441495560982	1.70803198557627	1.7804296371	2.7515783525049
LOC101927663	0.120192382848633	1	24	10	0.470071027936535	3.08261633764599	0.460169562431295	0.149278895596427	1.9691445460027	3.00966852666438	3.47987304513066	3.43043858852876	2.73330254051168	2.80321078551535	3.58688287848653	3.06851739232667	4.26274804758399	3.09953395960459	2.6367869402391	2.41488445494243	3.1805021527471
CROCC	1	1	28	4	0.302099750153352	4.73396846833751	0.232684508603525	0.0491521036018308	4.70677856186071	4.92565834103411	4.30971819942094	4.06974731427328	5.033903759476	4.15602816425831	4.25991734957482	5.40211917302089	4.99999129159372	4.76010666655247	5.18320553857505	4.44477438696562	5.34141851595326
ATP13A2	1	1	20	10	0.332394469099983	2.91076815300214	0.200156044303156	0.0687639941699639	2.86822584220632	2.30051354996853	3.2599938813085	3.64370415077882	2.48679546872106	3.65771252767097	3.00860971182696	3.4634196382165	2.95687223498006	2.86665743055928	2.33300265476153	2.57658548274723	2.31781539313053
SDHB	1	1	28	6	0.402708388165865	4.52951418888942	0.0499628950073929	0.0110305195930169	5.64946891430136	4.51080669253494	3.71462365734653	4.76010105849443	4.33825049271935	3.70647921023465	4.19888242805722	5.40211917302089	4.07979017773466	4.41604726676708	4.81077620644854	4.9953727662603	4.33211776715101
RCC2	1	1	28	0	0.642937264359022	6.23965435711481	0.107949182107407	0.0173005067154589	7.13438983534715	6.8434099355175	4.89184759041126	6.10324631496712	6.56045877519562	5.44054050560223	6.1364177282829	6.42405631560545	6.09974904655316	6.03184527682384	7.1073958765221	6.5527762500066	5.7220679774946
ARHGEF10L	1	1	24	18	0.143655393788971	5.73779111060125	0.0774646193598206	0.0135007737065742	5.64946891430136	6.08581483943856	5.48129927393317	5.53667587421488	5.61323196839543	5.94606286689285	5.45156635109027	5.72387762520154	5.51468938942224	5.8360113359243	5.891440416425	6.03165385863717	5.82949172393943
ALDH4A1	1	1	28	12	0.275861181256101	5.53027275943356	0.0977800446129149	0.0176808719689497	4.5300980516428	5.45273464351917	6.01749963464318	5.67647242963964	5.77331818109057	5.44054050560223	5.99995666744574	5.62439042303093	6.14706102926231	5.42857517809242	5.25188205830549	5.49760948656328	5.14150435989687
IFFO2	0.0290926434676435	1	20	12	0.49138155087857	3.5939019220674	0.590084072668305	0.164190366199214	2.71130854554183	3.88318087944793	3.79877944029086	4.21023786876925	3.21114876656407	3.19368129823965	3.00860971182696	3.67709588838301	4.19232400970475	3.96335267797129	1.94770679586385	3.94978486024155	4.20108416479839
UBR4	1	1	28	14	0.210919869983662	6.64184856914971	0.151726861856478	0.0228440712366169	5.85100014219646	6.70816461107148	6.95332611625078	6.6327670543717	7.08917063215988	6.80714834380922	6.66246481593732	6.47492301040063	6.77186951895429	6.74942726036734	6.24590938385838	6.63770328751283	6.85475737309148
EMC1	1	1	28	0	0.296519373837596	6.36412094592401	0.191909508030517	0.0301549121490891	7.0712085957413	6.75068452003226	6.15156965446636	5.98107693084704	6.17891118548414	5.95618094669891	6.08674505988899	6.58486625857545	6.1838243097682	6.2166916384804	6.44480794271243	6.60057371569615	6.40677791748376
MRTO4	1	1	24	6	0.109548693777671	5.10191244235372	0.12349164406189	0.0242049712646417	5.35009019650556	5.04760365484598	5.21647087089039	5.20842308497405	5.1230787870713	5.36660549915144	5.19448882282289	5.4609789351289	5.37859901196046	4.98047100078221	4.12417879018273	5.2077946256103	4.6660784706722
AKR7A2	0.759272267084767	1	20	6	0.165588504987898	6.78439720554764	0.172133578349021	0.0253719782515484	6.77171608750972	7.06176633077082	6.8682413598716	6.30475278417271	6.71904545757005	6.61616846449093	6.95322296709702	6.7591539119525	7.02584050198889	6.60541340834968	6.75980931286518	7.46547440148798	6.51188446335364
PQLC2	1	1	28	16	0.218051248073479	3.35312768630166	0.0676539919551124	0.0201763840463026	2.43839522912002	3.36284797711743	2.85080367890104	3.54100851916614	3.50459102552661	3.60723956523162	3.92509392897512	3.77313029515307	3.77704351712562	2.73441495560982	4.78010109434227	3.3775016832802	1.93354288184838
CAPZB	1	1	28	0	0.517457710606419	9.30691669783065	0.0613274328580141	0.00658944684358343	9.83914231697996	10.2137774633339	8.63218497817984	8.95664955170663	9.43095380025134	8.84948101341419	8.94877598808274	9.32613914148091	8.89900273174123	8.99272313847781	9.78055646710811	9.60641597866864	9.47587747341201
MINOS1	0.548683931808932	1	28	0	0.26569170236285	5.5614161835905	0.264972218426136	0.0476447382607261	6.41891527192373	5.57945923876724	5.46850888892941	5.72412647809941	5.056719571352	5.33593690530992	5.70303925954164	6.24304660832434	5.08018415008545	5.24633881649888	5.03519110716303	5.90031809876358	5.34141851595326
RPS14P3	1	1	28	18	0.150789984800729	6.02399885590477	0.103444259122001	0.0171720250279603	6.22210069196287	5.51043496703087	6.11099534485437	6.4393266271465	6.1367036134651	5.97620667888868	6.37582056637544	6.73550811676001	5.52904756832755	5.959635608257	5.62419008066714	6.15202471823727	5.51697203163699
TMCO4	1	1	28	20	0.250293139339521	3.20585034877407	0.259112935154554	0.0808250251773729	1.9691445460027	3.29879251394375	3.47987304513066	3.31068578865841	3.69113638747198	3.26052665556079	3.80735835076287	3.06851739232667	2.77607113444362	2.98778940214897	2.76763572829322	3.8265676136858	3.27040170303486
OTUD3	1	1	28	14	0.396098054792825	2.21264467497809	0.0759115245463409	0.0343080501830202	1.47850051449528	1.42890827087879	2.59243010677285	1.39113224410322	2.01387163380465	2.39075499458696	1.88087218342148	2.14636059702385	2.86930212251804	2.03545509672778	3.59980008296389	2.2327446363117	2.7515783525049
CAMK2N1	1	1	28	18	0.204555184890237	6.36709406440313	0.132554036459265	0.0208186081622922	6.32046951292283	5.51043496703087	6.39405915362459	6.77530776902182	6.34567423233105	6.16251561651828	6.62815163982378	6.59146728734301	6.09009757244988	6.67019502455702	5.94772960778013	6.91980757629158	6.38681682955322
MUL1	1	1	28	20	0.372811902136829	4.90068351634552	0.137410838721884	0.0280391170463406	3.99598778914774	4.83823034862869	4.54720924157631	4.66563215722848	4.93885141756413	5.10079622873769	5.21003836202052	4.83992893745512	4.87066923336812	5.29410101217135	4.58094487587115	5.28002711737561	5.46079473473891
CDA	1	1	28	24	0.468068886383073	1.21526296858058	0.181917975706111	0.149694329877088	1.9691445460027	0.847089440681549	1.31178548077403	1.39113224410322	1.30566507808184	1.62049836998317	2.02849360503883	0.836533724031881	0.863820687305708	1.49663368512573	-0.143520440799451	2.2327446363117	-0.143520440799451
DDOST	1	1	24	18	0.179625331958969	6.0079471021385	0.10168857159564	0.016925676918734	5.95090812543527	6.32970161058782	5.51900381774156	5.97123642523868	5.99032132129023	5.75063945382847	5.70303925954164	6.01653472625871	5.67821935126466	5.959635608257	6.35400007581212	6.50334079933805	6.37673175320634
HP1BP3	1	1	24	18	0.180373392982373	6.497276005119	0.014733887300637	0.00226770223229375	6.14748998215786	6.31358431258349	6.30333586081003	6.62022771015392	6.26959195541479	6.54421057136713	6.08674505988899	6.73550811676001	6.58523138873436	6.56704596165001	6.82136273198079	6.76061140584148	6.7096430092042
EIF4G3	1	1	28	12	0.189601921025902	6.69034654633641	0.0683199205762963	0.0102117162546248	6.61993713244867	6.62571198488515	6.9066775772191	7.27262864291098	6.52817037397084	6.88865168053734	6.57510138758896	6.86646421594968	6.01046930587445	6.60541340834968	6.57559898975214	6.44169154003627	7.11954298434685
ECE1	1	1	28	20	0.290923602997823	7.54974269868368	0.08978793594877	0.0118928471515228	7.00090122633499	7.17760487182812	7.53477124007782	7.29646826647959	7.57343728724889	7.69957998688801	7.71985240851293	7.48184483143638	7.99001330732286	7.30433383169406	7.53238639426969	8.1087352899106	7.67074427848991
NBPF3	0.06268326002701	1	20	0	0.584656293076264	0.839274674680444	0.818395301219943	0.818395301219943	1.0243740552326	0.847089440681549	-0.143520440799451	0.416506442061501	0.513521492005143	1.62049836998317	1.5307483325864	-0.143520440799451	1.1872125358111	1.49663368512573	2.49287594571398	0.620869444652929	-0.143520440799451
USP48	1	1	28	14	0.232469633727174	7.83376005672083	0.0284162473246554	0.00362740843718799	7.06716636721131	7.59261310569953	8.27810830513923	8.14690037438828	8.03351577137092	8.07872632880751	8.17487215611423	7.88254944093961	8.17257465963222	7.9475475446326	7.1258109066549	7.44990175206945	7.90631126512507
HSPG2	1	1	20	6	0.720061681392502	1.72658453064663	0.562175269796376	0.325599621575339	1.26923253883499	2.42575773525197	2.68379346259905	1.39113224410322	2.1893087045031	2.89021755120471	3.20762970007355	1.15443934599601	1.45122195297436	-0.143520440799451	1.42044905785475	0.620869444652929	2.62096458313776
LINC00339	1	1	28	16	0.572540148790721	1.68419162271147	0.475625567465425	0.282405850410115	0.357905282277546	2.01177117915546	0.760345797755388	1.7997558437758	2.1893087045031	1.97915260215849	1.5307483325864	2.28312744083135	1.1872125358111	0.626812837556312	2.49287594571398	3.08665456957301	1.69465666903714
CDC42	0.759272267084767	1	20	0	0.0765024690020177	7.18601503123451	0.186809294372387	0.0259962292815152	7.58246058416909	7.4487596071609	6.9066775772191	7.15150099637137	7.11113543763336	7.08585502843443	6.96243321479952	7.28414393673426	7.07069786817601	7.18272935801571	7.51851569672421	7.43415917341595	6.77253157438088
WNT4	0.548683931808932	1	20	18	0.472382392439316	1.13237688842418	0.728166028343318	0.643042114146854	1.47850051449528	-0.143520440799451	1.70976486856451	0.818912626986964	1.81410852316804	1.81094209183645	1.88087218342148	-0.143520440799451	1.67431040776365	2.03545509672778	1.70803198557627	-0.143520440799451	-0.143520440799451
ZBTB40	1	1	28	22	0.221663757851011	3.86339837567978	0.19116923452724	0.0494821439411108	4.43292010577596	3.74579220102148	3.98991129171434	4.03237782301717	4.4800358803425	4.04664326935952	3.92509392897512	4.43267983186041	3.87021367367922	3.55650683018939	3.96963991355993	1.11789181047686	4.45223479505538
EPHB2	1	1	28	20	0.195940430381609	3.2825002306981	0.0516289230895023	0.0157285360124779	3.19895753944767	3.08756028781011	3.37411835028648	3.37180436188265	3.43663438121632	3.79932953980953	3.43636898645184	3.57421007719431	3.57044308497439	2.86665743055928	3.10119467072197	3.88949129984517	1.93354288184838
KDM1A	0.269101639101639	1	28	14	0.267472350240423	4.17875404034368	0.39414257983484	0.0943205979652307	3.8530514217168	4.42339031023887	3.71462365734653	4.5645412026533	4.4800358803425	4.32170817164681	3.88690643883448	4.06637817086314	3.26205368910999	4.79372403898125	4.78010109434227	4.52623214443345	3.89680018296377
LUZP1	1	1	28	14	0.510307583039015	6.1182273955008	0.133809902330597	0.0218706977823344	5.74365523075489	5.21313415864991	6.61906196059659	6.5157848089631	6.23999384675235	6.94562397213624	6.29792584412933	6.46057174953867	5.80162309804772	6.08711865380084	5.62419008066714	5.82183283949792	6.2498690074666
HNRNPR	1	1	20	4	0.148828181163881	6.42969719376474	0.0979362253731321	0.0152318565589849	6.77171608750972	6.6515875658358	6.58391482967944	6.69387927449378	6.44413887441181	6.5707941917339	6.22326700400027	6.35590502324961	5.92618795520404	6.15335932721132	6.59335183089442	6.40985001496802	6.36657568113314
ZNF436	0.388468903781404	1	20	0	0.294429639453167	2.92880778933413	0.618662700546823	0.211233629874864	3.60798129626652	2.64769951790405	2.27746515068341	2.49275930136293	2.61530756230565	2.97227418982426	2.1624021997333	1.99525737962745	3.19159490698723	3.47596537659096	4.02301348204259	4.44477438696562	2.4773378613231
C1orf213	1	1	20	8	0.747360311924921	1.56305087872108	0.174661965937063	0.111744261376811	-0.143520440799451	2.8400065244347	-0.143520440799451	1.13320850610468	0.513521492005143	0.42138042190962	1.31762062090853	1.82645643449939	2.19013559520829	1.49663368512573	3.19719719479719	3.61943708973493	2.1384357232133
TCEA3	0.269101639101639	1	28	18	0.814239389182358	2.7932310435885	0.320554693315129	0.114761252582711	1.0243740552326	2.16335398719131	2.39026821352965	0.818912626986964	3.63159500970627	3.50066585725474	2.8588295215812	3.40466142278545	2.45365660233348	3.55650683018939	2.6367869402391	4.21840520767024	3.58265716220957
ASAP3	1	1	28	20	0.371368130555846	4.42807689192498	0.133147500241068	0.0300689223540529	3.51607664745791	3.69692616016835	4.19016212372856	4.14170204860185	4.26176511647368	4.38299596812973	4.62725078602696	5.00724843608156	5.06054994718174	4.82657587116732	4.58094487587115	5.0236999555282	4.33211776715101
ID3	1	1	28	4	0.569835481556819	8.40858868633717	0.113032757395429	0.0134425361510538	9.92875075137374	9.37391056174635	8.11738404960862	8.07750604150212	8.16794885434061	8.06710262292311	7.64746328567641	8.45665528657593	7.97698026752975	7.89430792424349	8.57872228522785	8.31190704747027	8.73816609890826
RPL11	1	1	24	0	0.0492760069130317	10.848526917822	0.0363482096129516	0.00335052029536274	10.8810757707097	10.825621665945	10.8040087988435	10.8688341688371	10.6741012204529	10.8282021146503	10.8173084305057	10.9258309115186	10.7213035935873	10.9344584935139	10.8218342048564	11.0718987176341	10.8927200502443
TCEB3	0.269101639101639	1	20	2	0.29197619143389	5.9224449498468	0.414963801285116	0.0700662994420657	6.57509557712464	6.55206393230745	5.2910098857742	5.42576026804699	5.77331818109057	5.95618094669891	5.38462748222003	6.28437402746584	5.54326425688306	5.80337609973409	6.62821529142743	6.38822507777335	5.92946798939447
PITHD1	1	1	28	24	0.162884426120853	5.69305314866363	0.125999250339751	0.0221321050497003	5.79344051560301	5.52450654278761	5.69402528124661	5.78156235657315	5.6586827830939	6.02508762880432	5.88841106731848	5.95643730876906	5.50018687549136	5.55157672712043	5.47895132560152	5.6688100821589	5.36201318771904
LYPLA2	1	1	24	6	0.228030976106964	5.52917492982927	0.0180683003973396	0.00326781131482441	5.61665563283042	5.88231924798944	5.73732149805886	5.12212042298067	5.70274533525448	5.41141958733461	5.84922667323655	4.94675468707266	5.63904159130071	5.29410101217135	5.29591490041879	5.53744823422938	5.84420526490261
GALE	0.388468903781404	1	20	16	0.445513246244934	2.25955841075461	0.325478040499757	0.144044977527737	2.79189956675389	1.84237136235556	2.02136043755946	1.96753652637951	2.94377271810579	1.40103587475978	1.88087218342148	2.82139126985029	2.6763964955643	2.73441495560982	2.1531791441916	1.7804296371	1.93354288184838
HMGCL	1	1	20	18	0.132040676307668	5.49389007506002	0.000392388940546428	7.14227869843467e-05	5.60554990136782	5.26434354524723	5.2910098857742	5.30560185153126	5.46759978207552	5.45488346235644	5.46458933154798	5.55853646167026	5.28017269738991	5.60935610325781	5.58922802318985	5.28002711737561	6.2498690074666
FUCA1	1	1	20	0	0.563296998333125	3.80526360494415	0.32854702734668	0.0863401491869843	3.46783130930898	4.4531215353897	3.5784021884863	3.2468629936054	4.37502444317306	4.25770082219446	3.26830332767507	2.28312744083135	4.3940529440695	4.54007674909997	4.12417879018273	3.69183556378623	3.95218227014455
PNRC2	1	1	28	14	0.294285999620944	5.41667606241902	0.052293333996091	0.00965413722243849	5.29585025762902	5.00808952376835	5.76896173641739	5.53667587421488	5.28642255630383	5.70336723762581	5.27061287141952	5.86131945574841	5.08018415008545	5.34033252148669	5.3801429426984	5.45663930976237	5.46079473473891
SRSF10	1	1	24	22	0.11016997530819	5.74710933020534	0.204141562147872	0.0355207375427776	6.38033928707312	5.46737751095553	5.8793778063461	5.87951425327097	5.75947709146604	5.8731768518105	5.54035104431593	5.7711614491453	5.21061482928441	5.51173015380502	5.7242630983075	5.80561009480315	6.08621960087417
STPG1	1	1	28	20	0.859674655867142	3.25476035472698	0.19355453062624	0.0594681357554128	1.82338351631634	2.8400065244347	3.31818429947175	2.59882220118845	4.18099669273258	3.84360588250616	3.48830472514715	3.06851739232667	3.62493241351963	3.2999924205871	3.37193120684994	3.3775016832802	3.35502637714107
NIPAL3	0.548683931808932	1	20	10	0.292545301826135	6.22989558698435	0.24803535717261	0.0398137262028614	5.69209033423316	5.52450654278761	6.52336380448602	6.14761083921581	5.99032132129023	6.20556212117632	6.40988308614989	6.20050032317274	6.90993282814051	6.12722688187488	6.0541190604846	6.51336433525829	6.56614347394022
RCAN3	0.759272267084767	1	24	0	0.493770227580477	2.30455896892335	0.475398435913434	0.206286080037054	2.53521715678502	2.42575773525197	2.59243010677285	2.37827580274302	1.81410852316804	3.19368129823965	3.20762970007355	2.40804413548126	2.45365660233348	1.79105458269045	0.58088604430737	2.57658548274723	2.4773378613231
SRRM1	1	1	28	14	0.227283893863635	7.26115542554303	0.0388193219431304	0.0053461632024255	7.11885202894177	7.11853053226758	7.64118326080176	7.40278989474993	7.30940066213118	7.63176102668891	7.28226519618808	7.30035159286204	7.20642477816144	7.22029887525666	6.66225609940805	7.27830003986587	7.24680999608269
CLIC4	1	1	28	0	0.288322875647714	7.74788489480958	0.0321924574800448	0.00415499945044499	8.3668890953847	8.35732573231929	7.42319894571495	7.84402858614765	7.95674813353494	7.57708092594834	7.65883923862702	8.01857039833458	7.23735855165215	7.49009860856439	7.91422147724213	7.64487306533209	7.21319920478677
RUNX3	1	1	28	20	0.589660973174368	3.79368374373324	0.10360143628653	0.0273089280195453	3.25689071266834	2.8400065244347	3.98991129171434	3.11006656859968	4.00448132001889	4.35267749482902	3.92509392897512	3.67709588838301	4.51439788092957	4.28034336265674	3.19719719479719	3.69183556378623	4.41329649775671
SYF2	1	1	24	18	0.292047231908892	7.12487499694876	0.0888958562169352	0.0124768302959708	6.27212333841895	6.72044156730154	7.3998103870943	7.47071779371783	7.44960753844764	7.49617727818051	7.45207517746325	7.16528630471709	6.8596945991114	7.35588109222839	6.50231894481377	7.43415917341595	7.04508176542326
C1orf63	1	1	24	18	0.155494804507711	5.93041626368756	0.0631853214760764	0.0106544496484952	5.98558869517191	5.56591605036954	5.90808034076263	5.78156235657315	5.77331818109057	6.03466817514194	5.64701891823563	5.81694461579931	5.80162309804772	6.22903118306533	5.90571994521774	6.23916195097908	6.40677791748376
TMEM50A	1	1	24	0	0.267859281867934	6.09774889111063	0.162303972528126	0.0266170312071614	6.40617087609551	6.35354489851969	5.23168995348659	6.01020201768018	6.15796174737521	5.9152757622033	5.9728683420869	6.95614848910848	5.58509259720134	6.17902682842103	6.36437674138774	6.39907806372862	5.9016032396717
TMEM57	1	1	28	18	0.255075220377889	5.14485373907407	0.28365287211269	0.0551333208869296	4.64303186118084	5.16003995400869	5.2910098857742	5.50973611665388	5.46759978207552	5.71533129708627	5.35695738220834	5.43184920684853	4.59849514963625	5.40701534104442	3.59980008296389	5.49760948656328	5.14150435989687
LDLRAP1	1	1	20	14	0.275098099217806	6.42454271013159	0.103648838071875	0.0161332631361326	5.80319468139908	6.27248526710574	6.13547660320078	6.22418313447537	6.50347082024247	6.27995009831648	6.63968028198957	5.97674921506304	6.84255209487732	6.79163479533935	6.37467930487632	6.5816443295968	6.92564726233365
MAN1C1	1	1	28	18	1.02031024883617	4.54853543848496	0.0191254375242115	0.0042047462931457	1.9691445460027	2.92733013678005	3.71462365734653	4.21023786876925	3.50459102552661	4.75164407290285	4.82197489739936	5.54499710920374	4.93677881865653	5.42857517809242	5.60681495750095	5.72164175046559	5.99686249187813
SEPN1	1	1	24	0	0.083863922248803	4.25444661962156	0.0382675995879554	0.00899473022213154	4.40756724572303	4.16051385365962	4.15865824088836	4.27566498869071	4.22194605232427	4.22459973821729	3.88690643883448	4.77181802973584	4.19232400970475	4.07693289065086	4.17221986601817	4.84474003007632	3.95218227014455
MTFR1L	1	1	28	20	0.305051497896606	5.48608810307784	0.181039235049846	0.0329996951649899	5.03945010220618	5.16003995400869	5.27640699594951	5.20842308497405	5.71713878735031	5.51087050116967	5.6123319263721	5.5984084336827	5.66527795101911	5.06549817987713	5.64135843399772	5.83787519009522	5.87318968251964
PAQR7	1	1	28	20	0.321261918464543	4.6533582263437	0.138011383511385	0.0296584481138959	4.50641031497607	3.69692616016835	5.02009664635909	4.84876239284705	5.1230787870713	5.11892386538907	5.11412323138391	4.98736436726555	4.91507715532026	4.6172093149725	4.26375373555793	3.94978486024155	4.24609742075566
STMN1	1	1	28	18	0.241743220381443	6.78126096232635	0.199338485221345	0.0293954894714686	5.7129379737022	6.75068452003226	6.9624775155606	7.25651385642103	6.90655597017586	7.17519062632096	7.0514393882414	6.82224978374012	6.69117465892658	6.74083552517447	6.33302012009826	7.14281211200374	6.56614347394022
PAFAH2	1	1	28	8	0.174617701183692	3.77256029151085	0.181620563773376	0.048142521189672	2.71130854554183	4.2308580549571	3.91646839945562	3.91408498674605	3.69113638747198	3.92827939218549	3.96229662445196	3.62656995132993	3.87021367367922	3.70523884239975	4.30743113352004	3.69183556378623	3.65119670784647
ZNF593	0.548683931808932	1	28	0	0.159403517330733	5.91845020253405	0.162391278376197	0.0274381422195066	6.56366397829106	6.04734743486943	6.06924682146074	5.65204182690124	5.82739166541816	5.85165757192305	6.02654573682031	5.79423463793464	6.02066652868793	5.7184042872845	5.7402872927371	5.78920285281201	5.73791269182405
CEP85	1	1	28	16	0.533222648552777	1.85571333491249	0.500166903081577	0.269528107424611	1.0243740552326	2.42575773525197	1.31178548077403	1.96753652637951	2.73330254051168	2.61167271976848	1.88087218342148	2.40804413548126	-0.143520440799451	2.58881608730835	1.70803198557627	2.02424128232678	1.69465666903714
SH3BGRL3	1	1	28	4	0.232288364895166	8.76795256486714	0.0225960160464274	0.00257711431252136	9.38209540415942	9.05925669238952	9.04998107792723	8.79869221899481	8.77136262622182	8.65355319143339	8.73701847145055	8.84567344734162	8.47099993680363	8.40451588725212	8.81077934186302	8.32049571354001	8.68398742049005
DHDDS	1	1	28	4	0.202671886374843	5.03469416274883	0.0408235917421416	0.00810845513600231	5.56025179833759	5.43794163069642	5.07175241267564	5.10422261315815	5.18651944957785	5.11892386538907	4.86189625543017	4.90496871514729	4.95815886776792	4.95097732424588	5.00897540224561	4.35844066357073	4.93707922125431
HMGN2	1	1	20	4	0.420876094470831	3.62357969726839	0.00477892605820476	0.00131884116190609	4.15678872349684	3.08756028781011	4.22099273758861	4.53812153541722	3.21114876656407	4.29005944068011	4.42890755956195	4.24446645944995	2.77607113444362	3.90302325103376	2.49287594571398	3.28691482619759	2.4773378613231
ARID1A	1	1	28	8	0.225609614642793	5.06291149871161	0.154519797504649	0.0305199483625125	5.18084058233451	4.94671187555014	5.2910098857742	4.95243638517407	4.86321264623682	4.6305139535325	4.53148504612298	5.27666539466442	4.75327368155504	4.89011705159542	5.94772960778013	5.23227616521802	5.46079473473891
PIGV	1	1	28	10	0.203421209633987	3.31117609360571	0.251644033302509	0.0759983843168187	3.00973766427324	3.48301042272333	3.06985769025441	3.4867825717103	3.21114876656407	2.80321078551535	3.26830332767507	2.82139126985029	3.26205368910999	3.2999924205871	4.17221986601817	3.8265676136858	3.58265716220957
ZDHHC18	1	1	28	20	0.411865305370919	3.92615106822975	0.00340625839401556	0.000867582101355921	3.19895753944767	3.29879251394375	4.0252766869973	3.59326991741523	3.85629927104622	3.96882264647763	4.25991734957482	3.94791716054686	4.3940529440695	3.84006049942162	4.50794284136296	3.61943708973493	4.52709365957703
GPN2	1	1	20	0	0.300474407881703	2.91634761316243	0.243183958600008	0.0833864788622727	2.79189956675389	3.00966852666438	3.31818429947175	2.37827580274302	3.290291647829	2.80321078551535	3.00860971182696	2.14636059702385	2.77607113444362	3.96335267797129	2.76763572829322	3.46273507874469	2.31781539313053
GPATCH3	1	1	28	20	0.147516665485591	4.30584285021965	0.0529735920808873	0.0123027230494919	3.41791660664716	4.39303346512953	4.36597511430647	4.17637689820645	4.57791958818161	4.35267749482902	4.48110778489507	4.2105641792889	4.42509332474235	4.32701075964773	4.17221986601817	4.44477438696562	4.59825908956717
NUDC	1	1	28	4	0.275492721721336	6.32777382372904	0.0264398049864732	0.00417837389941537	6.96224449296366	6.36922428030052	6.58391482967944	5.91074074865112	6.29859502120728	6.23078669861304	6.37582056637544	6.0647716705468	6.36281583640295	6.17902682842103	6.14117972737324	6.45215110257879	6.33567131546335
TRNP1	1	1	28	4	0.376031078220942	8.59438642508272	0.0786014995142754	0.00914567900797164	9.15622862497453	9.06408165784664	8.98073403926775	8.62286192792193	8.53387185351157	8.51497456533066	8.39151359742858	8.44212022721539	8.59560405513097	8.24658239772278	8.44334118839835	8.35991365290941	8.39268621749902
FAM46B	1	1	28	2	0.279111607088849	3.16078056902026	0.00344460337125344	0.00108979516168095	3.60798129626652	2.92733013678005	3.2599938813085	3.87239579981193	2.34570634030948	2.80321078551535	3.53843560848689	2.99075237591318	3.03942974066466	2.73441495560982	2.76763572829322	3.61943708973493	3.58265716220957
SLC9A1	1	1	24	22	0.175198622037779	4.65173626814164	0.0574482655828457	0.0123498543922818	4.4823271456031	4.92565834103411	4.54720924157631	4.51120901271592	5.07918016799021	4.32170817164681	4.80159217341466	4.59914851477788	4.75327368155504	4.0212602358637	5.1595671455409	4.90689281376407	4.41329649775671
WDTC1	1	1	24	12	0.265467992019934	4.56021346872633	0.166658403497775	0.0365461846557641	4.12603046485177	4.26478439728604	4.6413887594348	4.51120901271592	4.30051461023137	4.38299596812973	4.78091734583058	4.46179296169982	5.15615320412925	5.0093737842897	4.65043016061363	4.00765937304009	4.82286664769186
TMEM222	0.548683931808932	1	20	8	0.0751707645904012	4.26303501472019	0.18392685492792	0.0431445799278738	4.24531436388454	3.88318087944793	4.52267135820063	4.24332229203746	4.09543693117568	4.25770082219446	4.22972263407392	4.62511729837946	3.57044308497439	3.84006049942162	4.50794284136296	4.52623214443345	4.96427346923994
LOC644961	1	1	28	0	0.352190656242665	2.19007754953572	0.263742810506241	0.120426242697275	2.43839522912002	2.54099231856379	1.70976486856451	1.96753652637951	3.03851177000494	1.81094209183645	2.28493044957297	3.06851739232667	1.67431040776365	2.24438868476529	1.42044905785475	1.48686381140981	2.62096458313776
MAP3K6	1	1	28	24	0.347133346136205	3.72781667052547	0.39269659134589	0.105342248842547	4.27365559772146	3.36284797711743	3.67063030254061	4.06974731427328	3.12741100840245	4.12048013098683	3.72316682030363	4.02796188157104	3.62493241351963	3.96335267797129	2.1531791441916	3.61943708973493	4.33211776715101
WASF2	1	1	28	20	0.102952350197684	8.50948669711723	0.0265290807462783	0.00311758883826278	8.2015619754396	8.50834059280781	8.66618912168927	8.25020360617962	8.57396413092059	8.55380503071815	8.62112543367917	8.27175153127765	8.46727675371925	8.6095455001602	8.57872228522785	8.56416632656707	8.74013416283973
AHDC1	1	1	28	26	0.253459585354887	3.90286829992814	0.068806869804377	0.0176298210743222	3.69438028176008	4.08656314733537	3.62525311095977	3.73957285221484	3.290291647829	4.12048013098683	3.58688287848653	4.14027170792273	4.04023992304034	3.70523884239975	5.55339761332705	3.3775016832802	3.83920692711485
IFI6	0.759272267084767	1	20	10	0.129110539105711	6.80789391367049	0.0610059283238655	0.00896105742796073	6.5229246148506	6.55206393230745	6.87794684125759	6.9050229169076	6.8357689354423	6.76747811750083	6.67372354953257	6.87730929575387	6.77186951895429	6.81637903753039	6.79858684605048	7.21828693437495	6.85475737309148
FAM76A	0.759272267084767	1	28	12	0.304325417704701	3.4039733775632	0.375972039644298	0.110450934229528	3.07560727254327	3.00966852666438	3.52997858680913	4.10617322973622	3.21114876656407	3.1235876348893	3.72316682030363	2.523001451536	3.57044308497439	3.70523884239975	4.12417879018273	3.3775016832802	3.51069832135986
STX12	1	1	28	12	0.150128529965585	6.45628846476393	0.0424466027403216	0.00657445883528588	6.88627354180173	6.08581483943856	6.54179743914328	6.71171930205437	6.53631047357997	6.40340749901287	6.32674015318516	6.56487999676729	6.14706102926231	6.65198090305552	6.58450271697605	6.04553519920843	6.48397001606283
PPP1R8	0.388468903781404	1	20	2	0.0817477499556043	4.80007096224577	0.0998254739752072	0.0207966662910547	4.84540393640946	4.64566990009096	4.72979515972876	4.48378489612326	4.93885141756413	5.08243791458812	5.02901539382852	4.79488080361247	4.7775294628057	4.95097732424588	5.06093892699721	4.52623214443345	4.6660784706722
RPA2	1	1	28	24	0.303276942431472	5.71608915141022	0.0750896612456016	0.0131365448047773	6.04434322200647	5.46737751095553	5.1855424275755	5.50973611665388	5.36164501627754	5.69130313171726	5.78837929976048	5.48953212142816	5.8821259798794	6.03184527682384	5.91985952196259	5.98918999952697	5.87318968251964
XKR8	1	1	28	10	0.173908088146507	3.26992499024699	0.0632955946392363	0.0193568949832257	3.51607664745791	3.64634675666876	3.42796450539474	3.54100851916614	3.12741100840245	3.1235876348893	3.07804531743377	2.62947087654228	3.26205368910999	2.73441495560982	3.10119467072197	3.94978486024155	3.43496102621146
EYA3	0.759272267084767	1	28	26	0.19236999587686	4.34422558469717	0.305324640970661	0.0702828697584647	4.32872057758685	4.12401227598504	3.91646839945562	3.54100851916614	4.41088428656088	4.1907213154142	4.40208165137741	4.77181802973584	4.59849514963625	4.13053676012728	3.96963991355993	5.18289046933438	4.6325672570053
DNAJC8	0.182113153050653	1	28	18	0.264948369531841	7.67391732522863	0.21467644833974	0.027974819018961	7.39522927159513	7.15516931751038	7.94343238729547	8.01661474350405	7.7760681526109	8.04119595748486	7.55307444949051	7.57804720205177	7.50767604678866	7.64547250590411	7.57768193784771	7.8486276096448	7.67486564246085
ATPIF1	1	1	28	6	0.231741899022326	7.26504988918172	0.0196775122159067	0.00270851714937404	7.54516519180894	7.09985619647346	7.46243203803524	7.49495903141949	7.13812937332533	7.06262918812695	7.20676981480859	7.18287733600589	7.09984619642048	7.33319826581622	7.15598971672017	7.37492057986444	7.30114435872978
SESN2	1	1	28	14	0.23289922472144	7.64137782700938	0.109283810448711	0.0143015844685017	7.31227501240582	7.5825600550013	8.09882945081528	7.76364382692753	8.04497184834226	7.88312988083904	7.81189533647879	7.48184483143638	7.69123913673685	7.68631687192082	7.40749673229793	7.12330990358194	7.51853620566103
MED18	1	1	28	14	0.263504151437273	3.49586198210968	0.217790637865328	0.0622995527225867	3.81498949889828	2.54099231856379	4.0252766869973	3.73957285221484	3.80331842898446	3.70647921023465	3.26830332767507	3.34340811763145	3.19159490698723	3.47596537659096	2.76763572829322	4.00765937304009	3.89680018296377
PHACTR4	1	1	24	10	0.209812281323113	5.41593112576968	0.172082577632155	0.0317734058347537	4.66459524758474	5.45273464351917	6.12736225472114	5.25783054896135	5.58211592156332	5.70336723762581	5.32874619008605	5.44648759022112	5.31373314049891	5.64662888109027	4.9822744923664	5.07873842374438	5.67346217924505
SNHG3	0.759272267084767	1	28	20	0.472658616332954	3.5295297740965	0.422047115651249	0.119576017958167	3.07560727254327	2.16335398719131	3.0004706967449	3.82946599239845	3.80331842898446	3.70647921023465	3.07804531743377	4.43267983186041	3.32923102227747	2.98778940214897	3.5277700003329	4.31325579264442	4.37327803594709
RCC1	0.759272267084767	1	24	22	0.272350315822427	5.28452160540308	0.332200961665548	0.0628630151357304	5.56025179833759	5.46737751095553	4.47230689588798	4.93228904504867	4.78338773890207	5.35135269423975	5.11412323138391	5.87220313319781	4.89304405388372	5.03770888705294	6.06688260389873	5.97475301467648	5.46079473473891
TRNAU1AP	1	1	24	6	0.222988570725009	4.37648261539271	0.267302933413044	0.0610771153238224	4.30145078766066	4.39303346512953	4.05979585784796	4.39823873236404	4.4800358803425	4.35267749482902	4.31847458347652	5.00724843608156	4.7035033093538	3.84006049942162	4.02301348204259	3.76077383130463	5.25596764025075
SNHG12	1	1	20	2	0.181885251112158	5.00243254069522	0.037600359436019	0.00751641509008604	5.26794590500353	5.31379735898321	5.05473850324471	5.35184189327918	5.01072131608508	5.1719789198368	4.80159217341466	4.77181802973584	4.62547238347855	4.79372403898125	5.03519110716303	4.26660985869861	5.51697203163699
TAF12	1	1	28	22	0.260076918243284	4.98687529960839	0.0690235646508622	0.013841044843508	5.00605524690493	4.6711931146864	4.7927169876069	4.48378489612326	5.07918016799021	4.47030625369671	5.27061287141952	5.37176356989994	5.26309510154008	4.82657587116732	5.13553497925812	5.30332270000302	5.09304905171052
GMEB1	1	1	28	18	0.374172663962998	3.43968168638371	0.223119993439593	0.0648664654996519	3.36621286076559	2.74705489656074	3.67063030254061	4.17637689820645	3.69113638747198	3.84360588250616	3.96229662445196	3.72591202231036	3.77704351712562	3.90302325103376	-0.143520440799451	3.88949129984517	4.05694955164481
YTHDF2	1	1	24	10	0.113618480405505	5.60706086568054	0.0569979268007773	0.0101653839981741	5.30960261411927	5.56591605036954	5.60332832547463	5.70049620413898	5.34320389454889	5.55147952221041	5.477495806509	6.00669073492616	5.19268842293356	5.959635608257	5.691670669204	5.68663647173922	5.75358527684384
SRSF4	1	1	28	14	0.314338538109694	6.70996630112456	0.16056280753149	0.0239290035636365	6.25089708092828	6.45254115866921	7.13832195806914	7.21124697727376	6.66066824122258	6.84575687445183	6.7765148022075	6.94588221685727	6.44840089321444	6.66111670792833	6.61088887025885	6.70046582135086	6.62696958524093
MECR	1	1	20	8	0.20250868346789	4.1769417219895	0.065148691455842	0.0155972229904159	3.69438028176008	4.36202410384024	4.12645102608023	4.14170204860185	4.6091253000473	3.75365121478807	4.40208165137741	3.98849458775208	4.22796569782625	3.84006049942162	4.61610580988232	4.00765937304009	4.56311513717389
PTPRU	1	1	28	18	0.504417302485773	3.86278736642002	0.143237452123824	0.0370813711800489	3.00973766427324	2.30051354996853	3.52997858680913	3.64370415077882	4.00448132001889	3.38558694962546	4.16736852946029	3.67709588838301	4.45547989684264	4.37221576972935	3.79653890250562	4.67652614679586	5.16513507664532
LAPTM5	1	1	28	14	0.232686419764861	3.46704163763007	0.083653698007316	0.0241282645986618	2.79189956675389	3.59392946166868	3.62525311095977	3.03647520176629	3.56949012561338	4.00825761100789	3.26830332767507	3.27943838799544	3.82438058817807	3.90302325103376	3.37193120684994	2.41488445494243	4.33211776715101
SDC3	0.548683931808932	1	20	4	0.111827663007518	5.43806772063086	0.166734432143858	0.0306606023884741	5.60554990136782	5.69594575028602	5.59157954857083	5.27393071653545	5.70274533525448	5.38169873033057	5.68089146762587	5.5035995561405	4.84794192688531	5.44981756018197	5.45972362438627	5.53744823422938	5.23378999471041
PUM1	1	1	20	6	0.226861071468723	6.14651484410398	0.0689385446696792	0.0112158754055248	5.92433939856562	6.38473508714113	6.36674698473702	6.05747412915857	6.34567423233105	6.0441855191495	6.26852429095588	6.32455047618635	5.92618795520404	6.05974665737126	6.30096679975235	5.93055445546054	6.06124871387852
SNRNP40	1	1	28	22	1.07220104986935	2.1816994718541	0.506300391113604	0.232066972397133	3.46783130930898	0.435188776677169	0.37806982773274	1.7997558437758	2.48679546872106	1.62049836998317	2.50259178631743	3.27943838799544	1.67431040776365	2.58881608730835	2.6367869402391	2.41488445494243	2.62096458313776
ZCCHC17	1	1	28	16	0.290573024460072	5.88012389834812	0.0542554420040737	0.00922692156526081	5.54870149897176	5.9359467262881	5.78967618112347	6.23244561846008	5.94211999199218	6.10000761626991	5.52799716716482	6.24304660832434	5.98985605194312	5.80337609973409	5.4979261339567	6.20245992626702	5.64012402965691
SERINC2	1	1	20	8	0.368105816197138	5.44090586931374	0.321002500998934	0.0589979883330387	4.68584107526546	5.39263011667922	6.64771099294414	5.24154867728044	5.70274533525448	5.55147952221041	6.23090916539601	5.29295681122568	5.90432517549306	5.22185136646453	4.89907217672463	4.77978862068673	5.34141851595326
TINAGL1	0.548683931808932	1	20	16	0.194499851152653	1.94206990029167	0.323640917363318	0.166647409197121	2.10152076187902	2.54099231856379	1.87395871619331	2.11782186703674	2.34570634030948	1.81094209183645	0.764623944407756	1.82645643449939	2.19013559520829	2.58881608730835	1.42044905785475	0.620869444652929	2.62096458313776
PEF1	0.759272267084767	1	24	22	0.201691028962115	5.4595681978168	0.234040181576166	0.0428678923123912	5.86037404094503	5.42299536143076	5.13786986373387	4.78278241972344	5.24728750247823	5.51087050116967	5.46458933154798	5.40211917302089	5.55734221648664	5.51173015380502	5.67509411532254	5.93055445546054	5.67346217924505
COL16A1	1	1	28	0	0.306883786751504	6.88681157924057	0.0300272900598331	0.00436011494061296	6.97955326306447	7.17314558605361	6.35289452473918	6.46760064866266	7.12199369601274	6.58390454042442	6.86266192138801	7.11577489445296	6.58523138873436	6.76645873770009	7.49981151655123	7.11016041361305	6.89063768960084
SPOCD1	1	1	28	10	0.543732390019709	3.32446753690762	0.100852126511677	0.0303363246571174	3.89013493297217	4.64566990009096	4.30971819942094	3.99401456831122	4.0506758010911	2.80321078551535	3.26830332767507	3.4634196382165	2.45365660233348	1.49663368512573	2.99834545486327	2.2327446363117	3.51069832135986
PTP4A2	1	1	24	10	0.048732044433703	9.15702380017318	0.0287563946330957	0.00314036473647167	9.21586778009909	9.14144856005103	9.1958220361152	9.28328082540043	9.06517845089374	9.25495800771569	9.13543042238482	9.13265368884995	9.20313858919859	9.19653809779877	9.04167394201948	8.99453230879542	9.15588292465567
KHDRBS1	0.388468903781404	1	20	2	0.171669336769372	6.36938895607725	0.337379003579753	0.052968817873471	7.05904777339156	6.6191699190706	6.40752375767926	6.28105079221185	6.40021342916098	6.49647695164513	6.22326700400027	6.51018874569318	5.66527795101911	6.12722688187488	6.82887548564637	6.62851009496402	5.99686249187813
TMEM39B	1	1	28	0	0.412374622502941	5.58750231122669	0.185367475405742	0.0331753733744847	5.82250736902272	6.03756815722361	4.70819623748555	5.03032476152266	5.6882068345092	5.22315188586082	5.32874619008605	5.79423463793464	5.6257422926897	5.47075170046605	5.94772960778013	5.82183283949792	6.02296280135615
KPNA6	0.388468903781404	1	20	12	0.0924795942197212	7.22185724893422	0.127739771045714	0.0176879390775227	6.67409747339585	7.13696623191097	7.44294885236207	7.27662937064122	7.24629195458015	7.16213787700377	7.36098730107113	7.26775212829926	7.45224914035262	7.14415526666976	7.15598971672017	7.21214600278231	7.18457938919913
TXLNA	1	1	20	18	0.0982154216518432	6.33835420627656	0.0235888625168434	0.00372160686341646	6.27212333841895	6.22156920805547	6.1595493585498	5.8259194882093	6.19956076494835	6.43991739446706	6.12825681108354	6.40169502884605	6.59890763492195	6.50751102193648	6.41516922589947	6.48308235256498	6.73354862243546
CCDC28B	1	1	24	12	0.322476820651065	4.07270458022981	0.205766822866941	0.0505233853360732	3.92628907626506	3.92621582156355	4.09350835667411	3.69243467784897	4.22194605232427	3.32441148794785	3.7658766453332	3.57421007719431	4.62547238347855	4.32701075964773	4.61610580988232	4.64039485614853	4.00551671581217
TMEM234	1	1	28	20	0.408855926084451	3.28840390957001	0.157054497158593	0.0477600992692926	1.0243740552326	3.08756028781011	3.67063030254061	3.11006656859968	3.74831752436678	3.19368129823965	3.67915393105998	3.21250007538748	3.26205368910999	4.32701075964773	3.37193120684994	3.88949129984517	3.27040170303486
EIF3I	1	1	20	4	0.111235182410709	6.94648297763784	0.0362646577365092	0.00522057821969083	7.2023105814329	6.93053387813192	7.0890358194949	7.09824396816603	6.8357689354423	7.05323313565381	6.85278992573173	7.19593126503301	6.74136482492574	6.89592283207554	6.54855328142299	7.0075224960915	6.9117452144976
MTMR9LP	1	1	28	14	0.821706168693083	1.97515699328516	0.402914587356545	0.203991170689881	-0.143520440799451	1.16713215539074	2.39026821352965	2.25391843383234	2.48679546872106	1.62049836998317	1.31762062090853	2.14636059702385	2.19013559520829	3.20324203611679	1.70803198557627	2.2327446363117	3.35502637714107
FAM167B	0.548683931808932	1	24	22	0.724580207676611	2.19681591370775	0.477213179588049	0.217229480454107	3.07560727254327	0.435188776677169	1.31178548077403	2.11782186703674	1.81410852316804	3.38558694962546	2.39786208794386	2.40804413548126	2.32790455819018	1.79105458269045	2.99834545486327	2.97503304390269	1.93354288184838
HDAC1	0.269101639101639	1	28	26	0.274203641858373	5.96624797429442	0.227940897815454	0.0382050660310362	6.11653068475689	5.98765201586214	5.41618231440521	5.66430884114131	5.89225239524396	5.70336723762581	6.32674015318516	6.15666108563545	6.05083274584021	5.86792463066985	5.891440416425	6.29833038904587	5.9836331033371
MARCKSL1	1	1	28	0	0.624729365816608	4.0760261047438	0.429671695577128	0.105414363042735	4.72741652940835	4.16051385365962	2.76971391590624	3.43043858852876	3.95675864430762	3.1235876348893	3.84768059596881	4.79488080361247	4.3623299998197	3.84006049942162	4.02301348204259	5.05148163675932	4.6325672570053
BSDC1	1	1	24	22	0.421653573388361	5.03527232215852	0.224540262689189	0.0445934694934103	5.37646414337347	5.16003995400869	3.7573150873467	4.78278241972344	5.50125662306957	4.49827368641041	4.67285071567466	5.95643730876906	4.7775294628057	4.6172093149725	6.16511882243005	5.72164175046559	4.6660784706722
ZBTB8A	0.759272267084767	1	20	10	0.302315049249413	5.05756717131483	0.299865634783795	0.0592904898000273	4.45783511670436	4.48225240736631	5.64938940922254	5.27393071653545	4.98716026553888	5.13682654973618	5.27061287141952	5.41706077050504	5.26309510154008	5.22185136646453	4.65043016061363	4.90689281376407	4.88110286029031
ZBTB8OS	1	1	20	16	0.299503136100512	4.72322546503288	0.289007589266576	0.0611886075323242	5.30960261411927	4.26478439728604	3.83908528936777	5.04915710641014	4.6988860560095	4.6555672709075	4.53148504612298	4.70033152288227	4.42509332474235	4.82657587116732	5.3801429426984	4.77978862068673	4.56311513717389
RBBP4	1	1	28	18	0.333439848719076	3.70431232089518	0.0609082136714241	0.0164425157478906	3.25689071266834	3.48301042272333	3.7573150873467	3.95460324871498	3.63159500970627	4.00825761100789	4.31847458347652	4.06637817086314	3.77704351712562	3.55650683018939	3.28720797954215	4.06330148385546	2.98192216182582
SYNC	0.269101639101639	1	24	6	0.587852775395587	1.62466887027639	0.569646427480671	0.350623094897954	0.72928756713634	2.74705489656074	2.15508825580472	2.958927236573	1.58217042997734	1.81094209183645	2.28493044957297	2.99075237591318	0.863820687305708	0.626812837556312	0.58088604430737	-0.143520440799451	1.93354288184838
KIAA1522	1	1	28	18	0.739645953777985	2.29021328902142	0.336921393367105	0.147113543957762	1.9691445460027	2.01177117915546	1.31178548077403	3.03647520176629	3.12741100840245	1.62049836998317	2.50259178631743	2.523001451536	1.86747729051296	2.03545509672778	2.49287594571398	2.72197547594124	2.4773378613231
YARS	1	1	24	6	0.144097254654393	7.0525664802006	0.0178447789781607	0.00253025321041045	7.1649722577928	7.10454749068753	7.53477124007782	7.23199906465916	7.1698692121892	7.49270580845326	7.22218825159892	7.36342054118798	6.83100954035982	6.7999301209287	6.63680108935421	6.62851009496402	6.50263953035431
S100PBP	1	1	28	26	0.279350857086506	4.68024520939312	0.0629378637312247	0.0134475568940085	4.5534031316944	4.79244576931508	4.28074512885177	4.5645412026533	4.30051461023137	4.75164407290285	4.75994192053252	4.67569325387079	4.54297846594165	5.11952071063357	5.13553497925812	4.26660985869861	5.04290956169236
TMEM54	1	1	28	26	0.674227712445676	3.44409669289284	0.264518460660584	0.0768034362120083	3.81498949889828	4.39303346512953	2.59243010677285	3.03647520176629	2.34570634030948	3.32441148794785	2.93566251148666	3.62656995132993	3.67743840939954	4.13053676012728	3.19719719479719	3.94978486024155	3.51069832135986
AK2	1	1	20	4	0.212942394724619	6.167114659209	0.0938554508877937	0.0152186972472848	6.57509557712464	6.17772192752169	6.35983738073194	6.07595763054378	6.09322390297938	6.4254241201695	6.06980003728065	6.57157289545962	5.8366757789406	6.11398098106881	6.11683669119415	6.13913552401085	5.76908943225723
ADC	1	1	28	18	0.621493501580325	1.50874457651767	0.0638975316397087	0.0423514573866375	-0.143520440799451	2.64769951790405	0.37806982773274	1.39113224410322	2.1893087045031	1.40103587475978	1.88087218342148	1.15443934599601	2.45365660233348	1.49663368512573	1.94770679586385	1.7804296371	1.05043405510373
ZNF362	0.548683931808932	1	28	24	0.257809838902915	4.75210734797968	0.279949400209706	0.0589105800248229	4.5300980516428	4.56627375371289	4.75107548344441	4.17637689820645	4.66958196924797	5.20629510930299	4.95711866735309	5.00724843608156	5.13753267254624	4.32701075964773	4.50794284136296	4.77978862068673	4.88110286029031
PHC2	0.0772071042383542	1	24	0	0.372778465305991	5.97618405963214	0.426049986509424	0.0712913093469296	6.97955326306447	6.59270090014094	5.57973430785309	5.28985319088326	5.89225239524396	5.64201184198522	5.74634020481936	6.15666108563545	5.82508592423019	5.51173015380502	6.10450938976782	6.51336433525829	6.28264576904014
CSMD2	1	1	28	6	0.290451826083078	1.3279629297043	0.227322510925853	0.171181367974234	3.00973766427324	1.42890827087879	3.2599938813085	1.39113224410322	1.58217042997734	1.40103587475978	1.31762062090853	-0.143520440799451	1.45122195297436	-0.143520440799451	-0.143520440799451	2.8540456428747	-0.143520440799451
SMIM12	0.759272267084767	1	24	0	0.108557085580741	5.53836267440362	0.284814985758443	0.0514258459589074	6.49310423293552	5.73277427690432	5.30546644575713	4.82710262522474	5.59775783221623	5.18923904350412	5.477495806509	5.71181049550082	5.6257422926897	5.34033252148669	5.691670669204	5.53744823422938	5.75358527684384
ZMYM6NB	1	1	24	0	0.313942730028157	4.17665893190809	0.280373702275176	0.0671287042696321	5.21046389870638	4.08656314733537	2.85080367890104	4.14170204860185	3.74831752436678	3.92827939218549	3.96229662445196	4.98736436726555	3.91463540681113	3.90302325103376	5.18320553857505	4.60333538720115	4.05694955164481
ZMYM6	1	1	20	4	0.526225634554612	2.43056590282217	0.528402162590951	0.217398821392753	3.1386003089221	3.16146118621419	2.39026821352965	3.31068578865841	1.81410852316804	2.61167271976848	2.50259178631743	2.99075237591318	1.86747729051296	0.626812837556312	3.5277700003329	2.57658548274723	1.93354288184838
ZMYM1	0.548683931808932	1	24	0	0.711640094783795	1.98663712780781	0.653642812460495	0.329019730534166	3.25689071266834	3.00966852666438	2.15508825580472	2.11782186703674	0.513521492005143	3.1235876348893	2.1624021997333	1.63525528613071	1.1872125358111	1.49663368512573	1.42044905785475	1.7804296371	2.62096458313776
SFPQ	1	1	28	6	0.244494540057318	7.86195243033922	0.0891805214864587	0.0113433046405002	8.19601957988904	8.09508762331737	7.72691926934525	7.74932012884214	7.53739142117426	7.68139781630589	7.58622181373415	7.78225547789702	7.64913539453274	8.13953112241543	7.99991062619685	8.00599223520734	8.11180223122358
ZMYM4	1	1	20	16	0.215344328745226	5.76163950619822	0.153797311510427	0.0266933242430347	5.99413012339423	5.16003995400869	5.83023360721698	5.99085076963873	5.56630255841624	5.97620667888868	5.54035104431593	5.61145791738505	5.84817326836306	5.81978599616101	5.93386186336341	5.61396992774	5.81462657722854
KIAA0319L	1	1	28	18	0.380376231952541	5.53838728580827	0.126663477448321	0.02287010115253	5.07208940465673	4.76899682146501	5.4425828243872	5.58909163654987	5.84059919118917	5.30460217690284	5.84922667323655	5.71181049550082	5.8366757789406	5.38512841654723	5.4402361981285	5.90031809876358	5.82949172393943
NCDN	1	1	28	12	0.270790072777823	5.04967698095238	0.0806592000453043	0.0159731405294942	4.7678273498731	4.2308580549571	5.71583580201253	5.03032476152266	4.98716026553888	5.1719789198368	5.21003836202052	4.94675468707266	5.40997007130586	5.06549817987713	4.9822744923664	5.13175411963909	5.06819711450889
PSMB2	1	1	28	0	0.261440334466509	6.32614941677894	0.179680086505203	0.0284027572963476	6.86314597268358	6.68955103781989	5.85992054871667	6.14761083921581	6.09322390297938	6.06303389768233	5.9728683420869	6.40918736743001	6.32216922566211	6.1662501595201	6.30096679975235	6.45215110257879	6.78783452046519
C1orf216	1	1	24	18	0.187613286384873	4.55836021473657	0.164148508312914	0.0360104293167186	4.15678872349684	4.76899682146501	3.95365713735037	4.5645412026533	4.57791958818161	4.7282180265678	4.58016238349647	4.67569325387079	4.485239635713	4.49990680148409	4.89907217672463	5.07873842374438	4.28974861682706
CLSPN	1	1	20	4	0.415138158397115	3.82952294786873	0.287905450288332	0.0751805000799281	4.15678872349684	4.4531215353897	4.85300884184276	4.39823873236404	4.0506758010911	4.6555672709075	4.06847325704371	3.34340811763145	3.32923102227747	2.98778940214897	2.88759745210945	4.44477438696562	2.62096458313776
AGO4	0.388468903781404	1	20	12	0.248742968946507	3.64664222470786	0.387792569599134	0.106342368047965	2.86822584220632	3.36284797711743	3.71462365734653	3.87239579981193	4.13885098966006	3.60723956523162	3.53843560848689	3.21250007538748	3.72810039711526	3.90302325103376	2.49287594571398	3.76077383130463	4.69882891688864
AGO1	1	1	28	20	0.390859978568917	4.9744922945705	0.0651864872952961	0.0131041488126226	4.15678872349684	4.79244576931508	5.21647087089039	4.14170204860185	5.033903759476	5.18923904350412	5.14680861490158	4.94675468707266	5.51468938942224	5.29410101217135	4.92734280352424	4.9664782164756	5.38231800061217
AGO3	1	1	28	6	0.603716405839401	2.36711921799878	0.0119429165179856	0.00504533799023543	3.31258704308068	2.16335398719131	3.0004706967449	3.11006656859968	2.1893087045031	1.97915260215849	2.39786208794386	1.99525737962745	2.03780800969841	1.79105458269045	2.6367869402391	2.2327446363117	1.93354288184838
ADPRHL2	0.759272267084767	1	20	0	0.19169825296391	5.80427989740204	0.224811759554367	0.0387320672896893	6.16272400590348	5.88231924798944	5.85009262119641	5.73579803994499	6.30813457218703	5.81876457254265	5.99995666744574	5.04621282907762	5.72885439822095	5.88362039549198	5.7402872927371	5.98918999952697	5.4220899037393
COL8A2	1	1	28	26	0.244967950352614	3.64795467303689	0.32554637914365	0.0892407960959218	3.81498949889828	3.74579220102148	2.85080367890104	3.64370415077882	3.36531779148313	3.75365121478807	3.88690643883448	4.62511729837946	3.87021367367922	3.90302325103376	4.74875956139376	1.48686381140981	3.43496102621146
TRAPPC3	1	1	28	20	0.158581101077504	6.63211971763081	0.0309689577814994	0.00466954142868857	6.15512710174529	6.73261493078284	6.69239802762301	6.4464472503625	6.53631047357997	6.97079494062223	6.65680232828284	6.39416357713552	7.12369453094113	6.856699076805	6.16511882243005	6.67390121012183	6.83279288811927
MAP7D1	0.388468903781404	1	20	2	0.189383361627267	7.08993583326031	0.221562140696302	0.0312502321469413	7.51876865429295	7.43764840206245	7.02496169927134	6.79775315354576	7.19064768716392	7.04377548673851	7.02530932113709	7.07866846001738	6.74136482492574	7.05686227470904	7.22594288104981	7.2724098295283	7.04508176542326
THRAP3	1	1	28	14	0.423822087854981	7.6350683508381	0.224434609435751	0.0293952325143383	7.28468958236118	7.57919341047074	8.22586456596841	8.35608542938422	7.87245341711192	8.11530508545205	7.67853383141677	7.74425350443316	7.12369453094113	7.69967867340464	6.88039705122395	7.40214910492511	7.43352306396939
EVA1B	1	1	28	20	0.196665042823932	7.40917195297932	0.087108717444352	0.0117568762065678	7.26011192400328	7.52772761404221	7.11799029075449	7.01448033381103	7.66908250204431	7.27152150213121	7.55307444949051	7.460368113639	7.33047347569226	7.27488008758515	7.59980734125654	7.68533376591909	7.50007259138255
STK40	1	1	28	12	0.288085455040417	3.88569125923214	0.0600885574367907	0.0154640586263833	3.92628907626506	3.74579220102148	4.22099273758861	3.95460324871498	4.26176511647368	3.65771252767097	3.58688287848653	4.27759031811781	3.32923102227747	3.96335267797129	3.59980008296389	3.88949129984517	4.15462110218852
LSM10	1	1	28	22	0.430468795825396	4.88704910883398	0.0425393807955767	0.00870451265134234	4.95446726064043	4.26478439728604	4.92966811395411	4.24332229203746	4.93885141756413	5.45488346235644	4.95711866735309	4.34164025094668	5.21061482928441	5.22185136646453	5.1595671455409	5.0236999555282	4.79284259812862
OSCP1	1	1	28	6	0.446786656570605	3.2148695503744	0.319636184917147	0.0994243094186895	3.69438028176008	3.64634675666876	2.76971391590624	3.37180436188265	3.03851177000494	2.50543833216239	2.8588295215812	2.82139126985029	3.26205368910999	3.63278864503864	4.12417879018273	3.08665456957301	3.1805021527471
MRPS15	0.759272267084767	1	20	12	0.3127260816756	5.76982284858733	0.269449102739654	0.0466997184853996	5.50155275239327	5.34584920419963	6.06924682146074	6.5157848089631	5.6882068345092	5.57793075643434	5.66968875064858	6.17435695643005	5.45578355535739	5.85205622419246	5.45972362438627	5.72164175046559	5.62316153758933
LINC01137	1	1	28	26	0.587630812894717	1.86782910886677	0.163349615740263	0.0874542617227806	1.9691445460027	2.8400065244347	1.70976486856451	1.13320850610468	2.01387163380465	2.80321078551535	2.1624021997333	2.28312744083135	1.67431040776365	2.24438868476529	1.42044905785475	2.02424128232678	-0.143520440799451
ZC3H12A	1	1	20	16	0.36109591825667	3.59816708912316	0.0069392508930112	0.00192855159894818	3.69438028176008	3.08756028781011	3.13606006834097	3.78521945501883	3.43663438121632	3.84360588250616	3.72316682030363	3.21250007538748	4.26274804758399	2.98778940214897	3.59980008296389	4.21840520767024	3.77921856854324
MEAF6	1	1	28	0	0.362160271773813	5.62897601523937	0.168041046819937	0.0298528624682355	6.17779884660193	5.83793410661148	5.00245870926892	5.38186522804272	5.37985338797672	5.46908522713759	5.6123319263721	5.96662900839383	5.39436980947807	5.2704175585964	6.32241461135212	5.6507606654875	5.60599723380657
SNIP1	0.548683931808932	1	28	6	0.167824906646925	3.63284659208669	0.588148230606842	0.161897348456163	4.09460212812565	3.64634675666876	3.95365713735037	3.59326991741523	3.63159500970627	2.39075499458696	3.84768059596881	3.9061653364836	4.07979017773466	3.84006049942162	4.74875956139376	3.54321261290537	2.31781539313053
DNALI1	0.759272267084767	1	28	16	0.883467340341136	1.57325661420864	0.477734059178572	0.303659336222702	0.357905282277546	1.65040124101014	0.37806982773274	2.69761880368474	1.81410852316804	1.97915260215849	1.71640562377189	0.836533724031881	1.67431040776365	1.79105458269045	-0.143520440799451	2.72197547594124	3.08462616031216
GNL2	1	1	28	6	0.345183698914124	6.37843779277106	0.0566069826746527	0.00887474088699394	6.87244153789641	6.48168363436703	6.55999851153592	6.81985467673686	6.00212416034405	6.20556212117632	6.34797939258278	6.63045150104275	5.82508592423019	6.60541340834968	6.06688260389873	6.34397779023634	6.19352992003841
RSPO1	1	1	28	18	1.26676306543222	4.42806727466081	0.124785146504368	0.0281804992481571	2.10152076187902	2.42575773525197	3.52997858680913	4.45582935781416	3.69113638747198	4.70440530786256	4.84207365687685	4.92601298103844	4.95815886776792	5.29410101217135	5.4979261339567	5.55696251945082	5.55324395489555
C1orf109	1	1	28	10	0.368557451864332	2.66121159744785	0.408930338235364	0.153663218147529	3.07560727254327	2.8400065244347	2.68379346259905	3.1800855546574	2.73330254051168	1.62049836998317	2.1624021997333	2.523001451536	1.45122195297436	3.47596537659096	3.19719719479719	3.19025667336331	2.871342531333
CDCA8	1	1	28	14	0.652686418022829	3.33258836613829	0.502409344613779	0.150756495977316	2.79189956675389	2.54099231856379	3.91646839945562	4.68983561248925	3.50459102552661	3.88656374699132	3.80735835076287	2.90855560570827	3.11751755645002	2.24438868476529	3.5277700003329	3.19025667336331	3.51069832135986
YRDC	1	1	28	24	0.298867093048086	3.53372000350848	0.23524663364611	0.0665719506391404	4.38176087157842	2.92733013678005	3.31818429947175	3.37180436188265	3.36531779148313	3.65771252767097	3.43636898645184	3.9061653364836	3.77704351712562	3.47596537659096	3.5277700003329	2.97503304390269	3.58265716220957
C1orf122	1	1	28	4	0.278827569998024	7.22377993261676	0.113084450176164	0.0156544705446473	8.02108956637668	7.36912177592599	7.18206792166465	6.6818621732778	7.06686623914393	7.04377548673851	7.11889067538673	7.16970421185659	7.33456646487165	6.94162564289118	7.49509733450996	7.18731749698758	7.32231779185578
MTF1	1	1	28	4	0.249492668552111	4.75664914916123	0.219759295465542	0.0462004424909694	4.90096595984818	4.69627262761411	4.83319020644804	4.10617322973622	4.83709203521358	4.49827368641041	4.40208165137741	5.02686217266058	4.99999129159372	4.98047100078221	5.08623527048924	4.21840520767024	5.29932564292459
INPP5B	1	1	28	10	0.228702663661786	3.60474425485287	0.186945424608165	0.0518609397480807	2.94071614376443	4.00861605011141	3.7573150873467	3.69243467784897	4.22194605232427	3.92827939218549	3.63375595638527	3.67709588838301	3.51381468717957	4.13053676012728	3.37193120684994	3.19025667336331	2.98192216182582
SF3A3	0.0095169702982203	1	24	4	0.115178057641416	5.87129219793506	0.205357170268232	0.034976486154182	5.93325011721646	6.11400690221598	5.72661864730257	5.68853432183291	5.67352033190044	5.84077635430596	5.91711637234741	6.09295819204921	5.81340220816866	5.76998550112448	5.67509411532254	5.94543826913147	6.23877582537182
FHL3	0.269101639101639	1	28	4	0.370654227832034	5.39469349977395	0.0115582896729784	0.00214252944554917	5.98558869517191	6.14165859943212	5.89857613714441	5.46835911042715	5.43313896230578	5.44054050560223	5.819123751488	5.48953212142816	5.63904159130071	4.23211578971369	4.43104901596931	4.9664782164756	5.18838496201523
UTP11L	1	1	28	14	0.107630740531778	5.93997503516347	0.0867098208131876	0.0145976742831212	5.74365523075489	6.13250012898363	6.37362365374975	5.98107693084704	6.10421729501544	6.22242741443224	6.06980003728065	5.72387762520154	6.040847261382	5.70079242284333	5.75613545782325	5.85374111441593	5.57104357339345
RRAGC	1	1	28	20	0.242289273655506	7.95745319470129	0.0396274134277819	0.00497991159460026	7.15357968548877	7.74760974328975	8.14778774110746	7.88653352804784	8.08990756673453	8.19436624963271	8.22929928932777	7.84713116451037	8.46167390098338	8.07946813888712	7.84921335526125	7.91061668015861	7.8744117758334
RHBDL2	1	1	28	2	0.445395987241112	1.96220726475919	0.144646917719198	0.0737164316517548	3.31258704308068	2.16335398719131	2.85080367890104	1.96753652637951	2.1893087045031	1.97915260215849	2.50259178631743	0.428175523284352	1.67431040776365	2.4268565951612	0.58088604430737	2.41488445494243	1.05043405510373
AKIRIN1	1	1	28	14	0.341356078417466	6.19286793653304	0.147847106551825	0.0238737702897948	5.93325011721646	6.03756815722361	6.7984109006941	6.73516794320457	6.36408400464937	6.67248532444072	6.5870600625667	5.80563431213961	6.4255584818733	5.53179100409329	5.4979261339567	6.09976227341246	6.11076562262805
NDUFS5	1	1	28	6	0.151602189922269	7.805672410541	0.0157405799298949	0.00201655656322937	8.11022239800824	7.98490962425236	7.93880313814811	8.11150092346075	7.75529632014984	7.97804679689279	7.63311602911521	7.71129717121616	7.64254743067287	7.7940573739861	7.7418812819673	7.42356786934874	7.65830907087619
MACF1	1	1	28	14	0.264047220469969	8.26772369403843	0.157568944610864	0.0190583225131824	7.98082999910113	8.16861357920602	8.43097313108652	8.64004435425792	8.51751768743351	8.56871954172701	8.26881314195838	8.01120413699099	8.32229412902975	8.25866997032024	8.07764457633497	7.94064018760866	8.39268621749902
KIAA0754	1	1	28	18	0.618724971421885	4.42563867995237	0.260304085378815	0.0588172926447798	3.81498949889828	4.00861605011141	5.02009664635909	5.10422261315815	4.33825049271935	5.0638429763609	5.17876986112353	4.57270370653801	4.07979017773466	4.41604726676708	3.19719719479719	4.52623214443345	4.15462110218852
PABPC4	0.269101639101639	1	20	4	0.112455670087921	8.45934855399685	0.204662958415267	0.0241937020455988	8.22895899920099	8.63858022620789	8.29450696701667	8.24408709922794	8.31477328342545	8.46978271965605	8.47110500288863	8.67437704435625	8.21759361671906	8.46575582208256	8.68809680353546	8.99094989095147	8.60411534964456
PPIE	1	1	28	6	0.388889067355463	5.13895595553835	0.0312731567494157	0.00608550783855464	6.06069991903643	5.59287647299734	4.96652244043481	5.04915710641014	4.78338773890207	4.68019293735187	4.86189625543017	4.90496871514729	4.62547238347855	5.0093737842897	5.53514308401046	5.4357094891861	5.32052558962885
TRIT1	1	1	28	0	0.365969325075642	2.94830065720105	0.31685389845048	0.107470009097133	3.25689071266834	3.23176031875344	1.70976486856451	3.11006656859968	3.85629927104622	1.14209339462461	2.93566251148666	3.86316910520769	3.32923102227747	2.24438868476529	2.6367869402391	2.97503304390269	3.83920692711485
CAP1	1	1	24	6	0.315616891810983	8.54034069741144	0.0679178987070484	0.00795259827604233	9.04450499749876	8.98868770255815	9.09332451165499	8.53206670801738	8.56205299891914	8.64106341564741	8.65133909862933	8.60430297811912	8.24612019135052	8.27363839503751	8.14238716005522	8.16386469630043	8.08107621256075
PPT1	1	1	28	4	0.128705720540024	5.97470351737998	0.0565306329210322	0.00946166328698799	6.07687324742172	6.13250012898363	5.95468426887354	5.78156235657315	6.02544404868445	5.8298124433493	5.88841106731848	5.95643730876906	5.89326827550267	6.27736027118835	5.787318878433	6.61925794533818	5.46079473473891
RLF	1	1	28	18	0.210405301215059	5.06635704182018	0.121813973568281	0.0240437009399001	3.56276067853078	5.42299536143076	4.96652244043481	5.35184189327918	5.30559905410435	5.11892386538907	5.51553658873623	4.90496871514729	5.24581292923212	5.22185136646453	4.47000816102447	5.53744823422938	5.21126609649206
ZMPSTE24	0.120192382848633	1	24	0	0.260227789234993	5.84994635061491	0.217457536627386	0.0371725693868164	6.22935385384633	5.88231924798944	5.62654268420448	5.48228371934156	5.80060824867055	5.62942131008313	5.99995666744574	6.0647716705468	5.52904756832755	5.6281128590302	6.24590938385838	6.16479977794	5.9836331033371
SMAP2	0.388468903781404	1	24	20	0.176472324757648	4.25757410598659	0.11150410385263	0.0261895861532613	4.24531436388454	4.2308580549571	4.05979585784796	4.06974731427328	3.80331842898446	4.52570924938564	4.31847458347652	4.06637817086314	3.99957479678799	4.69042649613354	4.74875956139376	4.44477438696562	4.20108416479839
EXO5	0.388468903781404	1	28	6	0.419137142958076	2.463420027087	0.485496233039688	0.19708219779872	1.47850051449528	3.23176031875344	3.62525311095977	2.79008121017486	2.34570634030948	1.62049836998317	2.77767335335729	2.90855560570827	1.86747729051296	2.86665743055928	2.88759745210945	2.2327446363117	1.69465666903714
NFYC	1	1	24	22	0.218613276765346	4.0244529772069	0.0758618221965044	0.0188502195518644	3.81498949889828	4.16051385365962	3.31818429947175	3.37180436188265	3.85629927104622	3.92827939218549	3.63375595638527	4.2105641792889	4.26274804758399	4.23211578971369	4.7167220071792	4.67652614679586	4.20108416479839
CTPS1	1	1	20	2	0.213399986465191	4.48485214785198	0.274695419263699	0.0612496042696221	5.80319468139908	4.88260651565701	4.57133674583336	4.5645412026533	4.30051461023137	4.49827368641041	4.16736852946029	3.34340811763145	4.26274804758399	4.28034336265674	4.58094487587115	4.67652614679586	4.73085237198491
SCMH1	1	1	20	0	0.164181509374186	5.54533224682354	0.123372232264397	0.0222479423726263	5.37646414337347	5.9359467262881	4.7720464712503	5.22508095326057	5.48452634851004	5.18923904350412	5.39826603224905	5.66250658504978	5.70375900904024	6.20424564112531	5.94772960778013	5.49760948656328	5.75358527684384
HIVEP3	1	1	28	18	0.417060009838961	3.36600084329803	0.262178035849125	0.0778900683792583	3.31258704308068	1.42890827087879	2.76971391590624	3.69243467784897	3.56949012561338	3.38558694962546	3.48830472514715	3.9061653364836	3.45487238800368	3.70523884239975	3.10119467072197	3.28691482619759	4.59825908956717
FOXJ3	1	1	24	0	0.180514149654385	4.31371495865036	0.170752341266336	0.0395835939330956	4.5989134177303	3.88318087944793	4.09350835667411	4.3072984886158	4.13885098966006	4.08403401821882	4.50651629388338	5.22665736661896	3.32923102227747	4.45858626126247	4.68395681425129	4.48607810002507	4.45223479505538
PPCS	1	1	28	14	0.482146581901053	5.95131135263522	0.134418638425581	0.0225863898661698	5.40236459052021	5.29750038825212	6.43408173694915	6.41775142835013	5.73139005649097	6.21401941234878	6.12825681108354	6.28437402746584	5.76569750087571	6.38052169111154	5.93386186336341	5.83787519009522	5.62316153758933
PPIH	1	1	20	12	0.112055954026032	5.1617030661629	0.042015160495075	0.00813978641477883	4.78761606210244	5.10491686635362	4.81309552131525	4.97230623694126	4.72760674713864	4.94694025604911	4.91978046232656	5.22665736661896	5.4406734668946	5.38512841654723	5.4204819339817	5.41447155493957	5.88746640979927
YBX1	1	1	28	14	0.303084267864804	8.13469954734596	0.153578115005952	0.0188793838189215	7.82677363358173	7.89299153572616	8.7224873962062	8.60864975497542	8.28850846681027	8.44843769957822	8.4887424445832	8.12477578774964	7.89620827567181	8.01323260510042	7.83062325888613	7.7921123806973	7.91330526442587
LEPRE1	0.548683931808932	1	24	4	0.206821351043951	6.01202730503147	0.145509839609702	0.0242031235433552	6.18527760614787	6.27248526710574	6.167485168688	5.98107693084704	5.77331818109057	5.78510409059471	5.9637246832814	6.12060455836341	6.05083274584021	5.44981756018197	6.47384999915878	5.78920285281201	6.21633024110228
C1orf50	0.388468903781404	1	24	20	0.137654200454558	3.53326521459883	0.158238135888929	0.0447852414913878	3.60798129626652	3.53953565635387	3.37411835028648	3.1800855546574	3.56949012561338	3.5549365793989	3.48830472514715	3.06851739232667	3.51381468717957	3.55650683018939	3.96963991355993	3.69183556378623	3.89680018296377
CCDC23	1	1	28	18	0.296083676962191	4.40436946452389	0.0464438475788884	0.0105449481368405	3.96155929765724	3.79305716527989	3.83908528936777	4.06974731427328	4.44587436757671	4.00825761100789	4.71705339793812	4.34164025094668	4.7035033093538	4.65428232979616	4.68395681425129	5.57621636796664	4.45223479505538
ERMAP	1	1	28	16	0.498150618970392	3.33285638739959	0.268933260523234	0.0806915238052202	3.41791660664716	2.74705489656074	2.59243010677285	3.59326991741523	3.36531779148313	3.79932953980953	3.00860971182696	3.94791716054686	2.6763964955643	2.58881608730835	4.89907217672463	2.8540456428747	3.89680018296377
ZNF691	0.0772071042383542	1	20	12	0.626730044801515	2.11642808244131	0.811894312515233	0.383615356104474	1.66122330615333	0.435188776677169	1.87395871619331	2.87697292986457	2.1893087045031	1.81094209183645	1.88087218342148	3.14230419430891	2.32790455819018	2.73441495560982	-0.143520440799451	2.57658548274723	3.08462616031216
SLC2A1	0.388468903781404	1	28	4	0.459535666395721	4.41384245206688	0.397991790782042	0.09016900696029	6.02779895063916	5.39263011667922	4.33812085202361	4.45582935781416	4.4800358803425	4.1907213154142	4.13515084660183	4.72455607637417	4.42509332474235	4.41604726676708	4.26375373555793	2.72197547594124	3.89680018296377
EBNA1BP2	1	1	20	4	0.235495993964275	6.25350707514618	0.107024049707943	0.0171142446025684	7.05904777339156	6.63222451881868	6.77782238804305	6.75250765406723	6.49514276296276	6.50339349819123	6.1364177282829	6.28437402746584	5.42540344615984	5.80337609973409	5.90571994521774	6.0034839443283	5.68984674027816
CDC20	0.388468903781404	1	28	24	0.0434315724388031	3.00273035444197	0.351527582005851	0.117069313761668	3.07560727254327	3.00966852666438	3.52997858680913	2.25391843383234	3.69113638747198	3.1235876348893	3.58688287848653	2.62947087654228	2.77607113444362	1.79105458269045	2.49287594571398	3.54321261290537	3.1805021527471
ELOVL1	1	1	28	22	0.145519553450886	5.47848219561036	0.101545917268842	0.0185354106562956	5.64946891430136	5.43794163069642	5.62654268420448	5.53667587421488	6.07098257135297	5.20629510930299	5.9728683420869	5.58523983639562	5.36265390905324	4.82657587116732	5.55339761332705	5.47726982901779	4.82286664769186
MED8	0.388468903781404	1	0	NA	0	6.36657568113314	NA	NA	6.38684067454769	6.45254115866921	6.47941331997215	6.24066105156638	6.31761145880067	6.48254357897345	6.31240493439066	6.53779351763419	6.60569744600905	6.26542892981348	6.00190480397966	6.30987835509721	6.36657568113314
PTPRF	1	1	20	0	0.267666075055485	5.77815949821838	0.199776698503296	0.034574452049116	5.82250736902272	6.21290571496357	5.41618231440521	5.36693165966485	5.89225239524396	5.88381730823686	5.35695738220834	5.54499710920374	5.54326425688306	5.85205622419246	6.17694103835505	5.85374111441593	6.29340793929485
KDM4A	1	1	28	26	0.271117198385001	5.70066291893128	0.0801389702498893	0.0140578335168278	5.91537330117949	5.60617007428292	5.1855424275755	5.53667587421488	5.51779510627866	6.01544303509972	5.41177685645514	5.79423463793464	5.57128412847751	5.959635608257	6.04124158914987	5.49760948656328	5.9836331033371
ST3GAL3	1	1	28	26	0.753897000896098	2.58037491203561	0.260432349567235	0.100928104808531	1.0243740552326	2.92733013678005	1.87395871619331	1.60986307229057	1.81410852316804	2.97227418982426	2.8588295215812	3.06851739232667	3.3934190043923	2.73441495560982	3.37193120684994	2.57658548274723	3.08462616031216
IPO13	1	1	20	10	0.201014304178227	4.42244313408112	0.245069886382321	0.0554150452481151	4.24531436388454	4.1961146499454	4.25117825821623	4.33825322754532	4.13885098966006	4.6050178691048	4.1021972255069	4.86193626909428	4.89304405388372	4.23211578971369	4.26375373555793	4.00765937304009	5.23378999471041
DPH2	1	1	28	0	0.26635630724108	3.28653009115091	0.0166453654397581	0.00506472327290606	3.6518274666927	3.48301042272333	3.2599938813085	3.64370415077882	3.290291647829	3.04991377008903	3.99856404352044	2.99075237591318	2.56932093040331	3.2999924205871	3.5277700003329	2.2327446363117	3.71662722287189
ATP6V0B	1	1	28	4	0.16166781321556	7.69518747970441	0.00872171338603118	0.00113339842713828	7.976526052196	7.82070633827926	7.83051339757635	7.36571090826844	7.59697705387916	7.75858371385204	7.63311602911521	7.3123889515826	7.71968437350821	7.68183529521556	7.79654523551787	7.78798958315407	7.75880106782089
B4GALT2	0.548683931808932	1	28	4	0.175235737796573	8.56516880045675	0.0693558490520401	0.0080974293289283	8.63882817700627	8.93042967929094	8.91978850955756	8.58625983342955	8.63588078510632	8.55546983314117	8.86776340521881	8.23005564313366	8.68326953836439	8.59769903424438	8.22442496726782	8.22002825762076	8.27272987086248
SLC6A9	0.548683931808932	1	28	4	0.257072580758038	3.9947784860828	0.236021693916975	0.0590825485666448	4.27365559772146	4.39303346512953	4.52267135820063	3.87239579981193	3.95675864430762	4.22459973821729	4.1021972255069	3.67709588838301	4.45547989684264	4.23211578971369	3.45195377950322	2.57658548274723	4.24609742075566
DMAP1	1	1	28	2	0.311240970201921	4.15256819067824	0.00312873860621598	0.000753446653384145	3.41791660664716	4.79244576931508	4.54720924157631	3.4867825717103	4.0506758010911	4.29005944068011	4.34688537668226	3.06851739232667	4.59849514963625	4.37221576972935	4.43104901596931	4.16853405553328	4.41329649775671
ERI3	1	1	28	12	0.331322519714671	3.96880434469508	0.15787541247819	0.0397790867895048	4.32872057758685	3.88318087944793	4.39330176209685	4.06974731427328	4.0506758010911	3.44427353131198	3.58688287848653	4.5183138889418	2.77607113444362	4.07693289065086	4.58094487587115	3.8265676136858	4.20108416479839
RNF220	1	1	28	24	0.148014939210352	7.1527834095951	0.109046450907168	0.0152453170553002	7.11494128862493	7.00267688695618	7.07222570472678	6.60757842254953	6.98001212166248	7.28362517848624	7.18726211683324	7.15195082594861	7.5505336689156	7.25691481674195	7.10120492556953	7.2724098295283	7.29580208728567
TMEM53	1	1	28	26	0.254961528624377	3.300842848137	0.189120512941033	0.0572946128131405	3.36621286076559	3.29879251394375	2.68379346259905	2.69761880368474	2.94377271810579	3.04991377008903	2.93566251148666	3.86316910520769	4.15577944334028	3.63278864503864	3.66840425650768	3.46273507874469	2.98192216182582
KIF2C	0.759272267084767	1	28	16	0.453959089166656	3.03818630577625	0.39261000055567	0.12922512349201	2.62594783890527	2.92733013678005	2.85080367890104	3.54100851916614	3.56949012561338	3.32441148794785	2.93566251148666	2.90855560570827	2.86930212251804	2.73441495560982	3.28720797954215	3.69183556378623	2.31781539313053
RPS8	1	1	28	14	0.0724593600233167	11.4506973634797	0.0171709581064698	0.00149955566559937	11.4495958935872	11.2604979074668	11.5289231834869	11.63250173654	11.3028537290084	11.5352366654074	11.492130879789	11.5208725861126	11.3978634537538	11.4787576400608	11.3215728057038	11.5659674812045	11.3829976803822
PLK3	1	1	28	4	0.509615522346886	2.68430517074557	0.0555239265792653	0.0206846550773672	3.31258704308068	3.79305716527989	3.31818429947175	1.7997558437758	3.36531779148313	3.32441148794785	2.02849360503883	2.82139126985029	2.77607113444362	2.24438868476529	1.70803198557627	2.72197547594124	1.69465666903714
EIF2B3	1	1	28	10	0.193707833118131	4.85056903754728	0.0934451791770671	0.0192647869669985	4.7678273498731	5.29750038825212	5.037521549428	4.89113011967375	5.10129644060712	4.44178592107378	5.02901539382852	4.94675468707266	5.17453646397278	4.76010666655247	4.47000816102447	5.07873842374438	4.15462110218852
HECTD3	1	1	28	6	0.169202938153595	4.10660019827491	0.0152724000918621	0.00371898878743485	4.97186902823328	4.00861605011141	4.39330176209685	4.21023786876925	4.00448132001889	4.12048013098683	4.1021972255069	4.40296708746579	2.95687223498006	4.49990680148409	4.43104901596931	3.3775016832802	3.89680018296377
UROD	1	1	20	0	0.117853122882765	6.60145027735371	0.0335504407214136	0.00508228333348333	6.63639978671997	6.60599611189533	6.51716654529346	6.4393266271465	6.69015210123597	6.53073278594566	6.71245127033018	6.25140734416574	6.72898002676879	6.83264252368068	6.49289157901112	6.57208567580428	6.8253964479612
MUTYH	1	1	20	6	0.488474868104801	1.42601470369294	0.463758951940465	0.325213303018175	-0.143520440799451	2.74705489656074	1.5244551205063	1.13320850610468	1.58217042997734	1.81094209183645	1.31762062090853	1.82645643449939	1.67431040776365	0.626812837556312	1.42044905785475	1.48686381140981	2.1384357232133
TOE1	1	1	28	14	0.477970607386052	2.77505298976201	0.271384712342412	0.0977944253113833	1.0243740552326	2.92733013678005	3.06985769025441	2.79008121017486	2.73330254051168	3.60723956523162	2.39786208794386	3.06851739232667	2.45365660233348	3.47596537659096	3.19719719479719	2.41488445494243	3.08462616031216
MMACHC	0.759272267084767	1	20	2	0.125435167628488	1.29292251383324	0.420373330282762	0.325134202386533	1.82338351631634	1.42890827087879	1.5244551205063	1.39113224410322	1.30566507808184	1.14209339462461	1.5307483325864	0.428175523284352	-0.143520440799451	2.73441495560982	2.99834545486327	0.620869444652929	0.57359761844582
PRDX1	1	1	28	2	0.15229336799283	9.08899032608458	0.0157381710776838	0.00173156428965676	9.10687298583204	9.3513913438354	9.46332837004552	8.89682608577917	9.11765925436426	9.19960698936596	9.25549813121939	8.81074156799198	9.16457307717129	8.91466203758722	9.0768036509484	8.8674443843403	8.92796428809158
AKR1A1	1	1	28	0	0.215856877815693	5.9715483621968	0.0121899003240607	0.00204132991725053	6.34070342043822	6.33769323727944	6.167485168688	6.03875074443497	5.74550192427545	5.98611626069775	6.29063143904652	5.4609789351289	6.14706102926231	5.85205622419246	5.98855052924785	5.98918999952697	5.27780951780184
NASP	1	1	20	10	0.136358959376275	6.12234300051965	0.124670281422957	0.0203631651170762	6.10868592776412	6.0277221382906	6.74106999430389	6.20751483629337	5.82739166541816	6.23909782620585	5.99098362006719	6.05525244475748	6.1838243097682	5.97436957708864	5.787318878433	6.44169154003627	5.94320110761715
GPBP1L1	1	1	20	14	0.149464797378435	6.23080011352699	0.0886222596820117	0.0142232551305271	6.04434322200647	6.28079927543753	5.98194070721332	6.05747412915857	6.66066824122258	5.86245733426799	6.24607310511696	6.41664099704221	6.33856554577633	6.43479857285518	6.07953421758415	6.35516748545329	6.09854481439095
TMEM69	0.759272267084767	1	20	10	0.297409471825323	2.6908479260949	0.493852511983129	0.183530443022781	2.79189956675389	1.65040124101014	3.13606006834097	2.69761880368474	3.03851177000494	2.12978263420039	3.00860971182696	3.21250007538748	2.95687223498006	2.58881608730835	1.06089674615187	3.3775016832802	3.08462616031216
IPP	1	1	28	20	0.381107058579904	4.03220874412578	0.221190288269182	0.0548558624578695	3.89013493297217	3.53953565635387	4.39330176209685	3.73957285221484	4.37502444317306	4.90576844010273	4.1021972255069	3.94791716054686	4.29671152340319	4.32701075964773	2.88759745210945	3.46273507874469	4.41329649775671
MAST2	1	1	28	20	0.259628659338834	4.49867811147313	0.0455145600903982	0.0101173186795296	4.27365559772146	4.33033355752033	4.36597511430647	4.42732139444691	4.98716026553888	4.6050178691048	4.73865702743066	4.4903301999373	4.8013841697192	4.37221576972935	4.54490555776553	4.5652987917328	3.95218227014455
PIK3R3	0.759272267084767	1	20	18	0.382064843947235	2.92923148831861	0.612673488222794	0.209158439906868	2.86822584220632	3.48301042272333	2.68379346259905	3.03647520176629	3.74831752436678	3.26052665556079	2.28493044957297	3.06851739232667	2.32790455819018	3.55650683018939	4.02301348204259	2.02424128232678	1.40820950015942
POMGNT1	1	1	28	6	0.26153236670322	3.77493574245756	0.0166580565084188	0.00441280531508439	4.38176087157842	3.92621582156355	3.5784021884863	3.69243467784897	3.90740319366604	3.5549365793989	3.20762970007355	3.4634196382165	3.95773011765405	3.2999924205871	4.2187126163727	4.31325579264442	3.58265716220957
LRRC41	1	1	20	0	0.466217371827203	3.1141886138585	0.369919070379546	0.118785056477749	3.6518274666927	3.16146118621419	2.02136043755946	2.37827580274302	3.50459102552661	1.81094209183645	2.39786208794386	3.67709588838301	2.32790455819018	3.09953395960459	4.58094487587115	4.21840520767024	3.83920692711485
UQCRH	0.388468903781404	1	20	2	0.132551079092138	8.08922897034721	0.172831212505265	0.0213655977768481	8.3832388293197	8.19524762834071	7.94111961948447	7.76079044167103	7.97183185297932	8.02446433819979	8.12857515324376	7.97126929383741	8.22422691440191	8.10647196522383	8.28848927219426	8.42242112760029	7.96806917234508
NSUN4	1	1	28	24	0.237447361501554	4.19456456615493	0.197693222403093	0.0471308092378025	4.82639734704192	4.00861605011141	4.22099273758861	4.33825322754532	4.0506758010911	4.6050178691048	4.06847325704371	3.98849458775208	4.29671152340319	3.96335267797129	3.45195377950322	4.26660985869861	4.24609742075566
MKNK1	1	1	24	12	0.301225589292945	4.04540699009313	0.139037457781017	0.0343692138075374	4.09460212812565	3.83882265023515	4.52267135820063	3.43043858852876	4.22194605232427	3.60723956523162	4.1021972255069	3.21250007538748	4.26274804758399	4.57915844971819	4.30743113352004	4.11687703687846	4.15462110218852
MOB3C	0.120192382848633	1	24	18	0.335230314680639	3.49867617894702	0.688157248354055	0.19669075191782	4.12603046485177	2.42575773525197	3.0004706967449	3.03647520176629	4.26176511647368	3.96882264647763	3.72316682030363	2.523001451536	3.99957479678799	3.09953395960459	4.02301348204259	4.31325579264442	2.98192216182582
ATPAF1	1	1	24	18	0.177287667180395	4.78224145674432	0.00788129541512027	0.00164803376960513	4.15678872349684	4.81551967564095	4.57133674583336	4.39823873236404	4.83709203521358	4.49827368641041	4.58016238349647	4.79488080361247	4.75327368155504	5.24633881649888	5.47895132560152	4.9953727662603	5.04290956169236
EFCAB14	0.269101639101639	1	20	4	0.250023780818499	5.42663069913008	0.279654593055164	0.0515337432303978	5.82250736902272	5.59287647299734	5.15393638863931	5.03032476152266	5.10129644060712	5.45488346235644	5.14680861490158	5.74771324234705	5.02046125941887	5.36290432693148	6.18866716359556	5.91551548828529	5.46079473473891
STIL	0.120192382848633	1	28	14	0.434463471673721	2.18983721831262	0.9631418846117	0.439823506769079	2.22276492343147	2.42575773525197	2.39026821352965	2.79008121017486	3.63159500970627	1.97915260215849	1.31762062090853	0.836533724031881	1.45122195297436	1.79105458269045	3.37193120684994	2.72197547594124	2.1384357232133
CMPK1	0.388468903781404	1	20	2	0.155897085656243	6.07379070250225	0.366025866806068	0.0602631675561811	6.91354594853095	6.10467062641785	5.70497175739872	5.7927801501112	6.00212416034405	5.85165757192305	6.12004946713975	6.33245322887427	5.57128412847751	6.10061233707537	6.62821529142743	6.56246326799514	5.75358527684384
SPATA6	1	1	28	6	0.638265838516753	2.25163247365275	0.433685279104061	0.192609266467234	2.62594783890527	2.54099231856379	1.5244551205063	2.69761880368474	-0.143520440799451	2.26616177126973	1.71640562377189	3.14230419430891	2.45365660233348	2.98778940214897	2.33300265476153	2.41488445494243	2.98192216182582
FAF1	1	1	24	10	0.265682678000912	4.39005601033064	0.100834778162605	0.0229689047076668	4.27365559772146	4.64566990009096	3.7573150873467	4.42732139444691	4.26176511647368	4.55263279529276	4.16736852946029	4.65062689228695	4.91507715532026	4.98047100078221	3.59980008296389	4.74618238682628	4.00551671581217
CDKN2C	0.388468903781404	1	28	18	0.881857219758612	4.40035296814115	0.435662414348446	0.0990062427952193	3.1386003089221	3.53953565635387	4.09350835667411	3.69243467784897	4.81048976531105	4.90576844010273	4.9935148560421	4.17584600902604	4.42509332474235	4.18222010281791	4.87023647558143	5.37103409698837	4.9093625080934
RNF11	1	1	24	18	0.169189210367742	5.77197382405698	0.0708973052660998	0.0122830261236819	5.74365523075489	5.61934230026537	5.62654268420448	5.80391139133802	5.6586827830939	5.77370711496542	5.31443098940932	6.40169502884605	5.51468938942224	5.78677739977633	6.29012212651923	6.09976227341246	5.40234100073301
EPS15	0.759272267084767	1	24	16	0.340398084191435	5.37204738498756	0.27706069671993	0.0515745072342789	4.74776342666508	4.86058904742515	5.07175241267564	5.77025665417306	5.39783481168667	5.64201184198522	5.45156635109027	5.40211917302089	5.34653060466431	5.66491027061215	6.04124158914987	5.0236999555282	5.27780951780184
OSBPL9	1	1	24	10	0.20004164757003	5.06606751726146	0.0497201918013146	0.00981435632902728	5.02284929853292	5.74484445358042	4.75107548344441	5.54995942717317	4.96320803568336	5.15450979644215	5.11412323138391	5.38702120864164	5.09955472719033	5.24633881649888	4.02301348204259	4.9664782164756	4.79284259812862
NRD1	1	1	28	14	0.232902481592411	6.57598296555417	0.274735938558555	0.041778687687857	5.92433939856562	6.57928202534535	7.05093381886381	6.91532393785247	6.63815306297733	6.88865168053734	6.67372354953257	6.37133040544513	6.25465442807661	6.62422116082942	6.50231894481377	6.75217117919724	6.48397001606283
RAB3B	1	1	28	8	0.218962191879897	6.43778435581941	0.0265713948004764	0.00412741299364234	6.7365151398706	6.9092411655928	7.23966113306879	6.88419756234758	6.54440490197974	6.80154751766866	6.5870600625667	6.20911055056361	6.14706102926231	6.25339809071442	5.7402872927371	5.98918999952697	5.67346217924505
TXNDC12	0.120192382848633	1	20	2	0.179435165546718	5.6877053579161	0.25754228393665	0.045280524874272	5.96835261744069	6.13250012898363	5.60332832547463	5.33659262680366	5.51779510627866	5.55147952221041	5.69200786389186	5.48953212142816	5.42540344615984	5.59035227148649	6.33302012009826	5.61396992774	6.02296280135615
BTF3L4	1	1	24	0	0.390036321802343	5.36494442696311	0.301613791599552	0.0562193692228577	5.80319468139908	5.83793410661148	4.30971819942094	5.28985319088326	5.51779510627866	4.9670937732695	5.41177685645514	5.72387762520154	4.84794192688531	4.82657587116732	6.01513659803598	6.07290350277242	5.4220899037393
ZFYVE9	0.0290926434676435	1	24	14	0.590903702244626	3.76314172285956	0.558752359129339	0.148480285962962	3.19895753944767	3.08756028781011	4.36597511430647	4.53812153541722	3.85629927104622	3.38558694962546	3.80735835076287	3.21250007538748	3.82438058817807	4.0212602358637	4.58094487587115	3.3775016832802	3.1805021527471
CC2D1B	1	1	28	0	0.585938257583553	4.05089516193265	0.0428621139544481	0.0105808993422577	4.15678872349684	4.59322755462263	3.31818429947175	3.78521945501883	4.51340715996968	3.26052665556079	4.60389869216958	4.5183138889418	3.82438058817807	3.20324203611679	5.27406646496178	4.31325579264442	3.27040170303486
PRPF38A	1	1	28	12	0.19941807904222	4.79709854783597	0.17993454189988	0.037509035952795	4.98906339512633	4.79244576931508	5.2010895279999	4.99190614028856	5.10129644060712	4.52570924938564	4.91978046232656	4.3726295088361	4.45547989684264	4.79372403898125	4.95507007777753	4.60333538720115	4.82286664769186
ZCCHC11	1	1	28	18	0.403554585759512	3.93672979975808	0.459628100659783	0.116753783987925	3.96155929765724	3.00966852666438	4.12645102608023	4.48378489612326	4.6988860560095	4.6555672709075	4.40208165137741	4.3726295088361	3.3934190043923	4.13053676012728	1.94770679586385	3.69183556378623	4.20108416479839
GPX7	1	1	20	16	0.199676532006155	5.55704247441283	0.121944339123159	0.021944107802783	5.94210613702384	5.51043496703087	4.98460246457873	5.8259194882093	5.26698772422946	5.69130313171726	5.28536727946617	5.82816693930516	5.51468938942224	5.76998550112448	5.51665461554486	5.2077946256103	5.73791269182405
COA7	0.548683931808932	1	20	10	0.204956741988889	2.61447462100845	0.593842223161974	0.227136350221261	1.47850051449528	2.74705489656074	3.0004706967449	3.03647520176629	3.12741100840245	2.71061809252441	3.20762970007355	3.06851739232667	2.86930212251804	1.79105458269045	1.06089674615187	2.72197547594124	2.871342531333
ZYG11B	1	1	28	0	0.190180011310936	5.47071675727163	0.173419469428743	0.0316995883945619	5.36333743695437	5.55224452058931	5.31977957945508	4.95243638517407	5.58211592156332	5.08243791458812	5.57679035966522	5.82816693930516	5.52904756832755	5.49138641675252	5.13553497925812	5.97475301467648	5.62316153758933
ECHDC2	1	1	20	12	0.483057633652019	3.10365270715342	0.310653279533047	0.100092796728526	2.33460494055716	2.30051354996853	3.19935737288968	3.59326991741523	2.84237233339493	2.50543833216239	3.63375595638527	3.21250007538748	3.26205368910999	3.47596537659096	3.37193120684994	2.8540456428747	3.35502637714107
SCP2	1	1	28	0	0.227377995986217	5.07698313274848	0.147857728509643	0.0291231474762845	5.6386138674542	4.96746258554784	4.81309552131525	4.84876239284705	4.88886873041446	4.47030625369671	5.09749858663723	5.4753261661402	4.84794192688531	4.95097732424588	5.81784251465726	5.0236999555282	5.06819711450889
PODN	1	1	28	0	0.789056610460487	7.18858229575685	0.290494612242927	0.0404105566704571	7.88534153833067	7.91452364105747	5.31977957945508	6.4745834139443	7.19579588051082	6.43991739446706	6.83284093889516	7.78801409808271	6.75974493081295	7.22029887525666	8.21298704776907	7.68533376591909	7.54128831210967
CPT2	1	1	24	10	0.44306848720151	3.23729668738287	0.337883514745338	0.104372118892351	2.33460494055716	3.16146118621419	3.95365713735037	3.37180436188265	3.12741100840245	3.26052665556079	3.48830472514715	3.06851739232667	3.91463540681113	3.39066027812759	2.49287594571398	2.57658548274723	3.65119670784647
C1orf123	1	1	28	2	0.25769234311997	4.75479129872685	0.186447895962965	0.0392126350556939	4.7678273498731	4.42339031023887	4.75107548344441	4.66563215722848	4.37502444317306	4.12048013098683	5.08068013522875	4.86193626909428	4.82485085052629	5.24633881649888	4.74875956139376	5.0236999555282	4.88110286029031
MAGOH	0.269101639101639	1	20	0	0.235029982878917	5.88435894196138	0.177965731593602	0.0302438606055331	6.40617087609551	6.22156920805547	5.7479455324548	5.80391139133802	6.23999384675235	6.05364048924941	5.90761125740067	5.58523983639562	6.14706102926231	6.14035227291758	5.70805892017163	5.4357094891861	5.18838496201523
LRP8	1	1	20	18	0.310170674004487	2.42119297497044	0.187096300655695	0.0772744273545478	2.62594783890527	2.74705489656074	2.68379346259905	2.37827580274302	2.73330254051168	2.89021755120471	1.88087218342148	2.28312744083135	1.67431040776365	2.73441495560982	2.49287594571398	1.7804296371	2.4773378613231
GLIS1	0.548683931808932	1	20	0	0.455673827180707	2.53284781905771	0.515671989627187	0.203593751565789	3.19895753944767	3.23176031875344	1.5244551205063	2.25391843383234	2.01387163380465	2.80321078551535	2.50259178631743	1.82645643449939	2.86930212251804	2.86665743055928	3.10119467072197	2.8540456428747	2.1384357232133
NDC1	0.388468903781404	1	28	20	0.217106024726299	3.32900015263407	0.332886002926028	0.0999957908270544	3.07560727254327	3.53953565635387	2.85080367890104	3.1800855546574	3.56949012561338	3.50066585725474	3.14429194558538	2.99075237591318	3.26205368910999	2.58881608730835	3.45195377950322	3.76077383130463	4.15462110218852
YIPF1	0.182113153050653	1	24	12	0.148984883846567	4.71587318606603	0.212884853611113	0.0451421921692303	4.27365559772146	4.83823034862869	4.42012041249554	4.91185635624987	5.37985338797672	4.32170817164681	4.65023090561108	4.72455607637417	4.87066923336812	4.79372403898125	4.78010109434227	4.67652614679586	4.45223479505538
HSPB11	1	1	24	22	0.230856284486539	3.92735447001585	0.180259724156514	0.0458985114617849	4.32872057758685	3.88318087944793	3.91646839945562	3.37180436188265	4.00448132001889	3.79932953980953	3.58688287848653	4.2105641792889	4.04023992304034	3.39066027812759	4.30743113352004	4.93699311372841	3.43496102621146
LRRC42	1	1	28	0	0.152991096522576	6.64528967604041	0.100027203901882	0.0150523466663207	6.61993713244867	6.82078129421801	6.54179743914328	6.34341078345128	6.71904545757005	6.48952708609556	6.76076363742319	6.67464038234176	6.7778938146796	6.69709216811438	6.45455373150595	6.83443048164142	6.59252643835096
TMEM59	1	1	20	18	0.261927745227743	7.58117291530729	0.312351306681043	0.0412009210409077	8.27349532338537	7.56224132467848	6.48577453122393	7.27662937064122	7.4709980763792	7.31147834099257	7.22218825159892	7.89327472173031	7.22858780352098	7.77314335895473	8.25820449730004	8.06169745541007	7.58135918983844
TCEANC2	1	1	24	22	0.442145371274371	2.16628282950027	0.185986547943776	0.0858551549276141	2.43839522912002	1.65040124101014	2.4948873331446	3.11006656859968	2.61530756230565	2.26616177126973	2.69167834130645	1.15443934599601	2.03780800969841	0.626812837556312	2.99834545486327	1.48686381140981	2.7515783525049
CYB5RL	1	1	20	8	0.547630738874728	2.39830933572615	0.444857060054014	0.185487774002816	0.357905282277546	2.30051354996853	2.59243010677285	2.11782186703674	2.1893087045031	3.04991377008903	2.8588295215812	2.523001451536	3.82438058817807	0.626812837556312	3.66840425650768	1.7804296371	3.51069832135986
MRPL37	1	1	28	4	0.1564794562864	6.52805008970323	0.0536320463265237	0.00821563033211375	6.75170654941216	6.60599611189533	6.51094255018696	6.23244561846008	6.56841921401383	6.31967735501125	6.44972413015342	6.52405715495587	6.45593536065036	6.73219231660859	6.31173056189516	6.42054213263346	6.99321636330405
SSBP3	1	1	24	18	0.256241602472468	3.54810000398696	0.144412317076865	0.040701309690987	2.94071614376443	3.79305716527989	2.27746515068341	3.1800855546574	3.69113638747198	3.19368129823965	3.14429194558538	3.9061653364836	3.45487238800368	3.63278864503864	4.74875956139376	4.00765937304009	4.15462110218852
PARS2	0.0386260296416546	1	20	6	0.800046557623981	1.61059452001348	1.12663825809802	0.699517006979874	2.22276492343147	2.16335398719131	2.39026821352965	1.96753652637951	-0.143520440799451	1.62049836998317	2.1624021997333	1.99525737962745	0.863820687305708	-0.143520440799451	1.70803198557627	2.8540456428747	2.7515783525049
DHCR24	1	1	28	26	0.250630893819905	8.33733853607584	0.182946219415904	0.0219429999902597	7.93941462530194	8.06170290575452	7.70527692364849	7.69355497220111	7.70923766948095	7.9879437905859	8.33057855595693	8.44029300486304	8.99263200655379	9.09232911555531	8.44822726885362	8.8674443843403	8.9519368976958
PCSK9	1	1	28	20	0.58558261085491	2.22258915117734	0.297017657450427	0.133635880159449	0.72928756713634	2.64769951790405	1.5244551205063	0.416506442061501	1.81410852316804	1.40103587475978	2.8588295215812	1.63525528613071	2.95687223498006	2.98778940214897	3.66840425650768	2.72197547594124	3.71662722287189
USP24	1	1	24	22	0.333766281615844	3.84173767208366	0.327299467499419	0.0851956836818325	4.95446726064043	3.53953565635387	2.92757714896617	3.54100851916614	4.00448132001889	3.26052665556079	3.72316682030363	4.2105641792889	3.51381468717957	3.96335267797129	4.0744826993783	4.35844066357073	4.15462110218852
PPAP2B	1	1	24	18	0.256945474882163	11.0148298870473	0.150762139247941	0.013687196333847	10.7469475345996	10.8052338018434	10.7432485550444	10.7943995367785	11.1973998186948	10.9350168145281	10.5742673314826	10.8844337083118	10.8990236673511	11.2884826848353	11.1100967228649	11.7759482131768	11.438290142103
PRKAA2	0.0169666213416213	1	20	16	0.595875086353055	2.50500545325652	0.767572397885197	0.306415459849537	2.62594783890527	1.16713215539074	2.27746515068341	2.79008121017486	2.94377271810579	3.1235876348893	2.50259178631743	1.63525528613071	3.19159490698723	3.09953395960459	2.76763572829322	1.11789181047686	2.31781539313053
DAB1	1	1	24	6	0.34641772096106	3.27998306885064	0.0316803599643814	0.00965869618817354	3.36621286076559	3.59392946166868	4.28074512885177	3.37180436188265	4.0506758010911	3.5549365793989	3.99856404352044	3.14230419430891	3.26205368910999	2.24438868476529	2.99834545486327	2.02424128232678	2.7515783525049
OMA1	0.388468903781404	1	28	14	0.126237856803884	3.09933543515127	0.381741204981011	0.123168728576931	2.53521715678502	3.23176031875344	2.85080367890104	3.2468629936054	3.12741100840245	3.32441148794785	3.00860971182696	2.62947087654228	2.19013559520829	3.84006049942162	4.02301348204259	3.08665456957301	3.43496102621146
MYSM1	1	1	28	16	0.568893650154646	2.93478008560788	0.207842566606157	0.0708204909885458	3.31258704308068	2.54099231856379	3.0004706967449	3.78521945501883	3.36531779148313	3.65771252767097	2.39786208794386	2.90855560570827	2.86930212251804	2.98778940214897	1.06089674615187	2.41488445494243	3.89680018296377
JUN	1	1	28	8	0.22080019502331	6.70016642358177	0.165053775213478	0.0246342799236385	6.092867272975	6.93580831314049	6.83872690475223	7.04763539536149	6.63056923639229	6.7732125162005	6.61653012913551	6.57823488802166	6.74751758190419	6.63353388356459	6.62821529142743	7.61725478405672	6.11076562262805
FGGY	1	1	20	12	0.483918207517135	2.90924743944721	0.243490727527279	0.0836954341613326	2.10152076187902	2.16335398719131	3.95365713735037	2.49275930136293	2.73330254051168	2.71061809252441	2.69167834130645	3.4634196382165	3.03942974066466	2.86665743055928	3.59980008296389	2.41488445494243	3.27040170303486
NFIA	1	1	28	18	0.494310440504509	6.88058263046866	0.111794923726466	0.0162478862228054	5.95965673775578	6.07629371764141	6.31052075441924	6.6327670543717	6.86191329688927	6.97079494062223	6.8023905131719	6.7591539119525	7.28466711528405	7.39473761818809	7.05069699950078	7.70733109987611	7.6117737255803
TM2D1	1	1	20	0	0.128638382488943	6.38028390560069	0.163719920468619	0.0256602876754283	6.10868592776412	6.6515875658358	5.93622295743832	5.6396696129882	6.02544404868445	6.11814510259592	6.47568642049597	6.25140734416574	6.74136482492574	6.69709216811438	6.90192665402927	6.83443048164142	6.64388762436398
INADL	0.759272267084767	1	20	10	0.321699143445561	1.99855813989956	0.423200320823716	0.21175281938257	1.47850051449528	0.847089440681549	2.76971391590624	2.49275930136293	2.01387163380465	2.39075499458696	2.28493044957297	1.82645643449939	2.03780800969841	1.79105458269045	1.06089674615187	2.02424128232678	2.7515783525049
KANK4	1	1	20	2	1.38201371040188	0.680031317263439	0.721440103973622	0.721440103973622	3.56276067853078	2.16335398719131	1.5244551205063	-0.143520440799451	0.963291744073368	1.81094209183645	0.764623944407756	-0.143520440799451	-0.143520440799451	-0.143520440799451	-0.143520440799451	-0.143520440799451	-0.143520440799451
USP1	0.548683931808932	1	28	12	0.249945407577188	5.5921852935458	0.291873896009707	0.0521931732746002	5.44036374654529	5.63239534730555	5.84019728439785	6.03875074443497	5.56630255841624	5.85165757192305	5.0464433604311	5.69964158078569	5.24581292923212	5.60935610325781	6.09207584761972	5.55696251945082	5.34141851595326
DOCK7	1	1	28	4	0.202572629201684	3.76668937872687	0.13131256223147	0.0348615319790063	4.4823271456031	3.64634675666876	4.12645102608023	3.82946599239845	3.63159500970627	3.88656374699132	3.63375595638527	3.98849458775208	3.32923102227747	4.0212602358637	4.26375373555793	2.72197547594124	3.43496102621146
ATG4C	1	1	20	14	0.625839205004811	3.64003354615033	0.316615661045939	0.0869815228435982	2.71130854554183	3.08756028781011	2.59243010677285	4.33825322754532	3.50459102552661	3.1235876348893	3.26830332767507	4.2105641792889	3.87021367367922	4.18222010281791	4.02301348204259	4.11687703687846	3.77921856854324
ALG6	1	1	28	0	0.54649684190886	3.21313720953012	0.274268572799011	0.0853585000931596	4.15678872349684	3.59392946166868	2.27746515068341	3.78521945501883	2.84237233339493	3.1235876348893	3.67915393105998	3.40466142278545	3.19159490698723	3.63278864503864	3.19719719479719	2.57658548274723	2.1384357232133
ITGB3BP	1	1	28	24	0.345935185981481	3.28724271646535	0.414254823158667	0.126018934070101	3.41791660664716	2.54099231856379	3.62525311095977	1.96753652637951	3.290291647829	3.70647921023465	3.43636898645184	3.27943838799544	3.45487238800368	3.47596537659096	2.6367869402391	3.28691482619759	4.20108416479839
PGM1	1	1	20	18	0.157215008404519	6.42604529881097	0.15560450039586	0.0242146597417625	7.12275219699397	6.51024906835554	6.70880514328615	6.5157848089631	6.62294533308083	6.73258466544981	6.06980003728065	6.61757345642562	6.12832200867189	6.28919374708595	6.60214699739452	5.51766637000042	6.02296280135615
ROR1	1	1	24	10	0.182868135129016	6.32097952869152	0.0905010980161211	0.0143175749273239	6.34738548119625	6.27248526710574	6.52336380448602	6.79217446034586	6.02544404868445	6.60334934887758	6.44972413015342	6.61757345642562	6.09974904655316	6.4973452212376	5.94772960778013	5.86943445079364	6.04859929939804
CACHD1	1	1	24	0	0.292324289347418	2.41544706999074	0.0055707273934747	0.0023062924717684	3.07560727254327	2.01177117915546	2.39026821352965	2.79008121017486	1.30566507808184	2.39075499458696	2.39786208794386	3.27943838799544	1.67431040776365	3.63278864503864	1.94770679586385	2.57658548274723	1.93354288184838
JAK1	0.759272267084767	1	28	2	0.228973229997755	7.26144110504714	0.0506245904056898	0.00697170020018515	8.02526278979794	7.66426983633506	7.3448826505018	7.19865091499463	7.00368924510155	7.41414060215472	7.28960191700069	7.16528630471709	6.72274752923432	7.22029887525666	7.10120492556953	7.03561442603142	7.20181931777918
AK4	0.759272267084767	1	20	12	0.23530464178401	4.27765540614076	0.243884434258551	0.05701357662154	4.24531436388454	3.79305716527989	4.47230689588798	4.17637689820645	4.51340715996968	3.84360588250616	4.34688537668226	4.30997070069029	4.72860310830167	4.13053676012728	3.28720797954215	4.84474003007632	4.59825908956717
DNAJC6	1	1	28	0	0.652013859890204	2.88951409772236	0.183504236670815	0.0635069532332309	3.6518274666927	3.16146118621419	2.15508825580472	2.11782186703674	3.43663438121632	1.97915260215849	2.50259178631743	3.34340811763145	2.56932093040331	2.4268565951612	3.66840425650768	2.8540456428747	3.58265716220957
LEPROT	1	1	28	20	0.266781020697351	8.02158505822172	0.00818548039638247	0.00102043178959909	7.68097518611736	7.62235865731466	7.32727983254504	7.80023324172837	8.0871397183419	7.80410856784414	8.0870726939483	8.09952737936339	8.04099905602674	8.27065710849505	8.82023305999418	8.44616185644076	8.18875583517196
LEPR	1	1	28	20	0.480376618438626	3.59244856327047	0.0283825004469579	0.00790060036965964	2.33460494055716	3.23176031875344	3.06985769025441	2.69761880368474	3.03851177000494	3.88656374699132	3.53843560848689	4.2105641792889	3.82438058817807	3.84006049942162	4.34982496868117	4.64039485614853	4.05694955164481
PDE4B	0.0481594158156658	1	24	2	0.637079542532196	2.50216143147301	0.901816544429442	0.360415012830945	2.86822584220632	3.69692616016835	2.59243010677285	1.39113224410322	1.58217042997734	1.97915260215849	2.28493044957297	3.51987810271604	2.03780800969841	1.49663368512573	2.76763572829322	3.08665456957301	4.00551671581217
SGIP1	0.468576417795168	1	20	2	0.869424612673034	1.21680687310927	0.96522449949553	0.793243793100151	2.53521715678502	2.54099231856379	1.70976486856451	-0.143520440799451	1.30566507808184	1.97915260215849	0.764623944407756	-0.143520440799451	0.863820687305708	-0.143520440799451	3.28720797954215	1.11789181047686	1.40820950015942
MIER1	1	1	28	14	0.293094672342159	6.31900914163059	0.086961406267139	0.0137618737871772	6.05254475110512	6.0952735379634	6.57797281672834	6.71171930205437	6.28899197162635	6.6663353643634	6.43656565321144	6.3005791133556	6.08038109592334	6.7234970141931	5.81784251465726	6.07290350277242	6.37673175320634
SLC35D1	0.759272267084767	1	28	22	0.5512925925402	4.33497338395665	0.434368818498937	0.10020103470681	3.99598778914774	3.74579220102148	2.85080367890104	3.91408498674605	4.00448132001889	4.52570924938564	4.73865702743066	5.22665736661896	4.07979017773466	4.23211578971369	4.58094487587115	5.4357094891861	4.6325672570053
SERBP1	1	1	28	14	0.24842155003512	9.23124956106612	0.140739181483744	0.0152459513257369	8.83701089555645	9.10562565073084	9.77453188378388	9.37196494300203	9.2657600680721	9.7240201812296	9.53014974645055	8.84014087322722	9.18285003565726	9.25351929198697	8.63551718059567	9.36347642922967	9.20942655871436
GADD45A	1	1	28	18	0.254226940297883	5.39061902044919	0.0910888012237524	0.016897651434503	5.2394911683925	4.98791905902905	5.31977957945508	5.68853432183291	4.91407652168	5.69130313171726	5.46458933154798	5.68736914934647	4.82485085052629	5.29410101217135	6.41516922589947	4.9953727662603	5.53522198285949
GNG12	1	1	20	4	0.168796127930424	7.12334409922703	0.0938434383526078	0.0131740706394895	7.46140421042682	7.03252410854711	7.38286904006503	7.07545990598513	6.8158449705471	7.15776058478748	7.15950045793425	7.30035159286204	6.97430648280083	7.14415526666976	7.03129114453852	7.16841162209779	7.05143577556521
DIRAS3	0.388468903781404	1	24	18	0.622387365149133	2.25082334918382	0.730162858535553	0.324398118048811	3.8530514217168	0.847089440681549	1.5244551205063	1.60986307229057	2.1893087045031	1.81094209183645	1.06745766086434	0.836533724031881	2.03780800969841	2.24438868476529	2.99834545486327	4.40225322651688	3.83920692711485
WLS	1	1	28	26	0.166898285963666	4.80280512991357	0.00777560529488751	0.00161897163939846	4.24531436388454	4.39303346512953	3.98991129171434	4.17637689820645	4.13885098966006	4.15602816425831	4.9007426144791	4.86193626909428	4.93677881865653	5.06549817987713	5.90571994521774	6.25119136325889	5.4220899037393
DEPDC1	1	1	24	22	0.39406173995221	1.87051695811274	0.35858977862121	0.191706243060747	2.10152076187902	1.84237136235556	1.87395871619331	1.7997558437758	2.73330254051168	1.81094209183645	0.764623944407756	1.99525737962745	1.1872125358111	0.626812837556312	2.33300265476153	2.57658548274723	2.98192216182582
LRRC40	1	1	20	18	0.444707751071356	3.23617074061749	0.352518841637447	0.108930853744195	4.27365559772146	2.54099231856379	3.19935737288968	3.37180436188265	3.21114876656407	3.32441148794785	3.00860971182696	3.77313029515307	2.03780800969841	3.84006049942162	3.45195377950322	3.54321261290537	2.31781539313053
SRSF11	0.759272267084767	1	20	12	0.327616964643066	8.73302176411484	0.312152053209787	0.0357438767062807	8.27349532338537	8.34548454556591	9.2378834192968	9.35503731981954	8.80880490022764	9.11068526630785	8.50459149356182	8.81920267966581	8.31609768387221	9.08216229366185	7.8602535069326	8.58094395321428	8.82602820550053
ANKRD13C	0.759272267084767	1	0	NA	0	3.85629927104622	NA	NA	3.25689071266834	4.00861605011141	3.7573150873467	4.03237782301717	3.85629927104622	3.70647921023465	4.1021972255069	3.8188520031379	2.95687223498006	4.45858626126247	4.65043016061363	4.52623214443345	3.71662722287189
HHLA3	1	1	28	24	0.251470666134628	3.34656047568962	0.185127271135093	0.055318668967709	3.99598778914774	2.54099231856379	3.52997858680913	3.11006656859968	3.21114876656407	3.44427353131198	3.20762970007355	3.4634196382165	2.56932093040331	3.2999924205871	3.45195377950322	3.54321261290537	3.95218227014455
CTH	0.548683931808932	1	28	2	0.645107122622989	2.19374212869228	0.6904760190492	0.314748032605273	3.25689071266834	2.30051354996853	2.27746515068341	2.49275930136293	1.30566507808184	1.14209339462461	2.1624021997333	3.34340811763145	2.19013559520829	3.20324203611679	0.58088604430737	2.41488445494243	1.69465666903714
PTGER3	0.894947587135087	1	20	8	0.235868158495573	0.541126468081936	0.342469560874459	0.342469560874459	0.357905282277546	0.847089440681549	1.06225381829637	0.818912626986964	0.513521492005143	0.42138042190962	0.380859327701682	0.428175523284352	-0.143520440799451	-0.143520440799451	-0.143520440799451	2.2327446363117	0.57359761844582
ZRANB2	1	1	28	14	0.271403242552457	6.7527682682363	0.0500607926286272	0.00741337339593058	6.35403673560651	6.67700721841543	6.74637800684112	7.05231024016026	6.68283743278275	7.20519548741256	6.54476369471667	6.95614848910848	6.67834946715334	7.09106439895851	6.32241461135212	6.67390121012183	6.83279288811927
NEGR1	1	1	28	18	0.348620980313839	5.23954809896106	0.0148216531204874	0.00282880371370698	4.7678273498731	4.48225240736631	4.92966811395411	5.38186522804272	4.96320803568336	5.35135269423975	5.19448882282289	6.10223263748038	5.09955472719033	5.64662888109027	5.27406646496178	5.37103409698837	5.55324395489555
FPGT	1	1	28	14	0.947196448978146	3.24274763790622	0.298157346584055	0.0919458989342043	2.10152076187902	0.847089440681549	3.5784021884863	3.03647520176629	3.03851177000494	3.84360588250616	2.39786208794386	3.4634196382165	3.99957479678799	4.18222010281791	3.79653890250562	3.94978486024155	4.10661172388764
CRYZ	1	1	28	0	0.255775445500065	3.97815308669628	0.0477088387724056	0.0119927106204015	4.15678872349684	4.36202410384024	3.06985769025441	3.87239579981193	4.30051461023137	3.79932953980953	4.06847325704371	4.2105641792889	3.91463540681113	3.47596537659096	4.50794284136296	4.16853405553328	3.77921856854324
TYW3	1	1	20	2	0.184073024573818	5.69393645864678	0.034025320880453	0.00597571137780829	5.83206762141557	5.82662112623557	5.77935613611228	5.88999836287262	5.56630255841624	6.06303389768233	5.94526165258539	5.40211917302089	5.50018687549136	5.959635608257	4.87023647558143	5.49760948656328	5.84420526490261
ACADM	0.269101639101639	1	20	6	0.362816935908295	4.64065511481666	0.280642770614427	0.060474817384811	3.8530514217168	5.10491686635362	4.81309552131525	4.91185635624987	4.00448132001889	4.49827368641041	5.01137431783057	4.90496871514729	4.3940529440695	4.89011705159542	4.78010109434227	4.9664782164756	4.56311513717389
RABGGTB	1	1	20	2	0.226792696157085	2.76092274179508	0.391259876540547	0.141713446239412	2.33460494055716	3.00966852666438	1.87395871619331	2.958927236573	2.01387163380465	2.50543833216239	3.63375595638527	2.62947087654228	3.11751755645002	2.73441495560982	4.68395681425129	2.97503304390269	1.93354288184838
PIGK	1	1	28	6	0.283849314269465	4.70273086528522	0.11099564112032	0.023602380042556	5.29585025762902	4.72092360247364	4.54720924157631	4.93228904504867	4.81048976531105	4.38299596812973	4.22972263407392	4.92601298103844	4.67795908427677	5.06549817987713	4.2187126163727	4.90689281376407	4.49014970942574
AK5	0.759272267084767	1	20	6	0.400072698478913	4.20244531424182	0.42131774954215	0.100255379436903	5.02284929853292	5.51043496703087	5.05473850324471	4.17637689820645	3.90740319366604	4.04664326935952	4.25991734957482	4.2105641792889	3.62493241351963	3.96335267797129	3.28720797954215	4.40225322651688	3.71662722287189
ZZZ3	0.759272267084767	1	24	18	0.186589652305277	5.35162360370159	0.196096630857818	0.0366424557067471	5.2394911683925	5.00808952376835	5.55574800632659	5.39664579900153	5.26698772422946	5.81876457254265	5.43842474259373	4.94675468707266	5.17453646397278	5.55157672712043	5.40045342284878	5.51766637000042	5.25596764025075
USP33	1	1	28	18	0.11607145043224	6.13225992413038	0.0596016972438608	0.00971936903870116	5.99413012339423	5.97745814285347	6.1832270203064	6.23244561846008	6.16847449205955	6.10910486218596	6.38954223152835	6.0742284978415	5.84817326836306	6.3582259714103	6.17694103835505	5.98918999952697	6.20497512207391
FAM73A	1	1	28	0	0.203750866642519	4.07996278087157	0.0339255926594679	0.00831517209385439	4.5989134177303	4.08656314733537	3.71462365734653	4.10617322973622	3.80331842898446	3.92827939218549	4.03394206097415	3.8188520031379	3.95773011765405	4.41604726676708	3.85657676064039	4.64039485614853	4.05694955164481
NEXN	1	1	28	16	0.28015102619523	8.78437165392188	0.244325249345613	0.0278136284496264	8.7887317480573	8.34350153095211	9.25381154519413	9.59980858275007	8.68978598254174	9.3615741180662	8.80770923526769	9.14728839030041	7.97698026752975	8.81176900381065	8.31280341995469	8.56416632656707	8.59326883266609
FUBP1	1	1	28	18	0.308874490667203	6.03050792818901	0.170056007856622	0.028199284352436	5.5717103593199	5.792139974142	6.28156395955203	6.29689530747019	6.25979323463519	6.53073278594566	6.41660013529365	6.04566999155963	5.8821259798794	6.10061233707537	5.62419008066714	6.0034839443283	5.55324395489555
DNAJB4	1	1	28	14	0.163627494573692	4.97817453197899	0.0209204888658451	0.00420244182510179	5.1040065877307	4.88260651565701	5.34798675768975	4.64101571294099	5.1230787870713	5.18923904350412	4.9007426144791	5.20959525622862	5.04064484367503	4.92086808891388	5.20646285475893	5.15754884872304	4.00551671581217
PTGFR	1	1	28	18	0.217208717817709	6.06556890714917	0.0341709452441528	0.00563359278696467	5.45281092662162	5.67086050465147	5.91752234202866	6.11222903216545	5.51779510627866	6.05364048924941	6.01773705059924	6.3005791133556	5.89326827550267	6.70594758919567	6.01513659803598	6.60994607755376	6.59252643835096
IFI44L	1	1	20	10	0.185971111435371	4.54465986867125	0.250348630268305	0.055086329340968	5.58307862770931	4.33033355752033	4.54720924157631	5.01124333195511	4.13885098966006	4.41269038586929	4.31847458347652	4.67569325387079	4.45547989684264	4.37221576972935	3.19719719479719	4.84474003007632	5.06819711450889
IFI44	1	1	24	22	0.418918026346666	2.17811317857768	0.20431326427321	0.0938028685941045	2.86822584220632	0.435188776677169	1.87395871619331	1.60986307229057	1.81410852316804	1.62049836998317	1.88087218342148	2.62947087654228	2.19013559520829	2.24438868476529	3.28720797954215	3.28691482619759	2.7515783525049
ELTD1	1	1	28	6	0.435226573125661	2.55758245178486	0.342393158523255	0.133873751864503	3.25689071266834	3.64634675666876	2.4948873331446	3.59326991741523	2.94377271810579	2.61167271976848	2.93566251148666	1.82645643449939	3.03942974066466	-0.143520440799451	2.49287594571398	3.28691482619759	1.05043405510373
LPHN2	1	1	28	14	0.582780638841326	2.49565663737885	0.266433670754147	0.106758945426875	1.26923253883499	2.01177117915546	2.27746515068341	1.96753652637951	2.48679546872106	2.97227418982426	1.5307483325864	3.21250007538748	2.32790455819018	2.98778940214897	3.96963991355993	2.97503304390269	2.62096458313776
TTLL7	1	1	28	18	0.659642378175126	2.63596813466877	0.176209874477609	0.0668482566841618	0.357905282277546	1.84237136235556	3.2599938813085	3.64370415077882	3.03851177000494	3.32441148794785	3.26830332767507	2.82139126985029	2.6763964955643	3.2999924205871	2.49287594571398	1.11789181047686	3.08462616031216
PRKACB	1	1	28	24	0.186791792675892	3.91431010111148	0.0469779799969645	0.0120015989493589	4.38176087157842	3.83882265023515	3.98991129171434	4.24332229203746	3.63159500970627	4.55263279529276	3.58688287848653	4.06637817086314	3.82438058817807	3.70523884239975	3.59980008296389	4.06330148385546	3.35502637714107
RPF1	1	1	24	10	0.228982931217614	5.57791097180574	0.0926388352698764	0.0166081595310738	5.03945010220618	6.12328314739006	5.8793778063461	5.77025665417306	5.82739166541816	5.76221938832978	5.65839836187166	5.87220313319781	5.36265390905324	5.44981756018197	5.06093892699721	5.34881487578678	5.27780951780184
GNG5	1	1	20	18	0.247584152896829	5.54266200373799	0.138269469751778	0.0249464011441666	6.35403673560651	5.23040671136671	5.34798675768975	5.08609997428508	5.61323196839543	5.44054050560223	5.08068013522875	6.22617836053366	5.26309510154008	5.44981756018197	5.84773370865635	5.70424527867821	5.34141851595326
CTBS	1	1	24	0	0.206158436275732	3.68189764692544	0.311317371119405	0.0845535104375783	3.81498949889828	3.83882265023515	3.7573150873467	3.73957285221484	3.90740319366604	3.70647921023465	3.88690643883448	4.2105641792889	3.99957479678799	3.20324203611679	1.94770679586385	4.26660985869861	3.89680018296377
SSX2IP	1	1	28	6	0.410184390198287	2.63415777793971	0.21723802590634	0.0824696332640526	3.6518274666927	3.00966852666438	2.76971391590624	3.1800855546574	1.58217042997734	2.89021755120471	2.60023067331592	2.28312744083135	2.19013559520829	3.77422400473733	1.42044905785475	3.61943708973493	1.40820950015942
C1orf52	1	1	20	10	0.143162430813217	5.11380464337307	0.0107208196284875	0.00209644684850848	5.00605524690493	5.12352623120144	5.10518986817715	5.30560185153126	4.57791958818161	5.22315188586082	5.17876986112353	5.41706077050504	5.31373314049891	5.03770888705294	5.22935118616721	5.39291629965692	4.56311513717389
BCL10	0.759272267084767	1	20	2	0.401205109104336	3.22705016769002	0.580802415883346	0.179979357525481	4.68584107526546	3.64634675666876	2.59243010677285	3.03647520176629	2.61530756230565	3.44427353131198	2.93566251148666	3.67709588838301	2.77607113444362	3.2999924205871	3.91421564028942	3.94978486024155	2.1384357232133
DDAH1	1	1	24	6	0.185711152582095	7.6749290356266	0.0229233762414624	0.00298678673575395	8.016904236218	7.96182709007453	8.10710541374037	8.02377325157366	7.85303306906875	8.02926463407002	7.82205017058438	7.69299853921887	7.72904283694058	7.12447443178074	7.4372918718016	6.91225146516074	7.06406045291356
LOC101930232	1	1	20	10	0.353252235999384	2.39564133207864	0.163290891608605	0.0681616606885477	2.43839522912002	2.16335398719131	2.02136043755946	2.11782186703674	2.48679546872106	1.97915260215849	2.39786208794386	3.06851739232667	3.03942974066466	1.49663368512573	3.79653890250562	0.620869444652929	3.43496102621146
CYR61	1	1	28	0	0.669228488703861	10.7605462258532	0.252125696382772	0.0234305667287612	11.9979063999027	11.7961952843332	9.75885946088759	10.5344388986953	10.9506188370665	10.2085825375168	10.2459684731882	11.2051479885855	10.3699637859416	10.472744016709	10.9966905202415	10.7002081038695	10.4925788286725
ZNHIT6	1	1	20	10	0.141500141967665	5.4211811574698	0.188044408318144	0.0346869810943395	5.3894724894307	5.02798186718205	6.1987989583005	6.24066105156638	5.056719571352	6.06303389768233	5.51553658873623	5.58523983639562	4.67795908427677	5.38512841654723	4.78010109434227	5.18289046933438	5.27780951780184
ODF2L	1	1	20	18	0.186142748101663	4.68821842730138	0.12873977297912	0.0274602762169561	5.00605524690493	4.42339031023887	4.85300884184276	4.99190614028856	4.96320803568336	5.08243791458812	4.73865702743066	4.74838057908594	3.99957479678799	4.92086808891388	4.17221986601817	4.87615109675752	4.10661172388764
SH3GLB1	0.00126548798423798	1	24	16	0.118093180548833	7.02707750281357	0.141507140174275	0.0201374099143801	6.81092135849301	6.83213998063319	7.01619937358743	7.05231024016026	7.19064768716392	7.15336997096548	6.99869724312622	7.01134314694681	7.03089408726736	7.13762477415288	7.17968631888907	7.04945789302643	6.8179618920772
SEP15	1	1	24	18	0.135311191029524	5.84052689003508	0.12988810746136	0.0222391078590822	5.99413012339423	5.98765201586214	5.31977957945508	5.70049620413898	5.80060824867055	5.45488346235644	5.51553658873623	6.25971990674025	5.66527795101911	6.11398098106881	6.7118571022065	6.30987835509721	5.09304905171052
HS2ST1	1	1	28	20	0.464909660261591	4.16212556606134	0.0927861886770306	0.0222929816038287	3.69438028176008	4.39303346512953	3.2599938813085	3.2468629936054	4.30051461023137	3.96882264647763	4.28949304198124	4.77181802973584	4.485239635713	4.37221576972935	3.59980008296389	4.84474003007632	4.82286664769186
LMO4	1	1	20	12	0.101843676775208	7.47712928421644	0.0760756709583555	0.0101744490521174	7.32587242064429	7.29307308457054	7.56512597081725	7.46371624788581	7.38796965633238	7.36182085667332	7.52537571304837	7.67446482902571	7.43710179350798	7.66830642550213	7.55973401155146	7.2724098295283	7.56812550958321
PKN2	1	1	28	18	0.20813038803075	5.10857931442334	0.204408500615193	0.0400127879072123	4.24531436388454	5.16003995400869	5.13786986373387	5.39664579900153	5.16568100024939	5.69130313171726	5.31443098940932	5.81694461579931	4.26274804758399	5.55157672712043	4.12417879018273	4.87615109675752	5.62316153758933
GTF2B	1	1	28	6	0.657917609913059	3.51410823408084	0.268013778688149	0.0762679350877338	4.5300980516428	4.26478439728604	3.06985769025441	3.43043858852876	3.12741100840245	2.61167271976848	3.07804531743377	3.27943838799544	4.22796569782625	3.09953395960459	3.5277700003329	4.16853405553328	3.43496102621146
CCBL2	1	1	28	6	0.190363224071497	3.72403196027193	0.025442089808458	0.0068318666649145	3.99598778914774	3.83882265023515	3.19935737288968	3.91408498674605	3.80331842898446	3.60723956523162	3.00860971182696	4.5183138889418	3.87021367367922	3.20324203611679	4.17221986601817	3.19025667336331	4.10661172388764
RBMXL1	0.0169666213416213	1	24	0	0.516432064145423	3.88843734580354	0.542517731586717	0.139520759456806	4.64303186118084	4.33033355752033	3.98991129171434	3.31068578865841	3.50459102552661	3.75365121478807	4.25991734957482	4.24446645944995	2.95687223498006	3.70523884239975	3.59980008296389	4.26660985869861	4.52709365957703
GBP3	1	1	24	8	0.268944230184549	3.71431610940466	0.155564752722335	0.0418824753037159	3.6518274666927	3.36284797711743	3.91646839945562	4.10617322973622	3.290291647829	3.75365121478807	3.48830472514715	4.5183138889418	3.11751755645002	4.28034336265674	3.45195377950322	3.61943708973493	3.65119670784647
GBP1	1	1	28	14	0.26727713545795	5.13314399737245	0.00871066980831404	0.00169694631843035	5.2394911683925	5.23040671136671	5.54360362985146	5.70049620413898	5.45047226294672	5.66686798811885	5.27061287141952	5.5175311456066	4.65195441060493	5.29410101217135	4.78010109434227	3.69183556378623	4.69882891688864
GBP2	1	1	28	18	1.11665405966469	4.47086455631619	0.220326857607708	0.0492805932348011	2.53521715678502	2.64769951790405	3.87829561551891	4.80511270772843	4.18099669273258	4.90576844010273	4.62725078602696	4.92601298103844	4.54297846594165	5.44981756018197	5.1595671455409	5.05148163675932	5.36201318771904
LRRC8D	0.269101639101639	1	24	18	0.403990047673343	3.61155915810974	0.549748288175555	0.152219100977786	4.12603046485177	3.36284797711743	2.27746515068341	4.14170204860185	4.18099669273258	3.79932953980953	3.38249356313625	3.4634196382165	3.77704351712562	3.09953395960459	4.34982496868117	4.00765937304009	2.98192216182582
ZNF326	1	1	28	14	0.594196633311835	4.79789216205732	0.20819243904817	0.0433924798674295	4.35548446236867	4.08656314733537	5.389289670129	5.52326887601316	4.96320803568336	5.33593690530992	5.01137431783057	4.98736436726555	4.65195441060493	5.17159314022504	4.47000816102447	4.26660985869861	4.28974861682706
ZNF644	1	1	20	14	0.247008370882575	4.86763935354183	0.163960335575281	0.0336837476375441	4.621141278804	4.72092360247364	4.47230689588798	5.45429879302956	4.4800358803425	5.00657538238687	4.88145017932401	4.94675468707266	4.99999129159372	5.38512841654723	3.85657676064039	5.0236999555282	5.16513507664532
TGFBR3	1	1	24	18	0.439733736297759	5.95305137083446	0.211046152528045	0.0354517606822637	5.02284929853292	5.31379735898321	5.30546644575713	5.72412647809941	5.77331818109057	5.62942131008313	5.82922801082592	5.88300531868071	5.94772436336025	6.46641082668628	6.83634931965225	7.30162330242796	6.35634760666823
KIAA1107	1	1	28	14	0.547984728250064	1.9648003222804	0.163243960348057	0.0830842495783957	1.82338351631634	0.435188776677169	2.27746515068341	2.59882220118845	2.01387163380465	2.89021755120471	1.88087218342148	1.63525528613071	2.03780800969841	2.86665743055928	-0.143520440799451	2.57658548274723	2.7515783525049
GLMN	0.759272267084767	1	20	10	0.224364415850511	2.20778177268606	0.299387239381851	0.135605449363596	1.47850051449528	2.64769951790405	2.15508825580472	2.79008121017486	2.1893087045031	1.62049836998317	2.39786208794386	2.40804413548126	2.32790455819018	2.03545509672778	1.94770679586385	2.41488445494243	2.1384357232133
RPAP2	0.548683931808932	1	28	8	0.335328223488636	2.8251386296201	0.142616668442459	0.0504812991996916	3.07560727254327	2.92733013678005	3.7573150873467	3.64370415077882	2.73330254051168	3.5549365793989	2.50259178631743	2.82139126985029	3.26205368910999	3.09953395960459	1.06089674615187	2.72197547594124	1.69465666903714
EVI5	0.759272267084767	1	20	10	0.229841954245116	5.25161372974486	0.230350406474401	0.0438627854843376	4.5534031316944	4.56627375371289	5.45560409417206	5.6396696129882	5.22731454260418	5.61671993137476	5.13055848527628	5.43184920684853	5.09955472719033	5.2704175585964	5.00897540224561	5.37103409698837	5.78442873975394
RPL5	1	1	28	14	0.260194870524983	10.2219197820717	0.0496051880755572	0.00485282502045849	10.1392870228706	9.77208522629273	10.4314312465472	10.7159145931069	9.93289749943291	10.4456308374103	10.1838356282408	10.5141691418387	9.96386844669434	10.5035443482038	9.88514989125011	10.219037939161	10.2090336747673
FAM69A	0.0290926434676435	1	24	18	0.423867115563757	4.1971711550372	0.389218093235131	0.0927334337481124	4.21640520114003	3.59392946166868	3.71462365734653	4.45582935781416	4.37502444317306	4.00825761100789	4.03394206097415	3.86316910520769	3.77704351712562	4.98047100078221	5.58922802318985	3.94978486024155	4.00551671581217
MTF2	1	1	24	10	0.408434594283657	3.52632734729704	0.134647031473806	0.0381833613878797	4.15678872349684	4.64566990009096	3.83908528936777	4.36855772303986	3.36531779148313	4.25770082219446	3.32652792939159	3.51987810271604	4.07979017773466	3.77422400473733	0.58088604430737	3.19025667336331	2.62096458313776
TMED5	1	1	28	24	0.749926636977333	4.81882440972477	0.303234488329035	0.0629270673812233	5.54870149897176	4.29793122541443	3.91646839945562	4.97230623694126	3.85629927104622	4.94694025604911	5.09749858663723	5.63720802922823	4.57100383511744	4.82657587116732	5.20646285475893	4.93699311372841	4.52709365957703
CCDC18	1	1	28	14	0.772597622753762	3.22530398325982	0.166011460015882	0.0514715700837892	2.86822584220632	2.01177117915546	3.95365713735037	4.14170204860185	2.84237233339493	4.00825761100789	3.53843560848689	3.98849458775208	2.32790455819018	3.55650683018939	2.33300265476153	3.3775016832802	3.08462616031216
LOC100131564	0.388468903781404	1	28	18	0.543411236077358	2.58100341553542	0.35101681791147	0.13600013692297	1.82338351631634	1.16713215539074	2.27746515068341	2.69761880368474	2.48679546872106	3.04991377008903	2.50259178631743	1.63525528613071	2.86930212251804	3.2999924205871	2.6367869402391	3.3775016832802	3.65119670784647
DR1	1	1	24	18	0.0882143574245107	5.4063681828948	0.121857666966976	0.0225396537647069	5.54870149897176	5.52450654278761	5.57973430785309	5.54995942717317	5.55031394246625	5.56476576006796	5.38462748222003	5.35634284326658	5.06054994718174	5.59035227148649	5.18320553857505	5.53744823422938	4.85227858135325
FNBP1L	0.182113153050653	1	20	0	0.0518861902595102	5.21764021765228	0.111109192022571	0.0212949125251426	5.56025179833759	4.86058904742515	5.15393638863931	5.70049620413898	5.22731454260418	5.56476576006796	5.19448882282289	4.92601298103844	5.17453646397278	5.31740194638425	5.27406646496178	5.07873842374438	4.85227858135325
BCAR3	1	1	28	6	0.333611257678758	4.61344782072058	0.145779654333123	0.0315988518778464	5.26794590500353	5.21313415864991	4.54720924157631	4.66563215722848	4.51340715996968	4.49827368641041	4.31847458347652	4.3726295088361	4.1182850636186	5.11952071063357	4.58094487587115	4.84474003007632	4.00551671581217
DNTTIP2	1	1	28	14	0.434568898343456	5.67978274846281	0.111801995914388	0.0196842028763593	5.7129379737022	4.86058904742515	6.1987989583005	6.28899480144089	5.51779510627866	6.11814510259592	5.55260003207426	5.93583533959509	5.29705050349239	5.68296289972645	5.03519110716303	5.59521663987409	6.11076562262805
GCLM	0.120192382848633	1	24	12	0.434953404832594	6.16386794843805	0.377516314445459	0.0612466583650811	5.19572827230751	5.83793410661148	6.58983246967438	6.64519834992879	6.55245416880198	6.48254357897345	6.46923951726464	5.90437003207849	6.51483512158341	6.12722688187488	6.20029874761157	5.57621636796664	5.65688940057199
ARHGAP29	1	1	28	14	0.410397498148471	6.794404904944	0.106491364050787	0.0156733909062879	6.27212333841895	6.48887819234617	7.25835903519618	7.46371624788581	6.8291581394851	7.23458900682413	7.06004528791025	7.10658737535307	6.44840089321444	6.94162564289118	6.22328430510023	6.28668924162566	6.78020333749252
ABCD3	0.120192382848633	1	28	12	0.147618054141772	4.01388212783634	0.356133444660009	0.0887254367013465	3.6518274666927	4.29793122541443	3.67063030254061	4.42732139444691	4.0506758010911	4.15602816425831	3.38249356313625	3.51987810271604	4.04023992304034	4.54007674909997	4.39100853330704	4.26660985869861	4.10661172388764
F3	1	1	28	4	0.567824821287628	4.31749090405176	0.105811987013839	0.0245077498401998	6.01945512046187	5.75681448351187	4.05979585784796	4.84876239284705	5.16568100024939	4.15602816425831	3.92509392897512	3.94791716054686	3.82438058817807	3.55650683018939	3.79653890250562	3.69183556378623	3.35502637714107
CNN3	0.548683931808932	1	20	2	0.211770851943335	7.42304063565433	0.425951420847418	0.0573823372057926	7.98939956389408	7.93310416795099	6.1435455681701	7.15585159846612	7.46247988164608	6.83483089165776	7.45534080939969	7.68066922505867	7.23297984270828	7.43257499895566	8.6525520565655	7.88768177283885	7.19609553486188
ALG14	1	1	24	18	0.456411575830695	3.06195704295104	0.385708992735993	0.125968126699862	3.56276067853078	2.64769951790405	1.70976486856451	3.78521945501883	2.48679546872106	3.1235876348893	2.50259178631743	3.21250007538748	2.45365660233348	2.86665743055928	3.91421564028942	3.76077383130463	3.77921856854324
RWDD3	0.759272267084767	1	20	2	0.341789538331899	3.47269924855119	0.359548565857901	0.103535762853033	4.32872057758685	3.74579220102148	2.85080367890104	2.87697292986457	3.43663438121632	3.44427353131198	3.32652792939159	3.27943838799544	2.6763964955643	4.18222010281791	4.54490555776553	2.72197547594124	4.20108416479839
PTBP2	1	1	28	4	0.57292099212668	2.50731653459468	0.430914884036006	0.171862977047557	3.56276067853078	1.84237136235556	3.06985769025441	2.25391843383234	2.34570634030948	1.62049836998317	1.5307483325864	2.82139126985029	2.77607113444362	2.98778940214897	3.45195377950322	3.3775016832802	1.05043405510373
DPYD	1	1	24	0	0.226758003839974	4.23056009262133	0.204866908909997	0.0484254813605681	4.82639734704192	4.6711931146864	4.22099273758861	4.48378489612326	4.41088428656088	4.00825761100789	3.99856404352044	3.94791716054686	3.72810039711526	3.96335267797129	3.59980008296389	4.77978862068673	4.56311513717389
SNX7	1	1	28	10	0.314331512641189	5.7477055245503	0.11279321359557	0.0196240418222182	5.72324989915071	6.45254115866921	5.13786986373387	5.87951425327097	6.15796174737521	5.45488346235644	5.42516232497863	5.26018790654936	5.58509259720134	5.6281128590302	5.94772960778013	6.25119136325889	5.92946798939447
AGL	1	1	28	26	0.346791374375781	4.87663053013375	0.248525929820161	0.0509626325563248	5.03945010220618	5.32991229032383	4.42012041249554	4.51120901271592	4.88886873041446	5.04500523452759	4.97543153365097	5.4609789351289	4.51439788092957	4.98047100078221	5.00897540224561	4.26660985869861	4.73085237198491
SLC35A3	1	1	24	6	0.215649130011629	4.60992468565749	0.31563889820344	0.0684694262328111	5.05586205475946	4.53880677334068	5.05473850324471	5.04915710641014	3.85629927104622	4.84172014711762	4.82197489739936	4.96720241007545	4.75327368155504	4.65428232979616	4.54490555776553	3.3775016832802	4.41329649775671
HIAT1	1	1	28	0	0.386280270170693	4.95281874741441	0.168150910278798	0.0339505479312321	5.30960261411927	5.36161199070236	4.09350835667411	4.76010105849443	4.88886873041446	4.6305139535325	4.9007426144791	5.5984084336827	4.54297846594165	4.37221576972935	5.4979261339567	5.23227616521802	5.09304905171052
SASS6	1	1	20	4	0.270044354624162	4.35670061099865	0.002997032936606	0.00068791344740097	4.50641031497607	3.69692616016835	4.75107548344441	4.99190614028856	4.4800358803425	4.6050178691048	4.9007426144791	4.86193626909428	3.82438058817807	3.63278864503864	4.9822744923664	3.69183556378623	3.71662722287189
TRMT13	1	1	28	12	0.353276697565686	3.8232691786571	0.154766396159711	0.0404801202655764	4.38176087157842	3.59392946166868	4.87255890927408	4.5645412026533	4.00448132001889	4.08403401821882	3.7658766453332	4.06637817086314	4.07979017773466	4.07693289065086	1.70803198557627	2.8540456428747	3.51069832135986
DBT	0.0772071042383542	1	20	14	0.221943196840516	4.93503044890573	0.282819394022886	0.0573085408390129	5.05586205475946	4.53880677334068	4.61841396600037	4.93228904504867	5.056719571352	4.84172014711762	4.62725078602696	5.17485347808159	5.21061482928441	5.36290432693148	4.54490555776553	4.64039485614853	5.09304905171052
RTCA	1	1	20	6	0.147690874400791	5.40039568790129	0.031730815029364	0.00587564631614898	5.62767652607209	5.63239534730555	5.60332832547463	5.66430884114131	5.41559487516404	5.39663569213453	5.50296744978769	5.63720802922823	4.87066923336812	5.29410101217135	5.55339761332705	4.90689281376407	5.14150435989687
VCAM1	1	1	28	26	0.237388202852506	1.96837709247054	0.0221294456427425	0.0112424828186592	1.0243740552326	2.01177117915546	1.87395871619331	1.39113224410322	0.963291744073368	2.26616177126973	1.5307483325864	1.82645643449939	2.03780800969841	1.79105458269045	2.76763572829322	2.8540456428747	3.27040170303486
EXTL2	0.269101639101639	1	24	4	0.099068501092028	4.83355894649769	0.191792382808624	0.0396793304750309	5.2394911683925	5.06696214777072	4.89184759041126	4.89113011967375	4.26176511647368	4.79738499431474	4.50651629388338	5.29295681122568	4.51439788092957	4.76010666655247	4.74875956139376	5.05148163675932	4.9093625080934
SLC30A7	1	1	28	4	0.314591782475391	4.39527665828572	0.100021249120746	0.0227565309073756	5.36333743695437	4.51080669253494	4.22099273758861	3.59326991741523	4.22194605232427	4.35267749482902	4.06847325704371	4.4903301999373	4.07979017773466	4.32701075964773	5.1595671455409	3.94978486024155	4.82286664769186
DPH5	1	1	20	8	0.302584671941201	5.44429532696716	0.153386660115088	0.0281738316720843	4.5300980516428	5.26434354524723	5.07175241267564	5.22508095326057	5.033903759476	5.13682654973618	5.56474589656164	5.87220313319781	5.98985605194312	5.60935610325781	5.83286552471643	6.03165385863717	5.68984674027816
LOC102606465	1	1	28	10	0.718124808656457	1.88178312372953	0.347565732725782	0.184700207129574	1.0243740552326	2.64769951790405	2.02136043755946	2.25391843383234	2.48679546872106	1.40103587475978	1.5307483325864	2.62947087654228	2.45365660233348	1.79105458269045	1.42044905785475	2.57658548274723	0.57359761844582
S1PR1	1	1	28	0	0.730329583246111	3.03847864372611	0.359373561472545	0.11827417718225	3.89013493297217	4.26478439728604	1.5244551205063	3.2468629936054	2.84237233339493	2.97227418982426	3.14429194558538	3.51987810271604	2.95687223498006	1.79105458269045	3.28720797954215	2.8540456428747	2.98192216182582
COL11A1	1	1	28	20	0.511595818242423	7.67075154756143	0.0613034336587783	0.00799184190475664	6.30682084468966	7.09042759366518	7.63833093405149	7.69654434329797	7.86277592039391	8.20924859074842	8.00476921992216	7.98637469749259	7.84834675013007	8.14930293211932	7.83436049123081	6.60994607755376	8.44429965729812
RNPC3	1	1	24	18	0.555677823255873	3.44687092910418	0.234124254994247	0.0679237081427631	1.47850051449528	3.69692616016835	2.92757714896617	3.73957285221484	4.00448132001889	3.92827939218549	3.48830472514715	3.21250007538748	2.77607113444362	4.07693289065086	3.85657676064039	3.3775016832802	4.24609742075566
PRMT6	0.759272267084767	1	20	2	0.376300165676055	2.84322604552767	0.522523484706833	0.183778382843935	3.46783130930898	3.16146118621419	2.85080367890104	2.49275930136293	2.01387163380465	3.32441148794785	2.93566251148666	3.4634196382165	2.03780800969841	3.09953395960459	3.19719719479719	3.46273507874469	2.1384357232133
NTNG1	0.182113153050653	1	28	14	0.379972856086768	2.85471693630597	0.567445996819874	0.198774873124253	2.22276492343147	1.16713215539074	2.92757714896617	3.31068578865841	2.84237233339493	2.50543833216239	3.14429194558538	2.28312744083135	2.45365660233348	3.70523884239975	3.59980008296389	4.21840520767024	3.08462616031216
SLC25A24	1	1	28	6	0.351392487726099	5.56469438011891	0.101840494864712	0.0183011838401332	5.84156493807233	6.07629371764141	5.62654268420448	5.87951425327097	5.28642255630383	5.524534243015	5.25570600991044	5.4609789351289	5.26309510154008	5.7184042872845	5.51665461554486	5.34881487578678	5.60599723380657
HENMT1	1	1	28	20	0.401236450058159	2.35118073790937	0.00440174262330606	0.00187214132556224	1.66122330615333	2.16335398719131	2.76971391590624	1.7997558437758	2.48679546872106	2.71061809252441	2.50259178631743	2.82139126985029	2.03780800969841	3.2999924205871	1.42044905785475	2.57658548274723	2.31781539313053
PRPF38B	1	1	28	14	0.55035183790171	6.89915361132271	0.224437605548919	0.0325311796479757	6.41891527192373	6.29728492141294	7.43639554520385	7.66025646035427	6.88121526755931	7.29163824756822	6.92523408720383	6.91463765318053	6.72274752923432	6.97130916136203	6.4051527810498	6.76061140584148	7.14353317351434
STXBP3	1	1	24	22	0.495087314312678	2.85868903429151	0.333591540056236	0.116693888721237	3.92628907626506	2.42575773525197	3.31818429947175	3.1800855546574	2.84237233339493	2.26616177126973	3.07804531743377	2.62947087654228	2.19013559520829	1.49663368512573	3.96963991355993	3.3775016832802	2.7515783525049
CLCC1	1	1	20	10	0.232763026051243	4.91726903413213	0.0924651512539489	0.0188041676410468	4.64303186118084	4.79244576931508	5.12162239757575	4.78278241972344	4.98716026553888	5.46908522713759	4.67285071567466	5.29295681122568	5.13753267254624	4.76010666655247	4.58094487587115	4.90689281376407	4.73085237198491
WDR47	1	1	28	22	0.223452419018796	3.35104419967639	0.144504995784351	0.0431223783315976	3.6518274666927	3.29879251394375	3.5784021884863	3.11006656859968	3.74831752436678	2.80321078551535	3.7658766453332	2.99075237591318	3.03942974066466	3.70523884239975	2.33300265476153	3.69183556378623	3.71662722287189
TAF13	1	1	28	14	0.454307079907734	3.83643554988634	0.332947914202886	0.0867857441819269	3.73571386198612	3.74579220102148	4.87255890927408	4.17637689820645	4.57791958818161	4.49827368641041	4.13515084660183	3.62656995132993	3.45487238800368	3.2999924205871	3.19719719479719	3.88949129984517	2.871342531333
TMEM167B	1	1	28	0	0.164618166687346	5.90168318021157	0.126452048071402	0.021426437883924	5.84156493807233	5.64533135268173	5.62654268420448	5.30560185153126	5.94211999199218	5.5909767040557	6.07829742668905	5.97674921506304	6.1838243097682	6.20424564112531	6.59335183089442	5.73883094701836	5.91560288725763
SCARNA2	1	1	20	0	1.02905668584555	1.35553231952863	0.141964876690022	0.104729982933486	-0.143520440799451	2.74705489656074	1.31178548077403	1.13320850610468	1.81410852316804	1.40103587475978	1.5307483325864	-0.143520440799451	-0.143520440799451	3.20324203611679	0.58088604430737	1.7804296371	2.62096458313776
SARS	1	1	28	14	0.363871730746449	8.50531195098398	0.18840476802514	0.0221514236174893	7.90132329368864	8.23857334938805	9.0670508538084	9.19514104618209	8.92185909308483	8.92225383400456	8.90047674203275	8.51857874632099	8.42183257808824	8.40451588725212	7.78113716312287	8.06169745541007	8.35208377189342
PSRC1	1	1	20	10	0.339606487971351	2.65374562176277	0.182704852335913	0.0688479147502278	2.71130854554183	2.74705489656074	2.85080367890104	3.2468629936054	2.84237233339493	2.89021755120471	1.88087218342148	3.21250007538748	2.86930212251804	2.03545509672778	2.33300265476153	2.8540456428747	1.93354288184838
SORT1	0.388468903781404	1	20	18	0.190101208203676	5.47680226760901	0.251153857521599	0.0458577551734845	5.69209033423316	5.32991229032383	4.75107548344441	5.52326887601316	5.37985338797672	5.71533129708627	5.21003836202052	5.44648759022112	5.6257422926897	5.73580374327396	5.90571994521774	5.05148163675932	5.70604731089644
PSMA5	1	1	28	0	0.378392745638449	4.13465640885834	0.297106042934941	0.0718574927528204	4.7678273498731	4.98791905902905	3.52997858680913	4.14170204860185	4.26176511647368	4.04664326935952	3.72316682030363	4.59914851477788	4.04023992304034	4.45858626126247	2.88759745210945	4.16853405553328	3.95218227014455
SYPL2	1	1	28	20	0.944658015586047	3.63516595086969	0.0333072085275607	0.00916250013829276	1.26923253883499	2.74705489656074	3.06985769025441	3.1800855546574	4.13885098966006	3.92827939218549	4.45524375078486	4.59914851477788	4.3623299998197	4.45858626126247	3.5277700003329	3.08665456957301	4.41329649775671
CYB561D1	0.759272267084767	1	28	22	0.0769547647989846	4.71298398227609	0.110917614328198	0.023534477253757	4.72741652940835	4.64566990009096	4.36597511430647	4.71363970778183	4.13885098966006	4.77469580409622	5.13055848527628	4.67569325387079	4.42509332474235	4.98047100078221	4.7167220071792	4.93699311372841	4.93707922125431
GNAI3	0.120192382848633	1	20	2	0.249503677218279	6.37407961487647	0.237575413075923	0.0372721125919805	6.8584756332454	6.5725254912088	6.1832270203064	6.22418313447537	6.35490848344675	6.65395623233204	6.47568642049597	6.53094168477319	6.21967400702475	6.10061233707537	6.72801891347288	6.27495339682113	5.99686249187813
AMPD2	1	1	28	0	0.320717988644041	5.19768812573986	0.145959975770094	0.0280817109913299	5.79344051560301	5.55224452058931	4.81309552131525	4.76010105849443	5.43313896230578	5.04500523452759	5.01137431783057	4.96720241007545	5.57128412847751	4.82657587116732	5.29591490041879	5.13175411963909	5.27780951780184
GSTM4	0.269101639101639	1	20	6	0.252820927004393	4.23101375925806	0.38294282982995	0.0905085285983804	3.07560727254327	4.36202410384024	4.0252766869973	4.03237782301717	4.00448132001889	4.04664326935952	4.71705339793812	4.3726295088361	4.26274804758399	3.90302325103376	4.58094487587115	5.07873842374438	5.04290956169236
GSTM5	1	1	28	18	0.283294090790896	4.48651199662656	0.0138469378064311	0.00308634810669015	3.19895753944767	4.16051385365962	3.91646839945562	4.36855772303986	4.09543693117568	4.44178592107378	4.28949304198124	4.34164025094668	5.228321219642	4.72568722241376	4.43104901596931	5.51766637000042	5.60599723380657
GSTM3	1	1	20	12	0.309808084673693	6.30254542712746	0.0541685948155472	0.00859471707770552	5.670937013678	5.65815239668988	6.13547660320078	5.86895339726098	6.25979323463519	5.94606286689285	6.33385469875597	6.51018874569318	6.55748370339734	6.73219231660859	6.83634931965225	6.70046582135086	6.65227282366612
CSF1	1	1	24	0	0.455602603527592	5.36357454077309	0.350893586954837	0.0654215923144903	5.99413012339423	5.63239534730555	4.75107548344441	4.80511270772843	5.1230787870713	4.92650121391214	4.97543153365097	6.0647716705468	4.99999129159372	5.03770888705294	5.83286552471643	6.39907806372862	5.53522198285949
AHCYL1	1	1	28	6	0.0839121015921947	8.72782500900824	0.045817085764414	0.00524954220749441	8.75017154991694	8.71112235350526	8.63790828525616	8.66924944372252	8.6453196546762	8.49255558732268	8.56630190091678	8.75155652563376	8.80478550633192	8.76592674898892	8.84452667604441	8.7172704125975	9.13359695791903
STRIP1	1	1	28	0	0.299758053081344	5.80534962603973	0.119077017810079	0.0205116014504902	5.95090812543527	6.15075929693145	5.46850888892941	5.28985319088326	5.91740164571873	5.51087050116967	5.68089146762587	5.72387762520154	5.8821259798794	6.03184527682384	5.84773370865635	5.93055445546054	6.0099716695608
KCNC4	1	1	28	4	0.643304693439831	2.3105705365898	0.323750580444874	0.140117159514508	3.00973766427324	3.00966852666438	3.71462365734653	2.11782186703674	2.1893087045031	2.50543833216239	1.71640562377189	1.99525737962745	2.6763964955643	2.03545509672778	2.33300265476153	2.2327446363117	0.57359761844582
RBM15	0.269101639101639	1	20	6	0.328763936119855	2.91319997429741	0.316798338840898	0.108745826457486	2.33460494055716	3.16146118621419	3.19935737288968	2.958927236573	1.81410852316804	3.19368129823965	3.43636898645184	2.40804413548126	2.6763964955643	2.73441495560982	3.85657676064039	3.76077383130463	2.7515783525049
LAMTOR5	1	1	28	24	0.315585482158084	6.03672196722268	0.095766571113273	0.015864002290192	6.94472553618573	5.76868601487625	5.89857613714441	6.10324631496712	5.45047226294672	6.09085264135813	6.1765438907161	5.87220313319781	5.93699634557903	6.12722688187488	6.15319892795387	6.05928424800501	5.79960666797657
LRIF1	0.182113153050653	1	24	8	0.487581202608929	4.32568686970878	0.386984126398944	0.0894618908060253	3.41791660664716	4.72092360247364	4.94821295664267	4.76010105849443	4.13885098966006	4.29005944068011	4.50651629388338	4.77181802973584	4.07979017773466	4.57915844971819	3.66840425650768	3.8265676136858	4.33211776715101
DRAM2	1	1	28	0	0.485922550624592	4.17118097209403	0.118590594413185	0.0284309396323435	4.5300980516428	4.81551967564095	3.06985769025441	4.51120901271592	3.74831752436678	3.84360588250616	4.03394206097415	4.83992893745512	3.26205368910999	4.69042649613354	4.0744826993783	4.77978862068673	3.95218227014455
CEPT1	1	1	28	20	0.259327471289475	4.11092706275164	0.117687786076493	0.0286280404103591	3.46783130930898	3.83882265023515	4.36597511430647	4.10617322973622	4.18099669273258	4.44178592107378	4.48110778489507	4.5183138889418	3.95773011765405	3.90302325103376	3.96963991355993	4.48607810002507	3.65119670784647
PIFO	0.468576417795168	1	20	2	0.27333503719648	0.844840579482441	0.672496855758697	0.672496855758697	-0.143520440799451	1.65040124101014	0.37806982773274	-0.143520440799451	0.513521492005143	1.14209339462461	0.764623944407756	0.428175523284352	-0.143520440799451	2.58881608730835	2.76763572829322	1.48686381140981	0.57359761844582
WDR77	0.269101639101639	1	20	2	0.226654951248139	4.60568375752537	0.337646159606948	0.0733107563139258	5.33672018792528	5.32991229032383	4.30971819942094	4.10617322973622	4.75576681881076	3.96882264647763	4.42890755956195	4.5183138889418	4.26274804758399	5.0093737842897	5.11109569805189	5.0236999555282	4.15462110218852
ATP5F1	1	1	28	26	0.248300580348048	6.38673356403091	0.186870164600414	0.0292591138689168	7.0712085957413	6.42279784647421	6.04360522682296	6.37360825937216	6.01383122217049	6.51027704368567	6.23090916539601	6.53779351763419	6.28880673292018	6.44541314225493	6.01513659803598	6.6559157737824	6.2498690074666
RAP1A	1	1	28	6	0.250435998441944	5.21989291938764	0.0149922272646971	0.0028721331062201	5.86968742584296	5.2474749139606	5.15393638863931	5.87951425327097	5.056719571352	5.15450979644215	5.39826603224905	5.7711614491453	4.89304405388372	4.79372403898125	5.20646285475893	5.05148163675932	4.37327803594709
FAM212B	1	1	24	12	0.596266968118423	2.12814179795175	0.55553116005624	0.261040481696715	1.82338351631634	2.64769951790405	2.39026821352965	3.1800855546574	2.48679546872106	1.81094209183645	2.60023067331592	-0.143520440799451	2.45365660233348	3.09953395960459	2.1531791441916	-0.143520440799451	2.7515783525049
DDX20	1	1	28	26	0.550660567187065	3.78968472994546	0.0940902289900115	0.0248279832479272	3.73571386198612	4.29793122541443	3.52997858680913	3.4867825717103	3.290291647829	4.35267749482902	4.16736852946029	3.06851739232667	3.3934190043923	4.54007674909997	3.37193120684994	3.88949129984517	4.05694955164481
LOC643355	1	1	28	14	0.914500210723555	1.77311444471555	0.0764071572029519	0.043092061784658	1.26923253883499	0.847089440681549	2.76971391590624	2.59882220118845	1.58217042997734	2.50543833216239	1.31762062090853	2.99075237591318	1.86747729051296	2.4268565951612	2.49287594571398	-0.143520440799451	0.57359761844582
CTTNBP2NL	1	1	28	16	0.228098612622895	6.37527779392303	0.143017676482821	0.0224331677937464	6.77667540773293	6.15075929693145	6.50469158748107	6.86837886408236	6.51998408484499	6.70284792227489	6.23851105838671	6.32455047618635	6.10933638217832	6.26542892981348	6.39506630683249	5.83787519009522	6.21633024110228
ST7L	1	1	20	10	0.241962819989026	3.63825820340254	0.0368801631062593	0.0101367635402481	3.6518274666927	3.16146118621419	3.95365713735037	3.99401456831122	3.50459102552661	3.84360588250616	3.92509392897512	3.86316910520769	3.82438058817807	3.20324203611679	3.79653890250562	4.11687703687846	2.4773378613231
CAPZA1	0.269101639101639	1	24	22	0.226856219297129	6.92421917222105	0.202124798347098	0.0291909879395489	7.13438983534715	6.97732365577093	6.49841342246567	6.77530776902182	7.02698405198548	6.89392495599669	6.98520482801493	7.12944739178505	6.6588953382867	6.67921657192421	7.29266045012007	7.25459351843882	6.8835326598195
MOV10	0.0290926434676435	1	20	10	0.438919657617363	3.76056263710137	0.625602311912253	0.166358700089215	3.19895753944767	3.69692616016835	4.54720924157631	3.54100851916614	3.69113638747198	3.60723956523162	4.13515084660183	4.3726295088361	4.22796569782625	3.39066027812759	1.94770679586385	4.06330148385546	4.15462110218852
RHOC	1	1	20	4	0.232564941566606	7.72106151683721	0.109318275768385	0.0141584515976199	8.14515590185104	8.16637172001521	7.78996394783062	7.66025646035427	7.96882769902353	7.76147149345166	7.88394800154079	7.82489506991469	7.38279745966707	7.43257499895566	7.5415599873639	7.30162330242796	7.69123436227208
SLC16A1	1	1	20	18	0.136165703285829	7.12274998278158	0.0461697308346976	0.00648200918834825	7.49188013195808	7.1460964840115	7.13022364229617	7.15150099637137	7.00368924510155	7.38447632747779	6.94859569945766	7.16970421185659	6.97430648280083	7.26292813174333	6.91610327470534	6.78563980123072	7.20752048173228
LRIG2	0.548683931808932	1	20	14	0.151133546527948	1.95095167291147	0.28059947436081	0.143826973398097	2.10152076187902	0.847089440681549	1.87395871619331	1.39113224410322	2.01387163380465	1.97915260215849	1.88087218342148	2.14636059702385	2.56932093040331	2.4268565951612	1.42044905785475	1.7804296371	2.4773378613231
MAGI3	0.388468903781404	1	20	10	0.388421752570791	3.41729821325342	0.452010172872238	0.132271210958175	2.33460494055716	2.74705489656074	4.0252766869973	4.06974731427328	4.22194605232427	2.61167271976848	3.00860971182696	3.14230419430891	3.03942974066466	3.47596537659096	3.45195377950322	3.54321261290537	4.52709365957703
PHTF1	1	1	28	8	0.231048308477583	3.71750831499703	0.249812302483758	0.0671988550707404	3.6518274666927	3.64634675666876	3.2599938813085	3.78521945501883	3.36531779148313	2.80321078551535	3.26830332767507	4.43267983186041	3.3934190043923	3.96335267797129	4.68395681425129	4.40225322651688	3.89680018296377
RSBN1	1	1	24	18	0.182416990589293	4.96436573470895	0.0163203214487602	0.00328749377481493	4.15678872349684	4.64566990009096	5.12162239757575	4.89113011967375	4.88886873041446	4.90576844010273	4.9935148560421	4.98736436726555	4.65195441060493	5.55157672712043	5.18320553857505	5.30332270000302	5.25596764025075
AP4B1	1	1	24	18	0.23729251585248	3.4631770633573	0.216797672309704	0.0626008050825836	3.31258704308068	3.48301042272333	2.76971391590624	3.37180436188265	3.63159500970627	2.97227418982426	3.48830472514715	3.27943838799544	3.11751755645002	3.70523884239975	4.34982496868117	3.76077383130463	3.77921856854324
DCLRE1B	1	1	20	12	0.486602313608304	1.90347080442252	0.424678314879347	0.223107343644384	2.94071614376443	1.42890827087879	2.76971391590624	2.25391843383234	2.34570634030948	1.62049836998317	1.5307483325864	2.40804413548126	1.1872125358111	2.4268565951612	-0.143520440799451	1.48686381140981	1.93354288184838
HIPK1	1	1	28	16	0.289158978818053	5.26687004965215	0.13892899381421	0.0263779042399926	4.38176087157842	5.4962247887312	4.91088178265685	5.22508095326057	5.22731454260418	5.55147952221041	4.93857035462972	5.40211917302089	5.17453646397278	5.2704175585964	5.3801429426984	5.77260686871809	5.76908943225723
OLFML3	1	1	28	2	0.196860937486808	9.57980009143411	0.101284794364459	0.0105727461322522	9.1872877847097	9.82136272748003	9.74897702888999	9.355982972129	9.32334435567721	9.53022062520488	9.6216476852445	9.38716626045069	9.94592159990873	9.61729114352386	9.35954458407412	9.78044121096293	9.8356752233502
TRIM33	1	1	24	0	0.286246538609572	4.5623494561323	0.219093116091995	0.0480219935361396	5.18084058233451	4.16051385365962	4.75107548344441	4.66563215722848	4.6091253000473	4.77469580409622	4.16736852946029	5.17485347808159	3.99957479678799	4.07693289065086	4.2187126163727	5.05148163675932	4.69882891688864
BCAS2	1	1	24	22	0.270535550862636	4.01528773182054	0.0802443521920228	0.0199847078345341	4.32872057758685	3.83882265023515	3.62525311095977	3.91408498674605	4.18099669273258	3.65771252767097	3.48830472514715	4.14027170792273	3.67743840939954	3.90302325103376	5.03519110716303	4.52623214443345	3.95218227014455
NRAS	1	1	28	0	0.657958839538103	5.48493025895394	0.0846432871818537	0.0154319714537257	6.57509557712464	6.15980294579508	3.91646839945562	5.65204182690124	5.32452399536831	5.10079622873769	5.13055848527628	5.4609789351289	5.24581292923212	5.06549817987713	6.56663997093001	5.6507606654875	5.40234100073301
CSDE1	1	1	28	20	0.131499640594338	10.8199276121344	0.00316308255454382	0.000292338605943765	10.5793267651406	10.6300321123774	10.6634251202008	10.6017598595697	10.8312258358618	10.765574797098	10.8157212307714	10.8854412809806	10.9780080876586	10.9092800723439	10.9530978400587	10.9030029525885	11.141190853382
SIKE1	1	1	28	20	0.306800960236767	4.05921257167996	0.159046520476863	0.0391816190131279	3.8530514217168	3.69692616016835	4.33812085202361	4.21023786876925	4.37502444317306	4.38299596812973	4.55602900514484	4.54576509558877	3.87021367367922	3.77422400473733	3.79653890250562	3.76077383130463	3.51069832135986
TSPAN2	1	1	20	2	0.918235793361033	1.84020904217095	0.420901178826456	0.228724655286937	4.5534031316944	2.74705489656074	2.68379346259905	2.37827580274302	2.48679546872106	2.97227418982426	2.1624021997333	1.15443934599601	0.863820687305708	-0.143520440799451	1.70803198557627	-0.143520440799451	1.05043405510373
NGF	1	1	28	16	0.441868820827739	1.40297351324283	0.220673745809348	0.157290029873253	2.33460494055716	0.847089440681549	0.760345797755388	2.69761880368474	1.58217042997734	1.14209339462461	1.06745766086434	1.41478585893744	1.45122195297436	1.1263071843942	0.58088604430737	2.2327446363117	1.05043405510373
VANGL1	0.548683931808932	1	28	22	0.0166157249330606	4.12919932472861	0.217268314503644	0.052617540936444	3.6518274666927	4.26478439728604	3.52997858680913	4.5645412026533	4.13885098966006	4.41269038586929	4.37474746819702	3.94791716054686	3.87021367367922	4.13053676012728	3.66840425650768	4.40225322651688	4.52709365957703
SLC22A15	1	1	20	18	0.416275915674106	2.50024401021505	0.540953082880017	0.216360115520681	3.07560727254327	3.23176031875344	0.37806982773274	3.03647520176629	3.03851177000494	2.80321078551535	1.88087218342148	3.34340811763145	1.67431040776365	3.39066027812759	2.88759745210945	0.620869444652929	2.871342531333
ATP1A1	1	1	28	4	0.360996899062951	7.68296292181393	0.160910795920223	0.0209438464766445	8.11610370700663	8.51010962862755	7.33081762031639	7.35817936693926	7.65419900503766	7.3694122791878	7.23744364867265	7.8690297323894	7.63592924528939	7.54541629233175	7.76947214653601	7.76719699549375	7.75101433634466
CD58	1	1	28	10	0.551185355503177	2.13802217609027	0.0412645123262583	0.0193003200751254	1.66122330615333	3.00966852666438	2.4948873331446	2.37827580274302	2.73330254051168	2.12978263420039	1.88087218342148	2.62947087654228	0.446340293553264	2.03545509672778	1.06089674615187	2.97503304390269	2.31781539313053
PTGFRN	1	1	20	0	0.356759267441317	4.38477343104036	0.345272910537749	0.078743614913719	4.5534031316944	4.64566990009096	4.36597511430647	3.95460324871498	4.37502444317306	4.55263279529276	4.37474746819702	3.57421007719431	3.87021367367922	4.85869625423477	4.78010109434227	4.60333538720115	4.6660784706722
TTF2	0.0481594158156658	1	24	16	0.224639309116969	2.77772768242889	0.425293431891305	0.153108396687548	2.53521715678502	2.30051354996853	2.76971391590624	2.79008121017486	3.56949012561338	2.71061809252441	3.00860971182696	2.28312744083135	2.86930212251804	3.09953395960459	3.10119467072197	2.72197547594124	2.1384357232133
MAN1A2	0.759272267084767	1	20	12	0.241649460121577	7.27562028380021	0.227939220315563	0.0313291803893462	6.75170654941216	6.89847579084615	7.5317003422159	7.86011504785608	7.27089231027447	7.41780611417283	7.20288932034765	7.54442085100754	6.85400303350986	7.42186519889641	7.11356037409448	6.97887268355086	7.43837976014074
GDAP2	1	1	20	0	0.360827177665807	3.27040918682106	0.31333703736909	0.0958097349505258	3.25689071266834	3.64634675666876	3.13606006834097	3.1800855546574	4.13885098966006	3.1235876348893	3.38249356313625	3.27943838799544	2.56932093040331	3.90302325103376	3.85657676064039	2.72197547594124	2.4773378613231
WDR3	1	1	20	4	0.354136702202345	4.35647683734137	0.206864472328712	0.0474843503253779	4.7678273498731	4.90429301243028	4.7927169876069	4.82710262522474	4.09543693117568	4.68019293735187	4.45524375078486	4.62511729837946	3.82438058817807	4.13053676012728	2.88759745210945	4.52623214443345	4.45223479505538
TBX15	1	1	28	18	0.165704892599373	6.15027138833532	0.03683976357035	0.00598994113336539	5.93325011721646	5.84915906534737	5.96382708434097	6.19065170633214	6.03696414486309	6.23078669861304	6.144532741032	6.40169502884605	6.12832200867189	6.24126608046547	6.10450938976782	6.22703139164615	6.49333497262026
WARS2	1	1	28	18	0.432048464465455	4.12282508590357	0.0800910420406584	0.0194262527203735	3.69438028176008	3.69692616016835	3.19935737288968	4.3072984886158	3.56949012561338	4.41269038586929	3.88690643883448	4.27759031811781	4.15577944334028	5.19694109391059	4.34982496868117	4.16853405553328	4.69882891688864
ZNF697	1	1	28	2	0.838253807978838	2.98505456749191	0.547142601699442	0.183294003284891	3.36621286076559	3.64634675666876	3.91646839945562	1.96753652637951	2.1893087045031	2.80321078551535	3.26830332767507	1.99525737962745	3.87021367367922	3.84006049942162	2.49287594571398	2.57658548274723	2.7515783525049
PHGDH	1	1	28	20	0.296674157952183	7.12135246890589	0.110860323868708	0.0155673131406934	6.79634394808175	6.71431614835661	7.55608642344316	7.11621564084203	7.2263051114386	7.42874710065571	7.52537571304837	7.42384745940628	7.03089408726736	6.95654374325401	6.95781598521337	6.74368128381165	7.03228916959472
NOTCH2	1	1	24	22	0.229561191032744	5.26563785281514	0.158218368930492	0.03004733203327	5.77373208046407	5.36161199070236	4.6862690317318	5.08609997428508	5.43313896230578	4.84172014711762	4.75994192053252	5.92542296921347	5.09955472719033	4.79372403898125	5.97507148514326	5.57621636796664	5.27780951780184
SEC22B	1	1	28	6	0.479654886395842	3.72632654180099	0.13685051464884	0.0367253146265324	4.50641031497607	4.04811595832691	3.52997858680913	4.24332229203746	3.12741100840245	3.44427353131198	3.80735835076287	3.98849458775208	3.03942974066466	3.90302325103376	3.96963991355993	4.16853405553328	2.7515783525049
GPR89A	0.269101639101639	1	24	8	0.422361999190216	4.38952766685759	0.385956987285564	0.0879267694790191	4.24531436388454	4.88260651565701	5.27640699594951	4.89113011967375	3.69113638747198	4.75164407290285	4.62725078602696	3.86316910520769	4.99999129159372	4.32701075964773	3.85657676064039	3.61943708973493	3.83920692711485
RNF115	1	1	28	4	0.203785465967436	6.53272311239988	0.0285356154808057	0.00436810423307881	6.50510645263	6.95671531125048	7.04663747217711	6.42497907090977	6.66809588758275	6.73258466544981	6.42328605538153	6.39416357713552	6.28880673292018	6.44541314225493	6.27919531656122	6.21479796987439	6.53926903526285
POLR3C	1	1	24	12	0.132002114661322	4.9184123457506	0.199660704557563	0.0405945436295241	5.22505053651868	4.90429301243028	5.24675016350266	5.19157063008316	5.18651944957785	4.86338705423546	5.09749858663723	4.83992893745512	4.72860310830167	5.2704175585964	4.68395681425129	4.44477438696562	4.05694955164481
PIAS3	1	1	20	0	0.41120091534522	2.53201599870208	0.246534484330425	0.0973668746393387	2.71130854554183	3.23176031875344	1.5244551205063	2.87697292986457	3.12741100840245	2.12978263420039	3.26830332767507	1.41478585893744	2.77607113444362	2.4268565951612	3.45195377950322	1.11789181047686	2.98192216182582
ANKRD35	1	1	28	18	1.55306771383681	3.82645281037636	0.42604546078894	0.111342144252665	1.47850051449528	1.84237136235556	2.59243010677285	4.06974731427328	4.00448132001889	4.6305139535325	4.58016238349647	3.86316910520769	4.95815886776792	4.32701075964773	3.59980008296389	5.45663930976237	4.24609742075566
ITGA10	1	1	28	6	0.938820718717793	2.26746621632806	0.0764534028111215	0.0337175488042906	3.31258704308068	3.29879251394375	3.13606006834097	2.79008121017486	1.81410852316804	1.97915260215849	1.5307483325864	1.15443934599601	1.86747729051296	1.49663368512573	2.49287594571398	1.7804296371	2.871342531333
PEX11B	0.120192382848633	1	20	18	0.320759071303763	4.8814445301353	0.340779845390657	0.0698112706775369	5.54870149897176	4.6711931146864	4.7927169876069	4.53812153541722	5.14453714125747	4.86338705423546	4.69512134073715	4.5183138889418	5.02046125941887	5.24633881649888	5.20646285475893	4.44477438696562	4.59825908956717
RBM8A	1	1	24	6	0.175509935886739	6.85682048686408	0.0424214257775075	0.00618674877937612	7.21697946940298	7.12777782981551	6.94411629640092	6.85773587652541	7.04990869297314	6.76747811750083	6.88705035633722	6.56487999676729	7.25905494087843	6.61484793287613	6.34354823445068	6.95700566528547	6.54828292001898
LIX1L	1	1	28	0	0.876870745126907	5.98792193142886	0.144435854653391	0.0241211986908662	7.04267222749728	6.72654108875663	4.0252766869973	5.53667587421488	6.19956076494835	5.0638429763609	5.64701891823563	6.03602346541162	6.00019949391571	5.86792463066985	7.42742837223051	6.59114006862966	5.58862625830776
POLR3GL	1	1	28	14	0.392500805395887	6.47477165995479	0.0514174853145937	0.00794120441846635	6.05254475110512	6.06670934316258	6.7984109006941	6.70579710415033	6.32702649895045	6.70884450767136	6.46923951726464	6.63684767044717	6.47088726703617	6.66111670792833	5.91985952196259	6.7179076520313	6.66889841473902
ANKRD34A	1	1	28	26	0.3657554044967	2.85951206431552	0.0754945133601987	0.0264011872173268	2.94071614376443	3.48301042272333	2.4948873331446	2.69761880368474	2.61530756230565	3.32441148794785	2.69167834130645	2.62947087654228	3.03942974066466	1.79105458269045	2.88759745210945	3.88949129984517	2.62096458313776
TXNIP	1	1	24	18	0.337870920863325	7.8529277073887	0.0688807754082081	0.00877134974047949	7.25656639888602	7.47072854095787	7.04232829274198	7.26459374965615	7.41911775042339	7.61269792443621	7.39199334185677	7.86085667261509	7.97959631155426	8.30603226742027	8.59423449293372	9.01231216581628	8.87700228675513
PRKAB2	1	1	28	10	0.252439308844403	5.49881966646446	0.0978200893948919	0.0177892884888489	5.3894724894307	5.80372550179447	5.46850888892941	5.46835911042715	5.94211999199218	5.41141958733461	5.14680861490158	5.83930264085214	4.93677881865653	5.57109476744269	5.81784251465726	5.32624809227524	5.46079473473891
CHD1L	1	1	28	8	0.267379432610444	5.77601829204964	0.0162388439355755	0.00281142529585256	5.5370579804257	6.28906564593847	6.07769373482294	5.99085076963873	5.82739166541816	5.90486564324659	5.69200786389186	5.64991275966956	6.05083274584021	5.31740194638425	5.4204819339817	5.57621636796664	5.76908943225723
PDIA3P1	1	1	28	24	0.248954461361361	2.39146955260904	0.251157097744725	0.105022076267171	2.62594783890527	2.16335398719131	2.68379346259905	1.96753652637951	2.34570634030948	2.71061809252441	2.50259178631743	3.14230419430891	2.03780800969841	2.86665743055928	1.42044905785475	2.2327446363117	2.1384357232133
BCL9	1	1	20	12	0.482403987102726	2.56126488339026	0.38362116313008	0.149778012269584	2.62594783890527	2.01177117915546	2.39026821352965	2.59882220118845	2.48679546872106	2.50543833216239	1.5307483325864	3.34340811763145	2.32790455819018	3.39066027812759	1.06089674615187	3.08665456957301	3.43496102621146
ACP6	1	1	28	6	0.410216549829746	1.8542001639472	0.134729656549471	0.0726618728490781	2.33460494055716	2.30051354996853	2.39026821352965	2.11782186703674	1.81410852316804	1.62049836998317	1.71640562377189	1.82645643449939	1.45122195297436	1.49663368512573	0.58088604430737	2.2327446363117	2.1384357232133
GPR89B	1	1	20	2	0.299570188171928	3.04246538315537	0.0286705531509149	0.00942346075970152	3.46783130930898	3.42417988364222	3.37411835028648	2.59882220118845	3.21114876656407	3.70647921023465	3.32652792939159	2.90855560570827	2.95687223498006	3.09953395960459	2.88759745210945	1.11789181047686	3.43496102621146
NBPF11	1	1	20	14	0.284186841500104	3.31250623079216	0.0260177106313267	0.00785438843540072	3.1386003089221	2.92733013678005	2.39026821352965	3.03647520176629	3.63159500970627	2.80321078551535	3.00860971182696	3.72591202231036	3.32923102227747	3.63278864503864	2.88759745210945	4.40225322651688	4.10661172388764
PDE4DIP	1	1	28	26	0.459964235894932	3.89642972856312	0.0674968684933962	0.0173227475395243	4.27365559772146	4.51080669253494	3.06985769025441	3.31068578865841	3.90740319366604	4.00825761100789	3.20762970007355	3.62656995132993	3.95773011765405	4.45858626126247	3.79653890250562	4.35844066357073	4.10661172388764
NBPF9	1	1	20	14	0.493574484080192	0.606110411321087	0.562260116603253	0.562260116603253	-0.143520440799451	0.435188776677169	-0.143520440799451	1.13320850610468	0.963291744073368	0.42138042190962	0.380859327701682	1.15443934599601	0.446340293553264	2.03545509672778	-0.143520440799451	-0.143520440799451	0.57359761844582
NBPF19	1	1	28	26	0.634653808849984	2.33472643858295	0.0121452817178231	0.00520201489866821	1.66122330615333	2.54099231856379	0.760345797755388	1.60986307229057	1.81410852316804	3.04991377008903	2.1624021997333	1.82645643449939	2.32790455819018	2.98778940214897	3.91421564028942	2.41488445494243	3.27040170303486
HIST2H2BE	1	1	28	22	0.305359790482395	3.52721684960317	0.0498197156622984	0.0141243699456424	3.51607664745791	2.8400065244347	3.19935737288968	3.11006656859968	3.50459102552661	2.97227418982426	3.80735835076287	3.51987810271604	4.15577944334028	4.0212602358637	3.5277700003329	4.00765937304009	3.71662722287189
BOLA1	1	1	24	18	0.196764932227671	3.8148191152688	0.0335208278082735	0.0087870032091709	3.77589613335088	3.53953565635387	2.85080367890104	3.87239579981193	3.43663438121632	3.50066585725474	3.53843560848689	4.54576509558877	3.57044308497439	3.77422400473733	4.50794284136296	4.26660985869861	4.41329649775671
SV2A	1	1	28	2	0.211324957188657	4.57109711945686	0.104253858427357	0.0228071851686547	4.43292010577596	4.79244576931508	4.72979515972876	4.42732139444691	4.18099669273258	4.70440530786256	4.73865702743066	4.17584600902604	4.7775294628057	4.89011705159542	4.61610580988232	4.44477438696562	4.49014970942574
SF3B4	0.182113153050653	1	20	2	0.323434802101832	4.29862884761735	0.516281045521077	0.120103657194606	5.21046389870638	5.19565230326642	3.83908528936777	3.59326991741523	4.0506758010911	3.84360588250616	4.25991734957482	4.30997070069029	4.15577944334028	4.18222010281791	5.55339761332705	4.35844066357073	4.00551671581217
OTUD7B	1	1	28	14	0.167331130580432	4.44806090625978	0.00158501884106011	0.000356339284569935	4.06247386617035	4.2308580549571	4.52267135820063	4.45582935781416	4.44587436757671	4.98696963312174	4.73865702743066	4.4903301999373	4.72860310830167	4.49990680148409	4.65043016061363	4.00765937304009	4.00551671581217
VPS45	1	1	28	22	0.410505946848225	3.97831230259369	0.0584597765409702	0.0146946172382839	5.07208940465673	3.74579220102148	3.42796450539474	3.64370415077882	4.6091253000473	3.32441148794785	3.88690643883448	3.8188520031379	3.67743840939954	4.32701075964773	4.0744826993783	4.21840520767024	3.83920692711485
PLEKHO1	1	1	28	10	0.204700630529922	6.62573947266037	0.00235249442651403	0.000355053867756358	6.54634492425093	6.9199268038554	7.00295528465528	6.65752344298974	6.95593992274619	6.60334934887758	6.83284093889516	6.5171396146255	6.74136482492574	6.47679616595529	6.01513659803598	6.59114006862966	6.27180271171581
ANP32E	1	1	24	22	0.137283222521936	5.17842529567036	0.148765619632354	0.028727964803651	5.80319468139908	5.12352623120144	5.26165478365349	5.46835911042715	5.45047226294672	5.00657538238687	5.31443098940932	5.12111992516459	4.8013841697192	4.92086808891388	4.81077620644854	5.45663930976237	4.9093625080934
APH1A	1	1	28	22	0.13904183392283	8.30734018513148	0.0723239801714	0.00870603328618296	8.14898569803879	8.21923762137326	8.02867830777718	7.92016983196609	8.54399985813006	8.13548025729	8.2350108182879	8.56627230791225	8.50952399813936	8.24961379868532	8.15738308924383	8.81573158166342	8.40017358366453
C1orf54	1	1	28	22	0.437168533999598	3.58823073033141	0.267025882761498	0.0744171439434822	4.12603046485177	3.42417988364222	2.92757714896617	3.4867825717103	3.69113638747198	4.08403401821882	3.14429194558538	4.06637817086314	3.82438058817807	2.4268565951612	4.0744826993783	3.94978486024155	3.1805021527471
MRPS21	1	1	24	6	0.0992093800346251	7.66813908009116	0.0713030275583758	0.0092986090645513	7.69414080953328	7.83489151107928	7.6525365072299	7.51202816588979	7.72356681438872	7.69656549367924	7.69520353206124	7.57804720205177	7.99519373429807	7.5053968199264	7.41250551730643	7.69857237327069	7.68715956047028
PRPF3	1	1	28	26	0.397863462639829	4.43553685700487	0.14822657206263	0.0334179552196801	4.40756724572303	4.6711931146864	4.19016212372856	4.10617322973622	4.30051461023137	4.86338705423546	4.86189625543017	4.24446645944995	4.32989379725228	4.76010666655247	4.47000816102447	3.94978486024155	4.37327803594709
RPRD2	1	1	28	22	0.318274791854521	5.32815641872731	0.0597450794350046	0.0112130866175425	5.42780824030118	4.92565834103411	5.12162239757575	5.10422261315815	5.61323196839543	5.00657538238687	5.56474589656164	5.24352004731307	5.19268842293356	5.47075170046605	5.40045342284878	5.88495891364836	5.25596764025075
TARS2	1	1	20	6	0.330315520949877	2.7527556194756	0.473709385576868	0.172085521222952	2.86822584220632	2.64769951790405	3.19935737288968	2.37827580274302	2.84237233339493	1.97915260215849	2.50259178631743	3.67709588838301	2.45365660233348	2.03545509672778	2.76763572829322	3.61943708973493	3.43496102621146
ECM1	1	1	24	0	0.203258589913316	5.38073140715242	0.0328698060108156	0.00610879888320069	5.33672018792528	5.75681448351187	4.92966811395411	5.73579803994499	5.41559487516404	5.23981397657673	5.46458933154798	5.58523983639562	5.15615320412925	5.36290432693148	5.08623527048924	6.0034839443283	4.9093625080934
ADAMTSL4	1	1	28	0	0.862051047003609	1.89063335699902	0.32234493125529	0.17049573893425	1.9691445460027	2.64769951790405	2.02136043755946	0.416506442061501	2.34570634030948	0.42138042190962	2.60023067331592	1.41478585893744	2.19013559520829	2.03545509672778	1.42044905785475	2.57658548274723	2.31781539313053
MCL1	1	1	28	0	0.294636627865173	8.98654318691733	0.167259636277621	0.0186122330687866	9.20579117295832	9.21379173349874	8.37381563961657	8.50844609791607	8.82384645273535	8.61095951861187	8.72218386661407	9.14840801147717	9.04851902120269	8.99272313847781	9.37245430915179	9.27933718966925	9.42050060051385
ENSA	1	1	24	0	0.0927484105889881	6.57866426276042	0.0998669504470562	0.0151804297131211	6.46879602476733	6.55206393230745	5.99091294243055	6.41048739421002	6.51998408484499	6.51027704368567	6.53861884324918	6.95614848910848	6.41786326105962	6.61484793287613	6.90903237759043	7.05633012966243	6.67713991054023
GOLPH3L	1	1	24	10	0.287469607424848	5.13169323880346	0.12412046875004	0.0241870398276145	4.621141278804	4.90429301243028	5.10518986817715	5.28985319088326	4.4800358803425	5.22315188586082	5.13055848527628	5.38702120864164	5.48553709519855	5.60935610325781	4.39100853330704	5.49760948656328	5.47976459663525
CTSS	1	1	28	4	0.575072090339953	2.74831774889895	0.684153121818738	0.248935233960058	3.8530514217168	3.29879251394375	3.2599938813085	2.49275930136293	0.513521492005143	2.97227418982426	2.50259178631743	2.82139126985029	3.62493241351963	2.86665743055928	2.1531791441916	3.8265676136858	1.69465666903714
CTSK	1	1	28	0	0.391252344424421	7.79071721589526	0.0326511025314666	0.00419102652896311	7.92385156717162	7.96956237536268	7.3588118816529	7.34299729348943	7.15936666281613	7.13121420480572	7.49713475292876	7.82489506991469	7.57495833607049	7.69967867340464	8.20434870233889	9.41250463752664	8.15964201970796
ARNT	1	1	24	18	0.127745139584231	6.15149569098974	0.105000620042656	0.0170691203110901	6.19271779654556	6.40769303332964	5.33395210485215	5.88999836287262	6.36408400464937	5.76221938832978	5.72485218001565	6.17435695643005	6.30558441608912	6.14035227291758	6.8138106511879	6.49324713451399	6.36657568113314
SETDB1	1	1	24	18	0.18718924770556	4.96290593967911	0.0899243374052286	0.0181192910964262	4.5300980516428	5.04760365484598	4.39330176209685	4.68983561248925	5.01072131608508	4.77469580409622	4.80159217341466	4.81758069181522	4.99999129159372	5.11952071063357	5.7402872927371	5.13175411963909	5.46079473473891
CERS2	1	1	28	22	0.491787923415326	5.46893602179259	0.0747284515359377	0.0136641663457316	6.10868592776412	5.64533135268173	3.42796450539474	5.24154867728044	6.24992750600462	4.44178592107378	5.19448882282289	5.90437003207849	5.48553709519855	5.53179100409329	6.99167833899608	6.05928424800501	4.88110286029031
FAM63A	1	1	28	10	0.29866590751064	2.81662610797678	0.190290225161315	0.0675596326478714	2.33460494055716	2.92733013678005	2.68379346259905	2.79008121017486	2.84237233339493	2.61167271976848	2.02849360503883	2.82139126985029	3.51381468717957	2.58881608730835	2.88759745210945	3.69183556378623	3.08462616031216
PRUNE	1	1	28	0	0.334849823609053	4.54334250219803	0.209969194361241	0.0462146963958054	4.57633772187589	4.79244576931508	4.09350835667411	3.43043858852876	4.37502444317306	4.25770082219446	4.34688537668226	4.72455607637417	4.32989379725228	4.76010666655247	5.06093892699721	4.90689281376407	5.27780951780184
C1orf56	1	1	28	18	1.04436148400399	1.8109462316896	0.127462714329607	0.0703845934788939	0.357905282277546	1.42890827087879	0.37806982773274	2.25391843383234	2.48679546872106	2.26616177126973	2.02849360503883	1.99525737962745	3.03942974066466	2.03545509672778	1.42044905785475	2.41488445494243	1.40820950015942
CDC42SE1	1	1	20	18	0.293250281938111	3.83607376982032	0.119676188636794	0.0311975722621205	5.02284929853292	3.79305716527989	3.83908528936777	3.95460324871498	4.26176511647368	3.60723956523162	3.48830472514715	4.24446645944995	2.45365660233348	3.90302325103376	3.37193120684994	4.35844066357073	3.51069832135986
MLLT11	0.388468903781404	1	28	0	0.392364268838157	3.15929308256654	0.351326973980883	0.111204299442669	3.6518274666927	4.08656314733537	3.06985769025441	2.37827580274302	3.56949012561338	3.26052665556079	3.43636898645184	3.62656995132993	2.77607113444362	3.39066027812759	2.1531791441916	2.97503304390269	2.4773378613231
GABPB2	1	1	24	10	0.302639521071054	2.86200616998742	0.149578656517277	0.0522635688510535	3.25689071266834	3.42417988364222	3.13606006834097	3.78521945501883	2.73330254051168	3.44427353131198	2.69167834130645	1.99525737962745	2.56932093040331	3.55650683018939	1.70803198557627	2.02424128232678	2.7515783525049
SEMA6C	0.0290926434676435	1	24	22	0.340035368625811	3.36886028654205	0.493364788460362	0.14644857503627	3.1386003089221	3.53953565635387	3.06985769025441	2.59882220118845	3.36531779148313	3.5549365793989	3.72316682030363	3.14230419430891	2.77607113444362	3.09953395960459	3.5277700003329	4.31325579264442	4.37327803594709
LYSMD1	1	1	28	6	0.413158562252281	2.64416551963987	0.153083654160021	0.0578948832903889	3.31258704308068	3.08756028781011	3.13606006834097	2.87697292986457	2.48679546872106	1.97915260215849	2.77767335335729	3.72591202231036	2.45365660233348	3.2999924205871	-0.143520440799451	3.54321261290537	1.93354288184838
SCNM1	0.388468903781404	1	20	4	0.355000682629277	1.83131775486842	0.391134661653602	0.213580991400209	1.26923253883499	2.30051354996853	2.92757714896617	1.13320850610468	1.81410852316804	1.97915260215849	2.1624021997333	1.63525528613071	1.45122195297436	1.79105458269045	2.1531791441916	2.41488445494243	1.40820950015942
VPS72	1	1	28	22	0.146326532353009	5.70722442977605	0.0401689833413675	0.00703826944877016	5.5717103593199	5.61934230026537	5.21647087089039	5.27393071653545	5.67352033190044	5.79641173782045	5.38462748222003	5.71181049550082	6.23727023440193	5.6281128590302	5.96146531821255	5.96017009799992	6.12288377954538
PIP5K1A	0.388468903781404	1	20	10	0.0794787382381765	6.13078262173856	0.210808942659114	0.0343853233209781	5.26794590500353	6.35354489851969	5.99091294243055	5.98107693084704	6.18927292009026	5.80763144605457	6.25359572112778	6.29249932326395	6.58523138873436	6.20424564112531	5.891440416425	6.45215110257879	6.32522097507089
PSMD4	0.120192382848633	1	20	12	0.191558192598666	7.63563636898126	0.196059887188032	0.0256769544427887	7.29163554612045	7.24289115240495	7.82048238182678	7.87338475866169	7.70201937119922	7.56059606017078	7.81189533647879	7.68066922505867	7.91546357433981	7.3782128004076	7.22594288104981	7.78798958315407	7.7154444016394
PI4KB	1	1	20	0	0.234430633922901	4.56473943855045	0.399295433911758	0.0874738721206298	4.4823271456031	5.10491686635362	4.15865824088836	3.11006656859968	4.6091253000473	4.32170817164681	4.42890755956195	4.27759031811781	4.42509332474235	4.69042649613354	5.03519110716303	5.96017009799992	4.93707922125431
RFX5	1	1	28	24	0.450816078886914	3.18511610983902	0.16440993909198	0.0516181933161267	3.69438028176008	2.54099231856379	1.87395871619331	3.4867825717103	3.03851177000494	3.1235876348893	3.48830472514715	2.82139126985029	3.51381468717957	3.39066027812759	3.45195377950322	3.46273507874469	3.35502637714107
SELENBP1	1	1	28	24	0.753487206282245	3.82032532625729	0.1911067205571	0.0500236771050919	3.56276067853078	2.92733013678005	2.4948873331446	2.69761880368474	3.12741100840245	4.1907213154142	3.92509392897512	3.27943838799544	4.57100383511744	5.0093737842897	3.79653890250562	5.51766637000042	4.37327803594709
PSMB4	1	1	28	0	0.315851583997712	6.87929416692467	0.170781066778546	0.0248253763590535	7.11885202894177	6.86015149656234	6.41420922685271	6.41775142835013	6.69015210123597	6.36594961505658	6.86266192138801	7.34400603865366	6.68477631457941	6.94910397545042	7.06984528486831	7.5938286723766	6.95305581221784
POGZ	1	1	28	0	0.197381504171537	4.87067734273149	0.218215090319323	0.0448017955130954	4.40756724572303	5.14189860700106	4.36597511430647	3.91408498674605	4.86321264623682	4.49827368641041	4.65023090561108	5.66250658504978	5.06054994718174	5.14579184953593	5.31743738926323	5.55696251945082	4.59825908956717
TUFT1	1	1	28	18	0.265914461798871	4.11874730648903	0.106301588899072	0.0258092038643874	3.41791660664716	3.88318087944793	4.19016212372856	4.14170204860185	4.96320803568336	4.00825761100789	4.19888242805722	4.17584600902604	4.26274804758399	4.32701075964773	3.91421564028942	4.52623214443345	3.51069832135986
SNX27	1	1	28	22	0.297860953983076	4.58659370153913	0.322226923109768	0.0702540804958672	4.95446726064043	4.16051385365962	4.7720464712503	4.3072984886158	4.78338773890207	4.9670937732695	4.73865702743066	5.15716373398048	4.1182850636186	4.6172093149725	3.59980008296389	4.74618238682628	4.41329649775671
MRPL9	1	1	24	22	0.119726009609492	5.15267795587741	0.0122214167796861	0.00237185729136161	5.11970423360275	5.39263011667922	4.7927169876069	4.80511270772843	5.28642255630383	5.30460217690284	4.86189625543017	5.44648759022112	5.58509259720134	4.82657587116732	5.58922802318985	5.73883094701836	4.24609742075566
THEM4	1	1	24	6	0.374529766662698	2.8248837593472	0.332666251408801	0.117762810702581	3.00973766427324	2.64769951790405	3.37411835028648	2.59882220118845	3.21114876656407	3.44427353131198	2.8588295215812	3.94791716054686	3.03942974066466	2.24438868476529	1.06089674615187	2.41488445494243	2.871342531333
S100A10	1	1	28	6	0.199602748480522	7.49980042399813	0.0435329586916864	0.00580454895204785	8.37345124018919	7.59261310569953	7.08065524566003	7.52553954273592	7.30940066213118	7.32325273935022	7.21834906305049	7.83327381943025	7.30149272882967	7.51550624165642	7.55973401155146	7.8084867539174	7.082792713563
S100A11	1	1	28	6	0.320727458354697	8.55407802202642	0.0456307180655467	0.00533438179404599	9.09501032599012	8.51010962862755	9.12321433288211	9.26527326913172	8.6282849728839	8.82484437937661	8.40170598548683	8.85393272927906	7.85120651877184	8.59531802312047	8.0489829202747	7.95909246556395	8.01758844758928
S100A9	1	1	28	16	0.452099959531571	4.31770193470616	0.0833353728258401	0.0193008628400171	4.43292010577596	3.59392946166868	3.67063030254061	4.45582935781416	3.95675864430762	5.11892386538907	3.96229662445196	4.27759031811781	4.3940529440695	4.57915844971819	5.08623527048924	3.88949129984517	4.73085237198491
S100A8	1	1	24	0	0.404219479664711	2.03897866982867	0.312580540440703	0.153302506331255	1.66122330615333	2.16335398719131	1.70976486856451	1.7997558437758	1.30566507808184	2.97227418982426	1.88087218342148	2.28312744083135	2.32790455819018	2.4268565951612	0.58088604430737	3.08665456957301	2.62096458313776
S100A6	1	1	28	0	0.351164640505571	11.8008279823551	0.12069654103786	0.010227802762512	12.2122296989616	12.2155296963242	11.3797897624355	11.5016772578576	11.7177619778459	11.3897825935277	11.6205855211917	11.9943593786909	11.5902952097543	11.809993880762	12.004064685185	12.1370759529914	11.7623650926314
S100A4	0.759272267084767	1	20	6	0.187493601939283	10.0765043895524	0.19395158558995	0.0192479036471262	9.90460143136733	10.1056102695247	10.026013908972	9.62356228990095	9.75424923154052	9.66740960420381	10.1306987256193	10.0613002208323	10.8213086345299	9.90082904275888	10.1252522810153	10.9773029772879	10.1503043682519
S100A3	1	1	24	18	0.521322395771384	2.81180248897226	0.183575631156427	0.0652875270849932	1.47850051449528	2.42575773525197	2.68379346259905	2.49275930136293	3.36531779148313	2.61167271976848	2.8588295215812	2.82139126985029	1.67431040776365	3.96335267797129	3.19719719479719	2.97503304390269	4.00551671581217
S100A2	1	1	20	16	0.313124394920981	2.66591602860577	0.0986979335209003	0.0370221464074086	3.1386003089221	1.16713215539074	3.06985769025441	2.958927236573	3.290291647829	3.32441148794785	2.77767335335729	2.523001451536	3.11751755645002	1.79105458269045	1.70803198557627	2.57658548274723	3.08462616031216
S100A16	1	1	28	4	0.376163917824197	7.31051124031126	0.0268013485868864	0.00366613875635669	7.87150055283339	7.81212780045534	7.62686489748625	7.08004559512936	7.49625498794755	6.9405366465634	7.36793534934867	7.18287733600589	6.89891898626337	7.18272935801571	7.17379855793666	7.30162330242796	7.10739661475166
S100A13	1	1	28	12	0.204973787604976	9.0076212309323	0.0132312021801402	0.00146888971471226	8.84175112595	8.86004208810857	9.15449522737942	9.29516219161779	9.2767336563475	9.00986191016476	9.34448736438205	8.84429229161668	9.32231494520641	8.84822221659861	8.56078737751745	8.9379796457613	8.81486686271864
CHTOP	1	1	28	0	0.406007387436484	5.61900096881675	0.172504568636053	0.0307002204828556	6.04434322200647	6.00782618851884	5.37565299630448	5.33659262680366	5.87951143433532	5.22315188586082	5.70303925954164	5.73584465850362	5.52904756832755	5.59035227148649	5.64135843399772	5.18289046933438	5.68984674027816
SNAPIN	1	1	28	20	0.321533052380081	6.40717041103861	0.0524489211108761	0.00818597255045914	6.03609480160979	6.00782618851884	5.89857613714441	5.93118913226536	6.48676635213498	6.31181893895785	6.49485605793886	6.5514003245656	6.83679236113658	6.34694755494835	6.80621882936746	6.68281053999933	6.86921675748339
ILF2	1	1	24	22	0.306671969268024	5.89513948021193	0.233957071870429	0.0396864353516566	6.59769056729279	6.03756815722361	5.71583580201253	5.87951425327097	5.91740164571873	5.80763144605457	5.82922801082592	5.53132948839127	5.55734221648664	5.38512841654723	6.70370779073069	6.13913552401085	5.73791269182405
INTS3	1	1	24	22	0.509529060953988	2.02706125184914	0.332976084245686	0.164265428063378	2.33460494055716	1.42890827087879	2.39026821352965	2.958927236573	2.1893087045031	2.71061809252441	2.50259178631743	-0.143520440799451	1.86747729051296	0.626812837556312	2.99834545486327	2.02424128232678	2.7515783525049
SLC27A3	1	1	24	22	0.255306917839051	4.86731468022718	0.0995550371884098	0.0204537909974958	4.186904881825	4.59322755462263	4.81309552131525	4.48378489612326	5.056719571352	4.6305139535325	5.22542209195433	4.74838057908594	5.55734221648664	4.57915844971819	5.4979261339567	5.32624809227524	4.49014970942574
GATAD2B	0.548683931808932	1	20	10	0.131513039927539	5.26383495593371	0.177219208357504	0.0336673185692747	4.66459524758474	5.02798186718205	5.60332832547463	5.25783054896135	5.1230787870713	5.524534243015	5.31443098940932	5.30906631176574	5.33022507059494	5.24633881649888	4.92734280352424	5.47726982901779	5.53522198285949
DENND4B	0.548683931808932	1	24	20	0.231755010037102	3.38320397781735	0.184313774381807	0.0544790605562942	3.41791660664716	2.64769951790405	3.42796450539474	3.03647520176629	3.50459102552661	3.60723956523162	3.07804531743377	3.51987810271604	3.26205368910999	3.39066027812759	3.79653890250562	3.94978486024155	3.43496102621146
CRTC2	1	1	24	22	0.463819861960991	1.89912458766676	0.207176195082409	0.109090365333505	1.82338351631634	1.84237136235556	-0.143520440799451	1.60986307229057	3.12741100840245	1.40103587475978	1.88087218342148	2.28312744083135	2.19013559520829	1.49663368512573	3.37193120684994	2.57658548274723	1.40820950015942
SLC39A1	1	1	28	0	0.227047572441099	7.05974557682342	0.170152117596952	0.0241017350760555	7.2950960274201	7.10922357938243	6.77782238804305	6.65137405823746	6.98001212166248	6.87804695102661	7.09814891595191	7.11577489445296	7.25041550010393	7.08428853334862	6.99167833899608	7.31314504546014	7.12557803453226
JTB	1	1	24	22	0.164392719751076	7.40224163819577	0.108444566057472	0.0146502331804321	7.46755111499495	7.60259658877469	7.17026815000977	7.00003440538459	7.67646706442756	7.40678151991711	7.2748909742242	7.3595584854848	7.46350618709067	7.23260773632952	7.66421769884297	7.63572559174613	7.36885152842627
RAB13	1	1	28	14	0.29163058595102	7.80950392024053	0.0734178718971563	0.00940109290512975	7.60494141184302	7.5825600550013	8.44246489764235	8.38602149198423	7.68747351582642	7.9854758999541	7.96408147722754	7.93019747843836	7.77795453104683	8.08626662882518	7.09498729322197	7.74184374789482	7.28505782862285
RPS27	1	1	24	18	0.136133152956173	9.15443092980742	0.0243797971859295	0.00266316905691508	9.16948698913598	8.89566510830566	9.04244906851416	9.10913777427985	8.67879722633504	9.23743417597448	9.10560421820756	9.28600753060855	8.99263200655379	9.41479165926727	9.35954458407412	9.49953961402351	9.21651213221656
TPM3	1	1	20	4	0.169778385640185	7.64847224092661	0.0972189626093161	0.0127108995818932	7.94603345447616	7.86007855851507	8.20288195858972	8.12709516814214	7.74128039807995	7.94286266726548	7.79136868608584	7.62384502608488	7.04094845958639	7.38374213051472	7.31957384657756	7.60792993599403	6.9998024279868
C1orf43	1	1	28	0	0.315596780804334	7.28632954350628	0.165056565012941	0.0226529096752208	7.92385156717162	7.32959625918144	6.48577453122393	7.0048658048426	7.4539110935325	6.83483089165776	6.93929640056533	7.75898834775576	7.16565258618664	7.40020409511178	7.42742837223051	7.5938286723766	7.30114435872978
UBAP2L	0.0772071042383542	1	28	18	0.126932672468739	5.93704822537439	0.13827656155499	0.0232904561839347	5.83206762141557	5.4962247887312	5.83023360721698	6.01020201768018	6.01383122217049	5.89437986123424	5.9819544140732	5.62439042303093	5.98985605194312	5.88362039549198	6.23464119627652	6.17746270672496	6.18199319425624
HAX1	0.182113153050653	1	20	4	0.141898809352705	6.44403542577452	0.128723702440982	0.0199756354420585	6.5521410740117	6.61259805232266	6.47302393624828	6.28899480144089	6.40021342916098	6.50339349819123	6.78172720549055	6.33245322887427	6.44840089321444	6.24126608046547	6.6872697555495	6.35516748545329	6.30409042035273
ATP8B2	1	1	28	6	0.418819363062593	5.60835902357691	0.15072735523115	0.026875482578328	6.32046951292283	6.32166546858963	5.51900381774156	5.49607521443313	5.37985338797672	5.44054050560223	5.16287774427531	5.98679892481438	4.91507715532026	5.73580374327396	6.0541190604846	5.37103409698837	5.29932564292459
IL6R	1	1	28	20	0.700514227504624	4.51783471892499	0.0296068529208728	0.00655332803496576	2.33460494055716	3.23176031875344	4.44644960847379	4.24332229203746	4.33825049271935	4.7282180265678	4.9007426144791	5.08415248495413	4.99999129159372	5.38512841654723	4.61610580988232	5.2077946256103	5.23378999471041
UBE2Q1	1	1	24	18	0.154572232779535	6.16967806049918	0.0326778748508817	0.00529652836508584	5.92433939856562	5.88231924798944	6.09444062499347	6.30475278417271	6.10421729501544	6.14493082494168	6.20009458590234	6.53779351763419	5.74124027026523	6.66111670792833	6.37467930487632	6.11300644465924	6.12288377954538
ADAR	1	1	20	12	0.150337736194825	6.48529733051973	0.00759405313141082	0.00117096452859197	6.04434322200647	6.26412306869997	6.25945845477588	6.25695288746966	6.69015210123597	6.26374773923398	6.42994113360803	6.61109106812946	6.61245545157653	6.34694755494835	6.8876093433765	6.77734515399894	6.85475737309148
PMVK	1	1	28	20	0.323594268047154	5.63623486920363	0.0927178134130527	0.0164503104580795	5.1352329136899	5.61934230026537	5.6718799632823	5.27393071653545	5.74550192427545	6.06303389768233	5.82922801082592	5.63720802922823	5.65221941102372	5.76998550112448	5.4204819339817	5.78920285281201	5.60599723380657
PBXIP1	1	1	20	12	0.232907585122906	5.86534024865734	0.087062725146991	0.0148435932880315	5.21046389870638	5.51043496703087	5.64938940922254	5.66430884114131	5.58211592156332	5.86245733426799	5.6123319263721	6.19183839992837	5.82508592423019	6.50751102193648	5.84773370865635	6.27495339682113	6.39683189587439
PYGO2	1	1	28	20	0.384036286705424	5.64085587982485	0.0576282517038072	0.0102162247948793	4.84540393640946	5.39263011667922	5.33395210485215	5.27393071653545	6.02544404868445	5.75063945382847	5.49028784205411	5.53132948839127	5.89326827550267	5.89914723480365	5.81784251465726	5.93055445546054	6.11076562262805
SHC1	1	1	20	8	0.317609932348776	3.60544184250357	0.198236753969178	0.05498265195467	3.19895753944767	4.90429301243028	3.5784021884863	3.73957285221484	3.80331842898446	3.60723956523162	3.96229662445196	3.77313029515307	3.99957479678799	3.09953395960459	3.37193120684994	2.57658548274723	3.35502637714107
CKS1B	1	1	28	20	0.369055572080818	5.46840666997944	0.0348063196468662	0.00636498375988505	4.95446726064043	5.53844219369433	5.37565299630448	4.5645412026533	5.90488182041943	5.46908522713759	5.57679035966522	5.00724843608156	5.82508592423019	5.42857517809242	5.87701813740383	5.97475301467648	5.57104357339345
FLAD1	1	1	20	16	0.384678235243884	3.99720322520756	0.418433233319732	0.104681500975724	3.92628907626506	3.69692616016835	3.95365713735037	4.33825322754532	3.69113638747198	4.47030625369671	3.43636898645184	3.27943838799544	3.95773011765405	4.89011705159542	4.30743113352004	3.46273507874469	4.00551671581217
ADAM15	1	1	28	18	0.20862926160985	6.03575208238171	0.0989041437583691	0.0163863827421058	5.85100014219646	5.72060226358826	6.25201403842095	5.8367989049089	6.61528092722083	6.00573353192943	6.55697543263285	5.91493490292581	6.2284989477012	5.97436957708864	5.7242630983075	6.13913552401085	5.62316153758933
EFNA4	0.388468903781404	1	20	6	0.957063429117536	1.73139896889366	0.836709735055189	0.483256459133642	1.26923253883499	2.54099231856379	1.70976486856451	0.818912626986964	1.58217042997734	0.42138042190962	2.93566251148666	2.28312744083135	2.19013559520829	-0.143520440799451	3.10119467072197	2.57658548274723	2.31781539313053
SLC50A1	1	1	20	10	0.401580360630343	4.36226645727761	0.288503173390535	0.0661360731207106	4.43292010577596	4.00861605011141	4.72979515972876	4.73705740844245	4.33825049271935	4.08403401821882	4.78091734583058	5.20959525622862	4.65195441060493	3.84006049942162	3.79653890250562	4.44477438696562	3.51069832135986
DPM3	1	1	28	26	0.260034520335287	6.63667169903702	0.162960028350103	0.0245544808813954	6.48706547042616	6.73866330869849	6.1435455681701	6.10324631496712	6.44413887441181	6.54421057136713	6.66246481593732	6.6684099484791	6.78389305918182	6.4973452212376	6.6872697555495	7.32457550137585	7.04508176542326
KRTCAP2	1	1	28	4	0.170461984370764	7.49928106898936	0.00314722661315741	0.000419670443633811	7.64887867323913	7.79481616253287	7.74824174363957	7.48115681078396	7.58917306366751	7.38447632747779	7.4844035515131	7.20886813664954	7.46723910106105	7.34458425751084	7.47129255565141	7.6311300126229	7.23569317670667
MUC1	0.759272267084767	1	20	10	0.178725617566831	3.58409263659784	0.339205737698418	0.0946420118260127	2.43839522912002	2.8400065244347	3.5784021884863	3.11006656859968	4.26176511647368	2.97227418982426	3.96229662445196	4.14027170792273	4.15577944334028	3.90302325103376	3.79653890250562	2.97503304390269	4.28974861682706
THBS3	1	1	28	0	0.471230441081076	4.20913923652061	0.334336108584426	0.0794309928461281	4.78761606210244	4.42339031023887	3.5784021884863	4.14170204860185	3.85629927104622	3.60723956523162	4.13515084660183	4.5183138889418	4.32989379725228	4.07693289065086	3.59980008296389	4.60333538720115	4.85227858135325
GBA	1	1	28	4	0.377496851214433	2.34855177850345	0.210044977110265	0.0894359575261782	3.51607664745791	2.30051354996853	2.39026821352965	1.96753652637951	2.1893087045031	2.39075499458696	1.5307483325864	2.523001451536	2.95687223498006	2.24438868476529	1.70803198557627	2.72197547594124	2.1384357232133
FAM189B	0.759272267084767	1	0	NA	0	5.36201318771904	NA	NA	5.21046389870638	5.59287647299734	5.23168995348659	4.80511270772843	5.6882068345092	5.45488346235644	5.25570600991044	5.1923289424423	5.31373314049891	5.51173015380502	5.691670669204	5.53744823422938	5.36201318771904
SCAMP3	0.182113153050653	1	20	18	0.262883616415169	5.48666497188993	0.277957778855693	0.0506606071775416	6.01945512046187	5.64533135268173	5.24675016350266	5.12212042298067	5.62854189102425	5.49707611189644	5.46458933154798	4.74838057908594	5.69104569466034	5.68296289972645	5.65832488093463	5.30332270000302	5.47976459663525
CLK2	1	1	20	0	0.491879900442181	3.25953757691319	0.288940454287007	0.0886446152158293	3.96155929765724	3.64634675666876	3.0004706967449	2.87697292986457	3.74831752436678	2.89021755120471	3.32652792939159	2.72862009692212	2.6763964955643	3.39066027812759	3.85657676064039	2.57658548274723	3.83920692711485
FDPS	1	1	20	18	0.394170936167911	2.84545696616592	0.201483304615619	0.070808768859051	3.1386003089221	2.54099231856379	1.06225381829637	2.11782186703674	2.84237233339493	1.97915260215849	2.28493044957297	3.27943838799544	3.67743840939954	3.63278864503864	2.99834545486327	3.61943708973493	3.71662722287189
RUSC1	1	1	24	12	0.152189376552865	5.27078201005438	0.118694151199372	0.0225192677240218	5.45281092662162	5.12352623120144	5.68299511307846	5.13979891391182	5.41559487516404	5.39663569213453	5.58873510050255	4.86193626909428	5.47073702699069	5.49138641675252	5.27406646496178	4.48607810002507	5.01717084906877
ASH1L	1	1	20	18	0.119757371709308	5.84821212837608	0.0529017018888259	0.00904579053009069	6.01945512046187	5.63239534730555	5.85009262119641	5.86895339726098	5.80060824867055	5.95618094669891	5.64701891823563	6.05525244475748	5.76569750087571	6.10061233707537	5.27406646496178	6.07290350277242	6.0099716695608
MSTO1	0.388468903781404	1	28	2	0.565307799791819	3.09070522578425	0.514706325367876	0.166533618629797	4.09460212812565	3.79305716527989	3.2599938813085	1.96753652637951	3.03851177000494	3.04991377008903	2.8588295215812	3.77313029515307	3.19159490698723	3.2999924205871	2.33300265476153	3.08665456957301	2.31781539313053
YY1AP1	1	1	28	20	0.147240118816272	5.66282753800211	0.0470465795818883	0.00830796616463561	5.22505053651868	5.88231924798944	5.40279865310544	5.30560185153126	5.78702774139727	5.44054050560223	5.60058175682633	5.81694461579931	5.7535207112292	5.94474961023645	5.55339761332705	5.88495891364836	6.04859929939804
DAP3	0.182113153050653	1	28	0	0.250951989767917	5.64484300482522	0.295938823923195	0.0524264047149276	6.412557146552	5.60617007428292	5.389289670129	5.38186522804272	5.34320389454889	5.27257173278935	5.74634020481936	5.95643730876906	5.61231925464513	5.89914723480365	5.29591490041879	5.82183283949792	5.46079473473891
GON4L	0.548683931808932	1	20	12	0.460490831445133	4.82539336494989	0.601282617715028	0.124608000268445	4.43292010577596	3.83882265023515	5.6718799632823	5.10422261315815	5.10129644060712	4.32170817164681	5.19448882282289	5.08415248495413	5.17453646397278	4.92086808891388	4.17221986601817	3.76077383130463	5.16513507664532
SYT11	1	1	28	18	0.203982161423047	5.51409476506221	0.0305694972833561	0.00554388319131676	5.1040065877307	5.36161199070236	4.87255890927408	5.39664579900153	5.58211592156332	5.60390573672463	5.35695738220834	6.19183839992837	5.45578355535739	5.70079242284333	5.96146531821255	5.10548978347004	5.99686249187813
RIT1	1	1	20	14	0.162651217823235	4.66504380447978	0.243391554458346	0.0521734767473395	5.07208940465673	4.1961146499454	4.75107548344441	4.84876239284705	5.18651944957785	4.41269038586929	4.93857035462972	4.74838057908594	4.65195441060493	4.98047100078221	3.45195377950322	4.48607810002507	4.52709365957703
KIAA0907	1	1	28	26	0.703825930142474	3.34150787921658	0.166645245329461	0.0498712711006779	3.6518274666927	3.88318087944793	1.31178548077403	2.49275930136293	3.36531779148313	3.32441148794785	2.60023067331592	4.10379798271796	3.26205368910999	2.98778940214897	4.95507007777753	4.26660985869861	3.08462616031216
ARHGEF2	1	1	28	6	0.223662904329536	5.93782298464126	0.0183939052030834	0.00309775236659311	6.17779884660193	6.48168363436703	5.12162239757575	5.96132833710267	6.11512755008647	5.65449344510705	5.63554900369312	6.39416357713552	5.47073702699069	5.98895459068128	6.44480794271243	5.86943445079364	5.88746640979927
SSR2	1	1	28	4	0.297359934172241	7.73341265054122	0.0374698146522141	0.004845184958492	8.29784794192203	8.05444740954871	7.51935096369714	7.55218850381178	7.44529110745219	7.86713195824418	7.33994009973835	7.89860760936323	7.44847718726751	7.75192169886151	7.6259175646495	7.93692124115436	7.80465898947694
UBQLN4	0.548683931808932	1	20	10	0.426494808823391	1.97575867888114	0.529534770623009	0.268015915244711	0.72928756713634	3.16146118621419	2.27746515068341	2.25391843383234	2.61530756230565	1.40103587475978	1.71640562377189	2.90855560570827	1.67431040776365	0.626812837556312	1.94770679586385	1.48686381140981	2.62096458313776
LAMTOR2	0.548683931808932	1	28	24	0.139453029031096	6.50778755874626	0.133500723094114	0.0205139952539928	6.64184585535177	6.43774615156269	6.37362365374975	6.31256769772061	6.88121526755931	6.38854084655029	6.73949095391667	6.43877358087793	6.6191819482089	6.31257343352998	6.41516922589947	6.26312130131589	6.64388762436398
MEX3A	1	1	28	20	0.750818590712741	2.00421582918695	0.306206259091285	0.152781080077341	0.72928756713634	1.16713215539074	1.31178548077403	1.39113224410322	2.34570634030948	1.81094209183645	3.00860971182696	2.90855560570827	2.19013559520829	2.24438868476529	1.06089674615187	3.3775016832802	2.31781539313053
LMNA	1	1	28	4	0.241456144599245	10.2581022679795	0.0114405740190244	0.00111527197917844	10.3502611849909	10.8138533082803	10.0842899476117	9.96714162959676	10.2418594688514	10.0073786908432	9.99085875042597	10.1534040902562	10.0081028207679	10.0877484225897	10.7031977716271	10.6505499656516	10.2992291994568
SLC25A44	1	1	28	22	0.233195982503129	5.27004579239211	0.018409401716831	0.00349321475411219	5.76377597196813	4.56627375371289	4.96652244043481	5.32118045232577	5.26698772422946	5.23981397657673	4.97543153365097	5.26018790654936	5.33022507059494	5.29410101217135	5.65832488093463	5.59521663987409	5.25596764025075
PMF1	0.120192382848633	1	20	8	0.343143983705103	4.14773185668149	0.385306177402379	0.0928956332559681	3.73571386198612	4.51080669253494	4.22099273758861	3.91408498674605	4.26176511647368	3.79932953980953	4.45524375078486	4.57270370653801	4.1182850636186	3.2999924205871	3.91421564028942	4.71177461903642	4.59825908956717
SMG5	1	1	20	16	0.219524252429992	5.01435868789815	0.0928391612987492	0.0185146630062207	5.25378868829704	4.51080669253494	4.70819623748555	5.04915710641014	5.033903759476	4.77469580409622	4.48110778489507	5.44648759022112	5.04064484367503	4.69042649613354	5.80266142003182	5.13175411963909	5.14150435989687
TMEM79	1	1	28	18	0.535191325728631	3.62839432199981	0.218723836638949	0.0602811649529862	3.25689071266834	2.64769951790405	3.87829561551891	4.3072984886158	4.33825049271935	3.84360588250616	4.06847325704371	3.40466142278545	4.15577944334028	3.77422400473733	2.6367869402391	3.8265676136858	2.98192216182582
C1orf85	1	1	28	4	0.18888121552296	6.65672871198762	0.155349352291136	0.0233371914362949	6.36724795251006	7.08093696549361	6.65337315716096	6.17358913598488	6.32702649895045	6.51712790155072	6.59892042499687	6.20911055056361	7.09502885521767	6.69709216811438	6.97145645044926	7.06316978573072	6.8179618920772
CCT3	1	1	28	0	0.228413042928255	7.04489735325452	0.125353466677819	0.0177935121538583	7.50986137992695	7.61251146043656	7.02496169927134	6.85238479408363	7.03274945345897	6.92000603113327	7.02090792472054	7.09269545219953	6.97954351514792	6.62422116082942	7.02476408276384	7.00041320464399	6.81048882559157
MEF2D	1	1	28	10	0.317174104427616	5.66273937841682	0.195736224992182	0.0345656425118589	5.50155275239327	6.31358431258349	5.36188619463609	5.32118045232577	5.56630255841624	5.11892386538907	4.82197489739936	6.04566999155963	5.19268842293356	5.9297084129297	6.30096679975235	6.26312130131589	6.07378818277641
IQGAP3	1	1	28	20	0.535933057831305	1.96279590993066	0.535976040689913	0.273067636822642	1.66122330615333	1.65040124101014	2.4948873331446	2.37827580274302	2.61530756230565	3.04991377008903	2.77767335335729	0.836533724031881	2.86930212251804	0.626812837556312	0.58088604430737	2.2327446363117	1.40820950015942
APOA1BP	1	1	28	26	0.17838431802274	6.2601465211658	0.0510860363988204	0.00816051768534434	6.17028111594646	6.18659864265951	6.19103399894763	6.07595763054378	6.05973198841125	6.53073278594566	6.5870600625667	5.98679892481438	6.45593536065036	6.24126608046547	6.4051527810498	6.28668924162566	6.15863923314887
GPATCH4	1	1	24	10	0.184805151758545	6.26565101541365	0.0849112963791777	0.0135518713331294	6.38033928707312	6.345640839124	6.772629021299	6.87894391127846	6.27932457243849	6.38104967375135	6.31240493439066	6.25140734416574	5.55734221648664	6.47679616595529	5.86245022520592	5.4357094891861	6.44589018029006
NES	0.269101639101639	1	28	18	0.300049874710223	2.07451331534516	0.652306613949109	0.314438383751988	2.33460494055716	0.847089440681549	1.70976486856451	2.59882220118845	2.73330254051168	1.62049836998317	1.71640562377189	2.14636059702385	0.863820687305708	1.49663368512573	2.99834545486327	3.61943708973493	2.1384357232133
CRABP2	1	1	28	26	0.422944092377592	4.27876324205476	0.10556515389488	0.0246718848234719	4.38176087157842	4.4531215353897	3.42796450539474	2.79008121017486	4.22194605232427	4.00825761100789	3.72316682030363	4.46179296169982	4.26274804758399	4.37221576972935	5.00897540224561	6.0034839443283	4.41329649775671
ISG20L2	1	1	28	18	0.382807221103287	6.4914461371551	0.12083291374462	0.0186141748990272	5.73348864101838	6.03756815722361	6.88277520677492	6.86306718465516	6.5763359699962	6.92000603113327	6.93462417612417	6.18312415631462	7.12369453094113	6.43479857285518	5.60681495750095	6.5816443295968	6.48397001606283
RRNAD1	1	1	24	18	0.463871737515169	2.76389002925871	0.00315051244611161	0.00113988342978921	1.26923253883499	3.29879251394375	2.02136043755946	2.11782186703674	2.01387163380465	2.97227418982426	2.60023067331592	2.82139126985029	2.03780800969841	3.77422400473733	4.02301348204259	2.97503304390269	4.00551671581217
MRPL24	1	1	24	6	0.235901903971841	6.7158181131315	0.170385541984385	0.0253707797194847	6.51700964546943	7.19530544599451	7.15837107186213	6.62022771015392	6.76132865568672	6.88335905970148	6.96243321479952	6.20911055056361	7.30983251662739	6.58635722560496	6.26818511618234	6.38822507777335	6.44589018029006
HDGF	0.0169666213416213	1	20	2	0.115699298910845	8.27642819258019	0.187230569735695	0.0226221463388695	8.46385675132882	8.47249656465777	8.19319675334349	8.04033958580172	8.22445847171754	8.28345152876373	8.29638907930385	8.21730821059791	8.17028640972688	8.25565755846754	8.36541116868849	8.69322243638887	8.16257998240642
PRCC	1	1	28	20	0.206893011726166	4.28875980032096	0.106222960436546	0.0247677569698813	4.06247386617035	4.12401227598504	4.33812085202361	3.87239579981193	4.63967029386395	4.15602816425831	4.40208165137741	4.70033152288227	3.26205368910999	4.41604726676708	5.11109569805189	4.40225322651688	4.20108416479839
PEAR1	1	1	24	10	0.111580231148358	4.09533704878579	0.0379427566153352	0.009264867863949	4.09460212812565	4.16051385365962	4.25117825821623	4.53812153541722	3.85629927104622	4.41269038586929	4.28949304198124	4.27759031811781	4.15577944334028	4.13053676012728	3.19719719479719	4.06330148385546	3.77921856854324
ARHGEF11	1	1	28	14	0.49831837231122	4.78849827021375	0.127682552963991	0.0266644249948306	4.186904881825	4.1961146499454	5.51900381774156	4.89113011967375	4.96320803568336	5.28867584475789	4.82197489739936	5.29295681122568	4.42509332474235	4.82657587116732	4.2187126163727	4.90689281376407	4.79284259812862
ETV3	1	1	20	6	0.289207842916534	2.43857967275616	0.156965817366298	0.064367721555265	2.71130854554183	2.92733013678005	2.68379346259905	2.79008121017486	2.73330254051168	1.14209339462461	2.39786208794386	3.14230419430891	1.67431040776365	2.4268565951612	2.76763572829322	2.57658548274723	1.93354288184838
KIRREL	1	1	28	14	0.384861951474344	4.51683653730535	0.0197178254337411	0.00436540602496639	4.30145078766066	4.36202410384024	5.037521549428	4.59048574182457	5.01072131608508	4.94694025604911	4.69512134073715	4.74838057908594	4.07979017773466	4.45858626126247	4.50794284136296	2.97503304390269	5.01717084906877
IFI16	0.182113153050653	1	28	20	0.194046156036511	6.52888762115708	0.224972024416482	0.0344579409955614	6.14748998215786	6.15075929693145	6.06075016039436	6.75824155256296	6.40910616115584	6.7559404847992	6.34797939258278	6.7114682996058	6.09009757244988	6.44541314225493	6.74400167577052	7.23049093162977	6.8835326598195
CADM3	1	1	28	20	0.987612975032997	1.69502265860707	0.00784056676289199	0.00462564126979589	-0.143520440799451	0.847089440681549	2.15508825580472	0.416506442061501	1.58217042997734	2.61167271976848	2.02849360503883	1.82645643449939	2.95687223498006	1.49663368512573	2.1531791441916	2.41488445494243	1.69465666903714
DUSP23	1	1	28	20	0.326853926941992	6.09191166117808	0.00360962340953109	0.000592527208254534	5.3894724894307	5.84915906534737	5.50654480543213	5.74737593483838	6.08214609722321	5.98611626069775	6.1922869923653	5.98679892481438	6.26326859721548	6.67921657192421	6.27919531656122	6.51336433525829	6.7176556408222
C1orf204	1	1	24	10	0.404521869390257	2.71902543799595	0.0278875953380915	0.0102564672431479	2.79189956675389	2.30051354996853	3.0004706967449	2.25391843383234	1.81410852316804	2.71061809252441	2.8588295215812	3.77313029515307	2.56932093040331	3.63278864503864	1.42044905785475	2.97503304390269	3.27040170303486
TAGLN2	1	1	24	6	0.0812701837505146	8.58530106859262	0.114282015123025	0.013311357890651	8.58188542156383	8.71265954558011	8.74121881501857	8.64778740663553	9.28521133414979	8.61255969262594	8.91478125122365	8.52721191113186	8.6276472811885	8.17184967281715	8.30204768919338	8.51263000583635	7.97142386473934
LINC01133	1	1	28	18	0.430128010923057	6.32324776242076	0.174332400764544	0.0275700727402469	5.66024289576889	6.25571211831825	6.26686465449152	7.02878304578709	6.69742987028935	6.83483089165776	6.70698198242673	6.6684099484791	6.24598851559848	6.01768959011701	6.27919531656122	5.51766637000042	5.9836331033371
PIGM	1	1	24	10	0.193954752279173	5.63189582832352	0.189912193908886	0.0337208285980351	5.19572827230751	5.59287647299734	5.99091294243055	5.90040683346522	5.94211999199218	5.94606286689285	5.89804310297837	5.74771324234705	5.92618795520404	5.7529958533334	4.68395681425129	5.13175411963909	5.34141851595326
IGSF8	0.388468903781404	1	28	0	0.373331307270968	3.5237505250312	0.362012930338198	0.102735119233503	4.30145078766066	3.79305716527989	3.13606006834097	3.1800855546574	2.84237233339493	3.70647921023465	3.00860971182696	3.94791716054686	3.77704351712562	3.47596537659096	3.28720797954215	3.69183556378623	3.43496102621146
PEA15	1	1	24	6	0.157924777035638	9.09397777491935	0.00281397034162569	0.000309432287088545	9.31208862604729	9.17862981262678	9.37098678302205	9.29121259839993	9.46012779237313	9.12757111343195	9.36025198609491	9.11099387258179	9.14373087541145	8.81586514514165	8.88112050234455	8.60223240054203	8.56689956593406
DCAF8	1	1	28	18	0.333198344374038	6.68568351609518	0.0659288665425537	0.00986120063623051	6.19271779654556	6.15980294579508	6.43408173694915	6.60757842254953	7.03274945345897	6.78461338432138	6.56304275657233	6.89342557141774	7.05093324605301	6.64278687721	7.01162069609482	6.70046582135086	6.8253964479612
PEX19	1	1	28	10	0.150677681571828	5.16583728511774	0.0627810350623204	0.012153118961603	5.1040065877307	5.42299536143076	4.19016212372856	5.08609997428508	5.20706118666184	4.52570924938564	4.95711866735309	5.26018790654936	5.45578355535739	5.24633881649888	5.70805892017163	5.75581774951542	5.29932564292459
COPA	1	1	28	6	0.188433623394459	7.08530242189202	0.0302412004109717	0.00426815943911343	7.31908973592115	7.17760487182812	7.39305770223058	7.380657052931	7.12199369601274	7.01502475059288	7.08133808848671	6.89342557141774	7.10943288860448	7.16357123045786	6.54855328142299	6.90465557046184	7.01938212428038
NCSTN	0.759272267084767	1	24	22	0.592157116918357	5.11573127417181	0.548918659565851	0.107300135630114	5.86968742584296	5.51043496703087	3.13606006834097	4.33825322754532	5.28642255630383	4.29005944068011	5.02901539382852	5.43184920684853	4.62547238347855	4.95097732424588	6.76764865060023	6.22703139164615	5.51697203163699
KLHDC9	1	1	20	14	0.685718089541106	1.6059407353085	0.125675492852811	0.0782566193693748	-0.143520440799451	1.16713215539074	1.5244551205063	1.39113224410322	0.513521492005143	0.42138042190962	2.50259178631743	-0.143520440799451	2.95687223498006	2.24438868476529	1.70803198557627	3.28691482619759	3.65119670784647
PFDN2	1	1	28	6	0.415082820715235	6.2646213874042	0.0162230723020803	0.00258963332320431	7.31568639791869	6.59270090014094	5.95468426887354	6.4745834139443	6.30813457218703	5.93587332428422	5.83926199447725	6.22617836053366	5.70375900904024	6.22903118306533	6.35400007581212	6.40985001496802	6.08621960087417
NIT1	1	1	28	14	0.441465265819825	3.1042303703042	0.105061093989334	0.0338444900850057	2.79189956675389	2.01177117915546	3.13606006834097	3.11006656859968	2.94377271810579	3.26052665556079	2.39786208794386	3.77313029515307	3.03942974066466	2.98778940214897	3.45195377950322	3.61943708973493	3.89680018296377
DEDD	1	1	28	0	0.305065987819949	5.14956403073819	0.112683639066916	0.0218821706836341	5.3894724894307	5.56591605036954	4.75107548344441	4.95243638517407	5.16568100024939	4.6305139535325	5.02901539382852	5.15716373398048	5.28017269738991	4.89011705159542	5.3801429426984	5.28002711737561	5.40234100073301
UFC1	1	1	20	12	0.112277387190691	7.78220167093406	0.0468921988799366	0.00602556973755582	7.69937360128278	7.63538456452807	7.78481418225048	7.51202816588979	7.91365492705809	7.57050956590682	7.98682729289217	8.00874033467479	7.95321992204402	7.8146725363522	7.37193970705994	8.0514152474892	7.80465898947694
USP21	0.548683931808932	1	24	4	0.456031778511868	2.676207991509	0.586637075530732	0.219204589998983	3.6518274666927	3.74579220102148	2.27746515068341	2.49275930136293	2.34570634030948	1.62049836998317	2.50259178631743	2.82139126985029	2.77607113444362	2.98778940214897	1.42044905785475	3.08665456957301	3.35502637714107
PPOX	1	1	20	8	0.493323538808556	3.50348355827892	0.408692592086019	0.116653206811905	2.43839522912002	4.26478439728604	3.13606006834097	3.43043858852876	3.36531779148313	3.92827939218549	3.63375595638527	4.30997070069029	3.77704351712562	2.24438868476529	3.37193120684994	4.26660985869861	3.58265716220957
B4GALT3	1	1	20	18	0.146255620239416	5.91327598434369	0.11891763777208	0.0201102803398545	6.20748404693231	5.65815239668988	5.71583580201253	5.46835911042715	5.81406210991546	5.72719695581104	5.76751287049335	5.68736914934647	6.20186050969494	6.08711865380084	6.20029874761157	6.07290350277242	6.20497512207391
ADAMTS4	1	1	28	0	1.15500183702928	2.13143898771504	0.188794159263439	0.0885759153096054	3.41791660664716	3.08756028781011	2.27746515068341	2.11782186703674	0.963291744073368	0.42138042190962	2.60023067331592	1.82645643449939	0.863820687305708	2.86665743055928	2.49287594571398	2.72197547594124	1.93354288184838
NDUFS2	1	1	28	14	0.232093683816847	8.94092724881443	0.00869715128424244	0.00097273482293413	8.6751359417982	8.71265954558011	9.32027774290802	9.126975086033	9.0496233861115	9.1792354543494	9.10664303903064	8.86487206374523	9.31197285122935	9.04774592859995	8.49383787373739	8.61625215943938	8.73224574715632
TOMM40L	1	1	24	0	0.226275441187332	3.8728224344882	0.167208233898023	0.0431747741412059	4.4823271456031	4.04811595832691	4.30971819942094	4.3072984886158	4.18099669273258	3.5549365793989	3.99856404352044	4.43267983186041	3.32923102227747	3.47596537659096	2.6367869402391	4.40225322651688	3.35502637714107
SDHC	1	1	20	18	0.332796260619261	5.58560767780761	0.3931149585965	0.0703799803481365	6.38033928707312	5.7083266805993	4.87255890927408	5.39664579900153	5.34320389454889	5.23981397657673	4.86189625543017	5.73584465850362	4.82485085052629	6.05974665737126	6.64533609343113	5.94543826913147	5.40234100073301
DUSP12	0.548683931808932	1	20	0	0.22564967078297	3.51632016813601	0.377169328270143	0.107262510304936	4.45783511670436	3.08756028781011	4.05979585784796	3.11006656859968	3.43663438121632	3.96882264647763	3.00860971182696	3.14230419430891	3.11751755645002	3.84006049942162	4.12417879018273	3.46273507874469	3.08462616031216
ATF6	1	1	20	0	0.0845914072278703	5.52315476253957	0.141244762543661	0.0255732038330058	5.45281092662162	5.76868601487625	5.389289670129	5.25783054896135	5.6586827830939	5.55147952221041	5.31443098940932	5.43184920684853	5.65221941102372	5.51173015380502	5.64135843399772	6.09976227341246	5.14150435989687
OLFML2B	0.548683931808932	1	28	18	0.580913532649957	3.68104266448768	0.525179526261767	0.142671404308448	3.60798129626652	1.65040124101014	2.02136043755946	3.64370415077882	3.50459102552661	3.38558694962546	3.88690643883448	3.62656995132993	2.86930212251804	4.41604726676708	4.65043016061363	5.45663930976237	5.01717084906877
UHMK1	1	1	24	22	0.121503977621949	4.75070980748302	0.125672069844157	0.0264533248581519	5.30960261411927	4.56627375371289	4.49770889371332	4.73705740844245	4.44587436757671	4.57906308559948	4.45524375078486	5.30906631176574	4.3940529440695	4.45858626126247	5.60681495750095	4.87615109675752	4.6325672570053
UAP1	1	1	20	4	0.42898650290559	4.18990974524988	0.249905783980879	0.0596446699750988	5.61665563283042	4.12401227598504	4.19016212372856	4.14170204860185	4.13885098966006	4.52570924938564	3.88690643883448	4.74838057908594	3.19159490698723	3.77422400473733	3.91421564028942	4.16853405553328	4.45223479505538
DDR2	1	1	28	14	0.384742769264586	8.09489325542103	0.189460162778329	0.0234048994594772	7.63255860698155	7.51015611003436	8.4110574578665	8.52367510124788	8.2168817196842	8.29943531932444	8.21395706749491	8.31825781437685	7.62594469146494	8.35188900094459	7.87484350597389	8.0548507990275	8.31823160540251
RGS4	0.269101639101639	1	24	22	0.414265401604453	3.01189580119727	0.395033599367608	0.131157790787642	3.81498949889828	2.74705489656074	2.68379346259905	1.7997558437758	3.03851177000494	3.26052665556079	1.88087218342148	2.99075237591318	2.86930212251804	2.86665743055928	3.85657676064039	4.60333538720115	3.08462616031216
NUF2	0.328785271441521	1	20	10	0.830334984843058	1.52836504536844	0.764481378974457	0.500195539862118	-0.143520440799451	0.847089440681549	2.02136043755946	2.79008121017486	1.81410852316804	1.40103587475978	1.31762062090853	2.62947087654228	0.863820687305708	-0.143520440799451	0.58088604430737	3.19025667336331	2.31781539313053
PBX1	1	1	20	0	0.139337599624938	7.32419055974931	0.150487456818432	0.0205466331863958	7.44280477586745	7.44136165356892	7.22832495565098	7.24430853043082	7.3515283843338	7.31933860746993	7.19118481569651	7.20886813664954	6.96377503890732	7.56014195007007	7.634517007047	7.32457550137585	7.37899164808202
MGST3	1	1	28	0	0.599910028568294	8.29815587801012	0.177451110211445	0.0213844030914971	8.87218870871833	8.97209786971762	7.02496169927134	7.53559067685286	8.21434726721661	7.74697444257174	7.8644281330761	8.41260327199914	8.14952717914468	8.17504206277544	9.24207039479527	8.93425382582332	8.6213019246237
ALDH9A1	1	1	20	12	0.108766785324675	6.52692369375424	0.0770696651969353	0.011807961730989	6.48706547042616	6.41526520796895	6.42748793524782	6.50218133232175	6.40021342916098	6.15375001285963	6.56908467091083	6.7591539119525	6.53631700256074	6.76645873770009	6.24590938385838	6.76061140584148	6.72562401650229
TMCO1	1	1	28	12	0.244318725664271	7.90806814959348	0.10325447463556	0.0130568518988886	7.41444814635001	7.70190534237819	8.06736476819285	8.1941984478583	8.00153426817312	7.82634337874778	7.96408147722754	8.2614399893168	7.67841452069728	8.12309623499938	7.8602535069326	7.89152966653376	7.91330526442587
UCK2	0.548683931808932	1	28	22	0.330651741733236	4.08767104028256	0.312438506748601	0.0764343567937902	4.30145078766066	3.29879251394375	3.7573150873467	3.99401456831122	4.37502444317306	4.22459973821729	3.67915393105998	4.2105641792889	4.51439788092957	2.98778940214897	4.17221986601817	4.77978862068673	4.56311513717389
POGK	1	1	20	6	0.152152952904324	4.40588772310824	0.16006066531249	0.03632881166558	4.186904881825	4.61968700087605	4.09350835667411	4.51120901271592	4.09543693117568	4.47030625369671	4.40208165137741	4.83992893745512	3.19159490698723	4.6172093149725	4.9822744923664	4.35844066357073	5.11748012773928
TADA1	1	1	28	4	0.580094215181246	2.57653816580873	0.16260969884636	0.0631116980932899	3.00973766427324	3.00966852666438	3.52997858680913	2.37827580274302	2.1893087045031	2.80321078551535	2.1624021997333	2.62947087654228	2.32790455819018	2.4268565951612	2.49287594571398	1.48686381140981	3.08462616031216
MAEL	0.894947587135087	1	20	6	0.0448837016706025	0.152779085589122	0.136584411585759	0.136584411585759	0.357905282277546	-0.143520440799451	0.760345797755388	-0.143520440799451	-0.143520440799451	0.42138042190962	-0.143520440799449	0.428175523284352	-0.143520440799451	-0.143520440799451	0.58088604430737	0.620869444652929	-0.143520440799451
POU2F1	0.388468903781404	1	24	16	0.584267211702023	3.86930537770466	0.357191200636881	0.0923140372158409	3.07560727254327	3.00966852666438	3.13606006834097	3.82946599239845	4.13885098966006	3.92827939218549	3.67915393105998	4.40296708746579	3.72810039711526	4.65428232979616	4.43104901596931	4.52623214443345	3.58265716220957
CREG1	1	1	28	24	0.332718570538165	4.8509865991096	0.121380395757467	0.0250217957270272	5.25378868829704	3.74579220102148	4.28074512885177	4.78278241972344	4.44587436757671	4.12048013098683	5.16287774427531	5.79423463793464	4.3940529440695	5.11952071063357	5.62419008066714	5.28002711737561	4.93707922125431
MPZL1	0.548683931808932	1	20	2	0.111402878038392	7.6078695732132	0.166902914097961	0.0219381934051044	8.01480700912082	7.58926986633074	7.3588118816529	7.33534592067423	7.43661930791658	7.61269792443621	7.52537571304837	7.74425350443316	7.47838023794536	7.57471881971938	8.03605931581677	7.59854442453921	7.81589927710283
MPC2	0.269101639101639	1	28	2	0.0480736604874786	6.56708015718922	0.224120954720869	0.0341279456556527	7.44903126838634	6.55206393230745	6.11920200932741	6.38105989039847	6.34567423233105	6.36594961505658	6.40988308614989	6.9303445166226	6.50033407991986	6.63353388356459	6.87314852229492	6.35516748545329	6.40677791748376
DCAF6	0.388468903781404	1	28	14	0.112816193521191	6.50794201979634	0.151609845091009	0.023296127198096	6.3272457290681	6.07629371764141	6.36674698473702	6.68788323608519	6.68283743278275	6.27187166397197	6.59300243171798	6.4677652248566	6.26326859721548	6.87251677645582	6.82136273198079	6.5816443295968	6.68533459351817
GPR161	1	1	28	20	0.325623487595314	4.64835888871418	0.123406035359532	0.0265483019521473	4.186904881825	4.53880677334068	4.83319020644804	4.5645412026533	4.81048976531105	5.10079622873769	5.13055848527628	4.94675468707266	4.51439788092957	4.65428232979616	4.39100853330704	4.11687703687846	4.56311513717389
TIPRL	0.548683931808932	1	20	4	0.0961479033706493	6.06922337364153	0.116163103006294	0.0191396980890153	6.36065746641932	6.23018098660982	6.00869173110408	6.09420731766931	5.99032132129023	6.10910486218596	6.12004946713975	6.12970352358738	5.91529797886194	6.05974665737126	6.0541190604846	6.46253537862347	5.55324395489555
SFT2D2	0.182113153050653	1	24	10	0.357917720925623	4.244482825689	0.342391939406382	0.0806675285229366	3.92628907626506	4.4531215353897	4.98460246457873	4.39823873236404	4.13885098966006	4.15602816425831	4.25991734957482	4.81758069181522	4.95815886776792	3.55650683018939	4.39100853330704	3.19025667336331	3.65119670784647
TBX19	1	1	28	16	0.437774094076223	3.86386425126314	0.287041063352522	0.0742885993623312	2.33460494055716	4.33033355752033	3.98991129171434	4.71363970778183	4.0506758010911	4.75164407290285	3.92509392897512	3.40466142278545	3.91463540681113	4.07693289065086	4.0744826993783	2.72197547594124	4.00551671581217
DPT	1	1	28	20	0.846545927910029	10.8174911297187	0.0717187584260379	0.0066298883508216	9.24299700245654	9.45696487254562	9.64836885780104	9.97331727304358	10.5449075510839	10.7634156588515	10.9494001870112	10.8521577345438	11.6104790949026	11.4797261264263	11.7117225244253	12.3490284933434	12.0001833954275
ATP1B1	1	1	28	18	0.30355386408288	6.73165193988127	0.0215536394376395	0.0032018350963671	6.26508256234787	6.18659864265951	6.88758746675982	6.95580790213706	6.66809588758275	7.23873961766553	6.89669145065655	7.02115555198259	6.8596945991114	6.95654374325401	6.66225609940805	6.46253537862347	6.44589018029006
NME7	1	1	28	0	0.532981185952916	2.05651519914767	0.336557977827769	0.163654505430962	1.9691445460027	2.92733013678005	1.06225381829637	1.13320850610468	1.58217042997734	1.40103587475978	1.88087218342148	3.14230419430891	2.03780800969841	2.24438868476529	3.37193120684994	2.72197547594124	1.05043405510373
BLZF1	1	1	28	12	0.436376328042301	2.14266207087394	0.0651262185201493	0.030395002275644	1.82338351631634	2.74705489656074	2.39026821352965	2.49275930136293	3.03851177000494	2.26616177126973	1.71640562377189	1.99525737962745	2.19013559520829	1.79105458269045	1.06089674615187	1.7804296371	2.62096458313776
METTL18	1	1	28	20	0.199434093072876	2.08991131733405	0.017534308715889	0.00838997739782386	0.357905282277546	2.42575773525197	2.27746515068341	1.96753652637951	2.34570634030948	2.61167271976848	2.02849360503883	2.14636059702385	1.86747729051296	2.86665743055928	2.1531791441916	0.620869444652929	3.51069832135986
SCYL3	1	1	20	18	0.675954108247942	1.55629119813791	0.26458710799236	0.170011311706277	2.33460494055716	0.435188776677169	2.02136043755946	1.39113224410322	1.30566507808184	2.39075499458696	1.31762062090853	1.99525737962745	0.446340293553264	3.77422400473733	-0.143520440799451	1.7804296371	1.05043405510373
KIFAP3	1	1	24	18	0.267876766007033	4.73926843351264	0.0438287962831244	0.00924800882203658	4.50641031497607	4.2308580549571	4.59506737209783	4.84876239284705	4.6091253000473	4.68019293735187	4.22972263407392	4.77181802973584	4.62547238347855	5.29410101217135	4.78010109434227	5.18289046933438	5.25596764025075
GORAB	1	1	28	20	0.540415322092929	3.10741808331237	0.0486325840232838	0.015650479825825	2.79189956675389	3.08756028781011	2.15508825580472	2.59882220118845	3.21114876656407	3.38558694962546	3.63375595638527	2.14636059702385	3.87021367367922	3.47596537659096	4.26375373555793	2.72197547594124	3.08462616031216
PRRX1	0.759272267084767	1	24	22	0.0944169820538611	8.74199860018133	0.141659212344798	0.0162044423505009	8.77764262708413	8.67056940795401	8.876872685235	8.48616090115516	8.55405725752701	8.80538739007065	8.87265688135132	8.66345406254178	8.41605006944174	8.85221629689204	8.68603000321737	9.2039781005097	8.90358659594804
FMO4	1	1	24	18	0.570374036554927	1.89976819152628	0.0578559293884823	0.0304542047006275	-0.143520440799451	2.54099231856379	0.37806982773274	1.13320850610468	0.963291744073368	2.26616177126973	1.5307483325864	1.63525528613071	2.6763964955643	2.58881608730835	2.6367869402391	3.61943708973493	2.871342531333
PRRC2C	1	1	28	14	0.492780988504189	8.12133713776136	0.243377507286615	0.0299676645801336	7.55096607366339	7.8092569148096	8.73722536254561	9.0188754366887	8.18875480715061	8.67055196991926	8.46301614435699	8.27585559993112	7.3708900312792	8.26766964845275	7.32489679798841	7.83670218622933	8.21446521167773
VAMP4	1	1	20	18	0.227884881740985	5.01129232425922	0.0819819952097566	0.0163594517950767	5.25378868829704	4.90429301243028	4.39330176209685	4.68983561248925	5.1230787870713	4.47030625369671	4.71705339793812	5.29295681122568	5.13753267254624	5.7184042872845	4.7167220071792	5.47726982901779	5.21126609649206
METTL13	1	1	20	16	0.232615299021792	4.6769236015593	0.308175805295472	0.0658928457143762	4.90096595984818	3.9680041470304	4.28074512885177	4.53812153541722	4.57791958818161	4.6305139535325	4.67285071567466	4.67569325387079	4.87066923336812	5.31740194638425	4.95507007777753	4.67652614679586	4.33211776715101
DNM3OS	1	1	28	26	0.413606572817614	5.79073830915911	0.215355269660897	0.0371896048765099	6.23657073273229	6.16879025679995	5.12162239757575	5.04915710641014	5.50125662306957	5.55147952221041	5.16287774427531	6.43877358087793	5.66527795101911	5.70079242284333	6.11683669119415	6.51336433525829	5.85877026129899
LOC102724528	0.06268326002701	1	24	14	0.752194517354113	1.07911880469865	0.851451571919339	0.789024867523382	-0.143520440799451	0.847089440681549	1.5244551205063	1.7997558437758	1.30566507808184	1.14209339462461	0.764623944407756	1.15443934599601	0.446340293553264	2.24438868476529	2.49287594571398	-0.143520440799451	-0.143520440799451
PIGC	1	1	28	12	0.395393895346579	5.08431692011695	0.209602676835166	0.0412253366830533	4.15678872349684	4.96746258554784	5.13786986373387	5.08609997428508	5.32452399536831	4.47030625369671	4.82197489739936	5.53132948839127	5.15615320412925	5.11952071063357	5.55339761332705	5.53744823422938	5.4220899037393
SUCO	0.269101639101639	1	24	22	0.152840893112107	5.47930264633468	0.215033871416909	0.039244751621952	5.68155244332035	5.56591605036954	5.36188619463609	5.56312178741346	5.45047226294672	5.39663569213453	5.56474589656164	5.24352004731307	5.28017269738991	5.0093737842897	5.57142404977663	5.97475301467648	5.75358527684384
LOC101928673	1	1	28	12	0.662354028721096	1.81070546277955	0.509217317021296	0.28122592408796	-0.143520440799451	1.42890827087879	2.68379346259905	2.87697292986457	1.58217042997734	1.62049836998317	2.1624021997333	2.40804413548126	-0.143520440799451	2.4268565951612	2.33300265476153	1.7804296371	2.98192216182582
PRDX6	1	1	28	4	0.224516485218326	7.27139496109065	0.00184271518902412	0.000253419763179489	7.70198289688815	7.75955694625498	7.47527617209294	7.38807245837039	7.458201849296	7.24287832151315	7.151469435396	7.21742871562987	7.06084940325158	6.88816293007377	7.37707325158177	6.79388703161273	7.01288503951222
KLHL20	1	1	24	0	0.123260609138755	5.09091085578315	0.20134859063692	0.0395506023068922	4.95446726064043	5.00808952376835	5.07175241267564	5.01124333195511	4.96320803568336	5.20629510930299	5.0464433604311	5.15716373398048	4.65195441060493	4.98047100078221	4.87023647558143	5.75581774951542	5.70604731089644
DARS2	1	1	28	6	0.455577020892994	2.7483834252722	0.136722410948702	0.0497464835843131	3.07560727254327	3.83882265023515	1.31178548077403	3.54100851916614	2.48679546872106	2.80321078551535	2.39786208794386	3.86316910520769	2.45365660233348	2.58881608730835	3.28720797954215	2.2327446363117	1.93354288184838
GAS5	1	1	24	18	0.210704222072984	7.43279029372043	0.000983255026241973	0.000132286125046831	7.23150070853485	7.13237934586988	7.08485161788284	7.2686167899316	6.98001212166248	7.41414060215472	7.09396453771812	7.68992607472789	7.3906814938685	7.84304765707037	8.17222474713618	7.55067855121678	7.77424957059143
RC3H1	1	1	24	0	0.407527308789025	4.17708584287553	0.3933658346539	0.0941723128158422	3.96155929765724	4.4531215353897	3.37411835028648	3.73957285221484	4.18099669273258	4.25770082219446	4.40208165137741	4.65062689228695	3.11751755645002	4.57915844971819	3.96963991355993	4.9664782164756	5.04290956169236
RABGAP1L	0.182113153050653	1	28	18	0.179685263350899	3.24242845272416	0.42265617193623	0.13035173423214	3.1386003089221	2.64769951790405	3.79877944029086	3.87239579981193	3.43663438121632	3.38558694962546	3.20762970007355	2.72862009692212	2.45365660233348	3.2999924205871	2.88759745210945	4.21840520767024	2.98192216182582
CACYBP	0.759272267084767	1	20	2	0.190527793510104	5.48594957983092	0.277750494642191	0.0506294289804158	6.25800725663532	5.87135032326807	5.26165478365349	5.60190333367706	5.34320389454889	5.36660549915144	5.21003836202052	5.67499142490061	4.82485085052629	5.59035227148649	5.86245022520592	5.77260686871809	5.04290956169236
MRPS14	1	1	28	26	0.43976469308977	4.72114505200727	0.240887121450329	0.0510230291161911	5.05586205475946	4.86058904742515	3.79877944029086	4.17637689820645	4.4800358803425	4.75164407290285	4.42890755956195	5.08415248495413	4.62547238347855	4.23211578971369	5.33864351400401	5.2077946256103	5.11748012773928
RFWD2	1	1	28	0	0.228199228632274	4.07705996377006	0.311700093011981	0.0764521728357785	3.73571386198612	4.16051385365962	3.2599938813085	3.87239579981193	4.00448132001889	3.60723956523162	4.22972263407392	4.74838057908594	4.04023992304034	4.69042649613354	3.91421564028942	3.69183556378623	4.85227858135325
PAPPA2	0.182113153050653	1	20	14	0.130039182822801	3.45446428552433	0.227556006698533	0.0658730233952885	3.46783130930898	2.74705489656074	3.52997858680913	3.11006656859968	3.56949012561338	3.38558694962546	3.26830332767507	3.8188520031379	3.67743840939954	3.96335267797129	2.99834545486327	3.28691482619759	3.71662722287189
LOC730102	1	1	20	12	0.389589446350753	3.22370874931623	0.237951963801098	0.0738131085358033	3.07560727254327	1.16713215539074	3.0004706967449	3.31068578865841	2.84237233339493	2.71061809252441	3.00860971182696	3.62656995132993	3.03942974066466	4.07693289065086	4.0744826993783	3.46273507874469	4.20108416479839
RASAL2-AS1	0.759272267084767	1	20	14	0.634389881148431	1.55383348682578	0.828207456534378	0.533009143873109	1.26923253883499	0.435188776677169	3.13606006834097	2.25391843383234	0.963291744073368	1.97915260215849	0.764623944407756	0.428175523284352	2.86930212251804	2.58881608730835	-0.143520440799451	0.620869444652929	1.69465666903714
RASAL2	1	1	28	14	0.189471612134292	4.37554979789071	0.120885790646299	0.027627565958585	4.43292010577596	3.9680041470304	5.08856801107254	4.24332229203746	4.4800358803425	4.57906308559948	4.31847458347652	4.57270370653801	3.99957479678799	4.6172093149725	4.81077620644854	4.00765937304009	3.83920692711485
RALGPS2	1	1	28	4	0.296045523220472	4.66531520648902	0.0208056957897952	0.00445965489338351	5.22505053651868	5.21313415864991	5.037521549428	4.71363970778183	4.98716026553888	4.6050178691048	4.75994192053252	4.27759031811781	4.62547238347855	4.57915844971819	4.02301348204259	4.11687703687846	4.49014970942574
ANGPTL1	1	1	28	22	0.266221847314094	3.61680766049311	0.0414659211082501	0.0114647846943004	3.31258704308068	3.08756028781011	3.13606006834097	2.11782186703674	3.36531779148313	2.71061809252441	3.48830472514715	4.46179296169982	3.62493241351963	4.28034336265674	4.47000816102447	4.40225322651688	4.59825908956717
FAM20B	1	1	28	22	0.412004372819516	5.8811843890873	0.00359787499826442	0.000611760278242657	5.95965673775578	5.26434354524723	5.10518986817715	5.39664579900153	5.86665695008974	5.75063945382847	5.86895189991162	6.12060455836341	5.61231925464513	6.61484793287613	6.8138106511879	5.88495891364836	6.19352992003841
TOR3A	1	1	28	20	0.422997875842123	5.21955054032146	0.125610445226972	0.0240653757936858	4.621141278804	4.94671187555014	5.05473850324471	4.84876239284705	5.78702774139727	5.42605352123791	5.41177685645514	5.68736914934647	5.15615320412925	5.49138641675252	4.84081264911364	5.4357094891861	5.06819711450889
ABL2	1	1	28	20	0.170006661827304	5.58163963784892	0.0568141049689376	0.0101787482989197	5.07208940465673	5.43794163069642	5.2910098857742	5.39664579900153	5.51779510627866	5.49707611189644	5.69200786389186	5.75948498335624	5.8366757789406	5.6281128590302	6.09207584761972	5.57621636796664	5.79960666797657
SOAT1	1	1	20	2	0.382991331120983	4.93090315013694	0.208842861829915	0.0423538762516791	5.54870149897176	5.65815239668988	4.72979515972876	4.91185635624987	5.10129644060712	5.30460217690284	4.82197489739936	5.02686217266058	4.65195441060493	4.28034336265674	4.81077620644854	4.67652614679586	4.85227858135325
TOR1AIP2	1	1	28	18	0.248938185361986	6.98959139973785	0.0528603105984746	0.00756271827283884	6.93144528214886	6.55891674742606	6.82875303231842	7.1251182159427	6.91906133824181	7.2178661103273	7.37485009600345	7.2343989755174	6.90443641742888	7.15712823256572	6.83634931965225	6.81834956659118	6.94625233674447
TOR1AIP1	1	1	28	16	0.294888227992224	4.88201122455417	0.00225593779948003	0.000462091891172586	4.35548446236867	4.56627375371289	4.7720464712503	4.80511270772843	4.98716026553888	5.18923904350412	4.69512134073715	5.64991275966956	4.99999129159372	4.79372403898125	4.65043016061363	5.30332270000302	4.69882891688864
CEP350	0.269101639101639	1	24	18	0.166493178545167	6.27450186568674	0.179612857922844	0.0286258354476058	6.39975621027001	6.15980294579508	6.39405915362459	6.4745834139443	5.86665695008974	6.59689682223206	6.30518355345695	6.11144784225167	5.63904159130071	6.41333223265193	6.45455373150595	6.50334079933805	6.2498690074666
QSOX1	0.759272267084767	1	28	4	0.132554472876004	8.97407309039856	0.0328138525290579	0.0036565171910808	9.2039514769199	9.35828230481277	9.30237025045106	9.07163674832542	9.10813408716506	9.02796240779595	9.11699031296916	8.71876850348982	9.20089834392385	8.52700243220947	8.90085835959646	8.42507836134643	8.70831835528736
FLJ23867	1	1	24	0	0.240696205069811	3.69729404337497	0.251353879674579	0.0679831998012085	4.09460212812565	4.26478439728604	3.79877944029086	3.95460324871498	4.0506758010911	3.84360588250616	3.67915393105998	3.72591202231036	3.19159490698723	2.73441495560982	3.37193120684994	3.88949129984517	3.71662722287189
ACBD6	1	1	20	0	0.221661570857682	4.43923805022207	0.109759509802416	0.0247248533556172	4.70677856186071	4.42339031023887	4.39330176209685	3.78521945501883	4.22194605232427	4.44178592107378	4.45524375078486	4.59914851477788	3.91463540681113	4.72568722241376	4.74875956139376	4.00765937304009	5.34141851595326
XPR1	1	1	28	8	0.286529082897735	3.25730020367107	0.15112852095726	0.0463968659649282	2.86822584220632	3.92621582156355	3.06985769025441	3.11006656859968	2.73330254051168	3.65771252767097	2.50259178631743	3.14230419430891	3.57044308497439	3.20324203611679	3.66840425650768	3.3775016832802	3.65119670784647
LOC102724791	1	1	20	10	0.365119080414685	2.78273777419462	0.206258888872533	0.0741208499001414	2.62594783890527	1.42890827087879	2.76971391590624	3.11006656859968	2.73330254051168	2.71061809252441	3.48830472514715	3.14230419430891	3.26205368910999	2.24438868476529	2.99834545486327	2.57658548274723	2.98192216182582
STX6	1	1	28	22	0.25325807333409	5.69614415143952	0.113460316231053	0.0199187929965536	5.86037404094503	5.23040671136671	5.15393638863931	5.56312178741346	5.6586827830939	5.5909767040557	5.63554900369312	6.26798484800294	5.57128412847751	5.86792463066985	5.98855052924785	5.49760948656328	6.06124871387852
MR1	1	1	28	18	0.504890810351648	5.01208418519654	0.110368688554984	0.0220205177081749	4.82639734704192	4.42339031023887	4.70819623748555	5.30560185153126	4.91407652168	5.51087050116967	5.57679035966522	5.41706077050504	4.99999129159372	5.2704175585964	4.34982496868117	5.45663930976237	4.37327803594709
IER5	1	1	28	20	0.113917972680556	7.49777501206335	0.00147984102315449	0.000197370689407662	7.25656639888602	7.19090062049217	7.30586896340796	7.2686167899316	7.38796965633238	7.41414060215472	7.54082950617996	7.45313756777576	7.89343641885072	7.60816945079587	7.42742837223051	7.87218674008767	7.85274673548453
GLUL	1	1	28	26	0.328713063536286	8.34298718679862	0.127766738579849	0.015314267626111	8.37345124018919	8.21056007338006	7.57410923126299	7.81130734582088	7.71283332028311	7.75858371385204	8.14484751235061	8.48174450740796	8.64916858704107	8.49925342007904	8.76059581558535	9.56364631027213	8.80361849704378
RNASEL	0.269101639101639	1	20	6	0.214611967987887	3.68207203772909	0.427670430589463	0.11614939257224	3.77589613335088	3.69692616016835	3.42796450539474	3.78521945501883	3.12741100840245	3.65771252767097	3.96229662445196	4.34164025094668	3.3934190043923	3.20324203611679	3.37193120684994	4.9664782164756	3.71662722287189
RGS16	1	1	28	24	1.08866478245863	0.835972518618202	0.343312324896919	0.343312324896919	-0.143520440799451	-0.143520440799451	-0.143520440799451	1.39113224410322	-0.143520440799451	1.40103587475978	1.71640562377189	1.15443934599601	1.1872125358111	1.49663368512573	-0.143520440799451	1.48686381140981	1.40820950015942
DHX9	1	1	28	4	0.242736850308423	5.84117278629138	0.0401240157088187	0.00686917117106784	6.45648658532174	6.28906564593847	5.83023360721698	5.86895339726098	5.99032132129023	5.79641173782045	5.63554900369312	5.83930264085214	5.29705050349239	5.53179100409329	6.41516922589947	5.61396992774	5.36201318771904
LAMC1	1	1	28	18	0.380694136787522	9.99705970880199	0.0880946040656489	0.00881205140628352	9.22224371474515	9.39895085171664	9.71756630509277	9.93269480373052	9.79043192297279	10.1292005653743	10.1106451279865	10.2070449750148	9.91071532294931	10.3123874693103	10.3880917724076	10.3555367104436	10.4666637791084
LAMC2	0.759272267084767	1	20	14	0.742827337621045	2.27865110380016	0.51860621197835	0.22759351403708	2.71130854554183	1.42890827087879	1.06225381829637	2.87697292986457	1.81410852316804	1.97915260215849	1.5307483325864	1.82645643449939	2.95687223498006	3.20324203611679	1.70803198557627	2.41488445494243	3.27040170303486
NMNAT2	1	1	28	4	0.72152545225357	2.45681121179558	0.390979760415586	0.159141149526843	3.36621286076559	3.08756028781011	2.92757714896617	1.7997558437758	2.73330254051168	1.40103587475978	2.39786208794386	2.523001451536	2.32790455819018	2.24438868476529	3.79653890250562	1.48686381140981	1.93354288184838
SMG7	0.0772071042383542	1	24	20	0.255639121143595	5.32453743400472	0.317662235056701	0.0596600623047512	5.28196554539706	5.69594575028602	4.44644960847379	4.97230623694126	5.30559905410435	5.36660549915144	5.21003836202052	5.1923289424423	4.93677881865653	5.2704175585964	6.07953421758415	5.70424527867821	5.91560288725763
ARPC5	1	1	28	12	0.0945444280899637	8.11495447379427	0.0101214665769593	0.00124726104251659	8.19416737298605	8.19304680842044	8.42270831916272	8.23999497370811	8.30050632788381	8.22397897698064	7.98004112341405	8.14958991657132	8.12610552267252	7.85105337445146	7.99657902112609	7.68089376259625	8.1448617856354
RGL1	1	1	28	6	0.321849301374167	4.59739383613987	0.10253272977068	0.0223023594290911	5.00605524690493	5.21313415864991	4.72979515972876	5.13979891391182	4.66958196924797	4.25770082219446	4.73865702743066	4.06637817086314	4.57100383511744	4.37221576972935	4.81077620644854	3.69183556378623	4.56311513717389
COLGALT2	1	1	28	20	0.363677550740039	3.13914805529455	0.349672061300708	0.111390751612032	2.86822584220632	2.30051354996853	3.13606006834097	2.79008121017486	3.03851177000494	3.44427353131198	3.43636898645184	3.62656995132993	1.67431040776365	3.47596537659096	3.73389366572837	3.28691482619759	3.77921856854324
TSEN15	1	1	28	6	0.294636675550112	6.11061042878921	0.0334030221563091	0.00546639694111996	6.87706695662663	6.56573716543385	5.4425828243872	6.19065170633214	6.42672885183322	5.80763144605457	5.63554900369312	6.67464038234176	5.94772436336025	5.959635608257	6.25709024276202	5.6507606654875	6.02296280135615
C1orf21	1	1	28	26	0.242955327939897	6.23292134989186	0.0692072314635247	0.0111034982760893	6.3272457290681	6.25571211831825	5.8793778063461	6.05747412915857	5.74550192427545	6.10000761626991	6.24607310511696	6.0742284978415	6.4856858019453	6.10061233707537	6.35400007581212	7.03561442603142	6.30409042035273
EDEM3	1	1	24	0	0.298309676502206	5.17697531993988	0.132900356848922	0.0256714294806538	5.66024289576889	5.55224452058931	4.7720464712503	4.84876239284705	5.20706118666184	5.00657538238687	4.69512134073715	5.87220313319781	4.91507715532026	5.03770888705294	5.45972362438627	5.61396992774	4.79284259812862
FAM129A	1	1	28	18	0.349316618096816	7.11840164758193	0.13143663107828	0.0184643460126935	6.29994778178465	6.9252400892225	7.32373334805303	7.54225273953596	7.65045401502554	7.54727118853662	7.41229990898037	7.23861053239671	6.91540837795909	7.21410483788046	7.56873588478903	5.96017009799992	6.9117452144976
RNF2	9.36447811447812e-05	1	20	2	0.676386295049173	3.32637784458582	0.76459703117198	0.229858743322403	3.81498949889828	4.1961146499454	2.85080367890104	2.25391843383234	3.290291647829	3.88656374699132	3.80735835076287	3.4634196382165	2.32790455819018	3.47596537659096	3.91421564028942	3.69183556378623	3.27040170303486
TRMT1L	1	1	24	18	0.277298921370057	5.23396093009469	0.101331206126319	0.0193603291044218	4.91902107739273	5.2474749139606	4.7720464712503	4.78278241972344	5.34320389454889	5.36660549915144	4.93857035462972	5.26018790654936	5.06054994718174	5.76998550112448	5.4402361981285	5.51766637000042	5.62316153758933
SWT1	0.388468903781404	1	24	4	0.212450042694214	2.45920486014597	0.838122094527084	0.340810197682082	2.53521715678502	4.00861605011141	2.4948873331446	2.25391843383234	0.513521492005143	2.71061809252441	2.1624021997333	2.72862009692212	2.19013559520829	2.86665743055928	1.94770679586385	2.02424128232678	3.95218227014455
IVNS1ABP	0.759272267084767	1	20	0	0.1575692803501	5.83825743959289	0.169185859731192	0.0289788282688319	6.32046951292283	6.04734743486943	5.84019728439785	6.13884640429132	6.19956076494835	6.06303389768233	5.99098362006719	5.64991275966956	5.58509259720134	5.59035227148649	5.7242630983075	5.73883094701836	5.09304905171052
HMCN1	1	1	28	6	0.313937955203534	3.53570048107422	0.108415910843146	0.0306632056146925	3.69438028176008	3.83882265023515	3.71462365734653	3.82946599239845	3.12741100840245	3.26052665556079	3.53843560848689	3.94791716054686	2.45365660233348	3.63278864503864	4.50794284136296	2.97503304390269	3.51069832135986
TPR	1	1	28	14	0.515228213726596	7.10748760887751	0.226572191746723	0.0318779580373417	6.56939110036322	6.9092411655928	7.67775928606795	7.6324287179572	7.33762204797109	7.69957998688801	7.10648143849488	7.25948584989248	6.6523518929817	7.18905927937971	6.6872697555495	6.73514113164491	7.082792713563
C1orf27	1	1	20	16	0.371921596304596	4.89203803706272	0.23184132666244	0.0473915625565419	5.16579765760893	4.36202410384024	5.07175241267564	5.39664579900153	4.93885141756413	5.55147952221041	4.73865702743066	4.62511729837946	4.87066923336812	5.47075170046605	3.66840425650768	5.32624809227524	4.10661172388764
PTGS2	1	1	28	8	1.06205168519723	1.71169921513435	0.50944269554602	0.297623958135679	1.26923253883499	2.74705489656074	2.76971391590624	2.49275930136293	1.81410852316804	1.14209339462461	0.380859327701682	-0.143520440799451	1.45122195297436	1.1263071843942	2.1531791441916	3.19025667336331	2.31781539313053
RGS2	1	1	24	0	0.23073498063943	2.29990400169238	0.204486905973674	0.0889110614283043	1.66122330615333	3.00966852666438	1.31178548077403	2.37827580274302	2.34570634030948	2.50543833216239	2.28493044957297	2.28312744083135	2.56932093040331	1.49663368512573	2.49287594571398	3.28691482619759	2.4773378613231
UCHL5	1	1	20	2	0.217095164318947	4.91711843661307	0.176548464942578	0.0359048632280221	4.86416337853304	5.21313415864991	4.81309552131525	5.33659262680366	5.10129644060712	5.46908522713759	5.14680861490158	5.1027546079626	3.99957479678799	4.6172093149725	5.40045342284878	4.26660985869861	4.82286664769186
TROVE2	1	1	28	14	0.308485495427021	5.54896159079406	0.051794151088423	0.00933402587870701	5.42780824030118	5.43794163069642	5.95468426887354	5.87951425327097	5.53414614563437	5.85165757192305	5.43842474259373	5.82816693930516	5.21061482928441	5.51173015380502	4.61610580988232	5.83787519009522	5.64012402965691
GLRX2	1	1	20	4	0.54459839936393	4.13343843162432	0.151411402900823	0.0366308596113097	5.32322511441658	4.56627375371289	4.66400340904334	4.99190614028856	3.74831752436678	4.6305139535325	4.50651629388338	4.40296708746579	3.57044308497439	3.63278864503864	3.45195377950322	3.61943708973493	2.871342531333
CDC73	1	1	20	18	0.212953068235112	5.44637585749735	0.12515553801931	0.0229795998832919	5.7129379737022	5.17795601042009	5.6718799632823	5.88999836287262	5.55031394246625	5.56476576006796	5.41177685645514	5.40211917302089	4.97922669612891	6.15335932721132	5.13553497925812	4.81262981576828	5.27780951780184
B3GALT2	1	1	28	18	0.220036819475134	5.19677949154799	0.154265244192441	0.0296847777442428	4.38176087157842	5.08606431853309	5.4425828243872	5.42576026804699	5.55031394246625	5.32035461157153	5.54035104431593	4.81758069181522	5.4406734668946	5.17159314022504	4.81077620644854	5.28002711737561	5.25596764025075
CFH	1	1	28	20	0.440693120393303	3.3819852728118	0.259690897952556	0.0767865253702442	1.26923253883499	3.64634675666876	2.92757714896617	2.79008121017486	3.12741100840245	3.5549365793989	3.53843560848689	3.62656995132993	3.62493241351963	4.37221576972935	4.17221986601817	3.8265676136858	3.65119670784647
ASPM	1	1	28	14	0.800094194839962	3.77988950761053	0.51462701049625	0.136148691505423	1.66122330615333	3.42417988364222	3.87829561551891	4.76010105849443	4.66958196924797	4.44178592107378	3.72316682030363	4.40296708746579	3.67743840939954	3.77422400473733	3.19719719479719	4.26660985869861	3.58265716220957
ZBTB41	1	1	24	22	0.21582232652234	4.26657107869542	0.0868429217819013	0.0203542657980176	4.78761606210244	4.48225240736631	4.22099273758861	4.48378489612326	4.22194605232427	3.96882264647763	4.60389869216958	3.9061653364836	3.87021367367922	4.32701075964773	4.43104901596931	4.9664782164756	3.27040170303486
DENND1B	1	1	28	14	0.585107651141932	2.58851919287727	0.16290291761389	0.0629328606340428	1.26923253883499	2.54099231856379	3.83908528936777	2.87697292986457	2.73330254051168	3.60723956523162	3.00860971182696	2.99075237591318	1.45122195297436	2.58881608730835	1.70803198557627	1.48686381140981	3.65119670784647
C1orf53	0.759272267084767	1	28	4	0.831666683273693	1.82485703688467	1.01041184677575	0.553693701124496	3.99598778914774	1.84237136235556	1.31178548077403	0.818912626986964	0.513521492005143	0.42138042190962	1.5307483325864	2.72862009692212	3.11751755645002	1.79105458269045	2.88759745210945	2.41488445494243	0.57359761844582
NEK7	1	1	28	6	0.185596577511113	5.57429837660457	0.124128412806162	0.0222679886184656	5.84156493807233	5.72060226358826	5.7479455324548	5.8259194882093	5.6882068345092	5.45488346235644	5.35695738220834	6.12060455836341	4.8013841697192	5.85205622419246	5.96146531821255	5.34881487578678	4.82286664769186
PTPRC	0.759272267084767	1	20	0	0.580712306580553	2.20389275032067	0.565244909735278	0.25647568814455	3.51607664745791	2.01177117915546	1.5244551205063	2.79008121017486	2.34570634030948	3.44427353131198	2.50259178631743	2.523001451536	1.1872125358111	2.4268565951612	2.49287594571398	1.11789181047686	1.05043405510373
ZNF281	1	1	28	4	0.402903250444874	5.76090653547835	0.0265392252284098	0.00460677934366213	6.46265443341155	6.21290571496357	6.10274173017485	5.67647242963964	5.67352033190044	5.86245733426799	5.14680861490158	5.7711614491453	5.28017269738991	5.38512841654723	5.86245022520592	5.57621636796664	5.87318968251964
KIF14	1	1	28	18	0.777593017294142	1.87479023255602	0.325508634932254	0.173624029653956	1.26923253883499	0.435188776677169	1.87395871619331	2.69761880368474	2.01387163380465	2.39075499458696	2.50259178631743	3.06851739232667	2.03780800969841	1.1263071843942	1.06089674615187	2.41488445494243	1.40820950015942
DDX59	0.0290926434676435	1	20	10	0.491200186001183	2.55988309391394	0.600944931250681	0.234754834187316	2.22276492343147	2.16335398719131	3.42796450539474	2.59882220118845	2.73330254051168	1.62049836998317	2.50259178631743	3.34340811763145	2.77607113444362	2.4268565951612	1.94770679586385	2.2327446363117	2.98192216182582
CAMSAP2	1	1	28	14	0.463032595458284	6.46486369494298	0.247321294742651	0.0382562272637107	6.30682084468966	6.05706086995175	7.12207961131183	7.17312398477384	6.39126554246638	6.9405366465634	6.55088248446653	6.39416357713552	6.09009757244988	6.44541314225493	6.34354823445068	6.17746270672496	6.20497512207391
TMEM9	1	1	28	22	0.210647003515644	6.10514147622799	0.0695179353106241	0.01138678531551	5.95090812543527	5.87135032326807	5.99982972330065	5.50973611665388	6.12595591619846	5.89437986123424	6.40988308614989	5.74771324234705	6.37875915959245	6.05974665737126	6.30096679975235	6.62851009496402	6.42646658922052
PHLDA3	1	1	28	20	0.473334036165725	8.31357196522552	0.126769934038073	0.0152485519543625	7.61328222196414	7.93836923155982	8.08003310760116	8.23177573591524	8.93269212154732	8.43040572509817	8.60062563625845	8.23427987972649	8.77948694502635	8.27661353354225	8.21011334250137	8.14786769486922	8.52185061126665
CSRP1	1	1	24	6	0.359131593782953	6.22180215461945	0.119388230400605	0.0191886896165549	6.9578846574186	7.04721930781505	6.17537756513514	6.60121194417568	6.24992750600462	6.31181893895785	6.29792584412933	6.54461296264917	6.12832200867189	5.64662888109027	6.04124158914987	5.2077946256103	5.67346217924505
RPS10P7	0.548683931808932	1	24	14	0.441218617678023	1.8562172259291	0.695309464172021	0.374584102797556	0.357905282277546	0.847089440681549	1.87395871619331	2.37827580274302	1.81410852316804	1.40103587475978	1.71640562377189	2.523001451536	2.45365660233348	2.86665743055928	2.1531791441916	3.28691482619759	-0.143520440799451
NAV1	1	1	28	10	0.117287454052396	7.32320310233963	0.0325224490329184	0.0044410142090048	7.20599180980814	7.53121637829611	7.78223238964497	7.50181093845488	7.52925743551669	7.38447632747779	7.37139686541536	7.35180321915167	7.11420245124472	7.16357123045786	7.17379855793666	6.8020873841875	7.32231779185578
IPO9	0.0772071042383542	1	28	0	0.169617513720176	5.5124494780923	0.289087169356791	0.0524425975250545	6.02779895063916	5.53844219369433	5.36188619463609	5.54995942717317	5.056719571352	5.36660549915144	5.60058175682633	5.87220313319781	5.61231925464513	5.51173015380502	4.92734280352424	5.59521663987409	5.46079473473891
SHISA4	1	1	28	20	0.428763152107048	6.47332185799556	0.0152056749745443	0.00234897558133356	5.86037404094503	6.23874166435868	6.53567902705707	5.97123642523868	6.46134130064335	6.64146996042656	7.14743709687	6.63045150104275	6.74751758190419	6.38052169111154	6.80621882936746	6.47284544423335	6.2498690074666
LMOD1	1	1	28	14	0.83288045026115	6.28657506887213	0.157111497894022	0.0249915886110955	5.48952080816445	5.42299536143076	6.94411629640092	7.02878304578709	6.20977576641989	6.88865168053734	6.52625006045205	6.48204545856627	6.19287059503583	6.91131853171877	5.80266142003182	5.51766637000042	6.40677791748376
TIMM17A	0.120192382848633	1	20	0	0.175824713021831	5.95694846727002	0.256617065640251	0.0430786109784587	6.87706695662663	6.26412306869997	5.64938940922254	6.12115616577073	5.92981375703295	5.95618094669891	5.89804310297837	5.85035304742523	5.72885439822095	6.10061233707537	6.23464119627652	5.49760948656328	5.46079473473891
RNPEP	1	1	28	4	0.393008545232847	5.60530157612795	0.185468072585029	0.0330879739593151	5.89727218653484	6.19542107435123	5.21647087089039	4.91185635624987	5.36164501627754	5.0638429763609	5.16287774427531	5.64991275966956	5.58509259720134	5.59035227148649	6.14117972737324	6.17746270672496	5.9568047309984
ARL8A	1	1	20	14	0.172829299222573	7.60388345852196	0.0692350259917881	0.00910521924348982	7.6434591381847	7.78315857653863	7.15438347694769	7.34299729348943	7.78292616385441	7.31933860746993	7.02090792472054	7.43490105347686	7.8878766771207	7.60816945079587	7.72989316079415	7.7713795557047	8.25906925642122
UBE2T	0.182113153050653	1	24	0	0.652317906473883	2.30083121139447	0.65464030818846	0.284523395261011	3.73571386198612	3.23176031875344	1.87395871619331	2.37827580274302	2.01387163380465	2.26616177126973	2.28493044957297	1.99525737962745	1.86747729051296	1.1263071843942	1.70803198557627	3.46273507874469	2.62096458313776
PPP1R12B	1	1	20	6	0.346432910202495	4.08267369648885	0.189247829455845	0.0463538953942366	3.56276067853078	4.00861605011141	4.22099273758861	4.27566498869071	4.22194605232427	3.96882264647763	4.16736852946029	4.96720241007545	3.67743840939954	3.2999924205871	5.03519110716303	3.54321261290537	4.37327803594709
KDM5B	1	1	28	12	0.333560904449674	5.97945782804533	0.131126644104808	0.0219295206815888	6.10868592776412	5.4962247887312	6.55999851153592	6.41775142835013	6.44413887441181	5.9256113022216	6.38269771246407	5.67499142490061	5.52904756832755	6.15335932721132	5.55339761332705	5.59521663987409	6.0099716695608
PCAT6	1	1	28	0	0.527903005329148	2.86199433561126	0.324843198319965	0.113502390370939	2.71130854554183	3.00966852666438	2.02136043755946	2.25391843383234	2.84237233339493	2.26616177126973	3.38249356313625	2.523001451536	3.62493241351963	3.09953395960459	3.5277700003329	2.02424128232678	3.71662722287189
RABIF	1	1	28	6	0.452663002966691	4.01495985194358	0.269709095344253	0.0671760379406262	4.38176087157842	4.59322755462263	4.12645102608023	4.06974731427328	3.74831752436678	3.5549365793989	3.63375595638527	4.92601298103844	3.91463540681113	3.55650683018939	4.47000816102447	4.11687703687846	3.27040170303486
KLHL12	0.759272267084767	1	24	20	0.239589782619897	4.53079759467343	0.17507065903279	0.0386401412498782	4.43292010577596	4.59322755462263	4.39330176209685	4.10617322973622	4.66958196924797	4.44178592107378	4.82197489739936	4.24446645944995	4.45547989684264	4.45858626126247	4.84081264911364	4.9664782164756	4.56311513717389
ADIPOR1	1	1	28	18	0.225164341010302	4.47292832250577	0.0769388265224052	0.0172009969699902	4.186904881825	4.4531215353897	4.15865824088836	4.91185635624987	3.95675864430762	4.49827368641041	4.53148504612298	5.08415248495413	3.91463540681113	4.37221576972935	4.47000816102447	4.71177461903642	4.88110286029031
CYB5R1	1	1	20	12	0.0820611942047423	6.03712553115642	0.0572708254537892	0.00948643939209575	5.86968742584296	5.94643709421292	5.77935613611228	5.8367989049089	5.89225239524396	5.90486564324659	5.88841106731848	6.18312415631462	6.24598851559848	6.12722688187488	6.04124158914987	6.12613013746837	6.56614347394022
TMEM183A	0.120192382848633	1	28	20	0.359984846661255	5.14372755792862	0.264793608753568	0.0514789334721687	4.32872057758685	5.02798186718205	4.98460246457873	5.28985319088326	5.1230787870713	5.65449344510705	5.56474589656164	4.4903301999373	4.7775294628057	5.38512841654723	5.03519110716303	5.4357094891861	5.60599723380657
BTG2	1	1	28	6	0.661853212358602	2.85268899778898	0.411132709497371	0.144121111630474	2.71130854554183	3.36284797711743	2.76971391590624	3.11006656859968	1.81410852316804	2.26616177126973	2.02849360503883	3.4634196382165	3.03942974066466	2.86665743055928	3.79653890250562	1.7804296371	4.33211776715101
FMOD	1	1	28	24	0.100658460946614	6.49187164176028	0.083735678226536	0.0128985418762579	6.27212333841895	6.14165859943212	6.2445310089777	5.8367989049089	6.23999384675235	6.32749319776022	6.36891048071355	6.799623820149	6.67189386156291	6.68818205560826	6.86586339062044	6.8020873841875	7.05143577556521
PRELP	1	1	28	20	0.273956944028089	3.84755443480079	0.0640167176091136	0.0166382876951884	2.94071614376443	4.08656314733537	3.31818429947175	2.37827580274302	3.85629927104622	3.5549365793989	3.20762970007355	3.77313029515307	3.99957479678799	3.90302325103376	4.34982496868117	5.2077946256103	5.40234100073301
ATP2B4	0.759272267084767	1	20	10	0.0628143834475793	7.05990791193527	0.110697657625494	0.0156797594255233	6.67940333712338	6.70198673175863	7.24342015033677	7.18168324545685	6.9498585860654	7.16650192820831	7.11476611141426	7.25533488119198	6.64577863414541	7.36709015539869	6.8138106511879	7.19978516095548	7.40403445310265
ZC3H11A	1	1	28	24	0.119382944350698	5.4336526469692	0.0965834933695594	0.0177750584449729	5.6386138674542	5.10491686635362	5.4425828243872	5.60190333367706	5.26698772422946	5.53806978897005	5.35695738220834	5.74771324234705	4.84794192688531	5.59035227148649	5.29591490041879	5.37103409698837	5.73791269182405
ZBED6	1	1	28	14	0.286454669460646	4.45996175792937	0.0325566362642929	0.00729975682110065	3.8530514217168	4.26478439728604	4.91088178265685	4.64101571294099	4.41088428656088	4.7282180265678	4.55602900514484	4.88361293167294	4.1182850636186	4.79372403898125	4.12417879018273	4.11687703687846	4.59825908956717
SNRPE	0.388468903781404	1	24	0	0.124426357334286	5.44449523171188	0.11813394729062	0.0216978695476745	5.61665563283042	5.46737751095553	5.2010895279999	4.95243638517407	5.28642255630383	5.48314855265578	5.52799716716482	5.30906631176574	5.77777237427877	5.17159314022504	6.02824813771219	5.61396992774	5.46079473473891
SOX13	1	1	28	0	0.904604729696044	3.09187316551931	0.430695826758146	0.139299319118676	4.12603046485177	3.29879251394375	2.02136043755946	3.03647520176629	2.01387163380465	1.97915260215849	2.93566251148666	3.62656995132993	3.11751755645002	1.79105458269045	3.91421564028942	3.69183556378623	4.37327803594709
ETNK2	1	1	20	12	0.402794344772971	2.08228300774046	0.239165760127287	0.114857470976922	1.9691445460027	-0.143520440799451	2.59243010677285	1.39113224410322	2.48679546872106	1.62049836998317	2.50259178631743	2.90855560570827	2.19013559520829	2.24438868476529	2.49287594571398	2.02424128232678	2.4773378613231
PPP1R15B	1	1	28	14	0.275955800254035	4.22618041772918	0.205238578794518	0.0485636102835376	3.51607664745791	4.1961146499454	5.00245870926892	4.14170204860185	4.37502444317306	4.04664326935952	4.03394206097415	4.2105641792889	4.54297846594165	4.0212602358637	4.61610580988232	4.52623214443345	3.83920692711485
MDM4	1	1	20	18	0.159605975744321	4.55258359725936	0.00533000987916253	0.00117076595416528	4.84540393640946	4.61968700087605	5.21647087089039	4.87010177767399	4.37502444317306	5.22315188586082	4.71705339793812	4.10379798271796	4.3623299998197	5.03770888705294	3.37193120684994	4.48607810002507	3.95218227014455
NFASC	1	1	20	12	0.198658290966999	6.19254617342559	0.0477834549830233	0.00771628561900418	5.60554990136782	5.86029736159528	6.04360522682296	5.53667587421488	5.86665695008974	6.03466817514194	6.10349336481114	6.32455047618635	6.54340713112639	6.77489966672365	6.73603242745098	6.11300644465924	6.89770789971964
RBBP5	0.0481594158156658	1	24	10	0.449225467578385	5.08878966027093	0.366512509626238	0.0720235132702901	4.5534031316944	4.92565834103411	5.66067851220711	5.61460225864128	4.98716026553888	4.98696963312174	5.2406435114926	5.37176356989994	5.39436980947807	5.38512841654723	4.30743113352004	4.44477438696562	4.96427346923994
DSTYK	1	1	24	12	0.120614713605295	6.40465328817321	0.0873208380592304	0.0136339680120509	6.19271779654556	6.31358431258349	6.68135536345719	6.61391692963883	6.50347082024247	6.6288746778789	6.64541023889738	6.30861390461265	6.64577863414541	6.31257343352998	6.11683669119415	5.96017009799992	6.2498690074666
TMCC2	1	1	28	0	0.214356376243141	2.11315782491371	0.339105983418567	0.160473571552761	1.9691445460027	2.92733013678005	2.15508825580472	-0.143520440799451	3.03851177000494	1.81094209183645	2.1624021997333	1.82645643449939	2.6763964955643	2.03545509672778	1.94770679586385	2.2327446363117	2.62096458313776
NUAK2	1	1	24	6	0.278822130875964	2.43198694912848	0.108783180750352	0.044730166331417	2.71130854554183	3.08756028781011	2.92757714896617	2.79008121017486	2.73330254051168	2.39075499458696	2.8588295215812	2.523001451536	2.32790455819018	1.49663368512573	1.42044905785475	2.41488445494243	1.93354288184838
ELK4	1	1	28	2	0.452799131817845	4.02080319186004	0.317303557265525	0.0789154659218074	4.5534031316944	3.9680041470304	4.19016212372856	3.54100851916614	3.290291647829	3.84360588250616	4.1021972255069	4.17584600902604	3.99957479678799	4.41604726676708	3.79653890250562	4.16853405553328	4.15462110218852
NUCKS1	1	1	28	14	0.338862713779592	10.0598083357174	0.189308250045123	0.0188182760274849	9.68479354930211	9.96951166740805	10.5560591731811	10.5752072431124	10.2955988513636	10.476714208496	10.3145544488633	10.0595158526987	9.70162385283446	9.9741344805188	9.5351449817604	9.8950856170592	9.85759620103853
RAB7L1	1	1	28	14	0.373160473989031	6.10489567271619	0.0211084033405596	0.00345761901139385	5.45281092662162	5.14189860700106	6.19103399894763	6.4464472503625	5.97842112493765	6.3583399020177	6.59300243171798	6.20911055056361	6.74751758190419	6.20424564112531	6.07953421758415	6.01763765574506	5.9568047309984
SLC41A1	1	1	28	12	0.149801001324596	4.99909738207831	0.0374199896221938	0.00748534920650754	5.16579765760893	4.64566990009096	5.36188619463609	5.12212042298067	4.93885141756413	5.00657538238687	4.9007426144791	4.98736436726555	4.84794192688531	5.40701534104442	4.7167220071792	4.77978862068673	5.14150435989687
RAB7B	1	1	28	20	0.551704541802043	3.45700645618713	0.184642526923842	0.0534111027167394	1.82338351631634	3.36284797711743	2.85080367890104	3.03647520176629	3.36531779148313	3.65771252767097	4.06847325704371	3.06851739232667	4.22796569782625	2.98778940214897	4.02301348204259	3.8265676136858	4.52709365957703
SRGAP2	1	1	24	12	0.263008819622736	4.8480818615409	0.138618523616966	0.0285924469874582	4.86416337853304	4.08656314733537	4.57133674583336	4.87010177767399	4.33825049271935	4.52570924938564	4.93857035462972	4.46179296169982	5.08018415008545	5.6281128590302	5.40045342284878	4.77978862068673	5.34141851595326
IKBKE	1	1	28	10	0.221859370583607	3.16722803247786	0.211788422551263	0.0668687004470503	3.31258704308068	3.74579220102148	3.83908528936777	2.59882220118845	3.43663438121632	3.1235876348893	3.14429194558538	2.28312744083135	3.19159490698723	2.73441495560982	3.91421564028942	3.19025667336331	2.871342531333
RASSF5	1	1	24	18	0.783825243832327	3.21597551684042	0.165701028883789	0.0515243440181982	0.357905282277546	2.30051354996853	2.59243010677285	2.958927236573	3.21114876656407	2.97227418982426	3.38249356313625	2.72862009692212	3.51381468717957	4.0212602358637	4.68395681425129	4.48607810002507	4.59825908956717
EIF2D	1	1	28	0	0.794660283011401	4.59230405527492	0.262487780898622	0.0571581885126089	5.07208940465673	4.88260651565701	3.42796450539474	3.95460324871498	4.57791958818161	3.65771252767097	4.84207365687685	5.30906631176574	4.3623299998197	4.18222010281791	5.47895132560152	5.45663930976237	4.33211776715101
DYRK3	1	1	20	0	0.551238417541138	1.6158851521189	0.00443087391162473	0.00274207229753584	3.56276067853078	2.16335398719131	1.31178548077403	2.59882220118845	2.01387163380465	0.82628150907053	1.5307483325864	1.15443934599601	-0.143520440799451	2.03545509672778	-0.143520440799451	1.7804296371	2.31781539313053
MAPKAPK2	1	1	28	4	0.151415150658722	8.3024834756835	0.100008691644113	0.0120456357350208	8.14707207077261	8.65945369744607	8.4732031406679	8.01661474350405	8.29571915009964	8.28144104584644	8.19063341143973	8.02589923924443	8.59560405513097	8.32627416902036	8.29392793912976	8.18282986006849	8.46586668898345
YOD1	1	1	28	14	0.542370589295303	1.77345136205398	0.047131290052227	0.0265760263070539	1.0243740552326	0.435188776677169	1.70976486856451	2.49275930136293	1.30566507808184	2.26616177126973	2.02849360503883	2.523001451536	2.19013559520829	2.73441495560982	1.42044905785475	1.48686381140981	1.40820950015942
PFKFB2	0.269101639101639	1	20	12	0.583819244610681	3.31077261281297	0.506000834839681	0.152834668524626	2.53521715678502	2.64769951790405	3.06985769025441	3.99401456831122	2.61530756230565	3.26052665556079	2.93566251148666	3.77313029515307	3.67743840939954	4.37221576972935	2.1531791441916	3.76077383130463	3.58265716220957
CD55	1	1	28	0	0.101335194356754	5.10876346957298	0.0315614096284601	0.00617789604401047	5.19572827230751	5.00808952376835	5.02009664635909	5.12212042298067	5.01072131608508	4.9670937732695	5.29997232081188	5.20959525622862	5.13753267254624	5.09276229350608	5.3801429426984	5.15754884872304	4.79284259812862
CD46	0.759272267084767	1	24	22	0.0534355989815024	5.09421401666183	0.230247253803687	0.0451977975504384	5.28196554539706	5.17795601042009	4.59506737209783	5.15726339599429	4.4800358803425	5.18923904350412	5.13055848527628	5.91493490292581	4.485239635713	5.09276229350608	5.20646285475893	5.59521663987409	5.11748012773928
CD34	1	1	28	14	0.755963479576253	1.41953311148077	0.308781901143117	0.217523563660319	-0.143520440799451	-0.143520440799451	1.5244551205063	1.13320850610468	0.963291744073368	1.97915260215849	1.31762062090853	1.15443934599601	1.45122195297436	2.58881608730835	0.58088604430737	3.61943708973493	2.62096458313776
PLXNA2	1	1	20	18	0.234886816469849	2.64856729511968	0.0943982989004191	0.035641268800064	2.62594783890527	2.64769951790405	2.4948873331446	2.25391843383234	2.61530756230565	3.26052665556079	2.1624021997333	2.28312744083135	2.56932093040331	2.58881608730835	2.6367869402391	2.97503304390269	3.27040170303486
TRAF3IP3	0.0095169702982203	1	28	8	0.580677507566483	2.02337971834808	0.553715157701012	0.273658548951491	2.10152076187902	2.64769951790405	2.76971391590624	2.11782186703674	1.58217042997734	1.40103587475978	1.71640562377189	1.63525528613071	2.77607113444362	2.4268565951612	2.1531791441916	1.7804296371	1.69465666903714
C1orf74	1	1	20	0	0.575003413817813	2.57091948275024	0.524410829533456	0.203977928150619	3.25689071266834	3.23176031875344	3.19935737288968	2.69761880368474	2.01387163380465	2.61167271976848	2.93566251148666	0.428175523284352	1.45122195297436	3.90302325103376	3.10119467072197	2.2327446363117	2.62096458313776
DIEXF	1	1	28	4	0.389320284946314	3.64127093360359	0.0458086603281104	0.0125804042498908	4.27365559772146	4.56627375371289	3.7573150873467	3.78521945501883	3.290291647829	4.00825761100789	3.38249356313625	2.72862009692212	3.51381468717957	3.55650683018939	3.10119467072197	4.00765937304009	3.35502637714107
SERTAD4-AS1	1	1	28	16	0.365355592914433	3.68969624457371	0.0307744185420971	0.00834063741354207	3.36621286076559	3.83882265023515	3.31818429947175	4.06974731427328	4.00448132001889	3.38558694962546	3.38249356313625	4.77181802973584	2.86930212251804	4.32701075964773	4.47000816102447	2.97503304390269	3.1805021527471
SERTAD4	1	1	28	20	0.216042435848512	4.64618752415574	0.0821225242410823	0.0176752496136076	3.69438028176008	4.74516043857718	4.75107548344441	5.06774678590214	4.44587436757671	5.18923904350412	5.2406435114926	4.62511729837946	4.485239635713	4.57915844971819	4.78010109434227	4.21840520767024	4.52709365957703
HHAT	1	1	28	24	1.03751391527088	1.8290113791834	0.130956316877505	0.0715995090943463	3.51607664745791	0.435188776677169	0.760345797755388	2.25391843383234	0.963291744073368	1.14209339462461	2.50259178631743	1.63525528613071	1.1872125358111	3.20324203611679	2.33300265476153	1.7804296371	1.93354288184838
RCOR3	0.548683931808932	1	28	20	0.0766405361913391	4.70383148729361	0.183156804323507	0.03893779035628	4.84540393640946	4.53880677334068	4.61841396600037	4.71363970778183	4.96320803568336	4.57906308559948	4.82197489739936	4.5183138889418	4.3623299998197	4.65428232979616	4.58094487587115	4.74618238682628	5.09304905171052
TRAF5	1	1	24	12	0.392382412344302	4.1285155976848	0.0907881166833194	0.0219904986514358	3.31258704308068	4.29793122541443	4.87255890927408	4.03237782301717	4.51340715996968	4.08403401821882	4.71705339793812	3.14230419430891	4.32989379725228	3.39066027812759	4.81077620644854	3.3775016832802	4.69882891688864
LINC00467	1	1	24	10	0.352348781399641	3.07136335895835	0.00803568316035036	0.0026163244856433	2.94071614376443	3.36284797711743	3.7573150873467	3.37180436188265	2.48679546872106	4.00825761100789	3.26830332767507	3.34340811763145	3.19159490698723	3.20324203611679	1.06089674615187	2.41488445494243	3.51069832135986
LPGAT1	1	1	20	4	0.0700320580324221	5.18653227658111	0.0805250286665032	0.0155257934150145	5.40236459052021	5.12352623120144	4.92966811395411	5.38186522804272	4.93885141756413	4.98696963312174	4.9935148560421	5.53132948839127	4.7035033093538	5.19694109391059	5.4204819339817	5.25634919251994	5.68984674027816
INTS7	1	1	28	18	0.371982208869164	3.57131862221344	0.211877751583007	0.0593275968896017	3.6518274666927	2.92733013678005	3.47987304513066	4.3072984886158	3.90740319366604	3.26052665556079	3.99856404352044	3.40466142278545	3.32923102227747	3.90302325103376	2.76763572829322	4.00765937304009	3.43496102621146
RPL21P28	1	1	28	0	0.488054350498179	2.13619233569165	0.181336079326633	0.084887524543955	2.10152076187902	2.42575773525197	1.70976486856451	1.60986307229057	2.34570634030948	1.62049836998317	2.50259178631743	2.62947087654228	2.19013559520829	2.24438868476529	2.6367869402391	2.2327446363117	1.40820950015942
PPP2R5A	1	1	20	14	0.188564590598826	4.88702286255944	0.109267683117143	0.0223587419560212	5.02284929853292	4.92565834103411	4.19016212372856	5.04915710641014	4.81048976531105	4.57906308559948	4.58016238349647	5.1923289424423	4.93677881865653	5.34033252148669	4.26375373555793	5.2077946256103	5.25596764025075
NENF	0.120192382848633	1	24	0	0.106711629809184	6.63227414745954	0.135270330639447	0.0203957688768432	6.89997418819425	6.58600706423433	6.63631955812606	6.57546130851079	6.56045877519562	6.7559404847992	6.82781029122381	6.56487999676729	6.64577863414541	6.3582259714103	6.55762496950148	6.70921309496468	6.67713991054023
NSL1	1	1	28	24	0.108968349541326	4.67727489079225	0.0107123912682674	0.00229030611165403	4.5300980516428	4.51080669253494	4.39330176209685	4.51120901271592	4.26176511647368	4.6555672709075	4.60389869216958	4.67569325387079	4.54297846594165	4.79372403898125	5.18320553857505	4.9664782164756	5.16513507664532
TATDN3	0.269101639101639	1	20	18	0.202203701611956	2.59777178697668	0.312016071574729	0.120109115488493	3.25689071266834	2.42575773525197	2.27746515068341	3.31068578865841	2.73330254051168	2.71061809252441	2.39786208794386	2.28312744083135	2.6763964955643	2.4268565951612	3.19719719479719	1.7804296371	2.1384357232133
ANGEL2	0.759272267084767	1	28	14	0.248961154054605	4.40460350259136	0.382879061068563	0.0869270209777803	4.4823271456031	3.23176031875344	4.85300884184276	4.82710262522474	4.6091253000473	4.84172014711762	4.50651629388338	4.57270370653801	3.72810039711526	4.32701075964773	4.92734280352424	4.81262981576828	3.77921856854324
RPS6KC1	0.269101639101639	1	20	0	0.237394607189787	4.23401032401332	0.280343850509983	0.0662123681938147	4.74776342666508	4.59322755462263	4.25117825821623	4.03237782301717	4.4800358803425	4.49827368641041	3.96229662445196	3.62656995132993	4.22796569782625	3.84006049942162	4.65043016061363	4.26660985869861	4.00551671581217
SMYD2	1	1	28	4	0.439940450850729	4.34911093737909	0.115538884096184	0.0265660926473886	4.88268201842507	4.96746258554784	4.44644960847379	3.99401456831122	4.18099669273258	4.35267749482902	3.88690643883448	4.40296708746579	4.07979017773466	4.37221576972935	4.30743113352004	4.35844066357073	4.33211776715101
PTPN14	1	1	24	10	0.173045851336425	7.67353791843424	0.130631679173972	0.0170236572181593	7.488861347319	7.76845286598525	8.02867830777718	7.74643824439115	7.54547980401112	7.97556190350869	7.94562304140401	7.38637825059077	7.9664683949777	7.77735048668371	7.40247049706166	7.05633012966243	7.55476931356873
CENPF	1	1	28	14	0.872116787589287	5.33909424209206	0.47795645198874	0.0895201377455849	4.06247386617035	4.69627262761411	5.85992054871667	6.65137405823746	6.20977576641989	5.97620667888868	5.46458933154798	5.97674921506304	4.89304405388372	4.82657587116732	4.50794284136296	5.39291629965692	5.18838496201523
KCNK2	1	1	28	20	0.134786062466645	7.71446436098856	0.0430209653798654	0.00557666266467171	7.55962389597714	7.65790068111802	7.886876221519	7.77217027733498	7.87886920429226	7.83459387210531	7.99358169087856	7.35568606340597	7.83973327357515	7.74763964824289	7.46165956478801	7.7962234300642	7.47665573636935
KCTD3	1	1	24	18	0.197045318813569	5.85763024004707	0.013541460171829	0.00231176424883387	5.59435801538517	5.61934230026537	5.68299511307846	5.91074074865112	5.85368690129581	5.85165757192305	5.65839836187166	6.33245322887427	5.52904756832755	6.42410532798878	5.4402361981285	6.48308235256498	5.76908943225723
GPATCH2	1	1	20	2	0.152516791498706	4.57652199998301	0.0714881827988745	0.0156206356703059	5.19572827230751	4.88260651565701	4.98460246457873	5.06774678590214	4.6988860560095	5.41141958733461	4.40208165137741	4.40296708746579	4.59849514963625	4.49990680148409	3.85657676064039	3.88949129984517	3.51069832135986
RRP15	1	1	20	6	0.256995620714036	4.86647167881978	0.159413585880344	0.0327575287397965	4.70677856186071	5.06696214777072	5.34798675768975	4.87010177767399	4.83709203521358	5.08243791458812	4.86189625543017	5.4753261661402	4.54297846594165	4.69042649613354	4.78010109434227	4.35844066357073	4.85227858135325
TGFB2	0.388468903781404	1	24	12	0.330525336152934	1.80427395358752	0.474839465335527	0.263174815770844	-0.143520440799451	2.01177117915546	2.27746515068341	2.37827580274302	2.01387163380465	2.26616177126973	1.5307483325864	1.41478585893744	1.86747729051296	2.58881608730835	1.06089674615187	1.7804296371	1.93354288184838
LYPLAL1	0.548683931808932	1	20	6	0.329550532379244	3.15205786036788	0.394160903182335	0.125048752479541	2.62594783890527	3.53953565635387	3.19935737288968	3.37180436188265	2.73330254051168	2.80321078551535	3.58688287848653	3.27943838799544	2.95687223498006	3.2999924205871	2.49287594571398	4.16853405553328	3.43496102621146
EPRS	1	1	28	14	0.274840504494535	7.88385974474299	0.11124587665025	0.014110585455865	7.91263140350963	7.9171926980025	8.54196830177233	8.60228801297164	7.99564250517846	8.18148661503057	8.033457175402	8.04766499364215	7.35485902193706	8.06920995475261	7.36678783058679	7.08349632360229	7.4528525148611
BPNT1	1	1	20	14	0.224157036629308	3.42682646223448	0.00359869910621568	0.00105015504749813	3.41791660664716	3.64634675666876	2.68379346259905	3.31068578865841	3.56949012561338	3.19368129823965	2.93566251148666	3.51987810271604	3.26205368910999	3.96335267797129	2.88759745210945	4.31325579264442	3.83920692711485
IARS2	1	1	20	2	0.0865249005910737	5.80713709954568	0.176472000989706	0.0303888125877917	5.70255181094625	6.35354489851969	5.389289670129	5.9513517317307	5.64369104884738	5.72719695581104	5.78837929976048	5.71181049550082	5.52904756832755	5.7529958533334	6.42511660709412	5.80561009480315	5.94320110761715
RAB3GAP2	0.548683931808932	1	28	4	0.339157515751604	5.53341755258422	0.167787728582725	0.0303226219579914	6.03609480160979	6.05706086995175	5.66067851220711	5.27393071653545	5.48452634851004	5.41141958733461	5.51553658873623	5.63720802922823	5.52904756832755	5.36290432693148	5.64135843399772	5.37103409698837	4.99096458530721
C1orf115	1	1	28	6	0.687051919271078	0.54553997067036	0.0376937932413564	0.0376937932413564	2.33460494055716	-0.143520440799451	-0.143520440799451	1.7997558437758	0.513521492005143	-0.143520440799451	-0.143520440799449	0.428175523284352	0.446340293553264	0.626812837556312	-0.143520440799451	1.7804296371	-0.143520440799451
MARC2	1	1	28	26	0.311384074327557	2.60120341302474	0.196630793726785	0.0755922404000456	1.47850051449528	2.64769951790405	1.5244551205063	2.25391843383234	2.48679546872106	2.61167271976848	3.20762970007355	3.06851739232667	2.95687223498006	3.2999924205871	2.99834545486327	2.2327446363117	2.871342531333
HLX	0.269101639101639	1	28	20	0.323792672581906	4.24578420953684	0.21412484562093	0.0504323430145047	3.96155929765724	3.74579220102148	3.62525311095977	4.03237782301717	4.33825049271935	4.38299596812973	4.19888242805722	4.30997070069029	4.04023992304034	4.41604726676708	4.50794284136296	4.5652987917328	4.93707922125431
DUSP10	1	1	28	16	0.51004025128895	2.47814819776869	0.0157225728643651	0.00634448451409063	2.33460494055716	2.01177117915546	1.06225381829637	1.96753652637951	2.84237233339493	2.71061809252441	1.71640562377189	3.14230419430891	2.86930212251804	2.86665743055928	3.66840425650768	3.08665456957301	1.93354288184838
TAF1A	0.0290926434676435	1	20	0	0.707624911979473	1.46674597452926	0.747603450775933	0.509702064132727	2.33460494055716	1.42890827087879	1.06225381829637	1.60986307229057	1.30566507808184	1.97915260215849	1.88087218342148	0.428175523284352	0.863820687305708	3.20324203611679	1.70803198557627	1.7804296371	-0.143520440799451
MIA3	1	1	28	14	0.37012967607216	5.90097393649905	0.0756163605064777	0.0128142169953965	4.98906339512633	5.57945923876724	6.3872794323074	5.85831466294443	5.87951143433532	6.10000761626991	5.78837929976048	6.14773108344541	5.97943791653852	6.25339809071442	5.62419008066714	5.94543826913147	6.22759668410901
AIDA	1	1	28	0	0.693862418975892	2.29249263360701	0.165576485913606	0.0722255258256111	2.43839522912002	3.64634675666876	1.06225381829637	2.37827580274302	2.34570634030948	1.40103587475978	2.02849360503883	3.4634196382165	1.67431040776365	2.58881608730835	2.76763572829322	2.8540456428747	1.05043405510373
BROX	1	1	24	0	0.213475525771979	5.07787273878531	0.0967949744451895	0.0190621111289103	5.84156493807233	5.2474749139606	4.6862690317318	5.20842308497405	4.93885141756413	4.86338705423546	4.71705339793812	5.5035995561405	4.62547238347855	5.0093737842897	5.31743738926323	5.51766637000042	4.6325672570053
DISP1	1	1	28	12	0.653333802374594	2.22165609903432	0.0070168906978732	0.00315840543499204	1.47850051449528	1.16713215539074	2.4948873331446	3.2468629936054	2.34570634030948	2.26616177126973	2.39786208794386	2.14636059702385	2.32790455819018	2.4268565951612	-0.143520440799451	3.46273507874469	3.27040170303486
CAPN2	1	1	24	8	0.0767622498488197	6.87428954069179	0.0289941790782985	0.00421777100115871	7.06716636721131	6.84901206975055	6.99851343160627	7.0048658048426	6.66809588758275	6.96579575737317	6.92993677132552	7.11577489445296	6.36281583640295	7.17637154125884	6.51168510672774	6.93480209965573	6.79542555034198
TP53BP2	1	1	28	18	0.547257953363405	4.00463996235534	0.18248078332998	0.0455673381490839	3.31258704308068	3.53953565635387	4.05979585784796	4.42732139444691	4.09543693117568	4.47030625369671	4.50651629388338	4.59914851477788	3.91463540681113	3.96335267797129	3.10119467072197	4.31325579264442	3.71662722287189
FBXO28	0.269101639101639	1	20	2	0.116704364442277	3.442537456075	0.417835135363379	0.121374172596446	3.6518274666927	3.16146118621419	3.52997858680913	3.4867825717103	3.36531779148313	3.5549365793989	3.58688287848653	3.14230419430891	2.77607113444362	3.47596537659096	4.92734280352424	3.88949129984517	2.7515783525049
DEGS1	1	1	24	10	0.124813372180705	5.59676275918345	0.0012932617149203	0.000231073170432006	5.97699639637959	5.94643709421292	5.51900381774156	5.67647242963964	5.82739166541816	5.41141958733461	5.51553658873623	5.98679892481438	5.228321219642	5.81978599616101	5.18320553857505	5.32624809227524	5.34141851595326
NVL	1	1	28	12	0.207498147330317	2.88325556222587	0.130075023568074	0.0451139417789439	3.07560727254327	3.08756028781011	3.67063030254061	3.43043858852876	3.12741100840245	3.1235876348893	3.38249356313625	2.40804413548126	2.45365660233348	2.86665743055928	1.42044905785475	3.61943708973493	1.93354288184838
CNIH4	1	1	28	22	0.260924502902165	6.54643370772287	0.09663046737038	0.0147607799428847	6.49310423293552	6.23018098660982	6.06075016039436	6.12115616577073	6.62294533308083	6.45426651668125	6.42994113360803	6.67464038234176	6.66540923928301	6.53758556964762	6.92313968509118	6.81024138885762	6.99321636330405
WDR26	1	1	24	18	0.294377252582873	5.48224826922843	0.25878975172409	0.0472050405262861	5.81288334121565	5.40789262695955	4.85300884184276	5.25783054896135	5.59775783221623	4.98696963312174	5.14680861490158	5.44648759022112	4.99999129159372	5.8360113359243	6.384908817137	5.91551548828529	5.62316153758933
DNAH14	1	1	28	4	0.723597749146451	2.00799606873827	0.222785332961693	0.110949088212947	2.86822584220632	3.36284797711743	1.87395871619331	1.7997558437758	2.48679546872106	0.82628150907053	1.5307483325864	1.99525737962745	1.1872125358111	2.03545509672778	2.99834545486327	1.7804296371	1.40820950015942
LBR	0.548683931808932	1	20	4	0.156270625180037	5.01364704271938	0.317259414974077	0.0632791682922293	4.91902107739273	5.40789262695955	4.6413887594348	4.39823873236404	4.44587436757671	5.18923904350412	5.01137431783057	4.92601298103844	4.91507715532026	5.22185136646453	5.81784251465726	5.49760948656328	5.29932564292459
ENAH	1	1	28	6	0.273506143958218	8.13855749750774	0.0347109859899642	0.00426500470145891	8.55182538700966	8.30529692721994	8.81380325100954	8.64778740663553	7.97183185297932	8.41030671963047	8.19063341143973	8.30426175878628	7.61589055504201	8.04847213836405	7.56873588478903	7.42356786934874	7.9271923595691
SRP9	1	1	28	26	0.29097574222457	4.7639318321444	0.225457251862559	0.0473258769870084	4.7678273498731	4.61968700087605	4.12645102608023	5.10422261315815	3.56949012561338	4.70440530786256	4.95711866735309	6.14773108344541	4.04023992304034	5.29410101217135	5.4204819339817	4.48607810002507	4.49014970942574
EPHX1	1	1	28	18	0.388760728242555	3.67001205939321	0.256597658761581	0.0699173884469486	3.8530514217168	2.64769951790405	3.31818429947175	4.45582935781416	3.21114876656407	4.12048013098683	3.58688287848653	4.27759031811781	3.3934190043923	3.20324203611679	3.79653890250562	3.94978486024155	3.83920692711485
TMEM63A	1	1	20	6	0.246912876081016	5.16358814917217	0.14791230498552	0.0286452561111468	4.91902107739273	5.46737751095553	5.389289670129	5.06774678590214	5.36164501627754	5.524534243015	5.08068013522875	5.48953212142816	4.95815886776792	4.69042649613354	5.13553497925812	4.93699311372841	5.29932564292459
PYCR2	1	1	28	6	0.416614063949777	6.93230173982804	0.0852990111579705	0.0123045727608629	7.79290634349149	7.30126962531908	6.09444062499347	7.01926367682967	6.74034195811537	6.48254357897345	6.36196713841677	7.26362490954885	6.54340713112639	7.16357123045786	7.27626807481613	7.06316978573072	7.07033160351082
SDE2	1	1	24	0	0.324788936965744	3.5126006961137	0.327195021941303	0.0931489372826543	4.186904881825	3.42417988364222	3.87829561551891	3.99401456831122	3.36531779148313	3.5549365793989	3.84768059596881	3.8188520031379	2.32790455819018	3.09953395960459	2.88759745210945	3.8265676136858	3.77921856854324
ACBD3	1	1	28	14	0.245553681249989	7.9542104157196	0.110278109427978	0.0138641177017445	7.65965704707396	7.86561646259329	8.31965117462864	8.25020360617962	7.95067020990415	8.20501213558486	8.04217068774085	7.81928208013701	7.90998823440549	8.06920995475261	7.71780458865643	7.7755500251748	7.88867647411973
PARP1	0.269101639101639	1	28	20	0.0490163344695726	5.93965304768697	0.228052211489693	0.0383948708213691	6.02779895063916	5.42299536143076	6.1435455681701	6.05747412915857	6.14737183493274	5.80763144605457	6.1922869923653	5.53132948839127	5.31373314049891	5.9297084129297	6.06688260389873	6.13913552401085	6.29340793929485
ITPKB	1	1	28	18	0.651165074805478	2.42182691603004	0.140477554305541	0.0580047869547251	1.26923253883499	1.16713215539074	2.39026821352965	3.03647520176629	2.1893087045031	2.50543833216239	2.50259178631743	2.523001451536	2.86930212251804	2.4268565951612	2.88759745210945	2.41488445494243	3.27040170303486
PSEN2	1	1	28	18	0.299363250100545	3.67986339835162	0.19721119737406	0.0535919886217517	2.79189956675389	3.36284797711743	3.06985769025441	3.59326991741523	3.63159500970627	3.60723956523162	3.63375595638527	4.40296708746579	4.57100383511744	3.90302325103376	3.5277700003329	4.00765937304009	3.77921856854324
ADCK3	1	1	20	16	0.293067486678832	4.57052868384162	0.104538828788228	0.0228723712330718	4.40756724572303	4.00861605011141	3.67063030254061	4.21023786876925	4.22194605232427	4.77469580409622	4.19888242805722	4.90496871514729	5.19268842293356	4.98047100078221	4.43104901596931	4.77978862068673	5.49848825934412
CDC42BPA	0.120192382848633	1	24	18	0.311409725647847	6.43404217998318	0.361776569425126	0.0562285044618828	6.47491158199336	5.6834576488336	6.23700896379598	6.85238479408363	6.71904545757005	6.82933671306272	6.34797939258278	6.45334222675368	6.10933638217832	6.27736027118835	6.79091427405948	6.5527762500066	6.31469438367273
JMJD4	0.120192382848633	1	20	4	0.302100360505691	4.192484533268	0.258966048102884	0.0617691123361217	4.4823271456031	4.86058904742515	4.52267135820063	3.99401456831122	4.09543693117568	3.84360588250616	4.53148504612298	4.24446645944995	3.87021367367922	4.13053676012728	4.54490555776553	4.21840520767024	3.58265716220957
SNAP47	0.120192382848633	1	24	22	0.126331191829355	3.61960205184424	0.303340208767355	0.0838048504842678	3.51607664745791	3.29879251394375	2.92757714896617	3.43043858852876	3.36531779148313	4.08403401821882	3.38249356313625	3.98849458775208	3.26205368910999	3.84006049942162	3.37193120684994	4.84474003007632	4.00551671581217
ARF1	1	1	28	0	0.234994345412007	8.57179946904608	0.0811402708806021	0.00946595533103761	8.92674777802204	8.89295588792992	8.33558692677619	8.18571333441738	8.56404502930964	8.37114049965785	8.34649505767199	8.51511096310103	8.52751340053149	8.46053260722406	8.56753912277164	8.97108598577762	8.71833637299413
C1orf35	1	1	28	20	0.27809416495127	5.45468645738742	0.179609135403962	0.032927490297946	5.25378868829704	5.12352623120144	5.64938940922254	4.89113011967375	5.45047226294672	5.76221938832978	5.60058175682633	5.93583533959509	4.7035033093538	5.78677739977633	5.22935118616721	5.78920285281201	5.62316153758933
MRPL55	1	1	28	2	0.174502982040635	5.40102468194249	0.0486983472211377	0.00901650151386148	5.05586205475946	5.51043496703087	5.61498219702174	5.19157063008316	5.22731454260418	5.57793075643434	5.78837929976048	5.26018790654936	5.50018687549136	5.31740194638425	5.4204819339817	5.13175411963909	5.60599723380657
GUK1	0.388468903781404	1	20	4	0.154778622332129	7.87702930327113	0.13913203666874	0.0176630086434948	7.98726194012172	8.15284691055786	8.18344608898078	7.87074056277954	7.79992990734113	7.87781692668796	7.95025983798838	7.73235630647317	7.66222175297242	7.67733975358331	8.02955383929243	7.86828683811379	7.83444064188615
GJC2	1	1	24	22	0.844944054021947	1.04745086992151	0.112591067038426	0.107490547071543	2.33460494055716	-0.143520440799451	0.760345797755388	1.13320850610468	2.34570634030948	0.42138042190962	1.06745766086434	0.428175523284352	1.67431040776365	-0.143520440799451	2.49287594571398	1.48686381140981	-0.143520440799451
IBA57	0.182113153050653	1	20	14	0.41215477666013	2.8369617555573	0.925180388548127	0.326116623439071	2.79189956675389	1.16713215539074	3.13606006834097	3.87239579981193	3.03851177000494	3.04991377008903	2.69167834130645	4.10379798271796	3.32923102227747	3.63278864503864	0.58088604430737	1.11789181047686	2.871342531333
TRIM11	1	1	24	12	0.230352442558751	6.87683526454136	0.164766874834103	0.0239596949026365	6.13209337766266	6.73261493078284	7.25835903519618	6.71171930205437	7.13812937332533	6.9251661404418	7.23744364867265	6.58486625857545	7.3708900312792	6.97863558502506	6.69551218483932	6.62851009496402	6.84015160138472
RNF187	1	1	28	20	0.384903746052792	8.65608332032933	0.070048622448596	0.00809241545585434	8.0784439558376	8.31747119097781	8.65353130430758	8.47227384424204	8.8436609743875	8.80957889211805	9.2309375129688	8.27175153127765	8.92366525909998	8.74674501087216	8.89728968552044	8.48233244271303	8.75772695822764
RAB4A	1	1	28	26	0.255391652840574	4.83952865856073	0.138496294362676	0.0286177237772293	4.78761606210244	5.04760365484598	4.52267135820063	4.42732139444691	4.75576681881076	4.88473336887314	4.97543153365097	5.04621282907762	4.51439788092957	4.79372403898125	5.40045342284878	4.44477438696562	5.18838496201523
CCSAP	0.182113153050653	1	20	16	0.24123744555159	3.53690759310073	0.335659097288924	0.094901856622909	3.69438028176008	3.42417988364222	3.62525311095977	3.82946599239845	4.09543693117568	3.70647921023465	3.48830472514715	3.14230419430891	3.19159490698723	4.0212602358637	3.28720797954215	2.8540456428747	3.1805021527471
NUP133	0.548683931808932	1	20	12	0.10517124209287	4.94679660594174	0.159996367670405	0.032343429579908	4.15678872349684	4.90429301243028	5.15393638863931	5.10422261315815	5.033903759476	5.10079622873769	4.88145017932401	5.06530736944397	4.89304405388372	4.98047100078221	4.7167220071792	4.9664782164756	5.14150435989687
ABCB10	0.548683931808932	1	20	4	0.347948054829276	2.20888467647771	0.456959235868146	0.206873288014662	2.79189956675389	3.23176031875344	1.87395871619331	1.7997558437758	2.34570634030948	1.40103587475978	2.60023067331592	2.28312744083135	1.67431040776365	1.79105458269045	2.76763572829322	2.57658548274723	2.31781539313053
TAF5L	1	1	28	4	0.46624568534278	2.85572460301176	0.161424294313929	0.0565265621704853	4.5534031316944	3.00966852666438	2.68379346259905	1.96753652637951	2.48679546872106	2.50543833216239	2.39786208794386	2.72862009692212	2.86930212251804	2.58881608730835	2.99834545486327	3.19025667336331	3.1805021527471
URB2	1	1	24	0	0.175610642613347	2.3597753972963	0.253021352900261	0.10722264211677	2.22276492343147	2.54099231856379	2.15508825580472	1.39113224410322	2.48679546872106	1.97915260215849	1.71640562377189	2.99075237591318	2.03780800969841	2.73441495560982	2.1531791441916	3.08665456957301	3.43496102621146
GALNT2	0.0772071042383542	1	20	4	0.414393850791591	6.00709377097993	0.443076510859186	0.0737588803756775	6.67940333712338	6.81506823789644	5.96382708434097	5.74737593483838	5.95432214159822	5.73896581923688	6.29063143904652	6.28437402746584	5.45578355535739	5.49138641675252	6.41516922589947	6.33270062771305	5.64012402965691
COG2	1	1	28	24	0.233665981376574	3.28257226242887	0.102008777930255	0.0310758666603659	3.46783130930898	2.74705489656074	3.42796450539474	3.2468629936054	3.12741100840245	3.26052665556079	3.72316682030363	3.21250007538748	3.32923102227747	3.2999924205871	3.28720797954215	3.08665456957301	3.35502637714107
AGT	0.468576417795168	1	24	14	0.601414915071341	0.739480988031166	0.605564970147662	0.605564970147662	0.72928756713634	0.435188776677169	0.760345797755388	1.39113224410322	1.58217042997734	-0.143520440799451	0.764623944407756	-0.143520440799451	0.863820687305708	1.79105458269045	0.58088604430737	0.620869444652929	-0.143520440799451
C1orf198	1	1	28	20	0.207135625137724	6.59074169739038	0.0412017221003461	0.00625145453912418	6.17028111594646	6.68955103781989	6.0349557435553	6.2488299666258	6.77515207773816	6.3352669260057	6.50749575496473	6.82224978374012	6.68477631457941	6.56704596165001	7.3872858633893	6.5430237483129	6.93941662529575
TTC13	1	1	20	8	0.31891132158796	2.17503702781372	0.482346910454995	0.221764919073509	-0.143520440799451	3.42417988364222	2.27746515068341	2.79008121017486	2.01387163380465	2.61167271976848	2.02849360503883	1.82645643449939	1.67431040776365	1.79105458269045	1.94770679586385	3.19025667336331	3.08462616031216
ARV1	1	1	24	0	0.144213264055822	2.95388096218168	0.34473779863855	0.11670673363355	3.41791660664716	2.92733013678005	2.85080367890104	3.37180436188265	3.12741100840245	2.61167271976848	3.00860971182696	3.40466142278545	2.56932093040331	3.39066027812759	0.58088604430737	3.3775016832802	4.10661172388764
C1orf131	0.388468903781404	1	20	10	0.209079456167529	4.86146798998118	0.263000565541751	0.0540990018002298	4.43292010577596	4.76899682146501	5.05473850324471	5.17451898872888	4.6988860560095	5.44054050560223	4.95711866735309	5.34075550456657	4.72860310830167	4.65428232979616	3.85657676064039	4.9953727662603	4.96427346923994
GNPAT	1	1	28	18	0.255693517140335	4.61372214569743	0.138522000613284	0.0300239147999981	4.74776342666508	3.92621582156355	4.66400340904334	5.08609997428508	4.5460239411545	5.0638429763609	4.80159217341466	4.92601298103844	4.51439788092957	4.72568722241376	3.85657676064039	4.52623214443345	4.56311513717389
EXOC8	1	1	20	4	0.308030120818793	3.4340014601182	0.192704047323393	0.0561164721568757	3.46783130930898	2.74705489656074	3.87829561551891	3.31068578865841	3.290291647829	3.79932953980953	3.32652792939159	3.72591202231036	2.95687223498006	2.98778940214897	4.2187126163727	3.88949129984517	3.35502637714107
SPRTN	1	1	24	0	0.24017715915043	3.01068129642045	0.234525313601972	0.0778977548639278	2.94071614376443	3.29879251394375	2.68379346259905	3.2468629936054	2.84237233339493	3.5549365793989	2.60023067331592	2.99075237591318	2.95687223498006	2.4268565951612	2.6367869402391	3.54321261290537	3.65119670784647
EGLN1	1	1	28	24	0.537623314620953	4.08228142194604	0.225860710126427	0.0553270798314435	4.35548446236867	3.42417988364222	3.2599938813085	4.14170204860185	3.43663438121632	4.1907213154142	4.06847325704371	4.83992893745512	3.91463540681113	4.28034336265674	4.43104901596931	4.16853405553328	4.33211776715101
TSNAX	0.388468903781404	1	20	10	0.278004017335253	5.40559337623559	0.196457962878517	0.0363434593031355	5.1352329136899	4.61968700087605	5.34798675768975	5.84759689319619	5.14453714125747	5.15450979644215	5.39826603224905	6.01653472625871	5.51468938942224	5.22185136646453	5.80266142003182	5.4357094891861	5.53522198285949
SIPA1L2	0.182113153050653	1	20	10	0.398734530452208	2.86031509122036	0.492509511835254	0.172187152858437	2.33460494055716	2.30051354996853	2.92757714896617	3.37180436188265	1.81410852316804	2.61167271976848	3.32652792939159	2.99075237591318	2.6763964955643	2.4268565951612	1.70803198557627	4.11687703687846	4.33211776715101
NTPCR	1	1	20	18	0.192025213721538	4.68032727430469	0.128761359082198	0.0275111870464927	4.50641031497607	4.56627375371289	4.36597511430647	4.42732139444691	4.6988860560095	4.90576844010273	4.65023090561108	5.12111992516459	4.07979017773466	5.17159314022504	5.00897540224561	4.31325579264442	4.96427346923994
PCNXL2	1	1	24	12	0.469402190715235	3.76648197408157	0.303571789086796	0.0805982322962849	3.73571386198612	3.48301042272333	3.79877944029086	3.95460324871498	4.18099669273258	3.1235876348893	4.34688537668226	2.72862009692212	4.22796569782625	3.84006049942162	4.50794284136296	3.3775016832802	3.35502637714107
KCNK1	1	1	28	12	0.591795104810525	2.42349844990931	0.178597917146642	0.0736942568101605	3.1386003089221	2.01177117915546	2.85080367890104	3.37180436188265	2.84237233339493	2.50543833216239	1.31762062090853	2.90855560570827	1.67431040776365	2.58881608730835	1.42044905785475	2.41488445494243	2.62096458313776
COA6	1	1	24	0	0.361903694157729	4.14169627098977	0.164001156465911	0.0395975816997122	4.90096595984818	3.59392946166868	4.15865824088836	4.24332229203746	4.09543693117568	4.29005944068011	4.13515084660183	4.81758069181522	4.07979017773466	3.84006049942162	3.5277700003329	4.81262981576828	3.51069832135986
IRF2BP2	1	1	28	4	0.221961786730922	6.31117695800612	0.00459921226141567	0.000728740818395417	6.57509557712464	6.45988215178758	6.57797281672834	6.03875074443497	6.38226181263659	6.25557780887887	6.2155841453106	6.5171396146255	5.84817326836306	6.36941690118875	6.14117972737324	6.22703139164615	6.43621107297334
TOMM20	1	1	28	6	0.235428129721665	6.13539994504153	0.102186453803661	0.0166552229225489	6.77667540773293	5.74484445358042	6.28885782791331	6.17358913598488	5.84059919118917	5.84077635430596	6.10349336481114	6.6495555607565	5.80162309804772	6.46641082668628	6.0541190604846	6.23916195097908	5.84420526490261
RBM34	1	1	28	6	0.273385063180515	5.47602327901675	0.111431612847301	0.0203490027652529	5.76377597196813	5.36161199070236	6.10274173017485	6.28105079221185	5.43313896230578	5.51087050116967	5.54035104431593	5.5984084336827	5.51468938942224	5.31740194638425	5.29591490041879	4.44477438696562	5.09304905171052
ARID4B	1	1	28	14	0.52834638606483	6.79809063460378	0.240861944169487	0.0354308227288772	6.32046951292283	6.06670934316258	7.04232829274198	7.39544994369287	6.7118761863101	7.3580101129788	6.74483860335405	6.88807345842347	6.51483512158341	6.91131853171877	6.6872697555495	6.82641242962152	7.05776192363474
GGPS1	1	1	28	18	0.414386009969725	4.3938293315543	0.159467496005959	0.0362935116438734	3.89013493297217	4.04811595832691	4.15865824088836	4.66563215722848	4.33825049271935	4.92650121391214	4.65023090561108	4.14027170792273	4.19232400970475	4.69042649613354	4.89907217672463	3.69183556378623	4.79284259812862
B3GALNT2	1	1	28	26	0.481240688468803	4.85187300981527	0.189303797401996	0.0390166430611513	4.98906339512633	5.17795601042009	4.42012041249554	3.78521945501883	4.09543693117568	4.47030625369671	4.40208165137741	5.17485347808159	4.65195441060493	4.85869625423477	5.77181141902355	5.51766637000042	5.58862625830776
LYST	1	1	20	18	0.216005319844373	4.14530200195404	0.198303413929499	0.0478381101873932	4.12603046485177	3.69692616016835	3.91646839945562	3.78521945501883	4.22194605232427	4.1907213154142	3.72316682030363	4.24446645944995	4.42509332474235	4.49990680148409	4.65043016061363	4.06330148385546	4.24609742075566
NID1	1	1	28	14	0.248290098518978	7.09394063021249	0.0283836884234706	0.00400111727783383	6.75170654941216	6.3770005287334	7.13022364229617	7.07545990598513	6.7820144346846	7.19241259666983	7.09814891595191	7.4052344938509	7.06578203943654	7.3502437321396	7.36161749076572	7.3967443563156	7.2523364467919
GPR137B	1	1	20	12	0.411294450581276	3.64456446224275	0.0306164365615937	0.00840057485023967	3.41791660664716	3.59392946166868	3.7573150873467	2.11782186703674	3.50459102552661	3.04991377008903	3.14429194558538	4.62511729837946	3.99957479678799	4.23211578971369	3.85657676064039	4.06330148385546	4.05694955164481
ERO1LB	0.759272267084767	1	20	6	0.422278875673998	2.859322342537	0.471068869163402	0.164748430827647	1.66122330615333	2.01177117915546	3.42796450539474	2.37827580274302	2.61530756230565	3.04991377008903	3.80735835076287	3.21250007538748	2.45365660233348	2.86665743055928	2.6367869402391	3.94978486024155	3.71662722287189
LGALS8	1	1	28	18	0.155771731299424	4.01793575193903	0.0706333432442184	0.017579510376723	3.69438028176008	4.2308580549571	3.62525311095977	4.06974731427328	3.85629927104622	4.47030625369671	3.84768059596881	4.4903301999373	4.3940529440695	3.70523884239975	4.26375373555793	3.94978486024155	3.65119670784647
HEATR1	1	1	24	6	0.216318100271787	3.98179313512325	0.0243852714168157	0.00612419344483623	4.30145078766066	3.23176031875344	4.42012041249554	4.06974731427328	3.90740319366604	4.12048013098683	4.34688537668226	4.43267983186041	3.82438058817807	3.77422400473733	3.66840425650768	3.8265676136858	3.83920692711485
MTR	1	1	28	18	0.162531427295892	5.71838256051188	0.0806347092429786	0.0141009644579919	5.66024289576889	5.34584920419963	5.55574800632659	5.8367989049089	5.56630255841624	5.60390573672463	6.03530096593367	5.98679892481438	5.48553709519855	5.70079242284333	5.64135843399772	6.07290350277242	5.82949172393943
FMN2	1	1	28	6	1.03904956931932	3.02567334059169	0.401680375927572	0.132757350418079	5.00605524690493	4.42339031023887	3.19935737288968	3.4867825717103	2.61530756230565	2.50543833216239	2.77767335335729	1.99525737962745	2.56932093040331	3.09953395960459	3.79653890250562	2.41488445494243	1.69465666903714
GREM2	1	1	28	4	0.837866917455149	5.6418910452804	0.118179811495512	0.0209468439831664	7.21332620640285	6.75665777078143	6.19103399894763	5.92100116891268	5.86665695008974	5.67913729201398	4.75994192053252	5.02686217266058	4.97922669612891	5.11952071063357	4.89907217672463	6.11300644465924	4.79284259812862
FH	1	1	28	0	0.384668284587821	5.22256149197897	0.0803726886710998	0.0153895150482267	6.18527760614787	5.59287647299734	4.47230689588798	5.10422261315815	5.033903759476	5.0638429763609	4.62725078602696	5.48953212142816	4.59849514963625	4.95097732424588	5.691670669204	5.49760948656328	5.53522198285949
OPN3	1	1	24	12	0.550742521617029	2.17142332924255	0.425502391114733	0.195955521608566	2.33460494055716	1.65040124101014	3.0004706967449	2.49275930136293	3.12741100840245	2.50543833216239	2.50259178631743	1.41478585893744	1.1872125358111	3.09953395960459	2.49287594571398	-0.143520440799451	2.1384357232133
CHML	0.388468903781404	1	20	2	0.28037153624148	3.43118970913287	0.148731573141267	0.0433469396184608	3.92628907626506	3.53953565635387	3.13606006834097	3.69243467784897	3.21114876656407	4.04664326935952	3.92509392897512	3.72591202231036	3.11751755645002	3.55650683018939	4.39100853330704	1.7804296371	2.7515783525049
CEP170	1	1	28	14	0.309809543307789	4.17801030370795	0.154098377579305	0.0368831971147951	4.24531436388454	4.00861605011141	4.61841396600037	4.53812153541722	4.13885098966006	4.47030625369671	3.88690643883448	4.02796188157104	3.91463540681113	4.13053676012728	3.45195377950322	4.5652987917328	4.41329649775671
SDCCAG8	0.0772071042383542	1	20	12	0.309100490273177	4.46212450387252	0.329484633414422	0.0738403047984148	4.12603046485177	3.92621582156355	4.70819623748555	5.19157063008316	4.30051461023137	4.35267749482902	4.40208165137741	4.81758069181522	4.07979017773466	4.65428232979616	3.59980008296389	4.5652987917328	4.85227858135325
AKT3	1	1	28	14	0.433727780315063	5.46386268295223	0.254726972206336	0.0466203100237325	5.29585025762902	5.29750038825212	5.96382708434097	6.0005588388387	5.96642195178897	6.14493082494168	5.58873510050255	5.1923289424423	5.09955472719033	5.19694109391059	5.1595671455409	4.71177461903642	5.57104357339345
ZBTB18	0.269101639101639	1	24	20	0.437309850874543	3.75648227923624	0.394376182769207	0.104985503312262	3.56276067853078	3.48301042272333	3.19935737288968	2.958927236573	4.72760674713864	3.75365121478807	3.96229662445196	3.51987810271604	3.32923102227747	4.18222010281791	3.96963991355993	4.48607810002507	3.89680018296377
ADSS	1	1	28	6	0.272055680128798	5.65021568115072	0.0447460660812142	0.0079193554027483	6.07687324742172	5.87135032326807	5.42944295786906	5.85831466294443	5.78702774139727	5.46908522713759	5.14680861490158	6.08362373936098	5.17453646397278	5.80337609973409	5.08623527048924	5.90031809876358	5.73791269182405
DESI2	1	1	24	22	0.194797141478627	4.76126386040667	0.156440933151129	0.0328570181652917	4.78761606210244	4.90429301243028	4.28074512885177	4.89113011967375	4.72760674713864	4.6305139535325	4.55602900514484	4.59914851477788	4.62547238347855	4.28034336265674	5.4979261339567	5.18289046933438	5.06819711450889
COX20	1	1	20	2	0.225217326429622	3.25892260539185	0.0319671199907088	0.00980910683114095	3.36621286076559	3.88318087944793	3.52997858680913	3.99401456831122	3.85629927104622	3.75365121478807	3.72316682030363	3.40466142278545	2.77607113444362	2.03545509672778	2.88759745210945	2.57658548274723	2.62096458313776
HNRNPU-AS1	1	1	28	8	0.508333795127097	2.88261905086531	0.273712990709517	0.0949528834298635	2.43839522912002	4.42339031023887	3.19935737288968	3.03647520176629	2.84237233339493	3.04991377008903	2.28493044957297	3.14230419430891	1.86747729051296	3.63278864503864	2.6367869402391	2.41488445494243	2.7515783525049
HNRNPU	1	1	20	18	0.138960452100468	8.15579125005182	0.0972573144671828	0.0119249391610611	8.42963142142238	8.23643768816741	7.80020865795465	8.00219027857035	8.15743226470284	8.02446433819979	7.76265902376852	8.23638736881883	8.01318012684047	8.20969988283445	8.47001213180822	8.18282986006849	8.45152455028362
EFCAB2	1	1	24	12	0.317662562958197	3.26095460090849	0.245769758537435	0.0753674272156269	3.19895753944767	2.42575773525197	3.47987304513066	2.59882220118845	2.94377271810579	3.19368129823965	2.77767335335729	3.06851739232667	3.45487238800368	4.57915844971819	3.73389366572837	2.97503304390269	3.71662722287189
KIF26B	1	1	24	18	0.2489056357713	2.43367186126099	0.21578601153919	0.0886668473979818	2.53521715678502	2.01177117915546	2.27746515068341	2.59882220118845	1.81410852316804	2.71061809252441	2.28493044957297	2.62947087654228	2.03780800969841	2.4268565951612	3.19719719479719	2.97503304390269	2.1384357232133
SMYD3	0.269101639101639	1	28	12	0.274336481157095	4.88333440457665	0.20006632999517	0.0409692053461808	4.35548446236867	4.69627262761411	5.13786986373387	5.19157063008316	4.78338773890207	4.81972287077772	4.75994192053252	4.59914851477788	5.40997007130586	4.95097732424588	5.03519110716303	4.90689281376407	5.01717084906877
TFB2M	1	1	28	0	0.743858078768448	1.94893472146764	0.141601418439157	0.0726558036446314	4.02961379211105	2.8400065244347	0.760345797755388	2.25391843383234	3.290291647829	0.82628150907053	1.71640562377189	2.28312744083135	1.86747729051296	2.03545509672778	1.70803198557627	1.7804296371	-0.143520440799451
CNST	0.182113153050653	1	24	22	0.344642471072748	4.28786535882719	0.207131258095116	0.0483063810920991	4.4823271456031	4.29793122541443	4.22099273758861	3.99401456831122	4.09543693117568	4.12048013098683	4.48110778489507	3.94791716054686	3.91463540681113	3.96335267797129	5.35954244068999	4.71177461903642	4.33211776715101
SCCPDH	0.388468903781404	1	20	0	0.216673507819479	5.50859549219297	0.336064406650816	0.0610072761971906	6.03609480160979	5.65815239668988	4.98460246457873	5.30560185153126	5.6882068345092	5.30460217690284	5.17876986112353	5.5175311456066	5.39436980947807	5.70079242284333	6.47384999915878	5.34881487578678	5.18838496201523
AHCTF1	1	1	28	18	0.499826341362479	3.98582138382313	0.257669535738406	0.0646465335311271	3.41791660664716	3.59392946166868	3.87829561551891	4.64101571294099	3.95675864430762	4.29005944068011	4.37474746819702	4.62511729837946	3.57044308497439	3.47596537659096	3.96963991355993	4.31325579264442	3.65119670784647
ZNF670	1	1	20	14	0.437624406143373	3.89750021244356	0.188341084051204	0.0483235596626491	2.86822584220632	3.59392946166868	3.52997858680913	3.87239579981193	4.00448132001889	3.38558694962546	3.88690643883448	3.77313029515307	4.51439788092957	4.32701075964773	3.66840425650768	4.48607810002507	4.45223479505538
ZNF496	1	1	20	16	0.256652545772429	3.73950457347097	0.0149980615718671	0.00401070817729901	4.27365559772146	2.92733013678005	3.47987304513066	3.54100851916614	3.290291647829	3.44427353131198	3.43636898645184	3.62656995132993	4.22796569782625	3.77422400473733	3.79653890250562	4.48607810002507	4.28974861682706
SH3BP5L	1	1	28	12	0.21029766483119	5.86375928291499	0.0499981345839288	0.00852663490631453	4.95446726064043	6.14165859943212	6.31767004314794	6.0005588388387	6.56045877519562	5.9152757622033	6.47568642049597	5.79423463793464	6.21079475192764	5.7529958533334	5.13553497925812	5.49760948656328	5.51697203163699
ZNF672	1	1	24	12	0.369337110603382	3.52592667542734	0.24934627559761	0.0707179412820289	2.94071614376443	3.48301042272333	4.30971819942094	3.31068578865841	3.63159500970627	3.65771252767097	3.32652792939159	2.99075237591318	3.57044308497439	3.70523884239975	3.96963991355993	2.97503304390269	3.71662722287189
ZNF692	1	1	28	20	0.763836346442827	2.51325273699196	0.437450145464749	0.17405736360137	2.22276492343147	0.847089440681549	3.37411835028648	1.96753652637951	3.290291647829	3.1235876348893	3.14429194558538	2.99075237591318	1.86747729051296	2.86665743055928	1.94770679586385	1.48686381140981	3.27040170303486
ZMYND11	1	1	28	24	0.0737128846757295	7.05692676508243	0.025671890662921	0.00363782869193785	7.10314505700453	6.79779205975014	7.224526348483	7.08004559512936	7.02698405198548	7.15776058478748	7.19899836015544	7.02603684051714	6.80174254737504	7.11120311891767	7.05710804136765	7.02163683518407	7.10739661475166
DIP2C	1	1	28	20	0.160782373763103	5.67771502214494	0.0667820142161644	0.0117621285949881	5.15059622670709	5.95685173312448	5.78967618112347	5.25783054896135	5.46759978207552	6.03466817514194	5.86895189991162	5.12111992516459	6.27183163725845	6.01768959011701	5.1595671455409	6.01763765574506	5.73791269182405
LARP4B	1	1	24	22	0.279429749775295	5.84856936881497	0.163311153432442	0.0279232651840004	5.91537330117949	6.40769303332964	5.4425828243872	5.52326887601316	5.99032132129023	6.00573353192943	5.21003836202052	5.72387762520154	5.80162309804772	5.47075170046605	6.384908817137	6.28668924162566	6.0099716695608
GTPBP4	1	1	28	14	0.179925305496773	6.23887886169496	0.157290224882578	0.0252112965116693	6.60885673010043	6.14165859943212	6.57200622922089	6.54924268448657	6.29859502120728	6.53748741743297	6.20786015354948	6.17435695643005	5.47073702699069	6.20424564112531	5.94772960778013	6.26312130131589	6.22759668410901
IDI2	0.759272267084767	1	28	6	0.476714263410214	2.61886220616951	0.351897956772806	0.134370550670366	3.00973766427324	3.08756028781011	2.92757714896617	2.49275930136293	2.1893087045031	2.39075499458696	2.28493044957297	2.90855560570827	3.19159490698723	3.55650683018939	0.58088604430737	3.94978486024155	1.69465666903714
WDR37	1	1	28	0	0.539808290821263	2.56048623734914	0.0583954579749767	0.0228063940056296	3.73571386198612	2.64769951790405	1.70976486856451	2.87697292986457	1.81410852316804	1.97915260215849	2.02849360503883	3.27943838799544	1.45122195297436	2.03545509672778	3.73389366572837	3.08665456957301	2.871342531333
PFKP	1	1	28	6	0.489011971057495	4.66635087616862	0.0288666093533045	0.00618612061530313	5.5370579804257	5.00808952376835	5.59157954857083	5.25783054896135	4.81048976531105	4.55263279529276	4.73865702743066	4.06637817086314	4.1182850636186	4.41604726676708	4.43104901596931	4.31325579264442	3.83920692711485
PITRM1	1	1	28	0	0.237766122094228	5.16375109247528	0.0716642983634543	0.0138783409734611	6.01945512046187	5.43794163069642	5.037521549428	5.27393071653545	5.01072131608508	5.04500523452759	5.08068013522875	5.06530736944397	4.82485085052629	5.24633881649888	4.68395681425129	5.47726982901779	4.88110286029031
KLF6	1	1	28	0	0.0707323979759181	8.11746741443698	0.0328914299694543	0.00405193249201797	8.4074211792895	8.27856154682096	8.16572708085989	8.1226568430501	8.1913345797486	7.95804676844744	7.81444075390589	7.99137488917406	8.15416622460337	7.70410524736588	8.00323455533903	8.44091979788542	8.31559439234508
AKR1C1	1	1	28	20	0.722887573450204	4.28299192521567	0.300391864005959	0.0701359865372226	3.07560727254327	3.64634675666876	3.13606006834097	3.43043858852876	4.09543693117568	4.47030625369671	4.45524375078486	4.83992893745512	4.3940529440695	3.77422400473733	5.4204819339817	5.78920285281201	4.96427346923994
AKR1C2	1	1	24	18	0.596312382946872	4.71550463588908	0.312120309760434	0.066190224347343	4.40756724572303	3.16146118621419	3.83908528936777	4.06974731427328	4.09543693117568	4.92650121391214	4.60389869216958	4.4903301999373	4.97922669612891	5.64662888109027	5.58922802318985	6.03165385863717	5.46079473473891
AKR1C3	1	1	28	20	0.657768000770115	5.62845754860686	0.0889449019649202	0.0158027134782131	3.8530514217168	4.59322755462263	4.49770889371332	4.97230623694126	5.41559487516404	5.39663569213453	6.07829742668905	5.55853646167026	6.33856554577633	6.55729252217494	6.83634931965225	6.83443048164142	6.29340793929485
NET1	1	1	24	0	0.129845259927613	3.9141883292637	0.219418986784028	0.0560573402009258	3.60798129626652	4.42339031023887	3.79877944029086	3.43043858852876	4.22194605232427	3.79932953980953	3.67915393105998	3.98849458775208	3.82438058817807	4.45858626126247	2.49287594571398	4.52623214443345	4.85227858135325
ASB13	0.00261476948976949	1	20	2	0.513143473029308	2.26042593108251	0.795616159126301	0.351976213060555	2.71130854554183	2.74705489656074	2.02136043755946	1.39113224410322	2.34570634030948	2.80321078551535	2.28493044957297	1.99525737962745	0.863820687305708	2.73441495560982	3.66840425650768	2.72197547594124	2.1384357232133
FAM208B	1	1	28	18	0.168340556255602	4.19965658436193	0.121854827128405	0.0290154265427678	4.09460212812565	3.48301042272333	4.54720924157631	4.3072984886158	4.00448132001889	4.49827368641041	4.37474746819702	4.3726295088361	4.1182850636186	4.23211578971369	3.66840425650768	4.16853405553328	4.69882891688864
GDI2	0.388468903781404	1	20	6	0.320013814570451	3.90244125498512	0.343572336567802	0.088040360922515	3.25689071266834	4.12401227598504	4.30971819942094	3.99401456831122	3.95675864430762	4.1907213154142	4.55602900514484	3.9061653364836	3.51381468717957	3.47596537659096	3.5277700003329	4.16853405553328	4.20108416479839
ANKRD16	1	1	20	4	0.413248124494926	2.31870129142493	0.232210685661873	0.10014687382141	2.86822584220632	1.65040124101014	3.47987304513066	2.49275930136293	0.963291744073368	2.71061809252441	2.8588295215812	2.82139126985029	2.19013559520829	2.4268565951612	1.70803198557627	2.41488445494243	1.93354288184838
FBXO18	1	1	28	0	0.294418033425663	5.83339744702877	0.0854403685276225	0.0146467593376723	5.88813574442001	6.05706086995175	5.02009664635909	5.87951425327097	5.59775783221623	5.45488346235644	5.82922801082592	6.14773108344541	5.71636126909666	5.59035227148649	6.29012212651923	6.28668924162566	6.02296280135615
IL15RA	1	1	28	0	0.576856464299968	2.55245215279801	0.128196779259712	0.0502249490236995	2.86822584220632	2.74705489656074	1.5244551205063	2.11782186703674	2.1893087045031	1.81094209183645	2.60023067331592	3.14230419430891	1.86747729051296	2.03545509672778	2.99834545486327	4.21840520767024	2.98192216182582
RBM17	1	1	24	18	0.111460444678119	6.5266687320579	0.0666936129995883	0.0102186300144208	6.41891527192373	6.81506823789644	6.25945845477588	6.71761728895503	6.46134130064335	6.3583399020177	6.5200256745346	6.43143371493803	6.32216922566211	6.60541340834968	6.95781598521337	6.53320487155264	6.44589018029006
PFKFB3	0.388468903781404	1	28	18	0.154843277873009	4.67385879342584	0.286513374838195	0.061301247534735	4.74776342666508	4.04811595832691	4.36597511430647	4.5645412026533	4.98716026553888	4.55263279529276	4.50651629388338	4.4903301999373	4.65195441060493	4.13053676012728	5.22935118616721	5.28002711737561	5.14150435989687
ITIH5	1	1	28	22	0.60324914771883	2.96348702325026	0.0470503600444494	0.0158766883996158	3.00973766427324	2.16335398719131	1.70976486856451	2.25391843383234	2.61530756230565	2.61167271976848	3.43636898645184	2.28312744083135	3.77704351712562	2.98778940214897	4.58094487587115	3.54321261290537	3.51069832135986
KIN	1	1	20	8	0.21258100893958	4.42581831599697	0.123550716895844	0.0279159034724209	3.96155929765724	4.36202410384024	4.39330176209685	4.71363970778183	4.51340715996968	4.15602816425831	4.67285071567466	5.02686217266058	4.29671152340319	4.37221576972935	4.61610580988232	4.26660985869861	4.24609742075566
ATP5C1	1	1	28	0	0.464770551174365	5.85591354870367	0.240424285281966	0.0410566657588702	6.51107032517131	6.12328314739006	5.037521549428	5.49607521443313	5.70274533525448	5.1719789198368	5.54035104431593	6.41664099704221	5.74124027026523	6.15335932721132	6.55762496950148	5.88495891364836	5.64012402965691
TAF3	1	1	28	18	0.547880737484381	4.7999521932632	0.210342898634587	0.0438218736698683	4.4823271456031	3.9680041470304	4.89184759041126	5.77025665417306	4.96320803568336	5.18923904350412	5.09749858663723	5.26018790654936	4.7035033093538	4.92086808891388	3.79653890250562	4.67652614679586	4.6325672570053
CELF2	1	1	28	20	0.24685253666512	7.14940278896664	0.0180811942900682	0.00252904960369166	6.50510645263	6.07629371764141	6.61326324646212	6.58194218508394	6.56045877519562	6.79592486324931	7.36446550794836	7.31637918844195	7.56105205716068	7.63623677621742	7.6302236931535	8.29457478603803	8.01758844758928
USP6NL	0.759272267084767	1	28	24	0.629370800493423	1.98274889473347	0.781470883742118	0.394135074702522	2.94071614376443	1.42890827087879	1.31178548077403	1.60986307229057	2.34570634030948	2.26616177126973	2.39786208794386	3.40466142278545	1.45122195297436	1.1263071843942	0.58088604430737	2.72197547594124	1.40820950015942
PROSER2	1	1	28	20	0.305758745126299	3.25688571994371	0.169932710096074	0.0521764423772939	1.82338351631634	3.36284797711743	3.42796450539474	3.37180436188265	3.85629927104622	3.79932953980953	3.43636898645184	3.51987810271604	3.82438058817807	3.2999924205871	1.70803198557627	3.08665456957301	3.71662722287189
UPF2	1	1	28	14	0.54531313570156	6.10224800281478	0.335683766478304	0.0550098531432127	5.58307862770931	5.64533135268173	6.72502776447805	6.84701379009405	6.38226181263659	6.26374773923398	6.03530096593367	6.22617836053366	5.57128412847751	6.3009309499146	5.81784251465726	6.01763765574506	6.12288377954538
DHTKD1	1	1	28	12	0.279489719955513	5.45570497800167	0.115016052983378	0.0210817948270924	5.21046389870638	5.2474749139606	6.2445310089777	5.97123642523868	5.43313896230578	5.61671993137476	5.62398716815139	5.44648759022112	5.57128412847751	5.49138641675252	4.87023647558143	5.2077946256103	5.09304905171052
SEC61A2	0.388468903781404	1	28	2	0.284434850066951	2.79380043090221	0.392714402138517	0.14056637610715	3.36621286076559	2.92733013678005	2.85080367890104	2.59882220118845	2.34570634030948	2.89021755120471	2.8588295215812	2.99075237591318	2.56932093040331	4.0212602358637	1.94770679586385	1.7804296371	3.08462616031216
NUDT5	1	1	24	0	0.313424071810633	4.78587137091766	0.220597625632526	0.046093513288517	5.05586205475946	4.72092360247364	4.54720924157631	4.24332229203746	4.6091253000473	4.98696963312174	4.71705339793812	5.43184920684853	4.29671152340319	5.19694109391059	4.61610580988232	5.10548978347004	4.9093625080934
CDC123	1	1	24	0	0.283584885741062	6.06729443249539	0.169992471055231	0.0280178377605643	6.51700964546943	6.45254115866921	5.96382708434097	5.97123642523868	6.40021342916098	6.10000761626991	5.93594076864728	6.12060455836341	5.72885439822095	5.97436957708864	5.3801429426984	6.70046582135086	5.79960666797657
CAMK1D	1	1	20	16	0.504786963639082	1.40297467941048	0.108792957423662	0.0775444910163138	1.47850051449528	1.65040124101014	1.06225381829637	2.25391843383234	0.963291744073368	2.12978263420039	0.764623944407756	0.836533724031881	2.45365660233348	1.49663368512573	-0.143520440799451	2.57658548274723	0.57359761844582
OPTN	0.388468903781404	1	20	12	0.195630946382665	8.52202972333012	0.363437018991411	0.0426467673536102	7.38227296259591	8.10916220682468	8.75181429321636	9.02126181559037	8.43284477595316	8.67515344897425	8.80002359806612	8.54432478559266	8.88511693552156	8.74459787799612	8.16333808683883	8.26521677117671	8.53551361070008
MCM10	0.548683931808932	1	20	4	0.4655671038969	1.90788198264111	0.380038007166507	0.199193666392517	2.62594783890527	2.30051354996853	2.15508825580472	1.96753652637951	2.01387163380465	2.80321078551535	1.5307483325864	2.14636059702385	1.45122195297436	1.1263071843942	2.1531791441916	3.28691482619759	-0.143520440799451
PHYH	1	1	28	0	0.37690207081694	4.94410831662173	0.267920192223066	0.0541897901634431	5.29585025762902	4.81551967564095	4.19016212372856	4.3072984886158	4.72760674713864	4.25770082219446	4.55602900514484	5.22665736661896	5.31373314049891	5.22185136646453	5.58922802318985	5.05148163675932	5.55324395489555
SEPHS1	1	1	28	22	0.257220746352033	4.85527532392885	0.027986955866613	0.00576423662911174	5.08813625859259	4.48225240736631	4.15865824088836	4.76010105849443	4.88886873041446	4.6305139535325	4.60389869216958	4.67569325387079	4.62547238347855	5.09276229350608	5.787318878433	4.67652614679586	5.62316153758933
BEND7	0.548683931808932	1	24	14	0.186353245702976	3.18806402372501	0.39858285030063	0.125023477362577	2.86822584220632	3.23176031875344	3.31818429947175	2.958927236573	3.95675864430762	3.75365121478807	2.93566251148666	3.27943838799544	2.77607113444362	3.63278864503864	3.5277700003329	2.72197547594124	2.1384357232133
PRPF18	1	1	28	14	0.297689866501551	4.80922241532384	0.281105779909324	0.0584513993392412	4.21640520114003	4.76899682146501	5.27640699594951	5.46835911042715	5.14453714125747	5.20629510930299	5.06366330509007	4.27759031811781	4.54297846594165	4.28034336265674	4.12417879018273	4.60333538720115	5.7220679774946
FRMD4A	0.182113153050653	1	24	6	0.609244212169203	2.45199898054358	0.491400941347696	0.200408297575539	2.22276492343147	3.48301042272333	3.31818429947175	1.7997558437758	1.81410852316804	1.97915260215849	2.28493044957297	2.523001451536	2.6763964955643	1.79105458269045	1.42044905785475	3.69183556378623	2.871342531333
FAM107B	1	1	24	0	0.527856010887689	2.90975020006094	0.368190653497896	0.126536859930514	1.9691445460027	3.9680041470304	2.85080367890104	3.4867825717103	2.73330254051168	3.65771252767097	2.77767335335729	3.4634196382165	2.32790455819018	2.03545509672778	1.70803198557627	3.3775016832802	3.83920692711485
HSPA14	1	1	28	18	0.213687573213286	4.1879718252737	0.223117130802942	0.0532757000552076	4.50641031497607	3.9680041470304	4.25117825821623	4.71363970778183	4.26176511647368	4.75164407290285	4.42890755956195	4.2105641792889	4.42509332474235	3.70523884239975	2.6367869402391	4.00765937304009	4.52709365957703
DCLRE1C	0.759272267084767	1	20	8	0.167412685458781	3.38362740039369	0.35472751143843	0.104836457878653	4.15678872349684	3.29879251394375	4.22099273758861	3.43043858852876	3.43663438121632	3.19368129823965	3.88690643883448	3.72591202231036	2.56932093040331	2.86665743055928	2.33300265476153	3.46273507874469	3.58265716220957
RPP38	1	1	28	2	0.205225527240927	3.17830764232264	0.0677766718548161	0.0213247676066016	2.86822584220632	3.08756028781011	4.0252766869973	2.37827580274302	3.290291647829	3.38558694962546	3.43636898645184	3.14230419430891	3.45487238800368	3.20324203611679	2.33300265476153	3.8265676136858	2.871342531333
NMT2	1	1	28	12	0.199896865652657	5.58687992721266	0.173026917019705	0.030970222964149	5.30960261411927	5.59287647299734	6.2445310089777	5.91074074865112	5.67352033190044	5.67913729201398	5.9637246832814	5.5984084336827	5.72885439822095	5.57109476744269	5.87701813740383	4.93699311372841	4.69882891688864
FAM171A1	1	1	28	18	0.344536437511213	4.67116797681584	0.235842766170235	0.0504890355775645	4.02961379211105	4.56627375371289	4.87255890927408	4.89113011967375	5.1230787870713	4.81972287077772	5.32874619008605	4.96720241007545	4.29671152340319	4.13053676012728	4.87023647558143	4.44477438696562	4.33211776715101
ITGA8	1	1	28	14	0.999192135339144	3.16027603818163	0.178769131447803	0.0565675685566579	2.43839522912002	2.30051354996853	3.95365713735037	2.79008121017486	3.95675864430762	3.88656374699132	3.58688287848653	2.82139126985029	3.45487238800368	4.07693289065086	2.33300265476153	2.97503304390269	2.62096458313776
FAM188A	1	1	20	2	0.392207509675989	3.82922863126864	0.16540711876783	0.0431959370138288	4.09460212812565	4.42339031023887	3.37411835028648	4.39823873236404	3.21114876656407	4.08403401821882	3.88690643883448	4.10379798271796	3.45487238800368	3.39066027812759	4.39100853330704	3.28691482619759	3.89680018296377
PTER	1	1	28	4	0.478242410116779	2.93831671722164	0.0809889646376687	0.0275630479733474	3.69438028176008	3.08756028781011	3.5784021884863	2.87697292986457	3.03851177000494	2.39075499458696	2.77767335335729	2.14636059702385	3.11751755645002	3.20324203611679	1.94770679586385	3.08665456957301	3.27040170303486
RSU1	1	1	28	4	0.220681559709109	6.77820126336366	0.0249008283071377	0.00367366316514195	7.23510829497602	7.18648230501217	6.9066775772191	6.77530776902182	6.71904545757005	6.78461338432138	6.72332803385599	6.8053136647054	6.67834946715334	6.22903118306533	7.08874274850382	6.66493651882339	6.32522097507089
VIM	1	1	20	4	0.143757017777677	10.6073653551398	0.12139578015272	0.0114444799522153	10.8830891391304	10.7702313764263	10.6101949134862	10.665697655195	10.5669282521988	10.5772427526741	10.5195491985698	10.8733037155715	10.2735930559961	10.524344472822	10.7880273032437	10.8867088912251	10.1532613886558
PTPLA	1	1	24	10	0.169658353674159	5.1498727175784	0.0781091565625316	0.0151672013748838	5.58307862770931	5.48187325028289	5.72661864730257	5.8259194882093	5.30559905410435	5.81876457254265	5.27061287141952	5.1923289424423	5.15615320412925	5.17159314022504	3.37193120684994	4.48607810002507	4.49014970942574
STAM	1	1	28	8	0.374397604087468	4.44209910961245	0.0386370633971884	0.00869792916452043	4.30145078766066	4.92565834103411	4.81309552131525	4.84876239284705	4.09543693117568	4.49827368641041	4.40208165137741	4.62511729837946	3.99957479678799	4.32701075964773	4.02301348204259	4.67652614679586	4.24609742075566
NSUN6	1	1	20	0	0.234886816469849	2.57532049808232	0.0872623408181905	0.0338840703062665	2.10152076187902	3.16146118621419	2.59243010677285	2.49275930136293	2.61530756230565	3.44427353131198	2.39786208794386	2.28312744083135	2.45365660233348	3.2999924205871	1.94770679586385	2.41488445494243	2.31781539313053
ARL5B	1	1	28	4	0.258709609865884	3.6460012133248	0.206320103933475	0.0565880513641769	3.60798129626652	4.1961146499454	3.37411835028648	2.87697292986457	3.80331842898446	3.5549365793989	3.26830332767507	4.34164025094668	3.3934190043923	3.96335267797129	3.96963991355993	3.3775016832802	3.71662722287189
PLXDC2	1	1	28	14	0.232067224108756	5.71228630133491	0.0390527162328977	0.00683661745451579	5.2394911683925	5.51043496703087	5.98194070721332	5.87951425327097	5.61323196839543	5.81876457254265	5.72485218001565	5.93583533959509	5.40997007130586	6.2166916384804	5.4402361981285	5.47726982901779	6.03583799427084
CASC10	1	1	28	26	0.341156269130598	1.9309712833682	0.00460417859672789	0.00238438481006139	1.47850051449528	2.16335398719131	1.31178548077403	2.11782186703674	1.30566507808184	2.61167271976848	1.88087218342148	1.15443934599601	2.03780800969841	2.4268565951612	1.42044905785475	2.57658548274723	2.62096458313776
SKIDA1	1	1	20	6	0.447382321715774	1.80736881970971	0.158626286637706	0.0877664176275785	-0.143520440799451	2.64769951790405	2.02136043755946	1.96753652637951	2.61530756230565	1.81094209183645	2.60023067331592	2.72862009692212	2.19013559520829	1.49663368512573	1.70803198557627	1.48686381140981	0.57359761844582
MLLT10	1	1	28	12	0.47258868392299	4.05437599905621	0.517989146003577	0.127760510155979	3.1386003089221	3.9680041470304	4.22099273758861	4.21023786876925	4.4800358803425	3.38558694962546	4.03394206097415	4.5183138889418	3.11751755645002	4.6172093149725	5.29591490041879	4.67652614679586	3.51069832135986
DNAJC1	1	1	20	6	0.237187605812832	6.60720309548781	0.158337521079642	0.0239643792980685	6.52881543217488	6.87120557154108	6.74637800684112	6.65752344298974	6.59982887030563	6.80714834380922	7.05574875500709	7.0501985803878	6.1563400482185	6.58635722560496	6.25709024276202	6.22703139164615	6.55724083599375
COMMD3	1	1	28	0	0.274436570582922	5.60962891762856	0.188594797177751	0.0336198347425588	5.41514250582708	5.61934230026537	5.2010895279999	4.89113011967375	5.50125662306957	5.22315188586082	5.76751287049335	5.88300531868071	5.59877015293017	5.94474961023645	6.26818511618234	5.53744823422938	5.9568047309984
LOC100499489	0.548683931808932	1	28	20	0.21794601207247	2.65055197679677	0.464842882991501	0.175375879085107	1.26923253883499	2.42575773525197	3.13606006834097	2.79008121017486	2.61530756230565	3.32441148794785	2.77767335335729	2.14636059702385	1.86747729051296	2.4268565951612	2.33300265476153	2.8540456428747	4.20108416479839
PIP4K2A	1	1	20	6	0.188239520635759	5.12963497669985	0.0681110114170947	0.0132779450636298	4.4823271456031	5.63239534730555	5.389289670129	4.53812153541722	5.1230787870713	5.46908522713759	5.0464433604311	5.24352004731307	5.19268842293356	5.2704175585964	5.40045342284878	5.10548978347004	4.88110286029031
MSRB2	1	1	28	20	0.234881706277658	5.73823683345537	0.00796610384386065	0.00138824940048069	5.42780824030118	5.2474749139606	5.6718799632823	5.53667587421488	5.82739166541816	5.55147952221041	6.31240493439066	5.90437003207849	6.03079218130824	5.68296289972645	6.18866716359556	5.4357094891861	5.78442873975394
OTUD1	1	1	28	18	0.502388164284082	1.55035188315268	0.0384939736267924	0.0248291849386566	-0.143520440799451	1.16713215539074	0.760345797755388	1.39113224410322	1.30566507808184	1.81094209183645	1.88087218342148	3.8188520031379	0.863820687305708	1.49663368512573	2.1531791441916	2.2327446363117	1.40820950015942
KIAA1217	1	1	20	18	0.304706844734356	1.82503603973905	0.111917905892534	0.0613236689334292	2.43839522912002	1.84237136235556	2.02136043755946	1.96753652637951	2.1893087045031	1.81094209183645	1.71640562377189	1.82645643449939	0.446340293553264	2.58881608730835	0.58088604430737	3.19025667336331	1.05043405510373
ARHGAP21	1	1	28	14	0.401769948485313	7.26686127329962	0.145817008427314	0.0200660234100085	6.63093308165036	6.75068452003226	7.87964822726133	7.6355473289673	7.38346451891508	7.56059606017078	7.67293418557801	7.3479098964703	7.24172401102485	7.25087633262382	7.07617198293916	6.98608865143942	7.14353317351434
PRTFDC1	0.759272267084767	1	20	4	0.203371663901412	1.90072825867588	0.497017479094663	0.261487920130626	1.47850051449528	2.16335398719131	2.15508825580472	0.818912626986964	2.01387163380465	2.26616177126973	1.5307483325864	1.99525737962745	1.86747729051296	1.49663368512573	2.49287594571398	3.8265676136858	1.40820950015942
APBB1IP	1	1	20	18	0.281112562189704	4.03316808013129	0.106408596296916	0.0263833775788119	4.21640520114003	3.92621582156355	3.83908528936777	3.54100851916614	3.69113638747198	4.55263279529276	3.43636898645184	3.8188520031379	4.32989379725228	4.49990680148409	3.66840425650768	4.44477438696562	4.41329649775671
ABI1	1	1	28	4	0.337912010924993	5.26197187135562	0.162171270660895	0.0308194864255546	5.77373208046407	5.56591605036954	5.08856801107254	5.08609997428508	5.26698772422946	4.79738499431474	4.86189625543017	5.43184920684853	5.15615320412925	5.29410101217135	5.7402872927371	5.41447155493957	4.96427346923994
ANKRD26	1	1	28	14	0.641589380576274	4.94498574567724	0.479610298504856	0.0969892175976679	3.73571386198612	4.69627262761411	5.60332832547463	5.81495740564463	4.93885141756413	5.60390573672463	5.0464433604311	4.79488080361247	4.51439788092957	5.2704175585964	4.58094487587115	5.45663930976237	4.52709365957703
YME1L1	1	1	28	24	0.121526425493061	6.59479195534123	0.020632047836167	0.0031285365749039	6.71600784628491	6.50316055938496	6.68688726084763	6.62022771015392	6.51175107902156	6.8511889919902	6.67932013832227	6.82785126151738	5.9689440010781	6.79163479533935	6.60214699739452	6.69166518802988	6.26087754223508
MASTL	1	1	24	6	0.363578370631094	2.05156228060543	0.0108039468205124	0.00526620464932906	2.22276492343147	2.30051354996853	2.92757714896617	1.39113224410322	2.1893087045031	1.97915260215849	2.39786208794386	0.428175523284352	2.95687223498006	1.1263071843942	2.49287594571398	1.7804296371	2.4773378613231
ACBD5	0.759272267084767	1	24	14	0.125588262627841	3.93339385642213	0.33977911845115	0.0863831924424211	3.19895753944767	3.64634675666876	3.79877944029086	4.89113011967375	4.33825049271935	4.29005944068011	3.84768059596881	4.17584600902604	3.87021367367922	3.63278864503864	4.02301348204259	3.69183556378623	3.43496102621146
RAB18	1	1	28	0	0.25067388488802	7.11513750032251	0.0743600956215774	0.010450970992227	7.42079796162561	7.34156803014268	6.66463125142352	6.79775315354576	6.99189925566055	6.84575687445183	6.85278992573173	7.11118844850379	7.13781656990552	7.33319826581622	7.37193970705994	7.53600353361691	7.04508176542326
MKX	0.548683931808932	1	24	18	0.56524284877069	4.60750036480282	0.513501473020048	0.11144903578147	4.66459524758474	4.00861605011141	2.92757714896617	4.73705740844245	4.37502444317306	4.41269038586929	4.60389869216958	4.5183138889418	4.19232400970475	5.24633881649888	5.84773370865635	5.63248257033326	4.73085237198491
WAC-AS1	1	1	28	14	0.587776483134695	5.34643352040781	0.134766530022579	0.025206809269799	4.27365559772146	4.51080669253494	5.94548314275894	5.80391139133802	5.36164501627754	5.9256113022216	5.85912299792037	5.53132948839127	5.47073702699069	5.19694109391059	4.81077620644854	5.2077946256103	5.68984674027816
WAC	0.759272267084767	1	20	10	0.0697921897702822	7.73218079043823	0.0823551498636534	0.0106509602007102	7.55674372433386	7.96182709007453	7.79765429253221	7.71139898575706	7.69839663336909	7.61269792443621	7.64460522606769	7.90657016032866	7.56454121368798	7.62694154083199	7.78113716312287	7.5938286723766	8.02083007384645
BAMBI	0.120192382848633	1	28	24	0.552830462395081	1.29256593983004	0.47647912939298	0.368630423184159	1.66122330615333	0.847089440681549	0.760345797755388	1.39113224410322	1.58217042997734	1.62049836998317	2.28493044957297	1.63525528613071	0.446340293553264	1.1263071843942	1.42044905785475	-0.143520440799451	1.69465666903714
PTCHD3P1	1	1	28	12	0.209399903038754	5.1500022236662	0.0314112227507951	0.00609926392001321	5.02284929853292	5.29750038825212	5.30546644575713	5.33659262680366	5.6586827830939	5.0638429763609	5.01137431783057	5.62439042303093	5.31373314049891	4.6172093149725	5.18320553857505	4.81262981576828	4.73085237198491
SVIL	1	1	28	24	0.180264884861194	3.9283236635491	0.136057359849697	0.0346349668465898	3.89013493297217	3.69692616016835	3.06985769025441	3.82946599239845	3.63159500970627	3.75365121478807	4.03394206097415	4.06637817086314	3.82438058817807	4.28034336265674	4.30743113352004	3.94978486024155	4.59825908956717
KIAA1462	1	1	28	12	0.236712054215334	6.84737489308033	0.0750034389921723	0.010953604872426	7.56823007123013	6.86015149656234	7.23211358736922	7.18168324545685	7.38346451891508	6.93543131822929	6.72332803385599	6.70539522923118	6.52919185737957	6.74942726036734	6.77544562093839	5.90031809876358	6.53926903526285
MTPAP	0.759272267084767	1	20	0	0.621515777348277	3.35994858117521	0.487260620134007	0.145020260983749	4.5989134177303	4.26478439728604	2.27746515068341	2.79008121017486	3.50459102552661	3.1235876348893	3.00860971182696	3.14230419430891	3.19159490698723	4.0212602358637	3.37193120684994	3.54321261290537	3.08462616031216
ZNF438	1	1	28	18	0.623052249426532	3.32900349076438	0.110370782646758	0.0331543006647361	2.43839522912002	1.65040124101014	3.42796450539474	3.37180436188265	2.48679546872106	3.96882264647763	3.43636898645184	3.77313029515307	3.11751755645002	4.0212602358637	4.02301348204259	4.26660985869861	3.27040170303486
ZEB1	1	1	28	14	0.57374642815576	8.0209959705851	0.212330888306892	0.0264718856717495	7.20966366894111	7.00769450286691	8.53278201706843	8.4774971679847	7.96581727639969	8.41581609476176	8.32165958525559	8.26350820220888	7.71341150103489	8.28845311095118	7.69331925754903	8.19221976292585	8.3234916131373
ARHGAP12	1	1	28	18	0.281333294519354	6.46155900466127	0.0345670745132958	0.00534964928562281	5.59435801538517	6.11400690221598	6.15156965446636	6.41775142835013	5.99032132129023	6.57736425840277	6.51377431762367	6.59146728734301	6.6588953382867	6.77489966672365	6.93711037990705	7.0425527639427	6.64388762436398
KIF5B	1	1	28	14	0.311537169342324	8.13052871713008	0.080082326830591	0.00984958415580857	8.08645443084508	7.8092569148096	8.50799538851737	8.55200962812792	8.1118612402726	8.53536427819555	8.09756077388939	8.35169343167261	7.78095714543515	8.10981217950797	7.7418812819673	7.84466341136226	8.21729373217624
EPC1	0.120192382848633	1	28	10	0.102928353268849	5.93767838469324	0.0659003363602208	0.0110986705730148	5.89727218653484	6.04734743486943	6.0860914796344	6.02929713411321	5.95432214159822	5.9256113022216	5.76751287049335	5.95643730876906	5.94772436336025	6.34694755494835	5.4204819339817	6.0034839443283	5.87318968251964
CCDC7	1	1	24	10	0.593072495718101	2.31711360562224	0.25664912988203	0.110762428419262	2.53521715678502	2.01177117915546	3.42796450539474	2.87697292986457	0.963291744073368	3.04991377008903	2.60023067331592	2.99075237591318	2.32790455819018	2.86665743055928	1.06089674615187	1.7804296371	1.40820950015942
ITGB1	1	1	28	8	0.13315593033027	8.94005587846963	0.0604544557576729	0.00676220110696015	8.92451520524397	9.0025777706945	9.35804227868854	9.44043379175335	8.92185909308483	9.26821641811222	9.15363780716272	9.0148226365434	8.47285793135771	8.9781763660035	8.3731394521074	8.5904442880563	8.66753579873312
NRP1	1	1	28	14	0.237531116997097	6.71835537053046	0.076196204525006	0.0113414965899593	6.44407121413689	6.51730291900798	7.20538182273805	6.88943215136015	6.80240780273102	6.92000603113327	6.89187895704633	6.91463765318053	6.49302853210395	6.74942726036734	6.29012212651923	6.79388703161273	6.4745438714202
PARD3	1	1	28	14	0.418126813860835	5.10141105039318	0.258488779757359	0.050670055246271	3.6518274666927	4.69627262761411	5.33395210485215	5.56312178741346	5.14453714125747	5.55147952221041	5.27061287141952	5.43184920684853	5.11866866414081	5.24633881649888	4.9822744923664	5.49760948656328	4.99096458530721
CUL2	0.548683931808932	1	20	2	0.179814139790241	3.12627682578931	0.312126266921299	0.0998396125213556	3.19895753944767	2.74705489656074	2.68379346259905	2.49275930136293	2.84237233339493	3.44427353131198	3.53843560848689	3.62656995132993	2.56932093040331	3.96335267797129	3.66840425650768	3.19025667336331	3.08462616031216
CREM	1	1	28	20	0.316296067963947	3.17872126891962	0.119198043026742	0.0374987401985247	2.94071614376443	2.54099231856379	3.67063030254061	2.958927236573	3.290291647829	3.60723956523162	3.38249356313625	3.06851739232667	3.03942974066466	3.39066027812759	3.28720797954215	2.2327446363117	3.83920692711485
CCNY	1	1	24	18	0.0652196904630673	6.78422317956851	0.0219616635086742	0.00323716701638212	6.68995688015183	6.86015149656234	6.57797281672834	6.70579710415033	6.89394125631487	6.70284792227489	6.61653012913551	6.95102448486111	6.66540923928301	6.84070602768491	7.01820735690434	6.76061140584148	6.9117452144976
FZD8	1	1	28	0	0.65582665509775	2.78073103775572	0.0496532313175602	0.017856179056294	3.46783130930898	3.00966852666438	1.5244551205063	2.49275930136293	1.81410852316804	2.12978263420039	2.39786208794386	2.14636059702385	2.32790455819018	3.2999924205871	3.19719719479719	4.35844066357073	3.95218227014455
ZNF248	0.0772071042383542	1	28	22	0.443187054931707	3.44777444688064	0.424529953628306	0.123131591166701	3.56276067853078	2.30051354996853	3.13606006834097	3.1800855546574	3.74831752436678	4.00825761100789	3.07804531743377	3.72591202231036	3.32923102227747	3.09953395960459	3.19719719479719	3.8265676136858	4.24609742075566
ZNF25	1	1	28	22	0.230493489903729	4.90228529461972	0.0100133944652084	0.00204259725075531	5.05586205475946	4.74516043857718	3.91646839945562	4.48378489612326	5.033903759476	4.25770082219446	4.37474746819702	5.55853646167026	4.84794192688531	5.24633881649888	5.57142404977663	5.0236999555282	5.62316153758933
ZNF33A	1	1	28	8	0.215858401733416	4.81489204092394	0.0784196502148579	0.0162868968916299	4.35548446236867	4.94671187555014	4.94821295664267	5.13979891391182	4.83709203521358	4.57906308559948	5.19448882282289	5.02686217266058	4.65195441060493	4.92086808891388	4.61610580988232	4.9953727662603	4.45223479505538
ZNF37A	1	1	28	18	0.241954064799775	5.85222788395714	0.037337112978317	0.00637998275505815	5.44036374654529	5.2474749139606	6.12736225472114	5.88999836287262	5.81406210991546	6.0441855191495	6.08674505988899	5.40211917302089	6.30558441608912	6.11398098106881	5.70805892017163	5.75581774951542	6.13490099527219
ZNF37BP	0.269101639101639	1	28	18	0.671137502086852	3.27182241410865	0.687045206863937	0.209988538467516	3.1386003089221	2.92733013678005	2.85080367890104	3.99401456831122	3.12741100840245	4.08403401821882	3.88690643883448	1.82645643449939	2.6763964955643	3.39066027812759	2.1531791441916	4.21840520767024	4.10661172388764
ZNF33B	1	1	28	16	0.286724963778531	3.73057174407999	0.132197755110803	0.035436325630404	3.07560727254327	4.1961146499454	3.62525311095977	3.99401456831122	4.26176511647368	4.00825761100789	3.72316682030363	3.77313029515307	3.62493241351963	3.96335267797129	3.73389366572837	3.46273507874469	3.08462616031216
BMS1	1	1	28	4	0.121948713523765	6.81514806191113	0.00814111762158748	0.0011945621060072	6.90451230894766	7.28069029163568	6.67022752425976	6.65137405823746	6.96199573256811	6.81272751049934	6.56304275657233	6.64321560764012	6.90993282814051	6.67921657192421	6.58450271697605	6.8020873841875	7.13158794415931
CSGALNACT2	1	1	24	10	0.297666518614412	4.66023223154196	0.198875311454093	0.0426749787506384	4.09460212812565	4.76899682146501	4.81309552131525	5.10422261315815	4.41088428656088	4.81972287077772	4.67285071567466	4.24446645944995	4.7035033093538	5.31740194638425	3.91421564028942	4.35844066357073	5.18838496201523
HNRNPF	1	1	28	0	0.390204969765985	6.92032557933159	0.111881560944733	0.016167094981612	7.40807025967556	7.17760487182812	5.89857613714441	6.55584214569634	6.8357689354423	6.48952708609556	6.42994113360803	7.15640969577492	7.01057265746349	6.69709216811438	7.47608503786486	7.74610035082542	7.01288503951222
CXCL12	1	1	24	22	0.181738050381255	6.7852128494121	0.253305145242274	0.0373319379751251	7.52762127196356	6.76853058646881	6.69239802762301	6.5157848089631	6.07098257135297	6.19705495962412	6.38954223152835	6.10223263748038	6.37875915959245	7.02182958697483	7.22024127040466	8.34033930329103	7.20181931777918
RASSF4	0.388468903781404	1	20	10	0.652872766623197	3.47992173185995	0.492327149130423	0.141476500641664	1.47850051449528	2.42575773525197	3.2599938813085	3.03647520176629	2.1893087045031	2.97227418982426	3.84768059596881	4.17584600902604	4.32989379725228	3.96335267797129	3.79653890250562	4.52623214443345	4.99096458530721
C10orf10	1	1	28	0	0.386620239656273	5.28767151199235	0.397690468268705	0.0752108876973068	5.68155244332035	5.02798186718205	4.28074512885177	4.6159719407553	4.4800358803425	4.75164407290285	4.86189625543017	5.69964158078569	5.45578355535739	5.7184042872845	5.91985952196259	5.41447155493957	6.58378561552389
C10orf25	0.0481594158156658	1	24	16	0.391849080728802	2.44488415813027	0.546301365123103	0.223446727856786	1.47850051449528	1.42890827087879	2.4948873331446	2.958927236573	3.03851177000494	2.80321078551535	2.69167834130645	1.82645643449939	2.77607113444362	2.58881608730835	2.6367869402391	2.8540456428747	1.93354288184838
ZNF22	1	1	24	10	0.15301420083223	5.47504374140818	0.0625814990052597	0.0114303194569846	5.37646414337347	5.67086050465147	5.05473850324471	5.65204182690124	5.24728750247823	5.44054050560223	5.2406435114926	5.57194993097773	5.39436980947807	5.73580374327396	5.84773370865635	5.18289046933438	5.70604731089644
MARCH8	1	1	28	20	0.411967440308326	5.0708603697991	0.131553611303201	0.0259430553613159	4.70677856186071	4.72092360247364	4.85300884184276	4.5645412026533	5.59775783221623	5.28867584475789	5.28536727946617	5.30906631176574	5.02046125941887	4.85869625423477	5.787318878433	5.0236999555282	4.82286664769186
FAM21C	0.182113153050653	1	24	0	0.234472896565621	5.3042244365491	0.249251503677912	0.0469911306845216	5.70255181094625	5.2474749139606	5.02009664635909	5.20842308497405	4.91407652168	5.25628582716779	5.37085876836617	5.78274416957078	5.228321219642	4.95097732424588	5.51665461554486	5.34881487578678	5.65688940057199
TIMM23	1	1	24	0	0.316159107798964	4.85106913154004	0.238839697768085	0.0492344452927352	5.82250736902272	4.6711931146864	5.21647087089039	5.10422261315815	4.91407652168	4.79738499431474	4.82197489739936	5.29295681122568	4.3623299998197	4.32701075964773	4.0744826993783	5.37103409698837	4.52709365957703
NCOA4	1	1	28	0	0.121298910426528	7.05903290382375	0.0676652086733349	0.00958562023937895	7.34936380311316	7.38848573401873	6.8187097266025	6.87894391127846	6.80240780273102	6.87804695102661	6.89669145065655	6.83343107481365	6.88782041511046	7.44849208889944	7.03129114453852	7.19978516095548	7.31176991841574
MAPK8	1	1	20	2	0.272115551404291	3.99648137385201	0.192917334665148	0.0482717962674261	4.40756724572303	4.51080669253494	4.59506737209783	4.21023786876925	3.69113638747198	4.44178592107378	4.03394206097415	3.62656995132993	3.62493241351963	4.13053676012728	4.02301348204259	3.8265676136858	3.08462616031216
ARHGAP22	0.0481594158156658	1	20	2	0.401815403063222	3.00444990010604	0.586852371222867	0.195327727449259	3.60798129626652	3.16146118621419	3.06985769025441	2.87697292986457	2.34570634030948	3.84360588250616	2.69167834130645	2.62947087654228	2.32790455819018	2.86665743055928	4.02301348204259	3.76077383130463	2.62096458313776
VSTM4	1	1	28	20	0.703913747888785	7.41646300628867	0.0516716401551048	0.00696715403438144	5.50155275239327	6.29728492141294	7.02496169927134	7.02878304578709	7.34227240323759	7.44320719734569	7.97094295545708	7.63027048709587	8.43714024097702	8.00966084307758	7.65156362731591	8.03062833882276	8.07796731024057
ERCC6	1	1	20	8	0.365540003508189	3.3567243900241	0.396010566498549	0.117975299871344	2.79189956675389	3.74579220102148	3.5784021884863	3.95460324871498	3.21114876656407	3.32441148794785	3.20762970007355	3.14230419430891	3.72810039711526	2.73441495560982	2.6367869402391	4.06330148385546	3.71662722287189
PARG	1	1	28	24	0.469400596277809	2.4464687419273	0.227450051747148	0.0929707573406256	3.07560727254327	1.65040124101014	1.87395871619331	2.37827580274302	2.1893087045031	1.97915260215849	3.00860971182696	2.28312744083135	2.6763964955643	1.79105458269045	3.19719719479719	2.72197547594124	2.7515783525049
FAM21A	1	1	28	18	0.343313972262989	5.2456435938236	0.0890747071628516	0.0169807013323839	4.82639734704192	4.12401227598504	5.07175241267564	5.57616514636484	4.81048976531105	5.18923904350412	5.35695738220834	5.67499142490061	5.11866866414081	5.40701534104442	5.70805892017163	5.68663647173922	5.62316153758933
SGMS1	1	1	24	10	0.203362544120049	3.78593379338125	0.0538290291744392	0.0142181644244666	3.56276067853078	3.36284797711743	3.52997858680913	4.3072984886158	3.36531779148313	3.50066585725474	4.06847325704371	4.79488080361247	3.3934190043923	4.0212602358637	3.59980008296389	3.46273507874469	4.20108416479839
ASAH2B	1	1	28	6	0.761486392798804	1.84658089677924	0.151171345933322	0.0818655419846438	2.94071614376443	2.64769951790405	0.37806982773274	2.79008121017486	1.81410852316804	1.62049836998317	0.764623944407756	2.523001451536	0.863820687305708	1.49663368512573	2.1531791441916	1.7804296371	2.1384357232133
PRKG1	1	1	24	18	0.239037625402249	4.40349868931083	0.173113141313743	0.0393126360486862	3.96155929765724	4.39303346512953	4.49770889371332	4.53812153541722	3.74831752436678	4.6555672709075	4.55602900514484	4.3726295088361	3.26205368910999	5.06549817987713	5.62419008066714	4.00765937304009	4.56311513717389
CSTF2T	1	1	28	6	0.322215344642315	4.4037788094744	0.100040183179015	0.0227168955361214	4.5534031316944	4.39303346512953	4.70819623748555	4.3072984886158	4.00448132001889	3.92827939218549	4.13515084660183	4.62511729837946	3.91463540681113	4.0212602358637	5.40045342284878	4.90689281376407	4.41329649775671
DKK1	1	1	20	4	0.404042292773185	6.1857789444864	0.2465056786584	0.0398503860016076	8.4745785333204	7.44506537232837	6.0860914796344	6.14761083921581	6.00212416034405	5.93587332428422	6.02654573682031	6.64321560764012	5.51468938942224	5.91450874604006	6.09207584761972	5.23227616521802	5.29932564292459
ZWINT	1	1	28	4	0.790899528341354	2.42073959442984	0.0817577549320576	0.0337738743647535	2.86822584220632	3.88318087944793	3.5784021884863	2.59882220118845	2.48679546872106	2.61167271976848	1.71640562377189	1.15443934599601	2.32790455819018	1.79105458269045	3.5277700003329	3.08665456957301	-0.143520440799451
IPMK	1	1	20	12	0.504613836786676	3.82675869175586	0.194589732520083	0.0508497525436592	1.9691445460027	3.69692616016835	3.52997858680913	3.43043858852876	4.30051461023137	3.60723956523162	3.58688287848653	4.54576509558877	3.72810039711526	4.85869625423477	3.85657676064039	4.48607810002507	3.89680018296377
CISD1	0.548683931808932	1	20	0	0.121109583129104	5.4407423104517	0.136670174309468	0.0251197661111286	5.74365523075489	5.53844219369433	5.05473850324471	5.28985319088326	5.20706118666184	5.64201184198522	5.35695738220834	5.48953212142816	5.47073702699069	5.59035227148649	5.57142404977663	5.32624809227524	5.51697203163699
UBE2D1	1	1	24	18	0.264381851164328	4.20076012164627	0.0960171324773871	0.0228570853123977	4.12603046485177	4.61968700087605	3.19935737288968	4.36855772303986	3.95675864430762	3.70647921023465	3.72316682030363	4.54576509558877	3.67743840939954	4.28034336265674	4.50794284136296	5.23227616521802	4.6660784706722
TFAM	0.548683931808932	1	0	NA	0	5.04915710641014	NA	NA	5.11970423360275	4.1961146499454	5.05473850324471	5.04915710641014	4.83709203521358	5.32035461157153	4.75994192053252	5.06530736944397	4.62547238347855	4.72568722241376	5.1595671455409	4.9953727662603	5.4220899037393
BICC1	1	1	28	18	0.150185785551291	7.30652849369368	0.0382302456958191	0.00523234060180781	7.22062350479341	7.11388456080868	7.36917125210674	7.51202816588979	7.19579588051082	7.43960573794796	7.49078319563958	7.3043752156089	7.22858780352098	7.39473761818809	7.20299998026798	7.12983997567166	7.37393049708554
FAM133CP	1	1	24	10	0.393137921046886	2.70283145955422	0.246646498333398	0.0912548569987705	2.62594783890527	2.8400065244347	2.76971391590624	3.31068578865841	3.03851177000494	2.50543833216239	2.28493044957297	3.27943838799544	2.19013559520829	3.47596537659096	1.70803198557627	2.57658548274723	2.31781539313053
CCDC6	0.759272267084767	1	20	2	0.218961098024696	5.09368905925227	0.288140933079001	0.0565682219168083	5.56025179833759	5.26434354524723	4.33812085202361	5.10422261315815	4.51340715996968	5.25628582716779	4.93857035462972	5.17485347808159	4.95815886776792	5.2704175585964	5.691670669204	5.45663930976237	5.06819711450889
CDK1	0.759272267084767	1	28	14	0.776540346754868	3.44401035420431	0.558388169989361	0.162133127534795	2.53521715678502	3.08756028781011	4.09350835667411	4.3072984886158	4.18099669273258	3.92827939218549	3.07804531743377	4.14027170792273	2.32790455819018	2.58881608730835	3.10119467072197	4.16853405553328	3.58265716220957
RHOBTB1	1	1	28	20	0.46016198290427	5.43994817054735	0.0835244110296416	0.0153538983113579	4.74776342666508	5.06696214777072	5.37565299630448	5.36693165966485	5.58211592156332	5.84077635430596	5.9728683420869	5.35634284326658	5.48553709519855	5.7529958533334	5.51665461554486	5.30332270000302	5.29932564292459
ARID5B	1	1	28	14	0.384888953801963	7.77235633564865	0.0860857331753416	0.0110758860579386	7.20599180980814	7.39615912534523	8.09675302082196	8.25426691827437	7.76225354744273	8.11981290230309	7.95488177972025	8.1315857147204	7.49310250230157	8.05194920816937	7.31423118291243	7.51620171346241	7.7971165148708
ADO	1	1	24	22	0.131231075857327	4.3425202525792	0.145348450269865	0.0334709896133557	4.7678273498731	4.16051385365962	4.36597511430647	4.14170204860185	3.90740319366604	4.32170817164681	3.96229662445196	4.24446645944995	4.32989379725228	4.13053676012728	4.7167220071792	4.9664782164756	4.56311513717389
NRBF2	1	1	20	8	0.194537010130547	4.83275877455091	0.0333052959094659	0.00689157010791642	4.45783511670436	5.32991229032383	4.57133674583336	4.80511270772843	5.16568100024939	4.47030625369671	4.95711866735309	4.3726295088361	4.87066923336812	4.37221576972935	5.47895132560152	4.9664782164756	4.99096458530721
JMJD1C	1	1	28	14	0.476314788906896	5.43810919732865	0.184099089825759	0.0338535110542086	4.91902107739273	4.72092360247364	5.73732149805886	5.92100116891268	5.30559905410435	5.90486564324659	5.62398716815139	5.75948498335624	5.26309510154008	5.40701534104442	5.4979261339567	5.63248257033326	5.11748012773928
REEP3	1	1	20	12	0.15740478590033	6.59780140823907	0.0758884541797853	0.0115020822065088	6.56366397829106	5.99777436552706	6.60159542488346	6.52253874643656	6.7118761863101	6.5239463807647	6.34797939258278	6.86101095015457	6.6588953382867	6.62422116082942	6.67897996475956	6.9273243184176	6.65227282366612
ANXA2P3	1	1	28	22	0.244107620056105	7.83434516696599	0.071793724153329	0.00916397256225725	8.25228939121892	7.66744390051948	7.94804682983308	7.91247692248641	8.36591054381913	7.72050689567152	8.17685175540297	8.12249865002856	7.35888350525594	7.45900674996155	8.11499531326074	7.75034443178843	6.93254837093819
SIRT1	1	1	20	18	0.356039851931326	3.60146555310615	0.300449532816809	0.0834242417111781	3.92628907626506	3.53953565635387	3.47987304513066	2.69761880368474	4.13885098966006	3.32441148794785	3.00860971182696	3.51987810271604	3.26205368910999	3.90302325103376	4.58094487587115	3.08665456957301	4.20108416479839
HERC4	1	1	24	18	0.156062118519356	5.17084673851028	0.101169828491156	0.0195654277930316	5.1040065877307	5.32991229032383	4.92966811395411	5.33659262680366	4.81048976531105	5.30460217690284	4.9007426144791	5.12111992516459	4.7035033093538	4.98047100078221	5.55339761332705	5.39291629965692	5.75358527684384
PBLD	0.0290926434676435	1	20	12	0.245712306778731	3.00138972662071	0.413679461190842	0.137829305378681	3.00973766427324	2.54099231856379	3.13606006834097	3.95460324871498	2.94377271810579	2.26616177126973	2.8588295215812	3.06851739232667	3.11751755645002	2.73441495560982	1.94770679586385	3.54321261290537	3.35502637714107
HNRNPH3	0.388468903781404	1	20	0	0.320336453618166	6.73164257841713	0.311413360099465	0.0462611251966813	7.58811371767002	7.23006811098611	6.06075016039436	7.00968107855551	7.0780615390954	6.51712790155072	6.51377431762367	6.59146728734301	6.36281583640295	6.67921657192421	7.10120492556953	6.67390121012183	6.26087754223508
RUFY2	1	1	28	14	0.684210189441538	4.11852680453679	0.350482581068829	0.0850990166393363	2.86822584220632	2.8400065244347	4.33812085202361	4.6159719407553	4.44587436757671	4.92650121391214	4.50651629388338	4.06637817086314	4.04023992304034	4.57915844971819	4.34982496868117	3.61943708973493	4.56311513717389
SLC25A16	1	1	24	0	0.289838567182092	2.54891689136829	0.139349865069896	0.0546702270057505	2.94071614376443	2.30051354996853	2.92757714896617	2.79008121017486	2.94377271810579	2.50543833216239	3.48830472514715	3.06851739232667	2.03780800969841	2.4268565951612	2.33300265476153	3.3775016832802	-0.143520440799451
TET1	1	1	28	22	0.379676900542311	3.47133524063042	0.296207759101837	0.0853296321354557	3.99598778914774	3.08756028781011	3.52997858680913	3.43043858852876	3.95675864430762	3.79932953980953	4.06847325704371	3.4634196382165	3.45487238800368	4.32701075964773	2.1531791441916	1.48686381140981	4.10661172388764
CCAR1	1	1	24	10	0.309675813638917	7.25273620047458	0.122298627807791	0.0168624122575681	7.19121019964466	7.07616813582528	7.63547295684339	8.01661474350405	7.03849190649902	7.50654184788092	7.07710459509086	7.54442085100754	6.4856858019453	7.56014195007007	7.00500382574314	6.85822068438666	7.18457938919913
DDX50	1	1	28	22	0.195601915007015	6.17836708587776	0.0405358317499044	0.00656092964151636	6.56939110036322	5.99777436552706	5.53135615547886	6.13002839943926	6.21991894879607	5.86245733426799	5.88841106731848	6.30861390461265	6.05083274584021	6.32412271446969	6.384908817137	6.63770328751283	6.37673175320634
DDX21	1	1	28	6	0.246179365451539	7.99349372550609	0.115382313381454	0.0144345285482974	8.55182538700966	8.29301905532511	8.49701587367184	8.4261948939832	7.98972658235596	8.21768436185687	8.07438551645418	7.87985561585117	7.51129654598831	7.79820403999162	7.24852662939012	7.57001588615125	7.78572834784172
KIAA1279	1	1	28	24	0.186842964446844	4.77821815754346	0.128919562759428	0.0269806774217498	5.33672018792528	4.08656314733537	4.89184759041126	4.87010177767399	4.81048976531105	4.94694025604911	5.0464433604311	4.72455607637417	4.19232400970475	4.92086808891388	4.43104901596931	5.13175411963909	4.59825908956717
SRGN	0.548683931808932	1	28	6	0.167806011890987	2.7995702291859	0.202482067145232	0.0723261252867773	2.79189956675389	3.74579220102148	2.85080367890104	3.11006656859968	2.61530756230565	2.61167271976848	3.20762970007355	2.90855560570827	3.32923102227747	3.47596537659096	0.58088604430737	2.97503304390269	2.31781539313053
VPS26A	1	1	28	12	0.165903512998645	5.03174614222335	0.0491671110611468	0.00977138147899919	5.08813625859259	4.74516043857718	4.98460246457873	5.60190333367706	5.01072131608508	4.90576844010273	4.78091734583058	5.82816693930516	4.67795908427677	5.0093737842897	4.74875956139376	5.47726982901779	4.59825908956717
SUPV3L1	1	1	24	10	0.244045361796748	3.26952847322444	0.235473646695585	0.0720206747315336	3.41791660664716	3.48301042272333	3.5784021884863	4.10617322973622	3.56949012561338	3.19368129823965	3.53843560848689	3.8188520031379	2.45365660233348	3.77422400473733	2.76763572829322	3.19025667336331	1.40820950015942
HK1	1	1	24	6	0.14998798690938	7.60085528464762	0.057819875114938	0.00760702222968564	7.44903126838634	7.89299153572616	7.95723167184165	7.41735870829436	7.66908250204431	7.74405746907053	7.69520353206124	7.06450374648671	8.01827817642241	7.30433383169406	7.58657285873979	7.35833333133453	7.65414006831699
COL13A1	1	1	20	4	0.987429525901862	2.22799649429897	0.708996200275274	0.318221416456203	4.32872057758685	3.88318087944793	2.68379346259905	2.37827580274302	2.73330254051168	2.12978263420039	0.764623944407756	2.40804413548126	0.446340293553264	0.626812837556312	1.94770679586385	3.46273507874469	2.31781539313053
H2AFY2	1	1	24	0	0.233481677088612	3.25778838614427	0.273002251309467	0.0837998724750128	3.8530514217168	3.36284797711743	2.59243010677285	3.4867825717103	2.84237233339493	2.80321078551535	3.07804531743377	3.40466142278545	2.03780800969841	3.55650683018939	3.59980008296389	3.94978486024155	4.05694955164481
AIFM2	0.548683931808932	1	28	22	0.106277280334483	5.20689749894559	0.255100305332095	0.0489927649591245	4.57633772187589	4.86058904742515	5.037521549428	5.28985319088326	5.01072131608508	5.48314855265578	5.477495806509	5.74771324234705	4.75327368155504	4.69042649613354	5.51665461554486	5.32624809227524	5.68984674027816
TYSND1	1	1	28	20	0.674648245204777	3.35768060082709	0.222567779467975	0.0662861677233833	2.79189956675389	3.00966852666438	2.85080367890104	2.87697292986457	3.90740319366604	3.65771252767097	3.96229662445196	3.98849458775208	3.77704351712562	3.2999924205871	2.88759745210945	2.72197547594124	3.77921856854324
SAR1A	1	1	28	6	0.105314006603266	6.90054528428602	0.0304505654937358	0.00441277670665797	7.13824827984558	7.23862945656016	6.93019038202327	7.03824001437909	7.06686623914393	6.96077919085197	6.76076363742319	7.178499645773	6.86536379916459	6.81637903753039	6.53023696197517	6.7179076520313	6.48397001606283
PPA1	0.759272267084767	1	28	0	0.44810703245145	4.19229420971282	0.412149217498789	0.0983111386943957	5.36333743695437	4.36202410384024	3.71462365734653	4.3072984886158	3.43663438121632	3.79932953980953	4.19888242805722	4.92601298103844	3.82438058817807	4.23211578971369	3.59980008296389	4.52623214443345	3.95218227014455
LRRC20	0.653978099446849	1	28	20	1.72047480249305	1.98612178263407	0.379945764388013	0.191300336016714	-0.143520440799451	-0.143520440799451	1.5244551205063	1.13320850610468	2.48679546872106	2.61167271976848	2.69167834130645	2.14636059702385	2.03780800969841	2.98778940214897	2.49287594571398	2.57658548274723	3.1805021527471
EIF4EBP2	1	1	28	22	0.266547945119851	6.85221466827382	0.0793862279763437	0.0115854846673013	6.82055843968455	6.5451784108348	6.35289452473918	6.33576160910021	6.73327799716728	6.7789242121226	6.81769606276355	6.81098115721088	6.84255209487732	7.22646643292643	7.1318973833166	7.18731749698758	7.42376034588172
SGPL1	1	1	20	18	0.202816422699085	4.7689332728602	0.159711154392597	0.0334899117380204	5.45281092662162	4.72092360247364	4.42012041249554	4.84876239284705	4.91407652168	4.90576844010273	4.62725078602696	4.92601298103844	4.22796569782625	4.57915844971819	4.95507007777753	4.48607810002507	4.85227858135325
PCBD1	1	1	28	26	0.283048283838298	4.65434257347982	0.0940196831760473	0.0202004217978638	4.5534031316944	4.90429301243028	4.09350835667411	4.33825322754532	4.4800358803425	4.77469580409622	4.50651629388338	5.1027546079626	4.45547989684264	4.85869625423477	4.9822744923664	4.84474003007632	4.52709365957703
UNC5B	1	1	28	24	0.183920494737306	5.08962298036283	0.272925406922961	0.053623894731689	5.66024289576889	5.02798186718205	4.52267135820063	5.10422261315815	5.10129644060712	5.23981397657673	4.91978046232656	5.44648759022112	4.7775294628057	4.95097732424588	5.1595671455409	4.35844066357073	5.62316153758933
SLC29A3	1	1	28	14	0.211330560061433	3.61048486383903	0.147379524340931	0.0408198704326439	3.36621286076559	3.29879251394375	4.19016212372856	3.59326991741523	3.74831752436678	3.88656374699132	3.88690643883448	3.40466142278545	3.99957479678799	1.49663368512573	4.43104901596931	3.61943708973493	4.10661172388764
C10orf54	1	1	28	20	0.730688476013815	6.25584492181625	0.094138413525715	0.0150480733941186	4.64303186118084	4.29793122541443	6.21420461154661	6.58194218508394	6.43546012534689	6.80714834380922	6.72332803385599	6.6684099484791	6.89338037324543	6.88036106364852	6.51168510672774	5.83787519009522	6.77253157438088
PSAP	1	1	28	20	0.191312364902864	11.8013257879101	0.0508493917961095	0.0043087863779002	11.2192372668119	11.6206413944244	11.5744002018899	11.5203556325129	11.7908145754749	11.8063306554341	11.7910097717415	11.5948077161246	12.2423540273327	12.0514593220668	12.0605961008408	11.9206619479196	12.2562707074733
CHST3	0.269101639101639	1	20	8	0.156599419605625	4.10461143819504	0.386792274369574	0.0942335907292753	3.51607664745791	4.16051385365962	4.59506737209783	3.95460324871498	4.44587436757671	4.00825761100789	4.22972263407392	4.14027170792273	3.82438058817807	3.55650683018939	3.5277700003329	4.60333538720115	4.99096458530721
ASCC1	0.388468903781404	1	20	0	0.0649090328419243	5.18842942306792	0.0588203872453484	0.0113368386556115	5.21046389870638	5.32991229032383	5.30546644575713	5.13979891391182	5.45047226294672	5.27257173278935	5.17876986112353	5.1027546079626	5.11866866414081	5.14579184953593	5.18320553857505	5.13175411963909	4.9093625080934
ANAPC16	1	1	28	18	0.511743833504957	6.01206940786154	0.203624188828741	0.0338692345371922	5.52531972575735	5.60617007428292	5.68299511307846	6.19910790953543	6.29859502120728	6.53748741743297	6.34093433156255	6.13874546182349	6.07059873545397	6.0458634168082	5.7402872927371	5.91551548828529	6.0099716695608
DDIT4	0.120192382848633	1	28	4	0.532422358573324	8.88348220236617	0.281516938597109	0.0316899310635333	9.53626033530973	9.61162283430758	9.13135197889225	8.73324028582824	8.65095347598179	8.79555959946327	8.46625713208143	8.78073067786731	8.98353783057351	8.95049940490641	8.95507291477024	8.00599223520734	8.94683333767231
DNAJB12	1	1	20	10	0.0781373036301555	5.85899334114686	0.206333844009247	0.0352166032618939	6.07687324742172	5.57945923876724	6.13547660320078	6.04814281073802	5.62854189102425	6.08163920009967	6.01773705059924	6.05525244475748	5.7535207112292	5.94474961023645	4.92734280352424	5.70424527867821	6.11076562262805
MICU1	0.182113153050653	1	24	6	0.127881868975283	5.70431642864834	0.224050551199396	0.039277370742297	5.56025179833759	5.89320540400823	5.55574800632659	5.35184189327918	5.50125662306957	5.71533129708627	5.77798381001531	5.95643730876906	5.8708969592794	5.8360113359243	5.1595671455409	5.77260686871809	6.20497512207391
MCU	1	1	20	16	0.121670677006289	5.38696189954648	0.0335238817077816	0.00622315181226805	5.32322511441658	5.26434354524723	5.23168995348659	5.22508095326057	5.26698772422946	5.66686798811885	5.21003836202052	5.29295681122568	5.48553709519855	5.6281128590302	5.13553497925812	5.45663930976237	5.79960666797657
[truncated: 9,734 more rows]
