# Supplementary material for: Fibroblasts as an in vitro model of circadian genetic and genomic studies
Source: Mamm Genome. 2024 Jul 3;35(3):432–44. doi: 10.1007/s00335-024-10050-7 (PMC11329553; doi:10.1007/s00335-024-10050-7)
Supplement: Supplementary file 6 — Supplementary file6 (ZIP 46445 kb) [file 335_2024_10050_MOESM6_ESM.zip › MetaCycle_Results/metaJTK/meta3dGroupID_AllSubjects_QuoteOrderedDesignTable.csv]

CycID	meta3d_Pvalue	meta3d_BH.Q	meta3d_Period	meta3d_Phase	meta3d_Base	meta3d_AMP	meta3d_rAMP
LOC102723897	0.999961061089191	1	20	14	2.76819068829407	0.446913740486345	0.161446154116558
LINC01128	0.957095996111958	1	23.044645768922	6.28474877325692	2.5484198167741	0.508003800954236	0.201301190641383
NOC2L	0.729206816761917	1	26.8947756582404	10.4177976644425	1.99345845728913	0.563835196689256	0.290242126324385
KLHL17	0.998496865830708	1	24	22.2857142857143	3.99938104415542	0.344853299981137	0.0852747389219561
HES4	0.999555472883236	1	28	22	2.57154525342433	0.459214762297931	0.17857541557413
ISG15	0.912693923388679	1	28	12	5.94068904055527	0.337812498793048	0.0568641947906894
AGRN	0.865840511024	1	27.3589675828884	8.86792417044448	5.13829091536672	0.247203227748733	0.0480363774974552
C1orf159	0.656011593192633	1	21.8931439416953	12.081121283476	2.91167684831992	0.427807412098073	0.144529203378908
SDF4	0.963024180616722	1	25.0253632720653	5.73380842582607	8.99025140515285	0.134539459898621	0.0149433204419933
B3GALT6	0.987053983904345	1	28	12	6.27546166882995	0.148532010285048	0.0237907160354157
UBE2J2	0.0131429897773989	1	28	16.2570576002283	6.57915379759898	0.23113715876009	0.0351378019457487
SCNN1D	1	1	25.3333333333333	16.3120650667974	3.13574590025402	0.394763068749047	0.125332145445818
ACAP3	0.894653557718779	1	24.3767288834269	20.0903388440809	2.99192568184185	0.630245875021533	0.210053341022785
PUSL1	0.999961061089191	1	20	2	1.8721065169645	0.713704841287277	0.381230894086361
CPSF3L	0.791143836792258	1	25.3490431595517	13.79737611267	4.0665619968751	0.384837418250369	0.0943230040216082
GLTPD1	0.839480409256901	1	28	15.3901057721637	3.81439771728032	0.383910235636558	0.100954437664336
DVL1	0.869750931638462	1	26	7.58333333333333	5.7574273661784	0.264821732147742	0.046038290734141
MXRA8	0.998496865830708	1	22	10.2666666666667	10.5632814118647	0.219169179054195	0.02073695123038
AURKAIP1	0.997660649029452	1	24	4	7.2015146053466	0.154389157352193	0.0214384286935377
CCNL2	0.941737752453847	1	24	2	6.97509583926563	0.123787686965498	0.0176872848602883
LOC148413	0.839480409256901	1	24	8.3218765900888	2.22305483831342	0.560234081954104	0.259248242335809
MRPL20	0.975643170030157	1	26.9028296884227	25.1732183571992	6.89530055583953	0.231290651933527	0.0334618626198434
VWA1	0.786598148412352	1	22.4476272408667	13.8426422546121	1.76194678829097	0.869273497173228	0.60196611925484
ATAD3B	0.999555472883236	1	24	7.27242617360814e-20	3.77113722800431	0.357108322638582	0.0946951280337162
ATAD3A	1	1	26.6666666666667	3.84266341211039	5.44291843923913	0.0974583104605594	0.0180035289017399
TMEM240	0.999999521213649	1	24	18	3.63310755712847	0.418707944965156	0.115247880328678
SSU72	0.218364603915852	1	24.8241995864038	22.8694719226089	6.67289463269414	0.219540174210059	0.0328824994374495
C1orf233	0.842048230300592	1	25.3509700738479	7.11930890169025	2.99810658412762	0.583973431795663	0.212730502501816
MIB2	0.999999521213649	1	24	18	4.53101078626629	0.382953207229276	0.0845182731389704
CDK11B	0.97221681879249	1	28	9.10380998938009	4.49735503462197	0.515438402860068	0.114904604425314
SLC35E2B	1	1	26.6666666666667	19.9369905834947	3.47079609836487	0.248411105532479	0.122197378094013
CDK11A	0.266363011062097	1	24.6860253320018	10.9594305593703	3.21312358089884	0.765425256265055	0.241018707145758
SLC35E2	0.999702628008957	1	22.5160911607928	10.5551014128358	6.86818191654581	0.22689349727672	0.0327243467291385
NADK	0.986378532222667	1	26.7448730609915	4.70184362750112	3.12108725316836	0.494120873093755	0.158596208514965
GNB1	0.991932769010295	1	28	2	8.17446990934324	0.0626295656880805	0.00766160575335854
C1orf86	0.953760639436668	1	28	12	4.73738528469684	0.269383981501817	0.0568634310517253
SKI	0.953760639436668	1	28	6	6.16180375624338	0.199049029743213	0.032303695089531
RER1	0.999555472883236	1	20	4	6.84541530321477	0.180277450233518	0.0263355022665835
TNFRSF14	0.914481431988657	1	26.2589441049418	12.0681871763711	3.6901640028726	0.477652090171333	0.129712152736579
FAM213B	1	1	27.3333333333333	24.3101483581315	2.84236720845261	0.159844899376509	0.0546653918842021
MEGF6	0.912693923388679	1	24	10	6.1152961090425	0.244254183487718	0.0399415137276095
TPRG1L	0.332989145893503	1	26.3204564161655	14.7411886421311	7.53883956619153	0.222309456897477	0.0295238557219863
WRAP73	0.888941812339566	1	26.5220047122464	18.3274238014706	3.63355567708508	0.667752849674549	0.184923572940445
TP73-AS1	0.447382755061042	1	27.1982741488536	20.0899306106214	4.01604710772616	0.74745022254319	0.186424095570412
LRRC47	0.812326780508767	1	25.7825444587825	16.0184597790055	6.79595214215735	0.367853134147126	0.0540739461679018
CEP104	0.668887578590508	1	28	9.98348310740338	5.28298207716124	0.359583672994761	0.0681056140092191
DFFB	0.169398015184958	1	27.4179518556025	22.5502901700045	2.92970340626988	0.733128716777575	0.251006790322916
C1orf174	0.912693923388679	1	24	22	3.64297679072951	0.975095835828407	0.267664575385105
NPHP4	0.958556475815392	1	23.4455792966873	1.8330205401394	3.1554089042974	0.490508030618941	0.157851699016337
KCNAB2	1	1	26	3.59358884085717	1.89811118865886	0.256882746260756	0.134402171333354
RPL22	0.999961061089191	1	24	22	7.73791662567397	0.243044582642072	0.0314095633746768
ICMT	0.866554729696135	1	25.5302136340518	0.0506066535484888	6.10957236606966	0.206403963111131	0.0337207284756928
GPR153	0.176887214534485	1	22.5105861511786	18.5118074513524	2.77777109025929	0.679582876037506	0.250234217216686
ACOT7	0.999555472883236	1	28	6	3.63916726367813	0.22159352064664	0.060891271159291
PLEKHG5	0.227059102295134	1	22.2201056144635	13.6378759084841	2.12560905094015	0.570405415231505	0.279795039308209
NOL9	1	1	23.3333333333333	23.1465101985638	5.14854165320301	0.166851741089202	0.0324319898887778
ZBTB48	0.940283091916323	1	26.4894259475291	16.3696146761112	2.00805491461352	0.70205950842255	0.350511053288017
KLHL21	0.953760639436668	1	24	12	5.63461944128676	0.277660906514149	0.0492776680674534
PHF13	0.866554729696135	1	26.4697863659482	7.38460833113997	5.39358783461219	0.453372745373252	0.0860629513666847
THAP3	0.998364613841392	1	26.1955180499818	20.6665540868865	5.80743819597007	0.31125810774985	0.0536123307237784
CAMTA1	1	1	25.3333333333333	24.7383164174224	4.58973992095351	0.0988662702226463	0.0214801753564779
VAMP3	0.82912671079648	1	26.5834751944352	4.16507951808171	6.32977751257172	0.0942263504009201	0.014880812725291
PER3	0.00128072458820383	1	26.3607759971935	16.8160937819937	1.87531406371717	1.28900290814546	0.672529566057166
PARK7	0.107919571251977	1	25.1219131202432	6.37272508962027	8.500156296667	0.15449085677575	0.0181776476397838
ERRFI1	0.947303201495435	1	28	2	4.04270099066223	0.273922342403417	0.067841373089198
RERE	0.978763102047663	1	28	16	6.28562563288471	0.307342813591171	0.0488961372410147
ENO1	1	1	25.3333333333333	2.99779731879573	9.16208838829657	0.046049278107527	0.00498164953610533
LOC102724571	0.998496865830708	1	28	18	2.78274545596141	0.385149604880349	0.135127330896498
H6PD	1	1	24	17.8888799136776	5.90095349799463	0.115100467347282	0.0195241622616451
SPSB1	1	1	23.3333333333333	0.754933793785812	3.29230748363148	0.235182657216196	0.0754998091811448
SLC25A33	0.999999521213649	1	28	24	2.0072759078698	0.461816261642924	0.230071142602923
TMEM201	0.97221681879249	1	24.6502924971774	10.0605709891227	2.7053468761085	0.376814782545986	0.140049261750145
PIK3CD	0.999999521213649	1	28	8	5.45407977962676	0.0929990915079519	0.0170512891753696
LOC101929074	0.48412202506661	1	24.8663275544472	19.117133195479	1.92181982579984	0.56061319893164	0.305620190601972
CLSTN1	0.991932769010295	1	24	10	6.74616818714358	0.225959641832195	0.0334945165261094
CTNNBIP1	0.794462211931327	1	25.8004346246708	1.69164420983563	5.0268412329287	0.369016838842049	0.0741030075112658
LZIC	0.999999521213649	1	20	18	4.18815995297521	0.369747475896701	0.0882839910720309
NMNAT1	0.990836568949153	1	23.3709772098018	14.1943563853875	4.36419595145071	0.170636223970408	0.0378668011631149
UBE4B	0.947303201495435	1	25.4279505304551	19.0716938761294	4.94843937931658	0.265674868469315	0.053602453453045
KIF1B	1	1	25.3333333333333	0.35704597880234	6.18609586552803	0.0859056896988601	0.0139120769290212
PGD	0.999961061089191	1	20	12	5.91388255844396	0.264425882134021	0.0447127381243763
APITD1	0.999702628008957	1	28	13.376434202822	3.24334687409531	0.305214539694773	0.0950474837021929
DFFA	0.999555472883236	1	28	2	4.8774001165277	0.198625631548648	0.0407236697427344
PEX14	0.994167677926008	1	20.6936631566917	20.0125715439356	3.68085246300648	0.226799494863434	0.0616637670465846
TARDBP	0.999961061089191	1	20	14	6.25833370527108	0.166713722617965	0.0266386757992069
SRM	0.999961061089191	1	28	2	6.95045864421922	0.213594433064423	0.0307309839534219
EXOSC10	0.952509912478013	1	21.862085556964	1.34416575109902	4.32896747287499	0.216402658012826	0.0505826668626299
MTOR	0.769762729989813	1	22.0684078295746	11.4922649556091	4.84313682182995	0.264133264191157	0.0548222620322314
UBIAD1	1	1	25.3333333333333	15.1639181831296	4.02443662633756	0.113001110324696	0.0282686373631542
FBXO44	0.844871952617724	1	26.3576560988411	18.0321127069821	2.46825755410656	0.530643687036318	0.215407885406215
MAD2L2	0.999961061089191	1	28	22	4.43682128695539	0.306842435563594	0.0691581688146275
AGTRAP	0.909471105002524	1	22.7656928574168	8.0532196716964	5.8307128480626	0.286753164307232	0.0493328981987718
MTHFR	1	1	24	13.8759027012344	4.73524806982165	0.150116751783693	0.0313899901425274
CLCN6	0.392200619477529	1	25.1924817829194	19.809739463303	3.0923365649787	0.586149614407425	0.191008462746413
KIAA2013	0.358874860879037	1	28	18.9219827374279	6.76452715658357	0.255273028007748	0.0376299709677564
PLOD1	0.835137212490326	1	26.9678717005233	5.74615935667858	8.52651245903457	0.185339172422094	0.0218112680708935
MFN2	0.941737752453847	1	26.2338917444758	8.52693749088581	5.78764177396628	0.224573644841187	0.0386771826032341
MIIP	0.768185141561833	1	26.4945115003361	2.12530378492681	3.88730153791477	0.305678184684962	0.078509022353398
TNFRSF1B	0.999555472883236	1	28	18	4.13202770244178	0.419204088055106	0.1014523905073
VPS13D	1	1	26	19.9834305663695	5.50131572173856	0.126617564698618	0.022867425979513
DHRS3	0.994167677926008	1	21.3873263133834	13.2362394670968	7.76053148938529	0.373694871163029	0.0480200459540181
PDPN	0.992896486849231	1	24	23.8709449508844	3.59626625143217	0.52462859935033	0.166555472252609
PRDM2	0.286912144325216	1	25.7065243347398	10.365264410756	6.06869099245288	0.275890163321138	0.0454539098230952
KAZN	0.579177198205885	1	23.9328932510836	8.75785107357695	4.05348727041915	0.473337767145614	0.117636213637398
TMEM51	0.999555472883236	1	28	14	1.47628598262547	0.671465408902951	0.454834237272103
EFHD2	0.994862435494538	1	22.4467784288264	11.7722619674502	5.02578322557496	0.255094801465095	0.0509703370365168
CASP9	0.953760639436668	1	24	18	2.55440720527515	0.592234542733525	0.231848133496685
DNAJC16	0.995595592065522	1	21.4723731119847	20.9482731316236	4.8841094685112	0.120040075577494	0.0245697389656027
PLEKHM2	0.949078127398351	1	20	17	7.19251206830874	0.128715076844575	0.0179160874386251
FBLIM1	0.914481431988657	1	21.7410558950581	12.6873454808961	6.68375088433494	0.196696238911635	0.0295834252582311
FLJ37453	0.46966078398602	1	25.0853987490537	20.7416062908079	3.4657051002963	0.417777121966862	0.120591790784989
SPEN	0.998364613841392	1	23.0977590249909	10.0496671644402	6.12498719564033	0.263263147352031	0.0428663555598259
ZBTB17	0.909471105002524	1	26.7656928574168	24.7555572742091	3.88288468630373	0.303837230629848	0.0784014795317439
HSPB7	0.998364613841392	1	26.1955180499818	14.3296852132317	8.93460902232182	0.14742319911141	0.0163902167476112
EPHA2	0.999961061089191	1	24	20	2.35044371319508	1.1242472373155	0.478312767501779
ARHGEF19	0.995595592065522	1	27.2638134440077	5.2483043976905	4.58597923776419	0.271772931876671	0.0593168855297572
RSG1	0.622816482684177	1	24	2.55452036159671	2.08277036397111	0.570252146316456	0.279043283144871
FBXO42	0.986378532222667	1	24	14.8090214779435	4.18400639885569	0.299226951761362	0.0715840711411444
SZRD1	0.237690268287333	1	22.3977423312728	5.03524464790711	6.10906286992271	0.252710735971482	0.0414905316244259
NECAP2	0.997660649029452	1	28	20	5.34256942248531	0.516079650836069	0.0965976499367592
CROCCP2	1	1	24	23.0136510108473	2.34200896792517	0.253984736566695	0.113283681202998
LOC101927663	0.700756319289584	1	21.8779472410063	10.2311233125849	2.71533991491456	0.468541740218625	0.177637587920222
CROCC	0.947303201495435	1	28	22.0006199531992	4.74016663214262	0.450378848409807	0.0951376289567159
ATP13A2	0.994167677926008	1	24	7.51300645693314	3.0675230288819	0.322962953852647	0.105083804572369
SDHB	0.865840511024	1	21.717668820987	2.52735451524513	4.40022981927546	0.754545710390778	0.17182769597042
RCC2	0.804510866957793	1	28	22.6862158620723	5.97472123104028	0.647534114564377	0.108372559316353
ARHGEF10L	0.931646527113773	1	28	17.7700045320279	5.57655813620741	0.544016783981008	0.0974000870525888
ALDH4A1	0.625410854589303	1	25.5469839776944	12.1369875794807	5.72397362302296	0.27913138199761	0.0484871366847495
IFFO2	0.852648555338169	1	20	12	3.5939019220674	0.590084072668305	0.164190366199214
UBR4	0.768185141561833	1	27.079100803544	7.11452935457602	6.65730564334942	0.282420213134324	0.0424592254594774
EMC1	0.909471105002524	1	28	6	6.21187884517624	0.333060052426871	0.0536623371271651
MRTO4	0.987053983904345	1	24	21.4285714285714	5.18768394370912	0.195771835597737	0.0378722420580636
AKR7A2	0.881836018783841	1	27.3341182057879	13.3025187004422	6.66224365589863	0.232764531908973	0.0349538101984602
PQLC2	1	1	26.6666666666667	18.1246777323046	3.18297234863779	0.159464738021207	0.0499884576107407
CAPZB	0.914481431988657	1	28	1.28275898966475	9.48928230721913	0.393587445036933	0.0414872049331814
MINOS1	0.763287304180051	1	24.5802850357497	22.8207910947677	5.48870319785405	0.320760743940852	0.0584644919272321
RPS14P3	0.976651542261458	1	20	8	6.10003354403888	0.420713034454005	0.072875984624436
TMCO4	0.997660649029452	1	28	20	3.70287458794411	0.174836504681448	0.0472164261924193
OTUD3	0.866554729696135	1	28	9.2386884257743	1.91652341986336	0.41527082613588	0.214978348400187
CAMK2N1	0.997660649029452	1	28	22	6.36063077066746	0.244680198977155	0.0384679142366692
MUL1	0.999555472883236	1	20	10	5.07419640676814	0.347046511524827	0.0683943788738496
CDA	1	1	25.3333333333333	8.49932981121566	1.91460021621134	0.238863090246278	0.119646409961434
DDOST	0.696119363826932	1	28	7.13800858874995	5.85425212338094	0.375063323083473	0.0644208841625015
HP1BP3	0.978763102047663	1	28	20	6.50313600295801	0.131507856291518	0.020222221437734
EIF4G3	0.594471682792332	1	26	13.9285714285714	6.73846199406659	0.242158076722249	0.0359011443880643
ECE1	0.999999521213649	1	20	10	7.58772626385933	0.222674575358799	0.0293466801009161
NBPF3	0.705960609907596	1	22.0639803269898	20.5467132261618	1.07407689536063	0.828127911974599	0.762091988897457
USP48	1	1	24.6666666666667	13.5502425084422	7.8174506240961	0.189976439879766	0.0242706804385094
HSPG2	0.0915983025967562	1	24.4714680755858	8.57796809562483	2.04465585332905	0.734908428226274	0.363965177443308
LINC00339	0.977572032274732	1	24.6436313380984	20.5182645672188	1.52085254007481	0.457437720229819	0.304201224848554
CDC42	0.931646527113773	1	23.6116630420273	21.828696644013	7.07950002758583	0.305661990446506	0.043203483405764
WNT4	0.999702628008957	1	22.5160911607928	19.9619244289308	1.46888153049152	0.624986918073507	0.497936990430576
ZBTB40	0.997660649029452	1	20	16	3.86401345669508	0.30719180741172	0.0795007084873
EPHB2	0.912693923388679	1	24	2	2.83270235663448	0.450815282990621	0.159146717951064
KDM1A	0.894163971136425	1	24.4583677575942	11.9728665046133	4.18249229986079	0.322140591535146	0.0770196599236348
LUZP1	0.989060509238164	1	20.6048746462746	12.7398346869948	6.26079796613079	0.243812372794608	0.0389131272940208
HNRNPR	0.846310667302255	1	27.3852842122477	22.1650241338515	6.26755727645975	0.216471725773174	0.0345563805764954
ZNF436	0.479063710059633	1	26.694786358941	17.8908745570573	2.93727120311019	0.588237627095946	0.202249479296695
C1orf213	0.999999997638987	1	28	12	0.956130248267467	0.748128576313257	0.748128576313257
TCEA3	0.997660649029452	1	28	18	2.7932310435885	0.320554693315129	0.114761252582711
ASAP3	0.952509912478013	1	27.1456500923173	7.72639850491051	4.75508957654268	0.253514428612496	0.0533664573094713
ID3	0.999961061089191	1	28	6	8.41848592111079	0.287491773072834	0.0341500568827822
RPL11	0.999555472883236	1	24	20	10.3735899684626	0.0941061281689081	0.00907170308976986
TCEB3	0.55579001035157	1	22.5682501963519	22.1009472485165	5.85827518705275	0.360087898362751	0.061432826698123
PITHD1	0.999999521213649	1	20	16	5.82666728478269	0.0699499258872604	0.0120051347482885
LYPLA2	0.866554729696135	1	23.0604272681035	4.08345562172593	5.41716116104022	0.313245001707644	0.0578254451043683
GALE	0.888941812339566	1	20	19.5242285346682	2.07612855128268	0.579029294791207	0.283366237623827
HMGCL	0.852648555338169	1	24	10	5.3061354038466	0.295920949306995	0.0557695812082879
FUCA1	0.994862435494538	1	23.1064431423472	5.99683002520367	4.13909562140209	0.474908503622608	0.116152484288348
PNRC2	0.999999521213649	1	28	8	5.39184445112607	0.248260979521384	0.0460437948037495
SRSF10	0.994862435494538	1	28	4.93552239986604	5.90285111351169	0.206753320604947	0.0350236934882005
STPG1	0.914481431988657	1	21.7410558950581	8.01034675763078	3.00216357425884	0.425582642430095	0.141475617738502
NIPAL3	0.689376846123514	1	23.4756663444181	10.4352871740483	6.26880682241574	0.355001156435073	0.0566594351006483
RCAN3	0.805163598419189	1	24.7831131827236	17.9490955092145	2.62623145935607	0.481059544058559	0.1911194947708
SRRM1	0.97221681879249	1	26.3251462485887	10.9548510628666	7.15194261964275	0.197185586511825	0.0275792497800337
CLIC4	0.923543291056831	1	25.6701918616502	0.146360241673387	7.76421033194266	0.381874403506013	0.0495139118214299
RUNX3	0.987053983904345	1	28	17	4.23573664402366	0.21293211466145	0.0533647410765955
SYF2	0.96468411458662	1	27.5398690876976	13.5141788152373	7.08603690351152	0.133530890547761	0.0188123083376748
C1orf63	1	1	25.3333333333333	14.5844855093246	6.01718268232739	0.0931251188542078	0.0154028069726998
TMEM50A	0.839480409256901	1	28	20	6.43774960198199	0.233747608534093	0.0361335477309513
TMEM57	0.994167677926008	1	24.6936631566917	10.2111177073777	5.46474106671974	0.198586954298315	0.0363923279964426
LDLRAP1	0.994167677926008	1	24.6936631566917	13.1052784325845	6.17850520665214	0.30968638612955	0.0507848562327293
MAN1C1	1	1	26.6666666666667	17.7001952761158	4.25329924823676	0.259807765933232	0.0642959625819392
SEPN1	0.999702628008957	1	20	10	4.1566343670606	0.362824956718709	0.0816835394237772
MTFR1L	0.912693923388679	1	24	12	5.4749254239751	0.347435964524495	0.063459488051298
PAQR7	0.999961061089191	1	20	18	4.8237656655057	0.264169094116086	0.0547640811006087
STMN1	0.999975756915619	1	22	8.8	6.76241914861963	0.252806834620775	0.0364213694631253
PAFAH2	0.999781248124868	1	22.6666666666667	11.7111111111111	3.56637693503363	0.435759967658341	0.122654886374339
ZNF593	0.999961061089191	1	28	0	5.91845020253405	0.162391278376197	0.0274381422195066
CEP85	1	1	27.3333333333333	10.4749425764962	1.77108434257956	0.37220913045183	0.223277240189532
SH3BGRL3	0.999961061089191	1	28	6	9.07600182132094	0.147331042662573	0.0162330336158009
DHDDS	0.999961061089191	1	28	6	5.20361611594323	0.302573853099232	0.0581468437251132
HMGN2	0.20656323084353	1	24.9651265450667	9.61005509852385	3.40936812395344	0.846937371183031	0.24929416524407
ARID1A	0.523731446986094	1	23.3666697498101	0.2329656790197	5.00449567827906	0.272753440508676	0.0544978674224152
PIGV	0.852648555338169	1	24	22	3.47249164324946	0.446286308849239	0.128520484625736
ZDHHC18	0.856712709019519	1	28	13.6653368772097	4.30409399207807	0.299109804710303	0.0693779830632499
GPN2	0.999999521213649	1	24	10	2.81578914162806	0.278617074742409	0.0989481316705822
GPATCH3	0.994167677926008	1	21.3873263133834	4.95659326690469	4.18662518656549	0.360130848803889	0.0861356504495932
NUDC	0.999555472883236	1	28	22	6.33112527609302	0.138874161896213	0.021935146729858
TRNP1	0.999961061089191	1	28	4	8.75969814018509	0.183850399362899	0.0209882117420788
FAM46B	0.788437956299784	1	28	16	3.46656264768613	0.577301262990248	0.16616499239076
SLC9A1	0.987053983904345	1	22	1.28333333333333	4.54447560482593	0.363959753486647	0.0800858935596971
WDTC1	0.821174832648364	1	24.6382519112417	15.5815151553932	4.64468708065521	0.254560651356441	0.0547978254619249
TMEM222	0.999961061089191	1	20	8	4.26303501472019	0.18392685492792	0.0431445799278738
LOC644961	0.998364613841392	1	20	16	1.9923347573166	0.558852684500047	0.281832759070287
MAP3K6	0.997660649029452	1	28	4	4.1886679650154	0.2151709211789	0.0513697726761947
WASF2	0.994167677926008	1	26.6126736866166	13.3063368433083	8.40423400308551	0.199036817775218	0.0236820171979149
AHDC1	0.676304672331106	1	24	20	3.94907878822296	0.517419931230899	0.13102294458494
IFI6	0.999999521213649	1	20	10	6.80789391367049	0.0610059283238655	0.00896105742796073
FAM76A	0.86091910910617	1	27.365970791109	17.4409567642245	3.60631436326311	0.383018965305715	0.105677629548518
STX12	0.999555472883236	1	28	24	6.57883751271914	0.0762963322959407	0.0115972361604058
PPP1R8	0.998364613841392	1	20	1.56177327790475	4.80560768445085	0.11521455756743	0.023962500316215
RPA2	0.998364613841392	1	26.1955180499818	5.5289639630953	5.41753239460182	0.293629272708561	0.0542847947243117
XKR8	0.999961061089191	1	28	2	2.98016534508669	0.32808469602641	0.11008942727534
EYA3	0.987875356397827	1	25.1822972949437	22.505116971135	4.30943808730403	0.496815662038476	0.115407745124636
DNAJC8	0.984199096648216	1	26.8864622788582	16.7948695497441	7.69696566376791	0.213672872852155	0.0277645571652026
ATPIF1	1	1	28	2.63779019472234	7.33294160269738	0.0444465852415078	0.00610083846783662
SESN2	0.984199096648216	1	28	6.67295875188768	7.763804737699	0.161969125776633	0.0208627890027174
MED18	0.999975756915619	1	22	6.6	3.80311006563996	0.296956179381854	0.0780336941379769
PHACTR4	0.984199096648216	1	20.5567688605709	18.4352047487462	5.4087075695248	0.229823712072195	0.0424425558742797
SNHG3	0.999975756915619	1	24	16.9714285714286	3.62843763790407	0.39619407565449	0.109466934032807
RCC1	0.150396160887441	1	27.8702406806855	17.2920068157471	5.07978581999447	0.548194936391003	0.109068953137327
TRNAU1AP	0.99878274089473	1	25.1288672313832	2.81865895020853	4.24160991577255	0.242443213995425	0.0572512319819427
SNHG12	1	1	26	2.85494846556281	5.05767819457399	0.106638566590453	0.0209563405779667
TAF12	0.978763102047663	1	28	20	4.8626817629276	0.375336613077355	0.0771871636632421
GMEB1	0.866554729696135	1	25.5302136340518	5.8250585500965	3.66122768343461	0.259163968663435	0.0706166500796714
YTHDF2	1	1	26	0.303430657020878	5.66420447524671	0.0665290793063944	0.0117708115471593
SRSF4	0.999999521213649	1	28	18	6.62186052140236	0.140044427125819	0.0211488035232976
MECR	0.999999521213649	1	20	10	4.07454827447798	0.0945890000620032	0.0232145979603399
PTPRU	0.999999521213649	1	28	14	4.63928407282336	0.281408686288296	0.0606577829404262
LAPTM5	0.912693923388679	1	20	6	3.52024445432663	0.549724887065774	0.156160997964253
SDC3	0.71619039030923	1	23.0811737991746	18.3517364296458	5.23296425478594	0.227983199333763	0.0436935451688264
PUM1	0.912693923388679	1	28	18	6.16428882470521	0.152679049313386	0.0247683153166801
SNRNP40	0.998364613841392	1	20	1.56177327790475	2.35361335327649	0.642070462039266	0.272711156387352
ZCCHC17	0.999999521213649	1	28	20	5.86940131706015	0.116600791163776	0.0198658747059706
SERINC2	0.639700095271356	1	24.4935491585222	12.6398173579555	6.19262064847583	0.3420212228828	0.0570133694944443
TINAGL1	0.986378532222667	1	22.7448730609915	8.19822797101983	2.77794188527893	0.508694757219559	0.181127061177473
PEF1	0.648352852006094	1	27.7712278124145	21.3797268234878	5.41199861334019	0.319031017942519	0.0590998295535281
COL16A1	0.909471105002524	1	28	20.6115819532932	6.56886021376875	0.347389649766439	0.05294000751562
SPOCD1	0.999961061089191	1	28	8	3.57479891049748	0.632173869161354	0.176841798654733
PTP4A2	1	1	26	11.5999442033225	9.18606931205609	0.0467652614700242	0.00509044540669009
KHDRBS1	0.835137212490326	1	21.3103956779077	2.51037578131288	6.20134043689142	0.335795308693675	0.0543871447764102
TMEM39B	0.99878274089473	1	28	21	5.4019862259121	0.331113042423916	0.0612430629361524
KPNA6	0.958556475815392	1	21.5181402344376	12.1025282476764	7.29155591453791	0.143001339077776	0.0195944412171923
TXLNA	0.999555472883236	1	28	22	6.21900046587594	0.0876952284254881	0.0141011773365636
CCDC28B	0.881836018783841	1	28	13.5984990834633	3.89249069469154	0.270555597691712	0.0691804732869834
TMEM234	0.999961061089191	1	28	22	3.31052245444646	0.290726183007057	0.0878188222576695
EIF3I	0.283152563670927	1	24.8332806558447	4.8996064338082	6.79959199261926	0.279029062520149	0.0411169356767941
MTMR9LP	0.999961061089191	1	20	12	1.98763389759187	0.543323339872288	0.273351818224953
FAM167B	0.998496865830708	1	22	17.7833333333333	2.25157448465997	0.496164774257853	0.220289064036051
HDAC1	0.986378532222667	1	28	24.286588521423	5.88566160689327	0.214458954248671	0.0363829672853132
MARCKSL1	0.856712709019519	1	24	22.5308122061336	3.56388086302282	0.829780865975343	0.249814492700517
BSDC1	0.991932769010295	1	28	22	4.83384125405323	0.545818697594001	0.112916140375178
ZBTB8A	0.999975756915619	1	20	14	4.99720721919046	0.258738438519917	0.051684739995166
ZBTB8OS	0.953760639436668	1	28	0	5.04693677102065	0.358957805548326	0.0711238959064141
RBBP4	0.97221681879249	1	20	2	3.67051103688375	0.400439219288072	0.108414051438753
SYNC	0.780178436126043	1	26.102075998076	15.5951792119416	1.96908405850322	0.681260843429767	0.346248969215034
KIAA1522	0.947303201495435	1	25.1440989390898	13.5072871220351	1.61802558507437	0.771657006245432	0.480540659870236
YARS	0.723807968340296	1	26.0637655025419	8.72003765468538	7.11044160619526	0.12201552782042	0.0171159401332096
S100PBP	0.999555472883236	1	20	14	4.25617504242728	0.264780343640795	0.0622108679744975
TMEM54	0.692378536081774	1	26.5065424526523	0.036138967940888	3.53857632275537	0.46783613910476	0.13301638393248
AK2	0.96468411458662	1	28	1.49568799107991e-19	6.06162860113077	0.208373453671616	0.0343794164601949
ADC	0.835137212490326	1	22.0642565989534	16.1655664841683	1.84076027524892	0.621568519430872	0.335887333574734
ZNF362	0.821174832648364	1	28	18.7832533763648	4.71255955032806	0.346982737850354	0.074568589523497
PHC2	0.865840511024	1	25.0190925147714	23.9937431660241	5.95030473809762	0.44800172818009	0.0753005598383007
CSMD2	0.987672265744725	1	26.3788420693298	2.51141618179382	1.26157163372564	0.751444471967863	0.59304279384205
SMIM12	0.886494829575274	1	24.7343005761894	24.2212522391007	5.35626447695968	0.17233604215091	0.0320899989038345
ZMYM6NB	0.994862435494538	1	28	20	3.88818369701164	0.588359485334989	0.152009051330269
ZMYM6	0.953760639436668	1	24	22	2.9288645463693	0.406115612661557	0.138659745519808
ZMYM1	0.980530919146253	1	23.3741361860955	11.1179832589991	2.07582354711301	0.670733061721356	0.323493205707242
SFPQ	0.955696444280347	1	21.4928023132721	19.434085430027	7.91841160907905	0.182287816185283	0.0230654530252172
ZMYM4	0.998364613841392	1	21.8044819500182	14.9846808432073	5.54378314392563	0.15417729602574	0.0278514343926162
KIAA0319L	0.999999521213649	1	28	18	5.58983147073546	0.29445002978746	0.0526760120280905
NCDN	0.0947677414886237	1	28	8.07566266447864	5.13797120910276	0.472234341521198	0.0918777600681126
PSMB2	0.567609228921096	1	24	22	6.15866725816905	0.339144489715413	0.0550678378127282
C1orf216	0.994167677926008	1	21.3873263133834	15.2806506062011	4.46502350462555	0.275780676505949	0.0617447162705099
CLSPN	0.997660649029452	1	20	10	2.68635703865365	0.816895873734237	0.30409058140077
AGO4	0.878065297031116	1	22.5376242637166	14.4785578568394	3.75472120392984	0.352937509276334	0.0940259307167112
AGO1	0.991932769010295	1	28	20	4.83669161283991	0.253374873473292	0.0523859889682982
AGO3	0.999909920597136	1	25.5735134146704	14.1969220725233	1.92629303658889	0.55468725054789	0.297085223950228
ADPRHL2	0.999702628008957	1	20	1.38184154780461	5.84319228361796	0.190087600490007	0.0325503520463088
COL8A2	0.839480409256901	1	28	18.814287507566	5.21994322684064	0.475813427362888	0.091257320892118
TRAPPC3	0.969843277363998	1	28	11.5127824848828	6.50899287597604	0.243072677341961	0.0373533287155025
MAP7D1	0.999555472883236	1	20	2	7.08993583326031	0.221562140696302	0.0312502321469413
THRAP3	0.866554729696135	1	28	10.7613115742257	7.52645941895153	0.307177583790696	0.0407984446896084
EVA1B	1	1	24.6666666666667	16.3243856552342	7.24732609705767	0.0567990345327514	0.00784219601196514
STK40	1	1	26.6666666666667	9.49319833506342	3.90226189195084	0.136902362288262	0.0355275929415556
LSM10	1	1	24	17.2756512070915	4.91642876660777	0.154466054480914	0.0314910463442506
OSCP1	0.999999521213649	1	28	9.22074838627662	3.02491662506829	0.170615608438193	0.0577919488134286
MRPS15	0.999975756915619	1	24	15.7714285714286	5.64884727437089	0.288255457936096	0.0511238226944889
LINC01137	1	1	26.6666666666667	21.9047619047619	1.78929446681224	0.255923671520553	0.149885074356027
ZC3H12A	1	1	26	16.8156010388992	3.65912138278211	0.12055117571513	0.0327278293728913
MEAF6	0.953760639436668	1	28	20	5.64352818392528	0.283616945306436	0.0502552545257549
SNIP1	0.999702628008957	1	26.7419544196036	3.73333318621589	3.63460969425719	0.493359124360541	0.135766857690242
DNALI1	0.972435791807024	1	20.9774801006714	10.4068882432639	0.849389378100239	0.496645650034925	0.444274887733742
GNL2	0.997660649029452	1	20	6	6.0368133694191	0.252308344662663	0.0417949552558292
RSPO1	0.999999521213649	1	28	18	3.86866007882464	0.351974913070758	0.0909810905841314
C1orf109	0.642271924557802	1	25.0826255122554	22.2345660272887	2.56739277729498	0.542230489412969	0.210168653457968
CDCA8	1	1	28	12.8981816709253	2.81292266237385	0.570237843310837	0.206966941243487
YRDC	0.999961061089191	1	28	12	3.27394769405617	0.510397368919654	0.155896616749949
C1orf122	1	1	25.3333333333333	2.24077747170927	7.15145443582327	0.12196913541778	0.0170603659733989
MTF1	0.929675899088255	1	24.9969538077785	20.5308966272141	4.76486974723031	0.274286219960654	0.0575836398680454
INPP5B	1	1	25.3333333333333	15.3613326215437	3.74888549552994	0.176182013120603	0.0470902532471459
SF3A3	0.0488679794486981	1	22.1228324769816	5.46176055899411	5.8551754922201	0.219285500389363	0.0374434344325607
FHL3	0.957095996111958	1	27.044645768922	4.66684523624919	5.43051319848172	0.137583426639317	0.0251847241688309
UTP11L	1	1	26.6666666666667	9.0046074075112	5.90760969658818	0.107166116682195	0.0181260236287515
RRAGC	0.794462211931327	1	23.3196182813974	15.6755740617429	7.85646744365349	0.206267376228828	0.026260651869978
RHBDL2	0.96468411458662	1	27.0797381753952	19.8306739329815	2.19962274920379	0.540260238377036	0.247330684938038
AKIRIN1	0.909471105002524	1	22.7656928574168	11.0082271521878	6.28560829433823	0.389646666380253	0.0619295094427236
NDUFS5	0.189403393470909	1	28	4.65664926523506	8.1031024574704	0.155633443568357	0.0192057038313544
MACF1	0.999702628008957	1	21.2580455803964	17.2288839346088	8.41977962484405	0.13800210403726	0.0164380704228427
KIAA0754	0.856712709019519	1	28	7.02699005177282	4.47747800976461	0.31684183463963	0.0719234527847848
PABPC4	0.312721247669818	1	26.4796477775468	15.4832392935813	8.23502630608865	0.179379909347366	0.0217839743931348
PPIE	1	1	24	3.48059309859082	4.96914606909493	0.0877346012771497	0.0176407886057141
TRIT1	0.068919124017744	1	26.0184836732156	22.9068837816862	3.08264149872436	0.756239459347722	0.250229424828572
CAP1	0.998364613841392	1	26.1955180499818	2.94848361519222	8.78950092599732	0.0732494780468008	0.00832748836923974
PPT1	0.763287304180051	1	20.5802850357497	3.61767355855036	5.72523533628225	0.120767122211851	0.0210043723794243
RLF	0.912693923388679	1	28	20	5.5578213120998	0.179602282198397	0.0323152314752167
ZMPSTE24	0.866554729696135	1	24	23.2400942467004	5.84046029088846	0.220594455389271	0.0377716166526977
SMAP2	0.84491461436591	1	26.9477055677327	0.493356264501084	4.38754102896298	0.332865935358152	0.0747033632067366
EXO5	0.4014889951327	1	25.3042920542523	12.2028768462743	2.68644591880598	0.527060190365594	0.19660542321628
NFYC	0.999702628008957	1	25.2580455803964	14.1789455344805	3.8283268475758	0.433718993039333	0.113366835964608
CTPS1	1	1	26.6666666666667	4.4819837444511	4.88046068557308	0.113685204210223	0.0234378584336153
SCMH1	0.642271924557802	1	28	19.464851232984	5.34788187185551	0.58210023664732	0.110007536995792
HIVEP3	0.997660649029452	1	28	24	3.49296246032294	0.345255284233715	0.0988431133043999
FOXJ3	0.727999593760874	1	23.7468740450339	19.7392698806443	4.35895887706255	0.537853816301666	0.123275451005762
PPCS	1	1	24.6666666666667	16.193671688869	6.00546502539908	0.170957292277194	0.0285123388774376
PPIH	0.994862435494538	1	20	3.94950187291095	5.12307517779791	0.278768343176329	0.0544127386712176
YBX1	0.997660649029452	1	28	6	8.04178122462077	0.255668876196162	0.0317925679715589
LEPRE1	0.999961061089191	1	24	4	6.01202730503147	0.145509839609702	0.0242031235433552
C1orf50	0.989060509238164	1	23.3951253537254	0.414027247958884	3.38473009734167	0.348799704782123	0.105186411384956
CCDC23	0.999702628008957	1	22.5160911607928	4.23232837083572	4.45408897452369	0.347063227892593	0.0786364631515633
ERMAP	0.999702628008957	1	24	11.8184781120704	3.1256329310609	0.452910601807236	0.145166233951258
ZNF691	0.27398293650351	1	22.5802194005773	18.6331805591153	2.14509653799643	0.651049724365723	0.304090846538916
SLC2A1	0.744250572176668	1	28	0.585651609051812	4.88533623699951	0.326699856953759	0.067815318672532
EBNA1BP2	0.999555472883236	1	20	2	6.26158803943601	0.297052244367748	0.0474404005017398
CDC20	0.999555472883236	1	28	24	3.00273035444197	0.351527582005851	0.117069313761668
ELOVL1	0.984199096648216	1	26.8864622788582	1.35778145224045	5.44308844299296	0.197332269215476	0.0362081630823196
MED8	0.765376939252993	1	21.4482881340683	2.7131207134754	6.36802858386779	0.149479391098813	0.0234941494803377
PTPRF	0.969843277363998	1	22.0847206710735	3.38521441369257	5.71735206190708	0.235415873773736	0.0410923422572349
KDM4A	0.953760639436668	1	28	16	5.70077352041964	0.322009710631423	0.0564852663376319
ST3GAL3	0.976651542261458	1	20.5084652616874	9.2129595161004	2.7741278344461	0.502062341476301	0.182916743050949
IPO13	1	1	25.3333333333333	5.97549707425372	4.34099779271236	0.22474139717604	0.0522375263218103
DPH2	1	1	28	27.8540787172472	3.14464903846994	0.150137489721767	0.0483154149105731
ATP6V0B	0.978763102047663	1	28	4	7.37249965497413	0.143845110663406	0.0195110366083715
B4GALT2	0.854385632855092	1	28	5.46500764771335	8.65657308429252	0.177921563931053	0.0204779726371816
SLC6A9	0.969843277363998	1	28	10.4096716745157	3.84684378705269	0.402313926728509	0.105208002524356
DMAP1	1	1	24	14.1730418144299	4.0877819991446	0.197185266110652	0.0488090267440799
ERI3	0.987053983904345	1	26	8.82142857142857	3.91033705518859	0.295611602742132	0.0757421017629192
RNF220	0.953760639436668	1	20	10	6.93147202619473	0.113689531223373	0.0164019317677008
TMEM53	1	1	28	23	3.1126885115215	0.337519031045427	0.10892936116086
KIF2C	0.998364613841392	1	21.8044819500182	2.43297174569628	2.39083004180263	0.64503993954692	0.281832456838884
RPS8	1	1	26.6666666666667	22.3273348677798	11.2905829344745	0.0343391964992288	0.0030541438326255
PLK3	0.898932789807871	1	27.2405713998904	18.0444822102493	2.88042807608935	0.836536727449595	0.290461327017982
EIF2B3	0.978763102047663	1	28	12	5.07429014451985	0.310666432705652	0.0612236241637003
HECTD3	0.999961061089191	1	24	20	4.25474609501339	0.449317655782413	0.105603870536251
UROD	1	1	22	4.65534700091066	6.54615596680693	0.104256407649281	0.0159773816330236
MUTYH	1	1	23.3333333333333	8.06759888779701	1.66606910924835	0.376035759475946	0.228679536444251
TOE1	0.999961061089191	1	28	8	2.50768968468191	0.615448677608584	0.245424576002373
MMACHC	0.999975756915619	1	22	21.2666666666667	1.53234023894644	0.453522369930618	0.299908493034216
PRDX1	0.999702628008957	1	25.2580455803964	6.597615716809	9.04934956887395	0.163027616860197	0.0180154496041405
AKR1A1	0.97221681879249	1	28	6.83471780167898	6.00623662523819	0.258842036255708	0.0431071327045469
NASP	0.991932769010295	1	24	6	6.00648278025319	0.276421797271963	0.04602057599844
GPBP1L1	0.978763102047663	1	20	14	6.15238606345998	0.129747749115588	0.0210890129093461
TMEM69	0.865840511024	1	21.3971526124312	18.1531440147871	3.00555089276311	0.553182950120023	0.185350644611995
IPP	0.986378532222667	1	26.7448730609915	14.9127258228095	3.93696696714205	0.282279060609969	0.0715870642953486
MAST2	0.912693923388679	1	28	18	4.4158915217138	0.356201664175349	0.0806635902226844
PIK3R3	0.854385632855092	1	26.3016959804161	6.74026731720577	3.14574089790456	0.390420101603251	0.124264409581979
POMGNT1	0.978763102047663	1	24	18	3.21177472411647	0.649727836448105	0.202295581806983
LRRC41	0.97221681879249	1	25.6748537514113	11.8439987429786	3.10331010580402	0.574838693383971	0.184024100735693
UQCRH	0.999555472883236	1	20	2	8.08922897034721	0.172831212505265	0.0213655977768481
NSUN4	0.999555472883236	1	20	14	4.21141414668198	0.388006774614892	0.0921321819941618
MKNK1	0.987053983904345	1	22	8.98333333333333	3.9884199394471	0.357859649268124	0.090080388279265
MOB3C	0.644438813351731	1	22.7444660759948	19.4027728747883	3.63964081948416	0.494551918557758	0.137931961896689
ATPAF1	0.813681778243473	1	24	19.7032137371113	4.64689891053952	0.307922042176429	0.0662644097462511
EFCAB14	0.757848405693845	1	24.223546157769	0.124445829597964	5.35561064313667	0.2680744097736	0.0501226903733155
STIL	0.769762729989813	1	26.3372704225284	8.59432571584911	2.30870919658197	0.804666518798744	0.358797335488928
CMPK1	0.68106292356059	1	20.4761330835852	2.93500824206176	6.00112880547967	0.357116704783102	0.0595340484627164
SPATA6	0.994167677926008	1	23.3063368433083	10.0393902510914	2.39358038137268	0.737337366870965	0.306583748457209
FAF1	0.656711191164588	1	26.4132971943677	15.0892451070545	4.16853040952681	0.414155660144779	0.0992875078346767
CDKN2C	0.612091754952191	1	28	12.9438950119855	3.97068640394913	0.439631042898164	0.111020707460545
RNF11	0.994862435494538	1	24	19.4101682665699	5.7795834964702	0.21664541475746	0.0374948860480052
EPS15	0.989060509238164	1	27.3951253537254	19.4376316559106	5.33323152698327	0.214613526418923	0.0402393799041725
OSBPL9	0.994167677926008	1	20	2.33433621280978	5.4966009238323	0.100629777490125	0.0181771452754182
NRD1	1	1	24	12.1188111801053	6.51477652307153	0.179974118793784	0.027765633522245
RAB3B	0.999999521213649	1	28	6	6.69747567500195	0.182147421563036	0.0271964289833696
TXNDC12	0.82912671079648	1	22.0108932046278	2.31304979808113	5.66056246963268	0.260558907706072	0.0460366496243576
BTF3L4	0.392440328270446	1	28	14.8054852926261	5.18484497222499	0.539884118614675	0.104261552665275
ZFYVE9	0.642271924557802	1	24	14	3.92915741023166	0.558752359129339	0.148480285962962
CC2D1B	0.999999521213649	1	28	20	3.83176234172971	0.344920911607441	0.0900162590594641
PRPF38A	0.986378532222667	1	28	4	4.77883326756411	0.301539893489252	0.0628916092347752
ZCCHC11	0.999999521213649	1	28	6	3.7832647135627	0.374663884096945	0.0990318977030089
GPX7	0.96468411458662	1	28	2.22479165423446	5.66179737098847	0.191009001298485	0.0336676512737629
COA7	0.958556475815392	1	23.0362804688752	14.3966635271421	2.73413133849824	0.469707693986089	0.172908139127736
ZYG11B	0.511823452911395	1	28	1.39073808126063e-16	5.51333825394865	0.209872606492172	0.0380112609605508
ECHDC2	0.791143836792258	1	21.9095422542773	15.7543393092	3.25000575036866	0.427240070658651	0.138557921975055
SCP2	0.977572032274732	1	20	2	5.1500308069595	0.416592802709074	0.0811341279791013
PODN	0.427228110390158	1	27.4273224006426	21.2516237215664	7.56912274134989	0.767995511715522	0.101685296683263
CPT2	1	1	27.3333333333333	17.1685477513871	3.33407564153609	0.168992710088998	0.0506131000544484
C1orf123	0.999555472883236	1	24	0	4.73845279214596	0.117115255384374	0.0247159274391198
MAGOH	0.221659386453252	1	26.4905008190165	22.3094194483659	5.90658836803735	0.231441225093808	0.0392600107442651
LRP8	1	1	24.6666666666667	1.47187311682387	2.20632514619739	0.322236865208938	0.151401617114734
GLIS1	0.966418487799524	1	22.9846297295165	3.80146938078071	1.30023669046397	0.611991277938934	0.498852922876876
NDC1	0.788437956299784	1	24.9505848254772	16.9143821339993	3.63367776902665	0.575285859689551	0.156834901758757
YIPF1	0.947303201495435	1	25.4279505304551	14.9528713704719	4.72302331160638	0.243153054505919	0.0514652594578916
HSPB11	0.0727281165206836	1	23.3088057710393	1.2100831571206	3.76102144334655	0.471984335996328	0.128268230195461
LRRC42	1	1	25.3333333333333	5.49354049494494	6.64515350455009	0.142151033278053	0.0214726639721555
TMEM59	0.931646527113773	1	27.6116630420273	20.1588286951284	7.44281344185664	0.517580385059408	0.0696176990847727
TCEANC2	0.999961061089191	1	24	10	2.82765709155669	0.646137014302027	0.228506142499165
CYB5RL	0.97221681879249	1	28	24	2.20034603754855	0.502400617956436	0.229420170455897
MRPL37	0.914481431988657	1	25.7410558950581	9.12540712048645	6.39829521740159	0.159202256098275	0.0248796656650806
SSBP3	0.747026091378643	1	26	22.1309523809524	3.80183306083612	0.426006249067018	0.112840296945352
PARS2	0.131855566978033	1	24.6778666262005	11.7488994351808	1.76932554107467	0.948080360995255	0.544619315510023
DHCR24	1	1	27.3333333333333	26.8270083633352	8.20896300981629	0.228119941182446	0.0278923326487105
PCSK9	0.99587537813576	1	20.7463981522855	5.55936579356127	1.8172389872929	0.733400729505106	0.406636283169341
USP24	0.999702628008957	1	28	21.9251113707249	3.72164163850486	0.34347913858122	0.0926548967346922
PPAP2B	0.999961061089191	1	28	18	10.2263023030574	0.134040323385984	0.0131074086618688
PRKAA2	0.50808396762568	1	20.8540769733971	16.8085609726428	2.34967092568617	0.698562318120045	0.302295690589902
DAB1	0.96468411458662	1	20	2.37654327180276	2.24039553747762	0.339924419937383	0.161339497725571
OMA1	0.97221681879249	1	25.6748537514113	15.3594225136444	2.92866592384191	0.405027666960404	0.138960563665822
MYSM1	0.999999521213649	1	28	22	3.45570738749388	0.334745011885099	0.0968672906440322
JUN	0.999961061089191	1	28	12	5.89590832664162	0.3937261281715	0.0667795539480124
FGGY	0.763287304180051	1	27.4197149642503	19.3978099021836	2.68171147012617	0.69745754643282	0.261710511564073
NFIA	1	1	27.3333333333333	18.1604687914589	6.1832833979024	0.0844495748388225	0.0133689979386129
TM2D1	0.888941812339566	1	26.0968648450628	21.0410776471339	6.17427436993061	0.317350194952355	0.0514840668169216
INADL	0.945691314685263	1	23.5873386487081	9.60900818211807	2.35074815149799	0.681450732714174	0.288212512245547
KANK4	0.999994330151017	1	24	4	0.519637792268924	0.563996458347629	0.563996458347629
USP1	0.5533253282151	1	22.3077984961188	5.54022362501313	5.3849265162484	0.230830563060939	0.0428083694169907
DOCK7	1	1	25.3333333333333	19.193223472789	3.90040981631407	0.219972069686601	0.0567556101234003
ATG4C	0.546491176472004	1	21.897962651308	9.78975202320619	3.15415549040666	0.643179758391029	0.207620906815973
ALG6	1	1	26.6666666666667	26.5832405085989	2.89361816224705	0.275674852609618	0.0960945246374605
ITGB3BP	0.84491461436591	1	25.0522944322673	12.8045892620042	3.84765930657942	0.291853631138696	0.0788465562586459
PGM1	0.953760639436668	1	28	8	6.20496352092261	0.288696459606354	0.046526697317864
ROR1	0.947303201495435	1	26.5720494695449	6.46370125298343e-16	6.38145249346963	0.198135146219012	0.0312011385233629
CACHD1	0.986378532222667	1	24	18	1.92572674211084	0.59693165017597	0.294941705805559
JAK1	0.374686499875589	1	25.3059456263931	5.04710863298715	7.22773508119847	0.198438544534577	0.027474159142675
AK4	0.726062067857481	1	27.2426326006696	17.7163491956219	4.68389933369136	0.359152712417003	0.0772120393575394
DNAJC6	0.999555472883236	1	24	18	2.86316998363539	0.405207786546752	0.141524180842472
LEPROT	1	1	27.3333333333333	18.7776748305024	7.76384789909535	0.114730486477318	0.015053929829453
LEPR	1	1	28	20.9652786646008	3.6387048120621	0.073723750358447	0.0203384765591183
PDE4B	0.74762107216916	1	24.5670993652714	1.25824805478293	2.53169199591668	0.781996570907831	0.311829774182304
SGIP1	0.161926342963858	1	22.456444446563	1.34815876391532	2.09537308813035	0.758343282654256	0.378094620712506
MIER1	0.999961061089191	1	20	16	6.13690340875861	0.202607474747803	0.0330146103421867
SLC35D1	0.881836018783841	1	24.3329408971061	22.0627544631167	4.15622100544988	0.509801726922558	0.122747959778949
SERBP1	0.953760639436668	1	28	12	9.10100051892015	0.291223454779608	0.0319990592434514
GADD45A	0.953760639436668	1	24	22	4.74803154275535	0.314448742085409	0.0662271805176194
GNG12	0.978763102047663	1	20	6	6.9628320836413	0.207940027977067	0.0298642887662921
DIRAS3	0.987053983904345	1	24	20	2.19566587820638	0.823266405423803	0.376253334451983
WLS	1	1	27.3333333333333	21.4274391844558	4.28155242427232	0.162425980334143	0.0391162113817739
DEPDC1	0.894348930182395	1	22.3602589822773	10.076820399722	1.64594334342423	0.78828570845203	0.47933107796505
LRRC40	0.996496828499893	1	23.2277299077913	1.58781517922349	2.95463053923337	0.458761960676601	0.155507771550987
SRSF11	0.878065297031116	1	27.340292344933	12.8238049706723	8.57435373381407	0.305192247241781	0.0355838275787918
ANKRD13C	0.984199096648216	1	20	2	3.62663096239699	0.671710134276835	0.187132278131036
HHLA3	0.999702628008957	1	20	15.1619715929685	2.96912725198179	0.317070359415116	0.107237629092431
CTH	0.975643170030157	1	27.4966034987476	4.99193181670168	2.21844919196718	0.591356461819134	0.279869038459944
PTGER3	0.902764006424301	1	25.5372680267644	24.4401119663103	1.59749787763303	0.729135161819252	0.535546285540389
ZRANB2	1	1	25.3333333333333	15.2920196038329	6.77042862816327	0.090532925856109	0.0133697210795499
NEGR1	1	1	26.6666666666667	17.210076397754	5.26124188041948	0.141193265012855	0.0275192305421195
FPGT	0.731921065216789	1	24.3608313309261	9.64969063639384	2.94351973235112	0.469224138169688	0.164167860192369
CRYZ	0.931646527113773	1	27.6116630420273	23.6034878043768	5.01153842675844	0.36778948929021	0.0765861743851962
TYW3	0.997660649029452	1	20	2	5.66708218292079	0.301625397663297	0.0532241086201861
ACADM	0.0046055789428745	1	26.5282935663233	24.2663997115803	4.67152227903074	0.476938525445978	0.101672809748254
RABGGTB	0.791143836792258	1	25.3490431595517	24.0681960137472	2.61211707519047	0.660434863779238	0.25245319447611
PIGK	0.991932769010295	1	24	22	4.44260356750217	0.307482223341552	0.0692121677456878
AK5	0.998364613841392	1	26.1955180499818	1.23192618824079	4.07798008401169	0.35578707746346	0.087129223440823
ZZZ3	0.99878274089473	1	23.0429557437944	13.1079665134957	5.27443554540458	0.249259873423572	0.0473146273701668
USP33	1	1	27.3333333333333	17.1832326860398	6.0732708793332	0.123615296133388	0.020552678328605
FAM73A	0.969843277363998	1	22.9576396644633	14.0986632667309	4.16137598497262	0.298442773623932	0.071078528256651
NEXN	1	1	26.6666666666667	17.0368584972445	9.14984144035849	0.126371561046096	0.0139307602542027
FUBP1	0.909471105002524	1	28	20	5.88869453409785	0.314484343550973	0.0534075246633381
DNAJB4	0.501952843671017	1	22.7837406172857	3.64879668646199	5.03342605291069	0.344408220157001	0.0688139959488936
PTGFR	0.999702628008957	1	21.2580455803964	15.7440126661674	6.48788965952495	0.251724167858942	0.0388424582214591
IFI44L	0.804510866957793	1	28	27.3272394780462	4.43505427246269	0.584789334008584	0.135579589423177
IFI44	0.999999521213649	1	28	0	2.29571144915129	0.469420711482114	0.204477227160084
ELTD1	1	1	24	1.36374663597751	2.95400113073098	0.25768686485457	0.0892414740718372
LPHN2	0.912693923388679	1	28	22	2.46815007810486	0.740489855147587	0.300018164096473
TTLL7	0.999861746495894	1	24	16	1.93609822280735	0.919800517642639	0.475079470043067
PRKACB	0.914481431988657	1	26.2589441049418	1.49528721244696	4.24517755617816	0.411377251406092	0.0968670707499156
RPF1	0.999781248124868	1	22.6666666666667	15.4560496968636	5.60504979927682	0.195649117083051	0.0349124076638068
GNG5	0.176887214534485	1	26.7447069244107	21.5432347862786	5.38020766743316	0.393795640836395	0.0732356344213347
CTBS	0.999961061089191	1	24	22	4.01886091574933	0.320292188414943	0.0796972562946291
SSX2IP	0.991932769010295	1	20	4	2.77101257854714	0.626720842846233	0.226170334879832
C1orf52	0.999961061089191	1	24	16	4.78734013899154	0.434738302615083	0.0908099884264045
BCL10	0.989060509238164	1	22.6366909681224	21.2377006606009	3.17340272642299	0.459664064177224	0.144687491811198
DDAH1	0.997660649029452	1	28	4	7.80951164266182	0.166314848521442	0.021296446709023
LOC101930232	0.999555472883236	1	28	6	2.28768480935891	0.661326003068292	0.289080908507506
CYR61	0.501952843671017	1	27.0720864609048	26.3614988435299	10.8255822447278	0.702325094397303	0.0652098186625531
ZNHIT6	1	1	26.6666666666667	15.6091674351064	5.5290565861245	0.188491782355237	0.0340247461890288
ODF2L	0.888941812339566	1	25.6717249778793	7.88094259348584	4.65514292984348	0.23183823053122	0.0500580204825381
SH3GLB1	0.344499443399447	1	24	16	7.02707750281357	0.141507140174275	0.0201374099143801
SEP15	0.916656718021197	1	24.4339432170561	21.1647267127166	5.86410421951459	0.595472530802926	0.102561373724483
HS2ST1	0.986378532222667	1	21.2551269390085	0.618263565135994	4.15190420661175	0.350313770956409	0.0843758296147881
LMO4	0.999961061089191	1	20	10	7.73543815304383	0.0631824878527661	0.00816792618630198
PKN2	1	1	24.6666666666667	18.0968725087394	5.08097092027947	0.12497331789585	0.024547412167246
GTF2B	0.994167677926008	1	26.6126736866166	6.8566069117523	3.38805309439646	0.358321984149728	0.10744072572627
CCBL2	0.998364613841392	1	24	20	4.19252310828229	0.335752788680244	0.0808840432890515
RBMXL1	0.229227437174248	1	24	23.0724788876539	3.99902248184818	0.562706940876307	0.140674358554254
GBP3	0.994862435494538	1	26.4467784288264	5.94896896308745	4.41670165410361	0.433513058364535	0.0993483561308847
GBP1	0.953760639436668	1	24	12	5.58534598238325	0.304126835868779	0.0544508499255062
GBP2	1	1	24	15.4172972743976	4.71188823563255	0.23297043376906	0.0494408305455092
LRRC8D	0.997660649029452	1	24	18	3.61155915810974	0.549748288175555	0.152219100977786
ZNF326	0.978763102047663	1	28	22	5.0941913683601	0.480560925442861	0.0943350751264693
ZNF644	0.953760639436668	1	28	8	4.97040910625806	0.25074557929798	0.0504476742130292
TGFBR3	1	1	26	17.8865708534251	5.41411470223539	0.214286424083191	0.0398905251377223
KIAA1107	0.999999521213649	1	28	16	1.76123900084828	0.471646461019647	0.267792423851893
GLMN	0.952509912478013	1	21.862085556964	13.881963384976	2.21581513526755	0.753066273446872	0.338579235217685
RPAP2	0.999961061089191	1	28	8	2.8251386296201	0.142616668442459	0.0504812991996916
EVI5	0.999702628008957	1	25.4839088392072	4.20647228043227e-16	5.65175469538791	0.28715042273929	0.0505888180630697
RPL5	1	1	26	14.3910499595368	10.1285303729092	0.0584992657452102	0.00577093733041767
FAM69A	0.813681778243473	1	23.7110736315058	17.8678226663642	4.21034400814546	0.377388612417213	0.0897534307800248
MTF2	0.941737752453847	1	21.7661082555242	18.2542030462041	3.83929745663385	0.43473395803966	0.11421575433773
TMED5	0.997660649029452	1	28	18	4.66507277211716	0.18482397350928	0.0396186688906465
CCDC18	0.969843277363998	1	20	12	3.47566209701851	0.350522411049567	0.0998047750612956
LOC100131564	0.450899133061371	1	28	16.9152630981678	2.38128471783114	0.55382692485486	0.233701177553187
DR1	0.931646527113773	1	27.6116630420273	3.62344931008914	5.36455677781225	0.217035409833249	0.0404362577412244
FNBP1L	0.731921065216789	1	22.4261124460493	2.51230909145419	5.09341976866458	0.207266884694821	0.0410552313971043
BCAR3	0.791143836792258	1	24.3707072930855	3.16156201406704	4.83520164966484	0.444352755712946	0.0938758808735225
DNTTIP2	0.986378532222667	1	25.2551269390085	19.2729752393632	5.71483971093289	0.265686642204801	0.046473208223524
GCLM	0.589327299957075	1	24	10.8184444957027	6.41359523115676	0.413155513833527	0.0643347215262549
ARHGAP29	1	1	27.3333333333333	13.4526148265338	6.54629754087134	0.148339467224461	0.022658803950252
ABCD3	0.941737752453847	1	28	10.8671821812297	4.07173817541688	0.325578735364354	0.0803792273497353
F3	1	1	25.3333333333333	3.82180414852975	4.2810192369637	0.229451673056262	0.0587295904903535
CNN3	0.591407813894241	1	27.0657890012005	21.6486327871534	7.30035281149635	0.552938058097842	0.0758872748933895
ALG14	0.672478675393066	1	24	22.2490544713527	2.83574189026998	0.812833872036074	0.287212859092441
RWDD3	0.620731300057042	1	22.3355743381342	2.17068125772451	3.10068983607485	0.511543089831028	0.167167505322115
PTBP2	0.577151092057828	1	22.4709719608261	2.79200180608989	2.00926321283135	0.675170885611557	0.356475838587273
DPYD	0.994167677926008	1	20	5.3308796304779	3.80512151891516	0.409617560459729	0.109524768660798
SNX7	0.986378532222667	1	28	21.713411478577	5.69161655787763	0.583567955008574	0.102739267193168
AGL	0.97221681879249	1	21.6748537514113	4.90206747614561	4.78189051353744	0.338016595446846	0.0705700295260811
SLC35A3	0.361374415070868	1	22.642098351309	5.13961278323796	4.79717404617762	0.371061978729997	0.0775283646494921
HIAT1	0.953760639436668	1	24	20	4.99459187321235	0.364342453525719	0.0729473924545885
SASS6	1	1	24	4.78507081653483	4.25155705801567	0.142096781928573	0.0340617501135255
TRMT13	0.969843277363998	1	28	25.5903283254843	4.01765497926906	0.430649962994504	0.107297225089169
DBT	0.46679695662012	1	20	13.9114495044637	4.87915527398319	0.297246703899286	0.0609383022809419
RTCA	0.812326780508767	1	23.565088917565	22.1440784533803	5.28157121245583	0.215270196727548	0.0408464076766648
VCAM1	0.714105039033766	1	28	19.0451881259187	2.68110859543313	0.739733467873108	0.45885301132776
EXTL2	0.914481431988657	1	21.7410558950581	5.27215444250582	4.63817009489681	0.243214565621787	0.0528657539160654
SLC30A7	0.866554729696135	1	25.5302136340518	23.8781375177201	4.43600519297801	0.536994168748091	0.123254369637111
DPH5	0.953760639436668	1	24	12	5.20472550226653	0.191620536411779	0.0368166460129997
LOC102606465	0.437618371677804	1	23.6031782560594	8.44839477228814	1.66078489037978	0.689788168185896	0.421809278874279
S1PR1	0.46966078398602	1	25.6719130921088	0.694486294331312	2.27539964402018	0.671049737921684	0.311589411141037
COL11A1	1	1	26.6666666666667	17.2931692759681	7.21460525546997	0.116537345758395	0.0161941314515452
RNPC3	0.612091754952191	1	23.2468874232793	1.0714408744552	3.16120649813633	0.430332470307436	0.137365479927247
PRMT6	0.998364613841392	1	20	3.56177327790475	2.39071182583777	0.749776301636812	0.321196231679174
NTNG1	0.498044533686902	1	25.9035327827471	9.04614466984829	1.53745456645011	0.573386192069963	0.404131680098903
SLC25A24	1	1	26.6666666666667	1.27458687786383	5.47781765004473	0.0984465304274961	0.0180216162113741
HENMT1	0.647602401075757	1	25.8742370481341	21.6398595498913	1.79694512827981	0.538495804522333	0.325948666897596
PRPF38B	0.999961061089191	1	28	10	6.82841190034235	0.337325035863198	0.0494002179110323
STXBP3	1	1	24	2.42857142857143	2.9161491369329	0.265696004625979	0.0909378575939792
CLCC1	0.349335319914181	1	24	17.2333475525866	5.08235807328612	0.371797485324159	0.0730768880444728
WDR47	1	1	28	10.235666899539	3.29532085197735	0.149242056207615	0.0454111112490938
TAF13	0.856712709019519	1	22.1570447087278	6.14353502126095	3.69354395053405	0.406924736413595	0.110387767836848
TMEM167B	0.931646527113773	1	27.6116630420273	19.6051876083325	5.9502835561985	0.423459422931195	0.071160619431856
SCARNA2	1	1	25.3333333333333	22.50968190373	1.77282372258039	0.239615280408139	0.137267087194321
SARS	0.869750931638462	1	26	10.9880952380952	8.57261240675113	0.396898134023788	0.0462827045689543
PSRC1	0.999555472883236	1	24	12	2.47313979208667	0.642656336367162	0.259854432177055
SORT1	0.976651542261458	1	23.4915347383126	22.5195515108253	5.70669204163235	0.278880472936216	0.0485890169484648
PSMA5	0.984199096648216	1	24	22.270436374061	3.92978424401326	0.485801258779685	0.123575192880388
SYPL2	0.999999521213649	1	28	18	3.37385260337947	0.225688275160362	0.0668933417346975
CYB561D1	0.999702628008957	1	28	16.0596458010938	4.69254470456454	0.191649896597411	0.0408760138488664
GNAI3	0.164898465034068	1	24.227857385093	6.81278328999672	6.33220503868511	0.206435962261118	0.0325587663571051
AMPD2	1	1	24	22.9826788463711	5.1537911584171	0.118781242526218	0.0230944962291735
GSTM4	0.82912671079648	1	20.2971841995315	8.79360172968669	4.5207804414769	0.307088139478156	0.0690124793310473
GSTM5	0.742564147284389	1	23.1950674654178	13.6525349496234	4.65032353068014	0.345418942632607	0.0747628131140785
GSTM3	0.999999521213649	1	24	22	7.10253172854697	0.0570006632865065	0.00802540072540692
CSF1	0.204450096193225	1	27.3319321718596	20.466275643045	5.28630110875616	0.729857489314952	0.137489041437625
AHCYL1	0.977572032274732	1	22.8812104460328	5.38729424752801	8.78173515951984	0.0995639554012424	0.0113631159539228
STRIP1	0.832701598289716	1	21.8503959234528	6.75833494280962	5.68496979504413	0.316279846127051	0.0558428209334305
KCNC4	0.999961061089191	1	28	4	2.48185943797836	0.270433629251247	0.108964119850209
RBM15	0.723807968340296	1	21.7282526969828	0.740095768156986	2.89685899119598	0.325880709658909	0.112742094480537
LAMTOR5	0.999999521213649	1	28	22	6.07274092360027	0.131304056308309	0.021621876836212
LRIF1	0.991932769010295	1	24	8	4.32568686970878	0.386984126398944	0.0894618908060253
DRAM2	1	1	26	1.16528243620368	4.28641991970817	0.207751850735362	0.0485857976361245
CEPT1	0.991932769010295	1	24	16	4.18522806994488	0.44631588431287	0.106640755737536
PIFO	0.980746600138794	1	25.0713364617835	22.1006373575314	0.986276522283952	0.722144335328334	0.691858943206555
WDR77	0.929675899088255	1	24.3262040294737	2.4750411173645	4.70635392440483	0.261405976541676	0.0561857556855124
ATP5F1	0.931646527113773	1	27.6116630420273	25.1662294561611	6.32405947810032	0.166137330492851	0.026274364133492
RAP1A	0.573858049896602	1	21.299998503064	2.97415264221213	5.11748452007213	0.475556377910343	0.092814213067772
FAM212B	1	1	26	25.8142857142857	2.74995070926757	0.26734744870102	0.106569431959055
DDX20	1	1	25.3333333333333	8.90097108520557	3.73860825710713	0.268781859456424	0.0743224870852695
LOC643355	0.997235667831558	1	21.7676144282306	12.4657156145004	1.55725751502458	0.661100440136571	0.430306495236413
CTTNBP2NL	0.997660649029452	1	28	10	6.63153949832691	0.281317348078858	0.0424211222974442
ST7L	0.125508053988342	1	24.1879430884115	10.4600735315702	3.2420507999518	0.443349942138517	0.138922196528816
CAPZA1	0.577151092057828	1	23.5401865319743	21.8990783506844	6.76664280347538	0.280508315481887	0.0415574499801249
MOV10	0.813681778243473	1	20	10	3.73769297219968	0.600168844476915	0.16007843477999
RHOC	0.991932769010295	1	28	4	7.62615744451072	0.0664032518902053	0.00870730146517
SLC16A1	0.999961061089191	1	20	2	7.23299147167255	0.0768905785985589	0.0106305363278382
LRIG2	0.606735280637764	1	20.7485617239379	8.31003540659014	2.13390470584966	0.382817954747532	0.179247771962193
MAGI3	0.461732012179914	1	23.1723670798463	10.5221202735041	3.45727243598585	0.437040838201574	0.128168102212382
PHTF1	0.978763102047663	1	28	8	3.02414541839293	0.591924162095348	0.195732704682536
RSBN1	0.563917998570434	1	26.1561871291545	17.694533099118	4.85804160533567	0.322543742879395	0.0663720127801705
AP4B1	0.987053983904345	1	24	17.8285714285714	3.19421494350329	0.646190372753903	0.200804979166396
DCLRE1B	0.991932769010295	1	24	12	2.08429626269231	0.566217556580163	0.271658864776149
HIPK1	0.592382241649657	1	22.977366692268	21.2174300033527	5.40412762414635	0.300934833787799	0.0559692267397821
OLFML3	0.579177198205885	1	24.0671067489164	8.87314405900383	9.30085170499005	0.224315827223287	0.0240568385820173
TRIM33	0.881836018783841	1	20.6658817942121	16.7355479318659	4.83591951036712	0.344466898904337	0.0713338492274932
BCAS2	0.999999521213649	1	28	8	4.1677507897569	0.405418212911314	0.0972750611451415
NRAS	0.999555472883236	1	28	6	5.6502098004878	0.425841282656885	0.0753673399207443
CSDE1	1	1	26.6666666666667	18.2267997166568	10.7767407098668	0.0413394520284118	0.00383586797076656
SIKE1	0.987875356397827	1	21.1822972949437	2.35040491481413	4.09543133808781	0.410569860572415	0.102167206266469
TSPAN2	0.592382241649657	1	28	4	2.29220919479306	0.74589768590052	0.327955963254977
NGF	0.999555472883236	1	20	1.65015897279635e-19	1.65737094081902	0.479042297318377	0.289037466218425
VANGL1	0.957095996111958	1	28	16.0946769638227	4.17797974834962	0.362295118124196	0.0866843836168861
SLC22A15	0.999961061089191	1	28	18	3.08037040813308	0.497151614899841	0.161393452419623
ATP1A1	0.991932769010295	1	28	2.24696162086371e-19	7.57577159987677	0.280565472951345	0.0370345738717768
CD58	0.0793273392292102	1	24	21.6189130203136	2.0776857736547	0.611988168886025	0.301293581304699
PTGFRN	0.999702628008957	1	22.7419544196036	5.85749537579488	4.87119448462754	0.302285857810228	0.0620446830836469
TTF2	0.912693923388679	1	24	16	2.77772768242889	0.425293431891305	0.153108396687548
MAN1A2	0.984199096648216	1	23.4432311394291	10.2818852479757	7.24856761606718	0.301660997359709	0.0416228477123164
GDAP2	0.969843277363998	1	21.0423603355367	17.9396696921783	3.3104609690358	0.343701577943146	0.104359785586882
WDR3	1	1	25.3333333333333	3.09497648005192	4.4314770574871	0.11897463904577	0.0269478812950181
TBX15	1	1	26	19.1165447860665	6.0542091008095	0.0920067668561903	0.0152218064841681
WARS2	0.949078127398351	1	28	21	4.06986450425908	0.417406982328613	0.102019582236659
ZNF697	0.0311899182659561	1	24.1783096974936	0.876214955244403	2.69815358203184	0.493145421295285	0.184807803358804
PHGDH	0.804510866957793	1	28	13.8788482862684	7.08428476238748	0.221536507654174	0.0312601412781413
NOTCH2	0.717733454166968	1	26.4126029375303	19.2492906636905	5.48757507325084	0.404128366376634	0.0735436919617275
SEC22B	0.991932769010295	1	20	2	3.56284507501243	0.47427895675444	0.133118040995029
GPR89A	0.986378532222667	1	25.2551269390085	6.64541176985896	4.41288564169918	0.370343705571238	0.0839690633498964
RNF115	0.986378532222667	1	24	11.6381887442538	6.36182239758002	0.188107907583396	0.0295697719591739
POLR3C	0.909471105002524	1	22.4686142851663	9.62504827140591	4.67148199090206	0.348084139688018	0.0743707849350206
PIAS3	0.0721363235855413	1	24.2432367192831	5.8520490520719	2.53863650046616	0.837026270196004	0.335532751708154
ANKRD35	0.999555472883236	1	28	20	3.92174063535468	0.460679554859329	0.117468134100017
ITGA10	0.997660649029452	1	28	14	1.48412018678758	0.65821284122025	0.443503731759738
PEX11B	0.33058742680711	1	20	4.7248939241937	4.852868418713	0.356138340393234	0.0733967926425545
RBM8A	0.923543291056831	1	25.4130740435534	4.09758590319443	6.84097682941362	0.14238579188872	0.0208308212576871
LIX1L	0.958556475815392	1	24.9637195311248	2.54939074013434	5.76872731583027	0.714663482381911	0.126235450019497
POLR3GL	1	1	26.6666666666667	17.8391311470741	6.47134579883987	0.0692806492027904	0.0105891613653746
ANKRD34A	0.999555472883236	1	24	2	2.12700510843938	0.877486058631678	0.412545346106622
TXNIP	0.976651542261458	1	28	18.4634706677695	7.86436792671177	0.135361355838057	0.0172917601938306
PRKAB2	0.999975756915619	1	24	18	5.56458740284598	0.253087206463261	0.0452600516731325
CHD1L	1	1	27.3333333333333	7.70314571218178	5.82991368222842	0.136057924526392	0.0234664622587441
PDIA3P1	0.978763102047663	1	28	24	2.19722995006201	0.690957284566779	0.314467443221989
BCL9	0.999555472883236	1	28	22	2.44084024842793	0.398677490037683	0.163336166836178
ACP6	0.969173725919258	1	28	14	1.48839064315201	1.09852026956748	0.738059107413572
GPR89B	0.998364613841392	1	26.1955180499818	2.09905989768657e-16	3.02487611433822	0.377116531238411	0.124619377833794
NBPF11	0.852648555338169	1	24	20	3.20455639775052	1.03556696115485	0.323154543911845
PDE4DIP	0.999961061089191	1	28	1.47894083206154e-19	4.49398546740898	0.298311824079155	0.0663802378184253
NBPF9	0.898932789807871	1	27.2405713998904	7.59909328871188	2.27960658181201	0.640819743306508	0.3081375663648
NBPF19	0.999555472883236	1	20	16	2.9331467932337	0.721168543429864	0.245868548104542
HIST2H2BE	0.991932769010295	1	24	16	3.42632969770397	0.737152305129784	0.215143424645842
BOLA1	0.999999521213649	1	28	20	3.7313273744901	0.452059291864907	0.121152406769637
SV2A	0.941737752453847	1	28	9.56499280545538	4.62260624955035	0.309093092472156	0.0669014023070991
SF3B4	0.991932769010295	1	20	2	4.29862884761735	0.516281045521077	0.120103657194606
OTUD7B	0.995595592065522	1	24	6	4.45353267540584	0.291603718339212	0.0654628588948103
VPS45	0.995595592065522	1	25.791440332023	7.67423975351272	3.92630368378065	0.360170386551399	0.0925514049316492
PLEKHO1	1	1	26	7.39262614264161	6.7688833254264	0.0497151720195566	0.00731616739423733
ANP32E	0.994167677926008	1	21.3873263133834	14.761661067828	5.1675881407293	0.386043108339044	0.0746652564831934
APH1A	0.2507408511795	1	25.7145292748549	23.0824256947542	8.23732254239712	0.193681751988104	0.023511736184319
C1orf54	0.676304672331106	1	20	4	3.58146255370642	0.575473652342949	0.160681186446413
MRPS21	0.67192575359346	1	20	3.78162461818673	7.55197608639811	0.150953044269442	0.0199957635094639
PRPF3	1	1	26	21.2884075410972	4.33824140904771	0.117382279047336	0.026905878309993
RPRD2	0.999555472883236	1	24	22	5.34152572290586	0.170059097714919	0.0318371765927591
TARS2	1	1	25.3333333333333	13.6792841163213	2.64760002215099	0.305180127230895	0.113020901080796
ECM1	1	1	24.6666666666667	23.9206905286457	5.12902606031677	0.0648153127426975	0.0132365465061869
ADAMTSL4	0.78360531114642	1	20	14.247912924331	2.4001408352902	0.485215754143148	0.21418495567365
MCL1	0.232450375022423	1	28	21.4433720686127	8.99345047125902	0.423481575034796	0.0470017035398153
ENSA	0.723807968340296	1	26.0637655025419	22.9150971555053	6.39472563769875	0.226773309661286	0.0355362313833023
GOLPH3L	0.998364613841392	1	23.0977590249909	22.5916562637275	4.92364562493528	0.257567374156937	0.0522701991170477
CTSS	0.768185141561833	1	20.920899196456	3.5246532597355	2.55490761212192	0.784075187379499	0.306045319491916
CTSK	1	1	25.3333333333333	23.4861139530906	7.63349536823425	0.143662114961362	0.0183826185159864
ARNT	0.722871884843054	1	26.9042933042392	20.7838107095594	6.06824146521865	0.213668649278207	0.0352787322082915
SETDB1	0.324014932415083	1	27.0936549755987	19.5304641613038	4.83655433244613	0.458454449368927	0.0946696451363543
CERS2	0.978763102047663	1	24	0	5.52541093567733	0.678620990457472	0.122818193679613
FAM63A	0.999961061089191	1	20	12	2.61828359698029	0.36887178567245	0.140883052583714
PRUNE	0.991932769010295	1	20	4	4.35946521383652	0.475538657216944	0.109081879058842
C1orf56	0.999999521213649	1	28	24	1.6971631115342	0.484261343363045	0.285335770069433
CDC42SE1	0.999975756915619	1	26	5.10714285714286	3.54182467813487	0.299424027208525	0.0846288585467353
MLLT11	0.901991994589912	1	26.5308453033554	7.99613785286544	2.92391914190593	0.454824296043192	0.160667944241505
GABPB2	1	1	24	13.1840197379438	2.91221460167139	0.275521979920618	0.0958519856784501
SEMA6C	0.0167133710501683	1	21.1492522429424	8.72932123072109	3.21814789145462	0.499538626832512	0.155830530533496
LYSMD1	0.99878274089473	1	20	7.65074744849738	2.92636214820816	0.349404825080813	0.119308334338787
SCNM1	0.987053983904345	1	24	3.25714285714286	1.83982245523201	0.371275409400353	0.201853795528609
VPS72	0.427228110390158	1	27.8198863692841	16.2859658931875	5.6038353466323	0.324773702238386	0.0580240314287258
PIP5K1A	0.989060509238164	1	22.5280947766103	10.3250287482076	6.10806790220896	0.226165340501539	0.0370358592048121
PSMD4	0.921540077116635	1	21.870351329685	12.7761573647146	7.59703750693688	0.187270880228948	0.0246418103588355
PI4KB	0.662110023582033	1	28	18.5990424506029	4.28082088572458	0.415183179253177	0.0975248625092472
RFX5	0.869750931638462	1	22	9.71666666666667	2.84904795883214	0.534941628996316	0.187796928660811
SELENBP1	0.999555472883236	1	24	20	3.57403254359521	0.283668109828505	0.0793692016981907
PSMB4	0.780178436126043	1	24	18.4765213769656	6.70301266735822	0.286099016251151	0.0427196817944788
POGZ	0.999555472883236	1	28	24	4.68757324019687	0.257085482579284	0.0548440460353185
TUFT1	0.866554729696135	1	28	16.1747971605003	4.05135507095054	0.507709551357851	0.125299801970041
SNX27	0.999999521213649	1	28	24	4.47984114901377	0.269188530972972	0.0600888562828245
MRPL9	0.999702628008957	1	22.7419544196036	15.354467742925	5.17797234125903	0.156644666557407	0.0302163943911113
THEM4	0.682081439845772	1	26.3870720423995	26.1455527057002	3.47579659152591	0.617584603207617	0.17751890514945
S100A10	0.502397907097236	1	21.4983644013542	1.35314647875882	7.15439401244492	0.388155324636028	0.0544051089429793
S100A11	0.997660649029452	1	28	4	8.4236321243289	0.154019941868147	0.0182842673558015
S100A9	0.976651542261458	1	26.2542326308437	12.2236853528563	4.60067020221879	0.222159708587096	0.0484299076747249
S100A8	0.799206848392483	1	27.4363688386436	14.8033363690457	2.15044497697373	0.768882075738488	0.36490614530483
S100A6	0.998364613841392	1	27.0977590249909	25.5924897067385	11.6802506000589	0.251576021556806	0.0215363771921777
S100A4	0.999999521213649	1	20	6	10.0765043895524	0.19395158558995	0.0192479036471262
S100A3	0.978763102047663	1	28	14	2.91663851448077	0.413958293341349	0.141929927649962
S100A2	1	1	24	17.1479277234948	2.72334542507873	0.238760225123531	0.0856354006278465
S100A16	0.999999521213649	1	28	6	7.88161642343065	0.143417252954051	0.0181964263736176
S100A13	0.888941812339566	1	25.6717249778793	9.16926551022961	8.98584492831899	0.199091084244479	0.0221669947333693
CHTOP	0.999999521213649	1	24	6.22721343427198e-19	5.78864031304514	0.230881557923459	0.0398852831472617
SNAPIN	0.676304672331106	1	28	18	6.32315647419495	0.230693120624551	0.0364838544745839
ILF2	0.994167677926008	1	21.3873263133834	4.06799791113635	5.48363009902477	0.268984066353549	0.0491857252910691
INTS3	0.821174832648364	1	27.3617480887583	14.1907370911157	1.71625286211692	0.846311447165864	0.49718435792725
SLC27A3	0.536086151320067	1	26.0437346719183	12.9697812377204	4.96535695212041	0.291820907375613	0.0587237077764086
GATAD2B	0.636064956522723	1	25.2432448888724	14.189939183969	5.16115506803301	0.229497505485882	0.0444166394913583
DENND4B	0.999961061089191	1	24	20	3.38320397781735	0.184313774381807	0.0544790605562942
CRTC2	0.546776781847408	1	24.6996848236993	19.8554996528423	1.53213156606948	0.952373834001566	0.623581266427659
SLC39A1	0.788437956299784	1	28	22	7.01385507636192	0.151586837638231	0.0216337464125902
JTB	1	1	25.3333333333333	23.5657248345483	7.3691966780874	0.083240752241343	0.0112848183017669
RAB13	0.548003908086375	1	26.0514026598909	6.93449152281356	7.81898367347876	0.386179999198388	0.0493808456280114
RPS27	0.997660649029452	1	20	4	8.93693080686994	0.149228420922776	0.0166979496817926
TPM3	0.991932769010295	1	28	6	7.50614817663423	0.363413015715996	0.0484153799211237
C1orf43	0.320820353500601	1	28	22.3358322164703	7.14971361770647	0.538541415419645	0.0755298706127908
UBAP2L	0.904365914550054	1	27.2920562633329	17.7392228292183	5.93228849727204	0.136071868981082	0.0229333163504542
HAX1	0.947303201495435	1	22.8559010609102	6.29251033337158	6.42735712496399	0.134502708033738	0.0209310619625315
ATP8B2	0.898932789807871	1	21.5188572002191	2.81909415397166	5.37982698637436	0.340844808276017	0.0633837770683339
IL6R	1	1	26.6666666666667	18.024424595324	4.38120455388323	0.154535566199289	0.0346099148973753
UBE2Q1	0.997660649029452	1	20	6	6.14290821468146	0.314464790280319	0.0511915169965836
ADAR	0.0803480917252534	1	27.6091479950957	19.1259961019321	6.40375262498027	0.247574720301117	0.0387535842455542
PMVK	0.952509912478013	1	27.068957221518	6.22888762667082	5.66215700963595	0.211056272259655	0.0371790790220308
PBXIP1	0.997660649029452	1	28	18	5.80100472621196	0.215378562193974	0.037127803261525
PYGO2	0.975643170030157	1	28	16.2954014654176	5.62933337385537	0.226772253203544	0.040317919945197
SHC1	0.947303201495435	1	25.1440989390898	12.5720494695449	3.82758452929036	0.401212212289523	0.104397735780269
CKS1B	0.727999593760874	1	28	19.7743323166567	5.02370323364247	0.726579374557643	0.145063144329728
FLAD1	0.96468411458662	1	27.5398690876976	9.51379087336518	4.08428512932601	0.299959442347188	0.0734841381353712
ADAM15	0.999999521213649	1	20	14	6.39738685244546	0.173140325899206	0.0270642263618968
EFNA4	0.955696444280347	1	22.9419853521844	1.87657885655259	1.70951922344157	0.599588200453079	0.352702793962014
SLC50A1	0.888941812339566	1	22.3282750221207	0.864211122731572	4.45903749148768	0.422972852846972	0.0938543526623767
DPM3	0.941737752453847	1	28	12	6.60640114636307	0.218272348386769	0.0327627255169298
KRTCAP2	0.999999521213649	1	24	2	7.56492425169296	0.135216618859406	0.0178741537073746
MUC1	0.387630813229539	1	23.2146752405344	18.9444267064931	4.15235484355618	0.411823263165104	0.0989932489618639
THBS3	0.97221681879249	1	23.3497075028226	19.5145914859505	4.28628421453451	0.346565571317699	0.0809752288573871
GBA	0.987875356397827	1	24	23.831513830357	2.34133130623953	0.481307725483727	0.205916832002125
FAM189B	0.999999521213649	1	24.8	14.8144628248219	5.36201318771904	0.133849701834622	0.0247445697038323
SCAMP3	0.984199096648216	1	20	18	5.47057274079253	0.263817523075345	0.0481797132829407
CLK2	0.914481431988657	1	22.2589441049418	20.2425784240193	3.34174018883258	0.449358656976063	0.134839683439863
FDPS	0.999999521213649	1	24	10	2.99022560008653	0.363529733386278	0.121572677785836
RUSC1	0.96468411458662	1	27.0797381753952	12.0685172698294	5.10415652548186	0.432771668764268	0.0855230251361837
ASH1L	0.999999521213649	1	24	18	5.7521273162295	0.20089678364227	0.0349256496940609
MSTO1	0.97221681879249	1	25.6748537514113	0.765402052921692	3.10570899337465	0.565435573110182	0.182009428072908
YY1AP1	0.696119363826932	1	24.9987533828324	20.065586891849	5.68642226651596	0.291728640016412	0.0514989453226623
DAP3	0.969843277363998	1	25.9152793289265	0.659178897311534	5.61391233342476	0.327609176883623	0.0584508425769312
GON4L	0.55174438220268	1	25.5265298481861	14.059757136427	4.78162271373433	0.518884049759712	0.109127371687903
SYT11	0.999961061089191	1	24	20	5.34922614303756	0.315576663581034	0.0589948256331959
RIT1	0.947303201495435	1	25.1440989390898	12.0584890220651	4.65866964734778	0.320749656039555	0.0688053140776335
KIAA0907	0.0943102077800086	1	26.4175210497831	22.1536009635951	3.26107882583938	0.711709198957278	0.217114399595972
ARHGEF2	0.97221681879249	1	28	18.834717801679	6.10206812177463	0.413726454203187	0.0676725514249138
SSR2	0.883934363713153	1	23.6652943020568	23.1604638513454	7.53482089746578	0.23491711349449	0.0311211109351959
UBQLN4	0.999961061089191	1	20	10	1.97575867888114	0.529534770623009	0.268015915244711
LAMTOR2	0.998496865830708	1	26	24.1428571428571	6.54303568018801	0.120726311158366	0.0184621695592163
MEX3A	0.181137970977582	1	24.7994676766992	17.202358099655	2.13775949884702	0.602432804592927	0.283282205505986
LMNA	0.999702628008957	1	28	12	10.0995638746191	0.2481102416944	0.0243789387152716
SLC25A44	0.997660649029452	1	24	16	5.18423980326288	0.228660947567176	0.0441069387691635
PMF1	0.978763102047663	1	20	8	4.14773185668149	0.385306177402379	0.0928956332559681
SMG5	0.999961061089191	1	24	22	4.92528662441804	0.245696599960402	0.0498847313255466
TMEM79	0.999961061089191	1	20	12	2.91180457190858	0.55614570456798	0.19099691989406
C1orf85	0.160696622117457	1	25.5480743144877	12.5063088962781	6.66760166103538	0.163322568581645	0.0244747377181981
CCT3	0.998364613841392	1	24	20.4422256585846	6.81123791775249	0.182865254862006	0.0268479845438063
MEF2D	0.999961061089191	1	24	22	5.53167436331087	0.445404491549553	0.0805189283200982
IQGAP3	1	1	28	14.4875613038591	1.7420719230582	0.664039175647211	0.429441143259627
APOA1BP	0.999999521213649	1	24	22	6.13264117391276	0.15232799827001	0.0248388897948225
GPATCH4	0.999961061089191	1	24	4	6.21865631063536	0.173732185503364	0.0279372547420319
NES	0.997660649029452	1	28	18	2.07451331534516	0.652306613949109	0.314438383751988
CRABP2	0.998364613841392	1	28	22	3.21981128743036	0.538575372636871	0.156480891353359
ISG20L2	0.969843277363998	1	24	9.03021918955067	6.47671715162751	0.449432114460938	0.0694172808475514
RRNAD1	0.999961061089191	1	20	18	2.63653573887343	0.602761893449484	0.228618897351659
MRPL24	0.901991994589912	1	25.586236934119	5.30461844619786	6.58899331783013	0.171006567687473	0.0259518704107231
HDGF	0.327598035804	1	21.6004318703874	0.623552562668279	8.21613311815268	0.168290601702058	0.0204622730137141
PRCC	0.999975756915619	1	20	9	4.31932051293048	0.197261755791418	0.0456569513318936
PEAR1	0.999961061089191	1	20	2	4.09190884394719	0.434654214075892	0.106222848712488
ARHGEF11	0.479063710059633	1	26.1880133721778	13.2576434338046	4.47346025338093	0.556125705435762	0.123702197078352
ETV3	0.848105704712303	1	25.059171557834	1.10650618316622	2.06407277234127	0.52920013167392	0.256551245666853
KIRREL	1	1	24.6666666666667	14.3530623088099	4.56339637698969	0.137413887858981	0.03019214887988
IFI16	0.742564147284389	1	28	18.7954634581995	6.51749126212686	0.230561774273684	0.035376915604233
CADM3	1	1	26	16.1807321329292	1.89554643098736	0.178537084133265	0.106768809827309
DUSP23	0.999999521213649	1	28	24	5.78964641880521	0.286600486861135	0.0495022435101106
C1orf204	0.999861746495894	1	20	16	1.94127628972304	0.680744673825008	0.350668618078124
TAGLN2	1	1	24.6666666666667	5.950180489922	8.63578217616806	0.0843322769518789	0.00979548176971932
LINC01133	0.998364613841392	1	28	13.1515903242631	5.15783778038643	0.4165685994216	0.0824703477500765
PIGM	0.232450375022423	1	23.5012511707175	10.159390812931	5.79116076028526	0.331011991978698	0.0571950754743693
IGSF8	0.189403393470909	1	24.4715872732674	14.0620415385676	3.44999355001055	0.484662688325873	0.139152373792241
PEA15	0.999555472883236	1	28	6	9.21648064116622	0.123727379813024	0.0134245797968028
DCAF8	0.997660649029452	1	28	16	6.45012028933637	0.139085735398458	0.0215632777621838
PEX19	0.164501639313857	1	25.4601342142207	21.231722546477	5.10447786734217	0.332452818357107	0.0651538061515831
COPA	0.999702628008957	1	28	6	7.20459043755673	0.0953249254471817	0.0132074766746969
NCSTN	0.952509912478013	1	27.5728250461587	22.9462864108865	4.71148270669761	0.788663000025666	0.168230300697553
KLHDC9	0.996529347090442	1	20	10	1.74550479670472	0.64817367850869	0.372900276378776
PFDN2	0.969843277363998	1	25.0423603355367	21.476691304387	6.0592835142173	0.305194780968198	0.0504030638470771
NIT1	0.0189519111937895	1	20	15.010746275931	3.30518305969989	0.659401487544993	0.199317283162814
DEDD	0.945691314685263	1	26.3493545948323	21.2106966780945	5.36287736515886	0.21973740090361	0.0407778296175099
UFC1	0.994167677926008	1	28	18.8599984451042	7.61978388040844	0.158648300356611	0.0208352277240291
USP21	0.841905231154644	1	27.3360305112699	22.1621992237421	2.76780194276431	0.585639159707833	0.209968502692959
PPOX	0.999999521213649	1	24	12	3.21612927843877	0.230247067605383	0.0715913595728195
B4GALT3	0.96468411458662	1	27.0797381753952	17.0044286582439	5.64032930063025	0.198729184212627	0.0352484851402566
ADAMTS4	0.998496865830708	1	26	1.85714285714286	2.34937546472911	0.411695884316915	0.176443589787802
NDUFS2	0.999961061089191	1	24	8	8.74561248189787	0.186345204403239	0.0213072789114481
TOMM40L	0.998496865830708	1	22	7.88333333333333	4.07378908410282	0.251422032959006	0.0624857306897554
SDHC	0.866554729696135	1	25.5302136340518	23.518949982152	5.47105608489056	0.600696671505351	0.110285773709007
DUSP12	0.542729215250724	1	24.2548547915567	23.7657289486294	3.31065098253053	0.539903647125919	0.164094447853576
ATF6	0.852648555338169	1	28	20	5.62832762782756	0.311981972164776	0.055430670137658
OLFML2B	0.941737752453847	1	28	21.1708118059334	3.47046950926382	0.692936395341095	0.200663344232284
UHMK1	0.780178436126043	1	23.4044661142486	8.36333128781693	4.6444634382664	0.393449176324616	0.0847564702368542
UAP1	0.909471105002524	1	25.2343071425832	24.8951745733883	4.20551565432783	0.404246892377601	0.0971299675512799
DDR2	0.991932769010295	1	28	14	8.00602825302924	0.195693307704597	0.0244432447050824
RGS4	0.0545602604044698	1	24	22	3.64068330182976	0.462551487905051	0.129092526969669
NUF2	0.496434518151599	1	24.3046190473914	13.1591659106066	1.17883713400782	0.859643325228518	0.665033943421176
PBX1	0.96468411458662	1	27.0797381753952	17.5787035826336	7.34549048210806	0.172783642234344	0.0235050247666853
MGST3	0.898932789807871	1	28	20.3732540152564	7.90269168993321	0.832718561683101	0.105683238550443
ALDH9A1	0.515759351366259	1	25.221523872365	13.4410894040293	6.70606370297275	0.163338922071065	0.0244651706799923
TMCO1	1	1	24	21.1527191333866	7.89497196813249	0.0531601820663166	0.00671370964158138
UCK2	0.0497562830154781	1	20.4563886071662	2.75990104755462	4.09886104683134	0.449925376647528	0.109848286943463
POGK	0.881836018783841	1	20.6658817942121	4.42461682602338	4.34896019053245	0.355553860553966	0.0818118294924403
TADA1	0.520370495778759	1	20.9460674881666	0.68705487625001	2.05611908928614	0.657084250002506	0.330664368466059
MAEL	0.999999997638987	1	20	6	0.152779085589122	0.136584411585759	0.136584411585759
POU2F1	0.791143836792258	1	20.9547711271386	14.2482346313331	3.80505527801518	0.367517562396699	0.0977427622854836
CREG1	0.912693923388679	1	28	22	4.00645420624944	0.575132905859697	0.14355159855879
MPZL1	0.839480409256901	1	26.6784368658169	19.7006493234719	7.26316183431725	0.319390511129294	0.04418294527041
MPC2	0.987875356397827	1	27.4088513525282	2.19880268087212	6.49864106249106	0.23108181093304	0.0356111367855942
DCAF6	0.854385632855092	1	27.6874328531986	10.7797749833471	6.45075312997879	0.159323434354135	0.0247002733706266
GPR161	0.841905231154644	1	25.4520538969351	17.1648550568606	4.56936400069391	0.328208460118118	0.071898815697818
TIPRL	0.898932789807871	1	26.4811427997809	0.863625657455279	6.07923999610289	0.245419997513399	0.0403619828350431
SFT2D2	0.991932769010295	1	24	10	4.244482825689	0.342391939406382	0.0806675285229366
TBX19	0.71619039030923	1	28	21.9884713618968	3.70701000795562	0.446224329572678	0.119751011683898
DPT	1	1	28	19.6729249630085	10.4415598874083	0.0540491332012384	0.00526436770812295
ATP1B1	0.999555472883236	1	24	8	6.69910468635777	0.207213492828294	0.0309315203343917
NME7	0.999961061089191	1	28	22	2.18035332222863	0.616102439526454	0.282570000579865
BLZF1	0.999555472883236	1	28	4	2.35691401165379	0.511992456014772	0.21723001071877
METTL18	0.999999521213649	1	20	2	1.99717203136328	0.332765755972981	0.166618473895728
SCYL3	0.883934363713153	1	20.6694113958864	18.0918643654411	1.80094905462956	0.693144576903852	0.389328019760415
KIFAP3	0.999961061089191	1	20	18	4.87744176030092	0.121947652134371	0.0250023799621643
GORAB	0.997660649029452	1	28	12	3.19837248576453	0.212689796492886	0.0664993828703619
PRRX1	0.881836018783841	1	24	22	8.3641039035194	0.108079019188547	0.0129082479345016
FMO4	1	1	25.3333333333333	19.8326824946792	1.69250348361799	0.251792602770899	0.153462134960026
PRRC2C	0.999555472883236	1	28	10	8.31577945640229	0.337412189516793	0.0405749324264511
VAMP4	1	1	26	20.8989648205704	4.80870693206234	0.121988636933667	0.0251924668456365
METTL13	0.97221681879249	1	26.3251462485887	21.7218277453584	4.76706755507193	0.279666180888757	0.0586232368740709
DNM3OS	0.852648555338169	1	24	22	5.49137639527551	0.575021991536384	0.104713636463001
LOC102724528	0.937504129895681	1	24	14	1.07911880469865	0.851451571919339	0.789024867523382
PIGC	0.931649415093877	1	28	16.6103741931383	4.82933841612373	0.235426312896872	0.0488363790707122
SUCO	0.70733769708383	1	24	22.4732538840564	5.45798607966935	0.240852702315348	0.0441745994297971
LOC101928673	0.844845461768525	1	21.456411285027	5.53430597654981	1.61447960744121	0.761802827964511	0.473106642849403
PRDX6	0.999961061089191	1	20	4	7.39353478833476	0.278627786639179	0.0376853284140608
KLHL20	0.852648555338169	1	24	0	4.99092760096715	0.286765762264088	0.0574574077589341
DARS2	0.999702628008957	1	20	2	2.6118345322604	0.532775257193394	0.237346971225113
GAS5	0.642271924557802	1	26.9173744877446	18.8815164748336	7.15976784357744	0.278197870209919	0.0388503351227937
RC3H1	0.744250572176668	1	20.5178814849133	13.2705101383349	4.30252214927322	0.508328913506619	0.117940056185995
RABGAP1L	0.266363011062097	1	26.1284791149497	14.1884376872493	3.46694684866674	0.435994471396634	0.125848087854179
CACYBP	0.916656718021197	1	23.6321065472917	21.2656120885498	5.39507597114742	0.292867471089764	0.0542809733226374
MRPS14	0.628228447119109	1	24.2234407609409	20.4029935887793	4.54606957875482	0.564045616714155	0.124194474088907
RFWD2	0.998364613841392	1	28	27.1515903242631	4.06663288561903	0.373900922617636	0.0920997858546051
PAPPA2	0.307979304380186	1	24	14.1751387895882	3.60792523929537	0.405931635524753	0.112694687283378
LOC730102	0.999555472883236	1	24	22	3.32166683800452	0.684056125366471	0.20593760865476
RASAL2-AS1	0.994167677926008	1	20	12.3343362128098	2.06027855258897	0.535562668346351	0.273338287098359
RASAL2	0.923543291056831	1	23.3403837233004	3.94645714846005	4.48217907784633	0.25922432907261	0.0575984117969809
RALGPS2	1	1	23.3333333333333	3.87255765113955	4.68813914846699	0.14631239532258	0.030275851158194
ANGPTL1	1	1	28	23.1459212827528	3.24181579901419	0.147010592333576	0.0444315191704255
FAM20B	0.975643170030157	1	25.6005668128297	20.6615157376777	5.86064505683037	0.351370827495964	0.0603052727835785
TOR3A	0.998364613841392	1	28	21.1515903242631	5.09084844490615	0.181612096513736	0.0359045642222367
ABL2	0.953760639436668	1	20	6	5.7548132915794	0.356226423118594	0.0619006047754555
SOAT1	0.991932769010295	1	28	6	4.90912197476972	0.297910285566048	0.0606850445145076
TOR1AIP2	0.839480409256901	1	28	8.8874149959117	7.01685741377152	0.150468545135483	0.0214423545012372
TOR1AIP1	1	1	26.6666666666667	22.7429419423256	4.92042312737857	0.11301508948013	0.0228613568140845
CEP350	0.934102166367325	1	22.6535523899827	15.2947520766634	6.29569132158441	0.211238626785282	0.0334791011295504
QSOX1	0.976651542261458	1	26.2542326308437	10.5747787664376	8.74442333404496	0.172493557025393	0.0197644872036184
FLJ23867	0.81817799936593	1	20	17.4605405109949	3.39223607113042	0.416499364220607	0.125021675166174
ACBD6	0.888941812339566	1	27.2610023561232	14.583211196883	4.48944615952411	0.216789696348155	0.0483263687195585
XPR1	0.571326320891855	1	20.9137854756914	6.65803577431601	3.63377497897931	0.512335563962291	0.140658485773049
LOC102724791	0.978763102047663	1	28	12	2.60433807027735	0.51283757796215	0.196916669081881
STX6	0.999555472883236	1	28	18	5.58173180240056	0.217514064567507	0.0389689208058975
MR1	0.999999521213649	1	28	18	4.62055375624528	0.135320375210933	0.0292866141916496
IER5	0.997660649029452	1	28	26	7.22393812045388	0.0616711372677281	0.00853705226144065
GLUL	0.999999521213649	1	28	24	7.31723626111291	0.247328446206463	0.0338008009281972
RNASEL	0.804510866957793	1	22.6446155164816	15.903448931174	3.54000363228453	0.492207245550534	0.139522185614058
RGS16	0.999961061089191	1	20	10	3.30804365530598	0.285816477140263	0.0864004550489602
DHX9	1	1	26.6666666666667	1.72070935756231	5.84164163671911	0.075094794601268	0.0128558408079302
LAMC1	1	1	25.3333333333333	16.5216617674291	9.77407214673364	0.0644285375086182	0.00657203464842281
LAMC2	0.761378139646115	1	20	3.41836381952435	2.32224544387977	0.400139350714417	0.175737334859054
NMNAT2	0.996529347090442	1	20.3118452897082	15.9831462538918	2.03369909918471	0.544988103463791	0.274632099530347
SMG7	0.129911581333926	1	25.6162013515997	19.7599497638462	5.3599462354329	0.358381750577291	0.066938674691154
ARPC5	0.999555472883236	1	28	1.81736629247846e-19	7.71814784269814	0.165940998615728	0.0215001062428104
RGL1	0.976651542261458	1	24.5084652616874	7.52682730857562	4.43360949463022	0.364417806995195	0.0815734561790417
COLGALT2	1	1	23.3333333333333	17.9523203408938	2.6847363999426	0.264230420214739	0.0983891295052326
TSEN15	0.953760639436668	1	28	24	5.85719652249008	0.417707323090345	0.0713152310130724
C1orf21	0.206578748464467	1	28	17.8261655912979	6.00127357309392	0.352063123337085	0.0586670230696154
EDEM3	0.511823452911395	1	24	22.3291071088838	5.26396871422104	0.384708099269628	0.0729846751973292
FAM129A	0.316709907769936	1	28	15.4658063937961	6.9360730080018	0.335511423671353	0.0490212986714049
RNF2	0.00508123039917818	1	20.3717037798225	1.14587364875214	3.36927949314634	0.651953284304667	0.194258186025623
TRMT1L	1	1	24.6666666666667	19.0281356133905	5.1624787728144	0.162005753779601	0.0313764809699786
SWT1	0.999555472883236	1	24	4	2.45920486014597	0.838122094527084	0.340810197682082
IVNS1ABP	0.96468411458662	1	27.0797381753952	23.6151786048489	6.28314021301676	0.206210859167657	0.0327846850891982
HMCN1	0.854385632855092	1	26.0123636111635	14.834831966468	3.83621276243077	0.505471215588219	0.145501737814223
TPR	0.991932769010295	1	28	6	7.15720393252786	0.424789081716277	0.0593512614312563
C1orf27	0.999961061089191	1	28	18	5.0836477679709	0.257344012095052	0.0506219202904706
PTGS2	0.734093508931427	1	27.4436411453246	19.3401627967296	1.34588665141753	0.706055640936321	0.529468156989789
RGS2	0.999702628008957	1	20	4.6181584521954	1.73451321081484	0.565158556756273	0.321822129457604
UCHL5	1	1	26.6666666666667	1.84015665122844	4.84415853129054	0.170743340709704	0.0351955154178984
TROVE2	0.898932789807871	1	28	4	5.65620371320398	0.213951477811636	0.0378295011274593
GLRX2	1	1	22.6666666666667	4.44645783574949	4.18595681033917	0.155198248099201	0.037097981736538
CDC73	0.358874860879037	1	24	4.50456165279658	5.61760517007696	0.222425092016077	0.0395911555787945
B3GALT2	0.430157916897566	1	23.9796864498003	16.9561935611661	5.06019782909541	0.314859611773508	0.0629102115095518
CFH	0.991932769010295	1	28	20	3.89037485541443	0.273718599927859	0.0703578986860125
ASPM	0.941737752453847	1	27.1169458722379	16.6292847972814	3.34948279633658	0.855049138109377	0.266138858129151
ZBTB41	0.784115714616535	1	21.7003695546751	16.7590151167259	4.28794162941345	0.183339310809616	0.0427066825515181
DENND1B	0.628228447119109	1	24	8	2.73589899775332	0.445397637834163	0.163755683365019
C1orf53	0.918501547575507	1	22.2355489228862	20.3784593177026	1.67029493834372	0.6470016083068	0.392203032653238
NEK7	0.931646527113773	1	20.7766739159454	2.39041147523913	5.68924049753027	0.303025614382128	0.0533512927685662
PTPRC	0.923543291056831	1	21.2934629782233	18.3562149420832	2.23109677345245	0.787672603927555	0.362206117646792
ZNF281	0.994167677926008	1	27.3063368433083	6.88329564074	5.74778167442646	0.259975116507664	0.045272168090743
KIF14	0.991932769010295	1	24	12	2.26860296192033	0.731308585996287	0.322360764872337
DDX59	0.239685606647796	1	23.2285451270826	8.67581127808971	2.76067068351335	0.622585657616273	0.226238739321084
CAMSAP2	0.997660649029452	1	24	14	6.65338713951545	0.259950749694273	0.0390704379954665
TMEM9	0.97221681879249	1	25.6748537514113	16.8606975321502	5.93837048592091	0.25221184864824	0.0425048773633568
PHLDA3	0.999555472883236	1	24	12	8.46860039790592	0.355607534954215	0.0419912994173332
CSRP1	1	1	24.6666666666667	4.98773605227957	6.63995131313494	0.0903602370497772	0.0137369353386926
RPS10P7	0.929675899088255	1	27.1600558225154	13.1417205108398	2.32393057892358	0.568398923871076	0.253284237434417
NAV1	0.96468411458662	1	27.5398690876976	5.75207914048012	7.18913297576988	0.212994505472028	0.0296504724829179
IPO9	0.70733769708383	1	26.8264475547242	2.21610281164077	5.55618283847613	0.249875974258682	0.0450416758911778
SHISA4	0.998364613841392	1	26.1955180499818	18.0611850077126	6.49039444333374	0.215131899687638	0.0331545461743841
LMOD1	0.999555472883236	1	24	10	7.41996843338182	0.520828400244479	0.0701928053900223
TIMM17A	0.644438813351731	1	20.4963107173299	1.56610276603155	6.02445808555588	0.274643058118105	0.045594526907325
RNPEP	0.804510866957793	1	28	12.3716118041158	5.62496749861605	0.515846423805328	0.0935256246816439
ARL8A	0.925757796516955	1	28	16.5280458382273	7.8099971241246	0.391345948039357	0.0505182754579508
UBE2T	0.524653013957696	1	23.6991559092818	5.93995699035503	2.31707723220238	0.68279930906478	0.322172269885981
PPP1R12B	1	1	25.3333333333333	16.8379576033156	4.70344885452249	0.115984130685988	0.0253336406668469
KDM5B	0.839480409256901	1	21.3215631341831	17.006970801133	6.14587694522963	0.187307828178363	0.030529622000845
PCAT6	0.953760639436668	1	20	12	2.45857255553851	0.658293498112301	0.267754350641124
RABIF	0.998364613841392	1	26.1955180499818	19.7146378749006	3.84455259537801	0.241250289487674	0.0626797607221636
KLHL12	0.945151633680624	1	25.7941993045784	21.0798553135303	4.50768810850747	0.346241517227513	0.0769218817326566
ADIPOR1	0.999999521213649	1	20	6	4.33223824946325	0.209102639591582	0.0482666528364383
CYB5R1	0.566926883083908	1	28	13.1745898819694	5.96108172559712	0.199243962091655	0.0333957732660377
TMEM183A	0.369690592795426	1	26.0271049923738	18.1369533541307	5.2703025185168	0.254101398368704	0.0484023823236324
BTG2	0.998364613841392	1	21.8044819500182	3.38288501130217	2.69857499309069	0.623065612292958	0.231778487875139
FMOD	0.991932769010295	1	28	20	6.15958269716395	0.273709421342379	0.0444363579156755
PRELP	1	1	25.3333333333333	18.8931850343566	4.31278604898041	0.0881259261812409	0.0221432260000524
ATP2B4	0.801862008791837	1	26.8168615164333	10.9516453632804	7.02907726901751	0.163344460804732	0.0233888924268551
ZC3H11A	0.999555472883236	1	28	18	5.59736160051412	0.277849009798134	0.0496392817953039
ZBED6	0.747026091378643	1	24	12	4.54444099192263	0.326580884721473	0.0716541706480509
SNRPE	0.909471105002524	1	26.7656928574168	5.73031433104473	5.4732503868638	0.201810264360313	0.036836609256705
SOX13	0.96468411458662	1	28	20.5782883541068	2.83462807237249	0.581491133435582	0.205177730448446
ETNK2	0.999999521213649	1	24	18	2.09416921488552	0.536186985656689	0.2560380421245
PPP1R15B	0.999961061089191	1	24	16	4.52583883924896	0.235661859581848	0.0520703162335659
MDM4	0.344499443399447	1	24	14	4.68245192117062	0.503648285668549	0.10756080236327
NFASC	1	1	25.3333333333333	17.7902785224751	6.27717931286798	0.0465089321637212	0.00754860300634431
RBBP5	0.283152563670927	1	25.2413828088407	11.7291284865729	5.19150803987102	0.344717489289725	0.0665486642967114
DSTYK	0.929675899088255	1	22.6768421627477	16.3603535358092	6.49041804012255	0.253232011385112	0.0389676267501261
TMCC2	0.994862435494538	1	25.5532215711736	10.7557535863873	2.50482531473216	0.680989765205477	0.268894066660494
NUAK2	0.705863753454272	1	27.1562955264916	2.59496925778004	2.67713984251147	0.536548362102671	0.207192976436252
ELK4	0.856712709019519	1	26.9214776456361	18.5665020956287	3.86396602517214	0.391069157002503	0.101287291642608
NUCKS1	0.997660649029452	1	28	6	9.94982911152542	0.36760381561436	0.0369457416297276
RAB7L1	1	1	28	19	6.20575915290102	0.0767434729717228	0.0125296229881071
SLC41A1	0.856712709019519	1	22.1570447087278	15.5952386672073	5.06516135764617	0.275197577287334	0.0542888387713238
RAB7B	0.912693923388679	1	24	18	3.54891525616554	0.471016011901717	0.132721121216805
SRGAP2	0.799206848392483	1	23.7181844193218	18.5789161180145	4.91975859919708	0.33454999112605	0.0680750284032478
IKBKE	0.454297975336452	1	20	2.8908995924434e-20	3.34127819220286	0.510935254012112	0.15291610713661
RASSF5	0.866554729696135	1	28	20.7613115742257	2.98775959776573	0.890873028616389	0.297539045556405
EIF2D	0.479063710059633	1	28	20.1122616594007	4.34302439611989	0.786959556862153	0.184761845711443
DYRK3	0.866554729696135	1	20	0.00754567024079294	1.61929729003301	0.630019678152082	0.39279973291956
MAPKAPK2	0.999999521213649	1	28	10	8.22202829258815	0.199884530833962	0.0243108541737992
YOD1	0.567609228921096	1	24	10	2.23617404232464	0.646079377006764	0.288921776560435
PFKFB2	0.929675899088255	1	20	12.6253695202973	3.44310602951813	0.407366883005816	0.11615918370673
CD55	0.773061368729309	1	28	0	5.63808678955217	0.249791417859045	0.0443042874618264
CD46	0.62379996384956	1	21.932514019012	0.259249559236862	5.05968010269648	0.239576124011151	0.0473491575864682
CD34	1	1	27.3333333333333	22.452380952381	1.37347062018783	0.390882344479564	0.315633863517456
PLXNA2	0.999555472883236	1	20	4	1.65145232406587	0.443408841995033	0.268496302032724
TRAF3IP3	0.00873389427668614	1	24.8373142714836	7.6195428321193	2.01730630711661	0.550136078664128	0.280356053244825
C1orf74	0.998364613841392	1	20.9022409750091	7.70042098858849	2.63859820515031	0.550153426378784	0.208575454244449
DIEXF	0.987053983904345	1	28	5	3.73667164016433	0.205704392540131	0.0550521581793249
SERTAD4-AS1	0.994167677926008	1	26.6126736866166	18.1313083645777	4.03879650683067	0.352829830303865	0.0871999695501624
SERTAD4	0.999555472883236	1	24	14	4.09585005225208	0.349906783535586	0.0854295882592655
HHAT	1	1	26.6666666666667	20.952380952381	2.1654391576089	0.325091324824799	0.161721095301737
RCOR3	0.717733454166968	1	28	16.6266047963125	4.61558862437312	0.287760043630848	0.0625075057253263
TRAF5	0.998364613841392	1	28	14	4.22734063565955	0.17132606033455	0.0396503421501146
LINC00467	0.912693923388679	1	20	12	3.59767656103403	0.571342383143488	0.158808712637379
LPGAT1	0.373334284855096	1	26.6902769542948	20.7817366653674	5.32688078259784	0.388944430058921	0.0731383438435571
INTS7	0.999961061089191	1	28	18	3.40540200431982	0.572028590920213	0.167976817478401
RPL21P28	0.999961061089191	1	24	1.42856465504327e-19	2.20560691010636	0.307924634360171	0.139609933641948
PPP2R5A	0.923543291056831	1	24.9167340947964	18.0870035041045	4.91706731102899	0.271996417870024	0.0555262269138902
NENF	0.612055844883517	1	23.1215941557184	22.7200309641838	6.59847600335442	0.162420067836113	0.0246422666812849
NSL1	0.999999521213649	1	20	8	4.65474894868152	0.19299316075022	0.0414615617035343
TATDN3	0.548003908086375	1	23.0257013299454	2.6648989355137	2.9592202722253	0.379435679481895	0.127914511696054
ANGEL2	0.999999521213649	1	28	14	4.40460350259136	0.382879061068563	0.0869270209777803
RPS6KC1	0.949078127398351	1	24	5.14285714285714	4.22799366333536	0.216708116005897	0.0512342294895592
SMYD2	0.978763102047663	1	20	2	4.20401032810749	0.403192055218634	0.0959065329889752
PTPN14	0.999961061089191	1	24	10	7.99476583783318	0.220580338942273	0.0275905940732414
CENPF	1	1	28	13.9294197823583	4.91446552800197	0.688908551788108	0.142941453200136
KCNK2	0.947303201495435	1	28	11.5346384730551	7.21154866172956	0.235706196396691	0.0330450872046931
KCTD3	0.912693923388679	1	28	14	5.85881897692574	0.315183845758529	0.0537964813386185
GPATCH2	0.99587537813576	1	26.3731990761428	6.9334658429485	4.59192948681974	0.427566284660006	0.0932026058997794
RRP15	0.852648555338169	1	28	10	4.74760688539661	0.359640972845247	0.0757520539351066
TGFB2	0.97221681879249	1	26.3251462485887	16.5233065398594	2.59057857426005	0.526112141231861	0.213867141620477
LYPLAL1	0.998496865830708	1	22	11.55	3.02612501489561	0.46039154455689	0.153315288559928
EPRS	0.773061368729309	1	28	6	7.76433597101742	0.334312818840899	0.0430574900530858
BPNT1	1	1	24	22.650885451499	3.40210937567559	0.194944109884196	0.0567182605396958
IARS2	0.995595592065522	1	26.5276268880153	3.68873047379015	5.97284608497349	0.226250280007152	0.0378501704681731
RAB3GAP2	0.891657117886016	1	23.1165164364033	0.50308864763519	5.61789674518592	0.179753065302371	0.0319985336448327
C1orf115	0.999994330151017	1	28	24	0.659835402708346	0.49025610168906	0.49025610168906
MARC2	1	1	28	1.67628819912929e-16	2.12077638445571	0.282342200294004	0.130703381329847
HLX	0.883934363713153	1	28	18.5140047182076	4.40345734052159	0.263406862620951	0.0598300574884386
DUSP10	0.999555472883236	1	28	20	2.46040866568247	0.520447453307821	0.211528865333215
TAF1A	0.13305716720655	1	24.7587345288082	22.7962938532541	1.64820898305501	1.09878534871812	0.654906873848699
MIA3	0.991932769010295	1	20	14	5.58725118764533	0.41654718311827	0.0745531512954616
AIDA	0.722871884843054	1	24.063813483118	11.3260026885086	2.11737999784176	0.654088822557207	0.311528318722694
BROX	0.909471105002524	1	25.5313857148337	2.04844649815546	5.35200633906965	0.344647927910007	0.0649367080807592
DISP1	0.70733769708383	1	25.7101737227176	21.3720337777999	2.68061620770719	0.607930655198296	0.238159625622207
CAPN2	1	1	24.6666666666667	4.86766361489749	7.07268470087435	0.0836505614927677	0.0118142077955969
TP53BP2	0.999555472883236	1	28	26	4.21275969808267	0.30541415424	0.072497406956063
FBXO28	0.642271924557802	1	25.8347489754892	6.19127363215361	3.13711066363361	0.595531219926024	0.192400456671894
DEGS1	0.978763102047663	1	24	8.34396193948202e-21	5.59127305770202	0.266741878164695	0.0477068237254583
NVL	1	1	26.6666666666667	5.49200570401483	2.54057166330039	0.397170531520062	0.165854271215194
CNIH4	0.969843277363998	1	25.0423603355367	24.1568655042765	6.34080894638757	0.26081403683872	0.0411602023601883
WDR26	0.898932789807871	1	26.4811427997809	18.3658723344826	5.55158496010838	0.394150449127449	0.0710710320135585
DNAH14	0.526213912945686	1	22.4701832279892	1.33235773280301	1.76296905451332	0.538263527831016	0.305437670702255
LBR	0.989060509238164	1	25.3633090318776	19.2591473393872	4.85430548952666	0.3236399157333	0.0666890938508803
ENAH	0.465859820253169	1	28	5.02683170734577	8.47979210007281	0.249229185495189	0.0294209065530614
SRP9	0.727999593760874	1	24.2531259549661	22.4859115824102	4.35113010380982	0.658547340066756	0.15216716497313
EPHX1	0.999999521213649	1	24	14	3.24978661075254	0.286791514791384	0.0882493373080187
TMEM63A	0.717733454166968	1	24.2944440665413	4.13150909473854	5.31631321992279	0.405552217307352	0.076174632295383
PYCR2	0.728017336226235	1	28	27.9990358441704	6.9594509130888	0.448426824205513	0.0647992244957949
SDE2	0.629236959787706	1	20	18	3.52658672432762	0.337327384939636	0.0957074165545113
ACBD3	0.773061368729309	1	28	6	7.8304711136382	0.339863277116004	0.0434026602210523
PARP1	0.70733769708383	1	26.9267574451163	16.960947530467	5.71684154627874	0.264387773494288	0.046397062069117
ITPKB	0.989060509238164	1	26.7902507074509	14.0208987984436	2.47498258520544	0.475586712900542	0.192828693918915
PSEN2	0.994167677926008	1	26.6126736866166	21.7877021653472	4.09231790386644	0.282335530870171	0.0712013629418768
ADCK3	0.502397907097236	1	25.4983644013542	23.0923530567215	4.20199062453775	0.414644118084444	0.099464388397761
CDC42BPA	0.945691314685263	1	24.8253227025838	17.9840883731382	6.45606559727455	0.32235414071104	0.0500138199377431
JMJD4	0.723807968340296	1	21.1996391540505	4.26511713462454	4.11575558544523	0.226366778724934	0.0547961313388354
SNAP47	0.866554729696135	1	25.5302136340518	21.5167522480224	3.56156358856801	0.319351123530748	0.0898243111302427
ARF1	0.999999521213649	1	24	22	8.39336373568485	0.381712197022753	0.0454778571551573
C1orf35	0.999961061089191	1	28	12	5.30808403908832	0.270902158491946	0.0510357704393983
MRPL55	0.662110023582033	1	28	17.5088633333213	5.30801205311934	0.249643295340054	0.0468879262903336
GUK1	0.998364613841392	1	20	3.20785209916686	7.90253057385525	0.132605697930297	0.0167898306544685
GJC2	0.953760639436668	1	28	16	1.91853447360987	0.527656678330497	0.275031116505126
IBA57	0.947303201495435	1	22.8559010609102	18.0632388143173	2.95189936016609	0.806255733423599	0.276603697230711
TRIM11	0.999999521213649	1	28	12	6.83377566159744	0.229980862673058	0.0336535575736618
RNF187	0.387630813229539	1	26.2198365666306	18.0287039447164	8.60121305844467	0.216047312844583	0.0251179514849288
RAB4A	0.999702628008957	1	20	2.83802840703155	4.76637975144313	0.427695013948653	0.089929770251311
CCSAP	0.991932769010295	1	20	16	3.53690759310073	0.335659097288924	0.094901856622909
NUP133	0.994862435494538	1	22.4467784288264	20.1091554587346	4.95100279829424	0.181038359745754	0.0365637222412817
ABCB10	0.957095996111958	1	20	0.804645398251658	2.01938674151621	0.714531818841158	0.361083269703074
TAF5L	0.978763102047663	1	20	4	2.76781809669762	0.571853190995734	0.206607938461719
URB2	1	1	22.6666666666667	1.92190500219847	1.89765411078551	0.31497892553223	0.170437032937628
GALNT2	0.519421670301737	1	21.2609042769926	4.37182663038562	5.89893870883497	0.389877075730158	0.0662016950503409
COG2	0.997660649029452	1	28	12	3.49492749517974	0.596094533611033	0.170559914170802
AGT	0.972785554021727	1	24	11.2909200555193	0.980833392825603	0.602785588532587	0.565341293077252
C1orf198	0.976651542261458	1	26.2542326308437	18.4364100295613	6.72831307047381	0.27011843056663	0.0399578603474365
TTC13	0.986378532222667	1	24	2.3618112557462	2.46246785172819	0.507831987001624	0.205397269910993
ARV1	0.997660649029452	1	24	20	3.05107953767532	0.540404619637546	0.177119151750889
C1orf131	0.97221681879249	1	20	12.3742418458306	4.86198681908425	0.271429613521336	0.0558267592893402
GNPAT	0.999999521213649	1	24	18	4.60783153257563	0.317250828469613	0.0688503531925527
EXOC8	0.986378532222667	1	24	18.6200726224539	3.52434685152591	0.26441747948831	0.0757594977735073
SPRTN	0.999961061089191	1	20	2	2.91936616456275	0.569738263968263	0.195158206217546
EGLN1	0.997660649029452	1	20	18	4.10025326779638	0.340068963951714	0.0829385264131448
TSNAX	0.998364613841392	1	20.9022409750091	11.1720627906746	5.44748127314095	0.200568104098468	0.0368062837660129
SIPA1L2	0.167677197333106	1	25.0829153490876	8.14917151951024	2.98679306027119	0.654841375540048	0.228957449545927
NTPCR	0.998364613841392	1	23.0977590249909	17.5819847488687	4.69730056863254	0.209439001740836	0.0450496873270335
PCNXL2	0.991932769010295	1	28	12	3.36298048014323	0.500894035915796	0.148943485956381
KCNK1	0.991163641553605	1	20	19.1317957767244	2.48089477340164	0.424922427994139	0.191325719486461
COA6	0.999999521213649	1	20	2	3.81884217114395	0.35454938429852	0.0928421150728816
IRF2BP2	0.999961061089191	1	28	20	6.32738052518768	0.172094084350868	0.0271983143207218
TOMM20	0.999702628008957	1	22.5160911607928	1.66851362590183	6.01210453765466	0.16305048629622	0.0270406055528472
RBM34	0.999961061089191	1	28	2	5.43623695669852	0.180041796154423	0.0331188278929923
ARID4B	0.999999521213649	1	20	14	6.97966965518616	0.312903704812837	0.0448307327239101
GGPS1	0.999999521213649	1	20	4	4.62761495758784	0.171399408052979	0.0370383901045909
B3GALNT2	0.812326780508767	1	25.7825444587825	22.9510667505684	4.69846677963762	0.677518457665925	0.146032735421424
LYST	0.81817799936593	1	22.7087549656245	19.7429132670361	4.1118902983838	0.344326315218249	0.0843756015015389
NID1	0.999961061089191	1	20	12	6.73762028068519	0.156508202393824	0.0232290031010634
GPR137B	0.999961061089191	1	28	0	3.77973408871002	0.394974531968019	0.104497968031084
ERO1LB	0.99878274089473	1	20.9570442562056	18.861339830585	2.73771699265307	0.538795004104762	0.20136593337562
LGALS8	0.852648555338169	1	24	0	4.0143423738314	0.345734885393079	0.0861249124257182
HEATR1	1	1	27.3333333333333	8.54561927656643	3.77030079614042	0.237134450007207	0.0635909899686767
MTR	1	1	25.3333333333333	17.8107663267944	5.72232472486416	0.101746294003941	0.0179664014621623
FMN2	1	1	24	3.36014856089528	3.41467633333655	0.292887956413211	0.0868588272156558
GREM2	0.454297975336452	1	28	4	5.70293674574453	0.439078388105925	0.0769916286435336
FH	0.48412202506661	1	23.7897278269438	1.73999013860012	4.92594846016752	0.585203803079562	0.11944010247363
OPN3	0.888364148061601	1	28	18	1.45095270140343	0.682613313365521	0.470458694280845
CHML	0.994862435494538	1	23.1064431423472	2.69453457818701	3.43659072116576	0.21333964410778	0.0620326016498736
CEP170	0.898932789807871	1	27.2405713998904	26.8195976191045	4.35460041979989	0.38992428944175	0.0894597780037831
SDCCAG8	0.953760639436668	1	20	12	4.46212450387252	0.329484633414422	0.0738403047984148
AKT3	0.997660649029452	1	24	10	5.76380360565494	0.196475185078898	0.0340877653926539
ZBTB18	0.804510866957793	1	24	11.6492198796213	3.77051942443863	0.345155182897208	0.0915660908054172
ADSS	0.994167677926008	1	27.3063368433083	1.28205586472672	5.8246987555379	0.221103448665561	0.03795945068811
DESI2	0.991932769010295	1	24	20	4.50666350988843	0.485455472059991	0.107719484934878
COX20	0.941737752453847	1	20	15.0860263830288	3.35065054463407	0.572059443331202	0.171702051825939
HNRNPU-AS1	0.866554729696135	1	21.5302136340518	6.83594003308181e-16	2.77683491864342	0.70807935179974	0.255017594633789
HNRNPU	0.181256105419338	1	24.429065120676	0.331612474150351	8.0404361255526	0.153093460751102	0.0190832355066074
EFCAB2	0.997660649029452	1	28	8	2.84334990557658	0.86068181448588	0.3026999289809
KIF26B	0.908506912097909	1	23.3220939607259	9.97019007356959	2.58625846558784	0.649215121721122	0.275890851755991
SMYD3	0.949078127398351	1	26	7.73809523809524	4.76393941495867	0.254916210629172	0.0538319089851031
TFB2M	0.955696444280347	1	20	1.5601109397996	1.92941018776102	0.631242117863586	0.325938801417791
CNST	0.923543291056831	1	23.0832659052036	19.8775694690666	4.43738213796619	0.227796244988325	0.0510943317095601
SCCPDH	0.794462211931327	1	25.4706358665224	23.3014216420535	5.44192997385554	0.325240626636231	0.0598123201266558
AHCTF1	0.67192575359346	1	25.8108507585089	18.1113082463507	3.87981557611609	0.32105048673639	0.0822136368819289
ZNF670	0.999975756915619	1	22	8.61666666666667	3.45339284848107	0.465033446956956	0.135307219268471
ZNF496	0.523731446986094	1	23.8008104194543	12.12020462334	3.19718903211627	0.590255669938184	0.188950163638752
SH3BP5L	0.953760639436668	1	28	6	6.02277870679965	0.299924446727215	0.0497983507826053
ZNF672	0.780178436126043	1	20	4.76869025200454	3.57080049925152	0.278036190310178	0.0777276970988152
ZNF692	1	1	28	1	2.48148451827121	0.240272946519612	0.0986376402096699
ZMYND11	0.999999521213649	1	24	14	6.86301126955563	0.12889599971194	0.018781260098424
DIP2C	0.997660649029452	1	28	18	5.84203199336309	0.200191374381303	0.0342674217821356
LARP4B	0.894163971136425	1	28	26.4755028798656	5.91671911916549	0.297278825650753	0.0502689671137111
GTPBP4	0.912693923388679	1	28	4.6332563572533e-20	6.19635533317787	0.177262235299524	0.0286075000170483
IDI2	0.916656718021197	1	21.5376235751811	5.74175647356225	2.2101541769808	0.673468265773951	0.31628788033817
WDR37	1	1	24	22.1035807028049	2.46472019240667	0.328786408704881	0.137248271483586
PFKP	0.914481431988657	1	26.2589441049418	1.24525330178413	5.4400883908043	0.400583984333883	0.0738305572104789
PITRM1	0.998364613841392	1	27.0977590249909	2.70962142383359	4.62583407080902	0.253972537074145	0.0549606737699731
KLF6	1	1	28	2.78884840932585	8.15845781001242	0.0595468572476058	0.00731148545312554
AKR1C1	1	1	26.6666666666667	18.4093273295538	4.35325427207655	0.138986255385889	0.033360151088334
AKR1C2	0.999555472883236	1	24	18	4.60267730987776	0.387813385960618	0.0842582175222963
AKR1C3	0.999961061089191	1	28	20	5.72749483027166	0.27646080426662	0.0482690622094385
NET1	0.42263372048074	1	22.6913727958269	2.86533985190512	4.16810805723709	0.329335877941372	0.0787452471049694
ASB13	0.0958834805195605	1	21.4567795494037	0.385506575822108	2.15038469181012	0.762061401174556	0.356114846971182
FAM208B	0.81817799936593	1	25.2912450343755	18.5323102567303	4.31162527461355	0.402879201575114	0.0934572907463974
GDI2	0.929675899088255	1	21.6798883549692	5.71334784026243	3.8873544063421	0.378171648886843	0.0982087433475834
ANKRD16	0.999994330151017	1	28	22	1.43184498430844	0.44558840155012	0.311198772516099
FBXO18	0.812326780508767	1	23.565088917565	13.2035549229672	5.8696515892014	0.304561547671875	0.0519712998532591
IL15RA	0.999999997638987	1	28	20	1.53797151852376	0.560527485825005	0.364458950685273
RBM17	0.998496865830708	1	26	16.0952380952381	6.55450258881408	0.142155201083443	0.0216758268879067
PFKFB3	0.994862435494538	1	26.4467784288264	19.1723581775007	4.72662143903931	0.290282581480386	0.0614124366760155
ITIH5	0.997660649029452	1	28	20	2.84258713532299	0.671025919608817	0.236061688758953
KIN	0.999961061089191	1	28	10	4.54446766216668	0.311154929941629	0.068468950176945
ATP5C1	0.947303201495435	1	25.4279505304551	24.1656232140887	5.64314807761622	0.345258166041652	0.0611780423808162
TAF3	1	1	24.6666666666667	19.2777958418843	4.86463602233487	0.212909566539558	0.044210080930727
CELF2	0.999555472883236	1	24	22	5.98884203643284	0.264673520547083	0.0441944400832339
USP6NL	0.995595592065522	1	28	2	1.77746583347855	0.88020004904703	0.497435184278813
PROSER2	0.953760639436668	1	24	8	2.40029811966354	0.844669587588133	0.351901949457235
UPF2	0.994167677926008	1	27.3063368433083	10.3782876196209	6.21786718514304	0.319572116245523	0.0513607522098968
DHTKD1	0.25424017525838	1	25.493725764071	11.6610365188536	5.33229559720708	0.440127341863215	0.0825018881177732
SEC61A2	0.994862435494538	1	28	27.7856411795287	2.81110841560384	0.45246833141968	0.160761395356973
NUDT5	0.520370495778759	1	20	6	4.65410991726473	0.266892863345443	0.0574889601040863
CDC123	1	1	25.3333333333333	2.74291151733965	6.04287654140377	0.189436029931105	0.0314619306482791
CAMK1D	0.999999521213649	1	20	12	1.65499221135426	0.529801104853097	0.320123020047066
OPTN	0.854385632855092	1	22.5581463732032	12.6154042334018	8.58874567480044	0.293489280745614	0.0341822988348885
MCM10	0.997235667831558	1	20	1.73192159648415	1.66062291301588	0.490705009198791	0.308365476801028
PHYH	0.999961061089191	1	28	24	4.851900470399	0.421490278218665	0.0868711715728998
SEPHS1	0.109865911727096	1	25.6802710581099	19.061036729395	4.62503576304687	0.39351135580869	0.0855988539663728
BEND7	0.989060509238164	1	21.9232201303357	14.4057294078283	2.94933769504672	0.477528875703374	0.165819177259022
PRPF18	0.851598443804276	1	26.1355911823437	5.32848162591764	4.96018712679471	0.332929431500383	0.0674716110004561
FRMD4A	0.914481431988657	1	25.7410558950581	6.03536236523551	3.08261155960951	0.427781311732393	0.15170048536222
FAM107B	0.999555472883236	1	28	18	2.99286015690846	0.347076787937083	0.115968261041506
HSPA14	0.812326780508767	1	28	18	4.29146723222932	0.195466472769455	0.045572934548921
DCLRE1C	0.987875356397827	1	23.4088513525282	21.5985377012447	3.38002119658222	0.368438380318349	0.10940896077629
RPP38	0.999555472883236	1	20	6	3.17007296825936	0.543491085487242	0.171444345580999
NMT2	0.912693923388679	1	28	6	5.70355348974038	0.420217285383585	0.0736763994831428
FAM171A1	0.999555472883236	1	20	14	4.78333785369591	0.350415804489298	0.0732575902449677
ITGA8	1	1	26	14.9306807366116	3.79150930326152	0.24615252259468	0.0695917004288837
FAM188A	0.998364613841392	1	20.9022409750091	1.63222807015474	3.77626644275029	0.304830908375579	0.0805091487121991
PTER	0.999555472883236	1	28	2	2.36531419609243	0.827161217451317	0.349704584201884
RSU1	0.994862435494538	1	23.1064431423472	4.74944161313573	6.94590912386927	0.194382842123742	0.0279938168381196
VIM	0.969843277363998	1	25.9152793289265	6.26059564120726	10.7096931051535	0.186490657945664	0.0174201426177607
PTPLA	0.999999521213649	1	20	4	5.26522324592763	0.239867395046101	0.0455569277583104
STAM	1	1	26.6666666666667	8.96203657987147	4.56338938591274	0.12566170439693	0.0275050855697809
NSUN6	0.999555472883236	1	24	16	2.3634859938439	0.546531633265203	0.231239632766489
ARL5B	0.723807968340296	1	24.3355128055591	5.62289874603041	3.78441385252008	0.467937592172797	0.12134245552124
PLXDC2	0.999961061089191	1	28	20	5.63168815343144	0.180609627380637	0.0320702465157965
CASC10	0.166663469807089	1	21.1182750008173	16.5007040459732	2.25319594541213	0.6590029251484	0.344066648465622
SKIDA1	0.991932769010295	1	24	14	1.75301514748913	0.561934941795745	0.320553386318774
MLLT10	0.358874860879037	1	21.8465776806001	0.432705853451522	3.86073177886855	0.412119534648093	0.106938493730735
DNAJC1	0.999999521213649	1	28	6	6.62887660101713	0.121353674402251	0.0183068235700194
COMMD3	0.96468411458662	1	28	20.4908286324423	5.44150319424416	0.292324061408372	0.0537820466588429
LOC100499489	0.999702628008957	1	26.7419544196036	21.036802618163	2.60585618496084	0.430925261464416	0.164979355237684
PIP4K2A	0.761378139646115	1	21.530910268091	5.97480585006931	5.49363651848468	0.313961033148872	0.0572181864206648
MSRB2	1	1	26.6666666666667	20.1800182631431	5.68039937070244	0.0755476190483407	0.0133650270349337
OTUD1	0.573858049896602	1	20	4	1.65674449880349	0.773863424406994	0.472765112298256
KIAA1217	0.883934363713153	1	25.2606648649866	12.0156042898046	2.48376897504189	0.575834164083183	0.27495631804293
ARHGAP21	0.727999593760874	1	24	10.1218508059734	7.52634942962866	0.277179252095919	0.0368256996984641
PRTFDC1	0.881836018783841	1	20	5.84188328437939	1.10891555872467	0.615021080667038	0.574935570200781
APBB1IP	0.914481431988657	1	28	14.5415054382025	4.24780426522066	0.350819256444302	0.0826619244211251
ABI1	0.931646527113773	1	28	26.1894236774083	5.41744230850159	0.201045440508698	0.0371216931855761
ANKRD26	0.999999521213649	1	28	22	5.08035313555846	0.269719333746594	0.0530906664457577
YME1L1	0.729004157448601	1	28	6.36283848675617	6.55760082867088	0.227746546955698	0.0347280619246076
MASTL	0.769762729989813	1	24.6745408450569	8.48374814797647	2.27213696906517	0.858218767169685	0.382617724497884
ACBD5	0.801862008791837	1	25.1336675347156	12.0065660110178	4.10157361249774	0.433023008116284	0.105440766417879
RAB18	0.999702628008957	1	28	23.4579239322692	7.1665976954667	0.273241361643007	0.0382268954849936
MKX	0.261089727469809	1	27.6722461784002	19.5971155753939	4.40873832415462	0.675340673265669	0.157426126519324
WAC-AS1	0.541419796853944	1	26.4385137744006	12.549877066035	5.61038815866273	0.362454871439728	0.0644950493822915
WAC	0.975643170030157	1	26.9932069974952	9.92593873587345	7.75263980385687	0.114606905572753	0.0147786948461718
BAMBI	0.502397907097236	1	25.4983644013542	12.4882231020284	2.18721475594693	0.422797464787683	0.227805289725545
PTCHD3P1	0.986378532222667	1	25.4897461219831	5.76685754934135	4.94521181558655	0.448036078643347	0.0921514325070603
SVIL	0.999961061089191	1	20	10	2.96570633257106	0.454212652048613	0.153154965837377
KIAA1462	1	1	24	3.30072283339277	6.83566060825768	0.0786066195688581	0.0114583808982799
MTPAP	0.141055678845546	1	25.8518386064444	22.6492027585652	3.61030030818674	0.554803923246139	0.154248537322329
ZNF438	0.999961061089191	1	28	18	3.2652924457495	0.119199177518523	0.0365049010154319
ZEB1	1	1	26.6666666666667	17.0010809222156	7.78747032644569	0.117860098073941	0.0150354774816672
ARHGAP12	0.994167677926008	1	28	20	6.35237805826382	0.339531291558973	0.0532587304674266
KIF5B	0.991932769010295	1	20	14	8.15481936117376	0.182839477895347	0.0224210334769487
EPC1	0.794462211931327	1	24.30203517025	8.73569633942568	5.8996867198739	0.119562420073476	0.0203063626953339
CCDC7	1	1	26	14.619114039039	2.28821479564763	0.350866560886043	0.153801682537116
ITGB1	0.999555472883236	1	28	6	9.01969091628951	0.156151830457447	0.0173123260992721
NRP1	1	1	26	13.0988257474136	6.7121687825342	0.0932358433094138	0.0139956881724934
PARD3	0.999999521213649	1	28	6	5.44430064039172	0.159624050167187	0.0293194775069773
CUL2	0.994862435494538	1	24.8935568576528	3.14264105112617	3.31478125033696	0.312509604785186	0.0944713873127204
CREM	0.999961061089191	1	28	20	3.46858430378766	0.351274500816931	0.101273162204344
CCNY	0.989060509238164	1	23.8464402606715	16.6357478701144	6.8654219738641	0.13636551307157	0.0199608585835999
FZD8	0.96468411458662	1	24.4601309123024	23.9830627298432	3.41438965312623	0.4549544881583	0.135479300514776
ZNF248	0.715733705766836	1	27.5020794610342	19.5929341419937	3.44436983839332	0.40911280457226	0.118932696351177
ZNF25	0.523731446986094	1	23.5658593303558	15.849374408509	4.93078943196537	0.332965454604281	0.0675343006011257
ZNF33A	1	1	24	1.79969778264185	4.71426741371988	0.0644732457167033	0.0133514083600332
ZNF37A	0.999961061089191	1	28	6	5.84617510631461	0.318556133955495	0.0544896668612294
ZNF37BP	0.986378532222667	1	28	18	3.14721798760456	0.623250071295805	0.196898681555435
ZNF33B	0.987053983904345	1	22	12.2833333333333	3.81980405714396	0.326578943658063	0.0855195454718501
BMS1	0.491171753101781	1	24.4195407009569	0.33100253177681	6.68451190903243	0.221245562306804	0.0331031591971944
CSGALNACT2	1	1	26.6666666666667	12.9192196552101	4.72150316702741	0.144005003494603	0.0305715302162156
HNRNPF	0.312721247669818	1	27.2398238887734	21.9532093202145	6.69802606268324	0.497056921997433	0.074268206938317
CXCL12	1	1	25.3333333333333	4.05783022199435	6.36956873247234	0.181433664978578	0.0296715958124133
RASSF4	0.998364613841392	1	21.8044819500182	10.9022409750091	3.53391796521182	0.471562683898791	0.133839688546605
C10orf10	1	1	26.6666666666667	21.760134481582	5.99987367786635	0.247114417000853	0.0439561532109415
C10orf25	0.281674834301392	1	23.8718198988756	16.4177380350665	2.01791006944014	0.63083500820931	0.3408094192831
ZNF22	0.27720707315244	1	24.7303606764808	19.6114073693884	5.12108178381335	0.279574187729954	0.0549021920496439
MARCH8	0.997660649029452	1	20	16	5.27156946592737	0.329061582083898	0.0624219379467116
FAM21C	0.869750931638462	1	22	19.8	5.22648939438138	0.258272889342423	0.049452744178343
TIMM23	0.999999521213649	1	24	8	4.93058354527981	0.08950559012312	0.0181531433959387
NCOA4	0.852648555338169	1	24	2	6.94010066657406	0.173933716485922	0.025062131637895
MAPK8	0.880564778816752	1	26.5532757087552	18.8323053311086	3.97384764225062	0.387960774680986	0.0976946214800991
ARHGAP22	0.788437956299784	1	21.9011696509545	3.27622319016616	3.20118228449031	0.546238099875261	0.174702560910806
VSTM4	1	1	26	17.9373870579188	7.05204948753771	0.102977731017561	0.0145226118124022
ERCC6	0.978763102047663	1	28	8	4.03608801285527	0.331230825451732	0.0820672949640184
PARG	0.999555472883236	1	20	2	2.44222168113053	0.739431201948606	0.302769894994264
FAM21A	0.984199096648216	1	28	25.7274459692161	4.99479481900497	0.421561220437701	0.0848231604820429
SGMS1	0.998364613841392	1	20	0.792147900833137	3.8767039879369	0.131973702081506	0.0340537280722771
ASAH2B	0.999999521213649	1	24	0	1.62249898453879	0.431645631120057	0.266037535451991
PRKG1	0.999999521213649	1	24	10	4.4486295012619	0.299929877828207	0.0674207365983452
CSTF2T	0.48412202506661	1	24.2547254599943	22.4306608074715	4.30084760047086	0.478073414486615	0.110695104703642
DKK1	0.999961061089191	1	28	6	5.84308142443726	0.386654837883329	0.0661731045311536
ZWINT	1	1	25.3333333333333	4.69071688893788	2.37295847961642	0.236413595209453	0.106819442258582
IPMK	0.81817799936593	1	27.7087464553023	15.6013944544193	3.88714663672522	0.549966644772954	0.142650608074629
CISD1	0.624358776617459	1	23.5151725599798	21.7858394915972	5.5404197662503	0.299788766292935	0.0540408934690432
UBE2D1	0.729004157448601	1	28	19.4015978581594	4.21917162764604	0.549882278100301	0.130640493283286
TFAM	0.99587537813576	1	20	6	4.92179703630361	0.223213164550095	0.0443721862856722
BICC1	0.975643170030157	1	25.6005668128297	0.953061727635744	7.06344342998723	0.133169953206013	0.0188834865779133
FAM133CP	1	1	24.6666666666667	13.6485161663565	2.37643035557919	0.196713320870241	0.0805873042804796
CCDC6	0.999975756915619	1	20	3	5.11435532418824	0.233732223958721	0.0457449445426526
CDK1	0.999999521213649	1	28	14	3.44401035420431	0.558388169989361	0.162133127534795
RHOBTB1	0.947303201495435	1	20	16	5.71984624548545	0.220722124880318	0.038756788842901
ARID5B	0.999555472883236	1	24	12	7.94384231194205	0.287626364673333	0.036207461500204
ADO	0.999999521213649	1	20	18	4.2322352888211	0.398586234064361	0.0941786566349876
NRBF2	0.998364613841392	1	23.0977590249909	11.0427767512321	4.66132696601355	0.351330502803985	0.0757220746958077
JMJD1C	0.96468411458662	1	23.5398690876976	13.7766650137787	5.48429632701768	0.289012872499335	0.0526093367330271
REEP3	0.96468411458662	1	27.0797381753952	22.6514340539267	6.50271610361631	0.236123667396149	0.0363999254556588
ANXA2P3	1	1	25.3333333333333	2.2555733091309	7.58138983928499	0.106908819667666	0.0140920449611381
SIRT1	0.999961061089191	1	28	26	3.8482855765643	0.736222424606213	0.19131179585261
HERC4	0.999961061089191	1	24	0	4.98080116638438	0.3743602104407	0.0751606414179452
PBLD	0.573858049896602	1	20	10.6182343038566	3.05074549960905	0.423230944770232	0.138701043535615
HNRNPH3	0.998364613841392	1	21.8044819500182	0.904378763915654	6.73203282057667	0.270294321400425	0.0401516918272858
RUFY2	0.994862435494538	1	23.1064431423472	6.99027454782305	4.26701569484102	0.300543209137205	0.0704134738401021
SLC25A16	0.941737752453847	1	20.8830541277621	6.41810006881537	2.28780946563967	0.851759448605667	0.372811995827328
TET1	0.24566147590388	1	24	20	4.00148140104528	0.23163219883785	0.0578866113878081
CCAR1	0.986378532222667	1	26.7448730609915	10.0482578127415	7.2011410699006	0.275540225155145	0.0382253985717941
DDX50	0.541419796853944	1	25.5614862255994	22.1441952605695	6.12696216490277	0.384370386479589	0.0629048141457737
DDX21	0.999999521213649	1	28	6	7.97611133945729	0.233038820609518	0.0292170972409438
KIAA1279	0.978763102047663	1	28	14	4.69407277747607	0.404508313960307	0.0861742740549934
SRGN	0.628470738480943	1	26.9346738499769	20.7735530877253	4.10930272266612	0.429269321589772	0.104668851006445
VPS26A	0.999555472883236	1	28	16	5.16681073096913	0.326960172190941	0.0632808494863549
SUPV3L1	0.978763102047663	1	20	10	3.00154251975566	0.635292882357324	0.211655466539597
HK1	0.999702628008957	1	26.7419544196036	12.0563864700358	7.36066947163601	0.274404052538688	0.0372712189568966
COL13A1	1	1	25.3333333333333	5.26679668431852	2.05006445706836	0.47039421706089	0.24375888763154
H2AFY2	0.989060509238164	1	20.6048746462746	6.67074790768733	2.73413440637803	0.475140502059586	0.176856625988566
AIFM2	0.998496865830708	1	24	19.0285714285714	5.10915929982985	0.266226958068474	0.0521685342735248
TYSND1	1	1	28	17.5078157630832	3.21593281954316	0.244669644337135	0.0778291410658077
SAR1A	0.43783652517794	1	25.1377506575181	5.19559461967987	6.9310100601493	0.107188695069515	0.0154617353630728
PPA1	0.682081439845772	1	22.7491158248985	4.89956211824126	4.02084682205404	0.497195474493741	0.124414311156755
LRRC20	0.999994330151017	1	28	20	1.98612178263407	0.379945764388013	0.191300336016714
EIF4EBP2	0.978763102047663	1	28	20	7.00889492388765	0.273170402239407	0.0389748177431495
SGPL1	0.999999521213649	1	20	0	4.38421962304161	0.164686727675776	0.0375635214098884
PCBD1	0.925487887133459	1	27.1731171386618	23.4141994330751	4.67125997373203	0.371909141135638	0.0798055857766685
UNC5B	1	1	27.3333333333333	24.6467577677066	5.11163773560594	0.218690411947536	0.0538462503585296
SLC29A3	0.723807968340296	1	23.8724689949161	8.03567374287962	3.77229531850154	0.411688428758292	0.109880706862462
C10orf54	0.999999521213649	1	24	12	6.60564462610357	0.385593394229917	0.0583733179811347
PSAP	0.986378532222667	1	28	20.7908621874121	11.8358107604659	0.164735613426954	0.013911235494415
CHST3	0.986378532222667	1	21.2551269390085	8.06078924319777	4.10357273903415	0.390251051305329	0.0951007929007179
ASCC1	0.629236959787706	1	26.463882779125	9.20133497407688	4.90004914697897	0.365892894405941	0.0755313485718786
ANAPC16	0.984199096648216	1	28	20.2725540307839	5.77097885921017	0.291211835707488	0.0504488206533881
DDIT4	0.747026091378643	1	28	3	8.76836155520373	0.250821444006528	0.0285642433003647
DNAJB12	1	1	24.6666666666667	7.33339603478077	5.68215136960839	0.1149721681617	0.0201556163170831
MICU1	0.969843277363998	1	25.0423603355367	7.33172762403766	5.69459182754299	0.252803460685405	0.0444185163857785
MCU	0.410745300692063	1	28	6.41204456538112	5.80514352573644	0.382284232324849	0.0658218921954257
P4HA1	1	1	24	3.88949849520533	7.57109437371365	0.118235032575792	0.0156871866371185
ECD	0.599319548872505	1	22.0611586478747	1.18383825280657	3.71126375837935	0.407267408848292	0.109482839342168
FAM149B1	0.999555472883236	1	28	12	3.97351594684515	0.38620021861004	0.0971935746015241
DNAJC9	0.454297975336452	1	28	4	4.34498560114236	0.419757834601708	0.0966074167176406
MRPS16	0.999999521213649	1	28	4	5.34607357711419	0.233374766461297	0.0436534894432323
ANXA7	0.947303201495435	1	25.1440989390898	20.2032858905071	5.03860847291281	0.424354095474666	0.0846287208801935
PPP3CB	0.999961061089191	1	28	18	4.85984375732951	0.185929369593788	0.0382583018874575
SEC24C	0.747026091378643	1	28	14	4.6442404366576	0.576287450321158	0.124772812277109
FUT11	0.593980535727394	1	24.809525316013	6.97725928431482	4.7983826739135	0.368337805346307	0.0759657886034962
CHCHD1	0.912693923388679	1	28	20	5.31064265750979	0.466498097249011	0.0878421176746537
ZSWIM8	0.997660649029452	1	24	20	5.11692058844863	0.137365697388833	0.0268453838621092
NDST2	0.975643170030157	1	22.1943406231547	9.90773423070714	4.87370524925071	0.282316989019877	0.0581381529749579
CAMK2G	0.999999521213649	1	24	10	4.56502977162774	0.172075954220864	0.0376943772175022
PLAU	0.916656718021197	1	27.6321065472917	15.4442320216216	2.11109852548631	0.561692705371861	0.263422542464578
VCL	0.999975756915619	1	28	6	7.51908157818597	0.149295876325827	0.0198323816350013
AP3M1	0.999702628008957	1	25.2580455803964	24.2974502528169	4.11382525932042	0.471338630378707	0.114504310403005
ADK	0.999555472883236	1	28	8	4.21039507138348	0.303302061039461	0.0720364849134691
KAT6B	0.997660649029452	1	28	14	4.93041831988698	0.242628808755928	0.0492105928978232
SAMD8	0.624358776617459	1	27.7775546472211	14.4200195106874	3.41762522774759	0.478126923305609	0.140141293833804
VDAC2	0.986378532222667	1	24	21.1909785220565	5.91699283321829	0.301131257870158	0.0508650812382674
COMTD1	0.991932769010295	1	20	16	4.22481471565365	0.401728195888998	0.0950877666659621
ZNF503	0.349335319914181	1	21.5434480983959	1.33102232429004	7.20967742775955	0.155047182955032	0.0215013122006226
ZNF503-AS2	1	1	28	15.5355470896145	2.92783642718673	0.203448809318137	0.0713453845105271
C10orf11	0.999702628008957	1	20	4.5027302185449	1.97400881434396	0.431876660105075	0.218781025543847
KCNMA1	0.788437956299784	1	20	2	5.16754382463203	0.259575310270601	0.0507183269918377
DLG5	0.999999521213649	1	24	18	6.37845591054908	0.163776218920433	0.0256764679755126
POLR3A	0.96468411458662	1	23.5398690876976	7.62212575516859	4.57341508396086	0.358849163448552	0.078449414434361
RPS24	1	1	25.3333333333333	13.2849427253324	11.7415903030993	0.0841368993755421	0.00717234242879606
LINC00856	0.999961061089191	1	28	16	1.79901768074826	0.659384186566685	0.366524572617001
ZMIZ1	1	1	24	7.7428811195432	5.15715143480405	0.119755303008549	0.0232303763125101
PPIF	0.978763102047663	1	24	22	5.06353292002154	0.452627657666782	0.089389693878964
ZCCHC24	0.999961061089191	1	28	18	7.69603111793699	0.0622020853442458	0.00808235886667254
EIF5AL1	1	1	24	4.66468140444405	3.79085233181865	0.215858552359984	0.0584440619204653
LOC100288974	0.997235667831558	1	24.4647711435388	19.4459611514013	1.53337838030795	0.63941297256838	0.442627769181794
TMEM254	0.914481431988657	1	28	14	3.756812036977	0.373308236077932	0.0994583509595088
PLAC9	0.672478675393066	1	24.5133770232834	18.4967837993324	7.53910386298004	0.216826206736971	0.0288096531187703
ANXA11	0.984199096648216	1	20.5567688605709	12.0597205812075	7.49717017408437	0.0335926724656296	0.00448436701933323
TSPAN14	0.788437956299784	1	28	24	4.43783277028514	0.355540951645341	0.0801284315682185
GHITM	0.994862435494538	1	28	24.4775698612865	6.62600166675171	0.190879488011775	0.0288413691615489
CCSER2	0.999961061089191	1	28	26	5.75462145705781	0.197727402384905	0.0343597583021556
WAPAL	0.969843277363998	1	26.9576396644633	11.1728451944868	5.40580013531463	0.330354641453282	0.0612221117933445
ADIRF	1	1	26.6666666666667	3.26223285520991	3.38580020738017	0.23532883285432	0.0741884222890796
GLUD1	0.999702628008957	1	20	0.618158452195395	5.01531935978126	0.325681998690776	0.0649647303697924
FAM35A	0.771220215579596	1	24.2694626521142	22.4026172674726	4.10051736895144	0.406289968813613	0.0990246055001025
MINPP1	0.994862435494538	1	25.5532215711736	17.4505256235391	3.79599088213684	0.395826333762326	0.104016055247788
PAPSS2	0.999961061089191	1	28	4	6.30325872700514	0.0531138081735316	0.0084264045748234
ATAD1	0.50808396762568	1	26.6545788740969	2.66559690551316	6.49022216414225	0.231239840917671	0.0356275226890746
PTEN	0.835137212490326	1	28	18.1291937383049	6.02504228794037	0.175470589469411	0.0290667259374536
RNLS	0.986378532222667	1	22.7448730609915	22.5111893674426	2.39496903338234	0.626738516734096	0.261615611878971
STAMBPL1	0.366410009646894	1	23.0254506315155	21.8710353904753	2.40326159744337	0.685695921501722	0.286528605718
ACTA2	0.997660649029452	1	24	8	12.0514796439685	0.155449273191965	0.0128987707554868
FAS	0.999702628008957	1	20	4.5027302185449	4.06539825258341	0.30298629240604	0.0754465326003328
CH25H	1	1	24	3.86803065191609	3.65370352900643	0.234328953507971	0.067263839640327
LIPA	0.97221681879249	1	24	20	5.02748416753419	0.333035564110693	0.066337025482501
IFIT2	1	1	25.3333333333333	17.349523875965	1.97247011983179	0.329713456630392	0.158123510432018
IFIT3	0.998364613841392	1	21.8044819500182	5.38632036841089	3.80256144504567	0.500653969303366	0.131252634321249
IFIT1	0.74251815213232	1	26.8740365301405	13.8031036494546	2.87440272410891	0.48788051271075	0.169633537647887
IFIT5	1	1	22.6666666666667	12.8114154330671	4.05008006367426	0.202173936375503	0.0504945880946543
PANK1	0.999702628008957	1	22.7419544196036	20.727636943251	1.62240442637785	0.673967983794629	0.41592593114452
KIF20B	1	1	28	14.8421722602335	3.93091271335557	0.263011260618196	0.0660641914103153
RPP30	0.941737752453847	1	20	4	4.25373039838972	0.466582688835365	0.10948335727708
ANKRD1	1	1	26.6666666666667	5.0759939962205	7.0049785967884	0.145956734606245	0.0207131830450979
PCGF5	0.999555472883236	1	20	6	5.38038536080028	0.452435893286218	0.0840898677225832
HECTD2	0.941737752453847	1	27.1169458722379	1.05033941810671	2.24160970803272	0.609431726284841	0.269100601425744
PPP1R3C	0.999975756915619	1	26	11.9166666666667	5.53009186658994	0.264557896319233	0.0477523746683235
TNKS2	0.999961061089191	1	20	18	4.49625537299572	0.174677336375071	0.0388495140699023
BTAF1	0.898932789807871	1	24.7594286001096	15.0226683104171	4.49394811851694	0.311356115770529	0.0693222139423101
CPEB3	0.941737752453847	1	28	7.13281781877031	2.30962721069535	0.546555322558336	0.237435135363561
MARCH5	0.999555472883236	1	28	20	6.27356466821887	0.475745082720739	0.0758332954039364
IDE	0.941737752453847	1	28	12.8288912210439	4.71677925284146	0.241800100269672	0.051359901596647
KIF11	0.865379560452602	1	25.4863596388614	12.8922965757448	2.14795290425384	0.857063178622931	0.403908724508946
MYOF	0.441268243586683	1	27.2033447358351	6.66010566286081	6.70724937677752	0.171094727338105	0.0255669317099345
CEP55	0.999975756915619	1	28	12	2.55777340112213	0.487263096757892	0.214533494425667
FRA10AC1	0.999555472883236	1	24	14	6.17172875658774	0.122626334904066	0.0198690415182576
PLCE1	0.99587537813576	1	24.7463981522855	11.3831257738481	3.43862712293865	0.652867345754834	0.189947600801071
PLCE1-AS1	0.953760639436668	1	20	16	2.31085401897152	0.700767876599237	0.303250603822705
NOC3L	0.958556475815392	1	24.5544207033127	5.83427709963797	4.41045818306278	0.212003358849616	0.0477074903567573
TBC1D12	0.987053983904345	1	24	5.997942269759	3.60447240367166	0.330353531246872	0.0918954681949236
HELLS	0.997660649029452	1	20	8	2.95067425023026	0.633049341656805	0.214543961132749
PDLIM1	0.997660649029452	1	20	10	7.52915659245762	0.153890092111372	0.0204392205450385
SORBS1	1	1	28	20.3700593903358	1.66444598108324	0.302817090007904	0.200007279307404
ALDH18A1	0.808242862364988	1	24.3588437042022	1.557891143285	4.54072362053692	0.484134379718951	0.107025080670657
TCTN3	0.271349046404555	1	23.4943297548612	6.94057850115246	3.96814919765406	0.58728116238824	0.149138382732708
ENTPD1	0.999702628008957	1	25.4839088392072	11.2613755121558	2.9630108311375	0.427536897221873	0.145296014105802
CCNJ	0.312721247669818	1	23.2398238887734	17.6628776198448	1.67188900937413	0.805272675104373	0.489290062063818
ZNF518A	0.594471682792332	1	26	10.8333333333333	3.0341053959336	0.676139286594336	0.223804284400706
TM9SF3	0.220724559750189	1	23.1017339492549	3.99633846226551e-21	9.25151025956344	0.139917919270649	0.0151265270833155
RPL13AP5	0.941737752453847	1	24.8830541277621	23.8423125871813	5.46755085686593	0.360081299807751	0.0654338619200659
LCOR	0.999999521213649	1	28	24	2.72611344030593	0.479968284699966	0.176063210577951
C10orf12	0.865844648278416	1	20.6985828487	12.0152553865799	2.58449345162473	0.586537443408161	0.24286193635957
LOC102724002	0.909471105002524	1	26.7656928574168	5.7048970558314	4.66025907089729	0.273536141213454	0.0588882915288896
ARHGAP19	0.999999521213649	1	24	14	1.45803085691964	0.392893217785119	0.269468383279061
FRAT1	0.931646527113773	1	28	25.7700045320279	2.42347004086113	0.744743026443813	0.307298311420632
FRAT2	0.999702628008957	1	28	12.2818212635745	2.90282225612113	0.294635208686841	0.102766119803682
RRP12	0.991932769010295	1	24	6	3.3044276364954	0.563321043002278	0.170474619199022
EXOSC1	1	1	22.6666666666667	18.3071924912564	4.34144518259015	0.214147760047829	0.0499844407407236
ZDHHC16	0.999999521213649	1	28	4	4.533502416127	0.201588731617128	0.0444664440676193
MMS19	0.909471105002524	1	26.7656928574168	7.65253209766368	7.25978302158538	0.164298570593787	0.0226104482086939
UBTD1	0.647602401075757	1	20.7847682377754	14.6365848101811	7.06536053328688	0.336576284338567	0.0476944434640055
MORN4	1	1	25.3333333333333	10.7979654497019	3.85462226262067	0.289748943082657	0.0764950865272367
PI4K2A	0.888941812339566	1	28	10.0177757563658	4.97716351290634	0.203244449393282	0.0409319789539864
AVPI1	0.972435791807024	1	26.5337798489929	8.78036216993275	2.62128355966558	0.684964906736567	0.262619444186771
MARVELD1	0.999999521213649	1	20	16	6.6281859821045	0.0893710933182968	0.0134834920986814
ZFYVE27	0.999555472883236	1	20	12	3.99186651829542	0.312263316532867	0.0782248893097276
R3HCC1L	0.999555472883236	1	20	8	4.02930907837663	0.201747436573372	0.050069982880205
LOXL4	0.323526897770465	1	26.4990369854412	13.9559838290437	4.62824716987092	0.467202087649399	0.101316316022273
PYROXD2	0.929203911148898	1	22.7768880132285	21.1019029803576	1.60889959977621	0.578101510806205	0.393865934841945
HPS1	0.364469722634665	1	23.4988176191182	14.8197148655249	6.41058736933002	0.15563378918793	0.0243001236894364
GOT1	0.999961061089191	1	20	18	5.78924630597128	0.190006394125139	0.0328205752671394
SLC25A28	0.267262898396349	1	27.3397261161328	13.2879263761042	4.16717576210668	0.240182694674298	0.0576301878127574
ENTPD7	0.999555472883236	1	28	26	3.14727942212541	0.378345955484978	0.120213652726606
COX15	0.87722021949475	1	21.4349022716766	13.5532354587516	5.12156005103275	0.324360579532345	0.0637597703314309
CUTC	0.901991994589912	1	23.1167860978316	19.379796077912	2.81765751973856	0.662553665983646	0.240217071340794
DNMBP	0.999999521213649	1	24	4	4.03406896099461	0.236125100198094	0.0585327376604581
ERLIN1	0.947303201495435	1	24	22	5.21635260874842	0.498535337961643	0.0966936745277013
CHUK	0.429985574254493	1	26.3200789493513	21.7304321776172	4.26761111478348	0.546170846698915	0.127984853791756
CWF19L1	0.978763102047663	1	24	0	2.77896427217482	0.416512684493509	0.149880546743246
SNORA12	0.986378532222667	1	24	13.3799273775461	4.5469044868222	0.604069459820313	0.132879879921551
BLOC1S2	0.901991994589912	1	22.8823568193307	22.0462462302959	6.23982631312087	0.284692926880994	0.0458384772452885
SCD	0.997660649029452	1	24	22	7.32508389528453	0.386231212173291	0.0527272066360802
SEC31B	0.711048383957543	1	20.8494772921002	13.4978813897343	2.82889825810092	0.531029807930582	0.186225818520915
NDUFB8	1	1	24.6666666666667	1.76190476190476	8.23309933038521	0.066610128514594	0.00808456194130286
HIF1AN	0.931646527113773	1	27.2233260840546	19.4075132938638	6.61404289998933	0.200713557288434	0.0303455648190027
FAM178A	0.941737752453847	1	27.1169458722379	10.4876610749565	4.41416874481359	0.289762011908062	0.065650312285817
MRPL43	0.96468411458662	1	20.9202618246048	6.52547183240275	6.17297766274607	0.118285934719903	0.0191770909901184
C10orf2	0.729004157448601	1	24	16	2.78091545951305	0.594468415341629	0.213730463034644
LZTS2	0.502397907097236	1	22.9967288027083	4.11513285918058	3.17591779328944	0.653221444342148	0.20567686870935
SFXN3	0.852648555338169	1	24	8	6.2699112787491	0.307007799080523	0.0489652541210716
KAZALD1	0.997660649029452	1	28	4	3.92587629451374	0.296033548007601	0.0754057249387343
BTRC	0.81817799936593	1	21.2912450343755	19.5802803783234	4.12468769551096	0.343350515024756	0.0832867989281042
POLL	0.953760639436668	1	24	22	4.36593072697366	0.355406809070235	0.0814045918947947
DPCD	1	1	28	0	4.1527963297229	0.174165416134925	0.0418939414454807
FBXW4	0.931646527113773	1	28	10.1894236774083	5.270681685914	0.361128498945071	0.0684177587128438
NPM3	0.999999521213649	1	20	6	6.70422892351784	0.468017443563091	0.0698092873770058
MGEA5	0.999702628008957	1	21.2580455803964	16.3555902117427	6.32148265172297	0.121783403445986	0.0191920212030644
C10orf76	0.260721142745179	1	22.8913256582143	5.24183968104608	3.85058027326461	0.297140863628057	0.0772305487588101
HPS6	0.977572032274732	1	25.7624208920656	14.2560245676304	4.81526679962803	0.278906656751572	0.0582113184782928
LDB1	0.989060509238164	1	25.3633090318776	3.62996602091504	3.10206407609668	0.650154537047861	0.214595518048139
PPRC1	0.999999521213649	1	28	26	3.7123736713515	0.29558372814012	0.0796212219748105
NOLC1	1	1	28	3.03726551381909	5.25674823072644	0.0757796245744785	0.0144164130073596
GBF1	0.931646527113773	1	28	6.35036135286633	5.71030474726641	0.226123863635787	0.039596478568867
NFKB2	0.953760639436668	1	24	20	2.18510571594722	0.691974455304701	0.316677792865842
FBXL15	0.761378139646115	1	27.4690319754121	16.5400511654907	3.98969878868326	0.363268245864609	0.0914381669511401
CUEDC2	0.984199096648216	1	26.8864622788582	16.9980814198417	4.38759636646749	0.325534544151789	0.0741937549376434
ACTR1A	0.999555472883236	1	20	12	6.69558925946637	0.262248612135504	0.0391673685426165
SUFU	0.999961061089191	1	24	18	4.12618265564078	0.315888233578875	0.0765570164827854
TRIM8	0.914481431988657	1	28	14.8683483840006	5.6001082503957	0.250858970582497	0.0448322399585536
ARL3	0.978763102047663	1	24	6	5.58808369777103	0.284613065554914	0.0509321407745629
WBP1L	0.999555472883236	1	20	10	7.37528587535572	0.0933334066695964	0.0126548866372037
C10orf32	0.991932769010295	1	28	22	6.24329529787234	0.268137581245169	0.0429480856586341
CNNM2	0.676304672331106	1	28	20	2.20889285138592	0.644238010313661	0.291656523723841
NT5C2	1	1	26	16.9442210017352	5.55420020762847	0.0598570095164315	0.0106342850321348
PCGF6	0.54443049636154	1	25.2592786625341	19.1391942122229	1.96480286426629	0.502264775068273	0.255075016066996
TAF5	0.486267064946506	1	28	23.8139090076419	2.42370682822824	0.536087320140856	0.218697900874434
USMG5	0.998496865830708	1	26	0.773809523809523	6.94398817856619	0.24233248538056	0.0352286947080044
PDCD11	0.390045638139978	1	20	4	5.16311677209706	0.291165702640217	0.0563629871626225
CALHM2	0.832701598289716	1	28	22.1886576651394	4.17103954113984	0.620563516894358	0.150916670210921
SH3PXD2A	0.991932769010295	1	24	20	7.80913757753643	0.136029159404686	0.0174192294672825
OBFC1	0.999702628008957	1	24	20.1815218879296	3.76523358599689	0.256623100683748	0.0681547390088134
SLK	1	1	24	13.3342176729132	6.58799037419217	0.0840628723896	0.0127051622761198
SFR1	0.984199096648216	1	21.1135377211418	1.70625892836039	2.19442313271594	0.630187438024602	0.286134571416408
GSTO1	0.999961061089191	1	20	2	7.73666951819926	0.146324977292177	0.0189131740664341
ITPRIP	0.999999521213649	1	20	4	4.49457014061217	0.150059769846613	0.0333869013391733
XPNPEP1	0.839480409256901	1	26.6784368658169	7.52862113121828	5.56298550044038	0.266073357813821	0.04786092977151
ADD3	0.969843277363998	1	28	18.5149030873748	6.49960182428001	0.163885539952202	0.0252717581835684
MXI1	0.976651542261458	1	24	4.10504822823489	5.48344697246788	0.304764849061071	0.0556361296470616
SMNDC1	0.978763102047663	1	28	24	5.26304923167821	0.335748995934744	0.063793626309607
DUSP5	0.999961061089191	1	20	14	2.16300544059576	0.301984422770804	0.139613344055033
SMC3	0.975643170030157	1	25.8960366859179	10.3064386021254	6.95186228347605	0.321564904629337	0.0462789505505327
PDCD4	0.914481431988657	1	25.7410558950581	1.06559423822757	5.04598021724932	0.27415414484469	0.0551224040140498
BBIP1	0.986378532222667	1	25.4897461219831	5.41388873545989	3.01362699648097	0.488826593305287	0.161831198917385
SHOC2	0.601392321600989	1	24.7440754028889	21.5182464348192	5.72945718318609	0.318648350342971	0.0557123691924163
ADRA2A	0.999555472883236	1	24	22	5.45208891285386	0.4988205277471	0.0914916348064463
GPAM	0.994862435494538	1	23.1064431423472	3.48594548377576	4.03325544634272	0.332717339685711	0.0827506628478366
ZDHHC6	0.819035849779513	1	26.1450310842648	9.45370565719556	4.78867984539329	0.257424541405876	0.0538256310355173
VTI1A	0.0604404376891435	1	23.167839004723	10.6318088717563	4.81755183106243	0.250367940363286	0.0524663480303548
TCF7L2	0.999961061089191	1	24	14	7.18449951739889	0.311961598098185	0.0434214794423327
CASP7	0.97221681879249	1	21.6748537514113	15.5905650321023	4.22037673319074	0.305550278262013	0.0730144396694895
NHLRC2	0.953760639436668	1	24	18	2.18630170625992	0.677899162137361	0.310066611664972
C10orf118	0.97221681879249	1	23.3497075028226	23.2770100963364	5.72142951150927	0.145420936774035	0.0254901538475151
ABLIM1	1	1	26	16.9139610582595	2.76930709724819	0.25716463859551	0.0941394306883802
FAM160B1	0.754049775286222	1	21.1448148191934	14.2825829849547	4.50918186633831	0.328648159065954	0.0731884794349128
TRUB1	0.978763102047663	1	24	22	4.92598155548928	0.439089220812744	0.0891374065993901
GFRA1	1	1	25.3333333333333	21.5947824760743	3.17732609264501	0.138476389064296	0.0470548738605949
HSPA12A	0.984199096648216	1	24.5567688605709	14.6911477947459	1.69472428127579	0.782652549142889	0.460726927380839
KIAA1598	0.881836018783841	1	28	13.6143201091601	2.39793642779787	0.908054063062588	0.378572426360479
PDZD8	0.999961061089191	1	28	14	5.19281420002246	0.148734061215557	0.0286422844119694
EMX2OS	0.999961061089191	1	28	16	7.81629104118442	0.10398376401429	0.0133034662433108
EMX2	1	1	25.3333333333333	16.5216617674291	7.96230121647896	0.0535680615149633	0.00676893152672881
RAB11FIP2	1	1	25.3333333333333	15.6216972781041	7.10922825181134	0.106457322937623	0.0150210175156777
CASC2	0.852648555338169	1	28	26	2.27614549996575	0.862571739539156	0.378961599577943
FAM204A	1	1	25.3333333333333	18.9061691648834	5.81505821513752	0.125703133825953	0.0216675599615097
CACUL1	0.999555472883236	1	24	20	6.69248383767061	0.161763455530394	0.0241709146340946
NANOS1	1	1	24.6666666666667	16.1514744488834	3.80714777518149	0.168884988531681	0.0448007915591452
EIF3A	0.953760639436668	1	28	6	9.37249103812581	0.476878754301149	0.050880683946379
FAM45A	1	1	24.6666666666667	16.1377997454155	4.76856474814928	0.134884046497257	0.028406623546656
SFXN4	1	1	26	16.1641264492448	4.42811261967118	0.285458385287999	0.0646058092921727
PRDX3	0.945691314685263	1	24.8253227025838	23.7294887766226	4.99113441522373	0.74218743838426	0.15034469335729
GRK5	0.978763102047663	1	28	26	5.61735654162316	0.338467889766991	0.0602539445839039
RGS10	0.97221681879249	1	28	0	5.02303072115095	0.224758920199977	0.0447209620470361
TIAL1	0.953760639436668	1	24	3.34784432209147e-20	5.63349994906606	0.0889021196350843	0.0157809746052847
BAG3	0.878065297031116	1	25.4623757362834	24.1643628263211	6.30832427190342	0.477279005228109	0.0759246901460262
INPP5F	0.541419796853944	1	23.1229724511987	5.55229728018646	3.25194811849576	0.597175993901683	0.187517612878279
MCMBP	0.997660649029452	1	24	2	3.83361828993237	0.41527426219608	0.108324363770553
SEC23IP	0.912693923388679	1	24	2	4.95695593927308	0.352207035077084	0.0710530897171408
PPAPDC1A	0.999999521213649	1	28	4	4.66889333695465	0.407218461928367	0.0872194827637635
WDR11	0.668887578590508	1	27.4888826656981	17.5109945609238	3.90409063560411	0.469428415236221	0.119903160157746
FGFR2	0.991163641553605	1	28	26.5399537570796	1.3447516282014	0.832677768390449	0.600403196110602
ATE1	0.999961061089191	1	24	6	4.01572105567509	0.574989570815152	0.143184639282294
NSMCE4A	0.999702628008957	1	25.2580455803964	23.8073408422215	3.75325233727827	0.303403131491299	0.081016596099305
TACC2	0.854385632855092	1	20.6251342936027	13.1707710310434	2.95343356664968	0.380909175023225	0.127032839072623
PLEKHA1	0.997660649029452	1	20	16	4.70164088081753	0.28994531956862	0.0616689634360597
HTRA1	0.869750931638462	1	28	16	10.6549565239015	0.123567870192679	0.0115953087898637
FAM24B	0.999999521213649	1	24	2	1.732941039647	0.496002768846615	0.286220221864935
C10orf88	0.628470738480943	1	26.9346738499769	14.3483897740184	1.98525920921445	0.535958790184602	0.270451508886923
IKZF5	0.548003908086375	1	24	1.16095155526099	2.97644268213348	0.416828793558238	0.140432429835575
ACADSB	0.898932789807871	1	20.7594286001096	16.4121123606753	3.66040343054371	0.313981234990267	0.0861877369556663
BUB3	0.999975756915619	1	26	21.2023809523809	6.25012158863098	0.242193490427856	0.0387613916052043
CPXM2	0.978763102047663	1	20	0	3.95215320107255	0.395503182419362	0.10007283683032
OAT	0.947303201495435	1	25.4279505304551	21.5778290070814	4.88411575395386	0.526244771934447	0.108405077463213
LHPP	0.999702628008957	1	26.7419544196036	13.1396305587797	2.70377198349426	0.523302287091106	0.19503493229797
FAM53B	0.999555472883236	1	20	12	4.272669869461	0.473227867936568	0.110756946451439
METTL10	0.537478576739696	1	26.1555568887678	17.615896821473	3.00269073865713	0.688081168738949	0.232453567044121
FAM175B	0.96468411458662	1	24	23.7771181312761	4.3779727318798	0.41112891014883	0.0939792367353181
ZRANB1	0.642271924557802	1	21.0826255122554	14.5680995531303	5.99850155056534	0.248846969055303	0.0414772675255692
CTBP2	0.711048383957543	1	26.3010454157995	16.832033219318	6.43558002977714	0.344600990357992	0.053555197122359
EDRF1	0.812326780508767	1	26.2174555412175	12.7609681923988	3.23704177262014	0.512629291439837	0.158262792633207
UROS	0.791143836792258	1	26.2802495473628	10.7591035675844	5.97732401869434	0.220904692824102	0.0368683885255569
BCCIP	1	1	26.6666666666667	8.12561699671979	4.94454975893147	0.280141003768435	0.0567971206535309
DHX32	0.891657117886016	1	23.2556557090645	21.6424213873787	2.44357108921863	0.459641214907047	0.191181297801705
FANK1	0.999555472883236	1	20	14	3.30651324571005	0.334774078381097	0.101246858398478
ADAM12	0.999999521213649	1	28	6	7.48172776323233	0.229438508938787	0.0306665139657077
DOCK1	0.986378532222667	1	22.5102538780169	11.9983283478661	4.98124806277329	0.365768538910342	0.0732794692701292
MKI67	0.999999521213649	1	28	18	4.28378074381224	0.822765660578577	0.192065306275778
MGMT	0.997660649029452	1	28	22	6.18493593877941	0.266409181793042	0.0430738789261604
GLRX3	0.923543291056831	1	28	4.99501831035235	5.01419003866927	0.168558836565194	0.0337888141950585
PPP2R2D	1	1	24	10.703997682256	4.67523829395897	0.161255837392307	0.0347275300661118
BNIP3	0.999702628008957	1	26.7419544196036	18.7024193593299	5.71049730400744	0.311555646038318	0.0550273604506023
DPYSL4	0.852648555338169	1	24	18	1.81777190901687	0.940821513491641	0.51756851826392
STK32C	0.839480409256901	1	20.6607815670915	13.034803614199	4.35609266987072	0.203113651781269	0.0472590207953625
LOC102724967	0.999702628008957	1	24	12.8059449078852	4.05515472120451	0.27740694479291	0.0684778913685276
LRRC27	0.999555472883236	1	24	4	4.07516679266702	0.391225106930286	0.0960022317698182
PWWP2B	0.414861890989801	1	25.2641112475534	17.5489287462356	3.46218256531986	0.469925055977769	0.142940725625991
INPP5A	0.916656718021197	1	20.8018366697644	14.2382401927183	6.19919576448204	0.236909629115449	0.0382757012596759
TUBGCP2	0.11039729124317	1	28	6.23669269646275	6.6398999627166	0.254448747871839	0.0383476515588155
ZNF511	0.589327299957075	1	25.6449554780156	23.4712853050091	4.80977076532768	0.342478858309477	0.0713084564217203
FUOM	0.947303201495435	1	28	6.00061995319924	4.0731353394789	0.376172798245509	0.0923841054759153
ECHS1	0.592382241649657	1	28	9.09958960231831	7.0139062298347	0.193262323377403	0.0275486970530996
PAOX	0.999961061089191	1	20	16	2.8477242466741	0.578230592198374	0.203050064581815
MTG1	1	1	26.6666666666667	25.8487155819135	3.80223440833339	0.106506921270737	0.0287777322852465
SPRN	0.676304672331106	1	24	0	2.20435566835551	0.715263240865456	0.324477238919912
BET1L	0.894163971136425	1	22.3610881616039	4.30598654016499	6.02747815095602	0.174848231851923	0.0290740833078684
RIC8A	0.999999521213649	1	20	3.35737225980857e-19	5.55705113712324	0.127164242702745	0.0228834033671634
SIRT3	0.999975756915619	1	28	19	3.35673165814687	0.227977832314382	0.0674095678688908
PSMD13	0.999999521213649	1	24	4	7.60389598204416	0.119988350863562	0.0157798516900944
ATHL1	0.947303201495435	1	20	10.7050257612194	3.7972180214075	0.46238823592003	0.121489158871913
IFITM2	0.991932769010295	1	20	12	10.3024825043666	0.195861146729218	0.0190110632700618
IFITM1	1	1	28	27.7741488365198	6.08497454979733	0.227164535600897	0.037763999166868
IFITM3	1	1	25.3333333333333	24.4487616008288	10.1235192474785	0.122233371948888	0.0121459979205908
SIGIRR	0.937754890128546	1	24.4992343983953	17.6393242575782	4.79986269123667	0.26109821765339	0.0540720545096296
PTDSS2	0.999999521213649	1	24	20	5.37209423760086	0.136646241865664	0.0254363076710824
RNH1	0.813681778243473	1	20.2889263684942	2.00450304272882	8.30450245870487	0.16504219264603	0.0198636240614071
HRAS	0.841905231154644	1	25.2200071256048	14.6297149601054	5.90984128159222	0.250041779785355	0.0424382899731423
RASSF7	0.994862435494538	1	22.4467784288264	11.7722619674502	1.83603090924644	0.692229395984207	0.377733786273701
MIR210HG	0.866554729696135	1	20	11.4619562187766	3.11661661171035	0.479859409277565	0.174177738916285
PHRF1	0.999961061089191	1	24	18	5.71597435978259	0.241572215057953	0.0422626484747109
DEAF1	1	1	25.3333333333333	18.5661779834524	6.60545224558627	0.0678270935616055	0.0102821886075067
TMEM80	0.994167677926008	1	24	10	3.3579476762512	0.539799933924599	0.161445880008973
EPS8L2	0.929675899088255	1	24	11.2629602410154	5.38951563867529	0.404980765768124	0.0752109562475531
TALDO1	0.96468411458662	1	24	11.7771181312761	7.97642708960169	0.151556292288229	0.019024128158811
PDDC1	0.999961061089191	1	28	24	5.81260278806355	0.188923806481064	0.0325024456976533
LOC100506518	0.997660649029452	1	24	12	2.21399220257766	0.580645089514881	0.262261578355543
SLC25A22	0.999861746495894	1	24	22	1.43936055789899	0.709281004898809	0.492775073630012
PIDD	0.410715719103292	1	23.8229533973118	15.9565340320475	2.55066860835217	0.952184814748763	0.375164599325345
RPLP2	0.768185141561833	1	22.4263876961198	11.4787313843669	11.8930705502794	0.123542433445508	0.0103924571267327
PNPLA2	0.999975756915619	1	28	11	5.29162047667763	0.189856170047311	0.0360073896534131
CD151	0.888941812339566	1	24.9327273340025	7.11666447510788	8.06945789629766	0.134878478459633	0.0168628321101936
POLR2L	0.999702628008957	1	21.2580455803964	5.51403291422893	9.18340588493118	0.146259037733538	0.0159260004219778
TSPAN4	0.356250109556215	1	28	12	8.46548151396933	0.283412066301446	0.0335095846904422
CHID1	0.987053983904345	1	22	12.1	8.10791672059157	0.288917370998014	0.0357692752610288
AP2A2	0.912693923388679	1	28	18	6.49739844398204	0.178085506401601	0.0274087402730467
TOLLIP	0.931646527113773	1	27.2233260840546	3.47701193108035	6.66124531218553	0.228687066876977	0.0343399315700837
MOB2	0.969843277363998	1	28	21.0177424469199	5.11862752117127	0.328372642103311	0.0641681160625867
IFITM10	0.676304672331106	1	28	4	3.10563301911238	0.618054718693677	0.199010866670371
CTSD	0.955696444280347	1	28	15.465521265687	10.5544327468007	0.177131497779889	0.0167791723410313
LSP1	0.996932171716989	1	23.2062092206743	10.0444391122717	1.55235214455165	0.702759461599386	0.453669110424541
CD81	0.999555472883236	1	20	6	10.3262650255225	0.0944648912693152	0.00914802119022078
TSSC4	0.852648555338169	1	24	10	6.21763045257838	0.337405424702397	0.0542659180656963
KCNQ1OT1	0.812326780508767	1	25.7825444587825	8.46235271011686	4.79020140154412	0.31909314359953	0.0665536785492775
CDKN1C	0.991932769010295	1	28	20	6.58693886737879	0.353094804348211	0.0536052954881487
SLC22A18	0.999702628008957	1	21.2580455803964	3.73566598660661	4.19526840973233	0.347181134643917	0.0827545121398491
PHLDA2	0.991932769010295	1	24	2	5.06438148289056	0.41481319677496	0.0819079680660629
NAP1L4	0.999702628008957	1	25.2580455803964	14.1789455344805	8.06437176518852	0.224316805243777	0.0277979022373378
CARS	0.430157916897566	1	27.3797122836956	7.2497924355609	7.72732152661555	0.186496531635888	0.0240696493578448
OSBPL5	0.994862435494538	1	28	5.4521040156192	7.2224291090806	0.192523705702036	0.0266726419621772
ZNF195	0.999999521213649	1	20	8	2.62893257670881	0.516964129996335	0.196644118824656
NUP98	0.769762729989813	1	22.0684078295746	0.235110860269476	3.94760559778694	0.439145786755087	0.111037343019263
PGAP2	0.931646527113773	1	28	20	3.24328580813049	0.50966605133692	0.156904459411446
RHOG	0.316709907769936	1	25.21494578188	13.9405404738502	6.1734066379015	0.2236887002198	0.0361386752820607
STIM1	0.987053983904345	1	28	18	6.87912112092868	0.205303232552001	0.0299061144144933
RRM1	0.999555472883236	1	20	10	6.46306315462476	0.178255439230083	0.0275806432593079
TRIM21	0.210087429837884	1	22.1864015744665	22.1578292567927	2.02196561331432	0.58780207875738	0.299158582485797
TRIM68	1	1	26.6666666666667	13.6401542844816	2.98878690899072	0.271102494393114	0.0950670343625175
HBB	0.852648555338169	1	20	8	12.4901757579515	0.477372044179972	0.0382198019812544
TRIM5	0.403649558505841	1	26.4722005947485	22.9903488301133	3.10368210164575	0.626456278567254	0.206248717168829
TRIM22	0.997660649029452	1	28	22	4.66800911226181	0.585825110014016	0.125497850566569
FAM160A2	0.0931637426549297	1	24.2718167028202	15.8407297674321	3.8375303143202	0.569240083899937	0.147765128680585
PRKCDBP	0.978763102047663	1	24	10	7.28397485196303	0.13401389440532	0.0183984564923646
SMPD1	0.999555472883236	1	28	8	8.32146174084151	0.402318895673806	0.0483471423895679
APBB1	0.998364613841392	1	20	10.9405625694367	5.51592608625468	0.232780601354175	0.0421994842839763
ARFIP2	0.999999521213649	1	20	0	4.05738716658943	0.138870153167452	0.0342264978582717
TIMM10B	1	1	25.3333333333333	21.8599864902368	4.85475121501882	0.13072881185762	0.0269313110305412
RRP8	0.23354648540931	1	22.9965926731802	15.2872637660021	3.56093445239071	0.439088818697705	0.125076613924097
ILK	0.856712709019519	1	22.1570447087278	7.53922031569955	5.4113212911162	0.341943515813587	0.0630699293876207
TAF10	0.997660649029452	1	24.8	0.0615158041571431	5.31744873781414	0.106685749341095	0.0197371492560294
TPP1	1	1	24	16.1341010020628	7.9914105727168	0.0570204489451904	0.007175369984394
DCHS1	0.999975756915619	1	24	15.7714285714286	2.90811567078177	0.524346899251175	0.200512928054143
MRPL17	0.804510866957793	1	22.6446155164816	18.8325004225314	5.01521254895773	0.383056032374526	0.0775865346888672
ZNF215	0.986378532222667	1	26.7448730609915	4.66556067269424	1.50646141755108	0.665507317771622	0.442578819170377
OLFML1	0.997660649029452	1	28	16	2.23635981824124	0.579338324023794	0.259054164405175
PPFIBP2	0.659811076418932	1	24.8196155742494	15.6260724851434	4.3328467328071	0.427854422625542	0.0987914166206517
CYB5R2	0.639700095271356	1	21.5188572002191	0.439027122604382	4.47963692268985	0.367105760521391	0.0824683668153015
EIF3F	0.931646527113773	1	27.6116630420273	21.8211424050746	5.72545976271204	0.362826180310772	0.0633021312790305
TRIM66	1	1	26	16.7292504381421	2.94354778126402	0.180674350371124	0.0625113440552695
RPL27A	0.949078127398351	1	26	14.702380952381	12.6851439326874	0.196307467583722	0.0154926156533229
ST5	0.991932769010295	1	20	16	4.6464974797864	0.418252144523543	0.090014499382182
AKIP1	0.447382755061042	1	28	17.3665980942535	5.05749341360536	0.122339268729583	0.0241556522397288
TMEM9B	0.929675899088255	1	26.1631020147369	22.4279651788899	7.73123601192378	0.198614702328014	0.0256642178247401
NRIP3	0.991932769010295	1	20	10	3.1533183472355	0.41581184374687	0.131864847744095
DENND5A	0.723807968340296	1	24.3355128055591	18.2517785799554	5.04564522836337	0.264844010356324	0.0526164111090434
TMEM41B	0.869750931638462	1	20	1	4.95533382846604	0.475011512450469	0.0957546770136221
IPO7	0.997660649029452	1	24	22	6.85003311993961	0.311351365294802	0.0454525342933739
ZNF143	0.898932789807871	1	21.5188572002191	2.72850533461512	2.88543193090899	0.413686044583256	0.143304832611342
WEE1	0.856712709019519	1	24	13.0120499177775	4.8021620160055	0.321501750772034	0.0669328029424586
SWAP70	0.997660649029452	1	24	12	7.87533744558592	0.234016847479726	0.0297151517756094
RP11-540A21.2	0.999555472883236	1	24	18	2.65679847734953	0.384823305644333	0.144844747889286
SBF2-AS1	1	1	26.6666666666667	19.877937052075	2.5920311789241	0.269434911044412	0.119206046566485
SBF2	0.55711375415569	1	24.5470741996606	11.3021722828935	4.56547444087671	0.31158971938244	0.0686767297293414
ADM	1	1	22.6666666666667	14.0911150128966	10.9214922549685	0.122135695340654	0.0110985230046765
AMPD3	0.991932769010295	1	20	12	3.57854554781781	0.367537539099622	0.102705843530131
MTRNR2L8	0.814873536098534	1	24.5790748098328	13.9473782095736	1.21814015991191	0.561392699719911	0.533471209605228
RNF141	0.999999521213649	1	24	22	5.9523089646184	0.154287878618645	0.0259206770911524
MRVI1	0.978763102047663	1	28	8	5.92077867317518	0.277056070210359	0.0467938569407426
CTR9	0.991932769010295	1	28	10	6.65029509554623	0.299740056815556	0.0450716926856818
EIF4G2	0.73116419313026	1	22.6186613151256	22.1396859840032	9.8103154787065	0.211415453152004	0.021611441147892
ZBED5	0.839480409256901	1	28	27.1125850040883	3.95815743500873	0.292982680505156	0.0740144280210164
ZBED5-AS1	0.962801138223589	1	26.1652077130746	17.288400971755	1.89096919883112	0.807413754660431	0.444311175667018
USP47	0.744250572176668	1	22.2959785656292	14.4427076536801	7.03470473598317	0.206592126740716	0.0293651618432682
DKK3	0.999999521213649	1	28	6	6.28323338647257	0.184140368564268	0.0293066256237929
MICAL2	0.999999521213649	1	20	1.09794059030459e-18	6.64977363310413	0.200961517545425	0.0302208057948004
PARVA	0.999961061089191	1	28	22	8.31185641091508	0.104575262365882	0.0125814568004994
TEAD1	1	1	26	19.8433634718697	7.813258092942	0.0536393685403514	0.0068888549833166
ARNTL	0.104451782238862	1	28	0.31718570199215	3.13577866805567	0.716404432244112	0.228270504921997
BTBD10	0.763287304180051	1	28	14	4.32651568955855	0.345261893297588	0.0798587381295177
FAR1	0.987053983904345	1	24	4.62857142857143	5.52980627984814	0.387114695260338	0.0712345423986717
SPON1	0.517498099700907	1	23.1227075897974	20.6023771179703	3.70000385961106	0.491705885375747	0.135598824118059
RRAS2	0.978763102047663	1	28	14	6.70957195310871	0.194608502403258	0.029004607710197
COPB1	0.998496865830708	1	22	3.11666666666667	6.95612164915064	0.211507982630505	0.0304323578245387
PSMA1	0.991932769010295	1	24	22	6.08442895923802	0.498065433235799	0.0818590267998091
CYP2R1	0.99878274089473	1	23.8281770248223	15.9968098778864	2.25660389362696	0.560424823157539	0.248029442526347
C11orf58	0.986378532222667	1	24	12	7.83191545112062	0.196125139395501	0.0250866195675761
RPS13	0.998364613841392	1	24	20.9174320804259	9.63463928407687	0.155187850336176	0.0161165683815624
PIK3C2A	0.909471105002524	1	28	17.9932238213765	6.00885665339652	0.289631997280879	0.0482252967343171
NUCB2	1	1	25.3333333333333	6.04858344095035	7.20808433579889	0.103448129417606	0.0143759484432872
SERGEF	0.99878274089473	1	20	14.4657349622893	3.02694174194923	0.401324672263877	0.134270173322867
SAAL1	0.723807968340296	1	24	4.21114339935852	3.34469082198814	0.310687778711528	0.0931557172198908
SAA1	1	1	28	20	7.50485180316627	0.0824154159432789	0.011155903044257
HPS5	0.999999521213649	1	20	14	6.02782290197178	0.1527037669014	0.0253331541727029
GTF2H1	0.848105704712303	1	26.940828442166	25.5472636696423	5.44664581387026	0.388111183238327	0.071678397952645
LDHA	0.994862435494538	1	25.5532215711736	4.0227420270093	8.9494716962222	0.171935276772671	0.0192550950094698
TSG101	0.994167677926008	1	24.6936631566917	24.3933706364727	5.35430396881512	0.18020053873073	0.0336482974744559
UEVLD	0.860357529076053	1	23.8945383181236	3.8545878773357	5.50577179404678	0.216515751385883	0.0394109541270341
SPTY2D1-AS1	0.999861746495894	1	20	10	1.45522863999386	0.742610656214342	0.510305140927871
SPTY2D1	0.99587537813576	1	24.7463981522855	22.316179252066	4.80070490200511	0.248924024219989	0.0518567620443853
TMEM86A	0.853727029687245	1	27.6878692103782	18.0172752774792	1.46611737640579	0.925276065061051	0.66448018237745
NAV2	0.773061368729309	1	28	4	5.90512022862556	0.311608143924038	0.0527691447184246
HTATIP2	0.999961061089191	1	24	22	5.81299697032893	0.276147276645834	0.0475051471823163
FANCF	0.243327330017655	1	20.9104270274658	12.3416424700822	2.06660077082431	0.660839761229556	0.318417571180644
SVIP	1	1	27.3333333333333	14.7826984874443	3.20582925739682	0.133171942976542	0.0466556573383639
ANO3	0.980746600138794	1	25.0713364617835	2.35141231883493	1.01627868986776	0.674025587552777	0.618628757985475
FIBIN	0.994862435494538	1	25.5532215711736	18.8109511293237	6.30532072666545	0.26723755959007	0.0423163377582535
CCDC34	0.957095996111958	1	28	12.2833367528485	4.83104522664752	0.382065281712237	0.0794432850982007
LGR4	0.216530971926055	1	24.1423778896092	18.137243582865	4.17613577116615	0.661332427858656	0.158533356300211
LIN7C	1	1	24	23.2483560158894	4.72126633431982	0.226437418490772	0.0484175709248952
BDNF-AS	0.373397777772533	1	27.659487708967	21.1043597482234	1.77625323048674	0.884091408838953	0.502179830282138
BDNF	0.999961061089191	1	20	1.66467106495424e-19	2.6649629664647	0.232065198977348	0.0870800840002676
METTL15	1	1	26.6666666666667	6.15550364478845	3.83415742007789	0.169197758176006	0.0461000890609523
KCNA4	0.953760639436668	1	28	18	4.07782609585068	0.508454002591721	0.12468751502402
ARL14EP	0.866554729696135	1	25.5302136340518	11.4459455235001	5.73359898622807	0.377934164308664	0.065720614379708
DNAJC24	0.975643170030157	1	25.8056593768453	18.0955218294484	2.77964243321855	0.650606752323249	0.234683832875544
ELP4	0.854385632855092	1	26.6936146587804	2.1149948980431	2.37729324617508	0.70669896435877	0.298220046566317
PAX6	0.421041032723097	1	23.5077001275833	20.9829868067076	1.98253570998712	0.627224801874715	0.351442282176016
RCN1	0.984199096648216	1	20.5567688605709	2.41202088398167	7.53451101533379	0.164786223877809	0.0218667206675892
EIF3M	0.866554729696135	1	28	25.2765017405902	3.123342770741	0.347425261781637	0.112411740644702
QSER1	0.999999521213649	1	20	16	5.03140083084607	0.199220987209295	0.0395955309280724
DEPDC7	0.991163641553605	1	23.0222303734277	14.9772620419527	1.56262392846157	0.482840195981484	0.313393427027057
TCP11L1	1	1	26	6.91296244873296	3.638694554463	0.173400848694106	0.0473847122373292
CSTF3	0.994167677926008	1	23.3063368433083	3.27983660605386	4.19543949114951	0.28403217316484	0.0676247319762265
HIPK3	0.987053983904345	1	26	19.9642857142857	5.9243269902377	0.207731809329862	0.0350564956177784
KIAA1549L	0.999999521213649	1	28	6	2.83909670501613	0.450320557517572	0.158614025623693
CD59	0.999555472883236	1	24	6	9.84628809666189	0.0809252186082977	0.00821885545231336
FBXO3	0.947303201495435	1	26.5720494695449	19.7691307173513	3.31743629669491	0.377843994209233	0.11387307108247
CAPRIN1	0.998364613841392	1	28	8	6.79917997000535	0.139783362206349	0.0213005286356009
NAT10	0.888941812339566	1	26.5220047122464	14.2630082848445	5.8065493109808	0.259422506693609	0.0446662452175966
ABTB2	0.999999521213649	1	20	2	3.79121655082005	0.324262047924828	0.085529814395511
CAT	1	1	26.6666666666667	20.5344954798592	4.69130214522564	0.169484436837093	0.0366309004752361
APIP	0.998364613841392	1	26.1955180499818	21.2580349805462	1.69658838343672	0.719662615900213	0.437209304318521
PDHX	0.999999521213649	1	20	10	3.77469660551712	0.398018277285938	0.105443779694556
CD44	0.994167677926008	1	26.6126736866166	7.21847646646185	8.10230790135592	0.282646764656995	0.0347588081168562
PAMR1	0.333481860140316	1	28	10.5007443590509	6.129657818168	0.369882101788508	0.0608771716886597
FJX1	1	1	23.3333333333333	23.2320814247471	2.74355167063939	0.260511572717821	0.109391528514205
TRIM44	0.898932789807871	1	27.2405713998904	18.4340764593792	6.89197552883407	0.262560350962696	0.0380678165838907
COMMD9	0.835137212490326	1	22.7194544379073	10.4905072947642	4.81868160367551	0.206519752118481	0.0428766238038102
PRR5L	0.941737752453847	1	20	0.428615766131123	3.96793134797303	0.338001497454401	0.0847990457918747
TRAF6	0.947303201495435	1	28	22	3.05151715539678	0.500851489688902	0.164681468276549
C11orf74	0.999975756915619	1	26	17.1785714285714	4.11597859774363	0.160777680617036	0.0389089997381508
API5	0.524714597666966	1	25.5115760192277	20.7118005174421	4.40757071057108	0.395264206941368	0.0902229438520121
TTC17	0.952509912478013	1	27.068957221518	15.0852814806326	5.99978329515906	0.202767803404565	0.0338004459131247
HSD17B12	0.997660649029452	1	24	1.44152998352248e-19	5.90355582892613	0.287066624678518	0.0486260540252629
ALKBH3	0.663611802511054	1	23.4330086789601	12.012686744639	5.60203903698511	0.348516208326071	0.0619423061619761
C11orf96	0.303351172840554	1	20	8.47531525907345	5.5671555969334	0.388929305631396	0.0721455137090902
ACCS	0.941737752453847	1	21.7661082555242	12.1156153954965	3.42418860196962	0.471475721896121	0.137851549523456
EXT2	0.999702628008957	1	21.2580455803964	0.977003001144295	6.21977438487978	0.41888694696149	0.0677941865963201
CD82	1	1	26	21.6447061506426	3.91548375433687	0.207951568128815	0.0548066289608397
TSPAN18	0.978763102047663	1	24	14	4.50796009885535	0.530616751935206	0.117706621243151
TP53I11	0.997660649029452	1	28	20	7.23738157868676	0.195979712059807	0.0270788143376251
LOC101060179	0.852648555338169	1	20	0	2.5010503333383	0.475449282818419	0.190099845845089
SLC35C1	0.994862435494538	1	22.4467784288264	22.098990239886	5.62703585486928	0.182721663255667	0.0324269188459437
CRY2	0.185189682750414	1	26.4959471321563	14.6548833343313	3.86766014039722	0.567506959021441	0.146712498530218
MAPK8IP1	0.953760639436668	1	20	6	1.62980645446295	0.827287551990554	0.507598647511283
PEX16	1	1	24.6666666666667	21.7546505551518	3.35634102325226	0.231068264678592	0.0685536938214031
PHF21A	0.997660649029452	1	20	8	4.91224693465432	0.251374956690617	0.0511731108054132
CREB3L1	0.997660649029452	1	24	2	7.68914175255927	0.103977423747855	0.0135226306256153
DGKZ	1	1	25.3333333333333	12.8165493916367	5.06495216088421	0.144360728451068	0.0285784598041953
MDK	0.728017336226235	1	25.5654474187779	2.57987225100112	3.45470537098293	0.462275048361928	0.139909163088552
AMBRA1	0.999999521213649	1	24	10	3.66709261812479	0.433231954923548	0.118140445316891
ATG13	1	1	26.6666666666667	7.6829803053479	5.4729060880482	0.0920249036686298	0.0168434816281385
ARHGAP1	0.883934363713153	1	23.1907411258595	1.5964996595265	7.60785084403235	0.19340665781752	0.0255390943384984
ZNF408	0.997660649029452	1	28	16	4.07273847891827	0.442334542561547	0.108608629022267
CKAP5	1	1	26.6666666666667	15.2273416345066	5.34581131044296	0.126089124285436	0.0236198336632792
LRP4	0.916656718021197	1	26.8302698775273	23.6437617109101	3.08908970648217	0.454028647819256	0.147551024224129
C11orf49	0.941737752453847	1	21.7661082555242	5.26824704251293	4.47426608007797	0.308225299849598	0.068879850597702
ARFGAP2	0.511823452911395	1	24	15.2344861998743	4.20886303864289	0.362088612753537	0.0861810078539505
PACSIN3	0.999702628008957	1	26.7419544196036	15.4821101920991	4.30312929165222	0.500969150497078	0.11613170659979
DDB2	0.989060509238164	1	23.2415656143969	13.9403043192067	5.61266991200519	0.252746713418779	0.0449201865618581
ACP2	0.999555472883236	1	28	8	6.53268898732547	0.37320133094373	0.0571282869378604
NR1H3	0.994167677926008	1	26.6126736866166	9.70102061247599	2.47210611746707	0.323768821535567	0.131086396464944
MADD	0.729004157448601	1	20	3.18753615605507	4.37113334677042	0.299782287129478	0.0690618956608176
SLC39A13	0.984199096648216	1	28	0.672958751887681	7.12384172541951	0.259796894287204	0.0364749391608455
PSMC3	0.866554729696135	1	26.4697863659482	7.62744788201331	7.61708347470662	0.356108100740942	0.0467309764400611
CELF1	0.941737752453847	1	20.8830541277621	18.0875756693294	7.20795454269025	0.130881053787261	0.0181619501578791
PTPMT1	0.909471105002524	1	22.4686142851663	20.8582757168038	5.36510094090285	0.221464725875112	0.0412767268046884
NDUFS3	0.489177896535407	1	24.41866812434	0.357843012937108	6.68398251958856	0.211358647381481	0.0316361997210835
MTCH2	0.937754890128546	1	23.5303625584015	1.93727787859747	7.80996299715332	0.132950871745317	0.0170206206143875
FNBP4	0.941737752453847	1	27.1169458722379	13.069669264147	5.51432787954701	0.351842108668163	0.0640168621997281
NUP160	0.999702628008957	1	22.5160911607928	7.6387629309079	2.08736818853322	0.564598198570143	0.279657435354251
PTPRJ	0.999555472883236	1	28	4	2.93273897398717	0.299368514967811	0.10207813161115
TNKS1BP1	0.989060509238164	1	28	22.3480845820334	6.66774685966509	0.257315374997361	0.0386664874154231
SSRP1	0.999999521213649	1	28	10	7.61416108513457	0.217170321333199	0.0285218974099707
SLC43A3	0.356145851030512	1	26.8388445053454	17.7573519527275	4.62582128895525	0.384448838582275	0.0836421729333991
SLC43A1	0.705863753454272	1	20.8437044735084	11.6206225854268	5.02032542783937	0.313746140165523	0.0627337341902156
TIMM10	0.804510866957793	1	25.3553844835184	2.01068840191744	5.02485132815332	0.227663457949942	0.0483811229286152
UBE2L6	1	1	24	17.2497774015591	4.95197569841448	0.125995848842566	0.0255317203323724
SERPING1	1	1	26	18.7888236239137	7.60614343904783	0.0642564624604134	0.00857547595505657
CLP1	1	1	26.6666666666667	20.3710721970111	2.30248736087591	0.263181931421567	0.113811898957649
ZDHHC5	0.410745300692063	1	28	25.2581989599077	6.29678170484818	0.447749104195049	0.0711219197907218
MED19	0.997660649029452	1	24	18	5.52604206580312	0.273785567310661	0.0495446042665748
TMX2	1	1	25.3333333333333	25.1663043230397	4.78495143122439	0.0968957681987282	0.0201346535872301
C11orf31	0.55711375415569	1	27.5501008880218	4.69978972414241	6.61533789965262	0.20591769830102	0.0311190390998046
CTNND1	0.589327299957075	1	28	1.02390808265386	1.62626325141697	0.659062778012909	0.404715399527889
LPXN	1	1	26.6666666666667	6.5991844480354	3.65106166328836	0.372439672418203	0.107088442827405
ZFP91	0.989060509238164	1	23.2865291622134	13.9165690729522	6.85820491464895	0.189260448743355	0.0276928010572704
FAM111B	0.991932769010295	1	20	18	1.69903983665326	0.936898093773132	0.55142797335383
FAM111A	0.953760639436668	1	20	8	4.61962719343443	0.248318849733078	0.0537530063218082
DTX4	0.999555472883236	1	28	22	1.83440087660311	0.542603265090713	0.2957931780405
OSBP	1	1	26.6666666666667	2.5321264833832	5.03527904542908	0.184891479283996	0.0367833713210299
PATL1	0.880564778816752	1	26.5532757087552	22.8218204269672	5.76044714114822	0.576422296428231	0.0998930759670617
STX3	1	1	26.6666666666667	16.8355257133404	4.10216826591202	0.262551819602711	0.0686600690342747
MRPL16	0.999999521213649	1	28	12	5.42020972549537	0.220279869488843	0.0406404697686695
PRPF19	0.852648555338169	1	20	4	5.86864991919266	0.296123113555005	0.050458473010389
TMEM109	0.856712709019519	1	28	17.0269900517728	7.38830902923081	0.319665563187531	0.0431735229801922
TMEM132A	0.953760639436668	1	24	22	2.26380563105907	0.785493179394515	0.346979073034216
SLC15A3	0.991932769010295	1	28	16	3.92734306535927	0.434882717656274	0.11073204210045
VPS37C	0.999999521213649	1	28	26	4.96975107369409	0.254736325192545	0.0512573610660132
DDB1	0.977572032274732	1	25.7624208920656	2.53689148176458	8.00117827586233	0.158877595041265	0.0199143965362776
DAK	0.998364613841392	1	20	15.0594374305633	3.0854790141457	0.307588409412499	0.0995265610242016
CYB561A3	0.999555472883236	1	24	22	5.94858434378776	0.271721852089589	0.0456784062200201
TMEM138	0.923543291056831	1	25.2934629782233	20.3149140618963	4.44298872975217	0.55583982700317	0.125865954971156
CPSF7	0.81817799936593	1	21.2912450343755	2.63857401727612	4.09770620698928	0.446633903932582	0.109196794447513
SDHAF2	0.999555472883236	1	20	12	4.82747296553274	0.224807606880886	0.046568382357803
RPLP0P2	0.812326780508767	1	24.434911082435	6.16660268976715	2.09576751019713	0.617250581944588	0.290804639787315
TMEM258	0.253133290570858	1	28	11.8093041590253	8.47848228673548	0.258153063396801	0.0303775362305487
FEN1	0.96468411458662	1	28	27.7752083457655	4.94074783579786	0.448864525881521	0.0904672646661217
FADS1	0.999961061089191	1	28	6	7.22338892298812	0.406864198145969	0.0563259437479743
FADS2	0.994862435494538	1	24	22.4899390725051	5.57791168701821	0.366225191206966	0.065679260455672
FADS3	1	1	22.6666666666667	15.3090033806466	6.31716500247497	0.119225148706685	0.0189388848754901
RAB3IL1	0.930066715221661	1	27.2280857055885	13.6275757972917	4.53532220485779	0.41933042758023	0.0926889138756847
BEST1	1	1	25.3333333333333	19.1250596091219	2.30629191634683	0.247561974064949	0.123477000948521
FTH1	0.969843277363998	1	26.9576396644633	19.5055980181149	12.4214278292433	0.279153500243141	0.0224242359018509
INCENP	0.82912671079648	1	26.5834751944352	11.7707018213302	2.81770365501584	0.795567366950396	0.29514904099992
AHNAK	0.991932769010295	1	28	8	9.20021900089532	0.14354108176472	0.015601920101114
EEF1G	0.70733769708383	1	27.4633787225582	13.5473341995306	10.8700228315927	0.268469402532939	0.0246705285251728
TUT1	0.99587537813576	1	27.2536018477145	0	3.9067479613596	0.270161242000871	0.0691228551132099
MTA2	0.994167677926008	1	27.3063368433083	23.6837321150646	5.99847880119723	0.187381145954453	0.0312648679364442
EML3	1	1	26	4.48725461013208	5.05038063679138	0.127368579477911	0.025119337700938
ROM1	0.912693923388679	1	20	10	3.3486978123187	0.708292398989996	0.211512784576868
B3GAT3	1	1	25.3333333333333	13.3069788358648	3.96196424477178	0.185222271569811	0.0467620919062046
GANAB	0.998496865830708	1	28	15	8.50757842609909	0.199142915237744	0.0234574651273293
INTS5	0.931646527113773	1	24	22.1877094605247	3.97922556741758	0.425581621640717	0.106947983567363
METTL12	1	1	25.3333333333333	19.9910437485353	3.35332426259114	0.159826203023548	0.0478806059923998
C11orf83	0.747026091378643	1	28	16	4.81873753307845	0.342589815509335	0.0708077140028136
UBXN1	0.742564147284389	1	24.8049325345822	15.5220805071391	7.56036969558888	0.262046654048223	0.0344903241662707
LRRN4CL	0.955696444280347	1	28	19.4584436033064	4.52503528270128	0.48166979506844	0.106857889148984
HNRNPUL2	0.999702628008957	1	22.7419544196036	13.3852946861544	6.98485381276998	0.219753307354659	0.0314483517311487
TTC9C	0.991932769010295	1	24	22	3.16211033777667	0.379483147096811	0.12000945778623
POLR2G	0.958556475815392	1	26.0725609377503	9.13491467346221	6.93310932297498	0.282848937567151	0.0407333614041456
TMEM179B	0.999702628008957	1	28	23.9403541989062	6.828224103197	0.196947981201071	0.0289750534051489
TMEM223	0.994167677926008	1	24	23.235054015779	4.30344975535215	0.381096995688805	0.0887165375287763
NXF1	0.997660649029452	1	28	16	4.32594736664608	0.227034509401926	0.0524820322948003
STX5	0.929675899088255	1	26.1631020147369	7.72618296440614	4.29826338361563	0.299683767567377	0.0696500658426232
WDR74	1	1	28	8.61037419313831	3.46205959832591	0.199914857097813	0.0577192998101461
SNHG1	0.705863753454272	1	27.1562955264916	11.5702512423591	5.13733239017317	0.282471975929025	0.0550229690545044
SNORD26	0.999555472883236	1	26.4	13.2654845657157	2.84662369873566	0.209283267325967	0.0746297995779332
SLC3A2	1	1	23.3333333333333	3.22879512062214	6.87311125120874	0.141501373738706	0.0207783110097356
RARRES3	1	1	26	20.9950455711	2.4988903546327	0.403938690087006	0.162463765424064
PLA2G16	0.998364613841392	1	26.1955180499818	18.0611850077126	5.06096034848997	0.268757145796926	0.0539062794135577
ATL3	0.866554729696135	1	24.9395727318965	4.53552542256346	7.04940830658661	0.155211731022517	0.0220091185807688
RTN3	0.997660649029452	1	28	20	7.00853920580187	0.287968668874275	0.0410882582544287
C11orf95	0.848105704712303	1	25.8816568843321	15.236437388317	5.13785955061207	0.184340580079529	0.0358568883787462
C11orf84	0.909471105002524	1	25.5313857148337	16.4681926253318	2.681643787446	0.575480839860204	0.220838602200392
MARK2	0.99878274089473	1	20	14	5.3117094226606	0.156319291528171	0.0293900034681062
NAA40	0.987875356397827	1	24.5911486474718	10.9229868160069	3.39678932275955	0.413954791906862	0.122159814308102
COX8A	1	1	24	7.69937854283733	8.01447935641151	0.141662904602962	0.0178490233605204
OTUB1	1	1	24.6666666666667	21.784417932907	5.43002457793629	0.142847108191011	0.0262346329435743
MACROD1	0.723807968340296	1	20	11.4599336691619	3.22986623884922	0.421434911706684	0.136649849965513
STIP1	1	1	24	3.74616805440624	5.89279974080047	0.0924359994970645	0.0157492570851829
FERMT3	0.773061368729309	1	20	10	1.4506813107587	0.936948022568405	0.645867576579162
TRPT1	1	1	26	23.505179879854	2.99908826560589	0.274081088859593	0.0908013465562314
NUDT22	0.997660649029452	1	20	6	4.91075746232183	0.284906843251571	0.0580168834314341
DNAJC4	0.852648555338169	1	28	18	3.74043331763661	0.333782327241076	0.0892362726177342
VEGFB	1	1	22	14.1888149766776	6.15564668820727	0.0894083695038195	0.0145933501146128
FKBP2	0.0520554714327692	1	27.1885355704471	24.0403618222482	7.96317382733666	0.172914086530952	0.0217195912627691
PPP1R14B	1	1	23.3333333333333	2.97017387081931	5.90725551734379	0.134902438936394	0.0230647845151408
LOC101927696	0.999961061089191	1	20	2	3.20742509586274	0.502555795683282	0.156685123007714
PLCB3	0.374212618949702	1	23.4340984829917	3.12176890094549	4.75199571178742	0.325746705197977	0.0683979721323685
BAD	1	1	26.6666666666667	20.474110867731	5.5359422862327	0.140116947813021	0.0255764202010391
GPR137	0.953760639436668	1	28	18	4.21010429053263	0.25830014267895	0.061352433301901
TRMT112	0.997660649029452	1	25.6	23.6350808890429	7.53613095379594	0.137483521876974	0.0182535460994211
PRDX5	0.997660649029452	1	20	14	7.53655315595231	0.187418634345571	0.0248679509674192
RPS6KA4	0.998496865830708	1	22	21.45	5.43185926653354	0.270184628245665	0.0496653227656386
SF1	0.454297975336452	1	28	20	6.90884996870211	0.283556623996669	0.0410425215891521
MEN1	0.727999593760874	1	24.2531259549661	23.9953988397347	5.66502270214961	0.31902411621042	0.056223228080683
EHD1	0.50754477653565	1	24.6723296434755	14.8666050232422	6.82633219675917	0.260665816849946	0.0382195769641991
ATG2A	0.78360531114642	1	23.0567560450998	11.5283780225499	5.3306455859665	0.297289062947698	0.0560191328112074
PPP2R5B	0.356250109556215	1	20.7968946879659	12.0771838639248	3.50369598256192	0.482210147133477	0.137452966730339
ARL2	0.999999521213649	1	28	20	6.76263087410995	0.159650388717843	0.0236077336897166
SAC3D1	0.81817799936593	1	24.9999914896779	13.8431519211154	6.19264013283275	0.375684465925805	0.0604953164452905
NAALADL1	0.904365914550054	1	20.7079437366671	12.3613890813186	3.93890307548254	0.584400537195862	0.148060374426925
CDCA5	0.986378532222667	1	24	6.61779328953152	1.87467832656776	0.890568706426847	0.472133923632274
ZFPL1	0.43783652517794	1	25.747570691782	10.6775675693372	4.25263217973049	0.395580394989367	0.0932167213874088
VPS51	0.986378532222667	1	22.5102538780169	12.8120814609484	6.97055888013149	0.246703863130279	0.0354069519287529
TM7SF2	0.997115542404908	1	20	13.1422747701952	1.6944773616354	0.546575800536664	0.335621538630392
ZNHIT2	0.994862435494538	1	28	14.5478959843808	3.52889564307314	0.529008717821103	0.150567733627012
FAU	0.995595592065522	1	27.2638134440077	16.3931249555039	10.5368391186198	0.122207630797396	0.011588618523944
MRPL49	0.99878274089473	1	23.8281770248223	2.12670988705579	2.87426324826458	0.618818704100076	0.217219922765834
SYVN1	0.791143836792258	1	24.9547711271386	22.5610452335327	3.01932225243595	0.685816602081109	0.227025103771301
CAPN1	1	1	26.6666666666667	17.4802495210084	6.12677152602701	0.074964577271661	0.0122503516089953
POLA2	0.878065297031116	1	26.2077704361831	7.7233546611169	2.24054446460437	0.581456586553018	0.259521593940067
CDC42EP2	0.999555472883236	1	28	8	4.73432521357013	0.251123962076052	0.0530432428588236
DPF2	0.986378532222667	1	22.5102538780169	8.07308801851923	4.71482092086663	0.365931807977779	0.0790582511227681
SLC25A45	1	1	24	0.506405295406198	2.32935951063899	0.303354527913049	0.135658624375271
FRMD8	0.995595592065522	1	25.0552537760307	4.02000460377125	7.45136151990122	0.213340927814045	0.0286368217168947
NEAT1	0.773061368729309	1	24	12	8.1110477941076	0.286356748595295	0.0353045322705808
LOC101927789	0.947303201495435	1	28	23.9993800468008	3.13664832671575	0.471244600453442	0.150155887683724
MALAT1	0.986378532222667	1	26.7448730609915	7.69196539895583	12.1192024931095	0.392889702094287	0.0324183502234777
SCYL1	0.999999521213649	1	24	22	4.31355088607883	0.699127572864747	0.16207704309715
LTBP3	0.998364613841392	1	21.8044819500182	12.6049238374138	6.2100851783184	0.260672851891252	0.042192597552599
SSSCA1	0.813681778243473	1	28	0.284706786550292	3.76346744532712	0.475544061210786	0.126571793292503
FAM89B	0.909471105002524	1	28	16.0067761786234	6.27484337492634	0.319448926090053	0.0510220475836217
EHBP1L1	0.999975756915619	1	20	13	5.15647515438546	0.243607462380293	0.0474068358306913
MAP3K11	0.999961061089191	1	24	12	4.04376885218115	0.606086774241718	0.149881656542956
PCNXL3	0.912693923388679	1	24	0	2.73727413692861	0.773152604630237	0.282453479613029
SIPA1	1	1	25.3333333333333	10.2890972306119	2.21219643894213	0.301960247652085	0.139411716594314
RELA	0.999999521213649	1	20	14	6.98094169068245	0.161814034603707	0.023179399252064
RNASEH2C	0.997660649029452	1	20	0	5.86103324984312	0.27464286689551	0.0468591211119406
AP5B1	0.997660649029452	1	24	4	4.81770157509248	0.294924259805232	0.0612167970988469
CFL1	1	1	26	4.61373410430532	9.92937959334888	0.0900603881198128	0.00903542933518311
MUS81	0.784115714616535	1	25.7003695546751	0.716203309547903	4.71534211547545	0.432840206615866	0.0920657855564267
EFEMP2	0.976651542261458	1	22.2542326308437	11.7452848891188	8.875090517785	0.112185338494478	0.0126181302528288
FIBP	0.969843277363998	1	25.0423603355367	7.68997925603256	7.09004197900346	0.238249477195812	0.0335905788721557
CCDC85B	0.99878274089473	1	28	7.17100763040051	3.68447745750921	0.32480999013545	0.0877847857140338
FOSL1	1	1	26.6666666666667	3.46892522208924	3.07939655969882	0.22995210421129	0.076750485272241
C11orf68	0.989060509238164	1	21.2097492925491	8.8688248126642	5.56244635798498	0.186422218934382	0.0334826501423856
DRAP1	0.994862435494538	1	25.5532215711736	2.02085719919945	6.52509789025673	0.292307986219329	0.0450423901746192
SART1	0.986378532222667	1	26.7448730609915	6.73114209826389	4.27123987259613	0.193619140880956	0.0453683878580915
EIF1AD	0.512794213438182	1	26.1687280730705	23.1617609951099	3.29132143426886	0.673079481423438	0.205618691787034
BANF1	0.999555472883236	1	20	12	4.75465707486018	0.287357521314828	0.060437065552888
CST6	0.97221681879249	1	28	3.16528219832102	2.16827343324543	0.466259053943609	0.216999380240901
SF3B2	0.763287304180051	1	28	6.7044765613189	7.26513660932399	0.307666110883581	0.0423596945400672
PACS1	1	1	22.6666666666667	18.9813554133444	5.42558827262554	0.0648081786054245	0.0120803045434232
KLC2	1	1	28	17.1117757011945	3.26272181311145	0.238651277451856	0.0728140865171831
RAB1B	0.794744183783367	1	25.3333333333333	23.2506696532009	5.30840875377387	0.318564523269771	0.0600306971351912
YIF1A	0.995595592065522	1	25.791440332023	5.23421761703961	7.09032733874527	0.20816208348383	0.0293534158784236
CD248	1	1	26	4.01610055884239	7.3808220451955	0.0874009935211315	0.0118442051461267
RIN1	0.303625270458521	1	21.6629666896852	5.51708377332683	3.05093505605445	0.487242596071527	0.161261102167085
BRMS1	1	1	25.3333333333333	15.888953207019	4.51227927801289	0.233979247904817	0.0516359125010191
B3GNT1	0.991932769010295	1	28	20	6.10382656507815	0.167508924658358	0.0274432641347852
MRPL11	1	1	22.6666666666667	8.99347466733726	5.5781280130746	0.105598216354765	0.0189255895202902
PELI3	0.856712709019519	1	22.1570447087278	15.5952386672073	4.35594428928536	0.480682057810369	0.111050328692573
DPP3	1	1	26	4.40909094757732	4.6925114039982	0.148999706492096	0.0315734422786664
BBS1	0.991932769010295	1	20	10	3.80229401788403	0.460626336582113	0.121144323509851
ZDHHC24	0.812326780508767	1	26.2174555412175	24.6780480635375	4.87808961599185	0.331494000904546	0.0679675238564288
CTSF	0.852648555338169	1	28	20	6.85241069310902	0.326753475853003	0.0476844559508956
CCS	1	1	25.3333333333333	0.368582305141096	4.70071808505441	0.0926204009671042	0.0198960923319353
RBM14	0.969843277363998	1	25.0423603355367	1.42234196352103	3.43249768887076	0.403333611528863	0.117556732566948
RBM4	0.986378532222667	1	22.7448730609915	11.3724365304958	2.30929067218757	0.733960344897368	0.319508557559098
RBM4B	0.524653013957696	1	26.7669480302394	18.4101822091221	3.90315226043556	0.500701400091171	0.128273677382885
RCE1	1	1	26	24.9271328066929	2.08523636007789	0.205674790524915	0.0983356720192752
PC	0.96468411458662	1	20	6.2711226169568	2.8291771723625	0.708114624586617	0.250935961526769
LRFN4	0.989060509238164	1	24.1535597393285	19.7327739409579	5.18810468961238	0.684021291358278	0.133644365534237
RHOD	0.923543291056831	1	25.9530792549229	18.5039435184176	4.80981802274857	0.176700972969748	0.0375327751059354
KDM2A	0.410745300692063	1	24	12	6.88292290264446	0.223592342040036	0.032516454073525
ADRBK1	0.841905231154644	1	26.1160233856652	14.752515909002	4.71346519821704	0.245676233190121	0.0519603668923314
ANKRD13D	0.978763102047663	1	20	14	3.57507223450915	0.349438844497615	0.0977431563828505
SSH3	1	1	25.3333333333333	4.6296632914875	3.30579727717383	0.246386891992153	0.0755958567274812
POLD4	0.999961061089191	1	20	10	6.5279134144754	0.176230201495734	0.0269964060958514
CLCF1	0.999999521213649	1	20	3.47499646027742e-19	2.50376413559147	0.428660318862313	0.171206349978749
PPP1CA	0.978763102047663	1	28	6	3.79137941379314	0.749008640072971	0.197555706861745
RPS6KB2	0.953760639436668	1	28	4	6.6309348292835	0.221135620801387	0.0333490867418586
CORO1B	1	1	26.6666666666667	17.3488286908055	6.37826356144567	0.101881719275566	0.0159902075855333
TMEM134	1	1	24	0.802620653715942	5.41511392630037	0.0948687597503269	0.017462287595857
AIP	0.660780850015062	1	22	17.7833333333333	5.84334276957813	0.133517184365788	0.0226829433620355
PITPNM1	0.991932769010295	1	20	12	2.84871518098641	0.356146561914767	0.125020066692468
CDK2AP2	0.999555472883236	1	28	20	5.710346792337	0.324612325928031	0.0568463418655491
GSTP1	0.987875356397827	1	27.4088513525282	14.0574945730524	9.97072024207735	0.145877520657185	0.0146282151924844
NDUFV1	1	1	26	10.5149152428154	6.89257711112773	0.11936605507008	0.0173248869224789
NUDT8	0.978763102047663	1	28	22	2.38118385786308	0.442394115210103	0.185787466074592
UNC93B1	0.377695769763944	1	21.4304666836467	8.18101772218902	3.67517473179465	0.551778892212797	0.149626835767605
ALDH3B1	0.881836018783841	1	20.3329408971061	10.4324190768781	5.08921421602646	0.329579432102469	0.0649511340170321
NDUFS8	1	1	26.6666666666667	6.51669778476947	6.15296565787301	0.0762444305538596	0.012329789295533
TCIRG1	0.999999521213649	1	24	4	5.08521365839212	0.234254822125098	0.0460658760598008
SUV420H1	0.567609228921096	1	24	8	5.44030612338835	0.202855305641095	0.037287479976357
C11orf24	0.997660649029452	1	24	5.35355017154475e-20	6.72686878823894	0.269549374902892	0.0400705563596193
LRP5	1	1	26.6666666666667	18.5371412666732	3.35783995103471	0.204797759487249	0.063032378742809
PPP6R3	0.999555472883236	1	24	18	6.14998375080726	0.199098127589561	0.0323737648190415
CPT1A	0.999961061089191	1	24	10	7.06494274503616	0.193164820482948	0.0273413143537032
MRPL21	0.953760639436668	1	28	20	5.2609651654901	0.494659372044148	0.094024453020317
IGHMBP2	1	1	26	1.88206400281442	3.02884905546707	0.24725216971111	0.0833919856506544
MRGPRF	0.0945942400932333	1	27.4401027363509	19.3708737839254	4.13045611637291	0.603646960249804	0.146119107142015
TPCN2	1	1	26.6666666666667	5.75855358446666	4.52511660591136	0.185791583964419	0.0408423648004067
CCND1	1	1	28	6	8.66182796446935	0.0307451116466992	0.00355977755425272
ORAOV1	0.856712709019519	1	28	0.334663122790311	3.82256847406845	0.428715605222166	0.112930343589915
FADD	0.662110023582033	1	28	24	5.42726830867597	0.207433128762141	0.0377284253139115
PPFIA1	0.639700095271356	1	24.7056140908047	12.2517076027225	6.19324196017387	0.358132428938807	0.0578941423997675
CTTN	0.986378532222667	1	26.7448730609915	21.0644019294516	8.39849418420753	0.331921207435552	0.0395438572619157
DHCR7	1	1	27.3333333333333	1.91205757187759	4.57286680029403	0.270784216261308	0.0616419763278894
NADSYN1	0.639700095271356	1	20.4935491585222	11.327631717494	4.51727865264495	0.342109394596151	0.0762047917869541
FAM86C1	1	1	26	15.3179269821929	1.60288679527924	0.223471132451968	0.140633386932363
RNF121	1	1	26.6666666666667	16.0142574331734	5.20205849848409	0.165895872348183	0.032071804884622
NUMA1	0.914481431988657	1	21.7410558950581	10.8705279475291	5.13840045488519	0.275818060456971	0.0536756921768845
LRTOMT	1	1	26	13.3777336271064	2.05799022123183	0.273839250778039	0.137435684150424
LAMTOR1	1	1	26.6666666666667	2.18977624482302	7.69109032347669	0.106034382961971	0.0137753388297932
INPPL1	0.953760639436668	1	24	8	7.44158071637575	0.269449768048215	0.0362086737103141
CLPB	0.429985574254493	1	23.3598421012974	2.05581946935059	1.73451605617841	0.955719456353802	0.546821961651658
ARAP1	0.780178436126043	1	26.8089322284972	19.347609871264	6.03676184891186	0.650438191097324	0.108329282062785
STARD10	0.999961061089191	1	20	16	2.90558063299551	0.498444056335518	0.171547142996216
ATG16L2	0.994862435494538	1	24	18.1604993907045	3.40867023215483	0.583535249090937	0.17302641357683
FCHSD2	0.989060509238164	1	26.7902507074509	8.19862852641226	2.40045565947617	0.538131560076636	0.227818396605211
ARHGEF17	0.987875356397827	1	21.1822972949437	13.8705655099451	6.56785527182427	0.192882187083153	0.0294033365672349
RELT	0.984887191141519	1	23.0964421766373	14.7535064656868	1.58235106758061	0.722149889042607	0.499520351939507
FAM168A	0.96468411458662	1	24	18.4937388900529	4.13335843817739	0.45094082396493	0.1090929422848
RAB6A	0.997660649029452	1	24	1.69082722476634e-19	6.89054329338327	0.106148035327692	0.0154048862053624
MRPL48	0.989060509238164	1	23.2865291622134	0	3.8601207950354	0.236677628283286	0.062433759962984
COA4	0.984199096648216	1	24	21.729563625939	4.89261076247188	0.563473997174795	0.115161936887885
PAAF1	0.812326780508767	1	25.7825444587825	3.61010898768249	2.31373591959235	0.714904326194742	0.307612520503073
UCP2	0.998975747091596	1	24	12	1.47410252338045	0.972141009645331	0.659479916916494
C2CD3	0.878065297031116	1	25.5313857148337	16.4681926253318	2.95950602488017	0.286863146085548	0.100346573753562
PPME1	0.999555472883236	1	24	8	7.13611114480916	0.311168427198132	0.0436047618771293
P4HA3	1	1	24.6666666666667	3.19208382261765	3.63597724288137	0.208478068171581	0.055143039385083
PGM2L1	0.672478675393066	1	28	6	5.57438574311207	0.43653406579845	0.0782008964782598
POLD3	1	1	26.6666666666667	2.97513447461378	4.0151007139802	0.126747754104428	0.0317802881614551
RNF169	0.999999521213649	1	20	18	3.3869786659038	0.402939083345308	0.118967115855094
XRRA1	0.895491913362051	1	22.1341869150268	21.1342343753537	2.84367624876501	0.952187462451501	0.335166801004489
SPCS2	0.941737752453847	1	24.8830541277621	1.91724403452043e-16	3.15586439782642	0.563308336139189	0.178114553191336
ARRB1	1	1	28	19.5124386961408	3.19749505323217	0.322901966456324	0.104769236982688
RPS3	0.999961061089191	1	28	22	10.3571658767129	0.117384628577572	0.0113336630864916
KLHL35	0.999702628008957	1	22.7419544196036	0.702906567196019	2.40686603743653	0.644897057788912	0.289329635026878
GDPD5	1	1	25.3333333333333	14.5478427690062	3.99450208504395	0.253029165586593	0.062473265120656
SERPINH1	1	1	26.6666666666667	4.16777196653247	10.9263348907668	0.0925286365160127	0.00850991161279284
MAP6	1	1	25.3333333333333	15.2397307645801	3.04747295951931	0.175349721159875	0.0540686763037521
UVRAG	0.898932789807871	1	24.7594286001096	11.1844549659457	5.15112367658357	0.318730764290993	0.0617385268361939
PRKRIR	0.975643170030157	1	25.6005668128297	19.0585720588751	3.45922066923378	0.306716435206346	0.0894559676355732
C11orf30	0.307438693469205	1	20	6.07987438347552	2.97854286341017	0.607367249212721	0.204254771163818
LRRC32	0.997660649029452	1	28	18	5.68132525000338	0.151973932985878	0.0267497329053265
TSKU	0.592382241649657	1	25.022633307732	23.8215489361073	4.61658353213182	0.414155256901091	0.0917022550012835
ACER3	0.994167677926008	1	28	14.6419273671487	3.35118805010147	0.290763500346466	0.0868003151612861
CAPN5	0.579128565197565	1	25.6475397544413	25.4598950743345	4.36408865675532	0.363991067718829	0.083807749598303
PAK1	0.994167677926008	1	24.6936631566917	17.7144597405294	5.05269044723932	0.39973622429485	0.0790829974167289
CLNS1A	0.0186477162903173	1	27.6044059489297	18.6107469333653	6.61516071385315	0.348413148782474	0.0527291105810621
RSF1	0.999555472883236	1	24	10	6.80630487778831	0.317281787872092	0.0466158647855328
AAMDC	0.291757971088656	1	24.1837631000379	10.5915551716549	6.53111879417201	0.288504837204339	0.0441670460921909
INTS4	0.804510866957793	1	25.3553844835184	23.184517907688	2.67002470264093	0.515753037679188	0.192835802569275
NDUFC2	1	1	26	5.53983680506185	5.64224889094363	0.154081974524349	0.0273280160646945
ALG8	0.978763102047663	1	28	2	4.67672614587124	0.382499209295514	0.0817878142454838
KCTD21	0.813681778243473	1	27.4221472630116	3.78870681499212	3.62304553403311	0.63885888270244	0.17626619384607
USP35	0.997660649029452	1	24	7.56347027041337e-20	2.65246198648996	0.372607364772323	0.140476043264771
GAB2	0.999296192621714	1	22.934076730204	5.11346530450086	1.87935898623722	0.753249650127599	0.410543691366795
NARS2	0.953760639436668	1	28	18	1.58630601680701	0.657083486651922	0.414222400778968
TENM4	0.997660649029452	1	28	2	2.03728263776474	0.657842304253979	0.322901836033781
PRCP	0.999975756915619	1	20	7	6.74864718804471	0.149528931874354	0.0221679026066582
RAB30	0.696119363826932	1	24.2426500852931	0.233924082721974	4.06856256817233	0.421152392223109	0.103932228867638
RAB30-AS1	0.804510866957793	1	25.2892310329631	5.7209415288952	2.43516263334729	0.630012098623823	0.25800989697779
PCF11	0.99587537813576	1	26.3731990761428	9.50806276885321	4.59564552244921	0.302449633486788	0.0658888513101496
ANKRD42	0.999555472883236	1	24	0	3.21142450731907	0.220613960576498	0.0686966049096603
CCDC90B	0.999961061089191	1	24	22	6.16777260131733	0.251721219473037	0.0408123378963864
TMEM126B	0.999961061089191	1	20	12	4.80550284678547	0.189822568744933	0.0395010834031469
TMEM126A	0.999555472883236	1	28	18	4.12499808812238	0.495292892200345	0.120071059820974
CREBZF	0.268829937626016	1	24	10.3529203797744	5.24917611129927	0.39219701896375	0.0747894746888139
SYTL2	1	1	25.3333333333333	16.6039927057802	3.3920623035129	0.255860165862242	0.0793558026155721
PICALM	0.997660649029452	1	28	26	8.68121925593913	0.225502230083978	0.0259758708351599
EED	0.727999593760874	1	27.4937480900679	21.4589737891524	4.57974496838439	0.611937980576617	0.13369030601092
C11orf73	0.999999521213649	1	24	7.66774312000184e-19	4.19078261196022	0.56072571264269	0.133799761181221
ME3	0.479775022128253	1	25.1763579062651	20.0034593015258	2.41778847364639	0.805243407297104	0.33022136531332
PRSS23	0.395288131898788	1	27.2405713998904	24.2188680764803	10.3220490421098	0.349883357431621	0.0337999277547704
FZD4	0.999961061089191	1	20	6	6.48895312854911	0.195780833289254	0.030171405065
TMEM135	0.987053983904345	1	24	15.0857142857143	2.87168422271455	0.306898084935052	0.105541429713694
CTSC	1	1	26.6666666666667	23.7590619201473	5.24564511278441	0.207858818598589	0.040554318190295
NOX4	0.82912671079648	1	27.405631600937	23.9566116364981	2.16264597281825	1.06765008446089	0.49589584772177
CHORDC1	0.263652694323948	1	25.0986794125078	21.9024266136806	4.040795753858	0.377205110077466	0.0940220504575764
[truncated: 9,005 more rows]
