# Supplementary material for: Fibroblasts as an in vitro model of circadian genetic and genomic studies
Source: Mamm Genome. 2024 Jul 3;35(3):432–44. doi: 10.1007/s00335-024-10050-7 (PMC11329553; doi:10.1007/s00335-024-10050-7)
Supplement: Supplementary file 6 — Supplementary file6 (ZIP 46445 kb) [file 335_2024_10050_MOESM6_ESM.zip › MetaCycle_Results/metaJTK/meta3dSubjectID_2013L01115_QuoteOrderedDesignTable.csv]

CycID	JTK_pvalue	JTK_BH.Q	JTK_period	JTK_adjphase	JTK_amplitude	meta2d_Base	meta2d_AMP	meta2d_rAMP	X2013L01115_TP_0	X2013L01115_TP_4	X2013L01115_TP_8	X2013L01115_TP_12	X2013L01115_TP_16	X2013L01115_TP_20	X2013L01115_TP_24	X2013L01115_TP_28	X2013L01115_TP_32	X2013L01115_TP_36	X2013L01115_TP_40	X2013L01115_TP_44	X2013L01115_TP_48
LOC102723897	1	1	28	10	1.1074250685934	1.66012881482089	0.423953753101585	0.255374010327822	-0.143520440799451	3.04017735928746	2.27089597796305	1.2922681185063	3.2764256176943	1.80608968430698	0.962868281647744	2.27570988097665	3.11108011489632	2.026126600163	-0.143520440799449	2.37454803272972	-0.143520440799451
LINC01128	1	1	28	2	0.334770317756473	2.6855935675439	0.371894540021346	0.138477595610813	2.92054991527466	2.70852921317334	2.76270765941675	2.36480041134331	2.47398800618217	2.38534310281625	3.09767534312739	2.65963978827214	3.56842163592415	2.95770184001202	1.78252156407212	2.91083073432094	2.23725284375666
NOC2L	0.548683931808932	1	24	10	0.383191047565128	1.79172888578085	0.747437601523404	0.417159988575874	0.949237469703318	1.02258493568516	2.76270765941675	1.04486463191352	1.57152225244818	-0.143520440799451	2.1325397234727	1.94788892335354	3.56842163592415	2.20196732119728	2.35902749611718	1.51144554103779	1.716488415018
KLHL17	1	1	24	10	0.376983097037501	3.76684078408909	0.19362039726475	0.0514012692234275	3.93196007168453	4.24224284873435	4.01764551390535	4.12939664462441	3.61742962630027	3.18778647967873	4.22119380510047	3.13412392169646	3.85215178779823	4.39011617223684	3.01572947993858	3.18222028988274	3.87925336885513
HES4	0.388468903781404	1	28	22	0.535761289534664	2.57154525342433	0.459214762297931	0.17857541557413	2.59288272203175	1.89566258796368	1.86787732562697	2.36480041134331	2.33315343151179	3.37961133864121	3.15515677864737	2.54265953202391	2.59978527554551	2.74694129410437	1.94963321340981	2.6674657912599	2.920720387895
ISG15	1	1	28	0	0.328077367766868	6.01356108659742	0.270099805986979	0.0449151180303062	6.35620233179035	6.22254524075154	5.46059288443759	6.00454521895057	5.71636439412818	5.70890068812175	5.98954197046029	6.17521237421913	6.4895691711448	5.84291795061962	6.03445434854207	5.81151511681324	6.19552796127039
AGRN	0.0772071042383542	0.763330615488634	28	8	0.167339706226294	5.15270585454904	0.212251782610771	0.0411922955825988	4.98511977957496	5.59119287153703	5.22380350530934	5.21665237871288	5.15078104599985	5.05747686503053	4.97845237701152	5.10308809925705	5.5837537075217	5.64403120033528	4.66732112288839	5.07005425211328	4.90468115213477
C1orf159	0.269101639101639	1	20	12	0.217102158768281	2.65350041830131	0.18390375909809	0.069306097647356	2.46473559249488	2.43570882351885	2.8437386630303	3.04237380740022	1.80277229958778	2.12459504164195	2.61463378520875	2.54265953202391	3.21488238673722	2.50003554934332	2.35902749611718	3.30089818601552	3.00871112880826
SDF4	0.548683931808932	1	24	2	0.178907481320122	8.78196393252428	0.12159705347233	0.0138462255603204	8.98295358652959	8.91064345458785	8.71037740301175	9.18429962053023	8.8052606596742	8.80861825371148	9.13662578249615	8.72503913073261	8.27153558308793	8.46376163688998	8.4987092729171	8.71290112292058	9.0601117530585
B3GALT6	0.388468903781404	1	28	12	0.0692386070650498	6.24327616133697	0.148532010285048	0.0237907160354157	6.07821913799722	6.36734161932462	6.03563475126893	6.60576236035534	6.33055777487949	6.25728139583642	6.19535878012277	6.28854194403612	6.0161159181685	6.34262601966226	6.48589339090876	6.32009875604897	5.97298096592495
UBE2J2	1	1	24	0	0.234682803749222	6.55772830975994	0.099093260547182	0.0151109127835779	6.27255276724968	6.82693161334371	6.66221786501969	6.9589696845545	6.32126514268564	6.93404137033642	6.84593566226352	6.64840573437358	6.30194861781584	6.35198115894893	6.0062836601105	6.66803235870995	6.55099565201445
SCNN1D	1	1	28	2	0.464183965327003	3.34975748426252	0.467571012234666	0.139583541325412	2.92054991527466	2.70852921317334	3.47244880891503	2.56626089759553	2.47398800618217	2.60610019960438	3.8204558031181	3.35836865617639	4.1427762194032	4.31557003705217	3.622067851389	3.65296787121704	3.78271947797838
ACAP3	0.182113153050653	0.975169409328168	24	18	0.556504495009829	3.04854170217609	0.599105283499184	0.196521924916276	3.3413037729776	2.09897615421526	2.14865290569764	3.45155942502552	3.94236689144577	3.92212572997714	2.53025034723355	2.86849227552206	2.99922618252991	2.95770184001202	3.28949141055619	2.91083073432094	3.17006445877555
PUSL1	1	1	20	12	0.258202484652722	1.74184356086946	0.140544034765867	0.0806869445242904	1.79458995624606	0.554275999058886	2.38358533817122	1.50339099367443	1.29599509104414	1.13823753804012	2.0132582834013	1.52297617938569	1.50541007376254	2.026126600163	2.57899462234934	1.05150871500287	3.09164237103685
CPSF3L	1	1	28	18	0.430622317515796	3.99984243266536	0.0474356057136863	0.0118593685906964	3.48036238062145	3.90529429365001	3.52253191351268	4.63427530784376	4.1243530483296	3.83747578858866	4.46798007090339	4.0577545340911	4.66672400540282	4.06559485774435	3.57169417787321	4.50440220259928	3.17006445877555
GLTPD1	1	1	20	8	0.464677882951868	3.95379155297289	0.307732543072676	0.0778322627659239	3.72375964856392	3.73270764325446	3.66312465312318	4.36380322091741	3.11371478225847	4.04045889521655	4.37426833372104	4.64499520708032	5.18417401713942	3.51911540235507	3.67074183910633	3.73957333946934	3.78271947797838
DVL1	0.182113153050653	0.975169409328168	24	2	0.314074234406451	5.71701356366933	0.297206544239532	0.0519863283390178	5.80146750491248	5.98668607805179	5.7293773274084	5.89652588802124	5.12964290824465	5.67270955382735	6.12517555483663	6.04147628937608	5.18417401713942	5.74689912596855	5.25114158011011	5.94508165129225	6.06820726599479
MXRA8	0.548683931808932	1	20	12	0.0711928899183044	10.5036123808137	0.196877929957799	0.0187438304861119	10.1725901476081	10.644524301843	10.6284425007388	10.7852238238857	10.4223553345275	10.3967311926243	10.7803667332735	10.4220472689965	10.8443988437892	10.4620648405722	9.81981874021667	10.433683273592	10.476997392779
AURKAIP1	1	1	28	6	0.185751054888362	7.06137226569326	0.0145331293892058	0.00205811687054272	7.2926719952542	7.36927078583322	7.02998033420597	7.29661469191397	7.21613290660739	7.01817411715047	6.98320043534675	6.95919386925886	6.96191343827277	7.13224888288773	6.7967036344551	6.80486999081705	6.94592562997209
CCNL2	0.120192382848633	0.851092008279508	24	2	0.0902699206647942	6.94717325330536	0.0934707670413585	0.0134545035272996	7.06299938314022	7.09994066764743	6.57590961174834	6.96343837196235	6.95885476501077	6.99393438685051	6.867591538203	7.0584101388546	6.97675576815548	6.83816786853735	6.83991057927091	7.01478027685228	7.14350699550547
LOC148413	0.0481594158156658	0.719058631798625	24	8	0.542451275805812	2.31231580346114	0.516987900128744	0.223580143921043	1.99347179079824	2.57855838379128	2.92045946199189	2.36480041134331	2.00202508989542	1.80608968430698	2.44062300570743	3.21280914157886	2.25483582454514	2.74694129410437	1.59348561039619	1.51144554103779	2.37606625543349
MRPL20	0.548683931808932	1	24	22	0.0828289448224242	6.84308667629316	0.124319801124285	0.0181672112315882	6.86144755234637	7.02706413553367	6.69534551614635	6.78307172710576	7.06287698256648	6.82833928999363	6.76054464254271	6.821598798477	6.57982688551297	6.69112297951671	6.83991057927091	6.91130936960229	7.20533243916324
VWA1	0.06268326002701	0.763330615488634	20	12	0.849377962016286	1.30221551649225	1.00594480024739	0.772487186266285	-0.143520440799451	1.02258493568516	1.0576813926648	2.97315201284271	0.507947740334815	0.823082616751734	-0.143520440799451	1.94788892335354	2.99922618252991	0.971764348146232	0.409038971928806	1.69603174118514	1.49064489164834
ATAD3B	1	1	28	0	0.282983482567565	3.37812959862186	0.294987049197837	0.0873225968945006	3.77869363034913	4.19866365537152	3.36674410647843	3.81021502129298	1.80277229958778	3.70039034297258	3.63086216018276	2.86849227552206	3.4024545803659	3.14156104967848	3.35052106560685	2.6674657912599	4.0129273865605
ATAD3A	1	1	28	6	0.316559119093946	5.27053110462854	0.119922852359018	0.0227534663923532	5.80146750491248	5.89409558326775	5.55986398320539	5.58471705444687	5.45262665156258	4.98061323580343	5.14376676879803	5.12359887942847	5.5837537075217	5.11665904610596	4.28503442974893	5.35704733309942	4.7084308577257
TMEM240	1	1	28	20	0.362987268257527	2.85394160247321	0.00541856269712706	0.00189862423689096	1.56383969652602	2.93787120426766	2.27089597796305	3.50157877405589	2.60228890092482	3.11772510885391	3.58975903220539	2.76784206602409	3.64475439042224	3.05255837644721	2.35902749611718	2.37454803272972	3.3151733570321
SSU72	1	1	20	14	0.15116753375615	6.93248332835417	0.105082157640822	0.0151579387448407	6.8486669957328	6.79802002977656	7.03430225627937	6.88080445695927	7.011803206205	6.76098900155444	7.08284144402382	6.75742268536278	7.3403025707335	7.12680915163092	6.87668348246512	7.07013998802851	6.36347149717806
C1orf233	0.120192382848633	0.851092008279508	24	4	0.52282081850067	2.58799507849212	0.705500173123363	0.272604912963906	2.46473559249488	3.79256009171983	2.14865290569764	2.13056969061266	1.57152225244818	1.97411416748224	3.41252830507069	3.05089835253695	2.74556995067703	2.20196732119728	2.35902749611718	3.05289760986788	3.09164237103685
MIB2	1	1	28	18	0.506359939400348	4.14482196620396	0.0210705009477438	0.00508357201335749	3.3413037729776	3.46486985969203	3.61776586420085	4.25135545181612	3.99006042947026	4.37673689435569	4.13810101702197	4.61633499703104	4.42840599148326	4.62431961308636	4.37590899360279	4.00731781038591	4.65489349307738
CDK11B	0.269101639101639	1	28	6	0.334804554573337	4.5829973555945	0.475402055850802	0.10373168888489	3.83161237292726	5.25063965494046	5.16194806388011	4.33650222863465	5.1921502751815	3.60118307441134	3.58975903220539	4.90405336196877	5.33001384753693	5.02605710167442	3.80762401742651	5.13540006782118	4.7084308577257
SLC35E2B	1	1	28	22	0.791306762686344	1.95125047945464	0.507032847155198	0.259850210156981	1.56383969652602	-0.143520440799451	2.14865290569764	1.04486463191352	2.17706858114656	3.25460246804175	1.74028569477629	2.41535031010873	2.74556995067703	1.59319499134493	1.37589135277693	2.37454803272972	2.61908724767987
CDK11A	0.182113153050653	0.975169409328168	24	10	0.431289881083571	3.55300775884892	0.543782843769879	0.153048594508572	3.60718788672383	3.60499539000978	3.70710071045356	3.39974338760976	4.03622760871714	3.11772510885391	3.03780829027285	3.21280914157886	4.66672400540282	4.46099891866823	3.15909426709265	2.13995209140957	3.5678043013962
SLC35E2	0.548683931808932	1	20	8	0.211607570292605	7.02015717153264	0.275015635723446	0.0391751393884255	6.33802818212764	6.73839840408072	7.28338159389028	7.34536542335023	7.10138751331302	6.98412329808166	7.38568317262756	7.44406700623022	6.55036396286729	6.89687122861646	6.67074543413365	7.38761063036022	7.27352519810707
NADK	1	1	28	4	0.736514558045223	3.14833762788101	0.084978077575305	0.0269914118558179	3.97963235776356	3.60499539000978	4.01764551390535	2.8238694950241	2.72010582826179	4.00208292216859	2.91006277235969	2.27570988097665	3.21488238673722	3.45109834116215	2.35902749611718	2.6674657912599	2.920720387895
GNB1	1	1	20	4	0.0757470620840154	8.17029213802559	0.0340346428132216	0.00416565800074883	8.36453881806569	8.2038674001239	8.1870823388702	8.34134408704364	8.15270970367533	8.27893462973639	8.1451640262064	8.25983222618446	8.0613317952466	7.87849135936904	8.27691852711312	8.04203039466329	8.07662169690138
C1orf86	0.0772071042383542	0.763330615488634	28	12	0.352850134885677	4.73738528469684	0.269383981501817	0.0568634310517253	4.45476612246822	4.5152047123443	4.94036889853536	5.30381074690861	4.84840307933379	4.43551548642908	4.32502630402103	4.70066211129049	4.77258101609514	5.11665904610596	4.56803005537053	4.96612676236126	4.88156094063987
SKI	1	1	20	10	0.121101459122662	6.15556664927338	0.0905651596724255	0.0147127250556399	6.31962216208786	6.24414163837134	6.24402860297688	6.32239889686567	6.25448476105446	6.19909895778247	5.97365325299812	6.20439024506672	6.49988121481878	5.71824904203917	5.81383197349006	6.34793388265231	5.83536923051382
RER1	1	1	28	24	0.38057607888174	6.61801147072655	0.100654487157552	0.0152091738738708	6.95385476654828	6.46253592050208	6.8939083316784	6.480411103968	5.97525263963256	7.0229735713799	7.02234250266776	6.00877049573746	6.6276328545331	6.24557852428217	6.92764169781041	6.6625011076775	6.65009111586998
TNFRSF14	0.269101639101639	1	24	12	0.216270433096979	3.70892572587013	0.222801827708342	0.0600717954943873	3.10381503358529	3.46486985969203	3.98229129721659	4.0972250623296	3.73406495979902	3.31846047520899	3.67082660555258	3.61168340914145	3.91514923692621	3.70581269126772	3.622067851389	4.31995455895891	3.4470115675359
FAM213B	1	1	28	22	0.236790603176513	2.68166680151288	0.0994080703550386	0.0370695085231905	2.81937682764062	2.57855838379128	2.01508488882755	2.65733801439324	2.93029236700332	2.26085191750056	2.97534899609066	2.76784206602409	3.21488238673722	2.50003554934332	3.40907345198353	2.91083073432094	1.91171641261924
MEGF6	0.0481594158156658	0.719058631798625	24	10	0.172381541953627	6.1152961090425	0.244254183487718	0.0399415137276095	5.66232559773257	6.23338385004514	6.23654607411253	6.02178752431712	6.33979093459335	6.00899120337435	5.99742118763595	6.22351939309938	6.57982688551297	6.27538431361338	6.0062836601105	5.48790293646405	6.21415552906017
TPRG1L	0.388468903781404	1	20	12	0.243978401662841	7.71472332570613	0.226859247051586	0.0294060120465592	7.17985247562726	7.67776377919063	8.02280134374833	7.6827244943347	7.81481418272004	7.41860025037706	7.81148574328829	7.81581377439982	8.16864369953594	7.6736404275744	7.28893972459456	7.77870904833528	7.66065168073181
WRAP73	0.182113153050653	0.975169409328168	28	20	0.672471729978944	3.48312061253803	0.776992373078678	0.223073634108958	3.10381503358529	2.70852921317334	3.12881270811898	4.0972250623296	3.02491662506829	4.79105488681458	4.16633371865649	3.13412392169646	1.50541007376254	3.14156104967848	4.28503442974893	3.73957333946934	3.9697310801555
TP73-AS1	0.0169666213416213	0.637203758509219	28	20	0.148985359443086	3.97816501499838	0.84872772737466	0.213346536449546	3.93196007168453	3.8500280636086	3.4205643498537	3.9608455325203	3.89304260596855	4.98061323580343	4.04992838974481	3.92382592398864	1.13387353172569	4.06559485774435	4.34624896773621	4.55304258657966	5.07740399544759
LRRC47	1	1	24	10	0.198969142653502	6.95348874360757	0.267927233213612	0.0385313391727169	6.70715620364956	6.89677301441219	7.12219431598214	6.96343837196235	7.06287698256648	6.80065774976992	7.17256748738401	6.82786214846288	7.61153459314238	7.39463639166305	6.37276203774689	6.85907107028735	6.3717915095405
CEP104	0.120192382848633	0.851092008279508	28	6	0.338435168093896	5.27504038209193	0.442681645941084	0.0839200487344002	5.31744873781414	5.70458452105331	5.71867550066421	4.84268108460573	5.0643041591119	4.98061323580343	4.94624866246151	5.29614738823738	6.24177972072832	5.61324094777586	4.94964506580911	5.18253755519249	4.993625879652
DFFB	0.548683931808932	1	20	4	0.54781445836038	2.35303987784377	0.82411841846486	0.35023563613382	2.46473559249488	2.43570882351885	2.58556440823015	2.13056969061266	1.80277229958778	3.92212572997714	3.21043546019617	2.76784206602409	-0.143520440799451	2.62876398165454	2.67755903510928	3.35676621780815	2.08364715938575
C1orf174	0.0481594158156658	0.719058631798625	24	22	0.71140102086503	3.64297679072951	0.975095835828407	0.267664575385105	4.07049642147623	3.46486985969203	3.06264949628725	3.6859308090382	3.11371478225847	4.98061323580343	4.04992838974481	3.82709290987288	0.632165286490975	3.3046154138985	5.08150217430819	4.47945289435554	4.45012437120888
NPHP4	0.548683931808932	1	28	26	0.690934066498382	2.90080216068309	0.665460597249229	0.229405716208004	3.10381503358529	3.22530118477959	2.38358533817122	2.13056969061266	2.93029236700332	4.37673689435569	3.3645966502938	3.28742388401358	2.04551906312914	3.05255837644721	1.78252156407212	1.69603174118514	3.73191702029406
KCNAB2	1	1	28	0	0.492139788054431	2.1019043952719	0.480110269096531	0.228416796775585	1.56383969652602	2.82775266591276	2.01508488882755	0.746069893225806	2.82902348216886	1.80608968430698	2.69435316910607	2.86849227552206	2.04551906312914	2.74694129410437	1.59348561039619	1.05150871500287	2.23725284375666
RPL22	0.548683931808932	1	24	22	0.26059843947335	7.73791662567397	0.243044582642072	0.0314095633746768	7.75326275895243	7.4597343108755	7.67525895982756	7.31421537903461	7.65386333523064	7.87395743223616	7.62317631849857	8.02107112748374	7.11734047456473	7.49937890107876	8.57581194177905	8.03776412354311	8.19856385347701
ICMT	0.269101639101639	1	28	24	0.285099709779983	5.95286369840085	0.177146481233946	0.0297581954180362	6.30097827860635	5.79515272081722	5.75054572889917	5.77975945350776	6.06706392147263	5.99928231996923	6.20219291384407	6.01975501527676	4.83906955093207	5.46592384470972	6.76902707011253	5.91748288890779	6.30384789092177
GPR153	0.0772071042383542	0.763330615488634	28	18	0.162454124232235	2.94429001359179	0.608252525571394	0.206587164567181	2.71056998761629	2.09897615421526	3.36674410647843	3.50157877405589	2.82902348216886	3.43827528279095	2.69435316910607	2.54265953202391	1.80059374265331	2.35868558696552	3.80762401742651	3.82127296234526	3.17006445877555
ACOT7	0.388468903781404	1	28	6	0.300809711598751	3.63916726367813	0.22159352064664	0.060891271159291	3.60718788672383	3.8500280636086	4.05215403466975	4.0643196704898	3.89304260596855	3.18778647967873	3.41252830507069	3.35836865617639	4.1427762194032	3.64622494044592	3.28949141055619	3.56082954066314	3.38259791464204
PLEKHG5	0.0290926434676435	0.66834122905626	20	14	0.722478142889233	1.78558042216804	0.685348165914493	0.383823745716448	1.56383969652602	1.02258493568516	1.86787732562697	2.65733801439324	2.60228890092482	0.419263551913673	1.74028569477629	1.52297617938569	2.74556995067703	1.82583977887372	1.11954767930432	1.29972873850248	1.716488415018
NOL9	1	1	20	2	0.269617461623945	5.07841564730495	0.175922358882365	0.0346411895166015	5.16083229313485	5.35357471191114	5.16194806388011	5.05855630904651	5.30958363888249	5.54506250416711	5.69229252429167	5.16376583328592	4.62963896507436	4.90416567197056	4.66732112288839	4.94805364082143	4.65489349307738
ZBTB48	0.759272267084767	1	24	22	0.290325979523771	1.95096795773846	0.408616119272868	0.209442762835803	1.99347179079824	1.89566258796368	2.48810665487606	1.04486463191352	2.17706858114656	3.31846047520899	2.1325397234727	0.918058058024856	1.80059374265331	1.82583977887372	1.37589135277693	2.83418159995827	1.91171641261924
KLHL21	1	1	28	18	0.333957558929738	6.27930455469012	0.179366700859642	0.0285647398206972	6.07821913799722	6.20062063694515	6.24402860297688	6.60003386331727	5.97525263963256	6.71427609534137	6.93067449261472	6.40203387586928	5.89632698806877	5.89504659711147	6.3505255540747	6.19541493419341	6.10859294703279
PHF13	0.269101639101639	1	24	22	0.46350430535492	5.14105085694064	0.797818890159526	0.155185955626647	5.67685941882139	5.78044736896596	4.90304395344113	5.26088965634075	5.08641417221496	5.44847521034064	5.82218418459439	5.03974586973241	2.59978527554551	4.59310116940226	5.79199615806405	5.68628089874826	5.83536923051382
THAP3	1	1	20	14	0.227682028243025	5.5845298301587	0.0666913536111267	0.0119421608692941	5.05354404464581	5.72007958390924	5.75054572889917	5.52550698844677	5.79902186479792	5.40501547518536	5.82218418459439	5.20284470016084	5.88062906822506	5.96986949911426	4.90964695027739	6.01619695129766	5.43589387561073
CAMTA1	1	1	28	24	0.336635891841729	4.43150271911829	0.0569955308362003	0.0128614455295969	4.58376328265018	3.73270764325446	4.35824918900872	4.5887215754065	3.42263129176254	4.67388089565962	4.39827308893573	4.72771027560032	3.97551051857858	4.59310116940226	5.0633873602231	4.55304258657966	4.88156094063987
VAMP3	0.269101639101639	1	24	18	0.138909445949082	6.20021136101873	0.085746677034538	0.0138296377400349	6.3741503804591	5.76559058094833	6.17524628562969	6.30137264643483	5.67318912810285	6.48999909707934	6.29461960439069	6.00877049573746	6.1267166470952	6.40687276958808	6.37276203774689	6.32710804750835	6.28634997252263
PER3	0.120192382848633	0.851092008279508	24	18	1.05588688665902	1.78776806483739	0.981443851532456	0.548977169262573	1.28902237172828	-0.143520440799451	0.756589015237943	1.99745445107029	1.80277229958778	2.38534310281625	2.53025034723355	-0.143520440799449	2.04551906312914	2.95770184001202	3.51949780462074	2.75323053740058	1.49064489164834
PARK7	0.0290926434676435	0.66834122905626	24	2	0.129188357668884	8.45371298341698	0.170752731914482	0.0201985485252971	8.62278991048837	8.60533505076658	8.41961249514736	8.32580966252998	8.25629954594869	8.33982550023916	8.66508147038089	8.58599778987371	8.59862780261977	8.18105386930414	8.46288072451533	8.45902269744474	8.52380846876553
ERRFI1	1	1	28	24	0.389044980946532	4.25190133085304	0.0875756402490252	0.0205968185605698	4.61428762678042	3.79256009171983	4.27304085192581	4.22181861339817	3.11371478225847	4.67388089565962	4.34985739963373	4.14059663957387	3.56842163592415	4.62431961308636	4.76021646297529	4.31995455895891	4.73447248894582
RERE	0.120192382848633	0.851092008279508	28	16	0.343796355963386	6.28562563288471	0.307342813591171	0.0488961372410147	5.80146750491248	6.34752510953626	5.81224879087492	6.5414619613966	6.59243073056198	6.454911675705	6.22250319359338	6.17521237421913	5.78267594883747	6.24557852428217	6.76342746859926	6.44777898069831	6.59430117420925
ENO1	1	1	28	0	0.188584599752353	8.86472524732286	0.0187208925044439	0.00211184125645604	9.0681126851056	9.3497014134808	8.8145593263459	9.18621257101729	8.83983752222972	8.73008259043363	9.00992702892289	8.57858831414513	8.82669626985399	8.7236590938169	8.6626034515783	8.83839560325716	8.62472463056805
LOC102724571	1	1	28	20	0.262579851860831	2.92263923028161	0.205855899953238	0.0704349335423801	1.56383969652602	2.93787120426766	2.48810665487606	1.50339099367443	2.60228890092482	2.70498122395398	2.69435316910607	3.13412392169646	3.91514923692621	3.22539057103506	3.57169417787321	3.6076341376604	4.17383515941378
H6PD	1	1	28	24	0.196766398768596	6.13255375029197	0.0522619655991526	0.00852205585587642	5.94045885528129	5.79515272081722	6.18305271941404	5.83932367922616	5.87719910586959	6.16476705722772	6.22921024033612	6.11502430462115	6.68298441252975	6.41582170273944	5.87742383102793	6.19541493419341	6.35510322491259
SPSB1	1	1	20	6	0.312247607380816	3.66868041410879	0.0280546454016094	0.00764706712901961	3.26640211306825	3.53663321389349	4.18248230042956	3.45155942502552	3.78902716381623	4.07784045429592	3.70971376135482	4.5572477909561	3.11108011489632	3.45109834116215	4.48880323969385	1.85965745498819	4.24802401743574
SLC25A33	0.759272267084767	1	28	24	1.04529503691126	2.0072759078698	0.461816261642924	0.230071142602923	2.81937682764062	1.3755565741715	1.30665624534736	2.13056969061266	-0.143520440799451	2.49993999120889	3.03780829027285	2.27570988097665	1.50541007376254	1.31568375961057	3.622067851389	1.51144554103779	2.37606625543349
TMEM201	1	1	28	22	0.66980939129449	2.47583890676254	0.247265884482421	0.0998715561852734	2.92054991527466	1.89566258796368	1.86787732562697	2.25243344518186	2.82902348216886	2.60610019960438	3.3645966502938	0.918058058024856	3.11108011489632	2.35868558696552	2.35902749611718	3.24277921802522	2.23725284375666
PIK3CD	1	1	28	22	0.265319897718309	5.5287533065695	0.156269117365909	0.0282648019726659	5.81467116852745	5.39277671830653	5.44768957835803	5.57306785133838	5.90234430879308	5.36020578808329	6.0285146598512	5.43391443892409	4.87119896059867	5.37707596379238	5.7359154048669	5.47533872656066	5.32028580764153
LOC101929074	0.0772071042383542	0.763330615488634	28	20	0.394290968643343	1.81863322574866	0.578027815030414	0.317836387703993	1.79458995624606	0.554275999058886	1.0576813926648	2.13056969061266	2.00202508989542	2.12459504164195	1.74028569477629	2.12109070859405	0.632165286490975	1.31568375961057	2.85653013031007	2.57627848153516	2.37606625543349
CLSTN1	1	1	20	6	0.176671876788773	6.5614045445626	0.127846419217082	0.0194846116176495	6.23375931532431	6.67620620712393	6.66779223572271	6.6171515644439	6.70388999406021	6.26540488669507	6.8546370597596	6.63418063253836	6.38217981605892	6.46838001746491	6.59710464498595	6.52296033707404	6.84196550348697
CTNNBIP1	0.388468903781404	1	20	4	0.147350753011959	5.16715648516732	0.234630417939282	0.0454080341117605	5.33588233094477	5.33356687449535	5.08070192440404	4.95465270088298	5.67318912810285	5.11255110530596	5.61245598168517	4.9959179371176	4.47096081996591	4.90416567197056	5.47320753718563	5.4108220174376	5.19460026869704
LZIC	1	1	28	12	0.232022632811418	4.0793649679802	0.0700806476946142	0.0171793032113312	4.45476612246822	3.53663321389349	4.5872892147359	3.88749528438584	4.20740392947607	3.60118307441134	4.07992202499595	4.09977012271846	4.03344742400609	4.39011617223684	4.11956875032298	4.17208834201866	3.925201389888
NMNAT1	0.759272267084767	1	24	10	0.293068885222759	4.50893503218509	0.315438582727094	0.0699585557288963	4.19688742746748	4.7746365518721	4.80527479310595	4.88097872152969	4.79569798534698	3.49464670646053	4.82751359104756	4.64499520708032	4.59157543142568	4.65487680516253	4.31596634623306	4.00731781038591	4.35261021531303
UBE4B	0.182113153050653	0.975169409328168	24	16	0.131531240054602	4.90685406546009	0.235088142565796	0.0479101557595953	4.78499933581768	4.4792322796961	5.0468775317607	4.51757493182479	5.48627624362474	5.00021645823388	4.86244663166996	4.72771027560032	4.99300615984756	4.82575992991469	5.16881382490919	5.15128430565563	4.62736087114301
KIF1B	1	1	28	4	0.218288168546221	6.25818112758359	0.0672500941980343	0.0107459488351372	6.50208314005908	6.61949800031693	6.5580105999117	6.2437567435809	6.29302262419171	6.27348289200559	6.1884921185489	6.07345705106711	6.04457110489591	6.61545887816526	5.81383197349006	6.00749689747763	6.13815718864542
PGD	0.548683931808932	1	20	12	0.267056409907736	5.91388255844396	0.264425882134021	0.0447127381243763	5.5873756273986	5.67308600910579	5.82228085912364	5.70700955653276	6.02188850152888	5.32954028588618	6.19535878012277	6.26103318441509	6.56025194311468	6.24557852428217	5.2828007652587	6.02484485449145	5.82328639504482
APITD1	1	1	20	4	0.503841718309783	3.09394070257326	0.456025977396804	0.147393250626142	3.3413037729776	3.38934909353505	2.92045946199189	3.54992186846548	2.72010582826179	3.49464670646053	3.54745042622935	3.61168340914145	1.50541007376254	2.62876398165454	3.89215774029628	2.91083073432094	3.4470115675359
DFFA	1	1	20	0	0.213418039758606	5.13249049712996	0.0760478096275457	0.0148169411458377	5.18136468918386	5.55708810197388	4.95867538570071	5.13976885806834	5.51915884399659	4.81338948317138	5.46113880272159	4.83110022532706	5.25893598883041	5.30183500821936	5.0633873602231	4.96612676236126	4.7084308577257
PEX14	0.269101639101639	1	20	0	0.176438163777326	3.6703131132385	0.239164785026691	0.0651619569360565	4.07049642147623	3.60499539000978	3.570934558984	3.50157877405589	3.5553740828179	3.92212572997714	3.8204558031181	3.77618017360416	3.56842163592415	4.01937247001928	3.76342409726286	3.73957333946934	2.920720387895
TARDBP	1	1	20	2	0.150660794234492	6.11875107387933	0.136533614816361	0.0223139678617122	6.17354023584991	6.27594191056139	6.28086996530432	6.57688966800041	6.13228058240986	6.42621407521405	6.31367779149561	6.06287537203707	5.41964481064562	5.71824904203917	6.23389181363107	6.05048182023843	6.05793169510245
SRM	0.548683931808932	1	28	2	0.466466004532483	6.95045864421922	0.213594433064423	0.0307309839534219	7.55116535151136	7.5448585161191	7.43163648313097	7.07088072468441	6.56906699375789	6.74364842488811	6.95110371815896	6.58325829751933	7.22070901105015	6.89046535304821	6.30499719365949	6.78972750065609	6.65691557393243
EXOSC10	0.759272267084767	1	20	2	0.223175635861633	4.36948902545996	0.224721149930258	0.0514296176557172	4.5525791231986	4.68272900274862	4.4645556947734	4.46811668205414	4.20740392947607	4.67388089565962	4.19402451065841	4.14059663957387	3.78627735447449	4.23696111217184	4.88922420770619	4.31995455895891	4.48121742377955
MTOR	1	1	28	4	0.338595586154386	5.11325896958757	0.176101385531514	0.0344401460162536	5.37205762856156	5.29269902274563	5.40827242957127	5.05855630904651	5.23236623628616	4.69808941249679	4.61861750355753	5.29614738823738	5.0780544276749	5.24271176899567	5.34410816547742	5.13540006782118	4.73447248894582
UBIAD1	1	1	28	22	0.457536468527879	3.98340018401914	0.0388572637869272	0.00975479790928797	3.97963235776356	2.93787120426766	3.47244880891503	3.72855965281466	4.36040729752383	4.04045889521655	4.22119380510047	4.25657055759526	5.25893598883041	3.87109462208752	4.43346011471644	3.35676621780815	3.83179368464536
FBXO44	0.759272267084767	1	24	18	0.338527186588598	2.25150820523733	0.399059770182425	0.1772410907738	1.28902237172828	1.89566258796368	2.27089597796305	1.85079675230411	3.3513797605662	3.04408691955786	2.53025034723355	1.75101987203913	2.43759579361217	2.20196732119728	2.47319929205154	2.26201325924914	1.91171641261924
MAD2L2	0.548683931808932	1	28	22	0.226289228107371	4.43682128695539	0.306842435563594	0.0691581688146275	4.52070599183202	3.22530118477959	4.21330441843859	4.78325820516684	4.28593298824436	4.64925921556549	4.94624866246151	4.32901101559339	4.42840599148326	4.35332453939055	4.11956875032298	4.68983611683488	4.85806416851246
AGTRAP	0.120192382848633	0.851092008279508	24	8	0.342289633500915	5.70837151606315	0.300201908553218	0.0525897635969313	5.71960251540464	6.20062063694515	5.75054572889917	6.02178752431712	5.67318912810285	5.57151143856216	5.7211278214862	5.63303342528798	6.20443581040213	5.90778967983583	5.00763685527946	5.11933899391504	5.52810919610662
MTHFR	1	1	20	10	0.274297300251157	4.88984801276878	0.139442835892536	0.0285168036978677	4.45476612246822	4.40447933548955	4.78489997149771	4.84268108460573	4.08096310463029	5.03864145595314	4.92987316288468	5.34936350623171	5.46245504358305	5.33994593614974	4.90964695027739	5.01902613363673	4.88156094063987
CLCN6	0.0772071042383542	0.763330615488634	28	20	0.213673134821016	3.18261589040628	0.560936927479247	0.176250275495118	3.01509053409279	2.93787120426766	2.9933055273085	3.34599676365959	2.72010582826179	3.88042152326286	3.31501764108665	2.96257619306092	1.13387353172569	3.14156104967848	3.89215774029628	3.51245542539733	4.17383515941378
KIAA2013	0.0481594158156658	0.719058631798625	28	20	0.248380072705508	6.80452307389051	0.399709654806634	0.0587417590426508	6.40939019924075	6.67620620712393	6.49669068665926	7.07501635348789	6.48000947019626	7.36668526267464	7.11578932862285	6.84649068153131	5.81607142412392	6.61545887816526	6.86627223273123	7.11537872025773	7.33012562228515
PLOD1	0.388468903781404	1	24	8	0.257696732856187	8.24841338603059	0.236349322858828	0.0286539134009828	8.49738962211878	8.65455003388328	8.68311243417616	8.6071382692994	8.31599735472247	7.98142356465682	8.21609351328291	8.07735612041094	8.54237091504486	8.17315897731905	7.61542652050573	7.86069867860402	7.88648335294385
MFN2	1	1	28	0	0.132047530370875	5.39502885093996	0.00495248328416921	0.000917971603304096	5.76111560562047	5.44965202035301	5.39489036947577	5.7695885301425	5.43550288674251	4.87839071901543	5.59178690712082	5.34936350623171	5.15836690253286	5.37707596379238	4.84749039757614	5.77096637615259	5.35427270028489
MIIP	0.0772071042383542	0.763330615488634	28	4	0.0243167919592102	3.91210035266455	0.349081800915745	0.0892313001832849	3.83161237292726	4.5152047123443	4.01764551390535	4.03064621089603	3.94236689144577	3.92212572997714	4.24786088205191	4.39798734800503	4.47096081996591	4.11038218891168	3.08919196306214	2.57627848153516	3.78271947797838
TNFRSF1B	1	1	20	12	0.397204058304382	3.7756211555297	0.20800808793499	0.0550924150931684	4.02577962340042	3.22530118477959	3.79122483832232	2.9004407646552	4.68413414086157	3.96265817965504	3.50386349146066	4.39798734800503	4.80620827627799	4.06559485774435	2.85653013031007	3.97197881665958	2.61908724767987
VPS13D	1	1	28	26	0.4088435329257	5.57571037932461	0.15130491698103	0.0271364376352987	5.3898107091588	5.86651176942715	5.0468775317607	5.58471705444687	5.04185001838664	5.90883052915338	5.74003606446557	5.80797368077321	5.56423233465506	5.37707596379238	6.06208548266247	5.31535868350254	5.64255408927472
DHRS3	1	1	28	20	0.611237662623111	7.60399551232938	0.00574882515215748	0.000756026899652445	6.07821913799722	6.61121175329618	7.45116305272591	7.69352425914066	7.67590354864594	7.77785128697954	8.15223952791393	7.91915942744745	8.2287772910621	8.06069452748543	7.69111349221476	7.56113458411015	7.95453410511764
PDPN	0.548683931808932	1	24	0	0.237058877463738	4.1345747323571	0.320354052318647	0.0774817419096485	4.3130920417243	4.10734546948231	3.98229129721659	3.6859308090382	3.78902716381623	4.04045889521655	4.19402451065841	4.29324541046049	3.21488238673722	4.27680090940519	4.43346011471644	4.8345854123542	4.90468115213477
PRDM2	0.0169666213416213	0.637203758509219	24	8	0.208327480295233	6.06339939747482	0.237723788921582	0.0392063549401983	5.92836228665127	6.08570265528632	6.10301979361829	6.30841550069146	5.91475444833768	5.89842112262763	5.82218418459439	6.2329896855208	6.55036396286729	6.05252425846948	5.79199615806405	5.98993779517078	6.02665842081243
KAZN	0.0772071042383542	0.763330615488634	28	6	0.918290056017703	4.00217168541875	0.629332125362948	0.15724765822911	4.5525791231986	5.16265344265013	4.514908819765	4.25135545181612	3.2764256176943	2.60610019960438	3.70971376135482	4.25657055759526	4.08914720393897	4.27680090940519	4.11956875032298	3.35676621780815	4.24802401743574
TMEM51	1	1	28	24	0.203946612724927	0.824558297188248	0.0195248843294606	0.0195248843294606	1.28902237172828	-0.143520440799451	1.30665624534736	2.25243344518186	-0.143520440799451	1.39673876408542	1.19983833074514	-0.143520440799449	-0.143520440799451	0.971764348146232	0.807597860240623	0.372324730481574	1.716488415018
EFHD2	1	1	24	0	0.134775472788739	4.54953860472657	0.0604516740820724	0.0132874296350114	4.58376328265018	5.06895065479697	4.53944132124702	4.9724979878064	4.68413414086157	4.43551548642908	4.57715895213353	4.46381580050102	4.1427762194032	4.19598982533635	4.31596634623306	4.77431914692027	4.45012437120888
CASP9	1	1	20	4	0.436046878302001	2.29819488183157	0.49619364843512	0.215905819109506	2.46473559249488	2.09897615421526	2.14865290569764	2.36480041134331	1.57152225244818	2.26085191750056	2.97534899609066	3.13412392169646	1.13387353172569	2.35868558696552	3.89215774029628	3.05289760986788	1.22276503163789
DNAJC16	1	1	28	24	0.259478162199784	4.80060595362154	0.327637278192031	0.0682491504941922	4.88852669078525	4.80401578013781	4.43870438352829	4.91828594793292	4.4987287122338	5.14813287383152	5.02544895217336	4.95071671835891	5.18417401713942	4.74284696742755	3.51949780462074	5.10309710220592	4.85806416851246
PLEKHM2	1	1	28	18	0.249010892021332	7.18467867866981	0.135019644282912	0.0187927185503458	6.83577220591398	7.25158385249358	6.90810778531177	7.39583260987897	7.15990070015067	7.23637390653122	7.69760946757372	7.03152746898319	6.95443461654143	7.24198670935449	7.02913114222072	7.23572915253958	7.39278850786588
FBLIM1	0.269101639101639	1	24	10	0.193566289634646	6.44408901248617	0.226641127055535	0.0351703905108063	6.24355591013424	6.7153893620085	6.84061425871942	6.52341643110895	6.66033407340781	6.51746728599807	6.4288628443451	6.4352313520421	6.61819755143216	6.59196357330359	6.1676037289777	5.39756508749338	6.43667872977677
FLJ37453	1	1	28	14	0.329828453937559	3.24874646383534	0.326375598590336	0.100462009646955	3.18739774225987	3.22530118477959	4.01764551390535	3.23209591157527	3.5553740828179	3.31846047520899	2.53025034723355	2.96257619306092	2.87796566559859	3.05255837644721	3.67074183910633	3.18222028988274	3.62460826527967
SPEN	0.388468903781404	1	24	10	0.140196439846472	6.20373921115563	0.282159169259629	0.0454821132313633	6.22389574183632	6.15574581517324	6.52767640935611	6.00454521895057	6.42033334651914	5.76727202493741	5.96564278907388	5.86998685639071	6.9241254967545	6.41582170273944	6.20938931558419	5.93594060126335	5.98387741795475
ZBTB17	1	1	28	12	0.260642384913279	3.5739274883925	0.00956755063762334	0.00267704106160439	3.93196007168453	3.22530118477959	2.9933055273085	3.84937254606918	3.84197209523439	2.60610019960438	3.26367399953756	3.82709290987288	3.48782339117486	3.51911540235507	3.67074183910633	4.0418118276486	4.21140641999314
HSPB7	1	1	28	6	0.415450397451901	8.37119463422071	0.0952971729784037	0.0113839394665174	9.27212375724934	8.69235514359503	8.79048870196016	8.92610878400391	8.26116733663417	8.21954730923441	8.41597905823411	8.22228678379236	8.66885668390107	8.14921172313796	7.4785888806941	7.75291492825757	8.03531796967311
EPHA2	0.548683931808932	1	24	20	1.23160397864468	2.35044371319508	1.1242472373155	0.478312767501779	3.26640211306825	0.554275999058886	2.9933055273085	1.68752576260291	1.80277229958778	3.37961133864121	3.54745042622935	1.52297617938569	-0.143520440799451	2.20196732119728	4.34624896773621	2.57627848153516	3.38259791464204
ARHGEF19	0.759272267084767	1	24	4	0.425174394963653	4.41278534989868	0.38085643830589	0.0863074924581668	5.14000345658241	5.16265344265013	4.56356362210704	4.63427530784376	4.71284427656783	4.04045889521655	4.87960099125417	4.32901101559339	4.03344742400609	3.45109834116215	3.22576557127239	4.34779244114577	5.03612298243417
RSG1	0.0290926434676435	0.66834122905626	24	4	0.451323637875613	2.15979316684123	0.485031371511208	0.224573065123908	2.32408629626719	2.57855838379128	2.27089597796305	1.99745445107029	1.57152225244818	2.26085191750056	2.24270772456361	2.27570988097665	2.87796566559859	1.59319499134493	1.59348561039619	2.00660123962877	2.72679246314233
FBXO42	0.269101639101639	1	24	16	0.345236024614604	4.25888325438931	0.297553082490298	0.0698664567016793	4.34983606530376	3.6702642456159	4.01764551390535	4.56539371034233	4.995865302314	3.43827528279095	3.88982655008197	4.49563687225787	4.08914720393897	4.52856153044267	4.66732112288839	4.45406452004248	4.05486784589128
SZRD1	0.00511161292411292	0.530643288839044	20	4	0.224433131429527	6.0642891237756	0.303948297470891	0.0501210102729492	6.16325473447898	6.56905122741124	6.19081713975918	6.04727065092606	5.88982648963192	5.95977991223673	6.50821351807268	6.0943903782969	5.48339301758508	5.99397227799826	6.12457169157614	6.25543383594183	6.04758241129837
NECAP2	0.269101639101639	1	28	20	0.163700082342107	5.34256942248531	0.516079650836069	0.0965976499367592	5.49197238524352	4.86103810048946	5.19320726513162	5.42540618343968	4.94836646760541	5.98950765590247	5.43816579044184	5.18343758082191	3.3117147419447	5.09453637929114	6.75216263872816	5.38418520892348	6.05793169510245
CROCCP2	1	1	28	0	0.462296584659237	2.0042982521595	0.494857609032246	0.246898189178715	1.79458995624606	1.6589216748708	1.51892157452871	0.746069893225806	2.82902348216886	0.823082616751734	2.24270772456361	2.96257619306092	2.43759579361217	2.85616684989489	2.09938166840097	1.05150871500287	2.72679246314233
LOC101927663	1	1	28	14	0.97312039334432	2.57984889192192	0.394361020760034	0.152862061803258	1.79458995624606	1.6589216748708	3.61776586420085	2.36480041134331	3.11371478225847	2.88447457586346	1.19983833074514	2.86849227552206	3.21488238673722	2.026126600163	2.85653013031007	3.35676621780815	2.82701246361087
CROCC	0.182113153050653	0.975169409328168	28	20	0.444474099930233	4.67955341430328	0.470462926359655	0.100535859879634	3.60718788672383	4.83280864688516	3.87071275289662	5.2753390330807	5.29066328116118	5.11255110530596	4.92987316288468	4.85583010432505	3.91514923692621	4.31557003705217	4.59350078148974	4.94805364082143	4.993625879652
ATP13A2	1	1	20	18	0.239394121534611	2.89355368992091	0.0184417811565764	0.00637340209750195	3.54516831899321	2.93787120426766	3.36674410647843	3.54992186846548	3.2764256176943	3.65163929216486	1.40332077140163	2.96257619306092	2.87796566559859	2.35868558696552	1.94963321340981	3.24277921802522	2.50268780302443
SDHB	0.0772071042383542	0.763330615488634	20	2	0.46392529267287	4.38394163096757	0.868549531417043	0.198120687848973	4.83769145053789	4.91589205442651	4.6562110901418	4.5887215754065	3.78902716381623	5.37529752170133	4.44511660464211	4.43127700089972	1.50541007376254	4.65487680516253	5.51379510378981	4.87340823430125	4.54146262107155
RCC2	0.269101639101639	1	28	20	0.322871990746507	5.87255208654096	0.632129920814998	0.107641432804615	5.89145185151344	5.3132776539653	6.02698593679742	5.9058429095598	4.89925039998748	7.2197478280959	6.42302437140272	5.54453257556318	3.7172505359901	5.54961603598207	7.06143410306512	6.02484485449145	6.3717915095405
ARHGEF10L	0.0772071042383542	0.763330615488634	28	18	0.1532916901114	5.58973648154733	0.583641721080307	0.104413101227045	5.20160896447017	5.67308600910579	5.9375204946369	5.45109001581515	6.12161381760119	5.95977991223673	5.73061291964486	5.74317472184374	3.48782339117486	5.59759583895845	5.79199615806405	6.04198668390929	5.79881283178337
ALDH4A1	0.0481594158156658	0.719058631798625	24	10	0.412204610858992	5.91272036669202	0.325260778543504	0.0550103435257632	5.3898107091588	5.68892122716105	6.47777469678536	6.3903523446937	6.31191226689584	5.63558712423754	6.08876064494301	6.22351939309938	6.4368734756955	5.77499131683054	4.9692358170039	5.51270778607	5.68323386734826
IFFO2	1	1	28	20	0.558108951007967	3.7121233255654	0.24611722726095	0.066300929596261	2.92054991527466	3.309655606582	3.66312465312318	3.54992186846548	3.73406495979902	4.31546144469091	4.46798007090339	3.61168340914145	3.7172505359901	3.70581269126772	3.46534186004361	4.07550033441355	3.5678043013962
UBR4	0.0772071042383542	0.763330615488634	28	6	0.190753989297661	6.6527841090035	0.260924839431454	0.0392203978298849	6.59684151869288	7.31927767590282	6.84061425871942	6.83276552440354	6.79397857239811	6.40430993767	6.54092887410497	6.5608719226437	7.2817446637849	6.89046535304821	5.80295537720036	6.58859575364334	6.19552796127039
EMC1	0.388468903781404	1	28	20	0.0694475238706728	6.07274976558195	0.353642431376479	0.0582343164180403	6.23375931532431	6.03704367634643	6.39952848595089	6.01319213031088	6.07814015657954	6.5310077199445	6.24253150985098	5.63303342528798	5.20952759185662	5.51671944331888	6.40188738064962	6.01619695129766	6.41268671637932
MRTO4	0.388468903781404	1	20	0	0.0659366573222125	5.23161085948357	0.115075454358845	0.0219961800389344	5.77469202955457	5.29269902274563	5.20858649317674	4.9724979878064	5.34669584196065	5.29820878488392	5.22654304151757	4.97349434597121	5.79947031404572	5.30183500821936	4.98856410016739	5.25783105927361	4.62736087114301
AKR7A2	1	1	28	0	0.21412315367629	6.40061624766766	0.0782251666110312	0.0122215054901215	6.46068671057072	6.83406987839606	6.29534706126408	6.59428252947628	6.12161381760119	6.2075557787373	6.54092887410497	5.79524463590008	7.02038799719417	6.39786798019823	5.96784610183163	6.5351183019222	6.38828895885204
PQLC2	1	1	20	12	0.602808347565582	3.11317652685215	0.174025918667635	0.0558997914723453	2.46473559249488	2.57855838379128	3.06264949628725	2.74300528017925	2.93029236700332	1.61588445681194	3.21043546019617	4.01447852713084	3.91514923692621	3.97162000994513	3.622067851389	4.20289888930575	1.91171641261924
CAPZB	1	1	20	4	0.292350761587475	8.85439393379198	0.469832214839227	0.05306204110099	9.0818296770393	9.07330855164068	8.93848651874145	9.48319953194296	8.65986213963357	9.81755723188752	9.06906990489879	8.87169005832683	6.984120061814	8.20706244788703	9.53519610391623	8.91947214024189	9.22647126394502
MINOS1	0.0290926434676435	0.66834122905626	24	22	0.253133031478115	5.47636466731316	0.330227394483707	0.060300475688688	5.7474102066168	5.48636022496728	5.63007690094855	5.39925680971813	5.25206149130642	5.8560157696335	5.74003606446557	5.55966489002355	4.66672400540282	5.09453637929114	5.6656077184428	5.94508165129225	5.43589387561073
RPS14P3	1	1	20	4	0.0618425051207977	5.83819733421334	0.0212930375025374	0.00364719386543424	5.73357335851355	5.43094161694037	5.91894184479491	5.3317314261324	5.17161393815834	6.08439613556995	5.8744609039508	5.86998685639071	6.09985116377925	6.5840459981613	5.92835635892603	6.11670001975157	5.786418582107
TMCO4	1	1	28	24	0.486765999767703	3.60107609843604	0.255009909719967	0.0708149183047585	3.77869363034913	2.93787120426766	2.58556440823015	3.64200391326948	3.61742962630027	4.18450280211514	3.74758018559996	3.92382592398864	2.99922618252991	3.76303659580618	4.08406999411631	3.51245542539733	3.78271947797838
OTUD3	0.120192382848633	0.851092008279508	28	10	0.73300184867866	1.81368103621241	0.354284063034175	0.195339784648155	2.16822903130445	2.43570882351885	2.27089597796305	-0.143520440799451	2.17706858114656	1.13823753804012	0.962868281647744	1.75101987203913	2.25483582454514	3.05255837644721	2.67755903510928	1.69603174118514	1.49064489164834
CAMK2N1	1	1	28	10	0.225949843635347	6.24488603645882	0.220842507554354	0.0353637370265901	5.73357335851355	6.27594191056139	6.45216127739966	5.96942980321715	6.46320953684518	6.25728139583642	5.98954197046029	5.9977016992025	6.74498650822336	6.74892094516469	5.98719288811641	6.78972750065609	5.99469218732238
MUL1	1	1	24	12	0.32452845695319	4.76348792110551	0.153045979763181	0.0321289740412865	4.1559751735662	4.58456565320842	5.0973213118037	4.80333901404461	4.24720270654745	4.57276785761786	5.31747055649511	4.14059663957387	5.28301980307569	5.22245305083805	4.78253487203787	4.5289273733654	5.03612298243417
CDA	1	1	20	16	0.407766633286518	1.75007548457328	0.0603853930869795	0.0345044505904288	2.81937682764062	1.6589216748708	1.86787732562697	2.97315201284271	2.00202508989542	1.13823753804012	2.24270772456361	-0.143520440799449	2.74556995067703	1.31568375961057	-0.143520440799449	2.47893635650286	1.716488415018
DDOST	0.182113153050653	0.975169409328168	28	22	0.0201832793115364	5.67101378226036	0.47188904193187	0.0832107027156234	5.61782443752735	5.94772973212994	5.82228085912364	5.71762971098779	5.79902186479792	6.06591115844707	5.96564278907388	5.82059139753394	3.78627735447449	5.0024887940658	5.6167572347611	6.00749689747763	6.1283696030992
HP1BP3	0.120192382848633	0.851092008279508	28	20	0.144217636936154	6.50313600295801	0.131507856291518	0.020222221437734	6.2629517595875	6.40617628605158	6.16739738126022	6.48663376724367	6.42033334651914	6.69636130318355	6.47473904291954	6.36805447328603	6.33688114264655	6.35198115894893	7.01034228483006	6.55913110766726	6.91779117704809
EIF4G3	0.0772071042383542	0.763330615488634	24	12	0.242917540311196	6.77315229867859	0.289940963344652	0.0428073887252201	6.22389574183632	6.7153893620085	6.94988638979364	6.72635585370154	7.27988127532549	6.68429331441748	6.21576482029501	6.94197359388953	7.09029817007252	6.98969509245796	6.71202829862457	6.73280427201986	6.49877273503462
ECE1	0.759272267084767	1	20	10	0.125225640261487	7.58772626385933	0.222674575358799	0.0293466801009161	7.21014475302955	7.85314173208979	7.6917688158648	7.6827244943347	7.54630791118886	7.49658437398995	7.61295530151427	7.55771156722506	7.9110314351035	7.41263012498243	6.89216082383528	7.98777319013647	7.67416961919723
NBPF3	0.328785271441521	1	24	14	0.862119649848278	0.96112901285632	0.838454530676414	0.838454530676414	0.503938509586027	-0.143520440799451	0.375622649800728	2.56626089759553	1.80277229958778	-0.143520440799451	1.40332077140163	0.48278503208965	1.50541007376254	1.59319499134493	1.59348561039619	0.372324730481574	-0.143520440799451
USP48	1	1	20	12	0.426053802568751	8.01699119481614	0.366855635202731	0.0457597652645475	7.44053331137372	7.96466547025355	8.36232233241175	7.84408873595813	8.37781187204203	7.70804334305483	7.77528080614867	7.91622317797014	8.82464670871386	8.40430283813158	7.38323188673368	7.98998311166798	7.74953167718726
HSPG2	0.00024238492988493	0.395267943861694	24	8	0.809843028997368	2.07876627690708	0.681072708752578	0.327633133324599	1.56383969652602	2.70852921317334	2.8437386630303	2.65733801439324	1.57152225244818	1.39673876408542	2.1325397234727	2.54265953202391	2.74556995067703	1.82583977887372	0.807597860240623	1.51144554103779	2.37606625543349
LINC00339	0.388468903781404	1	28	22	0.784954111094144	1.36567885220366	0.482424276837402	0.353248698300455	1.28902237172828	-0.143520440799451	1.0576813926648	0.746069893225806	0.955122655570747	2.26085191750056	2.0132582834013	1.25199261809308	0.632165286490975	2.35868558696552	0.807597860240623	2.00660123962877	2.08364715938575
CDC42	0.0772071042383542	0.763330615488634	24	22	0.246161553563114	7.06804721152463	0.318441392595375	0.0450536595279314	7.49075320815023	7.21377346676014	6.68438726982275	6.90887828903132	6.61542212502987	7.37796824804954	7.21034536240827	7.20034279900788	6.47918288845498	6.9159199424605	7.59980070294565	7.21698414194764	7.24663364135547
WNT4	1	1	28	22	0.813340051447806	3.22339927083978	0.283851283090939	0.0880596101323148	2.81937682764062	3.13570657832532	1.51892157452871	2.13056969061266	3.89304260596855	3.65163929216486	3.26367399953756	3.66862528491207	3.3117147419447	3.76303659580618	4.08406999411631	2.57627848153516	3.83179368464536
ZBTB40	1	1	20	4	0.228417843562455	4.11835620078796	0.166614570022246	0.0404565709955753	4.3130920417243	4.24224284873435	4.08585637530247	3.64200391326948	3.99006042947026	4.28381929786165	3.31501764108665	4.46381580050102	3.7172505359901	4.15382089463123	4.34624896773621	4.60009640817536	4.65489349307738
EPHB2	1	1	20	14	0.262438243827989	3.32135124113197	0.0307358217177859	0.00925401124010921	3.10381503358529	3.90529429365001	2.8437386630303	3.45155942502552	3.84197209523439	2.79751756651169	3.50386349146066	2.96257619306092	3.21488238673722	3.58406960190428	2.57899462234934	3.6076341376604	3.73191702029406
KDM1A	1	1	24	6	0.261562097598303	4.0200590850046	0.280246584519082	0.0697120561149069	3.97963235776356	4.10734546948231	4.41238138382586	3.29017010561553	3.89304260596855	3.96265817965504	4.27404397176567	3.72340479274195	4.90262839557142	4.06559485774435	3.51949780462074	4.07550033441355	4.05486784589128
LUZP1	0.388468903781404	1	20	12	0.275087997110125	6.35903226359277	0.263895884559679	0.0414993781476085	6.24355591013424	6.09761522416437	6.50916494885115	6.1683422409358	6.48833663976111	5.88793606343976	6.31997498125015	6.59799186358764	6.9393596495126	6.64620233203148	5.84597825324255	6.38198916089049	6.19552796127039
HNRNPR	1	1	28	4	0.290820375227998	6.38802399340169	0.166485302159051	0.0260620971885855	6.43526643044828	6.60287763841451	6.34490258828318	5.79988868188071	6.6077989656698	6.1026472613315	5.93314860810666	6.59064388884453	6.69200667179941	6.55193388890444	6.24196770048414	6.57688200779654	6.60139404718464
ZNF436	1	1	20	4	0.547126469851871	2.70739626848504	0.706256442530255	0.260861865974813	1.99347179079824	2.27714466767226	2.8437386630303	1.50339099367443	2.17706858114656	3.31846047520899	3.09767534312739	3.13412392169646	2.59978527554551	1.59319499134493	4.18804862774789	3.78100140345478	3.83179368464536
C1orf213	1	1	28	24	0.323913710474834	1.66545777075403	0.141434881112325	0.0849225261642577	1.99347179079824	1.3755565741715	1.51892157452871	2.13056969061266	0.955122655570747	1.39673876408542	2.24270772456361	1.25199261809308	-0.143520440799451	1.82583977887372	2.35902749611718	1.51144554103779	3.09164237103685
TCEA3	1	1	28	24	0.213076296522907	3.19957859140905	0.155640048480502	0.0486439210771067	3.10381503358529	2.43570882351885	3.06264949628725	2.74300528017925	2.82902348216886	2.79751756651169	3.21043546019617	4.32901101559339	3.11108011489632	3.3046154138985	3.22576557127239	4.0418118276486	3.24444255408058
ASAP3	0.548683931808932	1	28	24	0.112755450434672	4.77423879168356	0.123498573893398	0.025867699392943	3.60718788672383	4.86103810048946	4.30200641946169	4.41690253883132	4.76860535826628	5.00021645823388	5.04078031721744	4.97349434597121	4.9635048729065	4.87850098249344	4.61852961325648	5.24308344274329	5.26775538139809
ID3	1	1	20	2	0.581694912897571	8.24807477736562	0.661170739569346	0.0801606141330983	9.71566390872194	9.02578201123093	8.47947663700631	8.71971877212074	8.32996461487203	8.73301461261667	8.21946586650846	8.20314117624775	5.5837537075217	7.46530274038108	8.74019877444741	7.94967714861929	8.92529586973847
RPL11	0.388468903781404	1	24	20	0.104625318383289	10.3735899684626	0.0941061281689081	0.00907170308976986	10.5652180282464	10.244064756596	10.1958254283147	10.2848708322806	10.2839145379525	10.3295530724694	10.3795869073191	10.3547812556693	10.2371123927263	10.4781742178565	10.591924103604	10.523762346453	10.4349347746109
TCEB3	0.120192382848633	0.851092008279508	24	22	0.373196587800358	5.8506551014289	0.33089713780158	0.0565572798370502	6.17354023584991	5.83839026578325	5.55986398320539	6.05566597133893	5.77199217332094	6.23263281435334	5.89147383656919	5.79524463590008	5.05025837874022	5.33994593614974	6.55234506651811	6.13279033604701	5.95093801217537
PITHD1	1	1	20	10	0.185027680215377	5.68095536976151	0.112054795812623	0.0197246393465906	5.67685941882139	5.35357471191114	5.65274184485325	5.56132381920426	5.50281122629142	5.49066395864333	5.52794125969676	5.9639764622574	6.04457110489591	5.85612775646541	5.62912580129421	5.75025646255179	5.786418582107
LYPLA2	1	1	24	10	0.261980465337576	5.45135146893853	0.136663104380035	0.0250695823152723	5.24126472355329	5.93450696431479	5.74000035281781	5.70700955653276	5.41817343115679	5.75578516585657	5.50601567637204	5.08228150692773	5.94242119953002	5.46592384470972	4.48880323969385	5.27242944588536	5.19460026869704
GALE	1	1	28	0	0.770378654878809	2.02153363359949	0.308142836052829	0.152430229668828	2.81937682764062	2.70852921317334	1.30665624534736	1.50339099367443	1.80277229958778	0.419263551913673	1.58161890764554	2.41535031010873	2.04551906312914	1.31568375961057	2.35902749611718	2.98361218943931	2.82701246361087
HMGCL	1	1	20	8	0.166826760742298	5.43994604604585	0.00351720929927793	0.000646552239582321	5.354083362852	5.59119287153703	5.23886168786098	5.37262470594413	5.32825907243597	5.09442562886256	5.48375172657818	5.41739602813139	5.92721951170397	5.18106167184376	5.96784610183163	5.47533872656066	5.2854788978041
FUCA1	0.388468903781404	1	20	4	0.308965445502054	4.23292943162309	0.323920029261453	0.0765238434738677	4.11386877507027	4.68272900274862	4.56356362210704	4.3905971604007	3.67692565173662	4.43551548642908	4.39827308893573	4.0577545340911	3.85215178779823	3.70581269126772	5.11706339715589	4.17208834201866	4.38585268832236
PNRC2	0.759272267084767	1	28	8	0.294671032527324	5.39184445112607	0.248260979521384	0.0460437948037495	5.5719067924787	5.62451000083029	5.85196517439625	5.43830525399093	5.41817343115679	5.03864145595314	4.61861750355753	5.61865517885848	5.0780544276749	5.73264520210214	5.29837358360918	5.60787038800678	5.41993488568749
SRSF10	1	1	24	22	0.206464181713437	5.67935096456829	0.170167870560219	0.0299625558663029	6.40939019924075	5.62451000083029	5.61860948918406	5.34549171351659	5.68772492368617	5.2167672183978	5.59178690712082	5.46639447162148	5.37552528506469	5.67417803001547	6.15909939243914	5.92674126317604	5.88271334390747
STPG1	0.182113153050653	0.975169409328168	20	10	0.490558878113463	3.02760680046977	0.506261380806452	0.167215036221975	2.46473559249488	3.22530118477959	3.70710071045356	3.54992186846548	2.47398800618217	2.38534310281625	3.3645966502938	3.13412392169646	3.48782339117486	2.85616684989489	2.23503786354139	3.30089818601552	2.920720387895
NIPAL3	0.0481594158156658	0.719058631798625	24	10	0.304212344085246	6.26433205138703	0.432720303102097	0.0690768464303047	5.50831750559025	6.41572378608675	6.8307093046896	6.6284515614364	6.6077989656698	5.72076542127175	6.28821051484556	6.00877049573746	6.70097285856493	6.37051139120018	6.10699293524482	6.10042822289703	5.77391692957716
RCAN3	0.388468903781404	1	24	8	0.540648057218053	2.73893529524967	0.462156843030309	0.168735947808574	2.46473559249488	3.53663321389349	2.76270765941675	3.54992186846548	2.60228890092482	2.26085191750056	2.76989719029703	3.21280914157886	3.21488238673722	2.74694129410437	1.59348561039619	2.57627848153516	2.08364715938575
SRRM1	0.269101639101639	1	28	10	0.210655490576101	7.1312432067327	0.211471048861939	0.0296541630584533	6.89912362474832	6.99557779500554	7.39849315801326	7.06673320659973	7.28467027660471	7.04201329937838	6.71826164071108	7.16119517467997	7.6304303949386	7.45231377493963	6.9622708782563	7.44672872322593	6.85982078928551
CLIC4	0.182113153050653	0.975169409328168	24	22	0.335389777971294	7.64717824510033	0.502609681499244	0.0657248550236519	8.2549909068119	7.82833474534961	7.70538415628963	7.64427566191728	7.47686584573691	8.30675238179351	7.94581627807052	7.51565191872871	6.09985116377925	7.29144723681072	8.2511427822495	7.65325404387618	7.87482281725691
RUNX3	1	1	24	10	0.128545566178053	4.05224821616918	0.0357974478532277	0.00883397214178283	3.54516831899321	4.4792322796961	4.43870438352829	3.76996496340811	4.4987287122338	3.96265817965504	4.07992202499595	3.61168340914145	4.33933479182657	4.01937247001928	3.15909426709265	4.20289888930575	4.54146262107155
SYF2	0.759272267084767	1	24	10	0.23004921934992	7.21487665265803	0.233168630984103	0.0323177570746413	6.80963162850923	7.27799716117121	7.46082811557076	6.9364162354237	7.46002905083766	6.7260968836404	7.11578932862285	7.37730992700233	7.70363186681308	7.47389753389459	6.82385923197051	7.53109778256959	6.89488178073058
C1orf63	1	1	24	0	0.135704486097013	6.044683350287	0.0718958234062481	0.0118940594965714	5.89145185151344	6.31728043991675	5.75054572889917	6.17606358018734	6.14286905949845	6.11168696446872	6.13948799722123	6.29759619106158	5.89632698806877	5.9819712229285	5.76982476244052	6.17224810138178	6.00542648955094
TMEM50A	0.0481594158156658	0.719058631798625	28	20	0.152709725431768	6.36322485576915	0.210852138478631	0.0331360502351986	6.16325473447898	5.96083240883181	6.1515702945066	6.02178752431712	6.17417604940863	6.88215817431457	6.31367779149561	6.2329896855208	5.86475845905431	6.23550483214405	7.33118938525542	6.5351183019222	6.72344132570726
TMEM57	0.269101639101639	1	24	10	0.202919509873242	5.51220239867795	0.193591860123964	0.0351206008274288	5.22157309332981	5.65707505079874	5.60705019669186	5.30381074690861	5.9513569253853	5.01955688059509	5.43816579044184	5.74317472184374	5.83248367615032	5.56578724966589	5.48686399276426	5.22818351379387	5.43589387561073
LDLRAP1	1	1	28	18	0.342495036537334	6.48546981985997	0.1897268728036	0.0292541447379208	5.99946552390966	6.3868896183665	6.1515702945066	6.81803628463	6.49661602098561	6.69636130318355	6.69906393180077	6.74423763733797	6.21699149191398	6.5840459981613	5.7359154048669	6.57688200779654	7.16281393978739
MAN1C1	1	1	28	18	0.883072655612201	4.18899446003162	0.184883887473321	0.0441356247274495	2.59288272203175	2.43570882351885	3.52253191351268	3.84937254606918	3.67692565173662	4.00208292216859	4.89655377152563	4.61633499703104	4.08914720393897	4.74284696742755	5.3884373624235	5.15128430565563	5.45167825805707
SEPN1	0.548683931808932	1	0	NA	0	4.02577962340042	NA	NA	4.02577962340042	4.19866365537152	3.70710071045356	4.03064621089603	3.94236689144577	4.25146756217353	3.67082660555258	3.87627001129191	3.3117147419447	3.97162000994513	4.08406999411631	4.1084200946465	4.59929257275788
MTFR1L	1	1	20	12	0.342213774690461	5.45137997836728	0.212297952120681	0.0389438918151263	5.05354404464581	5.09295306192894	5.54782227986836	5.07516867063513	5.53532329543253	4.9405891256616	5.50601567637204	5.68915489858045	6.1267166470952	5.71824904203917	5.34410816547742	5.57291585812743	5.38747732571362
PAQR7	1	1	20	12	0.429342433613768	4.76599134023528	0.404162302318593	0.0848013085769981	4.5525791231986	4.4792322796961	5.26851458912751	4.22181861339817	5.08641417221496	4.72189840368988	3.95601413881338	4.52677119675003	5.84871131882148	5.413274319638	4.15421496455653	4.60009640817536	4.59929257275788
STMN1	0.759272267084767	1	20	6	0.197423352282003	6.34828269368648	0.1314174821706	0.0207012649738012	5.86630960302124	6.56046923079253	6.47777469678536	7.12772775524022	6.37614376380046	5.94973296350238	6.58865160377089	6.39361375911494	6.40430671293236	6.01767898523944	6.28949609297059	6.60021515697466	6.04758241129837
PAFAH2	1	1	28	20	0.250128684941314	3.71185081614384	0.0972527242631443	0.026200601554396	2.81937682764062	3.04017735928746	4.01764551390535	3.34599676365959	3.02491662506829	4.04045889521655	3.85555809050661	3.61168340914145	3.91514923692621	4.23696111217184	4.18804862774789	4.00731781038591	4.21140641999314
ZNF593	1	1	28	0	0.176807960191277	6.02763011384171	0.244412453542345	0.0405486814761711	5.94045885528129	6.25481980214029	5.71867550066421	5.92429836277011	6.02188850152888	5.90883052915338	6.29461960439069	6.15542737748732	6.56025194311468	6.06395480078097	5.29837358360918	6.09222298086529	5.97298096592495
CEP85	1	1	28	16	0.297044681175939	1.79254327350065	0.230208702485436	0.128425743405269	1.99347179079824	2.82775266591276	1.70392440739061	2.56626089759553	1.80277229958778	2.26085191750056	0.679174522498239	1.75101987203913	1.13387353172569	1.31568375961057	1.78252156407212	1.29972873850248	2.23725284375666
SH3BGRL3	1	1	20	2	0.24169290145272	8.73154851527175	0.0322541900106321	0.00369398279746354	9.11822703040746	9.0505072645164	8.69817189070055	9.2507025247726	8.9174330670978	8.75913806779539	9.00015661836078	8.60800059304142	8.49676067802737	8.29941212590174	8.56136308143818	8.42838856231347	8.36409047702337
DHDDS	1	1	20	0	0.205977976734267	5.09250313667759	0.164450032499879	0.0322925736295507	5.94045885528129	5.04454214892527	4.99460588242781	5.12388796612109	5.30958363888249	4.87839071901543	5.02544895217336	4.58709387076766	4.70287960208204	5.13844759510733	5.0993923522483	5.03623682802085	5.40379738200571
HMGN2	0.388468903781404	1	28	8	0.454258645140937	3.27869122473044	0.671009700291661	0.20465779004451	3.01509053409279	3.60499539000978	4.05215403466975	3.23209591157527	4.16647602480613	1.97411416748224	2.91006277235969	2.41535031010873	4.1427762194032	3.92223270111921	3.40907345198353	3.46240286601375	2.920720387895
ARID1A	1	1	28	8	0.457421484012756	4.87998898556726	0.0560336355700049	0.0114823282871593	4.48811275560602	5.22914103727445	5.08070192440404	5.24629409587751	4.56321450984442	5.44847521034064	4.57715895213353	4.49563687225787	4.7381512066576	5.0024887940658	4.56803005537053	5.10309710220592	4.94983885753996
PIGV	1	1	28	20	0.343108955524401	3.22633797403032	0.00317502646016337	0.000984096051225889	2.59288272203175	2.93787120426766	2.67685317414113	2.8238694950241	3.42263129176254	3.31846047520899	2.97534899609066	4.0577545340911	3.85215178779823	3.14156104967848	3.22576557127239	3.41055118846108	3.50867176918458
ZDHHC18	0.388468903781404	1	28	20	0.121696059235009	4.24279650279667	0.200527259064893	0.0472629924467776	4.1559751735662	3.95852128361318	4.15098728851272	4.86195697998705	4.32365065044617	4.43551548642908	4.32502630402103	4.25657055759526	3.56842163592415	4.23696111217184	4.43346011471644	3.69692037720896	4.62736087114301
GPN2	1	1	20	0	0.471399359068587	2.82018602694348	0.121200534080552	0.0429760777915453	3.10381503358529	3.38934909353505	3.25267785827628	2.8238694950241	3.49052886191288	2.88447457586346	3.58975903220539	1.94788892335354	1.50541007376254	2.50003554934332	2.09938166840097	2.75323053740058	3.38259791464204
GPATCH3	1	1	20	12	0.19183193662396	4.38429696714511	0.196517754451496	0.044823093856131	4.02577962340042	4.00985418329984	4.38556916219788	4.49305773657701	4.20740392947607	4.11427783572798	4.69812300900441	4.36391136881891	4.55248036655384	4.87850098249344	3.622067851389	4.73269595059681	4.65489349307738
NUDC	1	1	20	16	0.138219007344756	6.139675332279	0.130358607168392	0.0212321662161904	6.30097827860635	6.0120845839726	6.1435911596553	6.08876707843613	6.15338038966998	6.2075557787373	6.02080389121589	5.71641763312052	6.49988121481878	6.20485471149479	6.09812257737846	6.14076869527197	6.05793169510245
TRNP1	1	1	28	4	0.347969671031938	8.50560699801456	0.136851886191587	0.0160896084457619	8.99315176790675	8.93740392031423	9.05579762854291	8.56659197805934	8.49815056225458	8.30675238179351	8.52356579892594	8.4155737440206	8.73145587488585	8.20448258831178	7.88922575261468	8.46697735419104	8.0142140318971
FAM46B	1	1	20	6	0.497643112482216	3.30961234387028	0.306390659401152	0.0925759960886709	2.32408629626719	3.13570657832532	3.31083801555548	2.97315201284271	3.67692565173662	2.88447457586346	4.19402451065841	4.29324541046049	3.56842163592415	2.50003554934332	3.93263690715466	2.75323053740058	3.87925336885513
SLC9A1	0.388468903781404	1	20	4	0.401438113025241	4.53458413043394	0.357946622137065	0.0789370341008122	4.96157101708679	4.80401578013781	4.48995192501297	4.95465270088298	4.32365065044617	5.11255110530596	5.00995291079771	4.39798734800503	3.64475439042224	3.92223270111921	4.69111171990133	4.64566390798001	4.57066733931894
WDTC1	0.548683931808932	1	24	10	0.211368909609757	4.84392740524987	0.312428972467812	0.0644991029653335	4.1559751735662	5.04454214892527	4.67847228146468	4.80333901404461	5.0643041591119	4.5194233783443	4.91330965499403	5.10308809925705	5.41964481064562	5.0720691877713	5.00763685527946	4.60009640817536	4.31858366963316
TMEM222	1	1	20	14	0.417850753674714	4.07119333259745	0.0880078199515954	0.0216172047755457	3.26640211306825	4.24224284873435	3.87071275289662	4.56539371034233	3.89304260596855	3.83747578858866	4.44511660464211	3.13412392169646	4.42840599148326	4.49517569010059	3.93263690715466	4.57676132274055	4.09562342239296
LOC644961	0.759272267084767	1	20	6	0.514605184711963	1.86332172009103	0.656678951118931	0.352423816047638	1.79458995624606	2.57855838379128	2.67685317414113	1.85079675230411	1.29599509104414	3.11772510885391	2.24270772456361	1.25199261809308	1.50541007376254	0.519312913108196	1.11954767930432	2.75323053740058	2.37606625543349
MAP3K6	1	1	28	8	0.469375604466985	4.31153959223387	0.15648265766864	0.0362939164354429	4.19688742746748	5.06895065479697	4.70039518952406	4.86195697998705	3.3513797605662	4.40642551594798	4.32502630402103	4.7803312253516	4.24440041101457	4.27680090940519	3.80762401742651	4.29156893760266	3.87925336885513
WASF2	1	1	20	8	0.149942562162613	8.51580477795498	0.0720516741921247	0.00846093541019707	8.29086489612204	8.46754105354165	8.30802718699964	8.67818390942425	8.45631534995766	8.36082869158371	8.65764233644933	8.61526091651019	8.93705921583521	8.51046073235722	8.47492270980902	8.37189149549053	8.61248945643034
AHDC1	1	1	20	4	0.465611729552854	3.96943455138613	0.471602757642772	0.118808548557146	4.07049642147623	4.00985418329984	4.30200641946169	2.65733801439324	3.3513797605662	4.4919927632785	3.67082660555258	4.29324541046049	4.1427762194032	3.58406960190428	4.76021646297529	4.64566390798001	4.38585268832236
IFI6	1	1	20	12	0.301691037285082	6.66287131354088	0.0395743367627327	0.00593953190755856	6.46068671057072	6.18953211041695	6.80564525611315	6.14492713414129	6.66768532551567	6.23263281435334	6.46908366515808	6.73093097650546	6.86152739417476	7.1213488320268	6.76342746859926	7.27613040560546	6.84196550348697
FAM76A	0.759272267084767	1	24	0	0.29767513037071	3.64514786354301	0.360103946689143	0.0987899421833411	4.3856674506378	3.6702642456159	2.92045946199189	3.04237380740022	3.19736285327088	3.18778647967873	3.45891856688906	4.0577545340911	4.03344742400609	3.64622494044592	3.622067851389	4.17208834201866	4.35261021531303
STX12	0.388468903781404	1	28	24	0.116784803065842	6.57883751271914	0.0762963322959407	0.0115972361604058	6.76951062911323	6.22254524075154	6.35875419056015	6.60576236035534	6.6077989656698	6.24089588810917	6.77436800166148	6.71750043856315	6.570072613935	6.55193388890444	6.64661376299805	6.67903164447245	6.70380370795909
PPP1R8	1	1	28	18	0.204853691584034	4.65725966538932	0.0478825825228915	0.0102812782544065	4.5525791231986	4.4792322796961	4.11878934509882	5.02474646792126	4.62494081609777	4.7683690806821	4.73629087594397	4.80593903642569	4.51229629987194	4.79864830069627	5.2023107702805	4.77431914692027	4.13525923024455
RPA2	1	1	28	6	0.509028015914745	4.95856313314276	0.0714249374915078	0.0144043618229054	5.4417956561617	5.33356687449535	4.76423327436874	5.21665237871288	4.59440776099894	4.43551548642908	4.5980371463885	5.22199421656266	4.59157543142568	4.90416567197056	4.98856410016739	4.94805364082143	5.46729181247729
XKR8	0.548683931808932	1	28	2	0.245906373651728	2.98016534508669	0.32808469602641	0.11008942727534	3.54516831899321	2.93787120426766	3.31083801555548	2.9004407646552	2.72010582826179	3.11772510885391	3.21043546019617	3.05089835253695	3.64475439042224	3.05255837644721	2.09938166840097	2.57627848153516	2.50268780302443
EYA3	0.759272267084767	1	28	20	0.16558002692199	4.01941634402013	0.515483195921278	0.128248270843648	4.02577962340042	3.53663321389349	3.98229129721659	4.70001747102683	3.61742962630027	4.67388089565962	4.46798007090339	4.09977012271846	2.59978527554551	3.22539057103506	4.59350078148974	4.57676132274055	3.83179368464536
DNAJC8	1	1	28	10	0.359627849975851	7.7883235600085	0.156333177547297	0.0200727635854829	7.7601039903542	7.97761591869566	7.93999484237985	7.7771298102066	8.29716147385106	7.43309632629641	7.27659617464624	7.82210223527938	7.93022136713046	8.02896758165302	7.38687834741384	7.98112304169686	7.79354834805423
ATPIF1	1	1	28	4	0.275303956397362	7.12655358462682	0.0679163378169109	0.00953003959212739	7.63543079618232	7.29878506085909	7.31569744792689	6.94095521945234	7.05729059149926	7.01817411715047	6.67960731294719	7.03152746898319	7.02038799719417	7.04841743005057	7.41214872439994	7.14344553578593	7.05844170463918
SESN2	0.182113153050653	0.975169409328168	28	6	0.156858798716065	7.76471058489675	0.154378107085314	0.0198820169016469	7.76351247901967	8.00000318680138	7.98534431954148	7.98481699761446	8.17093065542156	7.52053882127276	7.68302688990492	7.70448990108815	8.11598528937501	7.9041562185227	7.31213823579765	7.55815888956065	7.33438889513529
MED18	1	1	20	14	0.356099905001958	3.64779588191125	0.261324258834636	0.0716389478179123	3.26640211306825	3.13570657832532	3.06264949628725	3.45155942502552	4.28593298824436	3.70039034297258	3.26367399953756	4.29324541046049	4.08914720393897	3.76303659580618	3.67074183910633	4.00731781038591	3.00871112880826
PHACTR4	0.759272267084767	1	24	10	0.341573628167031	5.56255279282815	0.295196425870012	0.0530685167160322	5.03109461525734	5.76559058094833	5.7919729173176	5.24629409587751	5.86446022258771	5.18285815636664	5.12949692194686	5.80797368077321	6.32533069495409	5.61324094777586	5.2828007652587	5.54913329131504	5.46729181247729
SNHG3	1	1	28	8	0.449624936783561	3.29676423038252	0.250507111101219	0.0759857525729564	2.92054991527466	3.79256009171983	3.47244880891503	3.45155942502552	2.82902348216886	2.88447457586346	2.76989719029703	4.01447852713084	2.25483582454514	3.76303659580618	3.85050993972298	3.51245542539733	3.5678043013962
RCC1	0.0169666213416213	0.637203758509219	28	20	0.415848986821719	4.88870452424721	0.699671202436446	0.143119961324352	4.93763148660826	4.00985418329984	4.514908819765	4.89975292417709	4.56321450984442	6.12067037874382	5.11508451934724	5.03974586973241	2.99922618252991	4.52856153044267	5.9482363413231	5.03623682802085	5.40379738200571
TRNAU1AP	1	1	20	0	0.230070964174484	4.06481324796505	0.231185568362984	0.0568748314522742	4.45476612246822	4.05942317633057	3.31083801555548	4.12939664462441	3.99006042947026	4.00208292216859	4.24786088205191	4.14059663957387	3.64475439042224	4.31557003705217	4.37590899360279	4.07550033441355	4.21140641999314
SNHG12	1	1	28	4	0.2227820630116	5.08351238298595	0.139349439258285	0.0274120389132275	5.81467116852745	5.09295306192894	5.16194806388011	4.84268108460573	5.51915884399659	4.31546144469091	5.04078031721744	4.85583010432505	5.13208972564093	5.30183500821936	5.23504758857776	5.01902613363673	4.7851866009404
TAF12	0.120192382848633	0.851092008279508	28	20	0.347093673925085	4.8626817629276	0.375336613077355	0.0771871636632421	5.07564948970358	3.95852128361318	4.48995192501297	4.95465270088298	4.56321450984442	5.34495451256483	5.50601567637204	4.5572477909561	4.08914720393897	5.09453637929114	5.18565951323249	4.94805364082143	5.21323974130671
GMEB1	1	1	24	10	0.320031662531829	3.25781040755638	0.185581461798315	0.0569650896098388	3.18739774225987	3.79256009171983	3.47244880891503	2.9004407646552	3.61742962630027	3.60118307441134	3.3645966502938	3.82709290987288	3.64475439042224	3.87109462208752	1.78252156407212	2.75323053740058	2.37606625543349
YTHDF2	1	1	20	4	0.135979051299556	5.70756797331785	0.111612370958359	0.0195551540481221	5.6026803606686	5.57424126240379	5.70789369475002	5.45109001581515	5.5827575818558	6.0186351855723	5.79531787427261	5.79524463590008	5.60301445572615	5.54961603598207	6.15054462749406	5.63071160117589	5.91722893129116
SRSF4	1	1	28	4	0.344096501073679	6.79808963624548	0.343607366760548	0.0505446949284886	6.92978577563373	6.6920074011316	6.9815645222025	6.29429524209983	7.08500871168204	6.46904921033459	6.12517555483663	6.91280834129747	7.75188637694408	7.2011599319428	6.59079481357327	6.6625011076775	6.75558811400099
MECR	1	1	24	10	0.0777578359897131	3.85155966761344	0.125351923278288	0.0325457565495696	3.72375964856392	4.05942317633057	4.15098728851272	3.76996496340811	3.84197209523439	4.11427783572798	4.07992202499595	3.35836865617639	4.03344742400609	4.11038218891168	3.85050993972298	3.30089818601552	3.5678043013962
PTPRU	1	1	28	20	0.513672489323807	4.0804329503713	0.0961992736994369	0.0235757516100548	3.60718788672383	4.28454416072372	3.4205643498537	2.74300528017925	4.4987287122338	3.83747578858866	4.34985739963373	4.29324541046049	4.47096081996591	4.15382089463123	3.89215774029628	4.98397627422964	4.45012437120888
LAPTM5	1	1	28	16	0.639752916180738	3.97182103449001	0.0692686875555849	0.0174400324068174	3.72375964856392	3.95852128361318	3.12881270811898	4.16086643346125	4.71284427656783	4.11427783572798	3.21043546019617	4.64499520708032	4.42840599148326	3.51911540235507	3.15909426709265	4.2330651740809	4.65489349307738
SDC3	1	1	24	10	0.282737807289797	5.59356772857558	0.107524556816823	0.0192228935152636	5.33588233094477	6.14430556879815	5.7293773274084	5.54948340147475	5.38287725637427	5.54506250416711	5.15789685239295	6.0306565314865	5.37552528506469	5.92042118983715	5.18565951323249	5.59631272325715	5.66980098931017
PUM1	1	1	28	16	0.209633806631057	6.11040440894859	0.0682390453391337	0.0111676806921648	5.73357335851355	5.67308600910579	6.28086996530432	6.1291032340361	6.14286905949845	6.41164833072214	6.1179657334093	6.28854194403612	6.2901139170347	6.00587432535084	6.11580908715284	6.20305527316616	6.05793169510245
SNRNP40	1	1	24	18	0.438500340856057	1.77019140349096	0.33950504747396	0.191790021578699	1.56383969652602	1.02258493568516	1.86787732562697	1.99745445107029	1.29599509104414	1.39673876408542	2.61463378520875	0.918058058024856	0.632165286490975	2.74694129410437	2.57899462234934	2.13995209140957	2.23725284375666
ZCCHC17	0.759272267084767	1	28	20	0.25144705727995	5.86940131706015	0.116600791163776	0.0198658747059706	5.90386055179796	5.65707505079874	5.81224879087492	5.26088965634075	6.19467620556776	6.23263281435334	5.68255124636809	5.80797368077321	5.60301445572615	6.17353926726549	6.0062836601105	5.88934584807484	6.00542648955094
SERINC2	1	1	24	10	0.229472209624419	6.62010265071708	0.0776555652913686	0.0117302660379378	6.19389383122395	6.82693161334371	6.46502482850893	7.01601006158805	6.8139929718054	6.68429331441748	7.35841034399081	6.8089899279045	7.08345764352794	6.71306945894546	5.15176911099076	6.26276363246976	6.61547602831768
TINAGL1	1	1	20	2	0.311295140912486	5.84442457747238	0.112730775731996	0.0192886013392186	6.11069766703252	6.51677636435749	6.00072397987994	6.6171515644439	6.05590199065144	6.29744901812158	5.92490940558167	5.74317472184374	4.7381512066576	5.24271176899567	5.93833059251139	4.96612676236126	5.97298096592495
PEF1	0.0772071042383542	0.763330615488634	28	20	0.295712553688773	5.33923670466268	0.368411627471762	0.0690008043940126	5.61782443752735	4.80401578013781	5.29757026452784	5.23154936356561	5.38287725637427	5.67270955382735	5.91662287873824	5.20284470016084	4.33933479182657	5.20190579772646	5.79199615806405	5.3011903998361	5.41993488568749
COL16A1	0.120192382848633	0.851092008279508	28	20	0.405158204236074	6.54921547987718	0.401150305967641	0.0612516578818024	6.02240862465759	6.52562144028346	6.11938550613267	6.79314836710196	6.67499930914212	7.19018301762646	6.73249411359539	6.33325541927705	5.69564009442412	6.17353926726549	7.17545633765639	6.54717466408685	6.90638195237043
SPOCD1	0.548683931808932	1	28	8	0.755980558887444	3.57479891049748	0.632173869161354	0.176841798654733	4.64417949965274	5.3733088643525	4.56356362210704	5.02474646792126	4.4987287122338	2.60610019960438	3.41252830507069	3.21280914157886	3.48782339117486	3.70581269126772	3.08919196306214	1.51144554103779	1.91171641261924
PTP4A2	1	1	28	6	0.0504830360728613	9.17160292397912	0.0612302089702533	0.00667606409455071	9.1615006812751	9.1582312611414	9.18872252689193	9.12868610780661	9.12793776597741	9.05227600800477	9.06438917474643	9.27957109577378	9.07621681908727	9.25682427871126	9.40008471395221	9.22827955765228	9.14629443156668
KHDRBS1	0.120192382848633	0.851092008279508	20	2	0.355854596299447	6.07124474357521	0.378324380880918	0.0623141376867195	6.61204668799645	5.94772973212994	5.59539753921351	5.66372945039439	5.56711880252738	6.47606636256126	6.38748847269899	6.26103318441509	5.88062906822506	6.10879229167697	6.67074543413365	6.20305527316616	6.04758241129837
TMEM39B	0.548683931808932	1	0	NA	0	5.37907996935332	NA	NA	5.18136468918386	5.86651176942715	5.11375142743473	5.69631064348862	5.15078104599985	5.78997495332054	5.37907996935332	4.92757369523799	4.08914720393897	4.65487680516253	5.48686399276426	5.78121090524229	5.83536923051382
KPNA6	0.388468903781404	1	24	12	0.146233259865879	7.37557934294393	0.161525344158923	0.0219000212252413	7.04630555709486	7.31927767590282	7.59268429287891	7.07501635348789	7.54630791118886	7.3049721057688	7.24715919056077	7.48030341234009	7.83568904091187	7.57722305429937	7.28503677820201	7.45954346585576	6.95148727562019
TXLNA	0.388468903781404	1	28	22	0.208133317395081	6.21900046587594	0.0876952284254881	0.0141011773365636	6.07821913799722	6.0120845839726	5.83224364884601	6.02178752431712	6.12161381760119	6.38952021108504	6.38748847269899	6.05221550615149	6.4687212900623	6.35198115894893	6.31268573100856	6.24066156798815	6.49877273503462
CCDC28B	1	1	28	6	0.321978792397307	3.87561625559595	0.39832861338867	0.102778135687074	3.97963235776356	4.32564040443471	3.4205643498537	3.92463652216375	3.61742962630027	3.31846047520899	3.50386349146066	3.82709290987288	4.87119896059867	3.76303659580618	4.43346011471644	4.40190678872325	3.24444255408058
TMEM234	1	1	20	6	0.107286927287741	3.7500562610121	0.180719022178345	0.0481910162407993	3.60718788672383	3.90529429365001	3.70710071045356	2.36480041134331	3.5553740828179	3.70039034297258	3.50386349146066	3.96986413474955	3.56842163592415	4.15382089463123	4.11956875032298	4.31995455895891	4.5116544703869
EIF3I	0.0481594158156658	0.719058631798625	28	8	0.18046724737821	6.73241203364154	0.327420081107598	0.0486333990658171	6.9716466018112	6.67620620712393	6.96807326165675	6.87132378697052	6.69672138067351	6.41894958523233	6.42302437140272	6.60530260298822	7.23929235830842	6.94711932557114	7.11518152296763	6.60598995271568	6.27752077972204
MTMR9LP	1	1	28	24	0.735942440498058	1.49030738172796	0.555414823208564	0.372684742770702	1.56383969652602	-0.143520440799451	0.756589015237943	1.50339099367443	0.507947740334815	2.38534310281625	1.58161890764554	2.41535031010873	2.74556995067703	0.971764348146232	0.807597860240623	2.00660123962877	1.716488415018
FAM167B	1	1	24	6	0.373544931859142	2.17324433882817	0.152286883123498	0.0700735211419496	2.71056998761629	2.70852921317334	2.92045946199189	2.97315201284271	2.93029236700332	2.12459504164195	2.0132582834013	1.52297617938569	3.21488238673722	0.971764348146232	0.409038971928806	2.26201325924914	1.49064489164834
HDAC1	0.548683931808932	1	28	20	0.0757569759370831	5.70942497130855	0.184974905618893	0.0323981673370686	5.69124828415758	5.46812287082074	5.26851458912751	5.97828911119231	5.15078104599985	5.8560157696335	6.06646218141279	5.74317472184374	5.15836690253286	5.51671944331888	6.20938931558419	6.2773124428302	5.72279798130388
MARCKSL1	0.0772071042383542	0.763330615488634	24	22	0.768159054270423	3.04627751350152	0.892513703154138	0.292985028185514	3.66665084250992	2.57855838379128	2.58556440823015	3.45155942502552	2.82902348216886	3.83747578858866	3.78447809602102	4.01447852713084	1.13387353172569	1.82583977887372	3.08919196306214	3.89859286231375	3.67926012623537
BSDC1	1	1	24	22	0.470632575580582	4.67370229138217	0.336986016924248	0.0721025850417593	4.86333296482309	3.95852128361318	4.82536586882115	4.51757493182479	4.39625068693124	5.86673453176885	4.7173331596877	4.64499520708032	4.38455768337721	3.76303659580618	5.7359154048669	4.66791906301848	4.7084308577257
ZBTB8A	0.759272267084767	1	20	18	0.155610906557211	4.93684726706609	0.217611242256038	0.0440789901903046	5.24126472355329	4.94255623358541	5.19320726513162	4.82314415169225	5.23236623628616	4.72189840368988	4.7173331596877	4.64499520708032	5.20952759185662	5.413274319638	4.90964695027739	4.96612676236126	4.05486784589128
ZBTB8OS	1	1	20	4	0.385419995625471	4.66156724050162	0.248235855690017	0.0532515874775423	4.91328800018863	4.10734546948231	4.82536586882115	4.28029968379783	4.03622760871714	4.72189840368988	4.80972466629565	5.01799832926012	4.08914720393897	4.97852906412846	5.2023107702805	5.07005425211328	4.94983885753996
RBBP4	1	1	20	18	0.249591005777265	4.03512379821458	0.143504237613415	0.035563775683143	4.07049642147623	3.90529429365001	4.05215403466975	2.8238694950241	4.16647602480613	4.62421002418929	3.54745042622935	3.92382592398864	4.80620827627799	4.27680090940519	3.67074183910633	4.50440220259928	4.0129273865605
SYNC	1	1	28	14	0.862216581945838	1.75649039997297	0.446390379221419	0.254137670908016	2.46473559249488	-0.143520440799451	2.76270765941675	1.68752576260291	2.82902348216886	2.60610019960438	1.40332077140163	0.48278503208965	2.59978527554551	1.59319499134493	2.35902749611718	0.751520811735729	1.716488415018
KIAA1522	0.388468903781404	1	20	2	0.515773185647036	1.87496826385728	0.82384286776068	0.439390299900772	1.79458995624606	1.3755565741715	1.0576813926648	0.368782294728694	1.80277229958778	2.79751756651169	2.69435316910607	2.27570988097665	0.632165286490975	2.95770184001202	3.35052106560685	2.26201325924914	2.08364715938575
YARS	0.388468903781404	1	28	6	0.149817785169745	6.94002876400756	0.0905511061521655	0.0130476557419737	7.20514000424666	7.05787794869095	6.99935883203445	7.16700368592245	6.910100553216	6.84469680392763	6.92242110781477	6.52277162134713	7.31716383762811	6.90324878641322	6.84522158630883	6.79479267738238	6.78703417839855
S100PBP	1	1	24	22	0.34007180648111	4.1666472818012	0.23164982157135	0.0555962158311634	4.6734645799909	3.38934909353505	4.21330441843859	4.03064621089603	4.20740392947607	3.74754772131286	4.29976032953951	4.21893901782878	3.56842163592415	3.92223270111921	4.90964695027739	4.50440220259928	4.6819105027407
TMEM54	0.182113153050653	0.975169409328168	24	22	0.580899168733958	3.33082927923289	0.524415650960632	0.157442969001824	4.02577962340042	2.82775266591276	2.38358533817122	3.76996496340811	3.2764256176943	3.18778647967873	3.54745042622935	3.28742388401358	2.43759579361217	2.85616684989489	3.85050993972298	4.29156893760266	4.0129273865605
AK2	0.120192382848633	0.851092008279508	28	0	0.208670486509601	6.05960258910071	0.216801025615057	0.0357780931054808	6.5102217724552	5.94772973212994	5.91894184479491	6.16057935442552	5.68772492368617	6.00899120337435	6.24914630052888	6.2517457885761	6.33688114264655	5.76101359679228	5.64138922990863	6.24806660919599	5.91722893129116
ADC	1	1	24	18	0.314860411286609	1.69218762411528	0.0589759051984171	0.0348518712452181	0.949237469703318	1.3755565741715	2.14865290569764	0.368782294728694	1.29599509104414	2.12459504164195	1.40332077140163	1.94788892335354	1.13387353172569	2.20196732119728	2.23503786354139	2.57627848153516	2.23725284375666
ZNF362	1	1	28	24	0.305407405969908	4.97594273187793	0.143152687537704	0.028768958014852	4.91328800018863	4.36559834167917	4.15098728851272	4.84268108460573	4.62494081609777	5.28228412017704	4.69812300900441	5.38378075241387	4.9635048729065	5.22245305083805	5.4314449781995	5.16699555906006	5.49802095319187
PHC2	0.548683931808932	1	28	20	0.0069778049719684	5.92307722966888	0.569155989623095	0.0960912660014248	6.11069766703252	6.17835769713563	5.59539753921351	6.56517683205827	5.12964290824465	6.55108302986062	6.49157336575322	5.91774693576174	3.91514923692621	5.413274319638	6.17605822815547	6.26276363246976	6.33821963824904
CSMD2	0.328785271441521	1	28	0	1.06407476094574	1.448226585125	0.860583595130231	0.594232700855958	2.32408629626719	2.82775266591276	1.86787732562697	-0.143520440799451	0.507947740334815	1.13823753804012	1.88321853054155	1.94788892335354	2.43759579361217	0.971764348146232	0.409038971928806	2.26201325924914	-0.143520440799451
SMIM12	0.548683931808932	1	28	24	0.101841708502629	5.40468425811874	0.167067784558027	0.030911664137838	5.31744873781414	5.44965202035301	5.08070192440404	5.43830525399093	5.32825907243597	5.6102973162797	5.47248956880604	5.40068629395021	5.50403145869374	4.954164690493	5.26705801396628	5.6419980126713	5.62873520712726
ZMYM6NB	0.388468903781404	1	28	20	0.599192605119766	3.84315647238719	0.729381145990522	0.189787002228786	3.10381503358529	3.60499539000978	3.19207420796756	3.6859308090382	2.82902348216886	5.24989755103434	4.7173331596877	3.42598761586854	2.43759579361217	3.14156104967848	4.92978461997827	4.42822134875328	4.76005237345789
ZMYM6	0.0772071042383542	0.763330615488634	24	22	0.373819186169044	2.9288645463693	0.406115612661557	0.138659745519808	3.10381503358529	2.82775266591276	2.38358533817122	1.68752576260291	3.02491662506829	3.43827528279095	3.03780829027285	2.65963978827214	2.74556995067703	3.45109834116215	2.9383246196644	3.56082954066314	3.5678043013962
ZMYM1	0.548683931808932	1	20	8	1.08804662543502	2.01459727088367	0.669396728982422	0.332273223366774	1.28902237172828	2.82775266591276	2.67685317414113	2.13056969061266	0.507947740334815	1.39673876408542	1.58161890764554	2.86849227552206	2.59978527554551	0.519312913108196	3.28949141055619	2.75323053740058	2.08364715938575
SFPQ	0.388468903781404	1	24	0	0.168136245996666	7.88298454209377	0.218212081365392	0.0276814041940812	8.4260548087603	7.7774032311136	7.6917688158648	7.40243012663187	7.78470481349002	7.86061377511931	7.61295530151427	8.07735612041094	7.82752446494759	7.76751564410587	7.98134775469245	8.32189027728637	8.16544599464701
ZMYM4	0.388468903781404	1	20	14	0.151630896121315	5.49585291060447	0.160582141794641	0.0292187844919923	5.20160896447017	5.06895065479697	5.52343308832607	5.69631064348862	5.3648999706119	5.39023301679274	5.33000471726847	5.66136703848695	5.54444318703802	5.81612984553733	5.52707445233248	5.47533872656066	5.58646616873767
KIAA0319L	1	1	20	12	0.215902211195319	5.69635531200213	0.138646425734903	0.0243394974753028	5.20160896447017	5.3132776539653	5.61860948918406	5.39925680971813	5.71636439412818	5.54506250416711	5.75869969480436	5.79524463590008	6.56025194311468	6.01767898523944	5.7359154048669	6.0334412285472	5.17571682042579
NCDN	0.0005747261997262	0.395267943861694	28	8	0.393906265197624	5.13556944444621	0.490598646790364	0.0955295517074383	4.93763148660826	5.3733088643525	5.54782227986836	5.3317314261324	4.92401744120417	4.69808941249679	4.82751359104756	5.40068629395021	5.76568377604827	5.67417803001547	5.2023107702805	5.10309710220592	4.41834641098348
PSMB2	0.00511161292411292	0.530643288839044	24	22	0.290588192200442	6.15866725816905	0.339144489715413	0.0550678378127282	6.3741503804591	6.16709605622808	5.88105101046853	5.96051575564687	6.05590199065144	6.58393330680933	6.54092887410497	6.22351939309938	5.41964481064562	6.06395480078097	6.47222770091943	6.32710804750835	6.28634997252263
C1orf216	1	1	28	20	0.293151751008912	4.47195144489184	0.167560298871494	0.0374691677529041	3.97963235776356	4.5503019788345	4.72198994178574	4.33650222863465	4.39625068693124	5.13045168272359	4.97845237701152	3.87627001129191	4.03344742400609	4.71411549191502	4.5421015503768	4.17208834201866	4.59929257275788
CLSPN	1	1	28	4	0.863434151207471	3.1964975719531	0.0364648948613829	0.0114077655435547	4.19688742746748	4.94255623358541	4.38556916219788	3.54992186846548	3.78902716381623	2.49993999120889	3.15515677864737	1.75101987203913	2.59978527554551	3.37971520835745	1.94963321340981	4.14060541147287	1.22276503163789
AGO4	1	1	28	10	0.222096559538471	3.61808692239589	0.125212497911384	0.0346073769362259	3.26640211306825	4.19866365537152	3.66312465312318	3.54992186846548	4.24720270654745	3.31846047520899	4.04992838974481	3.49057867042854	4.08914720393897	3.87109462208752	3.01572947993858	3.78100140345478	2.61908724767987
AGO1	1	1	24	12	0.129641892304479	4.88229213183565	0.075063568084005	0.015374657242352	4.75791356738759	4.40447933548955	4.84518099327841	4.93658391079565	4.84840307933379	4.85704739975843	4.89655377152563	4.67309713345774	5.13208972564093	4.90416567197056	5.16881382490919	4.79468891180624	5.17571682042579
AGO3	1	1	28	2	0.641677813087927	2.13053690735841	0.303475483420079	0.142440847831334	2.59288272203175	2.09897615421526	3.06264949628725	1.2922681185063	0.955122655570747	2.38534310281625	2.34505656878781	2.41535031010873	1.50541007376254	2.35868558696552	2.23503786354139	2.00660123962877	2.37606625543349
ADPRHL2	1	1	24	0	0.190187126899091	5.83729592343199	0.121714615391023	0.0208511983952086	5.80146750491248	5.96083240883181	5.59539753921351	6.36355381557718	5.50281122629142	5.76727202493741	6.08876064494301	5.84550051884697	5.2344432929767	5.81612984553733	5.70118981238938	6.24066156798815	6.0885414175615
COL8A2	0.0481594158156658	0.719058631798625	28	18	0.226334268109573	5.19513190511201	0.49665920555144	0.0956008845632442	5.05354404464581	4.91589205442651	4.99460588242781	5.31783862956847	5.27149148955173	5.24989755103434	5.37907996935332	5.06117044485626	3.4024545803659	5.24271176899567	6.32033351103943	5.63071160117589	5.58646616873767
TRAPPC3	1	1	20	6	0.142446836515816	6.72783841276424	0.117590974330377	0.0174782697080358	6.74902381259246	6.37714872713704	6.73836464384222	6.74204625201875	6.71812123728456	6.5310077199445	7.10123863952085	6.96488858543172	6.44756772075621	6.73468708181471	6.57169802838515	7.07431172176144	6.86572377922903
MAP7D1	1	1	28	26	0.125924914233345	7.23072228749163	0.0616084454122933	0.00852037223430213	7.2001178333974	7.69746723882185	7.10174813215455	7.49176085992599	7.08500871168204	7.36668526267464	7.39764088504231	7.20996594792937	7.2144609848092	7.23188781784323	6.92764169781041	6.96621890212965	7.05327817185414
THRAP3	0.120192382848633	0.851092008279508	28	10	0.479463961054539	7.56253204081915	0.322794598011663	0.0426834023670066	7.43199070302512	7.86712796172404	7.97188852437388	7.57879678641042	8.09116701927361	7.19018301762646	6.9911142677482	7.38157397485044	8.0438190853742	8.08614379775595	7.20053693899446	7.46272944470162	7.33863960680218
EVA1B	1	1	28	18	0.219846403007234	7.15737377843429	0.0250370521392982	0.00349807805409531	7.0406977442687	7.04563128610518	6.59358927541393	7.3792056011553	6.91628569655443	7.23223531529346	7.2271954613262	7.14623654326131	7.58271858542267	7.14306719732414	7.14563368750107	7.1979923667299	7.400941627515
STK40	1	1	20	2	0.266543823829547	4.03063368284511	0.147034196380492	0.0364791762164566	4.52070599183202	4.5503019788345	4.05215403466975	4.0972250623296	4.16647602480613	4.31546144469091	3.58975903220539	3.21280914157886	3.97551051857858	3.70581269126772	4.22110698135653	3.97197881665958	4.21140641999314
LSM10	1	1	20	14	0.288100138708916	4.89020747609862	0.230205979896546	0.0470748901803657	5.05354404464581	4.28454416072372	4.70039518952406	5.10783031300778	4.71284427656783	4.31546144469091	5.14376676879803	4.83110022532706	5.39775369547608	5.321016313107	4.56803005537053	4.92975123591976	4.83417836623743
OSCP1	0.759272267084767	1	0	NA	0	3.02491662506829	NA	NA	3.48036238062145	0.554275999058886	2.48810665487606	3.45155942502552	3.02491662506829	3.04408691955786	2.1325397234727	2.86849227552206	2.04551906312914	3.3046154138985	3.01572947993858	3.35676621780815	4.09562342239296
MRPS15	1	1	28	2	0.289563654168825	5.37645221524434	0.191402002949324	0.0356000565589748	5.66232559773257	4.99445019264886	5.63007690094855	4.49305773657701	5.40063328314717	5.03864145595314	5.26621570474946	5.38378075241387	5.52437881624746	6.00587432535084	5.62912580129421	5.57291585812743	5.24981142052847
LINC01137	1	1	28	0	0.474779781843858	1.11188821394259	0.367786397856318	0.330776415510515	0.503938509586027	1.3755565741715	0.756589015237943	1.04486463191352	-0.143520440799451	0.419263551913673	1.74028569477629	0.48278503208965	1.80059374265331	1.31568375961057	0.409038971928806	1.51144554103779	3.00871112880826
ZC3H12A	1	1	28	10	0.219249296754463	3.88501661486551	0.0387754059592473	0.0099807567903	3.88265851609805	4.05942317633057	4.18248230042956	3.84937254606918	4.39625068693124	3.96265817965504	3.31501764108665	4.14059663957387	3.64475439042224	4.15382089463123	2.76981804959257	3.93575240705842	4.17383515941378
MEAF6	0.0772071042383542	0.763330615488634	28	20	0.21464659607016	5.64352818392528	0.283616945306436	0.0502552545257549	5.49197238524352	5.13979210650881	5.57180600978113	5.50112536324142	5.45262665156258	6.28151591830402	5.78625009474903	5.34936350623171	5.39775369547608	5.24271176899567	6.24196770048414	5.78121090524229	5.95093801217537
SNIP1	1	1	20	18	0.179290047428634	3.68802998118808	0.218527613651033	0.0592532096446341	3.72375964856392	3.6702642456159	3.31083801555548	3.45155942502552	3.67692565173662	3.37961133864121	3.41252830507069	4.09977012271846	3.4024545803659	4.35332453939055	4.34624896773621	3.56082954066314	3.4470115675359
DNALI1	1	1	24	18	0.494706571258056	2.03394789858749	0.338129385236197	0.166242894162145	1.99347179079824	0.554275999058886	2.01508488882755	2.36480041134331	2.00202508989542	1.80608968430698	1.40332077140163	2.96257619306092	0.632165286490975	2.50003554934332	2.67755903510928	2.91083073432094	2.61908724767987
GNL2	1	1	28	12	0.323654630060363	6.33189887119443	0.16205521191536	0.0255934618053668	6.79638154914031	6.10943023402413	6.56996791443608	6.14492713414129	6.74616937794158	6.11168696446872	5.74003606446557	6.279430514164	6.39328568464966	6.65378691032419	6.38009868246807	6.49833264675956	6.03715834936149
RSPO1	0.759272267084767	1	28	18	0.630954819796007	3.86866007882464	0.351974913070758	0.0909810905841314	1.56383969652602	1.6589216748708	3.70710071045356	3.72855965281466	4.08096310463029	4.18450280211514	3.74758018559996	4.0577545340911	3.85215178779823	4.87850098249344	5.00763685527946	4.68983611683488	5.05691113482713
C1orf109	0.0290926434676435	0.66834122905626	24	20	0.565632325964548	2.45430528171146	0.494515720492668	0.201489082950523	2.92054991527466	1.6589216748708	2.01508488882755	2.8238694950241	2.17706858114656	3.04408691955786	2.8416815422784	2.12109070859405	1.80059374265331	2.35868558696552	2.9383246196644	2.83418159995827	2.61908724767987
CDCA8	1	1	28	6	1.11988022306525	2.16757486158936	0.230546693817814	0.106361583123716	3.48036238062145	3.60499539000978	3.19207420796756	3.6859308090382	2.72010582826179	1.13823753804012	1.40332077140163	1.94788892335354	-0.143520440799451	1.59319499134493	0.409038971928806	3.51245542539733	1.49064489164834
YRDC	1	1	20	4	0.658952965841249	3.44340195481977	0.333170831595159	0.0967562997194724	4.1559751735662	3.04017735928746	3.61776586420085	2.65733801439324	3.2764256176943	4.18450280211514	3.45891856688906	4.32901101559339	2.43759579361217	3.22539057103506	4.18804862774789	3.05289760986788	3.67926012623537
C1orf122	1	1	28	0	0.406797987491782	7.00506182070877	0.101656136547728	0.0145118114799795	7.4700402785289	7.20278595739352	6.78527570289468	7.48245002665006	6.87877071594503	6.70832918135769	7.57660048700859	6.78343669480316	7.09029817007252	6.69112297951671	6.86103829673346	6.67903164447245	6.79324196940341
MTF1	0.269101639101639	1	28	20	0.301089053002495	4.75153405237133	0.220226082757531	0.0463484172332982	4.42063043687512	4.32564040443471	4.5872892147359	4.65652389527286	4.53133188052144	5.23342748406072	5.07096276322226	4.95071671835891	4.33933479182657	4.929381770383	4.61852961325648	5.01902613363673	4.94983885753996
INPP5B	1	1	28	2	0.269111112691402	3.74671547038465	0.294410233697961	0.0785782203172572	3.83161237292726	3.79256009171983	3.98229129721659	3.45155942502552	3.2764256176943	3.60118307441134	3.88982655008197	4.18029953967531	3.85215178779823	3.92223270111921	4.08406999411631	3.46240286601375	3.3151733570321
SF3A3	0.388468903781404	1	24	2	0.0998254441796667	5.77839352130698	0.164544595043963	0.028475837520797	6.31962216208786	5.78044736896596	5.85196517439625	5.58471705444687	5.73047371317473	6.05657908779314	5.93314860810666	5.4981593382603	5.78267594883747	5.43103850621168	5.68942635483974	5.52495209263753	6.07841016659609
FHL3	0.548683931808932	1	28	2	0.256937352580298	5.5410524044879	0.265336960056334	0.0478856615471508	5.96435190141008	5.29269902274563	5.67505621966315	5.6303954234976	5.38287725637427	5.28228412017704	6.04381365248846	5.74317472184374	5.76568377604827	5.88218995306705	4.5421015503768	5.19791390203455	5.57209673045113
UTP11L	1	1	28	14	0.119303379792766	5.97379184384051	0.0922548487445564	0.0154432647062651	5.90386055179796	5.96083240883181	6.1435911596553	5.96051575564687	5.97525263963256	6.06591115844707	5.48375172657818	5.88207591914957	6.15309098065357	6.00587432535084	5.76982476244052	6.42835512115185	5.98387741795475
RRAGC	0.388468903781404	1	20	12	0.147052810033747	8.07090240180118	0.221148659589568	0.0274007352065383	7.32070764760538	7.88097990246055	8.12359667286843	8.36010622115279	7.87955587943194	7.9863466374357	8.28691672890548	8.12136469085627	8.48383100341272	8.08894398079535	8.01472604568731	7.960986669665	8.12418178945238
RHBDL2	0.120192382848633	0.851092008279508	28	20	0.0987915795616668	2.23165428515195	0.517779029026669	0.232015788678224	2.32408629626719	1.02258493568516	2.38358533817122	2.13056969061266	1.57152225244818	3.37961133864121	2.24270772456361	2.12109070859405	1.50541007376254	2.026126600163	2.23503786354139	2.57627848153516	3.17006445877555
AKIRIN1	0.120192382848633	0.851092008279508	24	10	0.318488203751046	6.4028366707678	0.405836778072128	0.0633839029386738	6.03374478637051	6.37714872713704	6.78013805773333	6.55336812400026	6.87877071594503	6.07518325236795	6.35719159484776	6.42700332343323	7.06273927810732	6.72031138433901	5.86701794197942	6.2700563771968	5.4827381969232
NDUFS5	1	1	28	4	0.334157520756525	7.94157805626137	0.0581066501223705	0.00731676371002329	8.46216306894289	8.19557773606742	8.15370371593479	7.88470745477258	7.96557451215016	7.70207062817826	7.60524173572461	7.96250078212573	7.73888530733393	7.79521304602789	8.02412255873537	7.77358698653094	7.99009714492756
MACF1	1	1	28	10	0.21753217477443	8.49631479405225	0.0643096200736494	0.00756911927494361	8.35327237986198	8.83616368700011	8.63269813056284	8.50201735583481	8.75092516349862	8.49814335066762	8.27237822315313	8.48855099625987	8.71384582818433	8.57779187925495	7.98375769839431	8.60889821358023	8.29795903650009
KIAA0754	0.0772071042383542	0.763330615488634	28	6	0.154072480854094	4.59131799662483	0.252891666705459	0.0550804076065663	4.58376328265018	5.22914103727445	5.20858649317674	4.51757493182479	5.10819044673651	4.43551548642908	4.19402451065841	4.88014321147917	5.37552528506469	4.90416567197056	2.85653013031007	4.2330651740809	4.31858366963316
PABPC4	1	1	28	18	0.335241294048369	8.19160972278939	0.00573654443285643	0.000700295134532244	7.86536914781146	7.80672674052574	7.9651132697198	8.27098442737739	8.0467517166047	8.44906115228957	8.56391970676697	8.26906787674342	8.49933276553191	8.41995493685194	8.00526793013846	8.23884249010813	8.09181073701738
PPIE	1	1	20	2	0.239452043872092	4.83414602541949	0.013358922055643	0.0027634502527225	5.24126472355329	4.88872576794934	4.33040186153294	5.21665237871288	4.92401744120417	4.67388089565962	4.96244037393917	4.29324541046049	4.90262839557142	4.19598982533635	5.00763685527946	4.42822134875328	5.76130599650356
TRIT1	0.0095169702982203	0.62336155453343	24	22	0.586652609482712	2.64378682531871	0.783853029335313	0.296488741765637	3.10381503358529	2.43570882351885	2.38358533817122	2.25243344518186	2.47398800618217	4.14981756263725	3.09767534312739	2.27570988097665	0.632165286490975	2.35868558696552	3.89215774029628	2.98361218943931	3.00871112880826
CAP1	0.388468903781404	1	28	4	0.323934391398815	8.70930020441325	0.0707866655796791	0.00812770990989719	9.27212375724934	9.08980339845258	8.87845427194677	8.93977998849386	8.54480755085254	8.5980126549466	8.62495532204316	8.64394226113427	8.66427963446682	8.48304886955568	8.41725215602725	8.51226896754715	8.56792533959265
PPT1	1	1	28	4	0.230383910345996	5.76890355129342	0.0985651421772522	0.0170855937009301	6.07821913799722	5.78044736896596	5.88105101046853	5.74902900901016	5.32825907243597	5.75578516585657	5.46113880272159	5.67532787051324	5.95746437584973	5.68901845648892	5.82462718342369	6.14076869527197	5.69654282530372
RLF	1	1	24	6	0.224277428637849	5.34945133482977	0.152082379597814	0.0284295285775608	5.4417956561617	5.3132776539653	5.32605229679392	5.48877827018875	5.32825907243597	5.29820878488392	5.89147383656919	5.79524463590008	5.52437881624746	5.0024887940658	4.61852961325648	5.43697592687085	5.07740399544759
ZMPSTE24	1	1	28	24	0.312280373978068	5.59812020270631	0.0314296243305928	0.00561431751954856	5.86630960302124	5.35357471191114	5.4733818070415	5.41239074163474	4.56321450984442	5.81232614567189	5.66286911841867	5.64726978753789	5.60301445572615	6.04100242765603	6.01573514077039	5.66430935449015	5.62873520712726
SMAP2	1	1	20	10	0.108785719541009	4.16439026522101	0.0367440916889672	0.0088234025508695	4.34983606530376	3.79256009171983	4.21330441843859	4.28029968379783	3.67692565173662	3.96265817965504	4.07992202499595	4.25657055759526	3.85215178779823	4.19598982533635	4.46139703766027	4.26261358904506	4.73447248894582
EXO5	0.182113153050653	0.975169409328168	28	12	0.409417577686441	2.84740163861949	0.526895640324746	0.185044369286871	1.28902237172828	3.13570657832532	3.70710071045356	3.54992186846548	3.19736285327088	2.96648695876409	2.97534899609066	2.86849227552206	3.11108011489632	2.50003554934332	3.22576557127239	3.05289760986788	1.91171641261924
NFYC	0.759272267084767	1	28	20	0.203012909057732	3.85417929504356	0.34390490340647	0.0892290879795679	3.3413037729776	4.10734546948231	3.12881270811898	4.03064621089603	3.49052886191288	4.62421002418929	3.67082660555258	3.92382592398864	3.21488238673722	3.58406960190428	4.11956875032298	3.97197881665958	4.6819105027407
CTPS1	1	1	28	4	0.363733334213952	4.98658689241707	0.12990160243085	0.0260502033221133	5.82775508622383	5.52215754782809	4.80527479310595	5.12388796612109	5.12964290824465	4.79105488681458	4.4904868481012	5.34936350623171	4.55248036655384	5.20190579772646	4.84749039757614	4.79468891180624	4.41834641098348
SCMH1	0.0290926434676435	0.66834122905626	28	20	0.309703981193712	5.22509562951734	0.672820575857805	0.128767131467784	4.83769145053789	5.41198536520654	4.80527479310595	5.58471705444687	5.46954955125978	5.55834758156937	5.74003606446557	5.08228150692773	2.99922618252991	5.0024887940658	5.44550058517614	5.67533695320748	5.89431053369828
HIVEP3	1	1	28	20	0.788915902483689	3.68134027197727	0.0255004323121174	0.00692694247968036	2.16822903130445	3.79256009171983	2.58556440823015	3.23209591157527	3.89304260596855	4.57276785761786	3.67082660555258	3.5524014099294	4.70287960208204	4.35332453939055	3.57169417787321	3.46240286601375	4.28373516895722
FOXJ3	0.0169666213416213	0.637203758509219	24	20	0.500008107145112	4.3709094002312	0.551209773396217	0.126108716270134	4.5525791231986	3.95852128361318	3.83151616783359	4.22181861339817	4.84840307933379	4.83538357866514	4.27404397176567	4.64499520708032	3.3117147419447	4.19598982533635	4.98856410016739	4.89243477629522	4.54146262107155
PPCS	1	1	20	12	0.373446090990294	6.03089472803889	0.237469563394666	0.0393755112803777	5.9524548405599	4.99445019264886	5.89061742319089	5.6303954234976	6.48000947019626	5.6969375696506	6.03618443575702	6.31553597642462	6.73629054446531	6.46838001746491	5.81383197349006	6.32710804750835	5.74858385552078
PPIH	0.388468903781404	1	20	6	0.277532199026142	5.11847572064355	0.273005496433005	0.0533372651025645	5.42467463145003	5.43094161694037	5.29757026452784	5.46376247708698	4.84840307933379	4.7683690806821	5.5170201198184	5.24089287919179	4.38455768337721	5.11665904610596	4.76021646297529	5.48790293646405	5.15658292480088
YBX1	0.269101639101639	1	28	6	0.164288888300208	8.04178122462077	0.255668876196162	0.0317925679715589	7.8494193386172	8.31773130464348	8.34850511062023	7.86812036592727	8.08568931178707	7.96156153813405	7.6282597999277	8.09823335583529	8.64582482970869	8.25272801341345	7.6881610377242	8.15860061853811	7.79972823215422
LEPRE1	1	1	20	2	0.234707813326635	5.92829826434543	0.113766351159017	0.0191903892291052	6.18375292689947	6.51677636435749	6.03563475126893	6.34312310153669	6.26421616570035	5.93961555671687	6.20899482643381	5.55966489002355	5.15836690253286	5.70370777846747	5.6656077184428	5.67533695320748	5.96200158795794
C1orf50	0.548683931808932	1	24	6	0.427318027685602	3.43554956812384	0.623638600508381	0.181525135394554	3.26640211306825	2.93787120426766	3.52253191351268	3.23209591157527	3.3513797605662	3.25460246804175	3.95601413881338	4.36391136881891	4.1427762194032	3.92223270111921	1.78252156407212	2.83418159995827	4.09562342239296
CCDC23	0.759272267084767	1	28	20	0.162379626454386	3.80079887726743	0.339339129507931	0.0892810013014678	3.66665084250992	2.43570882351885	3.98229129721659	4.12939664462441	3.5553740828179	4.14981756263725	4.27404397176567	3.61168340914145	3.3117147419447	4.06559485774435	3.622067851389	3.73957333946934	4.65489349307738
ERMAP	0.759272267084767	1	24	18	0.371275299693038	3.18864755778143	0.37181243645946	0.11660505895426	3.01509053409279	1.89566258796368	3.36674410647843	1.99745445107029	3.73406495979902	3.43827528279095	2.8416815422784	3.05089835253695	2.99922618252991	3.76303659580618	4.48880323969385	3.18222028988274	3.67926012623537
ZNF691	0.0095169702982203	0.62336155453343	24	22	0.547392536488726	2.16087152093139	0.56254406251165	0.260332026713546	2.46473559249488	1.89566258796368	1.70392440739061	2.36480041134331	2.00202508989542	2.70498122395398	2.44062300570743	1.25199261809308	0.632165286490975	2.35868558696552	2.57899462234934	3.56082954066314	2.61908724767987
SLC2A1	0.759272267084767	1	28	20	0.169616533625633	4.76508344217222	0.713153078579359	0.149662243533402	4.96157101708679	5.06895065479697	4.61063093658988	5.28964512532771	4.82229119932085	5.55834758156937	5.31747055649511	4.21893901782878	2.74556995067703	3.97162000994513	5.21877203310317	4.60009640817536	5.11753658566435
EBNA1BP2	0.388468903781404	1	20	2	0.158576049277277	6.26158803943601	0.297052244367748	0.0474404005017398	7.32993308893833	6.64407495515014	6.37928538184991	5.83932367922616	6.26421616570035	5.9796663137218	5.89147383656919	6.16535379180715	5.65930030132502	6.59983793349581	6.59710464498595	6.38198916089049	6.05793169510245
CDC20	1	1	28	12	0.592952923169729	1.99930925741421	0.601581373709245	0.300894607214142	1.28902237172828	1.89566258796368	2.67685317414113	4.12939664462441	2.17706858114656	1.80608968430698	2.34505656878781	2.12109070859405	-0.143520440799451	2.62876398165454	1.11954767930432	2.57627848153516	1.91171641261924
ELOVL1	1	1	24	6	0.237685833644251	5.35967102285951	0.0828463800461203	0.0154573629039493	5.78814188325348	5.29269902274563	5.59539753921351	5.00753970150967	5.67318912810285	5.28228412017704	5.60215845906805	4.97349434597121	6.07247589039282	5.37707596379238	4.80451326987613	5.21312809341881	4.993625879652
MED8	0.548683931808932	1	24	4	0.0797944662158857	6.39453534335181	0.0387515630501179	0.00606010616399307	6.63455812447227	6.75353639321893	6.57590961174834	6.46788467475468	6.39398234555601	6.35947798729452	6.41716217458005	6.37662464684747	5.46245504358305	6.30458676514508	6.13328139506242	6.56507237487671	6.70380370795909
PTPRF	0.182113153050653	0.975169409328168	20	4	0.173748622373291	5.76567099846665	0.256962968200894	0.0445677473219044	6.03374478637051	6.07369090283577	5.90012081931037	5.65270346442368	5.68772492368617	5.89842112262763	5.60215845906805	5.67532787051324	4.90262839557142	5.68901845648892	6.45148334603167	5.90816471583986	5.89431053369828
KDM4A	1	1	20	6	0.182052690456674	5.67283865392521	0.121182529233369	0.0213618854027374	5.50831750559025	5.89409558326775	5.78172710937059	5.83932367922616	5.90234430879308	5.70890068812175	5.82218418459439	5.85779563670655	5.25893598883041	5.321016313107	5.71285812821584	5.46266413487791	5.83536923051382
ST3GAL3	0.388468903781404	1	20	14	0.47754184900781	2.5477207264236	0.49922959534895	0.195951459738584	1.99347179079824	2.70852921317334	1.86787732562697	3.34599676365959	3.02491662506829	2.79751756651169	2.76989719029703	2.41535031010873	3.21488238673722	2.95770184001202	1.11954767930432	1.85965745498819	2.23725284375666
IPO13	1	1	28	6	0.388138771333115	4.27137470327668	0.136813826216365	0.0320303967037618	5.11886949414044	4.15372696209514	4.67847228146468	4.49305773657701	3.73406495979902	4.14981756263725	4.10930477128787	4.01447852713084	4.47096081996591	4.59310116940226	3.57169417787321	4.07550033441355	4.45012437120888
DPH2	1	1	28	26	0.475900128705353	3.25667846176757	0.0254387161933668	0.00781124587275339	3.54516831899321	3.38934909353505	2.38358533817122	2.97315201284271	2.72010582826179	2.70498122395398	3.58975903220539	2.27570988097665	3.91514923692621	3.3046154138985	4.08406999411631	3.86045083637154	3.5678043013962
ATP6V0B	1	1	24	0	0.164340027165562	7.90970910604788	0.12199114388489	0.0154229621152077	7.82025764294234	8.34297120188744	7.60144901603297	8.21023781042193	7.9354389220804	7.8792605290092	7.99387039547043	8.08522053016982	7.67661469458046	7.68848635681802	7.62780645199886	7.94284863442604	8.14374733666938
B4GALT2	0.182113153050653	0.975169409328168	28	4	0.0733709304406428	8.60703683097076	0.151091710594121	0.0175544398799882	8.91408146590191	8.75950436326022	8.72114073221183	8.66177930551274	8.71056752562002	8.35893189565555	8.72443998275649	8.733404159675	9.09334293848124	8.39754246075848	8.07473710423362	8.47330965054493	8.30231828656237
SLC6A9	1	1	24	0	0.193503381813435	4.00414383705628	0.252341938608878	0.0630201982939733	4.19688742746748	4.28454416072372	4.18248230042956	4.3905971604007	4.03622760871714	4.04045889521655	4.77347494708029	3.92382592398864	3.11108011489632	3.58406960190428	3.71782710710384	3.78100140345478	4.28373516895722
DMAP1	1	1	20	8	0.333639428449287	4.04037163559037	0.337514281293481	0.0835354545904698	3.18739774225987	4.00985418329984	4.01764551390535	4.1916643942909	3.61742962630027	4.04045889521655	4.7173331596877	4.14059663957387	4.51229629987194	4.15382089463123	3.22576557127239	4.66791906301848	4.21140641999314
ERI3	0.388468903781404	1	24	6	0.135392447404376	3.94277839377167	0.229900527288328	0.0583092693344109	3.88265851609805	4.24224284873435	4.01764551390535	3.64200391326948	3.67692565173662	3.60118307441134	3.74758018559996	4.25657055759526	3.91514923692621	4.15382089463123	4.01033944381691	3.89859286231375	4.21140641999314
RNF220	0.0772071042383542	0.763330615488634	20	10	0.0447624505000388	6.93147202619473	0.113689531223373	0.0164019317677008	6.64198454919362	6.91708273381452	6.76461442616172	7.07914016097904	6.96483480628038	6.67822125242413	7.05290907550964	7.11071783024944	6.72754184704891	6.90324878641322	6.76902707011253	7.14741087634611	7.29555816038652
TMEM53	1	1	28	20	0.729014468008019	3.07132118755859	0.466939412271599	0.152032100765981	2.59288272203175	3.13570657832532	2.67685317414113	2.8238694950241	3.89304260596855	3.70039034297258	3.74758018559996	2.41535031010873	3.21488238673722	2.35868558696552	3.08919196306214	2.47893635650286	3.50867176918458
KIF2C	0.388468903781404	1	20	2	0.439185604406722	2.20228363064738	0.718561679759629	0.326280261888158	2.59288272203175	2.43570882351885	2.48810665487606	3.59669742448901	2.00202508989542	3.54889806943696	2.0132582834013	0.918058058024856	0.632165286490975	1.82583977887372	3.80762401742651	3.24277921802522	0.466253222237222
RPS8	1	1	20	16	0.0419432616595489	11.2250141130501	0.0418610764928059	0.00372926715915114	11.2696399217138	11.0448182724936	11.0953935107789	11.1189455580499	11.1519681216848	11.1083111628594	11.2338752394957	11.2702535588328	11.3233219234954	11.3536831027834	11.3710541513089	11.3982788710463	11.1308432145771
PLK3	0.0772071042383542	0.763330615488634	28	18	0.354200645417765	2.87791821855298	0.867157943170436	0.301314310316449	3.01509053409279	2.43570882351885	3.31083801555548	3.50157877405589	3.61742962630027	3.54889806943696	2.91006277235969	1.94788892335354	1.13387353172569	2.62876398165454	2.67755903510928	2.98361218943931	3.50867176918458
EIF2B3	1	1	28	2	0.387695076636748	4.79435201889656	0.183704824295975	0.0383169244919682	5.27985955089386	4.7746365518721	5.02966322764367	4.30867462166853	4.4987287122338	4.46403047216361	4.92987316288468	4.70066211129049	4.87119896059867	4.79864830069627	4.84749039757614	4.94805364082143	4.83417836623743
HECTD3	1	1	28	4	0.383410490820284	4.25110739796731	0.175531648167289	0.0412908053678485	4.42063043687512	4.4792322796961	4.5872892147359	4.03064621089603	3.61742962630027	3.92212572997714	4.13810101702197	4.46381580050102	3.91514923692621	4.19598982533635	4.73754735704779	4.14060541147287	4.65489349307738
UROD	1	1	20	4	0.154610057029439	6.6078527559156	0.135713381458882	0.0205381969713817	6.61958959673129	7.07605519900116	6.75940253980406	6.6284515614364	6.54531865575326	6.75523193678996	6.59385798190469	6.76397029528357	6.5202867778927	6.33320982092858	6.3505255540747	6.61747065765621	6.55830411357486
MUTYH	1	1	20	2	0.80272390256511	1.76048855143917	0.592686169998075	0.336660053547957	2.16822903130445	2.70852921317334	1.30665624534736	-0.143520440799451	2.17706858114656	2.96648695876409	1.74028569477629	0.918058058024856	2.59978527554551	0.971764348146232	1.11954767930432	2.75323053740058	2.37606625543349
TOE1	1	1	20	2	0.36729446902085	3.11942811455582	0.231764217333458	0.0742970213841452	3.77869363034913	3.309655606582	2.92045946199189	3.6859308090382	3.11371478225847	3.79321233166218	3.09767534312739	3.42598761586854	2.25483582454514	2.20196732119728	3.35052106560685	2.75323053740058	3.17006445877555
MMACHC	1	1	28	0	0.813317944283766	1.81615875981523	0.352715657627647	0.194209705358319	2.92054991527466	2.43570882351885	0.756589015237943	1.99745445107029	0.955122655570747	1.61588445681194	2.0132582834013	1.52297617938569	2.87796566559859	0.519312913108196	2.85653013031007	1.69603174118514	1.22276503163789
PRDX1	0.548683931808932	1	24	6	0.193504574872755	9.04705181285263	0.16386150290304	0.0181121437450211	9.20476827698612	9.15253232369009	9.32989531976858	9.18142543045886	8.83657996119219	8.93876314461936	9.20626736703078	8.95129993768154	9.40179112921152	8.88218515380032	8.69532095677813	8.99293195497331	8.83791261089335
AKR1A1	0.269101639101639	1	28	6	0.178449883150441	5.97653038440945	0.267717949241227	0.0447948779679266	6.31962216208786	6.06157830133942	5.85196517439625	5.85864418586296	5.74444638076309	5.68487442053418	5.74939806001427	5.91774693576174	6.81272933026958	6.10879229167697	5.97755192519354	5.8014842746244	5.97298096592495
NASP	1	1	20	4	0.136461906345476	6.19906320779145	0.0963153295958554	0.0155370781628422	6.5423248054914	6.29675923282435	6.39952848595089	6.20654220724983	6.05590199065144	6.33652851769802	5.93314860810666	6.20439024506672	5.94242119953002	6.20485471149479	5.97755192519354	6.5351183019222	6.10859294703279
GPBP1L1	1	1	28	20	0.261650202596517	6.27635067203175	0.0514418522842416	0.00819614055560556	6.02240862465759	6.15574581517324	6.37928538184991	5.98709434776359	6.45473563392959	6.43344216905923	6.53010597674751	6.42700332343323	6.26614922524733	6.15227817999376	6.43043635343911	6.32710804750835	5.99469218732238
TMEM69	1	1	28	10	0.868022307716821	2.49989194216645	0.348363401265558	0.139351383709673	1.56383969652602	2.82775266591276	2.8437386630303	2.9004407646552	2.00202508989542	2.26085191750056	1.40332077140163	2.27570988097665	2.99922618252991	2.20196732119728	2.76981804959257	3.1190075199758	3.67926012623537
IPP	1	1	24	10	0.420848074800893	3.65083134117073	0.28284226764516	0.077473386528576	3.18739774225987	3.53663321389349	4.35824918900872	3.88749528438584	3.42263129176254	3.18778647967873	4.10930477128787	4.01447852713084	3.78627735447449	4.27680090940519	2.23503786354139	3.89859286231375	3.3151733570321
MAST2	1	1	20	8	0.170990409436488	4.4443377000824	0.171768458681792	0.0386488314509961	4.19688742746748	4.68272900274862	4.43870438352829	4.89975292417709	4.4312251023173	4.31546144469091	4.75500270613591	3.82709290987288	4.55248036655384	4.49517569010059	3.71782710710384	4.60009640817536	4.94983885753996
PIK3R3	0.182113153050653	0.975169409328168	28	4	0.242332927401556	3.0359553156669	0.320442214465023	0.105549054958549	3.66665084250992	3.38934909353505	3.25267785827628	3.34599676365959	3.02491662506829	2.38534310281625	3.15515677864737	3.35836865617639	3.21488238673722	3.3046154138985	2.23503786354139	2.47893635650286	2.72679246314233
POMGNT1	0.120192382848633	0.851092008279508	24	18	0.478765100246322	3.21177472411647	0.649727836448105	0.202295581806983	3.26640211306825	3.13570657832532	2.01508488882755	3.6859308090382	3.19736285327088	3.79321233166218	3.21043546019617	3.13412392169646	1.50541007376254	3.76303659580618	4.01033944381691	3.35676621780815	3.67926012623537
LRRC41	0.388468903781404	1	28	20	0.614196335235966	2.69572347020286	0.461601804240183	0.171234850066222	2.16822903130445	2.09897615421526	1.86787732562697	3.10842578878166	1.29599509104414	3.83747578858866	3.3645966502938	2.41535031010873	0.632165286490975	3.22539057103506	4.37590899360279	2.98361218943931	3.38259791464204
UQCRH	1	1	28	26	0.19857517893843	7.96559183872391	0.0858324738637746	0.0107754044648018	8.17534152145159	8.01578403647176	7.67248885462884	7.98041414178366	7.4852111275053	8.04650815813674	7.9335484199838	7.9906881485372	7.83161252859696	7.77449000500801	8.33470008527696	8.03134096814986	8.20323352107388
NSUN4	0.388468903781404	1	20	14	0.422534886513897	4.21141414668198	0.388006774614892	0.0921321819941618	4.1559751735662	3.04017735928746	3.98229129721659	4.65652389527286	4.65484104262991	3.74754772131286	4.5980371463885	4.14059663957387	4.7381512066576	4.35332453939055	3.76342409726286	4.31995455895891	3.9697310801555
MKNK1	0.388468903781404	1	20	8	0.338849512222884	4.05158963704009	0.273971597942717	0.067620766782015	3.97963235776356	4.24224284873435	3.70710071045356	4.44273685447928	3.67692565173662	3.79321233166218	4.16633371865649	4.58709387076766	3.85215178779823	3.14156104967848	4.34624896773621	4.45406452004248	4.41834641098348
MOB3C	1	1	20	12	0.262616799605715	3.40743842983719	0.380938015755316	0.111796008526416	3.66665084250992	3.22530118477959	3.06264949628725	3.59669742448901	4.20740392947607	2.88447457586346	3.45891856688906	4.29324541046049	3.85215178779823	3.14156104967848	2.09938166840097	3.30089818601552	3.00871112880826
ATPAF1	0.0290926434676435	0.66834122905626	24	20	0.295705303717918	4.64097720242624	0.307651896392516	0.06629032700951	4.98511977957496	4.00985418329984	4.48995192501297	4.49305773657701	4.7409942008129	5.00021645823388	4.57715895213353	4.70066211129049	3.97551051857858	4.929381770383	5.08150217430819	4.79468891180624	4.7084308577257
EFCAB14	0.388468903781404	1	28	20	0.0220854056266821	5.36595748893773	0.310173881220809	0.0578040138894601	5.37205762856156	5.18515815567114	5.23886168786098	5.31783862956847	5.30958363888249	5.8560157696335	5.18574849662008	5.67532787051324	4.08914720393897	5.43103850621168	5.64138922990863	5.6193361978009	5.64255408927472
STIL	0.182113153050653	0.975169409328168	24	2	0.562795951347827	2.30040609999856	0.701784098638903	0.305069656457328	3.60718788672383	3.13570657832532	2.76270765941675	1.85079675230411	2.33315343151179	3.04408691955786	1.58161890764554	2.76784206602409	1.50541007376254	-0.143520440799451	2.35902749611718	2.26201325924914	3.4470115675359
CMPK1	0.182113153050653	0.975169409328168	20	2	0.344952720390487	5.91646491590115	0.397039458570395	0.0671075488850289	6.40939019924075	5.78044736896596	5.52343308832607	5.69631064348862	5.50281122629142	6.25728139583642	6.0961175298525	5.7694445802827	5.35294902254476	5.85612775646541	6.90238756879406	5.89878596648034	6.38828895885204
SPATA6	0.759272267084767	1	20	10	0.303797543559305	2.27094855804838	0.386899337249081	0.170369045074969	1.56383969652602	1.02258493568516	2.27089597796305	2.36480041134331	2.33315343151179	1.61588445681194	2.0132582834013	3.28742388401358	2.04551906312914	3.14156104967848	2.09938166840097	2.47893635650286	3.09164237103685
FAF1	0.388468903781404	1	20	0	0.228777552882812	4.1505475340597	0.380871902430456	0.0917642550302082	4.6734645799909	4.5152047123443	4.4645556947734	4.1916643942909	4.4312251023173	4.81338948317138	4.37426833372104	4.21893901782878	2.74556995067703	4.52856153044267	4.04767567803925	3.89859286231375	3.24444255408058
CDKN2C	1	1	20	6	0.317549763780241	3.9592513618043	0.307966114084807	0.0777839257835	3.01509053409279	3.6702642456159	3.83151616783359	3.50157877405589	2.93029236700332	4.59871821287795	4.16633371865649	4.25657055759526	3.7172505359901	3.76303659580618	5.2023107702805	4.8345854123542	4.38585268832236
RNF11	1	1	20	6	0.23157651174729	5.90432291325015	0.10701486573353	0.0181248328226379	5.81467116852745	6.22254524075154	5.83224364884601	5.51336768158132	6.21488913875215	5.72076542127175	6.16069390349659	6.10474423034361	5.18417401713942	5.89504659711147	6.28168263481503	6.09222298086529	5.8592354866463
EPS15	1	1	28	26	0.302085742084997	5.38755497159071	0.120849036065012	0.0224311467265327	5.24126472355329	5.27182260475579	5.23886168786098	4.86195697998705	4.82229119932085	5.77866814666439	5.36696676992725	5.7028506631776	5.5837537075217	5.68901845648892	5.93833059251139	5.25783105927361	5.17571682042579
OSBPL9	1	1	28	24	0.273391311738963	5.31598408248189	0.120603918338503	0.0226870352633178	5.76111560562047	4.86103810048946	5.26851458912751	4.82314415169225	5.15078104599985	5.03864145595314	5.52794125969676	5.67532787051324	5.39775369547608	5.09453637929114	5.86701794197942	5.38418520892348	5.13719184916325
NRD1	1	1	20	12	0.373925951646432	6.61535509957546	0.134952996945466	0.0203999626496432	6.44378972140404	6.48084359007362	6.75417175667598	6.01319213031088	6.92857699607021	6.12067037874382	6.38748847269899	7.00965474221527	7.09710641531867	6.89046535304821	6.75780604837032	6.55913110766726	6.38006381544033
RAB3B	0.759272267084767	1	28	6	0.244281446409961	6.69747567500195	0.182147421563036	0.0271964289833696	7.09581847064893	7.26748979612708	7.28700819888753	7.045814856512	6.97672103595268	6.75523193678996	6.45770596454573	6.53047260256693	6.88532110751958	6.64620233203148	6.15909939243914	6.26276363246976	5.81110150831393
TXNDC12	0.269101639101639	1	24	2	0.263561200192296	5.60227343066205	0.264436404251559	0.0472016240414579	5.70549505669645	6.04936314301905	5.31188156691033	5.15547683805753	5.43550288674251	5.68487442053418	5.84855931519536	5.80797368077321	5.0780544276749	5.59759583895845	5.84597825324255	5.37068007984022	6.16712773472917
BTF3L4	0.0481594158156658	0.719058631798625	28	20	0.257119593922555	5.03723140066776	0.547525152703445	0.108695652264628	4.91328800018863	4.58456565320842	5.25376432222082	5.23154936356561	4.97231135570566	5.81232614567189	5.25311232837072	5.03974586973241	3.11108011489632	4.77101740648687	5.6167572347611	5.31535868350254	5.26775538139809
ZFYVE9	1	1	20	6	0.188003203525436	3.77660704723165	0.181939548485496	0.0481753982371193	3.26640211306825	3.38934909353505	4.05215403466975	3.17158559470209	3.49052886191288	3.49464670646053	4.10930477128787	3.66862528491207	3.78627735447449	4.39011617223684	3.57169417787321	4.40190678872325	4.54146262107155
CC2D1B	0.759272267084767	1	28	20	0.43793836276318	3.83176234172971	0.344920911607441	0.0900162590594641	3.72375964856392	2.09897615421526	3.74977585150485	3.34599676365959	3.3513797605662	4.72189840368988	3.92329987829249	4.39798734800503	3.56842163592415	3.64622494044592	4.64313162250426	4.1084200946465	4.31858366963316
PRPF38A	0.269101639101639	1	28	4	0.301414726339251	4.79459656316949	0.301539893489252	0.0628916092347752	4.75791356738759	5.35357471191114	5.23886168786098	4.49305773657701	4.16647602480613	4.87839071901543	4.97845237701152	4.85583010432505	5.37552528506469	4.35332453939055	4.88922420770619	4.34779244114577	4.7084308577257
ZCCHC11	0.759272267084767	1	28	6	0.196082180306863	3.7832647135627	0.374663884096945	0.0990318977030089	3.83161237292726	3.8500280636086	4.01764551390535	3.50157877405589	3.73406495979902	3.60118307441134	2.76989719029703	3.77618017360416	4.7381512066576	4.31557003705217	3.22576557127239	4.37510332334818	3.67926012623537
GPX7	1	1	28	0	0.37411675843223	5.19367365025821	0.0170548018996909	0.00328376464294075	5.71960251540464	5.39277671830653	5.02966322764367	5.07516867063513	4.79569798534698	4.7683690806821	5.35475100350869	5.20284470016084	4.1427762194032	5.78883491054898	5.78095305119603	5.13540006782118	5.32028580764153
COA7	0.388468903781404	1	24	14	0.199635105164728	2.82970868172861	0.376737657607993	0.133136552197257	2.32408629626719	2.70852921317334	2.38358533817122	2.74300528017925	3.89304260596855	3.25460246804175	2.34505656878781	2.54265953202391	3.7172505359901	3.05255837644721	2.35902749611718	3.05289760986788	2.08364715938575
ZYG11B	1	1	28	24	0.362617891444881	5.37456695029295	0.276399655263393	0.0514273350429335	5.14000345658241	4.61803441569842	5.19320726513162	4.80333901404461	4.84840307933379	5.32954028588618	5.84855931519536	5.89406452282381	5.95746437584973	5.35863039663742	5.34410816547742	5.5610735805804	5.69654282530372
ECHDC2	0.388468903781404	1	28	18	0.569648967779092	3.73468186240323	0.257508931755092	0.0689507008207086	2.46473559249488	3.22530118477959	3.47244880891503	4.03064621089603	4.08096310463029	3.79321233166218	4.07992202499595	3.49057867042854	3.97551051857858	3.92223270111921	3.40907345198353	4.37510332334818	4.17383515941378
SCP2	0.388468903781404	1	20	2	0.403634339871056	5.08838786131995	0.55168625478691	0.108420637306489	5.354083362852	5.27182260475579	4.86472764427618	4.78325820516684	4.46537168247182	5.66044123954812	5.36696676992725	5.4981593382603	3.7172505359901	5.11665904610596	5.91831268701261	5.19791390203455	5.656241861837
PODN	0.0290926434676435	0.66834122905626	28	20	0.541519789939672	7.53441668702762	0.954363041503727	0.126667143741453	7.30207787745674	6.77594965413495	7.19349039043421	7.72017518217102	7.01756818221842	8.96892259493834	8.21440437593069	7.43178308552107	4.77258101609514	7.11586776763716	8.64291577099984	7.71066039542245	8.48598501475057
CPT2	1	1	28	20	0.617448098877967	3.40567845788093	0.0125216727985698	0.00367670434934748	2.46473559249488	3.22530118477959	3.31083801555548	2.74300528017925	4.32365065044617	3.31846047520899	3.78447809602102	3.13412392169646	2.99922618252991	4.35332453939055	3.97201123774193	3.56082954066314	3.09164237103685
C1orf123	0.388468903781404	1	24	0	0.0957530506673785	4.73845279214596	0.117115255384374	0.0247159274391198	5.00829032656199	4.7140199394114	4.6562110901418	4.41690253883132	4.56321450984442	4.79105488681458	4.77347494708029	4.58709387076766	4.87119896059867	4.52856153044267	5.0993923522483	4.87340823430125	4.83417836623743
MAGOH	0.759272267084767	1	24	22	0.159636877833258	5.80881954192346	0.310443276256874	0.0534434361433231	6.24355591013424	5.9076922061453	6.04423202577434	5.71762971098779	6.03331566482246	5.9796663137218	5.67274374658622	5.80797368077321	4.47096081996591	5.76101359679228	5.98719288811641	6.05892722666417	6.09860201819339
LRP8	1	1	28	4	0.399005831752272	2.05892946790339	0.349407978890119	0.169703714642504	3.3413037729776	2.70852921317334	2.92045946199189	2.46904433832883	2.72010582826179	2.38534310281625	1.40332077140163	-0.143520440799449	2.04551906312914	1.31568375961057	2.09938166840097	1.51144554103779	1.91171641261924
GLIS1	0.759272267084767	1	24	0	0.518754201928853	2.24631072595142	0.524920821629362	0.233681304890281	2.92054991527466	3.8500280636086	2.27089597796305	2.46904433832883	2.47398800618217	1.97411416748224	2.34505656878781	2.54265953202391	0.632165286490975	1.82583977887372	1.11954767930432	2.57627848153516	2.72679246314233
NDC1	1	1	24	0	0.117654446510041	3.34855048817806	0.212549733661775	0.0634751467574325	3.83161237292726	3.309655606582	3.31083801555548	3.23209591157527	3.2764256176943	2.70498122395398	3.31501764108665	3.61168340914145	2.25483582454514	3.70581269126772	3.22576557127239	4.2330651740809	3.73191702029406
YIPF1	1	1	28	20	0.189822675259503	4.62856754114734	0.100443896696867	0.021700860104975	4.27538767165993	4.61803441569842	4.38556916219788	4.51757493182479	4.4312251023173	5.18285815636664	4.75500270613591	4.83110022532706	4.80620827627799	4.23696111217184	4.9692358170039	4.5289273733654	4.57066733931894
HSPB11	0.0169666213416213	0.637203758509219	24	0	0.516889479103695	3.48382722244346	0.611349782126256	0.175482233501084	4.78499933581768	3.38934909353505	3.12881270811898	3.23209591157527	3.2764256176943	3.96265817965504	4.04992838974481	3.61168340914145	1.80059374265331	2.74694129410437	4.34624896773621	3.73957333946934	3.83179368464536
LRRC42	1	1	20	2	0.412446474104954	6.58418569317701	0.424040518615193	0.0644028796233092	6.90530841055984	7.24088162167901	6.90810778531177	6.9589696845545	6.89765014245944	7.16435040988494	6.89315666358585	6.22351939309938	4.83906955093207	6.29491814442774	6.56527584344276	6.62886072205969	6.62942188447498
TMEM59	0.0772071042383542	0.763330615488634	28	20	0.26946015217939	7.41516745256554	0.532699006488888	0.0718391067897707	7.55116535151136	6.83406987839606	7.20119898840691	7.22770249218493	7.12827895569557	8.16848035102915	7.62317631849857	7.31178902846447	5.60301445572615	7.25700372286539	8.60584800489449	7.51277086934131	8.04054606833151
TCEANC2	1	1	28	20	0.176216500497076	2.65512704580951	0.0758616269907935	0.028571750308718	2.46473559249488	2.57855838379128	2.27089597796305	2.56626089759553	3.19736285327088	2.38534310281625	2.76989719029703	2.76784206602409	2.87796566559859	2.62876398165454	2.35902749611718	2.98361218943931	2.61908724767987
CYB5RL	1	1	28	2	1.00907814510159	2.36785975540883	0.809931301283961	0.342052057531642	1.99347179079824	2.57855838379128	2.9933055273085	1.2922681185063	2.00202508989542	-0.143520440799451	2.91006277235969	2.27570988097665	3.85215178779823	3.22539057103506	2.57899462234934	2.6674657912599	2.37606625543349
MRPL37	0.182113153050653	0.975169409328168	24	6	0.173073652135564	6.36961052306355	0.155939044736129	0.0244817236739191	6.35620233179035	6.61121175329618	6.22902453474309	6.4928297060217	6.11086759877651	6.46904921033459	6.58342636886025	6.48363776786028	6.60870013449115	6.23550483214405	6.07117949814181	6.14870317530512	6.40459988806106
SSBP3	0.120192382848633	0.851092008279508	28	22	0.464820170697347	3.60024184058504	0.459717607626864	0.127690757449827	2.59288272203175	3.04017735928746	2.58556440823015	3.39974338760976	3.42263129176254	4.62421002418929	3.98800299609309	3.82709290987288	3.48782339117486	3.05255837644721	4.22110698135653	3.93575240705842	4.21140641999314
PARS2	1	1	28	8	0.858486215905495	1.82235125029608	0.130442540782413	0.071579252770957	0.503938509586027	2.93787120426766	2.38358533817122	2.13056969061266	0.507947740334815	2.38534310281625	2.1325397234727	1.94788892335354	1.80059374265331	2.026126600163	1.37589135277693	1.29972873850248	2.37606625543349
DHCR24	1	1	28	0	0.395967972754281	8.29341758465493	0.342999854877947	0.0413580832481642	8.1956698981684	8.25529061225339	7.90502203446306	7.69352425914066	7.67590354864594	7.66877124553296	8.38477967474387	8.77613726837446	8.46553254615524	8.45727483084889	8.3553199315126	8.80990804369855	8.95743779542056
PCSK9	0.548683931808932	1	20	4	0.808414772962667	1.76582413771013	0.813160156445923	0.460498947251003	2.32408629626719	2.27714466767226	0.756589015237943	1.85079675230411	-0.143520440799451	2.38534310281625	3.15515677864737	2.96257619306092	1.13387353172569	1.31568375961057	2.67755903510928	1.85965745498819	1.716488415018
USP24	0.548683931808932	1	28	24	0.37247076117654	3.64132435842062	0.365451039380169	0.100362121966712	4.07049642147623	3.60499539000978	3.06264949628725	3.23209591157527	3.5553740828179	4.67388089565962	3.54745042622935	3.77618017360416	3.11108011489632	2.74694129410437	4.34624896773621	3.51245542539733	3.73191702029406
PPAP2B	1	1	28	10	0.241834766900677	10.19860507007	0.053216157588244	0.00521798395198362	10.2017779574513	10.6953847336203	10.3463659951287	10.2946568422322	10.4524601478289	10.1153775859158	9.63408038667155	10.3455343628553	9.37543104643674	9.8306566192714	10.248926294868	10.5695502287534	10.5248798674645
PRKAA2	1	1	20	18	0.29730872165481	2.26965924882357	0.0270658265482835	0.0119250616859392	2.32408629626719	2.43570882351885	3.19207420796756	2.36480041134331	2.82902348216886	2.60610019960438	2.34505656878781	1.25199261809308	1.13387353172569	2.85616684989489	1.11954767930432	2.13995209140957	2.920720387895
DAB1	1	1	28	4	0.657687551102529	2.99409722376454	0.196396635978097	0.065594608758617	3.72375964856392	4.28454416072372	3.47244880891503	2.56626089759553	3.89304260596855	2.49993999120889	3.09767534312739	2.27570988097665	3.4024545803659	2.85616684989489	2.23503786354139	2.57627848153516	2.08364715938575
OMA1	1	1	28	4	0.440572001333151	3.09432539740083	0.429453579932857	0.138787465692389	2.59288272203175	4.28454416072372	3.06264949628725	1.99745445107029	2.17706858114656	3.31846047520899	2.76989719029703	2.86849227552206	3.48782339117486	3.51911540235507	3.76342409726286	3.65296787121704	2.82701246361087
MYSM1	1	1	28	10	0.485471199986789	3.09069260411835	0.329695237592858	0.106673577680789	2.46473559249488	3.38934909353505	2.58556440823015	3.72855965281466	3.19736285327088	1.97411416748224	3.21043546019617	3.28742388401358	2.43759579361217	4.11038218891168	3.22576557127239	3.65296787121704	3.24444255408058
JUN	1	1	28	10	0.200600891811764	6.87019983287956	0.0960460947509114	0.0139801020475783	7.11195222612337	7.34449076883435	7.20503789651411	7.32119596746426	7.13359761327509	6.84469680392763	6.9265537022129	6.5683727106166	6.07247589039282	6.5437929232613	6.83457994850878	6.94359335747906	6.55830411357486
FGGY	0.0290926434676435	0.66834122905626	28	20	0.363722957464522	2.62015787353171	0.717320691414462	0.273770026860093	2.46473559249488	1.6589216748708	2.8437386630303	2.74300528017925	2.82902348216886	3.11772510885391	3.26367399953756	2.41535031010873	1.80059374265331	1.31568375961057	2.76981804959257	3.30089818601552	3.09164237103685
NFIA	1	1	28	20	0.251765701033581	5.88695705638161	0.0135131812069917	0.00229544416199589	5.49197238524352	5.48636022496728	5.7293773274084	5.46376247708698	5.68772492368617	5.84521677404746	6.0961175298525	6.18500404549015	6.0161159181685	6.07529548980066	5.9482363413231	6.36846336211372	6.1283696030992
TM2D1	0.182113153050653	0.975169409328168	28	24	0.533447393225824	6.23225251722485	0.346791500997097	0.0556446485502033	6.3830413614097	5.73540999112011	5.80214647386113	6.50514232143045	5.86446022258771	6.6032903237186	6.87188397646224	6.54575232990466	5.35294902254476	5.92042118983715	6.35797586186267	6.16444241001317	6.5655757381736
INADL	0.120192382848633	0.851092008279508	24	10	0.780710296765487	2.40529932267005	0.735205540176147	0.305660727231244	1.28902237172828	3.309655606582	3.12881270811898	2.36480041134331	2.72010582826179	2.26085191750056	1.19983833074514	2.86849227552206	3.85215178779823	2.35868558696552	1.78252156407212	2.00660123962877	1.49064489164834
KANK4	1	1	28	6	2.10217474177644	1.45381890126415	0.240801151852767	0.165633526736639	5.90386055179796	4.40447933548955	2.27089597796305	1.85079675230411	0.507947740334815	1.39673876408542	-0.143520440799451	1.75101987203913	-0.143520440799451	0.519312913108196	0.409038971928806	-0.143520440799451	0.466253222237222
USP1	0.388468903781404	1	28	10	0.26368460014796	5.501990337511	0.222954897358067	0.0405225897686559	5.49197238524352	5.76559058094833	5.57180600978113	5.56132381920426	5.90234430879308	5.39023301679274	5.07096276322226	5.41739602813139	5.50403145869374	5.51671944331888	5.79199615806405	5.60787038800678	5.15658292480088
DOCK7	1	1	28	26	0.631226632357336	3.83161483436429	0.275622761342805	0.0719338381485659	4.3856674506378	4.15372696209514	2.8437386630303	3.34599676365959	3.2764256176943	4.18450280211514	3.3645966502938	3.92382592398864	4.66672400540282	3.92223270111921	4.59350078148974	3.1190075199758	3.78271947797838
ATG4C	0.759272267084767	1	20	0	0.385308628799978	3.34296582971761	0.429756320897554	0.128555403431646	3.97963235776356	2.70852921317334	3.06264949628725	1.85079675230411	3.61742962630027	4.00208292216859	3.50386349146066	3.49057867042854	3.21488238673722	3.64622494044592	3.622067851389	3.24277921802522	3.73191702029406
ALG6	1	1	28	4	0.463151026275487	2.88455022685098	0.597906976035474	0.207279100384465	2.92054991527466	2.43570882351885	3.25267785827628	2.13056969061266	2.47398800618217	1.13823753804012	3.03780829027285	2.65963978827214	4.19448293791028	3.05255837644721	3.80762401742651	3.6076341376604	2.920720387895
ITGB3BP	0.388468903781404	1	24	6	0.275999796439691	3.97339875626746	0.393300064099723	0.0989832856516979	3.83161237292726	4.58456565320842	3.90887251324934	3.45155942502552	3.42263129176254	3.37961133864121	3.70971376135482	4.83110022532706	3.85215178779823	3.81807706739176	4.11956875032298	4.2330651740809	4.5116544703869
PGM1	1	1	28	24	0.26206628677222	6.00407655870676	0.114238588465448	0.0190268374076254	5.81467116852745	5.75057920529364	5.92826107588415	5.8490162747216	5.30958363888249	6.07518325236795	6.3448924227979	6.16535379180715	6.00167505444435	5.78883491054898	6.63439485274351	5.87984355220441	6.3964674744988
ROR1	1	1	28	18	0.144121660279456	5.87427045094831	0.124666563816433	0.0212224760261605	5.55627029864446	5.82412124872209	5.85196517439625	6.05566597133893	6.05590199065144	5.93961555671687	5.98954197046029	5.92944393624948	5.48339301758508	6.09771288193449	5.67756619125993	5.65319681388538	6.22337989026984
CACHD1	0.269101639101639	1	24	18	0.339183590184914	2.02389705635424	0.59693165017597	0.294941705805559	2.46473559249488	2.27714466767226	0.756589015237943	1.99745445107029	2.47398800618217	2.26085191750056	1.74028569477629	1.52297617938569	2.25483582454514	1.82583977887372	3.08919196306214	2.75323053740058	0.893538104403489
JAK1	0.182113153050653	0.975169409328168	20	2	0.201860892729692	7.26039325380449	0.193242615677421	0.0266159984620889	7.48663434415387	7.53174729347952	6.99935883203445	7.3792056011553	7.13359761327509	7.44029010688258	7.25045978498189	7.37730992700233	6.89316593293322	7.2011599319428	7.59034332506666	7.31190214336978	7.04289533114005
AK4	0.0290926434676435	0.66834122905626	28	18	0.314068505979674	4.64678241996061	0.386484144563514	0.0831724211797269	4.52070599183202	4.5152047123443	4.08585637530247	4.86195697998705	5.04185001838664	4.96073997288694	4.67865361040603	4.49563687225787	3.78627735447449	4.85237145167331	4.71451635683056	4.81477507064661	4.993625879652
DNAJC6	0.388468903781404	1	24	18	0.522143436542094	2.86316998363539	0.405207786546752	0.141524180842472	1.99347179079824	2.70852921317334	2.14865290569764	2.97315201284271	3.49052886191288	3.43827528279095	2.91006277235969	3.35836865617639	2.04551906312914	3.05255837644721	3.622067851389	2.75323053740058	2.72679246314233
LEPROT	1	1	28	20	0.329209318634215	7.73809107525474	0.0306259599467137	0.00395781849152059	7.15929839239172	6.76851718961317	7.61882031837192	7.22025334010837	7.27507632407888	8.13340300591174	7.63585159374878	7.97666330480946	7.93402891210986	7.92310961447706	8.57581194177905	8.02919354567916	8.32606152153354
LEPR	1	1	28	24	0.621360558772002	3.6725175737767	0.312656594893462	0.0851341317264104	3.26640211306825	2.43570882351885	2.67685317414113	2.9004407646552	2.82902348216886	4.25146756217353	3.74758018559996	4.25657055759526	4.1427762194032	3.87109462208752	4.37590899360279	4.42822134875328	4.24802401743574
PDE4B	1	1	28	22	0.288819382020215	2.54440478762555	0.00645668557005791	0.00253760156460141	2.59288272203175	1.3755565741715	2.8437386630303	1.50339099367443	2.17706858114656	3.18778647967873	1.40332077140163	2.96257619306092	3.3117147419447	2.50003554934332	3.22576557127239	2.47893635650286	3.50867176918458
SGIP1	0.0169666213416213	0.637203758509219	20	0	0.770878984760131	2.40406462081906	0.838136059482003	0.348632916196925	3.72375964856392	3.13570657832532	1.70392440739061	2.36480041134331	2.00202508989542	3.11772510885391	2.0132582834013	1.52297617938569	2.04551906312914	3.37971520835745	3.01572947993858	2.75323053740058	0.893538104403489
MIER1	1	1	20	12	0.23752729002888	6.24334211792106	0.150921175692044	0.0241731388159614	6.32885452509526	5.97381715617192	6.28812667247777	5.92429836277011	6.59243073056198	6.07518325236795	5.83102957935936	6.55333193304484	6.66476884008783	6.25558236381567	6.28949609297059	6.10042822289703	6.0885414175615
SLC35D1	0.0481594158156658	0.719058631798625	24	22	0.446146726631364	4.13999165773827	0.516650457607608	0.124795047990474	4.19688742746748	4.32564040443471	3.36674410647843	3.54992186846548	4.1243530483296	5.29820878488392	4.01929792356385	3.72340479274195	3.48782339117486	4.23696111217184	4.43346011471644	4.62306005669412	4.88156094063987
SERBP1	1	1	28	4	0.277522411810959	9.15749152759686	0.249626256434691	0.0272592396817864	9.37263500262849	9.31057448830655	9.21941301993818	9.00300561389602	9.22580675486093	8.62193595700323	8.80409049137955	9.26925248934381	9.69780585558786	9.3426225317173	8.70557737475457	9.36226224705537	9.16795510000915
GADD45A	1	1	28	14	0.346863505277322	5.91741683683529	0.0409607074947584	0.00692205883482508	5.52447951531375	5.52215754782809	6.0182849606751	5.53754500293731	5.9270587450201	6.14728979112615	5.37907996935332	6.15542737748732	6.75363037023098	5.96986949911426	6.03445434854207	6.13279033604701	5.79881283178337
GNG12	1	1	28	6	0.185899717212674	7.07865805448879	0.0865287854813781	0.0122238967916394	7.17985247562726	7.39363235358469	7.18574038257511	7.19767228968732	6.73920829858642	6.91867138194537	7.13734384323211	7.24782921814511	6.86152739417476	6.99567605897764	7.20053693899446	7.07847142717586	6.94034246096297
DIRAS3	1	1	20	16	0.679106890105024	2.47514879919509	0.428761769427506	0.173226664015892	3.72375964856392	2.27714466767226	1.51892157452871	1.68752576260291	2.60228890092482	1.80608968430698	2.24270772456361	0.48278503208965	2.87796566559859	3.22539057103506	2.76981804959257	3.89859286231375	2.50268780302443
WLS	1	1	28	18	0.734523854282782	4.22137498488226	0.304311405833086	0.0720882193415408	2.81937682764062	3.60499539000978	3.25267785827628	4.33650222863465	4.1243530483296	4.59871821287795	4.37426833372104	5.01799832926012	3.64475439042224	4.19598982533635	5.35903642026501	4.85412740931322	4.62736087114301
DEPDC1	0.269101639101639	1	20	10	0.492032445657879	1.61068884115101	0.815857188734508	0.506526877128852	0.503938509586027	1.3755565741715	1.51892157452871	3.81021502129298	1.57152225244818	0.823082616751734	2.76989719029703	2.27570988097665	1.13387353172569	1.31568375961057	-0.143520440799449	1.85965745498819	1.716488415018
LRRC40	0.548683931808932	1	24	20	0.347311833869363	2.89013009126971	0.447519637174076	0.154844115330971	3.66665084250992	2.70852921317334	2.92045946199189	3.23209591157527	2.00202508989542	3.25460246804175	3.21043546019617	2.65963978827214	1.50541007376254	2.85616684989489	3.71782710710384	3.05289760986788	3.00871112880826
SRSF11	0.388468903781404	1	28	10	0.420250316722227	8.64313414706159	0.328182557619389	0.0379703186408325	8.60959326762698	8.73492658698336	9.03005959995704	8.45994173773401	9.11589574762726	8.22788545433805	7.82925309968842	8.82392145617842	9.51160963631147	9.26055469817173	8.16881509764405	8.79228829770684	8.12418178945238
ANKRD13C	0.182113153050653	0.975169409328168	20	2	0.681752581963608	3.58949370458946	0.671710134276835	0.187132278131036	4.61428762678042	3.13570657832532	3.74977585150485	2.9004407646552	2.93029236700332	4.79105488681458	3.85555809050661	2.86849227552206	2.74556995067703	3.51911540235507	4.56803005537053	3.65296787121704	4.21140641999314
HHLA3	1	1	20	14	0.483623604141517	3.07879133563835	0.382222572159368	0.124146955896288	2.71056998761629	2.93787120426766	2.48810665487606	2.97315201284271	3.73406495979902	2.88447457586346	2.97534899609066	3.5524014099294	3.56842163592415	3.81807706739176	2.47319929205154	3.05289760986788	2.23725284375666
CTH	1	1	28	0	0.715778631868061	2.21466755108018	0.324081836271673	0.146334304719282	2.81937682764062	2.57855838379128	1.86787732562697	2.25243344518186	0.955122655570747	1.80608968430698	3.26367399953756	2.27570988097665	1.50541007376254	2.50003554934332	2.09938166840097	2.75323053740058	1.91171641261924
PTGER3	1	1	28	20	0.795159455094683	2.07823525645199	0.466417042911407	0.224429376541174	1.28902237172828	1.6589216748708	1.51892157452871	2.13056969061266	2.82902348216886	3.25460246804175	2.1325397234727	2.27570988097665	2.25483582454514	1.59319499134493	1.59348561039619	2.47893635650286	1.716488415018
ZRANB2	1	1	20	12	0.461171286783261	6.73513634042399	0.17714439650711	0.0263015308901614	6.42669248537628	6.39656518119454	6.85534533902222	6.2289859227029	6.9943687555643	6.35947798729452	6.1884921185489	7.19550704618052	7.04875986954048	7.1907701238267	6.72360963233815	7.01911495620326	6.69719798223296
NEGR1	1	1	28	18	0.557804453436141	5.6276861363848	0.146353839269283	0.0260060415102148	5.07564948970358	4.58456565320842	5.02966322764367	5.56132381920426	5.25206149130642	6.22432214086587	5.89990565542536	6.13536727383353	5.62202144674444	5.62871821387322	6.51950179699389	5.77096637615259	5.82328639504482
FPGT	1	1	28	18	0.338769009876177	3.43258094871024	0.0947584228645983	0.0276055901610137	3.18739774225987	2.93787120426766	2.92045946199189	3.99616796884545	3.02491662506829	3.31846047520899	3.74758018559996	3.61168340914145	3.91514923692621	3.37971520835745	4.08406999411631	3.51245542539733	3.00871112880826
CRYZ	0.759272267084767	1	24	20	0.414238762475667	3.68661126275053	0.69704311875915	0.189074211811282	4.48811275560602	3.38934909353505	3.87071275289662	3.99616796884545	3.02491662506829	4.62421002418929	4.07992202499595	3.5524014099294	1.50541007376254	3.70581269126772	4.43346011471644	3.82127296234526	3.78271947797838
TYW3	1	1	20	12	0.243635454789749	5.518666811321	0.144045106019804	0.026101431911836	5.55627029864446	5.20731720110406	5.54782227986836	5.20159996419703	5.46954955125978	4.85704739975843	5.25311232837072	5.46639447162148	5.88062906822506	6.07529548980066	5.54023268451389	5.75025646255179	5.74858385552078
ACADM	3.25426887926888e-05	0.358099747474747	28	26	0.389753465571579	4.72716859262546	0.547457343925414	0.115810835428943	4.91328800018863	4.88872576794934	4.6562110901418	3.99616796884545	4.39625068693124	4.9405891256616	5.22654304151757	5.22199421656266	4.87119896059867	4.11038218891168	3.97201123774193	4.79468891180624	4.9718984838928
RABGGTB	0.388468903781404	1	28	20	0.588472036819665	2.5857038486524	0.447200862869366	0.172951308055806	2.92054991527466	1.89566258796368	2.58556440823015	0.746069893225806	2.82902348216886	3.65163929216486	2.34505656878781	2.86849227552206	1.13387353172569	2.74694129410437	3.85050993972298	2.75323053740058	3.00871112880826
PIGK	0.182113153050653	0.975169409328168	24	22	0.285166546856557	4.44260356750217	0.307482223341552	0.0692121677456878	4.6734645799909	4.4792322796961	3.83151616783359	3.92463652216375	4.08096310463029	4.87839071901543	4.10930477128787	4.9959179371176	3.97551051857858	4.35332453939055	5.23504758857776	5.00160764209219	4.48121742377955
AK5	1	1	28	2	0.372796200037687	4.22530388553149	0.15373049123652	0.0363832981961207	5.07564948970358	4.68272900274862	4.76423327436874	4.49305773657701	4.24720270654745	3.96265817965504	4.5126478947832	3.77618017360416	3.48782339117486	3.70581269126772	3.85050993972298	4.47945289435554	3.925201389888
ZZZ3	0.548683931808932	1	24	10	0.143756059412109	5.24673876854822	0.301936828059575	0.0575475245441125	5.14000345658241	5.16265344265013	5.65274184485325	5.09159191954102	5.56711880252738	4.46403047216361	4.87960099125417	4.9959179371176	5.71347239837756	5.37707596379238	5.55327198970178	5.13540006782118	5.21323974130671
USP33	1	1	28	26	0.288184771670509	6.00622899623237	0.198567345759962	0.0330602356128148	5.69124828415758	5.9076922061453	5.86172575304458	5.61911070133263	5.41817343115679	6.25728139583642	6.22250319359338	6.26103318441509	6.53038233860808	6.37968801278407	5.84597825324255	6.08397080494777	5.82328639504482
FAM73A	0.182113153050653	0.975169409328168	24	16	0.299940923754395	4.27531293117206	0.339037279812333	0.0793011611712332	3.93196007168453	4.44233991697805	4.11878934509882	4.1916643942909	4.62494081609777	4.7683690806821	3.95601413881338	4.14059663957387	4.1427762194032	4.46099891866823	4.59350078148974	4.5289273733654	3.50867176918458
NEXN	1	1	20	12	0.394005862669006	9.38477848761342	0.152119833724354	0.0162092087655697	9.57046485085927	9.11639467682267	9.6431288536177	8.86412809879075	9.77430908673711	9.08592041897668	8.78031116509332	9.59810459272475	9.76026024015836	9.8952700463554	9.34865751169812	9.39348284160434	8.97256050800936
FUBP1	0.388468903781404	1	28	6	0.23814762943487	5.88370382963807	0.357173558795622	0.0607055638994652	6.31962216208786	5.80970969257415	6.3724740645931	5.5962729476948	5.56711880252738	5.94973296350238	5.50601567637204	5.72985820822284	6.72754184704891	6.37051139120018	5.44550058517614	6.14076869527197	5.17571682042579
DNAJB4	0.0481594158156658	0.719058631798625	20	4	0.329170908193757	5.21776592423334	0.310926723030469	0.0595900098903256	6.17354023584991	5.73540999112011	5.0468775317607	5.2753390330807	5.32825907243597	5.36020578808329	5.49492664874808	5.01799832926012	4.55248036655384	4.74284696742755	5.31378009850963	5.4108220174376	4.88156094063987
PTGFR	1	1	28	20	0.484265041028519	6.29334183261346	0.0221916419632389	0.00352620953278543	5.29877656341772	5.88036959942678	5.87142073984088	5.66372945039439	6.37614376380046	6.32102351459971	6.42302437140272	6.72423133615756	6.61819755143216	6.44234018854855	6.72360963233815	6.779543482798	6.67719736736735
IFI44L	1	1	28	22	0.22367758568801	4.35378000674952	0.01466047592465	0.00336729827917864	4.64417949965274	4.19866365537152	4.33040186153294	3.6859308090382	4.79569798534698	3.96265817965504	4.04992838974481	4.5572477909561	4.24440041101457	4.56119222120785	4.34624896773621	4.66791906301848	4.54146262107155
IFI44	1	1	28	2	0.777403688198715	1.74089527512172	0.593996106347127	0.341201515585478	2.59288272203175	0.554275999058886	2.01508488882755	1.68752576260291	0.507947740334815	0.823082616751734	2.69435316910607	2.96257619306092	1.50541007376254	2.74694129410437	1.37589135277693	2.13995209140957	0.893538104403489
ELTD1	1	1	28	24	0.653510966720462	3.07578900034163	0.186685374372601	0.06069511736724	4.27538767165993	2.57855838379128	3.36674410647843	3.34599676365959	2.00202508989542	3.18778647967873	3.8204558031181	3.49057867042854	1.13387353172569	3.58406960190428	3.71782710710384	2.37454803272972	2.920720387895
LPHN2	0.0481594158156658	0.719058631798625	28	22	0.827337612904415	2.46815007810486	0.740489855147587	0.300018164096473	2.92054991527466	1.6589216748708	1.0576813926648	2.36480041134331	2.47398800618217	3.54889806943696	2.53025034723355	3.13412392169646	1.50541007376254	2.35868558696552	2.35902749611718	2.26201325924914	3.24444255408058
TTLL7	1	1	28	14	0.593353409687044	2.89248083459303	0.141284288055244	0.0488453670515409	2.71056998761629	2.57855838379128	3.4205643498537	3.17158559470209	3.42263129176254	3.43827528279095	2.0132582834013	3.61168340914145	3.21488238673722	2.74694129410437	3.01572947993858	2.26201325924914	2.08364715938575
PRKACB	1	1	28	24	0.809621221624745	4.13827064887042	0.438886759801343	0.106055595933809	4.86333296482309	3.73270764325446	4.01764551390535	2.13056969061266	3.42263129176254	4.87839071901543	4.29976032953951	4.43127700089972	4.29264833737173	4.52856153044267	4.61852961325648	4.00731781038591	4.13525923024455
RPF1	0.759272267084767	1	20	16	0.138731917328841	5.51522222164696	0.187955031659893	0.0340793215769583	5.61782443752735	5.65707505079874	5.46059288443759	5.46376247708698	5.88982648963192	5.70890068812175	5.31747055649511	5.63303342528798	5.97235231225093	5.65918335797785	4.9692358170039	5.19791390203455	4.90468115213477
GNG5	0.0095169702982203	0.62336155453343	28	20	0.256748177756401	5.36288116056091	0.493680420809517	0.0920550737614858	5.4417956561617	4.650744315218	5.35398289883782	5.31783862956847	5.04185001838664	6.2075557787373	5.65292643659519	5.36667476005146	4.38455768337721	5.0720691877713	5.50039238849882	5.52495209263753	5.89431053369828
CTBS	0.548683931808932	1	24	22	0.376926330019221	4.01886091574933	0.320292188414943	0.0796972562946291	3.72375964856392	3.8500280636086	3.4205643498537	4.30867462166853	3.99006042947026	4.31546144469091	4.42188496134164	4.36391136881891	2.99922618252991	3.70581269126772	4.73754735704779	4.40190678872325	4.28373516895722
SSX2IP	1	1	28	24	0.548683116088326	2.39771874338716	0.13601454848606	0.0567266485534155	3.41250787767276	-0.143520440799451	2.14865290569764	2.46904433832883	2.33315343151179	2.79751756651169	2.1325397234727	3.21280914157886	1.50541007376254	2.50003554934332	3.22576557127239	3.35676621780815	2.08364715938575
C1orf52	1	1	24	12	0.274789926936631	5.11037628912983	0.0683356714454091	0.0133719451522121	5.22157309332981	4.650744315218	5.39489036947577	4.56539371034233	5.46954955125978	4.62421002418929	4.94624866246151	4.80593903642569	5.50403145869374	5.33994593614974	5.13452061236602	5.25783105927361	5.45167825805707
BCL10	0.548683931808932	1	28	20	0.398719719774259	3.09702659067954	0.41356811612317	0.133537153787377	2.71056998761629	2.09897615421526	2.48810665487606	2.56626089759553	2.17706858114656	4.69808941249679	3.21043546019617	2.41535031010873	2.99922618252991	3.3046154138985	3.76342409726286	3.73957333946934	3.83179368464536
DDAH1	0.269101639101639	1	28	4	0.184133306272077	7.80951164266182	0.166314848521442	0.021296446709023	8.20070754959054	7.97761591869566	8.1948251605323	8.07842835044994	7.60492208364203	7.74627466992662	7.93764930792835	7.8592680306479	8.0613317952466	7.63966775462129	7.49894983825409	7.33989433549581	7.42112509499624
LOC101930232	1	1	28	6	0.640905470416247	2.36471997853632	0.00891947743381906	0.00377189583323938	3.01509053409279	3.90529429365001	2.48810665487606	2.74300528017925	2.33315343151179	2.12459504164195	1.40332077140163	2.12109070859405	1.13387353172569	2.50003554934332	1.94963321340981	1.85965745498819	3.17006445877555
CYR61	0.269101639101639	1	24	22	0.392249391283506	10.6530417469255	0.943363112716467	0.0885534042883785	11.3795107063454	11.0805208949482	10.899654127903	11.0796073594901	10.6703041169903	11.9881211533494	11.0991745458347	10.5666914895711	6.79608949520218	10.2625932034826	11.4553032508112	10.8170892286038	11.211859558105
ZNHIT6	1	1	28	4	0.309546654335426	5.6957930554826	0.338182815510018	0.0593741402146788	5.80146750491248	5.62451000083029	6.06972066216801	5.20159996419703	5.73047371317473	5.49066395864333	5.1718898839668	5.61865517885848	6.57982688551297	6.21514393971921	5.29837358360918	6.05048182023843	5.26775538139809
ODF2L	1	1	28	4	0.422151841498245	4.67299071304775	0.162144051468764	0.0346981326147367	5.20160896447017	4.650744315218	4.92182713000352	4.25135545181612	4.84840307933379	4.04045889521655	4.39827308893573	4.70066211129049	4.80620827627799	4.77101740648687	4.59350078148974	5.00160764209219	4.59929257275788
SH3GLB1	1	1	20	4	0.221498358719771	7.0631698030718	0.167684778664672	0.023740725954478	7.55510428618075	6.9237895972402	7.20119898840691	7.11974260965922	7.10680605125651	7.16435040988494	7.40950030067039	7.24315029765477	6.4895691711448	6.83816786853735	7.12831123601535	7.10725830774335	6.80557798681424
SEP15	0.120192382848633	0.851092008279508	24	20	0.420985493111901	5.70392704009897	0.672688524945589	0.117934279351146	6.17354023584991	5.53972853970699	5.36774800631794	5.81974091715407	5.45262665156258	6.33652851769802	6.26881062258546	5.72985820822284	3.85215178779823	5.67417803001547	6.37276203774689	5.92674126317604	5.97298096592495
HS2ST1	0.548683931808932	1	24	20	0.196718695474825	4.10398201421016	0.347511275769928	0.084676607881482	4.61428762678042	4.00985418329984	3.87071275289662	4.16086643346125	4.24720270654745	4.46403047216361	3.50386349146066	4.09977012271846	3.11108011489632	4.19598982533635	4.40497150946371	4.1084200946465	4.73447248894582
LMO4	1	1	28	24	0.139234129896201	7.75127822177599	0.0228172618173339	0.00294367730901884	7.65391455554734	7.40326295141448	7.65013442513614	7.4855603191942	7.57395778997478	7.98388720099056	7.68790414512348	7.8500659559668	7.68115283823091	8.01431231621417	8.08150352644724	7.73194235337926	7.94620124365119
PKN2	1	1	28	22	0.391723224683491	5.1199422792392	0.173123786030735	0.0338136206598916	5.49197238524352	4.650744315218	5.02966322764367	4.0643196704898	5.25206149130642	5.31395958832732	5.07096276322226	5.43391443892409	5.20952759185662	5.59759583895845	4.73754735704779	5.3011903998361	5.24981142052847
GTF2B	0.759272267084767	1	20	2	0.293150120647816	3.19150842391361	0.783520490252908	0.245501620607383	2.71056998761629	3.46486985969203	2.9933055273085	2.9004407646552	2.93029236700332	4.07784045429592	3.31501764108665	3.35836865617639	1.13387353172569	3.51911540235507	4.8685082051304	3.86045083637154	3.38259791464204
CCBL2	1	1	28	22	0.536306762656505	3.62433890860279	0.234834726204725	0.0647938098855264	4.42063043687512	2.82775266591276	3.47244880891503	2.9004407646552	3.84197209523439	3.65163929216486	3.50386349146066	3.72340479274195	3.11108011489632	3.92223270111921	3.622067851389	4.07550033441355	3.83179368464536
RBMXL1	1	1	28	2	0.255747541628233	3.83914409514957	0.126137119502833	0.0328555314353001	4.48811275560602	3.46486985969203	3.94604889029632	4.22181861339817	3.89304260596855	3.11772510885391	4.5980371463885	4.14059663957387	2.59978527554551	3.76303659580618	4.28503442974893	3.73957333946934	3.67926012623537
GBP3	0.548683931808932	1	24	14	0.199642592736481	4.69072184098364	0.323661649365752	0.0690003927621256	4.27538767165993	4.7140199394114	4.4645556947734	4.65652389527286	4.59440776099894	4.81338948317138	3.98800299609309	4.80593903642569	5.28301980307569	5.46592384470972	4.80451326987613	5.00160764209219	3.83179368464536
GBP1	0.0772071042383542	0.763330615488634	24	12	0.282405601412604	5.58534598238325	0.304126835868779	0.0544508499255062	4.96157101708679	5.67308600910579	6.08646629874591	5.31783862956847	5.8123491462952	5.47673767458671	5.1718898839668	5.61865517885848	6.08622845715868	6.23550483214405	5.0993923522483	5.46266413487791	5.30298732047032
GBP2	1	1	20	12	0.7300971265594	5.13702787954441	0.331411504810353	0.0645142507655117	4.23667140530945	4.650744315218	4.84518099327841	4.51757493182479	5.27149148955173	3.79321233166218	4.94624866246151	5.57464012895909	6.1267166470952	6.05252425846948	5.55327198970178	5.58466171992054	5.19460026869704
LRRC8D	1	1	24	18	0.347817901447468	3.25684678872275	0.382783313921395	0.117531876306503	3.10381503358529	3.38934909353505	3.31083801555548	4.22181861339817	2.60228890092482	3.70039034297258	3.54745042622935	2.65963978827214	2.04551906312914	3.3046154138985	3.622067851389	3.73957333946934	3.09164237103685
ZNF326	1	1	28	4	0.28418024498898	4.79494231331012	0.2320862672475	0.0484023064476208	5.07564948970358	4.86103810048946	4.88401299971877	4.67843457949013	5.01904086821337	4.18450280211514	4.44511660464211	5.12359887942847	5.05025837874022	5.0720691877713	4.48880323969385	5.05324462476262	4.45012437120888
ZNF644	0.0772071042383542	0.763330615488634	28	8	0.100652628480893	4.97040910625806	0.25074557929798	0.0504476742130292	5.05354404464581	4.88872576794934	5.22380350530934	4.78325820516684	5.0643041591119	4.59871821287795	4.6589178707709	5.16376583328592	5.2344432929767	5.30183500821936	5.15176911099076	5.03623682802085	4.6819105027407
TGFBR3	1	1	24	18	0.304703245781979	5.1589102745442	0.163221183428793	0.0316386939765518	4.75791356738759	4.86103810048946	4.61063093658988	5.15547683805753	4.71284427656783	5.46267564923384	5.05595046918683	5.22199421656266	5.02191625182428	5.22245305083805	5.6535492929804	5.83136996616438	5.49802095319187
KIAA1107	1	1	28	10	0.884704428261983	2.49129129863676	0.52216047534357	0.209594307831163	0.503938509586027	3.53663321389349	1.70392440739061	3.10842578878166	2.47398800618217	1.80608968430698	2.1325397234727	2.54265953202391	3.7172505359901	3.22539057103506	2.47319929205154	3.18222028988274	2.50268780302443
GLMN	0.548683931808932	1	28	26	0.635480381871038	2.09791910825671	0.613065241887078	0.29222539585738	2.16822903130445	2.57855838379128	1.51892157452871	1.2922681185063	2.33315343151179	3.25460246804175	2.44062300570743	2.54265953202391	2.25483582454514	1.31568375961057	1.59348561039619	1.05150871500287	2.37606625543349
RPAP2	1	1	20	4	0.327629517709839	2.97609427528725	0.321919360840766	0.108168401624204	3.3413037729776	3.22530118477959	3.25267785827628	3.17158559470209	2.17706858114656	3.31846047520899	3.03780829027285	3.61168340914145	2.87796566559859	2.35868558696552	3.57169417787321	3.18222028988274	2.08364715938575
EVI5	1	1	20	14	0.293322197594505	5.55692724465955	0.183455755007208	0.033013884639846	5.82775508622383	5.3132776539653	5.58364999623202	5.04175042874941	5.88982648963192	5.01955688059509	5.30482654361063	5.36667476005146	6.04457110489591	5.94535718893554	5.60428171195324	5.66430935449015	5.33737933420618
RPL5	1	1	24	18	0.152230326227199	10.0428693108701	0.0502064612157855	0.00499921483210414	10.0404458570807	9.84448743964799	9.99428625665368	9.57658385665205	10.3082243486322	9.69360101998396	9.87765196472223	10.1961868738857	9.9988900539107	10.475501782337	10.345783190236	10.3557106735693	9.84994772400035
FAM69A	1	1	20	12	0.307408529882284	4.34876950286385	0.224114877305189	0.0515352393723329	4.34983606530376	2.82775266591276	4.15098728851272	4.51757493182479	3.99006042947026	4.5194233783443	3.98800299609309	5.10308809925705	4.59157543142568	4.954164690493	4.94964506580911	4.20289888930575	4.09562342239296
MTF2	0.120192382848633	0.851092008279508	20	16	0.336360209507293	3.89028292431585	0.362743102876462	0.0932433732799149	3.97963235776356	3.22530118477959	3.90887251324934	3.10842578878166	4.36040729752383	4.28381929786165	3.63086216018276	3.82709290987288	4.38455768337721	4.31557003705217	3.93263690715466	3.46240286601375	3.67926012623537
TMED5	0.269101639101639	1	28	18	0.025766433507936	4.66507277211716	0.18482397350928	0.0396186688906465	4.75791356738759	3.46486985969203	4.78489997149771	3.99616796884545	4.36040729752383	5.03864145595314	4.77347494708029	4.52677119675003	4.24440041101457	4.90416567197056	5.68942635483974	5.07005425211328	4.993625879652
CCDC18	1	1	28	4	0.712154954926315	3.00558040471095	0.15388216157124	0.0511988171502733	3.48036238062145	3.13570657832532	4.33040186153294	2.65733801439324	3.89304260596855	2.12459504164195	2.1325397234727	2.12109070859405	3.7172505359901	2.95770184001202	2.47319929205154	3.35676621780815	2.72679246314233
LOC100131564	1	1	24	6	0.279934962188492	2.26182649861582	0.243755914788684	0.107769501744655	2.71056998761629	2.09897615421526	2.58556440823015	1.85079675230411	2.47398800618217	2.49993999120889	2.0132582834013	2.76784206602409	2.99922618252991	1.82583977887372	1.11954767930432	2.37454803272972	2.08364715938575
DR1	1	1	20	4	0.278190520116811	5.17700733846141	0.193336668516194	0.0373452568011334	5.55627029864446	5.06895065479697	5.16194806388011	4.93658391079565	5.10819044673651	5.44847521034064	5.33000471726847	5.34936350623171	4.77258101609514	4.87850098249344	5.57900228449216	5.08667027494775	5.33737933420618
FNBP1L	1	1	20	18	0.388140441778974	5.27692752775461	0.246287038104815	0.046672431411923	5.37205762856156	4.7140199394114	5.0973213118037	4.82314415169225	5.5827575818558	5.49066395864333	4.4904868481012	5.58946151982852	5.5837537075217	5.77499131683054	5.34410816547742	5.66430935449015	4.94983885753996
BCAR3	0.388468903781404	1	20	2	0.715392928791366	4.49008322342213	0.806659816442355	0.179653644777559	5.63281119584285	5.09295306192894	4.33040186153294	4.74223810865857	3.67692565173662	5.37529752170133	4.63890840182923	4.58709387076766	2.43759579361217	4.27680090940519	5.80295537720036	4.29156893760266	4.54146262107155
DNTTIP2	1	1	20	12	0.370847105850269	5.98108374244607	0.236020375166301	0.0394611387049024	5.9761516560493	5.65707505079874	6.00953118990068	5.58471705444687	6.33979093459335	5.28228412017704	5.73061291964486	6.11502430462115	6.76222275110549	6.39786798019823	5.98719288811641	6.01619695129766	5.58646616873767
GCLM	0.0481594158156658	0.719058631798625	24	10	0.408537184810646	6.58802516565836	0.438048842056509	0.0664916771022585	6.03374478637051	6.41572378608675	7.09762389186275	6.44250072926877	6.82718329583371	6.24089588810917	6.28821051484556	6.85877739961565	7.36871368077573	6.90959827569971	6.27382662939986	6.46058443907286	6.04758241129837
ARHGAP29	1	1	28	4	0.300611318493824	6.92039987051707	0.26702460655418	0.0385851412563287	6.97752878641719	7.05176761220032	7.09348782777358	6.49899914886845	7.15467830737085	6.67212352608301	6.54092887410497	7.20996594792937	7.54835591606889	7.09373287023589	6.57809175149837	6.96172209079744	6.64323422221334
ABCD3	1	1	28	24	0.436875432896382	4.20506566393551	0.230691167969109	0.0548603009811756	4.6734645799909	4.19866365537152	3.94604889029632	4.25135545181612	3.67692565173662	4.7683690806821	4.4904868481012	4.25657055759526	2.43759579361217	4.11038218891168	5.00763685527946	3.93575240705842	4.6819105027407
F3	1	1	20	2	0.641145966900819	3.34519049012708	0.374908945534477	0.112074019892432	4.19688742746748	3.90529429365001	3.90887251324934	3.29017010561553	3.61742962630027	4.92015282970601	3.09767534312739	2.27570988097665	2.74556995067703	2.62876398165454	3.40907345198353	2.6674657912599	3.3151733570321
CNN3	0.0772071042383542	0.763330615488634	28	20	0.374100062467447	7.24890127024906	0.624083641589912	0.0860935496736969	7.5472156330712	6.08570265528632	6.9590084839056	6.88552153051577	6.18446253962443	8.18356251763472	8.00758988613877	7.16119517467997	5.78267594883747	6.81129059004055	8.49195303625024	7.62224694176223	8.12418178945238
ALG14	0.0169666213416213	0.637203758509219	24	22	0.818547559329126	2.8139821138633	0.839204810063312	0.298226774764809	4.1559751735662	1.89566258796368	2.92045946199189	1.85079675230411	3.42263129176254	3.43827528279095	2.97534899609066	3.05089835253695	0.632165286490975	2.85616684989489	3.15909426709265	3.78100140345478	3.17006445877555
RWDD3	0.120192382848633	0.851092008279508	20	4	0.48465193011034	2.91413409962963	0.619741865290004	0.212667586357392	3.01509053409279	3.79256009171983	2.9933055273085	1.85079675230411	3.49052886191288	3.04408691955786	3.15515677864737	2.54265953202391	1.80059374265331	2.35868558696552	4.18804862774789	3.41055118846108	3.24444255408058
PTBP2	0.759272267084767	1	20	18	0.105840441013428	2.43139132241163	0.383852765319995	0.157873708679383	3.10381503358529	2.82775266591276	1.30665624534736	2.8238694950241	2.72010582826179	2.26085191750056	2.24270772456361	2.12109070859405	2.87796566559859	2.50003554934332	2.47319929205154	2.6674657912599	1.49064489164834
DPYD	1	1	24	0	0.29897464391499	3.81915013404564	0.386039875322814	0.101080047071593	4.93763148660826	4.10734546948231	3.90887251324934	3.45155942502552	3.78902716381623	3.79321233166218	3.74758018559996	3.66862528491207	3.91514923692621	3.05255837644721	3.40907345198353	4.37510332334818	3.87925336885513
SNX7	0.269101639101639	1	28	20	0.114060947724944	5.66124547365643	0.682597915947117	0.120573806439495	6.02240862465759	5.60794761091282	5.66394217428976	6.14492713414129	5.25206149130642	6.40430993767	6.22250319359338	5.46639447162148	4.1427762194032	4.52856153044267	5.85653645157413	5.53709335440913	6.32113612414864
AGL	0.269101639101639	1	20	2	0.325109200477879	4.74390270326677	0.284543649647375	0.0599809202350275	5.16083229313485	5.16265344265013	4.43870438352829	4.3905971604007	4.71284427656783	5.18285815636664	4.75500270613591	4.7803312253516	4.70287960208204	4.15382089463123	5.26705801396628	4.45406452004248	4.88156094063987
SLC35A3	1	1	28	2	0.326600550172877	4.83979060243213	0.315408392905889	0.0651698428331562	4.81158594164513	4.40447933548955	5.19320726513162	4.12939664462441	4.46537168247182	4.72189840368988	5.12949692194686	4.64499520708032	5.79947031404572	4.87850098249344	4.73754735704779	4.64566390798001	5.2854788978041
HIAT1	0.0772071042383542	0.763330615488634	24	20	0.344504845654479	4.99459187321235	0.364342453525719	0.0729473924545885	5.22157309332981	4.96873652973494	4.18248230042956	4.82314415169225	4.4312251023173	5.47673767458671	4.97845237701152	4.70066211129049	4.62963896507436	5.0720691877713	5.97755192519354	5.19791390203455	5.45167825805707
SASS6	1	1	24	6	0.143701990121617	4.19467788866004	0.152695173515239	0.0364021213471569	4.5525791231986	4.00985418329984	4.43870438352829	4.12939664462441	4.36040729752383	4.21837368044662	4.04992838974481	4.18029953967531	4.62963896507436	4.27680090940519	3.46534186004361	3.93575240705842	4.28373516895722
TRMT13	0.548683931808932	1	28	4	0.556775110249749	4.1874963478189	0.418996133134268	0.10005886532952	4.6734645799909	4.36559834167917	4.35824918900872	3.39974338760976	4.68413414086157	3.54889806943696	3.88982655008197	4.80593903642569	4.93338770612876	4.35332453939055	3.76342409726286	3.97197881665958	3.78271947797838
DBT	0.0481594158156658	0.719058631798625	20	14	0.249660872449767	4.85540952026302	0.312580954581636	0.0643778765266133	4.70216701372515	4.24224284873435	5.12999653388355	4.54168243389058	5.17161393815834	4.69808941249679	4.53447367210938	4.83110022532706	5.18417401713942	5.321016313107	4.8261618610675	4.50440220259928	4.92743668243193
RTCA	0.120192382848633	0.851092008279508	20	16	0.180628559350563	5.35268947947452	0.190624426257358	0.0356128310802127	5.63281119584285	4.99445019264886	5.22380350530934	5.42540618343968	5.5827575818558	5.24989755103434	5.08582045080226	5.40068629395021	5.62202144674444	5.30183500821936	5.45942057414538	5.03623682802085	5.32028580764153
VCAM1	1	1	20	10	0.435453409785585	0.774441990051911	0.0224650538035055	0.0224650538035055	1.28902237172828	-0.143520440799451	1.30665624534736	1.68752576260291	-0.143520440799451	-0.143520440799451	0.679174522498239	-0.143520440799449	0.632165286490975	0.519312913108196	1.94963321340981	1.69603174118514	0.893538104403489
EXTL2	0.182113153050653	0.975169409328168	20	6	0.413365426019091	4.48757632360157	0.28284763769637	0.0630290422491059	4.07049642147623	4.61803441569842	4.6562110901418	4.72128223331335	3.99006042947026	4.54634215928898	4.79171365676895	4.85583010432505	4.03344742400609	4.15382089463123	5.02646075065513	4.89243477629522	4.35261021531303
SLC30A7	1	1	28	24	0.522588828735876	4.25032399149377	0.0127988388305357	0.00301126193112577	4.64417949965274	3.53663321389349	4.11878934509882	4.0972250623296	3.73406495979902	4.4919927632785	4.55597417350451	4.18029953967531	4.33933479182657	4.42599282961858	5.2023107702805	4.1084200946465	3.83179368464536
DPH5	1	1	28	18	0.483001876392614	5.19370044492866	0.282287438899475	0.0543518906977224	4.73030953360851	5.09295306192894	4.99460588242781	5.7695885301425	4.92401744120417	5.46267564923384	5.79531787427261	4.64499520708032	4.7381512066576	5.02605710167442	5.72443282897431	5.19791390203455	5.35427270028489
LOC102606465	0.269101639101639	1	24	0	0.313353855653779	1.61819168598269	0.482861216487109	0.298395561335418	1.28902237172828	1.89566258796368	2.01508488882755	0.746069893225806	1.57152225244818	2.38534310281625	2.24270772456361	1.25199261809308	1.13387353172569	0.971764348146232	1.59348561039619	1.69603174118514	2.72679246314233
S1PR1	0.182113153050653	0.975169409328168	20	4	0.592542185702647	1.43665314482395	0.580030000557104	0.403736978996541	1.79458995624606	1.89566258796368	1.0576813926648	1.50339099367443	0.507947740334815	2.12459504164195	1.88321853054155	1.52297617938569	0.632165286490975	0.971764348146232	1.94963321340981	1.85965745498819	1.91171641261924
COL11A1	1	1	28	20	0.443264937404322	7.93665318642437	0.166449434390236	0.0209722449098504	7.0574562099959	7.29361609978825	7.69995342963475	7.34536542335023	7.98335826915097	7.97648363477555	7.89399734156806	8.33431457196702	8.94084878076283	8.33286937885993	8.17515529821518	7.9336933798162	8.31315913049939
RNPC3	1	1	28	4	0.825768300402991	3.26090676975049	0.382620841958183	0.117335719471507	3.54516831899321	3.60499539000978	3.52253191351268	1.68752576260291	2.72010582826179	3.25460246804175	2.24270772456361	2.27570988097665	4.33933479182657	3.97162000994513	3.15909426709265	4.14060541147287	4.0129273865605
PRMT6	0.388468903781404	1	20	4	0.348987656281926	2.25891433368788	0.815965053397796	0.361220007872393	1.99347179079824	2.93787120426766	2.76270765941675	1.50339099367443	2.17706858114656	2.49993999120889	2.61463378520875	2.12109070859405	-0.143520440799451	2.62876398165454	3.67074183910633	3.30089818601552	2.61908724767987
NTNG1	0.548683931808932	1	28	14	0.61548029343373	2.04362594532581	0.563679668781192	0.275823308110979	1.28902237172828	1.89566258796368	1.70392440739061	3.34599676365959	2.00202508989542	1.80608968430698	0.32569187609349	2.65963978827214	1.80059374265331	2.026126600163	3.15909426709265	2.6674657912599	2.23725284375666
SLC25A24	1	1	28	0	0.221563880123737	5.86106903234397	0.104282289956368	0.017792366781707	6.09995252741146	6.16709605622808	5.78172710937059	5.85864418586296	5.64367065478595	5.68487442053418	5.94134102378313	5.63303342528798	6.26614922524733	5.49998550999765	5.72443282897431	6.09222298086529	5.73574852782041
HENMT1	0.0772071042383542	0.763330615488634	24	0	0.520317115271741	1.4135463888809	0.601202419777179	0.425314955707359	2.59288272203175	1.3755565741715	0.375622649800728	0.746069893225806	2.00202508989542	1.97411416748224	2.24270772456361	1.25199261809308	0.632165286490975	1.59319499134493	0.807597860240623	1.29972873850248	2.08364715938575
PRPF38B	0.548683931808932	1	28	10	0.397928090883522	6.82841190034235	0.337325035863198	0.0494002179110323	6.76951062911323	6.67620620712393	7.38163152409764	6.42316530629012	7.31775542208203	6.72019859622872	5.84855931519536	6.98183909180129	7.38549560640703	7.58120603984823	6.4584313260663	7.18261686061952	6.38006381544033
STXBP3	1	1	24	12	0.449370493889979	2.96625682236222	0.337280111800646	0.113705633732702	1.99347179079824	3.46486985969203	3.47244880891503	1.99745445107029	2.93029236700332	3.49464670646053	2.24270772456361	2.76784206602409	3.7172505359901	3.22539057103506	4.08406999411631	2.00660123962877	2.82701246361087
CLCC1	1	1	28	14	0.307182281113482	4.74486589775572	0.162179632680491	0.0341800245096918	4.6734645799909	3.53663321389349	4.92182713000352	4.65652389527286	4.97231135570566	5.03864145595314	4.5126478947832	5.16376583328592	4.7381512066576	4.49517569010059	4.9692358170039	5.39756508749338	4.7084308577257
WDR47	1	1	28	14	0.369374300497585	3.23682394355081	0.042002476991081	0.0129764478153866	3.01509053409279	2.09897615421526	3.66312465312318	3.39974338760976	3.11371478225847	3.60118307441134	3.15515677864737	3.35836865617639	4.19448293791028	3.70581269126772	2.35902749611718	3.56082954066314	2.82701246361087
TAF13	0.388468903781404	1	28	6	0.561042975492315	3.67211435806272	0.775454651927371	0.211173884120666	4.02577962340042	4.00985418329984	3.94604889029632	2.74300528017925	4.08096310463029	2.38534310281625	3.09767534312739	4.39798734800503	5.33001384753693	4.01937247001928	3.85050993972298	3.24277921802522	3.09164237103685
TMEM167B	0.0772071042383542	0.763330615488634	28	20	0.207832412875562	5.95121256186749	0.446607360519737	0.075044767075097	5.98785568331046	5.93450696431479	5.75054572889917	6.07231145652829	5.88982648963192	6.3287968455651	6.51371785625364	5.86998685639071	4.77258101609514	5.35863039663742	6.45148334603167	5.98993779517078	6.16712773472917
SCARNA2	1	1	28	4	0.691154515153917	1.67863554097242	0.344626058862924	0.205301300044729	2.46473559249488	1.3755565741715	2.76270765941675	1.2922681185063	0.507947740334815	1.80608968430698	0.962868281647744	-0.143520440799449	3.7172505359901	1.31568375961057	1.59348561039619	2.75323053740058	1.49064489164834
SARS	0.182113153050653	0.975169409328168	24	10	0.487008282152322	8.59651366415154	0.446226027156629	0.0519077901332773	8.24770780826126	8.78182581124825	9.03545968640893	8.37527761958461	9.07639545070065	8.10652371560708	8.16453876632121	8.51596312123648	9.50650457325669	9.04244340405218	7.990963469157	8.22013815073453	8.30449298205362
PSRC1	1	1	24	0	0.461800619681884	2.2889154733212	0.485952962190973	0.212307080735428	2.81937682764062	3.53663321389349	1.86787732562697	3.10842578878166	2.93029236700332	2.88447457586346	1.74028569477629	2.27570988097665	2.04551906312914	-0.143520440799451	1.78252156407212	2.6674657912599	2.72679246314233
SORT1	1	1	28	20	0.407079171014979	5.69348727150152	0.207783824795562	0.0364950011982312	5.05354404464581	5.25063965494046	5.63007690094855	5.48877827018875	5.68772492368617	6.14728979112615	6.00525760644014	5.9977016992025	5.48339301758508	5.28239523865045	6.40907776193243	5.48790293646405	5.96200158795794
PSMA5	0.182113153050653	0.975169409328168	24	22	0.645787738638943	3.93277539597065	0.523711985137503	0.13316600426103	4.73030953360851	2.82775266591276	3.570934558984	3.81021502129298	3.78902716381623	4.46403047216361	4.07992202499595	4.21893901782878	2.25483582454514	4.11038218891168	5.04504219694125	4.50440220259928	4.17383515941378
SYPL2	1	1	28	20	0.822017820628419	3.42544835593241	0.139661831787852	0.040771839851556	1.56383969652602	2.27714466767226	3.47244880891503	3.17158559470209	3.5553740828179	4.21837368044662	3.63086216018276	3.05089835253695	4.03344742400609	4.06559485774435	3.40907345198353	3.82127296234526	4.17383515941378
CYB561D1	1	1	28	18	0.435878155335265	4.9411300602948	0.0646610902764466	0.0130862959459498	4.98511977957496	4.32564040443471	4.2434817949923	5.20159996419703	5.01904086821337	4.40642551594798	5.22654304151757	5.16376583328592	5.25893598883041	4.68480017809901	5.04504219694125	5.27242944588536	5.38747732571362
GNAI3	0.182113153050653	0.975169409328168	24	2	0.15300407150581	6.24223839543136	0.210247528932447	0.0336814321424068	6.70715620364956	6.29675923282435	6.09476678791906	6.21406230723549	5.82555443950326	6.2075557787373	6.49714143586151	6.20439024506672	5.98708818006956	6.18405345646458	6.28168263481503	6.18773391738626	6.64323422221334
AMPD2	1	1	24	22	0.183145365808643	5.00495640207761	0.220167280876053	0.0439898498985243	5.64764387052817	5.09295306192894	5.11375142743473	5.31783862956847	5.27149148955173	4.37673689435569	5.29207073604179	4.72771027560032	4.1427762194032	4.74284696742755	5.02646075065513	5.18253755519249	5.32028580764153
GSTM4	0.120192382848633	0.851092008279508	20	10	0.268108227668227	4.74306879261401	0.249044201630161	0.0525069764996823	3.93196007168453	4.7746365518721	4.70039518952406	4.84268108460573	4.36040729752383	4.4919927632785	4.82751359104756	4.9959179371176	5.25893598883041	4.68480017809901	4.71451635683056	5.07005425211328	4.88156094063987
GSTM5	0.0772071042383542	0.763330615488634	20	12	0.351406237329057	4.43463738375036	0.3623395280719	0.0817066868645459	3.72375964856392	4.36559834167917	4.2434817949923	4.63427530784376	4.65484104262991	3.43827528279095	4.46798007090339	4.64499520708032	4.83906955093207	4.79864830069627	4.15421496455653	4.5289273733654	4.6819105027407
GSTM3	1	1	28	20	0.321487631840524	6.79254662734188	0.0066256016402345	0.000975422327402895	6.03374478637051	6.73076942454055	6.39281229522112	6.60576236035534	6.87877071594503	6.7260968836404	7.09757792059638	7.12095557737737	7.09710641531867	6.87107527671507	6.85051311357496	6.81487740159081	7.0789129891444
CSF1	0.00261476948976949	0.442660361006515	28	20	0.563882011811427	5.33417390539477	0.82402860453458	0.154481016020342	4.83769145053789	4.61803441569842	4.67847228146468	5.18638884239859	4.84840307933379	6.44779061446929	5.89990565542536	5.06117044485626	3.3117147419447	5.04924657073158	6.36538789265429	6.05048182023843	6.47579952901148
AHCYL1	0.548683931808932	1	24	2	0.100020254124629	8.75682654890201	0.0990488783977743	0.0113110471978223	8.65801255211109	8.8747497405759	8.63554562452503	8.95556769408824	8.64317808415497	8.75337359736692	8.86241796350027	8.83484700122774	8.48123110475565	8.55569548461819	8.7487258463921	8.78339706536303	9.13778222195587
STRIP1	0.182113153050653	0.975169409328168	20	4	0.395099969893657	5.54012036619957	0.370818092615562	0.0669332195159394	5.80146750491248	6.09761522416437	5.75054572889917	5.72817225792662	5.08641417221496	6.26540488669507	5.22654304151757	5.40068629395021	4.55248036655384	5.24271176899567	5.86701794197942	5.84119585377691	5.76130599650356
KCNC4	0.548683931808932	1	28	4	0.227228588012655	2.48185943797836	0.270433629251247	0.108964119850209	3.10381503358529	3.309655606582	2.38358533817122	3.54992186846548	2.72010582826179	2.12459504164195	2.24270772456361	2.96257619306092	2.99922618252991	2.20196732119728	1.37589135277693	1.85965745498819	1.49064489164834
RBM15	0.388468903781404	1	28	20	0.0483453901301174	2.80473335495114	0.39369824766951	0.140369225108163	3.18739774225987	1.89566258796368	2.27089597796305	3.29017010561553	2.47398800618217	2.79751756651169	2.97534899609066	3.13412392169646	1.80059374265331	2.95770184001202	2.47319929205154	3.51245542539733	3.4470115675359
LAMTOR5	0.759272267084767	1	28	22	0.240057090765921	6.07274092360027	0.131304056308309	0.021621876836212	6.04499256675223	5.70458452105331	5.63007690094855	5.9058429095598	5.75828501851378	6.3053500633766	6.10343708929059	6.12523164512171	6.40430671293236	5.73264520210214	6.60964211563751	6.05048182023843	6.45245457431332
LRIF1	1	1	20	18	0.255251445042462	4.2215962917032	0.142940579521864	0.033859367321027	4.23667140530945	4.32564040443471	3.94604889029632	3.84937254606918	4.53133188052144	4.11427783572798	3.74758018559996	4.14059663957387	4.19448293791028	4.74284696742755	3.97201123774193	4.8345854123542	4.17383515941378
DRAM2	1	1	20	6	0.270197494588091	4.16183836133999	0.118096416714726	0.0283760219550435	3.77869363034913	4.24224284873435	3.47244880891503	4.3905971604007	3.78902716381623	4.00208292216859	4.6589178707709	4.90405336196877	3.21488238673722	4.27680090940519	5.16881382490919	4.00731781038591	4.35261021531303
CEPT1	1	1	20	18	0.177615447227745	3.93196838859904	0.161421021313918	0.0410534890824573	3.83161237292726	3.79256009171983	3.94604889029632	3.23209591157527	4.4987287122338	4.21837368044662	3.8204558031181	3.92382592398864	4.24440041101457	4.01937247001928	3.67074183910633	4.45406452004248	3.38259791464204
PIFO	1	1	28	18	0.864542729214706	1.3716881091933	0.28158226727075	0.205281554446331	-0.143520440799451	-0.143520440799451	1.86787732562697	2.56626089759553	0.955122655570747	1.80608968430698	2.1325397234727	1.25199261809308	1.13387353172569	1.82583977887372	1.78252156407212	1.51144554103779	1.22276503163789
WDR77	0.548683931808932	1	28	24	0.208736297416236	4.58323898821131	0.290709641501651	0.0634288637903008	5.11886949414044	4.80401578013781	4.27304085192581	4.36380322091741	4.87405074024099	4.9405891256616	4.61861750355753	4.29324541046049	4.51229629987194	3.97162000994513	4.11956875032298	4.77431914692027	4.62736087114301
ATP5F1	1	1	28	0	0.282490295608252	6.16907256773157	0.108813416957195	0.0176385373591426	6.49389833484287	6.37714872713704	5.81224879087492	6.25108582757057	6.0103701039132	5.93961555671687	6.2817728261925	6.54575232990466	5.74848908044701	6.01767898523944	6.28949609297059	6.19541493419341	6.16712773472917
RAP1A	0.0290926434676435	0.66834122905626	20	4	0.442554244618681	5.14334532517881	0.533019490930209	0.103632841512869	5.63281119584285	5.3132776539653	5.0468775317607	5.12388796612109	4.4987287122338	5.53165395305433	5.67274374658622	5.31410508666812	3.97551051857858	5.0024887940658	5.75860996746095	5.6419980126713	5.21323974130671
FAM212B	1	1	28	0	0.445386718802219	3.40072521340486	0.305808230412946	0.0899244164766742	3.72375964856392	3.90529429365001	3.19207420796756	3.88749528438584	2.17706858114656	3.43827528279095	4.16633371865649	3.13412392169646	3.4024545803659	3.45109834116215	3.89215774029628	2.13995209140957	3.50867176918458
DDX20	1	1	28	4	0.420250237671509	3.79671095206724	0.346888524812586	0.0913655343248374	4.23667140530945	4.5503019788345	2.9933055273085	3.23209591157527	3.49052886191288	3.37961133864121	2.97534899609066	4.0577545340911	4.1427762194032	3.92223270111921	4.46139703766027	3.78100140345478	4.21140641999314
LOC643355	1	1	28	20	0.379406832830496	2.4217012844059	0.0500915285206623	0.0206844373594785	2.16822903130445	1.3755565741715	2.27089597796305	1.68752576260291	2.60228890092482	2.49993999120889	2.24270772456361	2.86849227552206	2.25483582454514	3.22539057103506	3.35052106560685	2.13995209140957	2.82701246361087
CTTNBP2NL	0.269101639101639	1	28	10	0.334066972129646	6.63153949832691	0.281317348078858	0.0424211222974442	6.55811235090675	6.86227490362556	6.9815645222025	6.25108582757057	6.846745382563	6.38206810036762	5.91662287873824	6.71750043856315	6.9241254967545	6.92221402946059	7.14563368750107	6.38198916089049	6.60139404718464
ST7L	0.388468903781404	1	24	14	0.468990374128707	3.34154582490431	0.39255963731852	0.117478453951701	2.71056998761629	3.309655606582	3.52253191351268	2.74300528017925	3.84197209523439	2.70498122395398	3.45891856688906	2.65963978827214	3.97551051857858	3.92223270111921	4.11956875032298	3.51245542539733	2.61908724767987
CAPZA1	0.0481594158156658	0.719058631798625	24	22	0.263798745771615	6.67844331725075	0.315060651347065	0.0471757618325887	6.79638154914031	6.72309988835462	6.3724740645931	6.87132378697052	6.38509062573128	7.1512585520328	7.04532793182187	6.71750043856315	5.81607142412392	6.55193388890444	6.94258466979205	7.04909843136971	6.67046840066145
MOV10	1	1	28	26	0.374659983553051	3.73579762940539	0.0658981135585769	0.0176396368582379	3.18739774225987	4.28454416072372	3.74977585150485	3.29017010561553	3.49052886191288	3.83747578858866	4.32502630402103	3.35836865617639	4.33933479182657	4.15382089463123	3.28949141055619	4.1084200946465	3.09164237103685
RHOC	0.182113153050653	0.975169409328168	28	4	0.0898824298757258	7.62615744451072	0.0664032518902053	0.00870730146517	7.81698076657921	7.84256235401261	7.67802375636478	7.7771298102066	7.49350841341949	7.67488312716527	7.66829540700305	7.53108858132726	7.79439611014596	7.54495700239843	7.40137271757401	7.38761063036022	7.54401421571076
SLC16A1	1	1	28	6	0.168243046530701	7.08460659226541	0.0646475986026919	0.00912507953134203	7.4277003549586	7.10585075301646	7.09762389186275	7.08325221454553	7.14417646393059	6.9135114476871	6.62978584934635	7.09002177464498	7.19555289293937	6.95327904640952	7.25741644891391	7.03204139473026	7.20998028490827
LRIG2	1	1	20	8	0.237737569145933	2.13554707022545	0.0287601251425643	0.013467333754216	1.79458995624606	2.27714466767226	1.70392440739061	2.56626089759553	1.57152225244818	1.97411416748224	2.44062300570743	1.75101987203913	2.04551906312914	1.82583977887372	3.15909426709265	2.26201325924914	2.37606625543349
MAGI3	0.120192382848633	0.851092008279508	24	12	0.237477315367786	3.67162840634972	0.292892599122716	0.0797718523519939	3.41250787767276	2.57855838379128	3.74977585150485	4.33650222863465	3.49052886191288	4.00208292216859	3.45891856688906	3.92382592398864	4.08914720393897	3.97162000994513	3.46534186004361	3.51245542539733	3.4470115675359
PHTF1	1	1	28	22	0.534036858543302	3.22454685257881	0.110263291405354	0.0341949726415579	4.02577962340042	2.09897615421526	3.25267785827628	2.8238694950241	3.99006042947026	2.38534310281625	3.09767534312739	3.77618017360416	2.99922618252991	3.05255837644721	3.46534186004361	3.6076341376604	3.24444255408058
RSBN1	0.0169666213416213	0.637203758509219	28	18	0.408494279319673	4.8350116671095	0.316106573299905	0.0653786578117777	4.52070599183202	4.4792322796961	4.514908819765	5.10783031300778	4.87405074024099	5.13045168272359	4.99428861702179	4.49563687225787	4.66672400540282	4.65487680516253	4.8685082051304	5.57291585812743	4.90468115213477
AP4B1	0.388468903781404	1	28	22	0.503309311821327	3.12394094430099	0.41498712989459	0.132840901058534	3.93196007168453	2.93787120426766	2.27089597796305	3.17158559470209	4.08096310463029	2.96648695876409	2.76989719029703	3.21280914157886	2.74556995067703	2.026126600163	3.22576557127239	3.65296787121704	3.24444255408058
DCLRE1B	1	1	28	26	0.748262822672768	2.30611010555174	0.501360482357777	0.217405266622266	2.46473559249488	2.93787120426766	1.30665624534736	3.23209591157527	-0.143520440799451	3.25460246804175	2.44062300570743	2.96257619306092	2.04551906312914	1.82583977887372	2.09938166840097	2.37454803272972	2.72679246314233
HIPK1	0.120192382848633	0.851092008279508	24	0	0.417584390026132	5.28555287984408	0.359524826797272	0.0680202875593741	5.54046247169558	5.16265344265013	5.11375142743473	4.91828594793292	4.92401744120417	5.39023301679274	5.81328422256228	5.6041321916285	4.83906955093207	4.79864830069627	5.75860996746095	5.60787038800678	5.6006938957732
OLFML3	0.0772071042383542	0.763330615488634	20	8	0.153744389692317	9.2212069461542	0.215936509751943	0.0234173802857772	9.26732981241595	9.33090149340584	9.27890218740164	9.22673916946855	9.05272711035125	9.0939252729995	9.36466393867365	9.38421275803834	9.3385606442303	9.00735080047878	8.74304673536715	9.39681792475608	9.4984807072935
TRIM33	1	1	28	14	0.17509477952485	4.71056628649355	0.120394053411888	0.0255582972597349	4.1559751735662	4.80401578013781	4.78489997149771	4.51757493182479	4.82229119932085	4.98061323580343	4.55597417350451	4.7803312253516	4.55248036655384	4.87850098249344	5.08150217430819	4.68983611683488	4.7084308577257
BCAS2	1	1	24	18	0.476603261939027	3.95725809318476	0.25852322991552	0.0653288776794094	4.1559751735662	2.82775266591276	3.87071275289662	4.25135545181612	2.47398800618217	5.09442562886256	3.45891856688906	4.0577545340911	3.48782339117486	4.39011617223684	5.26705801396628	3.86045083637154	4.24802401743574
NRAS	1	1	20	4	0.675207498540644	5.03505993935974	0.70288449537522	0.13959803931641	5.50831750559025	4.32564040443471	5.64145388112899	5.18638884239859	4.4312251023173	6.38952021108504	5.07096276322226	5.51378329264924	2.04551906312914	4.59310116940226	6.71202829862457	5.21312809341881	5.96200158795794
CSDE1	1	1	20	6	0.0802633158499255	10.7049940079382	0.0639482980260326	0.00597368835317536	10.4161829722529	10.7975112703063	10.7510130874683	10.6375036176323	10.8603306413452	10.7507403106234	10.6373612609837	10.7864171604575	10.4869359866025	10.6591098648418	10.7217550700698	10.8279393461383	10.9158309233524
SIKE1	0.269101639101639	1	20	2	0.494820471185847	3.9866164326688	0.518215196408162	0.129988727323147	4.07049642147623	4.61803441569842	3.74977585150485	3.50157877405589	4.03622760871714	5.05747686503053	4.27404397176567	4.0577545340911	2.99922618252991	3.87109462208752	4.43346011471644	3.73957333946934	4.09562342239296
TSPAN2	1	1	28	4	0.707998532037094	2.08099315256577	0.14756156176013	0.0709092010121189	4.1559751735662	2.93787120426766	2.76270765941675	2.36480041134331	2.47398800618217	1.61588445681194	1.88321853054155	2.41535031010873	2.25483582454514	0.519312913108196	1.37589135277693	1.85965745498819	0.466253222237222
NGF	1	1	20	2	0.592245150973595	1.52309836535597	0.417810621346419	0.274316243027922	2.46473559249488	2.27714466767226	1.70392440739061	2.56626089759553	1.29599509104414	2.49993999120889	1.74028569477629	1.25199261809308	-0.143520440799451	1.59319499134493	1.11954767930432	1.51144554103779	0.466253222237222
VANGL1	0.548683931808932	1	28	20	0.00632015415505975	4.26234274691613	0.345538539998577	0.0810677508861949	4.07049642147623	4.28454416072372	4.01764551390535	4.41690253883132	4.16647602480613	4.64925921556549	3.95601413881338	4.43127700089972	3.3117147419447	3.92223270111921	4.31596634623306	4.89243477629522	4.76005237345789
SLC22A15	0.548683931808932	1	28	18	0.0905810797840797	3.08037040813308	0.497151614899841	0.161393452419623	3.3413037729776	1.3755565741715	3.4205643498537	2.9004407646552	3.3513797605662	3.96265817965504	2.53025034723355	2.86849227552206	2.74556995067703	2.62876398165454	4.15421496455653	3.41055118846108	3.24444255408058
ATP1A1	1	1	20	2	0.237245654544958	7.47569129225772	0.252358230417024	0.0337571765006376	7.61293307922511	8.01891959747512	7.68078326454875	7.80975741314259	7.87002790696056	7.9515270322321	7.34612160191407	7.20996594792937	6.26614922524733	6.93472041947578	7.5256583492531	7.50042229616325	7.7873418780695
CD58	0.0290926434676435	0.66834122905626	24	0	0.706887873518723	1.89948088357097	0.709668617515393	0.373611876620331	2.81937682764062	1.6589216748708	0.756589015237943	0.746069893225806	1.57152225244818	2.79751756651169	2.0132582834013	1.75101987203913	2.59978527554551	1.31568375961057	1.59348561039619	3.05289760986788	2.72679246314233
PTGFRN	1	1	20	0	0.312348668908604	4.41042375801245	0.307200455455363	0.0696532742227479	4.93763148660826	4.68272900274862	4.18248230042956	4.88097872152969	4.84840307933379	4.62421002418929	4.27404397176567	3.82709290987288	3.78627735447449	4.11038218891168	5.04504219694125	4.0418118276486	4.24802401743574
TTF2	1	1	28	10	0.494659679952235	2.83354948282638	0.0128179093524937	0.00452362290836304	2.46473559249488	3.309655606582	2.9933055273085	2.65733801439324	3.61742962630027	2.60610019960438	2.1325397234727	3.28742388401358	3.11108011489632	3.05255837644721	1.59348561039619	2.75323053740058	3.24444255408058
MAN1A2	0.182113153050653	0.975169409328168	24	10	0.217336547717036	7.24419321238087	0.313581774136529	0.0432873288913104	7.03506804856447	7.19171412497074	7.20886661666539	7.13962321118388	7.64644113236115	6.80065774976992	6.80162360432232	7.31178902846447	7.85188087054487	7.63584315328442	7.17545633765639	7.17486721863891	6.9291108819584
GDAP2	1	1	28	4	0.108835341734652	3.43852902457993	0.0873617402289695	0.0254067188627678	3.54516831899321	3.6702642456159	3.52253191351268	3.29017010561553	3.61742962630027	3.54889806943696	3.21043546019617	3.49057867042854	3.48782339117486	3.81807706739176	2.9383246196644	3.41055118846108	3.17006445877555
WDR3	1	1	28	22	0.287841150387563	4.32137423217068	0.0772626742837466	0.0178791907695845	5.03109461525734	3.46486985969203	4.27304085192581	3.99616796884545	4.4987287122338	3.74754772131286	4.19402451065841	4.90405336196877	4.19448293791028	4.42599282961858	4.22110698135653	4.87340823430125	4.28373516895722
TBX15	1	1	24	18	0.104848818989751	6.11355706574967	0.0557863717544681	0.00912502674866703	5.92836228665127	6.04936314301905	6.03563475126893	5.89652588802124	6.13228058240986	6.18203512988295	5.77712496077787	6.42700332343323	5.71347239837756	6.1415289729181	6.53929734295003	6.12476760960951	6.52884546542616
WARS2	0.269101639101639	1	28	20	0.445801706733112	3.69351801975489	0.355209198995453	0.0961709668385549	3.3413037729776	2.43570882351885	3.12881270811898	4.46811668205414	3.73406495979902	4.11427783572798	3.78447809602102	4.25657055759526	3.3117147419447	3.70581269126772	3.57169417787321	3.97197881665958	3.9697310801555
ZNF697	1	1	28	6	0.204531233047181	3.13449231217918	0.0815828572847409	0.0260274548984369	3.48036238062145	3.04017735928746	2.8437386630303	3.17158559470209	2.33315343151179	2.96648695876409	2.97534899609066	3.49057867042854	3.3117147419447	2.62876398165454	3.85050993972298	3.46240286601375	3.24444255408058
PHGDH	1	1	20	14	0.187757806083731	6.89995840502051	0.187378764985039	0.0271565064578795	6.47738808930271	6.89677301441219	6.81069302206746	7.02885901483688	6.87877071594503	6.75523193678996	6.91827664160096	6.82786214846288	7.43470096151584	7.18030494868438	6.59079481357327	6.83468634779508	6.7619323997642
NOTCH2	0.0290926434676435	0.66834122905626	28	20	0.19783000143933	5.59479208212224	0.431109831315898	0.0770555589891318	5.55627029864446	5.18515815567114	5.44768957835803	5.43830525399093	5.34669584196065	6.22432214086587	5.74939806001427	5.52923985548222	4.33933479182657	5.20190579772646	6.55882494214053	5.87027825437008	6.0160815132314
SEC22B	0.182113153050653	0.975169409328168	20	2	0.266156113352934	3.56284507501243	0.47427895675444	0.133118040995029	4.3856674506378	3.309655606582	3.4205643498537	3.29017010561553	3.84197209523439	4.21837368044662	3.58975903220539	3.72340479274195	2.59978527554551	3.58406960190428	4.64313162250426	3.41055118846108	2.920720387895
GPR89A	0.548683931808932	1	28	2	0.469364648299588	4.46396786606179	0.336198572485988	0.0753138424319772	5.22157309332981	4.650744315218	4.74326621762326	3.99616796884545	4.08096310463029	4.00208292216859	4.34985739963373	4.39798734800503	5.02191625182428	4.15382089463123	4.28503442974893	4.45406452004248	4.59929257275788
RNF115	1	1	28	6	0.258411068073371	6.33302681849922	0.0432190387420603	0.00682438902924182	6.87411588194824	6.61949800031693	6.66221786501969	6.51735074398342	6.31191226689584	5.9796663137218	6.43467778465111	6.00877049573746	6.13996408265648	6.30458676514508	5.98719288811641	6.36846336211372	6.1478788200855
POLR3C	0.388468903781404	1	28	6	0.464089111810477	4.74225848863217	0.452127321550853	0.095340083766978	5.14000345658241	4.94255623358541	5.29757026452784	4.41690253883132	4.4987287122338	4.11427783572798	4.46798007090339	4.97349434597121	5.44120871403359	5.11665904610596	4.43346011471644	4.57676132274055	4.5116544703869
PIAS3	0.548683931808932	1	28	24	0.456404065273617	2.65806093921404	0.657741598096779	0.247451662372822	2.46473559249488	2.43570882351885	2.27089597796305	1.2922681185063	2.72010582826179	4.00208292216859	2.91006277235969	3.28742388401358	2.59978527554551	1.59319499134493	3.08919196306214	2.13995209140957	3.09164237103685
ANKRD35	1	1	20	12	0.357365910066543	3.7024164145707	0.122160924064622	0.0329949174771004	3.88265851609805	2.57855838379128	3.570934558984	3.04237380740022	3.19736285327088	3.31846047520899	3.15515677864737	4.01447852713084	5.05025837874022	3.97162000994513	4.11956875032298	4.62306005669412	3.4470115675359
ITGA10	1	1	28	10	0.61925452971938	2.2554602049451	0.0990163896182829	0.0439007477947024	2.92054991527466	3.22530118477959	3.06264949628725	2.46904433832883	3.5553740828179	1.61588445681194	1.88321853054155	2.12109070859405	2.04551906312914	1.31568375961057	1.78252156407212	1.51144554103779	1.91171641261924
PEX11B	1	1	24	0	0.22837143128048	4.7646962692265	0.2835347204381	0.0595074070658715	4.91328800018863	4.80401578013781	4.72198994178574	5.02474646792126	4.68413414086157	4.98061323580343	5.04078031721744	5.08228150692773	3.91514923692621	4.59310116940226	4.43346011471644	4.34779244114577	5.68323386734826
RBM8A	0.759272267084767	1	28	4	0.200656532677134	6.6674335497454	0.0652229532249446	0.00978231769965449	7.0065852545551	6.84824131676755	6.99935883203445	6.70516629418003	6.68227640026032	6.5037985631163	6.93478354626011	6.34203419083148	6.61819755143216	6.72031138433901	6.59079481357327	6.21821562519903	6.52138584660841
LIX1L	0.388468903781404	1	20	2	0.785521888605891	5.35827931953521	0.943747198980667	0.176128779912603	5.96435190141008	5.09295306192894	5.71867550066421	5.46376247708698	4.59440776099894	6.66599991752565	6.26881062258546	4.92757369523799	2.74556995067703	4.929381770383	6.48589339090876	5.82147669734994	6.21415552906017
POLR3GL	1	1	20	14	0.20875079592748	6.67629133504517	0.202543728060803	0.0303377605763863	6.8486669957328	6.48991103452487	6.67887677453429	6.29429524209983	6.95885476501077	6.32102351459971	6.45198328786217	6.72423133615756	7.14388520248962	7.09373287023589	6.43043635343911	6.689947704441	6.33821963824904
ANKRD34A	1	1	28	26	0.895609349107686	2.52712710049361	0.627561959018152	0.248330192373614	2.59288272203175	3.6702642456159	1.51892157452871	1.2922681185063	2.00202508989542	2.49993999120889	2.91006277235969	2.76784206602409	3.4024545803659	2.74694129410437	1.59348561039619	3.05289760986788	2.23725284375666
TXNIP	0.759272267084767	1	28	22	0.320285421395231	8.26891451167418	0.257019972472868	0.0310826738031942	7.60155127520896	7.799451550078	7.40184196449577	7.85615458859323	7.99216861148731	8.57858421667002	8.29493081573194	8.66857905873497	8.31306300657335	8.13030732086548	8.7229919264652	8.86271823654531	9.04197908668763
PRKAB2	0.759272267084767	1	24	22	0.275134805929666	5.67629867265251	0.319596266610217	0.0563036381700597	5.86630960302124	5.62451000083029	5.26851458912751	5.70700955653276	5.65850538600871	6.41164833072214	5.94134102378313	5.9639764622574	4.77258101609514	5.54961603598207	6.1419388325197	5.31535868350254	5.84735170993904
CHD1L	1	1	24	0	0.155612221883833	5.73769674584401	0.189346718090803	0.0330004750125479	5.85357223625703	6.58606357027733	5.71867550066421	6.12112571901622	5.87719910586959	5.6969375696506	5.89990565542536	5.48236432694827	5.39775369547608	5.4485866167667	4.88922420770619	5.73978894401062	6.06820726599479
PDIA3P1	1	1	28	10	0.320347264273792	2.39453926039706	0.226777689491308	0.0947061897217352	2.32408629626719	2.70852921317334	3.12881270811898	2.46904433832883	2.82902348216886	2.70498122395398	1.19983833074514	2.41535031010873	2.99922618252991	1.82583977887372	2.23503786354139	2.13995209140957	2.37606625543349
BCL9	1	1	28	6	0.23553475313521	2.4841121566063	0.223877947006816	0.0901239287491229	2.71056998761629	1.6589216748708	2.67685317414113	3.17158559470209	1.80277229958778	2.49993999120889	2.44062300570743	3.13412392169646	2.25483582454514	3.05255837644721	2.85653013031007	2.26201325924914	1.91171641261924
ACP6	1	1	24	18	0.655825930909986	1.6539933432468	0.645332676009676	0.390166428809733	1.79458995624606	-0.143520440799451	1.30665624534736	2.13056969061266	1.29599509104414	2.79751756651169	2.0132582834013	1.75101987203913	0.632165286490975	2.95770184001202	1.59348561039619	2.47893635650286	0.893538104403489
GPR89B	1	1	20	14	0.351040566217253	2.78704590618521	0.0471814521218417	0.0169288392477258	1.79458995624606	3.38934909353505	2.58556440823015	2.25243344518186	3.61742962630027	1.61588445681194	2.61463378520875	2.41535031010873	3.11108011489632	2.85616684989489	2.09938166840097	3.86045083637154	4.09562342239296
NBPF11	0.0290926434676435	0.66834122905626	24	20	0.661411498358337	3.20455639775052	1.03556696115485	0.323154543911845	3.54516831899321	1.6589216748708	3.12881270811898	3.04237380740022	3.67692565173662	3.96265817965504	3.8204558031181	3.61168340914145	0.632165286490975	2.95770184001202	4.88922420770619	3.93575240705842	3.3151733570321
PDE4DIP	1	1	28	16	0.42045384015302	4.83696730165599	0.287075856477461	0.059350381876507	4.42063043687512	4.80401578013781	4.80527479310595	5.39925680971813	5.01904086821337	5.28228412017704	4.32502630402103	4.85583010432505	4.47096081996591	4.65487680516253	4.92978461997827	4.47945289435554	5.49802095319187
NBPF9	1	1	28	0	0.469981912935455	0.51154993747016	0.361188033826991	0.361188033826991	0.949237469703318	1.3755565741715	0.375622649800728	-0.143520440799451	0.507947740334815	0.419263551913673	0.679174522498239	-0.143520440799449	1.80059374265331	0.519312913108196	-0.143520440799449	0.372324730481574	-0.143520440799451
NBPF19	1	1	20	4	0.629726943548197	2.52503549524873	0.57737137859243	0.228658717740344	2.16822903130445	3.53663321389349	2.14865290569764	2.46904433832883	0.955122655570747	3.37961133864121	2.24270772456361	2.12109070859405	1.80059374265331	2.35868558696552	4.22110698135653	2.47893635650286	3.87925336885513
HIST2H2BE	1	1	28	14	0.3266274442945	3.81234402463419	0.303843823178381	0.0797000011580897	3.54516831899321	3.73270764325446	3.94604889029632	4.30867462166853	3.73406495979902	4.5194233783443	3.78447809602102	3.61168340914145	2.74556995067703	2.95770184001202	4.11956875032298	3.6076341376604	5.13719184916325
BOLA1	0.759272267084767	1	28	20	0.368796713370409	3.7313273744901	0.452059291864907	0.121152406769637	3.41250787767276	3.90529429365001	3.25267785827628	4.16086643346125	4.1243530483296	4.37673689435569	4.07992202499595	3.05089835253695	3.3117147419447	3.64622494044592	3.08919196306214	3.46240286601375	4.35261021531303
SV2A	0.548683931808932	1	28	8	0.151221339437123	4.78416888940311	0.30274331030201	0.0632802305480026	4.70216701372515	5.06895065479697	4.6562110901418	4.99012523335084	4.59440776099894	4.62421002418929	4.7173331596877	5.25954717539786	5.13208972564093	5.20190579772646	4.80451326987613	5.03623682802085	3.67926012623537
SF3B4	1	1	20	2	0.688472073355753	3.95153238798365	0.665709709850569	0.168468746928394	3.93196007168453	4.68272900274862	3.52253191351268	4.93658391079565	3.3513797605662	4.69808941249679	4.32502630402103	4.09977012271846	1.50541007376254	3.51911540235507	4.61852961325648	4.60009640817536	4.45012437120888
OTUD7B	1	1	28	10	0.369454297047703	4.61949825066909	0.112369521998154	0.0243250491504956	4.19688742746748	4.99445019264886	4.76423327436874	4.63427530784376	4.92401744120417	3.96265817965504	4.6589178707709	5.14382214092963	4.08914720393897	4.49517569010059	5.0633873602231	4.50440220259928	4.73447248894582
VPS45	0.759272267084767	1	20	4	0.268248254900563	3.66758443942142	0.558758432657946	0.152350529861582	4.02577962340042	4.00985418329984	2.92045946199189	4.22181861339817	2.72010582826179	4.21837368044662	4.44511660464211	2.76784206602409	2.59978527554551	3.37971520835745	4.56803005537053	4.31995455895891	4.38585268832236
PLEKHO1	1	1	24	6	0.124703321041577	6.88470279815648	0.000506558630229498	7.35774143170187e-05	6.83577220591398	7.34948093935643	7.06841929448202	7.45415146419233	7.10680605125651	7.10221227931947	7.26358716605093	6.77697703569351	6.77076426044093	6.56807928728236	6.25798510545437	6.60021515697466	6.34668612961678
ANP32E	1	1	28	8	0.159481815830043	4.99557823154107	0.150805226989457	0.0301877420390102	5.03109461525734	4.96873652973494	5.44768957835803	5.20159996419703	4.76860535826628	5.01955688059509	4.79171365676895	4.32901101559339	5.18417401713942	4.74284696742755	5.34410816547742	5.21312809341881	5.03612298243417
APH1A	1	1	24	0	0.197966670243836	8.10998728123951	0.161850455228529	0.0199569308330397	8.0746658077955	8.25794698331537	8.1636013768235	8.47723204768319	8.19402444946087	8.59156553612687	8.41008810504616	8.1983148098695	7.4293158456094	7.96943153932966	7.39051561477242	8.33063574964427	8.1043472458655
C1orf54	0.0095169702982203	0.62336155453343	20	4	0.553424141725287	3.58146255370642	0.575473652342949	0.160681186446413	4.11386877507027	4.36559834167917	3.47244880891503	3.39974338760976	2.82902348216886	4.14981756263725	3.95601413881338	3.61168340914145	2.74556995067703	3.37971520835745	4.04767567803925	3.97197881665958	3.4470115675359
MRPS21	0.0772071042383542	0.763330615488634	20	2	0.171852036131021	7.53678745598965	0.173067362435408	0.0229630148715242	7.80710524165228	7.61698545541631	7.41515999451859	7.40243012663187	7.35466066496786	7.58362172565012	7.72159091722232	7.53108858132726	7.3403025707335	7.58913917334405	7.69111349221476	7.64486343699176	7.50672366579444
PRPF3	1	1	28	24	0.225353650237659	4.40550612626706	0.133909370008236	0.0303959105197526	4.6734645799909	3.60499539000978	4.33040186153294	4.46811668205414	4.4312251023173	4.7683690806821	4.53447367210938	4.21893901782878	4.47096081996591	4.59310116940226	4.22110698135653	4.14060541147287	4.6819105027407
RPRD2	0.388468903781404	1	24	22	0.101290265615383	5.34152572290586	0.170059097714919	0.0318371765927591	5.4417956561617	5.53972853970699	5.28311557274395	5.38600221043033	5.34669584196065	5.64806770320117	5.41482103580816	5.14382214092963	5.37552528506469	5.0024887940658	4.90964695027739	5.70792284047781	5.38747732571362
TARS2	1	1	28	26	0.465515734353558	2.98788188090452	0.21686445892099	0.072581336065179	3.10381503358529	2.09897615421526	2.67685317414113	2.46904433832883	2.33315343151179	3.37961133864121	3.26367399953756	3.28742388401358	3.48782339117486	3.51911540235507	3.28949141055619	3.1190075199758	2.61908724767987
ECM1	1	1	20	18	0.0927140206478158	5.30406398098381	0.00587025044270075	0.00110674578280859	5.54046247169558	5.46812287082074	5.43466982424361	5.51336768158132	5.41817343115679	5.36020578808329	5.30482654361063	5.10308809925705	4.38455768337721	5.56578724966589	4.8261618610675	5.44987720471353	5.58646616873767
ADAMTSL4	0.388468903781404	1	20	12	0.293677019648755	3.09779965615758	0.420608262848208	0.135776457335501	2.71056998761629	2.82775266591276	2.8437386630303	2.97315201284271	3.11371478225847	2.60610019960438	3.09767534312739	3.13412392169646	4.08914720393897	4.06559485774435	1.94963321340981	3.30089818601552	3.00871112880826
MCL1	0.0169666213416213	0.637203758509219	28	20	0.191981121112896	9.04095079800108	0.550930400969477	0.0609372192459322	9.07772825614172	8.76137773153692	8.87243203786084	9.32290378079873	8.859229918485	9.62106896648595	9.33543370027591	9.09973583815273	7.41848493332621	8.59562236312016	9.45409328355175	9.20183033886562	9.56891973887397
ENSA	0.269101639101639	1	28	18	0.100886552773986	6.37273234489305	0.199456098806409	0.0312983643454363	6.08912675747844	6.28638811922842	6.41286779114	6.3903523446937	6.43763703176172	6.5904145462287	6.23588625044888	6.30659396851918	6.05859096381824	5.96986949911426	7.02913114222072	6.60598995271568	6.38828895885204
GOLPH3L	1	1	28	12	0.262690719251893	4.87405383393455	0.110652081500317	0.0227022690496207	4.64417949965274	4.5152047123443	5.31188156691033	5.3317314261324	4.71284427656783	4.72189840368988	4.99428861702179	4.46381580050102	4.90262839557142	5.67417803001547	3.67074183910633	5.34328453381023	5.17571682042579
CTSS	1	1	20	12	0.514306067219567	3.17026805970076	0.141924669568971	0.0447674035432722	2.46473559249488	3.13570657832532	3.19207420796756	1.85079675230411	3.73406495979902	3.11772510885391	2.34505656878781	3.72340479274195	3.56842163592415	3.92223270111921	2.9383246196644	3.41055118846108	3.62460826527967
CTSK	1	1	24	0	0.2678194357036	8.18203044335787	0.302503933255295	0.0369717437926262	8.28613292523264	8.12457968137167	7.79470966912727	8.21586714673353	7.60492208364203	7.9936998900274	8.4145085735128	8.38404228616954	7.11062727065636	8.32100923193197	8.54350455762736	8.92756532613558	8.9477310547394
ARNT	0.759272267084767	1	28	20	0.0624804008092182	6.05389913376524	0.320436645431032	0.0529306217944427	6.02240862465759	5.76559058094833	6.0182849606751	6.4296392832406	5.73047371317473	6.33652851769802	6.26881062258546	6.15542737748732	5.02191625182428	5.78883491054898	6.37276203774689	5.87984355220441	6.71037932558832
SETDB1	0.00511161292411292	0.530643288839044	28	20	0.287038362422033	4.87767022187412	0.481854019055605	0.0987877402811511	4.64417949965274	4.40447933548955	4.76423327436874	5.00753970150967	5.0643041591119	5.07606953024624	5.35475100350869	4.72771027560032	4.03344742400609	4.35332453939055	4.98856410016739	5.28688159244016	5.40379738200571
CERS2	1	1	28	24	0.889106293619237	5.20330450449516	0.226216907704306	0.0434756235213364	4.91328800018863	3.95852128361318	4.92182713000352	4.49305773657701	3.99006042947026	6.36704739555765	5.63283311404514	5.01799832926012	4.80620827627799	5.13844759510733	6.76902707011253	5.5610735805804	5.84735170993904
FAM63A	1	1	20	8	0.503640189133863	2.79868314602732	0.514148303501406	0.183710794210924	0.949237469703318	3.6702642456159	2.8437386630303	3.34599676365959	2.17706858114656	2.96648695876409	3.09767534312739	2.96257619306092	3.56842163592415	2.85616684989489	2.09938166840097	3.18222028988274	2.920720387895
PRUNE	1	1	20	6	0.198997524906337	4.52235424364579	0.324409905457732	0.0717347399119717	4.5525791231986	4.83280864688516	4.38556916219788	5.09159191954102	4.53133188052144	4.59871821287795	5.4030054570394	4.88014321147917	1.80059374265331	4.56119222120785	4.98856410016739	4.55304258657966	5.03612298243417
C1orf56	1	1	28	18	0.676928373737906	1.86892377710541	0.255517636247172	0.136719131821908	1.56383969652602	1.02258493568516	1.0576813926648	1.99745445107029	2.33315343151179	1.61588445681194	2.8416815422784	0.48278503208965	2.43759579361217	2.35868558696552	2.23503786354139	2.57627848153516	1.716488415018
CDC42SE1	0.759272267084767	1	24	6	0.283786785419581	3.49849084918227	0.321629670350365	0.0919338321052181	3.88265851609805	3.95852128361318	3.94604889029632	3.45155942502552	3.73406495979902	3.11772510885391	2.8416815422784	3.49057867042854	3.7172505359901	3.76303659580618	2.57899462234934	3.1190075199758	3.87925336885513
MLLT11	1	1	28	2	0.620199715943865	3.37077018033207	0.159891646856275	0.0474347517932901	3.26640211306825	3.73270764325446	3.90887251324934	3.29017010561553	2.82902348216886	2.60610019960438	3.8204558031181	3.28742388401358	3.3117147419447	2.95770184001202	4.08406999411631	3.24277921802522	3.4470115675359
GABPB2	1	1	20	12	0.634133745234843	3.09806719078856	0.360380162836938	0.116324192034457	3.10381503358529	1.6589216748708	3.12881270811898	2.36480041134331	2.93029236700332	2.12459504164195	2.69435316910607	3.82709290987288	3.7172505359901	3.64622494044592	3.28949141055619	3.18222028988274	4.13525923024455
SEMA6C	0.269101639101639	1	20	10	0.338612006613338	3.36615475197661	0.360188524370223	0.107002960621082	2.81937682764062	2.93787120426766	4.05215403466975	3.04237380740022	2.82902348216886	3.11772510885391	2.91006277235969	3.21280914157886	3.85215178779823	3.76303659580618	2.9383246196644	3.82127296234526	4.28373516895722
LYSMD1	0.759272267084767	1	20	4	0.0712859541219655	2.93160811796262	0.369257573451735	0.125957344431273	3.01509053409279	4.28454416072372	1.70392440739061	2.56626089759553	3.3513797605662	3.04408691955786	3.41252830507069	2.96257619306092	3.3117147419447	1.82583977887372	3.35052106560685	3.05289760986788	2.82701246361087
SCNM1	1	1	24	12	0.511762057533618	1.82107586879485	0.124904006845162	0.0685880302877339	1.28902237172828	1.3755565741715	2.38358533817122	1.04486463191352	2.33315343151179	1.97411416748224	1.40332077140163	1.94788892335354	3.48782339117486	0.519312913108196	2.57899462234934	1.29972873850248	1.91171641261924
VPS72	0.182113153050653	0.975169409328168	28	22	0.130200027252278	5.56772749362227	0.39822628465337	0.0715240257554865	5.54046247169558	5.29269902274563	5.25376432222082	6.09692503460426	5.43550288674251	5.9796663137218	5.95758759915202	5.7028506631776	4.59157543142568	5.33994593614974	5.18565951323249	5.60787038800678	6.03715834936149
PIP5K1A	0.548683931808932	1	24	2	0.336125125387231	6.08718098991176	0.263302255782379	0.0432552040458052	6.3741503804591	6.06157830133942	6.31679390775111	6.41012954076045	5.97525263963256	6.22432214086587	6.65491163481667	6.52277162134713	4.51229629987194	5.49998550999765	5.91831268701261	6.45419591760285	6.43667872977677
PSMD4	0.759272267084767	1	28	6	0.00236252835658951	7.50978891106356	0.14310418925215	0.0190556873098426	7.53928360755603	7.56215682830685	7.56307790510871	7.53443412431435	7.72605789453822	7.3049721057688	7.54737909828806	7.36874383541323	8.13595810634255	7.70683148025916	6.98650679305446	7.53109778256959	7.20998028490827
PI4KB	0.0481594158156658	0.719058631798625	28	20	0.403587643472431	4.20186239373386	0.478608782792757	0.113903963991418	4.19688742746748	3.38934909353505	3.74977585150485	4.30867462166853	3.5553740828179	4.72189840368988	4.96244037393917	3.92382592398864	2.87796566559859	4.19598982533635	5.15176911099076	4.31995455895891	4.9718984838928
RFX5	1	1	28	16	0.502977119519952	3.36707525697168	0.324422591599884	0.0963514524744146	3.10381503358529	2.57855838379128	2.9933055273085	3.17158559470209	3.78902716381623	4.21837368044662	2.97534899609066	3.35836865617639	3.3117147419447	3.14156104967848	4.51569850979892	3.1190075199758	3.5678043013962
SELENBP1	1	1	20	8	0.801039558429364	3.24524813888136	0.544164754211235	0.167680476476233	2.59288272203175	3.8500280636086	2.67685317414113	3.50157877405589	0.955122655570747	2.26085191750056	3.15515677864737	4.0577545340911	4.03344742400609	3.64622494044592	3.57169417787321	4.47945289435554	3.67926012623537
PSMB4	0.269101639101639	1	24	22	0.226639611954614	6.62558362597465	0.333513322548549	0.0503371991625097	7.10121646118824	6.48991103452487	6.20622173216459	6.9364162354237	6.52926643191724	6.95929964222335	6.66977971136424	6.64131071598162	5.5837537075217	6.65378691032419	6.81846885018574	6.89724911332244	6.93473760135619
POGZ	0.388468903781404	1	28	24	0.117070087688235	4.68757324019687	0.257085482579284	0.0548440460353185	4.75791356738759	4.7140199394114	4.5872892147359	4.95465270088298	4.71284427656783	4.85704739975843	5.12949692194686	5.22199421656266	3.21488238673722	4.49517569010059	4.66732112288839	4.37510332334818	4.993625879652
TUFT1	0.269101639101639	1	28	20	0.303650975964611	4.08945481304249	0.525498533052697	0.128500877764128	4.1559751735662	3.73270764325446	3.90887251324934	4.78325820516684	4.24720270654745	4.57276785761786	4.5980371463885	4.14059663957387	2.59978527554551	3.92223270111921	4.08406999411631	3.46240286601375	4.62736087114301
SNX27	1	1	24	18	0.155111876006446	4.56749090080313	0.000746080067961498	0.000163345715221964	4.3856674506378	4.650744315218	4.18248230042956	4.67843457949013	4.56321450984442	4.43551548642908	4.37426833372104	4.95071671835891	4.38455768337721	4.65487680516253	4.66732112288839	4.79468891180624	4.65489349307738
MRPL9	1	1	20	2	0.198169514807519	5.1022577820518	0.120884971679455	0.023692446921183	5.20160896447017	5.46812287082074	5.02966322764367	5.47632459352211	4.65484104262991	4.85704739975843	5.26621570474946	4.80593903642569	4.70287960208204	5.0720691877713	5.04504219694125	5.48790293646405	5.41993488568749
THEM4	1	1	28	20	0.589726159294056	2.60861980576066	0.172057660163498	0.0659573540703556	2.16822903130445	2.43570882351885	1.86787732562697	1.68752576260291	3.2764256176943	2.70498122395398	2.69435316910607	2.96257619306092	2.25483582454514	2.74694129410437	3.622067851389	2.37454803272972	3.00871112880826
S100A10	0.0290926434676435	0.66834122905626	20	2	0.305632816418811	6.97874961723145	0.405387463792065	0.0580888391225715	7.62422579157837	7.04563128610518	6.91281004866072	7.037361845557	6.25448476105446	7.2528105616309	7.1480015283347	7.04234072149724	6.13996408265648	7.03105032767879	7.66732292467024	7.11942185050129	6.97897837349377
S100A11	1	1	28	6	0.185790786177591	8.44644375672904	0.122049705464037	0.0144498334422464	8.67801833761486	8.84325653055681	8.629845005293	8.77032910433751	8.64690236181507	8.38712526364315	8.1380536525677	8.51983696461654	8.20376268935764	8.53941011236398	8.36828985003654	8.4087000742275	7.74633563772397
S100A9	1	1	28	22	0.360528086586281	4.60156636374651	0.155948872047101	0.0338903885589364	4.78499933581768	4.80401578013781	3.98229129721659	3.23209591157527	5.30958363888249	4.37673689435569	3.70971376135482	5.16376583328592	4.87119896059867	4.15382089463123	5.13452061236602	4.85412740931322	5.30298732047032
S100A8	0.548683931808932	1	28	20	0.811698620464375	2.2090903004323	0.739922125537547	0.334944264339376	2.32408629626719	0.554275999058886	1.70392440739061	1.04486463191352	2.93029236700332	3.18778647967873	1.74028569477629	2.54265953202391	1.80059374265331	1.31568375961057	3.22576557127239	2.26201325924914	3.62460826527967
S100A6	0.759272267084767	1	24	0	0.254007202087369	11.5113109873268	0.241890376395041	0.021013277867425	11.8749569587215	11.6672820563041	11.3661498986091	11.7778936022196	11.1837214779237	11.7867962562732	11.7708304763939	11.3840749745557	10.5384911952667	11.2138117577677	11.9016826683498	11.5936687315727	11.8295731576858
S100A4	1	1	20	8	0.384558170110047	10.1248998662967	0.331934799284626	0.032784008105557	10.2698692823294	10.5327054060531	10.5693598392333	10.7959120264564	9.97430401832408	9.8319870791296	10.638621366298	10.02549303314	9.98885802636209	9.77000924793752	9.14839863198955	10.3845542823025	9.85959342194451
S100A3	1	1	24	6	0.178130207241184	3.16196894340269	0.0489968252316975	0.0154956693467617	3.72375964856392	3.53663321389349	3.25267785827628	3.34599676365959	3.67692565173662	3.11772510885391	3.3645966502938	2.86849227552206	3.48782339117486	2.50003554934332	1.78252156407212	3.35676621780815	3.09164237103685
S100A2	1	1	28	18	0.402231482141841	2.67108798891622	0.241428428716672	0.09038580148557	1.79458995624606	2.93787120426766	2.58556440823015	3.10842578878166	1.57152225244818	3.31846047520899	3.26367399953756	2.41535031010873	1.50541007376254	3.22539057103506	2.47319929205154	3.30089818601552	3.17006445877555
S100A16	1	1	28	6	0.312914083959685	7.42242739432166	0.0166818236087425	0.00224748895779088	7.92746143674647	7.88097990246055	7.38501965349498	7.68813448235982	7.13889673502406	7.35150269142986	7.46169332821017	7.17108211849204	7.49264736113481	7.11036580023395	7.22925699133518	7.34335547761956	7.32156109453657
S100A13	0.182113153050653	0.975169409328168	28	8	0.121282236303042	8.92315736326601	0.222172034216553	0.0248983655865097	8.81900427222962	8.96041894176122	9.28344809151317	8.91576968607204	9.00274019986466	8.64235336590293	8.84614803933175	8.91498880976132	9.66839450370501	9.19838262427844	8.38479594082885	8.98962258095159	8.57514875240519
CHTOP	1	1	28	6	0.253647544386373	5.51072561548391	0.0439889124022983	0.00798241746580509	5.90386055179796	5.75057920529364	5.42153150112943	5.74902900901016	5.01904086821337	5.55834758156937	5.39109230981806	5.86998685639071	5.18417401713942	5.24271176899567	5.95807453940755	5.18253755519249	5.43589387561073
SNAPIN	1	1	28	18	0.289471634790453	6.17808338443617	0.41189061921965	0.0666696438991556	5.9524548405599	6.0120845839726	6.30253149338636	6.89490965904936	5.96335425577045	6.33652851769802	6.73720723993418	6.1947297077653	4.9635048729065	5.93294306393133	5.91831268701261	6.43485884153851	6.5800099488685
ILF2	0.269101639101639	1	20	4	0.221074129877937	5.45498280050757	0.297560591237541	0.0545484013643184	5.78814188325348	5.46812287082074	5.16194806388011	5.15547683805753	4.82229119932085	5.50445709700065	6.00525760644014	5.46639447162148	5.48339301758508	5.43103850621168	5.9482363413231	5.84119585377691	5.32028580764153
INTS3	0.548683931808932	1	28	8	1.1578652379895	1.38508508814223	0.729518261715162	0.526695628998246	1.56383969652602	2.43570882351885	2.67685317414113	1.99745445107029	0.955122655570747	0.419263551913673	0.32569187609349	0.48278503208965	2.87796566559859	0.519312913108196	1.37589135277693	2.13995209140957	0.893538104403489
SLC27A3	0.120192382848633	0.851092008279508	24	10	0.293105933959607	4.62644521396688	0.273617038785009	0.0591419602158003	4.19688742746748	4.650744315218	5.12999653388355	4.89975292417709	4.79569798534698	4.69808941249679	4.7173331596877	4.67309713345774	5.13208972564093	4.71411549191502	3.71782710710384	4.26261358904506	4.31858366963316
GATAD2B	0.120192382848633	0.851092008279508	28	14	0.161098419031757	5.25510587526004	0.269974583944885	0.0513737668380517	5.05354404464581	5.20731720110406	5.28311557274395	5.60773701403149	5.45262665156258	5.2167672183978	5.22654304151757	5.14382214092963	4.90262839557142	5.04924657073158	5.7359154048669	5.48790293646405	5.11753658566435
DENND4B	1	1	20	16	0.252669427909277	3.59645239757787	0.113860487683417	0.0316591115622995	4.07049642147623	2.82775266591276	3.52253191351268	3.92463652216375	3.49052886191288	4.00208292216859	3.26367399953756	3.82709290987288	3.64475439042224	3.05255837644721	3.93263690715466	2.91083073432094	4.13525923024455
CRTC2	0.151152767949643	0.975169409328168	28	20	1.04169078512225	1.48267836989703	0.959114713572384	0.646879817663351	1.28902237172828	-0.143520440799451	0.375622649800728	1.04486463191352	-0.143520440799451	3.18778647967873	2.69435316910607	1.94788892335354	-0.143520440799451	0.519312913108196	3.28949141055619	2.13995209140957	2.61908724767987
SLC39A1	0.0481594158156658	0.719058631798625	28	22	0.0801370109384344	7.04330485920154	0.141255303681717	0.0200552590730441	7.06852133960504	7.0019302774671	6.77498205126969	7.02885901483688	6.9707901622739	7.13804680221212	7.11940418552621	7.10040691381108	6.77076426044093	7.01935501418014	6.95737445259694	7.24315948890002	7.24210257545661
JTB	1	1	28	24	0.207348408059931	7.42369215236017	0.134084470412846	0.0180616959406401	7.44053331137372	7.35940979517777	7.15431719592622	7.72281339553138	7.11758245313241	7.45457094210837	7.72396728216408	7.4562472171207	7.06273927810732	7.14844608467063	7.52234670088105	7.50351936259666	7.70742049147909
RAB13	0.0169666213416213	0.637203758509219	28	6	0.222953542914035	7.82317552585708	0.429567946873618	0.0549096649376988	7.74638893193728	7.93509479457768	8.26270180557891	7.61900622961653	8.02402054396072	7.21556119685832	7.5010214271964	7.97384190079266	8.48642622518712	8.40205289702789	7.58717703842535	7.73194235337926	7.48387772568506
RPS27	1	1	28	24	0.177395958156052	8.87357739205816	0.0284678188705533	0.00320815581053386	9.09406444109813	8.44906270463638	8.53543164411697	8.66452639263867	8.46688843315049	8.69893114072284	8.73861193314306	9.10619178715184	8.80814454669517	9.02792508002063	9.40188792208412	9.24317849981289	9.09319375261432
TPM3	0.182113153050653	0.975169409328168	28	6	0.675924882591885	7.50614817663423	0.363413015715996	0.0484153799211237	8.01013198707233	8.03759118549977	7.9942456292923	7.47933301416568	7.52622843769926	6.87155381447472	7.01847574026461	7.3339616074606	7.85990914406303	7.8357869497159	7.03843459968588	7.64766573157915	7.15319276443347
C1orf43	0.0481594158156658	0.719058631798625	28	20	0.220431501954771	7.04246082039251	0.636174390456712	0.0903341043253762	7.38408018063159	6.76851718961317	6.94070624988641	7.02885901483688	6.9407644616612	7.55739590176851	7.41244998440909	7.03152746898319	4.55248036655384	6.55193388890444	8.3441092925947	7.20941740648615	7.43310101412
UBAP2L	1	1	28	20	0.137263426963287	5.93406420387075	0.102864584352854	0.017334592417412	5.76111560562047	5.73540999112011	5.7919729173176	5.9058429095598	6.38509062573128	5.9796663137218	5.83982107190518	5.94104686268153	6.22943884424672	5.65918335797785	5.80295537720036	6.16444241001317	5.88271334390747
HAX1	1	1	20	16	0.143390333680474	6.27166925447561	0.0316721504624844	0.00505003519435953	6.55024017366273	6.35746738851055	6.16739738126022	6.66183001635759	5.75828501851378	6.5106491124279	6.44046938126146	6.05221550615149	6.56025194311468	6.3141910200467	6.05293377930944	5.93594060126335	6.1283696030992
ATP8B2	0.0772071042383542	0.763330615488634	20	2	0.35131201135053	5.37181858749507	0.363899855366687	0.0677423947662345	6.13195079787032	5.50436991258616	5.17766232537682	5.00753970150967	5.45262665156258	5.78997495332054	5.43816579044184	5.16376583328592	4.87119896059867	5.09453637929114	5.6535492929804	5.42395823776414	5.6006938957732
IL6R	1	1	28	14	0.386882596941109	4.62593143767204	0.0174442324698478	0.00377096649720915	4.23667140530945	2.82775266591276	5.08070192440404	4.1916643942909	4.82229119932085	4.74532084257853	4.63890840182923	4.97349434597121	5.30670816361092	4.929381770383	4.51569850979892	5.11933899391504	4.76005237345789
UBE2Q1	1	1	28	20	0.112214577605909	6.23186729246767	0.017284993467223	0.0027736459484808	6.06722842186605	6.08570265528632	6.19081713975918	5.88714830521076	6.36714107156463	6.0282151284978	6.27530628205297	6.26103318441509	6.03041366535063	6.45975219197676	6.4445017427203	6.34793388265231	6.55830411357486
ADAR	0.0169666213416213	0.637203758509219	28	20	0.273692186489237	6.33403871564433	0.319410780847641	0.0504276647470964	6.21396426750417	5.83839026578325	5.86172575304458	6.51125944648395	6.18446253962443	6.64747157779238	6.65988470498943	6.31553597642462	5.89632698806877	6.16294788902223	6.46534600513077	6.78464447786076	6.60139404718464
PMVK	0.548683931808932	1	24	6	0.0779219124892722	5.6293274818398	0.133836063753122	0.0237747873409171	5.64764387052817	5.65707505079874	5.88105101046853	5.58471705444687	5.78557032016562	5.2167672183978	5.5495386077269	5.95255721618907	5.44120871403359	5.58177920714382	5.48686399276426	5.54913329131504	5.84735170993904
PBXIP1	1	1	20	12	0.362415983887351	5.94185618998084	0.250830700161772	0.0422141990889519	5.3898107091588	5.33356687449535	5.65274184485325	5.95154628782733	5.90234430879308	5.87737424388952	5.52794125969676	6.28854194403612	6.540407744164	5.96986949911426	6.08021654846662	6.13279033604701	6.26863721998613
PYGO2	0.269101639101639	1	28	18	0.326412098586225	5.65034412778169	0.198693478024225	0.0351648454555691	5.07564948970358	5.50436991258616	5.28311557274395	5.75934539290285	5.87719910586959	5.83433633479881	5.74003606446557	5.51378329264924	5.76568377604827	5.413274319638	5.83534221594084	5.77096637615259	6.03715834936149
SHC1	1	1	24	12	0.401249093191887	3.59079073813619	0.401204481869854	0.111731512953077	4.07049642147623	4.24224284873435	4.33040186153294	4.0643196704898	4.03622760871714	3.79321233166218	3.09767534312739	1.52297617938569	3.78627735447449	4.19598982533635	3.08919196306214	2.6674657912599	3.38259791464204
CKS1B	0.0169666213416213	0.637203758509219	28	20	0.257977767995072	5.00589855286439	0.767479681833376	0.153315068958843	5.03109461525734	4.28454416072372	4.80527479310595	5.34549171351659	5.17161393815834	5.16559999110626	5.66286911841867	4.90405336196877	3.4024545803659	4.15382089463123	5.18565951323249	5.51270778607	5.97298096592495
FLAD1	0.759272267084767	1	24	6	0.321410524323879	4.06326309087559	0.552458354736204	0.135964209646379	3.83161237292726	4.40447933548955	4.01764551390535	4.1916643942909	3.5553740828179	3.04408691955786	4.39827308893573	4.14059663957387	4.9635048729065	4.01937247001928	3.57169417787321	4.20289888930575	4.48121742377955
ADAM15	1	1	24	12	0.185238767183014	5.95557024666098	0.20621719205431	0.0346259356389805	5.63281119584285	5.89409558326775	6.27357657253462	5.89652588802124	6.10004073338177	6.09355055948519	5.83982107190518	5.61865517885848	6.90096833177369	6.09771288193449	5.3738117859354	5.87984355220441	5.61478267939333
EFNA4	0.269101639101639	1	24	22	0.438828516583615	1.6077835655832	0.472817985980758	0.294080618873131	2.16822903130445	1.6589216748708	0.375622649800728	2.13056969061266	2.00202508989542	2.60610019960438	2.1325397234727	1.52297617938569	1.50541007376254	0.519312913108196	2.09938166840097	1.69603174118514	0.893538104403489
SLC50A1	0.388468903781404	1	28	6	0.263484475541188	4.29717335508831	0.321946747599684	0.0749205863939524	4.42063043687512	4.40447933548955	4.78489997149771	4.28029968379783	4.36040729752383	4.07784045429592	3.45891856688906	4.29324541046049	4.87119896059867	4.42599282961858	4.11956875032298	4.8345854123542	3.73191702029406
DPM3	0.548683931808932	1	0	NA	0	6.40939019924075	NA	NA	6.40939019924075	6.68412843694664	5.70789369475002	6.91811613223426	6.22489039003847	6.44063422965024	6.74190501913039	6.33325541927705	6.09985116377925	6.25558236381567	6.28949609297059	6.44777898069831	6.81780941660391
KRTCAP2	1	1	28	6	0.15613652258629	7.28661247669874	0.0126785505847006	0.00173997871099146	7.51926062260585	7.36927078583322	7.57795704390867	7.4855603191942	7.14943694141866	7.18590957710259	7.43293061429152	7.22902179380668	7.06967851179607	7.20632691107784	7.22925699133518	7.01911495620326	7.26014207550184
MUC1	1	1	28	18	0.665364396827569	4.57395062679841	0.10196863183489	0.0222933389874092	3.48036238062145	3.90529429365001	4.18248230042956	4.56539371034233	4.79569798534698	4.67388089565962	5.25311232837072	5.20284470016084	5.52437881624746	4.90416567197056	3.89215774029628	4.62306005669412	4.48121742377955
THBS3	1	1	24	12	0.206430932617026	4.39553568406404	0.216549248493567	0.0492657241479494	4.23667140530945	4.10734546948231	4.33040186153294	5.04175042874941	4.39625068693124	4.14981756263725	4.27404397176567	4.67309713345774	3.78627735447449	4.56119222120785	5.04504219694125	4.07550033441355	4.24802401743574
GBA	1	1	20	0	0.295618999059525	2.55679960105273	0.00769008764632887	0.0030077005812902	1.99347179079824	2.70852921317334	3.12881270811898	1.50339099367443	3.11371478225847	2.88447457586346	3.50386349146066	1.94788892335354	2.87796566559859	2.95770184001202	2.09938166840097	1.69603174118514	2.82701246361087
FAM189B	1	1	20	8	0.144196019382327	5.35606567731227	0.0181259963229241	0.00338419978673971	5.16083229313485	5.33356687449535	5.26851458912751	5.68553179498197	5.12964290824465	5.14813287383152	5.75869969480436	5.41739602813139	4.83906955093207	5.35863039663742	5.80295537720036	5.39756508749338	5.33737933420618
SCAMP3	1	1	28	0	0.263643837329895	5.45868984008012	0.0213570844511065	0.00391249275500017	5.50831750559025	5.86651176942715	5.23886168786098	5.48877827018875	5.53532329543253	4.96073997288694	5.71157994995934	5.29614738823738	5.0780544276749	5.321016313107	5.02646075065513	5.87027825437008	6.04758241129837
CLK2	1	1	20	16	0.266009522392222	3.24614793049109	0.106901090953052	0.0329316757098249	3.60718788672383	3.309655606582	2.9933055273085	3.39974338760976	3.02491662506829	3.49464670646053	2.34505656878781	2.76784206602409	3.21488238673722	2.85616684989489	3.97201123774193	3.24277921802522	3.83179368464536
FDPS	1	1	20	18	0.313367490192563	2.97574252299917	0.297830987970849	0.100086276171056	3.10381503358529	2.70852921317334	2.9933055273085	1.99745445107029	2.47398800618217	2.79751756651169	2.44062300570743	2.12109070859405	2.87796566559859	3.51911540235507	4.11956875032298	3.93575240705842	3.4470115675359
RUSC1	1	1	20	2	0.127033190839224	5.23465406160519	0.00895265061770736	0.00171026595307848	5.22157309332981	5.48636022496728	5.23886168786098	5.37262470594413	5.08641417221496	5.40501547518536	5.4030054570394	4.95071671835891	5.30670816361092	5.20190579772646	5.4314449781995	4.68983611683488	5.26775538139809
ASH1L	1	1	28	20	0.16103166294618	5.94370655136513	0.0589475099197716	0.00991763462922521	5.70549505669645	5.76559058094833	5.8421381103179	5.26088965634075	5.9270587450201	5.95977991223673	5.9816194848607	6.2329896855208	6.35970826168625	5.90778967983583	6.15909939243914	6.45419591760285	5.74858385552078
MSTO1	1	1	20	16	0.310668931855591	3.06901943426668	0.245699040786676	0.0800578315156168	4.1559751735662	3.309655606582	2.58556440823015	3.34599676365959	3.02491662506829	2.79751756651169	2.97534899609066	2.54265953202391	3.64475439042224	3.14156104967848	2.67755903510928	3.46240286601375	1.91171641261924
YY1AP1	0.0772071042383542	0.763330615488634	28	20	0.259043647895276	5.64892065917561	0.414677121451692	0.0734082042342244	5.82775508622383	5.29269902274563	5.01224103866375	5.98709434776359	5.50281122629142	5.92942669666901	6.22921024033612	5.72985820822284	4.83906955093207	5.49998550999765	5.52707445233248	5.91748288890779	5.88271334390747
DAP3	0.548683931808932	1	20	2	0.249036178166418	5.52614826809759	0.417472047629831	0.075544851020356	5.73357335851355	5.78044736896596	5.38138301782904	5.82956552434113	5.32825907243597	5.96975737748268	5.65292643659519	5.54453257556318	4.1427762194032	5.46592384470972	6.28168263481503	5.6193361978009	5.656241861837
GON4L	0.120192382848633	0.851092008279508	24	10	0.50597512905895	4.96700629876284	0.437670351134225	0.0881155216660865	4.52070599183202	5.13979210650881	5.38138301782904	4.44273685447928	5.93925898899598	4.31546144469091	4.80972466629565	5.38378075241387	5.52437881624746	5.4485866167667	4.66732112288839	4.2330651740809	4.38585268832236
SYT11	1	1	28	18	0.414942249580151	5.31626256931015	0.173087905977913	0.0325581936033633	4.5525791231986	4.7140199394114	5.12999653388355	5.2753390330807	5.3648999706119	5.49066395864333	5.47248956880604	5.41739602813139	4.9635048729065	5.78883491054898	5.54023268451389	5.31535868350254	6.04758241129837
RIT1	1	1	28	18	0.124587698717539	4.85220150060048	0.0434256582181727	0.00894968154409883	4.78499933581768	4.99445019264886	4.78489997149771	4.9724979878064	4.995865302314	4.62421002418929	5.02544895217336	4.67309713345774	4.80620827627799	4.77101740648687	4.8261618610675	4.73269595059681	5.07740399544759
KIAA0907	0.0772071042383542	0.763330615488634	24	0	0.555507386004687	2.84313591475697	0.584553129421091	0.205601542433141	3.18739774225987	3.309655606582	2.9933055273085	2.36480041134331	2.33315343151179	3.88042152326286	3.50386349146066	3.05089835253695	1.13387353172569	2.74694129410437	2.67755903510928	3.1190075199758	3.24444255408058
ARHGEF2	0.269101639101639	1	28	18	0.244989393933097	6.13656432889147	0.515729489562702	0.0840420570733045	5.98785568331046	5.80970969257415	6.1435911596553	6.55928456003488	5.8123491462952	6.71427609534137	6.15365984482058	6.04147628937608	4.29264833737173	6.18405345646458	7.05227825362507	6.44133337445208	6.46805977458134
SSR2	0.269101639101639	1	24	22	0.122371228247049	7.45226186124104	0.184422822137535	0.0247472278311517	7.86853805819874	7.49619007690583	7.06841929448202	7.56416028228058	7.24098597499233	7.62840012202204	7.47303974937246	7.37303323891118	7.39657607700652	7.30596067787283	7.41572291395905	7.68633683129181	7.52175574784685
UBQLN4	1	1	20	0	0.635541230689836	2.23955022889675	0.172291581216886	0.0769313315655171	2.71056998761629	2.93787120426766	2.14865290569764	3.04237380740022	3.3513797605662	2.88447457586346	2.91006277235969	0.918058058024856	1.50541007376254	1.59319499134493	0.807597860240623	2.47893635650286	1.91171641261924
LAMTOR2	1	1	28	8	0.206138986433094	6.53094880657109	0.0628170374184892	0.00961836316268259	6.6567236883706	6.75353639321893	6.56996791443608	6.6890673527171	6.12161381760119	6.67822125242413	6.17465996287194	6.37662464684747	6.84544407313722	6.45975219197676	6.22577046515112	6.86389894338943	6.54364997837016
MEX3A	0.653978099446849	1	24	10	0.481305070859116	1.92934528835663	0.671383594443823	0.347985193990699	1.99347179079824	-0.143520440799451	2.8437386630303	2.25243344518186	1.29599509104414	-0.143520440799451	1.58161890764554	2.12109070859405	2.99922618252991	2.20196732119728	3.15909426709265	1.51144554103779	2.82701246361087
LMNA	0.759272267084767	1	0	NA	0	9.9302721669637	NA	NA	9.9302721669637	10.2074290760224	9.86316367370497	10.4519988149016	9.89274621424572	10.2987166721528	10.1070708916347	9.68864439234444	9.26338058581156	9.52633624704307	9.80012658004586	10.0798801721849	10.1175779302397
SLC25A44	1	1	24	18	0.193764430270001	5.40815519416107	0.159549289074176	0.0295016106872143	4.96157101708679	5.39277671830653	5.36774800631794	5.28964512532771	5.56711880252738	5.64806770320117	5.4030054570394	5.31410508666812	5.02191625182428	5.58177920714382	5.92835635892603	5.25783105927361	5.57209673045113
PMF1	1	1	24	0	0.199979364246185	3.73080057915581	0.205568371089441	0.0551003375087811	3.72375964856392	3.95852128361318	2.92045946199189	4.1916643942909	3.89304260596855	4.04045889521655	3.92329987829249	4.32901101559339	3.78627735447449	3.64622494044592	2.67755903510928	3.56082954066314	4.05486784589128
SMG5	0.548683931808932	1	24	22	0.17801463577706	4.92528662441804	0.245696599960402	0.0498847313255466	5.07564948970358	4.96873652973494	4.4645556947734	5.10783031300778	4.79569798534698	5.14813287383152	4.99428861702179	4.80593903642569	4.29264833737173	5.15991196866005	4.71451635683056	5.50035867060893	5.21323974130671
TMEM79	1	1	20	12	0.407366287851596	3.76003637423663	0.480625850764931	0.127824787562729	3.77869363034913	3.60499539000978	4.27304085192581	3.29017010561553	4.32365065044617	3.74754772131286	3.50386349146066	4.09977012271846	4.59157543142568	4.23696111217184	2.23503786354139	3.1190075199758	3.4470115675359
C1orf85	0.388468903781404	1	28	18	0.274068155629264	6.67250843649759	0.239775438959022	0.0359348273952697	6.50208314005908	6.27594191056139	6.61105490200811	6.88552153051577	6.66768532551567	6.69033992719215	7.15506316154404	6.51502931225306	6.45818327568583	6.53560575824469	6.20938931558419	6.88779890030124	7.29555816038652
CCT3	0.388468903781404	1	24	20	0.119820018547334	6.78449081400146	0.182353473847917	0.0268779896453815	7.10121646118824	6.7153893620085	6.45860738987186	6.87132378697052	6.6001353116864	7.11125469987245	6.65491163481667	6.73759964857309	6.570072613935	6.77001184160046	6.83991057927091	6.86389894338943	6.99522504575936
MEF2D	0.548683931808932	1	24	22	0.215736528194053	5.53167436331087	0.445404491549553	0.0805189283200982	5.54046247169558	5.9076922061453	5.38138301782904	5.58471705444687	5.29066328116118	6.23263281435334	5.56021723618799	5.63303342528798	4.29264833737173	5.02605710167442	5.93833059251139	5.68628089874826	6.22337989026984
IQGAP3	1	1	28	12	1.15135857554109	1.2535328661695	1.06979149286878	0.85342117605405	0.503938509586027	2.09897615421526	2.14865290569764	3.34599676365959	3.02491662506829	-0.143520440799451	2.1325397234727	-0.143520440799449	1.13387353172569	0.971764348146232	2.47319929205154	-0.143520440799451	-0.143520440799451
APOA1BP	1	1	28	0	0.172232339237183	6.23003973564327	0.133258219725913	0.0213896259703636	6.3741503804591	6.41572378608675	6.08646629874591	6.2728522966483	6.11086759877651	5.8560157696335	6.20219291384407	6.0839616818487	6.64632033231185	6.25558236381567	5.67756619125993	6.473277234606	6.45245457431332
GPATCH4	1	1	28	4	0.336179708731117	6.30248145459494	0.20840695029749	0.0330674436408768	6.63455812447227	6.32743260963421	6.85045167282441	5.97828911119231	6.6001353116864	6.15605488965941	6.00525760644014	5.97530603184564	7.11062727065636	6.44234018854855	5.6656077184428	6.19541493419341	6.03715834936149
NES	1	1	20	16	0.391011323730444	2.82408478188308	0.212808663917065	0.0753549133093541	3.66665084250992	3.22530118477959	2.27089597796305	2.8238694950241	2.72010582826179	2.60610019960438	2.34505656878781	1.94788892335354	3.85215178779823	2.50003554934332	2.9383246196644	3.30089818601552	2.23725284375666
CRABP2	0.388468903781404	1	0	NA	0	3.15515677864737	NA	NA	3.93196007168453	2.43570882351885	3.31083801555548	2.97315201284271	2.17706858114656	3.74754772131286	3.15515677864737	2.86849227552206	0.632165286490975	2.62876398165454	4.5421015503768	4.81477507064661	4.7084308577257
ISG20L2	0.182113153050653	0.975169409328168	24	10	0.440763634420487	6.46786711947201	0.491217200854071	0.0759473241766554	6.03374478637051	6.23338385004514	7.10174813215455	6.25837786694451	6.74616937794158	6.12067037874382	5.74003606446557	6.6270151357241	7.38549560640703	6.90324878641322	6.0062836601105	6.2773124428302	6.22337989026984
RRNAD1	1	1	28	20	0.543827886181525	2.78427240155665	0.188228938605452	0.0676043545524552	1.79458995624606	3.6702642456159	2.01508488882755	2.36480041134331	3.11371478225847	2.79751756651169	3.26367399953756	3.35836865617639	1.80059374265331	2.50003554934332	4.01033944381691	2.00660123962877	3.38259791464204
MRPL24	0.269101639101639	1	28	6	0.0929543402048275	6.59145875630821	0.0958052523559065	0.0145347571604265	6.81621131131281	6.8411729980764	6.85534533902222	6.76270481325092	6.63054865599235	6.3287968455651	6.81506071267354	6.32442290185728	6.82917943019425	6.65378691032419	6.03445434854207	6.5531652720822	6.30384789092177
HDGF	0.120192382848633	0.851092008279508	24	22	0.133405764708575	8.11809056496163	0.158944972182412	0.0195791080316881	8.35553271713705	8.12748771055759	7.8740109875252	8.30659314126414	7.9139630940416	8.20483858109848	8.37422812150428	8.08783250209468	7.88766141712273	7.97852008561269	8.13885340796344	8.23884249010813	8.1844634721849
PRCC	1	1	28	18	0.678038433620042	4.19083346050749	0.1633627655465	0.0389809728985789	3.83161237292726	4.40447933548955	3.74977585150485	4.91828594793292	3.11371478225847	4.87839071901543	4.79171365676895	4.49563687225787	3.7172505359901	4.06559485774435	3.28949141055619	4.45406452004248	4.73447248894582
PEAR1	0.548683931808932	1	20	2	0.131842395251814	4.09190884394719	0.434654214075892	0.106222848712488	4.1559751735662	3.8500280636086	4.27304085192581	3.17158559470209	4.03622760871714	5.14813287383152	4.24786088205191	4.36391136881891	3.78627735447449	4.27680090940519	5.18565951323249	3.82127296234526	3.4470115675359
ARHGEF11	0.269101639101639	1	20	12	0.633432685577292	4.67750825251872	0.644778121177311	0.1378464956914	3.88265851609805	4.650744315218	5.06388885361676	4.3905971604007	5.12964290824465	3.88042152326286	4.16633371865649	4.67309713345774	5.65930030132502	5.48305519843262	3.51949780462074	4.42822134875328	5.03612298243417
ETV3	1	1	24	18	0.567280185014159	2.48330634532668	0.271957892680259	0.10951443553956	2.32408629626719	1.3755565741715	1.51892157452871	2.65733801439324	2.33315343151179	2.38534310281625	2.34505656878781	2.41535031010873	2.59978527554551	3.3046154138985	3.71782710710384	2.47893635650286	2.82701246361087
KIRREL	1	1	20	12	0.265292614083084	4.67507305540712	0.270585781087741	0.0578784070068779	4.88852669078525	3.95852128361318	4.72198994178574	4.72128223331335	4.87405074024099	4.34642446336923	4.4904868481012	4.88014321147917	4.62963896507436	5.24271176899567	4.43346011471644	4.26261358904506	4.9718984838928
IFI16	1	1	28	18	0.362996253108558	6.57002780180398	0.0917568912327719	0.0139659821846686	6.04499256675223	5.98668607805179	6.43264830564031	6.64523731799475	6.6077989656698	6.78943468327693	6.72302141608279	6.6270151357241	6.74498650822336	6.7559855582901	6.6220715697753	6.84448975066269	6.5655757381736
CADM3	1	1	20	12	0.828659432664125	3.22424462341975	0.145347083034637	0.0450794216973764	1.79458995624606	1.3755565741715	2.76270765941675	2.56626089759553	3.78902716381623	2.60610019960438	3.26367399953756	3.21280914157886	3.91514923692621	3.81807706739176	4.18804862774789	4.75365765241344	3.67926012623537
DUSP23	1	1	28	18	0.364395635894127	6.11973163813138	0.0021716174394215	0.000354855011270491	5.64764387052817	5.82412124872209	5.35398289883782	6.18374381453862	5.8123491462952	6.15605488965941	6.22921024033612	6.32442290185728	6.32533069495409	6.29491814442774	6.48589339090876	6.43485884153851	6.48349798276339
C1orf204	1	1	28	16	0.987106627190927	1.78667442618863	0.107195687543165	0.059997325742126	-0.143520440799451	2.70852921317334	0.375622649800728	1.85079675230411	2.72010582826179	2.70498122395398	1.40332077140163	1.94788892335354	2.87796566559859	1.31568375961057	2.23503786354139	0.751520811735729	2.50268780302443
TAGLN2	1	1	20	2	0.108137510924467	8.65944963472193	0.0461874551176464	0.00533376335286342	8.69775049389408	8.60950103432351	8.90347668048586	8.84366989625031	8.47319528808842	9.061635864444	9.05875217860866	8.45657149977286	8.91796062515664	8.73621659732337	8.03345826655023	8.58131589320966	8.13888076960158
LINC01133	0.759272267084767	1	28	10	0.352586209931228	6.04071513022259	0.291451790377865	0.0482478951738162	6.03374478637051	6.13277387823406	6.5877200943543	6.2871829470305	6.52926643191724	5.72076542127175	5.94134102378313	6.15542737748732	5.56423233465506	6.23550483214405	6.45148334603167	5.65319681388538	5.52810919610662
PIGM	0.0772071042383542	0.763330615488634	24	8	0.325875563953177	5.86457095613083	0.299925101984754	0.0511418659997986	5.9524548405599	6.17835769713563	5.97397508846001	5.21665237871288	5.93925898899598	5.36020578808329	5.68255124636809	6.22351939309938	6.44756772075621	6.130699074246	5.6535492929804	5.60787038800678	5.72279798130388
IGSF8	0.0290926434676435	0.66834122905626	28	20	0.334687415665502	3.59542034111818	0.647659033398924	0.180134441025469	3.26640211306825	3.60499539000978	2.9933055273085	4.03064621089603	3.84197209523439	4.00208292216859	3.92329987829249	2.76784206602409	2.25483582454514	3.14156104967848	3.80762401742651	4.45406452004248	4.24802401743574
PEA15	0.388468903781404	1	28	6	0.116616836435592	9.21648064116622	0.123727379813024	0.0134245797968028	9.35692612734448	9.56984937374727	9.49342774379799	9.28234490277098	9.33140944046	9.19094261268173	9.22232469249216	8.9281663437918	9.58367213497018	9.17221566418604	9.00272404409846	8.7563897867823	9.00099822756151
DCAF8	1	1	28	18	0.174190415199395	6.87622226655033	0.00431528895760408	0.000627566822351858	6.48566682991237	6.57758247501464	6.87475567929266	6.89958091280395	6.74616937794158	6.99393438685051	6.9265537022129	6.69711725122505	7.29956294366789	6.87756763481682	7.02445681825429	6.96172209079744	7.02717960449327
PEX19	0.00511161292411292	0.530643288839044	24	22	0.325651294217887	5.09960470231369	0.406461802853958	0.0797045705659394	5.354083362852	4.88872576794934	4.86472764427618	4.95465270088298	4.56321450984442	5.53165395305433	5.52794125969676	5.08228150692773	4.51229629987194	4.90416567197056	5.25114158011011	5.72924492265797	5.4827381969232
COPA	0.548683931808932	1	28	6	0.222145134447737	7.23464539420925	0.114378069281006	0.0158097685579111	7.34820885703806	7.60451637832	7.45116305272591	7.25347573842477	7.11758245313241	7.03727687242613	7.13377371343547	7.08480103609869	7.14388520248962	7.30113906872918	7.27326418405079	7.09909192949517	7.27352519810707
NCSTN	0.548683931808932	1	28	20	0.325917636787701	4.45892896285238	0.852401167250146	0.191167245397169	3.97963235776356	4.19866365537152	4.56356362210704	4.89975292417709	3.42263129176254	6.03773187702811	5.12949692194686	4.0577545340911	1.80059374265331	3.76303659580618	5.60428171195324	4.47945289435554	5.49802095319187
KLHDC9	1	1	28	2	0.432375329454519	1.18785530504517	0.606351324532212	0.510458910236676	-0.143520440799451	1.6589216748708	0.375622649800728	-0.143520440799451	0.955122655570747	-0.143520440799451	1.74028569477629	1.75101987203913	2.04551906312914	2.35868558696552	2.09938166840097	1.85965745498819	0.893538104403489
PFDN2	0.182113153050653	0.975169409328168	24	20	0.281118455718858	6.03254485779922	0.320889312113336	0.0531930254440581	6.27255276724968	6.0120845839726	5.89061742319089	6.15277447111854	6.16381568897219	6.36704739555765	6.15365984482058	5.66136703848695	5.54444318703802	5.64403120033528	6.52613053807431	5.91748288890779	6.27752077972204
NIT1	0.0772071042383542	0.763330615488634	20	10	0.298317235323529	3.26439442191315	0.333795359867801	0.102253378950505	2.81937682764062	2.93787120426766	3.31083801555548	3.17158559470209	3.19736285327088	2.38534310281625	3.26367399953756	3.82709290987288	3.3117147419447	2.85616684989489	3.46534186004361	3.51245542539733	4.21140641999314
DEDD	0.759272267084767	1	20	2	0.193417859265888	5.18516202549575	0.120197384411003	0.0231810276747352	5.47543995750545	5.16265344265013	5.02966322764367	5.45109001581515	5.08641417221496	5.40501547518536	5.47248956880604	5.14382214092963	4.77258101609514	5.20190579772646	5.55327198970178	4.73269595059681	5.07740399544759
UFC1	1	1	24	10	0.117700034739182	7.746261076808	0.118062254692003	0.0152411923018548	7.51522246073368	7.73226921878577	7.90738011608908	7.69083188771294	7.505865548255	7.84984927068194	7.83805539143276	7.64543162043991	8.35058235887509	7.8357869497159	7.28112324445639	7.76586963455483	7.68088138497935
USP21	1	1	20	0	0.248397480308264	2.37662084881802	0.500040192022335	0.210399648842188	2.46473559249488	3.53663321389349	2.14865290569764	2.65733801439324	2.82902348216886	2.49993999120889	2.53025034723355	2.41535031010873	1.50541007376254	2.62876398165454	3.08919196306214	2.37454803272972	0.466253222237222
PPOX	1	1	28	0	0.448918614441544	3.21346269186589	0.177746641271543	0.0553131180646554	3.26640211306825	4.10734546948231	2.58556440823015	2.56626089759553	3.89304260596855	2.70498122395398	3.15515677864737	3.87627001129191	2.74556995067703	2.74694129410437	3.15909426709265	3.41055118846108	3.4470115675359
B4GALT3	1	1	28	24	0.236696203310488	5.81155372210621	0.145600912094679	0.0250536980396201	5.90386055179796	5.640884407669	5.75054572889917	5.97828911119231	5.46954955125978	6.08439613556995	6.08876064494301	5.72985820822284	5.91185593626129	5.35863039663742	5.84597825324255	5.77096637615259	5.87102217343814
ADAMTS4	1	1	28	6	0.48719151943509	2.06789764163969	0.148153538999418	0.0716445224445169	2.71056998761629	2.82775266591276	2.67685317414113	2.56626089759553	2.00202508989542	2.12459504164195	0.962868281647744	1.94788892335354	0.632165286490975	2.50003554934332	2.76981804959257	0.751520811735729	2.50268780302443
NDUFS2	0.548683931808932	1	24	8	0.227074189899376	8.74561248189787	0.186345204403239	0.0213072789114481	8.62091205027529	9.06877703241861	9.20893663903983	8.86532253547153	8.96892268490125	8.461489134585	8.54253817168056	8.95702583686536	8.70272938341388	8.72725811918168	8.06338872944695	8.85182376730226	8.5606655778884
TOMM40L	1	1	20	18	0.296894220657488	4.16689950277043	0.229172234474972	0.054998262934492	4.61428762678042	4.19866365537152	4.11878934509882	3.72855965281466	4.28593298824436	3.96265817965504	3.85555809050661	3.72340479274195	4.08914720393897	4.85237145167331	4.01033944381691	4.64566390798001	3.9697310801555
SDHC	0.120192382848633	0.851092008279508	24	22	0.52579056103058	5.38855872829834	0.702859658124078	0.13043555680909	5.86630960302124	5.75057920529364	4.92182713000352	5.10783031300778	5.15078104599985	6.0282151284978	5.82218418459439	5.71641763312052	3.78627735447449	4.68480017809901	6.26592761081476	5.60787038800678	5.95093801217537
DUSP12	0.0772071042383542	0.763330615488634	24	22	0.603706855653171	3.22616764548362	0.675716400085303	0.209448632042185	3.93196007168453	3.46486985969203	2.67685317414113	2.74300528017925	3.78902716381623	3.88042152326286	3.26367399953756	3.13412392169646	1.50541007376254	2.95770184001202	4.01033944381691	3.24277921802522	3.925201389888
ATF6	0.0290926434676435	0.66834122905626	28	20	0.252044670012589	5.62832762782756	0.311981972164776	0.055430670137658	5.84072141048088	5.13979210650881	5.25376432222082	5.50112536324142	5.50281122629142	6.19059227200958	5.71157994995934	5.54453257556318	4.99300615984756	5.39528866939767	6.38009868246807	5.6971424507162	5.82328639504482
OLFML2B	1	1	28	26	0.579833211186831	3.88936802946821	0.194425343218425	0.0499889292412909	3.54516831899321	3.60499539000978	2.9933055273085	3.17158559470209	3.11371478225847	3.96265817965504	4.5126478947832	3.72340479274195	3.91514923692621	4.39011617223684	4.48880323969385	4.75365765241344	4.21140641999314
UHMK1	0.269101639101639	1	24	18	0.265018221980329	4.66924018827543	0.451841975076984	0.0967699147736218	5.07564948970358	3.6702642456159	5.02966322764367	4.3905971604007	5.0643041591119	5.24989755103434	4.19402451065841	4.39798734800503	4.47096081996591	4.56119222120785	5.4029161563296	4.77431914692027	4.41834641098348
UAP1	0.120192382848633	0.851092008279508	24	22	0.255646662717895	3.98747665437514	0.421866093418476	0.105797758829659	4.86333296482309	4.24224284873435	3.74977585150485	4.12939664462441	3.02491662506829	4.40642551594798	3.95601413881338	3.77618017360416	2.87796566559859	4.06559485774435	4.34624896773621	4.55304258657966	4.21140641999314
DDR2	1	1	20	12	0.277161164472557	8.08029743275545	0.197119608430341	0.0243950931349717	7.87485507337181	8.09219840425265	8.13168684973461	7.71753213554884	8.24159684481761	7.89766934667529	7.62062784490711	8.2896344244355	8.69601816801252	8.48091853292713	7.73754907322456	8.19353786356645	7.81200914698689
RGS4	0.0005747261997262	0.395267943861694	24	22	0.632417694655037	3.7073432916678	0.48615537998024	0.131133089582739	4.23667140530945	3.79256009171983	2.8437386630303	3.34599676365959	3.94236689144577	4.25146756217353	4.04992838974481	2.96257619306092	3.3117147419447	3.58406960190428	4.22110698135653	4.29156893760266	3.78271947797838
NUF2	0.548683931808932	1	28	16	0.965644720847262	1.51512510860603	0.810393434285131	0.534868988496088	0.949237469703318	1.3755565741715	2.14865290569764	2.36480041134331	2.47398800618217	2.96648695876409	0.32569187609349	0.48278503208965	1.80059374265331	0.519312913108196	1.11954767930432	1.85965745498819	1.49064489164834
PBX1	0.120192382848633	0.851092008279508	28	18	0.273016260972637	7.37335153081139	0.177703947790143	0.0241008375970633	6.89912362474832	6.94372511754473	7.25773684385471	7.43497259731099	7.29420085038139	7.55739590176851	7.47586246606049	7.61315839160103	7.07658452810235	7.27186603319709	7.64921895164076	7.68633683129181	7.65384491461593
MGST3	0.0772071042383542	0.763330615488634	28	20	0.203712203773103	7.8513844418389	0.918105059128563	0.116935435518367	7.8874067249632	7.94171863403911	7.68353750457141	8.17791655747616	7.48936573541485	8.86983951382273	8.27885787550253	7.7546652354725	4.59157543142568	7.2011599319428	8.73877268294624	8.18969746686422	8.69105530806275
ALDH9A1	0.269101639101639	1	24	22	0.0954053426899003	6.48098169500621	0.146274517226691	0.0225698087281129	6.50208314005908	6.36734161932462	6.30253149338636	6.6171515644439	6.43763703176172	6.537730576721	6.60936532448828	6.80264392574053	6.09985116377925	6.33320982092858	6.41623248406027	6.82481587280553	6.52884546542616
TMCO1	1	1	20	0	0.132427585580878	7.90907748040335	0.0537323961655456	0.00679376277431604	8.0910365106375	8.08323953345199	7.85703245613076	7.69083188771294	8.02115379842481	7.71399143297969	7.57660048700859	7.77100991186931	7.83975406698791	8.02896758165302	7.96436447936039	8.07779318866315	8.12909810844631
UCK2	0.00126548798423798	0.435169680579837	20	4	0.387958913498027	4.04737856452238	0.501438444483186	0.123892153029268	4.23667140530945	4.74464658244879	4.21330441843859	3.84937254606918	3.3513797605662	4.31546144469091	4.39827308893573	3.21280914157886	3.3117147419447	4.19598982533635	4.69111171990133	4.73269595059681	4.17383515941378
POGK	1	1	24	22	0.469223432735649	4.11841899808492	0.489496816436141	0.118855516319189	4.61428762678042	4.15372696209514	3.83151616783359	4.70001747102683	4.59440776099894	4.00208292216859	4.89655377152563	3.82709290987288	2.99922618252991	3.14156104967848	4.37590899360279	4.17208834201866	4.65489349307738
TADA1	1	1	28	20	0.59306287406996	1.98809450846179	0.120337039383709	0.0605288324430891	0.503938509586027	1.89566258796368	2.76270765941675	0.746069893225806	2.17706858114656	2.70498122395398	2.0132582834013	2.27570988097665	1.80059374265331	2.026126600163	2.09938166840097	2.26201325924914	2.50268780302443
MAEL	1	1	0	NA	0	-0.143520440799451	NA	NA	0.949237469703318	-0.143520440799451	-0.143520440799451	-0.143520440799451	-0.143520440799451	-0.143520440799451	-0.143520440799451	-0.143520440799449	-0.143520440799451	0.519312913108196	-0.143520440799449	0.372324730481574	-0.143520440799451
POU2F1	1	1	24	0	0.180378494394867	3.97261658973656	0.113274538758279	0.028513836208339	3.83161237292726	3.90529429365001	3.570934558984	4.0643196704898	3.89304260596855	4.00208292216859	4.34985739963373	4.39798734800503	3.56842163592415	3.92223270111921	4.15421496455653	4.17208834201866	3.925201389888
CREG1	1	1	28	24	1.02723403933324	4.46284286507082	0.237729701859725	0.053268669555981	4.6734645799909	3.22530118477959	4.18248230042956	3.92463652216375	2.72010582826179	5.36020578808329	5.12949692194686	4.72771027560032	2.74556995067703	4.97852906412846	6.34303657189935	4.75365765241344	5.01503090368656
MPZL1	0.0481594158156658	0.719058631798625	28	20	0.309565780355901	7.19494930959845	0.349565534223133	0.0485848501749406	7.53130773006785	6.66824023387067	6.90810778531177	6.91811613223426	6.87877071594503	7.76071340949703	7.35841034399081	7.03152746898319	6.57982688551297	6.95941257951746	7.72607954432098	7.26886837746035	7.72700927239804
MPC2	0.759272267084767	1	24	0	0.198471436004502	6.21731730142731	0.261223405607781	0.0420154534412796	6.91146679553887	6.30705632332539	6.00953118990068	6.3903523446937	5.70211572432437	6.19909895778247	6.40536583257585	6.01975501527676	4.99300615984756	6.1415289729181	6.98169207193288	6.36846336211372	6.65691557393243
DCAF6	1	1	28	18	0.148511445159254	6.58712715015557	0.0533781157126734	0.0081033984157134	6.53436576984039	6.08570265528632	6.50294130005119	6.86655998582435	6.44621166395139	6.5310077199445	6.65988470498943	6.75742268536278	6.4895691711448	6.46838001746491	7.08855809270306	6.25543383594183	6.93473760135619
GPR161	0.548683931808932	1	24	12	0.147352757109059	4.65445103224506	0.189271938648664	0.0406647179951895	4.6734645799909	4.7746365518721	4.53944132124702	4.78325820516684	4.76860535826628	4.5194233783443	4.10930477128787	4.85583010432505	5.0780544276749	4.59310116940226	4.92978461997827	4.37510332334818	4.31858366963316
TIPRL	1	1	20	4	0.230339377849222	5.9173343313911	0.222180528949825	0.0375474016688851	6.19389383122395	5.92116188364427	6.02698593679742	6.01319213031088	5.48627624362474	5.80119383400795	5.9816194848607	6.22351939309938	5.67758461443654	5.56578724966589	6.27382662939986	6.18001178728053	5.93978893721144
SFT2D2	1	1	28	24	0.248858777070466	4.09981961770507	0.218584069872158	0.0533155334269348	4.19688742746748	3.13570657832532	3.90887251324934	3.84937254606918	3.99006042947026	4.34642446336923	4.13810101702197	4.43127700089972	4.7381512066576	4.31557003705217	3.85050993972298	3.69692037720896	4.48121742377955
TBX19	0.120192382848633	0.851092008279508	28	26	0.399120698151458	3.59987105283862	0.464795795884809	0.129114568011624	3.48036238062145	3.79256009171983	3.66312465312318	2.97315201284271	3.3513797605662	4.07784045429592	4.22119380510047	4.18029953967531	3.3117147419447	3.64622494044592	3.01572947993858	2.83418159995827	3.83179368464536
DPT	1	1	28	20	0.659069816786869	10.4048846765192	0.141838477096362	0.0136319124628503	9.28285224206373	9.14967439068847	9.45283753050069	9.68202181480273	9.97578541343403	10.3587953404416	10.6401949517633	10.8016126583172	10.5966993398068	10.9418160844631	11.1165159254646	11.6877164148616	11.4885438441604
ATP1B1	1	1	20	18	0.144563347584496	6.95349719017415	0.0748411860994734	0.0107631000707428	7.10121646118824	6.89677301441219	6.90339014545979	6.69981991632521	6.90388877862546	7.11575474528632	6.45198328786217	7.17108211849204	7.15697663232544	7.18030494868438	6.89728325800915	7.06176015593997	6.81780941660391
NME7	1	1	28	24	0.937948313652776	2.04445910148886	0.456740246272551	0.223403953612931	2.81937682764062	-0.143520440799451	1.70392440739061	1.04486463191352	1.57152225244818	2.49993999120889	2.24270772456361	2.12109070859405	1.50541007376254	1.59319499134493	3.97201123774193	1.51144554103779	3.67926012623537
BLZF1	0.388468903781404	1	28	4	0.425893411459532	2.35691401165379	0.511992456014772	0.21723001071877	2.92054991527466	2.57855838379128	2.14865290569764	1.68752576260291	2.17706858114656	1.39673876408542	2.69435316910607	2.96257619306092	3.21488238673722	2.026126600163	2.85653013031007	2.00660123962877	2.08364715938575
METTL18	0.759272267084767	1	20	2	0.446935796967821	1.99717203136328	0.332765755972981	0.166618473895728	2.59288272203175	2.09897615421526	1.86787732562697	1.2922681185063	2.33315343151179	2.49993999120889	2.53025034723355	2.54265953202391	1.50541007376254	1.59319499134493	2.57899462234934	1.05150871500287	1.91171641261924
SCYL3	0.759272267084767	1	28	24	0.529500198013436	1.72710845655887	0.630560667562282	0.365096161255921	2.32408629626719	-0.143520440799451	2.14865290569764	1.99745445107029	1.29599509104414	2.26085191750056	2.53025034723355	1.94788892335354	0.632165286490975	1.31568375961057	0.807597860240623	1.69603174118514	3.00871112880826
KIFAP3	1	1	24	18	0.123590041983033	4.8029516429029	0.0507123379627477	0.0105585776691471	4.64417949965274	4.96873652973494	4.70039518952406	4.80333901404461	4.4987287122338	5.05747686503053	4.69812300900441	5.03974586973241	4.47096081996591	5.0720691877713	5.16881382490919	4.8345854123542	4.48121742377955
GORAB	1	1	24	0	0.618237181593738	3.11762404613858	0.506816587270261	0.162565010973017	2.92054991527466	3.38934909353505	2.48810665487606	3.17158559470209	2.33315343151179	3.60118307441134	3.50386349146066	4.0577545340911	2.04551906312914	3.45109834116215	2.47319929205154	3.18222028988274	4.41834641098348
PRRX1	1	1	28	4	0.119935872399588	8.75719308346238	0.25561999671395	0.0291897180155452	8.99605234197054	8.6665958568271	8.51392848987476	8.39029113427522	8.45631534995766	8.50330446536253	8.44795622288952	8.69280218981557	9.44645999046513	8.97592855272248	8.93833133911553	8.93446638961453	8.93795856252706
FMO4	1	1	28	26	0.884746189270141	1.81196322056832	0.357506426631818	0.197303357250092	0.503938509586027	1.6589216748708	0.375622649800728	1.2922681185063	-0.143520440799451	2.70498122395398	1.88321853054155	3.05089835253695	0.632165286490975	2.35868558696552	3.15909426709265	2.37454803272972	3.38259791464204
PRRC2C	0.388468903781404	1	28	10	0.375747758862874	8.31577945640229	0.337412189516793	0.0405749324264511	8.1018480130731	8.3824584744755	8.55962052156294	8.05558877825498	8.8300426893086	7.95655300940258	7.53389843336236	8.35397787410852	9.25579465902207	9.11429616571444	7.82078171182023	8.5710195684012	7.90666522423997
VAMP4	1	1	24	18	0.418044777394583	4.92869383441964	0.0942276641305515	0.0191181816716856	3.83161237292726	4.32564040443471	4.63360101190494	4.5887215754065	4.94836646760541	5.00021645823388	4.57715895213353	5.2779633440848	4.87119896059867	5.24271176899567	5.83534221594084	5.39756508749338	5.54292122769573
METTL13	0.269101639101639	1	28	20	0.252203911184619	4.7175315041219	0.26247692051479	0.0556386152981603	4.78499933581768	3.90529429365001	4.41238138382586	4.65652389527286	4.36040729752383	5.13045168272359	4.82751359104756	4.43127700089972	4.51229629987194	4.85237145167331	4.88922420770619	4.87340823430125	5.52810919610662
DNM3OS	0.0290926434676435	0.66834122905626	24	22	0.327610921100083	5.49137639527551	0.575021991536384	0.104713636463001	5.78814188325348	5.79515272081722	4.95867538570071	5.51336768158132	5.41817343115679	6.37457729649399	5.61245598168517	5.72985820822284	3.91514923692621	5.321016313107	5.6656077184428	6.08397080494777	5.70973012865156
LOC102724528	1	1	20	2	0.465580606345482	1.56162967324007	0.255409740886656	0.163553334867627	0.949237469703318	1.89566258796368	2.27089597796305	0.746069893225806	0.955122655570747	1.97411416748224	2.53025034723355	-0.143520440799449	2.59978527554551	1.31568375961057	2.57899462234934	1.05150871500287	1.91171641261924
PIGC	1	1	24	22	0.259394608438166	4.87054956476567	0.0981461873296456	0.0201509472441571	4.61428762678042	4.36559834167917	5.06388885361676	4.95465270088298	5.12964290824465	4.74532084257853	5.05595046918683	4.7803312253516	4.51229629987194	4.31557003705217	5.6167572347611	5.05324462476262	5.19460026869704
SUCO	1	1	20	2	0.238749658233587	5.58865943073553	0.0964149193113011	0.0172518867013179	6.17354023584991	5.89409558326775	5.39489036947577	5.66372945039439	5.99875900341531	5.73253337416165	5.36696676992725	5.36667476005146	5.44120871403359	5.22245305083805	5.4029161563296	5.60787038800678	5.51314351170018
LOC101928673	1	1	28	0	0.399121551732403	1.95567239356458	0.110705729042196	0.056607502057343	2.16822903130445	1.89566258796368	0.756589015237943	2.65733801439324	1.29599509104414	1.80608968430698	2.34505656878781	2.76784206602409	1.13387353172569	2.20196732119728	2.23503786354139	2.37454803272972	1.716488415018
PRDX6	0.548683931808932	1	20	4	0.29388198574547	7.39353478833476	0.278627786639179	0.0376853284140608	7.73601639069899	7.75876868470659	7.31924381997697	7.6827244943347	7.19084418260228	7.5374088544522	7.69518925101511	7.46832545472949	6.78769704930431	6.89687122861646	7.56481629649342	7.37751773067582	7.55135803973788
KLHL20	1	1	28	22	0.598808555088473	5.03326851368504	0.285181855555614	0.0566593764628745	4.96157101708679	4.40447933548955	4.5872892147359	4.1916643942909	5.32825907243597	5.62299763444697	5.08582045080226	5.36667476005146	4.29264833737173	5.20190579772646	5.75860996746095	5.19791390203455	5.17571682042579
DARS2	1	1	28	26	0.652452740168637	2.7058349781194	0.220299523295012	0.081416466664247	3.66665084250992	2.43570882351885	1.70392440739061	2.13056969061266	1.80277229958778	3.11772510885391	2.0132582834013	3.49057867042854	2.25483582454514	2.62876398165454	4.04767567803925	3.18222028988274	2.50268780302443
GAS5	0.0290926434676435	0.66834122905626	28	20	0.290617502121946	7.16788364686187	0.291089888993024	0.0406102977299952	6.97752878641719	6.75353639321893	6.50916494885115	6.89490965904936	6.92857699607021	7.72286783775793	7.24053526169728	7.24315029765477	6.71873977250005	6.88403090711209	8.17936667174424	7.31190214336978	7.63668615655
RC3H1	1	1	28	16	0.213665984461808	4.50940263273422	0.148562217259907	0.032944988363088	4.58376328265018	4.15372696209514	4.27304085192581	4.78325820516684	4.39625068693124	4.87839071901543	4.39827308893573	4.80593903642569	4.24440041101457	4.01937247001928	5.2023107702805	4.37510332334818	4.54146262107155
RABGAP1L	1	1	28	22	0.590728667974459	3.45501499192911	0.17051260523484	0.049352204153428	3.77869363034913	2.43570882351885	2.76270765941675	3.04237380740022	3.94236689144577	2.26085191750056	3.54745042622935	3.72340479274195	4.38455768337721	3.87109462208752	4.51569850979892	2.83418159995827	3.9697310801555
CACYBP	1	1	20	18	0.138221194872412	5.40819582975921	0.135389357660438	0.0250341078471018	5.70549505669645	5.22914103727445	5.55986398320539	5.18638884239859	5.40063328314717	5.46267564923384	5.25311232837072	5.57464012895909	5.18417401713942	5.4485866167667	5.81383197349006	5.38418520892348	5.03612298243417
MRPS14	0.0095169702982203	0.62336155453343	24	20	0.387457212643897	4.53719663149908	0.580167958704035	0.127869256244323	4.58376328265018	4.36559834167917	4.15098728851272	4.56539371034233	4.94836646760541	4.92015282970601	4.4904868481012	4.29324541046049	3.11108011489632	4.46099891866823	5.4314449781995	4.8345854123542	5.11753658566435
RFWD2	1	1	24	18	0.167917681488106	3.86100488125641	0.313163485347952	0.0811093212723536	4.19688742746748	3.53663321389349	3.83151616783359	4.0972250623296	3.5553740828179	3.74754772131286	3.70971376135482	4.09977012271846	2.43759579361217	3.87109462208752	4.43346011471644	4.42822134875328	4.24802401743574
PAPPA2	0.182113153050653	0.975169409328168	28	14	0.0567126176127462	3.86968469188577	0.344322445069175	0.088979457626399	3.10381503358529	4.00985418329984	3.70710071045356	3.99616796884545	3.89304260596855	3.96265817965504	3.85555809050661	3.61168340914145	3.3117147419447	4.31557003705217	4.94964506580911	3.97197881665958	3.83179368464536
LOC730102	0.388468903781404	1	24	22	0.340729800646077	3.32166683800452	0.684056125366471	0.20593760865476	3.18739774225987	3.73270764325446	2.76270765941675	2.65733801439324	3.02491662506829	3.83747578858866	3.41252830507069	3.66862528491207	0.632165286490975	3.58406960190428	5.0633873602231	4.07550033441355	4.13525923024455
RASAL2-AS1	0.269101639101639	1	20	12	0.233007457135336	2.16652976039292	0.474166350552924	0.218859837155862	1.56383969652602	2.27714466767226	1.0576813926648	2.65733801439324	2.60228890092482	1.97411416748224	2.61463378520875	2.27570988097665	3.11108011489632	2.35868558696552	0.409038971928806	2.13995209140957	2.50268780302443
RASAL2	1	1	28	22	0.211558806483489	4.97608854005227	0.0602399635898807	0.0121058866025016	5.22157309332981	4.7746365518721	4.82536586882115	4.9724979878064	5.3648999706119	4.98061323580343	5.10052668397006	5.03974586973241	5.30670816361092	4.68480017809901	5.08150217430819	4.60009640817536	4.6819105027407
RALGPS2	1	1	20	8	0.154186459282395	4.35307358002369	0.12979993160145	0.029817996230779	4.27538767165993	4.5152047123443	4.53944132124702	5.30381074690861	4.65484104262991	4.46403047216361	4.6589178707709	4.09977012271846	4.08914720393897	3.87109462208752	3.89215774029628	4.00731781038591	4.28373516895722
ANGPTL1	1	1	28	24	0.271229488350268	3.60142941687072	0.175935508185103	0.0488515774766933	3.41250787767276	3.04017735928746	3.66312465312318	3.10842578878166	3.11371478225847	3.49464670646053	3.92329987829249	4.29324541046049	3.91514923692621	3.70581269126772	3.85050993972298	3.24277921802522	3.87925336885513
FAM20B	0.269101639101639	1	24	22	0.35293935458343	5.73509218093571	0.415071523151162	0.0723739933127703	5.69124828415758	5.67308600910579	5.63007690094855	5.64159256150439	5.59822865351724	5.88793606343976	6.27530628205297	5.63303342528798	4.55248036655384	5.22245305083805	6.8076272870414	5.99874406023134	6.30384789092177
TOR3A	0.759272267084767	1	28	18	0.136446840352863	5.26159707687788	0.0648545024030982	0.0123260108015685	4.78499933581768	5.27182260475579	5.14606075134202	4.99012523335084	5.45262665156258	5.4196480012809	5.14376676879803	5.34936350623171	4.9635048729065	5.70370777846747	5.29837358360918	5.52495209263753	5.33737933420618
ABL2	1	1	20	14	0.146476832378327	5.91494426232495	0.139338704319044	0.0235570612569517	6.06722842186605	5.85251953576266	5.77140801643334	6.11310384619858	5.90234430879308	5.6969375696506	5.74003606446557	5.9059543232757	6.2901139170347	5.95766540337442	5.62912580129421	5.98107744603524	5.76130599650356
SOAT1	1	1	20	4	0.490768355830551	4.49081917094137	0.405422925797824	0.0902781676049626	4.86333296482309	4.5503019788345	4.5872892147359	5.07516867063513	3.89304260596855	4.67388089565962	5.25311232837072	4.58709387076766	3.64475439042224	3.81807706739176	4.56803005537053	4.5289273733654	4.993625879652
TOR1AIP2	0.0481594158156658	0.719058631798625	28	8	0.01231125330282	7.01867789274505	0.158584752355125	0.0225946759173901	6.95385476654828	6.93046542572855	7.15034073368137	6.96789326052861	7.10138751331302	6.8228453098479	6.95110371815896	7.14121566665321	7.4400660512472	7.13766818047255	7.12831123601535	6.87350648988807	6.78703417839855
TOR1AIP1	1	1	28	24	0.264250703551766	4.97332797752316	0.0883768315763042	0.0177701595341633	4.93763148660826	4.61803441569842	4.78489997149771	4.74223810865857	4.56321450984442	5.11255110530596	5.15789685239295	5.16376583328592	5.44120871403359	4.90416567197056	5.23504758857776	5.07005425211328	4.83417836623743
CEP350	1	1	28	4	0.240227186503065	6.35854961967965	0.189870004755487	0.0298605839557879	6.67131376827741	6.39656518119454	6.48410762433946	6.0303320112049	6.35808184786032	6.37457729649399	5.77712496077787	6.53813269478113	6.76222275110549	6.53560575824469	6.15054462749406	6.75376441141194	5.87102217343814
QSOX1	1	1	24	6	0.142928821767081	8.79448149358172	0.0438000670817452	0.00498040357623253	8.83367147317309	9.23304156805063	9.05686014558026	9.17758424806815	9.0832834668496	8.84295027168937	9.0118731958396	8.71324600340181	8.57199585666383	8.34697404189952	8.11706471637328	8.52908331341082	8.81063111556235
FLJ23867	1	1	28	14	0.3184794743196	3.65716246364086	0.249271056929483	0.068159689214715	3.97963235776356	3.38934909353505	3.83151616783359	4.49305773657701	3.42263129176254	3.92212572997714	3.3645966502938	3.5524014099294	3.21488238673722	3.05255837644721	4.08406999411631	3.51245542539733	3.87925336885513
ACBD6	0.548683931808932	1	24	18	0.218454950394816	4.60566296107696	0.204914156379154	0.044491782857519	4.6734645799909	4.32564040443471	4.08585637530247	4.63427530784376	4.7409942008129	4.92015282970601	4.32502630402103	4.70066211129049	4.47096081996591	4.85237145167331	4.88922420770619	4.60009640817536	4.65489349307738
XPR1	0.0095169702982203	0.62336155453343	20	6	0.465495535965724	3.6656638260366	0.533606280220142	0.14556879887076	3.41250787767276	4.05942317633057	4.05215403466975	3.45155942502552	2.93029236700332	3.83747578858866	4.01929792356385	3.92382592398864	3.3117147419447	3.22539057103506	3.622067851389	3.93575240705842	4.57066733931894
LOC102724791	1	1	20	8	0.290146667663323	2.369093921216	0.109949217270618	0.0464098178151518	2.16822903130445	2.57855838379128	2.27089597796305	2.36480041134331	1.29599509104414	1.97411416748224	2.24270772456361	2.76784206602409	3.21488238673722	2.74694129410437	2.67755903510928	2.83418159995827	1.716488415018
STX6	0.388468903781404	1	28	18	0.318123389894719	5.58173180240056	0.217514064567507	0.0389689208058975	5.20160896447017	4.58456565320842	5.31188156691033	5.43830525399093	5.64367065478595	5.6102973162797	5.97365325299812	5.84550051884697	5.39775369547608	5.46592384470972	6.19282002719845	6.02484485449145	5.82328639504482
MR1	1	1	20	14	0.403189385904674	5.20036901843649	0.23692806231969	0.0455598557486453	4.81158594164513	4.650744315218	4.78489997149771	4.99012523335084	5.43550288674251	4.87839071901543	5.47248956880604	5.06117044485626	6.05859096381824	5.4485866167667	4.8685082051304	5.35704733309942	5.40379738200571
IER5	1	1	28	18	0.226444637159529	7.56457063399615	0.103637316134444	0.0137003567219909	7.24470014035494	7.1861461812055	7.47042885980462	7.62747864735059	7.59724309151494	7.47222546293181	7.82483173207363	7.92208971305	7.43470096151584	7.41263012498243	7.54210351553279	8.03776412354311	7.54401421571076
GLUL	1	1	28	24	0.339457899894641	7.61098964028765	0.186220109745885	0.0244672662225365	7.33909991201003	7.01455193938007	7.30142413607428	7.31071237778809	6.85964094945379	7.62840012202204	7.84898326649645	8.13910277395997	7.4293158456094	7.49516313821559	8.12363594556452	8.17228803845845	8.09432676896092
RNASEL	0.0772071042383542	0.763330615488634	24	18	0.606543336149798	3.46719255213404	0.525282827641313	0.151500910244516	3.01509053409279	2.93787120426766	2.38358533817122	3.23209591157527	4.20740392947607	3.74754772131286	3.21043546019617	4.14059663957387	2.74556995067703	3.87109462208752	4.80451326987613	3.6076341376604	3.17006445877555
RGS16	1	1	28	20	0.741845739142223	2.58558471885293	0.083376338676	0.0322466086947594	1.99347179079824	1.89566258796368	2.14865290569764	1.50339099367443	3.2764256176943	3.25460246804175	2.24270772456361	3.42598761586854	2.99922618252991	3.14156104967848	2.47319929205154	2.47893635650286	2.72679246314233
DHX9	1	1	28	24	0.251312566206387	5.7170476735067	0.0150906469595221	0.00263958739218731	5.96435190141008	5.43094161694037	5.68608530023112	5.38600221043033	5.17161393815834	5.83433633479881	5.52794125969676	5.52923985548222	5.95746437584973	5.77499131683054	6.1844634706877	5.81151511681324	6.04758241129837
LAMC1	1	1	20	12	0.28879935336079	9.89734657263144	0.129267678331952	0.01306084185123	9.02616138878042	9.34095859528466	9.73361351659597	9.36404450288236	9.72142391654839	9.97568686676568	9.74938255761207	10.0946543758352	10.544107461785	10.3339649951895	10.060293137573	10.2814242833619	10.2705762582347
LAMC2	0.0772071042383542	0.763330615488634	20	2	0.193021903669245	2.61280509756577	0.410591867117697	0.157145998949645	2.71056998761629	2.82775266591276	2.58556440823015	1.68752576260291	3.2764256176943	2.88447457586346	2.61463378520875	1.94788892335354	2.43759579361217	2.74694129410437	3.28949141055619	3.1190075199758	2.37606625543349
NMNAT2	0.269101639101639	1	20	16	0.436155496746002	2.11388107613911	0.550377459104399	0.26036349221198	1.99347179079824	0.554275999058886	1.70392440739061	2.74300528017925	2.17706858114656	3.49464670646053	1.88321853054155	2.54265953202391	2.25483582454514	2.50003554934332	1.94963321340981	1.05150871500287	1.91171641261924
SMG7	0.182113153050653	0.975169409328168	28	20	0.167276166337956	5.32921321073635	0.367500841746906	0.0689596807661084	5.14000345658241	4.83280864688516	5.0468775317607	5.58471705444687	4.92401744120417	6.00899120337435	5.33000471726847	5.71641763312052	4.93338770612876	4.85237145167331	5.2023107702805	5.57291585812743	5.90581524171621
ARPC5	1	1	28	12	0.0980963735356411	8.29891348072296	0.0424673559594506	0.00511721878509705	8.30496839161588	8.46754105354165	8.42126353712335	8.46782666709962	8.51046816851817	8.35322649883592	8.15576430835753	8.32770012751008	8.0613317952466	8.09452809447711	8.18356578761839	8.15663462892324	8.41931795615246
RGL1	1	1	28	14	0.315063742921309	4.92153289100449	0.144439432360457	0.0293484643015312	4.64417949965274	5.09295306192894	5.49862448983972	5.37262470594413	5.12964290824465	5.23342748406072	4.84508584121522	4.39798734800503	5.52437881624746	4.56119222120785	4.18804862774789	4.87340823430125	4.7084308577257
COLGALT2	1	1	20	0	0.265663696277693	2.55304293968755	0.238759272934194	0.0935194897127013	2.59288272203175	2.82775266591276	2.67685317414113	2.9004407646552	2.00202508989542	3.18778647967873	2.44062300570743	1.75101987203913	1.80059374265331	3.05255837644721	3.01572947993858	2.13995209140957	2.920720387895
TSEN15	1	1	20	4	0.229985633098069	5.53048158570913	0.356957952928177	0.0645437377190737	5.80146750491248	5.53972853970699	5.90956202361239	5.91510014703014	5.56711880252738	6.22432214086587	5.96564278907388	5.52923985548222	3.56842163592415	5.413274319638	6.12457169157614	5.34328453381023	5.57209673045113
C1orf21	0.00511161292411292	0.530643288839044	28	20	0.199316872303366	6.01192535507726	0.348939499696371	0.0580412229173273	5.86630960302124	5.78044736896596	5.86172575304458	5.94252070632963	5.93925898899598	6.5310077199445	6.81059556788784	5.79524463590008	5.37552528506469	5.88218995306705	6.08021654846662	6.02484485449145	6.04758241129837
EDEM3	0.0095169702982203	0.62336155453343	24	22	0.383538753021341	5.29499830929366	0.404446256858133	0.076382698016779	5.84072141048088	5.27182260475579	4.94036889853536	5.10783031300778	5.32825907243597	5.64806770320117	5.15789685239295	5.29614738823738	4.47096081996591	5.0720691877713	5.6656077184428	5.72924492265797	5.656241861837
FAM129A	0.120192382848633	0.851092008279508	28	14	0.298003637545467	7.30853011793906	0.220546659024286	0.0301766094502294	6.63455812447227	6.89677301441219	7.34730526909483	7.6019106509276	7.56611174986071	7.28912233143618	7.32436116626317	7.43178308552107	7.1240225849648	7.50777364862784	7.51236589946729	7.39430021539406	7.51801238550144
RNF2	1	1	20	4	0.540017117194583	3.28262543245657	0.400405326015712	0.121977159518948	3.54516831899321	3.38934909353505	3.36674410647843	2.25243344518186	4.20740392947607	3.49464670646053	4.07992202499595	4.32901101559339	2.99922618252991	2.50003554934332	3.46534186004361	3.78100140345478	1.91171641261924
TRMT1L	1	1	24	18	0.333367833867387	5.18668621145494	0.477942118319629	0.0921478760878345	5.05354404464581	5.65707505079874	4.99460588242781	5.38600221043033	5.38287725637427	5.73253337416165	4.69812300900441	5.25954717539786	3.48782339117486	5.5332615018745	5.44550058517614	5.71862327200021	5.07740399544759
SWT1	1	1	28	20	0.923539408039874	2.51351043262937	0.43657752873651	0.173692347988311	1.79458995624606	-0.143520440799451	2.9933055273085	1.85079675230411	3.89304260596855	3.11772510885391	2.61463378520875	3.13412392169646	3.4024545803659	1.59319499134493	3.22576557127239	2.00660123962877	2.920720387895
IVNS1ABP	0.120192382848633	0.851092008279508	28	24	0.231209757423047	6.34096842963487	0.211023564481507	0.0332793904942465	6.75588512675987	6.35746738851055	6.22146357596971	6.12112571901622	6.48833663976111	6.69636130318355	6.45770596454573	6.29759619106158	6.19176989756929	6.06395480078097	6.1419388325197	6.19541493419341	6.23254564690007
HMCN1	1	1	28	8	0.485018221972515	3.88423439424024	0.260107387811088	0.0669649051552578	3.01509053409279	4.32564040443471	4.27304085192581	4.25135545181612	3.42263129176254	4.40642551594798	3.67082660555258	3.5524014099294	4.24440041101457	4.23696111217184	3.71782710710384	3.78100140345478	3.83179368464536
TPR	0.182113153050653	0.975169409328168	28	6	0.261928100689122	7.15720393252786	0.424789081716277	0.0593512614312563	7.11729029777608	7.44115505214002	7.42506845101474	6.72108756933108	7.73658210835628	6.55771319812719	6.38748847269899	7.43178308552107	7.85990914406303	7.75346495239448	6.8076272870414	7.33294704051963	6.73638612426923
C1orf27	1	1	20	18	0.199975293342024	5.07051199155994	0.143392897116432	0.028279766886483	5.18136468918386	4.7140199394114	5.02966322764367	4.56539371034233	5.27149148955173	4.9405891256616	4.82751359104756	5.4981593382603	5.05025837874022	5.35863039663742	5.32902382439941	5.42395823776414	4.65489349307738
PTGS2	0.06268326002701	0.763330615488634	28	18	0.509186389933648	1.3376622068693	0.795833893907328	0.594943842937687	1.99347179079824	-0.143520440799451	0.756589015237943	1.99745445107029	2.17706858114656	1.39673876408542	0.962868281647744	1.25199261809308	-0.143520440799451	1.59319499134493	0.807597860240623	2.47893635650286	2.08364715938575
RGS2	0.759272267084767	1	20	6	0.297291674883425	1.52650751272745	0.380036669260446	0.248958269836108	1.28902237172828	1.3755565741715	1.0576813926648	1.2922681185063	0.955122655570747	1.80608968430698	2.0132582834013	2.54265953202391	0.632165286490975	0.971764348146232	2.47319929205154	1.69603174118514	2.23725284375666
UCHL5	1	1	28	4	0.322108188598525	4.79888120177675	0.262237965510507	0.0546456464505551	5.11886949414044	4.99445019264886	4.99460588242781	4.03064621089603	5.17161393815834	4.31546144469091	4.75500270613591	4.75426064965769	5.41964481064562	4.71411549191502	5.0633873602231	4.60009640817536	4.5116544703869
TROVE2	0.0772071042383542	0.763330615488634	28	4	0.171341106412672	5.64500726445455	0.215897535626781	0.03824574983034	5.99946552390966	5.79515272081722	5.78172710937059	5.54948340147475	5.82555443950326	5.11255110530596	5.70196846864429	5.83309971665988	5.98708818006956	5.58177920714382	5.52707445233248	5.52495209263753	5.21323974130671
GLRX2	1	1	28	12	0.305145997125336	4.16348044879913	0.096396302074956	0.0231528172788128	4.70216701372515	4.24224284873435	4.61063093658988	4.49305773657701	4.94836646760541	3.74754772131286	4.13810101702197	4.46381580050102	3.7172505359901	4.27680090940519	3.22576557127239	4.40190678872325	3.24444255408058
CDC73	1	1	28	4	0.295748619436776	5.67052703089168	0.15980883035125	0.0281823593257998	5.69124828415758	5.96083240883181	5.7610145825804	5.56132381920426	5.85160785315478	5.2167672183978	5.14376676879803	5.72985820822284	5.60301445572615	6.11978726334563	5.68942635483974	5.78121090524229	5.64255408927472
B3GALT2	0.0481594158156658	0.719058631798625	28	20	0.450991134715633	4.87817384887489	0.376792611672392	0.0772405050220374	4.3130920417243	4.19866365537152	5.0468775317607	4.84268108460573	5.08641417221496	5.34495451256483	5.30482654361063	4.90405336196877	4.19448293791028	4.62431961308636	5.16881382490919	4.81477507064661	5.33737933420618
CFH	0.182113153050653	0.975169409328168	28	20	0.451679162275215	3.89037485541443	0.273718599927859	0.0703578986860125	3.41250787767276	3.309655606582	3.61776586420085	3.64200391326948	3.94236689144577	4.31546144469091	4.24786088205191	3.92382592398864	4.03344742400609	3.58406960190428	3.89215774029628	4.42822134875328	4.05486784589128
ASPM	0.120192382848633	0.851092008279508	28	18	0.824477763372834	3.08748173399984	0.943150358794495	0.305475607647609	2.32408629626719	2.09897615421526	3.36674410647843	4.33650222863465	3.3513797605662	4.46403047216361	3.45891856688906	2.27570988097665	2.25483582454514	2.74694129410437	1.78252156407212	4.37510332334818	3.09164237103685
ZBTB41	1	1	20	2	0.211073471616531	4.4151635552908	0.156102775886086	0.035356057353532	4.42063043687512	4.650744315218	4.48995192501297	4.30867462166853	4.32365065044617	4.79105488681458	4.39827308893573	4.09977012271846	3.97551051857858	4.42599282961858	4.51569850979892	4.31995455895891	4.88156094063987
DENND1B	1	1	20	18	0.188921912253486	3.02382784526836	0.253058277179452	0.0836880570352023	3.26640211306825	3.04017735928746	3.06264949628725	1.99745445107029	3.2764256176943	2.88447457586346	2.24270772456361	3.28742388401358	2.99922618252991	3.3046154138985	3.622067851389	3.69692037720896	2.50268780302443
C1orf53	0.328785271441521	1	24	22	0.871213538210232	1.53310718600903	0.804403893422681	0.524688619793569	2.16822903130445	1.02258493568516	0.756589015237943	-0.143520440799451	1.29599509104414	2.60610019960438	1.58161890764554	2.27570988097665	-0.143520440799451	1.59319499134493	3.67074183910633	1.85965745498819	2.08364715938575
NEK7	0.0772071042383542	0.763330615488634	20	2	0.163296329077258	5.65133618762761	0.309565276080979	0.0547773598673364	6.1424610954986	5.68892122716105	5.4733818070415	5.48877827018875	4.92401744120417	6.2075557787373	5.62268052428948	5.64726978753789	5.54444318703802	5.54961603598207	6.20112845845312	5.73978894401062	5.64255408927472
PTPRC	1	1	28	4	0.577515741898766	2.55406845130411	0.151722066255737	0.0594040720319252	3.60718788672383	2.27714466767226	2.92045946199189	1.2922681185063	2.17706858114656	2.88447457586346	2.0132582834013	2.96257619306092	2.25483582454514	3.14156104967848	1.78252156407212	2.75323053740058	3.17006445877555
ZNF281	0.759272267084767	1	24	0	0.225997343640045	5.81376394364108	0.162649411043586	0.0279766107843933	6.2629517595875	5.99944122256883	5.53567922180652	6.23639023666884	5.56711880252738	6.06591115844707	6.04381365248846	5.72985820822284	5.28301980307569	5.48305519843262	6.0062836601105	5.72924492265797	5.79881283178337
KIF14	1	1	28	24	0.55294055094154	1.54007609869183	0.383495063854941	0.249010463950898	2.59288272203175	-0.143520440799451	2.01508488882755	2.36480041134331	1.29599509104414	2.79751756651169	2.0132582834013	1.75101987203913	1.80059374265331	1.31568375961057	-0.143520440799449	1.51144554103779	0.466253222237222
DDX59	1	1	24	10	0.446795019985056	2.79048912627235	0.157247222981128	0.0563511326744303	1.79458995624606	3.60499539000978	2.48810665487606	2.36480041134331	2.60228890092482	2.88447457586346	2.76989719029703	3.05089835253695	3.64475439042224	3.64622494044592	0.807597860240623	3.56082954066314	2.920720387895
CAMSAP2	0.269101639101639	1	24	14	0.304614898005776	6.65338713951545	0.259950749694273	0.0390704379954665	6.58917841358686	6.34752510953626	7.00377332655555	6.73160496987184	6.77368260397348	6.41164833072214	6.27530628205297	6.48363776786028	7.40208456144856	7.24700976857077	6.26592761081476	6.689947704441	6.04758241129837
TMEM9	1	1	28	18	0.4217676841749	5.70063430126857	0.0727749731762508	0.0127661185282585	5.22157309332981	5.13979210650881	5.48605835630584	6.26563323430184	5.41817343115679	5.51811961151199	6.1179657334093	5.86998685639071	5.69564009442412	5.73264520210214	5.75860996746095	5.84119585377691	6.02665842081243
PHLDA3	0.388468903781404	1	24	12	0.431961313861922	8.46860039790592	0.355607534954215	0.0419912994173332	7.67578694136069	8.66259174733877	8.8270685860969	8.79058941818938	8.90970365187729	8.23410758947668	8.1767340371952	8.1886133672358	9.2573150387797	8.81274105029319	7.5256583492531	8.45582851319005	8.21945934753593
CSRP1	1	1	20	2	0.215085605551959	6.61395679280391	0.150136739643253	0.0226999879718906	6.78971059372571	6.73839840408072	6.72238241748582	6.58850817602433	6.30249836129889	6.89268515646714	7.01847574026461	6.48363776786028	6.32533069495409	6.81129059004055	6.5844572639439	6.42182194894317	6.49877273503462
RPS10P7	1	1	28	20	1.0219404625776	1.97596960935657	0.130163580105764	0.0658732702615547	0.503938509586027	1.3755565741715	2.38358533817122	0.746069893225806	2.47398800618217	2.12459504164195	3.03780829027285	2.27570988097665	3.21488238673722	1.82583977887372	0.807597860240623	2.75323053740058	2.08364715938575
NAV1	0.120192382848633	0.851092008279508	28	6	0.455289306561093	7.18093377224684	0.231893760774459	0.0322929814045481	7.6091491129092	7.7958001507537	7.43490931997514	7.46994136511822	7.14417646393059	6.83381242765705	6.77436800166148	7.18090176693879	7.1891947226221	7.25201539956729	6.95737445259694	7.01911495620326	6.83596429423273
IPO9	0.548683931808932	1	28	2	0.252576763518508	5.34131076929341	0.18270023266533	0.0342051306423983	5.67685941882139	5.65707505079874	5.39489036947577	5.04175042874941	5.3648999706119	4.85704739975843	5.4030054570394	5.9059543232757	4.99300615984756	5.33994593614974	4.9692358170039	5.5610735805804	5.23164146229528
SHISA4	0.759272267084767	1	20	12	0.0854374856045281	6.5959740992121	0.20706445975259	0.0313925519776259	6.4180672805095	6.13277387823406	6.48410762433946	6.83276552440354	6.32126514268564	6.5106491124279	7.0491234833801	6.52277162134713	7.16995033425708	6.77697417471784	6.1419388325197	6.52905212675014	6.58717325743795
LMOD1	0.388468903781404	1	24	10	0.454514180001714	7.41996843338182	0.520828400244479	0.0701928053900223	6.74902381259246	6.98278829535203	7.73489314781411	6.99433751959671	7.84430798773527	6.93912852576229	7.15153666555222	7.63832192445405	8.72047481116985	8.12212898298549	6.76342746859926	7.09909192949517	7.26907793723056
TIMM17A	0.548683931808932	1	24	22	0.347397340112481	6.00690327936844	0.377931562771071	0.0629162057709719	6.67855384725105	6.0246181045361	5.80214647386113	6.14492713414129	5.79902186479792	6.28151591830402	6.27530628205297	6.00877049573746	5.02191625182428	5.54961603598207	6.77460502162776	5.90816471583986	6.1478788200855
RNPEP	0.269101639101639	1	28	20	0.175176577777705	5.23179990471255	0.754976681389762	0.144305343312101	5.42467463145003	5.41198536520654	4.84518099327841	5.46376247708698	5.12964290824465	5.62299763444697	6.20899482643381	4.70066211129049	3.48782339117486	4.19598982533635	5.76982476244052	5.18253755519249	6.09860201819339
ARL8A	0.269101639101639	1	28	20	0.178295317309038	7.69209029426281	0.605690186353476	0.0787419496109183	7.2926719952542	7.85314173208979	7.72690491421869	8.07636690257089	8.13955238772648	8.06291335793839	7.87487731280227	7.96534443085621	6.04457110489591	6.83149534560993	7.68520252868567	7.86792630501381	8.19856385347701
UBE2T	1	1	20	2	0.805428377632549	1.89449989038653	0.762636678125237	0.402553033650288	2.71056998761629	1.89566258796368	2.38358533817122	2.97315201284271	1.57152225244818	2.60610019960438	2.8416815422784	1.25199261809308	-0.143520440799451	0.519312913108196	3.51949780462074	2.00660123962877	1.49064489164834
PPP1R12B	1	1	28	18	0.429414730743222	5.11579999226137	0.039514026653603	0.00772391937006441	4.45476612246822	4.5152047123443	4.72198994178574	5.26088965634075	4.92401744120417	5.23342748406072	5.15789685239295	5.7028506631776	5.35294902254476	5.37707596379238	5.29837358360918	5.00160764209219	5.51314351170018
KDM5B	0.0481594158156658	0.719058631798625	20	16	0.24053997470514	6.13326912054001	0.218385154526992	0.0356066479776064	5.98785568331046	5.78044736896596	6.03563475126893	6.22154341160668	6.38509062573128	6.28151591830402	5.94134102378313	5.89406452282381	6.69200667179941	6.09771288193449	6.15054462749406	5.87027825437008	6.10859294703279
PCAT6	0.0772071042383542	0.763330615488634	20	12	0.581262528872096	2.45857255553851	0.658293498112301	0.267754350641124	1.28902237172828	1.02258493568516	2.67685317414113	3.34599676365959	2.82902348216886	2.60610019960438	2.1325397234727	3.05089835253695	2.43759579361217	2.35868558696552	2.09938166840097	2.00660123962877	3.24444255408058
RABIF	0.759272267084767	1	20	2	0.154594292399977	3.73163102296089	0.202735348401037	0.0543288838455886	4.45476612246822	4.00985418329984	3.79122483832232	3.45155942502552	3.99006042947026	3.65163929216486	3.54745042622935	3.49057867042854	2.99922618252991	4.15382089463123	3.89215774029628	3.51245542539733	3.83179368464536
KLHL12	0.548683931808932	1	28	20	0.0341500656140745	4.48534490871708	0.403216518314984	0.0898964352844638	4.45476612246822	4.00985418329984	4.4645556947734	4.70001747102683	3.84197209523439	4.59871821287795	4.79171365676895	4.70066211129049	3.21488238673722	3.92223270111921	5.08150217430819	4.87340823430125	5.40379738200571
ADIPOR1	1	1	28	24	0.217438793171327	4.52725820132144	0.095804965901384	0.0211618073547075	4.91328800018863	4.44233991697805	4.514908819765	4.46811668205414	4.20740392947607	4.92015282970601	4.22119380510047	4.32901101559339	4.55248036655384	4.31557003705217	4.48880323969385	4.60009640817536	4.7851866009404
CYB5R1	0.548683931808932	1	28	20	0.0589032389282525	5.99805765948351	0.162306940594347	0.0270599166944859	5.99946552390966	5.29269902274563	5.86172575304458	6.06401272027525	5.97525263963256	5.72076542127175	6.1179657334093	6.00877049573746	5.95746437584973	5.68901845648892	6.28168263481503	6.36846336211372	6.53626671176051
TMEM183A	1	1	28	22	0.133106427113494	5.43119674984572	0.0135172556395152	0.00248881715432224	5.29877656341772	5.52215754782809	5.25376432222082	5.00753970150967	5.62868179698056	5.34495451256483	5.49492664874808	5.4981593382603	5.79947031404572	5.43103850621168	5.31378009850963	5.6971424507162	5.30298732047032
BTG2	1	1	28	6	0.522137297121588	2.80593541454395	0.24966594452726	0.0889777944400187	3.01509053409279	2.57855838379128	2.76270765941675	3.29017010561553	2.00202508989542	2.38534310281625	2.1325397234727	2.96257619306092	2.74556995067703	3.51911540235507	2.67755903510928	3.05289760986788	3.50867176918458
FMOD	0.182113153050653	0.975169409328168	28	20	0.497294886027044	6.15958269716395	0.273709421342379	0.0444363579156755	5.50831750559025	5.52215754782809	5.54782227986836	6.0303320112049	6.24468726917652	6.56431303558351	6.05895210858171	6.32442290185728	6.00167505444435	6.27538431361338	6.29726746224766	6.71688187605091	6.81170666420482
PRELP	1	1	24	22	0.0549203575269952	5.21155533938601	0.0296372320557818	0.00568683053824648	5.09742133303212	5.01971356583433	5.0973213118037	5.00753970150967	5.08641417221496	4.62421002418929	5.22654304151757	5.08228150692773	5.44120871403359	5.15991196866005	5.3884373624235	5.77096637615259	5.77391692957716
ATP2B4	0.182113153050653	0.975169409328168	28	6	0.293740298020661	6.92992099434668	0.200179997333922	0.0288863318206984	7.24956974662122	7.00825491122293	7.07682396477368	6.97233443520981	6.8139929718054	6.62870218185745	6.5516711837756	7.07956133641975	7.37432937428753	6.83149534560993	6.89728325800915	6.88779890030124	6.84196550348697
ZC3H11A	1	1	28	14	0.341113107843301	5.42861125698231	0.0753154863448763	0.0138738035898233	5.16083229313485	4.61803441569842	5.60705019669186	4.91828594793292	5.59822865351724	5.49066395864333	5.05595046918683	5.58946151982852	5.41964481064562	5.85612775646541	5.68942635483974	5.65319681388538	5.96200158795794
ZBED6	0.120192382848633	0.851092008279508	24	12	0.395083634685455	4.58669950026652	0.43206505982124	0.0941995567392489	4.27538767165993	4.83280864688516	4.78489997149771	5.15547683805753	4.84840307933379	4.67388089565962	3.74758018559996	4.18029953967531	5.54444318703802	4.65487680516253	4.22110698135653	4.14060541147287	4.13525923024455
SNRPE	1	1	28	24	0.459990170741049	5.23013132631677	0.112381089110095	0.0214872403957851	5.80146750491248	4.7140199394114	5.23886168786098	5.17101563091727	4.87405074024099	5.6102973162797	5.56021723618799	5.16376583328592	5.18417401713942	5.04924657073158	5.6167572347611	5.13540006782118	4.76005237345789
SOX13	0.120192382848633	0.851092008279508	28	20	0.348295211213565	2.82627516410425	0.584789201937834	0.206911630320035	3.01509053409279	2.09897615421526	2.01508488882755	3.23209591157527	2.17706858114656	3.92212572997714	3.45891856688906	3.13412392169646	1.50541007376254	2.50003554934332	3.57169417787321	2.57627848153516	3.17006445877555
ETNK2	0.759272267084767	1	24	18	0.377376878144931	2.09416921488552	0.536186985656689	0.2560380421245	2.32408629626719	0.554275999058886	1.86787732562697	2.25243344518186	2.82902348216886	1.97411416748224	2.0132582834013	0.918058058024856	2.43759579361217	2.026126600163	2.9383246196644	2.26201325924914	2.82701246361087
PPP1R15B	0.548683931808932	1	24	16	0.109541223256425	4.52583883924896	0.235661859581848	0.0520703162335659	4.52070599183202	3.73270764325446	4.72198994178574	4.72128223331335	4.03622760871714	4.67388089565962	4.63890840182923	4.39798734800503	4.55248036655384	4.68480017809901	5.3884373624235	4.55304258657966	4.09562342239296
MDM4	1	1	28	24	0.11137291441302	4.72184982723159	0.0784062150038866	0.016604978530174	4.93763148660826	4.7746365518721	4.63360101190494	5.13976885806834	4.20740392947607	4.8994228815724	4.7173331596877	4.67309713345774	4.66672400540282	4.56119222120785	4.61852961325648	4.50440220259928	4.9718984838928
NFASC	1	1	28	20	0.188258874614221	6.187288187617	0.0606773258323195	0.00980677220656325	5.80146750491248	5.86651176942715	5.95586293213776	5.83932367922616	6.12161381760119	6.06591115844707	6.24914630052888	6.47568198224668	6.25401592752893	6.17353926726549	6.37276203774689	6.51069904250344	6.71037932558832
RBBP5	0.388468903781404	1	20	12	0.446089084674749	5.54080499478582	0.333956944848901	0.0602722790574964	4.93763148660826	5.33356687449535	5.7919729173176	5.02474646792126	5.64367065478595	4.87839071901543	5.42654063131803	5.92944393624948	6.540407744164	5.81612984553733	5.31378009850963	5.53709335440913	5.41993488568749
DSTYK	0.388468903781404	1	20	14	0.357909013674461	6.58392778971206	0.301813552778774	0.0458409573158416	6.3741503804591	6.76851718961317	6.73305688318255	6.9364162354237	6.82718329583371	6.32102351459971	6.16069390349659	6.20439024506672	7.15697663232544	6.77001184160046	6.043723651522	6.52905212675014	6.27752077972204
TMCC2	1	1	20	6	0.459959302173197	2.40945961531714	0.450516208193495	0.186978111328169	1.28902237172828	3.309655606582	2.27089597796305	2.56626089759553	2.60228890092482	1.97411416748224	3.21043546019617	1.94788892335354	1.50541007376254	2.20196732119728	2.47319929205154	3.05289760986788	3.50867176918458
NUAK2	1	1	20	10	0.460022477015298	2.43570181772094	0.440183059057221	0.180721242581777	3.26640211306825	1.3755565741715	2.67685317414113	3.64200391326948	2.60228890092482	-0.143520440799451	2.69435316910607	3.21280914157886	1.50541007376254	2.026126600163	2.35902749611718	3.6076341376604	2.61908724767987
ELK4	0.0772071042383542	0.763330615488634	28	18	0.308306779814529	3.81646958344014	0.395503416051122	0.10363070041675	3.60718788672383	3.60499539000978	3.36674410647843	3.99616796884545	4.36040729752383	4.04045889521655	3.92329987829249	3.61168340914145	3.78627735447449	3.05255837644721	3.93263690715466	4.1084200946465	4.13525923024455
NUCKS1	0.269101639101639	1	28	6	0.214437263809583	9.94982911152542	0.36760381561436	0.0369457416297276	9.9721190852104	10.0743580958144	10.4442116398952	9.89232264204458	10.352230864129	9.6289607768698	9.44248201035899	9.89436784073055	10.807515043484	10.451768405044	9.26394667579024	9.9342790634654	9.41841353715385
RAB7L1	1	1	28	20	0.450010076309505	6.63020666375021	0.0761070401732997	0.0114788337729207	5.87893549669557	5.78044736896596	6.62258227980018	6.26563323430184	6.83373350791316	6.61605220312471	6.70869471862016	6.74423763733797	7.72136626524822	6.68373266455288	6.72360963233815	6.74332240620347	6.91779117704809
SLC41A1	0.388468903781404	1	28	20	0.294725847438718	4.99551292564464	0.229264095624001	0.0458940050874588	4.6734645799909	3.60499539000978	4.86472764427618	4.91828594793292	4.94836646760541	5.49066395864333	5.05595046918683	5.06117044485626	5.33001384753693	4.90416567197056	5.26705801396628	5.22818351379387	5.45167825805707
RAB7B	1	1	28	20	0.496517625427978	2.85914319186824	0.111733854777015	0.0390794889513754	2.32408629626719	2.27714466767226	2.27089597796305	2.13056969061266	3.11371478225847	3.11772510885391	2.69435316910607	3.87627001129191	3.11108011489632	2.74694129410437	3.22576557127239	3.1190075199758	3.09164237103685
SRGAP2	0.548683931808932	1	24	22	0.137148527556262	4.95324208779466	0.126021166855061	0.0254421578072251	4.86333296482309	5.35357471191114	4.6562110901418	5.00753970150967	4.84840307933379	5.29820878488392	4.86244663166996	4.83110022532706	4.66672400540282	4.82575992991469	5.23504758857776	5.10309710220592	4.94983885753996
IKBKE	1	1	28	4	0.389204744225678	3.22731989361664	0.189886958319416	0.0588373525335977	3.26640211306825	4.28454416072372	3.19207420796756	2.74300528017925	3.49052886191288	2.96648695876409	2.61463378520875	3.05089835253695	3.7172505359901	3.3046154138985	2.23503786354139	3.1190075199758	4.0129273865605
RASSF5	0.120192382848633	0.851092008279508	28	20	0.675180450567687	3.00450186957501	1.10497568731871	0.3677733399031	1.79458995624606	2.93787120426766	3.19207420796756	2.97315201284271	3.42263129176254	4.14981756263725	3.88982655008197	3.13412392169646	1.13387353172569	0.519312913108196	3.93263690715466	3.78100140345478	3.50867176918458
EIF2D	0.0290926434676435	0.66834122905626	28	20	0.76044839786546	4.13070381323526	0.954494054122632	0.231072983510539	4.02577962340042	3.60499539000978	2.8437386630303	4.28029968379783	3.89304260596855	5.43413360596798	4.84508584121522	3.87627001129191	1.13387353172569	4.23696111217184	5.6167572347611	4.55304258657966	4.76005237345789
DYRK3	1	1	24	22	0.511694542994155	1.59281476580857	0.233528970631608	0.14661401667322	1.99347179079824	1.02258493568516	2.01508488882755	1.99745445107029	2.00202508989542	0.823082616751734	1.74028569477629	1.25199261809308	0.632165286490975	0.971764348146232	1.94963321340981	2.00660123962877	2.50268780302443
MAPKAPK2	1	1	28	18	0.136724990546464	8.332692046266	0.2713315189066	0.0325622880816995	8.27900573981732	8.49707256739475	8.32400189862668	8.69574755970657	8.57444278034671	8.33790086963271	8.52083497732433	8.4341670412536	7.60199306608048	8.03188085442285	7.98616362312866	8.44459284489426	8.53681583583016
YOD1	1	1	20	18	0.363326713497551	2.2544681728233	0.102668448489292	0.0455399857611293	2.59288272203175	2.43570882351885	2.14865290569764	1.2922681185063	2.17706858114656	1.80608968430698	1.58161890764554	2.54265953202391	1.13387353172569	2.95770184001202	2.57899462234934	3.18222028988274	2.82701246361087
PFKFB2	1	1	24	12	0.300427879416357	3.46110431813192	0.135280897507285	0.0390860503101801	3.18739774225987	3.6702642456159	3.4205643498537	2.56626089759553	4.4312251023173	3.37961133864121	3.09767534312739	3.42598761586854	4.08914720393897	3.37971520835745	4.01033944381691	2.57627848153516	3.62460826527967
CD55	0.0169666213416213	0.637203758509219	28	0	0.142727286178362	5.63808678955217	0.249791417859045	0.0443042874618264	5.67685941882139	5.73540999112011	5.65274184485325	5.39925680971813	5.43550288674251	5.81232614567189	5.84855931519536	5.85779563670655	5.83248367615032	5.56578724966589	5.32902382439941	5.18253755519249	5.81110150831393
CD46	0.0772071042383542	0.763330615488634	20	2	0.142158272511334	5.05606306356995	0.215156527472411	0.0425541621548712	5.16083229313485	4.83280864688516	4.92182713000352	4.80333901404461	4.92401744120417	5.4196480012809	5.25311232837072	5.08228150692773	4.90262839557142	4.97852906412846	5.4314449781995	5.24308344274329	5.05691113482713
CD34	1	1	28	8	1.29718567748553	0.825595081150249	0.567153854363478	0.567153854363478	-0.143520440799451	2.43570882351885	1.86787732562697	1.04486463191352	-0.143520440799451	-0.143520440799451	0.32569187609349	0.918058058024856	-0.143520440799451	1.31568375961057	1.11954767930432	1.29972873850248	1.49064489164834
PLXNA2	0.388468903781404	1	20	4	0.565653551490564	1.65145232406587	0.443408841995033	0.268496302032724	2.81937682764062	3.04017735928746	1.86787732562697	1.50339099367443	0.955122655570747	2.12459504164195	0.679174522498239	1.52297617938569	1.13387353172569	1.31568375961057	1.59348561039619	2.13995209140957	1.49064489164834
TRAF3IP3	0.182113153050653	0.975169409328168	20	16	0.781119261252169	2.42012443869021	0.591179648145719	0.244276549872646	2.71056998761629	1.89566258796368	1.51892157452871	3.34599676365959	2.82902348216886	2.79751756651169	1.58161890764554	1.94788892335354	2.59978527554551	3.05255837644721	1.78252156407212	2.00660123962877	2.61908724767987
C1orf74	0.759272267084767	1	24	6	0.48866664733398	2.6702987062215	0.501026917551001	0.187629539865209	2.71056998761629	3.38934909353505	3.47244880891503	2.25243344518186	3.42263129176254	0.823082616751734	2.76989719029703	3.28742388401358	2.43759579361217	2.20196732119728	2.76981804959257	2.00660123962877	3.17006445877555
DIEXF	1	1	28	4	0.449154812014221	3.80063905704244	0.0410927066225107	0.0108120518696369	4.42063043687512	4.58456565320842	3.61776586420085	3.81021502129298	4.46537168247182	3.70039034297258	2.76989719029703	3.77618017360416	3.78627735447449	3.92223270111921	3.08919196306214	3.30089818601552	4.17383515941378
SERTAD4-AS1	0.269101639101639	1	28	20	0.329593848572372	3.99298098700071	0.33635953251814	0.0842376995065015	3.54516831899321	3.13570657832532	3.31083801555548	4.3905971604007	3.49052886191288	4.8994228815724	3.95601413881338	3.96986413474955	2.99922618252991	3.97162000994513	5.52707445233248	4.29156893760266	4.21140641999314
SERTAD4	1	1	28	20	0.267940858668623	5.43872560304249	0.102857743257861	0.0189121038208511	4.64417949965274	5.3132776539653	5.7293773274084	5.45109001581515	5.78557032016562	5.43413360596798	5.8744609039508	5.38378075241387	5.25893598883041	5.35863039663742	5.3884373624235	5.6971424507162	5.32028580764153
HHAT	1	1	24	22	0.365959149426964	2.74658341279588	0.184776995499907	0.0672752171439836	2.46473559249488	1.6589216748708	2.58556440823015	2.25243344518186	2.60228890092482	3.37961133864121	2.61463378520875	2.65963978827214	2.87796566559859	2.35868558696552	4.04767567803925	3.1190075199758	3.24444255408058
RCOR3	1	1	28	20	0.276103505159587	4.85862655769659	0.0755571463147773	0.0155511326951207	4.07049642147623	4.7746365518721	4.86472764427618	4.84268108460573	5.23236623628616	5.19991230978936	5.12949692194686	5.01799832926012	4.93338770612876	4.87850098249344	4.80451326987613	4.71142518878236	4.65489349307738
TRAF5	1	1	28	26	0.325506289338315	4.70856545395667	0.316355318898401	0.067187197882651	4.23667140530945	4.7746365518721	4.67847228146468	4.44273685447928	4.16647602480613	5.05747686503053	5.22654304151757	4.97349434597121	5.28301980307569	5.0024887940658	4.40497150946371	3.82127296234526	4.85806416851246
LINC00467	1	1	28	10	0.116547593777098	3.51250916631526	0.0327761305681852	0.00933125837293358	3.77869363034913	4.00985418329984	4.01764551390535	3.84937254606918	3.94236689144577	3.96265817965504	3.3645966502938	2.76784206602409	3.85215178779823	3.22539057103506	1.94963321340981	3.73957333946934	3.17006445877555
LPGAT1	0.0169666213416213	0.637203758509219	28	20	0.427411128021911	5.27550444139339	0.424855029247745	0.0805335364546732	4.98511977957496	4.7140199394114	4.67847228146468	5.61911070133263	5.30958363888249	5.72076542127175	5.46113880272159	5.40068629395021	4.19448293791028	5.09453637929114	6.0062836601105	5.46266413487791	5.66980098931017
INTS7	0.548683931808932	1	28	18	0.0397660140175393	3.40540200431982	0.572028590920213	0.167976817478401	3.48036238062145	3.73270764325446	3.74977585150485	3.6859308090382	3.89304260596855	3.79321233166218	3.54745042622935	2.54265953202391	2.04551906312914	3.14156104967848	3.35052106560685	3.93575240705842	3.24444255408058
RPL21P28	1	1	28	6	0.479124908810069	1.71645170705924	0.187159780415022	0.109038768551012	2.46473559249488	1.89566258796368	1.30665624534736	2.8238694950241	1.80277229958778	1.13823753804012	1.74028569477629	1.75101987203913	1.50541007376254	2.026126600163	1.78252156407212	1.29972873850248	0.893538104403489
PPP2R5A	0.388468903781404	1	28	22	0.429725096590204	4.7753536519076	0.348032317192173	0.0728809513517696	4.91328800018863	4.40447933548955	3.94604889029632	4.28029968379783	4.4987287122338	4.9405891256616	4.87960099125417	5.25954717539786	4.80620827627799	4.15382089463123	5.34410816547742	5.01902613363673	5.32028580764153
NENF	0.182113153050653	0.975169409328168	20	12	0.117587327950359	6.51557843549426	0.190612647325373	0.0292549079429375	6.09995252741146	6.4439929389739	6.26624612136207	7.00738007381348	6.11086759877651	6.38206810036762	6.68449612270128	6.53813269478113	6.77076426044093	6.77001184160046	6.24999863184794	6.48585933244361	6.64323422221334
NSL1	1	1	28	24	0.507049309852876	4.60821990154675	0.286487391885275	0.062168776231602	4.3130920417243	4.00985418329984	4.18248230042956	3.54992186846548	3.94236689144577	5.39023301679274	4.67865361040603	5.14382214092963	3.97551051857858	4.85237145167331	5.44550058517614	5.01902613363673	5.11753658566435
TATDN3	1	1	28	24	0.787220304149358	2.84879623037747	0.277210923890479	0.0973080913736496	2.46473559249488	1.3755565741715	2.48810665487606	2.74300528017925	1.57152225244818	3.88042152326286	3.15515677864737	3.61168340914145	2.59978527554551	3.22539057103506	3.28949141055619	3.18222028988274	3.17006445877555
ANGEL2	1	1	28	22	0.400025031055325	4.1688022438578	0.111161630412394	0.0266651243954248	4.19688742746748	3.53663321389349	3.90887251324934	3.54992186846548	4.1243530483296	4.18450280211514	4.42188496134164	4.29324541046049	3.91514923692621	4.82575992991469	4.28503442974893	4.40190678872325	4.45012437120888
RPS6KC1	1	1	28	12	0.257367138770331	4.09592476777105	0.35350164168917	0.0863056969382621	4.52070599183202	3.95852128361318	4.38556916219788	4.44273685447928	4.32365065044617	3.43827528279095	4.07992202499595	3.72340479274195	3.7172505359901	4.35332453939055	4.40497150946371	4.8345854123542	3.38259791464204
SMYD2	0.120192382848633	0.851092008279508	20	2	0.420774540218446	4.20401032810749	0.403192055218634	0.0959065329889752	4.88852669078525	4.5503019788345	3.74977585150485	4.30867462166853	4.03622760871714	4.79105488681458	4.46798007090339	4.5572477909561	3.3117147419447	4.19598982533635	4.61852961325648	3.97197881665958	3.73191702029406
PTPN14	0.548683931808932	1	24	10	0.135397165246082	7.99476583783318	0.220580338942273	0.0275905940732414	7.97233748483099	7.97115522574655	8.2006051276544	8.01741696587352	8.14746116779503	7.72286783775793	8.05931853779408	7.8592680306479	8.66427963446682	8.18105386930414	7.4544654483153	7.91753053936608	7.57316784517919
CENPF	1	1	28	12	0.8331182395446	4.49152724644782	0.677958455816248	0.150941632682384	4.52070599183202	4.99445019264886	5.40827242957127	5.9058429095598	5.87719910586959	4.46403047216361	4.29976032953951	4.01447852713084	4.1427762194032	3.97162000994513	3.76342409726286	5.01902613363673	2.61908724767987
KCNK2	0.388468903781404	1	28	6	0.174875200283619	7.5090958687508	0.129948664848151	0.0173055008378484	7.69376398713834	7.8319048232049	7.79979577476005	7.5223700153348	7.47267503225693	7.32454254966098	7.58446829633003	7.39850524399289	7.89549356159384	7.39915590838201	7.05227825362507	7.59055875496305	7.13375575981552
KCTD3	0.0481594158156658	0.719058631798625	28	14	0.339573575398607	5.85881897692574	0.315183845758529	0.0537964813386185	5.52447951531375	5.55708810197388	5.99186267414088	5.73863832337039	6.24468726917652	6.00899120337435	5.07096276322226	5.89406452282381	5.81607142412392	6.23550483214405	6.67074543413365	6.05048182023843	5.55758272953978
GPATCH2	0.759272267084767	1	28	6	0.226058552052663	4.73667843999236	0.491990894794317	0.103868333269233	4.88852669078525	4.58456565320842	5.35398289883782	4.33650222863465	5.68772492368617	3.31846047520899	4.46798007090339	5.48236432694827	5.46245504358305	4.90416567197056	4.76021646297529	4.71142518878236	3.925201389888
RRP15	0.0290926434676435	0.66834122905626	28	10	0.121443274194899	4.74760688539661	0.359640972845247	0.0757520539351066	5.14000345658241	4.40447933548955	5.26851458912751	4.91828594793292	4.84840307933379	4.43551548642908	4.34985739963373	4.46381580050102	5.30670816361092	5.35863039663742	4.8685082051304	4.50440220259928	4.21140641999314
TGFB2	1	1	28	14	0.248452351716514	4.09616964438387	0.480604707859861	0.1173302742768	4.27538767165993	4.10734546948231	4.63360101190494	4.22181861339817	5.41817343115679	4.28381929786165	4.04992838974481	4.14059663957387	2.74556995067703	2.74694129410437	4.43346011471644	4.14060541147287	4.35261021531303
LYPLAL1	0.548683931808932	1	24	18	0.383232198558419	2.90019216942335	0.526622185931445	0.181581824640315	2.71056998761629	2.27714466767226	3.4205643498537	2.65733801439324	3.61742962630027	3.25460246804175	2.76989719029703	3.05089835253695	1.80059374265331	3.14156104967848	4.08406999411631	2.83418159995827	2.08364715938575
EPRS	0.0169666213416213	0.637203758509219	28	6	0.269976213716216	7.76433597101742	0.334312818840899	0.0430574900530858	8.10453827641716	7.93841051580572	7.90266009224721	7.67729414291339	7.76427702974263	7.47922722050334	7.30544451254297	7.81896143112753	8.2287772910621	8.12486025010716	7.85803915425093	7.60792944454895	7.33438889513529
BPNT1	1	1	20	16	0.43399300550241	3.09729985138967	0.25454502670305	0.0821828815149565	3.48036238062145	3.53663321389349	2.14865290569764	3.29017010561553	3.19736285327088	3.43827528279095	2.24270772456361	2.86849227552206	3.3117147419447	2.35868558696552	4.22110698135653	2.6674657912599	3.17006445877555
IARS2	1	1	20	18	0.171135617110388	5.62143315162597	0.105414557942749	0.0187522567821087	5.80146750491248	5.27182260475579	5.29757026452784	5.23154936356561	5.38287725637427	5.53165395305433	5.37907996935332	5.40068629395021	5.64078128014089	5.74689912596855	6.12457169157614	5.87027825437008	6.34668612961678
RAB3GAP2	0.269101639101639	1	20	18	0.15002263134054	5.64160388336043	0.113628068896093	0.020141093073059	5.92836228665127	5.65707505079874	5.49862448983972	5.05855630904651	5.77199217332094	5.72076542127175	5.57081740332752	5.63303342528798	5.76568377604827	5.80254692757925	5.59169736693017	5.54913329131504	5.73574852782041
C1orf115	1	1	24	18	0.676260231682629	2.20194951565325	0.247932786095827	0.11259694390508	0.949237469703318	1.6589216748708	1.0576813926648	1.50339099367443	1.80277229958778	2.88447457586346	1.58161890764554	2.54265953202391	2.04551906312914	2.74694129410437	3.35052106560685	3.1190075199758	3.38259791464204
MARC2	1	1	28	0	0.700080578454266	1.99864285364497	0.27692063345171	0.138554335981881	2.16822903130445	3.04017735928746	1.0576813926648	1.85079675230411	2.17706858114656	1.61588445681194	3.03780829027285	1.25199261809308	2.25483582454514	2.20196732119728	0.807597860240623	2.26201325924914	2.08364715938575
HLX	1	1	28	10	0.429227436025108	4.55660651907179	0.173951134371984	0.0381755882681348	4.1559751735662	4.86103810048946	4.30200641946169	4.93658391079565	4.68413414086157	3.96265817965504	4.32502630402103	4.46381580050102	4.38455768337721	4.49517569010059	4.69111171990133	5.19791390203455	4.94983885753996
DUSP10	0.388468903781404	1	28	20	0.501241210112512	2.46040866568247	0.520447453307821	0.211528865333215	0.503938509586027	1.6589216748708	3.12881270811898	2.8238694950241	2.00202508989542	3.60118307441134	3.09767534312739	2.54265953202391	1.13387353172569	2.026126600163	3.15909426709265	2.6674657912599	3.3151733570321
TAF1A	0.759272267084767	1	28	2	0.744336180175954	1.52146285750009	0.888733068136157	0.584130637008405	1.28902237172828	3.309655606582	1.0576813926648	0.368782294728694	-0.143520440799451	2.12459504164195	1.74028569477629	1.94788892335354	2.04551906312914	2.62876398165454	0.807597860240623	1.51144554103779	0.893538104403489
MIA3	1	1	20	12	0.316956072718207	5.90224372250069	0.176872130977665	0.0299669311017077	5.6026803606686	5.79515272081722	5.91894184479491	5.42540618343968	6.06706392147263	5.57151143856216	5.4030054570394	6.01975501527676	6.70988366549446	6.09771288193449	6.08021654846662	6.00749689747763	5.79881283178337
AIDA	0.759272267084767	1	20	4	0.600491785910564	1.63449101914006	0.832142181451375	0.509113951503498	1.79458995624606	2.82775266591276	0.375622649800728	1.04486463191352	2.47398800618217	0.823082616751734	3.3645966502938	2.27570988097665	-0.143520440799451	1.31568375961057	1.78252156407212	2.57627848153516	2.08364715938575
BROX	0.388468903781404	1	20	2	0.367790980371018	5.20412180070013	0.566112300242516	0.108781523938651	5.50831750559025	5.60794761091282	4.86472764427618	5.48877827018875	5.21239838160246	5.73253337416165	5.50601567637204	5.41739602813139	3.3117147419447	4.74284696742755	5.90819860316169	5.42395823776414	5.66980098931017
DISP1	0.269101639101639	1	28	12	0.194481604667642	3.19866324008869	0.317661559213235	0.0993107230645599	2.92054991527466	3.53663321389349	2.38358533817122	3.6859308090382	3.5553740828179	3.31846047520899	2.0132582834013	3.21280914157886	3.4024545803659	3.05255837644721	3.89215774029628	3.51245542539733	3.38259791464204
CAPN2	1	1	28	0	0.164857207426807	7.0259156746683	0.104716415405007	0.0149043085988861	7.14891048465236	7.02706413553367	6.79549642917105	6.69981991632521	6.85320757438015	6.87686573763484	6.94704095050177	7.26177561533379	6.96191343827277	7.05988042820731	7.31978891098839	7.22075267909958	7.09909785349477
TP53BP2	1	1	20	6	0.0975637038630588	4.19393309697388	0.0164140388249185	0.0039137579082418	4.11386877507027	4.28454416072372	4.21330441843859	4.41690253883132	4.08096310463029	4.28381929786165	4.46798007090339	4.21893901782878	3.91514923692621	4.11038218891168	4.51569850979892	4.0418118276486	3.87925336885513
FBXO28	1	1	20	4	0.297726689431507	3.52152238830532	0.315160950933195	0.089495654487337	3.88265851609805	3.6702642456159	3.90887251324934	2.25243344518186	3.89304260596855	4.00208292216859	3.21043546019617	3.66862528491207	3.48782339117486	2.95770184001202	3.76342409726286	3.86045083637154	3.73191702029406
DEGS1	1	1	20	16	0.13087570674591	5.7441454357956	0.0969075960861667	0.0168706724384572	5.84072141048088	5.44965202035301	5.53567922180652	5.42540618343968	5.3648999706119	5.72076542127175	5.63283311404514	5.63303342528798	6.11334643976926	5.86921770546203	6.39466098297999	5.87027825437008	5.69654282530372
NVL	1	1	28	26	0.457931203772212	2.86654042680169	0.45265150876797	0.157908642953628	3.41250787767276	3.46486985969203	2.38358533817122	1.68752576260291	3.5553740828179	3.25460246804175	3.03780829027285	3.13412392169646	3.11108011489632	3.05255837644721	1.94963321340981	2.57627848153516	2.23725284375666
CNIH4	0.182113153050653	0.975169409328168	24	0	0.227144896182464	6.27976968936794	0.264819704588629	0.0421702893080595	6.60446413496057	6.15574581517324	6.00072397987994	6.41012954076045	6.06706392147263	6.57088281847304	6.7697749162731	6.13536727383353	5.30670816361092	6.1415289729181	6.63439485274351	6.44133337445208	6.66370790182078
WDR26	0.0772071042383542	0.763330615488634	28	20	0.403306349046585	5.53623614140487	0.42782051348416	0.0772764207589592	5.18136468918386	4.94255623358541	5.53567922180652	5.31783862956847	5.3648999706119	6.21596331606791	5.93314860810666	5.7028506631776	4.38455768337721	5.15991196866005	6.47222770091943	5.48790293646405	6.00542648955094
DNAH14	0.0290926434676435	0.66834122905626	20	2	0.409781924169726	1.75388959734037	0.484588884437081	0.276293835810372	2.32408629626719	2.09897615421526	2.14865290569764	1.2922681185063	0.955122655570747	2.49993999120889	1.58161890764554	1.75101987203913	1.13387353172569	1.82583977887372	2.47319929205154	1.85965745498819	1.49064489164834
LBR	0.388468903781404	1	28	20	0.231284833886269	4.82477800102141	0.337483921623905	0.0699480725439511	4.3856674506378	5.01971356583433	4.41238138382586	4.65652389527286	4.92401744120417	5.23342748406072	4.69812300900441	5.06117044485626	3.48782339117486	4.929381770383	5.13452061236602	5.3011903998361	5.26775538139809
ENAH	0.0095169702982203	0.62336155453343	28	6	0.379067702238668	8.45659139338488	0.271908540867674	0.0321534443629821	9.27809387342496	8.96855041745106	8.68860680545474	8.27817682914482	8.72297023029817	8.00829490534029	8.06495332576412	8.3690883929921	8.90831567423895	8.49153889739988	8.23707039726714	8.05686376903559	8.03269679846089
SRP9	0.0169666213416213	0.637203758509219	24	22	0.388393256345028	4.30693244429096	0.6787558221529	0.157596115316975	4.75791356738759	4.32564040443471	4.05215403466975	4.16086643346125	4.71284427656783	4.59871821287795	4.5980371463885	4.21893901782878	1.13387353172569	4.59310116940226	5.84597825324255	4.79468891180624	4.7851866009404
EPHX1	0.759272267084767	1	24	14	0.0595680032258191	3.24978661075254	0.286791514791384	0.0882493373080187	3.10381503358529	2.43570882351885	2.58556440823015	3.59669742448901	3.42263129176254	2.96648695876409	2.91006277235969	3.82709290987288	2.99922618252991	4.23696111217184	3.01572947993858	4.17208834201866	2.72679246314233
TMEM63A	0.0290926434676435	0.66834122905626	24	4	0.296884128070587	5.32975680300538	0.438251471385117	0.0822272924606977	5.61782443752735	5.68892122716105	4.95867538570071	5.18638884239859	5.04185001838664	5.23342748406072	5.25311232837072	5.64726978753789	5.65930030132502	4.929381770383	4.69111171990133	5.35704733309942	6.2416535389101
PYCR2	0.388468903781404	1	28	20	0.0672004157650715	6.65666904772082	0.662033768109547	0.0994542110120708	7.27367423791021	6.49892184518305	6.58182693868844	6.73160496987184	6.84025411468513	7.12917127046032	6.49714143586151	6.66249194381253	3.56842163592415	6.5437929232613	7.84484310396823	6.63452220912065	7.31725968872088
SDE2	0.0481594158156658	0.719058631798625	20	18	0.45747373396446	3.66011835053715	0.347520176079527	0.0949477975291497	4.19688742746748	3.8500280636086	3.12881270811898	3.54992186846548	3.94236689144577	3.79321233166218	3.26367399953756	2.96257619306092	3.7172505359901	4.31557003705217	3.51949780462074	3.24277921802522	3.925201389888
ACBD3	0.0169666213416213	0.637203758509219	28	6	0.337071977698058	7.8304711136382	0.339863277116004	0.0434026602210523	7.85262343838574	8.15054330295397	8.1986810437644	7.6691100973306	8.08294263897226	7.14246417569652	7.3614662435147	7.88652724367251	8.46026150187547	7.9602853747598	7.64921895164076	7.80655987396848	7.7873418780695
PARP1	0.548683931808932	1	20	14	0.190501913994581	5.742763031134	0.251391663695166	0.0437753851817085	5.64764387052817	5.59119287153703	5.67505621966315	5.56132381920426	5.87719910586959	5.58455626732234	5.36696676992725	5.79524463590008	6.5895156496954	5.94535718893554	5.04504219694125	5.82147669734994	5.74858385552078
ITPKB	1	1	20	12	0.36638519107842	2.35183135824888	0.166777415419611	0.0709138496834183	2.46473559249488	1.6589216748708	2.14865290569764	1.2922681185063	2.17706858114656	1.61588445681194	2.44062300570743	3.49057867042854	2.59978527554551	3.3046154138985	2.23503786354139	2.00660123962877	2.920720387895
PSEN2	1	1	20	12	0.34606501994837	3.97607720132481	0.0657736042354606	0.016542335801112	3.66665084250992	3.90529429365001	4.15098728851272	3.99616796884545	4.59440776099894	3.79321233166218	3.70971376135482	4.43127700089972	2.87796566559859	4.52856153044267	3.40907345198353	4.29156893760266	4.24802401743574
ADCK3	1	1	28	20	0.340694563051418	4.2791662284768	0.187621835141327	0.0438454187389939	3.41250787767276	3.90529429365001	4.80527479310595	4.12939664462441	3.89304260596855	4.72189840368988	4.61861750355753	3.5524014099294	4.03344742400609	4.15382089463123	4.56803005537053	4.98397627422964	4.73447248894582
CDC42BPA	0.759272267084767	1	28	18	0.211389968683131	6.5708342335318	0.158961321462812	0.0241919542957898	6.22389574183632	5.83839026578325	6.43264830564031	6.51125944648395	6.73221346874404	6.6032903237186	6.51371785625364	6.80264392574053	6.20443581040213	6.79766181793605	7.12831123601535	6.67354248405551	6.92346213158883
JMJD4	0.388468903781404	1	20	10	0.255851348252636	4.13650860946997	0.240087887557871	0.0580411913100392	3.48036238062145	4.19866365537152	3.87071275289662	4.22181861339817	4.1243530483296	4.00208292216859	3.70971376135482	4.36391136881891	5.02191625182428	4.11038218891168	4.04767567803925	4.29156893760266	4.21140641999314
SNAP47	0.269101639101639	1	28	20	0.111666870812253	3.46788869108283	0.345192965551384	0.099539805426569	3.3413037729776	2.57855838379128	3.12881270811898	4.0972250623296	3.94236689144577	4.18450280211514	2.53025034723355	3.77618017360416	3.11108011489632	3.14156104967848	3.51949780462074	4.00731781038591	3.50867176918458
ARF1	0.759272267084767	1	24	22	0.271907920347796	8.39336373568485	0.381712197022753	0.0454778571551573	8.84014266962435	8.57156688791611	8.10522617622597	8.77160374382767	8.25141527525229	8.69442551193628	8.66508147038089	8.30991189883358	7.11062727065636	8.19671521337285	8.74304673536715	8.49681125951459	8.68772691055105
C1orf35	1	1	28	26	0.21744504011394	5.42437687524609	0.137457770392917	0.025340748542049	5.5719067924787	5.72007958390924	4.99460588242781	5.2753390330807	5.3648999706119	5.58455626732234	5.42654063131803	5.22199421656266	5.60301445572615	5.321016313107	5.2828007652587	5.39756508749338	5.62873520712726
MRPL55	1	1	28	0	0.172143025541341	5.4798492854691	0.246294711731492	0.0449455265831108	5.47543995750545	5.33356687449535	5.23886168786098	5.21665237871288	5.40063328314717	5.01955688059509	5.64291475658236	5.38378075241387	6.51012007323978	5.93294306393133	5.18565951323249	5.51270778607	5.23164146229528
GUK1	1	1	28	6	0.277283313389958	7.79173603593772	0.00330278567589365	0.000423883157830329	8.13380473208635	8.11874597862632	7.86675892723515	8.10698354206627	7.71190511051043	7.63781730846507	7.87059378457921	7.6347538942547	7.77754222531754	7.6995213998927	7.2454153485871	7.80655987396848	7.68422559478761
GJC2	1	1	28	10	0.821683443383944	1.29790221730717	0.345331213111116	0.266068744244535	0.503938509586027	2.43570882351885	1.70392440739061	1.85079675230411	2.60228890092482	1.61588445681194	0.679174522498239	0.918058058024856	0.632165286490975	0.519312913108196	1.78252156407212	0.751520811735729	1.22276503163789
IBA57	1	1	28	10	0.444577189651288	3.33744555952156	0.25534023943437	0.0765076867563868	3.01509053409279	4.05942317633057	3.12881270811898	3.72855965281466	3.99006042947026	2.79751756651169	3.58975903220539	2.27570988097665	2.87796566559859	3.70581269126772	3.57169417787321	3.1190075199758	3.78271947797838
TRIM11	1	1	24	10	0.201634255920566	7.03472935683461	0.121915935555299	0.0173305793828232	6.91146679553887	7.42233340177072	7.16223739004301	7.17473217331437	7.32242053710038	7.11125469987245	6.91827664160096	7.27099887299821	7.47184423638912	7.03105032767879	5.82462718342369	6.92523391857308	6.79942316322918
RNF187	1	1	28	20	0.203177762720473	8.65761824409138	0.0548996425399924	0.0063411946556387	8.34191726571255	8.3800219320991	8.43603849971797	8.51120315691231	8.59772031819048	8.71384908073325	9.00992702892289	8.70646353696008	9.28887839190798	8.91411456496619	8.42081374004603	8.5351493577274	8.72716966654112
RAB4A	1	1	28	16	0.393323315425815	4.49079929520094	0.344552324791354	0.0767240533683072	3.48036238062145	4.83280864688516	4.18248230042956	4.88097872152969	4.68413414086157	5.01955688059509	4.44511660464211	3.87627001129191	4.29264833737173	4.71411549191502	4.43346011471644	4.60009640817536	5.01503090368656
CCSAP	1	1	28	2	0.597026817559311	3.4250314938788	0.348653491158241	0.101795703712901	3.41250787767276	3.13570657832532	4.15098728851272	2.65733801439324	3.5553740828179	2.26085191750056	4.24786088205191	3.82709290987288	3.48782339117486	3.58406960190428	3.46534186004361	2.98361218943931	3.67926012623537
NUP133	1	1	28	0	0.225733336779828	4.98735192687898	0.125589547450905	0.025181609257219	5.55627029864446	4.83280864688516	4.70039518952406	5.02474646792126	4.68413414086157	4.5194233783443	5.00995291079771	5.33184200504202	4.77258101609514	5.09453637929114	5.2023107702805	5.24308344274329	4.7851866009404
ABCB10	1	1	24	18	0.558750896055065	1.52714783976198	0.441854066360699	0.289332869324274	0.503938509586027	0.554275999058886	1.86787732562697	1.2922681185063	1.29599509104414	1.39673876408542	2.34505656878781	0.918058058024856	-0.143520440799451	2.026126600163	3.01572947993858	1.85965745498819	2.920720387895
TAF5L	0.120192382848633	0.851092008279508	20	4	0.624568422085629	2.76781809669762	0.571853190995734	0.206607938461719	3.26640211306825	3.13570657832532	2.48810665487606	2.25243344518186	2.00202508989542	2.96648695876409	3.3645966502938	3.28742388401358	1.80059374265331	2.95770184001202	4.11956875032298	3.18222028988274	2.08364715938575
URB2	1	1	20	6	0.79694492600055	1.89630712995255	0.373766422529685	0.197102260823666	1.56383969652602	2.93787120426766	1.86787732562697	1.04486463191352	2.72010582826179	0.419263551913673	2.91006277235969	2.41535031010873	0.632165286490975	2.026126600163	2.47319929205154	1.51144554103779	2.61908724767987
GALNT2	0.120192382848633	0.851092008279508	20	4	0.392472342000918	5.57341843302539	0.366723998664776	0.0657987558392792	6.02240862465759	5.89409558326775	5.64145388112899	5.34549171351659	5.08641417221496	6.1026472613315	5.5170201198184	5.63303342528798	4.9635048729065	5.413274319638	5.79199615806405	5.92674126317604	5.70973012865156
COG2	1	1	28	26	0.429702242108226	3.06643453155648	0.0419118659946869	0.0136679474364688	2.46473559249488	3.60499539000978	2.67685317414113	2.8238694950241	3.02491662506829	3.65163929216486	3.41252830507069	3.42598761586854	3.4024545803659	3.51911540235507	3.15909426709265	3.51245542539733	1.22276503163789
AGT	1	1	24	0	0.420259666277428	0.989921238499553	0.43595128475161	0.43595128475161	2.32408629626719	1.89566258796368	1.30665624534736	2.13056969061266	1.29599509104414	1.39673876408542	0.962868281647744	0.48278503208965	-0.143520440799451	-0.143520440799451	-0.143520440799449	-0.143520440799451	2.08364715938575
C1orf198	0.388468903781404	1	28	20	0.209244548276676	6.84998091632226	0.384530691397237	0.0561360237487626	6.39187788483025	6.86227490362556	6.51536186470589	7.23511337910899	6.53731486946139	7.41495335786076	7.34612160191407	6.81530813802765	5.67758461443654	6.66133182319086	7.27326418405079	6.81487740159081	7.26461692479793
TTC13	0.269101639101639	1	24	4	0.355673901300178	2.41930971448531	0.444428656890749	0.183700604445057	2.59288272203175	3.13570657832532	2.27089597796305	2.13056969061266	1.80277229958778	2.49993999120889	2.61463378520875	3.13412392169646	2.74556995067703	1.31568375961057	2.35902749611718	2.83418159995827	2.23725284375666
ARV1	1	1	24	22	0.239387423086571	2.86972975024571	0.383464799677326	0.13362401098727	2.81937682764062	2.93787120426766	2.14865290569764	2.9004407646552	3.11371478225847	2.49993999120889	3.26367399953756	3.35836865617639	1.13387353172569	3.05255837644721	3.67074183910633	3.35676621780815	3.38259791464204
C1orf131	1	1	20	18	0.525511694405505	4.84690119611343	0.242737386556909	0.0500809438309889	5.31744873781414	4.36559834167917	4.70039518952406	4.49305773657701	5.34669584196065	4.34642446336923	4.44511660464211	4.36391136881891	5.05025837874022	5.73264520210214	4.69111171990133	4.73269595059681	5.30298732047032
GNPAT	0.759272267084767	1	24	18	0.21414130993229	4.60783153257563	0.317250828469613	0.0688503531925527	5.03109461525734	3.6702642456159	4.43870438352829	4.61167823155649	4.46537168247182	4.85704739975843	4.57715895213353	4.83110022532706	4.33933479182657	5.09453637929114	5.35903642026501	4.79468891180624	3.83179368464536
EXOC8	0.548683931808932	1	24	20	0.203862668558868	3.67418288782636	0.139715488006558	0.0380262747587978	3.93196007168453	3.38934909353505	3.31083801555548	3.64200391326948	3.49052886191288	3.96265817965504	2.69435316910607	3.66862528491207	3.48782339117486	3.92223270111921	4.18804862774789	3.97197881665958	4.17383515941378
SPRTN	1	1	20	0	0.151049225793915	3.08141472862481	0.116606039377169	0.0378417219512702	3.10381503358529	3.04017735928746	3.25267785827628	2.8238694950241	2.93029236700332	3.18778647967873	3.03780829027285	2.96257619306092	2.59978527554551	3.58406960190428	3.22576557127239	3.05289760986788	3.3151733570321
EGLN1	1	1	28	26	0.412480591910266	4.25047141683496	0.313052933936006	0.073651344341733	3.97963235776356	3.8500280636086	3.83151616783359	3.76996496340811	3.61742962630027	4.98061323580343	5.02544895217336	4.58709387076766	4.1427762194032	4.15382089463123	4.78253487203787	4.0418118276486	4.21140641999314
TSNAX	0.759272267084767	1	24	16	0.117777647390344	5.59129940407337	0.214679885109035	0.038395347770616	5.47543995750545	5.55708810197388	5.64145388112899	5.64159256150439	5.88982648963192	5.6102973162797	5.61245598168517	5.9059543232757	4.9635048729065	5.78883491054898	5.83534221594084	5.70792284047781	4.94983885753996
SIPA1L2	0.548683931808932	1	28	14	0.370071712474861	4.42751831674849	0.253582454009144	0.0572741738977992	3.88265851609805	4.15372696209514	4.53944132124702	4.72128223331335	4.4987287122338	4.5194233783443	4.04992838974481	4.43127700089972	4.24440041101457	4.62431961308636	4.40497150946371	4.91121365524872	4.73447248894582
NTPCR	1	1	20	0	0.304911353791549	4.77381797196316	0.274455309058192	0.0574917834467254	4.75791356738759	4.94255623358541	4.27304085192581	4.41690253883132	4.76860535826628	4.11427783572798	4.89655377152563	4.61633499703104	4.38455768337721	5.11665904610596	5.72443282897431	5.21312809341881	4.9718984838928
PCNXL2	1	1	28	10	0.543998269002942	3.70512103794019	0.23009971640468	0.0621031577777015	3.66665084250992	4.44233991697805	3.70710071045356	4.41690253883132	4.76860535826628	2.12459504164195	3.85555809050661	3.49057867042854	3.91514923692621	4.11038218891168	2.35902749611718	3.97197881665958	3.5678043013962
KCNK1	0.269101639101639	1	20	0	0.137866762706539	2.76846173933452	0.374766255730739	0.135369851931139	3.3413037729776	2.57855838379128	2.38358533817122	2.8238694950241	2.60228890092482	3.11772510885391	1.74028569477629	2.96257619306092	2.43759579361217	3.3046154138985	3.93263690715466	2.57627848153516	2.37606625543349
COA6	0.759272267084767	1	20	2	0.226213023676222	3.81884217114395	0.35454938429852	0.0928421150728816	4.19688742746748	3.8500280636086	3.47244880891503	3.39974338760976	3.42263129176254	3.54889806943696	4.04992838974481	4.18029953967531	3.21488238673722	4.23696111217184	5.00763685527946	3.69692037720896	3.83179368464536
IRF2BP2	0.548683931808932	1	28	20	0.113412207050176	6.32738052518768	0.172094084350868	0.0271983143207218	6.18375292689947	6.03704367634643	6.17524628562969	6.57688966800041	5.86446022258771	6.5904145462287	6.41716217458005	6.50724522931222	5.54444318703802	6.3237317604588	6.83991057927091	6.32009875604897	6.76824890848548
TOMM20	0.548683931808932	1	20	0	0.138824987363249	5.94403844352548	0.141516707418443	0.0238081749912957	6.16325473447898	5.92116188364427	5.67505621966315	5.74902900901016	6.17417604940863	6.00899120337435	5.93314860810666	6.14543219135497	5.83248367615032	5.94535718893554	6.32794096358766	5.57291585812743	5.89431053369828
RBM34	1	1	28	4	0.506572488865518	5.50016185066237	0.486811982786686	0.0885086650182958	6.11069766703252	5.33356687449535	5.59539753921351	4.80333901404461	5.67318912810285	4.87839071901543	4.87960099125417	5.66136703848695	6.5895156496954	5.90778967983583	5.6167572347611	5.25783105927361	5.30298732047032
ARID4B	0.759272267084767	1	20	14	0.315153631511121	6.97966965518616	0.312903704812837	0.0448307327239101	6.76271396359734	6.69984356968597	7.08933987189672	6.54742732494638	7.63148118038006	6.48304954906582	6.36938680048145	7.1857866404659	7.24543399160051	7.5202748857897	7.00560658626036	6.95268619938771	6.73638612426923
GGPS1	1	1	28	22	0.633647259149262	4.57460727244452	0.0799487205617676	0.017476630407892	4.83769145053789	3.95852128361318	3.79122483832232	3.92463652216375	5.12964290824465	4.57276785761786	4.63890840182923	5.01799832926012	4.62963896507436	4.82575992991469	5.4314449781995	4.42822134875328	4.21140641999314
B3GALNT2	0.120192382848633	0.851092008279508	24	22	0.688297969091351	4.39836454340648	0.743763175283885	0.169099938839505	5.03109461525734	4.36559834167917	3.19207420796756	4.33650222863465	3.61742962630027	5.34495451256483	4.86244663166996	4.39798734800503	2.87796566559859	4.35332453939055	5.52707445233248	4.5289273733654	5.38747732571362
LYST	1	1	28	26	0.180222675362323	4.41619468055034	0.255441285989043	0.0578419441321391	4.3130920417243	4.40447933548955	4.01764551390535	4.25135545181612	3.42263129176254	4.34642446336923	4.37426833372104	4.88014321147917	4.59157543142568	4.62431961308636	4.40497150946371	4.66791906301848	4.88156094063987
NID1	1	1	28	20	0.215367829875165	6.91274583440043	0.112961290867353	0.0163410160844067	6.3830413614097	6.68412843694664	6.59943467614479	6.4928297060217	6.80735230853434	7.0036792054489	6.75590726528261	7.29380229754081	7.24543399160051	7.3250875699012	7.13699846045462	7.213205735021	6.99522504575936
GPR137B	1	1	28	26	0.39408149948476	4.01282492786796	0.194147443344383	0.0483817377618651	3.26640211306825	4.10734546948231	3.47244880891503	3.17158559470209	4.32365065044617	4.4919927632785	4.44511660464211	4.49563687225787	4.77258101609514	4.27680090940519	4.46139703766027	3.46240286601375	3.24444255408058
ERO1LB	1	1	28	26	0.440402954411522	2.68151959732029	0.276002544882718	0.102927662791849	1.99347179079824	3.309655606582	2.92045946199189	1.04486463191352	2.47398800618217	3.11772510885391	2.97534899609066	3.42598761586854	3.3117147419447	3.05255837644721	3.01572947993858	2.47893635650286	1.49064489164834
LGALS8	1	1	20	12	0.4415560108379	4.09724992035319	0.296801772050329	0.0724392648288206	3.77869363034913	3.309655606582	3.79122483832232	3.99616796884545	4.65484104262991	3.18778647967873	4.24786088205191	4.46381580050102	4.87119896059867	3.97162000994513	4.37590899360279	4.17208834201866	4.05486784589128
HEATR1	1	1	28	4	0.397048238521207	3.72873849529699	0.239997550958345	0.0643642752799777	4.07049642147623	4.68272900274862	3.79122483832232	3.59669742448901	3.99006042947026	3.11772510885391	3.50386349146066	3.66862528491207	4.38455768337721	3.45109834116215	2.67755903510928	3.86045083637154	3.73191702029406
MTR	1	1	20	12	0.320042006242367	5.87387505426275	0.0343196361220395	0.00584275896320494	5.4417956561617	5.68892122716105	5.68608530023112	5.02474646792126	6.18446253962443	5.99928231996923	5.61245598168517	6.16535379180715	6.4687212900623	6.1415289729181	5.86701794197942	6.14076869527197	5.89431053369828
FMN2	1	1	20	4	0.474927385874247	3.43061440795732	0.361352870932184	0.105331823388261	4.93763148660826	4.00985418329984	4.01764551390535	3.34599676365959	3.2764256176943	3.43827528279095	3.26367399953756	2.86849227552206	2.87796566559859	2.74694129410437	3.622067851389	3.6076341376604	3.17006445877555
GREM2	1	1	20	4	0.392627818901133	6.40521289360903	0.2360068177391	0.0368460536221337	7.75668742977254	7.1522795590631	6.79039511706446	6.45524852950462	6.76685333126735	6.58393330680933	5.59178690712082	6.05221550615149	5.41964481064562	5.59759583895845	7.05227825362507	6.18001178728053	6.25070429233261
FH	0.0772071042383542	0.763330615488634	20	4	0.505162046508274	4.89128271507477	0.817324223780789	0.167098135886078	5.85357223625703	5.55708810197388	5.38138301782904	4.84268108460573	4.59440776099894	5.50445709700065	5.00995291079771	4.88014321147917	1.80059374265331	4.87850098249344	5.97755192519354	5.25783105927361	5.3709705393219
OPN3	1	1	28	20	0.415567600337126	1.75842117302914	0.529337017411845	0.301029710930962	1.99347179079824	1.6589216748708	2.27089597796305	1.85079675230411	3.02491662506829	2.60610019960438	1.88321853054155	0.918058058024856	1.80059374265331	1.31568375961057	-0.143520440799449	1.85965745498819	1.49064489164834
CHML	1	1	28	2	0.192667009544445	3.38276109034531	0.0653711057444449	0.0193247775998783	3.54516831899321	3.22530118477959	3.70710071045356	3.17158559470209	3.42263129176254	3.11772510885391	3.45891856688906	3.5524014099294	2.87796566559859	4.19598982533635	3.40907345198353	3.35676621780815	2.920720387895
CEP170	1	1	20	18	0.418653204306764	4.07903425369945	0.216899713639312	0.0531742810059993	4.64417949965274	3.95852128361318	4.01764551390535	3.99616796884545	4.1243530483296	4.64925921556549	3.67082660555258	4.18029953967531	3.4024545803659	4.39011617223684	4.01033944381691	3.73957333946934	4.13525923024455
SDCCAG8	1	1	28	4	0.559125211124579	4.46313289382984	0.493074789642542	0.110477281625247	4.6734645799909	4.40447933548955	4.92182713000352	3.72855965281466	4.71284427656783	4.00208292216859	3.09767534312739	4.61633499703104	5.88062906822506	4.65487680516253	4.56803005537053	4.81477507064661	4.05486784589128
AKT3	0.269101639101639	1	24	10	0.178879340458932	5.76380360565494	0.196475185078898	0.0340877653926539	5.66232559773257	5.85251953576266	5.70789369475002	5.74902900901016	5.9513569253853	5.50445709700065	5.79531787427261	5.89406452282381	6.24177972072832	5.99397227799826	5.48686399276426	5.43697592687085	5.4827381969232
ZBTB18	0.0772071042383542	0.763330615488634	24	10	0.398075262723573	3.7777135623697	0.319929066256054	0.0846885453261754	3.66665084250992	3.53663321389349	4.27304085192581	3.92463652216375	3.78902716381623	3.60118307441134	3.26367399953756	4.09977012271846	4.29264833737173	3.97162000994513	3.22576557127239	3.35676621780815	3.83179368464536
ADSS	0.759272267084767	1	24	22	0.203503286442252	5.73877442023114	0.217495800950486	0.0378993466242092	5.92836228665127	5.68892122716105	6.00953118990068	5.56132381920426	5.78557032016562	6.18203512988295	5.36696676992725	5.75636944331914	4.80620827627799	5.64403120033528	6.12457169157614	5.99874406023134	5.93978893721144
DESI2	0.182113153050653	0.975169409328168	24	20	0.511868322391351	4.50666350988843	0.485455472059991	0.107719484934878	4.86333296482309	3.79256009171983	4.48995192501297	4.16086643346125	4.39625068693124	4.67388089565962	4.86244663166996	4.14059663957387	3.91514923692621	4.19598982533635	5.08150217430819	5.32938917672506	4.92743668243193
COX20	1	1	28	10	0.70888908383266	2.92451761212798	0.481357853372495	0.164593932133048	3.01509053409279	4.28454416072372	3.12881270811898	2.46904433832883	3.42263129176254	1.13823753804012	2.44062300570743	3.05089835253695	2.04551906312914	3.64622494044592	3.93263690715466	2.83418159995827	3.09164237103685
HNRNPU-AS1	1	1	28	4	0.574908840277609	2.73159062174158	0.199296975097852	0.072960045151563	2.92054991527466	3.53663321389349	2.67685317414113	2.36480041134331	3.2764256176943	2.12459504164195	0.962868281647744	3.13412392169646	3.21488238673722	2.50003554934332	2.23503786354139	2.98361218943931	3.62460826527967
HNRNPU	0.120192382848633	0.851092008279508	24	22	0.219239604734729	7.94655094922211	0.208711693315838	0.0262644378233388	8.12057535016782	7.82116797639718	7.68078326454875	7.92191961418627	7.84754816530729	8.13562050417004	7.98399026139335	8.2199074316062	7.48228329510021	7.74283639554888	8.31569554545237	8.12681869347466	8.08676547101273
EFCAB2	1	1	28	26	0.587446798972321	3.21971661640831	0.237940489222627	0.0739010657056076	3.48036238062145	4.05942317633057	2.27089597796305	2.97315201284271	2.93029236700332	3.79321233166218	2.97534899609066	3.66862528491207	2.99922618252991	3.3046154138985	3.15909426709265	3.30089818601552	2.72679246314233
KIF26B	1	1	28	14	0.770407604601959	3.061364563556	0.171451197541148	0.0560048285598481	2.81937682764062	1.3755565741715	3.31083801555548	3.54992186846548	2.47398800618217	3.25460246804175	2.1325397234727	3.5524014099294	3.48782339117486	3.05255837644721	4.01033944381691	3.05289760986788	3.83179368464536
SMYD3	1	1	28	4	0.148555184193433	5.65794432824597	0.138484146848305	0.0244760532826305	5.90386055179796	5.76559058094833	5.80214647386113	5.45109001581515	6.10004073338177	5.49066395864333	5.64291475658236	5.72985820822284	5.69564009442412	5.92042118983715	5.86701794197942	5.00160764209219	5.21323974130671
TFB2M	0.388468903781404	1	20	4	0.201006044516949	1.82955961521065	0.523622471536761	0.286201371730908	1.28902237172828	2.57855838379128	1.51892157452871	1.50339099367443	2.00202508989542	1.80608968430698	2.44062300570743	0.918058058024856	1.13387353172569	1.31568375961057	3.46534186004361	2.57627848153516	2.08364715938575
CNST	1	1	28	20	0.314389523675119	4.59555192314789	0.109515628320256	0.0238307890220158	4.23667140530945	5.06895065479697	4.38556916219788	4.25135545181612	4.84840307933379	5.05747686503053	4.39827308893573	4.80593903642569	4.29264833737173	4.23696111217184	5.15176911099076	4.42822134875328	4.5116544703869
SCCPDH	0.548683931808932	1	24	22	0.253861732265747	5.26561197852919	0.279808265626826	0.0531387931294137	5.20160896447017	5.06895065479697	5.08070192440404	5.00753970150967	4.92401744120417	5.49066395864333	5.36696676992725	5.48236432694827	4.77258101609514	5.0024887940658	5.78095305119603	5.50035867060893	6.0160815132314
AHCTF1	0.120192382848633	0.851092008279508	28	18	0.179995677862121	3.78846095659237	0.207349741410223	0.0547319198444979	3.48036238062145	3.38934909353505	3.61776586420085	3.9608455325203	3.5553740828179	3.74754772131286	3.74758018559996	3.42598761586854	3.21488238673722	4.06559485774435	4.46139703766027	4.40190678872325	4.13525923024455
ZNF670	1	1	28	16	0.237872531108914	3.84758388747759	0.286607223161381	0.0744901817720408	4.19688742746748	3.8500280636086	3.94604889029632	4.51757493182479	4.20740392947607	4.11427783572798	3.74758018559996	4.25657055759526	2.59978527554551	3.92223270111921	2.9383246196644	3.86045083637154	3.925201389888
ZNF496	0.759272267084767	1	20	6	0.332762492864736	3.8474960200611	0.254585519473968	0.0661691443334942	3.72375964856392	4.19866365537152	3.90887251324934	3.59669742448901	3.3513797605662	3.43827528279095	3.85555809050661	4.32901101559339	3.56842163592415	3.92223270111921	4.31596634623306	4.26261358904506	3.87925336885513
SH3BP5L	0.0772071042383542	0.763330615488634	28	6	0.205433912916514	6.02277870679965	0.299924446727215	0.0497983507826053	5.9524548405599	6.68412843694664	6.47777469678536	6.32239889686567	6.05590199065144	5.95977991223673	6.28821051484556	5.97530603184564	6.63700685097643	6.24557852428217	5.2023107702805	5.58466171992054	5.09760983606138
ZNF672	0.548683931808932	1	20	8	0.125537914727205	3.65263879855434	0.327129181951768	0.0895596854748519	3.88265851609805	3.60499539000978	4.11878934509882	3.64200391326948	3.19736285327088	3.31846047520899	3.67082660555258	4.09977012271846	2.99922618252991	3.92223270111921	2.9383246196644	4.0418118276486	4.21140641999314
ZNF692	1	1	28	0	0.313612248615943	2.42018026789242	0.147799639714553	0.0610696821535785	2.46473559249488	2.09897615421526	2.01508488882755	1.68752576260291	3.42263129176254	1.97411416748224	2.53025034723355	2.65963978827214	3.21488238673722	2.20196732119728	2.85653013031007	2.00660123962877	2.23725284375666
ZMYND11	1	1	28	2	0.122678619651149	6.97545563060024	0.101020966613466	0.0144823466685535	7.24470014035494	6.72309988835462	6.99493078815595	6.49899914886845	6.8913844113936	6.78379023923704	6.63484613539727	7.18090176693879	6.95443461654143	7.1213488320268	7.35744529015279	7.05333136544595	7.21923129509546
DIP2C	1	1	28	20	0.373533929575788	5.76479614018016	0.13109624180163	0.0227408287498494	5.47543995750545	5.43094161694037	5.12999653388355	5.61911070133263	5.9513569253853	5.74420611289259	6.20219291384407	5.91774693576174	6.00167505444435	5.84291795061962	5.74730731079408	5.73978894401062	6.05793169510245
LARP4B	0.388468903781404	1	28	20	0.0251541749213384	5.78325968084654	0.3143888898112	0.0543618836367348	5.80146750491248	5.55708810197388	5.83224364884601	5.82956552434113	5.83863995736672	6.35947798729452	5.49492664874808	5.66136703848695	4.66672400540282	5.5332615018745	6.55234506651811	5.76064858043151	6.09860201819339
GTPBP4	1	1	28	0	0.222070020475207	6.21930873070627	0.013295590303027	0.00213779229794195	6.73520250621554	6.79802002977656	6.28086996530432	5.96942980321715	6.28348423796966	6.19909895778247	5.85724495039997	5.89406452282381	6.00167505444435	6.10879229167697	5.90819860316169	6.40204302338425	6.40459988806106
IDI2	0.120192382848633	0.851092008279508	20	6	0.810288345711802	2.05237194906574	0.786245615594771	0.383091191610116	1.56383969652602	3.38934909353505	2.01508488882755	1.85079675230411	1.29599509104414	1.39673876408542	3.31501764108665	2.54265953202391	1.50541007376254	1.31568375961057	2.57899462234934	1.69603174118514	3.24444255408058
WDR37	1	1	28	24	0.642076099668453	2.74525732970719	0.472850916304306	0.172242839018206	3.26640211306825	1.6589216748708	2.38358533817122	1.85079675230411	2.33315343151179	3.96265817965504	1.88321853054155	3.42598761586854	3.11108011489632	2.20196732119728	2.85653013031007	2.83418159995827	3.4470115675359
PFKP	0.182113153050653	0.975169409328168	28	4	0.326960451622812	5.29810987884017	0.421671403523704	0.0795890257406315	5.86630960302124	6.08570265528632	5.75054572889917	5.7695885301425	4.4987287122338	5.37529752170133	5.53878034775233	5.14382214092963	5.76568377604827	5.49998550999765	4.59350078148974	4.60009640817536	4.48121742377955
PITRM1	0.759272267084767	1	24	22	0.170639802378475	4.51776109386316	0.286537477256474	0.0634246635231999	4.75791356738759	4.91589205442651	3.90887251324934	4.0643196704898	4.71284427656783	4.5194233783443	4.63890840182923	4.61633499703104	3.97551051857858	4.65487680516253	4.73754735704779	4.79468891180624	4.6819105027407
KLF6	1	1	28	4	0.258881943664729	8.359233444239	0.0409470983630219	0.00489842742593124	8.8239099261592	8.79468892902658	8.72114073221183	8.42472675941895	8.53278088056672	8.4401180147128	7.94785081716905	8.2850893509548	7.98630558375012	8.24521675967252	7.99813342833952	8.21636800590009	8.24459400065421
AKR1C1	1	1	28	18	0.522090372944771	3.98730193645874	0.119814281389771	0.0300489612522754	3.66665084250992	3.13570657832532	3.47244880891503	4.1916643942909	3.42263129176254	4.21837368044662	4.55597417350451	4.14059663957387	3.91514923692621	4.39011617223684	3.80762401742651	4.96612676236126	3.925201389888
AKR1C2	1	1	28	24	0.548549807572024	3.97953965514484	0.16318826703892	0.0410068201803056	3.93196007168453	2.43570882351885	3.36674410647843	3.88749528438584	3.5553740828179	4.14981756263725	4.55597417350451	4.14059663957387	4.08914720393897	4.31557003705217	4.59350078148974	4.37510332334818	4.17383515941378
AKR1C3	0.548683931808932	1	28	20	0.696772256872611	5.72749483027166	0.27646080426662	0.0482690622094385	4.3130920417243	4.36559834167917	5.38138301782904	5.86820827028294	5.62868179698056	5.95977991223673	6.19535878012277	6.27026117456611	5.25893598883041	6.01767898523944	6.28168263481503	6.34793388265231	6.3964674744988
NET1	1	1	20	12	0.416867054690697	3.19411626850472	0.456672161662922	0.142972929998164	3.41250787767276	2.70852921317334	3.4205643498537	2.9004407646552	3.3513797605662	2.60610019960438	2.76989719029703	4.21893901782878	0.632165286490975	3.58406960190428	4.56803005537053	3.93575240705842	4.0129273865605
ASB13	1	1	28	6	0.6077102962427	1.65518883691444	0.335789683000754	0.202870920532986	2.16822903130445	1.89566258796368	0.756589015237943	2.13056969061266	0.955122655570747	1.80608968430698	0.962868281647744	1.75101987203913	2.99922618252991	2.35868558696552	0.807597860240623	1.05150871500287	2.08364715938575
FAM208B	0.759272267084767	1	28	6	0.110096149348479	4.30657871392266	0.267686739160214	0.0621576329941015	4.19688742746748	4.36559834167917	4.33040186153294	4.30867462166853	4.20740392947607	3.54889806943696	4.16633371865649	4.70066211129049	4.42840599148326	4.82575992991469	3.97201123774193	4.96612676236126	4.13525923024455
GDI2	0.269101639101639	1	20	16	0.277662390112043	3.99123642556851	0.325700522423128	0.0816039161039516	4.42063043687512	4.19866365537152	3.90887251324934	4.0643196704898	4.4987287122338	3.88042152326286	2.8416815422784	3.82709290987288	4.59157543142568	3.97162000994513	3.85050993972298	3.78100140345478	3.62460826527967
ANKRD16	1	1	28	0	0.437242048658955	1.97923284927682	0.426399717141181	0.215436863478181	2.32408629626719	2.09897615421526	1.30665624534736	1.2922681185063	2.60228890092482	1.61588445681194	2.1325397234727	3.13412392169646	2.43759579361217	2.026126600163	1.59348561039619	2.00660123962877	0.893538104403489
FBXO18	1	1	28	18	0.314999046508197	5.76437618835553	0.349075269948644	0.0605573367424912	5.69124828415758	5.57424126240379	5.7610145825804	6.11310384619858	5.6135355763196	6.3518686549488	6.17465996287194	5.20284470016084	4.99300615984756	5.77499131683054	6.05293377930944	5.5610735805804	5.99469218732238
IL15RA	0.894947587135087	1	28	20	0.874818530055989	1.53797151852376	0.560527485825005	0.364458950685273	-0.143520440799451	-0.143520440799451	0.756589015237943	1.85079675230411	0.955122655570747	1.80608968430698	2.8416815422784	2.27570988097665	-0.143520440799451	1.59319499134493	3.40907345198353	1.85965745498819	2.72679246314233
RBM17	0.548683931808932	1	24	16	0.222458119852715	6.56811126926571	0.181433087033768	0.0276233272543282	6.19389383122395	6.10943023402413	6.72772952282584	6.21406230723549	6.52926643191724	6.88743126696155	6.20899482643381	6.47568198224668	6.8774333916088	6.51909071160957	7.28112324445639	6.79479267738238	6.47579952901148
PFKFB3	0.548683931808932	1	24	2	0.331045132017493	4.80973804360547	0.296220184767041	0.0615875921061575	4.78499933581768	4.36559834167917	4.67847228146468	4.89975292417709	4.1243530483296	4.69808941249679	5.47248956880604	5.36667476005146	4.1427762194032	4.42599282961858	5.15176911099076	5.3011903998361	5.3709705393219
ITIH5	1	1	28	20	0.556756687314563	5.3761662743387	0.00176575828201148	0.000328441903004325	4.27538767165993	4.58456565320842	4.80527479310595	4.72128223331335	5.48627624362474	5.46267564923384	5.27920113922797	5.4981593382603	6.08622845715868	6.00587432535084	5.57900228449216	5.76064858043151	6.34668612961678
KIN	0.548683931808932	1	28	10	0.571459038122208	4.54446766216668	0.311154929941629	0.068468950176945	4.34983606530376	4.44233991697805	5.02966322764367	4.78325820516684	5.12964290824465	3.83747578858866	3.95601413881338	5.08228150692773	4.62963896507436	4.71411549191502	4.46139703766027	4.68983611683488	4.28373516895722
ATP5C1	0.388468903781404	1	28	24	0.498205105622332	5.54557932007046	0.33707540778235	0.060782722296012	5.78814188325348	5.3733088643525	5.31188156691033	5.74902900901016	5.10819044673651	6.19059227200958	6.22250319359338	5.71641763312052	2.87796566559859	5.20190579772646	6.38739820629658	5.6419980126713	6.18612320185428
TAF3	1	1	20	14	0.281021839264756	4.86228757192655	0.217256704716765	0.0446819941237419	4.52070599183202	4.74464658244879	5.01224103866375	3.9608455325203	4.79569798534698	4.74532084257853	4.39827308893573	4.25657055759526	5.76568377604827	6.07529548980066	4.28503442974893	5.51270778607	4.7851866009404
CELF2	1	1	28	20	0.393877780775409	6.53857928644347	0.0682133477722121	0.0104324417864963	5.9761516560493	5.78044736896596	5.95586293213776	6.22154341160668	6.2048180711281	6.58393330680933	6.88043072816719	6.9762110223521	6.80443340278302	6.77697417471784	6.76342746859926	7.16316413911508	6.87160271464691
USP6NL	0.759272267084767	1	28	10	0.169087647808389	1.71718173385591	0.47597998203211	0.277186725579303	2.16822903130445	0.554275999058886	2.9933055273085	2.56626089759553	-0.143520440799451	2.12459504164195	0.32569187609349	2.27570988097665	0.632165286490975	2.50003554934332	2.57899462234934	2.13995209140957	2.08364715938575
PROSER2	1	1	28	18	0.48256738192972	2.29400482076649	0.344426713849977	0.150142105514362	1.56383969652602	1.6589216748708	2.01508488882755	2.56626089759553	2.60228890092482	2.26085191750056	2.34505656878781	2.76784206602409	2.04551906312914	1.59319499134493	2.67755903510928	2.47893635650286	3.17006445877555
UPF2	0.269101639101639	1	28	10	0.491937159866305	6.2284779396447	0.346719149274824	0.0556667540022792	6.31033033689658	6.45329422118624	6.59943467614479	5.95154628782733	6.55327828349456	5.66044123954812	5.58134025373133	5.92944393624948	6.96191343827277	6.81129059004055	6.15909939243914	6.2773124428302	6.06820726599479
DHTKD1	0.0169666213416213	0.637203758509219	24	10	0.468857051849409	5.38335516504086	0.44811387263032	0.0832406294758965	5.31744873781414	5.48636022496728	5.99186267414088	5.71762971098779	5.71636439412818	4.43551548642908	5.15789685239295	5.63303342528798	6.07247589039282	5.49998550999765	4.51569850979892	5.03623682802085	5.01503090368656
SEC61A2	1	1	20	2	0.199535404302815	2.75698732617594	0.107262151532116	0.0389055656925681	3.01509053409279	3.04017735928746	2.14865290569764	3.23209591157527	2.60228890092482	2.88447457586346	2.53025034723355	3.05089835253695	1.80059374265331	2.74694129410437	3.15909426709265	2.26201325924914	3.50867176918458
NUDT5	1	1	28	18	0.182165386203562	4.80338794992146	0.080373331737002	0.0167326338357317	4.61428762678042	4.58456565320842	4.21330441843859	5.02474646792126	4.39625068693124	4.85704739975843	4.6589178707709	5.06117044485626	4.9635048729065	5.02605710167442	5.23504758857776	4.68983611683488	5.13719184916325
CDC123	1	1	24	22	0.152797356023416	5.81233102717036	0.31906763932589	0.0548949531322931	6.06722842186605	5.99944122256883	5.9649474334967	6.15277447111854	6.0446530277316	6.2075557787373	5.78625009474903	5.82059139753394	4.29264833737173	5.413274319638	6.28949609297059	5.92674126317604	5.87102217343814
CAMK1D	1	1	28	0	0.56589778031474	3.11529126736127	0.515659473637492	0.165525284598595	2.81937682764062	3.38934909353505	2.27089597796305	3.64200391326948	2.00202508989542	2.60610019960438	3.58975903220539	3.21280914157886	4.19448293791028	3.51911540235507	2.67755903510928	2.37454803272972	3.87925336885513
OPTN	0.548683931808932	1	20	12	0.40638419477301	8.81658639068249	0.303674161548304	0.0344435077355145	8.20321979413002	8.54788412323251	9.14941787488033	8.53391499175383	9.12259816301457	8.36082869158371	8.83079542913624	8.91645893816356	9.47548891993426	9.10187351660293	8.44550163579928	8.84573554598638	8.68439081643545
MCM10	1	1	28	4	1.03476404676134	0.886216096932223	0.00417236685223538	0.00417236685223538	2.92054991527466	2.70852921317334	1.70392440739061	1.2922681185063	0.955122655570747	1.61588445681194	-0.143520440799451	-0.143520440799449	0.632165286490975	-0.143520440799451	0.409038971928806	-0.143520440799451	-0.143520440799451
PHYH	0.548683931808932	1	28	24	0.479314444657974	4.851900470399	0.421490278218665	0.0868711715728998	4.81158594164513	4.58456565320842	4.30200641946169	3.64200391326948	4.53133188052144	5.14813287383152	5.1718898839668	5.20284470016084	4.08914720393897	4.56119222120785	5.88775520151588	4.87340823430125	5.84735170993904
SEPHS1	0.00511161292411292	0.530643288839044	24	20	0.522409534277675	4.55906474773898	0.507704835033405	0.111361619789497	5.00829032656199	4.32564040443471	3.94604889029632	4.0643196704898	5.12964290824465	4.9405891256616	4.67865361040603	4.09977012271846	4.33933479182657	4.52856153044267	4.78253487203787	5.22818351379387	4.45012437120888
BEND7	0.759272267084767	1	24	16	0.183947113901491	3.23742177669006	0.326136471490602	0.100739568084343	3.41250787767276	3.04017735928746	3.25267785827628	3.54992186846548	3.78902716381623	2.60610019960438	2.69435316910607	3.28742388401358	3.48782339117486	2.85616684989489	4.01033944381691	3.56082954066314	2.37606625543349
PRPF18	0.120192382848633	0.851092008279508	28	6	0.1981413532853	4.9138680992722	0.42215056706991	0.085910032288501	4.78499933581768	5.46812287082074	5.26851458912751	4.54168243389058	5.45262665156258	4.04045889521655	4.63890840182923	5.29614738823738	5.88062906822506	5.0024887940658	4.34624896773621	5.07005425211328	4.35261021531303
FRMD4A	1	1	20	4	0.373298391260219	3.28706639510795	0.133393991355759	0.0405814715377473	3.93196007168453	3.46486985969203	3.94604889029632	3.50157877405589	2.82902348216886	3.49464670646053	3.15515677864737	3.66862528491207	2.74556995067703	3.14156104967848	3.22576557127239	2.83418159995827	3.00871112880826
FAM107B	1	1	20	10	0.560459657239516	3.68863865171143	0.263187527881957	0.071350856706944	3.97963235776356	2.57855838379128	4.05215403466975	4.0972250623296	3.11371478225847	4.25146756217353	2.97534899609066	3.82709290987288	4.51229629987194	3.3046154138985	3.28949141055619	4.00731781038591	3.83179368464536
HSPA14	1	1	28	24	0.30502900251222	4.20376844457881	0.000255321056928737	6.07362323341096e-05	4.19688742746748	3.73270764325446	4.08585637530247	4.41690253883132	3.67692565173662	4.59871821287795	4.13810101702197	4.5572477909561	3.7172505359901	4.52856153044267	4.64313162250426	4.1084200946465	4.24802401743574
DCLRE1C	0.759272267084767	1	24	10	0.222007041086025	3.74460861253677	0.334477986695835	0.0893225491112794	3.48036238062145	3.13570657832532	4.18248230042956	3.72855965281466	3.84197209523439	3.11772510885391	3.78447809602102	4.14059663957387	3.91514923692621	4.06559485774435	4.18804862774789	3.30089818601552	3.50867176918458
RPP38	1	1	28	22	0.549157957509535	3.20925394361051	0.07213872343847	0.0224783469011841	3.18739774225987	2.43570882351885	2.92045946199189	1.99745445107029	3.3513797605662	2.49993999120889	3.67082660555258	3.42598761586854	3.48782339117486	3.3046154138985	3.85050993972298	4.14060541147287	3.38259791464204
NMT2	0.0481594158156658	0.719058631798625	28	6	0.387943075379241	5.70355348974038	0.420217285383585	0.0736763994831428	6.08912675747844	6.08570265528632	6.23654607411253	5.43830525399093	5.82555443950326	5.05747686503053	5.53878034775233	5.64726978753789	6.6276328545331	6.00587432535084	5.04504219694125	5.5610735805804	5.24981142052847
FAM171A1	1	1	28	0	0.287513824622204	4.74415615324517	0.0952677063375021	0.0200810646319758	5.20160896447017	4.74464658244879	4.74326621762326	5.02474646792126	4.36040729752383	4.34642446336923	5.07096276322226	4.0577545340911	5.33001384753693	4.46099891866823	4.37590899360279	4.94805364082143	4.94983885753996
ITGA8	1	1	20	12	0.411591191561729	4.78445042525436	0.257430105022115	0.0538055747559406	3.97963235776356	4.74464658244879	4.90304395344113	4.28029968379783	4.36040729752383	4.43551548642908	4.07992202499595	5.31410508666812	5.56423233465506	5.02605710167442	4.8685082051304	5.01902613363673	5.2854788978041
FAM188A	0.388468903781404	1	20	2	0.233524180276128	3.7398313826493	0.276967520143958	0.0740588256007826	3.48036238062145	3.73270764325446	3.06264949628725	3.39974338760976	4.20740392947607	4.28381929786165	4.19402451065841	3.82709290987288	3.4024545803659	3.87109462208752	4.48880323969385	3.46240286601375	3.5678043013962
PTER	0.388468903781404	1	28	2	0.961229205920491	2.36531419609243	0.827161217451317	0.349704584201884	2.92054991527466	3.22530118477959	2.38358533817122	1.2922681185063	1.80277229958778	1.39673876408542	2.76989719029703	3.05089835253695	2.04551906312914	3.64622494044592	2.35902749611718	0.751520811735729	2.920720387895
RSU1	0.388468903781404	1	20	4	0.225441897403461	6.91040358973289	0.20082032257972	0.0290605780070629	7.32070764760538	7.04563128610518	6.95445464666008	6.79314836710196	6.71812123728456	6.99881502392016	6.8502929211474	7.03694422611966	6.4895691711448	6.69112297951671	7.37957618614127	6.95268619938771	6.9291108819584
VIM	0.548683931808932	1	20	2	0.132868637229931	10.2092596462449	0.182114325478947	0.0178381520099678	10.2377577880835	10.2567369793583	10.3240342247286	10.2158498770642	10.0058235358043	10.7174480876725	10.212795612856	10.3107401904969	9.92332946766981	10.0498531592989	10.5559362575894	10.2337324917017	9.91472847583061
PTPLA	0.759272267084767	1	20	4	0.358177302879151	5.26522324592763	0.239867395046101	0.0455569277583104	5.6026803606686	5.97381715617192	5.67505621966315	5.17101563091727	5.3648999706119	5.82337321408581	5.46113880272159	5.24089287919179	4.62963896507436	5.02605710167442	5.2828007652587	4.92975123591976	4.65489349307738
STAM	1	1	28	14	0.208187599583728	4.62167954243551	0.0104733084992832	0.00226612607021299	4.5525791231986	4.7140199394114	4.88401299971877	4.22181861339817	4.7409942008129	4.96073997288694	3.88982655008197	5.01799832926012	4.87119896059867	4.39011617223684	5.16881382490919	4.42822134875328	4.24802401743574
NSUN6	0.388468903781404	1	24	16	0.336400924441238	2.3634859938439	0.546531633265203	0.231239632766489	2.46473559249488	1.3755565741715	2.38358533817122	2.65733801439324	3.61742962630027	2.88447457586346	1.58161890764554	2.27570988097665	2.74556995067703	2.35868558696552	1.78252156407212	2.83418159995827	1.49064489164834
ARL5B	0.388468903781404	1	20	2	0.171208496632995	3.49963814577519	0.245771581025747	0.0702277123486168	3.88265851609805	2.27714466767226	3.25267785827628	3.10842578878166	3.61742962630027	3.83747578858866	3.8204558031181	3.72340479274195	3.11108011489632	3.45109834116215	4.59350078148974	3.46240286601375	3.67926012623537
PLXDC2	1	1	28	20	0.302558418532899	6.06838351653428	0.104443948069053	0.0172111646840512	5.31744873781414	5.62451000083029	5.67505621966315	5.60773701403149	5.99875900341531	6.32102351459971	5.88299244816896	6.0839616818487	6.72754184704891	6.44234018854855	6.71202829862457	6.10042822289703	6.46027827394179
CASC10	1	1	20	6	0.416459595336783	1.41803231071596	0.363246202914722	0.256162148189219	0.949237469703318	2.27714466767226	1.86787732562697	1.85079675230411	1.29599509104414	1.61588445681194	2.76989719029703	0.918058058024856	0.632165286490975	1.31568375961057	0.807597860240623	0.372324730481574	2.23725284375666
SKIDA1	1	1	28	12	0.529531716909031	1.86057630105171	0.267425100549125	0.143732401835904	2.32408629626719	1.3755565741715	1.70392440739061	2.56626089759553	2.17706858114656	1.39673876408542	1.19983833074514	1.52297617938569	1.50541007376254	1.82583977887372	1.94963321340981	2.26201325924914	2.61908724767987
MLLT10	1	1	20	14	0.386485001959135	3.92583130279292	0.169481338429745	0.0431708153911689	3.60718788672383	4.28454416072372	3.47244880891503	4.70001747102683	3.99006042947026	3.04408691955786	4.16633371865649	3.42598761586854	4.03344742400609	4.19598982533635	3.80762401742651	3.89859286231375	4.13525923024455
DNAJC1	0.759272267084767	1	28	6	0.0997774405426783	6.62887660101713	0.121353674402251	0.0183068235700194	6.86144755234637	6.72309988835462	6.7489219392504	6.35677567451106	6.61542212502987	6.65985020609745	6.46340603099011	6.5608719226437	6.998736825612	6.71306945894546	6.55234506651811	6.52905212675014	6.46805977458134
COMMD3	0.120192382848633	0.851092008279508	28	20	0.441908782705175	5.42137111346428	0.303162783541961	0.0559199466697713	4.91328800018863	5.09295306192894	4.74326621762326	5.18638884239859	5.34669584196065	5.8560157696335	5.61245598168517	5.68915489858045	4.9635048729065	5.24271176899567	5.93833059251139	6.00749689747763	5.69654282530372
LOC100499489	0.759272267084767	1	24	2	0.230490154882419	2.50844014068397	0.357000617001747	0.142319767257593	2.92054991527466	2.70852921317334	1.70392440739061	2.36480041134331	1.57152225244818	2.26085191750056	2.97534899609066	2.41535031010873	2.59978527554551	2.95770184001202	2.57899462234934	2.47893635650286	3.38259791464204
PIP4K2A	1	1	28	4	0.253044051728667	5.41593408695623	0.0181769068214415	0.00335619055357762	5.84072141048088	5.60794761091282	5.51108211453963	5.18638884239859	5.62868179698056	4.69808941249679	5.44969802295688	5.43391443892409	5.2344432929767	4.85237145167331	5.59169736693017	5.38418520892348	5.98387741795475
MSRB2	1	1	28	24	0.275994977363951	5.69647044789906	0.130682714936884	0.0229409976110876	5.6026803606686	5.11656266248276	5.58364999623202	5.6303954234976	5.08641417221496	5.57151143856216	5.92490940558167	6.13536727383353	6.15309098065357	5.81612984553733	5.60428171195324	5.78121090524229	5.91722893129116
OTUD1	0.0290926434676435	0.66834122905626	20	4	0.843953333416002	1.6246080363308	0.99655619793908	0.613413313028918	1.79458995624606	2.27714466767226	2.14865290569764	-0.143520440799451	0.955122655570747	1.61588445681194	2.61463378520875	1.94788892335354	0.632165286490975	1.31568375961057	3.35052106560685	2.13995209140957	2.08364715938575
KIAA1217	1	1	20	10	0.818485555235099	2.70921214252502	0.580757473352276	0.214363971073525	0.503938509586027	2.09897615421526	2.48810665487606	4.03064621089603	2.17706858114656	1.80608968430698	3.03780829027285	3.05089835253695	3.78627735447449	2.62876398165454	3.51949780462074	3.18222028988274	2.61908724767987
ARHGAP21	0.0169666213416213	0.637203758509219	24	10	0.220362666639559	7.5285370884444	0.281002535683525	0.0373249852371502	7.17474134277258	7.39845568852242	7.864333450173	7.47307871278515	7.53429379398013	7.38544151146904	7.39764088504231	7.59491187136645	8.18790540936094	7.70318107005804	7.2454153485871	7.3639497475058	7.30427798372453
PRTFDC1	1	1	20	14	0.221324954234631	2.09104297203691	0.0764094062450064	0.0365412893311203	1.28902237172828	2.57855838379128	1.51892157452871	2.25243344518186	2.17706858114656	2.12459504164195	2.69435316910607	1.25199261809308	2.43759579361217	2.20196732119728	2.9383246196644	1.51144554103779	2.08364715938575
APBB1IP	0.269101639101639	1	28	18	0.202797757855364	4.33822872377768	0.339159169979388	0.0781791813143619	3.83161237292726	4.36559834167917	4.38556916219788	4.61167823155649	4.16647602480613	4.79105488681458	4.4904868481012	3.87627001129191	3.97551051857858	4.01937247001928	4.11956875032298	4.85412740931322	4.83417836623743
ABI1	1	1	24	0	0.152725446714266	5.3424244650833	0.174431023433095	0.0326501618456435	5.11886949414044	5.57424126240379	5.16194806388011	5.48877827018875	5.30958363888249	5.50445709700065	5.34243091830781	5.46639447162148	4.33933479182657	5.0720691877713	5.78095305119603	5.5610735805804	5.90581524171621
ANKRD26	1	1	20	12	0.422814173712265	4.92792726306654	0.116246015640759	0.0235892312193791	4.73030953360851	4.61803441569842	5.11375142743473	4.1916643942909	5.32825907243597	4.4919927632785	4.67865361040603	4.97349434597121	5.56423233465506	5.56578724966589	4.88922420770619	5.31535868350254	4.45012437120888
YME1L1	0.269101639101639	1	28	2	0.207861734987306	6.55385590283161	0.171879886598266	0.0262257652817794	6.73520250621554	6.61121175329618	6.52767640935611	6.21406230723549	6.31191226689584	6.44063422965024	6.53010597674751	6.80264392574053	6.570072613935	6.65378691032419	6.72936562101937	6.58275076918744	6.45245457431332
MASTL	0.182113153050653	0.975169409328168	20	4	0.56836160159299	2.34209833494219	0.705530435927606	0.301238605314589	2.16822903130445	3.38934909353505	2.58556440823015	1.68752576260291	2.00202508989542	1.80608968430698	2.53025034723355	3.21280914157886	1.50541007376254	1.82583977887372	3.51949780462074	3.1190075199758	2.23725284375666
ACBD5	0.548683931808932	1	20	10	0.381826243322862	4.09650829119588	0.304381087238832	0.0743025683343544	3.72375964856392	3.95852128361318	4.30200641946169	4.5887215754065	3.78902716381623	3.83747578858866	3.95601413881338	4.32901101559339	4.70287960208204	3.87109462208752	3.89215774029628	4.31995455895891	3.83179368464536
RAB18	0.548683931808932	1	28	22	0.105636535651887	7.11578170711523	0.317978382137474	0.0446863598723834	7.11195222612337	7.24624266100287	6.84061425871942	7.17473217331437	7.06844182547107	7.4757305893721	7.27659617464624	7.26639461477575	5.98708818006956	6.66133182319086	7.48200239161137	7.15136534777915	7.47618130345006
MKX	0.0169666213416213	0.637203758509219	28	20	0.469496751301827	4.14459480133868	0.87097743477444	0.210147789234576	4.1559751735662	3.73270764325446	2.8437386630303	4.25135545181612	3.42263129176254	5.63558712423754	4.44511660464211	4.29324541046049	1.50541007376254	4.06559485774435	5.41725108462906	4.55304258657966	5.01503090368656
WAC-AS1	0.120192382848633	0.851092008279508	24	10	0.380878720711565	5.66759973748904	0.458491091964938	0.0808968722565555	5.05354404464581	5.55708810197388	5.87142073984088	5.57306785133838	6.08913200181053	5.24989755103434	5.26621570474946	5.75636944331914	6.67390537501052	6.08654772715664	5.21877203310317	5.44987720471353	5.43589387561073
WAC	0.269101639101639	1	28	8	0.076883757872531	7.79111669949098	0.122163949116546	0.0156799023591224	7.86219326151948	7.89810986894154	7.76900665316904	7.73069921200627	7.75395363650419	7.63154601918742	7.61038869259531	7.83459751867134	7.88372934219887	7.91681944198636	8.05195037905342	7.72134061672295	7.73024836576063
BAMBI	1	1	24	18	0.731646147831148	2.22496850787545	0.34954334845585	0.157100357698823	1.56383969652602	2.09897615421526	1.0576813926648	2.74300528017925	0.955122655570747	2.70498122395398	2.24270772456361	2.76784206602409	0.632165286490975	2.85616684989489	3.80762401742651	2.6674657912599	2.82701246361087
PTCHD3P1	0.269101639101639	1	28	6	0.159045438431785	5.10469084180277	0.358110878636123	0.0701532942413517	5.26069119397497	5.29269902274563	5.42153150112943	5.28964512532771	4.97231135570566	4.40642551594798	5.29207073604179	4.5572477909561	5.74848908044701	5.15991196866005	5.55327198970178	4.94805364082143	4.6819105027407
SVIL	1	1	24	10	0.390257480410025	3.64095887063436	0.278459275757731	0.0764796543030478	2.32408629626719	4.00985418329984	3.70710071045356	3.45155942502552	3.42263129176254	4.21837368044662	3.45891856688906	4.29324541046049	3.97551051857858	4.23696111217184	2.9383246196644	3.73957333946934	3.3151733570321
KIAA1462	1	1	20	2	0.242454679461503	7.26998439051952	0.0924184170177716	0.0127123267469859	7.85262343838574	7.56644919148127	7.44792692263537	7.41553533189116	7.42141209277413	7.49658437398995	7.24385102772897	7.12095557737737	6.90096833177369	6.97765825577671	7.20880117416988	6.82481587280553	7.15319276443347
MTPAP	0.182113153050653	0.975169409328168	28	22	0.354572341375907	3.82015241302424	0.541114753421648	0.141647425264185	3.72375964856392	4.15372696209514	3.25267785827628	3.10842578878166	3.89304260596855	4.62421002418929	3.78447809602102	4.58709387076766	2.59978527554551	3.51911540235507	3.57169417787321	4.1084200946465	4.24802401743574
ZNF438	1	1	28	14	0.340825093033836	3.27327853412969	0.105108724370458	0.0321111458357468	2.92054991527466	2.27714466767226	3.90887251324934	3.04237380740022	3.3513797605662	3.43827528279095	3.45891856688906	3.21280914157886	3.85215178779823	3.64622494044592	3.22576557127239	3.78100140345478	2.50268780302443
ZEB1	1	1	20	12	0.541428049034383	7.77149066350768	0.311548930907312	0.0400886965444405	7.27844718183845	7.21377346676014	7.93538049502222	7.42528669886047	7.67954440267521	7.28513252991812	7.30544451254297	8.05082741991175	8.53235918985915	8.33993894728024	7.54210351553279	8.21825430986553	7.81506311039575
ARHGAP12	0.759272267084767	1	28	20	0.29759886144839	6.15594238867604	0.146862070246999	0.023856959824243	5.6026803606686	5.92116188364427	6.20622173216459	5.64159256150439	6.33055777487949	6.27348289200559	6.07393336228338	6.36805447328603	5.41964481064562	6.11978726334563	7.04767844647168	6.40204302338425	6.52884546542616
KIF5B	1	1	20	18	0.148024381391912	8.44347228325039	0.0963152521208658	0.0114070667717983	8.57509414717696	8.34547107413588	8.36575605945063	8.00446524147519	8.58418743800333	8.24441854995831	8.1237269025824	8.61344925814845	8.51466973035389	8.6112887718115	8.72875037525148	8.57838157678747	8.42732293105914
EPC1	0.548683931808932	1	20	2	0.0911243099317856	5.80175803873474	0.101536494566115	0.0175009874400516	5.90386055179796	6.09761522416437	5.74000035281781	5.67467180756205	5.99875900341531	5.95977991223673	5.21307262459607	5.94104686268153	5.67758461443654	5.77499131683054	6.15054462749406	5.97216234439784	5.45167825805707
CCDC7	1	1	24	10	0.652552341835541	2.21831631024809	0.360782003581976	0.162637763566562	2.81937682764062	2.82775266591276	2.58556440823015	2.9004407646552	2.33315343151179	0.419263551913673	1.74028569477629	2.65963978827214	1.80059374265331	2.95770184001202	1.11954767930432	1.85965745498819	2.50268780302443
ITGB1	0.388468903781404	1	28	6	0.16142407189935	9.01969091628951	0.156151830457447	0.0173123260992721	9.12221507556048	9.3950533506448	9.29520083902022	9.0352016850294	9.37808970266212	8.91443156755141	8.56259260457675	9.17044313255539	9.21569170159847	9.09770874864408	8.61831004903033	8.89609539811537	8.6523071306065
NRP1	1	1	20	12	0.123341343711723	6.84113243091465	0.0361634145777882	0.00528617373555992	6.52636258222643	6.82693161334371	6.70079358330487	6.49899914886845	6.94681980208365	7.07935512059306	6.74658755080813	7.10557158350328	7.29364793538819	7.0655779523104	6.71783058669432	6.96621890212965	6.41268671637932
PARD3	0.759272267084767	1	28	6	0.0105599763979076	5.44430064039172	0.159624050167187	0.0293194775069773	5.29877656341772	5.52215754782809	5.42153150112943	5.31783862956847	6.12161381760119	5.18285815636664	5.35475100350869	5.66136703848695	5.48339301758508	6.05252425846948	5.26705801396628	5.28688159244016	4.90468115213477
CUL2	1	1	28	8	0.50496213547109	2.94579473121227	0.273082122817511	0.0927023597143616	2.46473559249488	3.60499539000978	3.52253191351268	3.04237380740022	2.82902348216886	3.37961133864121	2.24270772456361	3.13412392169646	2.25483582454514	2.95770184001202	3.40907345198353	3.46240286601375	2.23725284375666
CREM	0.548683931808932	1	28	20	0.427631818530323	3.46858430378766	0.351274500816931	0.101273162204344	3.83161237292726	2.70852921317334	3.19207420796756	2.8238694950241	3.78902716381623	3.49464670646053	3.58975903220539	3.61168340914145	2.74556995067703	3.22539057103506	4.15421496455653	3.78100140345478	3.925201389888
CCNY	0.759272267084767	1	28	20	0.12041174428168	6.75208643882759	0.276846460438439	0.0410016167515933	6.70005860055936	7.00825491122293	6.70622115423577	6.85217346802458	6.87877071594503	6.87686573763484	7.02234250266776	6.63418063253836	5.86475845905431	6.44234018854855	6.86627223273123	6.78972750065609	6.96254665617576
FZD8	0.759272267084767	1	28	22	0.548078285398118	2.59344516698646	0.536663529051917	0.206930740577604	2.16822903130445	0.554275999058886	1.86787732562697	2.74300528017925	1.80277229958778	3.11772510885391	3.41252830507069	2.96257619306092	2.25483582454514	1.82583977887372	3.71782710710384	3.35676621780815	3.4470115675359
ZNF248	0.759272267084767	1	28	18	1.06111744851383	3.2375057390093	0.487490159724353	0.150575844190944	2.16822903130445	1.3755565741715	2.92045946199189	3.81021502129298	3.02491662506829	4.31546144469091	3.41252830507069	3.66862528491207	3.56842163592415	2.50003554934332	3.89215774029628	4.00731781038591	3.3151733570321
ZNF25	0.759272267084767	1	24	22	0.20759411721081	4.95985667294141	0.453684629443502	0.0914713184997032	4.96157101708679	5.11656266248276	4.5872892147359	4.89975292417709	4.82229119932085	5.24989755103434	4.84508584121522	5.45024585801344	3.3117147419447	4.65487680516253	5.90819860316169	5.22818351379387	5.83536923051382
ZNF33A	1	1	28	26	0.268571504405059	4.88067741809977	0.0373947120782349	0.00766178726329225	4.3130920417243	5.18515815567114	4.78489997149771	4.12939664462441	4.87405074024099	5.23342748406072	5.02544895217336	4.49563687225787	5.44120871403359	5.02605710167442	5.15176911099076	4.87340823430125	4.88156094063987
ZNF37A	0.548683931808932	1	28	6	0.0604297774445925	5.84617510631461	0.318556133955495	0.0544896668612294	6.01098268166341	5.72007958390924	6.37928538184991	5.12388796612109	5.74444638076309	5.5974842010935	5.90828848079155	5.88207591914957	6.57982688551297	5.95766540337442	6.1676037289777	5.73978894401062	5.38747732571362
ZNF37BP	1	1	24	10	0.307798062258755	3.37826598316135	0.213106211893064	0.0630815373790197	2.92054991527466	3.6702642456159	2.58556440823015	3.84937254606918	3.19736285327088	3.54889806943696	2.76989719029703	4.0577545340911	3.48782339117486	3.51911540235507	4.04767567803925	2.83418159995827	3.24444255408058
ZNF33B	1	1	20	0	0.338921002127273	3.70475576169651	0.170437828556243	0.0460051456882532	4.1559751735662	3.90529429365001	4.30200641946169	3.34599676365959	4.20740392947607	3.54889806943696	3.74758018559996	3.42598761586854	2.74556995067703	4.01937247001928	3.89215774029628	3.1190075199758	3.83179368464536
BMS1	0.0772071042383542	0.763330615488634	24	0	0.148057434846276	6.58313839258709	0.196830054292015	0.0298991214454271	6.99503279706643	6.89677301441219	6.55199457198815	6.38369923571361	6.78724492489032	6.7260968836404	6.74658755080813	6.41040513463692	5.89632698806877	6.53560575824469	6.55234506651811	6.55913110766726	6.73638612426923
CSGALNACT2	1	1	28	18	0.231379708411956	4.88502720911469	0.102592742223471	0.0210014679205981	4.70216701372515	4.58456565320842	4.76423327436874	5.04175042874941	5.40063328314717	4.8994228815724	4.97845237701152	5.33184200504202	4.99300615984756	4.79864830069627	4.28503442974893	5.38418520892348	4.31858366963316
HNRNPF	0.0481594158156658	0.719058631798625	28	20	0.321826335530644	6.67838191918926	0.618465967194613	0.0926071576436128	6.58917841358686	6.73076942454055	6.24402860297688	6.75241250965475	6.29302262419171	7.39657931907016	7.19672213553392	6.93618752067376	4.80620827627799	6.1944915735782	7.12831123601535	6.83959637622456	7.32584971379313
CXCL12	1	1	24	22	0.227968263942045	6.15022240661772	0.214429917798969	0.0348653924398311	6.58147438721774	5.72007958390924	5.99186267414088	5.66372945039439	5.8123491462952	5.89842112262763	5.94948718097647	6.11502430462115	6.04457110489591	6.18405345646458	6.5844572639439	7.36053771978852	6.23254564690007
RASSF4	1	1	20	12	0.861631234457981	3.61386181270588	0.547029719246508	0.151369849650371	2.32408629626719	1.3755565741715	3.25267785827628	3.17158559470209	3.61742962630027	2.79751756651169	3.67082660555258	3.96986413474955	4.99300615984756	4.39011617223684	3.57169417787321	4.71142518878236	4.41834641098348
C10orf10	1	1	28	20	0.652552710770989	7.03149409164999	0.267567926877949	0.0380527841437981	5.80146750491248	6.56905122741124	6.11938550613267	6.56517683205827	6.79397857239811	7.42223794739693	7.44738364960175	7.53492207646452	6.71873977250005	7.11036580023395	7.90711138782442	7.14344553578593	8.10933150501665
C10orf25	1	1	28	2	0.913289871321636	1.17498847226069	0.0603388943373157	0.0513527543136003	1.99347179079824	1.02258493568516	2.92045946199189	1.50339099367443	-0.143520440799451	1.13823753804012	2.61463378520875	-0.143520440799449	-0.143520440799451	2.35868558696552	-0.143520440799449	0.372324730481574	1.91171641261924
ZNF22	0.00511161292411292	0.530643288839044	24	18	0.208922300049549	5.2028157025555	0.275664921032295	0.0529837950817467	5.14000345658241	4.91589205442651	4.86472764427618	5.20159996419703	5.43550288674251	5.34495451256483	5.26621570474946	4.92757369523799	5.18417401713942	5.18106167184376	5.74730731079408	5.37068007984022	5.05691113482713
MARCH8	1	1	28	20	0.173177869565023	5.17290610696606	0.0646636245761145	0.0125004442839269	4.88852669078525	4.99445019264886	5.32605229679392	5.02474646792126	5.04185001838664	5.26618171307872	5.50601567637204	4.92757369523799	5.35294902254476	5.02605710167442	5.21877203310317	5.16699555906006	5.46729181247729
FAM21C	1	1	28	4	0.357754409688162	5.22938884202736	0.147985905406324	0.0282988911088416	5.5719067924787	5.55708810197388	5.3400851888803	5.05855630904651	5.68772492368617	4.34642446336923	4.87960099125417	5.40068629395021	5.02191625182428	5.26268994361772	5.60428171195324	4.92975123591976	5.35427270028489
TIMM23	1	1	24	22	0.226617180780685	4.8575292330257	0.117655684935232	0.0242213024957847	5.29877656341772	4.61803441569842	4.514908819765	4.95465270088298	4.82229119932085	4.62421002418929	5.07096276322226	4.52677119675003	4.93338770612876	4.71411549191502	5.23504758857776	5.22818351379387	4.7084308577257
NCOA4	0.0290926434676435	0.66834122905626	24	2	0.185704817202908	6.94010066657406	0.173933716485922	0.025062131637895	7.2001178333974	6.97635077558765	6.52153227628993	6.9135046045725	6.96483480628038	6.95428324114901	7.33683586149375	7.14623654326131	6.13996408265648	6.76301574580763	7.13699846045462	6.97962584476142	7.33863960680218
MAPK8	0.120192382848633	0.851092008279508	28	18	0.513558948394086	4.01095913514715	0.457768100169191	0.114129335339737	3.77869363034913	3.22530118477959	4.01764551390535	4.61167823155649	3.89304260596855	4.83538357866514	4.39827308893573	3.61168340914145	3.4024545803659	4.01937247001928	3.93263690715466	4.14060541147287	4.17383515941378
ARHGAP22	1	1	20	14	0.318573010626355	3.51743580527743	0.14757795847863	0.0419561199261147	3.60718788672383	4.05942317633057	3.4205643498537	3.45155942502552	3.73406495979902	2.70498122395398	3.31501764108665	2.76784206602409	4.33933479182657	3.87109462208752	2.9383246196644	4.1084200946465	3.17006445877555
VSTM4	1	1	20	12	0.384747155628403	7.12865080904678	0.172442857699881	0.0241901114697662	6.16325473447898	6.47171879542686	7.08933987189672	6.19138337932077	6.8913844113936	6.72019859622872	7.27335490323718	7.37303323891118	8.15565818906357	7.59702892234962	7.17545633765639	7.68087544791183	7.66404305844503
ERCC6	1	1	20	2	0.391339090852427	3.75932480337803	0.0274133095385999	0.00729208327888217	4.48811275560602	4.32564040443471	3.94604889029632	3.59669742448901	4.20740392947607	4.25146756217353	3.63086216018276	3.42598761586854	3.64475439042224	3.3046154138985	3.93263690715466	2.13995209140957	4.0129273865605
PARG	0.388468903781404	1	20	2	0.425592279643839	2.44222168113053	0.739431201948606	0.302769894994264	3.10381503358529	2.93787120426766	1.86787732562697	2.8238694950241	1.80277229958778	3.11772510885391	2.53025034723355	2.76784206602409	-0.143520440799451	3.3046154138985	3.622067851389	2.47893635650286	2.50268780302443
FAM21A	1	1	28	16	0.203838074043142	5.43838762947734	0.0251628655726258	0.00462689813360069	5.20160896447017	5.60794761091282	5.02966322764367	5.35912199559704	5.5827575818558	5.54506250416711	5.26621570474946	5.98654732246282	4.99300615984756	5.58177920714382	5.29837358360918	5.59631272325715	5.656241861837
SGMS1	1	1	28	14	0.392738357998293	4.18103265555457	0.0420456610585391	0.010056286215005	3.97963235776356	3.95852128361318	4.35824918900872	4.22181861339817	4.56321450984442	4.62421002418929	3.92329987829249	4.52677119675003	4.08914720393897	4.11038218891168	3.85050993972298	3.82127296234526	4.35261021531303
ASAH2B	0.759272267084767	1	24	0	0.101320586804589	1.62249898453879	0.431645631120057	0.266037535451991	3.18739774225987	-0.143520440799451	1.51892157452871	0.368782294728694	1.57152225244818	2.70498122395398	1.58161890764554	2.27570988097665	1.13387353172569	2.026126600163	2.09938166840097	0.372324730481574	2.82701246361087
PRKG1	1	1	28	4	0.402106797447801	4.47819277482964	0.38065882800688	0.0850027783856093	4.52070599183202	4.40447933548955	4.74326621762326	3.54992186846548	3.5553740828179	4.4919927632785	4.27404397176567	4.9959179371176	4.19448293791028	5.37707596379238	5.00763685527946	4.50440220259928	4.6819105027407
CSTF2T	1	1	20	6	0.257401321807551	4.10059427747938	0.21787638174233	0.0531328795289296	3.83161237292726	4.40447933548955	3.79122483832232	3.29017010561553	3.89304260596855	4.04045889521655	3.98800299609309	4.61633499703104	3.64475439042224	4.23696111217184	4.61852961325648	4.5289273733654	4.7084308577257
DKK1	1	1	20	2	0.902590518200792	6.31914849993642	0.896615077455289	0.141888591075888	8.17278021531762	7.56215682830685	6.52153227628993	6.68366086830932	5.86446022258771	7.12024079782167	6.50268809864217	6.279430514164	3.78627735447449	5.5332615018745	7.19222509066707	5.79138320090038	6.31251790361956
ZWINT	1	1	28	6	0.297320988649444	2.08947471002735	0.0286432867944738	0.0137083673025643	2.92054991527466	1.89566258796368	1.86787732562697	2.9004407646552	1.80277229958778	2.12459504164195	2.1325397234727	2.96257619306092	1.80059374265331	1.59319499134493	2.23503786354139	2.47893635650286	0.466253222237222
IPMK	0.388468903781404	1	28	20	0.555638424736701	4.04566495027278	0.37999920759824	0.0939275032087416	3.01509053409279	3.22530118477959	4.08585637530247	3.72855965281466	3.84197209523439	4.69808941249679	4.29976032953951	3.96986413474955	3.21488238673722	3.97162000994513	4.94964506580911	4.31995455895891	5.03612298243417
CISD1	0.0169666213416213	0.637203758509219	24	22	0.357975631197175	5.55233478462274	0.326409836358727	0.0587878521415391	5.85357223625703	5.44965202035301	5.17766232537682	5.3317314261324	5.10819044673651	5.88793606343976	5.78625009474903	5.67532787051324	4.83906955093207	5.5332615018745	6.24999863184794	5.86064911356358	5.70973012865156
UBE2D1	0.0481594158156658	0.719058631798625	28	20	0.478077111571948	4.1931309838206	0.639245190334483	0.152450565651548	3.97963235776356	3.309655606582	3.94604889029632	4.46811668205414	3.89304260596855	5.49066395864333	4.67865361040603	3.87627001129191	2.74556995067703	3.92223270111921	5.0993923522483	4.07550033441355	4.62736087114301
TFAM	1	1	24	22	0.277403925070877	4.83248421461406	0.20092896513512	0.0415788145830844	4.64417949965274	4.83280864688516	4.78489997149771	4.0643196704898	5.45262665156258	4.8994228815724	4.79171365676895	5.18343758082191	4.42840599148326	4.52856153044267	5.3884373624235	5.07005425211328	4.92743668243193
BICC1	1	1	24	18	0.182969785738109	7.13809516899796	0.0549935705559426	0.00770423610976631	6.67131376827741	7.21377346676014	7.11812819494286	6.73160496987184	7.30366887729098	7.38916367611922	6.87616368134266	6.94197359388953	7.4400660512472	7.22681173811806	7.37957618614127	7.3741376787699	7.12885531420243
FAM133CP	1	1	20	14	0.356501276346536	2.36027944893747	0.167394641387629	0.0709215349322242	1.79458995624606	2.82775266591276	2.01508488882755	2.46904433832883	2.47398800618217	2.12459504164195	2.44062300570743	1.52297617938569	2.99922618252991	2.62876398165454	2.23503786354139	2.26201325924914	2.61908724767987
CCDC6	1	1	28	2	0.240861665415175	5.07733160415495	0.209392789661627	0.0412407157906081	5.61782443752735	5.39277671830653	4.94036889853536	5.24629409587751	5.0643041591119	4.4919927632785	5.31747055649511	5.03974586973241	3.48782339117486	5.15991196866005	5.55327198970178	5.18253755519249	5.55758272953978
CDK1	1	1	28	12	1.07194646529024	3.02645642847034	0.524200923441697	0.173206168940831	3.18739774225987	3.309655606582	3.61776586420085	4.61167823155649	4.1243530483296	2.49993999120889	1.58161890764554	3.13412392169646	2.43759579361217	2.026126600163	2.09938166840097	3.73957333946934	3.4470115675359
RHOBTB1	1	1	28	18	0.334258072911169	5.7652493656193	0.0266369745940104	0.00462026408655596	5.24126472355329	5.43094161694037	5.71867550066421	5.91510014703014	5.41817343115679	6.0186351855723	5.97365325299812	5.71641763312052	5.69564009442412	5.9819712229285	6.3505255540747	5.81151511681324	5.66980098931017
ARID5B	0.388468903781404	1	24	12	0.274110862011558	7.94384231194205	0.287626364673333	0.036207461500204	7.42339721000657	7.72076158777859	7.82496077013035	7.56709948649549	8.22674276239113	7.67488312716527	7.58185045782901	8.01559433010095	8.53235918985915	8.64972628636274	7.9740936749491	8.15072053422229	7.64013427328268
ADO	1	1	20	6	0.197871648131292	4.35628358207996	0.159823752794364	0.0366880965811814	4.48811275560602	4.10734546948231	4.41238138382586	4.33650222863465	4.1243530483296	3.65163929216486	4.42188496134164	4.61633499703104	3.91514923692621	4.19598982533635	5.16881382490919	4.66791906301848	4.73447248894582
NRBF2	1	1	20	6	0.33497695640502	5.03103767345243	0.311259723932143	0.061867897665443	4.11386877507027	5.62451000083029	4.90304395344113	5.12388796612109	5.15078104599985	4.7683690806821	5.57081740332752	5.01799832926012	4.66672400540282	4.65487680516253	5.32902382439941	5.15128430565563	5.73574852782041
JMJD1C	0.120192382848633	0.851092008279508	24	14	0.279395492669284	5.50685648977946	0.305185652281639	0.0554192129117679	4.91328800018863	5.3132776539653	5.29757026452784	5.39925680971813	5.82555443950326	5.09442562886256	5.18574849662008	5.7694445802827	5.79947031404572	6.16294788902223	5.76982476244052	5.88934584807484	4.90468115213477
REEP3	1	1	24	12	0.135216099166981	6.59133850664456	0.105496618280586	0.0160053406715856	6.36520426659476	6.47171879542686	6.80057976678	6.2289859227029	6.49661602098561	6.60968537460163	6.664840691515	6.66948380632557	6.76222275110549	6.92221402946059	6.86103829673346	6.3410252870148	6.38828895885204
ANXA2P3	1	1	28	26	0.301055679358579	7.37661836803442	0.0362168939588992	0.00490968790195792	7.66853292851003	6.83406987839606	7.52365829410127	7.16700368592245	6.71102316333984	7.83900384395223	7.57133134173425	7.09002177464498	7.69916399395694	7.70683148025916	7.63702217957806	7.47540346514006	6.94034246096297
SIRT1	1	1	24	18	0.294792002940964	3.50009099582635	0.317448974205888	0.0906973488930507	4.02577962340042	3.38934909353505	3.12881270811898	4.44273685447928	3.2764256176943	3.43827528279095	3.15515677864737	3.42598761586854	2.43759579361217	3.70581269126772	3.57169417787321	3.93575240705842	3.5678043013962
HERC4	0.548683931808932	1	24	0	0.428038702421905	4.98080116638438	0.3743602104407	0.0751606414179452	5.71960251540464	4.650744315218	4.78489997149771	5.35912199559704	4.56321450984442	5.29820878488392	4.92987316288468	5.45024585801344	3.85215178779823	4.23696111217184	5.41725108462906	5.4108220174376	5.45167825805707
PBLD	1	1	28	12	0.422831765707659	3.5828967659233	0.173741096752408	0.0484917953553248	2.92054991527466	3.04017735928746	4.08585637530247	3.54992186846548	3.67692565173662	3.11772510885391	3.63086216018276	3.66862528491207	3.7172505359901	3.64622494044592	4.18804862774789	3.35676621780815	4.13525923024455
HNRNPH3	1	1	20	4	0.428295193367021	6.4210994078301	0.330312969978061	0.0514418091044138	6.70005860055936	6.28638811922842	6.85534533902222	6.10503711953367	6.6001353116864	7.00852704202689	6.26228558442277	6.71073799069252	5.30670816361092	5.68901845648892	7.47173753311973	6.22573647535033	6.78703417839855
RUFY2	1	1	28	10	0.329345280962712	4.42652034227376	0.0290422460832781	0.00656096523626501	3.66665084250992	4.650744315218	4.61063093658988	3.9608455325203	4.84840307933379	4.34642446336923	4.22119380510047	5.24089287919179	4.38455768337721	4.62431961308636	4.22110698135653	4.47945289435554	4.31858366963316
SLC25A16	1	1	28	4	0.567959627373434	2.55231417043696	0.00392663070546496	0.00153845899965862	3.10381503358529	2.93787120426766	3.06264949628725	2.13056969061266	2.17706858114656	2.26085191750056	2.8416815422784	1.25199261809308	2.25483582454514	2.95770184001202	2.35902749611718	2.83418159995827	3.00871112880826
TET1	1	1	20	12	0.642185929522031	3.56666906481698	0.510386309433208	0.143098869045031	2.92054991527466	2.57855838379128	2.9933055273085	3.6859308090382	3.94236689144577	2.96648695876409	3.67082660555258	4.39798734800503	3.91514923692621	4.06559485774435	3.15909426709265	3.1190075199758	4.28373516895722
CCAR1	0.269101639101639	1	28	10	0.250746566611481	7.24010998590254	0.30001164223006	0.0414374426375044	7.26408071549573	7.27799716117121	7.62456458013025	7.23141269420499	7.58952300781899	7.19018301762646	6.5516711837756	6.99859275387833	7.50293750428517	7.55309142039977	7.25342716425338	7.36735372468602	7.01660653123718
DDX50	0.0481594158156658	0.719058631798625	24	20	0.381120956471819	6.05375971626767	0.450137145929254	0.0743566258039024	6.48566682991237	5.76559058094833	5.61860948918406	6.00454521895057	6.28348423796966	6.5037985631163	6.0285146598512	5.74317472184374	5.30670816361092	6.01767898523944	6.59079481357327	5.98107744603524	6.59430117420925
[truncated: 9,761 more rows]
