# Supplementary material for: Fibroblasts as an in vitro model of circadian genetic and genomic studies
Source: Mamm Genome. 2024 Jul 3;35(3):432–44. doi: 10.1007/s00335-024-10050-7 (PMC11329553; doi:10.1007/s00335-024-10050-7)
Supplement: Supplementary file 6 — Supplementary file6 (ZIP 46445 kb) [file 335_2024_10050_MOESM6_ESM.zip › MetaCycle_Results/metaoutLS/meta3dSubjectID_2014L01249_QuoteOrderedDesignTable.csv]

CycID	LS_pvalue	LS_BH.Q	LS_period	LS_adjphase	LS_amplitude	meta2d_Base	meta2d_AMP	meta2d_rAMP	X2014L01249_TP_0	X2014L01249_TP_4	X2014L01249_TP_8	X2014L01249_TP_12	X2014L01249_TP_16	X2014L01249_TP_20	X2014L01249_TP_24	X2014L01249_TP_28	X2014L01249_TP_32	X2014L01249_TP_36	X2014L01249_TP_40	X2014L01249_TP_44	X2014L01249_TP_48
LOC102723897	0.971602506734202	0.999999999999998	28	8.97072960105347	0.260444848612793	0.121304450617967	0.222819438987259	0.222819438987259	-0.143520440799451	0.756789655758662	-0.143520440799449	0.474033667777745	-0.143520440799451	0.51737929896833	-0.143520440799451	-0.143520440799451	-0.143520440799451	0.434572623901316	0.759248677382202	-0.143520440799451	-0.143520440799451
LINC01128	0.795213698555475	0.999999999999998	20.5763688760807	6.75440830680987e-05	3.52866647013979	2.77677978452543	0.504246619070134	0.181594025525619	3.80042150953483	2.4884691538538	3.82141401392629	2.39463190557124	2.81563756111238	3.13684580489291	2.62138316125893	2.01560639411193	1.51211075505498	2.74544112948678	2.92550023260163	3.79743730427262	2.46264350802298
NOC2L	0.753098445115912	0.999999999999998	24.8780487804878	12.7483530987141	2.30374843420784	1.68816157945015	0.709954757735857	0.420549055480278	-0.143520440799451	2.76308224567449	1.21598860284172	2.39463190557124	1.91391589484556	2.85156969984005	0.425081315842187	1.30708233535689	1.93574332546974	2.83837705331068	1.52283982329397	1.72791571065411	0.801518601028342
KLHL17	0.553924217048703	0.999999999999998	28	12.1217161084456	4.23761696659083	4.0403951753164	0.298458608729519	0.0738686677364788	3.29097617245902	4.21371556291158	4.23746707932697	4.1565676899979	3.9661810191542	4.34830245845039	3.33477775636362	4.00659090279012	4.1255265700587	4.29615167030242	4.54494295097734	4.02779726697213	4.24140530206087
HES4	0.998577955095711	0.999999999999998	27.148288973384	17.3244386801484	3.38364947987277	2.61601097009446	0.0600089318384948	0.0229390979336482	1.06324893145533	2.84411639811745	1.70846403003501	1.92880182208294	3.24706187045602	2.19774761345026	1.81940347023923	2.94574544803477	3.0367527792678	3.0080128741087	3.98768807778085	2.5159321326168	3.70607799940943
ISG15	0.988260332057	0.999999999999998	26.3468634686347	9.4900491320338	5.92861922462457	5.56255230337679	0.253403801313286	0.0455553112119872	5.32149604407638	5.14648193883672	6.21242762039734	5.09926329062778	5.64343122991383	5.60808306850072	5.3314896331296	5.8028075578205	5.85434422190013	5.718768845168	5.79760361593744	6.23893857321045	4.58135500861763
AGRN	0.997422985854551	0.999999999999998	20	10.940926077095	5.70834404659229	5.42147794397755	0.106447771124556	0.0196344561804965	5.62826676942901	5.71910030796007	5.58981440268816	5.59412952613398	5.723784401694	5.88987144159998	5.01764792664846	5.43532774609316	4.91215897407364	5.15822175262662	5.40049149097856	5.3356793402056	5.17335375843161
C1orf159	0.902374117993169	0.999999999999998	20	10.7006583406391	3.11232546878495	2.84648118725478	0.0659493309399564	0.0231687218714976	3.29097617245902	2.76308224567449	2.4933774635741	3.33560206018766	3.62729160570052	2.62427915542333	1.62854569468563	3.04050120844427	2.1085220089596	3.23007473228743	3.25785919505546	2.09604651718591	3.45375945619298
SDF4	0.983796541018505	0.999999999999998	28	15.676450518012	8.929106849298	8.86599893693846	0.0711217123952096	0.00802184986723773	8.99146688180313	8.73889298612179	8.85509528474057	8.83762611627372	9.00847893342914	8.96916927719483	8.50912393044008	8.92719398455103	8.79863258339451	8.74570878231927	8.85380134435899	8.91535088204349	9.12825942595668
B3GALT6	0.775124678430407	0.999999999999998	27.3563218390805	24.3410670780213	6.41577281672576	6.37141141968768	0.107957502823359	0.0169440482982734	6.43910528468174	5.6754807988996	6.35250674933181	6.17005119045622	6.31167120491351	6.59463182593117	6.21681506238963	6.42894093566081	6.475820726829	6.27895554470085	6.31533916995097	6.73253877994584	6.7620887935355
UBE2J2	0.351454342407064	0.999999999999998	28	15.2485840112535	6.70157658316284	6.53737996244969	0.248190830618764	0.037964877679492	6.28329978244248	6.28129717032586	6.55459499509679	6.57323738771186	6.9157864982807	6.59463182593117	6.06487797136818	6.65541765506208	6.31754486449484	6.33584866610602	6.55766349756429	7.12473111788367	6.8220594526428
SCNN1D	0.63934786830082	0.999999999999998	27.148288973384	14.925643910198	3.92523596503931	3.08926900372307	0.422180254532743	0.136660243579937	1.06324893145533	2.01542032766206	3.16009634607525	2.84662369873566	3.52848382403481	3.04787748762487	2.27541680528479	3.4386831846105	3.653872382864	3.36114676775898	4.2489327758559	3.94001617021653	3.70607799940943
ACAP3	0.999999999999655	0.999999999999998	21.570996978852	15.4913755213132	2.89824707568718	2.96916873641105	0.0371322052193542	0.0125059262425878	3.53159727027803	3.12920021554634	2.71722662670384	3.52935520199513	2.97421773088383	2.85156969984005	2.40018696764644	3.29232050820414	3.41144286952058	1.6490739992788	3.37196670697674	3.32949650311655	2.46264350802298
PUSL1	0.879882283337331	0.999999999999998	28	20.3625884020393	2.14213750838841	1.55877970315684	0.39047538910929	0.250500688659532	2.89124287399965	1.70423654546687	1.48313887599131	0.905094964469128	1.34557023569987	2.49562260514674	2.40018696764644	1.30708233535689	0.47720906694909	2.92568680614636	-0.143520440799451	-0.143520440799451	2.34864166163454
CPSF3L	0.634380295890986	0.999999999999998	27.5675675675676	12.6178452597831	4.36139829250114	3.91709940839272	0.403388013132646	0.102981306082851	2.33641017656604	3.79162881433258	4.0851255432678	3.9463297675552	4.10980318728372	3.96666854275414	3.51115014086234	4.37716256908466	3.70860954253535	4.26300683880471	4.47004547384238	4.74968820497224	3.88030941442481
GLTPD1	0.199926479765264	0.999999999999998	28	13.3076716782955	4.10657602484161	3.82337305763923	0.414502141861186	0.108412685765255	3.20094062362623	3.42096004690678	3.95928691716815	4.07611046716148	4.27129829219267	3.86616507428831	2.98235672587635	3.95886398894441	3.47597505283575	4.00685557153533	4.21874962682094	4.29875545356212	4.27300193333235
DVL1	0.998557797371065	0.999999999999998	20	6.75440830680987e-05	6.0605146116064	5.8212558906916	0.0386960059123835	0.00664736384020841	6.18104195373063	5.77183309038632	6.01572584975382	5.75782680864721	6.0340233831425	5.86404399670503	5.26740917171366	6.03916893687766	5.72755480719875	5.7786259346469	5.91520002892778	5.78940623240376	5.55381565137269
MXRA8	0.624547549791539	0.999999999999998	20.8163265306122	12.7457114450066	11.0177055232913	10.8068515105664	0.275112527407359	0.0254572321215266	10.3509735790922	10.6130651892281	10.9125513884719	10.992713677225	11.1225334748726	10.9088048942603	10.0940055812573	11.2108201933916	10.7729453523439	10.8350779142286	10.920398151818	10.4180471290088	10.8682309677591
AURKAIP1	0.903712408922295	0.999999999999998	25.5913978494624	22.4085346064545	7.23679291082446	7.11939583037257	0.0741842171640521	0.0104200158175739	7.72598039914943	7.18227925261714	7.09308636969024	6.96821889312113	6.89114243019485	6.96030303713525	6.82402827150119	7.19286943534603	7.17486410397511	7.06473006581266	7.00945707151258	7.23488460233064	7.24487041073082
CCNL2	0.500630065697606	0.999999999999998	24.5360824742268	13.9879189739383	7.36710827418097	7.06915855474513	0.225941855809744	0.0319616336314995	6.60626115854563	6.71205688645224	7.07297289062072	6.91716915052498	7.32566703550441	7.08851251779579	6.6899010375038	6.83137594561334	7.48423826076442	7.47250176188517	7.14804221265997	7.3329192476099	7.07602136731103
LOC148413	0.99973743885952	0.999999999999998	25.0526315789474	9.51782348846724	2.54144687541362	1.96827757534643	0.0830428608359663	0.0421906248773627	1.71103526941512	2.84411639811745	3.23441823375892	1.92880182208294	2.19733225499965	2.49562260514674	2.90022340435849	1.58373044771156	1.51211075505498	1.42767032230095	2.2755480308831	-0.143520440799451	1.58466238167813
MRPL20	0.368852819547356	0.999999999999998	27.148288973384	0.142083966347901	7.13527220165548	6.93563119311739	0.27787163092006	0.0400643608610284	7.43649962134451	6.69577397764892	6.80070923745886	6.58054693654944	6.58185199409745	6.81957861655132	7.41811312534301	7.01760362486327	6.88520621586485	7.0743151939117	6.71730308181504	6.95037016351896	7.06703710700269
VWA1	0.98672951189151	0.999999999999998	28	16.5258633616555	1.94736251096681	1.2267483894941	0.00669737066649258	0.00545944932461214	0.582526808842221	1.70423654546687	0.462441103044927	1.50590524193409	0.785179557962153	0.51737929896833	0.425081315842187	1.58373044771156	0.47720906694909	2.16186572283548	1.87218373627757	2.09604651718591	1.77323247050868
ATAD3B	0.998918852185411	0.999999999999998	26.1538461538462	5.9926164689515	3.33482617454073	3.21447882007576	0.278123603402365	0.0865221452589351	3.86047038219009	3.79162881433258	3.55756664015687	3.11173089526495	2.97421773088383	3.37491780423953	2.1388256160387	4.00659090279012	2.2628039908527	3.8370752836949	3.57622334719578	1.23242524143582	4.07212544487134
ATAD3A	0.832742123827573	0.999999999999998	28	4.5399723083184	5.23671238347547	5.33632101015868	0.173377689710633	0.0324901162018883	6.07097940584667	6.29577431652609	5.58981440268816	5.15907540853753	5.46790801324951	5.2575588437416	4.64149130915756	5.38204041056376	5.28062554176558	5.1761372257311	5.00016769492711	5.17193380251864	4.93739534116234
TMEM240	0.949352187567862	0.999999999999998	27.5675675675676	12.7834801178861	3.7443138401619	3.19007126075841	0.473301630816219	0.148367102841363	0.582526808842221	2.67722422541305	3.66895932818641	3.70014144289254	3.71976380329509	3.29984246998469	3.33477775636362	4.183120787579	2.64603721909324	3.48129608737841	4.09127582775422	2.74039734105801	3.65902164918156
SSU72	0.415940008829843	0.999999999999998	20	15.8204067214875	6.76322959128795	6.62234705569812	0.156879752871723	0.023689449005355	6.42922572311737	6.51578982457733	6.30155755466568	6.95702959055761	6.74476974539743	6.71510134012357	6.26683549354025	6.7212618530522	6.8058367344478	6.64331346756706	6.65103672431482	6.52194237642471	6.6033661903519
C1orf233	0.825898444702016	0.999999999999998	20	7.9999324559169	4.29246428119241	3.69624517264217	0.324063046153824	0.0876735798134774	3.00202837448678	2.67722422541305	4.27316527071304	3.9463297675552	3.42240803928072	2.85156969984005	4.13128154556787	3.90950400515922	3.653872382864	3.9662466657125	3.83687689059287	4.33362133724649	4.20910114478393
MIB2	0.999858665696754	0.999999999999998	28	19.3132672274033	4.97596777760908	4.55958298284963	0.0763096287053594	0.0167360982336301	4.35379364822218	4.43911857886263	4.20086310820677	4.4073443263715	4.41652182263168	4.45596007041639	4.13128154556787	4.30264756994767	5.16794564044762	4.61789027233643	4.74879715341259	5.13287655406598	4.93739534116234
CDK11B	0.999349868476079	0.999999999999998	28	6.71879327194072	4.61839176387441	4.43422146102854	0.105218197609421	0.0237286744773939	4.31139432187982	4.90346311376435	4.56000417091518	4.4073443263715	4.69233180865212	3.75813237661083	4.0948203162092	4.09755421334197	4.24143717725195	4.36024081574076	4.83090748770369	4.22638925675945	5.23882183621806
SLC35E2B	0.934414481791558	0.999999999999998	21.9692307692308	20.5366310092413	6.95642653471396	6.67337706848472	0.0417549125749903	0.00625693890012292	6.1331587164188	6.01871116121543	6.36082605805554	6.5878196374917	7.09910807243357	6.9419027056057	6.62106010150728	7.28283877349673	6.475820726829	7.13511277320271	7.0783133731206	6.27526202101536	6.70531856540807
CDK11A	0.165964062839125	0.999999999999998	28	10.5571597906365	3.84116577505005	3.13519856990543	0.921764897775124	0.294005268636917	2.4963616630001	3.75017900379061	3.86885080967252	3.64542871687001	3.71976380329509	2.85156969984005	2.81313041704593	1.30708233535689	3.11988062344627	4.39124842960428	3.71242870581143	3.32949650311655	2.66673064906261
SLC35E2	0.847941842422361	0.999999999999998	20.695652173913	12.1364749855857	5.99648061849416	5.72979268151374	0.463100608737058	0.0808232748509694	3.97355307321267	5.40869545337364	5.64535452712881	6.02756932901354	6.21171813659462	5.65402242701447	4.99803780398874	6.40242507693263	5.57387196062914	6.13065875126202	6.0326306677748	5.5134556313044	6.18866338760995
NADK	0.806990493758546	0.999999999999998	23.257328990228	7.10061915559	3.34363298293762	3.07502722802899	0.607447141183597	0.197542036586439	3.10490992701848	3.42096004690678	3.82141401392629	3.4676175105857	2.81563756111238	3.13684580489291	3.51115014086234	3.1294151581864	3.27301467521771	3.0080128741087	2.59042659588997	0.471701165962943	4.10760776228238
GNB1	0.70175290390124	0.999999999999998	20	6.2821998838298	8.2269060822107	8.22991025499554	0.0971192340853651	0.0118007646591789	8.13441657285909	8.35413312965115	8.50713814635973	8.17340246694328	8.22234623910369	8.15466546948799	8.30880649512917	8.17279464000002	8.21119208345809	8.17568671189768	8.12523995631084	8.38187958725754	8.18558521858569
C1orf86	0.997048203459569	0.999999999999998	20	10.2131845478217	4.93067401459478	4.8008081469578	0.125771066806185	0.0261978948035831	4.78411725831153	4.99502584687888	4.72376382310908	5.05796492736838	4.84384763311319	4.99738222992462	4.42360012885746	5.0128941767308	4.6577740652486	4.64387194471312	4.18792148700282	5.03034078673524	4.97630449378692
SKI	0.996595995070802	0.999999999999998	21.8348623853211	4.48992215017529	6.37745588844927	6.16716547078592	0.0966092803105937	0.0156651026745164	6.25001272148519	6.56442974684689	6.35250674933181	6.31732543924722	6.06960040838063	6.35607875375639	6.00718941240889	5.94432269112775	6.04720179023764	6.06486908932318	5.7770373748842	6.27526202101536	6.27702175581421
RER1	0.994427913654311	0.999999999999998	20	4.30583565733438	6.92924208101776	6.70475109955341	0.11977432227823	0.0178640967427124	6.84790475577204	6.93652322273597	7.12762400353561	6.85221758106801	6.67140999348199	6.78558664591821	6.93131334106604	6.69964597598793	6.58225123666274	6.45069498867732	6.38494729765165	6.73905560482627	6.34549472416558
TNFRSF14	0.971519823241135	0.999999999999998	27.5675675675676	20.4323648883493	4.2895981198675	3.18221669679026	0.137210877640863	0.0431180182604349	2.15648770427259	2.3839425970785	1.70846403003501	3.02865939983305	3.47642062989033	2.74239588996627	3.13380062149987	3.75040262243669	3.5377438579363	3.36114676775898	3.98768807778085	3.52317389574794	4.50357906654133
FAM213B	0.988393950645704	0.999999999999998	20	15.6181374055734	2.69240127164226	2.41939430566229	0.2222099609642	0.0918452855924085	2.89124287399965	2.76308224567449	1.90330475175511	2.74619877384653	2.06257252893668	2.95305997576822	1.4085329040593	3.04050120844427	2.4021693859123	2.42420674833883	2.92550023260163	2.24999081255587	1.36768543616546
MEGF6	0.892796393476806	0.999999999999998	20.2266288951841	0.552787372026902	5.84577770364341	5.61212356237794	0.150064423836779	0.0267393299824629	5.34270354264224	5.60747440631982	5.44082135522926	5.8085099313272	5.89220321625284	5.81095919297114	5.75016560287301	5.90708365947951	5.81746348628198	5.60433930126898	5.40049149097856	4.96512846394879	5.47449883517609
TPRG1L	0.338380787850603	0.999999999999998	25.0526315789474	11.265114538952	7.75419194421403	7.55993352599809	0.270646362485722	0.0358000981827404	7.2913457632588	7.58724162317817	7.71920869972441	7.86163364303543	7.61770382573743	7.61521151857567	6.96705450547395	7.80890224395554	7.40358823090502	7.82737613320264	7.87729964380739	7.24407727434456	7.32618980866383
WRAP73	0.833655614629632	0.999999999999998	28	24.3490080066011	4.21195883806982	3.83612156655592	0.460511504935608	0.1200461187024	4.54889752596784	2.84411639811745	3.37247657252197	2.94051074867347	3.88862616758706	4.14883338965195	4.762654837065	3.29232050820414	4.38278334329505	4.00685557153533	3.31604079954278	4.1105422620198	3.79582230783376
TP73-AS1	0.370923616029895	0.999999999999998	26.7415730337079	24.8314788445505	4.49725527033445	4.27763828629565	0.561113748842161	0.131173725146376	5.48301995243764	4.21371556291158	4.00246426209102	3.26476926834638	3.62729160570052	4.89906959356986	4.23544229164789	4.183120787579	4.73890657649933	4.00685557153533	4.05756628710794	3.89403792357954	4.7923028367294
LRRC47	0.589298032257729	0.999999999999998	23.1067961165049	12.3959437634361	7.24842400249989	6.92659685714703	0.396153766122684	0.057193131676766	6.20440049633887	7.06462783988743	6.75725422444566	7.38621860051247	7.59651909434157	6.65612366516655	6.18247787163389	7.49430044782438	6.81209953050017	7.00584216967284	7.3284732354556	6.38736874672336	6.62801122404354
CEP104	0.896403493264297	0.999999999999998	28	15.6564427564103	5.70151225042534	5.29091293377829	0.339329945452791	0.0641344791909989	5.27812224633779	5.04729793290648	5.42503950515282	5.650784332086	5.82092615542809	5.54446254666965	5.07492795993006	5.24946985058447	4.48038798607679	5.34402529132388	5.7026550540062	4.72363686800356	5.54089532158884
DFFB	0.0629617155182719	0.999999999999998	26.7415730337079	23.4135106602464	3.57358524247884	2.9936303889653	0.781957657086526	0.261207148340312	3.29097617245902	2.58593146268527	2.22830114491012	2.2554248973201	2.81563756111238	3.70092267343854	3.80998363214609	2.94574544803477	2.8545816377351	2.53941719225627	2.01952887580887	3.6939012982416	3.88030941442481
C1orf174	0.974557698488065	0.999999999999998	26.3468634686347	2.5244103089504	4.34844393901996	3.8313918562474	0.543062618336802	0.141740296663024	4.84483444414023	3.61816622959457	2.71722662670384	3.85283315791918	2.97421773088383	2.74239588996627	4.20155080767853	3.95886398894441	4.84043960849456	3.8370752836949	3.19723225691964	4.7752774540263	4.20910114478393
NPHP4	0.552300256543732	0.999999999999998	21.4414414414414	5.1170495730341	3.89575256714909	3.41583470100184	0.158362203871916	0.0463612023806272	4.07841265792553	3.66352600498665	2.91096329650799	2.74619877384653	2.89710542956264	3.29984246998469	4.39389567744563	2.84432592133846	3.0367527792678	3.64461624477083	3.83687689059287	3.2586940424335	3.9984303574091
KCNAB2	0.983602439748377	0.999999999999998	26.9433962264151	15.9721115657537	2.28102264097337	1.81948555997808	0.312603623039265	0.171808795802167	2.77123714864806	1.0579256600602	2.22830114491012	2.10133703200164	2.06257252893668	2.74239588996627	1.14882340089015	2.34754402297345	1.51211075505498	0.434572623901316	0.377354931030991	3.32949650311655	1.58466238167813
RPL22	0.956922826109751	0.999999999999998	24.5360824742268	1.5598627191322	8.08116164154284	7.88401683974642	0.139918752682144	0.0177471402618978	7.70156383139064	7.75641178555452	7.49190947547811	7.63817662324571	7.56881633936197	7.87971542139614	8.50391920963933	7.70062248874126	8.01883806524442	8.05501084556628	7.74853729381046	8.50933858352846	8.00920227623448
ICMT	0.989161408715856	0.999999999999998	24.2033898305085	23.7965426254084	6.42248165466485	6.08333090222205	0.133823602295325	0.0219984091686421	6.39917450329964	5.76143960474435	5.99449620960938	5.91642822601757	6.06078806353165	5.66901612389265	6.58864882541353	5.69040320376571	6.23604565978384	6.00598698495746	6.08376526937965	6.46017387909934	6.33804514069706
GPR153	0.306889722638425	0.999999999999998	20	16.375158750992	2.9397064768252	2.63750675058089	0.833505992647022	0.316020420597388	3.80042150953483	2.67722422541305	0.887864606319974	2.39463190557124	3.57873344715375	3.13684580489291	1.4085329040593	2.34754402297345	3.47597505283575	2.74544112948678	2.68176822235665	2.3890806519387	1.77323247050868
ACOT7	0.999984669765821	0.999999999999998	22.1052631578947	4.65246669445729	4.10569674440835	3.54938720253141	0.113900385375104	0.0320901549692496	3.97355307321267	4.1828929894286	4.27316527071304	3.75285483679982	4.07521569674714	3.44627883810998	3.61778851534972	3.50664842392458	2.64603721909324	3.08589360849531	3.1339453810563	3.18423670285288	3.3975323422718
PLEKHG5	0.921350841627687	0.999999999999998	20	11.3912523736032	2.34910867928866	2.08606490954146	0.0701061236501256	0.0336068754761498	2.33641017656604	2.14899690423414	1.90330475175511	2.84662369873566	2.32057264605317	2.02204106710039	1.98793681516257	2.01560639411193	1.24216323226917	2.83837705331068	2.38831796563621	0.901633503219221	2.0894361742474
NOL9	0.933760736897002	0.999999999999998	26.1538461538462	0.0824190819039003	5.36426234388714	5.15231266275388	0.166592513882342	0.0323335412244372	5.23340391319055	4.76465111399702	5.18378826610688	5.09926329062778	4.66932677190016	5.44344050847138	5.37774863369107	5.20924202926413	5.33382833106657	4.90248397789108	4.7904364007886	5.73827793550568	5.22273122427414
ZBTB48	0.997210945310509	0.999999999999998	20	1.4624400882833	2.72005854879548	2.31644623090883	0.0256103116543011	0.0110558627748736	1.95088608908088	2.01542032766206	1.48313887599131	2.2554248973201	2.19733225499965	2.95305997576822	2.62138316125893	2.73523397961279	2.2628039908527	3.0080128741087	2.59042659588997	1.50133863303369	2.56829290621462
KLHL21	0.7655415272943	0.999999999999998	28	18.6944323211654	6.25471287248852	6.07846489705665	0.141152331354743	0.0232217070831639	5.76021879925299	5.82270618125547	6.13693379475554	6.19883472156037	6.22755351418765	6.29939181667956	6.10209406194971	6.35711936736286	5.81746348628198	5.94459903223982	6.1331493348254	6.02095421888243	6.14663893196326
PHF13	0.621138435556873	0.999999999999998	27.3563218390805	0.7641177615373	5.48300618694234	5.1661047399348	0.386698709935447	0.0748530526193566	5.79140370520988	4.84559961847333	4.87081559635408	4.94923049910622	4.20885241333673	5.52810917261077	5.09352683216845	5.51998655773692	5.55905367126738	5.02616819624765	5.00016769492711	5.1910729371762	5.4190898403283
THAP3	0.668259077082229	0.999999999999998	21.8348623853211	15.1737720293728	6.13941789786447	5.85055283647374	0.292880174100842	0.0500602562333866	5.06497926185136	5.76143960474435	5.65891178588242	6.0168326811127	6.50597421486278	5.91524463801684	5.37774863369107	6.05059801496229	5.65972095661195	6.20234733706764	6.12503515772584	5.2831357503086	6.02200837793946
CAMTA1	0.999999837746739	0.999999999999998	21.9692307692308	20.3284747553755	4.76175382927665	4.53372036251281	0.0138920487340976	0.00306416091494402	4.35379364822218	4.24389337608239	4.34201620904951	4.85592789395559	4.36017420461301	4.55613885539236	5.57594085456201	3.80540915673435	5.10812379157949	4.53701400828202	4.56906894003884	4.43343158087159	4.20910114478393
VAMP3	0.465724685899385	0.999999999999998	26.542750929368	5.4881572276366	6.43809942471571	6.31110845942817	0.135779684794737	0.0215143957147331	6.47796056632554	6.25189962534336	6.42570792768491	6.43490680240069	6.11287235346953	6.12551184940523	6.37721720318556	6.30080492160402	6.40300722599292	6.52946079431154	6.2645347411796	6.05269088124497	6.30020905471761
PER3	0.0527834416861639	0.999999999999998	26.7415730337079	15.8855505182279	3.68525284292978	2.0822752317385	1.95070148796012	0.936812510770476	-0.143520440799451	1.70423654546687	0.887864606319974	3.58855899648365	4.10980318728372	3.22064484840752	1.14882340089015	0.514339724258071	0.47720906694909	2.01032469787505	3.52780584876973	4.49633088504572	1.77323247050868
PARK7	0.253145091387972	0.999999999999998	25.4092526690391	8.6853915598435	8.6239468544474	8.51940578616348	0.120773113744081	0.0141762367910954	8.40022062983752	8.46236832510344	8.6948758077706	8.57759994479784	8.35080258250551	8.43019756496432	8.51947737825695	8.58211332799747	8.5848508673491	8.64639042349567	8.62120498170494	8.43903316287972	8.41355200574831
ERRFI1	0.777204952425768	0.999999999999998	22.8115015974441	1.2600918517801	3.90072363592552	3.82850351547503	0.31873293954649	0.0832526177024922	4.65443347368224	4.21371556291158	3.43684806732605	3.80370988246503	3.52848382403481	3.51427583546381	4.69118433498764	3.29232050820414	3.76134561642705	3.69519099912841	3.75511539201709	3.89403792357954	3.9984303574091
RERE	0.818226822739504	0.999999999999998	28	24.0811836715231	6.35754199229813	6.10503469967674	0.16176117676452	0.0264963566502063	5.61089072399524	5.83266901856408	5.91763133449577	6.04880584880416	6.1298241454289	6.53858876213842	6.17376434145819	6.2422026820844	6.50703898546943	5.69411288426747	5.87705644009313	6.29308645344224	6.33804514069706
ENO1	0.998094966075145	0.999999999999998	28	6.75440830680987e-05	9.34935171627118	9.06922172478399	0.0684353648311823	0.00754589168816603	9.37402871957953	9.23118728297048	9.31402528187684	9.1156137095254	9.11127897856531	9.01829485123952	8.78849717536605	8.90059922315254	8.97225694623635	8.93909806730595	9.05831967907933	9.11268512416034	9.00666532422161
LOC102724571	0.999967038040781	0.999999999999998	20	7.9999272457166	3.76434604416519	3.19616596334579	0.0888950535039751	0.0278130280227747	3.29097617245902	3.19246363440555	2.60963926319416	3.26476926834638	2.72929247958693	2.62427915542333	2.62138316125893	3.50664842392458	3.653872382864	3.08589360849531	3.79657526995299	3.2586940424335	3.96012131454625
H6PD	0.840529294651828	0.999999999999998	25.4092526690391	22.5906797868778	6.42796866888438	5.7508822818876	0.102516742982444	0.0178262635118303	5.52072541383727	5.40869545337364	5.18378826610688	5.5351586157218	5.50735945844477	5.79737707519693	5.40778395675658	5.71933593535803	5.94831823105016	5.63056394936	6.20419361981832	6.73905560482627	6.18866338760995
SPSB1	0.825538823041085	0.999999999999998	25.4092526690391	20.8158076511904	3.5560696663014	3.16178564458299	0.410809271445269	0.129929513769885	3.10490992701848	2.76308224567449	3.86885080967252	1.92880182208294	3.71976380329509	3.57921173752498	3.66829047522346	2.84432592133846	2.64603721909324	2.74544112948678	3.31604079954278	3.39698617160608	3.61037856315186
SLC25A33	0.956700156189851	0.999999999999998	20	11.3871184458905	2.49898544058541	2.02372973443105	0.00231730810797307	0.00114506797451615	2.77123714864806	1.70423654546687	1.48313887599131	2.2554248973201	1.56086457621037	2.49562260514674	2.62138316125893	1.81576889026444	2.8545816377351	2.29899108044487	2.38831796563621	0.471701165962943	1.58466238167813
TMEM201	0.919449372891404	0.999999999999998	23.1067961165049	12.7261682072792	3.08573085225347	2.76592843612071	0.251691603100994	0.0909971493890126	2.89124287399965	2.3839425970785	2.71722662670384	3.02865939983305	2.63744882352415	2.85156969984005	1.98793681516257	2.94574544803477	3.34388842826385	2.64610369390144	3.06775441097118	3.02269673485452	2.0894361742474
PIK3CD	0.546636925943474	0.999999999999998	21.570996978852	9.6851148019344	5.57842911171684	5.47459172840422	0.202719148829716	0.0370290898183208	5.64543602320638	5.28353776160166	5.80019384102714	5.79600509701194	5.63157795522299	5.21732546199683	5.48024543747906	5.45266160575591	5.72755480719875	5.48004559871701	5.03522893506113	5.24701249923916	5.1900013978218
LOC101929074	0.234105925749363	0.999999999999998	20	16.7297370909483	2.95808706150592	2.59089706560746	0.5654970984511	0.21826305103268	3.00202837448678	2.14899690423414	2.22830114491012	2.74619877384653	2.89710542956264	3.22064484840752	2.27541680528479	2.34754402297345	1.93574332546974	3.29709876141071	3.1339453810563	1.50133863303369	2.34864166163454
CLSTN1	0.659881019330345	0.999999999999998	20	17.2620270903026	7.0557504434363	6.87329640098631	0.0205964080381305	0.00299658371129971	6.68309613010367	6.66822062442943	7.04226691741192	6.81551696451434	6.83022021834063	6.79927969113764	6.40726347765174	6.9881875696431	7.20373244546417	6.97547160195695	6.96013699014164	6.91627311565882	7.0804926034299
CTNNBIP1	0.161816917835051	0.999999999999998	28	27.8204688153379	5.24657249520342	4.86220523421854	0.461459575178359	0.0949074654296292	5.36360380363639	4.84559961847333	4.53080812087433	4.26941885503378	4.5484546363037	5.15479003523122	4.85275399785663	5.22949614845236	5.55905367126738	4.48046254871456	4.59279810054487	4.4652239950331	5.01419177486523
LZIC	0.9223813531	0.999999999999998	26.542750929368	21.4955161695428	4.32497289586135	3.87399941322448	0.362132223158095	0.0934776143542774	3.20094062362623	4.21371556291158	2.81734458536236	3.90033873354239	4.17658573218586	3.64135032150905	4.71540337591055	4.54817296145162	2.64603721909324	3.92446151367011	3.98768807778085	4.43343158087159	4.07212544487134
NMNAT1	0.999999161665062	0.999999999999998	20	17.0504605284081	4.47053253338894	4.20844610591203	0.0521958886490078	0.0124026510819951	3.53159727027803	4.49036674997341	4.27316527071304	3.26476926834638	4.44389126719673	4.67973023679782	3.80998363214609	4.5155542006823	4.31384059418542	4.61789027233643	4.12421567253896	4.80042072252615	3.79582230783376
UBE4B	0.99999907729579	0.999999999999998	20.5763688760807	15.2377146759198	4.94165736173204	4.93018002791506	0.037406400090058	0.00758722802783266	5.46379112179185	4.49036674997341	5.18378826610688	5.13941227891016	4.5484546363037	5.13332765983746	4.762654837065	5.05889440058687	4.81571836295851	4.79064128362205	5.16752764462506	4.87332363139828	4.60637566754069
KIF1B	0.999138378177121	0.999999999999998	28	8.84778905319341	6.25504388839988	6.21501924181534	0.0503833426517267	0.00810670742782934	6.08363150850441	6.45903517813801	6.20320412409717	6.0697342956672	6.40514573069312	6.14708994531738	6.18247787163389	6.10642348987184	6.20782301427673	6.25386876882892	6.22711830944999	6.40386814309177	6.09453838021631
PGD	0.995129557489668	0.999999999999998	28	19.9999324559169	6.36206489162385	5.86198983824298	0.0126534016415504	0.00215855059300871	4.95910184858	5.9193676150346	5.37663089804843	5.78339092627644	6.28921209709776	5.37193540127842	5.75016560287301	6.36629504521078	5.2985786873935	6.28722179102363	6.51483221354113	5.77679302373707	6.52023186400125
APITD1	0.999999996468439	0.999999999999998	28	0.791000053564002	3.84200822997451	3.41561024837134	0.230777824283515	0.0675656200509283	3.20094062362623	2.58593146268527	3.61433781717338	2.74619877384653	3.11708028563462	3.13684580489291	4.33258650710025	3.1294151581864	4.24143717725195	3.64461624477083	3.62306855642844	3.52317389574794	3.3975323422718
DFFA	0.400047142852708	0.999999999999998	28	27.777261316941	4.98719711792993	4.8838255752712	0.193010862053432	0.0395204249371077	5.3842056021169	5.26893667577681	4.77446486443751	5.05796492736838	4.59802519278199	4.97342498973134	4.83075121593586	5.16786024973211	4.84043960849456	4.79064128362205	4.83090748770369	4.26302604750136	4.58135500861763
PEX14	0.998432992684413	0.999999999999998	20	3.285617767721	4.11203830604439	3.77055088700305	0.152174025780494	0.0403585657217975	3.10490992701848	3.87111824388375	3.66895932818641	3.70014144289254	3.88862616758706	3.96666854275414	4.42360012885746	3.75040262243669	3.86136474113931	3.59220394294193	3.71242870581143	4.26302604750136	3.45375945619298
TARDBP	0.970680934366416	0.999999999999998	20.2266288951841	17.5449542375612	6.37015051018421	6.09833775390542	0.123692109345551	0.0202829220579555	5.64543602320638	5.85239063734857	6.02622465766435	6.12076450150374	6.31167120491351	6.57087943927863	6.14730346391983	5.86885788288843	6.14966537572502	6.28722179102363	6.2422015284379	5.54355035148802	6.42499754995755
SRM	0.985736955903023	0.999999999999998	28	6.75440830680987e-05	8.08005306690162	7.24107664866611	0.229578104701882	0.0317049681754401	8.06911509321243	8.04052797959736	7.62564966971235	7.7099211052278	7.2501582171517	6.98447734925139	6.12938934787412	6.97024566725159	6.85519399576251	6.81321778051825	7.40418654924142	7.40845260196275	7.0165979623656
EXOSC10	0.881026399281914	0.999999999999998	28	6.75440830680987e-05	4.81591291697519	4.35969466622387	0.172367166478537	0.0395365225491426	4.95910184858	4.4127952469569	4.79916249546529	4.62091699259201	4.66932677190016	3.57921173752498	4.36356674421735	4.22407326752182	3.86136474113931	4.61789027233643	4.61614327574541	4.40092274564187	3.65902164918156
MTOR	0.996784989085916	0.999999999999998	20	7.9999324559169	5.17675297046278	4.87913094823417	0.113221969580989	0.02320535578615	4.07841265792553	5.11417236468587	4.82344443177845	4.85592789395559	4.5230156620978	4.92428293429287	4.83075121593586	4.78554989297214	5.0876189506075	5.22858626005914	4.92738054805598	5.05143923192231	5.25473496463847
UBIAD1	0.999488146275025	0.999999999999998	24.3686006825939	9.9980778752568	4.45398724799531	4.12328198782189	0.179224639684548	0.0434665007665951	3.67226176510465	4.24389337608239	3.95928691716815	3.64542871687001	4.49712005990569	3.70092267343854	3.85428228715654	4.22407326752182	4.68532831699015	4.12224372721549	4.68399434609018	3.94001617021653	4.24140530206087
FBXO44	0.978044186539423	0.999999999999998	20	12.1971233043494	3.01996483102516	2.57990287046059	0.336739083187326	0.130523938340054	1.71103526941512	1.86820236565801	1.21598860284172	2.74619877384653	2.81563756111238	2.74239588996627	2.1388256160387	2.84432592133846	3.653872382864	2.53941719225627	2.59042659588997	2.93459505730769	3.27804359069837
MAD2L2	0.911865090333937	0.999999999999998	22.8115015974441	15.8083331136977	4.67862454015744	4.5664847922326	0.148395404918148	0.0324966383706263	4.62010552343957	4.2734528519234	4.58862107668889	4.43985955343778	4.84384763311319	4.76593671618812	4.01901122964994	4.7010437800831	4.54197211034999	4.50901535220096	4.81081385358309	4.55660205905465	4.55589274643831
AGTRAP	0.753834108690924	0.999999999999998	28	12.2612196340159	6.03732804778772	5.73507002828311	0.208100742336441	0.0362856497497275	5.71213990774789	5.72980218961227	5.51724041537675	5.9619171566543	5.82092615542809	5.39014666826265	5.09352683216845	5.90708365947951	5.60305960301425	5.9653532751802	6.28652749492387	5.87473967315378	5.8753279681503
MTHFR	0.740332254574862	0.999999999999998	24.7058823529412	16.2808129552822	4.90668882188636	4.74816414360382	0.238663263214744	0.0502643244834415	4.07841265792553	4.2734528519234	4.0851255432678	4.87982531402212	4.82315263910432	4.97342498973134	4.56358714044379	4.09755421334197	5.35113535393419	5.34402529132388	5.06945827331606	4.9199561660819	5.2064591250642
CLCN6	0.159239965153334	0.999999999999998	23.8795986622074	0.174460926129001	3.34751646991277	2.96546140368676	0.681924173969706	0.229955504773023	3.97355307321267	2.76308224567449	2.07493516891244	1.92880182208294	2.89710542956264	2.95305997576822	4.05741365678376	2.61721307683589	2.8545816377351	2.83837705331068	2.68176822235665	4.06976290751796	3.56003798665533
KIAA2013	0.810119154018368	0.999999999999998	27.5675675675676	0.591178702799699	7.18639390896282	6.94631742053594	0.206005320965437	0.0296567675350406	7.28588159920723	6.39323987591021	6.42570792768491	6.48250604491059	6.82502530785991	6.90438267347565	7.31490213042129	6.96421510321813	7.31375425534222	6.99578951775369	6.92317829682894	7.26228873913351	7.11577221909166
PLOD1	0.90837040403822	0.999999999999998	25.9636363636364	7.3433667251365	8.9285847316915	8.51251496680388	0.153565248549668	0.0180399387429595	8.79774929717272	8.85830666895534	9.00194867883284	8.77528834364413	8.84999612106875	8.5844604454436	7.82939205234539	8.74398025702115	8.31185520934839	8.41136625403984	8.5149885260176	7.83379626121318	8.14773699136897
MFN2	0.991920500295269	0.999999999999998	24.2033898305085	13.4373563457941	5.69838407067577	5.43716419981685	0.183572826838106	0.0337626049337059	4.81479524518208	5.77183309038632	5.32654141060627	5.6368278410669	5.76776789873456	5.69854398129528	5.29980515744176	5.26917079445988	5.4508316575376	5.27919521532246	5.92458040770306	4.7752774540263	5.51470226188475
MIIP	0.659518191281434	0.999999999999998	20	17.8720329666998	4.05439316418443	3.82432062106058	0.236163899995828	0.0617531643908911	3.80042150953483	3.66352600498665	3.23441823375892	3.85283315791918	4.36017420461301	3.86616507428831	3.80998363214609	3.75040262243669	3.653872382864	3.9662466657125	4.15642018743885	3.39698617160608	4.07212544487134
TNFRSF1B	0.994442982749807	0.999999999999998	20	6.4352673428761	3.3973452780582	2.9794154621417	0.387540416880272	0.130072633979584	2.89124287399965	3.25306904583732	4.34201620904951	3.52935520199513	2.06257252893668	2.95305997576822	2.98235672587635	3.69321540061125	0.47720906694909	3.42247183814663	3.79657526995299	3.02269673485452	2.75887867819387
VPS13D	0.929741522777314	0.999999999999998	28	26.0167955339422	5.55045024320226	5.36150172692664	0.165947958797749	0.0309517682264881	5.36360380363639	4.61104715877864	5.16490844212402	5.11947744432981	5.15665079129106	5.56063262616471	5.52203733325932	5.552506377751	5.4508316575376	5.5910460211266	5.35958048483692	5.31837657102139	5.77958222431645
DHRS3	0.93296809216343	0.999999999999998	27.148288973384	5.0362409621136	7.47080899189547	7.09590495704099	0.0962470122470859	0.0135637403304823	5.80674696591307	6.09519330012805	6.65948019830877	7.18991714320162	7.39040281810938	7.36659749315062	7.2417501539438	7.45183156130152	7.50757957696256	7.37504327710111	7.52627680883127	7.06891987742751	7.54903312813132
PDPN	0.854349962275488	0.999999999999998	22.6666666666667	19.8568088853322	0.856953456376499	0.832761856424264	0.517862598874922	0.517862598874922	1.42319864145209	0.756789655758662	0.462441103044927	0.905094964469128	0.785179557962153	-0.143520440799451	2.1388256160387	-0.143520440799451	-0.143520440799451	0.846163100220631	0.759248677382202	2.3890806519387	1.11219870666246
PRDM2	0.24936106902831	0.999999999999998	26.9433962264151	14.0390817489836	6.43673189408375	6.08304328657872	0.331380267338966	0.0544760659635786	5.29997214010809	5.90054650463586	6.04699581018703	6.60942032180943	6.45979632000974	6.19966407871375	5.8076190309516	6.08435183888348	5.93690082613157	6.20234733706764	6.42515509919147	5.95530639074744	6.26135389423831
KAZN	0.893907884746747	0.999999999999998	20	7.9999324559169	4.64783875527246	4.34779348651625	0.127663042683393	0.0293627199818281	4.43502777597932	4.70081237777989	4.82344443177845	4.03413417421114	4.27129829219267	4.10540286727536	4.05741365678376	4.14097177914821	4.34872375452333	3.88142993714696	4.61614327574541	4.61445594569446	4.55589274643831
TMEM51	0.898893806494122	0.999999999999998	28	11.1037482848747	1.77969447757532	1.49428553434679	0.418579657438104	0.280120263374617	-0.143520440799451	2.58593146268527	1.48313887599131	1.23655260025051	2.19733225499965	0.968937302679329	1.14882340089015	0.964489739296599	1.24216323226917	1.84097707400254	1.70806010811987	2.24999081255587	2.34864166163454
EFHD2	0.69179775239493	0.999999999999998	20	7.02349958474814	5.0563244143882	4.75750248529385	0.241575563996096	0.0507778114132031	5.16361491259049	4.82578430577248	4.89393037499368	5.01544943674515	5.17309878632536	4.7090418234813	4.01901122964994	4.26389528212514	4.81571836295851	4.66939397549646	5.03522893506113	4.33362133724649	4.70233234968583
CASP9	0.999977368611125	0.999999999999998	28	20.1346837691032	3.2050654220449	2.81989014471809	0.125720785139341	0.0445835754895728	2.89124287399965	2.67722422541305	2.81734458536236	3.1902783838917	2.19733225499965	3.75813237661083	3.76428155893021	1.81576889026444	3.653872382864	3.08589360849531	1.52283982329397	2.74039734105801	2.46264350802298
DNAJC16	0.548214763076747	0.999999999999998	23.5643564356436	16.4891378293569	5.25277464595672	5.04875846620331	0.313545883878842	0.0621035618910544	4.84483444414023	4.76465111399702	4.37524745162798	5.40945221517677	5.12318131608796	5.27726245469892	4.97815744939057	4.75792755330415	5.14827935619831	5.39080487805018	5.00016769492711	5.77679302373707	4.63096978027756
PLEKHM2	0.68747401760134	0.999999999999998	20	14.8931156975613	7.27374915615867	7.16772917558077	0.162288630177154	0.0226415683686883	7.08659616182318	7.098053272043	7.17557190606123	7.17550792619104	7.31829153182069	7.3757656137595	6.58864882541353	7.12961345964292	7.3657707763066	7.21527596455377	7.0528758171898	7.01623793333248	7.32995014293072
FBLIM1	0.990078497818804	0.999999999999998	23.257328990228	10.3739758560544	6.00879895683473	5.86767960168213	0.076650683645947	0.0130632019553305	6.01923135480994	5.82270618125547	5.83643959012688	6.45094834594028	5.71257576647699	5.87701551445777	5.87367289948349	5.66087834139686	5.84215510069264	5.64349965063793	6.38494729765165	5.52858146222136	5.54089532158884
FLJ37453	0.725983815741829	0.999999999999998	23.257328990228	20.0107841045651	3.69557198070387	3.57875756406226	0.238807995972922	0.066729302473859	3.80042150953483	2.67722422541305	3.43684806732605	3.4676175105857	3.47642062989033	3.86616507428831	3.71708422708717	3.29232050820414	3.47597505283575	4.19434137671874	3.52780584876973	4.40092274564187	3.33902466952957
SPEN	0.858288762398976	0.999999999999998	27.7821011673152	12.3468530036728	6.09605757606682	5.94865219506686	0.232240327138462	0.0390408313552196	5.3842056021169	6.01871116121543	5.97294949808352	5.82090730834662	6.39115337246592	5.92776583205636	5.28369809490363	6.02764859377075	5.90209624899751	6.19357866867243	6.48344071249766	5.71201784763337	6.3965917556469
ZBTB17	0.927735507120644	0.999999999999998	23.8795986622074	16.2354577567938	3.89084701990672	3.93787056711728	0.212529138718261	0.0539705749835864	4.17616442256456	3.61816622959457	3.49846963751912	3.58855899648365	3.88862616758706	4.45596007041639	2.81313041704593	4.09755421334197	3.34388842826385	4.48046254871456	4.15642018743885	4.49633088504572	4.47669323345816
HSPB7	0.518658847018253	0.999999999999998	26.3468634686347	12.8381536246306	9.32297204294071	9.2336603169031	0.185619585980776	0.0201024923605845	8.91565672865886	9.09399520066533	9.23589873804019	9.31063563791689	9.41425996806139	9.22645790383028	8.80551915110838	9.43100176994215	9.07608693766347	9.38173000895127	9.67409231171279	9.19320263418978	9.30868410941568
EPHA2	0.945596015899114	0.999999999999998	20.112676056338	19.7275355982236	3.71515430068631	2.4520675740507	0.615335430302979	0.25094554359547	4.07841265792553	2.14899690423414	1.70846403003501	3.4676175105857	2.89710542956264	3.75813237661083	4.26855584415565	1.58373044771156	2.4021693859123	1.42767032230095	1.87218373627757	2.09604651718591	0.405035040230926
ARHGEF19	0.656953645237252	0.999999999999998	26.9433962264151	4.9089999257022	5.07026323302844	4.98633783961811	0.200311406019293	0.0401720485980217	5.6791734429884	5.58407407459866	5.0042553623499	5.09926329062778	5.12318131608796	4.7090418234813	4.56358714044379	5.26917079445988	4.98048123198508	4.85878174848137	4.889561886127	4.1105422620198	4.97630449378692
RSG1	0.982199528846081	0.999999999999998	20	7.9999324559169	2.67651730172955	2.15876162781184	0.303824824886527	0.140740330461816	2.33641017656604	2.67722422541305	2.36691879754543	2.39463190557124	2.19733225499965	0.968937302679329	1.14882340089015	2.61721307683589	1.93574332546974	2.01032469787505	2.15321012856942	2.84076129630952	2.56829290621462
FBXO42	0.941881656025203	0.999999999999998	20	18.5076464055159	4.53968350207269	4.34701609206628	0.139519570989086	0.0320954806778201	4.78411725831153	4.49036674997341	4.89393037499368	3.90033873354239	4.00344906520532	4.06062423545985	4.61598782812392	3.95886398894441	4.24143717725195	4.61789027233643	4.4178625350314	5.15253734604353	3.33902466952957
SZRD1	0.786888051556234	0.999999999999998	22.3824451410658	19.9860240344666	6.54445420544742	6.47057474156488	0.0593396957106021	0.00917069937071016	6.53434914814165	6.59401746101982	6.62535874821953	6.24556676911048	6.51245203358177	6.64099467041017	6.50775531461273	6.37541273349867	6.30871344860982	6.44331654954444	6.28652749492387	6.49908797887686	6.5846021387996
NECAP2	0.892471780050919	0.999999999999998	25.7761732851986	1.9452494872603	5.61720112938057	5.37375796660571	0.293450513859131	0.0546080630506116	6.10860763345629	5.20900814931709	4.91668064245561	5.32493313377221	4.75922453901045	5.13332765983746	6.41467827960661	4.75792755330415	5.81746348628198	5.21131424949982	5.00016769492711	5.69870635517426	5.52785823490864
CROCCP2	0.892164809978531	0.999999999999998	20	3.8511532119646	2.74331412117724	2.6926179494712	0.243813767737725	0.0905489647298859	3.00202837448678	2.84411639811745	2.71722662670384	2.84662369873566	2.19733225499965	2.74239588996627	3.06006495025343	2.73523397961279	1.93574332546974	3.42247183814663	2.84874210513943	3.46145924654062	1.58466238167813
LOC101927663	0.985551866275496	0.999999999999998	28	19.9999324559169	3.72548138868476	3.170364585726	0.0215098365564072	0.00678465708746917	2.4963616630001	2.3839425970785	3.23441823375892	3.58855899648365	3.18353444180658	2.95305997576822	2.62138316125893	4.00659090279012	2.2628039908527	3.74405270049742	3.91425220626141	2.84076129630952	3.9984303574091
CROCC	0.298741772726794	0.999999999999998	28	27.3692199450451	5.24372506099808	4.84372699337182	0.412562422154053	0.0851745820354049	5.16361491259049	4.58770517571107	4.47058136873579	4.37407934610233	4.6221860535511	5.19678003994365	5.26740917171366	4.96537879591231	5.38513872162804	4.94490120598952	4.54494295097734	4.15020055876778	4.9953725026766
ATP13A2	0.9477963357158	0.999999999999998	21.570996978852	19.2186357628721	3.5666338350546	3.1592364052569	0.228855800738811	0.0724402264920724	3.53159727027803	3.52293010401852	3.43684806732605	3.1902783838917	3.52848382403481	3.51427583546381	3.85428228715654	2.19110081923994	3.11988062344627	1.84097707400254	2.38831796563621	4.26302604750136	2.75887867819387
SDHB	0.650025929752401	0.999999999999998	22.8115015974441	21.8023886838836	4.24741364628836	4.31634305314931	0.515285529980112	0.119380114980469	5.4443025353837	4.1828929894286	3.91477737687744	4.34002921848113	3.67426847469503	4.38508822075231	4.66655176842668	3.63366742511586	4.27809304482578	4.04635264438586	3.87608321504563	5.71201784763337	4.58135500861763
RCC2	0.237089209423242	0.999999999999998	28	24.0359867407483	6.59840652635782	6.02703404807188	0.654805363368578	0.108644709511482	6.7078245787263	5.34050776678463	4.74933705744856	5.6918615591714	6.02499033300432	6.48875579732099	6.84063852012477	6.08435183888348	6.52239839299109	5.29567789149359	5.74562762727384	6.18267887092931	6.02200837793946
ARHGEF10L	0.950953051577967	0.999999999999998	28	24.7877918528835	6.13734052816523	5.78762082601004	0.174045177408834	0.0300719730336619	5.5392149265546	5.68650993778503	5.65891178588242	5.55012885999516	5.328020726673	6.03581956603619	6.21681506238963	6.17068196753436	5.72755480719875	5.85846098562545	5.86736085760255	5.75123088184194	5.67702768050417
ALDH4A1	0.67646207853913	0.999999999999998	26.542750929368	16.1377764784081	5.60591570423855	5.4726840777383	0.166550549117987	0.0304330647909092	4.81479524518208	4.99502584687888	5.44082135522926	5.52003140123444	5.89220321625284	5.33480836339054	5.3157343753643	5.86885788288843	5.2985786873935	5.65632039592878	5.79760361593744	5.6441970690215	5.57931427650992
IFFO2	0.999651276859288	0.999999999999998	20	6.2394217356856	3.77877211471963	3.50577011343007	0.182815471411306	0.0521470220511516	3.29097617245902	3.57133387281287	3.86885080967252	3.75285483679982	2.72929247958693	3.29984246998469	3.33477775636362	3.95886398894441	2.52924999402144	4.12224372721549	3.95143734445935	3.63920666911754	3.75164787060485
UBR4	0.764121879446175	0.999999999999998	22.6666666666667	12.563291708487	7.16631219171716	6.79910199595884	0.293967434494157	0.0432362148220282	6.40926128830676	6.89908598596293	6.88964053680166	7.15116806463207	7.25402900807972	7.0716859961463	5.91608632379381	6.91504101204972	6.4836888502445	6.9444479216277	6.99171696419785	6.21108294440016	6.80594948340336
EMC1	0.69368895360582	0.999999999999998	28	25.5272892367861	6.37727440082772	6.16060249456822	0.262069264949946	0.0425395511528315	6.59746575573994	5.9193676150346	5.95107610027066	6.08008575987415	6.06960040838063	6.48875579732099	6.45838419712158	6.06193726268333	6.54513518711082	6.11216583524706	5.93390018920441	5.36967449774987	6.25345568984284
MRTO4	0.850559998647967	0.999999999999998	28	16.3196598423732	5.46440834167092	5.22139264572454	0.0252665241822639	0.00483903929403835	5.09027756028167	5.3264747802886	5.25692977755353	5.25356136087232	5.50735945844477	4.67973023679782	4.66655176842668	5.18869950704348	5.0876189506075	5.718768845168	5.10289427370019	5.52858146222136	5.47449883517609
AKR7A2	0.994637509631023	0.999999999999998	24.8780487804878	15.8025139080492	6.82071862782808	6.70094724416029	0.048424910982922	0.00722657696270077	6.85530211494468	6.74935053838329	6.77603829863894	6.60942032180943	7.01035713578014	6.79927969113764	6.58207826770001	6.69964597598793	6.62556567261006	6.35170009902912	6.61672603848533	6.77120535032978	6.65224231690814
PQLC2	0.999999928127385	0.999999999999998	20	18.539576474386	3.34396357116976	3.21136626124369	0.0628737253606522	0.019578497202092	3.53159727027803	3.25306904583732	2.81734458536236	3.1902783838917	3.47642062989033	2.49562260514674	2.98235672587635	3.63366742511586	3.86136474113931	1.84097707400254	3.98768807778085	3.84654599136018	2.84549271481279
CAPZB	0.39204552871051	0.999999999999998	26.7415730337079	25.8316875747684	9.53099180044426	9.3785685227774	0.398576233924	0.0424986215066821	10.271645081746	9.19977775759585	9.09589595328338	9.16507369157647	9.11341122944637	9.80603812828634	9.4659964090674	9.16265151001493	9.80031899102882	8.94302723134844	8.63126565962758	9.37678967594341	9.75082005243663
MINOS1	0.806324377972657	0.999999999999998	21.3134328358209	4.1465517009513	5.91311895122	5.73332510248361	0.170718912248871	0.029776597209692	5.89552997650395	5.9653734066941	5.25692977755353	5.57961123648906	5.3856132508051	5.82441463481738	6.29924422023743	5.41778308625025	6.04720179023764	5.5910460211266	5.64707431427408	6.29308645344224	5.6043700471099
RPS14P3	0.999989076279389	0.999999999999998	20.458452722063	17.7139141866477	6.0675929263469	6.01591683255153	0.0657071257653245	0.01092221312133	6.26119396228052	6.06170076439989	5.84832193135706	6.25473423592113	5.86208605051864	5.95248684605206	6.0169657917382	5.69040320376571	6.36942731910885	5.7430105011676	6.20419361981832	6.13405953550048	5.7685407087228
TMCO4	0.455862714497895	0.999999999999998	28	19.765060917842	3.90347330229178	3.70272971111468	0.184246474957617	0.0497596339275196	3.10490992701848	3.52293010401852	3.86885080967252	3.58855899648365	3.76386819013613	3.91729181199038	3.97955856675852	3.50664842392458	3.0367527792678	3.92446151367011	3.87608321504563	3.94001617021653	3.9984303574091
OTUD3	0.394074170867899	0.999999999999998	25.2296819787986	10.5872765416616	2.71178808111467	2.13504626352226	0.562581185451259	0.263498358355546	1.95088608908088	2.4884691538538	2.81734458536236	2.74619877384653	2.06257252893668	2.85156969984005	1.14882340089015	1.58373044771156	2.75407434072466	2.64610369390144	1.87218373627757	1.50133863303369	1.11219870666246
CAMK2N1	0.847657852755813	0.999999999999998	20	19.0258185209896	5.99941612849987	5.99883111980143	0.193786220785752	0.032303996714641	6.19276849902005	5.98337265489762	5.81237721861956	5.79600509701194	6.14657906340885	5.95248684605206	5.88439372426098	5.69040320376571	5.63166843134373	6.39823544988979	6.3295320699946	5.80191012125535	6.36761541589953
MUL1	0.863910396687581	0.999999999999998	28	10.87049074709	5.58898064496411	5.26159099789	0.256575010251306	0.0487637694290943	4.95910184858	5.66436669430674	5.04612667967797	5.40945221517677	5.14001310994695	5.46077643277371	4.36356674421735	5.28860632933278	5.48258940112255	5.64349965063793	5.37334679320104	5.69870635517426	5.12222623261623
CDA	0.976049242742257	0.999999999999998	20	12.0502521777332	3.55516316772305	2.63966274817373	0.184202349816317	0.0697825318570559	1.95088608908088	3.19246363440555	4.23746707932697	3.33560206018766	3.04741665279181	2.95305997576822	3.13380062149987	2.48867022751489	2.52924999402144	1.16601902113582	1.70806010811987	2.3890806519387	1.93998005919233
DDOST	0.34483247553535	0.999999999999998	26.542750929368	23.4234067733126	6.0904980150627	5.88423500299504	0.33038128848232	0.0561468548272048	6.21593945813036	5.57223002089405	5.60390116875248	5.89313434519916	5.55833732130157	6.41062227997635	6.04590360981702	5.81626175585208	5.90209624899751	5.56408625895837	5.3031628075429	6.36226036076252	6.15514232475192
HP1BP3	0.997317650948065	0.999999999999998	27.5675675675676	12.4193840833343	6.78580086251813	6.48162433488666	0.108748706226235	0.0167780020265763	5.4443025353837	6.43307601313694	6.40171786468949	6.50572941214646	6.08706523962919	6.65612366516655	6.47266347287393	6.46355394175866	6.92041569319155	6.70013749806098	6.7064679105522	6.86951942839807	6.67607314475706
EIF4G3	0.34378987017276	0.999999999999998	27.148288973384	19.60438071351	6.861010955792	6.71059601678935	0.147045682243292	0.0219124623022152	6.36848397875679	6.72281094908117	6.5761909338407	6.77148516408588	6.8093273882997	6.74371001340672	7.0214892095502	6.40242507693263	6.41950855603739	6.65613586017959	6.98276443122941	6.97266190251716	6.74529104783141
ECE1	0.999999974674151	0.999999999999998	25.2296819787986	12.7412439123719	7.35342374817053	7.21202645241238	0.00246652650170445	0.000342001865630902	7.09286797305742	7.02607465995861	7.14699480600609	6.91716915052498	7.20288008194714	7.5067236419477	6.70811942427836	7.56374667310739	7.37848705888977	7.09329649192432	7.50767312427994	7.2757980435197	7.33744153504388
NBPF3	0.97323087870644	0.999999999999998	28	24.2813254059154	3.55983534683725	2.55563223174559	0.0764178668685216	0.0299017463934259	-0.143520440799451	0.756789655758662	2.60963926319416	1.73279380758633	2.63744882352415	3.29984246998469	4.26855584415565	2.61721307683589	3.27301467521771	2.83837705331068	2.68176822235665	4.22638925675945	2.34864166163454
USP48	0.927171484480477	0.999999999999998	26.3468634686347	12.1142905689148	8.00730431952807	7.72901144972573	0.252288048136457	0.0326416967781061	7.28039666109268	7.99467633168885	7.92115942115181	7.91465044878062	8.25168170904798	7.4686690983685	7.64940039888494	7.92211771016653	7.06901764789215	7.99319232460549	8.1613945964599	7.30683634171099	7.58723881962447
HSPG2	0.75105264305108	0.999999999999998	25.4092526690391	15.187286122928	3.22072087098409	1.85939609579815	1.14634766606742	0.616516119754109	-0.143520440799451	2.58593146268527	1.48313887599131	3.58855899648365	2.63744882352415	3.44627883810998	1.4085329040593	-0.143520440799451	0.909802950441355	2.92568680614636	3.06775441097118	-0.143520440799451	2.34864166163454
LINC00339	0.943552421423908	0.999999999999998	28	5.80664931955106	2.32228198880395	2.21182826285579	0.136476915781128	0.0617032154227547	2.15648770427259	2.4884691538538	2.36691879754543	1.92880182208294	2.63744882352415	1.31234202902532	2.40018696764644	0.964489739296599	2.1085220089596	2.74544112948678	2.76766945867473	2.3890806519387	2.56829290621462
CDC42	0.993847346422598	0.999999999999998	20	1.9683585321159	7.26116154127619	7.15870078230526	0.0970778806730358	0.0135608239015927	7.21864456440689	7.15077021636077	7.3653162510638	7.0067118561216	6.94481423589494	7.0716859961463	7.36933963681401	6.77736920544711	7.29599012868306	7.19784289405752	7.23731761364718	7.46851011027421	7.08495002498671
WNT4	0.909840237644059	0.999999999999998	20	12.3803711687352	1.34087084607057	1.18763318383961	0.380796657350615	0.320634908599895	1.71103526941512	1.30693030862952	0.462441103044927	2.52158082318552	1.09241483609694	0.968937302679329	0.425081315842187	1.58373044771156	0.909802950441355	1.42767032230095	1.52283982329397	-0.143520440799451	1.11219870666246
ZBTB40	0.996701245059664	0.999999999999998	23.257328990228	1.4852744754609	4.73151725776951	3.80287422769942	0.164001234353905	0.0431256004101716	3.73776428051654	3.98269877878536	3.55756664015687	3.52935520199513	3.47642062989033	3.64135032150905	3.51115014086234	3.50664842392458	3.653872382864	3.92446151367011	4.12421567253896	4.18879778979443	4.81394531332539
EPHB2	0.293810615225651	0.999999999999998	24.3686006825939	24.2923150757827	2.89109758950562	2.83411404161281	0.450594248522095	0.158989455578038	4.02693534623288	3.25306904583732	2.81734458536236	2.63825682913631	2.19733225499965	2.95305997576822	2.72044006585943	3.1294151581864	2.4021693859123	2.42420674833883	2.68176822235665	2.63252583621241	3.33902466952957
KDM1A	0.868664664042144	0.999999999999998	22.8115015974441	17.1539488094062	4.45419920768124	4.14520592112673	0.144110743869442	0.0347656417103327	4.12811629489336	3.94645574209781	3.30509820564804	3.40311928683623	4.20885241333673	4.10540286727536	4.5900253794272	3.90950400515922	4.79056611124818	3.8370752836949	4.56906894003884	5.03034078673524	3.9984303574091
LUZP1	0.963961049685645	0.999999999999998	25.9636363636364	12.4589694797225	6.29367483427932	6.18389010763461	0.178538526112132	0.02887155544561	5.79140370520988	6.41329543610816	5.92886595717827	6.50572941214646	6.41209134596358	5.82441463481738	6.39231855881101	5.91960377642504	6.00408799724078	6.44331654954444	6.6225014519374	5.81430656899	6.31546276887827
HNRNPR	0.84252918744279	0.999999999999998	20	2.7508424989914	6.38474781062385	6.22018113654646	0.17645530710997	0.0283681943075923	6.44891765099652	6.4525890457447	6.35250674933181	6.12076450150374	5.64343122991383	6.0701109279174	6.29924422023743	5.96862520036379	6.29088675943057	6.26227959065072	6.45782625365904	6.529480755995	6.22949827661732
ZNF436	0.793882844648689	0.999999999999998	20	12.4145997871676	3.38354176820602	2.92808891967816	0.396114798107737	0.135281000329483	3.29097617245902	1.51921728001272	2.4933774635741	2.84662369873566	2.89710542956264	3.04787748762487	2.27541680528479	2.84432592133846	4.1255265700587	3.15978458129646	2.68176822235665	3.10572651214877	3.21437071331675
C1orf213	0.988059487540578	0.999999999999998	20.3418803418803	0.112969868605994	1.98894640827246	1.73129562293507	0.442318131972275	0.255483885081631	1.42319864145209	1.30693030862952	2.4933774635741	2.10133703200164	1.34557023569987	-0.143520440799451	2.81313041704593	0.514339724258071	2.64603721909324	2.16186572283548	1.31028805731468	2.24999081255587	1.93998005919233
TCEA3	0.999847010120553	0.999999999999998	25.9636363636364	13.7866339109624	4.12037358135987	4.02223388878094	0.12783719744354	0.0317826364598318	3.80042150953483	3.3112308250675	4.53080812087433	4.11689988022323	3.88862616758706	3.86616507428831	4.50921121843082	3.4386831846105	4.54197211034999	3.79131360498937	4.44418992666905	3.94001617021653	4.10760776228238
ASAP3	0.925570284454314	0.999999999999998	28	3.5280829444252	4.90995496689096	4.7660374193461	0.130727663854812	0.0274290049264338	4.75277272432158	3.98269877878536	4.16330619285761	5.05796492736838	4.92378087250141	4.67973023679782	4.91681785117635	4.75792755330415	4.91215897407364	5.10310050576473	4.39104575668106	4.89682830468951	5.40489857550694
ID3	0.603947581219643	0.999999999999998	25.4092526690391	6.75440830680987e-05	10.245620607001	8.55048009448047	0.486643669199919	0.0569141923988641	10.3620510935374	9.1328151398106	9.32469681695394	8.48715131963234	8.19038330031722	8.53621341149636	8.84995300971009	8.12764290349745	8.64397424443429	7.60405233222068	7.44060347526511	8.17635111418463	8.42062265416111
RPL11	0.961312350115628	0.999999999999998	20	7.4806939011463	10.7987093870296	10.6764326529652	0.0435441683420887	0.00407853163668812	10.7099008379103	10.5716520127226	10.6133378827845	10.5584712602239	10.454254418313	10.4616646905805	10.9425617050307	10.6744899469994	10.6415234598327	10.8019276773803	10.6778067872616	11.0387950782812	10.6796052226039
TCEB3	0.4221320916881	0.999999999999998	24.7058823529412	0.269364033020903	6.02996537723638	5.84346490005978	0.350134656074335	0.0599190141572945	6.35810698425067	5.59582168374306	5.12639101366367	5.57961123648906	5.328020726673	6.15775916058909	6.19974862086337	5.552506377751	6.27283703561658	5.49439676287378	5.79760361593744	6.41204761575628	6.31546276887827
PITHD1	0.992828064706187	0.999999999999998	20	6.75440830680987e-05	5.93717365247911	5.64138163030033	0.112646239179047	0.0199678459216471	6.14527934043238	5.47380523738936	5.51724041537675	5.6368278410669	5.58316629661109	5.86404399670503	4.762654837065	5.43532774609316	5.40184451374698	5.9341088642993	5.94316015132646	5.45131474401349	6.24551400766111
LYPLA2	0.999467390042944	0.999999999999998	28	19.9999324559169	5.38192189566087	5.39688048468337	0.0632851599931696	0.0117262481859245	5.8811070620591	5.7083184463141	5.5755887331963	5.48929264780858	5.20544268052782	5.44344050847138	4.69118433498764	5.76167535129566	5.16794564044762	5.14008100368802	5.38698298300282	5.38637632655988	5.36146748444906
GALE	0.344856859469092	0.999999999999998	20.5763688760807	19.321095194196	2.2829530883845	2.03774463954202	0.766981750572897	0.376387568731515	3.60364320864873	2.3839425970785	0.887864606319974	2.39463190557124	1.91391589484556	2.62427915542333	1.81940347023923	1.58373044771156	1.24216323226917	2.29899108044487	2.01952887580887	3.10572651214877	0.801518601028342
HMGCL	0.165901023501783	0.999999999999998	22.1052631578947	9.886095454914	5.5958071066229	5.31286442115739	0.320934324316894	0.0604070231942752	4.84483444414023	5.254186304561	5.44082135522926	5.57961123648906	5.14001310994695	5.39014666826265	5.03699506543618	5.48671677023953	5.72755480719875	5.48004559871701	5.3174754080068	4.72363686800356	5.30144755416298
FUCA1	0.919537635700814	0.999999999999998	28	25.5586849674884	4.27516573685598	3.86560317087519	0.144753363016627	0.0374465139379153	3.91811941352524	3.79162881433258	4.58862107668889	3.70014144289254	3.11708028563462	4.42095929594212	4.53665534635202	3.75040262243669	4.31384059418542	3.88142993714696	3.62306855642844	3.39698617160608	3.07791879749748
PNRC2	0.999951599999988	0.999999999999998	28	3.0451489583165	5.41812201426046	5.13079720358842	0.134640114928694	0.026241558492027	4.87426091560546	4.92224645947354	5.2024242074679	4.56305298343892	5.45451409468887	4.94906319064362	5.48024543747906	5.46978967071151	5.36823721507259	5.15822175262662	5.42713487181635	4.64253551967132	5.1900013978218
SRSF10	0.810700009398216	0.999999999999998	20	0.0113520281629	5.83764173278373	5.73891632844948	0.215451205083658	0.0375421408420965	6.04533738684808	6.05320471410034	5.75040463074463	5.42577769416188	5.64343122991383	6.09252723023361	5.95728837474275	5.05889440058687	6.10954891176683	5.9341088642993	5.84777199905767	5.3356793402056	5.46084481306087
STPG1	0.995350856028038	0.999999999999998	24.5360824742268	22.2525461490735	3.983791963666	3.4078988069473	0.200492485234531	0.058831701465375	1.95088608908088	3.3112308250675	3.08173674319355	3.9463297675552	3.62729160570052	3.70092267343854	4.20155080767853	4.183120787579	2.75407434072466	3.79131360498937	3.75511539201709	3.63920666911754	2.22485245687511
NIPAL3	0.608245714942624	0.999999999999998	22.5236593059937	12.1694353050885	6.59233562409463	6.31728398536591	0.192466137162569	0.0304665957092351	6.04533738684808	6.39995608826538	6.52528815172868	6.69272723737695	6.61834499721395	6.20995284776756	6.21681506238963	6.48897939417932	6.19829142808831	6.21972638819966	6.31533916995097	5.75123088184194	6.14663893196326
RCAN3	0.767102247882216	0.999999999999998	25.5913978494624	9.29034695265001	3.37743729457811	2.85010383931079	0.334845303483215	0.117485299610764	2.77123714864806	3.25306904583732	3.43684806732605	3.33560206018766	3.47642062989033	2.35435931863585	2.62138316125893	2.73523397961279	2.1085220089596	3.59220394294193	2.59042659588997	2.24999081255587	2.46264350802298
SRRM1	0.999999997936259	0.999999999999998	22.8115015974441	8.77389962500983	7.18454911060435	7.11918570989039	0.0654974040046319	0.0092001257831551	6.90604806565097	7.45804362796625	6.98959176504779	7.22298932153599	7.26557945561869	6.86586074731545	7.20373450377123	7.16684899078765	6.74821344239324	7.23250089197355	7.50454905257197	6.37904774393983	7.55867982233925
CLIC4	0.905678400441476	0.999999999999998	28	23.6748507071052	8.04065483921744	7.80669733456265	0.23105637315418	0.0295971988219939	8.43272477582135	7.88165735316853	7.87253259243156	7.77189482642172	7.75787773764612	7.9550492663178	8.39567580283287	7.53961612698714	8.03766685525726	7.41331035886281	7.09086591163562	7.92806960800695	7.17968251932443
RUNX3	0.77685568697799	0.999999999999998	26.542750929368	17.042789117766	5.19200432478475	5.0043022296442	0.152121412731962	0.0303981266021132	3.80042150953483	4.65662781038646	4.84732443547625	4.78176459706577	5.41356968379857	5.35349130976617	4.69118433498764	5.24946985058447	5.0876189506075	5.32808883900062	5.46619947869386	5.11294412218212	5.27047448223375
SYF2	0.516516748858212	0.999999999999998	23.8795986622074	12.423139166779	7.22278129243709	7.09297682097673	0.22183367357488	0.0312751161005956	6.61500326486043	7.06462783988743	7.2082117976309	7.28694262137867	7.09479783022115	7.0996221496567	7.05508977137905	7.01176820087861	6.92041569319155	7.60405233222068	7.28543661087904	6.64502712664582	7.08495002498671
C1orf63	0.999860357008792	0.999999999999998	26.9433962264151	20.0635176232713	6.0843004171949	5.95110573234434	0.0380078753761265	0.00638669132856322	5.50199586070774	5.84256352697172	5.95107610027066	5.8085099313272	5.96957107356628	5.95248684605206	6.2083070775322	5.58430929777462	6.30871344860982	6.03572841780811	6.15722158737776	5.87473967315378	6.18035585712786
TMEM50A	0.669432329175389	0.999999999999998	28	24.4723639976702	6.7010681531563	6.38960801689625	0.338830714923496	0.053028403937693	6.61500326486043	6.25189962534336	5.95107610027066	5.97306876208823	6.12137314743436	6.62570534077808	7.23338837826543	5.96862520036379	6.7284826171771	6.35170009902912	5.92458040770306	6.64502712664582	6.33804514069706
TMEM57	0.968024849267783	0.999999999999998	23.257328990228	12.2593696580647	5.7167918227193	5.4747901522446	0.215467344616271	0.0393562746013072	4.84483444414023	5.75097069851974	5.83643959012688	5.56494535828466	5.60757518154125	5.51156830085839	5.85198924566692	5.14671555889913	5.65972095661195	5.53661308813829	5.79760361593744	4.18879778979443	5.59189655512701
LDLRAP1	0.869407637363538	0.999999999999998	21.4414414414414	11.3266374870356	6.72979735715635	6.56604367676011	0.235521737054914	0.0358696573841749	5.6791734429884	6.63444657907708	6.36909766836247	6.82169893605932	6.6123265738358	6.57087943927863	6.22527316724242	6.81806261178761	6.5300172083208	6.90201716630103	6.65667667021087	6.41204761575628	6.77869320674898
MAN1C1	0.99964245065619	0.999999999999998	26.7415730337079	21.258359422209	5.48874097805318	4.3997165449322	0.0555889433121844	0.0126346646981643	3.45576348244391	2.99368862975869	3.23441823375892	3.26476926834638	3.9661810191542	4.42095929594212	4.16684395943967	5.26917079445988	5.43468672571097	4.81371422244086	5.27410445675144	5.31837657102139	5.56662129700226
SEPN1	0.97929132060849	0.999999999999998	28	27.9458506235605	4.69036972082134	4.26805537626843	0.312014348341227	0.0731045689041695	4.31139432187982	3.70750298955458	4.04438684629608	3.80370988246503	3.88862616758706	4.73776971883651	4.20155080767853	4.34038610222448	5.28062554176558	4.15874288364652	3.19723225691964	5.00892920590788	4.60637566754069
MTFR1L	0.296081038800358	0.999999999999998	24.7058823529412	10.9993184647335	5.78553875530846	5.46568986904176	0.347291816362181	0.063540344345053	5.36360380363639	5.40869545337364	5.32654141060627	5.98413482967414	5.52027378931978	5.29670058527068	4.80840766205268	5.77551679737302	5.49820990905844	5.7786259346469	5.90575825971091	5.2831357503086	4.87699036212033
PAQR7	0.734658537551743	0.999999999999998	20	0.169883970530702	4.97140739632676	4.80699803435292	0.147743214319736	0.0307350269885485	5.11513987598251	5.01266115221678	3.86885080967252	4.87982531402212	5.18936137156865	4.99738222992462	4.48123488540533	5.16786024973211	4.95806473928954	5.00627657192506	4.81081385358309	4.58581898465244	4.50357906654133
STMN1	0.960869296247398	0.999999999999998	28	19.0797055653189	6.6405222954281	6.27921740299126	0.180896933832596	0.0288088343216817	5.66240334953461	5.98337265489762	6.49537360423275	6.55108387199838	6.38410597137551	6.79927969113764	6.62106010150728	6.25213652493776	6.04720179023764	6.33584866610602	6.05842450732515	6.45226349827811	5.90588139206282
PAFAH2	0.753580024033168	0.999999999999998	21.7021276595745	10.1764568425653	4.00730109733222	3.69185906923277	0.420359698082363	0.113861252609981	2.77123714864806	3.3112308250675	4.00246426209102	4.11689988022323	3.24706187045602	4.34830245845039	3.56545439033002	3.63366742511586	4.20382562596937	4.00685557153533	3.87608321504563	2.5159321326168	3.92076720731247
ZNF593	0.991187816447782	0.999999999999998	20	16.0576904487425	5.814780260364	5.76016344530118	0.16091792348746	0.0279363467748	5.99264420637665	5.66436669430674	5.50227700747367	5.73180151850243	6.0340233831425	5.81095919297114	5.25093423424711	6.1495788961146	5.12834127920401	6.13065875126202	5.85759967517201	5.58754711540934	5.83355671374717
CEP85	0.970095071951532	0.999999999999998	20	7.9999513452246	3.27759427080807	1.57424868926149	0.510580571510238	0.324332854772623	0.582526808842221	1.51921728001272	1.21598860284172	0.905094964469128	-0.143520440799451	-0.143520440799451	1.62854569468563	1.58373044771156	2.4021693859123	2.53941719225627	2.01952887580887	3.39698617160608	3.21437071331675
SH3BGRL3	0.99999060618565	0.999999999999998	26.9433962264151	15.4107765630343	9.02066363698096	8.75535076557995	0.0460070427733322	0.00525473439101954	9.04258316967791	8.95952319712576	8.9394443294219	9.02743301223101	8.94763686305721	9.06012669516105	8.81815511559886	8.59387879612396	8.65621002831914	8.67659574992573	8.27392390837946	8.41277886987985	8.42062265416111
DHDDS	0.647423470769251	0.999999999999998	28	9.6989351809672	5.44549612630273	5.20185531693863	0.212025777708818	0.0407596453170093	5.18725501268876	5.47380523738936	5.30945085386256	5.34223771346655	4.92378087250141	4.64981074720936	4.66655176842668	5.32670911903969	5.61743493061055	5.37537960757748	5.10289427370019	5.52858146222136	5.33176962028456
HMGN2	0.445885427322556	0.999999999999998	22.6666666666667	9.2900899802006	4.07061289603004	3.40090475103902	1.01348023819851	0.298003123400878	3.00202837448678	3.87111824388375	3.95928691716815	4.47165808077917	4.0397785874077	2.74239588996627	2.72044006585943	3.63366742511586	4.1255265700587	3.69519099912841	3.62306855642844	-0.143520440799451	3.56003798665533
ARID1A	0.188445420010181	0.999999999999998	23.5643564356436	20.3436375397901	5.18138104421624	5.0040148508724	0.32378200997096	0.064704446253694	5.46379112179185	4.97717229948721	4.64420628606464	5.11947744432981	4.73726978679041	5.21732546199683	5.42257033853885	4.81265328611887	4.51150862739519	4.88079833577257	4.94592449560165	5.26518718186022	5.27047448223375
PIGV	0.178833115346029	0.999999999999998	23.8795986622074	20.1564873017118	3.66389558510923	3.47812841835321	0.55988382119521	0.160972728390604	3.73776428051654	2.84411639811745	3.08173674319355	3.11173089526495	3.42240803928072	3.64135032150905	3.80998363214609	3.21316596841446	2.64603721909324	3.64461624477083	3.79657526995299	4.87332363139828	3.70607799940943
ZDHHC18	0.997645834744748	0.999999999999998	23.257328990228	1.4852744754609	4.91019204699386	3.93903345109832	0.24036506209727	0.0610213305069164	4.43502777597932	3.79162881433258	4.12474538626086	3.1902783838917	3.76386819013613	4.01441111349051	2.90022340435849	4.05278935487811	3.95489703244236	3.74405270049742	4.09127582775422	4.49633088504572	4.95698108485884
GPN2	0.894324919156591	0.999999999999998	20.5763688760807	13.4652036961393	3.3891542127524	2.84766019396203	0.378411805478881	0.132885168771624	1.95088608908088	2.9208400197497	3.16009634607525	2.94051074867347	3.80666416943682	3.29984246998469	2.27541680528479	3.1294151581864	3.59697626358914	2.01032469787505	2.59042659588997	1.92369133448973	2.75887867819387
GPATCH3	0.800244129995948	0.999999999999998	20.8163265306122	11.6532654684225	4.44738368704186	4.10666193391615	0.513557958732968	0.125054841863556	3.45576348244391	3.90927870240487	4.27316527071304	4.19517393172736	4.6221860535511	3.86616507428831	3.06006495025343	4.61127802535245	4.20382562596937	4.26300683880471	4.90859513536601	2.5159321326168	4.74801883090278
NUDC	0.990738099158859	0.999999999999998	20	19.6186893325489	6.34428010244816	6.3131275662239	0.0536188572602066	0.00849323203083601	6.65793642190642	6.5822550911296	6.33572281375024	6.21770957621055	6.25098537510647	6.17886376202959	5.97745638009927	6.47207897712743	6.17903723007017	6.1669482807307	6.39847479083843	6.56659289215252	6.10335351790356
TRNP1	0.912825964485044	0.999999999999998	28	6.75440830680987e-05	9.04999258921195	8.39451865168054	0.0580451601973403	0.00691465021472315	9.07779099171493	8.85464441025735	8.53497537171892	8.56843845298073	8.49515574650498	8.50312836267236	8.07378050576412	8.44593445840428	8.29406753920547	8.16226679771626	8.18500394081608	7.89051087788666	8.00685513862018
FAM46B	0.606800740015118	0.999999999999998	27.5675675675676	15.0779103083607	3.83210795653339	3.30442087334263	0.522770411418671	0.158203337727332	1.42319864145209	2.3839425970785	2.99887537680634	3.9463297675552	4.10980318728372	3.51427583546381	2.1388256160387	3.80540915673435	3.70860954253535	3.74405270049742	3.19723225691964	4.33362133724649	3.8386842395121
SLC9A1	0.999982175190637	0.999999999999998	28	15.1455423913407	5.04155132473339	4.74690179274598	0.0337669928732637	0.00711348040207299	4.98630852416902	4.3308146503587	5.12639101366367	4.43985955343778	4.73726978679041	4.27179152884952	4.13128154556787	5.14671555889913	4.54197211034999	4.81371422244086	4.85072510076405	5.6441970690215	4.70233234968583
WDTC1	0.46523242472025	0.999999999999998	25.7761732851986	11.906087449387	4.67570585051378	4.57536553076669	0.316709309972589	0.0692205481382639	4.26771109513986	4.53985673336913	4.40773044400658	4.59227507177001	4.8843677746454	4.61925760472811	3.56545439033002	4.58007050149038	4.6577740652486	5.00627657192506	5.01780482228381	4.72363686800356	4.58135500861763
TMEM222	0.978092054959528	0.999999999999998	22.6666666666667	8.7326984426695	4.43183384814343	4.31760450714456	0.171353034465092	0.0396870612353552	3.97355307321267	4.35866234962814	4.84732443547625	3.90033873354239	4.59802519278199	4.31055413794381	4.48123488540533	4.183120787579	4.51150862739519	4.56447961766476	3.87608321504563	4.06976290751796	4.33419202610786
LOC644961	0.998670730110983	0.999999999999998	20	16.592627183986	2.88677139591302	2.21435167541538	0.0326688433399058	0.0147532317032603	1.71103526941512	2.4884691538538	1.70846403003501	3.1902783838917	2.72929247958693	2.95305997576822	2.40018696764644	2.61721307683589	2.4021693859123	1.42767032230095	1.87218373627757	0.901633503219221	2.34864166163454
MAP3K6	0.768534559972839	0.999999999999998	25.7761732851986	6.3110431343193	4.30788491524498	4.19303502161134	0.195887622036433	0.0467173827613668	4.54889752596784	4.51532394334123	4.04438684629608	4.50277082314858	3.62729160570052	4.01441111349051	3.85428228715654	4.41302480532045	4.44858120767211	3.9662466657125	4.30746825678087	3.89403792357954	4.36384057537444
WASF2	0.414694780898015	0.999999999999998	26.9433962264151	14.708236566114	8.54032277703903	8.40521869211657	0.193924057175826	0.023071863360047	7.98056408695022	8.12402750685321	8.39414407918179	8.47739505950991	8.69346963199274	8.43897149529574	7.95675494258304	8.53406782036492	8.32724152474148	8.52756629573347	8.78207953641332	8.42090811980536	8.66348470178537
AHDC1	0.954158330798217	0.999999999999998	23.7209302325581	20.0731834372139	3.73710029128843	3.67868940402756	0.245791083812575	0.0668148508388543	4.22266377745973	3.47284579673509	2.71722662670384	3.58855899648365	4.10980318728372	3.37491780423953	3.76428155893021	3.4386831846105	3.95489703244236	3.79131360498937	3.42580531533491	4.26302604750136	3.8386842395121
IFI6	0.708665622724156	0.999999999999998	27.148288973384	15.7586671937575	6.83662757141827	6.61896607135272	0.0762141166054941	0.0115145048008863	6.1572989823217	6.49711859081915	6.43361677750176	6.60225596872582	6.67140999348199	6.60246317433665	6.42939452739155	6.69964597598793	6.71517720646678	6.71246677653351	6.85613089906345	6.93909378426654	6.74529104783141
FAM76A	0.296704576633958	0.999999999999998	26.9433962264151	11.7844441508732	4.29298537960128	3.68908750238947	0.67026289821062	0.1816879913465	3.3757213386809	3.98269877878536	4.27316527071304	4.11689988022323	4.14358084684737	4.2319586151715	2.90022340435849	3.1294151581864	3.27301467521771	3.74405270049742	4.68399434609018	3.84654599136018	2.56829290621462
STX12	0.995391397039641	0.999999999999998	22.6666666666667	3.9834066442168	6.91673390087245	6.72536663151711	0.0799622869762847	0.011889654699501	6.45866372993928	6.83609909352689	6.98959176504779	6.50572941214646	6.73925724039201	6.75780438322151	7.09255595751226	6.73549458109723	6.88520621586485	6.77258052484503	6.41853113646904	6.82119969281243	6.50700584116649
PPP1R8	0.973748493285626	0.999999999999998	28	14.1017204403078	5.16443390056295	4.92560530297719	0.0937676200965642	0.0190367709812006	4.35379364822218	4.84559961847333	4.79916249546529	5.15907540853753	4.5484546363037	4.76593671618812	5.20034959997613	4.83925687281643	4.84043960849456	5.24565393324805	5.15163873234604	5.40288701193523	4.93739534116234
RPA2	0.361093615774762	0.999999999999998	28	6.5216905840816	5.87614332273376	5.57153868923506	0.28454311718942	0.051070832145381	5.62826676942901	6.04465833390776	5.42503950515282	5.35933718900897	5.39965918344208	5.08942062558877	5.60215570660099	5.51998655773692	5.95964598829043	5.85846098562545	5.87705644009313	5.43535210962818	5.43314286952424
XKR8	0.99999993228814	0.999999999999998	20	13.6717302136966	3.26703177864293	2.99841721967776	0.05623952156629	0.0187564029439286	2.4963616630001	3.3112308250675	2.60963926319416	2.63825682913631	3.67426847469503	2.19774761345026	2.90022340435849	3.21316596841446	3.86136474113931	2.29899108044487	3.57622334719578	3.18423670285288	2.92719996252848
EYA3	0.766787394038536	0.999999999999998	28	26.269324970172	4.67994518093447	4.28500132613563	0.248275208623674	0.0579405208370328	4.65443347368224	3.3112308250675	3.91477737687744	4.59227507177001	4.14358084684737	4.58804338779493	4.78571261440192	4.48218084881995	4.6577740652486	3.64461624477083	3.71242870581143	4.82513329003884	4.17605704781205
DNAJC8	0.999864053153941	0.999999999999998	26.542750929368	6.9762543436641	7.7354294663236	7.67705636477476	0.0726374614046007	0.00946162929555771	7.61705514743384	7.75116855433764	7.7825066451158	7.5589810597249	7.62070498060524	7.76228227150936	7.47596315653608	7.69699060644088	7.61177445384789	7.86375824288488	7.87246081454935	7.3372209181335	7.86374096439018
ATPIF1	0.998591078038627	0.999999999999998	26.1538461538462	6.75440830680987e-05	7.59682229510656	7.37457536719718	0.0328403111239419	0.00445317994443704	7.48975436231595	7.67291917364701	7.6496143598136	7.38621860051247	7.32198399688969	7.24178589906944	7.81545474738355	7.16684899078765	7.08978667231898	7.39430369221552	7.40753542679456	6.93909378426654	7.29189832861172
SESN2	0.892942824982306	0.999999999999998	23.1067961165049	10.2447382384171	8.06083320783516	7.79088709208463	0.20937681274901	0.026874579271176	7.53191009101068	8.02323207621762	7.9070267594962	8.17340246694328	7.98446481142416	7.75878245985338	7.1514366971556	7.94984901901798	7.54941519515235	7.8302075633066	8.05009344882747	7.18325041270822	7.95178938642798
MED18	0.76300991032869	0.999999999999998	24.040404040404	10.9899508384507	4.22189188390676	3.8169416118444	0.396512178247285	0.103882170221536	2.4963616630001	3.90927870240487	3.61433781717338	4.34002921848113	3.36629437239615	3.64135032150905	3.80998363214609	3.80540915673435	4.44858120767211	4.19434137671874	4.0230502176977	3.98457424814846	3.61037856315186
PHACTR4	0.873487501610394	0.999999999999998	28	12.4323345166007	5.69421019667938	5.42039049072594	0.197309823700678	0.0364014039280504	4.62010552343957	5.61903376287142	5.54670953390086	5.75782680864721	5.58316629661109	5.52810917261077	5.37774863369107	5.59995166367074	5.16794564044762	5.45090776344575	5.56547838765639	5.36967449774987	5.44706033021304
SNHG3	0.999989955087365	0.999999999999998	21.4414414414414	9.1934658073802	3.9392823994176	3.75710312724619	0.115522950974501	0.0307478786346689	3.20094062362623	3.75017900379061	3.61433781717338	3.9463297675552	3.30790952732165	4.2319586151715	4.30092637797668	3.1294151581864	4.38278334329505	4.00685557153533	3.75511539201709	3.10572651214877	4.03574840732832
RCC1	0.473499191504537	0.999999999999998	28	25.3609723430071	5.97708885339465	5.29461605118641	0.615921075088978	0.116329695890028	4.98630852416902	4.46497021051164	4.37524745162798	4.75617138785149	5.29833870880668	5.82441463481738	6.41467827960661	5.24946985058447	5.93690082613157	5.0651470961602	3.83687689059287	6.34527533541142	5.68878933242408
TRNAU1AP	0.847341736727899	0.999999999999998	22.1052631578947	18.0245828457436	4.4962185304386	4.0905407434256	0.283426305108092	0.0692882244391822	4.35379364822218	3.83192092219481	3.37247657252197	3.26476926834638	3.80666416943682	4.49013177609567	4.01901122964994	3.69321540061125	4.62968328683629	4.36024081574076	4.09127582775422	5.2831357503086	3.92076720731247
SNHG12	0.960752977418038	0.999999999999998	27.148288973384	4.4724890014179	5.56541519379413	5.31581137416072	0.200890322258768	0.0377910930465408	5.18725501268876	5.49904807293377	5.30945085386256	5.25356136087232	5.18936137156865	5.29670058527068	5.76184078778142	5.18869950704348	5.61743493061055	5.56408625895837	5.54129177273556	4.43343158087159	5.28604413631536
TAF12	0.989071531576313	0.999999999999998	26.9433962264151	2.8015478708712	5.01602467202123	4.9767676321583	0.0586995106463159	0.0117947059185601	5.18725501268876	5.01266115221678	4.67121587741273	5.09926329062778	4.75922453901045	5.17593779841144	4.762654837065	5.05889440058687	5.06681847000398	5.02616819624765	4.70592030040057	5.00892920590788	5.15651177273536
GMEB1	0.339363337282307	0.999999999999998	22.2429906542056	7.537886425862	3.99796673303859	3.72214061892059	0.358926866518835	0.0964302274595212	3.97355307321267	3.57133387281287	4.04438684629608	3.9463297675552	3.76386819013613	3.22064484840752	3.71708422708717	4.14097177914821	4.16520722116385	3.36114676775898	3.42580531533491	3.02269673485452	3.9984303574091
YTHDF2	0.999878984403018	0.999999999999998	20	8.2926841533535	5.88370352254452	5.69893770973354	0.100191218496823	0.0175806832079776	5.32149604407638	5.26893667577681	5.63166865891182	5.55012885999516	5.52027378931978	5.65402242701447	6.06487797136818	5.22949614845236	6.53759600025814	5.52267779014464	5.60101461120677	6.13405953550048	6.08566904908021
SRSF4	0.915697678994561	0.999999999999998	28	12.1282572459786	6.74860371248962	6.71796149024416	0.211004336174601	0.0314089826922976	6.05821536476978	6.99978801086322	6.68620796417835	6.64471794281719	6.85591783094613	6.38360826529951	6.82958629698622	6.62516040629923	6.20782301427673	7.21960151494563	7.27813734982172	6.73905560482627	6.99307485077638
MECR	0.990087088063905	0.999999999999998	20	7.9999324559169	4.15992998297985	3.88675799693866	0.0730851619220009	0.0188036306812941	3.67226176510465	3.79162881433258	4.0851255432678	3.80370988246503	4.14358084684737	4.10540286727536	2.98235672587635	3.75040262243669	4.68532831699015	3.36114676775898	3.91425220626141	4.02779726697213	4.24140530206087
PTPRU	0.453975517693007	0.999999999999998	24.8780487804878	19.4341172589328	4.71896834408977	4.64836053683648	0.245205202683764	0.0527509001809577	4.12811629489336	4.30241882171327	4.16330619285761	4.26941885503378	4.90420891057333	4.99738222992462	4.01901122964994	4.81265328611887	4.16520722116385	5.21131424949982	5.22938914930595	5.55836552245904	4.72535642956541
LAPTM5	0.432859759103288	0.999999999999998	20	8.4366344646164	3.95157291440428	3.5674786156674	0.370528159298791	0.103862755524737	3.10490992701848	4.11919906147242	3.91477737687744	2.84662369873566	2.81563756111238	2.49562260514674	4.4527052970143	3.95886398894441	3.41144286952058	3.88142993714696	3.57622334719578	3.98457424814846	3.92076720731247
SDC3	0.243992657021779	0.999999999999998	20	16.8374899167139	5.38634712535072	5.12117387062743	0.255822589795136	0.0499538965592263	5.25593633617093	5.01266115221678	4.6166813682688	5.1976154901171	5.44099466138231	5.57662347445864	4.8744262464013	5.0128941767308	5.18734744247997	5.0651470961602	5.16752764462506	5.03034078673524	4.87699036212033
PUM1	0.998174217911894	0.999999999999998	20.112676056338	6.75440830680987e-05	6.36231824987742	6.00876063554915	0.0818701314323611	0.0136251277756014	6.40926128830676	6.11981211520011	6.09765184393776	6.05930802170137	5.95061459320776	5.63887126512216	5.90559929093618	5.8028075578205	5.75381979373142	6.05522078528574	6.16515723359454	6.25721461077377	5.94563808662382
SNRNP40	0.847028598343993	0.999999999999998	20	15.8143150977772	2.75190403597268	2.33520508110109	0.28793137481375	0.12330025193247	3.53159727027803	3.06303490458767	2.22830114491012	0.474033667777745	2.72929247958693	2.62427915542333	1.4085329040593	2.01560639411193	3.27301467521771	2.01032469787505	3.31604079954278	1.92369133448973	1.36768543616546
ZCCHC17	0.999735345769726	0.999999999999998	28	3.8179093067541	5.93308289740476	5.74878200160572	0.143783890897765	0.0250111920851416	5.71213990774789	6.05320471410034	5.2024242074679	5.83319905916333	5.39965918344208	5.75584623844298	6.14730346391983	5.40002243588404	6.10954891176683	6.1669482807307	5.60101461120677	5.6441970690215	5.73489989232062
SERINC2	0.349282110026917	0.999999999999998	24.7058823529412	12.2596506729488	6.65987484700701	6.41094921941446	0.281796550222363	0.0439555112008983	5.8811070620591	6.43307601313694	6.56182962010128	6.71282344768223	6.76661151771992	6.22016876039293	6.12938934787412	6.71409248616015	6.19829142808831	6.56388953937859	6.72805748318471	6.15370432184411	6.09453838021631
TINAGL1	0.990326693987161	0.999999999999998	25.9636363636364	7.62864534027866e-05	3.30371983923925	2.35484269853939	0.210545657182513	0.0894096481744218	3.45576348244391	2.3839425970785	3.49846963751912	2.63825682913631	1.91391589484556	2.74239588996627	2.81313041704593	2.61721307683589	1.24216323226917	2.16186572283548	1.70806010811987	1.50133863303369	1.93998005919233
PEF1	0.374481028120785	0.999999999999998	25.0526315789474	24.0492080755752	5.67483665867551	5.48419859065138	0.274600504255174	0.0500712181946275	5.62826676942901	5.38180586830544	5.50227700747367	5.05796492736838	5.46790801324951	5.39014666826265	6.1112499903363	5.24946985058447	5.52895251708181	5.22858626005914	5.24444876897141	5.71201784763337	5.92589668311066
COL16A1	0.585479995568949	0.999999999999998	24.5360824742268	3.0170584695165	6.67974021188054	6.59314379233906	0.113567907483159	0.0172251525311977	7.04838170193451	6.24445567784903	6.1465894071594	6.42681864285619	6.39115337246592	6.53858876213842	6.77301830706137	6.48897939417932	6.81833525697574	6.31982113083463	6.41853113646904	7.31558314406153	6.83270035154953
SPOCD1	0.998643795322642	0.999999999999998	26.7415730337079	5.88341445900519	3.85762965370344	2.77296807608457	0.064242128441257	0.0231672802133254	3.60364320864873	4.0862655716763	3.61433781717338	4.07611046716148	3.11708028563462	3.37491780423953	2.51502018569808	2.84432592133846	3.41144286952058	0.434572623901316	2.84874210513943	1.72791571065411	0.405035040230926
PTP4A2	0.955716597892591	0.999999999999998	20	6.00504891180245	9.16996847761885	9.12946039050929	0.00469418332694117	0.000514179713383839	9.10906918109061	9.28115387607522	9.11815036710406	9.16507369157647	9.15437238150914	9.11042322580873	9.21629518775697	9.06600307692764	8.92969062086599	9.18342571973128	9.245855771229	9.02073625632852	9.07659804391122
KHDRBS1	0.978493947949587	0.999999999999998	21.8348623853211	6.6430819143988	6.29875438054458	6.27490049678521	0.120744327029349	0.0192424289582296	6.43910528468174	6.41329543610816	6.25768078582523	6.2638438165845	5.77855740108509	5.97679138444446	6.65901629264811	5.84279949228413	6.4836888502445	6.27064166198258	6.27190297331265	6.39564203171812	6.57829282693221
TMEM39B	0.212060524152577	0.999999999999998	28	26.4440746320171	5.64778044902882	5.34659166770954	0.380518745813652	0.0711703398095229	5.76021879925299	4.94078839283218	4.77446486443751	4.94923049910622	5.35710435704292	5.7130843277883	5.48024543747906	5.5034475655997	5.84215510069264	5.04578928424811	4.83090748770369	5.31837657102139	5.66516935236174
KPNA6	0.819642732241661	0.999999999999998	20	12.3740619171382	7.39382838011213	7.27031841437925	0.140085685702155	0.0192681637471467	6.84790475577204	7.07305708023213	7.10798956909014	7.390383767633	7.37271008486006	7.33873828786635	6.98210518520254	7.53961612698714	7.43233140353118	7.27883569445748	7.27813734982172	7.37118019384152	7.30341962367134
TXLNA	0.965372098684517	0.999999999999998	26.1538461538462	21.8460863020707	6.93305468638788	6.307783112089	0.0380106140479191	0.00602598620980973	6.1331587164188	6.09519330012805	6.09765184393776	6.05930802170137	5.97895671919955	6.35607875375639	5.96740761920085	6.21198403540379	6.12974657713186	6.65613586017959	6.5210293727673	6.92772857189348	6.86416009478028
CCDC28B	0.251807380970042	0.999999999999998	25.7761732851986	15.7506719284208	3.98216389667917	3.86976783268348	0.264677187155599	0.0683961412155465	3.53159727027803	3.57133387281287	3.7723642792393	3.75285483679982	4.38862309360956	3.64135032150905	3.66829047522346	3.69321540061125	3.76134561642705	3.9662466657125	4.52040663477835	4.02779726697213	3.9984303574091
TMEM234	0.989768900681512	0.999999999999998	23.257328990228	8.6818206109291	4.24530699079766	3.66382323792846	0.312812105144381	0.0853786017584314	2.64033600250076	3.70750298955458	3.66895932818641	2.94051074867347	4.14358084684737	3.44627883810998	4.23544229164789	3.75040262243669	4.38278334329505	4.19434137671874	4.0230502176977	2.93459505730769	3.33902466952957
EIF3I	0.649603470353059	0.999999999999998	20	8.5887557566996	6.95102454531323	6.8272435682764	0.179214368247633	0.0262498864227393	6.56173791949958	6.89908598596293	6.97882194789165	6.67234713510158	6.56325339247012	6.62570534077808	6.8072245536814	6.80462527599793	7.23669793295529	6.71859212729353	6.61092741187311	7.36276502047333	6.94974186596032
MTMR9LP	0.999069037333	0.999999999999998	28	9.79717637574823	1.72298782607318	1.44779510277973	0.257651181320374	0.177961080836432	1.42319864145209	1.51921728001272	0.887864606319974	2.94051074867347	1.56086457621037	0.51737929896833	1.62854569468563	1.30708233535689	-0.143520440799451	2.01032469787505	2.49290859113994	0.471701165962943	2.46264350802298
FAM167B	0.834999312242634	0.999999999999998	24.2033898305085	15.8854564723998	1.90316426078875	1.85547991753202	0.34158382804827	0.184094597209444	3.10490992701848	1.30693030862952	0.887864606319974	2.39463190557124	2.32057264605317	0.968937302679329	1.4085329040593	1.58373044771156	0.47720906694909	1.84097707400254	1.52283982329397	3.79743730427262	2.34864166163454
HDAC1	0.999992212851894	0.999999999999998	28	12.004228900282	5.83561360613438	5.73569658664023	0.0885231364414643	0.0154337202298419	5.55747047386269	5.80257169881417	5.90630853795033	5.42577769416188	6.02499033300432	6.03581956603619	5.07492795993006	5.82959164194666	5.98203811469497	5.60433930126898	5.61266812925286	6.13405953550048	5.65321274553385
MARCKSL1	0.922178735184667	0.999999999999998	24.8780487804878	2.807223658967	3.56725006504312	3.34964659533839	0.433753441854598	0.129492300011064	4.47399155838348	2.76308224567449	3.16009634607525	3.11173089526495	2.32057264605317	4.06062423545985	2.98235672587635	3.1294151581864	4.20382562596937	2.74544112948678	1.87218373627757	4.87332363139828	3.9984303574091
BSDC1	0.498121948594825	0.999999999999998	28	25.5500260503208	5.41428657074296	4.83458245779964	0.533339664806397	0.110317627108823	4.65443347368224	4.3308146503587	3.30509820564804	4.34002921848113	4.96214581213867	5.3158802944534	5.56265260843963	4.89103606234314	5.75381979373142	4.39124842960428	4.4178625350314	5.31837657102139	5.10477299370734
ZBTB8A	0.999996794685556	0.999999999999998	24.8780487804878	23.7146895861312	5.27709613575646	5.07532020630413	0.0961595461434655	0.0189464983951208	4.47399155838348	5.43509301508681	5.04612667967797	5.05796492736838	5.071474600657	5.19678003994365	5.29980515744176	5.41778308625025	4.71236615357986	5.22858626005914	5.60101461120677	4.4652239950331	4.91754004163357
ZBTB8OS	0.947317196071256	0.999999999999998	20	5.29317836668	5.39689373150251	5.00011085832003	0.25650013465724	0.051298889549705	4.54889752596784	5.14648193883672	4.6166813682688	4.62091699259201	4.6459489472192	5.17593779841144	5.89503546870933	4.83925687281643	5.38513872162804	4.9861068465251	4.7904364007886	5.81430656899	4.91754004163357
RBBP4	0.637248259566295	0.999999999999998	28	17.5918307639842	4.332519414875	3.63367861414884	0.0264632838934353	0.00728278053826565	2.77123714864806	3.70750298955458	3.16009634607525	4.11689988022323	3.24706187045602	3.04787748762487	3.3959958239875	3.04050120844427	3.653872382864	4.04635264438586	4.59279810054487	4.15020055876778	4.30392136799448
SYNC	0.985660484019408	0.999999999999998	28	12.6547974327239	2.97766815985191	1.53009015623857	0.752418967113643	0.491748126112595	-0.143520440799451	2.01542032766206	2.81734458536236	2.94051074867347	2.89710542956264	2.02204106710039	2.51502018569808	0.964489739296599	-0.143520440799451	0.846163100220631	2.15321012856942	-0.143520440799451	1.77323247050868
KIAA1522	0.968390247041892	0.999999999999998	22.5236593059937	17.6634007763974	2.7178792441323	1.60568381184178	0.114023092800979	0.0710121706154527	-0.143520440799451	0.756789655758662	3.08173674319355	2.10133703200164	2.63744882352415	2.49562260514674	3.27084645848653	0.964489739296599	1.73942091399827	2.29899108044487	0.759248677382202	0.471701165962943	0.405035040230926
YARS	0.279184374250756	0.999999999999998	25.9636363636364	7.3756383444551	7.36359093373661	7.24307226901426	0.155531306138229	0.0214731125635167	7.20133401150189	7.30900821234784	7.34868153688872	7.35245714315209	7.14568980654066	7.06035828752074	7.21651801411054	7.16684899078765	7.40358823090502	7.3555222463999	7.45362134640698	6.92772857189348	7.21671243145862
S100PBP	0.648726049316784	0.999999999999998	20	3.9494180371348	4.39122152782227	4.38159277211359	0.292516963333315	0.0667604176259882	4.47399155838348	4.38598268066221	4.6166813682688	3.90033873354239	4.2404131912637	4.2319586151715	4.42360012885746	4.58007050149038	3.70860954253535	4.45133321886297	4.94592449560165	4.74968820497224	4.72535642956541
TMEM54	0.275710706397432	0.999999999999998	28	27.5467640195042	4.26189753142296	3.76906069200472	0.45766146765865	0.121425868421138	4.22266377745973	3.83192092219481	2.81734458536236	3.90033873354239	3.24706187045602	3.81315970989275	4.48123488540533	4.22407326752182	3.86136474113931	3.79131360498937	3.25785919505546	3.52317389574794	3.70607799940943
AK2	0.877235491723598	0.999999999999998	28	6.4037227639616	6.17048550767141	6.20365575971635	0.0568927637451765	0.0091708447323289	6.61500326486043	6.50959289031194	6.23974949263702	6.22705520125751	6.16314162785308	6.15775916058909	5.98743563252821	6.40242507693263	5.97088549469083	6.1669482807307	6.2645347411796	5.98850367422583	5.9938411414001
ADC	0.512074722786211	0.999999999999998	28	21.5904674546407	2.75951025217373	1.93262545651366	0.656421808694383	0.339652883326151	0.582526808842221	1.70423654546687	1.90330475175511	1.23655260025051	2.06257252893668	3.70092267343854	2.1388256160387	2.19110081923994	1.51211075505498	1.16601902113582	1.70806010811987	1.72791571065411	2.92719996252848
ZNF362	0.72450551218563	0.999999999999998	28	16.0278813028405	5.16626318147623	5.13159291762876	0.161859837932445	0.0315418312657658	4.62010552343957	5.14648193883672	4.84732443547625	5.01544943674515	5.25263826964038	5.37193540127842	4.5900253794272	5.18869950704348	5.0876189506075	5.15822175262662	5.21417066958132	5.72520763935718	5.52785823490864
PHC2	0.872837735388305	0.999999999999998	27.3563218390805	0.8131192212043	6.01265671858349	5.75238698556308	0.337329864671746	0.0586417196058526	6.50643033729804	5.081122599814	5.63166865891182	4.92646442477207	5.49432847955886	5.90261382003058	5.78491147577318	5.67571629982902	6.54513518711082	5.57762911404082	5.3174754080068	6.15370432184411	6.04963619112603
CSMD2	0.726591952545041	0.999999999999998	24.040404040404	6.1445345507732	0.974681970935189	0.989640944718446	0.568707878522949	0.568707878522949	2.15648770427259	2.4884691538538	1.21598860284172	0.905094964469128	0.394302376022841	-0.143520440799451	-0.143520440799451	2.61721307683589	-0.143520440799451	0.846163100220631	0.377354931030991	0.901633503219221	1.36768543616546
SMIM12	0.554586367235046	0.999999999999998	24.7058823529412	0.175322175303503	5.42141269841596	5.30639323645102	0.143689032899093	0.0270784743037992	5.50199586070774	4.94078839283218	5.08681696294234	5.05796492736838	5.12318131608796	5.42589373346295	5.45169608089252	5.34538966747812	5.35113535393419	5.32808883900062	5.21417066958132	5.80191012125535	5.44706033021304
ZMYM6NB	0.892102485284175	0.999999999999998	28	27.6903176358626	4.3507811393963	3.83533652733394	0.200714093919529	0.0523328507131163	2.89124287399965	2.67722422541305	3.16009634607525	3.52935520199513	3.04741665279181	4.19099460843418	4.73922254660609	3.57155536281948	4.6577740652486	3.8370752836949	3.37196670697674	5.09273243897652	4.95698108485884
ZMYM6	0.999416024063375	0.999999999999998	20	19.8736264025081	3.05761507235569	2.906350581628	0.156738368799336	0.0539296153017913	3.45576348244391	2.27124714534911	2.07493516891244	3.1902783838917	3.11708028563462	2.19774761345026	4.0948203162092	2.01560639411193	3.0367527792678	3.29709876141071	3.57622334719578	1.72791571065411	3.79582230783376
ZMYM1	0.538300670145884	0.999999999999998	28	19.947422082968	3.22319614179232	2.15914781061401	0.710902358275424	0.329251362403604	1.71103526941512	1.86820236565801	0.462441103044927	2.74619877384653	2.72929247958693	3.22064484840752	3.20395022681449	1.81576889026444	1.51211075505498	2.01032469787505	2.38831796563621	1.50133863303369	2.46264350802298
SFPQ	0.943595417137594	0.999999999999998	28	14.7824026720146	7.80412219310556	7.71787826340792	0.195172771195155	0.0252883972166949	8.28443336412892	7.72733530422598	7.39397330671377	7.55527587054409	7.24627701283829	7.55997761249262	7.87848010253007	7.57961235468103	7.75193218788133	7.98050427738344	7.61875072093844	7.88170283771524	7.78099825625475
ZMYM4	0.751590158913239	0.999999999999998	28	22.4605463775246	5.86664547756629	5.71504833148729	0.12384742730101	0.0216704076881848	5.4443025353837	5.43509301508681	5.75040463074463	5.6368278410669	5.68989381631605	5.74173263165577	6.25035396604981	5.43532774609316	5.71424079729062	5.57762911404082	5.7026550540062	5.87473967315378	5.92589668311066
KIAA0319L	0.606343784956888	0.999999999999998	28	12.4636549392929	5.76754294425987	5.54458697377361	0.255264198373408	0.0460384514808462	4.98630852416902	5.28353776160166	5.84832193135706	5.73180151850243	5.57080522204689	5.82441463481738	4.83075121593586	5.48671677023953	5.65972095661195	5.29567789149359	5.8279134983437	5.83878441743972	6.11211512038836
NCDN	0.991567584894274	0.999999999999998	20	6.48862008921169	5.44827306353608	5.19328353553704	0.211567937588259	0.0407387611595869	5.11513987598251	5.63050123768099	5.61785171776395	5.42577769416188	5.18936137156865	4.7090418234813	5.25093423424711	5.43532774609316	4.16520722116385	5.12170924128711	5.62422826857714	5.05143923192231	5.4190898403283
PSMB2	0.99941165577284	0.999999999999998	28	1.6817113931284	6.13021157739359	6.04751912397706	0.0636400256532593	0.0105233277230891	6.38901669842252	5.84256352697172	5.76301394730658	5.82090730834662	6.22755351418765	5.85095479086485	6.17376434145819	5.90708365947951	6.41950855603739	5.98581318211313	5.90575825971091	6.31941687039788	5.9938411414001
C1orf216	0.956669436090385	0.999999999999998	28	19.9999324559169	4.78831646821402	4.54122430313489	0.104993671823684	0.0231201246217248	4.22266377745973	4.0862655716763	4.00246426209102	4.23277394583478	4.86424995742731	4.64981074720936	4.69118433498764	4.5155542006823	4.84043960849456	4.79064128362205	4.68399434609018	4.43343158087159	4.95698108485884
CLSPN	0.333818631281181	0.999999999999998	21.186943620178	6.7875238757704	2.78015068731515	2.61436493360626	0.77945883569926	0.298144618480662	1.42319864145209	3.94645574209781	3.95928691716815	3.33560206018766	2.89710542956264	1.82192836628953	2.40018696764644	3.21316596841446	2.52924999402144	2.42420674833883	1.06091876692892	2.93459505730769	2.56829290621462
AGO4	0.229694813602906	0.999999999999998	26.1538461538462	14.9109060894029	3.94236584753073	3.79617761092971	0.380047718481337	0.100113260609074	3.67226176510465	3.3112308250675	3.86885080967252	3.99089985494899	4.14358084684737	3.51427583546381	3.51115014086234	3.63366742511586	3.5377438579363	3.8370752836949	4.30746825678087	4.58581898465244	3.45375945619298
AGO1	0.804080051850479	0.999999999999998	20.9384164222874	20.3261979070584	5.25145109304611	4.87643645137942	0.188313676038033	0.0386170675893384	4.93137222557357	4.678889239298	4.37524745162798	4.92646442477207	4.98095235979261	5.57662347445864	4.8744262464013	5.18869950704348	4.62968328683629	4.94490120598952	5.10289427370019	4.58581898465244	4.74801883090278
AGO3	0.852018865368443	0.999999999999998	28	14.3955988558225	2.09457852597628	2.03648338463065	0.308007615334962	0.151244845727442	1.71103526941512	1.30693030862952	1.90330475175511	2.84662369873566	1.56086457621037	1.82192836628953	1.81940347023923	1.58373044771156	1.51211075505498	2.83837705331068	2.2755480308831	2.24999081255587	3.21437071331675
ADPRHL2	0.752013738992643	0.999999999999998	20	4.28431075961461e-05	6.28631555458259	5.87175635468665	0.177463999613252	0.0302233248270947	6.37878686649462	5.79239809264967	6.1845783198442	5.6918615591714	5.59542236004774	6.10360610757305	5.70249645369987	5.67571629982902	5.67354528533519	5.91289688817234	6.12503515772584	5.94406867845808	5.64115621738181
COL8A2	0.47022503917556	0.999999999999998	28	23.9842897651809	5.80026618906103	5.34533415750798	0.370582921387877	0.0693282983753899	5.50199586070774	4.74368384648455	5.10673967674967	5.40945221517677	5.35710435704292	5.62355929566033	6.09287965499852	5.43532774609316	5.71424079729062	4.85878174848137	4.92738054805598	4.94271910680847	5.40489857550694
TRAPPC3	0.888398611519529	0.999999999999998	21.9692307692308	15.6159992350647	6.86525396408395	6.69516879605127	0.144248906672535	0.0215452232896072	6.43910528468174	6.53422250095364	6.87809502335584	6.84616528074042	6.6656093546885	7.06603325962431	6.65275920311626	6.60204361209999	6.59683435383225	6.98057796976249	6.81637099598707	6.1040815055655	6.67607314475706
MAP7D1	0.925785939427923	0.999999999999998	28	11.4841889401899	7.17834643683983	7.12238522697766	0.0795402465751657	0.011167641743652	7.14208443958594	6.97751057005989	7.19896122242111	7.29140403888071	7.01492677375384	7.24178589906944	6.8072245536814	7.12421476947818	7.1051695522279	6.92338852842942	7.19917910123165	7.46064543014488	7.17968251932443
THRAP3	0.792256510906014	0.999999999999998	25.9636363636364	12.0781597243116	7.8447498153676	7.48816330604379	0.272534147129475	0.036395326329156	6.92022499330077	8.08288175151625	7.49190947547811	7.86762153189787	7.87058141481825	7.48993431039581	7.39954871162608	7.03496960045643	7.41185916624444	7.65604358345271	7.68372254690214	7.03224548804553	7.39959505847848
EVA1B	0.858074686998146	0.999999999999998	27.3563218390805	18.5301746201613	7.78122670569583	7.37646225247023	0.0147826938928475	0.0020040357270041	6.79503317467067	6.97751057005989	7.13734191555442	7.33094784858503	7.21881223063595	7.3757656137595	7.12003058573648	7.43011891569365	7.62961392420721	7.4940870676698	7.70292950546806	8.02990765637171	7.64874912148357
STK40	0.734100799536106	0.999999999999998	27.7821011673152	8.0695041889714	3.97046115355455	3.72295783164442	0.323682177158052	0.0869422088015116	3.29097617245902	3.90927870240487	4.27316527071304	3.80370988246503	3.47642062989033	3.51427583546381	3.66829047522346	3.95886398894441	3.47597505283575	4.36024081574076	3.62306855642844	4.22638925675945	3.07791879749748
LSM10	0.99185604738693	0.999999999999998	20	3.3662394511486	5.34050409890891	4.9648253229665	0.000470942910489064	9.48558871367652e-05	4.65443347368224	4.7853180158975	4.87081559635408	4.92646442477207	4.8843677746454	4.14883338965195	4.56358714044379	5.59995166367074	4.98048123198508	4.94490120598952	5.35958048483692	5.68527089521018	5.13947084944235
OSCP1	0.874748536062224	0.999999999999998	24.3686006825939	19.9340257951856	3.24089875546062	2.86412500742063	0.362910530104395	0.126709039990969	3.00202837448678	1.70423654546687	2.36691879754543	2.94051074867347	2.63744882352415	2.49562260514674	3.51115014086234	3.36735712870923	2.2628039908527	2.83837705331068	3.42580531533491	4.26302604750136	2.56829290621462
MRPS15	0.999987943662074	0.999999999999998	20	1.0128889897601	5.58518263889178	5.45373982943024	0.0968881269321015	0.0177654471907993	5.32149604407638	5.36817076766253	5.47187639115388	5.39293988126941	5.50735945844477	5.21732546199683	6.2083070775322	5.10347311863667	5.43468672571097	5.53661308813829	5.85759967517201	5.20996148820799	5.36146748444906
LINC01137	0.990832438271144	0.999999999999998	20	3.1331543605476	2.56162855431266	2.23886461910334	0.00197524815780252	0.000882254398478814	-0.143520440799451	2.27124714534911	2.4933774635741	3.02865939983305	1.56086457621037	1.82192836628953	3.33477775636362	2.19110081923994	1.93574332546974	3.0080128741087	2.2755480308831	3.10572651214877	2.22485245687511
ZC3H12A	0.999999228417894	0.999999999999998	20.458452722063	16.8307998437888	3.90392835360389	3.64317025695436	0.101951116726306	0.0279841757413599	3.29097617245902	3.61816622959457	3.43684806732605	3.64542871687001	3.71976380329509	4.67973023679782	2.90022340435849	4.30264756994767	3.86136474113931	3.59220394294193	3.31604079954278	3.74659789363287	3.14775737874045
MEAF6	0.968910500675576	0.999999999999998	28	0.275575992943999	5.90521352779756	5.56446607229086	0.205265183432153	0.0368885677018149	5.76021879925299	5.06430939350211	5.14577826755337	5.50474388980345	5.52027378931978	5.49483558203134	5.98743563252821	5.51998655773692	6.29088675943057	5.50860657421896	5.34568155074596	5.49816953292036	5.57931427650992
SNIP1	0.98415307806124	0.999999999999998	27.5675675675676	19.7106645276275	3.90761589811177	3.74979318854287	0.0270468916526394	0.00721290223025595	3.97355307321267	4.24389337608239	3.61433781717338	4.07611046716148	3.76386819013613	3.86616507428831	4.05741365678376	3.63366742511586	3.86136474113931	3.48129608737841	3.83687689059287	2.74039734105801	3.61037856315186
DNALI1	0.635480363567595	0.999999999999998	20	11.122432423768	0.527885479678535	0.538716249900128	0.434844125481104	0.434844125481104	-0.143520440799451	0.756789655758662	0.887864606319974	0.474033667777745	1.09241483609694	-0.143520440799451	-0.143520440799451	1.58373044771156	-0.143520440799451	0.434572623901316	-0.143520440799451	0.471701165962943	1.58466238167813
GNL2	0.667824232964562	0.999999999999998	20	8.07877922546	6.27942781109019	6.05780537908449	0.124261707985242	0.0205126609736053	5.96555787477383	6.37290157917795	6.01572584975382	5.9619171566543	5.61962648593948	5.56063262616471	6.75560616082545	6.28153412736161	5.80495737620799	6.15796111650847	6.15722158737776	6.35379284379049	5.80141492889849
RSPO1	0.99401960487888	0.999999999999998	24.040404040404	7.9220560514641	4.63506837310006	3.76099248493897	0.0610722904002069	0.0162383441723888	1.95088608908088	2.4884691538538	2.07493516891244	3.02865939983305	4.27129829219267	4.34830245845039	4.66655176842668	4.41302480532045	4.6577740652486	4.56447961766476	4.7904364007886	3.74659789363287	3.92076720731247
C1orf109	0.999204600024017	0.999999999999998	28	24.0116364884308	3.28544366894884	2.79145794618599	0.0547528918650959	0.0196144426749848	1.42319864145209	2.01542032766206	2.71722662670384	2.84662369873566	3.18353444180658	2.49562260514674	4.26855584415565	2.73523397961279	2.94854067619935	3.0080128741087	2.9983799495207	2.5159321326168	3.07791879749748
CDCA8	0.996379455212622	0.999999999999998	20	3.3515101395936	2.71192516165245	1.70952874354663	0.515692170525892	0.301657502087988	1.06324893145533	1.86820236565801	0.887864606319974	3.1902783838917	1.34557023569987	2.02204106710039	3.85428228715654	2.19110081923994	0.909802950441355	0.846163100220631	1.52283982329397	2.93459505730769	0.405035040230926
YRDC	0.965832381535787	0.999999999999998	26.9433962264151	8.3755804273039	3.75937230537136	3.412072950022	0.351213233011174	0.102932509988953	2.64033600250076	3.94645574209781	4.20086310820677	2.63825682913631	3.11708028563462	3.29984246998469	3.76428155893021	2.94574544803477	4.44858120767211	3.36114676775898	3.75511539201709	3.46145924654062	2.92719996252848
C1orf122	0.999992965841203	0.999999999999998	20.458452722063	2.9380444181627	7.30495260765433	7.17855599704975	0.0499696341828169	0.006960959028996	7.6850534812287	7.47085889050075	7.05257502801182	7.0067118561216	7.28083759542479	6.996414280365	6.47975045892599	7.32109218830242	6.97725339879242	7.26634579249323	7.19917910123165	7.44079408862257	7.22884749352531
MTF1	0.363524562869925	0.999999999999998	23.1067961165049	20.0963665112436	4.83423360559845	4.69506411378323	0.352091476149979	0.0749918355995073	5.23340391319055	4.49036674997341	4.6166813682688	4.47165808077917	4.57345280769897	5.11154116980529	4.61598782812392	4.72976600609185	3.9994833321541	4.45133321886297	5.16752764462506	4.67007899082449	5.13947084944235
INPP5B	0.985538605197755	0.999999999999998	20	6.75440830680987e-05	4.36861736261217	3.83855271095823	0.0771262665192672	0.0200925380805866	4.58494081229941	3.75017900379061	4.12474538626086	3.52935520199513	4.5230156620978	3.04787748762487	4.16684395943967	2.61721307683589	4.60103467201475	4.22908258812168	3.62306855642844	3.58235650059424	3.56003798665533
SF3A3	0.720980677482697	0.999999999999998	20	12.3153530925566	6.07096949549837	5.92673487516798	0.185309275556057	0.031266672030914	6.1572989823217	5.40869545337364	5.65891178588242	6.10056849997008	5.96957107356628	6.03581956603619	5.73839516373162	5.81626175585208	6.3350471486525	5.83609818506512	6.28652749492387	5.26518718186022	6.18035585712786
FHL3	0.846614751775247	0.999999999999998	28	9.5812102072172	5.8664882334979	5.78709483580199	0.155106309037678	0.0268021025123191	6.03234341965702	5.8126740647564	6.06747215028307	5.78339092627644	6.05192155967345	5.37193540127842	5.46604137810035	5.91960377642504	5.61743493061055	5.86951372528873	5.95236105708039	5.77679302373707	5.66516935236174
UTP11L	0.999838434769633	0.999999999999998	20	3.4295754928963	5.94425735161003	5.81654183377997	0.140752996080993	0.024198742156991	5.83695246410963	6.07854422230833	6.03664761509761	5.62273501636346	6.06960040838063	5.40813091552759	5.81884017127129	5.76167535129566	4.91215897407364	6.11216583524706	6.2645347411796	5.71201784763337	6.20513629860396
RRAGC	0.649333490398454	0.999999999999998	26.3468634686347	15.6953769735713	8.09072995928347	7.85036977804607	0.182300404982481	0.0232218876481834	7.38631889480019	7.57542365216709	7.89848022849556	8.0810778738804	8.08132431325625	8.14932927292364	7.55189928241063	8.09765558151021	7.65770604015034	7.9677036519718	7.91778732052291	7.83683748189604	7.86633265641893
RHBDL2	0.522440410118185	0.999999999999998	20.8163265306122	17.7083162755227	2.43495017346382	1.95756575241669	0.727849287828701	0.371813456038522	2.77123714864806	1.30693030862952	0.462441103044927	2.94051074867347	1.34557023569987	3.13684580489291	2.1388256160387	0.964489739296599	1.73942091399827	2.74544112948678	2.01952887580887	2.09604651718591	1.36768543616546
AKIRIN1	0.90180847582682	0.999999999999998	20	6.99274539526629	6.34264580947868	6.01119351418722	0.324838716403275	0.0540389717344171	6.32652050387548	6.59401746101982	5.69883552309537	6.51338819730381	6.5253210608269	6.04734082107888	5.6656816286011	5.78922670738999	5.48258940112255	6.35170009902912	6.2422015284379	4.61445594569446	5.9843285140956
NDUFS5	0.392333400207473	0.999999999999998	25.4092526690391	2.7451214677455	8.10481856281573	8.07099932172044	0.154238777212433	0.0191102453443838	8.35657929834587	8.3332319206547	8.40826027115238	8.07073355130458	7.70229853722469	7.87648950904978	8.22271964667468	8.07544834184856	7.95518267746089	8.08139376309732	7.90836252413364	7.99766013844405	7.9590921952677
MACF1	0.982567292590186	0.999999999999998	21.186943620178	11.860796039195	8.60491237449029	8.32183550864759	0.0995827344716205	0.0119664386983064	8.30618859906169	8.55554708823478	8.4301675125554	8.61723336767498	8.66758360843723	8.50938987978116	8.06202387684501	8.39976293153435	7.93810444600015	8.3396555312964	8.4612152910435	7.72966061784153	8.00920227623448
KIAA0754	0.615237500661333	0.999999999999998	27.7821011673152	12.1478440653484	4.62081245772749	4.1768205960621	0.485068034234848	0.116133317933782	2.64033600250076	4.99502584687888	4.50100900026204	4.30515598232862	4.4707511367458	4.38508822075231	3.76428155893021	3.90950400515922	3.9994833321541	4.85878174848137	4.4178625350314	4.33362133724649	4.10760776228238
PABPC4	0.773990641991965	0.999999999999998	25.2296819787986	17.9206623134981	8.42129918787839	8.40175617061799	0.107276865867118	0.0127683860003315	8.32229240571118	8.36618711020318	8.01375616041818	8.26698438018595	8.47870922898872	8.49683955111663	8.28472992171758	8.07264824668863	8.52701293961659	8.53626219159464	8.43847730406239	8.66972692315667	8.75163445621158
PPIE	0.99948994074345	0.999999999999998	20	12.3204769698529	5.21361234457412	4.94145996429925	0.105886978198612	0.0214282780723951	5.25593633617093	4.24389337608239	4.6166813682688	4.59227507177001	4.96214581213867	4.67973023679782	4.9375555157075	4.94102107394079	5.48258940112255	5.00627657192506	5.16752764462506	4.80042072252615	5.40489857550694
TRIT1	0.0931098784971612	0.999999999999998	24.7058823529412	23.9975480293559	4.10406801456212	3.51433796661335	0.827873217225166	0.235570177111611	4.26771109513986	3.12920021554634	2.71722662670384	2.84662369873566	2.97421773088383	3.91729181199038	4.66655176842668	3.29232050820414	3.59697626358914	2.42420674833883	3.31604079954278	4.72363686800356	4.36384057537444
CAP1	0.960291233266461	0.999999999999998	26.3468634686347	5.60960547656921	9.09570006392674	8.69729025695364	0.0677692623820756	0.00779199732099235	8.88345752116654	9.29653255770368	9.11937671514123	8.91483594400708	8.88661107583482	8.59431198418712	8.47583905999857	8.44593445840428	8.44072273444569	8.64959987675022	8.64976565640661	8.06922912217901	8.64247045433702
PPT1	0.558906059488624	0.999999999999998	20	19.8725368905028	5.76429121158293	5.7093620673183	0.114155971933151	0.0199945231336099	5.86653850153956	5.88147660862008	5.7755140112177	5.6918615591714	5.74594375953586	5.7130843277883	5.78491147577318	5.76167535129566	5.35113535393419	5.718768845168	5.8279134983437	5.77679302373707	5.37609026987312
RLF	0.828242421611814	0.999999999999998	23.5643564356436	13.5700525708328	5.38241918696783	5.12666053855152	0.341234903829839	0.0665608540420838	4.43502777597932	5.47380523738936	5.2024242074679	5.39293988126941	5.20544268052782	5.2575588437416	3.71708422708717	5.22949614845236	5.18734744247997	5.5910460211266	5.62422826857714	4.33362133724649	5.61673661748791
ZMPSTE24	0.932438678938215	0.999999999999998	21.0619469026549	5.8760386506071	6.08519144479153	5.81138272832369	0.0566269767872303	0.00974414858468021	5.85182132337369	6.04465833390776	5.44082135522926	5.73180151850243	5.49432847955886	5.7836658736332	5.65319825311356	5.76167535129566	5.80495737620799	5.81338328014088	5.84777199905767	6.529480755995	5.85459351433446
SMAP2	0.977710726506887	0.999999999999998	20.9384164222874	6.75440830680987e-05	4.33167855855158	4.09757239106805	0.0875289688713572	0.0213611769403157	4.31139432187982	4.0862655716763	4.58862107668889	3.64542871687001	4.2404131912637	3.64135032150905	4.42360012885746	3.95886398894441	3.41144286952058	4.36024081574076	3.66844038855258	4.49633088504572	4.52997301231483
EXO5	0.286528562239141	0.999999999999998	22.8115015974441	12.6390531365988	3.42303901942058	2.69347108703109	0.656840123469964	0.243863810765451	1.71103526941512	2.76308224567449	3.08173674319355	3.40311928683623	3.57873344715375	2.85156969984005	1.98793681516257	2.34754402297345	3.34388842826385	3.0080128741087	1.87218373627757	2.5159321326168	1.58466238167813
NFYC	0.465266103389908	0.999999999999998	28	27.2644874427118	4.67714791308763	4.29499063876272	0.294587700696247	0.0685886711923337	4.58494081229941	4.0525626864625	4.23746707932697	4.1565676899979	4.07521569674714	4.64981074720936	4.42360012885746	4.64182475524207	4.79056611124818	3.8370752836949	3.62306855642844	4.40092274564187	4.14223831769392
CTPS1	0.997698225035091	0.999999999999998	20	5.49271148380279e-05	5.38018914644304	4.95113394558316	0.0814368626584571	0.0164481235114041	5.5392149265546	5.04729793290648	5.04612667967797	5.35933718900897	5.18936137156865	4.64981074720936	5.1656134914668	4.26389528212514	4.73890657649933	4.88079833577257	5.10289427370019	4.4652239950331	4.95698108485884
SCMH1	0.997928570409538	0.999999999999998	20	7.8220511987386	5.71317312471265	5.65730444921902	0.122418955638609	0.021639096275879	5.6957508363069	5.22422527246468	5.94001376866352	5.35933718900897	5.79989730721352	5.57662347445864	5.48024543747906	5.8028075578205	5.87841779556595	5.35978762630483	5.41387468604975	6.28420176456147	5.80141492889849
HIVEP3	0.869914401772557	0.999999999999998	20	7.9999559776435	4.68125968655699	4.04476153077908	0.103621212828163	0.0256186210335628	2.64033600250076	3.47284579673509	3.49846963751912	4.26941885503378	4.33115302020938	3.96666854275414	3.80998363214609	4.41302480532045	4.57180561570941	4.22908258812168	4.47004547384238	3.98457424814846	4.97630449378692
FOXJ3	0.986674334676419	0.999999999999998	27.5675675675676	27.335855776066	4.54189444718588	4.31509697798629	0.158089708842139	0.0366364208379655	4.43502777597932	4.15139750193239	4.43949814141433	4.37407934610233	4.30153604157812	3.96666854275414	5.09352683216845	4.09755421334197	4.6577740652486	3.8370752836949	4.09127582775422	4.1105422620198	4.44929683034972
PPCS	0.730932653706952	0.999999999999998	26.542750929368	19.4526715497513	6.20493228042263	5.99655153519872	0.03619508009006	0.00603598249387188	5.06497926185136	6.01871116121543	6.00515007930241	5.9619171566543	6.32645202596456	5.91524463801684	6.47975045892599	5.5034475655997	5.65972095661195	6.42844548945013	6.66789084494407	5.85086934188919	6.06776511209467
PPIH	0.796500329634661	0.999999999999998	28	3.6679632042282	5.34261503136605	5.03333713211405	0.211731317678377	0.0420657929562227	5.80674696591307	4.56397931320606	5.14577826755337	4.92646442477207	4.80215645640189	5.2575588437416	4.89577774554555	5.26917079445988	5.33382833106657	5.43611514829613	4.70592030040057	4.4652239950331	4.85627995873133
YBX1	0.473520542938036	0.999999999999998	26.7415730337079	10.7547125130614	8.34301136604718	7.93249451649141	0.308155722728385	0.0388472657734258	7.5907061319573	8.42169463264297	8.15439397229376	8.38856984443229	8.31419390951576	7.85370386499987	7.84044575797028	7.4561351508456	7.74540207559032	8.09322833812244	8.1534381693283	7.57068904905613	7.65775358362848
LEPRE1	0.999412227119378	0.999999999999998	20	3.27073324274647	6.56251687437986	6.1839767610332	0.126837269320866	0.0205106316246367	6.51579676719679	6.61725835443162	6.51040841204852	6.46681348085671	6.34108294776232	6.12551184940523	5.91608632379381	6.08435183888348	5.418359072223	6.05522078528574	6.18870558270557	6.28420176456147	6.06776511209467
C1orf50	0.994110117839473	0.999999999999998	28	25.3163926981094	3.83827514162479	3.53327019816978	0.212169673376624	0.0600490937507488	3.80042150953483	2.58593146268527	3.43684806732605	3.26476926834638	3.42240803928072	4.01441111349051	3.61778851534972	3.80540915673435	3.95489703244236	3.53781551448108	3.62306855642844	3.10572651214877	3.56003798665533
CCDC23	0.999991707067056	0.999999999999998	20	8.4553180032632	4.38720476605004	3.65832328871167	0.124498347945349	0.0340315325136812	2.4963616630001	2.67722422541305	3.55756664015687	3.02865939983305	2.97421773088383	3.75813237661083	4.36356674421735	4.22407326752182	4.34872375452333	4.26300683880471	3.75511539201709	4.58581898465244	3.56003798665533
ERMAP	0.524849677127007	0.999999999999998	23.8795986622074	8.6610114063743	3.6749432429478	3.09166397006564	0.543661247174634	0.175847457045305	1.95088608908088	2.99368862975869	3.43684806732605	3.11173089526495	2.53935836099602	2.62427915542333	3.27084645848653	3.57155536281948	3.47597505283575	3.74405270049742	3.52780584876973	2.74039734105801	2.84549271481279
ZNF691	0.913626303884184	0.999999999999998	22.3824451410658	9.5811710614544	2.02259443911678	1.70907337392428	0.500912814305938	0.293090292054442	1.06324893145533	2.4884691538538	1.48313887599131	2.52158082318552	1.09241483609694	1.82192836628953	0.425081315842187	2.94574544803477	1.73942091399827	1.42767032230095	2.01952887580887	0.471701165962943	2.22485245687511
SLC2A1	0.18448891309447	0.999999999999998	26.3468634686347	24.2102109742615	5.25216938131181	5.0341474129138	0.277418556738142	0.0551073566154413	5.52072541383727	5.29799255355608	5.2024242074679	4.70358126859789	4.96214581213867	5.02094812847068	5.56265260843963	4.96537879591231	5.06681847000398	4.76719333498624	4.61614327574541	4.58581898465244	5.12222623261623
EBNA1BP2	0.93611999795702	0.999999999999998	27.3563218390805	6.75440830680987e-05	6.98866710400016	6.27717071414843	0.0765242786823539	0.012190886972354	6.79503317467067	7.13475381969604	6.41775548247789	6.55108387199838	5.99754679430014	6.0701109279174	6.60170084246445	5.89445393752917	5.87841779556595	6.38288984566547	6.02392921185067	5.81430656899	6.00329145640328
CDC20	0.994935238286127	0.999999999999998	28	12.6141689326963	2.25169782548074	2.05018014104224	0.345322843123953	0.1684353663422	1.06324893145533	1.30693030862952	3.08173674319355	2.2554248973201	0.785179557962153	3.64135032150905	1.4085329040593	2.19110081923994	1.24216323226917	2.74544112948678	2.15321012856942	2.84076129630952	2.22485245687511
ELOVL1	0.389980960997065	0.999999999999998	20	15.737117933649	5.8596343247246	5.60948645127061	0.272383483920049	0.0485576507379478	5.74436986688269	5.86215126167105	5.30945085386256	5.74487284771495	5.99754679430014	5.96469029581522	5.01764792664846	5.41778308625025	5.68723840159169	5.56408625895837	5.74562762727384	5.38637632655988	5.10477299370734
MED8	0.581112676039782	0.999999999999998	25.7761732851986	6.75440830680987e-05	7.13387814889044	6.58857241695093	0.180598786717581	0.0274109132128441	7.14208443958594	6.88479271324079	6.80070923745886	6.43490680240069	6.73372359141363	6.58675773467115	6.62106010150728	6.55466821455647	6.61843630700801	6.1669482807307	6.27190297331265	6.22042804135125	6.63410725818451
PTPRF	0.600342682824748	0.999999999999998	25.9636363636364	24.4630395403366	5.62982982933516	5.57160000455278	0.201500742968491	0.0361656872000569	5.95182158797771	5.57223002089405	5.67234282983626	5.1976154901171	5.52027378931978	5.57662347445864	5.85198924566692	5.32670911903969	5.63166843134373	5.63056394936	5.21417066958132	5.35277704790034	5.93580115152973
KDM4A	0.927898943674891	0.999999999999998	25.5913978494624	23.2686668312131	5.98609181660045	5.79497229539652	0.0381429529382235	0.00658207684073381	5.71213990774789	5.20900814931709	5.84832193135706	5.95067868069339	5.68989381631605	6.11460055492265	6.02667636739502	5.8028075578205	5.79234190730565	5.5910460211266	5.78735714268188	6.37067846972942	5.44706033021304
ST3GAL3	0.687270123104929	0.999999999999998	24.040404040404	7.606548566468	2.95472546241337	2.62404672692155	0.622019345779885	0.23704583435891	2.64033600250076	3.79162881433258	3.16009634607525	3.02865939983305	2.63744882352415	3.22064484840752	1.98793681516257	2.19110081923994	3.653872382864	2.83837705331068	1.31028805731468	0.471701165962943	2.92719996252848
IPO13	0.85042159773711	0.999999999999998	25.0526315789474	6.5681872113722	4.73426165233866	4.541848019548	0.180862284048575	0.0398212981302212	4.39498239493704	4.8844319864031	4.53080812087433	4.23277394583478	4.33115302020938	4.73776971883651	4.20155080767853	4.86537875338036	4.93529443601445	4.39124842960428	4.56906894003884	4.33362133724649	4.60637566754069
DPH2	0.997909469435036	0.999999999999998	20	12.1993737807456	3.58239350020686	3.23520242791804	0.281986349019331	0.0871618871777365	2.4963616630001	3.94645574209781	3.7723642792393	2.63825682913631	4.0397785874077	3.57921173752498	3.13380062149987	3.21316596841446	3.0367527792678	3.08589360849531	3.57622334719578	3.98457424814846	1.93998005919233
ATP6V0B	0.912580420916858	0.999999999999998	26.9433962264151	5.0167855127774	7.89118285130223	7.90800601817394	0.0769731995176775	0.00973357877330645	8.25117275154565	8.09534915982161	8.11559097750234	7.96019459212589	7.77683541607818	8.0002104636655	7.53838669200198	8.11408952182371	7.74867082641219	7.89384231998761	7.84555319909586	7.60320142049445	7.87150211482325
B4GALT2	0.848272097794553	0.999999999999998	26.7415730337079	7.56612613437911	9.25511975012553	8.81436418281247	0.183716137148928	0.0208428121800509	9.02629109259843	9.28478716533688	9.30435293994681	9.14426002051361	9.13456218443279	8.72201411927029	8.39941786464101	8.79243625107203	8.35966980748623	9.02068351685294	8.83775477306187	8.0923176434045	8.52107948334024
SLC6A9	0.999840818128644	0.999999999999998	20	6.29900378636988	4.94421494633903	4.62163902683858	0.126167765308383	0.0272993551802092	4.98630852416902	4.3308146503587	5.60390116875248	4.70358126859789	4.6459489472192	4.52351278243231	3.76428155893021	4.91624503596396	4.1255265700587	4.59143209833646	4.30746825678087	4.96512846394879	4.77033074118846
DMAP1	0.738620818248725	0.999999999999998	20	12.5088904671514	4.55196972341931	4.29156599809081	0.366664931014197	0.0854384928898484	4.39498239493704	4.1828929894286	4.47058136873579	4.34002921848113	4.17658573218586	4.76593671618812	3.20395022681449	4.14097177914821	4.98048123198508	4.45133321886297	4.4178625350314	3.2586940424335	4.47669323345816
ERI3	0.450271852730169	0.999999999999998	28	7.57585155730173	4.13144325685963	3.88388385098936	0.289479054636049	0.0745333963996652	4.12811629489336	3.90927870240487	3.7723642792393	4.56305298343892	3.9661810191542	3.44627883810998	3.06006495025343	3.50664842392458	4.0847235790522	4.00685557153533	4.18792148700282	4.22638925675945	3.88030941442481
RNF220	0.984616560565116	0.999999999999998	21.4414414414414	10.6870250606394	7.15209010707261	7.02931390484106	0.084151701049954	0.0119715383590992	6.87726930141448	6.931896352219	7.18028020317409	6.77148516408588	7.15399996249655	7.01999586675774	6.9104851033162	7.10241568825951	7.25059862500658	7.03558655750156	7.11154711413842	6.82119969281243	7.10703286565458
TMEM53	0.973195711538557	0.999999999999998	28	0.7623229050897	3.71689551112473	3.19794105379239	0.235557518542901	0.0736591183453982	3.3757213386809	1.30693030862952	2.60963926319416	2.84662369873566	2.81563756111238	3.64135032150905	3.56545439033002	3.21316596841446	4.24143717725195	3.48129608737841	2.92550023260163	3.32949650311655	4.10760776228238
KIF2C	0.99998882213886	0.999999999999998	20	19.1730561668503	3.17376675786915	2.91497714034269	0.0303993190170893	0.0104286646356052	3.86047038219009	2.58593146268527	2.71722662670384	2.84662369873566	2.72929247958693	3.04787748762487	1.62854569468563	2.48867022751489	4.48038798607679	2.53941719225627	2.2755480308831	3.84654599136018	2.84549271481279
RPS8	0.981559641041288	0.999999999999998	28	11.892238121133	11.3218198236631	11.2161928256089	0.0585103531413176	0.0052165965805907	11.0512299248155	11.2129662194928	11.3079211964011	11.1511448693755	11.1307145632698	11.0962238708627	11.3289382130297	11.0785514359389	11.2320639130015	11.3910873700275	11.2496160835397	11.4563987880232	11.1769647132874
PLK3	0.999998362572935	0.999999999999998	22.8115015974441	6.75440830680987e-05	3.99197140593753	2.59119321094755	0.273609782077997	0.105592196260017	4.31139432187982	3.06303490458767	3.16009634607525	3.4676175105857	2.53935836099602	2.74239588996627	2.1388256160387	1.58373044771156	1.24216323226917	2.42420674833883	2.01952887580887	2.09604651718591	3.27804359069837
EIF2B3	0.696072564887745	0.999999999999998	28	9.43065689325434	5.22008641180022	5.07352520261876	0.292226750302906	0.0575983637869917	4.98630852416902	5.13041759765747	5.39294824718507	5.17847414022196	5.10615082675447	4.99738222992462	5.01764792664846	4.98933209326865	4.34872375452333	5.60433930126898	5.78735714268188	5.05143923192231	4.65515164670189
HECTD3	0.999966047061056	0.999999999999998	20	3.8913293726809	4.6220645794211	4.37114194479496	0.0983900807363536	0.0225090106839275	4.07841265792553	4.49036674997341	4.43949814141433	4.19517393172736	4.07521569674714	5.27726245469892	4.26855584415565	4.34038610222448	4.71236615357986	4.15874288364652	4.36372105253078	4.58581898465244	3.9984303574091
UROD	0.999700608361699	0.999999999999998	26.9433962264151	26.2608030515409	6.72063274235042	6.52769305063682	0.0224279021650092	0.00343580833091122	6.33712635622062	6.50336922294217	6.86060164061675	6.45094834594028	6.32645202596456	6.7223068693686	6.61463583623899	6.85111838636941	6.5300172083208	6.5908529437707	6.41853113646904	6.80886258677244	5.85459351433446
MUTYH	0.821138896662312	0.999999999999998	27.148288973384	9.7210287535673	2.19246812501862	1.88066521869834	0.38722836725787	0.205899680287533	2.4963616630001	1.0579256600602	2.60963926319416	2.2554248973201	2.06257252893668	1.31234202902532	1.14882340089015	1.81576889026444	2.2628039908527	2.16186572283548	1.87218373627757	2.24999081255587	1.36768543616546
TOE1	0.999998658845488	0.999999999999998	23.7209302325581	16.2259625363749	3.25708928996498	3.0062867161977	0.0254976544215803	0.00848144466201457	3.20094062362623	2.27124714534911	3.30509820564804	1.92880182208294	3.47642062989033	2.49562260514674	3.13380062149987	3.29232050820414	3.11988062344627	3.23007473228743	2.76766945867473	4.02779726697213	2.84549271481279
MMACHC	0.965999439435535	0.999999999999998	20	0.153273150008999	2.06723537145763	1.22975780826428	0.47385765808158	0.385326000694719	0.582526808842221	1.51921728001272	1.21598860284172	0.474033667777745	1.91391589484556	2.49562260514674	1.4085329040593	1.81576889026444	-0.143520440799451	2.29899108044487	2.01952887580887	-0.143520440799451	0.801518601028342
PRDX1	0.748952152258032	0.999999999999998	28	8.13893071360507	9.33125530982452	9.05392183686343	0.165099738979461	0.0182351628337734	9.09351485015594	9.4189625992499	9.37587581293297	9.20463912260479	9.28874586853738	8.95547589423308	8.77847414407737	9.0966485707885	8.68379388412476	9.06822793938413	9.23458685820833	9.02873731836109	8.62421136052899
AKR1A1	0.483336982924848	0.999999999999998	28	10.652084656102	6.06600482940076	6.05207847026925	0.164038798520999	0.027104539263137	6.36848397875679	6.57633774740268	6.49537360423275	6.24556676911048	5.84165288377793	5.35349130976617	5.84102396718462	6.03916893687766	5.89030560001717	6.05522078528574	6.1331493348254	5.97752257143465	6.02200837793946
NASP	0.999986191301145	0.999999999999998	28	3.6699292262023	6.0477709203554	5.93220606130487	0.0741393024871732	0.0124977625053815	6.10860763345629	6.00995735370356	5.68564998738868	6.17970964896918	5.87219512414259	5.81095919297114	6.02667636739502	6.35711936736286	5.35113535393419	6.42095207841103	5.97058867936346	5.05143923192231	6.28479233700261
GPBP1L1	0.977239173522825	0.999999999999998	28	22.9911485554721	6.72453881078202	6.46998573061512	0.128288391776277	0.0198282341132892	6.43910528468174	6.29577431652609	6.26656354337803	6.19883472156037	6.76661151771992	6.73661085446316	6.5420138188537	6.83798682288366	6.5147391292989	6.52247534207439	6.27190297331265	6.42018097557669	6.17200021185452
TMEM69	0.989036061666548	0.999999999999998	25.2296819787986	14.2697211294077	3.52974175218055	2.88893884403374	0.239373540504881	0.0828586389079288	2.33641017656604	2.01542032766206	2.60963926319416	2.63825682913631	2.63744882352415	3.04787748762487	2.40018696764644	3.1294151581864	3.34388842826385	3.15978458129646	2.9983799495207	4.94271910680847	2.22485245687511
IPP	0.705870406195127	0.999999999999998	25.5913978494624	13.0140547396328	4.27318691789542	3.98006453683579	0.377324290799467	0.0948035609240259	2.77123714864806	3.79162881433258	3.7723642792393	4.64900133513236	4.30153604157812	3.86616507428831	3.76428155893021	4.64182475524207	3.5377438579363	4.36024081574076	4.39104575668106	4.06976290751796	3.75164787060485
MAST2	0.202505155249124	0.999999999999998	24.8780487804878	18.7638734780127	4.60414343426872	4.40521369837353	0.419294931394472	0.0951815190144538	4.39498239493704	4.21371556291158	3.82141401392629	4.50277082314858	4.71497576022104	4.52351278243231	4.26855584415565	4.26389528212514	3.47597505283575	4.61789027233643	4.90859513536601	4.72363686800356	4.89740766289097
PIK3R3	0.695628849818537	0.999999999999998	28	9.78730894360573	3.59718532212646	3.22273370664438	0.449772737416193	0.139562488979119	2.64033600250076	3.66352600498665	3.16009634607525	3.99089985494899	3.80666416943682	2.19774761345026	3.06006495025343	3.21316596841446	2.64603721909324	3.29709876141071	4.2489327758559	3.02269673485452	3.3975323422718
POMGNT1	0.996734969265262	0.999999999999998	20	7.9999324559169	4.46061808914543	4.23448690864057	0.191516952254248	0.0452279004248315	4.84483444414023	4.01805359475054	4.30800142975179	3.58855899648365	3.88862616758706	4.73776971883651	3.80998363214609	3.63366742511586	4.62968328683629	4.36024081574076	4.27849737111353	4.29875545356212	4.55589274643831
LRRC41	0.832078819907832	0.999999999999998	25.4092526690391	2.8752295058717	3.24066104348079	2.97676040945116	0.348163330635261	0.116960481444811	3.53159727027803	3.19246363440555	1.48313887599131	1.92880182208294	3.18353444180658	2.85156969984005	2.90022340435849	2.94574544803477	4.0847235790522	2.42420674833883	2.76766945867473	3.79743730427262	3.65902164918156
UQCRH	0.990823776267709	0.999999999999998	20.8163265306122	6.3672789581578	8.39222336894178	8.12933214744581	0.108471602269631	0.0133432366032321	8.25397394528285	8.1660036608336	8.27814591329206	7.9573898198623	7.84514597481357	7.82051571054633	8.24784449228471	7.80890224395554	8.3553879203465	8.17345871049423	8.06925020672192	8.46088114788206	8.35385785902052
NSUN4	0.991227924037607	0.999999999999998	20.8163265306122	10.3670050834158	4.22468515869098	4.07999007216161	0.0655183934504549	0.0160584688422398	4.12811629489336	4.01805359475054	4.20086310820677	4.1565676899979	4.57345280769897	3.64135032150905	3.93899660502575	4.00659090279012	3.86136474113931	4.15874288364652	4.96423310682763	3.02269673485452	4.30392136799448
MKNK1	0.858926772607265	0.999999999999998	26.1538461538462	20.3673030828255	4.16044044803285	3.76678063849968	0.126500236426204	0.0335831174062182	2.64033600250076	3.36713841463931	3.49846963751912	3.64542871687001	3.9661810191542	4.10540286727536	4.0948203162092	4.26389528212514	2.75407434072466	4.53701400828202	4.15642018743885	4.22638925675945	3.70607799940943
MOB3C	0.973706947363186	0.999999999999998	20	4.62876170136823e-05	3.9308054188522	3.72526615937469	0.0549778450383894	0.0147580985321107	3.97355307321267	3.79162881433258	4.00246426209102	3.75285483679982	3.80666416943682	4.01441111349051	3.76428155893021	3.36735712870923	3.9994833321541	3.9662466657125	3.42580531533491	2.74039734105801	3.79582230783376
ATPAF1	0.913982624288874	0.999999999999998	26.542750929368	20.2824723449336	4.94011735862543	4.69972513819798	0.180809228174692	0.0384722984553135	2.64033600250076	4.58770517571107	4.84732443547625	4.70358126859789	4.99951690215701	4.82067274062116	5.07492795993006	4.78554989297214	4.86474437069127	5.19383294949272	4.889561886127	5.1910729371762	4.52997301231483
EFCAB14	0.817495308215968	0.999999999999998	25.5913978494624	0.530142595619601	5.49076147966741	5.26504507169693	0.295899186419749	0.0562006938953669	5.90981012820353	4.94078839283218	5.10673967674967	4.37407934610233	5.15665079129106	5.3158802944534	5.54924082942422	5.18869950704348	5.82986211722725	4.94490120598952	5.25935281090654	5.68527089521018	5.23882183621806
STIL	0.770683951482286	0.999999999999998	20	16.2752109619132	2.35616912454343	1.98016370715695	0.166424146413932	0.0840456502724606	1.71103526941512	1.30693030862952	2.36691879754543	2.10133703200164	2.06257252893668	2.85156969984005	1.81940347023923	2.19110081923994	2.52924999402144	2.16186572283548	1.31028805731468	0.901633503219221	2.22485245687511
CMPK1	0.56494354588281	0.999999999999998	20	4.4746921300927	6.18569317565219	5.9895875318648	0.287018469710671	0.0479195717874935	6.40926128830676	6.33835399394447	6.02622465766435	5.55012885999516	5.53307354203997	6.08136261613121	6.67762636546548	5.53633809454967	6.27283703561658	5.754980270721	6.08376526937965	6.12413591146369	5.93580115152973
SPATA6	0.969046900373679	0.999999999999998	20	18.1203331065158	2.36173192070143	1.84241438059701	0.00770657219314946	0.00418286584945794	1.06324893145533	0.756789655758662	1.21598860284172	2.84662369873566	1.74816308116002	2.35435931863585	2.62138316125893	2.19110081923994	1.93574332546974	2.16186572283548	2.01952887580887	0.471701165962943	2.56829290621462
FAF1	0.985038161203442	0.999999999999998	21.186943620178	6.75440830680987e-05	4.80221404379247	4.15882028742152	0.208415436441781	0.0501140761172441	4.90309915705801	4.43911857886263	4.0851255432678	4.34002921848113	4.07521569674714	3.96666854275414	3.71708422708717	3.80540915673435	3.95489703244236	3.9662466657125	4.18792148700282	4.87332363139828	3.9984303574091
CDKN2C	0.999487943674734	0.999999999999998	25.5913978494624	22.4085199348029	4.87242513338307	4.29359565512278	0.0256885558955474	0.00598299373274654	3.91811941352524	3.57133387281287	3.55756664015687	3.99089985494899	3.88862616758706	4.01441111349051	4.56358714044379	4.34038610222448	4.73890657649933	4.66939397549646	4.92738054805598	4.72363686800356	4.91754004163357
RNF11	0.889394644276864	0.999999999999998	24.3686006825939	23.631331773323	6.49507199705176	5.85214854748354	0.211574431329915	0.03615329132766	5.6791734429884	5.92868688776082	5.50227700747367	5.60850316813306	5.8313267410498	5.46077643277371	6.45838419712158	5.5034475655997	5.779615150129	5.81338328014088	5.75617370813875	6.63807035721161	6.29252128874769
EPS15	0.997551221896377	0.999999999999998	28	0.371799302696601	5.58390414047505	5.44659288112284	0.133543163245873	0.0245186607775874	5.5754979030218	5.28353776160166	5.22082248671029	5.25356136087232	5.31325605114896	5.37193540127842	5.98743563252821	5.12525634794118	5.76677512371467	5.53661308813829	5.55343576532642	5.22860593255466	5.51470226188475
OSBPL9	0.739687081188796	0.999999999999998	20	6.91278953200963	5.8814284576591	5.75688355151653	0.0720126058234322	0.0125089564829676	5.66240334953461	6.09519330012805	5.98376307860373	5.75782680864721	5.64343122991383	5.81095919297114	5.8076190309516	5.45266160575591	5.60305960301425	5.56408625895837	5.85759967517201	6.21108294440016	5.46084481306087
NRD1	0.97360500003908	0.999999999999998	27.5675675675676	12.217279658435	6.76568082942515	6.37131944798523	0.272296792243402	0.042737896673743	5.52072541383727	6.87035641398763	6.71893604753885	6.59505586018112	6.7881275407295	6.35607875375639	6.56218511532943	6.16016901721853	5.91379131768743	6.51545590201713	6.77029090485258	5.77679302373707	6.47340038310085
RAB3B	0.999994650023192	0.999999999999998	25.2296819787986	8.47834473942665	6.87386558992925	6.26828873754303	0.0030248553268479	0.000482564772220998	6.36848397875679	7.21311480195433	6.76980407569548	6.70615576625161	6.67140999348199	6.57087943927863	5.98743563252821	5.96862520036379	5.779615150129	5.92354186090216	5.8279134983437	5.76406856684624	5.93580115152973
TXNDC12	0.999838326534958	0.999999999999998	20	8.0896409226685	5.6817531708791	5.59925523091115	0.106812935995415	0.0190762756099677	5.80674696591307	5.40869545337364	5.60390116875248	5.89313434519916	5.10615082675447	5.51156830085839	5.91608632379381	5.18869950704348	6.02580594042008	5.37537960757748	5.46619947869386	5.67170913704518	5.86499799044117
BTF3L4	0.68163866406445	0.999999999999998	25.7761732851986	23.8559519120291	5.66850767089802	5.34315743291394	0.288961659580679	0.0540806935241456	5.82192876458799	4.58770517571107	5.12639101366367	4.92646442477207	5.28326550947977	5.79737707519693	5.85198924566692	5.10347311863667	5.68723840159169	5.04578928424811	5.10289427370019	5.92132719004328	5.23882183621806
ZFYVE9	0.999998170850366	0.999999999999998	28	19.9418573822784	4.34232135584745	4.08595559801071	0.155273180938364	0.0380016809321082	4.31139432187982	3.87111824388375	3.95928691716815	4.47165808077917	3.57873344715375	4.73776971883651	4.26855584415565	4.26389528212514	3.11988062344627	4.69447234541376	4.0230502176977	3.32949650311655	4.39289207230635
CC2D1B	0.986312839098999	0.999999999999998	20	10.5844923486628	3.93885767103738	3.48856633238091	0.265606058441999	0.0761361640100236	3.20094062362623	3.52293010401852	2.07493516891244	3.33560206018766	3.30790952732165	4.34830245845039	3.71708422708717	3.4386831846105	4.51150862739519	3.88142993714696	3.47770684169965	3.89403792357954	2.84549271481279
PRPF38A	0.480380233523635	0.999999999999998	28	8.55073075028219	4.90331728017788	4.55471352513761	0.32646253672121	0.0716757563169346	4.58494081229941	4.95909504066772	4.93907771689032	4.59227507177001	5.14001310994695	4.2319586151715	4.20155080767853	4.22407326752182	4.31384059418542	4.88079833577257	5.06945827331606	4.1105422620198	4.27300193333235
ZCCHC11	0.941141567297657	0.999999999999998	28	19.9999324559169	4.38333813530957	3.74568252080002	0.0104899132491459	0.00280053453299758	3.3757213386809	3.66352600498665	3.37247657252197	4.4073443263715	3.47642062989033	3.51427583546381	3.27084645848653	3.85839522247329	3.59697626358914	3.64461624477083	4.05756628710794	4.02779726697213	4.42137008945936
GPX7	0.911426698654728	0.999999999999998	20	3.8204068401332	5.54086502428737	5.36868853009596	0.2128708460038	0.0396504369382732	6.08363150850441	5.6754807988996	5.67234282983626	5.25356136087232	4.86424995742731	5.90261382003058	5.75016560287301	4.86537875338036	5.57387196062914	5.00627657192506	5.47898943788683	5.09273243897652	4.91754004163357
COA7	0.463055004757591	0.999999999999998	23.7209302325581	16.5824068979219	2.92054282319451	2.73125894154168	0.504857475238854	0.184844237051315	2.4963616630001	2.01542032766206	2.4933774635741	2.39463190557124	2.63744882352415	3.44627883810998	2.62138316125893	1.30708233535689	3.19847848718614	3.08589360849531	3.37196670697674	3.46145924654062	2.75887867819387
ZYG11B	0.969999966503822	0.999999999999998	28	19.9999324559169	5.83206813814087	5.49407963241512	0.037787054430802	0.00687777698158177	4.78411725831153	5.11417236468587	5.34343187600327	5.30741846977857	5.58316629661109	5.57662347445864	5.69032893017885	5.38204041056376	5.779615150129	5.65632039592878	5.75617370813875	5.45131474401349	5.97475274729846
ECHDC2	0.999929035160505	0.999999999999998	24.5360824742268	11.7993353409971	4.33413740681913	3.68467120816968	0.240512559121899	0.0652738183500969	2.89124287399965	4.01805359475054	1.90330475175511	2.39463190557124	3.57873344715375	4.27179152884952	3.33477775636362	4.44801716450795	4.6577740652486	3.79131360498937	4.54494295097734	4.06976290751796	4.17605704781205
SCP2	0.864022114920928	0.999999999999998	25.2296819787986	0.6376027689635	5.21971237925954	5.05195583795475	0.233044175616982	0.0461294958016355	4.78411725831153	5.13041759765747	4.53080812087433	4.87982531402212	4.9430908662583	4.73776971883651	5.86287181025746	4.7010437800831	5.28062554176558	4.64387194471312	4.889561886127	5.88652834777077	5.48802484286792
PODN	0.781657151429096	0.999999999999998	26.3468634686347	1.2623269538803	7.38035930288664	7.06413017849601	0.252019025169943	0.0356758749912504	7.57734893708913	6.35918166002277	5.98376307860373	6.71946045490453	6.72816863563629	7.4600744650541	7.42913818046239	6.74255863488853	7.9748550769405	6.80172346575273	6.61092741187311	8.00308502967727	7.41383833091761
CPT2	0.999983055848151	0.999999999999998	24.5360824742268	11.3159596719503	3.55704082729479	3.18818388044546	0.00250494490991103	0.000785696498020382	2.33641017656604	2.9208400197497	2.22830114491012	3.11173089526495	2.53935836099602	4.14883338965195	3.45472161377704	2.84432592133846	4.27809304482578	3.08589360849531	3.91425220626141	3.18423670285288	3.3975323422718
C1orf123	0.985250099454236	0.999999999999998	20	7.9999372538711	5.20903266498197	4.68805438211153	0.13818091919697	0.0294751101276117	4.26771109513986	4.46497021051164	4.82344443177845	3.90033873354239	4.59802519278199	3.81315970989275	5.42257033853885	4.81265328611887	4.34872375452333	5.22858626005914	4.76976699654202	5.58754711540934	4.97630449378692
MAGOH	0.212563985383307	0.999999999999998	26.7415730337079	23.8925417493434	6.10886752501919	5.8181541011056	0.313535030632	0.0538890901106281	6.29422695713446	5.9471467574926	5.42503950515282	5.77066549027035	5.655187910427	6.08136261613121	6.00718941240889	6.2422026820844	5.58853959367341	5.37537960757748	5.57742131807322	5.86285387573507	5.68878933242408
LRP8	0.901212417297696	0.999999999999998	20.112676056338	6.75440830680987e-05	3.22532367801153	2.005428148797	0.281562198885375	0.140400043279674	3.20094062362623	2.9208400197497	2.07493516891244	2.39463190557124	1.91391589484556	1.58951860354861	1.81940347023923	2.01560639411193	0.47720906694909	1.6490739992788	2.15321012856942	2.24999081255587	1.77323247050868
GLIS1	0.962078339738182	0.999999999999998	20	7.9999324559169	2.94084441192748	2.29473023019351	0.0980895915167424	0.0427455873575477	2.4963616630001	1.0579256600602	2.07493516891244	2.39463190557124	2.63744882352415	1.82192836628953	2.27541680528479	1.81576889026444	2.75407434072466	2.42420674833883	2.49290859113994	2.3890806519387	3.14775737874045
NDC1	0.835460212787142	0.999999999999998	28	7.9356700332362	3.55868054746712	3.48322541391426	0.188169465609089	0.0540216159589954	3.73776428051654	3.98269877878536	3.82141401392629	3.26476926834638	3.18353444180658	3.13684580489291	3.85428228715654	2.84432592133846	3.59697626358914	3.88142993714696	3.47770684169965	3.32949650311655	3.33902466952957
YIPF1	0.719134548083813	0.999999999999998	26.9433962264151	24.3845248073827	4.98150428687297	4.72598995303977	0.288263385978984	0.0609953446459555	4.84483444414023	4.15139750193239	4.12474538626086	4.26941885503378	4.49712005990569	5.15479003523122	5.21740897552566	4.30264756994767	5.31631116421237	4.56447961766476	4.7904364007886	4.94271910680847	5.12222623261623
HSPB11	0.221287544668643	0.999999999999998	24.040404040404	0.618442132165001	4.19240743899287	4.00636294002394	0.319999836767549	0.0798729025697398	4.17616442256456	4.0525626864625	3.86885080967252	3.52935520199513	3.62729160570052	4.10540286727536	4.4527052970143	3.90950400515922	3.9994833321541	4.04635264438586	3.75511539201709	4.26302604750136	4.60637566754069
LRRC42	0.977137890821119	0.999999999999998	28	16.1207186772262	6.57281169344436	6.43507850424622	0.0906273560704581	0.0140833334062137	6.44891765099652	6.22189056946957	6.62535874821953	6.4589027216489	6.48636439304147	6.79927969113764	6.23368197354912	6.64791262624885	6.28189012511116	6.24540862475599	6.23467963052994	6.47586569866029	6.51363400885932
TMEM59	0.745923847644137	0.999999999999998	25.0526315789474	1.7580137003739	7.81689894341581	7.56332230262695	0.261348502906804	0.0345547224420187	7.80068115418183	7.14678275597551	7.07297289062072	7.19468841090064	7.14151670891785	7.62293224397177	8.27661427183483	7.14035060826715	8.11061682882502	7.23677518089906	7.22218297811868	8.57273277450783	7.88178579176776
TCEANC2	0.997035624895105	0.999999999999998	25.5913978494624	10.9374623507328	3.09418517171507	2.55292855100012	0.302583933233442	0.118524246640159	1.06324893145533	2.9208400197497	2.07493516891244	2.39463190557124	2.19733225499965	3.22064484840752	1.81940347023923	2.94574544803477	3.0367527792678	2.83837705331068	3.52780584876973	2.5159321326168	2.56829290621462
CYB5RL	0.852197883893096	0.999999999999998	20	12.2366310463686	3.57985939400301	2.32561105364511	0.855206712713067	0.367734196727624	-0.143520440799451	1.70423654546687	0.887864606319974	2.63825682913631	2.63744882352415	0.51737929896833	2.98235672587635	2.34754402297345	4.51150862739519	2.83837705331068	3.06775441097118	1.72791571065411	3.33902466952957
MRPL37	0.999999660543017	0.999999999999998	28	6.75440830680987e-05	6.56338175703381	6.44717488402626	0.0867155526705902	0.0134501629365506	6.71597409307624	6.25189962534336	6.58331833415762	6.76508375092309	6.35556698020509	6.54672944033067	6.32308176468268	6.35711936736286	6.43582327871326	6.21972638819966	6.0326306677748	7.02692934688697	6.25345568984284
SSBP3	0.912354381879139	0.999999999999998	28	27.6753175315018	4.33041136877729	3.75762007049723	0.257467738008993	0.0685188319145111	3.20094062362623	3.06303490458767	2.07493516891244	3.4676175105857	4.0397785874077	4.34830245845039	4.05741365678376	4.09755421334197	4.81571836295851	3.74405270049742	3.62306855642844	4.06976290751796	4.07212544487134
PARS2	0.123280753678814	0.999999999999998	28	12.6382660036953	2.48619810143499	1.85399744797363	0.93797956522606	0.505922791992646	-0.143520440799451	2.01542032766206	1.90330475175511	2.39463190557124	2.53935836099602	2.02204106710039	0.831868336388093	0.964489739296599	1.24216323226917	2.42420674833883	2.76766945867473	2.84076129630952	3.07791879749748
DHCR24	0.994782999512124	0.999999999999998	28	19.9999368914866	8.28364398934559	7.97989332167574	0.234586636424057	0.029397214595194	8.0304284717985	7.94272713948538	8.0982808745488	7.87358467078685	7.51499159586233	7.73047405400168	7.42547251560469	8.21657605006627	8.11821851424748	8.29731095197405	8.23863479856553	7.91373942335206	8.4844338996146
PCSK9	0.982800529287415	0.999999999999998	23.1067961165049	1.7863634107808	2.3403272699762	1.22718958435483	0.466387576196597	0.380045253107156	3.00202837448678	1.30693030862952	2.22830114491012	0.905094964469128	-0.143520440799451	0.968937302679329	-0.143520440799451	1.58373044771156	0.47720906694909	1.42767032230095	1.06091876692892	1.23242524143582	2.66673064906261
USP24	0.979690463064921	0.999999999999998	20	3.8574013163764	4.07143966817649	3.88323617539069	0.0796240523767203	0.0205045608303001	3.45576348244391	3.52293010401852	4.37524745162798	3.64542871687001	3.71976380329509	4.19099460843418	4.30092637797668	3.69321540061125	3.81222177066911	4.12224372721549	3.1339453810563	4.18879778979443	4.44929683034972
PPAP2B	0.404615084132813	0.999999999999998	28	18.3533125681186	10.2746448654855	10.2270544049494	0.132439093448712	0.0129498766902636	9.96476110687422	10.1645624928827	10.3076295941426	10.1250977059865	10.2397065078563	10.4284567867434	10.1197526353707	10.0920025572427	10.0624526832232	10.1605317112213	10.2447797456118	10.3752842050477	10.6270854295959
PRKAA2	0.473268393821601	0.999999999999998	20	13.2167308236704	2.18372977791789	1.60498143145105	0.535561827080973	0.333687241849755	1.71103526941512	1.0579256600602	0.887864606319974	1.92880182208294	1.34557023569987	2.19774761345026	0.425081315842187	1.81576889026444	2.52924999402144	2.01032469787505	2.2755480308831	0.471701165962943	1.36768543616546
DAB1	0.98853317155533	0.999999999999998	20	0.353070077178302	2.40360330151131	2.00119906121877	0.390049520091082	0.194907906789409	3.20094062362623	2.9208400197497	2.07493516891244	1.50590524193409	2.32057264605317	2.35435931863585	2.40018696764644	2.19110081923994	0.909802950441355	2.01032469787505	2.59042659588997	-0.143520440799451	1.93998005919233
OMA1	0.999999463864404	0.999999999999998	21.9692307692308	2.1196210223598	3.07489469488112	2.32594969332919	0.0816093126182371	0.0350864478506531	0.582526808842221	2.4884691538538	2.36691879754543	1.92880182208294	2.43410891128802	2.62427915542333	3.71708422708717	2.73523397961279	2.1085220089596	2.92568680614636	2.49290859113994	1.23242524143582	2.46264350802298
MYSM1	0.99999210792616	0.999999999999998	28	19.9999324559169	3.44865285572217	3.16195692079672	0.0824552151316753	0.0260772734091833	2.33641017656604	3.36713841463931	2.71722662670384	3.40311928683623	3.30790952732165	2.49562260514674	3.71708422708717	3.04050120844427	3.19847848718614	3.36114676775898	3.71242870581143	2.84076129630952	3.65902164918156
JUN	0.831313370227868	0.999999999999998	28	16.5540739478106	6.32392108062997	6.1826501339916	0.157558820802389	0.0254840266532544	5.5392149265546	6.20664866997585	6.10757305861572	6.28189221162652	6.09571900584005	6.61025224142462	6.18247787163389	5.84279949228413	6.451955567415	5.9653532751802	6.37813568637107	6.50674640936803	6.22142324082154
FGGY	0.805928660708053	0.999999999999998	27.7821011673152	16.0208809334784	2.93336891781539	2.53297525202586	0.211947647532093	0.0836753724153358	1.06324893145533	2.01542032766206	2.60963926319416	3.11173089526495	2.53935836099602	1.82192836628953	3.13380062149987	2.19110081923994	2.94854067619935	2.53941719225627	3.1339453810563	3.10572651214877	2.75887867819387
NFIA	0.998207090450316	0.999999999999998	27.148288973384	20.851640073231	6.25578133918659	5.63239862398689	0.0406157924448576	0.00721110048423877	4.65443347368224	4.53985673336913	5.10673967674967	5.28968855772182	5.57080522204689	5.35349130976617	5.65319825311356	6.27180133409333	6.16931290335188	5.91289688817234	6.14121813032634	6.36226036076252	6.21330275300709
TM2D1	0.996800894030742	0.999999999999998	28	19.9999365784823	6.6742473334641	6.18953368675852	0.00687294882617062	0.00111041464090811	5.48301995243764	5.86215126167105	6.1272131239857	5.75782680864721	6.2196575519097	6.09252723023361	6.2750061832182	6.31034464190528	6.31754486449484	6.5364125862783	6.14121813032634	6.67252351994301	6.66420693578266
INADL	0.999494017840737	0.999999999999998	20.695652173913	18.8913826949974	3.06163027762979	2.18731873660311	0.156536376916866	0.0715654167348128	1.06324893145533	1.86820236565801	2.22830114491012	3.02865939983305	3.04741665279181	2.62427915542333	3.3959958239875	2.19110081923994	1.93574332546974	1.84097707400254	2.59042659588997	-0.143520440799451	2.75887867819387
KANK4	0.991041929945506	0.999999999999998	25.4092526690391	6.75440830680987e-05	7.10997649054061	2.64098519464277	0.486378578533374	0.184165583177063	6.88451799084651	6.47820254376316	4.6166813682688	3.80370988246503	3.18353444180658	2.19774761345026	1.14882340089015	2.19110081923994	-0.143520440799451	0.846163100220631	1.06091876692892	-0.143520440799451	2.34864166163454
USP1	0.881463031849053	0.999999999999998	20	8.0459760697264e-05	5.41732695159833	5.22133565680997	0.176061411402262	0.0337196117956202	5.27812224633779	5.58407407459866	5.53205021696521	5.15907540853753	5.23707732605622	5.08942062558877	5.53570319912304	5.03607762010671	4.84043960849456	5.29567789149359	5.65836308554042	5.11294412218212	4.60637566754069
DOCK7	0.734572413708299	0.999999999999998	24.5360824742268	19.6571708320501	4.06229115868254	3.6678939083875	0.310940583998521	0.0847736035351192	3.10490992701848	3.06303490458767	2.71722662670384	4.37407934610233	3.57873344715375	3.70092267343854	4.83075121593586	2.84432592133846	3.59697626358914	4.08479714715074	4.09127582775422	4.40092274564187	3.3975323422718
ATG4C	0.95138975348483	0.999999999999998	21.8348623853211	2.598794953846	4.1106975870031	3.63852209885521	0.168162320554593	0.0462172046742555	3.45576348244391	3.57133387281287	2.71722662670384	2.94051074867347	3.24706187045602	4.2319586151715	4.39389567744563	3.50664842392458	4.0847235790522	3.92446151367011	4.0230502176977	3.6939012982416	3.79582230783376
ALG6	0.997928854557596	0.999999999999998	20	3.1459239112157	3.27764647221602	2.96702356889869	0.0118870448871459	0.00400638707819842	3.45576348244391	2.14899690423414	3.49846963751912	3.1902783838917	2.43410891128802	3.64135032150905	3.66829047522346	2.61721307683589	2.75407434072466	3.23007473228743	3.52780584876973	1.92369133448973	2.46264350802298
ITGB3BP	0.756263292481393	0.999999999999998	24.5360824742268	11.3709918159919	3.58185622100399	3.20432630252477	0.405823770348699	0.126648703045298	3.10490992701848	2.01542032766206	4.0851255432678	3.1902783838917	3.30790952732165	2.74239588996627	3.3959958239875	2.94574544803477	3.19847848718614	3.9662466657125	3.47770684169965	3.46145924654062	2.46264350802298
PGM1	0.68603117242091	0.999999999999998	26.1538461538462	1.9165828676905	6.68853836113287	6.53522696953193	0.108437435606515	0.0165927573919106	6.55266598002268	6.58814826344542	6.81288828168738	6.46681348085671	6.32645202596456	6.5055587698041	6.81844875071997	6.42015635448489	6.88520621586485	6.42095207841103	6.49607939584412	6.33670724182894	6.32302956972141
ROR1	0.794829486045518	0.999999999999998	25.2296819787986	10.2185854119867	6.41165381077624	6.21282869177306	0.218163249509633	0.0351149629795075	5.66240334953461	6.19896690599058	6.5761909338407	6.12076450150374	6.17135214785718	6.23031284115518	6.45119120796473	6.00432819950225	6.60407100370672	6.32785715547532	6.38494729765165	6.23893857321045	5.71202882431436
CACHD1	0.53790885001043	0.999999999999998	28	2.0715838250506	2.6253856902608	1.62975926886683	0.778967867827165	0.477964987043013	1.71103526941512	2.3839425970785	0.462441103044927	2.39463190557124	0.785179557962153	1.31234202902532	2.40018696764644	2.73523397961279	2.2628039908527	2.29899108044487	1.31028805731468	-0.143520440799451	1.11219870666246
JAK1	0.861611973763644	0.999999999999998	22.2429906542056	3.7502455393688	6.96870952779742	6.90744758007732	0.224477552874817	0.0324979017607404	7.16011619733941	6.95031546193991	7.03708511046109	6.97378116839011	6.36275482887126	7.03743249930372	7.34237763107895	6.42015635448489	7.11533443158672	6.68144373918256	6.56367975485833	7.22098482512607	7.24088133374838
AK4	0.890487792343729	0.999999999999998	20	14.5116477079844	4.85124072018059	4.58386998109212	0.0499109381193085	0.0108883843401285	4.98630852416902	4.6340174870552	3.91477737687744	3.80370988246503	4.5230156620978	4.55613885539236	4.85275399785663	4.78554989297214	4.84043960849456	4.66939397549646	5.198789942486	4.29875545356212	4.60637566754069
DNAJC6	0.883291223499918	0.999999999999998	28	24.3318889313061	4.15974116595105	3.59179674828749	0.363261064566108	0.10113630865647	3.20094062362623	2.27124714534911	3.37247657252197	2.63825682913631	3.47642062989033	3.86616507428831	4.66655176842668	3.63366742511586	3.76134561642705	3.88142993714696	3.79657526995299	3.6939012982416	4.07212544487134
LEPROT	0.997583143094275	0.999999999999998	28	1.2595205903624	8.66820547188513	8.32429282181427	0.0724756549698196	0.00870652396800521	7.70974868802993	7.84274921267557	7.51818088798123	8.00434485275172	8.38297447746974	8.35801629594694	8.87972630467216	8.40199540815079	8.77317802473755	8.668708089877	8.59353839700805	8.56724987910306	8.48780404772359
LEPR	0.999360023442743	0.999999999999998	25.9636363636364	12.5630957925995	5.18394944360877	4.43748947842299	0.0707639842555905	0.0159468511643072	3.29097617245902	3.19246363440555	3.49846963751912	3.70014144289254	4.0397785874077	4.45596007041639	4.99803780398874	4.86537875338036	5.31631116421237	4.92384847696687	5.22938914930595	5.30086376176349	4.87699036212033
PDE4B	0.678719640981172	0.999999999999998	21.8348623853211	19.9195111657731	2.78015946692667	2.924747791316	0.477387317684223	0.163223413349231	4.58494081229941	3.12920021554634	2.71722662670384	2.2554248973201	2.81563756111238	2.95305997576822	2.81313041704593	2.01560639411193	3.11988062344627	2.42420674833883	2.84874210513943	3.58235650059424	3.07791879749748
SGIP1	0.970115746224596	0.999999999999998	28	19.9999324559169	2.38793509389677	2.40049252087906	0.335462318282032	0.139747287427159	4.26771109513986	3.47284579673509	3.23441823375892	2.10133703200164	2.63744882352415	0.51737929896833	2.1388256160387	1.81576889026444	2.2628039908527	1.84097707400254	2.38831796563621	2.3890806519387	2.34864166163454
MIER1	0.999857204929218	0.999999999999998	28	19.999943726133	6.50041211183575	6.32021504998815	0.0787478040446653	0.0124596716127267	6.28329978244248	6.54638140179184	6.44930558473551	6.0697342956672	6.34108294776232	6.42835463766532	5.73839516373162	6.26200243466689	6.32632254787862	6.50840214178557	6.32245307321079	6.34527533541142	6.59088397836915
SLC35D1	0.999951738042728	0.999999999999998	24.040404040404	14.6406068204607	4.96796702477524	4.61032099584645	0.0319945342731615	0.00693976282822523	4.65443347368224	3.79162881433258	4.43949814141433	3.9463297675552	4.6221860535511	4.42095929594212	4.73922254660609	4.86537875338036	5.14827935619831	4.66939397549646	4.63911669530404	5.65801868363047	4.36384057537444
SERBP1	0.394090240733204	0.999999999999998	28	9.5014319122808	9.37756663178774	9.09953203633146	0.283244345404854	0.0311273529533115	8.81492378633342	9.45003683575591	9.2716352807646	9.4538349420359	9.28780213701176	8.92613363837589	8.65868834304001	9.1679085239636	8.68550048878547	9.32564930626275	9.52327051323864	8.93676937199864	9.07323684475476
GADD45A	0.99778311946892	0.999999999999998	20.3418803418803	0.156616422811197	6.42359484217336	6.10988805511246	0.0519476685555142	0.0085022291876603	5.80674696591307	6.13599432077974	5.58981440268816	6.34334069445519	6.17135214785718	6.27999015726277	6.71414145113058	6.11733396641938	6.16931290335188	6.47260655720582	6.10041515911888	5.78940623240376	5.77958222431645
GNG12	0.496755289680604	0.999999999999998	20	8.1977610826601	7.06324087510648	6.9792779673289	0.14473818174411	0.0207382744205994	6.84046927137663	7.15871222587184	7.16135411226365	7.18991714320162	6.75573196552468	6.75077441006581	7.25832970181272	6.77736920544711	6.7284826171771	6.80748207036782	6.8995888878112	7.3669787428133	7.09382376403623
DIRAS3	0.869296038883464	0.999999999999998	20	6.75440830680987e-05	4.46111727879797	2.39209352814719	0.561554469369599	0.234754395161361	4.31139432187982	3.94645574209781	2.99887537680634	2.63825682913631	1.56086457621037	2.62427915542333	1.14882340089015	2.73523397961279	-0.143520440799451	2.01032469787505	3.25785919505546	2.5159321326168	1.77323247050868
WLS	0.803435882897144	0.999999999999998	28	19.9999324559169	4.60295079070276	3.74160909205961	0.159370728075813	0.042594168485967	3.20094062362623	2.67722422541305	3.55756664015687	3.58855899648365	3.47642062989033	3.75813237661083	3.71708422708717	4.09755421334197	3.59697626358914	3.92446151367011	3.95143734445935	4.4652239950331	4.52997301231483
DEPDC1	0.952180140766036	0.999999999999998	28	19.3680135495816	1.38411046745309	0.936516232855582	0.309760643464389	0.309760643464389	-0.143520440799451	1.0579256600602	1.48313887599131	0.474033667777745	1.34557023569987	2.02204106710039	0.831868336388093	0.514339724258071	0.909802950441355	0.434572623901316	0.759248677382202	1.92369133448973	0.405035040230926
LRRC40	0.927475689922241	0.999999999999998	20	8.3273435049186	3.33431955132361	3.04056406392257	0.211665767084848	0.069613980378293	2.33641017656604	3.52293010401852	2.99887537680634	2.74619877384653	2.72929247958693	3.04787748762487	2.98235672587635	3.29232050820414	3.76134561642705	2.64610369390144	3.1339453810563	3.39698617160608	3.00452669152509
SRSF11	0.303982343340698	0.999999999999998	28	11.227420034547	8.79307944270073	8.51207951531657	0.33847703662711	0.0397643179928074	8.02059252076733	8.82998885157782	8.55323952629706	8.90904123382024	8.85382725860318	8.22990110413382	8.2725392624571	8.35897609180862	8.16789787771334	8.78709918718668	9.03685539437049	8.35243067605309	8.61036376874557
ANKRD13C	0.903947649678199	0.999999999999998	20	2.7849527685538	4.0363046797568	3.78200653487896	0.338645866780204	0.0895413224850607	3.91811941352524	4.01805359475054	3.49846963751912	4.11689988022323	3.57873344715375	3.96666854275414	4.48123488540533	3.50664842392458	3.86136474113931	3.36114676775898	4.15642018743885	4.64253551967132	2.56829290621462
HHLA3	0.992011952134537	0.999999999999998	20	11.2690095352785	3.40634106000149	2.99098204399607	0.0837703443682925	0.0280076386738758	2.64033600250076	2.58593146268527	1.48313887599131	3.33560206018766	3.36629437239615	3.13684580489291	2.98235672587635	3.69321540061125	3.41144286952058	3.08589360849531	3.1339453810563	2.93459505730769	3.00452669152509
CTH	0.534834327678924	0.999999999999998	22.8115015974441	5.3326448419805	3.42919050781028	3.32208369132898	0.339367132426203	0.102154901549287	3.45576348244391	3.83192092219481	3.91477737687744	3.26476926834638	2.53935836099602	3.22064484840752	3.45472161377704	3.04050120844427	3.81222177066911	2.92568680614636	3.1339453810563	3.46145924654062	3.33902466952957
PTGER3	0.370867751060855	0.999999999999998	25.5913978494624	9.4254432001917	1.33372103811407	0.823490349798815	0.924013829102509	0.924013829102509	-0.143520440799451	1.30693030862952	2.4933774635741	0.474033667777745	1.91391589484556	-0.143520440799451	0.425081315842187	-0.143520440799451	2.2628039908527	0.846163100220631	1.52283982329397	-0.143520440799451	-0.143520440799451
ZRANB2	0.926126390315424	0.999999999999998	21.3134328358209	11.135490246853	7.00634932121656	6.83345679333929	0.177100712000721	0.0259167091205354	6.20440049633887	6.89433727861857	6.71893604753885	6.86424653955157	6.84569364784844	6.57884043142096	6.93647375326949	6.69964597598793	7.04794526025265	7.09800305061356	6.98276443122941	6.55186239993482	7.16291468368611
NEGR1	0.999293173170174	0.999999999999998	27.5675675675676	16.9833563072068	5.685485975825	5.34520683634569	0.0310386808293913	0.00580682502655242	4.54889752596784	4.678889239298	5.60390116875248	5.15907540853753	4.71497576022104	5.46077643277371	5.89503546870933	5.20924202926413	5.4508316575376	5.69411288426747	5.40049149097856	6.3106933507109	5.36146748444906
FPGT	0.755227035654628	0.999999999999998	21.186943620178	10.7869623373522	3.74250533062855	3.36363628714457	0.379202401308466	0.112735851601356	1.95088608908088	2.84411639811745	2.81734458536236	3.99089985494899	3.62729160570052	3.37491780423953	3.3959958239875	3.69321540061125	3.86136474113931	3.64461624477083	3.37196670697674	3.46145924654062	3.21437071331675
CRYZ	0.296780437539711	0.999999999999998	27.3563218390805	23.7316390679162	5.50708892386476	5.14622517878829	0.335269636019418	0.0651486525310499	4.87426091560546	5.19362880787746	5.02534291951256	4.56305298343892	5.2213467100042	5.59243902127616	5.43720670883	5.24946985058447	5.22538540204341	4.56447961766476	4.7904364007886	5.5134556313044	5.4190898403283
TYW3	0.683330147029725	0.999999999999998	23.5643564356436	8.5165540982688	6.02418779447654	5.80650397001928	0.25481603809274	0.0438845886282747	5.40451734249016	6.11981211520011	5.75040463074463	6.00601553076936	5.95061459320776	5.39014666826265	5.91608632379381	5.90708365947951	5.86643122120078	6.06486908932318	6.01517495543405	5.09273243897652	5.83355671374717
ACADM	0.583378461647142	0.999999999999998	20	12.4191880702457	4.75695996519493	4.52684524691933	0.173741637285857	0.0383802908668224	3.91811941352524	4.11919906147242	5.14577826755337	4.75617138785149	4.6221860535511	4.31055413794381	4.91681785117635	4.5155542006823	4.27809304482578	4.48046254871456	4.18792148700282	4.43343158087159	4.91754004163357
RABGGTB	0.49251918655899	0.999999999999998	28	27.3775413760357	3.34967017977371	2.62062340062978	0.472466262972439	0.180287737207452	2.77123714864806	2.76308224567449	2.60963926319416	2.39463190557124	2.19733225499965	3.13684580489291	3.3959958239875	3.04050120844427	3.27301467521771	2.64610369390144	1.52283982329397	2.3890806519387	1.58466238167813
PIGK	0.998919935278674	0.999999999999998	20	7.6995936877879	4.9571721570987	4.50594310820872	0.148397586949978	0.0329337462516192	4.02693534623288	3.98269877878536	4.40773044400658	4.4073443263715	4.0397785874077	4.58804338779493	5.3157343753643	4.44801716450795	5.20649178178151	4.22908258812168	4.54494295097734	4.9199561660819	4.55589274643831
AK5	0.7361156020917	0.999999999999998	22.5236593059937	5.58366060781019	4.80441463250863	4.16814977608288	0.443190594678809	0.106327895706116	4.17616442256456	5.51150577203685	5.10673967674967	4.26941885503378	4.36017420461301	4.2319586151715	4.50921121843082	4.183120787579	3.90888873560865	3.29709876141071	2.92550023260163	4.1105422620198	3.88030941442481
ZZZ3	0.830648680355142	0.999999999999998	20	7.9999324559169	5.89961611537576	5.19080614282605	0.275873332823054	0.0531465296973813	4.51193063536366	5.34050776678463	5.29215540815331	5.37623636553411	5.39965918344208	4.38508822075231	5.23426898493315	5.12525634794118	5.10812379157949	4.8364239581431	5.40049149097856	5.85086934188919	5.75741403588351
USP33	0.798433895291949	0.999999999999998	28	10.0405796213536	6.1241559718558	5.8751213432004	0.274379536199133	0.0467019351892514	5.48301995243764	5.87184629352969	6.4877970331306	6.10056849997008	6.09571900584005	5.23758240015889	6.22527316724242	5.63073660413172	5.55905367126738	6.05522078528574	6.25712868423642	5.75123088184194	5.89576864302525
FAM73A	0.996321972425805	0.999999999999998	20	8.1095642500915	4.21138995085759	3.85432896699415	0.0643144083418851	0.0166862789587059	3.00202837448678	4.1828929894286	3.08173674319355	3.58855899648365	3.36629437239615	3.91729181199038	4.36356674421735	4.05278935487811	4.16520722116385	3.9662466657125	4.0230502176977	4.4652239950331	3.96012131454625
NEXN	0.99928880159204	0.999999999999998	24.7058823529412	8.09167713647506	9.46182302953559	9.197240863577	0.0815693581894028	0.00886889442163405	9.11985828520698	9.76233681251756	9.44988071783037	9.48338180532118	9.36589341255577	8.77147950587013	9.78773356295778	8.95482881628588	8.82054276514731	9.15660550074645	9.23647113360848	8.49015047528073	9.13149498788055
FUBP1	0.870233471084011	0.999999999999998	28	7.60236764706564	5.97479667164642	5.77958252756531	0.102566122281102	0.0177462856169836	5.82192876458799	6.08689277792358	5.80019384102714	6.11070184042548	5.9314057115543	5.44344050847138	5.73839516373162	5.64588618896696	5.16794564044762	5.89136837202326	6.07536770812822	5.95530639074744	5.55381565137269
DNAJB4	0.305034979336504	0.999999999999998	23.8795986622074	0.0766860266318012	5.0410954335746	4.81119545747126	0.52949053891176	0.110053840795331	6.07097940584667	5.71910030796007	4.67121587741273	4.73011594639154	4.10980318728372	4.97342498973134	5.20034959997613	5.0128941767308	4.20382562596937	4.22908258812168	4.68399434609018	4.64253551967132	4.85627995873133
PTGFR	0.930627074898715	0.999999999999998	25.9636363636364	20.2400398004965	6.92830237097623	6.51903133364596	0.10733790200394	0.0164653146319376	5.66240334953461	6.45903517813801	6.17517445949643	6.63070235599645	6.56947960495366	7.00234591152943	7.05508977137905	6.48055393295403	6.28189012511116	6.77258052484503	6.67901852298472	6.67252351994301	6.30785607152551
IFI44L	0.996959031442031	0.999999999999998	21.4414414414414	7.0364256926223	4.83804533430788	4.68441875710081	0.128304294039379	0.0273895867752836	5.4443025353837	4.58770517571107	4.72376382310908	4.23277394583478	4.69233180865212	3.51427583546381	4.89577774554555	4.98933209326865	4.93529443601445	4.12224372721549	4.92738054805598	5.38637632655988	4.50357906654133
IFI44	0.99966520610763	0.999999999999998	28	24.0682082647593	3.03192181984333	2.37758160311878	0.182543148457725	0.0767768173417372	1.06324893145533	2.3839425970785	1.48313887599131	1.92880182208294	2.43410891128802	2.62427915542333	3.93899660502575	2.19110081923994	2.52924999402144	2.74544112948678	2.68176822235665	2.63252583621241	2.0894361742474
ELTD1	0.896041745077634	0.999999999999998	23.257328990228	15.1912835863222	3.4923209030428	3.05202464236873	0.171479293618238	0.0561854223710167	3.67226176510465	3.66352600498665	2.91096329650799	3.58855899648365	3.76386819013613	3.04787748762487	2.81313041704593	2.34754402297345	1.24216323226917	2.42420674833883	3.42580531533491	3.10572651214877	3.5078771483123
LPHN2	0.999998046449962	0.999999999999998	28	19.8898538061705	1.7990571866641	1.18015160523248	0.297827059776179	0.252363389970994	1.06324893145533	1.0579256600602	1.48313887599131	1.23655260025051	1.56086457621037	2.02204106710039	1.4085329040593	1.81576889026444	-0.143520440799451	1.16601902113582	1.52283982329397	-0.143520440799451	1.11219870666246
TTLL7	0.585198794387262	0.999999999999998	24.2033898305085	17.7915664006399	2.6774937763022	1.90212049053486	0.490764009765737	0.258008897021943	-0.143520440799451	2.01542032766206	1.90330475175511	2.74619877384653	3.04741665279181	2.02204106710039	2.62138316125893	2.19110081923994	0.909802950441355	2.92568680614636	3.71242870581143	0.901633503219221	-0.143520440799451
PRKACB	0.999693057330791	0.999999999999998	24.7058823529412	13.4931722570599	4.76146322538185	4.38236485954435	0.102658235281602	0.0234253054165544	3.91811941352524	4.1828929894286	4.0851255432678	4.1565676899979	4.36017420461301	4.14883338965195	4.4527052970143	4.14097177914821	4.93529443601445	4.9861068465251	4.21874962682094	5.05143923192231	4.27300193333235
RPF1	0.862497156232439	0.999999999999998	24.8780487804878	12.6120756831316	5.83344388379254	5.60798749843655	0.226649941053309	0.0404155574734247	4.84483444414023	5.79239809264967	5.82445857012163	5.56494535828466	5.95061459320776	5.69854398129528	5.8076190309516	5.48671677023953	5.38513872162804	5.98581318211313	5.8279134983437	5.24701249923916	5.36146748444906
GNG5	0.30246192640843	0.999999999999998	24.8780487804878	2.523167901184	5.53382584320499	5.47151869839836	0.218946927725036	0.0400157506158439	6.12093539910694	5.3264747802886	5.16490844212402	5.07876187901613	5.28326550947977	5.37193540127842	5.6656816286011	5.38204041056376	5.55905367126738	5.39080487805018	5.2887067915341	5.72520763935718	5.85459351433446
CTBS	0.999939643542372	0.999999999999998	28	18.743511779046	4.6006535571846	4.21872377004133	0.0471127872742369	0.0111675449359358	4.35379364822218	3.83192092219481	4.53080812087433	4.26941885503378	3.57873344715375	3.91729181199038	4.39389567744563	3.75040262243669	3.59697626358914	5.21131424949982	4.05756628710794	4.9199561660819	4.44929683034972
SSX2IP	0.930997773084777	0.999999999999998	23.257328990228	4.5668939094108	2.9390862101247	2.88444461950881	0.229869533790445	0.0796928227485225	2.89124287399965	3.79162881433258	2.91096329650799	3.58855899648365	2.63744882352415	2.35435931863585	3.3959958239875	2.61721307683589	3.0367527792678	2.29899108044487	2.76766945867473	2.5159321326168	2.84549271481279
C1orf52	0.999677199369566	0.999999999999998	28	24.0371604443042	5.24302781200725	4.93754496951443	0.138805891186831	0.0281123295167642	4.68796356145444	5.16236937238564	4.64420628606464	4.56305298343892	5.2213467100042	4.7090418234813	5.43720670883	5.5034475655997	4.48038798607679	5.0651470961602	5.1832434712004	4.55660205905465	4.8352679146781
BCL10	0.699123099908527	0.999999999999998	20	15.7593982512092	3.41409446731564	3.23459602580048	0.102773174000575	0.0317731095879713	4.07841265792553	3.42096004690678	2.4933774635741	2.63825682913631	2.89710542956264	3.13684580489291	4.05741365678376	2.48867022751489	3.76134561642705	3.15978458129646	3.91425220626141	2.93459505730769	2.92719996252848
DDAH1	0.999998333473089	0.999999999999998	26.7415730337079	6.71511214855485	7.89819261505558	7.64705856219126	0.0179066258267684	0.00234163576506432	7.85703936649651	7.8599007805791	7.86670252116242	7.92617198365783	7.89805199641117	7.5067236419477	7.61118698456625	7.67130815755506	7.24134639467746	7.48692778974269	7.70565260114223	7.26680591077019	7.50978808032248
LOC101930232	0.902429612299958	0.999999999999998	22.5236593059937	2.9526138439295	2.64265225545075	2.06187462526772	0.412912492297827	0.200260717716633	3.20094062362623	1.86820236565801	1.90330475175511	1.92880182208294	1.09241483609694	2.49562260514674	1.98793681516257	1.58373044771156	2.8545816377351	0.846163100220631	2.01952887580887	3.52317389574794	2.0894361742474
CYR61	0.22983486633611	0.999999999999998	26.9433962264151	26.4160035043345	11.1138580273765	10.6953522443195	0.688815452346641	0.0644032507402907	12.1998106261394	10.4846842351504	10.1395133212818	10.1748428679354	10.1789044812782	11.0229842949393	11.3367655793281	10.5134673698924	11.3620675772989	9.94431568685725	9.71182902462154	10.8775875991014	10.8101877228412
ZNHIT6	0.999980231659262	0.999999999999998	22.8115015974441	9.8847711140566	5.73868853877721	5.54578888833756	0.158871599647973	0.0286472498046346	4.75277272432158	6.08689277792358	5.18378826610688	5.42577769416188	5.66684955836725	5.40813091552759	5.3157343753643	5.81626175585208	5.38513872162804	5.98581318211313	5.8279134983437	5.13287655406598	5.93580115152973
ODF2L	0.826684399866107	0.999999999999998	25.7761732851986	12.6358592495359	4.52377260590952	4.33363408806792	0.293425573299916	0.0677088945067661	3.20094062362623	4.43911857886263	4.40773044400658	4.56305298343892	4.41652182263168	4.2319586151715	4.89577774554555	4.05278935487811	4.31384059418542	4.69447234541376	4.7904364007886	4.26302604750136	4.03574840732832
SH3GLB1	0.992721334984514	0.999999999999998	22.5236593059937	8.85151207424191	7.05639293881427	6.96271414704684	0.110181913135234	0.0158245636411724	6.96193858973574	7.04333672113741	7.08808422760811	7.07040054298794	7.02854948016092	6.89165597766328	7.00193158589651	6.97625112801156	6.7868835528141	7.11667722797179	6.89004405560464	6.3106933507109	7.26857598389729
SEP15	0.351565254351358	0.999999999999998	26.7415730337079	26.3756462651571	6.63316759815257	6.22391777064374	0.389767581324298	0.0626241534171143	6.57075316919445	5.90054650463586	5.88339280988465	5.9279356285344	5.71257576647699	6.41062227997635	6.89466418702706	6.3385910591807	6.49151429539586	5.92354186090216	5.62422826857714	6.82119969281243	6.28479233700261
HS2ST1	0.999080132883906	0.999999999999998	28	8.9271878890773	4.41871443231486	4.12641503116564	0.0254979590614264	0.00617920370802443	4.39498239493704	3.90927870240487	3.72158804727072	3.80370988246503	3.57873344715375	3.86616507428831	4.33258650710025	4.26389528212514	4.27809304482578	4.50901535220096	4.4178625350314	4.33362133724649	4.20910114478393
LMO4	0.999995200626008	0.999999999999998	20.8163265306122	19.6785353366254	7.59105204539905	7.50585550798759	0.0598036372625408	0.00796759772405675	7.14812010159805	7.55751317393559	7.48431464199773	7.59551880425539	7.47906227321308	7.53154688057303	7.84319600179573	7.17209075954248	7.62961392420721	7.55697036989648	7.52935423265258	7.22098482512607	7.80010123792867
PKN2	0.999974852697051	0.999999999999998	20	19.7622055746238	5.26997982185951	4.97249620942982	0.102023785103745	0.0205176194825987	4.84483444414023	5.38180586830544	4.98285499505776	5.23515274529665	5.0178455885019	5.33480836339054	5.3314896331296	4.89103606234314	4.62968328683629	4.66939397549646	5.47898943788683	4.06976290751796	4.81394531332539
GTF2B	0.999451327852519	0.999999999999998	27.5675675675676	4.5468242681566	3.64379831223466	3.29472488837381	0.179708181769713	0.0545442147245296	4.31139432187982	2.99368862975869	2.22830114491012	3.52935520199513	3.04741665279181	2.49562260514674	3.06006495025343	3.4386831846105	4.0847235790522	3.36114676775898	2.76766945867473	3.84654599136018	3.70607799940943
CCBL2	0.677874816062914	0.999999999999998	26.542750929368	20.3749762585944	4.12032112387274	3.62613425815865	0.332078766860803	0.0915792806385035	2.33641017656604	3.06303490458767	2.91096329650799	3.64542871687001	3.04741665279181	4.49013177609567	4.66655176842668	2.84432592133846	3.47597505283575	4.00685557153533	3.98768807778085	4.72363686800356	3.88030941442481
RBMXL1	0.125690852602523	0.999999999999998	23.4098360655738	20.5158789057751	4.38659042447732	4.13112484058065	0.600954746105971	0.14547000376331	4.54889752596784	4.15139750193239	3.7723642792393	3.58855899648365	4.33115302020938	4.31055413794381	4.5900253794272	3.69321540061125	3.86136474113931	3.29709876141071	4.18792148700282	5.36967449774987	4.44929683034972
GBP3	0.355234647159012	0.999999999999998	28	4.1572575795503	4.78818188412407	4.24150908590648	0.499077187411819	0.117665004908308	4.95910184858	4.99502584687888	3.7723642792393	3.9463297675552	4.2404131912637	4.06062423545985	3.76428155893021	4.67173809544958	4.76496755740924	4.69447234541376	4.4954457921705	3.02269673485452	3.88030941442481
GBP1	0.982516344484992	0.999999999999998	28	3.55789196107105	5.6135374284435	5.34880467625967	0.0388170638797966	0.00725714738698229	5.50199586070774	5.63050123768099	5.94001376866352	5.05796492736838	5.46790801324951	5.02094812847068	4.762654837065	5.14671555889913	4.93529443601445	5.66902821041246	5.35958048483692	5.36967449774987	5.67702768050417
GBP2	0.93334348322104	0.999999999999998	27.5675675675676	19.5849201846984	5.41868615029406	4.6843911331429	0.0942061237758757	0.0201106442861593	2.33641017656604	3.79162881433258	4.53080812087433	4.64900133513236	4.59802519278199	4.42095929594212	5.09352683216845	5.05889440058687	4.73890657649933	5.60433930126898	5.2887067915341	5.43535210962818	5.39056632845165
LRRC8D	0.914740131826125	0.999999999999998	20	6.2623923794488	4.32308247861783	3.78609055064646	0.167204205249333	0.0441627591872528	2.4963616630001	3.75017900379061	3.95928691716815	3.80370988246503	4.10980318728372	4.31055413794381	4.30092637797668	4.09755421334197	4.41605735334698	3.53781551448108	3.06775441097118	3.6939012982416	3.88030941442481
ZNF326	0.999966817394712	0.999999999999998	20	8.19824812655134	4.98198285060042	4.83257313370469	0.117471199534931	0.0243082093710347	4.58494081229941	5.38180586830544	4.89393037499368	5.05796492736838	4.99951690215701	4.14883338965195	5.56265260843963	4.81265328611887	4.38278334329505	4.56447961766476	5.3174754080068	4.22638925675945	4.93739534116234
ZNF644	0.977054017587998	0.999999999999998	20	9.0680858521969	5.11893065820653	4.95316326718565	0.130982420967351	0.0264441961433213	4.43502777597932	4.86514645264817	4.96113239735051	4.73011594639154	5.12318131608796	4.58804338779493	5.3157343753643	5.20924202926413	4.86474437069127	5.14008100368802	4.98231228013861	4.82513329003884	5.34669496730028
TGFBR3	0.844599051160798	0.999999999999998	26.3468634686347	21.6530544893075	5.08331180661221	4.53639404370881	0.21201840573366	0.0467372110294724	3.60364320864873	3.52293010401852	3.30509820564804	4.56305298343892	4.38862309360956	4.7090418234813	5.18308608688023	4.78554989297214	4.71236615357986	4.96565113349887	4.56906894003884	5.97752257143465	4.65515164670189
KIAA1107	0.627825444329982	0.999999999999998	26.9433962264151	16.0197530560152	2.23926358154495	1.76405132872904	0.492502400073625	0.279188248126806	-0.143520440799451	1.30693030862952	1.90330475175511	1.92880182208294	1.74816308116002	2.85156969984005	1.62854569468563	0.514339724258071	2.64603721909324	1.84097707400254	2.59042659588997	2.09604651718591	2.0894361742474
GLMN	0.999934301481348	0.999999999999998	28	26.0795600490994	2.64751838388237	2.18908324778271	0.157029022804145	0.0717327780764836	1.42319864145209	2.67722422541305	1.90330475175511	1.92880182208294	2.19733225499965	2.19774761345026	2.90022340435849	2.73523397961279	2.1085220089596	2.53941719225627	1.87218373627757	2.24999081255587	1.58466238167813
RPAP2	0.999509471823912	0.999999999999998	24.7058823529412	23.2940501029757	3.77435809716293	3.2671573155284	0.119677866435958	0.0366305796990991	3.20094062362623	2.99368862975869	2.60963926319416	3.40311928683623	2.81563756111238	2.85156969984005	3.61778851534972	3.04050120844427	3.47597505283575	3.48129608737841	2.9983799495207	4.72363686800356	3.33902466952957
EVI5	0.816326873537943	0.999999999999998	26.3468634686347	8.844690331074	5.66887514076234	5.52243087093182	0.199912541214951	0.0362000984507061	5.52072541383727	5.83266901856408	5.45643243179283	5.70529811073311	5.723784401694	5.39014666826265	5.23426898493315	5.45266160575591	5.71424079729062	5.50860657421896	6.04127995631245	4.89682830468951	5.34669496730028
RPL5	0.999116781406727	0.999999999999998	20	19.1365655019862	10.265970954102	10.1500420967183	0.045444236217986	0.00447724608281957	9.78567323609886	10.1536753279285	10.2589410072571	10.1175799707967	9.91975518722771	9.87393357972821	10.5402987214858	10.0732138554964	10.0917059377726	10.3903750574003	10.3385530611426	10.2214718347216	10.1822167533645
FAM69A	0.916872329984721	0.999999999999998	20	15.9701227107857	4.48739524614703	4.37976551359904	0.226145519235635	0.0516341613571458	4.51193063536366	3.83192092219481	4.20086310820677	4.30515598232862	4.99951690215701	3.91729181199038	4.26855584415565	4.22407326752182	4.41605735334698	4.36024081574076	4.7904364007886	4.1105422620198	4.70233234968583
MTF2	0.990229720939832	0.999999999999998	20	14.5352571349818	4.31403727097919	3.72054511278032	0.258434262164196	0.0694613972765596	3.45576348244391	4.43911857886263	3.61433781717338	4.43985955343778	4.33115302020938	4.19099460843418	3.45472161377704	3.1294151581864	3.11988062344627	3.59220394294193	4.18792148700282	2.3890806519387	3.61037856315186
TMED5	0.838362793197114	0.999999999999998	22.6666666666667	6.0929130118432	4.83447528539963	4.39041554168723	0.39477299110083	0.0899169992800089	4.26771109513986	4.46497021051164	4.16330619285761	3.75285483679982	4.49712005990569	3.44627883810998	4.95799931095105	4.98933209326865	4.54197211034999	4.64387194471312	3.95143734445935	4.49633088504572	5.05110948851212
CCDC18	0.832703800069293	0.999999999999998	21.4414414414414	16.4761942494655	3.29798867692204	3.11000820727501	0.0389325575786007	0.0125184742238071	2.64033600250076	3.06303490458767	3.16009634607525	3.58855899648365	2.89710542956264	2.49562260514674	3.3959958239875	2.73523397961279	3.47597505283575	3.42247183814663	3.1339453810563	3.18423670285288	3.27804359069837
LOC100131564	0.96561732188079	0.999999999999998	24.7058823529412	23.2940475707235	3.51938125302627	2.74314618820524	0.00714679394442574	0.00260532740659428	2.77123714864806	1.86820236565801	0.887864606319974	2.74619877384653	3.62729160570052	2.62427915542333	1.14882340089015	3.63366742511586	2.8545816377351	3.15978458129646	3.1339453810563	3.74659789363287	3.45375945619298
DR1	0.275570032323099	0.999999999999998	27.3563218390805	3.0010550100716	5.57576977840457	5.38405477147162	0.208409077582907	0.0387085730790109	5.5754979030218	5.49904807293377	5.84832193135706	5.30741846977857	5.18936137156865	5.49483558203134	5.36249318194323	5.51998655773692	5.75381979373142	5.34402529132388	5.25935281090654	5.03034078673524	4.7923028367294
FNBP1L	0.999971351483612	0.999999999999998	27.7821011673152	19.9693957572249	5.22598681103601	5.14332529834821	0.051293496081098	0.00997282752027584	4.75277272432158	5.46101623637227	5.18378826610688	4.94923049910622	5.35710435704292	4.94906319064362	5.37774863369107	5.16786024973211	4.54197211034999	5.60433930126898	5.51669274819942	4.87332363139828	5.15651177273536
BCAR3	0.323936752739175	0.999999999999998	20.3418803418803	5.8077299223497	5.10403142770878	4.82450351270524	0.387070644746412	0.0802301508802031	4.84483444414023	4.72240735361732	5.22082248671029	4.47165808077917	4.41652182263168	4.61925760472811	5.65319825311356	4.72976600609185	4.93529443601445	4.53701400828202	4.4954457921705	5.3356793402056	5.25473496463847
DNTTIP2	0.714198625166538	0.999999999999998	28	9.75983368942438	5.62785878295403	5.54410959687401	0.162162791526914	0.0292495645501575	5.27812224633779	5.86215126167105	5.27465010121401	5.73180151850243	5.86208605051864	5.06695562329218	5.6656816286011	5.18869950704348	4.91215897407364	5.73094058924463	5.95236105708039	6.02095421888243	5.68878933242408
GCLM	0.972623420999532	0.999999999999998	25.2296819787986	13.1019004182041	6.54555916245021	6.11316531290733	0.273756520622082	0.0447814686188958	5.27812224633779	6.26667327511944	6.23974949263702	6.63070235599645	6.54441189093128	6.2603240195438	6.38478764001649	5.93201617438866	5.86643122120078	5.86951372528873	6.69555074698062	5.3356793402056	6.06776511209467
ARHGAP29	0.931662938403251	0.999999999999998	28	12.1584936687433	6.53968638463371	6.39297777627836	0.179925732364183	0.0281442762137874	5.72834488802888	6.80607399549616	6.36082605805554	6.53612358574833	6.59411918060095	6.13634123938353	6.58864882541353	6.22212740920796	6.12974657713186	6.65613586017959	6.57563752244395	6.42018097557669	6.51363400885932
ABCD3	0.986479310233639	0.999999999999998	25.4092526690391	15.953735325814	4.07055076217983	3.86716045178833	0.171309084491825	0.044298416532628	3.3757213386809	3.66352600498665	4.0851255432678	3.52935520199513	4.0397785874077	4.52351278243231	3.51115014086234	3.29232050820414	4.16520722116385	4.42160360005542	3.57622334719578	4.06976290751796	3.9984303574091
F3	0.98000224272107	0.999999999999998	28	23.4923774664351	3.74866866007621	3.27258640979295	0.324930873426253	0.0992887070770457	3.29097617245902	3.42096004690678	3.61433781717338	3.1902783838917	3.52848382403481	3.44627883810998	4.26855584415565	3.1294151581864	3.47597505283575	2.64610369390144	2.01952887580887	3.52317389574794	2.66673064906261
CNN3	0.640550300443423	0.999999999999998	27.3563218390805	26.6695478719692	7.68942653228782	7.2240821229945	0.41229116047034	0.0570717709808425	7.58181509032732	6.75460036902199	6.2753919437837	6.82169893605932	6.96856569547134	7.4600744650541	8.03341081191209	7.03496960045643	8.05096711177873	6.64331346756706	6.71730308181504	8.1049867152247	7.23286993690778
ALG14	0.98665988631027	0.999999999999998	21.570996978852	8.6955374747541	3.36665499784553	2.87189422881368	0.1196488637595	0.0416620022280291	2.64033600250076	2.84411639811745	2.71722662670384	3.4676175105857	3.30790952732165	2.85156969984005	3.97955856675852	2.94574544803477	3.47597505283575	2.83837705331068	3.37196670697674	0.901633503219221	1.93998005919233
RWDD3	0.979252245590934	0.999999999999998	28	25.8753159110867	3.99298109988496	3.23679546306549	0.324443808272716	0.100236116855355	2.4963616630001	2.14899690423414	3.16009634607525	3.02865939983305	3.11708028563462	3.96666854275414	4.4527052970143	3.21316596841446	3.95489703244236	3.29709876141071	1.87218373627757	4.06976290751796	3.00452669152509
PTBP2	0.771177155475172	0.999999999999998	20.695652173913	11.0586936462494	2.53927053726502	1.97901604607223	0.776440219666507	0.392336495304075	0.582526808842221	2.76308224567449	1.48313887599131	2.63825682913631	2.63744882352415	2.02204106710039	2.27541680528479	0.964489739296599	3.59697626358914	2.42420674833883	1.06091876692892	-0.143520440799451	2.46264350802298
DPYD	0.993962633792346	0.999999999999998	28	6.18429331927875	3.98651626456398	3.57399737766639	0.169322988893508	0.047376360696735	3.3757213386809	4.38598268066221	4.27316527071304	4.07611046716148	2.97421773088383	2.95305997576822	4.01901122964994	2.19110081923994	3.27301467521771	3.53781551448108	3.87608321504563	3.63920666911754	3.9984303574091
SNX7	0.604240486692643	0.999999999999998	28	27.2542869813906	6.22604161202844	5.75312946120613	0.358211746613227	0.0622638077291119	5.93795325606316	5.42195460921629	6.01572584975382	5.21650619875507	5.74594375953586	6.11460055492265	6.13837421093225	5.91960377642504	6.49151429539586	5.49439676287378	4.889561886127	5.55836552245904	5.57931427650992
AGL	0.998204753262976	0.999999999999998	20	6.75440830680987e-05	5.32599905252656	4.97155441054635	0.0694881500451642	0.0139771476497886	5.36360380363639	5.081122599814	5.16490844212402	5.01544943674515	4.90420891057333	4.99738222992462	5.05608618066542	4.83925687281643	5.00255474127215	4.76719333498624	4.7275180083916	5.35277704790034	4.39289207230635
SLC35A3	0.115343657446631	0.999999999999998	20	19.953539526358	5.08242800143521	4.9425393928493	0.272911278822229	0.0552168140970343	5.32149604407638	5.23928356372591	4.98285499505776	4.85592789395559	4.59802519278199	5.21732546199683	5.3157343753643	4.61127802535245	4.1255265700587	4.79064128362205	5.06945827331606	5.31837657102139	4.93739534116234
HIAT1	0.949472884355399	0.999999999999998	20	3.3594270193676	5.28569958150893	4.99572157337532	0.223025308318576	0.0446432622480782	5.11513987598251	4.92224645947354	5.44082135522926	4.56305298343892	5.17309878632536	5.02094812847068	5.82997470782612	4.64182475524207	5.00255474127215	4.66939397549646	4.7904364007886	5.1910729371762	4.93739534116234
SASS6	0.991825806225839	0.999999999999998	26.3468634686347	12.5027581995808	4.97173592357131	4.36132795972611	0.327507360890008	0.0750934953560739	3.45576348244391	5.081122599814	4.53080812087433	5.07876187901613	4.92378087250141	4.49013177609567	4.89577774554555	3.75040262243669	4.20382562596937	4.12224372721549	4.27849737111353	4.18879778979443	3.75164787060485
TRMT13	0.998384852892161	0.999999999999998	20	7.83407666364138	4.7448609526609	4.31270107924416	0.121818150796138	0.0282463700956264	4.75277272432158	4.46497021051164	4.93907771689032	4.67654939448146	4.73726978679041	4.34830245845039	4.42360012885746	4.183120787579	3.11988062344627	4.36024081574076	4.27849737111353	4.15020055876778	3.56003798665533
DBT	0.999916678182495	0.999999999999998	21.0619469026549	9.71221317498797	4.8907470659835	4.74090015086979	0.0768911065574285	0.0162186724272861	4.47399155838348	5.1780837522713	4.6166813682688	5.05796492736838	4.80215645640189	4.7935642992607	4.66655176842668	5.05889440058687	4.16520722116385	4.53701400828202	4.81081385358309	4.18879778979443	5.22273122427414
RTCA	0.99798083206488	0.999999999999998	28	8.01810106248329	5.54925922802692	5.34716704973349	0.130791102567776	0.0244598871423504	5.3842056021169	5.59582168374306	5.75040463074463	5.35933718900897	5.58316629661109	5.04413526528752	5.84102396718462	4.81265328611887	5.48258940112255	5.2625220474375	5.33164741059494	5.52858146222136	4.65515164670189
VCAM1	0.86728583651434	0.999999999999998	28	15.0559702875658	2.63014422589831	2.49967487711598	0.344149283444861	0.137677618235667	2.15648770427259	2.14899690423414	2.81734458536236	2.63825682913631	2.32057264605317	2.62427915542333	2.98235672587635	1.58373044771156	2.64603721909324	2.01032469787505	2.84874210513943	3.63920666911754	2.22485245687511
EXTL2	0.989117341753899	0.999999999999998	21.186943620178	5.6260452155609	5.18371981139677	4.66613367008931	0.152954592549416	0.0327797280069108	4.84483444414023	4.84559961847333	4.23746707932697	4.87982531402212	4.36017420461301	4.38508822075231	4.39389567744563	4.89103606234314	4.6577740652486	4.04635264438586	5.13557287931991	5.11294412218212	5.05110948851212
SLC30A7	0.9239326724956	0.999999999999998	26.542750929368	3.1382302744533	4.71354771437605	4.51041180665641	0.224217503620395	0.0497110936277477	4.90309915705801	4.38598268066221	4.12474538626086	4.30515598232862	4.20885241333673	4.27179152884952	4.64149130915756	4.34038610222448	5.14827935619831	4.50901535220096	4.18792148700282	4.69710644706907	4.89740766289097
DPH5	0.919241851884457	0.999999999999998	20	5.5867074251973	5.72111251136408	5.38135339941364	0.120252735378519	0.022346188115358	4.68796356145444	4.94078839283218	5.53205021696521	5.39293988126941	5.12318131608796	5.76982311110602	5.64060591777297	5.77551679737302	5.49820990905844	5.40606696501441	5.16752764462506	5.60191950824695	5.59189655512701
LOC102606465	0.933163038753907	0.999999999999998	21.9692307692308	6.0903939190704	2.33501590283056	2.08004722511967	0.0833164476147165	0.0400550750043298	2.77123714864806	1.86820236565801	1.21598860284172	1.23655260025051	1.74816308116002	1.82192836628953	3.13380062149987	1.30708233535689	3.0367527792678	1.6490739992788	2.59042659588997	2.5159321326168	2.0894361742474
S1PR1	0.315834876594429	0.999999999999998	27.5675675675676	24.2970619327836	3.62619429261671	2.95191865368237	0.572742663472595	0.19402386402421	3.10490992701848	2.14899690423414	1.90330475175511	2.63825682913631	2.43410891128802	3.29984246998469	4.05741365678376	3.36735712870923	2.8545816377351	2.64610369390144	2.76766945867473	3.6939012982416	3.00452669152509
COL11A1	0.930878264694258	0.999999999999998	22.8115015974441	9.9440566768223	9.17078072354424	8.9460707050797	0.264913655852257	0.0296122917631129	7.84594247754188	8.90154362327374	8.91987098666006	8.90176496151114	9.23687978919974	8.9214456069279	8.98433674706316	9.02458578269177	8.93256778339939	9.40565538929556	9.35742053546832	8.35030400016679	9.22634309556101
RNPC3	0.997776011964362	0.999999999999998	22.5236593059937	15.8319860789097	3.52284883526383	3.16653678135254	0.297596740557246	0.0939817728661063	3.00202837448678	3.61816622959457	2.36691879754543	4.11689988022323	3.62729160570052	2.85156969984005	3.51115014086234	2.61721307683589	2.75407434072466	2.83837705331068	4.0230502176977	2.3890806519387	3.14775737874045
PRMT6	0.996761930867036	0.999999999999998	28	20.5128277623043	3.02702859780383	2.57031398190474	0.185155880259027	0.0720362887812705	1.71103526941512	2.58593146268527	2.07493516891244	2.63825682913631	2.72929247958693	2.95305997576822	3.45472161377704	2.19110081923994	3.0367527792678	2.42420674833883	2.38831796563621	2.63252583621241	2.46264350802298
NTNG1	0.527979016191004	0.999999999999998	28	4.5285869030924	1.02355492865912	0.421775506005889	0.660757868169205	0.660757868169205	1.42319864145209	1.30693030862952	-0.143520440799449	0.905094964469128	-0.143520440799451	-0.143520440799451	-0.143520440799451	-0.143520440799451	2.2628039908527	0.434572623901316	0.377354931030991	-0.143520440799451	-0.143520440799451
SLC25A24	0.999886426505462	0.999999999999998	28	11.4949024991546	5.49783253160706	5.33188253619457	0.0315611418894953	0.0059193243052989	5.52072541383727	5.254186304561	5.64535452712881	5.40945221517677	5.66684955836725	5.08942062558877	5.75016560287301	4.83925687281643	5.0876189506075	5.21131424949982	4.98231228013861	5.48271973440109	5.40489857550694
HENMT1	0.564323910159487	0.999999999999998	25.7761732851986	19.1246527734685	2.66502140250802	2.11087495803425	0.583495300386448	0.276423431982833	1.42319864145209	2.4884691538538	1.48313887599131	1.50590524193409	3.11708028563462	2.95305997576822	1.98793681516257	0.964489739296599	2.1085220089596	1.42767032230095	2.9983799495207	2.24999081255587	2.75887867819387
PRPF38B	0.982404857942257	0.999999999999998	28	8.88045316354277	6.94043069457143	6.80552418905817	0.207970948754293	0.0305591373973318	6.43910528468174	7.30543548724394	6.52528815172868	7.33094784858503	6.88116571088216	6.1683500522986	7.19944803740039	6.54661882718421	6.30871344860982	7.21527596455377	7.15602837171073	6.85158864238845	6.74529104783141
STXBP3	0.998818743300208	0.999999999999998	21.8348623853211	5.9398547907401	3.20484701339559	2.8481833690789	0.0830462861571193	0.0291576332685266	2.4963616630001	2.9208400197497	2.60963926319416	3.11173089526495	2.72929247958693	2.95305997576822	3.20395022681449	3.04050120844427	3.41144286952058	2.53941719225627	2.76766945867473	2.74039734105801	2.56829290621462
CLCC1	0.949271380939384	0.999999999999998	20	4.2258725231778	4.96751401010484	4.72709334280597	0.0595811547575588	0.0126041841014698	4.68796356145444	4.94078839283218	3.86885080967252	4.1565676899979	4.8843677746454	4.58804338779493	5.07492795993006	4.81265328611887	4.34872375452333	5.29567789149359	5.2887067915341	4.49633088504572	5.10477299370734
WDR47	0.997789413333741	0.999999999999998	20	7.9999324559169	3.74175332255219	3.34482825487738	0.258141437945819	0.0771762907615362	3.10490992701848	3.42096004690678	3.49846963751912	3.70014144289254	3.88862616758706	1.82192836628953	3.97955856675852	3.50664842392458	2.75407434072466	3.08589360849531	3.66844038855258	3.52317389574794	3.65902164918156
TAF13	0.967563711863134	0.999999999999998	25.9636363636364	19.747879843623	4.35625835468865	3.86848484091445	0.353935683337491	0.0914920693482221	4.02693534623288	4.80569303653399	3.7723642792393	3.85283315791918	4.41652182263168	4.38508822075231	4.0948203162092	3.80540915673435	3.11988062344627	3.15978458129646	3.52780584876973	3.02269673485452	4.30392136799448
TMEM167B	0.696474853866714	0.999999999999998	25.5913978494624	2.2968711030435	6.18834113108391	5.93943833953635	0.233557574533505	0.0393231752199211	6.30507198963864	5.56028792594656	6.35250674933181	5.73180151850243	5.91193761646828	5.79737707519693	6.05542198427797	6.3292369007033	6.0890644602559	5.83609818506512	5.50423413992303	5.63024175571222	6.13808512199302
SCARNA2	0.97731162266571	0.999999999999998	20	9.11123344355611	1.94926968371164	2.04889739009584	0.190227298449979	0.0928437409162206	1.06324893145533	2.67722422541305	2.36691879754543	0.905094964469128	2.19733225499965	2.02204106710039	1.62854569468563	2.01560639411193	0.47720906694909	2.74544112948678	2.76766945867473	2.93459505730769	2.84549271481279
SARS	0.592959592970474	0.999999999999998	26.9433962264151	12.3403438498983	8.915608557321	8.5611204405478	0.343024888509377	0.0400677564217784	8.04019781750221	8.82749996144639	8.47300858296876	9.06700215376755	9.05692202161012	8.52595560360541	8.01157233585618	8.68836303795415	8.04831685163369	8.83722122791729	8.98736030697851	8.26029572016116	8.62267928660988
PSRC1	0.997855706579891	0.999999999999998	28	15.9856631097088	2.8945366165489	2.14045364392337	0.273651667710238	0.127847509562807	2.77123714864806	2.01542032766206	2.60963926319416	2.39463190557124	3.18353444180658	2.62427915542333	2.72044006585943	1.30708233535689	2.94854067619935	0.434572623901316	1.06091876692892	1.72791571065411	2.0894361742474
SORT1	0.999427970849072	0.999999999999998	28	26.0377096012281	5.97278502080264	5.52928232648452	0.202993148403901	0.0367123862407227	5.06497926185136	5.14648193883672	5.75040463074463	5.07876187901613	5.50735945844477	5.79737707519693	6.16499786370879	5.66087834139686	6.09934304238061	5.66902821041246	5.63569651376433	4.55660205905465	5.56662129700226
PSMA5	0.992556802068599	0.999999999999998	25.0526315789474	2.9889322597173	4.14402644715158	3.92679645801925	0.192058800593639	0.0489097926635385	4.31139432187982	3.90927870240487	3.16009634607525	3.64542871687001	3.47642062989033	4.06062423545985	4.16684395943967	3.57155536281948	4.98048123198508	3.15978458129646	4.36372105253078	4.15020055876778	4.14223831769392
SYPL2	0.683865711743748	0.999999999999998	23.5643564356436	20.3426084834778	3.9501743139841	3.35514832938581	0.28910287083854	0.0861669418029762	2.33641017656604	2.58593146268527	2.07493516891244	2.52158082318552	4.10980318728372	4.10540286727536	3.61778851534972	3.21316596841446	3.9994833321541	4.08479714715074	3.75511539201709	4.40092274564187	3.00452669152509
CYB561D1	0.968703745518407	0.999999999999998	20	6.52510133709359	5.28348843267772	5.14669434903947	0.104739116194028	0.020350755084878	5.27812224633779	5.1780837522713	5.34343187600327	5.1976154901171	5.31325605114896	4.94906319064362	4.9375555157075	4.89103606234314	4.93529443601445	5.48004559871701	5.16752764462506	4.80042072252615	5.31668824809677
GNAI3	0.591165297899368	0.999999999999998	20	7.9999449193642	6.23730912530114	6.17753099610528	0.045693535233302	0.00739673103414782	6.44891765099652	6.26667327511944	6.44930558473551	5.97306876208823	5.94104212192401	6.13634123938353	6.18247787163389	6.13891046288807	5.99310518134559	6.17587980648162	6.07536770812822	6.42018097557669	6.12948029341992
AMPD2	0.99999892161034	0.999999999999998	20	7.48853166414398e-05	5.36745614515737	5.20905496875241	0.0798884991689876	0.015336466911602	5.29997214010809	5.48648186369492	5.22082248671029	4.78176459706577	5.4811787262064	5.51156830085839	4.48123488540533	5.63073660413172	4.95806473928954	5.24565393324805	5.3174754080068	5.0722335685721	5.27047448223375
GSTM4	0.839455938633372	0.999999999999998	25.7761732851986	16.1986285963663	3.96285493114891	3.8734458976518	0.129066455822497	0.0333208360805404	4.54889752596784	3.19246363440555	3.61433781717338	3.80370988246503	3.80666416943682	4.2319586151715	3.45472161377704	3.4386831846105	3.90888873560865	3.88142993714696	3.37196670697674	4.4652239950331	4.63096978027756
GSTM5	0.955606471741452	0.999999999999998	27.148288973384	11.5401055909897	2.96885618809822	2.51558874657792	0.551692805391617	0.219309617337935	1.95088608908088	3.19246363440555	2.81734458536236	2.39463190557124	2.63744882352415	4.06062423545985	0.425081315842187	2.48867022751489	2.52924999402144	3.0080128741087	2.9983799495207	2.74039734105801	1.77323247050868
GSTM3	0.9989613891748	0.999999999999998	28	5.1629710737914	6.63031674927961	6.32278343949366	0.236141193428856	0.0373476643140836	6.28329978244248	6.1519970277326	6.2753919437837	6.17005119045622	5.53307354203997	6.31853601712549	6.42205516760062	6.29120170043992	6.66761748323292	6.83593527093608	6.49607939584412	6.30191676160845	6.55919762807037
CSF1	0.840287586949095	0.999999999999998	25.9636363636364	22.0362960922805	5.86917287881811	4.90886524339397	0.322567131360152	0.0657111400224811	4.81479524518208	4.1828929894286	4.00246426209102	4.23277394583478	4.6459489472192	4.97342498973134	5.1118889808325	4.78554989297214	5.61743493061055	4.88079833577257	4.76976699654202	6.11414355440601	5.68878933242408
AHCYL1	0.999963328607985	0.999999999999998	20.458452722063	12.1415280394607	8.9048047720554	8.73254783309271	0.0504273364775744	0.00577464188475165	8.48134352984459	8.63027625444574	8.67999257034307	8.4636244955905	8.6646785017779	8.83268314352095	8.71081726720387	8.67734627314673	9.03384040758573	8.94040897801689	8.82654012174123	8.62644527189849	8.87901436301895
STRIP1	0.739151489081098	0.999999999999998	28	3.717936253691	5.96907908410394	5.811428225981	0.134057439416311	0.0230678990092287	6.579712433209	5.59582168374306	5.84832193135706	5.66460710194573	5.84165288377793	5.79737707519693	5.75016560287301	5.78922670738999	6.11968308996097	5.91289688817234	5.57742131807322	5.36967449774987	5.72350967976966
KCNC4	0.865999261990518	0.999999999999998	28	8.9909766066615	2.99376609027671	2.67934457928446	0.509407976816243	0.190124100033556	3.10490992701848	4.01805359475054	2.36691879754543	3.26476926834638	2.89710542956264	1.58951860354861	0.831868336388093	3.21316596841446	2.75407434072466	3.23007473228743	2.59042659588997	2.3890806519387	3.07791879749748
RBM15	0.466331262608628	0.999999999999998	20.2266288951841	18.6293459096363	3.0840804633285	2.9430908158026	0.291194039994463	0.0989415747658645	3.3757213386809	2.9208400197497	3.16009634607525	2.63825682913631	3.24706187045602	3.22064484840752	2.72044006585943	2.61721307683589	2.2628039908527	3.29709876141071	2.92550023260163	3.2586940424335	2.56829290621462
LAMTOR5	0.999957905544495	0.999999999999998	20	8.3058603423888	6.1443245376128	5.87338665325145	0.0388288628464463	0.00661098360090954	5.64543602320638	5.63050123768099	5.60390116875248	5.6918615591714	5.81045004577137	5.3158802944534	6.38478764001649	6.09542987297101	6.0890644602559	5.85846098562545	6.0669209804818	6.59561020022915	5.57931427650992
LRIF1	0.899516820996528	0.999999999999998	28	19.489168126473	4.65208193620082	4.5501113467078	0.05475195474372	0.0120331021752545	3.00202837448678	4.678889239298	4.20086310820677	4.78176459706577	4.69233180865212	4.42095929594212	4.66655176842668	4.61127802535245	3.95489703244236	5.19383294949272	5.01780482228381	4.49633088504572	5.40489857550694
DRAM2	0.665916447483279	0.999999999999998	28	0.000664452367601598	4.91675614279521	4.17350262863583	0.484215880307663	0.116021462879954	3.91811941352524	3.94645574209781	4.23746707932697	3.4676175105857	4.00344906520532	3.86616507428831	5.28369809490363	4.61127802535245	4.93529443601445	4.12224372721549	3.98768807778085	3.6939012982416	3.88030941442481
CEPT1	0.977638516897989	0.999999999999998	28	20.9599972550986	4.53294887277147	4.10188899724871	0.130067620789394	0.0317092005358105	3.10490992701848	3.94645574209781	3.82141401392629	3.85283315791918	4.38862309360956	4.34830245845039	4.78571261440192	4.26389528212514	3.81222177066911	4.42160360005542	4.21874962682094	4.29875545356212	3.96012131454625
PIFO	0.733356902937106	0.999999999999998	23.7209302325581	14.8020706932662	1.30131426934859	1.15811305067788	0.805922855737339	0.695893078197857	0.582526808842221	1.0579256600602	1.48313887599131	0.905094964469128	0.394302376022841	2.74239588996627	-0.143520440799451	-0.143520440799451	0.47720906694909	2.74544112948678	2.01952887580887	2.3890806519387	-0.143520440799451
WDR77	0.964165307073616	0.999999999999998	25.7761732851986	7.3981000302493	4.83946724452309	4.59622429382457	0.223506343675651	0.0486282499259123	4.31139432187982	4.82578430577248	4.67121587741273	4.50277082314858	4.36017420461301	4.92428293429287	4.73922254660609	4.37716256908466	4.81571836295851	5.12170924128711	4.94592449560165	3.74659789363287	4.39289207230635
ATP5F1	0.998373684946528	0.999999999999998	21.0619469026549	5.8760386506071	6.4724601421124	6.23410742655808	0.0949826430247635	0.0152359650749882	6.48751305007641	6.24445567784903	6.61148095138881	5.8085099313272	6.14657906340885	5.90261382003058	6.13837421093225	6.1914807979984	6.12974657713186	6.25386876882892	6.47069032910832	6.23893857321045	6.52679968258688
RAP1A	0.677004652040781	0.999999999999998	22.9581993569132	1.4937115039286	5.45267270811959	5.05226233151436	0.358693842141813	0.0709966780434972	5.5754979030218	4.90346311376435	5.22082248671029	4.75617138785149	4.73726978679041	5.04413526528752	6.09287965499852	4.83925687281643	5.33382833106657	4.42160360005542	4.76976699654202	5.57303010019309	4.91754004163357
FAM212B	0.999616395349606	0.999999999999998	22.3824451410658	3.2350421737853	3.47556524094285	2.39379317583003	0.364590711408057	0.152306688434617	2.64033600250076	3.19246363440555	2.99887537680634	1.50590524193409	1.74816308116002	3.44627883810998	0.425081315842187	2.48867022751489	2.4021693859123	2.53941719225627	1.70806010811987	2.84076129630952	3.70607799940943
DDX20	0.947434590386693	0.999999999999998	20	6.75440830680987e-05	3.64736053120643	3.55338524571092	0.128253943613238	0.0360934530721219	3.67226176510465	3.3112308250675	3.95928691716815	3.11173089526495	3.62729160570052	2.85156969984005	4.0948203162092	3.29232050820414	3.19847848718614	3.36114676775898	3.47770684169965	5.15253734604353	3.14775737874045
LOC643355	0.824520087272368	0.999999999999998	23.257328990228	19.8924408076808	2.31761359542725	1.68960970886857	0.321979182125637	0.190564235299788	1.06324893145533	0.756789655758662	1.90330475175511	2.10133703200164	1.34557023569987	2.49562260514674	3.06006495025343	0.964489739296599	1.24216323226917	2.16186572283548	2.92550023260163	1.72791571065411	0.405035040230926
CTTNBP2NL	0.992823128164427	0.999999999999998	28	23.8851623078936	6.67187848947231	6.55238049312068	0.0627004707913242	0.00956911321879936	6.43910528468174	6.49711859081915	6.42570792768491	6.77148516408588	6.43272978658221	6.63337025957192	6.77301830706137	6.63278441775631	6.52239839299109	6.47983707852137	6.47707960657154	6.46804112325579	6.56559081773188
ST7L	0.204221577788112	0.999999999999998	20	6.93526910830975	3.79440095012583	3.58189515886774	0.376190338250296	0.105025502301193	4.26771109513986	3.19246363440555	3.08173674319355	4.47165808077917	4.14358084684737	3.04787748762487	2.72044006585943	3.50664842392458	3.90888873560865	3.92446151367011	3.37196670697674	3.10572651214877	3.45375945619298
CAPZA1	0.902378960697594	0.999999999999998	23.7209302325581	4.0144986269488	6.81281861826606	6.71765566567046	0.148960160863743	0.0221744263590319	7.11152145537415	6.75983116526756	6.52528815172868	6.63772716928073	6.41900368287393	6.72947658942809	6.88401969341353	6.42894093566081	7.18937048048849	6.30361353637803	6.37813568637107	7.2757980435197	6.77869320674898
MOV10	0.524724793028913	0.999999999999998	28	12.1143609459764	3.78838308738217	3.40694043077483	0.387095901834824	0.113619803369086	2.64033600250076	3.42096004690678	3.55756664015687	3.80370988246503	3.9661810191542	3.13684580489291	2.51502018569808	3.21316596841446	3.19847848718614	3.23007473228743	3.19723225691964	4.33362133724649	4.42137008945936
RHOC	0.755062452648819	0.999999999999998	25.7761732851986	2.043727874933	7.63956483754281	7.65710074894656	0.0462179611833576	0.00603596095946839	7.75790601835488	8.15810179912319	7.77630037091795	7.82824849745478	7.68806261454492	7.57994763367908	7.50751252107015	7.77829451831843	7.57541977940528	7.56379116952886	7.38732455495948	7.54859981293186	7.39601215962262
SLC16A1	0.994571807791193	0.999999999999998	20	2.3363619772257	7.39799084798249	7.23320712894876	0.0697900133951706	0.00964855729291324	7.26381560759357	7.23956564179626	7.23108201449288	7.0282553310764	7.24238533895912	7.33873828786635	7.5752459894073	7.27311480744466	7.00485401459463	7.52587130649226	7.3564672418047	6.83343219284929	7.21671243145862
LRIG2	0.769503797487273	0.999999999999998	23.4098360655738	20.5136207647588	2.98514995153726	2.23994286551291	0.448805947637447	0.200364908653452	2.15648770427259	1.70423654546687	1.70846403003501	1.23655260025051	3.11708028563462	3.57921173752498	1.98793681516257	2.84432592133846	2.1085220089596	2.16186572283548	2.2755480308831	2.63252583621241	1.93998005919233
MAGI3	0.344052752346136	0.999999999999998	25.2296819787986	6.484699211796	3.86997312977684	3.29725774848607	0.622233124944803	0.188712309564061	3.10490992701848	4.11919906147242	3.61433781717338	3.80370988246503	3.24706187045602	3.22064484840752	3.20395022681449	3.80540915673435	3.90888873560865	3.42247183814663	3.52780584876973	1.23242524143582	2.56829290621462
PHTF1	0.950776442486339	0.999999999999998	28	15.213683772677	3.37920051148113	3.23661353532587	0.421384063532954	0.130192888008957	3.00202837448678	3.87111824388375	2.91096329650799	3.1902783838917	3.80666416943682	2.74239588996627	3.85428228715654	1.58373044771156	3.11988062344627	2.83837705331068	3.42580531533491	4.18879778979443	3.70607799940943
RSBN1	0.687902870587876	0.999999999999998	20	11.9699636430028	5.25523115917625	4.92890131672507	0.203922996788439	0.0413729112604618	5.5754979030218	4.70081237777989	5.14577826755337	5.01544943674515	4.9430908662583	4.99738222992462	4.85275399785663	4.86537875338036	5.10812379157949	5.68162506621942	4.70592030040057	3.79743730427262	4.42137008945936
AP4B1	0.999875160745019	0.999999999999998	23.257328990228	14.1513406333521	3.56250776071093	3.29715447930321	0.101697630732263	0.0308440600434816	3.53159727027803	2.9208400197497	2.99887537680634	2.63825682913631	3.47642062989033	2.95305997576822	3.13380062149987	4.05278935487811	3.27301467521771	3.42247183814663	3.42580531533491	3.94001617021653	3.21437071331675
DCLRE1B	0.998648662402937	0.999999999999998	20	8.48207437352444	2.26712418330115	2.15055762371511	0.202196663174864	0.0940205744524842	1.95088608908088	2.3839425970785	2.36691879754543	2.2554248973201	1.56086457621037	2.74239588996627	1.14882340089015	1.81576889026444	2.4021693859123	1.6490739992788	1.87218373627757	2.93459505730769	2.92719996252848
HIPK1	0.979555529547365	0.999999999999998	20	11.8976505700907	5.66780845895294	5.53242963250388	0.0331186545892738	0.00598627669743806	5.83695246410963	5.29799255355608	5.2024242074679	5.32493313377221	5.71257576647699	5.40813091552759	5.79630992910164	5.24946985058447	5.81746348628198	5.79030500540926	5.38698298300282	5.26518718186022	5.79053987626085
OLFML3	0.646607687053108	0.999999999999998	28	12.0477670244957	9.39455685924978	9.19702832284614	0.132404326357811	0.0143964247700431	8.9881060261946	9.1094438766728	9.35936310614201	9.25004095793503	9.15229986127669	8.98423324881889	8.7741571505153	9.37641652876726	9.21372529980713	9.42919045970619	9.43577389509312	9.21440386938443	9.39288347155147
TRIM33	0.801419572334699	0.999999999999998	25.9636363636364	16.7279025220036	4.7985946559304	4.66646300929443	0.152572363133121	0.0326955046743615	4.98630852416902	4.11919906147242	4.53080812087433	4.53322673719987	4.66932677190016	5.11154116980529	4.48123488540533	4.37716256908466	4.81571836295851	4.64387194471312	4.2489327758559	5.22860593255466	4.91754004163357
BCAS2	0.96232810962808	0.999999999999998	28	11.1258424904961	3.99507876209444	3.86522731421099	0.188010689802965	0.0486415609016629	3.60364320864873	4.43911857886263	4.23746707932697	3.75285483679982	3.76386819013613	3.75813237661083	3.45472161377704	3.90950400515922	4.04273290628995	3.59220394294193	3.95143734445935	4.52678119121963	3.3975323422718
NRAS	0.841199795190672	0.999999999999998	28	27.8860392758152	5.78757745674077	5.4329585687366	0.425887073459023	0.0783895308736102	6.7481194557853	5.19362880787746	4.34201620904951	5.32493313377221	5.17309878632536	5.3158802944534	6.06487797136818	5.14671555889913	6.2266993221842	5.1761372257311	4.74879715341259	5.89822147397526	4.9953725026766
CSDE1	0.95373798442374	0.999999999999998	28	3.4066709161091	10.927202365132	10.8439146615066	0.0159281196874405	0.00146885328634885	10.9520832398393	10.6627777089754	10.7307248990236	10.7194291683789	10.8469109259447	11.0389429882687	10.7234820228315	11.004821351009	10.9548220145727	10.8522425116801	10.8293833927094	10.7442453410198	10.9124765669782
SIKE1	0.987061630109915	0.999999999999998	20.9384164222874	6.9743837848931	4.40286981677024	4.15953451035562	0.184898269205471	0.0444516733170853	4.22266377745973	3.79162881433258	4.87081559635408	4.30515598232862	4.14358084684737	3.96666854275414	4.61598782812392	3.90950400515922	4.71236615357986	4.08479714715074	3.31604079954278	4.4652239950331	3.79582230783376
TSPAN2	0.760118071189929	0.999999999999998	27.3563218390805	3.4934900450151	2.05445181443293	2.23076162715254	0.613377823488103	0.274963409815799	5.11513987598251	4.01805359475054	2.91096329650799	2.84662369873566	2.06257252893668	0.51737929896833	2.40018696764644	3.04050120844427	0.47720906694909	2.29899108044487	1.87218373627757	-0.143520440799451	1.58466238167813
NGF	0.891800120472745	0.999999999999998	28	0.909044110978002	1.85036711062811	0.905410625949156	0.577582229165608	0.577582229165608	0.582526808842221	1.0579256600602	0.462441103044927	0.905094964469128	0.785179557962153	-0.143520440799451	2.72044006585943	1.58373044771156	1.24216323226917	1.84097707400254	0.759248677382202	-0.143520440799451	-0.143520440799451
VANGL1	0.897642699790931	0.999999999999998	28	12.9053481157014	4.35641266519403	4.13308475888196	0.181563672105622	0.0439293367297739	3.45576348244391	3.83192092219481	4.56000417091518	4.07611046716148	4.2404131912637	4.61925760472811	3.61778851534972	4.22407326752182	4.20382562596937	4.12224372721549	4.15642018743885	4.26302604750136	4.50357906654133
SLC22A15	0.996341496341945	0.999999999999998	28	18.2680463553591	3.37221663038385	3.08752499138125	0.195556192054467	0.0633375252347293	4.39498239493704	2.4884691538538	2.71722662670384	3.26476926834638	3.11708028563462	3.22064484840752	4.0948203162092	1.81576889026444	3.95489703244236	2.29899108044487	3.06775441097118	2.24999081255587	3.3975323422718
ATP1A1	0.32062081878907	0.999999999999998	27.3563218390805	26.9449572848613	7.79479984812919	7.57557166771131	0.319663046061212	0.0421965575777844	8.13745364245315	7.39220204161157	7.50698023938435	7.34389186888809	7.3366600708662	7.98231526828427	7.44370840496741	7.82229998696061	7.90039311862714	7.21093740609938	6.95098569982577	7.46064543014488	7.82162790914636
CD58	0.99999978827015	0.999999999999998	28	19.819164022972	2.64206213100836	2.21461702583033	0.151576416965188	0.0684436248783726	1.42319864145209	2.01542032766206	2.71722662670384	2.52158082318552	2.53935836099602	2.19774761345026	2.90022340435849	2.84432592133846	0.47720906694909	2.74544112948678	2.84874210513943	0.901633503219221	2.56829290621462
PTGFRN	0.67419799709184	0.999999999999998	20	17.6264473642798	4.59792695473632	4.43011384136001	0.249976682825678	0.0564266950641019	5.13958098189317	4.30241882171327	3.95928691716815	3.75285483679982	4.5230156620978	4.45596007041639	4.16684395943967	4.48218084881995	4.54197211034999	4.59143209833646	4.61614327574541	4.52678119121963	4.36384057537444
TTF2	0.986727829229378	0.999999999999998	28	19.9384807261977	3.05739502662505	2.63904691941406	0.363600363437708	0.137777150062355	1.71103526941512	2.99368862975869	2.22830114491012	3.1902783838917	2.81563756111238	2.95305997576822	2.81313041704593	3.50664842392458	1.24216323226917	2.64610369390144	2.01952887580887	3.39698617160608	2.56829290621462
MAN1A2	0.935794148389216	0.999999999999998	28	9.76638839981812	7.15072615440944	7.00796224889698	0.190889493745671	0.0272389443558597	6.579712433209	7.37184900508877	6.9570380783901	7.31788664088109	7.14151670891785	6.57884043142096	7.28689319532011	6.74958826850969	6.72184525059085	7.2282139019248	7.41420995084136	6.8395097670398	7.10703286565458
GDAP2	0.549647100351955	0.999999999999998	20.112676056338	12.9343751253648	3.8225830491416	3.26420711229029	0.347418364995324	0.106432696530571	3.45576348244391	2.99368862975869	2.71722662670384	3.58855899648365	3.04741665279181	2.85156969984005	2.98235672587635	3.4386831846105	3.86136474113931	3.8370752836949	3.75511539201709	2.5159321326168	2.84549271481279
WDR3	0.999585273586945	0.999999999999998	20	7.96503942904031e-05	4.90860307035651	4.59338413178784	0.0395168352805047	0.00860298946195993	5.0130116121231	4.6340174870552	5.02534291951256	4.4073443263715	5.05381884448925	4.52351278243231	4.5900253794272	3.75040262243669	5.04571369981301	4.42160360005542	4.4178625350314	3.89403792357954	4.91754004163357
TBX15	0.8638021344405	0.999999999999998	26.542750929368	19.8456621768698	6.03698060796273	5.84084253641272	0.0903325193641711	0.0154656659208024	5.32149604407638	5.74042526912405	5.7248504817545	5.98413482967414	5.79989730721352	5.88987144159998	6.39981036999961	5.5034475655997	5.4508316575376	6.2368985765527	5.96150365497128	6.12413591146369	5.77958222431645
WARS2	0.946913456596051	0.999999999999998	27.3563218390805	24.1123522506277	4.22870709367384	3.88030697262963	0.241618225661892	0.0622678121515089	2.33641017656604	2.67722422541305	4.72376382310908	3.85283315791918	3.62729160570052	4.31055413794381	4.61598782812392	3.63366742511586	4.20382562596937	3.9662466657125	4.39104575668106	4.43343158087159	3.8386842395121
ZNF697	0.745488205468933	0.999999999999998	22.9581993569132	0.534616464701799	2.90057301491493	2.8055991879972	0.305498802369083	0.108888968772181	3.00202837448678	2.84411639811745	2.22830114491012	2.74619877384653	2.89710542956264	2.19774761345026	3.3959958239875	3.04050120844427	2.1085220089596	2.74544112948678	2.9983799495207	3.6939012982416	3.00452669152509
PHGDH	0.186366442511668	0.999999999999998	26.3468634686347	12.3230396022597	7.39595663396918	7.16367659750415	0.227166734343364	0.0317109142563066	6.73213630331072	7.07725330347022	7.42604202285294	7.3986781991044	7.32934069567172	7.21138248105847	6.85160671749922	7.14568936409849	7.26436665793933	7.1026943048329	7.41087654871474	7.14450246905865	7.0715362307349
NOTCH2	0.999132514527809	0.999999999999998	28	0.1889209951315	5.84045896859436	5.47655616264008	0.124039170377187	0.0226491186602553	4.81479524518208	5.22422527246468	4.6166813682688	5.40945221517677	5.071474600657	5.56063262616471	5.89503546870933	5.43532774609316	6.18869644964002	5.50860657421896	5.38698298300282	6.27526202101536	5.73489989232062
SEC22B	0.960356638990618	0.999999999999998	28	27.6102333709916	3.75218008962334	3.62799198176407	0.233613403240523	0.0643919293137278	4.07841265792553	3.75017900379061	3.23441823375892	3.52935520199513	3.47642062989033	3.29984246998469	4.53665534635202	3.21316596841446	3.5377438579363	4.04635264438586	3.19723225691964	3.39698617160608	3.70607799940943
GPR89A	0.998423271893295	0.999999999999998	28	6.75440830680987e-05	4.95125834404795	4.37985332164813	0.0437401206587835	0.00998666335299197	4.93137222557357	4.84559961847333	4.91668064245561	3.99089985494899	4.78085018855165	4.10540286727536	3.06006495025343	4.75792755330415	3.70860954253535	4.85878174848137	4.54494295097734	3.6939012982416	4.77033074118846
RNF115	0.954078133890368	0.999999999999998	25.9636363636364	10.7265256541909	6.94226349214289	6.42956583645752	0.230799897691836	0.0358966536096626	6.1572989823217	6.87999664632638	6.96251495991525	6.77148516408588	6.840554255775	6.72947658942809	5.76184078778142	6.29120170043992	6.11968308996097	6.41341954301799	6.3505630055997	5.89822147397526	6.40374580978643
POLR3C	0.993888861105235	0.999999999999998	26.3468634686347	8.41875581877217	5.01627942903897	4.73241959166215	0.111655513989081	0.023593747728076	4.62010552343957	5.3264747802886	5.0042553623499	4.9937124284393	4.80215645640189	4.7935642992607	4.80840766205268	4.91624503596396	4.20382562596937	4.7433579846045	4.96423310682763	4.02779726697213	4.33419202610786
PIAS3	0.991162362651856	0.999999999999998	28	3.6974765549821	2.8510509239489	2.66166992141629	0.0957187580636496	0.035961918979314	3.29097617245902	2.84411639811745	2.22830114491012	2.63825682913631	3.04741665279181	2.85156969984005	2.27541680528479	2.94574544803477	3.0367527792678	2.29899108044487	2.84874210513943	1.23242524143582	3.07791879749748
ANKRD35	0.906236508851163	0.999999999999998	20.695652173913	11.639930230136	4.4303198220592	3.90966635781244	0.432643747132261	0.110660017386838	2.4963616630001	3.36713841463931	3.23441823375892	4.26941885503378	4.10980318728372	3.57921173752498	3.89726115447943	4.5155542006823	3.86136474113931	4.7433579846045	4.4954457921705	3.10572651214877	4.52997301231483
ITGA10	0.441326164723484	0.999999999999998	27.7821011673152	11.355504121287	2.16758519737305	1.46704447351708	0.733625315555107	0.500070262898247	1.06324893145533	1.30693030862952	2.36691879754543	1.92880182208294	2.43410891128802	1.31234202902532	-0.143520440799451	1.81576889026444	0.909802950441355	1.42767032230095	2.68176822235665	1.23242524143582	1.36768543616546
PEX11B	0.999925638822686	0.999999999999998	22.8115015974441	2.3769292610287	5.13663050996647	4.98147409061136	0.0019421266409306	0.000389869866951822	5.3842056021169	4.49036674997341	5.0042553623499	5.05796492736838	4.49712005990569	5.23758240015889	4.85275399785663	4.78554989297214	5.02429560480914	5.08424860382481	5.13557287931991	5.05143923192231	5.15651177273536
RBM8A	0.585883965218598	0.999999999999998	28	4.0684089835711	6.90434633506416	6.88737562480791	0.104217287094447	0.015131639796015	7.11768606903178	7.18227925261714	6.92373284326012	6.90557520257384	6.7881275407295	6.69326627501655	6.81284756773358	7.05212902258354	6.68136671024885	6.99578951775369	6.86102471703031	6.71941614790431	6.82738971259576
LIX1L	0.50398770495647	0.999999999999998	27.5675675675676	27.106278139312	6.39153436913629	5.84522519608782	0.557752143079823	0.0954201291428642	6.51579676719679	5.29799255355608	4.64420628606464	5.13941227891016	5.50735945844477	6.19966407871375	6.55549263749267	5.77551679737302	6.79322898632915	5.39080487805018	5.08627313572348	6.79015683124575	5.95540840310746
POLR3GL	0.999947135207826	0.999999999999998	22.3824451410658	1.7595402063404	6.75928285204862	6.51437379395285	0.056891593274958	0.00873324053461119	6.20440049633887	6.44611398195075	6.35250674933181	6.5658906156893	6.47976810258539	6.57087943927863	7.05033733794646	6.62516040629923	6.45995456518396	6.69393312010256	6.66229465362573	6.529480755995	5.95540840310746
ANKRD34A	0.966521239467103	0.999999999999998	20.9384164222874	11.2859482568342	2.73988923083312	2.45452126479161	0.253212422732241	0.103161633335346	0.582526808842221	3.06303490458767	3.30509820564804	1.50590524193409	2.19733225499965	2.74239588996627	1.98793681516257	2.84432592133846	2.8545816377351	2.53941719225627	2.68176822235665	2.24999081255587	3.00452669152509
TXNIP	0.930204684626241	0.999999999999998	26.7415730337079	21.2583564352254	8.60108573521961	8.15833255523656	0.0895144215335428	0.0109721466889808	7.9289143289473	7.71122488600787	7.76694061091409	7.8795232634605	7.96806274356817	8.28203255505377	8.25818539829985	8.12223682045946	8.39556169889892	8.32768336841149	8.3455097419442	8.3860379291776	8.65900734528241
PRKAB2	0.999962021517705	0.999999999999998	28	22.0028156717771	5.98806565592887	5.81361999821418	0.085543005186286	0.0147142409054192	5.40451734249016	5.8126740647564	5.68564998738868	5.56494535828466	5.88223385532957	6.08136261613121	6.13837421093225	5.46978967071151	6.4112814833546	5.53661308813829	5.65836308554042	6.15370432184411	5.70045587170816
CHD1L	0.964437124572898	0.999999999999998	24.3686006825939	8.66303415023402	6.07639059929347	5.83792188194556	0.125935105017228	0.0215719065043842	5.71213990774789	6.28129717032586	6.1465894071594	5.86945817847246	5.89220321625284	6.02420556192562	5.49431101307332	5.58430929777462	5.89030560001717	5.86951372528873	5.75617370813875	5.3356793402056	5.96511299723589
PDIA3P1	0.952225913330037	0.999999999999998	28	12.7096903103442	2.4916671546723	1.9838860285393	0.297663592812467	0.150040671959181	1.06324893145533	2.4884691538538	1.90330475175511	2.52158082318552	2.81563756111238	2.02204106710039	1.81940347023923	2.34754402297345	1.51211075505498	1.42767032230095	1.70806010811987	2.63252583621241	1.77323247050868
BCL9	0.560707772193749	0.999999999999998	27.148288973384	0.685343060986202	2.56463031804311	2.42023589137113	0.245887796979194	0.101596624467829	2.4963616630001	1.86820236565801	1.70846403003501	1.92880182208294	2.32057264605317	2.49562260514674	2.51502018569808	2.34754402297345	2.75407434072466	2.42420674833883	1.87218373627757	2.93459505730769	3.70607799940943
ACP6	0.999581794605099	0.999999999999998	28	21.4470501871344	2.85246788899547	2.14993737568303	0.0952061383371477	0.0442832146712651	-0.143520440799451	2.14899690423414	2.22830114491012	2.10133703200164	2.19733225499965	3.57921173752498	2.62138316125893	2.19110081923994	2.64603721909324	2.01032469787505	2.2755480308831	1.92369133448973	2.0894361742474
GPR89B	0.509470106461949	0.999999999999998	25.0526315789474	2.4913400745268	3.20053833456609	3.10503146957685	0.459732085231386	0.148060362587577	4.02693534623288	3.61816622959457	3.30509820564804	2.39463190557124	3.30790952732165	2.85156969984005	2.51502018569808	3.95886398894441	3.0367527792678	2.42420674833883	2.76766945867473	2.74039734105801	3.56003798665533
NBPF11	0.975136161058971	0.999999999999998	20	10.8094592451248	2.79456364365799	2.13932179592457	0.290901988802746	0.135978602824931	2.15648770427259	1.0579256600602	2.22830114491012	1.92880182208294	1.56086457621037	2.62427915542333	1.98793681516257	2.73523397961279	3.0367527792678	2.74544112948678	1.31028805731468	2.09604651718591	2.0894361742474
PDE4DIP	0.846095211915396	0.999999999999998	22.8115015974441	5.7242495295674	4.31170864323442	4.06253539986713	0.312018741728179	0.0768039440932341	4.02693534623288	4.678889239298	3.91477737687744	4.11689988022323	3.80666416943682	3.13684580489291	4.64149130915756	4.05278935487811	4.34872375452333	4.08479714715074	3.71242870581143	4.40092274564187	4.03574840732832
NBPF9	0.887116564125616	0.999999999999998	23.1067961165049	20.7842321944026	3.66691199673735	3.2869833539705	0.403506669668988	0.122758963528542	3.60364320864873	2.27124714534911	2.22830114491012	3.58855899648365	2.63744882352415	4.31055413794381	3.80998363214609	2.73523397961279	4.04273290628995	3.23007473228743	3.37196670697674	4.49633088504572	2.75887867819387
NBPF19	0.98249922506049	0.999999999999998	28	27.8394122601835	3.16101813517067	2.67655044689694	0.323636880448252	0.120915666216364	3.00202837448678	2.3839425970785	2.22830114491012	2.84662369873566	2.72929247958693	2.49562260514674	3.93899660502575	2.01560639411193	3.76134561642705	2.64610369390144	1.87218373627757	2.09604651718591	2.56829290621462
HIST2H2BE	0.994036272406879	0.999999999999998	28	3.3969965220488	4.38386227121354	3.92176916055949	0.251088786689153	0.0640243666593912	3.67226176510465	3.79162881433258	4.04438684629608	3.26476926834638	3.9661810191542	4.42095929594212	3.97955856675852	4.14097177914821	4.84043960849456	3.79131360498937	4.15642018743885	2.63252583621241	4.30392136799448
BOLA1	0.94261329323459	0.999999999999998	20.112676056338	4.9655982369849	4.03290116559617	3.68578460121962	0.274369783270571	0.0744399939105998	3.97355307321267	3.3112308250675	3.7723642792393	3.40311928683623	3.24706187045602	3.81315970989275	4.26855584415565	4.00659090279012	3.47597505283575	3.8370752836949	3.19723225691964	4.69710644706907	3.33902466952957
SV2A	0.264299556432714	0.999999999999998	25.7761732851986	9.52628066391184	4.88706393308803	4.60333686848832	0.311989217751727	0.0677745788902434	4.39498239493704	4.92224645947354	4.77446486443751	5.11947744432981	4.5230156620978	4.67973023679782	4.16684395943967	4.54817296145162	4.44858120767211	5.10310050576473	4.70592030040057	4.15020055876778	4.27300193333235
SF3B4	0.782381542200743	0.999999999999998	24.8780487804878	3.7268118670048	4.29909481041254	4.19396486830857	0.141887493485018	0.0338313500328013	4.62010552343957	3.98269877878536	3.55756664015687	3.33560206018766	4.14358084684737	4.27179152884952	4.20155080767853	4.00659090279012	4.62968328683629	4.36024081574076	3.75511539201709	4.98719505433573	4.70233234968583
OTUD7B	0.655452954485838	0.999999999999998	21.7021276595745	10.3606154576248	4.94241629003946	4.63306482674209	0.328478868266266	0.0708988284321608	4.43502777597932	4.3308146503587	4.96113239735051	4.78176459706577	4.0397785874077	4.76593671618812	4.16684395943967	4.72976600609185	5.4508316575376	4.48046254871456	4.7275180083916	4.1105422620198	4.85627995873133
VPS45	0.777026779975359	0.999999999999998	22.1052631578947	4.5149394507688	3.85500031232943	3.95769099263864	0.418587040822092	0.105765468198672	4.84483444414023	3.98269877878536	4.67121587741273	3.85283315791918	3.04741665279181	4.14883338965195	3.85428228715654	3.4386831846105	4.24143717725195	3.15978458129646	3.62306855642844	4.4652239950331	4.63096978027756
PLEKHO1	0.828856724628321	0.999999999999998	26.542750929368	6.75440830680987e-05	7.13390673259158	6.83038249920411	0.112555882392399	0.0164787085357979	7.16607704578936	7.05189091084269	6.83694220145672	6.99581826605001	7.01948198340019	6.83959589146413	6.8351229921624	6.88981080598314	6.96606358553146	6.63037608929178	6.49607939584412	6.18267887092931	6.85896421387544
ANP32E	0.88227573501543	0.999999999999998	20.458452722063	5.9131076055575	5.37627366687364	5.07084505935089	0.2543307682705	0.0501554997823295	4.84483444414023	5.23928356372591	5.10673967674967	5.2717380410828	5.08891689474182	4.99738222992462	5.92649767560813	4.89103606234314	5.36823721507259	4.59143209833646	4.47004547384238	5.22860593255466	5.22273122427414
APH1A	0.218392154895536	0.999999999999998	27.5675675675676	20.6044050163935	8.39474008143318	8.20278745661969	0.208772106955745	0.0254513612671099	8.33292927168745	8.14616725967455	7.81010914748698	8.11922162685406	8.2380660195726	8.62346928792932	8.14460800984697	8.32408347169828	8.13079965298524	8.02566832203133	8.01977905501627	8.29388054348013	8.30883807293717
C1orf54	0.998685325004027	0.999999999999998	20	19.8313762225847	3.40162676472526	2.98566110460331	0.139287005021893	0.0466519809656693	3.10490992701848	3.52293010401852	2.81734458536236	3.1902783838917	2.97421773088383	3.57921173752498	3.56545439033002	2.48867022751489	2.75407434072466	3.53781551448108	2.68176822235665	1.72791571065411	2.92719996252848
MRPS21	0.991757499143433	0.999999999999998	24.040404040404	19.4658037274036	7.84309534120511	7.61525051622775	0.0783929006418236	0.010294198526335	7.80832400608318	7.40561294430777	7.54763099694487	7.55156114103577	7.63858197411646	7.3340423313228	7.41071600122887	7.51094403077676	7.45251719418723	7.90731223249214	7.62451805101096	8.20487881706678	7.63056982100856
PRPF3	0.998035035309637	0.999999999999998	22.6666666666667	2.6665991225835	4.69921992720242	4.35873092184993	0.043610022636582	0.0100052110163462	4.58494081229941	4.6340174870552	3.86885080967252	4.11689988022323	4.66932677190016	3.91729181199038	4.01901122964994	4.26389528212514	4.27809304482578	4.48046254871456	4.39104575668106	4.9199561660819	4.58135500861763
RPRD2	0.84701003190903	0.999999999999998	28	16.0293082555863	5.60902602408104	5.43465116145887	0.151753355108249	0.0279232927008166	5.36360380363639	5.28353776160166	5.10673967674967	5.6782986887885	5.52027378931978	5.74173263165577	5.05608618066542	5.36383142197179	5.2985786873935	5.50860657421896	5.60101461120677	5.26518718186022	5.89576864302525
TARS2	0.721992427021954	0.999999999999998	28	17.5690796009117	3.37595748275662	2.95850580969749	0.411092389390652	0.138952706478777	2.33641017656604	2.14899690423414	3.66895932818641	2.84662369873566	3.47642062989033	3.29984246998469	3.51115014086234	2.73523397961279	2.94854067619935	2.16186572283548	2.68176822235665	2.84076129630952	3.75164787060485
ECM1	0.995191841841843	0.999999999999998	28	16.3078710657298	5.35095865874368	5.18729695937982	0.0214563063793032	0.00413631734356471	5.79140370520988	5.11417236468587	4.96113239735051	5.75782680864721	4.99951690215701	5.39014666826265	5.37774863369107	5.18869950704348	5.33382833106657	4.66939397549646	4.7904364007886	5.22860593255466	4.8352679146781
ADAMTSL4	0.999999989556466	0.999999999999998	28	11.4170550308817	3.05609653569706	2.46453957432046	0.136678032647155	0.0554578364540325	2.64033600250076	2.27124714534911	2.07493516891244	2.10133703200164	2.63744882352415	1.82192836628953	1.14882340089015	3.21316596841446	3.41144286952058	1.6490739992788	2.92550023260163	4.33362133724649	1.93998005919233
MCL1	0.50672382059772	0.999999999999998	28	26.1629676315465	9.13054672952714	8.93132900580657	0.26583943409635	0.0297648237931352	9.35849524257202	8.32443291455075	8.82233634249279	8.57394232645017	8.84871681105092	9.10354157670763	9.15784650451322	8.90217726565367	9.30536596897399	8.668708089877	8.6426783196779	8.95787452566962	9.20602542345203
ENSA	0.877688419097532	0.999999999999998	25.4092526690391	22.5906797868778	7.12250833209965	6.51034149460337	0.182883578580961	0.028091242023565	6.35810698425067	6.34533001175293	6.1174265121882	6.21770957621055	6.38410597137551	6.33742950214498	6.97710571765701	6.05059801496229	6.74821344239324	6.47983707852137	6.45782625365904	7.23948826014448	6.97397624771472
GOLPH3L	0.62209539767558	0.999999999999998	20	0.872059389133899	5.13970050865109	4.97604723751447	0.199699502898755	0.0401321557788314	5.74436986688269	4.56397931320606	4.6166813682688	4.90333332848553	4.84384763311319	5.60808306850072	4.69118433498764	5.24946985058447	4.93529443601445	5.1761372257311	5.1832434712004	4.69710644706907	4.65515164670189
CTSS	0.904453542511374	0.999999999999998	20	2.4588665477639	2.63597243182477	2.38753511542914	0.526466876777746	0.220506443392401	0.582526808842221	2.99368862975869	2.36691879754543	2.74619877384653	1.56086457621037	2.49562260514674	3.89726115447943	1.30708233535689	1.93574332546974	2.01032469787505	3.19723225691964	3.6939012982416	3.00452669152509
CTSK	0.930634538261535	0.999999999999998	20	8.0152134042896	7.50664573102058	7.34782853234797	0.128642640234032	0.0175075724300992	7.26381560759357	7.1266784454856	7.21740343576329	7.2276526319395	6.68867327343064	7.36659749315062	7.73481536459322	7.10789641595799	7.65770604015034	7.23250089197355	7.19917910123165	8.12253856322434	7.63968810557018
ARNT	0.55318003790661	0.999999999999998	28	27.5924120245136	6.27068002991075	6.05457125369998	0.171416944169944	0.0283119872551157	6.12093539910694	5.87184629352969	5.78790669945249	5.93935197013719	5.95061459320776	6.04734082107888	6.42205516760062	5.99252510125027	6.451955567415	5.82478543726699	5.81788079225612	6.13405953550048	6.22949827661732
SETDB1	0.889572715176454	0.999999999999998	21.570996978852	9.4708519354975	5.05864791796188	4.78820426730035	0.0981823625578011	0.0205050488819596	4.62010552343957	4.46497021051164	4.89393037499368	4.78176459706577	4.86424995742731	5.06695562329218	4.85275399785663	5.0128941767308	5.24403478542324	4.79064128362205	4.87027417338088	4.40092274564187	4.30392136799448
CERS2	0.691539910554746	0.999999999999998	28	24.5253189615424	6.12308856438084	5.33035254888408	0.567410084366834	0.106448884790111	5.52072541383727	4.49036674997341	4.30800142975179	5.11947744432981	5.26803316195129	5.88987144159998	6.633823442757	5.40002243588404	6.07871212185509	4.81371422244086	4.7275180083916	5.80191012125535	4.6789348594259
FAM63A	0.999475651973333	0.999999999999998	28	20.3225805438939	3.06454852320241	2.7583540700938	0.0821631697150319	0.0297870279257651	3.10490992701848	2.76308224567449	3.08173674319355	1.73279380758633	2.81563756111238	3.57921173752498	2.81313041704593	2.61721307683589	2.2628039908527	4.00685557153533	2.01952887580887	1.72791571065411	3.27804359069837
PRUNE	0.999072031081849	0.999999999999998	20	11.3624823770159	5.06136131602823	4.74220675344493	0.0955340830001042	0.0201454909005611	4.58494081229941	4.01805359475054	4.64420628606464	4.37407934610233	4.66932677190016	4.99738222992462	4.9375555157075	4.91624503596396	5.04571369981301	5.22858626005914	4.52040663477835	4.55660205905465	5.05110948851212
C1orf56	0.992950361154972	0.999999999999998	28	0.192340549505701	2.48098146077792	1.71963848993399	0.2249864472752	0.130833572632953	-0.143520440799451	0.375753291400534	1.21598860284172	0.905094964469128	1.34557023569987	1.31234202902532	3.20395022681449	1.81576889026444	2.4021693859123	2.42420674833883	1.31028805731468	2.84076129630952	3.21437071331675
CDC42SE1	0.419582316788679	0.999999999999998	27.5675675675676	26.8186979492177	3.76504872246194	3.60044034581817	0.215351651460007	0.059812587010401	4.22266377745973	4.11919906147242	4.23746707932697	3.58855899648365	2.97421773088383	4.01441111349051	3.76428155893021	3.57155536281948	3.653872382864	3.74405270049742	2.9983799495207	2.93459505730769	2.84549271481279
MLLT11	0.522386649368378	0.999999999999998	23.7209302325581	6.0634977405627	3.04785385239309	2.77915411492038	0.521646590902854	0.1876997709851	2.77123714864806	2.99368862975869	3.7723642792393	2.94051074867347	2.43410891128802	1.82192836628953	3.27084645848653	3.29232050820414	2.64603721909324	2.64610369390144	3.1339453810563	1.50133863303369	2.92719996252848
GABPB2	0.909826020990308	0.999999999999998	24.5360824742268	12.5756407801942	3.33820452193656	2.80222027220522	0.573989648870544	0.204833879250627	0.582526808842221	3.06303490458767	3.30509820564804	3.1902783838917	2.97421773088383	3.29984246998469	3.20395022681449	3.04050120844427	1.93574332546974	3.9662466657125	3.37196670697674	1.72791571065411	2.34864166163454
SEMA6C	0.991446797789265	0.999999999999998	28	11.2146734410633	3.36714727781633	3.23785918475685	0.252565932134543	0.07800398897011	3.45576348244391	2.76308224567449	3.49846963751912	3.11173089526495	3.62729160570052	3.37491780423953	1.81940347023923	3.57155536281948	2.75407434072466	3.79131360498937	3.06775441097118	3.94001617021653	3.56003798665533
LYSMD1	0.581395924365199	0.999999999999998	20.3418803418803	12.3130756303432	3.56644212057627	3.27495174157556	0.281014428405904	0.0858071967407708	2.77123714864806	3.19246363440555	3.7723642792393	3.58855899648365	3.18353444180658	3.64135032150905	3.06006495025343	3.29232050820414	3.5377438579363	2.74544112948678	2.84874210513943	2.5159321326168	3.9984303574091
SCNM1	0.978664537084156	0.999999999999998	20	8.61119222218619	2.0089691585641	1.5590505295212	0.0419627870547145	0.026915604247671	0.582526808842221	2.67722422541305	2.81734458536236	1.50590524193409	1.09241483609694	1.58951860354861	1.4085329040593	2.01560639411193	-0.143520440799451	1.84097707400254	2.38831796563621	2.09604651718591	0.405035040230926
VPS72	0.995956598849438	0.999999999999998	26.1538461538462	1.1903872832393	5.94388486128903	5.81049634369443	0.0487765296111012	0.00839455473782952	5.97916460724765	5.43509301508681	5.5755887331963	5.60850316813306	5.87219512414259	6.08136261613121	5.71456221538083	5.70494209779081	6.4836888502445	5.27919521532246	5.56547838765639	6.52194237642471	5.71202882431436
PIP5K1A	0.940803188392127	0.999999999999998	20.8163265306122	5.6375023952007	6.23898189810167	5.99052034368697	0.0740136142405599	0.0123551227596711	5.64543602320638	5.88147660862008	6.10757305861572	6.00601553076936	5.88223385532957	6.37449000580283	6.25035396604981	6.02764859377075	6.29088675943057	6.0455075216625	5.60101461120677	5.43535210962818	6.42499754995755
PSMD4	0.997672201414854	0.999999999999998	20	12.5806448807101	7.63264460535146	7.53119055938162	0.00681919138222119	0.000905459944009319	7.63865091867078	7.76943709629256	7.28453517854846	7.43944978476689	7.71919826709627	7.45575787137624	7.31093399266721	7.82563007202037	7.41597692020646	7.71237803348287	7.55675957675883	7.3961351504355	7.37067958485703
PI4KB	0.814584271345562	0.999999999999998	24.3686006825939	24.2549955733124	4.45022609978254	4.56888056825278	0.30329894529369	0.0663836449131952	4.68796356145444	4.24389337608239	4.47058136873579	3.85283315791918	4.0397785874077	4.99738222992462	4.16684395943967	4.14097177914821	4.76496755740924	4.29615167030242	4.70592030040057	5.76406856684624	5.51470226188475
RFX5	0.698165570258195	0.999999999999998	20	4.7457707975864	3.20133735309451	2.79584055046263	0.578142915376689	0.206786798081537	1.71103526941512	3.36713841463931	2.60963926319416	3.1902783838917	1.56086457621037	2.85156969984005	4.0948203162092	2.61721307683589	2.75407434072466	2.53941719225627	3.31604079954278	3.63920666911754	3.00452669152509
SELENBP1	0.599109704075132	0.999999999999998	25.9636363636364	20.4737841467534	3.74948174604738	3.58468756579918	0.266919110030714	0.0744609132961372	3.10490992701848	2.67722422541305	2.71722662670384	3.02865939983305	3.76386819013613	4.14883338965195	3.06006495025343	3.90950400515922	3.5377438579363	4.00685557153533	3.91425220626141	4.40092274564187	4.33419202610786
PSMB4	0.982056353356932	0.999999999999998	24.8780487804878	23.1218836754291	7.22750694254005	6.76708172955205	0.14693503506872	0.0217132053285318	6.93426396314237	6.57633774740268	6.40171786468949	6.69272723737695	6.47314151398704	6.70058141065839	6.78451073956783	6.57063349688832	7.15035788646905	6.6751582682058	6.55162204646552	7.43679083026928	7.10703286565458
POGZ	0.999999996874086	0.999999999999998	28	19.9999324559169	5.19788698569471	4.6860106798217	0.0769525212418592	0.0164217554119589	4.75277272432158	4.53985673336913	4.56000417091518	4.34002921848113	4.4707511367458	4.61925760472811	4.05741365678376	4.54817296145162	5.00255474127215	5.02616819624765	4.44418992666905	5.48271973440109	5.12222623261623
TUFT1	0.745305946888422	0.999999999999998	20	16.0785518164335	4.06220535743089	3.66732804276733	0.148913454358945	0.0406054360619935	3.60364320864873	2.58593146268527	4.04438684629608	4.19517393172736	3.88862616758706	3.75813237661083	4.0948203162092	3.50664842392458	3.70860954253535	3.9662466657125	2.9983799495207	2.74039734105801	4.39289207230635
SNX27	0.960070765702859	0.999999999999998	28	19.9999324559169	5.44478597565389	4.65278241543947	0.0183600902982255	0.00394604532490078	2.89124287399965	4.82578430577248	4.20086310820677	4.75617138785149	4.92378087250141	4.27179152884952	4.4527052970143	4.86537875338036	4.98048123198508	4.69447234541376	4.61614327574541	5.76406856684624	5.25473496463847
MRPL9	0.95295314469825	0.999999999999998	20	5.2203410365001	5.1576831306758	5.07738016362333	0.176714615235625	0.0348042907052124	4.78411725831153	4.99502584687888	4.82344443177845	4.97164289325124	5.0178455885019	4.7935642992607	5.23426898493315	5.32670911903969	5.04571369981301	4.69447234541376	5.56547838765639	5.31837657102139	5.70045587170816
THEM4	0.819234909654589	0.999999999999998	28	25.6086848038022	4.00947313630637	3.74243282159649	0.395112402469094	0.105576351347983	4.39498239493704	3.25306904583732	3.37247657252197	2.94051074867347	3.67426847469503	3.57921173752498	4.53665534635202	3.36735712870923	4.38278334329505	3.42247183814663	3.91425220626141	3.52317389574794	3.92076720731247
S100A10	0.745413109183595	0.999999999999998	22.3824451410658	5.6188196548153	7.65302506578519	7.46699568993813	0.156122084703637	0.0209082864362723	8.16152274454225	7.272876463411	7.26250320323473	7.00127534305977	6.76118199711394	7.34808459237098	7.91814831727235	7.16684899078765	7.93810444600015	7.1073703537919	7.29269912743023	8.44502459227576	7.50314217890965
S100A11	0.997210491452828	0.999999999999998	20	4.13522860353386	8.809312836778	8.5045912666319	0.167053984801593	0.0196427999376097	8.73697700351038	8.77808812421496	9.01781838764648	8.80054758972211	8.4213456635828	8.59627424495801	8.83206648302641	8.37270022645201	8.55528867927961	7.91799833911626	8.16337686592738	8.71505722086486	7.92220277774735
S100A9	0.761363016855522	0.999999999999998	22.3824451410658	4.7942059166811	4.79716119129782	4.46097880877295	0.254875873698307	0.0571345179217324	4.17616442256456	4.65662781038646	5.10673967674967	4.64900133513236	4.30153604157812	4.38508822075231	4.91681785117635	4.7010437800831	4.95806473928954	3.59220394294193	4.66173001377148	3.6939012982416	4.44929683034972
S100A8	0.813435630460587	0.999999999999998	28	25.7987486536214	2.9985393498353	2.38388547328701	0.349213727429349	0.146489305523489	2.89124287399965	2.84411639811745	2.71722662670384	1.73279380758633	2.32057264605317	1.58951860354861	4.01901122964994	2.84432592133846	2.2628039908527	2.16186572283548	2.38831796563621	2.09604651718591	0.801518601028342
S100A6	0.690527195505459	0.999999999999998	26.3468634686347	1.584247026849	11.9166924952268	11.713696104501	0.22846068248898	0.0195037228600454	11.9976008675203	11.4834381352485	11.6096522033439	11.3333632720844	11.3693233502997	11.7511377306169	12.0931090440383	11.5562583631244	12.0458445671563	11.7718634426609	11.3170557289745	11.9894490962479	11.9356190380392
S100A4	0.999939306981794	0.999999999999998	20	16.1069089806751	10.4144893754243	10.2875587591455	0.0956204112781429	0.00929476210214963	10.2640228614185	10.0792644364897	10.2091277574335	10.1681871633933	10.5336239911398	10.6693190716943	9.6780190906846	10.6914725788636	10.3109821749069	10.2771753669874	10.0970504341502	10.4985088579249	10.1394657232672
S100A3	0.285206406940573	0.999999999999998	27.148288973384	13.5495264856573	3.23439799922527	2.92169123788606	0.436250037939481	0.149314216465639	1.71103526941512	2.27124714534911	2.91096329650799	3.4676175105857	3.30790952732165	2.74239588996627	2.51502018569808	2.94574544803477	2.94854067619935	3.42247183814663	3.37196670697674	3.10572651214877	3.45375945619298
S100A2	0.953673285092825	0.999999999999998	24.5360824742268	17.0197014296908	2.95494205728689	2.90423625789993	0.244237250358718	0.0840968945602681	2.64033600250076	3.12920021554634	1.90330475175511	2.84662369873566	3.18353444180658	3.22064484840752	1.98793681516257	3.29232050820414	2.52924999402144	3.15978458129646	2.9983799495207	3.74659789363287	3.07791879749748
S100A16	0.997438007063688	0.999999999999998	28	6.75440830680987e-05	8.45083763976533	7.74797930394337	0.0708884019321365	0.00914927610816635	8.4052691819752	8.3644712668394	8.13754593266737	7.79721303848425	7.78220645309108	7.70524018682767	7.12455924852084	7.55574791937779	7.64021267347797	7.30756504965646	7.66425642715401	7.91661687016278	7.36702405866352
S100A13	0.844295415257413	0.999999999999998	25.5913978494624	8.78262877950506	8.89107512084097	8.66146790446062	0.119929516264686	0.0138463269260541	8.7409760010069	8.92966475215514	8.76863652201584	8.88857447083221	8.96781120184921	8.63496918822128	8.38627796229942	8.85080357792878	8.64221777305867	8.6023491372369	8.58172868918052	8.38187958725754	8.20209311356991
CHTOP	0.700734293640071	0.999999999999998	25.0526315789474	2.7568043077733	5.95721265236085	5.80280209888236	0.165537965676324	0.0285272464673932	6.05821536476978	5.84256352697172	5.27465010121401	5.6918615591714	5.723784401694	5.65402242701447	5.98743563252821	5.82959164194666	6.07871212185509	5.53661308813829	5.42713487181635	6.40386814309177	5.97475274729846
SNAPIN	0.930974583510672	0.999999999999998	28	24.7142092620172	6.75465625571367	6.34451892520838	0.215920968781274	0.0340326778636226	5.85182132337369	5.31230395413156	6.09765184393776	6.18930387644976	6.33378603400518	6.95419563181857	6.39981036999961	6.84456754518565	6.79322898632915	6.12144192404897	6.43831247753914	6.13405953550048	6.79510868717558
ILF2	0.766590923383248	0.999999999999998	28	0.0691170083700001	5.67183874076015	5.62902855722102	0.139907509969516	0.0248546456190989	6.16921931084409	5.89104306521747	5.75040463074463	5.55012885999516	5.31325605114896	5.49483558203134	5.64060591777297	5.552506377751	5.82986211722725	5.37537960757748	5.42713487181635	5.87473967315378	5.22273122427414
INTS3	0.25250725184943	0.999999999999998	27.3563218390805	16.4473160705515	2.77353018051879	1.71529551601999	0.868388368941739	0.506261667935018	-0.143520440799451	0.756789655758662	1.90330475175511	2.2554248973201	2.81563756111238	2.62427915542333	2.40018696764644	0.514339724258071	1.24216323226917	2.16186572283548	2.2755480308831	1.50133863303369	2.0894361742474
SLC27A3	0.267355640981246	0.999999999999998	24.7058823529412	15.4495377200575	5.78592624011263	5.42786384710109	0.356429285081848	0.0656665854417496	4.95910184858	5.28353776160166	5.30945085386256	5.82090730834662	6.05192155967345	5.46077643277371	5.14792668709592	5.552506377751	5.22538540204341	5.32808883900062	5.85759967517201	5.43535210962818	4.9953725026766
GATAD2B	0.714995784182635	0.999999999999998	28	10.8883812115434	5.26085301262624	4.97776081083683	0.380980357119061	0.0765364933344424	4.90309915705801	5.23928356372591	4.74933705744856	5.2717380410828	5.45451409468887	5.11154116980529	3.76428155893021	4.61127802535245	5.26244616589629	4.69447234541376	5.74562762727384	5.17193380251864	5.10477299370734
DENND4B	0.978243086433087	0.999999999999998	20	7.7191941854487	3.71404071365832	3.49737002426067	0.224580421817462	0.0642140866592854	3.45576348244391	3.36713841463931	2.91096329650799	4.03413417421114	2.97421773088383	3.51427583546381	3.66829047522346	3.75040262243669	3.5377438579363	3.23007473228743	2.92550023260163	4.40092274564187	3.8386842395121
CRTC2	0.544693188372485	0.999999999999998	20	0.150827535056202	2.1348813907135	1.22331754429477	0.783219262152381	0.640241992608632	1.42319864145209	1.0579256600602	-0.143520440799449	0.474033667777745	1.34557023569987	3.22064484840752	1.81940347023923	-0.143520440799451	2.2628039908527	1.84097707400254	1.06091876692892	1.72791571065411	0.405035040230926
SLC39A1	0.99997965146733	0.999999999999998	20	9.4877058280339	7.1255445782652	6.96011299812921	0.0412893758206429	0.00593228527061859	6.84790475577204	6.73879321625772	7.0214270741886	6.79052072476275	6.81981162372922	7.01999586675774	6.8461330421049	7.34449553253193	7.04262871762856	7.05991351449878	6.95556860101943	7.11474289677974	6.8693373298003
JTB	0.968504759253606	0.999999999999998	28	27.6795326718461	7.55353897364265	7.45253656587059	0.104069711158196	0.0139643341885487	7.81592658232143	7.16266689534007	7.44181296975546	7.2734749872756	7.49550478941294	7.61907704604588	7.37695141450571	7.48169053150514	7.77776101619785	7.32774129975884	7.22977014208533	7.47633214938425	7.33370070149212
RAB13	0.758447440813522	0.999999999999998	27.148288973384	8.5903500982925	7.74418174297996	7.61718261067394	0.2047512348266	0.0268801793644389	7.2526547454676	7.92187885773565	7.73529544552221	7.79092501808711	7.77683541607818	7.1270276112137	7.63994151746518	7.87146173506387	7.39109223551354	7.79585802925475	7.83564283483565	7.63848721197556	7.35600157470519
RPS27	0.99922145882614	0.999999999999998	20	4.1307436089208	9.36597266003213	9.15849906655874	0.0898884102642073	0.00981475344496404	9.03283001794271	9.14585941302521	9.08338242743124	9.08381739817882	8.88036408324126	8.97370500721244	9.3373046120587	8.93029079206394	9.40919716025645	9.18563839355924	9.30630890296667	9.60975798288903	9.22735150670493
TPM3	0.996446154665514	0.999999999999998	20	6.75440830680987e-05	8.11503464051292	7.48870169440965	0.136711418974617	0.0182556903123371	8.07862680026753	8.01887550601225	7.76694061091409	7.56267675745648	7.64449208170818	7.14858321652688	7.49707253812931	7.02341554073405	6.88520621586485	7.7246035869064	7.46973022048285	7.27130898298456	7.32995014293072
C1orf43	0.422078209181042	0.999999999999998	24.7058823529412	24.2348627375883	7.59291734804188	7.16131603316365	0.44973252357873	0.0628002620602196	7.77750661984352	6.74408153431649	6.69281324634693	6.73919022155366	6.85081479655232	7.3340423313228	8.21848930076453	6.86413150228167	7.44043964324475	6.71859212729353	6.82140132250699	8.01387399621042	7.17968251932443
UBAP2L	0.969626796763122	0.999999999999998	25.7761732851986	17.7406147023726	5.89577466102591	5.8191418459134	0.104357844689663	0.0179335454355612	6.20440049633887	5.72980218961227	5.32654141060627	6.0168326811127	5.68989381631605	6.17886376202959	5.5082407791519	6.00432819950225	5.60305960301425	5.81338328014088	5.7770373748842	5.73827793550568	6.05872912744931
HAX1	0.967288667602654	0.999999999999998	28	3.96896188204633	6.56878694988034	6.46428096671325	0.0219736313817964	0.00339923829037537	6.69138613082248	6.36605792896123	6.48018046215094	6.58054693654944	6.55700019312698	6.34678426184544	5.69032893017885	6.44635124022566	6.451955567415	6.40584747257614	6.69555074698062	6.63107987917145	6.68784254949144
ATP8B2	0.942131595464288	0.999999999999998	24.8780487804878	2.7356612436494	5.35243595825444	5.31809781152528	0.189735047040453	0.035677239073953	5.64543602320638	6.01871116121543	5.32654141060627	5.25356136087232	5.35710435704292	4.87340776076987	5.89503546870933	4.81265328611887	5.60305960301425	4.94490120598952	4.98231228013861	5.2831357503086	5.2064591250642
IL6R	0.998336472428757	0.999999999999998	20	4.544042864391	4.39110348890713	3.93561900190637	0.087478794838583	0.022227455146499	2.33641017656604	3.61816622959457	4.00246426209102	3.70014144289254	3.62729160570052	4.49013177609567	4.36356674421735	4.34038610222448	4.0847235790522	4.19434137671874	4.12421567253896	4.02779726697213	4.39289207230635
UBE2Q1	0.891805549385776	0.999999999999998	26.1538461538462	20.2239815681993	6.33292633787793	6.21991079850264	0.0535165378897054	0.00860406838995004	5.72834488802888	5.95628886576924	5.80019384102714	6.11070184042548	6.19570701518897	6.62570534077808	6.03632201929379	6.22212740920796	6.29088675943057	6.46533961524154	6.59925976747105	6.17308520001324	6.65224231690814
ADAR	0.438190475489955	0.999999999999998	25.2296819787986	25.0957398949393	6.55678822237589	6.46319260465173	0.230024753799074	0.0355899580701833	6.83299526673476	6.23697312214268	5.95107610027066	6.17005119045622	6.15488411339085	6.71510134012357	6.4938208376882	6.44635124022566	6.58956122138703	6.51545590201713	6.38494729765165	6.73905560482627	6.87963639414646
PMVK	0.990623457350104	0.999999999999998	20	3.66310096257087	5.86117371734987	5.67260003458466	0.126791506362802	0.0223515681679972	5.83695246410963	5.85239063734857	5.90630853795033	5.8085099313272	5.59542236004774	5.86404399670503	5.21740897552566	5.91960377642504	5.57387196062914	4.96565113349887	5.79760361593744	5.88652834777077	5.72350967976966
PBXIP1	0.990770770385031	0.999999999999998	28	19.9999324559169	6.53224254868289	6.05079926009451	0.0113366772162793	0.00187358342740695	5.62826676942901	5.93794634761781	6.00515007930241	5.9619171566543	6.0340233831425	5.88987144159998	6.07427238359044	5.8028075578205	6.32632254787862	5.88048243136367	6.37813568637107	6.09394878597845	6.6401776421902
PYGO2	0.877542393926971	0.999999999999998	23.4098360655738	16.1276438421965	5.73884048217484	5.55261751870046	0.226839051197283	0.0408526339934852	5.79140370520988	4.74368384648455	5.37663089804843	5.47367413010994	5.84165288377793	5.85095479086485	4.99803780398874	5.58430929777462	5.89030560001717	5.42116928498607	5.65836308554042	5.93274274361148	5.47449883517609
SHC1	0.59845693550941	0.999999999999998	23.4098360655738	17.6246108463635	4.16789502464695	3.76715598274296	0.416345042124508	0.110519724702601	4.43502777597932	3.57133387281287	3.49846963751912	3.40311928683623	4.5230156620978	4.45596007041639	3.3959958239875	3.57155536281948	3.70860954253535	2.83837705331068	3.62306855642844	4.36766445536329	3.5078771483123
CKS1B	0.995415188580251	0.999999999999998	28	24.3683104523518	5.41182238724156	5.10606341905623	0.0736023350646966	0.0144146926945731	4.43502777597932	4.56397931320606	5.23898908933959	4.92646442477207	4.80215645640189	5.59243902127616	5.14792668709592	5.63073660413172	4.98048123198508	5.21131424949982	5.08627313572348	5.41921087948563	5.27047448223375
FLAD1	0.334124074217133	0.999999999999998	28	12.1962960912642	4.23449719094632	4.09419198694201	0.197360417619307	0.0482049738382486	4.07841265792553	4.21371556291158	4.43949814141433	4.43985955343778	4.07521569674714	3.44627883810998	3.76428155893021	3.95886398894441	4.31384059418542	4.08479714715074	4.21874962682094	4.18879778979443	4.17605704781205
ADAM15	0.804541503776157	0.999999999999998	20	15.8841353899731	6.26631627844576	6.00684347440737	0.203829740016314	0.033932920157608	5.85182132337369	6.13599432077974	5.58981440268816	6.2638438165845	6.45979632000974	6.22016876039293	5.52203733325932	6.08435183888348	6.16931290335188	5.83609818506512	6.04987769925054	5.87473967315378	5.75741403588351
EFNA4	0.697473737312902	0.999999999999998	28	3.9160357791223	2.53613804528439	1.56771216874164	0.701994088352564	0.447782509027813	2.33641017656604	1.0579256600602	2.36691879754543	-0.143520440799451	1.74816308116002	1.31234202902532	1.62854569468563	1.81576889026444	2.8545816377351	2.64610369390144	1.06091876692892	0.471701165962943	1.36768543616546
SLC50A1	0.997342869369646	0.999999999999998	28	22.7838131667291	4.43096546058306	4.24070968883016	0.132072764165011	0.0311440239620469	4.17616442256456	4.90346311376435	3.82141401392629	4.34002921848113	4.36017420461301	4.42095929594212	4.26855584415565	4.58007050149038	4.1255265700587	3.88142993714696	4.44418992666905	3.2586940424335	4.42137008945936
DPM3	0.999973913271683	0.999999999999998	20	7.9999324559169	7.036290173985	6.61093834210745	0.027695815006062	0.00418939242401602	6.6323301445691	6.10344633848177	6.63224790476237	6.39400478631614	6.5253210608269	6.29939181667956	6.50775531461273	6.75658381576497	6.56751920318575	6.896624490411	6.80117391523672	6.67252351994301	7.16712494847495
KRTCAP2	0.892931527449874	0.999999999999998	23.5643564356436	4.5003243239301	7.48764559080058	7.56955952135491	0.102107602027133	0.0134892395969767	8.11297616240005	7.77202810584864	7.54398244257186	7.63466958635213	7.39391547564304	7.42075213106819	7.31093399266721	7.65267954140212	7.48423826076442	7.27883569445748	7.4982805406318	7.67633007308452	7.68149429206315
MUC1	0.445021699295674	0.999999999999998	20	16.2674619898377	4.20053821417753	4.17326732803818	0.39056093883491	0.0935863696559572	4.47399155838348	4.15139750193239	3.37247657252197	3.9463297675552	4.49712005990569	4.31055413794381	3.45472161377704	4.00659090279012	4.38278334329505	4.56447961766476	4.4178625350314	3.74659789363287	4.44929683034972
THBS3	0.774316839190723	0.999999999999998	20.112676056338	15.2764523418559	4.69239573091546	4.35046099043215	0.36327391624857	0.0835023959639009	4.17616442256456	4.4127952469569	4.37524745162798	4.70358126859789	4.73726978679041	4.61925760472811	4.13128154556787	4.183120787579	4.68532831699015	4.26300683880471	4.63911669530404	2.84076129630952	4.24140530206087
GBA	0.999999973553626	0.999999999999998	28	23.355241252466	3.76243057513883	2.80648835232959	0.160170104656705	0.057071359132402	1.06324893145533	2.76308224567449	3.23441823375892	2.2554248973201	2.81563756111238	4.31055413794381	3.45472161377704	3.75040262243669	1.93574332546974	3.42247183814663	2.92550023260163	1.72791571065411	2.66673064906261
FAM189B	0.528447569136153	0.999999999999998	27.7821011673152	24.1484621615589	5.6453850566811	5.48487800092593	0.185572999061388	0.03383356913865	5.21051398133782	5.04729793290648	5.14577826755337	5.30741846977857	5.18936137156865	5.97679138444446	5.56265260843963	5.40002243588404	5.64576287642065	5.43611514829613	5.3031628075429	5.96645724426984	5.94563808662382
SCAMP3	0.999091587467037	0.999999999999998	26.9433962264151	6.75440830680987e-05	5.96223870133495	5.5653759896115	0.0495461918092512	0.00890257763388055	6.03234341965702	5.6754807988996	5.73768413490753	5.56494535828466	5.58316629661109	5.68385559516535	5.14792668709592	5.90708365947951	5.40184451374698	5.24565393324805	5.49166700560289	5.49816953292036	5.36146748444906
CLK2	0.641575903732488	0.999999999999998	20	18.0842458168789	3.82745274441437	3.25488442791901	0.496558622731772	0.152557988994173	3.53159727027803	3.52293010401852	2.07493516891244	3.11173089526495	3.11708028563462	3.57921173752498	2.1388256160387	2.84432592133846	3.86136474113931	4.04635264438586	3.71242870581143	3.39698617160608	3.14775737874045
FDPS	0.999989340078676	0.999999999999998	20	7.999944007408	3.21742303076252	2.55421193359834	0.247083089198753	0.0967355472537727	3.45576348244391	2.76308224567449	1.70846403003501	2.84662369873566	2.19733225499965	0.51737929896833	2.27541680528479	2.73523397961279	3.0367527792678	2.42420674833883	2.2755480308831	4.33362133724649	2.75887867819387
RUSC1	0.72922589066696	0.999999999999998	26.3468634686347	11.5227140660678	5.61787804724049	5.38344551758127	0.212628119203782	0.0394966603654446	5.13958098189317	5.61903376287142	5.40908310393172	5.650784332086	5.67841769777387	5.44344050847138	4.8744262464013	5.59995166367074	5.24403478542324	5.43611514829613	5.42713487181635	5.54355035148802	4.95698108485884
ASH1L	0.646777257541311	0.999999999999998	22.8115015974441	18.0499138493826	5.84644433907052	5.753721321497	0.207140777663131	0.036001183597338	5.80674696591307	5.64187827991607	5.32654141060627	6.04880584880416	5.75689709638998	5.69854398129528	5.93683443088164	5.48671677023953	5.418359072223	5.95501347404397	6.18870558270557	5.65801868363047	5.85459351433446
MSTO1	0.999398611556606	0.999999999999998	23.5643564356436	3.41491352252293	3.27942378676853	2.82455844985165	0.176280788848347	0.0624100339851722	3.00202837448678	3.83192092219481	2.71722662670384	3.80370988246503	2.63744882352415	2.35435931863585	3.20395022681449	3.21316596841446	2.2628039908527	1.84097707400254	3.31604079954278	1.92369133448973	2.75887867819387
YY1AP1	0.658269796800022	0.999999999999998	26.542750929368	12.5155380529857	5.80139787903556	5.66350063387041	0.215674416955038	0.0380814677878206	5.29997214010809	5.61903376287142	5.83643959012688	5.59412952613398	5.85190564170368	5.8377457418468	5.21740897552566	5.56849546934945	5.43468672571097	6.13065875126202	5.9796168508345	5.43535210962818	5.8753279681503
DAP3	0.998526414207186	0.999999999999998	26.1538461538462	2.0505193877905	5.85769060200407	5.60728483482545	0.119393217413483	0.0212925187377609	5.72834488802888	4.97717229948721	5.29215540815331	5.45788467516578	5.15665079129106	5.7130843277883	5.69032893017885	5.63073660413172	6.15952258582715	5.57762911404082	5.33164741059494	6.42826873957392	5.74620088203886
GON4L	0.53285792523865	0.999999999999998	27.148288973384	12.5673888010755	5.21126342155999	4.7158605857677	0.526815691517976	0.111711464310011	3.60364320864873	5.23928356372591	4.64420628606464	5.05796492736838	5.39965918344208	5.02094812847068	3.89726115447943	4.44801716450795	4.31384059418542	5.22858626005914	5.46619947869386	4.22638925675945	5.03276871627671
SYT11	0.73204677157429	0.999999999999998	23.5643564356436	20.5376282595116	5.72273154601648	5.34451932187136	0.305134583819728	0.0570929891807158	5.16361491259049	4.76465111399702	4.20086310820677	5.01544943674515	5.18936137156865	5.98879181485267	5.91608632379381	4.81265328611887	5.86643122120078	5.70649353601976	5.74562762727384	5.69870635517426	5.62899808373678
RIT1	0.743434969341817	0.999999999999998	20	3.4586221891627	5.00355358857091	4.62947522821136	0.263888375417843	0.0570017901402183	4.51193063536366	5.081122599814	4.67121587741273	4.53322673719987	4.66932677190016	4.76593671618812	5.25093423424711	4.98933209326865	3.9994833321541	4.61789027233643	4.68399434609018	4.55660205905465	4.27300193333235
KIAA0907	0.112375151502937	0.999999999999998	27.5675675675676	22.0366675018897	4.16190362158401	3.439708413413	0.801765528948723	0.233091132324552	3.86047038219009	2.9208400197497	2.60963926319416	3.1902783838917	3.67426847469503	3.57921173752498	5.03699506543618	3.36735712870923	2.75407434072466	2.74544112948678	2.92550023260163	3.63920666911754	3.8386842395121
ARHGEF2	0.598820408242685	0.999999999999998	27.7821011673152	20.8560631768848	6.23391174443214	6.05537692630057	0.272439519774183	0.0449913396127142	5.61089072399524	5.31230395413156	5.53205021696521	5.88134483018919	5.88223385532957	6.34678426184544	6.51467240536296	5.58430929777462	6.4836888502445	5.99593534557906	5.94316015132646	6.77120535032978	6.67607314475706
SSR2	0.314455946917901	0.999999999999998	22.9581993569132	2.4226179560578	7.58858416570772	7.59040846713169	0.28461933820138	0.0374972360754827	8.17636453701303	7.77461447041952	7.51072345928557	7.17550792619104	7.22671280811842	7.49835339921815	7.83492949160419	7.31162350420402	7.60457643828642	7.56718951452434	7.45037787431661	7.92521493571242	7.99506182776893
UBQLN4	0.999616102113954	0.999999999999998	21.186943620178	15.9557314489923	2.42170789278754	2.04373243466182	0.365101521405243	0.178644481642068	3.00202837448678	1.0579256600602	2.36691879754543	2.63825682913631	2.06257252893668	2.35435931863585	2.1388256160387	1.81576889026444	3.0367527792678	1.42767032230095	1.70806010811987	2.63252583621241	-0.143520440799451
LAMTOR2	0.975383689717555	0.999999999999998	26.7415730337079	23.9951697349008	6.56981232223356	6.51258770284075	0.0632809624994168	0.00971671559552496	6.48751305007641	6.37971291867709	6.51040841204852	6.42681864285619	6.47976810258539	6.64099467041017	6.32308176468268	6.80462527599793	6.38631497031975	6.36737925742865	6.47707960657154	6.76483246117548	6.59088397836915
MEX3A	0.887877948725076	0.999999999999998	24.3686006825939	1.2962053779339	2.38648681665224	1.91733800347652	0.418065513526493	0.218044764547751	1.42319864145209	2.3839425970785	-0.143520440799449	1.50590524193409	1.74816308116002	1.58951860354861	2.72044006585943	2.48867022751489	2.1085220089596	1.42767032230095	2.59042659588997	2.93459505730769	2.46264350802298
LMNA	0.972520387370626	0.999999999999998	26.9433962264151	16.1717181622633	10.1607831744625	10.1164474688517	0.0494687877217107	0.00488993669704941	10.2373773196848	9.85811876277895	9.9926664760311	10.0922341044685	10.065640410097	10.3532882648273	9.86486907681218	10.0218804480349	10.3705421507302	9.94300832279789	9.76631945388956	10.6049136607331	10.3490087343361
SLC25A44	0.762855932246134	0.999999999999998	28	3.4807058944484	5.49064390308729	5.1187800200925	0.222871790509722	0.0435400211837379	5.23340391319055	4.80569303653399	5.23898908933959	4.67654939448146	5.0178455885019	5.2575588437416	5.13002035622916	5.45266160575591	5.54408159855555	5.39080487805018	4.96423310682763	4.58581898465244	5.27047448223375
PMF1	0.999971487170729	0.999999999999998	28	0.707895659969999	4.28395671802427	3.89846910789781	0.194932280363423	0.0500022637010294	3.86047038219009	3.90927870240487	3.08173674319355	4.47165808077917	3.24706187045602	3.91729181199038	4.01901122964994	4.22407326752182	4.38278334329505	4.12224372721549	3.66844038855258	4.22638925675945	3.45375945619298
SMG5	0.965600206661189	0.999999999999998	23.1067961165049	1.7863369941434	5.1751745001997	4.79305197369889	0.281895045086277	0.0588132669191011	5.27812224633779	4.82578430577248	4.58862107668889	4.07611046716148	3.92792466944199	5.02094812847068	4.53665534635202	4.81265328611887	5.33382833106657	4.9861068465251	4.7275180083916	5.48271973440109	5.08710602309715
TMEM79	0.895568897111517	0.999999999999998	22.2429906542056	10.4632041713147	4.20847078002842	3.81238565797971	0.269877619061597	0.0707896952913763	2.89124287399965	3.66352600498665	3.16009634607525	4.23277394583478	3.76386819013613	3.75813237661083	3.76428155893021	4.26389528212514	4.0847235790522	4.15874288364652	4.2489327758559	3.52317389574794	3.70607799940943
C1orf85	0.232773011715529	0.999999999999998	20.458452722063	9.5986188732982	6.82110649139982	6.6576046594504	0.154602582787025	0.0232219530439628	6.42922572311737	6.5584386843673	6.82496537208633	6.58054693654944	6.6829417686515	6.53858876213842	6.6274558865451	6.92749255925327	6.81833525697574	6.71859212729353	6.41187662027289	6.67252351994301	6.68196984883803
CCT3	0.999977765724954	0.999999999999998	21.570996978852	17.4567575951396	7.12491981482567	6.94096240548014	0.0428064580159971	0.00616722228349772	7.30761516991165	6.90381911395113	6.73822234925321	6.67234713510158	6.88116571088216	6.81284399260366	6.51467240536296	7.08028216365004	7.25520258388303	6.75480793349637	7.08250969950763	7.43679083026928	6.76764485892791
MEF2D	0.958741233629364	0.999999999999998	28	0.530802164788	6.05966078290376	5.74921118382337	0.242312766302664	0.0421471326335103	5.97916460724765	4.92224645947354	5.64535452712881	5.2717380410828	5.59542236004774	5.68385559516535	5.87367289948349	5.84279949228413	6.3946852395928	5.7786259346469	5.24444876897141	6.04218937523398	6.33804514069706
IQGAP3	0.530804254415462	0.999999999999998	28	13.182735786083	1.60312174355961	1.05407233079558	0.710620067737195	0.674166323292867	-0.143520440799451	0.756789655758662	1.21598860284172	1.73279380758633	2.06257252893668	0.51737929896833	1.4085329040593	0.964489739296599	-0.143520440799451	0.846163100220631	0.759248677382202	3.46145924654062	0.801518601028342
APOA1BP	0.999914683361088	0.999999999999998	20	16.7018696694211	6.28864415571464	6.24650020197319	0.00262148181800715	0.00041967209369161	6.31583610571142	6.38649225112074	6.03664761509761	6.35190923196437	6.17135214785718	6.09252723023361	6.23368197354912	6.42015635448489	6.11968308996097	6.11216583524706	6.6051053847458	6.17308520001324	6.18866338760995
GPATCH4	0.94217871224284	0.999999999999998	28	7.75517041422904	6.48770800551929	6.31419971392669	0.0918611810457633	0.0145483489923755	6.34765480917537	6.68481570254001	6.26656354337803	6.4589027216489	6.46648434763015	6.3926692564618	5.92649767560813	6.12816255069565	5.92539234326761	6.49419030679136	6.61672603848533	6.1040815055655	6.35290603806086
NES	0.980320466748221	0.999999999999998	26.542750929368	1.3862482056661	3.12255707322344	2.50794172559676	0.298134581863946	0.1188761998818	2.33641017656604	3.42096004690678	2.81734458536236	2.84662369873566	1.56086457621037	2.49562260514674	3.13380062149987	2.61721307683589	3.41144286952058	2.16186572283548	1.31028805731468	3.63920666911754	0.801518601028342
CRABP2	0.640528513257466	0.999999999999998	25.0526315789474	2.4849400900562	3.66849985637253	3.39563698203761	0.37143652528169	0.109386405922226	3.97355307321267	2.67722422541305	2.4933774635741	3.02865939983305	2.53935836099602	3.57921173752498	3.66829047522346	3.29232050820414	3.90888873560865	2.83837705331068	2.68176822235665	5.3356793402056	4.24140530206087
ISG20L2	0.959090823098715	0.999999999999998	21.8348623853211	13.1098247597343	6.90366790650973	6.6446714776899	0.279843162714076	0.0421154249165931	6.27228921174117	6.81615195196265	6.51040841204852	7.10122066209848	6.89114243019485	6.86586074731545	6.18247787163389	7.04071211485108	6.64674478876383	6.42095207841103	7.17972497790258	5.46710269160028	6.50700584116649
RRNAD1	0.838389323637311	0.999999999999998	21.186943620178	16.4883703002787	3.19567360003785	2.6621375321505	0.586559043732034	0.220333862036874	3.80042150953483	1.0579256600602	1.21598860284172	2.63825682913631	2.53935836099602	2.85156969984005	2.40018696764644	2.34754402297345	3.59697626358914	3.08589360849531	2.76766945867473	3.58235650059424	2.0894361742474
MRPL24	0.51610970887758	0.999999999999998	26.9433962264151	6.71649810756665	6.82852665174879	6.54248191045333	0.216657966755699	0.0331155622164627	6.76392747455311	6.80100849386145	6.76980407569548	6.73919022155366	6.77740963948215	6.53040188784446	5.78491147577318	6.62516040629923	6.62556567261006	6.68144373918256	6.7064679105522	6.08374439590786	6.22949827661732
HDGF	0.935855988297767	0.999999999999998	24.8780487804878	23.1218836754291	8.3207261952446	8.15467217305388	0.0661497509255717	0.00811188353397645	8.14953838731383	8.04267546046503	7.94071540914806	8.03393291921113	8.09001248037702	8.29175227576965	8.05492363623789	8.14640624096054	8.3489411664019	8.07663261616655	8.12727249468998	8.52073013261692	8.2244873904977
PRCC	0.889174383205034	0.999999999999998	28	16.3996217616671	4.48270510820636	4.12544353796095	0.00329783292321112	0.000799388694298095	3.80042150953483	4.21371556291158	4.04438684629608	3.9463297675552	4.00344906520532	4.01441111349051	3.61778851534972	4.00659090279012	4.16520722116385	4.45133321886297	4.4954457921705	4.36766445536329	4.50357906654133
PEAR1	0.795858346087147	0.999999999999998	20.458452722063	20.401191983736	2.43244727451969	1.56259169770521	0.368111561621402	0.235577574207007	1.42319864145209	2.01542032766206	1.21598860284172	1.73279380758633	1.91391589484556	2.49562260514674	2.62138316125893	1.58373044771156	0.909802950441355	0.434572623901316	1.06091876692892	2.3890806519387	0.801518601028342
ARHGEF11	0.166297848192941	0.999999999999998	26.542750929368	12.1875574157998	4.97072038767294	4.48479259827119	0.599086792341999	0.133581827746714	3.60364320864873	4.7853180158975	4.50100900026204	5.01544943674515	5.17309878632536	4.42095929594212	3.45472161377704	4.5155542006823	4.41605735334698	4.64387194471312	5.24444876897141	4.61445594569446	4.07212544487134
ETV3	0.869928702387832	0.999999999999998	28	11.4717495847627	2.11866224982337	1.83620603182321	0.414531690637477	0.225754454267792	2.33641017656604	2.9208400197497	1.70846403003501	2.2554248973201	2.19733225499965	0.968937302679329	0.425081315842187	1.81576889026444	1.93574332546974	1.42767032230095	2.59042659588997	2.09604651718591	1.58466238167813
KIRREL	0.944112698762033	0.999999999999998	27.148288973384	16.175730282953	4.6556952335474	4.66521879667159	0.150794855760845	0.0323232119077523	4.54889752596784	4.11919906147242	4.40773044400658	4.80691168887618	4.75922453901045	4.31055413794381	4.64149130915756	4.64182475524207	4.16520722116385	5.0651470961602	5.25935281090654	4.49633088504572	5.44706033021304
IFI16	0.827123924712598	0.999999999999998	28	25.2268929039785	6.46432849025178	6.29796666939719	0.164504077566163	0.0261201886579543	5.85182132337369	6.07854422230833	5.5755887331963	5.98413482967414	6.34834314058278	6.41062227997635	6.5420138188537	6.27180133409333	6.61843630700801	6.32785715547532	6.41853113646904	6.46017387909934	6.82738971259576
CADM3	0.977946342014416	0.999999999999998	20	12.9144826845957	2.89036073245017	1.78061438021891	0.542311491060017	0.304564254385806	1.42319864145209	0.756789655758662	-0.143520440799449	-0.143520440799451	2.97421773088383	2.02204106710039	-0.143520440799451	2.48867022751489	3.5377438579363	2.29899108044487	3.1339453810563	0.901633503219221	3.21437071331675
DUSP23	0.998972567795242	0.999999999999998	28	0.421957584856798	7.27478869274149	7.00139406641665	0.0860235545911517	0.0122866323156667	6.50643033729804	6.32429993976726	6.9181064456901	6.5658906156893	6.75026126739649	7.40740285254825	7.00684590378715	7.26822813563222	7.42826013066393	7.09800305061356	7.14001159936357	7.25775737950464	7.29958940606465
C1orf204	0.99984881308151	0.999999999999998	20	7.5578217488012	2.45266304261191	1.83547344349857	0.321143155688521	0.174964751915122	-0.143520440799451	2.67722422541305	1.21598860284172	2.74619877384653	2.19733225499965	1.58951860354861	2.27541680528479	3.29232050820414	1.73942091399827	1.42767032230095	2.01952887580887	2.24999081255587	0.801518601028342
TAGLN2	0.999929451958204	0.999999999999998	20	6.07191834286241e-05	8.97973583573012	8.57962546734822	0.0327790394294108	0.00382056764064575	9.04581962288027	8.91801415617555	8.63268218657809	8.82537218653288	9.005037698769	8.63878220766132	8.32660385460203	8.47803224404706	8.46079226721035	8.17568671189768	8.45151428794342	8.28054028613427	8.31264384700802
LINC01133	0.995311776520294	0.999999999999998	20	0.695630310255801	6.55471046187759	6.08120877699476	0.220374204769354	0.0362385527040332	5.03922941667004	5.85239063734857	6.05727030781751	6.33472096198288	6.67140999348199	6.1683500522986	6.84063852012477	6.34788495759015	6.14966537572502	5.92354186090216	5.73500388666311	5.78940623240376	5.96511299723589
PIGM	0.0910200336149778	0.999999999999998	21.570996978852	10.6395551175283	6.08094250758442	5.76922326302989	0.395722168462535	0.0685919317767413	5.25593633617093	5.46101623637227	5.97294949808352	6.0168326811127	6.2196575519097	5.49483558203134	5.3157343753643	6.08435183888348	6.20782301427673	5.86951372528873	5.74562762727384	5.40288701193523	5.44706033021304
IGSF8	0.988363941018965	0.999999999999998	20	16.3180214205967	3.7103947304617	3.48531661185893	0.0683271691872921	0.0196042933244016	3.00202837448678	3.42096004690678	2.99887537680634	3.90033873354239	3.57873344715375	3.75813237661083	3.45472161377704	3.4386831846105	3.9994833321541	3.48129608737841	2.9983799495207	3.79743730427262	3.3975323422718
PEA15	0.999990343411793	0.999999999999998	26.7415730337079	7.01847954487053e-05	9.36665841726052	9.12063549623636	0.0296539886759864	0.00325130728974129	9.39321328666906	9.31885457279341	9.30865976633718	9.30513072360795	9.27070854542744	9.26767268051089	9.03573284623949	9.04758359008725	9.09032809420538	8.78709918718668	9.03793622697016	8.86261066729994	8.85180906684883
DCAF8	0.909252876559883	0.999999999999998	23.4098360655738	12.6660268312694	6.98904545160439	6.69315197628396	0.1722165993228	0.0257302687781512	6.20440049633887	6.13599432077974	6.39363170112252	6.55850623942938	6.9157864982807	6.7223068693686	6.40726347765174	7.04071211485108	6.92041569319155	6.90738975985315	7.10331017496615	6.68607766066825	6.80053926784564
PEX19	0.870929073776707	0.999999999999998	28	10.8963488841129	5.3861186450568	4.96693826868787	0.222178459647404	0.0447314719105815	4.95910184858	4.7853180158975	4.91668064245561	4.90333332848553	4.73726978679041	4.94906319064362	4.66655176842668	4.58007050149038	5.418359072223	5.31197437958128	5.3174754080068	5.58754711540934	4.65515164670189
COPA	0.920432617146057	0.999999999999998	20	6.75440830680987e-05	7.51559940056828	7.11572645877476	0.132087262965895	0.0185627235295156	7.47061567809741	7.54544812150782	7.31482539941829	7.19468841090064	7.17047803500154	7.11064688392235	6.82402827150119	6.80462527599793	6.76767805830728	6.88577828713093	7.19917910123165	7.42875083335501	6.85374955229336
NCSTN	0.482478639429135	0.999999999999998	26.1538461538462	0.483038164954902	5.21067841694756	4.6760054806883	0.565440600559807	0.120923853253605	5.40451734249016	3.90927870240487	2.81734458536236	4.26941885503378	4.33115302020938	5.04413526528752	5.3314896331296	4.61127802535245	5.79234190730565	3.53781551448108	4.30746825678087	6.09394878597845	5.30144755416298
KLHDC9	0.64636855274477	0.999999999999998	20	8.3327344345865	2.40915437260646	1.75650939377376	0.520375722674519	0.296255587655311	1.06324893145533	-0.143520440799451	2.4933774635741	2.2554248973201	1.74816308116002	0.968937302679329	2.51502018569808	2.84432592133846	1.93574332546974	1.6490739992788	2.01952887580887	0.901633503219221	2.75887867819387
PFDN2	0.834557047226151	0.999999999999998	27.7821011673152	0.209613745298	6.35820669418974	6.12642860115024	0.21844423906085	0.035656049108258	6.42922572311737	5.76143960474435	5.75040463074463	5.93935197013719	5.88223385532957	6.10360610757305	6.4938208376882	5.90708365947951	6.71517720646678	5.99593534557906	5.74562762727384	6.38736874672336	6.41086456329043
NIT1	0.886743123869391	0.999999999999998	20	8.7375786870482	3.64535421454439	3.43163011529332	0.368515144028831	0.107387781214099	3.91811941352524	2.99368862975869	3.66895932818641	3.02865939983305	3.30790952732165	1.82192836628953	3.56545439033002	4.00659090279012	3.59697626358914	2.92568680614636	3.52780584876973	4.22638925675945	4.07212544487134
DEDD	0.808543967092472	0.999999999999998	28	21.9696913394844	5.57775984228882	5.28986068563999	0.244205728790919	0.0461648696068399	5.5754979030218	4.90346311376435	4.87081559635408	4.9937124284393	5.4273473386555	5.68385559516535	5.6150866409921	5.18869950704348	5.79234190730565	5.0651470961602	5.34568155074596	4.58581898465244	5.50142521427698
UFC1	0.92644886909443	0.999999999999998	20	7.29275935499732	7.8579215674085	7.8093422803589	0.0588928470988775	0.00754133254563544	7.90772530749661	7.81034500134153	7.70946984212935	7.91465044878062	7.90299093237099	7.82051571054633	7.45813295029124	7.78172762090515	7.8915487111734	7.79875193467553	7.78504337834128	7.91085622601923	7.78099825625475
USP21	0.959386559390406	0.999999999999998	28	26.046583814035	3.24327243042042	2.61167367492111	0.378473773110941	0.144916180281357	1.95088608908088	1.86820236565801	2.22830114491012	2.2554248973201	2.32057264605317	3.51427583546381	2.98235672587635	2.61721307683589	4.20382562596937	1.16601902113582	2.49290859113994	2.93459505730769	3.07791879749748
PPOX	0.735215327716384	0.999999999999998	21.570996978852	8.7588819779223	3.64823712636199	3.20868310631815	0.283424902498769	0.0883305995349566	2.64033600250076	3.06303490458767	3.23441823375892	3.64542871687001	3.42240803928072	3.57921173752498	3.33477775636362	3.95886398894441	3.41144286952058	3.42247183814663	2.92550023260163	2.09604651718591	2.84549271481279
B4GALT3	0.85609149300013	0.999999999999998	20.8163265306122	11.3444912863246	5.97136819595249	5.73401930197728	0.0911975206132572	0.0159046413711599	5.62826676942901	5.48648186369492	6.1465894071594	5.17847414022196	5.45451409468887	5.40813091552759	5.56265260843963	6.08435183888348	5.92539234326761	5.92354186090216	5.65836308554042	5.87473967315378	6.08566904908021
ADAMTS4	0.998037324534557	0.999999999999998	20	12.4774727601884	2.22179902431066	1.81477323177515	0.0923947871070439	0.0509125798690928	-0.143520440799451	1.86820236565801	2.60963926319416	1.92880182208294	1.91391589484556	1.82192836628953	2.90022340435849	1.30708233535689	2.1085220089596	1.42767032230095	2.2755480308831	1.50133863303369	1.93998005919233
NDUFS2	0.866595713486679	0.999999999999998	25.0526315789474	6.5130314237962	8.8117592698522	8.74186773745915	0.108685209395099	0.0124327217774503	8.8707389264659	8.874069900157	8.92127792348159	8.9320817200693	8.76167094693803	8.84428814973518	8.38250161768799	9.13204619249898	8.69569793821566	8.65599744287588	8.68192631481958	8.337477687716	8.53743374872296
TOMM40L	0.4696518999472	0.999999999999998	22.3824451410658	9.1896381861236	4.35846070047335	3.97533341488063	0.468861165543353	0.117942601691796	3.20094062362623	4.24389337608239	4.20086310820677	4.11689988022323	4.14358084684737	3.04787748762487	4.5900253794272	4.00659090279012	4.27809304482578	4.42160360005542	3.66844038855258	3.2586940424335	4.10760776228238
SDHC	0.581510073349991	0.999999999999998	25.7761732851986	25.2005312387763	6.01806307164057	5.57026868505541	0.435694060669434	0.0782177818169465	5.8811070620591	5.23928356372591	5.67234282983626	4.85592789395559	5.08891689474182	5.66901612389265	6.6274558865451	5.38204041056376	5.86643122120078	5.40606696501441	4.92738054805598	6.13405953550048	5.71202882431436
DUSP12	0.456020658780005	0.999999999999998	21.186943620178	4.2041990992916	3.70264248308456	3.40907383122225	0.459460272039088	0.134775688291373	3.67226176510465	3.79162881433258	3.49846963751912	2.10133703200164	2.81563756111238	3.37491780423953	3.97955856675852	3.50664842392458	3.41144286952058	3.79131360498937	3.25785919505546	4.1105422620198	3.75164787060485
ATF6	0.903620720853665	0.999999999999998	22.3824451410658	2.9117794546078	5.76398527299358	5.59251682149033	0.132562537741702	0.023703556372384	5.95182158797771	5.48648186369492	5.06661527195544	5.1976154901171	5.53307354203997	5.27726245469892	6.28313085875104	5.51998655773692	5.58853959367341	5.81338328014088	5.78735714268188	5.67170913704518	5.72350967976966
OLFML2B	0.999706487516858	0.999999999999998	25.4092526690391	22.5906976435368	5.0902355158615	3.45304629229549	0.235173985906195	0.0681062360591343	2.64033600250076	2.14899690423414	2.71722662670384	1.50590524193409	2.53935836099602	3.13684580489291	3.66829047522346	3.57155536281948	4.76496755740924	3.8370752836949	4.36372105253078	5.03034078673524	5.03276871627671
UHMK1	0.999067152166383	0.999999999999998	20	3.91241827680021	4.57691880242005	4.57188994909358	0.172334092535199	0.0376942783956044	4.39498239493704	4.82578430577248	4.69772908428942	4.34002921848113	4.6221860535511	4.14883338965195	5.1118889808325	4.14097177914821	3.9994833321541	4.88079833577257	4.94592449560165	4.4652239950331	5.13947084944235
UAP1	0.724560348457705	0.999999999999998	20	7.8320276334306e-05	4.76503456384093	3.84283383545139	0.259203321322031	0.0674510875101587	4.65443347368224	4.65662781038646	3.86885080967252	4.07611046716148	3.47642062989033	3.75813237661083	3.89726115447943	3.4386831846105	2.75407434072466	3.79131360498937	3.98768807778085	3.84654599136018	3.88030941442481
DDR2	0.368051804508243	0.999999999999998	27.148288973384	13.8749446011173	8.15978753680481	8.00907744135042	0.200650497219235	0.0250528851404642	7.50394357914628	8.00352306707612	7.90986438903069	8.22328891084461	8.19240186487925	7.9853132580981	7.9769303544686	7.70424525099017	8.01612806517907	8.18456446834121	8.3611385164995	7.89051087788666	8.24852746858562
RGS4	0.539062396937871	0.999999999999998	20.8163265306122	1.2412759810922	2.28586681600074	2.21490659438308	0.702003815823995	0.316945110734805	3.67226176510465	2.76308224567449	1.70846403003501	2.63825682913631	1.74816308116002	2.49562260514674	2.27541680528479	2.01560639411193	1.51211075505498	0.846163100220631	3.57622334719578	2.63252583621241	1.93998005919233
NUF2	0.147429624864614	0.999999999999998	24.7058823529412	12.1019946781703	1.54607819913185	0.755638943527044	0.770609760349674	0.770609760349674	-0.143520440799451	1.0579256600602	1.21598860284172	1.92880182208294	1.34557023569987	0.51737929896833	0.425081315842187	-0.143520440799451	1.24216323226917	0.846163100220631	1.31028805731468	-0.143520440799451	-0.143520440799451
PBX1	0.980753105836226	0.999999999999998	21.570996978852	6.8963967485116	7.37613387228998	7.20152572948975	0.072777897077232	0.0101058997511057	6.38901669842252	7.00860355184317	7.32761473814136	7.29585170233302	7.12892449762352	7.30554100053483	7.38074229599556	7.34449553253193	7.39526960495537	7.28297508139366	7.38732455495948	7.20694982537774	7.20037191801508
MGST3	0.38982867000873	0.999999999999998	26.3468634686347	25.4365499266667	8.41152108567791	8.09492395381225	0.441583627030812	0.0545506825697666	8.66303214909219	7.40561294430777	7.35702286925993	7.71325010815927	7.64743808103182	8.5463987992397	8.47229029858711	7.98004902872971	8.62986222864066	7.67191396647076	7.67541206499059	8.84005354001429	8.55681725215442
ALDH9A1	0.698387081828017	0.999999999999998	27.148288973384	13.8300781022414	6.73364204196073	6.61901967993422	0.204207449469936	0.0308516153969141	5.96555787477383	6.25930536099977	6.84289353578556	6.45094834594028	6.77740963948215	6.92950413290126	6.2912100355053	6.81806261178761	6.5147391292989	6.80172346575273	6.73340476972271	7.18802154275778	6.55919762807037
TMCO1	0.917644359179568	0.999999999999998	20	18.5891494974454	8.0556895293115	7.97911407097577	0.0954584456925901	0.0119635394159638	8.08493327665734	8.21443325886419	7.79176628199684	7.89132761270581	7.91526480241096	7.93037249852567	7.95675494258304	7.72222384863413	8.05361251226788	8.16226679771626	8.10681709025423	7.8579483903983	8.02088102493416
UCK2	0.664843692269872	0.999999999999998	20	11.9991505911416	4.33743748589892	3.96214087941679	0.395139004763435	0.0997286610418551	3.3757213386809	2.76308224567449	3.55756664015687	4.23277394583478	4.00344906520532	3.81315970989275	3.85428228715654	4.44801716450795	4.1255265700587	4.48046254871456	3.83687689059287	3.79743730427262	4.70233234968583
POGK	0.999997815782856	0.999999999999998	20	6.75440830680987e-05	5.04616731466863	4.28199856458556	0.089282365254509	0.0208506294217196	5.34270354264224	3.98269877878536	5.0042553623499	3.9463297675552	4.33115302020938	4.42095929594212	3.85428228715654	4.09755421334197	4.04273290628995	4.08479714715074	4.36372105253078	3.84654599136018	4.39289207230635
TADA1	0.497863046678693	0.999999999999998	20	19.9567940214301	2.36391905843962	2.28422644960581	0.336643830219512	0.14737760797648	2.33641017656604	2.27124714534911	2.36691879754543	2.10133703200164	1.91391589484556	2.35435931863585	2.90022340435849	1.58373044771156	1.73942091399827	2.16186572283548	2.49290859113994	3.6939012982416	1.93998005919233
MAEL	0.637969895643137	0.999999999999998	28	8.81527371711176	0.86317524260982	0.30039961920712	0.468793546063122	0.468793546063122	-0.143520440799451	0.756789655758662	1.21598860284172	1.23655260025051	-0.143520440799451	-0.143520440799451	-0.143520440799451	-0.143520440799451	-0.143520440799451	0.846163100220631	-0.143520440799451	0.901633503219221	0.405035040230926
POU2F1	0.998318651860544	0.999999999999998	20	6.9225445520227	4.08570829393228	3.72359627855655	0.177713048073625	0.0477261858641977	2.89124287399965	3.70750298955458	3.61433781717338	3.80370988246503	3.67426847469503	3.29984246998469	4.64149130915756	4.14097177914821	3.59697626358914	3.79131360498937	4.18792148700282	3.02269673485452	4.20910114478393
CREG1	0.935566443085273	0.999999999999998	24.8780487804878	0.620844228727901	4.7069889881442	4.40584385361481	0.263089503311563	0.0597137601905046	4.02693534623288	4.35866234962814	3.23441823375892	4.11689988022323	4.10980318728372	4.2319586151715	5.60215570660099	3.75040262243669	5.10812379157949	3.9662466657125	4.70592030040057	5.43535210962818	4.77033074118846
MPZL1	0.927000419926936	0.999999999999998	25.4092526690391	2.7994807416721	7.49273973158172	7.33180887800101	0.167401580623269	0.0228322346379698	7.7138237687423	7.04333672113741	6.99494667386989	6.96821889312113	6.99193245355038	7.37118883620468	7.55189928241063	7.05780377342459	7.90625941071166	7.24103684373862	7.15602837171073	7.76521425671538	7.57778183081472
MPC2	0.948493042464324	0.999999999999998	24.8780487804878	3.4195103443091	6.67501143546742	6.42828641085033	0.288597663626967	0.0448949603645292	6.69138613082248	6.27400375205399	6.38549995982675	6.31732543924722	5.66684955836725	6.25038949863895	7.0739444836739	6.10642348987184	6.76121898839707	6.71859212729353	6.02392921185067	6.55924644648765	6.81670942616704
DCAF6	0.991534949499952	0.999999999999998	28	27.5936422275952	6.52351292392085	6.43025532870662	0.0987586136410304	0.0153584280238674	6.45866372993928	6.34533001175293	6.39363170112252	6.37731366706849	6.39816651508496	6.22016876039293	6.86249215710611	6.34788495759015	6.42768897914082	6.48703154243631	6.39847479083843	6.14391536562866	6.66420693578266
GPR161	0.549226357924413	0.999999999999998	27.5675675675676	12.3732548133457	4.7408729541243	4.50469370700925	0.367348966783304	0.0815480453669278	3.29097617245902	4.8844319864031	4.37524745162798	4.80691168887618	4.6221860535511	4.61925760472811	4.0948203162092	4.64182475524207	4.31384059418542	4.85878174848137	4.94592449560165	4.94271910680847	4.42137008945936
TIPRL	0.333696215359334	0.999999999999998	26.9433962264151	0.370367717836299	6.33828447858838	6.07584412822935	0.279853512243623	0.0460600216755691	6.27228921174117	6.03606102396672	6.17517445949643	5.60850316813306	5.70127936644097	6.03581956603619	6.62106010150728	6.06193726268333	6.30871344860982	6.03572841780811	5.86736085760255	6.05269088124497	6.11211512038836
SFT2D2	0.83113513245927	0.999999999999998	26.7415730337079	9.6904958325086	4.23382479066514	3.90786160488161	0.380616410175527	0.097397617587089	2.77123714864806	4.11919906147242	4.16330619285761	3.9463297675552	4.44389126719673	3.29984246998469	3.51115014086234	4.61127802535245	3.76134561642705	4.15874288364652	4.2489327758559	4.29875545356212	3.61037856315186
TBX19	0.351938350389749	0.999999999999998	25.9636363636364	12.7862040439252	4.44008814720246	3.96960696785371	0.560938005000501	0.141308197396628	2.64033600250076	3.61816622959457	4.47058136873579	4.43985955343778	4.2404131912637	4.27179152884952	3.80998363214609	4.09755421334197	3.86136474113931	4.08479714715074	4.47004547384238	4.58581898465244	3.00452669152509
DPT	0.957179269407588	0.999999999999998	26.1538461538462	20.7887772951812	11.9967583555622	11.2077581158437	0.00671732727106869	0.000599346203017427	10.2812882079783	10.1763464416202	10.5272593271618	10.5800567133885	11.1041556698555	11.1757997005123	11.0577412319594	11.5268958537291	11.5503756802043	11.7737031390614	11.9270785252306	12.0889405797124	11.9308294462479
ATP1B1	0.999235189380383	0.999999999999998	26.7415730337079	6.01705357875185	7.61238678939834	7.25663869407019	0.0181912450628112	0.00250684178029648	7.43155936760545	7.67568928252454	7.88988276594369	7.40692521618577	7.31829153182069	7.39843421306935	7.4830339916052	6.8770282883426	6.83072643019316	7.27052111905006	7.24856529972264	6.57390211793102	6.93500339562927
NME7	0.631820210781039	0.999999999999998	28	20.1791852877523	2.77057791192372	2.1676502095201	0.59587445879727	0.27489419472766	2.15648770427259	1.0579256600602	0.887864606319974	2.94051074867347	2.32057264605317	2.19774761345026	3.61778851534972	1.81576889026444	2.1085220089596	2.16186572283548	1.52283982329397	1.92369133448973	3.07791879749748
BLZF1	0.842626424022902	0.999999999999998	28	16.3537909555651	3.06849698114148	2.1841162054398	0.107400125686031	0.0491732653320088	1.71103526941512	2.14899690423414	2.07493516891244	1.92880182208294	2.19733225499965	0.968937302679329	1.62854569468563	1.58373044771156	2.4021693859123	2.42420674833883	2.92550023260163	3.84654599136018	2.56829290621462
METTL18	0.99727450243901	0.999999999999998	28	14.0866037450728	2.31040211548531	1.7445910132042	0.124415062353304	0.0713147444940679	1.95088608908088	2.76308224567449	1.21598860284172	1.50590524193409	1.56086457621037	0.968937302679329	1.62854569468563	-0.143520440799451	2.2628039908527	2.42420674833883	2.76766945867473	1.50133863303369	2.34864166163454
SCYL3	0.901266998480945	0.999999999999998	20	5.42537473973536	1.56725320478997	1.67762808463721	0.466993603900144	0.278365394676337	1.06324893145533	2.14899690423414	2.22830114491012	0.474033667777745	1.56086457621037	1.82192836628953	1.14882340089015	2.01560639411193	0.909802950441355	1.42767032230095	2.59042659588997	2.09604651718591	3.00452669152509
KIFAP3	0.697149824845151	0.999999999999998	28	27.5343689335273	5.09629745161867	4.88426287255315	0.213285901503734	0.0436679816523149	5.11513987598251	5.03008348671914	4.47058136873579	4.64900133513236	4.73726978679041	5.19678003994365	5.01764792664846	5.0128941767308	5.06681847000398	5.1761372257311	4.52040663477835	4.84942966410688	4.50357906654133
GORAB	0.949423630204412	0.999999999999998	28	8.27872850229751	3.70392587743677	3.6167662965409	0.197914432337971	0.0547213770840702	3.53159727027803	3.47284579673509	4.16330619285761	3.75285483679982	3.11708028563462	3.64135032150905	3.3959958239875	3.50664842392458	2.8545816377351	4.15874288364652	3.71242870581143	4.49633088504572	3.3975323422718
PRRX1	0.864936151816725	0.999999999999998	28	10.0200927760941	9.3025629527194	9.1879244195038	0.147290380574834	0.0160308654979977	8.76670273788677	9.39310728033148	9.44499821799129	9.20936202868983	9.2640059548733	8.93391332944613	9.37864898869355	9.0332529786822	8.83599164317604	9.28598240162116	9.50306327901174	9.24791932411847	9.29335817244571
FMO4	0.999977089665948	0.999999999999998	27.7821011673152	20.2178495306146	2.94718220866695	1.8961457852635	0.163119332669545	0.0860267886242074	-0.143520440799451	1.0579256600602	1.48313887599131	0.474033667777745	2.19733225499965	1.31234202902532	2.40018696764644	2.01560639411193	2.8545816377351	2.92568680614636	2.38831796563621	2.63252583621241	3.14775737874045
PRRC2C	0.989183777242376	0.999999999999998	26.7415730337079	10.5460221203144	8.37615876114116	8.16246477668868	0.209240075898859	0.0256344231336141	7.57734893708913	8.72825857616028	8.04248483131132	8.51603037662039	8.34899404436529	7.97630053377398	8.18636002073442	8.02129434746555	7.76812931377326	8.53626219159464	8.56832617906969	7.53742705762622	8.38491769911823
VAMP4	0.966617627297251	0.999999999999998	28	24.3864993814955	5.32356575292065	4.79097550358187	0.311114861037118	0.0649376856142386	4.17616442256456	4.53985673336913	4.00246426209102	4.11689988022323	4.92378087250141	4.99738222992462	5.82997470782612	4.83925687281643	5.06681847000398	5.1761372257311	4.87027417338088	4.49633088504572	4.93739534116234
METTL13	0.559432255438145	0.999999999999998	23.257328990228	1.4852744754609	5.55749094032114	4.82923540382097	0.302793152452097	0.0627000191816125	5.21051398133782	4.38598268066221	4.79916249546529	4.43985955343778	4.36017420461301	4.67973023679782	5.13002035622916	4.83925687281643	4.76496755740924	4.61789027233643	4.96423310682763	5.61615013183906	5.36146748444906
DNM3OS	0.9541104334209	0.999999999999998	20	19.8996341686608	5.74110706646852	5.48629230270657	0.199512118016133	0.0363655647581349	6.08363150850441	5.52385681895796	5.34343187600327	5.01544943674515	5.29833870880668	5.51156830085839	5.07492795993006	5.03607762010671	5.82986211722725	5.7786259346469	5.62422826857714	5.72520763935718	5.56662129700226
LOC102724528	0.658372527523646	0.999999999999998	23.257328990228	8.6130612464987	2.71148562415331	1.9144195879761	0.847217496624508	0.442545355232274	1.06324893145533	2.3839425970785	2.91096329650799	0.905094964469128	1.56086457621037	0.51737929896833	2.62138316125893	2.19110081923994	2.2628039908527	3.0080128741087	1.87218373627757	-0.143520440799451	3.14775737874045
PIGC	0.79593646941458	0.999999999999998	28	24.1101990843508	5.44157746359877	4.83963901590836	0.293527391879823	0.0606506788863737	4.35379364822218	3.98269877878536	4.43949814141433	4.34002921848113	4.80215645640189	5.49483558203134	5.53570319912304	5.16786024973211	4.95806473928954	4.96565113349887	4.76976699654202	5.13287655406598	4.6789348594259
SUCO	0.543647125471285	0.999999999999998	21.8348623853211	6.75440830680987e-05	5.80391977360399	5.54096449185996	0.12683114439041	0.0228897233643588	5.72834488802888	5.84256352697172	5.48715677344136	5.59412952613398	5.46790801324951	5.23758240015889	5.73839516373162	5.552506377751	5.14827935619831	5.48004559871701	5.25935281090654	5.77679302373707	5.89576864302525
LOC101928673	0.891451058625339	0.999999999999998	28	12.8530413017628	2.32818561439367	1.71284743830577	0.410072253423969	0.239409677857582	1.06324893145533	1.51921728001272	1.48313887599131	2.10133703200164	1.74816308116002	1.31234202902532	0.425081315842187	2.61721307683589	1.24216323226917	2.16186572283548	2.15321012856942	3.18423670285288	1.58466238167813
PRDX6	0.943539184517301	0.999999999999998	28	6.75440830680987e-05	8.04166327139512	7.77018732915453	0.0470437125914115	0.00605438589812355	8.03694871384416	7.97681843159155	7.99784145623812	7.81281422125609	7.93227466127046	7.895737663494	8.01157233585618	7.610829684008	7.93810444600015	7.64643687234655	7.53548945660489	7.38786470091778	7.20037191801508
KLHL20	0.96873938979169	0.999999999999998	28	8.0719434031564	5.47835571960271	5.11243097935234	0.181132026749712	0.0354297256004538	5.34270354264224	5.04729793290648	4.89393037499368	4.94923049910622	4.92378087250141	4.49013177609567	5.1118889808325	5.12525634794118	5.72755480719875	5.21131424949982	5.44027428893653	5.38637632655988	4.97630449378692
DARS2	0.917061545053674	0.999999999999998	28	0.156707783730202	3.13412656707774	2.59601138464898	0.401271921797264	0.154572481526895	3.10490992701848	3.12920021554634	1.90330475175511	2.63825682913631	1.91391589484556	2.02204106710039	3.71708422708717	2.61721307683589	3.19847848718614	2.53941719225627	2.59042659588997	3.02269673485452	1.11219870666246
GAS5	0.692416465468969	0.999999999999998	25.5913978494624	22.4085346064545	8.0180910781326	7.39408896611797	0.25798397853043	0.0348905699826704	7.2526547454676	6.61148313636341	7.10798956909014	6.96821889312113	7.06426008876293	7.59572697967749	7.88650148262113	7.14568936409849	7.63668840149488	7.25795871194118	7.45685754286598	8.51124343239094	7.67854798068153
RC3H1	0.996963851939485	0.999999999999998	24.7058823529412	20.8365475171286	4.27711246716042	4.03022606606615	0.139175090719617	0.0345328248187982	3.80042150953483	4.38598268066221	4.27316527071304	3.11173089526495	4.17658573218586	4.38508822075231	4.30092637797668	4.05278935487811	3.41144286952058	4.79064128362205	3.19723225691964	3.94001617021653	4.63096978027756
RABGAP1L	0.453469505902	0.999999999999998	28	3.757114623792	3.87715707472018	3.48831531747782	0.448244297089562	0.128498789901155	4.43502777597932	3.66352600498665	3.66895932818641	3.33560206018766	3.24706187045602	3.04787748762487	3.76428155893021	3.75040262243669	3.81222177066911	3.53781551448108	4.0230502176977	1.92369133448973	3.21437071331675
CACYBP	0.617722998372453	0.999999999999998	23.8795986622074	21.2851601418692	5.73814958112845	5.37039776410664	0.304709506616737	0.0567387221582135	5.59330284479284	5.04729793290648	4.74933705744856	5.21650619875507	5.328020726673	5.57662347445864	6.31517959874968	4.98933209326865	5.52895251708181	5.24565393324805	5.50423413992303	5.60191950824695	5.36146748444906
MRPS14	0.982804652631667	0.999999999999998	28	27.2485492135936	5.2548653255806	4.87776230540747	0.219436412110141	0.0449871064579909	4.65443347368224	4.11919906147242	4.58862107668889	4.47165808077917	4.49712005990569	5.02094812847068	5.79630992910164	4.48218084881995	5.60305960301425	4.8364239581431	4.81081385358309	5.20996148820799	5.15651177273536
RFWD2	0.635272167681205	0.999999999999998	24.5360824742268	1.2544881414459	4.23072448136396	4.17290499782184	0.331105740128032	0.0793465799726717	4.65443347368224	3.79162881433258	3.61433781717338	4.30515598232862	3.71976380329509	3.96666854275414	4.48123488540533	4.00659090279012	4.38278334329505	3.08589360849531	4.30746825678087	5.31837657102139	4.8352679146781
PAPPA2	0.990265120274809	0.999999999999998	22.1052631578947	16.8636430314186	4.6179454555302	4.33328931149526	0.234503934890378	0.0541168424338276	4.81479524518208	3.79162881433258	4.27316527071304	4.87982531402212	4.57345280769897	4.27179152884952	4.69118433498764	4.5155542006823	3.5377438579363	4.32855209446237	4.4178625350314	4.22638925675945	3.8386842395121
LOC730102	0.999624679493229	0.999999999999998	20	11.825900388521	3.92756835197598	3.52761853969759	0.10166581557574	0.0288199572690917	3.53159727027803	3.06303490458767	3.08173674319355	3.1902783838917	3.76386819013613	3.13684580489291	3.93899660502575	3.90950400515922	3.653872382864	3.92446151367011	3.87608321504563	2.74039734105801	3.92076720731247
RASAL2-AS1	0.99849436048768	0.999999999999998	28	25.4976039551402	1.93788938432552	1.32588855263417	0.0930224130027672	0.0701585459938981	-0.143520440799451	0.756789655758662	0.462441103044927	1.23655260025051	1.09241483609694	2.02204106710039	1.4085329040593	2.48867022751489	1.51211075505498	1.42767032230095	1.52283982329397	2.24999081255587	1.11219870666246
RASAL2	0.277422364141014	0.999999999999998	20	19.9256680230739	4.63444779351641	4.38108409688166	0.304301504663182	0.0694580377673588	4.93137222557357	4.49036674997341	4.20086310820677	4.03413417421114	4.73726978679041	4.58804338779493	4.53665534635202	4.22407326752182	3.81222177066911	4.48046254871456	4.63911669530404	4.02779726697213	4.39289207230635
RALGPS2	0.999319540903939	0.999999999999998	21.8348623853211	6.75440830680987e-05	4.76593937189826	4.3752736161817	0.0988206775160028	0.0225861708740958	5.03922941667004	4.0862655716763	4.69772908428942	4.56305298343892	4.6221860535511	3.96666854275414	4.48123488540533	3.90950400515922	4.34872375452333	4.19434137671874	4.36372105253078	5.13287655406598	3.61037856315186
ANGPTL1	0.999504632014934	0.999999999999998	28	0.545825487811999	3.61627004466532	2.99530054772272	0.228524836712315	0.0762944596281195	2.33641017656604	1.70423654546687	2.07493516891244	3.1902783838917	2.53935836099602	2.35435931863585	4.16684395943967	3.21316596841446	3.653872382864	3.15978458129646	3.47770684169965	2.84076129630952	4.10760776228238
FAM20B	0.64422701876617	0.999999999999998	28	24.2036871599109	6.37979655077683	5.98650216511137	0.328117019825105	0.0548094715036324	6.10860763345629	5.4481128504706	5.37663089804843	5.78339092627644	5.81045004577137	6.3280136879686	6.84063852012477	5.8028075578205	6.19829142808831	6.12144192404897	5.65836308554042	6.1040815055655	5.9159237476824
TOR3A	0.999962130059129	0.999999999999998	20	19.7451693920298	5.41777692920003	5.29296730560216	0.0418146592243013	0.00790004109415979	5.23340391319055	5.29799255355608	5.40908310393172	5.32493313377221	5.3856132508051	5.49483558203134	5.26740917171366	5.5034475655997	5.00255474127215	5.31197437958128	5.33164741059494	5.22860593255466	5.03276871627671
ABL2	0.999044144489645	0.999999999999998	20.5763688760807	6.75440830680987e-05	6.11604809658767	5.56765541004687	0.122984045052986	0.0220890188051259	6.14527934043238	5.78215223437438	5.68564998738868	5.56494535828466	5.23707732605622	5.63887126512216	5.52203733325932	4.96537879591231	5.82986211722725	5.42116928498607	5.27410445675144	6.07346731425146	5.34669496730028
SOAT1	0.99938322584073	0.999999999999998	22.6666666666667	2.6665991225835	5.18754370859838	4.96018208794108	0.0727318536190789	0.0146631418624531	5.48301995243764	4.74368384648455	4.93907771689032	5.03686379013122	4.66932677190016	4.89906959356986	4.80840766205268	4.58007050149038	5.24403478542324	4.66939397549646	4.889561886127	5.68527089521018	4.93739534116234
TOR1AIP2	0.832826314712355	0.999999999999998	28	8.57127291300939	7.12296227377926	7.06294297747082	0.107889430205678	0.0152754213859323	7.00912740207847	7.21692331451618	6.88964053680166	7.34818086251032	7.00117420720557	6.97847164068762	6.88401969341353	7.0000260624539	7.058519927343	7.0502319004624	7.39409302062375	7.03224548804553	7.05799654719621
TOR1AIP1	0.973583404022115	0.999999999999998	21.3134328358209	2.3237188111471	5.13551276491152	4.83271383152174	0.128424721102155	0.0265740380207275	4.75277272432158	4.84559961847333	4.67121587741273	4.4073443263715	5.15665079129106	4.97342498973134	5.25093423424711	4.89103606234314	5.06681847000398	4.50901535220096	4.889561886127	5.13287655406598	4.50357906654133
CEP350	0.660791920004136	0.999999999999998	28	17.533356524639	6.32819089373026	6.18463565497819	0.163659948732767	0.0264623427899156	6.1331587164188	6.19896690599058	5.64535452712881	6.4589027216489	6.31908054457073	6.29939181667956	6.12034817773968	6.20176883978381	5.92539234326761	6.15796111650847	6.20419361981832	6.16342730554167	6.5527759813394
QSOX1	0.894516456300589	0.999999999999998	20	9.90230655079689	8.79278031839605	8.50694745969495	0.0457455499261472	0.00537743416694236	8.68395542734378	8.61448239093177	8.84623454358974	8.64713041703068	8.89407193522343	8.57653049021735	8.06908934459966	8.46527869640461	8.38299568293382	8.58233521877892	8.39527462763375	8.00578984481942	8.40644653334513
FLJ23867	0.839413353877802	0.999999999999998	25.0526315789474	8.57264460149625	3.46271938406782	3.01899219404736	0.378649765170698	0.125422571783158	2.4963616630001	3.83192092219481	3.91477737687744	3.26476926834638	2.81563756111238	2.85156969984005	2.98235672587635	2.94574544803477	2.4021693859123	3.48129608737841	3.31604079954278	1.72791571065411	3.07791879749748
ACBD6	0.285681889643796	0.999999999999998	26.7415730337079	16.045050704128	4.56479890059064	4.53217324189506	0.183280303969361	0.0404398274706562	3.91811941352524	4.21371556291158	4.34201620904951	4.73011594639154	4.44389126719673	4.49013177609567	4.50921121843082	4.30264756994767	4.54197211034999	4.85878174848137	4.94592449560165	4.98719505433573	4.65515164670189
XPR1	0.944857563747119	0.999999999999998	20	0.106281240729	4.22287273064445	3.67121545104934	0.254875884528182	0.0694254771823132	2.89124287399965	4.11919906147242	4.23746707932697	3.02865939983305	3.76386819013613	4.49013177609567	4.48123488540533	3.21316596841446	2.8545816377351	3.79131360498937	3.91425220626141	3.32949650311655	3.75164787060485
LOC102724791	0.962715215774101	0.999999999999998	20.9384164222874	14.036123314709	3.07313825476652	2.60061841027752	0.408494029851376	0.157075727925722	1.71103526941512	2.76308224567449	2.36691879754543	3.33560206018766	3.04741665279181	3.22064484840752	1.81940347023923	3.63366742511586	2.1085220089596	2.74544112948678	2.68176822235665	0.901633503219221	2.75887867819387
STX6	0.973493565045109	0.999999999999998	20	10.6197043593059	5.97892688540482	5.61660328216099	0.129091433737362	0.0229838974291404	5.46379112179185	4.92224645947354	4.89393037499368	5.75782680864721	5.655187910427	5.49483558203134	5.91608632379381	5.90708365947951	6.0890644602559	5.73094058924463	5.68067903825033	5.35277704790034	6.04963619112603
MR1	0.908011047404524	0.999999999999998	26.7415730337079	12.8273660998722	5.75040487342358	5.39901736386002	0.21873259782102	0.0405134088445748	4.39498239493704	4.86514645264817	5.08681696294234	5.85747277607553	5.15665079129106	5.23758240015889	5.60215570660099	5.89445393752917	5.14827935619831	5.73094058924463	5.90575825971091	6.06311649792862	5.31668824809677
IER5	0.959285698196105	0.999999999999998	20	7.9999238384155	7.66534149881835	7.44464357520647	0.0814654873407919	0.0109428324563587	7.14208443958594	7.14678275597551	7.60128016693691	7.36097186539905	7.40788119963365	7.42075213106819	7.33848445081277	7.59920220014931	7.48031106080347	7.51183135572209	7.43405022399882	7.76840337705043	7.60906699373844
GLUL	0.949271978644728	0.999999999999998	25.5913978494624	2.494876813714	7.62297861389753	7.29669297303197	0.172846450569857	0.0236883271927001	7.30761516991165	6.78570439254671	6.81288828168738	6.7326435666311	6.96856569547134	7.36659749315062	7.68048947565126	7.3068657554297	7.92082162276132	7.18462844120635	7.31783383733245	8.01923837320847	7.47285084327297
RNASEL	0.999993745364646	0.999999999999998	20	4.0169806078557	4.34091199261155	3.8330658097036	0.107470102745582	0.0280376356893003	2.89124287399965	3.70750298955458	3.7723642792393	3.33560206018766	3.84822714059583	4.2319586151715	4.80840766205268	3.85839522247329	3.70860954253535	4.36024081574076	4.12421567253896	3.74659789363287	3.61037856315186
RGS16	0.96832498075462	0.999999999999998	20	8.1318984869152	1.22948697714201	0.860157950584803	0.389053389762827	0.389053389762827	0.582526808842221	-0.143520440799451	0.887864606319974	0.474033667777745	0.394302376022841	-0.143520440799451	1.81940347023923	0.514339724258071	1.93574332546974	-0.143520440799449	1.31028805731468	1.92369133448973	1.93998005919233
DHX9	0.902559090627882	0.999999999999998	20	4.9032001121405	5.82822822096011	5.73121540192596	0.11688958091824	0.0203952517434538	6.08363150850441	6.00115010649544	5.63166865891182	5.57961123648906	5.61962648593948	5.56063262616471	6.2750061832182	5.43532774609316	5.89030560001717	5.57762911404082	5.76664325641177	5.73827793550568	5.52785823490864
LAMC1	0.993903095381021	0.999999999999998	26.9433962264151	21.0565362295018	10.1561077130719	9.57883601939885	0.0442700405092815	0.00462165135927025	8.97628098980861	9.22268864242519	9.04130036119309	9.4155186948303	9.37391973435143	9.32913884131125	9.58496462971898	9.60095945931686	9.8437615241186	9.90591268418826	10.0149023986363	10.0629824539673	10.1691566368235
LAMC2	0.641259034059904	0.999999999999998	20	3.9027220870704	1.75361771066503	1.73825194927034	0.100896789323579	0.0580449740706069	0.582526808842221	2.14899690423414	2.07493516891244	2.10133703200164	1.34557023569987	2.02204106710039	1.4085329040593	2.19110081923994	1.24216323226917	1.84097707400254	1.31028805731468	1.92369133448973	2.56829290621462
NMNAT2	0.972787197980544	0.999999999999998	20	19.9303486082414	1.79217580962056	1.51957908784136	0.259026711342358	0.170459513042074	1.95088608908088	2.27124714534911	1.90330475175511	0.905094964469128	2.19733225499965	1.31234202902532	1.81940347023923	1.81576889026444	-0.143520440799451	1.6490739992788	1.70806010811987	0.901633503219221	1.58466238167813
SMG7	0.839841800170034	0.999999999999998	24.3686006825939	24.1811291461884	5.75288240108622	5.49905948568497	0.299663958935477	0.0544936747302982	5.85182132337369	5.34050776678463	5.16490844212402	4.75617138785149	5.3856132508051	6.29939181667956	5.48024543747906	5.26917079445988	6.09934304238061	5.22858626005914	5.05244511733622	6.31941687039788	5.48802484286792
ARPC5	0.586140490513078	0.999999999999998	27.5675675675676	2.7152640773582	7.79003064176951	7.71131313182068	0.132916617417264	0.0172365737384966	8.09746412432986	7.70310170703995	7.770067282797	7.59912219522391	7.62369990530258	7.70524018682767	7.81545474738355	7.66388555082661	7.90332924635976	7.62376926820297	7.6416829850966	7.17846345170777	7.90717878363046
RGL1	0.585787091564027	0.999999999999998	28	12.2757305097759	4.77727063900693	4.4398157564007	0.358813475418786	0.0808171994302917	4.17616442256456	4.11919906147242	4.98285499505776	5.05796492736838	4.33115302020938	4.55613885539236	4.36356674421735	4.14097177914821	4.16520722116385	4.04635264438586	5.27410445675144	4.36766445536329	4.44929683034972
COLGALT2	0.892824488859231	0.999999999999998	28	3.9329143996519	3.6984406204731	2.90447623166535	0.496207063590267	0.170842184274221	2.89124287399965	3.12920021554634	2.4933774635741	3.02865939983305	2.72929247958693	3.22064484840752	2.62138316125893	3.4386831846105	3.86136474113931	3.36114676775898	3.42580531533491	0.901633503219221	2.75887867819387
TSEN15	0.370688349726859	0.999999999999998	27.3563218390805	23.2774101730737	6.1970114497353	5.84725345996636	0.423065513892927	0.0723528604992883	6.22738686083468	5.69745540021401	5.54670953390086	5.650784332086	5.76776789873456	6.31853601712549	6.2912100355053	5.84279949228413	5.85434422190013	5.49439676287378	4.87027417338088	6.39564203171812	5.7685407087228
C1orf21	0.936568558276988	0.999999999999998	28	0.4253982711436	5.89348217813474	5.60316046287106	0.00991366523177253	0.00176929882652205	4.43502777597932	5.13041759765747	4.84732443547625	5.35933718900897	5.53307354203997	5.91524463801684	5.84102396718462	5.70494209779081	6.02580594042008	5.98581318211313	5.52904468879269	6.30191676160845	6.23752836637203
EDEM3	0.998905104503555	0.999999999999998	23.7209302325581	0.558071990800698	5.10047292907693	4.84877753492037	0.180168131642008	0.0371574340840462	5.4443025353837	4.86514645264817	4.43949814141433	4.67654939448146	4.71497576022104	4.38508822075231	5.36249318194323	4.183120787579	5.33382833106657	4.92384847696687	4.4954457921705	5.43535210962818	4.97630449378692
FAM129A	0.561689773303611	0.999999999999998	25.9636363636364	19.2113445874579	8.01514204394722	7.45048791988745	0.234092262343253	0.0314197224209162	6.37878686649462	6.93652322273597	7.0577015947902	7.70323996544543	8.02806701444905	7.95198765471621	7.93886700276775	7.32109218830242	7.32255496168179	7.65604358345271	7.81813417808107	7.24865173779429	7.49646552083034
RNF2	0.980588292691195	0.999999999999998	20	9.6702349855516	3.4714156057634	3.37744571037886	0.122897466674733	0.0363876956769639	2.4963616630001	3.79162881433258	3.72158804727072	2.94051074867347	2.97421773088383	3.64135032150905	3.3959958239875	3.63366742511586	3.19847848718614	3.59220394294193	3.57622334719578	3.02269673485452	3.88030941442481
TRMT1L	0.825004385800058	0.999999999999998	28	24.3940126707932	5.53643003734957	5.21110322568899	0.230231585666949	0.0441809681550702	4.81479524518208	4.99502584687888	4.74933705744856	5.13941227891016	4.73726978679041	5.63887126512216	5.72652790326324	5.30778351137174	5.14827935619831	5.45090776344575	4.94592449560165	5.38637632655988	5.47449883517609
SWT1	0.998783502650159	0.999999999999998	28	23.5973253547353	2.63442833126408	2.16697845661406	0.112748492531953	0.0520302784680769	2.15648770427259	2.67722422541305	1.90330475175511	2.63825682913631	2.32057264605317	2.95305997576822	2.1388256160387	2.84432592133846	2.52924999402144	1.6490739992788	1.52283982329397	1.92369133448973	0.801518601028342
IVNS1ABP	0.984598093371547	0.999999999999998	25.5913978494624	5.66101121883763	7.23257615740605	6.6865662223404	0.0669494079275331	0.0100125244709085	7.08659616182318	7.33727590057522	7.29759465103872	7.17550792619104	6.88116571088216	7.00234591152943	6.93131334106604	6.3292369007033	6.56009638630846	6.40584747257614	6.34358670270887	5.31837657102139	6.25345568984284
HMCN1	0.350899854572809	0.999999999999998	27.5675675675676	12.5614263034893	4.92033338940658	4.55451975388551	0.461455044523829	0.10131804656905	3.60364320864873	5.03008348671914	4.50100900026204	5.01544943674515	4.78085018855165	4.7935642992607	4.50921121843082	4.183120787579	4.16520722116385	4.61789027233643	5.22938914930595	4.98719505433573	4.10760776228238
TPR	0.984248907180133	0.999999999999998	28	12.0953790660968	7.14087172287401	7.00456245565857	0.155341345635052	0.0221771661853855	6.46834441111144	7.47722408444849	6.9404815668996	7.1609533410109	7.10769011591064	6.89165597766328	7.1690807844018	6.74958826850969	6.75473087057603	7.42459531559126	7.12788123675628	6.82732890759512	7.09824024938967
C1orf27	0.999805645820418	0.999999999999998	22.9581993569132	20.0626442593331	5.10779534827511	4.92922728294147	0.175427607012771	0.0355892712879911	3.80042150953483	5.39531330742276	4.77446486443751	4.83162794982286	5.20544268052782	4.92428293429287	5.37774863369107	4.54817296145162	5.2985786873935	5.10310050576473	5.11932610025956	4.49633088504572	5.08710602309715
PTGS2	0.891591382205703	0.999999999999998	22.9581993569132	19.7292824280765	0.906698283218344	1.06656571867753	0.383004734589078	0.35910092353613	1.42319864145209	1.86820236565801	0.462441103044927	0.474033667777745	1.34557023569987	0.51737929896833	0.831868336388093	0.514339724258071	-0.143520440799451	1.42767032230095	1.06091876692892	1.72791571065411	2.56829290621462
RGS2	0.965005834617274	0.999999999999998	28	20.8072357787537	1.95899469466807	1.65026847213286	0.453892844059001	0.275041819996946	3.00202837448678	1.30693030862952	0.887864606319974	2.10133703200164	2.32057264605317	0.51737929896833	2.90022340435849	2.19110081923994	0.47720906694909	1.6490739992788	1.06091876692892	0.471701165962943	2.22485245687511
UCHL5	0.654141840482699	0.999999999999998	20	3.9882315427359	5.03682732170042	4.85719963146166	0.259958952274561	0.0535203351722919	4.84483444414023	5.31230395413156	4.69772908428942	4.94923049910622	4.41652182263168	4.84728119104169	5.56265260843963	4.7010437800831	4.54197211034999	4.88079833577257	5.05244511733622	4.80042072252615	4.95698108485884
TROVE2	0.85039622358927	0.999999999999998	20	3.9829867949468	5.55916497536137	5.5450336808106	0.167045166280362	0.0301251851469263	4.90309915705801	6.15993230507193	6.10757305861572	5.74487284771495	5.28326550947977	5.44344050847138	5.64060591777297	5.71933593535803	5.16794564044762	5.50860657421896	5.72430133406715	5.45131474401349	5.50142521427698
GLRX2	0.999994965844826	0.999999999999998	28	19.460574940434	4.66731176401945	4.21509365322135	0.222919634951045	0.0528860455521982	4.43502777597932	4.74368384648455	4.50100900026204	4.37407934610233	4.69233180865212	4.45596007041639	5.03699506543618	3.57155536281948	4.20382562596937	3.36114676775898	4.12421567253896	3.2586940424335	3.92076720731247
CDC73	0.966585309874188	0.999999999999998	28	19.948145068579	6.03921445190516	5.66422333165122	0.239140935424631	0.0422195456327314	5.09027756028167	5.93794634761781	5.80019384102714	5.62273501636346	5.95061459320776	5.94017928865887	6.22527316724242	5.56849546934945	5.26244616589629	5.19383294949272	5.69170888974263	5.58754711540934	5.61673661748791
B3GALT2	0.649963283131118	0.999999999999998	20	16.3115589297764	5.84712420153049	5.60296574483045	0.137747272617075	0.0245847072586812	5.32149604407638	5.01266115221678	5.53205021696521	5.48929264780858	6.12137314743436	5.82441463481738	5.36249318194323	5.82959164194666	6.04720179023764	5.49439676287378	5.40049149097856	5.40288701193523	5.83355671374717
CFH	0.99510069037369	0.999999999999998	27.148288973384	21.5821847090424	2.3279344106308	2.08995194051168	0.0820213639438032	0.0392455741942669	0.582526808842221	2.27124714534911	1.90330475175511	1.50590524193409	2.32057264605317	2.19774761345026	2.40018696764644	2.34754402297345	1.73942091399827	2.64610369390144	2.68176822235665	2.3890806519387	2.22485245687511
ASPM	0.93788133075536	0.999999999999998	20	12.3584990406408	3.26585022674485	2.95638420555783	0.0126130711040591	0.00426638428129445	1.95088608908088	2.9208400197497	3.16009634607525	3.85283315791918	3.04741665279181	2.19774761345026	3.97955856675852	2.94574544803477	2.4021693859123	2.42420674833883	3.06775441097118	3.46145924654062	3.00452669152509
ZBTB41	0.501364254114805	0.999999999999998	25.9636363636364	19.6030982161402	4.56088587162998	4.36205775978159	0.277704874986666	0.0636637317247653	4.26771109513986	4.38598268066221	4.30800142975179	4.23277394583478	4.44389126719673	4.58804338779493	4.71540337591055	3.69321540061125	4.0847235790522	4.32855209446237	4.15642018743885	4.84942966410688	4.65515164670189
DENND1B	0.999984534525274	0.999999999999998	21.0619469026549	8.41028138955966	3.68308624680156	3.07081074277152	0.284814107161078	0.0927488311780566	2.64033600250076	4.38598268066221	3.43684806732605	4.11689988022323	2.81563756111238	2.35435931863585	4.05741365678376	0.964489739296599	2.94854067619935	2.83837705331068	2.59042659588997	2.63252583621241	4.10760776228238
C1orf53	0.978439226044767	0.999999999999998	21.3134328358209	2.807568764887	2.96586544240301	2.32126807890318	0.228664555031673	0.098508464881712	1.95088608908088	2.27124714534911	1.48313887599131	1.73279380758633	2.53935836099602	2.74239588996627	3.33477775636362	2.19110081923994	3.27301467521771	1.42767032230095	2.9983799495207	3.52317389574794	1.11219870666246
NEK7	0.999756692170734	0.999999999999998	20	0.762856316614901	6.47814529182512	6.06430524030229	0.096021532180905	0.0158338883641217	5.55747047386269	6.32429993976726	6.00515007930241	6.12076450150374	6.18763432301664	6.36531374945685	6.97710571765701	5.70494209779081	6.2266993221842	5.718768845168	5.87705644009313	6.24810553186733	5.6043700471099
PTPRC	0.98321343037463	0.999999999999998	22.2429906542056	12.2526999946008	3.2628693821012	2.57411750270393	0.341538814751453	0.132681905310341	1.06324893145533	3.06303490458767	3.86885080967252	2.74619877384653	2.53935836099602	3.51427583546381	2.72044006585943	2.01560639411193	2.8545816377351	2.16186572283548	2.68176822235665	0.471701165962943	3.21437071331675
ZNF281	0.712726325482752	0.999999999999998	22.2429906542056	21.2578438286679	5.73266775928177	5.69950161012785	0.192347510043116	0.0337481280295317	5.97916460724765	6.24445567784903	5.56122139364203	5.5351586157218	5.34263582858947	5.81095919297114	6.08360601767769	5.20924202926413	5.60305960301425	5.64349965063793	5.66956421002843	5.55836552245904	6.07674485403345
KIF14	0.958564218495708	0.999999999999998	25.2296819787986	9.14062999856655	1.94043727614904	1.26788679573454	0.333331314023828	0.262903056601922	1.95088608908088	1.51921728001272	1.90330475175511	1.73279380758633	2.63744882352415	0.968937302679329	0.831868336388093	2.01560639411193	0.909802950441355	1.42767032230095	0.759248677382202	-0.143520440799451	-0.143520440799451
DDX59	0.999996249226618	0.999999999999998	20	7.9999324559169	3.64394762562632	3.14367634823396	0.0702160042726172	0.0223356339821887	2.77123714864806	3.52293010401852	2.22830114491012	3.26476926834638	2.97421773088383	2.85156969984005	2.90022340435849	2.84432592133846	3.34388842826385	3.92446151367011	3.06775441097118	3.2586940424335	3.88030941442481
CAMSAP2	0.864758290874543	0.999999999999998	27.5675675675676	18.8611818162702	6.69391546857913	6.50530377571642	0.105880753706935	0.0162760660158832	5.96555787477383	6.74935053838329	6.38549995982675	6.8030729797961	6.65978529910387	6.53858876213842	6.74388020622122	6.22212740920796	5.89030560001717	6.84716126338725	6.89004405560464	6.27526202101536	6.56559081773188
TMEM9	0.933746815093164	0.999999999999998	20	8.6597209452502	6.37387574252483	6.11450659036849	0.16078170116692	0.0262951227201524	5.5392149265546	5.6531663047277	6.1174265121882	5.93935197013719	6.01590036828987	5.76982311110602	6.29924422023743	6.58642403477797	6.24533183771487	6.13065875126202	6.37813568637107	6.45226349827811	6.38940204902721
PHLDA3	0.942033999215637	0.999999999999998	20	13.2093487026632	8.67530855543612	8.50948369019771	0.204141645086856	0.0239898979208353	8.67771024419885	8.30130113470897	8.27814591329206	8.54247237703304	8.89158926669819	8.7256041606974	7.65879766785943	9.09112486384849	8.70750457213411	8.33368186864905	8.67082112879092	8.33532883850439	8.08903517680081
CSRP1	0.962918005759083	0.999999999999998	28	6.75440830680987e-05	7.14732522341422	6.60848594553157	0.0741457652057615	0.011219781023503	7.23574987237752	6.79082381928135	6.63910432049078	6.71946045490453	6.6123265738358	6.72947658942809	6.60170084246445	6.52219764016758	6.74821344239324	6.26227959065072	6.31533916995097	6.56659289215252	6.12082383399662
RPS10P7	0.306901951684085	0.999999999999998	24.8780487804878	13.0827367960666	2.96212290520237	2.40604299527716	0.639095893341174	0.265621144175586	1.42319864145209	2.14899690423414	3.16009634607525	2.63825682913631	2.63744882352415	3.22064484840752	1.98793681516257	1.58373044771156	2.2628039908527	3.0080128741087	3.19723225691964	1.72791571065411	1.93998005919233
NAV1	0.920129334501574	0.999999999999998	25.7761732851986	5.31733660811112	7.44623266434563	7.10581971207586	0.109444192985027	0.0154020503502269	7.3022123944807	7.63356858110791	7.32761473814136	7.42327915404224	7.2345703554979	7.1324467814182	6.74975509678541	7.24354336863107	6.91460679742047	7.02573974323859	7.22977014208533	6.1922091668046	6.9643312904809
IPO9	0.987090315724743	0.999999999999998	28	9.36238647062148	5.5095305470137	5.50969626699277	0.0774042266205339	0.0140487284361288	5.23340391319055	5.7083184463141	5.44082135522926	5.37623636553411	5.71257576647699	5.23758240015889	5.48024543747906	5.552506377751	5.12834127920401	5.7786259346469	5.69170888974263	5.68527089521018	5.67702768050417
SHISA4	0.726840790527842	0.999999999999998	21.8348623853211	11.1913108262029	6.90817508874965	6.70372745911595	0.246775377771553	0.0368116662374125	6.58861640260814	6.57039603316503	6.88964053680166	6.7326435666311	6.75026126739649	6.58675773467115	5.90559929093618	7.05212902258354	6.67450847585452	7.04048487600828	6.87560734939968	6.29308645344224	6.82738971259576
LMOD1	0.897440643581529	0.999999999999998	22.3824451410658	9.664833550387	7.29398282479562	7.11926224598945	0.286412886358934	0.0402306975726706	6.55266598002268	7.1900501471821	7.17084819289423	7.48300654452459	7.33300502503266	6.59463182593117	7.38074229599556	7.24354336863107	6.96043596334936	7.35158614236165	7.55675957675883	6.12413591146369	7.31863960823872
TIMM17A	0.306898560010441	0.999999999999998	20	6.6284036029925	6.16885672603481	6.11955055679023	0.120576025032487	0.0197034118622808	6.39917450329964	6.42651257567977	6.28416664826426	5.82090730834662	5.71257576647699	6.04734082107888	6.48680280151414	5.77551679737302	6.06828496101359	6.07445329686892	6.17304946790885	6.39564203171812	6.02200837793946
RNPEP	0.786627189798535	0.999999999999998	26.7415730337079	1.1357198289804	5.62847978710446	5.49951128309532	0.199823489213958	0.0363347721147852	6.00599902590494	5.081122599814	5.34343187600327	5.07876187901613	5.20544268052782	5.81095919297114	5.34707468930387	5.59995166367074	5.79234190730565	5.45090776344575	5.25935281090654	5.72520763935718	5.74620088203886
ARL8A	0.237610829653834	0.999999999999998	28	24.0695624857281	8.10370630259809	7.82654841460914	0.301997023740647	0.0385862333869851	7.98056408695022	7.39556647264341	7.63596903356214	7.56636301224238	7.7928889089784	8.3038105578843	7.88916539564964	8.08381616639718	7.94381968232928	7.67506720022989	7.44386897186783	7.61032795893762	8.12194171087106
UBE2T	0.975958998724573	0.999999999999998	28	19.1664266041978	2.77485264576981	2.09138233325429	0.599943719012751	0.286864677717349	2.89124287399965	1.70423654546687	2.07493516891244	2.84662369873566	1.91391589484556	2.85156969984005	3.66829047522346	0.514339724258071	2.2628039908527	1.16601902113582	1.06091876692892	1.72791571065411	2.22485245687511
PPP1R12B	0.952062153135871	0.999999999999998	20	12.2640681413286	4.98099852995494	4.58782278183768	0.163066399314192	0.0355433082462864	4.54889752596784	4.0862655716763	3.72158804727072	4.56305298343892	4.57345280769897	4.58804338779493	4.50921121843082	4.91624503596396	4.71236615357986	5.1761372257311	5.01780482228381	3.84654599136018	5.15651177273536
KDM5B	0.800905872148202	0.999999999999998	28	20.4826755109767	6.29332393513071	6.21079243182462	0.0609041201594532	0.00980617543220014	5.66240334953461	6.26667327511944	6.13693379475554	6.1406816818919	6.32645202596456	6.20995284776756	6.35426458191057	6.20176883978381	6.14966537572502	6.13981706928384	6.23467963052994	6.57390211793102	6.30020905471761
PCAT6	0.733474501911339	0.999999999999998	21.3134328358209	14.5465848645855	3.44879961934567	2.7061628817522	0.664186468114735	0.245434771348532	2.15648770427259	2.67722422541305	2.91096329650799	3.52935520199513	4.0397785874077	2.49562260514674	2.98235672587635	2.94574544803477	3.27301467521771	2.42420674833883	2.84874210513943	-0.143520440799451	1.93998005919233
RABIF	0.882210878216449	0.999999999999998	20	2.7181209631509	4.1871490043457	3.85677665143621	0.41584083799129	0.107820824375826	3.53159727027803	3.90927870240487	3.7723642792393	3.9463297675552	2.63744882352415	4.61925760472811	4.16684395943967	3.57155536281948	3.86136474113931	3.8370752836949	4.44418992666905	4.84942966410688	3.61037856315186
KLHL12	0.876108617743441	0.999999999999998	28	24.4219948476086	4.75436507602474	4.5235510945451	0.306273901077258	0.0677065196514725	4.81479524518208	4.0525626864625	4.37524745162798	3.75285483679982	4.4707511367458	4.94906319064362	4.95799931095105	4.14097177914821	4.88864645050422	4.85878174848137	3.95143734445935	4.58581898465244	4.70233234968583
ADIPOR1	0.835913409165524	0.999999999999998	28	1.3010346603235	5.07160217103432	4.76966877430659	0.323943221301596	0.0679173411467529	4.93137222557357	5.11417236468587	4.50100900026204	5.01544943674515	3.88862616758706	4.27179152884952	4.89577774554555	4.7010437800831	5.55905367126738	4.71912221599087	4.63911669530404	5.17193380251864	4.47669323345816
CYB5R1	0.15352020372575	0.999999999999998	28	3.9865221121961	6.31758005882327	6.01882875527202	0.268183989025803	0.044557504446508	6.16921931084409	6.09519330012805	6.23069957187553	5.82090730834662	5.84165288377793	5.96469029581522	5.97745638009927	6.25213652493776	6.21729204035248	6.39823544988979	6.05842450732515	5.49816953292036	5.77958222431645
TMEM183A	0.351452253829372	0.999999999999998	28	15.5866925465929	5.3285504058984	5.26542753834555	0.251649191762548	0.0477927366638149	5.0130116121231	5.26893667577681	5.06661527195544	5.5351586157218	5.28326550947977	5.11154116980529	5.46604137810035	4.91624503596396	4.79056611124818	5.29567789149359	5.68067903825033	5.72520763935718	5.37609026987312
BTG2	0.776050658632696	0.999999999999998	20	5.5128152399141	3.05844032891211	2.83966134472863	0.412606899510733	0.145301445989914	1.71103526941512	2.67722422541305	2.81734458536236	2.63825682913631	2.43410891128802	3.13684580489291	2.98235672587635	2.94574544803477	3.11988062344627	2.42420674833883	2.68176822235665	4.18879778979443	3.75164787060485
FMOD	0.998146151591621	0.999999999999998	26.1538461538462	19.9094232711539	6.67473247644029	5.98737114326163	0.0202779140646712	0.00338678087251908	5.55747047386269	4.94078839283218	5.89489617253792	5.34223771346655	5.86208605051864	5.29670058527068	6.10209406194971	6.2422026820844	6.19829142808831	6.21106303150368	6.62825383734313	7.17846345170777	6.38217633279605
PRELP	0.999940304660869	0.999999999999998	20	7.9999347978073	4.28301385338672	3.80127376899351	0.159662561576851	0.0420023842742393	4.84483444414023	3.19246363440555	3.37247657252197	3.33560206018766	4.20885241333673	3.37491780423953	2.62138316125893	4.30264756994767	3.86136474113931	3.88142993714696	3.95143734445935	3.94001617021653	4.44929683034972
ATP2B4	0.953850565951817	0.999999999999998	28	19.8624087783136	6.55280169479975	6.4386263834171	0.0658109494156862	0.0102212716652087	5.66240334953461	6.36605792896123	6.55459499509679	6.4589027216489	6.43954417465304	6.53040188784446	6.60170084246445	6.50568412188035	5.93690082613157	6.66884529309006	6.796072438208	6.20167691944838	6.93993296769963
ZC3H11A	0.995804323557266	0.999999999999998	20	19.8896928522227	5.49947230550967	5.42005948749963	0.172132485435363	0.0317584125842815	5.48301995243764	5.76143960474435	4.69772908428942	5.650784332086	5.28326550947977	5.54446254666965	5.39284445660884	5.36383142197179	4.95806473928954	5.82478543726699	5.74562762727384	5.03034078673524	5.80141492889849
ZBED6	0.643133804854822	0.999999999999998	23.8795986622074	10.3783968134757	5.11720942499965	4.62438540420856	0.511026999551888	0.110507009015038	3.67226176510465	5.43509301508681	4.84732443547625	5.07876187901613	5.35710435704292	4.01441111349051	4.48123488540533	4.61127802535245	4.34872375452333	5.14008100368802	4.90859513536601	3.2586940424335	4.47669323345816
SNRPE	0.870911633471052	0.999999999999998	20	8.0397394296637	5.56393806565387	5.45332188583536	0.110174094359582	0.0202031159476854	5.99264420637665	5.56028792594656	5.02534291951256	5.48929264780858	5.14001310994695	5.40813091552759	5.60215570660099	5.69040320376571	5.31631116421237	5.48004559871701	5.52904468879269	5.63024175571222	4.97630449378692
SOX13	0.890722479965691	0.999999999999998	20	6.75440830680987e-05	2.75191340683629	2.61463668737366	0.0880081013432666	0.0336597821671617	2.89124287399965	2.01542032766206	3.23441823375892	2.63825682913631	1.34557023569987	3.04787748762487	2.40018696764644	2.19110081923994	2.4021693859123	1.84097707400254	2.68176822235665	3.46145924654062	3.79582230783376
ETNK2	0.952654189738253	0.999999999999998	20	4.851883134628	3.71832248421229	3.37124594731297	0.294862355859371	0.0874639111081138	4.07841265792553	3.42096004690678	3.66895932818641	3.11173089526495	2.63744882352415	3.81315970989275	3.66829047522346	3.85839522247329	3.0367527792678	3.64461624477083	2.84874210513943	4.15020055876778	2.34864166163454
PPP1R15B	0.967453505429835	0.999999999999998	20	12.2855551555956	4.126630406537	4.04348005859407	0.202836860186591	0.0501639323669914	4.17616442256456	4.1828929894286	3.82141401392629	4.34002921848113	4.14358084684737	3.37491780423953	3.93899660502575	3.80540915673435	4.41605735334698	3.8370752836949	4.18792148700282	3.58235650059424	4.47669323345816
MDM4	0.162099725866684	0.999999999999998	24.3686006825939	12.846055545675	5.04741972266265	4.68186150271532	0.536276393683565	0.11454341256625	3.45576348244391	4.3308146503587	4.98285499505776	5.09926329062778	4.90420891057333	4.87340776076987	4.42360012885746	4.81265328611887	4.86474437069127	5.21131424949982	4.98231228013861	4.61445594569446	3.88030941442481
NFASC	0.98994863998875	0.999999999999998	24.7058823529412	21.2691496834011	6.99011847239783	6.52463447667161	0.0154025177214917	0.00236067135661965	6.18104195373063	5.9653734066941	5.84832193135706	6.11070184042548	6.49293066115355	6.62570534077808	6.35426458191057	6.60979043961955	6.66761748323292	7.24103684373862	6.90433772725467	6.67252351994301	7.1544571129816
RBBP5	0.210963376450908	0.999999999999998	28	14.5380930167774	5.39616439302566	5.20668179263474	0.286199267675548	0.054967689417932	5.03922941667004	5.14648193883672	5.2024242074679	5.40945221517677	5.49432847955886	5.19678003994365	4.8744262464013	4.86537875338036	4.76496755740924	5.57762911404082	5.54129177273556	5.20996148820799	5.51470226188475
DSTYK	0.467511006015476	0.999999999999998	26.542750929368	15.2617696303718	6.69732881007704	6.45607093678906	0.270089654576465	0.0418349886828838	6.1331587164188	6.49711859081915	6.58331833415762	6.49028877814217	6.8093273882997	6.75077441006581	6.32308176468268	6.41131795606586	5.90209624899751	6.57743423258927	6.6453746435468	6.58841040514231	6.25345568984284
TMCC2	0.999934463954404	0.999999999999998	28	27.2744816205297	2.99137040905083	2.57903507678278	0.177407404871562	0.0687882869328283	3.00202837448678	1.70423654546687	2.60963926319416	2.2554248973201	2.43410891128802	2.74239588996627	3.20395022681449	2.48867022751489	3.34388842826385	2.16186572283548	2.15321012856942	3.52317389574794	1.77323247050868
NUAK2	0.525674121601041	0.999999999999998	28	20.7271991790516	2.84429258207546	2.25398861978382	0.580571380738245	0.257575116237246	2.4963616630001	2.76308224567449	0.887864606319974	2.39463190557124	2.72929247958693	2.85156969984005	2.72044006585943	2.34754402297345	2.8545816377351	1.16601902113582	1.06091876692892	2.24999081255587	2.34864166163454
ELK4	0.37844263271127	0.999999999999998	24.2033898305085	18.9706731476557	4.29704739085977	3.99954770917161	0.418961439803338	0.104752204566179	4.22266377745973	3.25306904583732	3.86885080967252	4.07611046716148	4.07521569674714	4.55613885539236	4.01901122964994	4.00659090279012	3.47597505283575	4.04635264438586	3.91425220626141	4.87332363139828	3.70607799940943
NUCKS1	0.967995161898204	0.999999999999998	28	9.19793163239053	10.2196077594137	9.92446241270481	0.159720338311839	0.0160936010103049	9.77596153967657	10.4167670051368	9.96973305070485	10.2818498395086	10.2590964712954	9.75776337880425	9.65941411594614	9.92352272720373	9.55168150747363	9.90591268418826	10.1976815180756	9.5377622969604	9.93800554312345
RAB7L1	0.927790266533358	0.999999999999998	25.2296819787986	10.3150323042792	6.523307422538	6.25609970475235	0.189326950311833	0.0302627770091345	5.36360380363639	5.64187827991607	6.20320412409717	6.49802975197353	6.24321696417222	6.25038949863895	6.47975045892599	6.69236810838598	6.31754486449484	6.42844548945013	6.61092741187311	6.51436440027326	6.01268027014663
SLC41A1	0.979838849219872	0.999999999999998	28	12.4817949911474	5.24637707125949	4.94379400589979	0.228835021581698	0.0462873293888483	4.35379364822218	4.94078839283218	5.25692977755353	5.32493313377221	5.0178455885019	5.04413526528752	5.05608618066542	4.48218084881995	4.57180561570941	5.718768845168	4.54494295097734	4.7752774540263	5.37609026987312
RAB7B	0.895780615458837	0.999999999999998	28	16.7529303646153	3.9390721711222	3.34589627427741	0.407499151656051	0.121790730570109	1.42319864145209	2.76308224567449	3.08173674319355	4.1565676899979	3.84822714059583	3.75813237661083	3.71708422708717	3.80540915673435	3.11988062344627	3.08589360849531	3.95143734445935	2.63252583621241	4.17605704781205
SRGAP2	0.992550809093654	0.999999999999998	28	27.4478007461481	5.1966745845244	5.01369012979312	0.0348233451446249	0.00694565165439569	4.26771109513986	4.70081237777989	4.84732443547625	5.05796492736838	5.05381884448925	5.17593779841144	5.28369809490363	4.94102107394079	5.48258940112255	4.88079833577257	5.22938914930595	4.96512846394879	5.31668824809677
IKBKE	0.195349859454208	0.999999999999998	20	19.8380292484454	3.59942602645109	3.34426728405788	0.514409997559539	0.153818446274235	4.31139432187982	3.66352600498665	3.49846963751912	2.74619877384653	3.57873344715375	4.06062423545985	3.13380062149987	3.04050120844427	2.94854067619935	3.64461624477083	3.66844038855258	2.93459505730769	2.46264350802298
RASSF5	0.651975254558036	0.999999999999998	28	27.4101988980124	3.55531372715026	2.94341541039408	0.368991398390686	0.125361645212452	2.15648770427259	1.70423654546687	2.4933774635741	2.39463190557124	2.72929247958693	2.74239588996627	3.71708422708717	3.50664842392458	3.47597505283575	2.29899108044487	2.59042659588997	3.58235650059424	4.60637566754069
EIF2D	0.475400566721847	0.999999999999998	25.4092526690391	1.8222797011689	4.7548548131138	4.54880489424049	0.388900245942482	0.0854950377042751	5.06497926185136	4.35866234962814	3.7723642792393	4.03413417421114	4.49712005990569	4.27179152884952	5.25093423424711	4.09755421334197	5.10812379157949	3.9662466657125	3.87608321504563	5.54355035148802	5.37609026987312
DYRK3	0.979248189271295	0.999999999999998	20	19.8881115883652	2.00677736345388	1.72558813945246	0.449784816917857	0.260655950649138	3.20094062362623	2.27124714534911	1.90330475175511	0.905094964469128	2.32057264605317	1.31234202902532	3.20395022681449	-0.143520440799451	2.1085220089596	1.42767032230095	1.52283982329397	1.23242524143582	1.36768543616546
MAPKAPK2	0.99996713147345	0.999999999999998	20	9.66108653594917	8.34929236217427	8.30928176268858	0.0316319362960784	0.00380681955426235	8.31962089002511	8.21443325886419	8.56588823740154	8.19974846943125	8.3234335347643	8.38323803909923	8.07378050576412	8.45671326280968	8.12829218711853	8.29935579415586	8.24239035312078	8.43100568736092	8.37220923226766
YOD1	0.989596381829909	0.999999999999998	28	25.5326996340886	2.81019292532907	2.30878698502265	0.314707501094542	0.136308591106968	2.15648770427259	2.84411639811745	2.07493516891244	2.52158082318552	1.91391589484556	2.95305997576822	3.45472161377704	1.58373044771156	3.5377438579363	1.84097707400254	2.2755480308831	0.471701165962943	2.0894361742474
PFKFB2	0.532374021793158	0.999999999999998	20	11.5366189516013	4.15961169480397	3.92082617637678	0.490236009814886	0.125033854540298	4.31139432187982	3.19246363440555	4.53080812087433	4.23277394583478	3.76386819013613	3.75813237661083	2.98235672587635	4.7010437800831	4.20382562596937	3.79131360498937	3.1339453810563	3.6939012982416	4.10760776228238
CD55	0.781396518777177	0.999999999999998	20	3.5989583054206	5.62701889250126	5.28979408343633	0.235071303798754	0.0444386492349147	5.27812224633779	5.38180586830544	5.64535452712881	5.1976154901171	5.18936137156865	5.74173263165577	5.46604137810035	5.78922670738999	4.6577740652486	5.10310050576473	5.15163873234604	5.38637632655988	5.15651177273536
CD46	0.996300238031126	0.999999999999998	20	5.2159130107844	4.93604503230802	4.69037722790422	0.261015058913857	0.0556490546988446	3.97355307321267	4.2734528519234	4.79916249546529	4.43985955343778	4.07521569674714	4.7090418234813	5.75016560287301	4.183120787579	4.81571836295851	5.10310050576473	4.54494295097734	5.63024175571222	5.06922002111848
CD34	0.951879131749044	0.999999999999998	28	17.84647022684	1.18730568445515	0.749020803958078	0.440528324914632	0.440528324914632	-0.143520440799451	1.0579256600602	-0.143520440799449	1.23655260025051	1.56086457621037	0.51737929896833	1.4085329040593	-0.143520440799451	0.47720906694909	0.434572623901316	1.31028805731468	-0.143520440799451	2.22485245687511
PLXNA2	0.999483656544853	0.999999999999998	23.8795986622074	8.5722040398554	3.20587487499275	3.09636508621683	0.0382387699679044	0.012349567606908	3.60364320864873	3.98269877878536	2.22830114491012	3.33560206018766	2.63744882352415	1.31234202902532	3.80998363214609	3.4386831846105	2.2628039908527	3.59220394294193	3.47770684169965	2.84076129630952	3.70607799940943
TRAF3IP3	0.2394079026849	0.999999999999998	24.8780487804878	7.3359666453661	2.02464745525563	1.69852312892201	0.763011270251496	0.449220418173377	1.95088608908088	2.4884691538538	2.71722662670384	2.84662369873566	2.19733225499965	0.51737929896833	0.831868336388093	2.01560639411193	1.51211075505498	2.29899108044487	1.52283982329397	-0.143520440799451	1.11219870666246
C1orf74	0.985710704580733	0.999999999999998	21.9692307692308	14.1036726162577	2.45506953014248	2.28394540319148	0.115992591318092	0.0507860613287909	1.71103526941512	2.27124714534911	2.81734458536236	2.63825682913631	2.43410891128802	0.968937302679329	2.62138316125893	2.01560639411193	3.0367527792678	1.42767032230095	3.37196670697674	1.72791571065411	2.46264350802298
DIEXF	0.809954853607335	0.999999999999998	27.3563218390805	0.570005492620499	3.76676973223781	3.74704994934614	0.0335862244632083	0.00896337783516045	4.07841265792553	4.6340174870552	4.23746707932697	3.90033873354239	3.92792466944199	3.57921173752498	3.66829047522346	3.63366742511586	3.95489703244236	3.69519099912841	2.92550023260163	3.89403792357954	2.56829290621462
SERTAD4-AS1	0.995304511795617	0.999999999999998	28	24.2667166282595	4.12597055285401	3.55948230481039	0.0570132531076957	0.0160172879720869	1.42319864145209	3.12920021554634	3.55756664015687	3.11173089526495	3.67426847469503	3.96666854275414	4.762654837065	3.1294151581864	4.44858120767211	3.36114676775898	3.71242870581143	4.7752774540263	3.27804359069837
SERTAD4	0.509867976745601	0.999999999999998	25.0526315789474	15.8502541072948	4.61482064963372	4.07905874080334	0.379888588414076	0.0931314336354126	3.29097617245902	4.0862655716763	3.91477737687744	4.47165808077917	4.6459489472192	4.7935642992607	3.61778851534972	3.90950400515922	4.0847235790522	4.15874288364652	4.0230502176977	4.15020055876778	3.79582230783376
HHAT	0.872236521151868	0.999999999999998	28	19.7836133516217	2.59819057802515	1.94344374231444	0.367147018377896	0.188915691452258	-0.143520440799451	1.30693030862952	1.48313887599131	2.94051074867347	2.06257252893668	2.35435931863585	2.98235672587635	2.19110081923994	1.24216323226917	2.53941719225627	1.31028805731468	2.84076129630952	1.93998005919233
RCOR3	0.244498944560519	0.999999999999998	28	13.1046786325563	4.89829016465211	4.57709280123284	0.383983257762742	0.0838923907462211	3.60364320864873	4.11919906147242	4.72376382310908	4.90333332848553	5.15665079129106	4.34830245845039	4.20155080767853	4.64182475524207	4.48038798607679	4.76719333498624	4.7275180083916	5.0722335685721	5.05110948851212
TRAF5	0.564157670962504	0.999999999999998	27.5675675675676	15.9903189177376	5.07737915644921	4.69957396525107	0.308042905548688	0.0655469852855548	3.86047038219009	4.80569303653399	4.34201620904951	5.05796492736838	5.25263826964038	4.97342498973134	4.48123488540533	4.61127802535245	4.31384059418542	5.0651470961602	4.87027417338088	4.52678119121963	4.9953725026766
LINC00467	0.956369658656362	0.999999999999998	28	10.1143732872673	3.66408663548324	3.18020404420784	0.369509002882072	0.11619034431299	2.77123714864806	3.83192092219481	3.61433781717338	3.75285483679982	3.24706187045602	3.04787748762487	3.66829047522346	1.30708233535689	2.94854067619935	3.64461624477083	3.1339453810563	3.18423670285288	3.56003798665533
LPGAT1	0.200005691148676	0.999999999999998	24.7058823529412	21.1552511561188	5.55934307554356	5.40958765450987	0.328520172434705	0.0607292447070016	5.64543602320638	5.28353776160166	4.67121587741273	5.15907540853753	5.15665079129106	5.76982311110602	5.58910782270525	5.22949614845236	5.43468672571097	5.35978762630483	5.40049149097856	5.86285387573507	5.92589668311066
INTS7	0.99998781885805	0.999999999999998	28	20.1369357521887	3.81746175661035	3.56273692403788	0.0436558131721409	0.0122534484310627	3.20094062362623	4.3308146503587	2.91096329650799	3.33560206018766	3.92792466944199	3.57921173752498	4.05741365678376	3.1294151581864	3.81222177066911	3.92446151367011	3.1339453810563	3.10572651214877	3.8386842395121
RPL21P28	0.999999999403727	0.999999999999998	28	2.7992769538923	2.02574277351121	1.74655111843772	0.0700498797854504	0.0401075462641538	1.06324893145533	2.01542032766206	1.21598860284172	1.50590524193409	1.91391589484556	2.19774761345026	1.62854569468563	2.19110081923994	2.1085220089596	1.84097707400254	1.70806010811987	1.72791571065411	1.58466238167813
PPP2R5A	0.937939805073673	0.999999999999998	20	7.99993774757	5.05274195593972	4.86927530723457	0.0869503646765776	0.0178569415755544	5.03922941667004	4.94078839283218	5.3601268811112	4.4073443263715	4.10980318728372	4.82067274062116	5.20034959997613	4.37716256908466	5.04571369981301	5.02616819624765	4.889561886127	5.11294412218212	5.01419177486523
NENF	0.360227720621278	0.999999999999998	28	4.2613340048157	6.79786575023832	6.64538187028976	0.170802730170358	0.0257024703025697	6.92726155493313	6.77541071552208	6.49537360423275	6.49802975197353	6.24321696417222	6.64099467041017	6.58207826770001	6.81135958834078	6.77410833924822	6.83028934670981	6.62825383734313	6.6656983955364	6.56559081773188
NSL1	0.948235460104746	0.999999999999998	21.186943620178	3.6397846440357	4.95871637004404	4.68363227272379	0.0878592086194112	0.0187587759891142	5.03922941667004	4.30241882171327	4.27316527071304	4.07611046716148	4.17658573218586	5.11154116980529	5.09352683216845	4.5155542006823	5.12834127920401	4.8364239581431	5.01780482228381	4.69710644706907	4.77033074118846
TATDN3	0.342362829471297	0.999999999999998	21.9692307692308	6.0308339510708	3.26255947129511	3.07110857225078	0.370722565669514	0.120712946790356	3.10490992701848	3.25306904583732	3.16009634607525	2.84662369873566	2.32057264605317	2.85156969984005	3.66829047522346	3.04050120844427	3.0367527792678	3.0080128741087	2.9983799495207	2.93459505730769	3.96012131454625
ANGEL2	0.992873110816034	0.999999999999998	28	14.0341230461497	4.6411913427832	4.38585600475638	0.110414857216178	0.0251752125688656	3.73776428051654	4.1828929894286	4.91668064245561	4.19517393172736	4.14358084684737	4.2319586151715	4.56358714044379	3.85839522247329	5.00255474127215	4.29615167030242	4.56906894003884	4.96512846394879	4.42137008945936
RPS6KC1	0.799252716339537	0.999999999999998	23.8795986622074	8.7945201833743	4.39103399637134	4.2452244805458	0.238718268368474	0.0562321897139778	3.73776428051654	4.35866234962814	4.40773044400658	4.53322673719987	4.33115302020938	3.86616507428831	3.97955856675852	4.86537875338036	4.04273290628995	4.29615167030242	4.4178625350314	4.18879778979443	3.9984303574091
SMYD2	0.872280113534543	0.999999999999998	22.9581993569132	7.0781421053784	4.49310784793722	4.20884363743816	0.480976716290996	0.114277639590279	3.45576348244391	4.65662781038646	4.82344443177845	4.4073443263715	3.57873344715375	4.67973023679782	4.61598782812392	3.80540915673435	5.0876189506075	4.00685557153533	4.27849737111353	2.63252583621241	4.63096978027756
PTPN14	0.899875524324366	0.999999999999998	23.7209302325581	12.2681682420758	8.24302318790273	8.10332635425533	0.148756261096289	0.0183574318240524	7.80450764124341	8.14816321824777	8.12539000647064	8.30719390087431	8.23415210320902	8.12778489533751	7.77281629426682	8.29314516932147	7.92082162276132	8.15325033169872	8.43026895571301	7.68984866513807	8.1688862451444
CENPF	0.600551345278747	0.999999999999998	28	12.8245553799682	5.06364700923623	4.12367158510497	0.657219620514086	0.159377294469331	2.77123714864806	4.38598268066221	4.56000417091518	5.28968855772182	5.071474600657	4.31055413794381	4.36356674421735	3.80540915673435	3.653872382864	3.29709876141071	3.98768807778085	5.03034078673524	3.61037856315186
KCNK2	0.252613642456596	0.999999999999998	28	12.2376885989615	7.3899962590573	7.04085004967509	0.291083050601693	0.0413420323608689	6.46834441111144	7.17054386086398	7.39397330671377	7.29585170233302	7.4217130263262	7.04894093198938	6.82958629698622	6.99411895907898	6.77410833924822	6.96004315174741	7.24856529972264	7.15915517414204	7.02125690715976
KCTD3	0.904103253283691	0.999999999999998	28	20.4109200927683	5.84488729790716	5.73741941208341	0.133491911060308	0.0232668908218849	5.27812224633779	5.57223002089405	5.50227700747367	5.75782680864721	5.64343122991383	5.56063262616471	6.43669673887958	5.28860632933278	5.68723840159169	5.76685154597486	5.81788079225612	6.05269088124497	6.12948029341992
GPATCH2	0.773564797951838	0.999999999999998	24.3686006825939	7.386748803624	4.8542438180503	4.49483309602993	0.487691393135365	0.108500445448379	4.07841265792553	4.82578430577248	4.89393037499368	5.34223771346655	4.4707511367458	4.06062423545985	4.73922254660609	5.20924202926413	4.1255265700587	4.79064128362205	5.21417066958132	2.5159321326168	3.9984303574091
RRP15	0.992624456012855	0.999999999999998	20	16.106236933679	5.31229481379724	5.1200230947836	0.144156899684652	0.0281555174685682	4.90309915705801	5.36817076766253	4.53080812087433	5.09926329062778	5.37142922280819	4.89906959356986	4.99803780398874	5.0128941767308	5.49820990905844	5.19383294949272	5.3174754080068	5.13287655406598	5.05110948851212
TGFB2	0.996570284963946	0.999999999999998	20	6.75440830680987e-05	4.68712001706534	4.14416246409565	0.135320930702843	0.0326533845801755	4.62010552343957	4.58770517571107	4.77446486443751	3.75285483679982	4.41652182263168	4.01441111349051	3.85428228715654	3.69321540061125	4.20382562596937	3.69519099912841	4.12421567253896	4.69710644706907	3.5078771483123
LYPLAL1	0.985874570923801	0.999999999999998	22.5236593059937	1.8371606521222	3.43352836074646	3.12283441581713	0.119862747697278	0.0383826779576191	2.77123714864806	3.3112308250675	3.7723642792393	2.74619877384653	3.11708028563462	3.13684580489291	3.93899660502575	2.73523397961279	3.76134561642705	2.42420674833883	3.25785919505546	2.24999081255587	3.56003798665533
EPRS	0.99996156898224	0.999999999999998	20	8.04549144061648	7.96824496178605	7.77516634862866	0.0276735267188508	0.00355921989035408	7.81213030211258	8.23147745185724	7.64621510858732	8.0784987383814	8.02126946208865	7.63443640887849	7.88650148262113	7.59139815328053	7.17486410397511	7.69384322961973	7.8381268154863	7.58884185636809	7.86633265641893
BPNT1	0.999997147846613	0.999999999999998	20	9.3351842307293	3.53076581897017	3.33030016145446	0.0831311853053979	0.0249620698661263	3.86047038219009	2.14899690423414	3.49846963751912	3.52935520199513	2.81563756111238	2.95305997576822	3.85428228715654	2.48867022751489	4.44858120767211	3.29709876141071	3.1339453810563	3.79743730427262	3.45375945619298
IARS2	0.916144434175884	0.999999999999998	28	0.0623754488761996	5.86659985809942	5.74672757498689	0.0633555757831382	0.0110246353174803	5.64543602320638	5.22422527246468	5.42503950515282	5.6782986887885	5.70127936644097	5.72747958898344	6.12034817773968	5.43532774609316	6.04720179023764	5.9653532751802	5.33164741059494	5.99940182512126	6.36761541589953
RAB3GAP2	0.995312070309369	0.999999999999998	20	19.7671964964424	5.6182133069839	5.52154405598954	0.0390050970673695	0.00706416478286692	5.62826676942901	5.54824615309164	5.34343187600327	5.62273501636346	5.4811787262064	5.42589373346295	5.56265260843963	5.0128941767308	5.82986211722725	5.754980270721	5.38698298300282	5.6441970690215	5.55381565137269
C1orf115	0.999477704622122	0.999999999999998	22.9581993569132	9.9948965289187	1.44582226178173	0.940663193600899	0.219825343819739	0.219825343819739	-0.143520440799451	0.756789655758662	-0.143520440799449	0.905094964469128	1.91391589484556	-0.143520440799451	1.62854569468563	0.964489739296599	1.73942091399827	1.16601902113582	1.31028805731468	1.23242524143582	0.801518601028342
MARC2	0.999999028335285	0.999999999999998	28	10.9419913082126	2.69751443135094	2.12394968064772	0.0267648637674495	0.0126014585050279	2.15648770427259	2.14899690423414	1.48313887599131	1.92880182208294	1.09241483609694	1.58951860354861	2.1388256160387	2.01560639411193	3.11988062344627	2.29899108044487	2.2755480308831	3.39698617160608	1.93998005919233
HLX	0.953350780684552	0.999999999999998	20	7.9999324559169	4.59396004463442	4.11877310155417	0.161069866162359	0.0391062732010125	3.91811941352524	3.70750298955458	4.30800142975179	3.80370988246503	3.88862616758706	4.01441111349051	3.76428155893021	4.5155542006823	4.27809304482578	4.00685557153533	4.21874962682094	4.69710644706907	4.50357906654133
DUSP10	0.960744256893429	0.999999999999998	20	4.6870981870138	3.91524655999406	2.94059783325623	0.199501109320929	0.0678437245191106	2.4963616630001	2.67722422541305	1.48313887599131	1.92880182208294	3.36629437239615	3.70092267343854	4.26855584415565	3.21316596841446	4.0847235790522	3.36114676775898	3.19723225691964	3.02269673485452	1.11219870666246
TAF1A	0.976086537864884	0.999999999999998	28	19.9999324559169	2.5965766966395	1.67537156046142	0.25764901236302	0.153786191937065	2.4963616630001	1.30693030862952	1.90330475175511	2.2554248973201	2.06257252893668	-0.143520440799451	0.425081315842187	0.964489739296599	1.73942091399827	2.01032469787505	1.52283982329397	2.93459505730769	2.46264350802298
MIA3	0.966918414811347	0.999999999999998	28	3.45738037320684	6.12953024381404	6.01421442705971	0.0542557276257401	0.00902124928928835	6.14527934043238	6.01871116121543	6.24874299761394	6.12076450150374	5.81045004577137	6.11460055492265	5.75016560287301	5.81626175585208	5.76677512371467	6.12144192404897	5.9975054504368	6.28420176456147	5.9843285140956
AIDA	0.469365177532921	0.999999999999998	27.7821011673152	23.1728386214458	2.55714099749484	2.01718772875345	0.493030677743301	0.244414870621872	1.06324893145533	2.14899690423414	1.90330475175511	1.23655260025051	2.06257252893668	2.74239588996627	2.27541680528479	2.61721307683589	0.909802950441355	1.42767032230095	1.70806010811987	2.93459505730769	2.75887867819387
BROX	0.941196825802104	0.999999999999998	26.542750929368	23.3462659636995	5.27954461945978	5.08999171816375	0.277041482236612	0.0544286705316205	5.50199586070774	4.99502584687888	5.37663089804843	4.78176459706577	4.71497576022104	5.54446254666965	5.67805791370199	4.41302480532045	5.26244616589629	4.8364239581431	4.889561886127	4.43343158087159	5.66516935236174
DISP1	0.990042586598731	0.999999999999998	20.2266288951841	11.6953982045645	3.32695867254521	3.06406438738606	0.170947629091222	0.055791134740826	3.00202837448678	2.76308224567449	2.71722662670384	3.1902783838917	3.67426847469503	2.49562260514674	3.3959958239875	3.29232050820414	3.34388842826385	2.83837705331068	3.79657526995299	2.09604651718591	3.00452669152509
CAPN2	0.971051042412578	0.999999999999998	25.0526315789474	3.3374447228501	7.23513662303991	7.13357872211618	0.00455800546896536	0.000638950749198886	6.53434914814165	7.41890033017933	7.21740343576329	7.26895769225331	7.13313412521017	6.92950413290126	7.42547251560469	7.16684899078765	7.15529254496008	7.23677518089906	7.16792532705271	7.18802154275778	6.89494843429025
TP53BP2	0.999985977411655	0.999999999999998	28	1.2781177128716	4.52610487519952	4.17147301766252	0.290610162795728	0.0696660775618707	4.35379364822218	3.3112308250675	4.50100900026204	3.4676175105857	3.80666416943682	3.75813237661083	4.89577774554555	4.00659090279012	4.93529443601445	4.04635264438586	4.7904364007886	3.79743730427262	4.44929683034972
FBXO28	0.872028469719218	0.999999999999998	23.8795986622074	7.7330949707562	3.83318539914679	3.3318591700085	0.570211798290843	0.171139225638216	2.33641017656604	3.83192092219481	3.7723642792393	3.11173089526495	2.89710542956264	3.13684580489291	3.85428228715654	3.1294151581864	4.57180561570941	3.0080128741087	4.09127582775422	1.92369133448973	3.3975323422718
DEGS1	0.994833424587709	0.999999999999998	28	27.4713155209027	6.02866461496533	5.81624953224618	0.16157382768757	0.0277797276048389	6.01923135480994	5.48648186369492	5.44082135522926	5.50474388980345	5.76776789873456	5.75584623844298	6.29924422023743	5.69040320376571	6.29982763832374	5.5910460211266	6.12503515772584	5.83878441743972	5.67702768050417
NVL	0.879684976654916	0.999999999999998	21.0619469026549	20.1371498554072	3.21619759276864	2.74169560524313	0.312251132367822	0.113889788410749	2.33641017656604	3.12920021554634	1.70846403003501	2.52158082318552	3.36629437239615	3.04787748762487	3.20395022681449	2.48867022751489	2.94854067619935	3.08589360849531	2.68176822235665	3.2586940424335	2.0894361742474
CNIH4	0.373796661287379	0.999999999999998	26.1538461538462	24.0326565648684	6.79972558857804	6.49626975051097	0.236378737755591	0.0363868415003855	6.31583610571142	6.25189962534336	6.06747215028307	6.21770957621055	6.24321696417222	6.85278808887562	7.05982660103727	6.36629504521078	6.55263518066263	6.39823544988979	6.42515509919147	7.00546669675757	6.67607314475706
WDR26	0.999984967112045	0.999999999999998	28	25.1594517002291	5.92763610229552	5.4728259642704	0.0948450097535649	0.0173301709889488	4.17616442256456	5.19362880787746	5.14577826755337	4.9937124284393	5.23707732605622	6.0701109279174	6.25035396604981	5.12525634794118	6.38631497031975	5.61751121194574	5.54129177273556	5.76406856684624	5.55381565137269
DNAH14	0.999999798887717	0.999999999999998	28	24.1383143361039	2.82543836106033	2.13000979572181	0.122476444538275	0.057500413746581	1.71103526941512	2.14899690423414	2.07493516891244	2.39463190557124	1.91391589484556	3.04787748762487	2.90022340435849	2.48867022751489	2.52924999402144	2.01032469787505	1.31028805731468	2.63252583621241	0.405035040230926
LBR	0.953292192601115	0.999999999999998	26.1538461538462	21.8460863020707	5.53047987457931	4.69482332516521	0.165844790037997	0.0353250332443896	4.31139432187982	4.24389337608239	4.30800142975179	4.1565676899979	4.44389126719673	4.38508822075231	5.07492795993006	4.64182475524207	4.95806473928954	4.69447234541376	4.81081385358309	5.61615013183906	5.37609026987312
ENAH	0.958702894020137	0.999999999999998	28	3.45802504167889	8.79064266507171	8.27214112503108	0.0376800892375535	0.00455505880134654	8.51208920097217	9.2131866175163	8.74181445280718	8.53496684245399	8.35080258250551	8.0809060905217	8.28472992171758	7.85525991407962	7.91792091561049	8.12355145734598	8.25731556540232	7.71981015195399	7.94934687892808
SRP9	0.988021712926188	0.999999999999998	24.2033898305085	23.4733599682055	5.18399295875835	4.6619296004881	0.222572331718824	0.0477425338416781	4.26771109513986	4.2734528519234	4.37524745162798	4.11689988022323	4.69233180865212	5.04413526528752	6.00718941240889	3.90950400515922	5.38513872162804	4.22908258812168	4.61614327574541	5.71201784763337	4.17605704781205
EPHX1	0.99961984433546	0.999999999999998	28	0.2268397501755	4.60157922323618	3.86250479010003	0.361943234612025	0.0937068700962443	2.89124287399965	3.70750298955458	2.36691879754543	3.70014144289254	3.30790952732165	3.64135032150905	4.83075121593586	4.22407326752182	4.81571836295851	3.88142993714696	4.05756628710794	4.40092274564187	4.17605704781205
TMEM63A	0.872118765766692	0.999999999999998	28	12.0768682988829	5.42556616309567	5.37147601665433	0.146544185317273	0.0272819211819826	5.0130116121231	5.19362880787746	5.71190163998224	5.30741846977857	5.25263826964038	5.44344050847138	4.97815744939057	5.51998655773692	4.98048123198508	5.55041506884059	5.50423413992303	5.72520763935718	5.77958222431645
PYCR2	0.563090224139895	0.999999999999998	27.148288973384	27.0454270366828	7.45297850128425	7.05844446505019	0.453663883219749	0.0642725016065594	7.97717770638447	6.71744393804057	6.72539350429866	6.55108387199838	6.57567906251078	7.0316436726712	7.99682750952285	6.80462527599793	7.5643323034359	6.7428367280589	6.41853113646904	7.58160811936293	6.8693373298003
SDE2	0.901517867616858	0.999999999999998	20	16.4740251198036	3.66593627156496	3.51028887884049	0.278481435057005	0.0793329109566025	3.53159727027803	2.76308224567449	3.23441823375892	3.33560206018766	3.52848382403481	4.19099460843418	2.90022340435849	3.57155536281948	3.81222177066911	3.79131360498937	3.57622334719578	2.93459505730769	4.14223831769392
ACBD3	0.970648181221945	0.999999999999998	28	6.75440830680987e-05	8.18890868177429	7.71298772883459	0.00529247301304848	0.000686176770807356	8.13137309632996	8.21443325886419	7.87833919860741	7.8556207978937	7.80084916077781	7.55595022128175	7.63994151746518	7.48169053150514	7.39943491360495	7.86651922977857	7.79018393473358	7.00005077061236	7.65775358362848
PARP1	0.265724018890183	0.999999999999998	28	18.6309625284121	5.73939527438643	5.60645900734565	0.181202796766217	0.0323203641601236	4.84483444414023	5.71910030796007	5.40908310393172	5.48929264780858	5.9314057115543	5.68385559516535	5.56265260843963	5.20924202926413	5.22538540204341	5.82478543726699	6.08376526937965	5.90982058818211	5.92589668311066
ITPKB	0.607493255437343	0.999999999999998	28	12.3920109147255	2.63035139409138	2.50784853782578	0.394524422393189	0.157315889074875	1.06324893145533	2.3839425970785	2.60963926319416	2.52158082318552	2.89710542956264	1.82192836628953	2.62138316125893	2.61721307683589	2.1085220089596	2.83837705331068	3.1339453810563	3.39698617160608	2.92719996252848
PSEN2	0.998818781199469	0.999999999999998	28	3.698275895652	4.48310267027513	4.07209556832943	0.16081534030473	0.0394920349010141	4.02693534623288	3.36713841463931	3.91477737687744	3.52935520199513	3.71976380329509	4.49013177609567	4.20155080767853	4.44801716450795	4.41605735334698	4.50901535220096	4.33586880966656	3.58235650059424	4.42137008945936
ADCK3	0.314386328581317	0.999999999999998	28	23.8070003985548	4.82084361045238	4.45251318795775	0.320259553945183	0.071927817038556	4.02693534623288	3.70750298955458	4.20086310820677	4.07611046716148	4.27129829219267	4.76593671618812	4.9375555157075	4.75792755330415	3.95489703244236	4.39124842960428	4.61614327574541	4.58581898465244	5.27047448223375
CDC42BPA	0.99876325216652	0.999999999999998	28	22.546104967328	6.74857830877258	6.5768839575765	0.0736649880923343	0.0112005911260564	6.42922572311737	6.49711859081915	6.64592830513572	6.46681348085671	6.59411918060095	6.70058141065839	6.99205244360235	6.46355394175866	6.59683435383225	6.68770194463917	6.37813568637107	6.44430950514001	6.53333773685853
JMJD4	0.99999999986495	0.999999999999998	23.4098360655738	1.1802603247693	4.61852110583888	4.30670239208363	0.0505485765454512	0.0117371882111862	4.95910184858	4.1828929894286	4.27316527071304	4.53322673719987	3.92792466944199	4.52351278243231	3.33477775636362	4.5155542006823	4.1255265700587	4.19434137671874	4.39104575668106	4.43343158087159	4.65515164670189
SNAP47	0.941899036083232	0.999999999999998	28	1.0855306542593	4.16712301395927	3.56765783709077	0.4379983044035	0.122769145586188	2.89124287399965	3.66352600498665	3.08173674319355	2.94051074867347	3.11708028563462	3.70092267343854	3.76428155893021	4.34038610222448	4.1255265700587	3.8370752836949	3.47770684169965	3.2586940424335	3.9984303574091
ARF1	0.913301545417103	0.999999999999998	23.8795986622074	4.2743762822655	8.55779811634452	8.55631708270351	0.15378769048354	0.0179735847791826	9.12139302026216	8.49410130998806	8.73222750935136	8.31816715985494	8.24974446026461	8.54029619966653	8.41613805760596	8.36356532482693	8.89175579226756	8.28910247630228	8.27941780480207	8.87745516591147	8.73329477462694
C1orf35	0.438107196402626	0.999999999999998	27.7821011673152	10.5849369143325	5.62672562659265	5.30529881237022	0.314141705306524	0.0592128203173116	4.81479524518208	5.4481128504706	5.51724041537675	5.30741846977857	5.45451409468887	4.73776971883651	5.5082407791519	4.94102107394079	5.46679791213507	5.69411288426747	5.73500388666311	5.57303010019309	5.05110948851212
MRPL55	0.537447777372854	0.999999999999998	28	11.4462251301423	5.79542187308769	5.4043835187578	0.344083119920799	0.0636674134480905	5.32149604407638	5.34050776678463	5.23898908933959	5.89313434519916	5.50735945844477	4.94906319064362	4.48123488540533	5.67571629982902	5.35113535393419	5.69411288426747	5.97058867936346	5.68527089521018	5.47449883517609
GUK1	0.999789812313153	0.999999999999998	28	5.56879985971299	8.10006719203682	7.92289487276197	0.0276991772349571	0.00349609299123528	8.13441657285909	7.94502512681864	8.21300855610083	7.98519514593635	8.01443972999066	7.9550492663178	7.55189928241063	7.7186460081182	7.89745100319133	7.72155689738751	7.86029225730289	7.96467530296606	8.02088102493416
GJC2	0.730981521878318	0.999999999999998	22.2429906542056	16.0924921620048	2.33971528193067	2.10828293931623	0.537115313987371	0.254764341147479	2.64033600250076	1.51921728001272	1.48313887599131	2.10133703200164	2.81563756111238	1.82192836628953	1.98793681516257	1.30708233535689	2.75407434072466	1.6490739992788	2.59042659588997	3.39698617160608	0.801518601028342
IBA57	0.935994734739461	0.999999999999998	28	3.3113238395803	3.14374724178449	2.95551574973079	0.251165551821768	0.0849819703531086	4.26771109513986	2.58593146268527	3.37247657252197	3.1902783838917	2.63744882352415	2.95305997576822	3.45472161377704	2.84432592133846	2.75407434072466	3.53781551448108	2.68176822235665	1.23242524143582	2.92719996252848
TRIM11	0.593082977599519	0.999999999999998	24.7058823529412	11.5322981726438	7.05684249354474	6.86215306031352	0.243742496363488	0.035519827992929	6.65793642190642	6.86065133107271	6.98959176504779	7.03359130614841	7.20288008194714	6.76480026672646	6.2586182655444	7.15630796992658	6.62556567261006	7.03558655750156	7.24107659413567	6.51436440027326	6.70531856540807
RNF187	0.295618617062571	0.999999999999998	24.040404040404	15.7228680036454	8.96642793726528	8.79937397240135	0.225008094815505	0.0255709207860954	8.54219329175963	8.4510947998038	8.70144161367545	8.86781317311812	9.22015798850572	8.75048738051923	8.43631414308212	8.81606729403865	8.71253512890446	9.02068351685294	9.17786378704529	8.63869559419872	8.93316924692401
RAB4A	0.886285624842687	0.999999999999998	27.5675675675676	25.0501055280253	4.71217374635208	4.53042063549903	0.0879322745446452	0.0194092958732428	4.47399155838348	3.57133387281287	4.58862107668889	4.4073443263715	4.5230156620978	4.52351278243231	4.80840766205268	4.7010437800831	4.57180561570941	4.36024081574076	4.39104575668106	5.30086376176349	4.60637566754069
CCSAP	0.989469878927181	0.999999999999998	24.5360824742268	21.9931817388027	3.84349267176775	3.29048261797027	0.394146392316186	0.119783763683674	1.06324893145533	3.57133387281287	3.7723642792393	3.40311928683623	3.62729160570052	4.2319586151715	3.3959958239875	4.00659090279012	2.94854067619935	3.42247183814663	3.87608321504563	2.63252583621241	2.56829290621462
NUP133	0.932357301286243	0.999999999999998	20	11.7565352603141	5.3635393736745	4.96579922445489	0.338918622284857	0.0682505689347641	4.95910184858	4.84559961847333	5.0042553623499	4.92646442477207	5.08891689474182	4.82067274062116	5.09352683216845	4.96537879591231	5.57387196062914	5.0651470961602	5.10289427370019	3.2586940424335	5.43314286952424
ABCB10	0.822256202983696	0.999999999999998	28	27.8735254457367	2.27448972553196	1.87705619239105	0.120545865728108	0.0642207016586717	1.06324893145533	0.375753291400534	1.21598860284172	2.10133703200164	2.19733225499965	1.58951860354861	2.40018696764644	2.19110081923994	2.2628039908527	1.84097707400254	1.31028805731468	3.58235650059424	2.34864166163454
TAF5L	0.999999888030405	0.999999999999998	28	0.2745776761634	3.35212201467774	2.83515246649414	0.178648464622859	0.0630119426500438	2.4963616630001	2.3839425970785	3.30509820564804	1.92880182208294	3.18353444180658	2.02204106710039	3.71708422708717	3.21316596841446	3.34388842826385	2.92568680614636	2.76766945867473	3.6939012982416	1.77323247050868
URB2	0.987032428290227	0.999999999999998	20	16.9367787665625	1.9045729011406	1.83639916667094	0.452110659746976	0.246194110709913	2.64033600250076	0.756789655758662	1.70846403003501	0.905094964469128	1.91391589484556	2.49562260514674	1.4085329040593	0.514339724258071	2.1085220089596	2.53941719225627	1.70806010811987	1.72791571065411	3.00452669152509
GALNT2	0.993101789385463	0.999999999999998	20.112676056338	19.8599839478165	5.93666403809675	5.77039425883867	0.110573186724247	0.0191621545711334	5.97916460724765	6.09519330012805	5.50227700747367	5.73180151850243	5.58316629661109	5.44344050847138	5.8076190309516	5.43532774609316	5.99310518134559	5.68162506621942	5.89625429120932	6.36226036076252	5.55381565137269
COG2	0.463839125852225	0.999999999999998	27.7821011673152	11.4894437829303	4.17604761041961	3.49522996709887	0.624254795224046	0.178601923507252	3.00202837448678	2.9208400197497	4.20086310820677	3.58855899648365	3.71976380329509	3.44627883810998	1.62854569468563	3.63366742511586	3.9994833321541	3.9662466657125	4.21874962682094	3.94001617021653	3.70607799940943
AGT	0.977266581065637	0.999999999999998	20	16.0104772604289	4.37792504842973	3.97855292812452	0.312003368863738	0.078421319132938	4.43502777597932	3.42096004690678	4.56000417091518	3.9463297675552	4.0397785874077	5.11154116980529	3.51115014086234	3.95886398894441	4.24143717725195	4.08479714715074	3.52780584876973	2.5159321326168	3.96012131454625
C1orf198	0.703540233377364	0.999999999999998	28	24.2897912169248	7.09067598040257	6.9455546336826	0.143093838143488	0.0206022190725491	6.87726930141448	6.58814826344542	6.84289353578556	6.77148516408588	6.840554255775	7.23676294928748	7.12455924852084	6.79106160657192	7.25059862500658	6.76668062109939	6.78065887056112	7.1542874559538	7.12445895111537
TTC13	0.966957940266004	0.999999999999998	22.2429906542056	1.594245107137	2.90061041817834	2.70970194462624	0.136456616340097	0.0503585335688713	3.00202837448678	2.27124714534911	2.4933774635741	2.63825682913631	2.32057264605317	2.74239588996627	3.51115014086234	2.48867022751489	2.2628039908527	3.15978458129646	2.9983799495207	2.63252583621241	2.92719996252848
ARV1	0.99999963684611	0.999999999999998	25.0526315789474	13.0146261365466	3.75818668489101	3.21093227988877	0.0192885162297053	0.00600713890807235	2.4963616630001	2.14899690423414	2.91096329650799	3.11173089526495	2.06257252893668	3.44627883810998	3.93899660502575	3.21316596841446	3.81222177066911	3.79131360498937	3.66844038855258	3.98457424814846	3.14775737874045
C1orf131	0.960301030979415	0.999999999999998	27.3563218390805	19.5170229158231	5.36585759031403	5.05471927095209	0.195619993826965	0.0387004665028842	4.72073203428127	5.11417236468587	4.34201620904951	5.25356136087232	5.52027378931978	5.02094812847068	5.46604137810035	4.72976600609185	4.71236615357986	5.32808883900062	5.3031628075429	4.64253551967132	5.48802484286792
GNPAT	0.830130924061725	0.999999999999998	26.542750929368	19.7203102662075	4.99601375645728	4.67957152586879	0.000357055264641312	7.63008456367214e-05	3.20094062362623	4.11919906147242	5.12639101366367	4.47165808077917	5.0178455885019	4.94906319064362	5.23426898493315	4.34038610222448	4.76496755740924	5.1761372257311	4.81081385358309	5.09273243897652	4.52997301231483
EXOC8	0.998425021429879	0.999999999999998	28	19.9999324559169	4.09816536184176	3.40283720527257	0.485668445107657	0.142724560656364	3.45576348244391	3.52293010401852	3.61433781717338	4.07611046716148	2.72929247958693	0.968937302679329	4.16684395943967	2.84432592133846	3.34388842826385	3.8370752836949	4.15642018743885	3.58235650059424	4.24140530206087
SPRTN	0.920108682410668	0.999999999999998	25.4092526690391	20.1072459323386	3.26757137635014	3.25342472721643	0.228737396982704	0.0703066510404277	3.45576348244391	3.06303490458767	2.07493516891244	3.40311928683623	3.30790952732165	2.95305997576822	3.45472161377704	2.94574544803477	3.34388842826385	3.53781551448108	3.06775441097118	3.84654599136018	3.88030941442481
EGLN1	0.992843841635779	0.999999999999998	28	20.844519788687	4.66315049619896	4.13451670872336	0.0656402889796452	0.0158761697204299	1.95088608908088	3.75017900379061	3.7723642792393	4.37407934610233	4.4707511367458	4.31055413794381	5.1656134914668	4.26389528212514	4.24143717725195	4.48046254871456	4.61614327574541	3.74659789363287	4.55589274643831
TSNAX	0.925744266068762	0.999999999999998	22.3824451410658	9.7108238060981	5.58723468261068	5.46910322510404	0.098937531399631	0.0180902658676275	5.4443025353837	5.60747440631982	5.37663089804843	5.56494535828466	5.03594433665843	5.13332765983746	5.45169608089252	5.74769982071279	5.26244616589629	5.73094058924463	5.51669274819942	5.22860593255466	5.89576864302525
SIPA1L2	0.918034523550633	0.999999999999998	25.7761732851986	12.5644150743073	4.17769110467397	3.75057479064238	0.349385196776975	0.093155107224814	3.00202837448678	3.61816622959457	4.12474538626086	4.03413417421114	4.71497576022104	3.13684580489291	4.01901122964994	3.63366742511586	3.11988062344627	4.15874288364652	4.09127582775422	3.10572651214877	3.96012131454625
NTPCR	0.990785746003786	0.999999999999998	28	27.8807001579662	5.04800533250992	4.73288976185955	0.0902312418180471	0.0190647250111727	4.12811629489336	4.30241882171327	4.00246426209102	4.83162794982286	4.49712005990569	5.27726245469892	4.89577774554555	4.7010437800831	5.49820990905844	4.69447234541376	4.68399434609018	4.80042072252615	5.15651177273536
PCNXL2	0.573533266753386	0.999999999999998	25.9636363636364	12.4425002687016	3.9656954998667	3.39838848089496	0.506437122653384	0.149022728125542	1.71103526941512	3.42096004690678	3.72158804727072	4.03413417421114	4.00344906520532	3.29984246998469	2.90022340435849	3.85839522247329	3.5377438579363	3.29709876141071	3.66844038855258	3.63920666911754	3.07791879749748
KCNK1	0.935334128300963	0.999999999999998	25.9636363636364	6.75440830680987e-05	2.48594683749073	1.50565242452123	0.0978292629968397	0.064974665735319	2.64033600250076	1.86820236565801	2.4933774635741	1.73279380758633	2.32057264605317	0.51737929896833	1.81940347023923	1.81576889026444	1.24216323226917	0.846163100220631	1.31028805731468	-0.143520440799451	1.11219870666246
COA6	0.999999053106611	0.999999999999998	28	3.2424523444652	4.58919448184863	4.17277346624735	0.218989178777502	0.0524804858324703	3.67226176510465	4.0862655716763	3.82141401392629	3.80370988246503	4.07521569674714	3.96666854275414	4.64149130915756	4.34038610222448	4.79056611124818	4.39124842960428	4.44418992666905	4.18879778979443	4.03574840732832
IRF2BP2	0.981162692328177	0.999999999999998	28	1.9113203277767	6.29015943797262	6.08454878378683	0.130864004176102	0.0215075938785812	5.95182158797771	6.01871116121543	5.73768413490753	5.71861067473774	6.09571900584005	6.02420556192562	6.21681506238963	6.12816255069565	6.49929752277716	6.19357866867243	5.87705644009313	6.27526202101536	6.33055689038019
TOMM20	0.990450047274341	0.999999999999998	20	6.7994382505607	6.39865746421447	6.15448807731054	0.120335594994886	0.0195524946158433	5.71213990774789	6.31010762969963	5.96205425292648	5.8085099313272	5.95061459320776	5.82441463481738	6.61463583623899	6.00432819950225	6.49929752277716	6.19357866867243	6.35750573612522	6.60277424296035	6.29252128874769
RBM34	0.994868276872307	0.999999999999998	24.040404040404	4.2765495231053	5.65465385292379	5.47971651719061	0.0103087015981162	0.00188124724441062	4.65443347368224	5.58407407459866	5.48715677344136	5.9279356285344	5.37142922280819	5.17593779841144	6.17376434145819	5.58430929777462	5.2985786873935	5.70649353601976	5.90575825971091	5.03034078673524	5.33176962028456
ARID4B	0.95488081268715	0.999999999999998	28	12.3277507176844	6.94185628487624	6.76809058847873	0.212213529975721	0.0313550073246612	6.14527934043238	7.05189091084269	6.80070923745886	7.13139612250596	6.64806617592091	6.74371001340672	7.19514879732403	6.17068196753436	6.42768897914082	7.00584216967284	7.15204081818471	6.55924644648765	7.13739175882003
GGPS1	0.969476896402693	0.999999999999998	20	8.1236054246404	4.87253188763324	4.75724500227786	0.131122189765055	0.0275626312502868	4.65443347368224	4.80569303653399	4.77446486443751	4.83162794982286	4.69233180865212	4.2319586151715	5.28369809490363	4.64182475524207	4.91215897407364	4.53701400828202	4.889561886127	4.74968820497224	4.89740766289097
B3GALNT2	0.471774017396485	0.999999999999998	28	25.0509498738777	5.57696294184851	5.07027926498726	0.591868051305667	0.116732830752105	5.64543602320638	3.94645574209781	4.56000417091518	4.23277394583478	4.90420891057333	5.2575588437416	6.12034817773968	4.81265328611887	5.779615150129	4.7433579846045	4.74879715341259	5.0722335685721	5.51470226188475
LYST	0.154367711781142	0.999999999999998	24.5360824742268	19.0880978458123	4.20319151360512	4.05523807523121	0.45126231393308	0.111278870823719	4.22266377745973	3.47284579673509	3.30509820564804	3.80370988246503	4.30153604157812	4.19099460843418	4.0948203162092	3.36735712870923	3.86136474113931	4.26300683880471	4.52040663477835	4.67007899082449	4.74801883090278
NID1	0.875463332084336	0.999999999999998	27.148288973384	16.6505472623582	7.21415934255251	6.85226128416211	0.131824646807776	0.0192381232035718	5.85182132337369	6.67377355420632	6.40975895859999	6.89974310064686	6.75573196552468	6.7223068693686	7.19944803740039	6.89615984343924	6.85519399576251	6.94966508534437	7.33200233663579	7.6489068264397	6.89494843429025
GPR137B	0.999997752778824	0.999999999999998	27.3563218390805	11.6760175676085	4.33914402079858	4.0455923378349	0.0767640201675614	0.0189747294727782	3.10490992701848	4.53985673336913	3.66895932818641	3.70014144289254	4.00344906520532	4.06062423545985	4.05741365678376	4.26389528212514	3.9994833321541	4.50901535220096	4.21874962682094	4.55660205905465	3.96012131454625
ERO1LB	0.965235590681747	0.999999999999998	26.9433962264151	10.761699401815	3.2414766233077	2.25957241992676	0.57812355387066	0.255855288714047	-0.143520440799451	3.06303490458767	1.48313887599131	2.2554248973201	2.06257252893668	1.82192836628953	1.4085329040593	3.04050120844427	2.64603721909324	3.42247183814663	3.19723225691964	2.93459505730769	2.46264350802298
LGALS8	0.121497450142366	0.999999999999998	24.8780487804878	21.8399466493289	4.3279221879081	4.02554866683255	0.405054024609306	0.100620824174017	4.17616442256456	3.94645574209781	3.72158804727072	3.4676175105857	4.30153604157812	4.06062423545985	4.64149130915756	3.90950400515922	3.70860954253535	3.53781551448108	4.27849737111353	4.22638925675945	4.55589274643831
HEATR1	0.940854362143769	0.999999999999998	22.6666666666667	9.6176293376206	3.92425355376213	3.66234270970232	0.329969362794645	0.0900978933294491	3.53159727027803	3.83192092219481	3.49846963751912	4.19517393172736	4.20885241333673	2.74239588996627	3.71708422708717	3.95886398894441	3.41144286952058	3.9662466657125	4.30746825678087	2.24999081255587	3.65902164918156
MTR	0.860189664014894	0.999999999999998	25.9636363636364	22.0362960922805	6.21558380651387	5.86117896812873	0.061779322872339	0.0105404259464309	5.62826676942901	5.58407407459866	5.37663089804843	5.78339092627644	5.90210415906992	5.68385559516535	6.13837421093225	5.70494209779081	5.93690082613157	6.01596907617675	6.14924204903407	6.06311649792862	6.22949827661732
FMN2	0.840395387421593	0.999999999999998	26.7415730337079	6.75440830680987e-05	5.10956351156182	3.43570229225291	0.289093066143938	0.0841438057062764	5.06497926185136	4.56397931320606	3.72158804727072	3.58855899648365	3.42240803928072	2.62427915542333	3.97955856675852	2.48867022751489	3.5377438579363	3.08589360849531	2.76766945867473	2.5159321326168	3.21437071331675
GREM2	0.94547228737447	0.999999999999998	26.1538461538462	6.75440830680987e-05	7.60129333678477	6.70979396245051	0.091506258206484	0.0136377150652573	7.46579107154532	7.62212555847641	7.17084819289423	7.03890761820086	6.71137427075253	6.51388743269581	7.13357414909509	6.00432819950225	6.61843630700801	6.52247534207439	5.9796168508345	6.12413591146369	6.31546276887827
FH	0.724839869232534	0.999999999999998	21.0619469026549	0.00569942618060182	5.34752370064412	4.70946663446446	0.553826575532634	0.117598577189116	5.48301995243764	5.01266115221678	4.30800142975179	3.85283315791918	4.84384763311319	5.62355929566033	5.71456221538083	4.05278935487811	5.16794564044762	4.36024081574076	3.95143734445935	5.48271973440109	3.9984303574091
OPN3	0.998257946582153	0.999999999999998	21.4414414414414	10.5081508209249	2.39797435038604	2.17830354212798	0.435402475285519	0.199881452178228	2.15648770427259	1.86820236565801	2.36691879754543	3.11173089526495	1.91391589484556	1.58951860354861	2.27541680528479	2.84432592133846	0.909802950441355	3.23007473228743	2.59042659588997	-0.143520440799451	3.07791879749748
CHML	0.939859954183266	0.999999999999998	28	20.9989312401107	4.02893011851086	3.5001419986339	0.232673902804276	0.066475560961552	3.80042150953483	4.11919906147242	2.99887537680634	3.4676175105857	3.42240803928072	3.86616507428831	4.73922254660609	3.1294151581864	3.27301467521771	3.42247183814663	3.47770684169965	2.3890806519387	3.21437071331675
CEP170	0.988385104579705	0.999999999999998	20.112676056338	12.0143932147597	4.09327223024787	3.95089730998587	0.17891868243588	0.045285581577548	3.53159727027803	4.51532394334123	3.72158804727072	3.85283315791918	4.30153604157812	3.22064484840752	3.80998363214609	3.75040262243669	4.51150862739519	4.00685557153533	3.25785919505546	4.49633088504572	4.14223831769392
SDCCAG8	0.941282809246408	0.999999999999998	20.112676056338	12.4794733217045	4.86232210731105	4.42741137338733	0.270225546784548	0.0610346597582604	3.60364320864873	4.56397931320606	4.67121587741273	4.97164289325124	4.6221860535511	4.84728119104169	3.89726115447943	4.64182475524207	4.68532831699015	3.53781551448108	4.56906894003884	3.79743730427262	4.74801883090278
AKT3	0.999942849839489	0.999999999999998	28	14.9415773826258	5.93750313868605	5.52526214527641	0.237269466664013	0.0429426623435154	5.32149604407638	5.66436669430674	5.7755140112177	6.05930802170137	5.67841769777387	5.96469029581522	5.84102396718462	5.05889440058687	5.06681847000398	5.50860657421896	5.55343576532642	4.80042072252615	5.64115621738181
ZBTB18	0.723440518667258	0.999999999999998	27.3563218390805	12.3678626642954	4.2556775430747	4.10574135601677	0.31294420825162	0.0762211208928236	3.60364320864873	4.3308146503587	4.16330619285761	4.07611046716148	4.10980318728372	4.61925760472811	3.45472161377704	4.09755421334197	3.81222177066911	4.42160360005542	4.44418992666905	4.7752774540263	3.65902164918156
ADSS	0.27316606353095	0.999999999999998	26.9433962264151	24.5964551805737	6.08453699909951	5.85062637749247	0.316424417751765	0.0540838531356333	6.68309613010367	5.99228876311077	6.05727030781751	5.73180151850243	5.39965918344208	5.96469029581522	6.36195610107858	5.78922670738999	5.92539234326761	5.39080487805018	5.51669274819942	5.36967449774987	5.72350967976966
DESI2	0.999999992539718	0.999999999999998	28	1.1244430095662	5.16128233215953	4.93903348654125	0.13393924732555	0.0271185137113427	4.81479524518208	4.61104715877864	4.91668064245561	4.56305298343892	4.73726978679041	4.89906959356986	5.36249318194323	4.61127802535245	5.57387196062914	5.10310050576473	4.85072510076405	5.17193380251864	4.93739534116234
COX20	0.511354283547965	0.999999999999998	22.9581993569132	19.9685512767713	3.72558083164751	3.22846683786322	0.313478326291892	0.0970982023465259	2.4963616630001	2.9208400197497	2.4933774635741	3.1902783838917	3.80666416943682	3.29984246998469	4.0948203162092	2.73523397961279	2.94854067619935	4.26300683880471	3.71242870581143	3.98457424814846	2.22485245687511
HNRNPU-AS1	0.27601964720292	0.999999999999998	20.8163265306122	20.2690476476255	3.54463746126709	2.76680008466459	0.670104274656256	0.242194684889021	3.45576348244391	2.3839425970785	1.48313887599131	2.74619877384653	3.18353444180658	3.51427583546381	3.3959958239875	3.21316596841446	1.73942091399827	3.42247183814663	3.25785919505546	2.74039734105801	1.93998005919233
HNRNPU	0.360229476228196	0.999999999999998	25.5913978494624	24.7252717074277	8.0612689789615	7.96368958763599	0.177410355224908	0.0222774071330387	8.07546319400392	7.94272713948538	7.79176628199684	7.57003987221536	7.92743513155875	8.05260155907404	8.13566200644732	7.85851486701149	8.12578035557976	7.93651065552661	7.77211127643299	8.13987943931261	8.23655750237861
EFCAB2	0.99999618773085	0.999999999999998	20	17.4178743092581	4.06973290864729	3.62229850911147	0.0971802232184155	0.0268283309544948	2.4963616630001	3.12920021554634	3.82141401392629	2.84662369873566	3.18353444180658	3.86616507428831	3.93899660502575	3.50664842392458	4.54197211034999	4.00685557153533	3.79657526995299	4.15020055876778	3.88030941442481
KIF26B	0.452021864017683	0.999999999999998	23.1067961165049	8.7080092212885	3.54020260620792	2.53723387971277	0.803271834863093	0.316593531753575	1.95088608908088	2.67722422541305	2.81734458536236	2.84662369873566	3.57873344715375	2.19774761345026	2.62138316125893	3.29232050820414	3.27301467521771	3.53781551448108	2.38831796563621	-0.143520440799451	1.36768543616546
SMYD3	0.999841781593398	0.999999999999998	20	7.9999215336522	4.86576132951208	4.83905695333591	0.0283136896693762	0.00585107593120132	4.90309915705801	5.13041759765747	4.93907771689032	4.90333332848553	4.69233180865212	4.49013177609567	5.05608618066542	4.78554989297214	4.48038798607679	4.85878174848137	5.22938914930595	4.49633088504572	4.95698108485884
TFB2M	0.954266441881907	0.999999999999998	26.1538461538462	1.1121534145037	2.74891479059406	1.79245888897271	0.537806650009956	0.300038485300035	1.71103526941512	2.14899690423414	-0.143520440799449	1.92880182208294	1.09241483609694	1.58951860354861	3.56545439033002	2.19110081923994	2.52924999402144	0.846163100220631	1.06091876692892	3.63920666911754	1.11219870666246
CNST	0.797823043665344	0.999999999999998	20	10.2191339173047	4.91323334027263	4.55363414770703	0.314054889278729	0.06896796692305	4.58494081229941	4.24389337608239	4.58862107668889	4.47165808077917	4.6459489472192	4.27179152884952	4.91681785117635	4.30264756994767	5.51366309888455	4.64387194471312	3.62306855642844	4.26302604750136	4.93739534116234
SCCPDH	0.479589926716462	0.999999999999998	25.2296819787986	24.2441106293112	5.79290068533094	5.39497905738119	0.311344695627724	0.0577100841942575	5.42454707909605	5.03008348671914	4.69772908428942	4.9937124284393	5.12318131608796	5.76982311110602	6.09287965499852	5.22949614845236	5.81746348628198	4.9861068465251	5.55343576532642	5.99940182512126	5.54089532158884
AHCTF1	0.988424214786261	0.999999999999998	21.3134328358209	2.1351277592719	4.60483676710925	4.49698760490735	0.0152158146046573	0.00338355715903086	4.54889752596784	4.49036674997341	4.16330619285761	4.59227507177001	4.59802519278199	4.55613885539236	4.50921121843082	4.7010437800831	4.57180561570941	4.19434137671874	4.889561886127	4.49633088504572	4.17605704781205
ZNF670	0.627201880271222	0.999999999999998	20.8163265306122	16.4667506608858	3.74424303838225	3.24944984191506	0.552263543283624	0.169956014141196	2.89124287399965	3.3112308250675	2.71722662670384	3.1902783838917	4.07521569674714	4.19099460843418	2.40018696764644	3.63366742511586	3.34388842826385	3.64461624477083	3.25785919505546	3.18423670285288	1.77323247050868
ZNF496	0.797158738439355	0.999999999999998	28	24.6948808189247	3.98389110108866	3.57762276353766	0.338078037765023	0.0944979557964131	3.20094062362623	2.76308224567449	3.23441823375892	3.1902783838917	2.81563756111238	4.42095929594212	3.85428228715654	3.69321540061125	3.86136474113931	3.53781551448108	3.1339453810563	4.43343158087159	4.03574840732832
SH3BP5L	0.99999999638644	0.999999999999998	25.4092526690391	7.41585445743879	6.31302683880025	6.00581160036152	0.0379222804778988	0.00631426408307848	6.25001272148519	6.39323987591021	6.10757305861572	6.21770957621055	6.50597421486278	6.03581956603619	5.54924082942422	6.27180133409333	5.779615150129	5.53661308813829	5.96150365497128	5.67170913704518	5.80141492889849
ZNF672	0.318341405008735	0.999999999999998	21.186943620178	20.0608950754896	3.79382248772727	3.64505168325635	0.303720292612338	0.0833240016890532	4.07841265792553	3.25306904583732	3.43684806732605	3.58855899648365	3.52848382403481	3.86616507428831	3.93899660502575	3.36735712870923	3.41144286952058	4.04635264438586	3.79657526995299	4.06976290751796	3.21437071331675
ZNF692	0.793431281306606	0.999999999999998	24.2033898305085	7.8437232372077	2.58048335461635	2.60873595573317	0.212679894983682	0.0815260335245042	3.10490992701848	2.9208400197497	2.99887537680634	2.94051074867347	1.91391589484556	2.35435931863585	2.40018696764644	2.34754402297345	2.8545816377351	2.29899108044487	2.68176822235665	1.92369133448973	3.07791879749748
ZMYND11	0.760888502860301	0.999999999999998	20.5763688760807	19.8937085848259	7.00702793652316	6.97162292398834	0.0198197235776987	0.00284291388013857	6.89173044190127	7.16266689534007	6.92933738353479	6.99034046893265	6.86100287872466	6.94806226187922	7.20373450377123	6.75658381576497	6.69498613988659	6.98057796976249	6.71730308181504	7.28473447645221	7.22076880413234
DIP2C	0.971990142549848	0.999999999999998	27.148288973384	12.0780051889248	5.98098327498773	5.86971138070798	0.232339863752524	0.0395828429513855	5.3842056021169	6.23697312214268	5.78790669945249	5.73180151850243	6.02499033300432	6.28972360141331	4.97815744939057	6.21198403540379	5.68723840159169	6.05522078528574	6.45782625365904	5.89822147397526	5.68878933242408
LARP4B	0.881403505107525	0.999999999999998	28	27.5390250961945	6.19217852572636	5.93608156442102	0.285469103545607	0.0480904954636435	6.38901669842252	5.36817076766253	6.06747215028307	5.70529811073311	5.2213467100042	6.24038609315804	6.39231855881101	5.71933593535803	6.3350471486525	5.95501347404397	5.58926619358498	5.81430656899	6.17200021185452
GTPBP4	0.999750609981228	0.999999999999998	27.7821011673152	20.0024854071798	6.31947579707781	6.12156843596776	0.0918525838663614	0.0150047467127337	6.09617361904751	6.61148313636341	5.75040463074463	6.21770957621055	6.06078806353165	6.37449000580283	6.39231855881101	5.94432269112775	5.84215510069264	6.2368985765527	6.11687508565639	5.41921087948563	6.46658432515181
IDI2	0.988015219974502	0.999999999999998	23.1067961165049	6.75440830680987e-05	2.97879300419515	2.58297763843852	0.12578575439361	0.0486979649075286	2.77123714864806	3.19246363440555	2.91096329650799	2.52158082318552	2.32057264605317	2.49562260514674	2.72044006585943	2.01560639411193	2.52924999402144	2.42420674833883	2.49290859113994	0.901633503219221	4.44929683034972
WDR37	0.898186448084543	0.999999999999998	28	6.08352340217416	2.67030375209578	2.4766338238099	0.320195702472735	0.129286654891988	2.64033600250076	2.4884691538538	2.60963926319416	2.94051074867347	2.19733225499965	2.19774761345026	1.62854569468563	2.19110081923994	0.909802950441355	2.16186572283548	2.84874210513943	3.10572651214877	4.07212544487134
PFKP	0.996629354617385	0.999999999999998	28	8.31632677836449	5.27834996389719	4.87789995328024	0.107963372467191	0.022133166629338	4.87426091560546	5.47380523738936	5.30945085386256	5.25356136087232	4.86424995742731	5.08942062558877	4.53665534635202	4.67173809544958	4.62968328683629	4.45133321886297	4.92738054805598	4.82513329003884	4.60637566754069
[truncated: 9,905 more rows]
