# Supplementary material for: Fibroblasts as an in vitro model of circadian genetic and genomic studies
Source: Mamm Genome. 2024 Jul 3;35(3):432–44. doi: 10.1007/s00335-024-10050-7 (PMC11329553; doi:10.1007/s00335-024-10050-7)
Supplement: Supplementary file 6 — Supplementary file6 (ZIP 46445 kb) [file 335_2024_10050_MOESM6_ESM.zip › MetaCycle_Results/metaoutLS/meta3dSubjectID_2014L00641_QuoteOrderedDesignTable.csv]

CycID	LS_pvalue	LS_BH.Q	LS_period	LS_adjphase	LS_amplitude	meta2d_Base	meta2d_AMP	meta2d_rAMP	X2014L00641_TP_0	X2014L00641_TP_4	X2014L00641_TP_8	X2014L00641_TP_12	X2014L00641_TP_16	X2014L00641_TP_20	X2014L00641_TP_24	X2014L00641_TP_28	X2014L00641_TP_32	X2014L00641_TP_36	X2014L00641_TP_40	X2014L00641_TP_44	X2014L00641_TP_48
LOC102723897	0.935402311181702	0.999999999999982	20	11.2154213701879	1.56899315989466	1.15453130184156	0.507832833684908	0.439860602198381	-0.143520440799451	1.49759015567285	-0.143520440799451	1.9179140255417	1.73359074749619	1.24544691688149	0.731348755157157	1.25265313499173	2.4926020344562	1.09853925371774	-0.143520440799451	1.74608967210294	1.19686695426661
LINC01128	0.995965688052987	0.999999999999982	20	7.9999324559169	3.32969515882023	2.32790522402683	0.374326160153158	0.160799570484938	-0.143520440799451	3.39194684717034	1.78143357037484	2.60348450962772	2.52250336936068	1.93980295292015	2.71521922872531	1.75179879173879	2.94988228876972	2.07090271467847	2.56608773690098	2.95661321626145	3.34378842975321
NOC2L	0.999999699983233	0.999999999999982	28	26.1017194910615	2.43762990296307	1.71422733317464	0.258314996223778	0.150688879604664	-0.143520440799451	3.17927279315463	0.621430200703275	1.03892045878095	2.30422965881645	2.11272346714772	2.33832869721034	2.27657614861564	2.84842270514974	1.3524201774911	2.01462258880931	0.914546842079451	1.19686695426661
KLHL17	0.722623855499849	0.999999999999982	20	19.4971167687688	3.96579077032745	3.72350641755224	0.276411370846792	0.0742341599154541	3.60860195243064	4.36239266818771	3.69310312299829	3.251821209927	4.15760727127685	4.3538037318542	3.42206985569692	3.28839052062127	3.75477457398031	3.81660557996086	3.93812928403141	3.41980892044848	3.40803880409976
HES4	0.967904366355154	0.999999999999982	28	13.1891614430587	2.43599792280073	2.14945417820533	0.200166016243165	0.0931241141461743	1.36643998565656	2.62781811629297	2.23384521519896	2.12216051099794	2.30422965881645	2.75867788247208	2.10510187405276	1.25265313499173	2.19485963537634	2.20586737462056	1.47849147492039	2.65386025029055	2.78995838108486
ISG15	0.985873139494967	0.999999999999982	22.1052631578947	13.7373572985759	6.0730866457574	5.63481876161666	0.18132891061827	0.0321800785951535	5.91403360022123	4.22114238970106	5.13308194410324	5.60302305413484	5.20184937571287	5.60827652712022	5.91081975166762	5.75741699543243	5.88632757394402	6.16537612748234	6.27444941561922	5.66869936335778	5.61446354216327
AGRN	0.521912166094847	0.999999999999982	28	10.9277067999049	5.55299987847973	5.1915804509571	0.407701012267294	0.0785311941361002	5.17148299206627	4.6917852067418	5.93189723711192	5.55091904871415	5.65878779385518	4.690457361871	4.53445754083163	5.22303377229483	4.99388547284037	5.00984378101344	5.88812255948934	5.21540994625252	5.32936162299059
C1orf159	0.82628330784831	0.999999999999982	20	8.3348105208553	3.2412686948612	2.94024645951883	0.650403120011415	0.221207007292121	-0.143520440799451	3.45639917788337	3.69310312299829	3.87753758193324	3.1655527640712	2.53373339729027	3.1426715690454	3.49155827858135	3.29657479922229	2.54833516378743	3.45137193418339	3.04488875017836	2.88332107785431
SDF4	0.929350165559664	0.999999999999982	20	13.7449070765848	8.9874839828822	8.89322058066536	0.0995933529311595	0.0111987948604001	8.88222339954852	8.79147653515097	8.81303608400532	9.10108441970454	8.6315923294962	8.96351335160099	8.63104627454886	8.8436639021343	9.12185525063757	9.00758386516009	8.84724841813581	8.92143058259607	8.89548489821592
B3GALT6	0.874401269364392	0.999999999999982	28	15.9434604735973	6.51393701949557	6.33234455121136	0.176719352940491	0.0279074127302003	6.38750384638176	5.82117149604444	6.25253817477314	6.8271174192496	6.08460034805493	6.72044724099162	6.05701995979034	6.30764717632293	6.1647965277283	6.29215068452128	6.3650412247367	6.42032615824331	6.66162534244038
UBE2J2	0.141271764715542	0.999999999999982	26.3468634686347	17.9638759939661	6.89658622526402	6.57080475734329	0.31105853142063	0.0473394877656352	6.20324092108456	6.3139654602438	6.4004264527883	6.58088930387759	6.87627237769212	7.18499840882972	6.41704600052108	6.53152756122428	6.33387096166318	6.41565916964181	6.73989158344465	6.87031724252293	6.54502646358018
SCNN1D	0.999226728028767	0.999999999999982	28	24.0524684640372	3.42739377068921	2.58555486840874	0.112283463726723	0.0434272214056039	-0.143520440799451	2.24552782558522	2.23384521519896	1.03892045878095	2.30422965881645	4.08975620700462	3.01376540246237	3.55338461641874	1.58700327368219	4.2505325368355	3.07559532079613	3.04488875017836	3.20600878316326
ACAP3	0.705356182298984	0.999999999999982	28	27.9312339671201	3.0647869371713	2.56841301915552	0.757562627976716	0.294953585084146	4.20727619203904	2.51129226139225	0.621430200703275	1.67990649727089	2.0469417651392	3.20327087927678	2.53904651296698	2.6605525835125	3.57588576307651	2.73847288646202	1.11068651897413	3.54617493397983	2.46701667174861
PUSL1	0.956190285565104	0.999999999999982	28	23.8395204840644	1.70496531451903	1.42395910729383	0.120715736814682	0.0847747215466716	-0.143520440799451	1.22903826040335	1.11868641333523	1.67990649727089	1.08094830016191	1.51574141544292	1.97263376678769	1.94870438763507	0.516057694760746	2.07090271467847	1.77131951437084	2.4097494525143	1.46193788966607
CPSF3L	0.684840206679802	0.999999999999982	24.5360824742268	17.5857228415848	4.21158057964843	4.13928819666082	0.215137779698406	0.0519745834252271	3.91896304633503	3.63409398494813	3.82784368304379	3.9861630259162	4.25225585641638	4.31891480067819	4.00026773990585	4.10077927728111	4.18757431986632	3.97619416091843	5.09343275529741	4.09337890000557	4.40935855154248
GLTPD1	0.577859635565488	0.999999999999982	27.7821011673152	14.3614976497068	4.26812827173329	3.69629664992877	0.549081728817534	0.148549150898945	3.60860195243064	2.51129226139225	4.56660969908271	4.43257115406088	3.94736063041652	4.04775717172464	2.79584428435286	3.13507948677412	3.63801284323149	4.18668213057173	3.36620064669432	4.21251948597399	3.88521935452534
DVL1	0.965440990229994	0.999999999999982	20.458452722063	16.3058279593487	6.05997385521731	5.8344830543931	0.131228035343006	0.0224918016077186	5.38868882883524	5.91589567936921	5.37236729795594	6.31538493196784	5.81166106900356	6.31396860430134	5.57616112759936	6.05326636524324	5.9852443015999	5.91257040996574	5.80964783858565	5.47575296703705	5.75696159924386
MXRA8	0.828409792918035	0.999999999999982	28	15.5005394726487	10.3267624202393	10.1960018420233	0.137133153762586	0.0134496988022683	9.76979027925607	10.1698558956638	10.0421664175447	10.2959756346192	10.2424923001317	10.5575273331546	9.70897755464098	10.1021975636847	10.3606729930163	10.2257152096659	10.1639296659227	10.4389138726052	10.5150857660641
AURKAIP1	0.99999999997442	0.999999999999982	20	6.75440830680987e-05	7.25027149387839	7.10389749978286	0.0046030393614858	0.000647959709670149	7.31294161756543	7.11426757656965	7.15702299998492	7.11120335644298	7.2029042779325	7.10021316063101	6.94922924118144	6.82265566304662	7.33515955891052	6.84076252141125	7.05086993629938	7.17419563723534	7.17694027997999
CCNL2	0.984266170128539	0.999999999999982	21.3134328358209	8.3810321060722	7.11808149726408	6.90051266958641	0.131624903455937	0.019074655718852	6.29831217454971	6.88175830572365	6.91360422857077	6.84885877625603	6.61644860368662	7.0585218678526	7.0553893011384	6.93143563199914	7.26306393144119	7.10535424811981	6.83804765989596	6.9178473652651	6.95297809607878
LOC148413	0.92027630222807	0.999999999999982	26.9433962264151	0.603496522416201	2.93246268275845	2.57208392772341	0.582056353105152	0.226297574053246	3.00282435332305	3.39194684717034	2.02530105285571	2.12216051099794	2.79823744626517	2.53373339729027	3.52025514104122	2.27657614861564	2.4926020344562	3.68414401869497	-0.143520440799451	2.4097494525143	3.13184831696958
MRPL20	0.986076283998357	0.999999999999982	20	4.0780085428244	7.04922275222644	6.90789894504148	0.0540486597856981	0.0078241821740161	7.02399525508131	6.63260653598641	6.91360422857077	6.60664085807206	6.94400690827296	7.0690581843653	7.09973397781463	6.96594625592186	6.82938401128971	7.1932748051805	7.02331620012118	6.47695786313782	6.93673489376132
VWA1	0.563412809607968	0.999999999999982	24.2033898305085	20.1739460059831	3.51198565931467	2.99823803595499	0.583117601810336	0.194486760162991	3.00282435332305	2.73563154607541	1.11868641333523	2.8533788726151	3.7011603427905	3.48085903571258	2.79584428435286	3.49155827858135	2.35139822583205	2.82490201937091	4.25481068303347	2.86258220640917	3.79198347603323
ATAD3B	0.853742853151376	0.999999999999982	28	4.1845054700273	4.22370675579769	3.77639232606102	0.497360617219735	0.131702581267161	4.85442103311355	3.93482795889718	3.08787238373867	3.93287241017493	2.87956347945129	2.53373339729027	4.41191099921225	3.77717518832426	4.01101407680351	4.42669946041088	3.99597515926405	3.20672113395219	4.17096202548302
ATAD3A	0.998080121800816	0.999999999999982	20.458452722063	7.66000777764942e-05	5.97016628555324	5.5292065015003	0.10116526740837	0.01829652543831	6.24361797984602	5.29547659559138	5.6879755284495	5.86726440292401	5.3660633766818	5.78484345846367	5.27237646431404	4.99695311029017	5.57309294735484	5.3384086329288	5.48547463829677	5.6547396964449	5.39424341220244
TMEM240	0.633052163208765	0.999999999999982	24.8780487804878	17.8863613862735	3.23243327380624	2.96533022970357	0.211764557694267	0.0714134822398637	1.77182201060675	2.38452109697838	2.23384521519896	3.06631173150815	3.02963310126675	3.60189498752014	2.79584428435286	2.86942563743456	3.04467301241793	3.89860542496474	3.45137193418339	3.12807291972406	3.27654275341902
SSU72	0.999961080299116	0.999999999999982	27.3563218390805	16.7953512663022	6.65015745616631	6.62042537164953	0.0346915856916583	0.00524008409493099	6.55729712300631	6.59014787881249	6.57343571640034	6.57220228386848	6.6859213370554	6.71374802164348	6.52741701437315	6.70499983566642	6.72590844989167	6.29971607181339	6.8770536701477	6.59130674453893	6.64838696338759
C1orf233	0.349821344490969	0.999999999999982	21.4414414414414	10.9343966843778	3.6861999726478	2.93406410938447	0.809176413284988	0.275786889146994	1.36643998565656	2.38452109697838	4.06459070974335	2.60348450962772	2.71205167935746	2.53373339729027	1.66446312551875	3.61266992423319	4.26836151384345	3.193105601353	2.71129700682696	3.04488875017836	2.88332107785431
MIB2	0.418024146880738	0.999999999999982	22.2429906542056	15.9765592701874	4.62815254497206	4.55628361777147	0.314391820347655	0.0690018108445646	5.04924298185497	4.32835533386598	3.89077107946761	4.99723044015047	4.52924739230345	4.45367695370463	4.27798055422872	4.21995263081469	3.96327829689076	4.72523729791641	5.24425969946461	4.69414924787983	4.52975831291966
CDK11B	0.967999849837607	0.999999999999982	28	18.542447573911	4.59000606988165	4.04420660956362	0.38108275624771	0.0942292995977351	2.75721654305885	3.9793761285392	3.89077107946761	4.71103872637966	4.65005698693293	4.45367695370463	4.09889906333123	4.7813615284805	2.73928441223658	4.15366497496151	4.39040157666001	3.28130260041275	4.55835125950258
SLC35E2B	0.985375031142134	0.999999999999982	28	27.6358667881519	2.5210582219485	1.5532662191879	0.360025474408678	0.231786071158434	0.40442836398209	0.469789243285097	1.11868641333523	1.03892045878095	1.5470410830498	1.51574141544292	2.62982033772009	2.76876588767599	1.81925186842251	1.92199662170103	0.615788778723578	2.4097494525143	1.68578321690822
CDK11A	0.861008922324707	0.999999999999982	21.7021276595745	11.1769199461433	3.92225078239247	3.04018049920652	0.839930107817837	0.27627639478546	-0.143520440799451	2.83594522993861	1.78143357037484	3.93287241017493	3.40412075398645	2.65058536388103	2.44217545159906	3.87726974292847	4.01101407680351	3.89860542496474	3.17910566384188	3.54617493397983	2.88332107785431
SLC35E2	0.954406629706639	0.999999999999982	28	21.337233878513	6.93861537379276	6.53798053436132	0.149224986094462	0.0228243240110899	4.6533016987607	6.66023362185221	6.04687952995484	6.21850553048607	6.92017941377235	7.20424405212277	6.39132866267698	7.15728480665031	6.4596166898985	6.44324536753628	6.83804765989596	6.84595177301711	7.03155914039272
NADK	0.850285445191972	0.999999999999982	28	14.0907259062476	3.83541878877524	3.1504727165374	0.545972834197735	0.173298702550835	0.800596707036333	3.45639917788337	2.85523805357272	4.03755510069735	3.56027184843447	3.76630709836833	3.69860045877002	2.12193444840977	3.57588576307651	3.58855756250353	3.07559532079613	3.28130260041275	3.46954937384047
GNB1	0.999921618011537	0.999999999999982	20	5.70778545529559	8.44872810881066	8.32204900054728	0.0585860677018456	0.00703986094025556	8.43623520979883	8.33626718815905	8.61295387809298	8.50366960238784	8.22204390914233	8.35208682976778	8.59770048174386	8.02486343307171	8.16433270502592	8.24278582014792	8.24095707585497	8.32978327663161	8.20443272358029
C1orf86	0.803577220070469	0.999999999999982	28	19.9999324559169	5.16912845747951	4.75836820197231	0.0160473659711956	0.00337245149808795	4.2711729086421	4.25777248180286	4.74749943312569	5.09750093130755	4.45158695305734	4.690457361871	4.60328117553385	4.80696995683192	4.92079148482468	4.50732209216644	5.09343275529741	5.42730775681271	4.97368615550084
SKI	0.986051606690712	0.999999999999982	28	7.36772876718779	6.29332854257084	6.09061794017746	0.015947021616742	0.00261829288479017	6.22760250456495	6.14826053429832	6.50469020730248	6.12656494356097	6.20781101203377	6.063025531568	5.7481156872907	5.93049350476659	5.88632757394402	5.81035178993683	6.13979900140591	6.26359217674266	6.13464374511886
RER1	0.999891081879105	0.999999999999982	24.7058823529412	23.2940501029757	6.94966173555865	6.87884308132217	0.0684283556115373	0.00994765468590755	7.55997136669795	7.0686068733568	6.91360422857077	7.08090310878679	6.71390915374398	6.67288598544239	6.59093162634635	6.60635808883351	7.02225767673222	6.6819424939454	6.51105706847184	7.18880049139969	6.85841713586164
TNFRSF14	0.551737909420618	0.999999999999982	28	19.9999324559169	4.26601302379574	3.71023458341629	0.254087683169996	0.0684829159605423	1.58332290835637	3.51809481994805	4.35974353902452	4.74235163962786	3.90913557967853	2.85923311884461	3.26099864150207	4.01548425685604	3.86278987978215	3.43214029271488	4.39040157666001	4.28680937418343	4.17096202548302
FAM213B	0.821554443714606	0.999999999999982	20.458452722063	0.165590571121299	3.46583393019849	3.27112702446566	0.318269433176949	0.0972965680624824	4.10578965937334	3.17927279315463	2.02530105285571	3.56369979950076	3.09919300457638	3.71355783320034	3.07965774307092	3.72439718537981	3.13361774521147	3.5382794900112	3.36620064669432	3.48437503893763	2.78995838108486
MEGF6	0.932212241394316	0.999999999999982	22.6666666666667	17.2726985560051	6.73205033402792	6.53548338032286	0.146996189728393	0.0224920149244004	6.51833186361255	5.90438973832231	6.61129645390392	6.64027647910682	6.66313346322725	6.71374802164348	6.76123408358999	6.59169927355935	6.49361897732637	6.49028724308191	6.82214509726571	6.29992299774871	6.38662603914762
TPRG1L	0.371602020804499	0.999999999999982	28	20.2383150518797	7.77782649194551	7.45549341983565	0.239253730678923	0.0320909317741974	7.03323845913843	7.01076253349086	7.11151448964231	7.3123871535535	7.7242817377698	8.04829922150617	7.34720265058054	7.72918321624446	7.28749831581759	7.47634430524129	7.45315406359082	7.57343032373683	7.65516040622837
WRAP73	0.944483146670223	0.999999999999982	28	12.5724548493678	4.04693073653439	3.59418373515219	0.364406280649906	0.10138777188431	4.55404771215493	3.74145642225783	3.69310312299829	3.93287241017493	3.7879799494203	2.40657612090443	2.62982033772009	2.54355943810787	4.48667804566745	3.193105601353	4.30143801280915	4.17388893196511	3.58522123045841
TP73-AS1	0.550915159207994	0.999999999999982	20	8.2693854350854	4.22151027159746	3.61825150055342	0.492181759343249	0.136027514745166	2.92550954971208	3.25370246600337	3.46398621102222	3.93287241017493	2.52250336936068	3.27783342447824	4.00026773990585	3.97086799070439	4.52005573223383	3.48618575503843	3.07559532079613	4.69414924787983	4.09492905256418
LRRC47	0.266505612916757	0.999999999999982	28	20.258180299275	7.04821284329169	6.64187201624999	0.340450815947629	0.051258261995215	6.53794603924006	6.5240208601562	6.20380618150979	6.1026342016135	7.07062273470693	7.26507630718214	6.69445415524982	6.66354781452735	6.38910920058318	6.45684314889503	6.7142723998166	6.45295881470305	7.04172051015673
CEP104	0.49869074500442	0.999999999999982	28	17.4384196436862	5.41032497387906	5.22215941568646	0.176484969187799	0.0337954005497552	5.20458726588118	4.89148214090528	4.99669710288414	5.47838402603114	5.2937285850241	5.47200504645212	5.25821819796827	5.43495752376561	5.08591755706265	4.83344054773995	5.2201916278081	4.94416638613861	5.75696159924386
DFFB	0.696711194457832	0.999999999999982	23.8795986622074	2.57842823435095	3.53395054694231	2.78525483087894	0.395683905047515	0.142063807110479	3.21263905586283	4.02258982390836	3.46398621102222	3.41617179738397	2.79823744626517	2.85923311884461	3.1426715690454	2.96351789057089	2.62120925395765	2.54833516378743	0.615788778723578	2.4097494525143	2.46701667174861
C1orf174	0.871044775421337	0.999999999999982	28	9.7171054476994	4.51643584732796	4.26468653083777	0.254201482562434	0.0596061353453093	4.33235926765236	4.89148214090528	4.21970195402218	4.54338831077815	3.98459897320349	3.12464370626046	4.51076686543686	3.8280903648317	4.86992016721175	4.31167643021617	4.30143801280915	4.72119303901782	4.05535512149987
NPHP4	0.923759807392854	0.999999999999982	28	4.1378060203628	3.57644990885101	3.27762191778026	0.422398663033388	0.128873516723202	4.83340986950539	4.10531773097801	1.78143357037484	3.56369979950076	2.52250336936068	2.26711850069662	3.47199760992053	3.13507948677412	3.96327829689076	3.48618575503843	2.71129700682696	3.82077597174325	3.05366813446215
KCNAB2	0.998071051482234	0.999999999999982	22.9581993569132	12.2240141915449	2.43921002902393	1.55448466045774	0.28722124576633	0.184769430713941	-0.143520440799451	2.62781811629297	2.57774171512764	2.30104476948154	1.5470410830498	2.65058536388103	1.66446312551875	1.52370603684634	1.58700327368219	0.397617649676313	2.01462258880931	-0.143520440799451	1.19686695426661
RPL22	0.771012733135677	0.999999999999982	28	9.6723013617177	8.15078380526401	8.08701392539121	0.0899168680833364	0.0111186735812362	8.46384200926574	8.11454813331216	8.38605593653718	8.13033989014764	7.86322447871006	7.51672277062925	8.01932814853538	8.03030923421117	8.25137245983883	8.05662905356959	8.08976570095552	8.14491382468457	8.15380325657532
ICMT	0.903658866319581	0.999999999999982	28	11.2387192551892	6.53309993028404	6.3986759164491	0.133949146554057	0.0209338851198439	6.29831217454971	6.950501720748	6.79523891947447	6.47302461338135	5.64722251780174	6.04178610263533	6.73591398032857	5.88312495962547	6.58319279172162	6.39461774875044	6.73989158344465	6.56915056174473	6.19961675113968
GPR153	0.972404976953976	0.999999999999982	20	8.1191313953343	3.46736609116435	2.9997669682363	0.220887575385144	0.0736349115528176	3.39577835659447	2.62781811629297	2.85523805357272	4.03755510069735	2.0469417651392	3.34873100721851	3.07965774307092	3.3593400316113	3.51096242397691	3.193105601353	2.01462258880931	2.65386025029055	2.97100737545498
ACOT7	0.95832061964093	0.999999999999982	28	10.4899013668711	4.60295646140002	4.0456908277646	0.387939109525697	0.0958894601790539	2.84381561704113	4.6372217111297	5.20912425625723	4.54338831077815	3.86987010464355	3.91388466133393	4.53445754083163	3.49155827858135	3.37163334047376	4.0852734976168	4.34660542664335	3.82077597174325	4.31196931395043
PLEKHG5	0.984077504970548	0.999999999999982	24.3686006825939	11.0307529310974	2.47975065966563	1.63570273258847	0.155908690679927	0.0953160299690913	-0.143520440799451	-0.143520440799451	0.621430200703275	0.565595681740873	2.0469417651392	2.85923311884461	2.10510187405276	1.94870438763507	2.73928441223658	2.90644470549863	1.47849147492039	2.95661321626145	1.19686695426661
NOL9	0.99591726051328	0.999999999999982	21.9692307692308	15.9848147992893	5.34501678590053	5.10655178256182	0.0797679941824009	0.0156207158135158	5.25286155613525	5.6387830350786	4.44608075511084	5.73341399348666	5.2937285850241	5.21167743751719	5.10842433779911	4.92860740257016	4.89558003806784	4.50732209216644	5.03943708118969	5.62640848279457	4.61389126609376
ZBTB48	0.506708090097552	0.999999999999982	24.2033898305085	16.126232480251	2.5615974070257	1.829638733127	0.715297826920868	0.390950308369546	-0.143520440799451	-0.143520440799451	1.11868641333523	3.49182072860579	1.89875700274069	1.93980295292015	2.44217545159906	0.918613108998112	2.94988228876972	2.54833516378743	2.84321805238965	1.74608967210294	1.87951701486721
KLHL21	0.999106288752775	0.999999999999982	24.040404040404	9.1523959219081	6.47811316713266	6.26727999664593	0.00990886716767172	0.00158104746763742	6.18676828066357	5.71978814500955	6.00482772279992	6.0535478955267	6.24664886144558	6.42476819136835	6.25538022652076	6.36910818910535	6.66752878292173	6.34429373777733	6.46058816057021	6.36995001062385	6.37863138715075
PHF13	0.275081162376361	0.999999999999982	28	7.9558907636194	5.90688447171778	5.54652155054064	0.318829251727175	0.0574827391946395	5.51282134574279	5.65260369623566	5.59655413002921	5.76425012355456	5.08669407195372	5.33902497791809	5.214890131458	5.45128919391217	6.14353709407713	5.81035178993683	5.84155175985637	5.58284036059001	5.39424341220244
THAP3	0.954716246473432	0.999999999999982	28	20.210435859025	5.66500603296215	5.34757194942112	0.162922882452523	0.0304667022703939	3.60860195243064	5.42995365160365	4.5275416217808	5.23593913649191	6.02329089807571	5.79757098367137	4.9234225133034	5.90700363210614	5.55710286089388	5.39601049643315	5.31414466970628	5.82645879713183	5.86391382769891
CAMTA1	0.957575708844655	0.999999999999982	23.1067961165049	4.7734154274004	4.61935733247777	4.57121597280608	0.284116712952921	0.0621534214622796	5.10290457258454	5.22322528220614	4.5275416217808	4.97103476184292	4.69568368528308	4.24649895096888	4.22072157348841	4.72873927538292	4.79008303808088	4.11987446367031	3.27568394396651	5.15718831968477	4.55835125950258
VAMP3	0.713727383606836	0.999999999999982	26.3468634686347	5.6265661152627	6.45499284467635	6.41495589102018	0.0971432819043684	0.015143250172671	6.66825037056807	6.48593022981848	6.46388439656426	6.74447282366888	6.24664886144558	6.24129768493957	6.29058708213377	6.41978221784637	6.56731487191119	6.32958703079504	6.32045627499458	6.30886452765543	6.31302737635623
PER3	0.343039524178531	0.999999999999982	28	20.0557740982392	2.4400951093965	1.38221246190032	0.972087405271581	0.703283635523815	-0.143520440799451	-0.143520440799451	-0.143520440799451	-0.143520440799451	3.22899392356567	3.04148307530452	0.731348755157157	1.52370603684634	0.967004039627234	1.92199662170103	1.11068651897413	2.27022559071744	3.13184831696958
PARK7	0.902984333842442	0.999999999999982	20	19.0666721616396	8.5395483656452	8.42981999356074	0.12150488757782	0.0144136989485699	8.43971508811484	8.46128281191115	8.34451115704921	8.0132776210385	8.30718399339327	8.53801537911035	8.56644129486747	8.32211759122145	8.36823920877208	8.83219122325052	8.45458944763961	8.47786087529258	8.46635182354272
ERRFI1	0.549375654969149	0.999999999999982	25.5913978494624	3.149018791805	4.14089546258984	4.04874567740274	0.254002911712356	0.0627361983070515	4.55404771215493	4.39564543826574	3.89077107946761	4.39365622265449	3.65570927302241	3.9599029978073	3.96583303996028	4.18131174720341	4.18757431986632	3.85818801206245	3.81497697056485	3.41980892044848	4.37762037720647
RERE	0.958401392041838	0.999999999999982	28	9.4395293285689	6.44967931903575	6.2237240883267	0.179078416395937	0.0287735146761757	6.21140724249207	5.93863587715924	6.79523891947447	5.96341072215372	5.9778463077441	6.03104796756496	6.24823456803594	6.2340422557548	6.21661363564043	6.39461774875044	6.78160445906018	6.21685300763389	6.07652439483614
ENO1	0.87266931828478	0.999999999999982	20.695652173913	6.59045609264621e-05	9.60360742175815	9.52233423557653	0.0284015706850828	0.00298262694654964	9.69677760670167	9.40126742088183	9.56621301330934	9.61403732599596	9.4552603285785	9.62907888510443	9.36201186690087	9.30667424221705	9.62686113260485	9.51861968000088	9.6367210492212	9.53246467821785	9.471098581233
LOC102724571	0.711863140893933	0.999999999999982	28	16.1316553600406	3.2256214611403	2.61147391005547	0.634823808866561	0.243090235909375	2.75721654305885	-0.143520440799451	3.46398621102222	3.16204614445389	2.52250336936068	3.41630709761202	2.71521922872531	2.27657614861564	2.4926020344562	1.92199662170103	2.56608773690098	3.28130260041275	3.63975551236275
H6PD	0.723650137745985	0.999999999999982	20	7.9999324559169	6.18543821704073	5.64128187256609	0.128615653085113	0.02279901199594	5.45896534317939	5.67985405443413	5.45797422768395	5.55091904871415	5.53873828734835	5.51887370507638	5.5988101267383	5.74422211007838	5.65048832950728	5.26301337440713	5.77702240471316	6.05621863841272	6.10587671935872
SPSB1	0.976902493611619	0.999999999999982	20	5.2260203629711	3.93848192683624	3.73817587632592	0.197507883630718	0.0528353641361678	3.83688679798698	4.02258982390836	3.82784368304379	3.93287241017493	3.09919300457638	3.91388466133393	4.09889906333123	3.72439718537981	4.01101407680351	3.193105601353	4.15677601348424	3.60543592777466	3.46954937384047
SLC25A33	0.984253811158173	0.999999999999982	20	8.6381205471199	3.04411492331133	2.4477281287185	0.272154205717401	0.11118645184663	2.22330534612055	1.91949497484897	2.23384521519896	2.60348450962772	2.18131366558055	1.51574141544292	3.07965774307092	3.13507948677412	2.73928441223658	2.98362403315668	1.77131951437084	3.28130260041275	2.20296793881591
TMEM201	0.920310828109657	0.999999999999982	20	16.1158995222382	3.13061112313279	2.54294371560238	0.144777064885244	0.0569328624919834	1.36643998565656	1.49759015567285	1.78143357037484	3.49182072860579	3.22899392356567	2.65058536388103	2.33832869721034	2.76876588767599	3.69757462194504	1.5682386568754	2.56608773690098	3.12807291972406	2.78995838108486
PIK3CD	0.998685935718742	0.999999999999982	23.7209302325581	5.55057588749954	5.56766717413901	5.39361167122897	0.143063062814398	0.02652453894253	5.20458726588118	6.11869357849388	5.61530774739152	5.3004756683424	5.12054408871752	5.93062905600209	5.17022040735036	5.38482304857306	4.99388547284037	5.64201114470559	5.11969119264239	4.79940960352405	5.74457340624497
LOC101929074	0.447116564431456	0.999999999999982	25.0526315789474	12.5901545348005	1.9701929444873	1.41605416871547	0.647114028444538	0.456983950713937	-0.143520440799451	0.898794163600483	2.02530105285571	2.30104476948154	0.775727526358268	1.24544691688149	1.0268935298497	0.483160316193418	2.62120925395765	1.92199662170103	2.01462258880931	1.24781311141902	1.68578321690822
CLSTN1	0.959250478138197	0.999999999999982	22.8115015974441	18.8946988163121	6.93036341232263	6.86330542045654	0.0925730487682446	0.0134881144138398	7.03323845913843	6.85809614004389	6.648188964759	6.98598607236125	6.89105702886992	6.97134091784726	6.7662452118473	6.96594625592186	6.56731487191119	6.9360751381007	6.86933638025416	6.82116771906044	6.93127959696219
CTNNBIP1	0.722517102299687	0.999999999999982	26.3468634686347	20.2483764846127	5.38773750422652	5.27532983037768	0.184133865074481	0.0349047113630995	5.91403360022123	5.34738539785829	4.99669710288414	5.19125299422965	5.21757469753675	5.57908686484778	5.18526451716597	5.36771678077371	4.94556991171425	5.36749702618718	4.86415040513387	5.25295868994243	5.32936162299059
LZIC	0.777193942961105	0.999999999999982	21.0619469026549	10.3312891094879	4.39205825514072	4.13541346879848	0.476827700338371	0.115303512922231	4.99350806130359	4.39564543826574	3.08787238373867	2.73383557760066	4.47794100300003	4.13056709408545	4.66897053794982	4.10077927728111	4.41751269417764	4.58367671977715	4.1051418104003	4.3225673332336	4.24318771991567
NMNAT1	0.99978058461086	0.999999999999982	20.5763688760807	11.4570583687456	4.40695998155922	4.05786837180262	0.115849389289966	0.0285493216327523	3.33727751054988	3.63409398494813	4.40355790055425	2.12216051099794	4.25225585641638	3.9599029978073	4.30577979052846	4.39900700404021	4.45250981889181	4.39879196468825	4.05159079894902	4.63849160608398	4.95229918974822
UBE4B	0.986491503177472	0.999999999999982	28	15.5918487466225	5.06318992383873	5.00819646190507	0.0722337203399516	0.0144231003894114	4.76847549948798	5.16655849585184	4.71309055608521	5.27928264948377	4.96154354070339	5.0719908998953	4.90536568851324	4.95175092985586	5.06345405834294	4.93409159829817	4.98334167244686	5.23430647388232	5.09574901035328
KIF1B	0.891600444771327	0.999999999999982	20	16.5353799430351	6.29101663834427	6.07173602255744	0.00362798321301078	0.000597519918443795	5.66328467038951	5.55295761833403	5.91685805803802	6.44474948448618	6.18399633191652	6.20354176346568	6.24105334091012	6.30764717632293	6.22675740982039	5.89269788316217	6.00542739491287	6.09808487670291	6.19961675113968
PGD	0.899804983646377	0.999999999999982	27.7821011673152	20.2178203289708	6.3556686206821	5.71167872774592	0.188667409194844	0.0330318664945814	4.70048018204979	4.5805132038215	4.81394893077363	5.09750093130755	5.98705046722765	6.04178610263533	5.87415428512862	6.042527039909	6.21661363564043	6.13186200003632	6.07417704269614	6.13877036341236	6.44138147797047
APITD1	0.826121482302179	0.999999999999982	20	8.0769323750421	3.69380546554301	3.3094454289765	0.210172345269818	0.0635068170121836	2.56666703509344	3.17927279315463	3.37874600688131	3.16204614445389	2.87956347945129	3.60189498752014	3.42206985569692	3.72439718537981	3.75477457398031	3.31756788911499	3.17910566384188	3.48437503893763	3.46954937384047
DFFA	0.999991889461338	0.999999999999982	26.9433962264151	6.75440830680987e-05	5.44571936308306	5.10496717796118	0.0105857311013042	0.00207361393957717	5.41721152946326	5.44591501428261	5.30465446887075	5.25777366036206	5.2788160037152	5.15345965491399	4.99347125546994	5.63407938548221	4.34486372172258	5.183459638275	4.69982018413867	5.03318368902423	4.61389126609376
PEX14	0.970939904243904	0.999999999999982	28	20.7773985486974	3.91458514109897	3.56482277727133	0.0995018532721212	0.0279121458453776	2.08792564986543	2.62781811629297	3.82784368304379	2.8533788726151	4.02090026885447	4.04775717172464	3.81923508755698	3.61266992423319	3.75477457398031	4.01347785274311	3.93812928403141	3.35221728947919	4.31196931395043
TARDBP	0.950496436636382	0.999999999999982	28	16.7601318346563	6.63358640841906	6.32277593999919	0.157445096761825	0.0249012614484398	6.29831217454971	5.892791295598	6.41119851273964	6.39635681415853	6.5496858062711	6.91405019390108	6.19719872613275	6.47673653718116	6.23683035950726	6.36607646468779	5.72665773253463	6.34408656353402	6.39457663305085
SRM	0.997987776379324	0.999999999999982	24.8780487804878	6.75440830680987e-05	7.82568984880715	7.21157249287783	0.149284748555729	0.0207007207794365	7.91029246309337	7.61898759707861	7.17609561529952	7.49352676168779	7.35283439604591	7.42537066062307	6.77621555102355	6.94879413232804	7.37218637417457	6.5485997036204	6.73989158344465	7.0302425247078	7.44154274221307
EXOSC10	0.901286730131234	0.999999999999982	28	8.9182266346423	4.12886659601696	4.06935760903047	0.327981126986136	0.08059776468362	4.72350320479542	3.57725994530961	5.08006493140588	4.54338831077815	4.22139115786202	3.48085903571258	3.42206985569692	4.21995263081469	3.91390882979789	3.93792132438285	4.39040157666001	3.86993861814307	3.83935446915123
MTOR	0.846218885253821	0.999999999999982	20	4.17426126490132e-05	5.07998019834421	4.97807149558975	0.106828961093042	0.0214599089602641	5.0123266272207	4.95977453837613	5.4989451908519	4.74235163962786	4.8038104738008	4.74404242854931	5.4322499639857	4.80696995683192	4.14541839693394	5.26301337440713	5.03943708118969	5.3252457073232	4.99476069993025
UBIAD1	0.817778365807874	0.999999999999982	20.695652173913	16.4131641139501	4.61593307534117	3.96303000072721	0.280039925597785	0.0706630849492429	3.39577835659447	3.39194684717034	3.54446981501666	4.77299933569917	4.39738909399684	4.66289950964093	4.09889906333123	3.97086799070439	4.05722083608016	3.81660557996086	3.93812928403141	3.35221728947919	3.79198347603323
FBXO44	0.727398673092222	0.999999999999982	28	19.9469832874395	3.38936965803271	2.40935481405871	0.576914675803716	0.239447785953894	1.11108370047925	1.22903826040335	0.621430200703275	2.8533788726151	3.7011603427905	2.95323405002601	3.07965774307092	2.6605525835125	2.01924513775248	2.73847288646202	3.27568394396651	1.51835709699847	3.20600878316326
MAD2L2	0.721404877477519	0.999999999999982	28	27.5643535447642	5.00400885821045	4.62639121071627	0.315991107237109	0.0683018562081754	4.50173676124614	4.36239266818771	4.40355790055425	4.54338831077815	4.34107543596844	4.96322594685066	4.66897053794982	5.14486025829022	5.01744971683539	4.37033395975742	4.34660542664335	3.9635065551665	5.29579265899777
AGTRAP	0.690881896588896	0.999999999999982	28	21.8159958928696	5.67561347655771	5.3317159912737	0.365154131804109	0.0684871685591935	5.20458726588118	5.24163015798472	4.78110672515531	4.86121956558083	5.33756317783712	6.21307378044429	5.10842433779911	5.80902185960984	5.27374768952338	5.56876044092778	4.39040157666001	5.44363758153417	5.75696159924386
MTHFR	0.999223359188663	0.999999999999982	25.4092526690391	10.3430039783969	4.68592653983377	4.42335178722985	0.0857820422518687	0.019392995714137	3.79402852996288	3.74145642225783	4.44608075511084	3.49182072860579	4.31207226631769	4.89380003951657	5.0272601480284	4.58811914516812	4.48667804566745	4.72523729791641	5.03943708118969	4.42481247301256	4.55835125950258
CLCN6	0.999735170768859	0.999999999999982	28	4.6819692910508	3.56710333607958	3.07621088496776	0.33197798727055	0.107917824780088	3.55826642967545	3.51809481994805	1.48778670245275	3.76006251864646	2.79823744626517	1.93980295292015	3.26099864150207	3.42696329615	3.51096242397691	3.48618575503843	3.27568394396651	3.20672113395219	2.88332107785431
KIAA2013	0.999569518633913	0.999999999999982	20	18.1736066366957	7.22037237200642	7.03330140298499	0.0408541480990729	0.00580867301971932	6.95271649448547	6.93362050658116	6.85168644021437	7.28606710413539	6.70835485829993	6.80481926433533	6.89535733413043	7.02169051982215	7.38583004584646	6.93121261733819	7.43235387678464	7.0463713095305	7.19980743418875
PLOD1	0.705226029581198	0.999999999999982	28	19.7940674417471	8.79266436611117	8.56274073193884	0.151685968321168	0.0177146515432124	8.43099960333702	8.4395249076445	8.48878599515729	8.45251929728762	8.63452390953943	9.06437995711054	8.61724573827841	8.35286868802985	8.46138795090255	8.56659760555322	8.62696404546791	8.39000752358546	8.70082896507597
MFN2	0.954869352692012	0.999999999999982	28	24.1011567707106	5.9338456832571	5.4644564139063	0.225362984793571	0.0412416108251963	4.57950868145081	5.22322528220614	5.39424994924736	4.71103872637966	5.69293754045889	5.99834551824533	5.84603041675145	5.69020160003746	5.80741841818638	5.29364589619639	5.38080020555491	5.47575296703705	5.7194732529662
MIIP	0.834993441565637	0.999999999999982	23.1067961165049	16.4998814678546	3.84276064804337	3.88479449827699	0.022503692902712	0.00579276276073109	4.47485236965573	4.18355797501541	3.46398621102222	3.76006251864646	3.7452231346756	4.28316119089979	3.31671122300271	3.8280903648317	4.01101407680351	3.25667851005203	3.81497697056485	4.3225673332336	4.05535512149987
TNFRSF1B	0.662092167062224	0.999999999999982	20	16.2243026959082	3.93564480481814	3.77649975242509	0.168778032837679	0.0446916573287996	3.9966201812684	3.84137958596876	3.37874600688131	4.03755510069735	3.94736063041652	3.9599029978073	3.56695058852065	3.87726974292847	3.80979288591559	3.77378896756028	3.6803225623733	3.54617493397983	3.46954937384047
VPS13D	0.958510308662881	0.999999999999982	25.4092526690391	15.8080402877096	5.63544406335453	5.50275229072618	0.152763012866622	0.0277612010855139	5.47261899351223	5.24163015798472	5.39424994924736	5.85299081780277	5.58796317820958	5.35633342115027	5.65392420715136	5.18447643684815	5.78012620856231	5.15036779782992	5.80964783858565	5.66869936335778	5.36216722494482
DHRS3	0.761021333840166	0.999999999999982	28	17.2294601653828	7.88556036145073	7.58934924470582	0.181247930146324	0.0238818802906927	7.05154908126482	6.950501720748	7.6507820039259	7.7029954878184	7.865721596021	7.92031021568757	7.76023344171834	7.7590099524715	7.57239389785242	7.57316309453868	7.73376875200572	7.52437335640902	7.58740911390377
PDPN	0.983459076189296	0.999999999999982	20	4.0175216130357	3.93919005870847	3.30903880117625	0.387935649981651	0.117235146908448	2.22330534612055	3.01779799041931	3.69310312299829	2.73383557760066	2.41749057009557	4.45367695370463	4.06676539490189	3.49155827858135	2.73928441223658	3.72966266627297	3.45137193418339	3.41980892044848	4.20752680520394
PRDM2	0.869749076166586	0.999999999999982	24.5360824742268	12.382922544446	6.17481628037765	5.7739203640258	0.319240626639647	0.0552900986699893	4.33235926765236	5.90438973832231	6.29967772106732	6.1026342016135	5.85252051694173	5.97612466103627	5.86484044598958	5.85884439971871	5.50804092650236	6.19001049682354	5.74364206738293	5.53791543891531	5.65474315988504
KAZN	0.817584349106835	0.999999999999982	26.1538461538462	16.7849284148847	4.36463316868803	4.16050599717215	0.162473961843678	0.0390514908412847	4.8120881748159	3.9793761285392	3.19148454868918	4.31252827992272	4.55423219626235	4.28316119089979	3.96583303996028	3.97086799070439	4.34486372172258	3.93792132438285	3.74922019815209	4.45734494390033	4.52975831291966
TMEM51	0.999771378946456	0.999999999999982	23.8795986622074	7.9628229852768	2.31645678945405	1.7400997599922	0.256741977792741	0.147544401588729	1.11108370047925	2.73563154607541	1.48778670245275	-0.143520440799451	2.62038826059471	0.912559716605791	1.48156509460044	2.54355943810787	2.35139822583205	2.32927911853109	0.615788778723578	2.7619925480769	1.68578321690822
EFHD2	0.71795877529817	0.999999999999982	23.7209302325581	8.8747264501791	5.24825189930926	5.10508556345537	0.228203225990065	0.0447011559656613	4.97444077747848	5.24163015798472	5.30465446887075	5.23593913649191	5.26374766541302	4.86989525048045	4.60328117553385	5.27900388281232	5.55710286089388	4.72523729791641	5.40235148752707	4.74773919938046	4.99476069993025
CASP9	0.990841009531879	0.999999999999982	20.112676056338	6.75440830680987e-05	4.58615427709824	3.01523632117762	0.361008932521009	0.119728238209871	4.97444077747848	2.92973504935142	3.28815145863513	3.49182072860579	1.89875700274069	2.53373339729027	3.1426715690454	1.94870438763507	2.62120925395765	2.82490201937091	3.6803225623733	3.28130260041275	2.78995838108486
DNAJC16	0.999992338443894	0.999999999999982	27.3563218390805	15.9519176978255	5.02207427337579	4.75435612039585	0.0614985941901054	0.0129352098649659	5.29957269506112	4.98183869858007	4.64170840590597	4.94435462647349	4.82449630562975	5.30377238811704	4.69021872965579	4.10077927728111	5.17242915315305	4.50732209216644	3.87786680494019	4.94416638613861	4.52975831291966
PLEKHM2	0.933058231702978	0.999999999999982	20	0.730612858269701	7.47250139817177	7.24984329779661	0.0470969902162077	0.00649627699270708	7.31294161756543	6.86404816442125	7.00176657506882	7.422809657633	7.1830181251931	7.17039379652947	6.82985377998163	7.25820086575204	7.48635357638395	7.34357211581498	7.48380263804039	7.43735383971804	7.41442783755028
FBLIM1	0.618790218396788	0.999999999999982	20	11.7200937811068	7.03154509435653	6.85717717272852	0.109913247884981	0.0160289351020583	7.00062478810079	6.68734158451646	6.52466830497055	6.98598607236125	6.92497649941014	6.89048133329657	6.82024853764598	7.00519222797825	7.03385845083659	6.98381967711395	6.8060652880351	6.4037287929271	6.94216964000186
FLJ37453	0.559148323442659	0.999999999999982	28	20.2198096352971	3.59817705033522	3.17356826518248	0.44555218931972	0.140394707814518	2.22330534612055	3.17927279315463	2.41601616123955	3.16204614445389	3.34807440394583	3.54264593946525	3.42206985569692	3.61266992423319	1.81925186842251	3.0568833468849	3.87786680494019	3.20672113395219	4.09492905256418
SPEN	0.999867644107871	0.999999999999982	28	3.3271249623461	6.19757897982945	5.96358600077005	0.0465193443082303	0.00780056568350377	5.40302066625661	5.82117149604444	5.85508279022233	5.23593913649191	6.19991638386357	6.16477113937558	5.88340838090235	6.46069200537976	6.0778119104213	6.17363440976135	5.918355006816	6.11857103688622	6.21765541174231
ZBTB17	0.999952922065531	0.999999999999982	28	16.3181772307098	4.18680870840206	3.98684497875769	0.0232415945532884	0.00582957066982087	4.52812931778989	3.57725994530961	4.74749943312569	3.9861630259162	3.22899392356567	4.00449872603855	3.61218191799681	3.42696329615	4.26836151384345	3.81660557996086	4.15677601348424	4.45734494390033	4.0146649647383
HSPB7	0.758322789703639	0.999999999999982	20	11.0009445964655	8.06357736322294	7.92254116153531	0.0894313670201397	0.0112882174035696	8.12652117159539	7.84645577051735	8.03894894927719	8.20529066737933	7.91718673361092	8.08769423064812	7.70910481742521	7.79464680586715	8.08570338248371	7.89621618261115	7.74646326271821	7.6598346807289	7.79387942435403
EPHA2	0.940209065295625	0.999999999999982	28	19.5896232429411	3.60073943170573	3.61212170613438	0.515247260585548	0.142643936861406	5.32989384439954	5.36428142269574	4.71309055608521	3.76006251864646	3.7879799494203	1.24544691688149	2.71521922872531	3.28839052062127	3.29657479922229	2.6465341235078	3.81497697056485	3.86993861814307	3.40803880409976
ARHGEF19	0.786331393724726	0.999999999999982	26.3468634686347	1.1098358585782	4.79676450718409	4.73615776714354	0.22124463754241	0.0467139500878253	5.35959082913846	5.34738539785829	4.3145567550669	4.64629716126583	4.73991152034005	4.8455876869986	4.48668065839262	4.88117585992956	4.92079148482468	4.37033395975742	4.15677601348424	4.94416638613861	4.52975831291966
RSG1	0.400442588186486	0.999999999999982	23.257328990228	16.4453502031215	2.51392239603235	1.68857429293746	0.868006360662576	0.514046888131043	1.77182201060675	-0.143520440799451	0.621430200703275	2.46017542375709	1.89875700274069	2.75867788247208	1.97263376678769	-0.143520440799451	2.19485963537634	2.07090271467847	2.40461027050051	1.51835709699847	2.05028823089313
FBXO42	0.970757916603909	0.999999999999982	20	11.4384404018811	4.44958024552751	4.1101053569924	0.0933187877259736	0.0227047191301832	4.97444077747848	3.25370246600337	3.95106804639	4.08717926935193	4.02090026885447	4.08975620700462	4.19121669606868	4.39900700404021	4.45250981889181	4.42669946041088	3.87786680494019	3.71711999555955	3.88521935452534
SZRD1	0.309921327822794	0.999999999999982	25.4092526690391	12.0914588807353	6.55135637824998	6.39219898882106	0.178341790937325	0.0278999122601184	6.12758618446553	6.16764047509905	6.55412611593952	6.54582289664716	6.3783968993756	6.2225432316737	6.2766072705104	6.22457187891331	6.60668675026897	6.49028724308191	6.72286277609677	6.26359217674266	6.46422652049527
NECAP2	0.891159031487375	0.999999999999982	28	12.144902324751	5.70124965730787	5.73907879609806	0.0411433472664783	0.00716898107313864	6.90316247956747	6.03675123283938	6.38957335647929	6.1026342016135	5.06946649422818	5.15345965491399	5.22947788355432	5.36771678077371	5.93663353573878	5.54349306784171	5.35892209763517	6.06679964807916	5.48640284156059
CROCCP2	0.991036639957792	0.999999999999982	28	16.4876590656177	2.98230499956749	2.44857270780037	0.216436536448859	0.0883929383674667	3.39577835659447	1.91949497484897	1.78143357037484	3.16204614445389	2.79823744626517	2.85923311884461	2.87220108593646	1.94870438763507	3.13361774521147	2.07090271467847	-0.143520440799451	3.71711999555955	2.34102482029779
LOC101927663	0.875803331954307	0.999999999999982	20	8.5818065941717	2.36651263705663	2.43034748094529	0.532937255841417	0.219284386294477	2.34706398050019	2.73563154607541	2.97623917814198	3.251821209927	2.52250336936068	0.479069990545184	2.79584428435286	3.13507948677412	1.31005611362646	2.32927911853109	2.40461027050051	2.53696179108029	2.88332107785431
CROCC	0.617608168509948	0.999999999999982	24.3686006825939	8.8815597105027	4.93149365093223	4.81624185747951	0.330762723654264	0.0686765186305162	4.10578965937334	5.20458257275128	5.47860514570545	4.80300949162426	4.45158695305734	4.96322594685066	4.53445754083163	4.52779475829656	5.15128272239635	5.13353281342209	4.59141448278896	4.74773919938046	4.71894115883935
ATP13A2	0.999977395872817	0.999999999999982	28	4.49716389283408	3.79421347955815	3.31632745470488	0.0886352925324839	0.0267269423008084	3.65724031981398	4.144968178671	3.08787238373867	4.54338831077815	2.79823744626517	3.41630709761202	3.26099864150207	1.94870438763507	3.21739586568801	3.31756788911499	3.07559532079613	3.20672113395219	3.40803880409976
SDHB	0.779724927532194	0.999999999999982	28	11.1629642198391	5.15140277014195	4.98413529643249	0.122684441754536	0.0246149902556518	5.86310887744891	5.67985405443413	5.7055846258941	4.94435462647349	4.02090026885447	3.91388466133393	5.09255268961186	4.25758550366523	5.4572516206769	4.93409159829817	4.83274777537403	5.70978576148269	4.50058720125775
RCC2	0.938615035802718	0.999999999999982	28	12.4840934631261	6.68978361077143	6.50873482269964	0.209094662631118	0.0321252391327861	7.66479180949936	7.34881700295828	6.81970164133923	7.19846324500886	6.07599976406634	4.96322594685066	5.76823748857872	6.05326636524324	6.93833035711009	5.73422956283076	6.8060652880351	7.31398896651227	6.10587671935872
ARHGEF10L	0.994340322076766	0.999999999999982	25.2296819787986	8.2543672886412	6.22413855304472	6.03356113041116	0.189215139003193	0.0313604411911045	5.43126416483052	6.50890507467708	6.11435162857293	5.68588764084629	6.05864323436269	6.18428668650318	5.80765823244026	6.14648395955093	6.44231022671942	5.93217291615212	6.41890202399078	5.70978576148269	5.94194167173174
ALDH4A1	0.709865831650563	0.999999999999982	28	16.389592793037	5.65487015811225	5.32547873082033	0.305600853034885	0.0573846725302406	3.9966201812684	5.04607600896972	5.37236729795594	5.49686253177422	5.6702610944118	5.74597299089256	5.32765967498788	5.46743805298838	5.57309294735484	4.81243940016177	5.56406830632696	5.8874191590322	5.3126747751001
IFFO2	0.998440878067164	0.999999999999982	20	4.0004324474303	4.29628652848464	3.74473454735229	0.147215999148183	0.039312799688905	3.33727751054988	3.68877368507335	4.40355790055425	1.9179140255417	4.34107543596844	4.421148082847	4.00026773990585	4.18131174720341	3.57588576307651	4.0852734976168	4.51433666107571	3.04488875017836	3.40803880409976
UBR4	0.282451633943457	0.999999999999982	28	21.2180106061992	6.88895114924665	6.47297307119922	0.340711252997316	0.0526359756559583	6.04774349510773	6.12861671102483	6.1404810277533	5.96341072215372	6.90569170349159	6.87254851658424	6.82985377998163	6.67749790921422	6.45098940903516	6.38041768570402	6.16523422283926	6.33536134286262	6.9743550740568
EMC1	0.195755648305593	0.999999999999982	28	5.6695287959942	6.38844285375107	6.27526641268465	0.328265745502516	0.0523110452870924	6.9081951802481	6.57571269769222	6.85168644021437	6.38648039605844	5.74811663541305	5.90733167501244	6.25538022652076	6.05326636524324	6.60668675026897	6.31472885959075	6.25088385049364	6.08773166550761	5.81735546092721
MRTO4	0.418972835198091	0.999999999999982	28	20.1271202970068	5.39566592471934	5.13763826311875	0.262642923461661	0.0511213343584503	5.31481292578643	5.08736496082372	4.48738606664864	5.09750093130755	5.47474698098795	5.51887370507638	4.99347125546994	5.31514624019278	5.10803664345716	4.87454737745743	4.89488404092592	5.15718831968477	5.29579265899777
AKR7A2	0.150265299040542	0.999999999999982	27.5675675675676	15.6882997747144	6.86929785189716	6.65795949178614	0.237806797030034	0.0357176695537745	6.33614768952809	6.50890507467708	6.51471383735311	7.03738434004558	6.70277909645716	6.8785509236295	6.50959829794528	6.35181344170181	6.68969891682186	6.50345077709594	6.95932610816917	6.87634485085536	6.74483479273787
PQLC2	0.957202547391295	0.999999999999982	28	20.3972027572331	3.75556302263393	3.26885558757067	0.447593366803846	0.136926626096837	4.17423427254792	1.91949497484897	2.02530105285571	3.251821209927	3.7452231346756	3.27783342447824	4.09889906333123	3.28839052062127	3.13361774521147	3.43214029271488	3.81497697056485	1.74608967210294	4.27798838003297
CAPZB	0.390344492141	0.999999999999982	28	10.2877627011367	9.77555893052206	9.60362266860039	0.339728341319953	0.0353750197236211	9.99048677961199	10.394144471232	9.92585373779168	10.127581110336	9.05786773808751	9.06306285201885	9.17778271272849	9.1862178678631	9.93363395669463	9.51537438047922	9.78662653583753	9.9032079724267	9.12427486863945
MINOS1	0.877795582097356	0.999999999999982	20	17.890817281778	5.90706139838178	5.81674410088522	0.201791276627015	0.0346914481928653	5.86310887744891	5.92731058253919	6.34532561034238	5.83857460185876	5.50068508910005	5.24922378315121	5.92880886509554	5.83414819262727	5.97324430024733	5.68885706431587	5.80964783858565	6.2543646956531	5.51585925117231
RPS14P3	0.847517633368338	0.999999999999982	20	7.5037025630353	5.72388576041973	5.7650813661741	0.427475290331118	0.0741490471997978	6.30595907474255	5.78398262340788	6.26446824617178	6.07829980277368	5.87252432604857	5.23057275051699	5.4068046190176	6.1057956089401	5.91169981129564	4.2505325368355	5.67447102381541	6.13877036341236	6.2354713093518
TMCO4	0.967428100310789	0.999999999999982	26.1538461538462	13.156496784571	3.79584994681732	3.19582950274041	0.388264131236259	0.121490877690229	1.93851410682596	2.92973504935142	3.46398621102222	4.22656495989936	3.56027184843447	3.41630709761202	3.52025514104122	3.61266992423319	2.35139822583205	3.25667851005203	3.6803225623733	2.4097494525143	3.20600878316326
OTUD3	0.953273684506461	0.999999999999982	26.542750929368	1.310997993955	2.02082148379593	2.22690959659467	0.159716108529047	0.0717209664789628	3.27630384786384	3.25370246600337	2.57774171512764	2.73383557760066	1.5470410830498	1.93980295292015	2.10510187405276	2.12193444840977	1.58700327368219	2.20586737462056	1.47849147492039	2.4097494525143	1.68578321690822
CAMK2N1	0.456734106180988	0.999999999999982	26.3468634686347	20.1478917306065	6.45486827316746	6.34581401495725	0.254797882765694	0.0401521195177055	6.61384011823975	5.92731058253919	5.7401708546009	6.27312844060174	6.65160311092418	6.38315384770891	6.2046010300802	6.50047365101742	6.28616641716486	6.27689984253299	6.11390728791292	6.80229620823191	6.69419938525144
MUL1	0.708128242267721	0.999999999999982	20	7.8528143934667	5.44915817254377	5.04615670425704	0.334725329433861	0.0663327258845292	4.17423427254792	4.36239266818771	5.41580563984667	4.67903107657791	5.01651394942973	5.23057275051699	5.18526451716597	5.3328834546968	5.73819471297439	4.87454737745743	4.4741964032181	5.62640848279457	5.68098472680923
CDA	0.981792013852896	0.999999999999982	22.3824451410658	11.674037103087	2.52850519538316	1.99597685521642	0.366949877182327	0.183844755625956	0.800596707036333	2.51129226139225	3.19148454868918	1.67990649727089	2.41749057009557	2.26711850069662	1.27206713718618	1.75179879173879	2.19485963537634	1.5682386568754	2.56608773690098	0.480412093429477	2.69013317606669
DDOST	0.220950482349832	0.999999999999982	28	10.1374614021211	6.13940142219965	5.96864887904028	0.315494162186633	0.052858556195948	5.97286144940903	6.17723368664968	6.45350001949184	6.27312844060174	5.92135302313356	5.53416423176346	5.57616112759936	5.9763560953598	6.03227040536214	6.02637877721737	6.04706904253574	6.3869382601655	5.53036494721143
HP1BP3	0.963185836304896	0.999999999999982	28	10.2538500514983	6.78869606151058	6.57852834680451	0.144738469667739	0.0220016487027901	6.30595907474255	6.73358838894954	6.61129645390392	6.64856426640449	6.23896448371141	6.67977720322481	6.36514455699342	6.40308786340046	6.99877247439532	6.77715002357342	6.51105706847184	6.99743372156003	6.39457663305085
EIF4G3	0.981039891687272	0.999999999999982	28	22.138623917037	6.90313565216935	6.68277219484534	0.130600844791071	0.0195429143749367	6.41604975389638	6.74007569881801	6.49459644702626	6.64856426640449	6.9392727881262	6.90819397759938	6.68390032059342	7.11690422226981	6.53502497143823	6.62285514298105	6.49108086447369	6.37846914058868	6.78167814988173
ECE1	0.749977497356318	0.999999999999982	28	15.4815518640006	7.33534433597142	7.28535746875422	0.131084200610139	0.0179928303000009	6.8828542569038	7.22015236042852	7.10489448448763	7.2040971226592	7.52384902022776	7.3582277814567	6.81057891621433	7.44512685793757	7.21801128668957	7.24904620419634	7.46344276909007	7.52820676369288	7.74496546822728
NBPF3	0.39704291897737	0.999999999999982	28	12.3944047496733	3.13973987000535	2.34507948277875	0.949043254730509	0.404695560086501	-0.143520440799451	1.49759015567285	3.76204584414044	3.56369979950076	2.0469417651392	2.26711850069662	2.62982033772009	1.52370603684634	2.01924513775248	3.58855756250353	2.71129700682696	3.04488875017836	2.78995838108486
USP48	0.676888629052258	0.999999999999982	28	20.0739822698342	8.05934360846904	7.60080993571973	0.261863464208502	0.034452047403249	6.92318879545726	7.31445400498891	7.27965509798799	7.51634925296869	8.12948586531584	8.18050354111219	7.66417376082444	7.92607548030189	7.33046366806849	7.69003292390406	7.46344276909007	7.42917639146869	7.79688217512164
HSPG2	0.999093331786444	0.999999999999982	28	19.5752876457992	2.55434216886067	2.04204962429184	0.402409496921505	0.197061566053301	1.58332290835637	2.38452109697838	1.78143357037484	2.96377018803325	1.89875700274069	3.04148307530452	1.97263376678769	2.86942563743456	0.967004039627234	1.3524201774911	2.01462258880931	0.914546842079451	2.58288382516223
LINC00339	0.731931675398973	0.999999999999982	20	7.9999324559169	2.42932983300225	1.65228647858297	0.691153854939371	0.418301465210873	0.800596707036333	1.49759015567285	2.97623917814198	2.60348450962772	0.388112665463561	-0.143520440799451	2.22642310856589	1.75179879173879	0.967004039627234	2.20586737462056	2.22275413067557	1.74608967210294	2.58288382516223
CDC42	0.631012141431347	0.999999999999982	28	7.8835491525922	7.55524999727152	7.49837538522247	0.18518787379854	0.0246970662689816	7.81704333465957	7.69441514129048	7.76855433729862	7.78422466483528	7.40869966148428	7.13573018311224	7.47512864797379	7.3261928016052	7.60775340747942	7.4493896790886	7.47873954423346	7.71805053207303	6.97965019028714
WNT4	0.979579262097824	0.999999999999982	28	24.4397025874277	3.07304195122292	2.20168316232615	0.393934135036612	0.178924080347877	-0.143520440799451	1.72391076161669	0.621430200703275	1.03892045878095	2.71205167935746	2.75867788247208	3.20304788526295	2.86942563743456	2.73928441223658	2.73847288646202	2.56608773690098	2.27022559071744	3.13184831696958
ZBTB40	0.918189738042583	0.999999999999982	28	13.1713956719693	4.04521828637492	3.67406855808871	0.256047957015331	0.0696905767998325	3.33727751054988	3.51809481994805	3.82784368304379	4.31252827992272	3.90913557967853	3.9599029978073	3.1426715690454	4.10077927728111	2.94988228876972	3.72966266627297	3.27568394396651	4.00810905028122	3.88521935452534
EPHB2	0.998341103322814	0.999999999999982	20	6.75440830680987e-05	4.72027870189554	4.25023857416693	0.245126318909677	0.0576735434099067	4.57950868145081	4.84408910689381	4.3145567550669	3.49182072860579	4.67305070243542	4.57691937429432	3.78013371684523	3.97086799070439	4.96992994260553	2.98362403315668	5.09343275529741	4.21251948597399	3.88521935452534
KDM1A	0.799483161135798	0.999999999999982	20	9.38881627856623	4.59597019711764	4.26166417784107	0.219449059976257	0.0514937477047824	3.60860195243064	4.6917852067418	5.10681696162902	4.27018679327209	4.22139115786202	4.2088806906708	3.89439531297058	4.29426162269076	4.01101407680351	3.81660557996086	4.34660542664335	4.60983630598464	4.27798838003297
LUZP1	0.437234398036642	0.999999999999982	20	16.2259357185898	6.40339681189951	6.11371886996336	0.0948716227020133	0.015517825519933	5.66328467038951	5.70659922156253	6.07424818440515	6.34628438936325	6.44670474253301	6.38315384770891	6.03227309036846	6.33430885011724	6.27643325527809	6.13186200003632	5.85724299005786	5.68252524853727	6.42594796915463
HNRNPR	0.991058573596702	0.999999999999982	23.7209302325581	19.783500709165	6.47553852347518	6.37451704673056	0.122618536478851	0.0192357374809658	6.38750384638176	6.50890507467708	5.85508279022233	6.59810797775281	6.48618904766156	6.27809066545359	6.48549240945893	6.43628559892327	5.96114364790158	6.65859714233568	6.28608940407838	6.56168890274018	6.42594796915463
ZNF436	0.998885309744066	0.999999999999982	28	19.9999276772097	3.40599634704955	2.99551378572913	0.342680147979568	0.114397786988037	4.72350320479542	3.25370246600337	3.19148454868918	3.16204614445389	2.62038826059471	1.51574141544292	2.22642310856589	2.12193444840977	3.57588576307651	2.90644470549863	2.71129700682696	3.86993861814307	3.27654275341902
C1orf213	0.700232108708087	0.999999999999982	28	12.1354270570957	1.08356434787403	0.95716451399116	0.744442169092649	0.744442169092649	-0.143520440799451	0.469789243285097	2.41601616123955	-0.143520440799451	1.33273602482327	0.479069990545184	1.27206713718618	-0.143520440799451	0.516057694760746	1.92199662170103	2.40461027050051	2.27022559071744	0.451726371562817
TCEA3	0.81815079631215	0.999999999999982	27.5675675675676	14.0081332736095	2.77036220710313	2.25427648653266	0.505816688522331	0.224380945081114	-0.143520440799451	1.49759015567285	2.02530105285571	2.8533788726151	3.34807440394583	1.93980295292015	2.33832869721034	3.0518473956029	1.81925186842251	2.90644470549863	2.84321805238965	2.11574934681541	2.97100737545498
ASAP3	0.287192247901254	0.999999999999982	22.8115015974441	10.7561467474879	5.21278788283535	4.79790571483974	0.334215541148255	0.0696586304550628	4.6533016987607	4.39564543826574	4.64170840590597	5.23593913649191	4.60294003890508	4.45367695370463	4.6255116242432	5.0622069542232	5.10803664345716	5.32364150246321	5.01166199998119	4.55075953555611	4.27798838003297
ID3	0.883378507043766	0.999999999999982	28	10.0111442324354	8.27843188838584	8.41843070225828	0.179966596449136	0.0213776893597116	10.287988266905	9.29513029258983	8.89398229662156	8.7488622998797	8.03058006021367	7.79896642619269	8.04841578872537	7.61421885566232	8.31930790425185	8.2388558245337	8.42856815395757	8.12985550321015	7.78483349032604
RPL11	0.972707240224758	0.999999999999982	27.148288973384	1.2777105822263	10.8161954946917	10.7194254963087	0.0841992297525905	0.0078548267145086	10.7961040621387	10.6959953831677	10.6671584623986	10.8005741075608	10.4691849476607	10.5584623712437	10.9264732367847	10.7068829079261	10.7936307612034	10.7946711604504	10.6347628940494	10.7732260131632	10.7096692295645
TCEB3	0.423801784366798	0.999999999999982	28	11.1669074060453	6.39315772313406	6.23736666318568	0.233344977461077	0.0374108161443083	6.57005513405778	6.51648276421352	6.47419456176306	6.72892432067547	5.82198493015427	5.79757098367137	5.91081975166762	5.84654913956512	6.43357851469478	6.3515912510941	6.34292097429537	6.42032615824331	6.09615881455495
PITHD1	0.82022139252729	0.999999999999982	23.5643564356436	19.8835600618019	5.90891504528015	5.70553371612517	0.157485228593816	0.0276021905100177	5.61485310508098	5.75864655996939	5.13308194410324	5.8813981519101	5.79078903663638	5.93062905600209	5.93771999955716	5.41843885613356	5.87347213921087	5.59359288741124	5.7934273445573	5.86334322542956	5.66792360688676
LYPLA2	0.980140927145753	0.999999999999982	28	6.62713134298636	5.87111707140658	5.56238516345231	0.0762002045269274	0.0136991959901665	5.73301359396096	5.90438973832231	5.77394731073358	5.80930267217054	5.72629759191835	5.35633342115027	4.71115851215104	5.3328834546968	5.63533785154121	4.99127535730065	5.80964783858565	5.86334322542956	5.7194732529662
GALE	0.699507822259902	0.999999999999982	20.695652173913	16.5221535534773	3.1190599283083	2.79127448161368	0.546753349776785	0.195879464158143	3.50611101717806	2.83594522993861	1.11868641333523	3.81999543281849	2.87956347945129	2.75867788247208	3.1426715690454	1.75179879173879	3.04467301241793	2.54833516378743	3.45137193418339	2.7619925480769	2.05028823089313
HMGCL	0.917486994068455	0.999999999999982	24.3686006825939	20.0125727931627	5.19514096627074	5.02121897401527	0.0909229072733915	0.0181077359390053	4.03393545399528	5.10757460522223	4.71309055608521	4.86121956558083	5.2788160037152	5.32150635599559	5.0765044871187	4.67412472932503	5.52458098311297	5.32364150246321	5.35892209763517	4.98936149793005	4.97368615550084
FUCA1	0.996236931087008	0.999999999999982	26.1538461538462	1.8772352047709	4.17176228823518	3.97276257864496	0.144602901540924	0.0363985762245691	4.17423427254792	4.39564543826574	3.82784368304379	4.99723044015047	3.02963310126675	3.65880646190827	4.46218548779691	4.05876202684008	4.10199349408357	3.37599114580315	4.43290727738031	3.48437503893763	3.63975551236275
PNRC2	0.721656733490824	0.999999999999982	28	3.8949173866859	5.70329363220639	5.362534314605	0.2270176156855	0.0423340164122049	5.28416975036602	5.6387830350786	5.18421951888692	4.91717177698736	5.5635606673357	5.21167743751719	5.39391164750931	5.67637439200849	5.63533785154121	5.75639168547704	5.24425969946461	5.13724700496096	5.11512526484309
SRSF10	0.918967535684067	0.999999999999982	28	3.5025913949322	5.98394255685521	5.8257308117148	0.122887500837843	0.0210939201980861	6.20324092108456	6.13847205633961	5.18421951888692	5.77942450045429	5.9778463077441	5.59375551805197	5.80765823244026	6.03170717182614	6.08897615315255	5.74535317947892	5.7934273445573	5.76280850596625	5.64144118532799
STPG1	0.975942368202337	0.999999999999982	23.5643564356436	6.75440830680987e-05	3.56726218193858	3.14799645533522	0.150903754418545	0.0479364435632682	3.21263905586283	4.02258982390836	3.69310312299829	2.60348450962772	3.02963310126675	3.54264593946525	3.07965774307092	2.6605525835125	3.21739586568801	2.90644470549863	2.96408031137214	2.7619925480769	3.40803880409976
NIPAL3	0.999944404038967	0.999999999999982	28	17.1859899536007	6.13823198189013	5.99501002506461	0.097047961455283	0.0161881232974647	6.16170120197705	6.10870171977402	5.99053358657491	5.8813981519101	6.41295505794955	6.09430965035086	5.8554660870777	6.05326636524324	5.7938368500209	5.71172167583342	6.1269112279525	5.52262411685085	6.21765541174231
RCAN3	0.51838174818391	0.999999999999982	23.4098360655738	19.1228550178991	3.25321846734367	2.3260251647698	0.729465863524064	0.313610477897069	2.66508545013143	1.49759015567285	2.02530105285571	2.96377018803325	3.09919300457638	3.12464370626046	3.07965774307092	2.27657614861564	0.967004039627234	2.32927911853109	2.22275413067557	2.7619925480769	1.46193788966607
SRRM1	0.407002336808481	0.999999999999982	20.8163265306122	13.1256449100434	7.44129154733688	7.19660883697519	0.220420774960923	0.0306284223519877	6.53143756520216	7.11925291914484	7.26191172864911	7.46095630406197	7.50154268637677	7.26965116712211	7.0957584975942	7.33061366358744	7.27777416579392	7.2214299877738	6.99522595754588	6.90611082978626	7.19980743418875
CLIC4	0.556354197785053	0.999999999999982	27.148288973384	1.0035408037275	8.02069243501209	7.97860695582522	0.0883184374882423	0.0110694057217295	8.38300396005291	8.645341178191	8.39964252766535	8.35965842360966	7.80195914344914	7.52056634060707	8.06883937484949	7.9113940707094	8.16433270502592	7.64024930792241	7.65066734091534	7.95577700029392	7.190704020306
RUNX3	0.81767996139713	0.999999999999982	24.7058823529412	16.7507692442228	4.69918984289699	4.40157973531064	0.280631289470085	0.0637569478109839	3.79402852996288	3.9793761285392	3.76204584414044	4.64629716126583	4.60294003890508	5.0719908998953	3.81923508755698	4.80696995683192	4.05722083608016	4.81243940016177	4.92497659335173	4.17388893196511	4.71894115883935
SYF2	0.936477229162455	0.999999999999982	28	20.1423709060927	7.12515897765868	6.92901048220815	0.131786133185028	0.0190194737796139	6.51833186361255	6.48593022981848	6.73649255754854	6.84164800066665	7.36347524407319	7.01558982738235	6.922544727989	7.23951515680534	6.80250805415742	7.16869658865237	6.81412759507428	6.72424029304202	7.35861956585417
C1orf63	0.999695100749628	0.999999999999982	25.0526315789474	24.8535355827025	6.03168326821586	5.87731917375761	0.00137802068003362	0.000234464156070767	5.63927211037741	5.94987295915699	6.17880866924836	5.53312431415842	5.98705046722765	5.88365189227465	6.21196554744531	5.83414819262727	6.03227040536214	5.96108614447176	5.72665773253463	5.82645879713183	5.64144118532799
TMEM50A	0.427367552921505	0.999999999999982	28	4.5442888330806	6.80673308080696	6.82222038636844	0.340467138312278	0.0499056200225618	7.56316554225662	7.49406058463827	7.35968881821158	7.39844542732163	6.22347183701773	6.17456191139584	6.85829166480973	6.45260232650183	7.13426995378346	6.60464650544053	6.62543231632612	6.66279563120927	6.2530698788091
TMEM57	0.679062611066831	0.999999999999982	28	24.4588607556551	5.50160011415468	5.24034274622027	0.225297068150534	0.0429928115509305	5.40302066625661	5.06686818757469	5.47860514570545	4.74235163962786	5.2788160037152	5.51887370507638	5.49396652136451	5.26058739487932	5.57309294735484	4.93409159829817	4.80064637770815	5.23430647388232	5.11512526484309
LDLRAP1	0.786132550149351	0.999999999999982	26.7415730337079	20.1919130339988	6.85993072638707	6.66808470018783	0.0501916235635158	0.00752714247347548	5.62711427151512	6.33125508561618	6.19136156604853	6.41590909945166	6.86133464417467	7.10534086875189	6.47328671929068	6.76502681247218	6.68969891682186	7.19733077159847	6.95932610816917	6.96951132581824	7.08658125872225
MAN1C1	0.817181572039203	0.999999999999982	20	12.1825261126404	5.19654982074853	4.50447450105546	0.502233052465528	0.111496480299277	1.77182201060675	3.39194684717034	4.84606011113143	4.57851322829	3.98459897320349	4.00449872603855	5.06027575815459	4.97452904583802	5.33129030914282	5.02817625069949	4.89488404092592	4.87360280507215	5.13424472971246
SEPN1	0.722500694006076	0.999999999999982	20	9.6197296636004	4.45449558688902	4.43647724537695	0.356948867429577	0.0804577252822691	4.67708378349157	3.79228293426651	4.78110672515531	5.44070145270385	3.90913557967853	3.71355783320034	4.27798055422872	4.61736107630673	4.41751269417764	4.2505325368355	4.39040157666001	4.55075953555611	4.74405049114279
MTFR1L	0.974881450520498	0.999999999999982	23.1067961165049	15.6360371210337	5.81717135623015	5.48280049038994	0.136950034640162	0.0249781174566179	5.43126416483052	5.24163015798472	5.0528074483468	5.27928264948377	5.50068508910005	5.50341938288513	4.9588719867318	5.73090542953948	5.73819471297439	5.42397133023866	6.04706904253574	5.93439819978879	5.3126747751001
PAQR7	0.834848174981504	0.999999999999982	28	12.7648409856233	5.02140420288652	4.55494099438661	0.33791936615336	0.0741874299952081	3.39577835659447	4.6917852067418	4.74749943312569	4.80300949162426	5.46160092735747	4.45367695370463	4.55776546542476	4.85686219634011	3.86278987978215	4.60825590538845	4.86415040513387	4.3225673332336	4.86343243456807
STMN1	0.9810682345692	0.999999999999982	22.6666666666667	17.1993965169094	7.04993734728945	6.48577347653295	0.183108254625177	0.0282322926151685	5.72162364013133	6.04725218843544	6.43250430177173	6.86317309870564	7.01771339893413	7.07951810942706	6.84414279092872	6.45260232650183	6.47671800453902	6.82512041457711	5.82568798828938	6.57657382732742	6.0666060614125
PAFAH2	0.928019606334399	0.999999999999982	20.5763688760807	6.8471947037555	4.28351009709901	3.77360845444221	0.0639444394927302	0.0169451707204695	3.50611101717806	4.22114238970106	3.62069973691108	2.73383557760066	3.56027184843447	4.00449872603855	3.69860045877002	3.61266992423319	4.01101407680351	3.5382794900112	4.39040157666001	3.86993861814307	4.34516825178632
ZNF593	0.773307397317624	0.999999999999982	24.8780487804878	14.1927547576665	6.19044915438964	5.90112389710464	0.174906602868612	0.0296395408600773	5.55193371823029	5.27775015267419	5.87077635734027	5.89539477810685	5.64722251780174	6.2225432316737	5.76823748857872	5.82163972622963	6.17530990812779	6.03546967237024	6.29763622964737	6.32658303201486	5.74457340624497
CEP85	0.945358357330718	0.999999999999982	28	7.5781928953882	2.59068002195608	2.01083955427297	0.495525715997135	0.246427277076462	2.46103990139115	1.49759015567285	1.78143357037484	3.16204614445389	1.33273602482327	0.912559716605791	1.97263376678769	1.94870438763507	2.84842270514974	2.07090271467847	3.17910566384188	1.51835709699847	1.87951701486721
SH3BGRL3	0.440731839157129	0.999999999999982	28	7.6052329807664	9.14603762009684	9.07345801975941	0.145426636317603	0.0160276970479067	9.26912180399797	9.32132437395326	9.25402011995637	9.17896175128178	8.81462330748532	9.12370259962672	9.07652662884494	8.87426828648242	9.1164097005517	9.21884690894987	9.23879689351108	8.83586562074701	8.75741508438107
DHDDS	0.99875017458351	0.999999999999982	28	11.439349845851	5.30449142171898	5.1081116687221	0.0349182083332584	0.00683583496168829	5.20458726588118	5.08736496082372	5.47860514570545	4.67903107657791	4.36950701351642	5.11330026693594	5.18526451716597	4.7813615284805	5.43991659175953	5.46492203446973	4.95445426198801	5.53791543891531	5.07610897445351
HMGN2	0.851715877140251	0.999999999999982	28	15.8651217719767	3.99372025072413	3.26620834985698	0.566976326599054	0.173588536268325	3.60860195243064	1.91949497484897	3.37874600688131	4.50738683029103	3.65570927302241	3.81719552961998	2.71521922872531	3.72439718537981	2.19485963537634	3.12660167564159	2.84321805238965	3.41980892044848	3.69230324707535
ARID1A	0.990414861530681	0.999999999999982	20	19.421127627685	5.0741125160196	4.97609750647682	0.20732555983541	0.0416642880420968	6.02011618932441	5.14716391703764	4.67784091972226	4.43257115406088	4.98010070988429	4.9404531848629	4.35982111168678	5.08331843581218	4.94556991171425	5.24744970392108	4.73421782858611	5.23430647388232	4.93059040007669
PIGV	0.89357897342092	0.999999999999982	25.5913978494624	1.9511444064453	3.25153511006771	3.0359092216932	0.450203458310581	0.148292793174985	3.91896304633503	4.39564543826574	0.621430200703275	3.33633557408249	2.79823744626517	3.04148307530452	3.31671122300271	3.0518473956029	3.29657479922229	2.6465341235078	2.22275413067557	3.60543592777466	3.27654275341902
ZDHHC18	0.286467798303155	0.999999999999982	27.148288973384	11.4804645551487	4.67677682852228	4.3345375827154	0.351623292721759	0.0811212928742176	3.7042922542316	4.22114238970106	4.67784091972226	4.50738683029103	4.22139115786202	4.3538037318542	3.96583303996028	4.14160736321217	4.76245772903893	4.34130328889333	4.86415040513387	4.77380571228948	4.0146649647383
GPN2	0.931433375545277	0.999999999999982	20	12.2578719144729	3.26541098076822	2.86375473299855	0.149575021117104	0.0522303880962909	4.17423427254792	2.51129226139225	2.85523805357272	1.39472305060686	3.40412075398645	3.41630709761202	2.33832869721034	3.66961485251138	2.62120925395765	3.43214029271488	3.6803225623733	1.24781311141902	2.69013317606669
GPATCH3	0.405937654424579	0.999999999999982	20	19.6466539793258	4.33512940550004	4.18346741537938	0.393989649526499	0.094177774177971	4.33235926765236	4.49103842996712	4.48738606664864	3.49182072860579	4.73991152034005	4.28316119089979	4.03389966523555	3.92482778465313	3.21739586568801	3.85818801206245	4.89488404092592	4.87360280507215	3.88521935452534
NUDC	0.733555744297496	0.999999999999982	28	27.3553885553981	6.41421467844771	6.32633482388981	0.0861277679695789	0.0136141652895669	6.42309884193885	6.06802754422085	6.12747548274454	6.2295968154253	6.45998660947026	6.34030340043572	6.31130603777178	6.40308786340046	6.5988978639379	6.00802330661177	6.28608940407838	6.30886452765543	6.61474959509341
TRNP1	0.930380336992991	0.999999999999982	25.9636363636364	6.75440830680987e-05	8.2598510483117	8.12399067983493	0.0754638885947479	0.00928901713071404	8.20836369358713	8.3469319426942	8.20600413800171	7.98737432131291	8.36127487392658	8.19018848168867	8.05252370165713	8.31989579784487	8.09126585233718	7.92585163545249	7.89067514698383	7.97837039781151	8.0544278436195
FAM46B	0.999912572721732	0.999999999999982	20	16.111807687304	3.79510412558593	3.31345399001131	0.270923503656659	0.0817646795378421	3.45199916567621	2.24552782558522	2.02530105285571	4.18158292714913	2.18131366558055	3.12464370626046	3.69860045877002	3.0518473956029	4.18757431986632	3.72966266627297	3.87786680494019	3.28130260041275	3.69230324707535
SLC9A1	0.347907122462293	0.999999999999982	23.5643564356436	18.9386697349526	4.63724491287855	4.57069656338241	0.414182848444319	0.0906170083051443	5.38868882883524	4.29349551691332	4.00894569780746	4.71103872637966	4.67305070243542	4.421148082847	4.6255116242432	4.36492993179319	3.86278987978215	4.50732209216644	4.59141448278896	5.21540994625252	4.86343243456807
WDTC1	0.998296411452132	0.999999999999982	28	5.94879689234998e-05	4.80175528009563	4.56926328275735	0.154890047878907	0.033898254115363	4.99350806130359	4.25777248180286	4.93831585356795	4.91717177698736	4.18985168449277	4.45367695370463	4.41191099921225	4.33002843197637	4.38164545250793	4.42669946041088	4.73421782858611	5.11702618821544	4.34516825178632
TMEM222	0.941652989364162	0.999999999999982	20	16.065173442501	4.04976113165318	3.79423350375749	0.00845926479842389	0.00222950558789978	3.39577835659447	3.51809481994805	3.46398621102222	4.47046391433186	3.7879799494203	3.91388466133393	3.93055630278138	3.61266992423319	4.30711964647505	3.31756788911499	3.6803225623733	3.82077597174325	4.09492905256418
LOC644961	0.850468083492751	0.999999999999982	28	15.2158033338744	2.52697992362948	1.8288132199773	0.542507188999657	0.29664439379238	0.40442836398209	2.73563154607541	1.11868641333523	2.60348450962772	2.95654869781585	2.26711850069662	1.48156509460044	1.94870438763507	1.31005611362646	1.09853925371774	1.47849147492039	2.11574934681541	2.46701667174861
MAP3K6	0.958883906343641	0.999999999999982	20	16.2667296711143	4.30746302339262	4.03514290991924	0.251318552717749	0.0622824416205816	4.76847549948798	3.39194684717034	3.54446981501666	4.47046391433186	4.25225585641638	4.13056709408545	4.00026773990585	3.77717518832426	3.80979288591559	4.04982224242581	3.87786680494019	3.54617493397983	4.52975831291966
WASF2	0.909884162124128	0.999999999999982	26.9433962264151	20.0527794670485	8.53273195017441	8.33840192592995	0.00515774628923454	0.000618553331327851	7.99787857902662	8.11204947327063	8.23053879575178	8.35713214480667	8.12114950796496	8.53991028865262	8.26036900907191	8.31989579784487	8.3497938651563	8.55558097530022	8.5397076683298	8.46791599106238	8.54881838667064
AHDC1	0.938243554032181	0.999999999999982	28	9.3455882647333	4.49295165369279	4.11535456974249	0.280729208241619	0.0682150719905491	4.10578965937334	4.55130053840829	3.95106804639	4.67903107657791	4.62669085330228	3.91388466133393	3.01376540246237	4.01548425685604	4.41751269417764	3.77378896756028	4.05159079894902	4.74773919938046	3.9296709584463
IFI6	0.936471882174466	0.999999999999982	20	12.4297465938833	6.87179252289839	6.64530542793857	0.0650079731985249	0.0097825410590181	5.9535174783413	6.17723368664968	6.9361550218803	6.11464919099485	6.47968291783576	6.17456191139584	6.88617981109112	6.77154488053976	6.89446182974052	6.76626980497347	6.95932610816917	6.79595044681617	7.38679354121505
FAM76A	0.900701563640092	0.999999999999982	20	4.6116864241258	3.62278562156825	3.39084005555276	0.431294536163372	0.127194007708236	3.79402852996288	3.17927279315463	4.16982847141025	2.96377018803325	2.79823744626517	3.12464370626046	3.89439531297058	3.49155827858135	3.63801284323149	2.20586737462056	4.51433666107571	3.35221728947919	3.63975551236275
STX12	0.999999516266932	0.999999999999982	20	11.1404150234879	6.92067972309566	6.7461927070811	0.0671657388097052	0.00995609549356707	6.3211323433685	6.92794925246301	6.49459644702626	6.48232783638526	6.91053712349461	6.74036024843355	7.06761910882257	6.93143563199914	6.74014157207249	7.03003464325832	6.89996090009083	6.65580406094111	6.56629947330986
PPP1R8	0.803679841004697	0.999999999999982	20	1.8952814975749	4.87778901707595	4.70180034189364	0.182376835838435	0.0387887240156572	5.28416975036602	4.60914607212575	4.74749943312569	4.71103872637966	4.8038104738008	4.690457361871	5.0765044871187	4.80696995683192	4.22853332724806	4.60825590538845	4.86415040513387	4.58060029071791	4.34516825178632
RPA2	0.720634228349271	0.999999999999982	23.4098360655738	19.3152288842875	5.16787215460428	5.04464199317629	0.273541196328112	0.0542241048419533	5.81032061677552	5.14716391703764	5.28135837779344	4.86121956558083	5.06946649422818	5.53416423176346	4.71115851215104	5.01903396136075	4.30711964647505	4.72523729791641	4.66458233593137	5.17685775398448	5.37829446255144
XKR8	0.895451277062961	0.999999999999982	21.0619469026549	2.3845669996169	3.31499776106878	3.14560520567597	0.160648726421755	0.0510708483479995	3.07620571680556	3.17927279315463	3.62069973691108	2.8533788726151	3.1655527640712	3.65880646190827	3.01376540246237	3.21377053626933	3.13361774521147	2.73847288646202	2.56608773690098	3.48437503893763	3.46954937384047
EYA3	0.867505385652432	0.999999999999982	20	8.0655099138684	4.34916333745515	4.13874445889932	0.156781370917509	0.037881384674618	4.14041782319914	3.84137958596876	4.11816895236289	4.22656495989936	3.45807097226723	3.9599029978073	4.35982111168678	4.64602205956748	4.01101407680351	3.81660557996086	4.66458233593137	4.3225673332336	4.31196931395043
DNAJC8	0.999064210749724	0.999999999999982	28	21.727318732933	7.91053011343153	7.78166286272199	0.0781497411255346	0.010042807367036	7.53741190173397	7.69441514129048	7.58570724812671	7.52087074444737	8.05704238433387	7.77019807232271	7.77522524996211	8.21141271961558	7.4347810980354	8.01127161342023	7.82436739515977	7.69094721199149	7.97976123825397
ATPIF1	0.981596550174792	0.999999999999982	20	6.75440830680987e-05	7.63859263397029	7.29444245833148	0.0982657961111805	0.0134713237745737	7.73161341521318	7.17298394280329	7.52253399634441	7.15258221715953	7.1216601250508	7.17527844623986	7.40617679463547	7.05413165748492	7.101569860771	7.44598466335436	7.39521595399946	7.30507923859406	7.29207775343608
SESN2	0.819967663245448	0.999999999999982	28	15.5974525451416	7.69422195427595	7.44082779712874	0.193105354075079	0.0259521331953945	7.25486431376527	7.52068019734834	7.53243483576448	7.44200905775601	7.86072303171892	7.7572256571909	7.20681972985745	7.40376688577442	7.14500732671479	7.45617569566197	7.42710663235487	7.42917639146869	7.35454941907216
MED18	0.68028301452915	0.999999999999982	20.695652173913	16.3656337017171	3.9507981513807	3.45612829640026	0.0471314208748661	0.0136370576647736	2.34706398050019	2.83594522993861	4.11816895236289	3.63216697356392	4.05631052090301	3.81719552961998	3.93055630278138	3.61266992423319	3.69757462194504	3.93792132438285	2.71129700682696	2.53696179108029	3.63975551236275
PHACTR4	0.888869327317891	0.999999999999982	20.2266288951841	8.6040614909391	5.65095889932011	5.37715224876085	0.194047307744665	0.036087374648799	5.43126416483052	5.98306840911015	4.99669710288414	6.01560510835076	5.5635606673357	5.37343666917636	5.17022040735036	4.90508654856239	5.36841529358344	5.58123009219559	5.46513851858213	5.30751066953969	4.71894115883935
SNHG3	0.896676528100868	0.999999999999982	20	9.74300031963872	3.81921364045202	3.49372610360346	0.224689572534903	0.0643123032178039	3.60860195243064	3.32447990951331	4.21970195402218	3.76006251864646	3.45807097226723	3.54264593946525	2.94471892120709	2.76876588767599	3.91390882979789	3.5382794900112	3.07559532079613	3.20672113395219	3.97279378136358
RCC1	0.923792388371143	0.999999999999982	28	9.926516832214	5.566307799754	5.41282696618758	0.157727003610897	0.02913948747968	6.25155953625244	5.7458096975038	5.47860514570545	5.66969111616866	5.05203070898164	4.51661376412327	5.36777480645869	4.92860740257016	6.06656059939388	5.09926178090541	5.48547463829677	5.82645879713183	5.03600812755318
TRNAU1AP	0.592388085476837	0.999999999999982	28	3.7645441510909	4.34126177122066	4.25628271125246	0.243790687783948	0.0572778417982976	5.40302066625661	4.39564543826574	4.44608075511084	4.03755510069735	4.09087242613498	3.9599029978073	4.38610113709647	4.39900700404021	3.96327829689076	4.53322524715342	4.30143801280915	3.48437503893763	3.97279378136358
SNHG12	0.885507957519933	0.999999999999982	23.5643564356436	5.626737594857	5.2819373932541	5.01186754069929	0.140076811048885	0.0279490249715061	4.60452809194764	5.16655849585184	5.08006493140588	5.07307905542621	4.96154354070339	5.09279343218691	5.17022040735036	5.4017288591288	5.04063525185848	5.43775112275556	4.59141448278896	4.89750953820014	4.66737215278827
TAF12	0.960405016259624	0.999999999999982	20	7.1309625807242	5.03054613504409	4.60161371711786	0.300973964472875	0.0654061776965896	3.39577835659447	4.91460733274806	3.95106804639	4.61280325525544	4.22139115786202	5.0294637471967	5.0438623949777	4.7813615284805	5.10803664345716	4.39879196468825	4.15677601348424	5.21540994625252	5.26142395915718
GMEB1	0.943916442334862	0.999999999999982	22.5236593059937	15.5825629094902	3.98254796453553	3.73962150539887	0.338751324492229	0.0905843877523902	3.87850851762643	2.83594522993861	4.11816895236289	3.93287241017493	3.86987010464355	3.81719552961998	3.56695058852065	3.0518473956029	4.86992016721175	3.31756788911499	4.05159079894902	3.9635065551665	2.97100737545498
YTHDF2	0.999853130298904	0.999999999999982	23.4098360655738	8.4951363417849	5.94842750751691	5.7184671946517	0.16631231156518	0.0290833725024648	4.79044663229007	6.03675123283938	5.55829932405178	5.47838402603114	5.94043097385268	5.54929439859891	6.03227309036846	5.85884439971871	5.92422053823393	5.88265801715817	5.99127539670267	5.50716898214979	5.68098472680923
SRSF4	0.747427637030647	0.999999999999982	26.542750929368	20.1606131422618	6.88166386867042	6.62067124430713	0.0909102217496168	0.0137312695941197	6.15324777803252	6.06802754422085	6.43250430177173	6.62355669081068	6.92975768717101	6.79215580420562	6.8815690631947	6.72528760558945	6.58319279172162	6.86135829359926	6.67939006578722	6.64171844459394	6.68125789081258
MECR	0.939943628836409	0.999999999999982	24.2033898305085	6.75440830680987e-05	4.74589289962319	3.89881723638169	0.301563231584559	0.0773473628798321	5.0123266272207	3.79228293426651	4.26790878235924	4.08717926935193	3.65570927302241	4.2088806906708	3.85730459862933	3.8280903648317	3.44297920204331	3.58855756250353	2.96408031137214	4.3225673332336	3.9296709584463
PTPRU	0.998554561855501	0.999999999999982	28	24.3125872370518	3.92302177047761	3.7717973400531	0.250776888762055	0.0664873709143993	3.55826642967545	3.88886026219497	3.08787238373867	3.76006251864646	3.56027184843447	3.81719552961998	3.61218191799681	4.61736107630673	3.13361774521147	3.93792132438285	3.99597515926405	3.04488875017836	4.76873027441662
LAPTM5	0.923024172123033	0.999999999999982	20	16.9304574642554	3.79296537224105	3.36921630164261	0.145023486743087	0.0430436854625164	2.84381561704113	2.62781811629297	3.08787238373867	3.49182072860579	3.90913557967853	3.81719552961998	3.42206985569692	3.49155827858135	3.51096242397691	3.97619416091843	2.40461027050051	3.54617493397983	3.52854427855418
SDC3	0.880601123139212	0.999999999999982	28	6.46659287611255	5.73892571750375	5.45970199881972	0.148742451492623	0.027243694165868	5.45896534317939	5.82117149604444	5.96151329053195	5.60302305413484	5.35188365319683	5.17312777319183	5.12412327417016	5.01903396136075	5.49130904183508	5.04627868785579	5.99127539670267	5.41079097710593	5.62801542130515
PUM1	0.999968524867464	0.999999999999982	28	11.0896671934207	6.18325076831193	6.10967677745516	0.0673212801017578	0.0110187956832962	6.42309884193885	6.14826053429832	5.90166045212975	6.48232783638526	5.95925993011634	6.00932890610145	5.65392420715136	6.29864932265934	6.0778119104213	6.07127101063062	6.15257266538509	6.31775098096002	5.99520021365922
SNRNP40	0.998598119075972	0.999999999999982	20	15.9280062180713	2.6887329607009	2.5281058367079	0.220196762054471	0.0870995030576772	3.7042922542316	2.24552782558522	2.41601616123955	3.33633557408249	1.33273602482327	2.95323405002601	1.97263376678769	2.27657614861564	2.62120925395765	2.44296078456659	3.27568394396651	2.11574934681541	1.87951701486721
ZCCHC17	0.99902997589536	0.999999999999982	26.7415730337079	9.001754115989	6.11519345575604	5.9909941914335	0.117999278912555	0.0196961097176962	5.18813007877881	6.16764047509905	6.04687952995484	5.89539477810685	6.15978193359975	5.89554036683337	6.06517547600615	6.38619806399004	5.76628401694027	6.08884393729319	6.35402349418997	5.97989556531229	5.93104990124726
SERINC2	0.682897594154445	0.999999999999982	22.5236593059937	17.0041018261611	7.11694962149461	6.80404165265839	0.261328458678652	0.0384078275853219	5.90399144571479	6.10870171977402	6.53455455805123	6.71320641788306	7.02666747184053	7.55844913443945	6.57958956053468	6.87201751212204	7.28749831581759	7.30650159389654	7.05086993629938	6.71081029426382	6.64838696338759
TINAGL1	0.69908808505452	0.999999999999982	21.570996978852	12.2131143724186	4.99004949427951	4.51127556362387	0.250735124827889	0.0555796517618346	3.9966201812684	4.36239266818771	5.45797422768395	4.86121956558083	4.78282372185011	4.60615248212797	4.58070281041789	4.52779475829656	4.55267863388242	4.21896053912612	3.93812928403141	4.13419545395355	4.20752680520394
PEF1	0.502044225951014	0.999999999999982	28	11.1668000103538	5.59981372751887	5.40146486178053	0.286678159957827	0.0530741506783268	5.32989384439954	5.20458257275128	5.90166045212975	5.82401287577841	4.94274455968146	5.39033953031239	5.22947788355432	5.14486025829022	5.47438082728693	5.39601049643315	5.88812255948934	5.6547396964449	5.11512526484309
COL16A1	0.988236750061722	0.999999999999982	28	12.0767029199247	6.58927580637465	6.60824616096931	0.0281450400713379	0.00425907863989279	7.266668318652	6.60444005544696	6.86741679526293	7.12314748581932	6.16789864110873	6.00932890610145	6.60218521910011	6.27131407171524	6.95062305820599	6.35885203745468	6.39759838867988	6.83361296603331	6.47925801966397
SPOCD1	0.999999944094849	0.999999999999982	28	6.11722724327251	5.21976593463305	4.64908464341711	0.245638773404468	0.0528359434694916	5.22085883706688	5.24163015798472	4.93831585356795	5.23593913649191	5.08669407195372	4.8455876869986	4.35982111168678	3.77717518832426	4.38164545250793	3.5382794900112	4.69982018413867	4.28680937418343	4.66737215278827
PTP4A2	0.864752513487018	0.999999999999982	24.040404040404	12.3179436203546	9.33887397686804	9.23230931556667	0.0736595447845001	0.00797845287314	9.15202710271605	9.25038807979885	9.41386583095679	9.22817765538311	9.38388597035126	9.29392896334305	9.20940166405726	9.25992336371809	9.18304486439456	9.25820817655684	9.24328222125783	9.03759734368258	9.03426659933864
KHDRBS1	0.652829115660107	0.999999999999982	24.8780487804878	3.9412933606671	6.55485248848026	6.4012048231303	0.22083782004064	0.0344994147418401	6.67417120518874	6.66705851376306	6.648188964759	6.58088930387759	6.11009868102883	6.05244490274128	6.41704600052108	6.27131407171524	6.96281190179523	6.26921353566599	5.82568798828938	6.65580406094111	6.1251183288772
TMEM39B	0.703446577933306	0.999999999999982	28	11.384601828887	5.60983893118786	5.34385589451562	0.250816009220294	0.0469353991146554	5.43126416483052	5.61073806094924	5.59655413002921	5.76425012355456	4.62669085330228	4.91731518471215	5.22947788355432	5.16480432504988	5.12982171936499	5.75639168547704	5.56406830632696	5.92279607815263	4.99476069993025
KPNA6	0.799529697643979	0.999999999999982	28	20.1193582809988	7.31464727329318	7.11691227991474	0.108523898836118	0.0152487335192248	6.37301625107372	6.67385127142409	7.18239753063906	7.1467431185254	7.33131431530156	7.18983394231888	7.47818586360225	7.08585932215064	7.15566537590137	7.1436923819385	7.18125767176495	7.09370320566237	7.41442783755028
TXLNA	0.996839256920332	0.999999999999982	25.0526315789474	14.6563933279512	6.46252228553541	6.28636941849213	0.0706844465140271	0.0112440809326445	6.21952759880386	5.75864655996939	6.15337037762708	6.50988288079521	5.93092353370512	6.42476819136835	6.21196554744531	6.27131407171524	6.55930989696178	6.20620278267308	6.66162743728038	6.43673475021716	6.35437813097312
CCDC28B	0.959838719054375	0.999999999999982	28	19.9999324559169	4.28912678789833	3.56405228505316	0.11348492432651	0.0318415430667054	0.800596707036333	4.22114238970106	2.85523805357272	4.03755510069735	3.40412075398645	3.71355783320034	3.1426715690454	4.01548425685604	3.75477457398031	3.48618575503843	4.51433666107571	4.28680937418343	4.17096202548302
TMEM234	0.597173090752761	0.999999999999982	26.1538461538462	20.2207821410378	3.52600758570393	3.29147025036452	0.289779388841984	0.0880394980966004	3.79402852996288	2.51129226139225	2.85523805357272	2.96377018803325	3.65570927302241	3.34873100721851	3.61218191799681	3.13507948677412	3.21739586568801	3.43214029271488	3.27568394396651	3.28130260041275	3.69230324707535
EIF3I	0.999846591657048	0.999999999999982	20	7.9160011543958	6.93294972272299	6.88657240501153	0.0850781796524598	0.0123542126109857	7.13977043061393	6.74007569881801	7.1441663878097	7.1467431185254	6.62826220872236	6.60933737807368	7.22148889953288	6.86593885669858	6.7751219055958	6.74979406109926	6.97379342261393	6.78317456869922	6.79375310528636
MTMR9LP	0.999798524203594	0.999999999999982	28	4.2919261719716	2.09748737464824	1.54067091489493	0.330207933608143	0.214327362459921	1.77182201060675	1.49759015567285	1.48778670245275	-0.143520440799451	1.33273602482327	2.40657612090443	0.359238786424242	1.75179879173879	2.62120925395765	2.20586737462056	1.11068651897413	1.51835709699847	2.20296793881591
FAM167B	0.78271370509143	0.999999999999982	20	5.43600255369469e-05	2.69732798903442	2.25290709023362	0.277861882013185	0.123334816254838	3.21263905586283	1.72391076161669	2.23384521519896	2.8533788726151	2.41749057009557	2.26711850069662	1.27206713718618	1.94870438763507	2.4926020344562	2.73847288646202	1.11068651897413	1.74608967210294	3.13184831696958
HDAC1	0.983896374165433	0.999999999999982	20.695652173913	11.7105461375352	6.04965234443644	5.93041680444906	0.134889528240988	0.0227453706356344	5.85270461722074	5.61073806094924	5.91685805803802	6.20732831589178	5.71526306425059	6.17456191139584	5.72770926541067	5.87103575930214	6.26663398220865	6.15707030081759	5.54481762802221	6.22632276391038	5.62801542130515
MARCKSL1	0.918185002808007	0.999999999999982	28	11.2330472804445	4.56524470138527	4.32814017354264	0.0401449448688187	0.00927533380601202	5.47261899351223	4.39564543826574	4.5275416217808	4.47046391433186	3.40412075398645	3.34873100721851	4.1610957873201	4.25758550366523	4.26836151384345	4.39879196468825	4.86415040513387	4.45734494390033	4.27798838003297
BSDC1	0.953830473132751	0.999999999999982	28	9.728135269146	5.36106032291254	5.12917534990841	0.207581804854421	0.0404707951460712	5.85270461722074	5.71978814500955	4.78110672515531	5.55091904871415	4.923697381596	4.2088806906708	4.48668065839262	5.12463661181513	5.73819471297439	4.70258757148771	5.38080020555491	5.55304638453198	4.86343243456807
ZBTB8A	0.997546224384034	0.999999999999982	20.5763688760807	19.6333724022795	5.14949983180433	4.67125471910057	0.19761440956041	0.042304353207795	5.04924298185497	3.9793761285392	4.64170840590597	4.94435462647349	4.90439536492702	5.0719908998953	5.32765967498788	4.55827222683191	4.05722083608016	4.60825590538845	5.19571521345079	3.60543592777466	4.86343243456807
ZBTB8OS	0.374798779599221	0.999999999999982	27.3563218390805	0.978180340759799	5.18888622141304	5.04011453311609	0.359259981954429	0.07128012262299	5.78865234302232	5.24163015798472	5.15887729658621	4.35366244075031	4.96154354070339	4.48548852984925	5.46959579195294	5.26058739487932	4.86992016721175	5.09926178090541	4.95445426198801	4.66658881192435	5.07610897445351
RBBP4	0.846001994666497	0.999999999999982	28	20.9320742383724	3.90967212147428	3.52063302885378	0.25100119718145	0.071294336877584	3.55826642967545	3.01779799041931	2.57774171512764	3.41617179738397	3.7011603427905	3.9599029978073	3.7399429880765	3.92482778465313	3.37163334047376	3.6371422866925	3.87786680494019	3.20672113395219	3.58522123045841
SYNC	0.329777255010534	0.999999999999982	28	21.849428787982	3.10925083746772	2.14740254249705	0.658919843398563	0.306845051339259	-0.143520440799451	1.22903826040335	1.78143357037484	1.39472305060686	2.62038826059471	3.41630709761202	3.01376540246237	2.41623494871856	1.81925186842251	1.3524201774911	2.22275413067557	3.41980892044848	2.78995838108486
KIAA1522	0.971411731462498	0.999999999999982	20	11.2696044625145	2.50615793710078	2.68708617550658	0.375297742312199	0.139667177678604	3.14603457077113	2.38452109697838	2.97623917814198	2.8533788726151	2.95654869781585	2.11272346714772	1.97263376678769	3.0518473956029	2.01924513775248	2.98362403315668	1.11068651897413	3.12807291972406	3.83935446915123
YARS	0.980407665590019	0.999999999999982	28	12.1373696111617	7.30064866278698	7.08151778267806	0.10530455438513	0.014870336786093	7.1354851667857	6.99999158644982	7.49241714952585	7.3019166839135	7.17498627281247	7.16057460030187	7.26462216605882	6.78449333088929	6.67495674662138	6.94092132505306	6.96657790005483	7.08852014125364	7.16769095741081
S100PBP	0.911584366187452	0.999999999999982	20	11.8057922683005	4.65340761664611	4.24960219133301	0.274690782746748	0.0646391757108407	4.30209043683801	3.51809481994805	4.00894569780746	4.31252827992272	3.7452231346756	4.3538037318542	4.19121669606868	4.33002843197637	5.01744971683539	4.39879196468825	4.25481068303347	3.60543592777466	4.86343243456807
TMEM54	0.944798770036103	0.999999999999982	26.1538461538462	9.5646824717782	4.12850091115197	3.55170545751167	0.376279956861046	0.105943457688822	3.21263905586283	3.68877368507335	2.72315153171117	4.22656495989936	3.45807097226723	2.53373339729027	3.61218191799681	3.66961485251138	4.18757431986632	3.85818801206245	4.20662590015293	3.76987872878448	3.05366813446215
AK2	0.545898036540958	0.999999999999982	24.5360824742268	23.342938402997	6.22853677350016	6.05505740868772	0.269547759448942	0.0445161360587925	6.49175779666943	6.21498107892722	6.31122581205827	6.0659769311756	6.17596993878924	6.05244490274128	6.49155674758613	5.90700363210614	6.10005466480264	5.49159066945275	5.24425969946461	6.01310106064568	6.35437813097312
ADC	0.959936929766241	0.999999999999982	20	3.1411536483407	2.56702298623616	2.04476044875143	0.374750897811176	0.183273741449765	2.46103990139115	2.38452109697838	2.57774171512764	1.03892045878095	1.73359074749619	1.24544691688149	1.82676129916193	1.75179879173879	2.19485963537634	1.92199662170103	2.96408031137214	2.86258220640917	2.20296793881591
ZNF362	0.408369353042732	0.999999999999982	27.3563218390805	18.0931644268761	5.00371829277813	4.60156711453019	0.416634967651179	0.0905419734802057	3.9583140650578	3.51809481994805	3.19148454868918	5.09750093130755	4.96154354070339	4.7957082915657	4.9234225133034	4.7016904224003	4.64634180919278	4.65619259422196	4.95445426198801	5.07571391829553	5.27871065049102
PHC2	0.736046331700287	0.999999999999982	28	11.8908545153584	6.19226982065645	6.02032193673705	0.0914172792879305	0.0151847825163778	6.32865955103429	6.17723368664968	6.32268219960334	6.04101085066921	5.69293754045889	5.56426753426072	5.65392420715136	5.80902185960984	6.34322546063562	6.01723023389721	6.01944191772386	6.4037287929271	5.97413213566416
CSMD2	0.782157125246554	0.999999999999982	24.7058823529412	6.9767521170824	1.63526632984979	1.27735481868142	0.521051844547899	0.407914728881491	1.11108370047925	1.72391076161669	1.78143357037484	1.39472305060686	-0.143520440799451	1.74329733962817	1.0268935298497	1.75179879173879	1.31005611362646	1.75593354507792	1.47849147492039	-0.143520440799451	1.68578321690822
SMIM12	0.39655399458889	0.999999999999982	20.9384164222874	7.2667802277891	5.80183998981709	5.46508209636743	0.238750230123824	0.0436864855667069	4.72350320479542	5.6387830350786	5.4989451908519	5.76425012355456	5.3660633766818	5.48779771792901	5.61000266868919	5.69020160003746	6.03227040536214	5.43775112275556	5.03943708118969	5.45978463626629	5.42562191677535
ZMYM6NB	0.849957839932888	0.999999999999982	23.257328990228	15.646898771643	4.10244310909374	3.9578090383727	0.295166100489797	0.074578156153577	4.0703098526419	4.32835533386598	4.78110672515531	3.93287241017493	2.95654869781585	3.60189498752014	3.85730459862933	3.72439718537981	4.55267863388242	3.85818801206245	3.6803225623733	4.60983630598464	3.74300409199177
ZMYM6	0.997935627006681	0.999999999999982	28	6.75440830680987e-05	3.63215801065238	3.02407198710587	0.0623577436972668	0.0206204561145203	3.60860195243064	3.25370246600337	3.82784368304379	2.60348450962772	2.87956347945129	3.48085903571258	2.79584428435286	2.96351789057089	3.13361774521147	2.32927911853109	3.81497697056485	2.11574934681541	2.46701667174861
ZMYM1	0.936308223335967	0.999999999999982	20	12.7947027655947	3.01289233986048	2.32535192762633	0.240188982579399	0.103291454392703	1.36643998565656	2.24552782558522	2.72315153171117	3.16204614445389	3.22899392356567	2.11272346714772	2.44217545159906	2.12193444840977	2.4926020344562	1.09853925371774	1.77131951437084	2.7619925480769	2.34102482029779
SFPQ	0.999756330498572	0.999999999999982	20	4.1755175640062	8.07361142868725	8.02949649225786	0.0498460070983992	0.00620786211768837	7.99314970217739	8.13929956654922	7.94940745247681	8.03872402365776	7.98306990329237	7.96612726204372	8.21344200518834	8.09410415933415	7.81357009822187	8.26421149400914	7.90961122432928	8.12480093163067	7.97446653033553
ZMYM4	0.99999778298361	0.999999999999982	28	3.300387800205	6.02058818930644	5.61191613408608	0.136128104912713	0.0242569742063478	5.06735286038469	5.86931087079674	4.5275416217808	5.47838402603114	5.82198493015427	5.47200504645212	5.79790356838796	6.00982091063731	6.15420597020329	5.81035178993683	5.56406830632696	5.72322525668784	5.66792360688676
KIAA0319L	0.668134845053062	0.999999999999982	28	20.0629242503947	5.95838306164582	5.59480479712861	0.205171529457341	0.0366717940834397	4.03393545399528	5.44591501428261	5.47860514570545	5.32136186599973	6.2844685323618	5.77200265028586	5.8926034948727	5.61970094445629	5.58890774895097	5.38182420280424	5.85724299005786	6.10836431922921	5.81735546092721
NCDN	0.404885407238356	0.999999999999982	28	22.3178313423839	5.44428870273682	5.09613540040793	0.300438354531449	0.0589541546536224	4.72350320479542	4.18355797501541	5.08006493140588	5.04823663802039	5.62381005661164	5.23057275051699	5.36777480645869	5.54557730662294	4.84379563113188	4.63242334077471	5.09343275529741	5.09651792280596	5.50120622380966
PSMB2	0.999542967596997	0.999999999999982	28	6.75440830680987e-05	6.63182386406025	6.36836208663409	0.120419994389157	0.0189090998204852	6.7877543608555	6.28763619672847	6.25253817477314	6.91905104476038	6.07599976406634	6.14498797839512	6.44856110831149	5.82163972622963	6.37093044224588	6.42951820306408	6.49108086447369	6.59861716443057	6.2354713093518
C1orf216	0.803825488622393	0.999999999999982	20	15.6267726119355	4.74315399152807	4.43765655711257	0.146319848944412	0.0329723238067835	4.9156786210899	3.74145642225783	4.67784091972226	4.97103476184292	4.67305070243542	4.45367695370463	4.24963511346876	4.46483749639287	4.67625863181075	4.01347785274311	4.05159079894902	4.00810905028122	4.58638851451955
CLSPN	0.992275380340157	0.999999999999982	21.3134328358209	12.9997838512935	4.11268145257662	3.77009433842252	0.0998056494509729	0.026472984623704	3.21263905586283	4.22114238970106	3.82784368304379	4.18158292714913	3.90913557967853	4.24649895096888	4.03389966523555	3.66961485251138	4.14541839693394	4.01347785274311	1.77131951437084	3.9635065551665	3.63975551236275
AGO4	0.897278773277521	0.999999999999982	20	7.9999268359381	4.07805359324407	3.63463361468362	0.347337778873279	0.0955633540255785	1.77182201060675	3.63409398494813	4.00894569780746	3.76006251864646	3.7452231346756	3.12464370626046	3.81923508755698	3.61266992423319	3.91390882979789	4.18668213057173	3.36620064669432	4.55075953555611	3.9296709584463
AGO1	0.797863061448491	0.999999999999982	20	0.787148463847899	5.17547209476752	4.89473694493813	0.195251085536211	0.0398900058844079	4.70048018204979	4.84408910689381	5.18421951888692	4.50738683029103	5.03438162191135	5.26763677104939	5.22947788355432	4.88117585992956	4.45250981889181	4.93409159829817	5.19571521345079	4.82456700811762	4.74405049114279
AGO3	0.631625700268697	0.999999999999982	25.2296819787986	10.6608419198635	2.35049562011951	1.80748490126227	0.825320195313506	0.456612497696185	-0.143520440799451	1.91949497484897	2.23384521519896	2.73383557760066	1.5470410830498	2.95323405002601	-0.143520440799451	2.41623494871856	2.19485963537634	2.54833516378743	1.77131951437084	2.27022559071744	0.871878664623546
ADPRHL2	0.999308751555658	0.999999999999982	21.186943620178	11.0071289291156	6.00556643851744	5.93165302842552	0.0952959021686585	0.016065656860235	5.34481874717696	6.13847205633961	6.07424818440515	5.74891444329278	5.6355637796868	6.27809066545359	5.76823748857872	5.7174646843945	6.1857472281027	6.23015547255037	5.6203254830648	6.02400186641767	6.21765541174231
COL8A2	0.997968999182541	0.999999999999982	26.9433962264151	11.2804907198894	4.98817210343175	4.56592378615203	0.173547521706695	0.0380092900878123	4.03393545399528	4.25777248180286	4.35974353902452	4.71103872637966	4.15760727127685	4.45367695370463	4.06676539490189	4.95175092985586	4.96992994260553	4.45407734213434	5.54481762802221	4.63849160608398	4.84033328996967
TRAPPC3	0.84630581484567	0.999999999999982	28	20.3909857357227	6.88529248607884	6.52809171894457	0.179481536512641	0.0274937216325843	5.62711427151512	6.50890507467708	5.82317403834323	6.47302461338135	6.65737980620022	6.91988273460558	6.86297728730591	6.63523631463204	6.30543793397073	6.88166417615559	6.501103541134	6.86426434502846	6.68125789081258
MAP7D1	0.999993892424041	0.999999999999982	28	6.75440830680987e-05	7.48101859287693	7.34968740640163	0.0497620814478584	0.00677063917092791	7.4572720805211	7.51312458034439	7.35411705379168	7.42763351441795	7.15470880644891	7.44976491435678	6.99690469746017	7.1472951254136	7.34450573328489	7.26845335479228	7.43758210553642	7.4209523276593	7.6046475498061
THRAP3	0.999038191113125	0.999999999999982	28	19.8051251568988	7.86936151166227	7.51606494549622	0.183498062937847	0.0244141135379362	7.16941608300585	7.66061793295603	7.34852368746877	7.48429570605566	8.12323811760289	7.79896642619269	7.52328328748176	7.87553685920319	7.08493760549404	7.40448502415489	7.54321304506776	6.95249474978546	7.63180764987222
EVA1B	0.760550815221373	0.999999999999982	28	19.9999324559169	7.58234839122755	7.17915295478636	0.0154983656049023	0.00215880142163143	6.76574187386996	6.67385127142409	7.11810425668931	7.75381702824512	6.81039470635577	6.94869689780302	7.13889764140917	6.94879413232804	7.39934589619724	6.9016882164525	7.73801267891579	7.71132228794325	7.42998441383113
STK40	0.99809833849012	0.999999999999982	20	8.2065245686168	4.31444451749933	4.00783302954034	0.109474129334195	0.0273150424499474	3.83688679798698	3.39194684717034	3.19148454868918	4.35366244075031	4.15760727127685	3.9599029978073	4.64740471631757	3.92482778465313	4.30711964647505	4.58367671977715	3.45137193418339	4.3225673332336	3.9296709584463
LSM10	0.994008224900638	0.999999999999982	27.7821011673152	0.1569507641581	5.28399504087002	5.07190638716371	0.0335321103372954	0.00661134251652603	4.74616458195032	4.6372217111297	4.40355790055425	5.34194999980902	4.50382226099888	5.57908686484778	5.0272601480284	4.95175092985586	5.78012620856231	4.81243940016177	4.89488404092592	5.87543141454366	5.36216722494482
OSCP1	0.978534488948293	0.999999999999982	20	12.3666207732901	3.56680814691466	3.29744584907867	0.109482459749883	0.0332022009642625	3.07620571680556	3.39194684717034	3.76204584414044	3.41617179738397	3.28976243245586	3.8663499546991	3.1426715690454	3.28839052062127	3.69757462194504	1.5682386568754	3.45137193418339	3.66235842369051	3.40803880409976
MRPS15	0.958056965603999	0.999999999999982	28	22.1940277466325	5.77565853145318	5.53768928749127	0.161139814025805	0.0290987460040044	5.44518123925241	5.46170171784374	5.0528074483468	5.25777366036206	5.71526306425059	5.47200504645212	5.97282411304792	5.83414819262727	5.10803664345716	5.75639168547704	5.74364206738293	5.39408291201187	5.62801542130515
LINC01137	0.759627593917244	0.999999999999982	25.2296819787986	14.118461034278	2.82400444053013	1.68498402316723	0.512558835608226	0.304192104234186	-0.143520440799451	-0.143520440799451	1.11868641333523	1.03892045878095	1.73359074749619	1.51574141544292	2.22642310856589	1.25265313499173	2.4926020344562	2.6465341235078	3.36620064669432	2.7619925480769	1.87951701486721
ZC3H12A	0.934273859840598	0.999999999999982	20	16.9622751534604	3.92667753487715	3.4169275845574	0.190915783707613	0.055873523504111	2.84381561704113	3.17927279315463	3.08787238373867	3.69753153175087	3.7452231346756	4.45367695370463	3.1426715690454	3.61266992423319	3.51096242397691	3.6371422866925	3.07559532079613	2.4097494525143	3.83935446915123
MEAF6	0.688268094127412	0.999999999999982	20	11.6987958082502	5.87114665592818	5.78806087385422	0.20913835372721	0.0361327149601913	6.04774349510773	5.61073806094924	5.93189723711192	6.1026342016135	5.9778463077441	5.51887370507638	5.7582116684259	5.59050688429978	6.14353709407713	5.81035178993683	5.31414466970628	5.66869936335778	5.51585925117231
SNIP1	0.792819948217143	0.999999999999982	28	5.5567922821844	4.23320077265756	3.85305497520213	0.205311655575498	0.0532854207627099	5.15464157202696	4.144968178671	2.85523805357272	2.73383557760066	3.56027184843447	3.48085903571258	3.93055630278138	3.8280903648317	4.48667804566745	4.18668213057173	3.99597515926405	4.05137386304252	3.79198347603323
DNALI1	0.952768182538185	0.999999999999982	20	7.0137578155064	2.51133248863176	1.45555720385894	0.751501346594823	0.516298050397787	-0.143520440799451	0.469789243285097	2.97623917814198	-0.143520440799451	0.388112665463561	1.93980295292015	2.53904651296698	2.96351789057089	0.967004039627234	2.98362403315668	-0.143520440799451	2.95661321626145	1.87951701486721
GNL2	0.940582609499137	0.999999999999982	28	24.1293431080745	6.53401946781197	6.28772579687512	0.177051227546403	0.0281582297425238	6.38027823427025	6.32263617318508	6.2161443677378	6.01560510835076	6.3643384709342	6.08395680377383	6.97974990178668	6.35181344170181	6.1647965277283	6.27689984253299	6.46058816057021	5.56802028289289	6.37863138715075
RSPO1	0.999355443101857	0.999999999999982	28	0.9368339691231	4.37632480770278	3.14259723384176	0.367934028397912	0.117079600413229	-0.143520440799451	2.24552782558522	1.11868641333523	1.03892045878095	3.40412075398645	3.27783342447824	4.38610113709647	4.14160736321217	4.5845801336916	4.0852734976168	3.81497697056485	4.45734494390033	4.27798838003297
C1orf109	0.584694406486534	0.999999999999982	26.9433962264151	5.5458773538835	3.67534684714113	2.89404283372418	0.691360615561457	0.238890940902828	2.56666703509344	3.45639917788337	3.76204584414044	1.67990649727089	3.34807440394583	2.75867788247208	1.97263376678769	3.49155827858135	4.22853332724806	3.12660167564159	3.07559532079613	2.4097494525143	1.87951701486721
CDCA8	0.999556072294217	0.999999999999982	28	10.5975199233313	4.24842923587451	3.31763499003299	0.296730337378767	0.0894403206712672	2.84381561704113	4.18355797501541	4.3145567550669	4.18158292714913	4.18985168449277	3.12464370626046	3.61218191799681	2.6605525835125	2.73928441223658	2.54833516378743	2.84321805238965	3.12807291972406	3.05366813446215
YRDC	0.973659188688755	0.999999999999982	28	9.2672985154857	4.25658169051755	4.04183991570398	0.307211525222264	0.0760078408916293	4.97444077747848	3.9793761285392	4.35974353902452	4.43257115406088	4.02090026885447	3.54264593946525	3.7399429880765	3.49155827858135	4.76245772903893	3.48618575503843	4.51433666107571	4.48915996304216	3.05366813446215
C1orf122	0.992125864706845	0.999999999999982	28	8.3967900225497	7.33004069895791	7.14669721776519	0.15453758090221	0.0216236362327008	7.66479180949936	6.84009129809965	7.4195987086421	7.34335019892894	6.45336096053521	7.06379964471474	7.06355401458541	6.77154488053976	7.80682419012133	7.03910260291755	7.35709670819772	7.21757399739985	7.01101913762903
MTF1	0.988394774583718	0.999999999999982	28	11.1410576832575	4.93947607313481	4.7086134745195	0.108224265048919	0.02298431706798	5.17148299206627	4.84408910689381	4.35974353902452	4.39365622265449	4.18985168449277	4.13056709408545	4.90536568851324	4.67412472932503	4.81718929006815	4.83344054773995	5.14548023194147	4.84929323142977	4.79299495852779
INPP5B	0.999556014977986	0.999999999999982	20	8.2549544980664	4.20298434936363	3.76869591777287	0.163628618969413	0.0434178353837871	2.34706398050019	3.79228293426651	2.97623917814198	4.27018679327209	3.7879799494203	3.54264593946525	4.1610957873201	4.14160736321217	4.41751269417764	3.6371422866925	3.93812928403141	4.45734494390033	3.58522123045841
SF3A3	0.828877209387567	0.999999999999982	28	9.519254619761	5.98724492119796	5.64044397918769	0.338738240838708	0.0600552442482536	4.74616458195032	6.15798304616369	5.99053358657491	5.49686253177422	5.48777432667635	5.42356249755993	5.63213057537759	5.60517775869222	6.04379126492896	5.72301951286338	6.00542739491287	6.2543646956531	5.09574901035328
FHL3	0.998931774360123	0.999999999999982	20	16.6037188412878	6.13173037628271	6.04816737726673	0.102699770843239	0.0169803122891832	6.10145986271405	5.92731058253919	5.59655413002921	6.4351999395369	5.75890364685577	6.44917254857127	5.78808249973169	6.2340422557548	5.9852443015999	6.33695912406553	5.82568798828938	5.91109989556353	6.1628483587398
UTP11L	0.828260832948237	0.999999999999982	28	21.8682041230949	6.17406478217663	5.85733751783962	0.25434076215132	0.0434225894233818	5.32989384439954	5.55295761833403	5.13308194410324	5.3004756683424	6.23896448371141	6.37468497211925	5.73794855627149	6.2150389240503	6.28616641716486	5.61800512703822	5.97698319922278	5.91109989556353	6.24429742821015
RRAGC	0.338953962169787	0.999999999999982	26.7415730337079	19.0675928978565	8.0873801965387	7.78016378086871	0.17961420984362	0.023086173363765	7.11386581348203	7.67761550339301	7.44602921302731	7.8066170529756	8.1865293477754	8.10059041961615	7.89444555388867	7.58491251357379	7.66109030587211	7.96681969549256	7.92458314482416	7.8616896553102	7.88981196976194
RHBDL2	0.999999525714335	0.999999999999982	20.3418803418803	1.4262091338113	2.73778917603564	2.18997139883574	0.253444750331855	0.115729707916092	1.77182201060675	3.74145642225783	-0.143520440799451	2.60348450962772	1.73359074749619	0.479069990545184	2.94471892120709	2.27657614861564	3.04467301241793	1.3524201774911	3.87786680494019	2.53696179108029	2.58288382516223
AKIRIN1	0.965414755623006	0.999999999999982	28	20.2528855170388	6.86639527550306	6.46614801922244	0.22905262843011	0.0354233506175835	5.84222477938756	6.72707177603529	5.94678125833176	5.97663741260247	7.12583284999739	6.88452846078771	6.42973477471671	6.77803363250284	6.0778119104213	6.28454541566357	6.95203768049353	6.16854877901197	6.71339652799952
NDUFS5	0.963072903248923	0.999999999999982	26.7415730337079	22.1604639524705	8.23790205645515	8.13767680503021	0.0644762285591345	0.00792317391116827	8.37757119586278	8.29940574259292	8.30751183895446	8.15090503854328	8.09158696932452	8.21174476985247	8.38613686779847	8.1198747013488	7.83029814405951	8.17447478537985	7.98653535263257	7.74465404837539	8.08668437384104
MACF1	0.909300829052364	0.999999999999982	20	0.0876810816198983	8.63587889953891	8.3639002993207	0.040628257462852	0.00485757314277786	8.3088287502091	8.01641830676492	8.13629975633939	8.16541699702872	8.79116951174485	8.79444457173185	8.21710646670231	8.58521186171462	8.34514544381034	8.54288666156812	8.2198709946856	8.11718571396278	8.51274723703031
KIAA0754	0.893144032978195	0.999999999999982	20.3418803418803	16.6353950975759	4.70132402536441	4.21336191927888	0.119617611128863	0.0283900631895717	3.33727751054988	3.93482795889718	4.40355790055425	4.08717926935193	5.38010508820426	4.54708164808676	3.96583303996028	5.14486025829022	4.10199349408357	4.60825590538845	3.60796890082011	3.35221728947919	4.17096202548302
PABPC4	0.3001230245204	0.999999999999982	27.5675675675676	14.9087417804468	8.38865376313957	8.25218391681461	0.174600349016908	0.0211580777618327	8.06701238456209	8.01106395600806	8.16203814814323	8.68180090007565	8.29611812534572	8.17319692889606	8.10488867336702	8.15020374710221	8.31930790425185	8.17035395777717	8.40474082781094	8.55316430301749	8.25115779309257
PPIE	0.993340930271091	0.999999999999982	20	19.7132397803459	5.46412485943141	4.98697942206908	0.367792660573092	0.0737505871681531	5.72162364013133	5.44591501428261	3.08787238373867	5.27928264948377	4.73991152034005	4.48548852984925	4.88707999629363	4.21995263081469	5.83420389817535	5.13353281342209	5.58306549097245	5.41079097710593	5.13424472971246
TRIT1	0.797900485723615	0.999999999999982	25.2296819787986	1.1618879347575	3.45706479894719	3.15701805078497	0.514508763936235	0.162973019368168	4.6533016987607	3.01779799041931	3.28815145863513	2.73383557760066	3.51007621312413	2.53373339729027	4.03389966523555	3.42696329615	2.73928441223658	2.73847288646202	1.47849147492039	4.17388893196511	2.88332107785431
CAP1	0.878088430843544	0.999999999999982	20	15.9018540859931	9.19785886879759	9.07256867016755	0.0443497869177962	0.00488833852133049	9.28661907567433	9.10968722318499	9.07423151080095	9.24330506420162	9.1061859658153	9.26328898587612	9.06131779597892	8.99197554304084	8.80051311895305	9.08514883416426	8.97858797640032	9.03759734368258	8.84560692105895
PPT1	0.419935559426554	0.999999999999982	22.5236593059937	0.499796525005301	5.91470333722743	5.85732838248055	0.265833914690425	0.0453848405504363	6.40184740199188	6.06802754422085	5.93189723711192	5.73341399348666	5.91171859975397	5.93062905600209	5.88340838090235	5.78345015196147	5.78012620856231	5.26301337440713	5.65664735182702	6.29092570427065	5.90901652677683
RLF	0.984924887348359	0.999999999999982	28	24.2666084649609	5.74342284829502	5.0384165086981	0.0673084072990411	0.013359039925112	2.22330534612055	4.42814899927108	4.74749943312569	4.31252827992272	5.62381005661164	5.45603758304574	5.69654800556747	5.83414819262727	5.29318469439321	5.32364150246321	5.24425969946461	5.44363758153417	5.80547725237679
ZMPSTE24	0.999071241161697	0.999999999999982	28	6.75440830680987e-05	6.45149084075791	5.90675127334384	0.0706006965245182	0.0119525426511739	6.65633530139972	5.83335776592158	6.0329980088517	6.16173284205864	5.72629759191835	5.57908686484778	5.70701005542003	5.36771678077371	5.93663353573878	5.92240495624304	6.08754239689986	5.92279607815263	5.89787235290034
SMAP2	0.320169069301612	0.999999999999982	28	4.1385527747469	4.89548013407703	4.58620455707792	0.413893744926365	0.0902475543284699	5.22085883706688	5.12750505424562	4.21970195402218	4.1351531308713	3.7879799494203	4.24649895096888	4.71115851215104	4.72873927538292	4.96992994260553	4.95340579140952	4.39040157666001	4.82456700811762	4.40935855154248
EXO5	0.607690428532986	0.999999999999982	24.2033898305085	14.2961149634402	3.22843454381048	2.67653420235259	0.343881177109661	0.128480023459966	2.08792564986543	1.72391076161669	2.41601616123955	2.46017542375709	2.95654869781585	2.53373339729027	2.22642310856589	2.6605525835125	3.04467301241793	3.12660167564159	3.6803225623733	2.65386025029055	2.97100737545498
NFYC	0.776237818618285	0.999999999999982	20.695652173913	20.0454819796994	4.14504211170755	4.15585173061715	0.367903083526498	0.0885265181180715	4.85442103311355	5.10757460522223	3.08787238373867	4.47046391433186	3.56027184843447	4.38786882215429	4.13033257350534	3.8280903648317	3.75477457398031	4.18668213057173	4.20662590015293	4.55075953555611	4.13344636767222
CTPS1	0.708200025967064	0.999999999999982	28	14.732969194606	5.67195640915356	5.34974247571796	0.202706346466879	0.0378908606137485	5.10290457258454	5.27775015267419	5.51900245118733	5.68588764084629	5.6355637796868	5.63688729601417	5.15501776625127	5.2038839107148	5.33129030914282	5.19972520190202	5.19571521345079	5.30751066953969	5.39424341220244
SCMH1	0.952905703668002	0.999999999999982	21.0619469026549	10.8621162268222	5.8422601908672	5.39223664080774	0.23452056882385	0.0434922620140646	4.67708378349157	4.66476139612511	5.20912425625723	5.49686253177422	4.98010070988429	5.90733167501244	5.30028285589533	5.73090542953948	5.9852443015999	5.86236621686536	5.40235148752707	5.3252457073232	5.26142395915718
HIVEP3	0.526422676913736	0.999999999999982	27.5675675675676	0.0220662143485981	3.60805347901635	3.47618112784423	0.234039799853281	0.0673266988243566	3.87850851762643	3.25370246600337	2.57774171512764	3.251821209927	3.65570927302241	3.54264593946525	3.31671122300271	3.77717518832426	3.69757462194504	3.25667851005203	3.27568394396651	3.48437503893763	4.09492905256418
FOXJ3	0.962034356591673	0.999999999999982	23.7209302325581	4.4300066411792	4.48306815967237	4.27936714263372	0.299992974149934	0.0701021819701368	4.50173676124614	4.89148214090528	3.95106804639	4.77299933569917	3.7011603427905	3.41630709761202	5.0438623949777	4.64602205956748	3.75477457398031	4.34130328889333	4.34660542664335	4.00810905028122	4.40935855154248
PPCS	0.895831289607303	0.999999999999982	28	20.5318780196929	6.49249621672981	5.91679818898576	0.291632132089753	0.0492888421701846	5.28416975036602	5.49276615061646	5.7055846258941	5.7019043508535	6.38537507266084	6.66596169282556	6.10527552213374	6.53152756122428	5.23406998055783	5.94187518529981	6.22692695488671	5.58284036059001	5.85241433835335
PPIH	0.835961517837542	0.999999999999982	20	12.1913412389984	5.33324708320095	5.12229862744968	0.182000297841419	0.0355309815140619	6.02938419984767	4.66476139612511	4.87747210224981	4.39365622265449	5.13717584778245	5.30377238811704	5.18526451716597	5.45128919391217	5.04063525185848	5.56876044092778	5.24425969946461	4.98936149793005	4.95229918974822
YBX1	0.883410066419749	0.999999999999982	28	17.3780253973112	8.39043863843845	8.14915598469845	0.162085627448014	0.0198898668466231	8.15007889005722	8.18756380610304	7.76855433729862	8.15672735058008	8.66064346479345	8.34992824725086	8.02142539866523	8.1749998251157	8.07451368620605	8.11996347330668	7.81234298534143	8.27151617219175	8.17703713508424
LEPRE1	0.982355211685532	0.999999999999982	28	7.951906820117	6.17417096084843	5.87399946012106	0.168440710407044	0.028675642813827	6.17010538176758	5.91589567936921	5.47860514570545	6.12656494356097	5.38010508820426	5.79757098367137	5.72770926541067	5.91879637549254	6.02065680312035	6.19812935667197	6.2389551296107	6.02400186641767	5.51585925117231
C1orf50	0.984068068853481	0.999999999999982	20	8.0086742672061	3.47919776187535	2.79351316729371	0.292575413391066	0.104733858718306	2.08792564986543	1.49759015567285	2.97623917814198	2.73383557760066	1.33273602482327	2.85923311884461	3.96583303996028	3.61266992423319	2.4926020344562	3.193105601353	3.07559532079613	3.66235842369051	2.97100737545498
CCDC23	0.896889737561931	0.999999999999982	28	11.7265895059178	4.93966705814586	4.68109595500238	0.256010763225411	0.0546903472362768	4.57950868145081	4.6917852067418	4.71309055608521	5.27928264948377	4.15760727127685	4.48548852984925	4.71115851215104	3.97086799070439	5.10803664345716	4.83344054773995	4.80064637770815	5.28955489880602	4.47081405949245
ERMAP	0.999948302416742	0.999999999999982	23.1067961165049	6.75440830680987e-05	4.1618658828398	3.47096347217126	0.00130633165249967	0.000376359953935928	4.391055877816	3.17927279315463	5.10681696162902	3.49182072860579	3.45807097226723	2.75867788247208	3.31671122300271	3.55338461641874	2.35139822583205	3.5382794900112	3.27568394396651	2.95661321626145	3.74300409199177
ZNF691	0.913807084991437	0.999999999999982	28	23.7606177164057	2.55941585928143	1.88859590216218	0.0399210125604222	0.0211379324262634	-0.143520440799451	0.469789243285097	2.97623917814198	1.03892045878095	2.41749057009557	2.40657612090443	2.22642310856589	2.86942563743456	1.31005611362646	1.3524201774911	2.71129700682696	2.4097494525143	2.46701667174861
SLC2A1	0.999082157889915	0.999999999999982	21.3134328358209	14.4059417508193	5.80243649748148	5.55817251313856	0.0519305528959611	0.00934309843266042	5.7101430475315	5.12750505424562	5.23360635740396	5.6199811107948	5.15361805478563	5.45603758304574	5.86484044598958	5.70389754119569	5.58890774895097	5.76734637336394	6.06068671103182	5.55304638453198	5.32936162299059
EBNA1BP2	0.990618769833703	0.999999999999982	22.8115015974441	8.1994443694373	6.43857889498946	6.27799631917126	0.175912655868875	0.02802050955839	5.72162364013133	6.59014787881249	6.50469020730248	5.90925691664464	6.68025802428248	6.21307378044429	6.60218521910011	6.28959499846835	6.38910920058318	6.5229735799167	5.94796689884203	5.83885868003748	6.31302737635623
CDC20	0.998438731008257	0.999999999999982	28	15.6509758117682	3.54376146031767	3.10068940384453	0.299058362143083	0.0964489902704481	3.45199916567621	1.91949497484897	4.11816895236289	3.06631173150815	3.7011603427905	3.27783342447824	3.20304788526295	2.6605525835125	2.84842270514974	3.193105601353	2.22275413067557	3.20672113395219	3.52854427855418
ELOVL1	0.99999999999123	0.999999999999982	20	4.88302434268773e-05	5.83495171296567	5.47495648070033	0.0664064115680134	0.0121291213550466	6.09264487998983	5.29547659559138	5.55829932405178	6.09051830859675	5.35188365319683	5.42356249755993	5.17022040735036	5.38482304857306	5.43991659175953	4.91451532228754	5.38080020555491	5.59750974578832	5.44105889539691
MED8	0.653090519740062	0.999999999999982	20	4.0698459631693	6.53597393468542	6.40347388578922	0.102219093255604	0.0159630686528529	6.81480590764308	6.64648620899097	6.4844315682753	5.92298712741609	6.38537507266084	6.65900400635304	6.43603755566804	6.46069200537976	6.38004845403084	6.42951820306408	6.43989565021943	6.19772495335923	6.1535079536626
PTPRF	0.985878174806734	0.999999999999982	23.257328990228	11.1645863320589	6.41698613872407	6.12539727487292	0.241985338982213	0.0395052480881305	5.12035720403239	6.14826053429832	5.65209911924247	6.51895216967022	5.79078903663638	6.10458873343627	6.28361410941977	6.12628322126472	6.48519323986089	6.38753518808653	6.61623984657738	5.8511528942173	6.24429742821015
KDM4A	0.999999917527397	0.999999999999982	26.1538461538462	5.8802195918842	5.93540019282194	5.55777752181266	0.146629822894142	0.0263828162100161	3.9966201812684	5.99396596722775	4.90821470471296	5.32136186599973	5.6702610944118	5.62265283461918	5.83653262773413	5.84654913956512	5.76628401694027	6.29971607181339	5.40235148752707	5.92279607815263	5.66792360688676
ST3GAL3	0.80995669126809	0.999999999999982	25.7761732851986	23.9416139107176	3.03684464196893	2.79828975659069	0.542377751799737	0.193824728308531	4.17423427254792	1.22903826040335	2.23384521519896	3.16204614445389	2.41749057009557	3.04148307530452	2.71521922872531	3.21377053626933	3.04467301241793	1.09853925371774	2.96408031137214	3.86993861814307	3.27654275341902
IPO13	0.568730075458967	0.999999999999982	26.7415730337079	20.5487875147952	4.4306746528443	4.3138882753593	0.320328159686908	0.0742550894321036	5.10290457258454	3.63409398494813	4.06459070974335	3.9861630259162	4.55423219626235	4.48548852984925	4.24963511346876	4.33002843197637	4.38164545250793	4.0852734976168	3.87786680494019	4.55075953555611	4.6933870597405
DPH2	0.978024835027081	0.999999999999982	28	3.3769183470577	3.3621346983366	3.00871606793626	0.0395318280932653	0.0131391022617767	3.33727751054988	3.01779799041931	1.78143357037484	2.8533788726151	3.7011603427905	2.95323405002601	2.71521922872531	3.92482778465313	2.84842270514974	3.6371422866925	2.01462258880931	2.86258220640917	3.46954937384047
ATP6V0B	0.962591881120117	0.999999999999982	20	16.0398654392415	7.92558198988499	7.87381490133124	0.0626686302670004	0.0079591190613847	8.15643751795849	8.15637632411208	7.77690739966427	7.7029954878184	7.65089577419344	8.02684025216334	7.61224301369471	7.82942455121979	7.78296196751887	8.11353908542523	7.99365199092103	7.5918629459654	7.88417597251928
B4GALT2	0.975080545078757	0.999999999999982	20	19.896375478033	8.70121962758944	8.52030524082685	0.0800543775847079	0.00939571709251804	8.33709324263759	8.58535898106965	8.38058526997657	8.447778071825	8.74444362267145	8.86718635988701	8.34987799798364	8.71599974349338	8.32167598621517	8.65182715060849	8.64289443235299	8.29645541285441	8.45878811289343
SLC6A9	0.861344715268272	0.999999999999982	27.3563218390805	12.7739502322838	4.19736589050894	4.00374919833254	0.353376992236049	0.0882615205725726	3.14603457077113	3.17927279315463	4.64170840590597	4.50738683029103	3.40412075398645	4.28316119089979	4.24963511346876	3.61266992423319	4.22853332724806	3.77378896756028	5.03943708118969	4.13419545395355	4.05535512149987
DMAP1	0.999949729419017	0.999999999999982	20	11.2186898524547	4.18394921092188	3.57216193076623	0.215537937056231	0.0603382324860053	3.33727751054988	1.72391076161669	4.16982847141025	2.73383557760066	3.40412075398645	4.13056709408545	3.37035210566524	4.75529031299685	3.91390882979789	3.97619416091843	3.74922019815209	3.20672113395219	3.74300409199177
ERI3	0.989568435046474	0.999999999999982	25.0526315789474	3.8527692919356	3.92273325082665	3.88770878363569	0.207643459294391	0.0534102400283717	4.72350320479542	3.79228293426651	3.95106804639	3.93287241017493	3.7879799494203	3.20327087927678	3.81923508755698	3.92482778465313	4.30711964647505	3.12660167564159	4.15677601348424	3.60543592777466	4.24318771991567
RNF220	0.980778726996827	0.999999999999982	28	16.1710278583091	6.72270293920449	6.67531889939137	0.0910386985090162	0.0136381047678961	6.51833186361255	6.64648620899097	6.67525213400423	6.60664085807206	6.68025802428248	6.9543913097985	6.39780110293385	6.75190165997454	6.54316545218609	6.45006027849092	7.01634474812665	6.52379051218219	7.03155914039272
TMEM53	0.676801607195729	0.999999999999982	22.3824451410658	20.0521692979788	3.47495021746956	2.98380621921699	0.702592657154684	0.23546859465259	3.83688679798698	2.38452109697838	1.11868641333523	3.63216697356392	3.1655527640712	2.95323405002601	3.56695058852065	3.42696329615	1.31005611362646	3.85818801206245	3.93812928403141	3.04488875017836	3.05366813446215
KIF2C	0.999809492601121	0.999999999999982	24.7058823529412	12.0155509015882	3.83303842397743	2.99209212641424	0.284944323899533	0.0952324700780567	2.92550954971208	3.17927279315463	3.95106804639	4.18158292714913	3.7011603427905	2.75867788247208	3.37035210566524	3.0518473956029	2.01924513775248	2.82490201937091	2.01462258880931	3.04488875017836	1.68578321690822
RPS8	0.81774006408458	0.999999999999982	25.4092526690391	0.5221849193866	11.2501313429737	11.1677743032207	0.0644587305107994	0.00577185111022614	11.2298406397813	11.1216414980416	11.1306037371362	11.1833444005929	11.0690890573004	11.1025240218535	11.4135859135472	11.1921471941027	11.1312764521493	11.124129213632	11.0942808443402	11.2505138728224	11.1556448497723
PLK3	0.384550140574039	0.999999999999982	21.8348623853211	15.984207656753	3.28539385546588	2.94752223810353	0.638080984314011	0.216480464868201	3.83688679798698	2.62781811629297	1.48778670245275	3.69753153175087	3.28976243245586	3.12464370626046	1.97263376678769	2.27657614861564	2.84842270514974	2.98362403315668	3.36620064669432	3.86993861814307	2.20296793881591
EIF2B3	0.935537133123963	0.999999999999982	28	23.3590998855562	5.10573972456247	5.01326702111669	0.0147801370646504	0.00294820463430215	4.67708378349157	4.55130053840829	5.32758035356119	4.94435462647349	4.73991152034005	5.33902497791809	4.88707999629363	5.38482304857306	4.14541839693394	5.23171630117019	5.31414466970628	5.4915464869919	5.15311412239643
HECTD3	0.890538268308251	0.999999999999982	21.186943620178	20.9576782746153	4.18517669160323	3.99930386942148	0.422573778815222	0.105661833312093	4.89554705061639	4.5805132038215	2.57774171512764	4.18158292714913	4.28247404949149	3.60189498752014	4.33305347527268	4.46483749639287	3.57588576307651	3.77378896756028	4.30143801280915	4.35746040583406	3.52854427855418
UROD	0.998128949258094	0.999999999999982	20	3.3173540733004	6.63757138594015	6.42728138461737	0.0726690361069516	0.0113063411664025	5.67514271810788	6.49362923566361	6.82776456527628	6.21850553048607	6.49266596843256	6.69346166770854	6.63542869799032	6.57688998398471	6.12195969178781	6.44324536753628	6.57887280627558	6.26359217674266	6.64838696338759
MUTYH	0.934753345122796	0.999999999999982	20	7.9999445751623	2.25064030832474	1.72734548199157	0.134414630634873	0.0778157189955413	2.34706398050019	1.22903826040335	-0.143520440799451	2.96377018803325	2.0469417651392	0.912559716605791	0.359238786424242	1.94870438763507	2.73928441223658	1.75593354507792	1.47849147492039	2.4097494525143	2.34102482029779
TOE1	0.985929516382003	0.999999999999982	28	14.3230539467613	3.37702028224971	3.05375157946964	0.428163570088801	0.140209037620264	3.7498579842059	2.0917018378884	4.06459070974335	3.41617179738397	3.22899392356567	2.85923311884461	3.1426715690454	2.12193444840977	2.35139822583205	3.43214029271488	2.71129700682696	3.71711999555955	3.05366813446215
MMACHC	0.995235032490966	0.999999999999982	20	19.817622834571	2.13842424072884	1.24919918460326	0.440283282170778	0.352452425199596	-0.143520440799451	3.17927279315463	-0.143520440799451	1.67990649727089	1.5470410830498	2.65058536388103	1.48156509460044	0.918613108998112	-0.143520440799451	1.5682386568754	1.11068651897413	1.51835709699847	1.19686695426661
PRDX1	0.904911213565918	0.999999999999982	20	15.7987157863374	9.36444074204414	9.24447647788255	0.0395925695653069	0.00428283523247988	9.41591607682193	9.42863448050218	9.25999136312768	9.20869230035979	9.37076048187371	9.52864350757736	9.10053211621388	9.03730651638742	9.15543201071348	9.17118192889089	9.09896202626985	9.19418565182722	9.15385246785137
AKR1A1	0.868734219758833	0.999999999999982	26.542750929368	20.3726401433461	6.17219762740492	5.98023229858781	0.229668433669313	0.0384046007248828	6.63827613089639	5.62482869375574	5.7401708546009	5.74891444329278	6.24664886144558	5.93062905600209	6.39132866267698	5.84654913956512	5.7938368500209	5.81035178993683	6.17778562443985	5.62640848279457	6.1251183288772
NASP	0.999991854887259	0.999999999999982	24.2033898305085	20.3867611138855	6.28637336432349	6.00431775928817	0.022477910970214	0.00374362448347152	5.18813007877881	6.35680711820583	5.80695104707749	5.5151073488319	6.57432213394219	6.08395680377383	6.22658275189122	6.19578193351269	5.7938368500209	6.32958703079504	6.30909137178716	5.78860657197423	5.87532238083095
GPBP1L1	0.923016698760226	0.999999999999982	24.5360824742268	5.560283399626	6.18631604342069	6.17856157218034	0.113752434222975	0.0184108279725103	6.394693449917	6.40659231105981	6.43250430177173	5.74891444329278	6.2993230991587	5.98727787082467	6.21929266204838	5.95360703613829	6.4596166898985	6.08008422994928	5.84155175985637	6.2543646956531	6.24429742821015
TMEM69	0.902183065737302	0.999999999999982	25.4092526690391	22.5906797868778	3.74198861844637	2.84222456242255	0.271761055693875	0.095615617177779	2.75721654305885	1.49759015567285	1.78143357037484	2.46017542375709	2.41749057009557	2.65058536388103	3.42206985569692	2.76876588767599	3.57588576307651	2.54833516378743	3.74922019815209	3.86993861814307	3.52854427855418
IPP	0.665719993305873	0.999999999999982	26.542750929368	19.9880486049268	4.00340482183251	3.90456636477116	0.221562445128768	0.0567444434106201	3.45199916567621	3.84137958596876	3.95106804639	3.56369979950076	3.7452231346756	4.24649895096888	4.09889906333123	3.3593400316113	3.80979288591559	3.68414401869497	4.05159079894902	4.82456700811762	4.09492905256418
MAST2	0.771810925004876	0.999999999999982	22.8115015974441	4.7982718982773	4.69852151229205	4.33698073394464	0.28347089370969	0.065361344930823	4.2711729086421	4.02258982390836	5.18421951888692	4.18158292714913	3.86987010464355	4.82086354334183	4.35982111168678	4.72873927538292	4.79008303808088	4.18668213057173	4.1051418104003	3.41980892044848	4.66737215278827
PIK3R3	0.981899308368895	0.999999999999982	23.4098360655738	8.7071106547112	3.18438768571175	3.16148679257869	0.194480412811216	0.0615154911504745	3.39577835659447	3.68877368507335	3.69310312299829	2.73383557760066	3.22899392356567	2.85923311884461	2.62982033772009	2.76876588767599	3.29657479922229	3.72966266627297	2.01462258880931	3.28130260041275	3.63975551236275
POMGNT1	0.881883432593332	0.999999999999982	20	2.11270042178567	4.50331642101322	4.26394070184028	0.270557225863425	0.0634523894168263	4.2711729086421	4.76994604588068	4.67784091972226	4.39365622265449	3.51007621312413	4.6348049891461	4.06676539490189	3.77717518832426	3.80979288591559	4.01347785274311	4.86415040513387	4.39152944426283	4.61389126609376
LRRC41	0.592264358452472	0.999999999999982	24.5360824742268	16.4325859874379	3.43758029608211	3.36028651953737	0.55127596028629	0.164056236597999	4.23957826826279	4.32835533386598	4.44608075511084	3.81999543281849	2.79823744626517	1.74329733962817	2.22642310856589	2.96351789057089	4.41751269417764	2.82490201937091	2.96408031137214	3.41980892044848	3.63975551236275
UQCRH	0.999513580077906	0.999999999999982	24.040404040404	9.262899483573	8.17059370506974	8.07741468236317	0.0675794721946203	0.00836647304269005	8.05117495424878	7.95918128818409	8.0493298382356	8.19966145782189	7.85319256186826	7.98572357497618	8.2568129371628	7.92022083266208	8.1982355286338	8.33770957334051	8.02177259950304	8.08631639615177	8.0367555178205
NSUN4	0.999999980184009	0.999999999999982	20	7.9999324559169	4.10034444057891	3.85998510726493	0.0162030472490283	0.00419769683010755	3.65724031981398	3.84137958596876	3.19148454868918	4.1351531308713	3.8295059794568	3.41630709761202	4.09889906333123	4.01548425685604	3.63801284323149	4.39879196468825	3.81497697056485	3.9635065551665	4.17096202548302
MKNK1	0.901288679642802	0.999999999999982	25.4092526690391	16.0694353706991	4.36861485166335	4.14426091147226	0.362460016697594	0.0874607136086007	4.10578965937334	2.38452109697838	4.71309055608521	4.03755510069735	4.39738909399684	4.38786882215429	3.65603815878624	4.58811914516812	3.63801284323149	4.37033395975742	4.89488404092592	4.25014256108372	4.40935855154248
MOB3C	0.902350376358463	0.999999999999982	28	20.5195288902868	3.45142208183745	3.18773972521875	0.29670436389293	0.0930767218997372	3.27630384786384	3.10079336319781	2.57774171512764	2.73383557760066	3.7452231346756	3.8663499546991	2.53904651296698	3.66961485251138	3.51096242397691	2.73847288646202	2.71129700682696	3.35221728947919	3.40803880409976
ATPAF1	0.834993607512425	0.999999999999982	22.1052631578947	8.3977064248358	4.99018436185529	4.6600997338717	0.367445736497254	0.0788493288730481	3.7498579842059	4.18355797501541	5.51900245118733	4.71103872637966	4.34107543596844	4.57691937429432	4.58070281041789	5.16480432504988	4.89558003806784	5.08181606060137	4.30143801280915	5.13724700496096	4.17096202548302
EFCAB14	0.935993036495195	0.999999999999982	28	8.9197904545794	5.58587136104033	5.3642350795342	0.10371224093131	0.0193340223524125	5.94374735222247	5.33028914915139	5.37236729795594	5.19125299422965	4.98010070988429	4.89380003951657	5.36777480645869	4.90508654856239	6.02065680312035	5.54349306784171	5.42358556457814	5.37717907890758	5.48640284156059
STIL	0.866213841686625	0.999999999999982	28	6.75440830680987e-05	3.83932190899716	3.27761535075056	0.158071569280705	0.0482276143979211	3.79402852996288	3.74145642225783	3.69310312299829	3.63216697356392	3.1655527640712	2.65058536388103	3.56695058852065	2.6605525835125	2.84842270514974	3.6371422866925	3.36620064669432	3.48437503893763	2.46701667174861
CMPK1	0.781183150241373	0.999999999999982	28	9.9086152429125	6.4677148893708	6.36637525832307	0.220610545094433	0.0346524570329118	7.4607016444665	6.93362050658116	6.50469020730248	7.09915951505252	5.47474698098795	5.35633342115027	6.18227919339391	6.11607578269223	6.53502497143823	6.14871637915277	6.63456658474608	6.46100293706125	6.07652439483614
SPATA6	0.947491171099399	0.999999999999982	28	23.1279343930368	2.47738081955708	1.72308088862008	0.256901570057956	0.14909431806402	0.800596707036333	-0.143520440799451	1.11868641333523	2.8533788726151	1.08094830016191	2.53373339729027	2.87220108593646	2.54355943810787	0.516057694760746	2.32927911853109	2.01462258880931	1.9427269333918	1.68578321690822
FAF1	0.437624044160025	0.999999999999982	25.4092526690391	16.0778539687875	4.65240157786376	4.20160681212721	0.399539618113145	0.0950921007077442	4.72350320479542	3.45639917788337	3.82784368304379	4.50738683029103	4.60294003890508	4.74404242854931	3.78013371684523	3.61266992423319	4.30711964647505	3.6371422866925	4.15677601348424	4.74773919938046	4.47081405949245
CDKN2C	0.735140353897273	0.999999999999982	28	19.9999324559169	4.82417177413925	4.24653298428136	0.132330728734067	0.0311620630815519	2.84381561704113	3.10079336319781	3.95106804639	4.74235163962786	4.18985168449277	4.24649895096888	4.79200457042662	4.14160736321217	4.61579144784266	4.31167643021617	4.69982018413867	4.69414924787983	4.79299495852779
RNF11	0.903869148004417	0.999999999999982	28	7.2330027090673	6.00651795626337	5.94137366078548	0.183032823877696	0.0308064825287387	6.37301625107372	5.93863587715924	6.35651542286671	6.18471069853088	5.73724836165198	5.42356249755993	6.22658275189122	5.90700363210614	5.7938368500209	6.25371696821477	5.67447102381541	6.18806497395935	5.32936162299059
EPS15	0.639597536460654	0.999999999999982	25.2296819787986	1.5143588065069	5.41449249190466	5.2294439259186	0.172960886936439	0.0330744318873363	5.29957269506112	5.34738539785829	5.65209911924247	4.97103476184292	5.05203070898164	5.09279343218691	5.48183261637245	5.53028436640482	5.25404523522655	5.0641567938303	5.44451163905727	4.55075953555611	5.29579265899777
OSBPL9	0.906560979930763	0.999999999999982	28	12.9342452531078	5.26284796811102	4.84823175352361	0.238817034528859	0.0492585847108672	4.60452809194764	5.20458257275128	4.60464765013373	5.07307905542621	4.55423219626235	4.82086354334183	3.96583303996028	4.49665952132719	5.40460885613798	4.74753692221713	5.24425969946461	5.6547396964449	4.84033328996967
NRD1	0.97426939042665	0.999999999999982	28	20.0978745170236	6.76851421828754	6.40407617974529	0.159739540297289	0.0249434166324428	5.60248683967969	6.50890507467708	6.0329980088517	6.20732831589178	7.08355234555128	6.67977720322481	6.40424463517762	6.78449333088929	6.1327887323612	6.53584353958517	6.28608940407838	6.55418845110357	6.33797977732816
RAB3B	0.999761521802659	0.999999999999982	25.2296819787986	9.13828252076279	7.07813714571196	6.6944130575561	0.0317039461507437	0.00473588138021435	6.83079666304395	7.20146964142507	7.05768386630206	6.84164800066665	7.25717001018416	6.79850142864031	6.71533299548188	6.66354781452735	6.35251969516718	6.59852552876053	6.35402349418997	5.99104919827576	6.35437813097312
TXNDC12	0.974324417629016	0.999999999999982	20	4.1243517171886	5.75310129906868	5.5812433414273	0.182909620870748	0.0327721996124204	5.82103392226266	5.29547659559138	5.97609640645034	5.09750093130755	5.5758135167878	5.51887370507638	6.09734418468361	5.49920339452665	5.42237073404871	5.72301951286338	5.35892209763517	6.05621863841272	5.41001797281069
BTF3L4	0.20580791320345	0.999999999999982	28	9.5540652851521	5.58963725564965	5.31470181949238	0.511530657327897	0.0962482326763451	5.57743169506162	5.71978814500955	6.46388439656426	5.47838402603114	4.76152716530808	5.05088401754488	4.64740471631757	4.7813615284805	5.820873320628	5.59359288741124	5.35892209763517	5.55304638453198	4.79299495852779
ZFYVE9	0.991007936712541	0.999999999999982	28	23.3515262210134	4.49861757999411	4.09116367398244	0.064901615537055	0.0158638521234908	2.08792564986543	4.02258982390836	4.64170840590597	3.76006251864646	4.39738909399684	4.31891480067819	4.69021872965579	4.43229770012861	3.63801284323149	4.39879196468825	3.99597515926405	4.52028849333581	4.34516825178632
CC2D1B	0.491197726455534	0.999999999999982	21.9692307692308	6.572356657148	4.10031946231584	3.88130936831049	0.937001070240378	0.241413652282051	4.89554705061639	4.795086159319	4.40355790055425	5.12151626713259	3.45807097226723	1.74329733962817	3.78013371684523	4.05876202684008	4.61579144784266	2.90644470549863	2.22275413067557	4.3225673332336	4.55835125950258
PRPF38A	0.715820753695391	0.999999999999982	28	16.1522137153725	5.0246338139283	4.6834328484702	0.332201321901117	0.0709311593972416	4.47485236965573	4.74436006480276	4.16982847141025	5.5151073488319	4.84488972502414	4.71749866524255	5.06027575815459	4.25758550366523	4.41751269417764	4.18668213057173	4.83274777537403	4.77380571228948	4.95229918974822
ZCCHC11	0.999886679761623	0.999999999999982	28	14.5092083468451	4.1253923578388	3.87117969551381	0.151466671085808	0.039126747658172	4.17423427254792	3.17927279315463	4.78110672515531	3.76006251864646	4.12462568410701	4.13056709408545	3.7399429880765	3.66961485251138	3.69757462194504	3.58855756250353	3.53179409750632	3.82077597174325	4.20752680520394
GPX7	0.480157603241857	0.999999999999982	26.1538461538462	24.3148530663395	5.90013941248432	5.71849281810204	0.161546621902032	0.0282498600663888	5.94374735222247	6.16764047509905	5.83921663005824	5.5151073488319	5.3660633766818	5.79757098367137	5.90174037413208	6.05326636524324	5.42237073404871	5.60585064238643	5.82568798828938	5.15718831968477	5.73207791579073
COA7	0.840270772202718	0.999999999999982	28	3.8345895826377	3.07251949479166	2.98112196171162	0.155979047320829	0.0523222630017033	3.21263905586283	3.51809481994805	2.97623917814198	3.251821209927	2.79823744626517	3.27783342447824	2.62982033772009	3.28839052062127	2.73928441223658	3.37599114580315	2.71129700682696	2.53696179108029	2.46701667174861
ZYG11B	0.388047600148332	0.999999999999982	27.3563218390805	27.3316044875169	5.70548645868506	5.53916024516797	0.227308123246097	0.0410365674913246	5.84222477938756	5.66629321420782	5.18421951888692	5.47838402603114	5.01651394942973	5.65098268307326	5.79790356838796	5.63407938548221	5.55710286089388	5.55618207030087	5.44451163905727	5.52262411685085	5.54472624519352
ECHDC2	0.52240732650198	0.999999999999982	20	15.7579054620362	3.65238053079145	3.41045819006396	0.294051118414727	0.086220414392241	3.00282435332305	2.38452109697838	3.19148454868918	3.76006251864646	3.7879799494203	3.27783342447824	2.79584428435286	3.21377053626933	3.80979288591559	3.5382794900112	3.45137193418339	3.54617493397983	4.17096202548302
SCP2	0.556916610323574	0.999999999999982	20	8.1382333292023	5.26004376196215	5.23381435228053	0.320424203984948	0.0612219277218592	4.79044663229007	5.44591501428261	5.61530774739152	6.04101085066921	4.88483159795405	4.9404531848629	5.3809024152652	4.97452904583802	5.42237073404871	5.11649905775957	4.73421782858611	5.55304638453198	5.27871065049102
PODN	0.406413102308737	0.999999999999982	28	9.5865866515387	8.47904525111008	8.16050394647683	0.46225110493567	0.0566449214371423	8.71280415035632	8.63319410674984	8.72079692241967	8.83308197731976	7.29100725314685	7.26507630718214	7.69340608939894	7.77207088630383	8.89736084763129	8.06108734275223	8.33920757147136	8.64958009482376	7.6781411673728
CPT2	0.804467426606869	0.999999999999982	20.8163265306122	12.1466908023957	3.67531314285645	3.32427683324223	0.283584421713417	0.0853071016461742	2.08792564986543	3.39194684717034	4.16982847141025	3.49182072860579	3.02963310126675	3.65880646190827	3.01376540246237	2.96351789057089	3.80979288591559	2.98362403315668	3.36620064669432	2.95661321626145	3.83935446915123
C1orf123	0.876070822020249	0.999999999999982	28	0.368912967140901	4.89890183917152	4.65642461672201	0.371422812535564	0.0797656663874085	5.45896534317939	4.36239266818771	4.48738606664864	4.08717926935193	3.7879799494203	4.54708164808676	4.94125612901819	4.61736107630673	5.10803664345716	4.55867151009511	4.80064637770815	5.01143897571275	4.55835125950258
MAGOH	0.999999854398467	0.999999999999982	20	13.8655147287357	5.80334384694099	5.69188525668423	0.0487951757765374	0.00857276167316182	5.81032061677552	5.65260369623566	5.23360635740396	5.73341399348666	5.83223543881295	5.51887370507638	5.48183261637245	5.94209655792172	5.92422053823393	5.54349306784171	5.72665773253463	5.95732622784155	5.55894599164878
LRP8	0.923145834511696	0.999999999999982	26.1538461538462	20.2065324684706	2.99773155348169	2.9639786205676	0.295568676747605	0.099720245853529	4.50173676124614	3.57725994530961	1.78143357037484	2.73383557760066	3.09919300457638	2.85923311884461	3.01376540246237	2.54355943810787	3.21739586568801	2.82490201937091	2.22275413067557	3.35221728947919	2.78995838108486
GLIS1	0.999997938258713	0.999999999999982	23.7209302325581	0.558071990800698	3.2992032829694	2.88976394322202	0.104001429261129	0.0359895933732115	3.55826642967545	2.62781811629297	1.78143357037484	3.63216697356392	2.52250336936068	1.93980295292015	3.52025514104122	2.27657614861564	3.44297920204331	2.44296078456659	3.45137193418339	3.28130260041275	3.20600878316326
NDC1	0.299966186120599	0.999999999999982	25.2296819787986	15.1951961768766	4.19058992151273	3.7158016719257	0.680984113354935	0.183267077599978	3.55826642967545	2.0917018378884	4.64170840590597	4.18158292714913	3.94736063041652	3.9599029978073	3.31671122300271	3.21377053626933	3.21739586568801	4.21896053912612	4.4741964032181	3.91748101312296	3.40803880409976
YIPF1	0.930195452090292	0.999999999999982	20	12.9693594940442	4.80033442125699	4.72687480816647	0.0434554404488858	0.00919327086340625	5.47261899351223	4.60914607212575	4.35974353902452	4.61280325525544	4.8038104738008	4.48548852984925	5.214890131458	4.52779475829656	4.76245772903893	4.74753692221713	5.24425969946461	4.00810905028122	4.66737215278827
HSPB11	0.944605214241067	0.999999999999982	28	10.9634126264452	4.35113352687842	4.06289414475822	0.20574633831524	0.0506403393700733	3.79402852996288	4.29349551691332	4.26790878235924	3.81999543281849	4.05631052090301	3.54264593946525	4.33305347527268	3.72439718537981	4.22853332724806	4.21896053912612	4.43290727738031	4.66658881192435	3.63975551236275
LRRC42	0.999380256950013	0.999999999999982	23.1067961165049	6.75440830680987e-05	7.00283773828448	6.66912632861093	0.072573904967187	0.0108820708127601	6.94294092406524	7.10424491016063	6.74503277804632	6.80504340127646	6.72495400217011	6.65201260236552	6.46714493040853	6.47673653718116	6.93833035711009	6.11480838869796	6.39759838867988	6.8883250391728	6.53786517853813
TMEM59	0.989593072149019	0.999999999999982	28	9.9514423463168	7.83876264625647	7.69281768622956	0.0489734981176813	0.00636613268573175	8.12219631266475	7.75652707580198	7.5373598914241	7.93073528862937	7.1830181251931	7.14073341180121	7.94393491408929	7.51671203846073	7.91742337332264	7.75200938621181	7.74646326271821	8.04410218013758	7.46438525137361
TCEANC2	0.634266958230074	0.999999999999982	21.7021276595745	10.589722385824	3.27956169514355	2.85070969645606	0.67281266832569	0.236015848671689	0.800596707036333	2.62781811629297	3.82784368304379	2.73383557760066	2.79823744626517	2.65058536388103	2.53904651296698	3.13507948677412	3.51096242397691	2.82490201937091	3.53179409750632	1.9427269333918	3.27654275341902
CYB5RL	0.613809341937779	0.999999999999982	27.3563218390805	21.8647660385877	2.81992626398572	2.15085887766508	0.602051509609541	0.279912139220921	1.93851410682596	2.0917018378884	-0.143520440799451	1.67990649727089	2.30422965881645	2.65058536388103	2.79584428435286	2.86942563743456	1.81925186842251	2.07090271467847	2.71129700682696	2.11574934681541	2.69013317606669
MRPL37	0.44668691183333	0.999999999999982	25.0526315789474	15.8530711877505	6.55743573941816	6.44640858503448	0.178443711757347	0.0276811048203816	6.11892987447663	6.29646611572248	6.16614559023282	6.61512356690877	6.47314731431233	6.63792732347381	6.10527552213374	6.1564792397208	6.78201733372725	6.52942291095718	6.789804236521	6.59130674453893	6.50151563551173
SSBP3	0.987506525188878	0.999999999999982	28	13.3425368633695	4.1326224111198	4.09071761882407	0.132267902617658	0.0323336673274651	5.17148299206627	4.5805132038215	4.3145567550669	4.86121956558083	3.6087795911064	3.60189498752014	3.07965774307092	3.61266992423319	4.55267863388242	3.37599114580315	4.20662590015293	4.42481247301256	3.88521935452534
PARS2	0.999999966009333	0.999999999999982	28	11.3029136075087	2.499992665755	2.04880490557848	0.0613041085896462	0.029921886863277	2.75721654305885	2.51129226139225	0.621430200703275	2.96377018803325	1.33273602482327	0.912559716605791	1.82676129916193	2.12193444840977	2.4926020344562	1.92199662170103	2.22275413067557	3.54617493397983	1.46193788966607
DHCR24	0.999995872237705	0.999999999999982	21.8348623853211	19.0626530895696	8.76636727986818	8.29531346201553	0.0107198826026089	0.00129228179883684	8.06250511723234	8.53588324367609	7.64622990617026	7.46565448833536	7.84309039838925	8.17075314500892	7.82650272549855	8.90719981877738	8.38645169644664	8.90219562470942	8.61085578771811	8.74490413245299	8.73410665594708
PCSK9	0.597474969151144	0.999999999999982	20	11.6157024084926	2.86813411383946	1.96964388776089	0.720901815568263	0.366006169972071	1.36643998565656	0.469789243285097	2.57774171512764	1.9179140255417	0.388112665463561	1.74329733962817	1.48156509460044	2.6605525835125	3.29657479922229	2.90644470549863	0.615788778723578	2.53696179108029	2.78995838108486
USP24	0.476611349217838	0.999999999999982	28	11.1921326552639	4.40035074868223	3.87264490697704	0.515289807942489	0.133058883610561	3.07620571680556	3.45639917788337	4.99669710288414	3.9861630259162	3.22899392356567	3.71355783320034	3.7399429880765	3.3593400316113	4.26836151384345	4.34130328889333	4.51433666107571	4.52028849333581	3.63975551236275
PPAP2B	0.915704177445244	0.999999999999982	28	12.6646182489947	10.2899058369014	10.0415140213081	0.0655502546006912	0.00652792541658493	9.6651683483956	10.3001397143621	10.1368758919326	9.86136744013345	9.83436279168032	9.84140975080158	9.66000958824346	10.1189072268948	10.0402878661338	10.5298417871577	10.1662935213303	10.1295119948798	10.309683484798
PRKAA2	0.75578854585573	0.999999999999982	24.3686006825939	20.2590081371832	3.02010089398621	2.47761431869622	0.682801853315421	0.275588435279438	3.27630384786384	-0.143520440799451	-0.143520440799451	3.251821209927	2.79823744626517	2.40657612090443	3.26099864150207	2.76876588767599	2.19485963537634	3.0568833468849	3.6803225623733	2.65386025029055	3.46954937384047
DAB1	0.999815898964737	0.999999999999982	23.5643564356436	4.78635270073583	3.04682754352776	2.73803236337822	0.128556180821877	0.0469520311524962	2.84381561704113	3.39194684717034	2.97623917814198	2.73383557760066	2.95654869781585	2.85923311884461	2.33832869721034	2.6605525835125	2.19485963537634	3.12660167564159	2.22275413067557	1.9427269333918	3.40803880409976
OMA1	0.973592980078642	0.999999999999982	20.695652173913	11.4241260250783	3.45149138080122	2.70222186592266	0.401329755687483	0.14851843246056	2.34706398050019	1.22903826040335	2.41601616123955	3.33633557408249	1.73359074749619	2.11272346714772	3.31671122300271	3.13507948677412	3.21739586568801	3.77378896756028	2.84321805238965	2.53696179108029	2.58288382516223
MYSM1	0.998909788511205	0.999999999999982	24.5360824742268	23.8200768954984	3.41353057033145	3.00768397186054	0.164244292466645	0.0546082281261232	3.60860195243064	2.38452109697838	4.21970195402218	2.8533788726151	3.7011603427905	3.12464370626046	3.1426715690454	3.8280903648317	2.94988228876972	2.6465341235078	3.60796890082011	-0.143520440799451	3.05366813446215
JUN	0.904907393816857	0.999999999999982	28	12.7590430000072	7.63826278882106	7.19119780657654	0.277021081714108	0.0385222447171131	6.01078825505445	7.37822754113932	7.5665622881476	7.36865460197998	7.61868778484146	7.59900251322215	7.27871803000855	7.01621202585589	7.16624526478243	7.20540865528531	7.2718544924084	6.98632952901094	7.24448229663419
FGGY	0.992997341258662	0.999999999999982	20	0.632692167560599	3.19891383526727	2.71560487217387	0.352132524409928	0.12967001496357	1.77182201060675	3.57725994530961	2.02530105285571	1.03892045878095	2.30422965881645	3.34873100721851	2.87220108593646	2.54355943810787	3.69757462194504	2.90644470549863	2.84321805238965	3.76987872878448	2.88332107785431
NFIA	0.989476663034304	0.999999999999982	28	0.1038088542895	6.12011248905541	5.68779837521177	0.0106826927298018	0.00187817711266955	4.20727619203904	5.18569580233613	5.13308194410324	5.5151073488319	5.76961060216724	5.93062905600209	5.76823748857872	6.42805750658942	6.04379126492896	5.77821850645633	5.82568798828938	6.08773166550761	6.26178930987835
TM2D1	0.999998303990282	0.999999999999982	20	4.4868659693043	6.42918399685944	6.20039862211704	0.0317213752269004	0.00511602191409905	6.38027823427025	5.83335776592158	6.16614559023282	6.46366100893742	5.43494390230208	6.10458873343627	6.16720375765678	6.02080554375149	6.54316545218609	6.36607646468779	6.10078506804192	6.77028454136899	6.30461307479487
INADL	0.784476194241246	0.999999999999982	28	17.1958742986365	2.71096098778838	1.98172484443428	0.39359260346551	0.198611126348304	1.11108370047925	-0.143520440799451	1.48778670245275	1.67990649727089	3.28976243245586	2.53373339729027	2.33832869721034	2.41623494871856	3.13361774521147	1.5682386568754	1.11068651897413	1.9427269333918	3.27654275341902
KANK4	0.542750257077314	0.999999999999982	25.5913978494624	6.75440830680987e-05	4.74542450308998	2.4125277639978	0.79306002646103	0.328725761541849	4.67708378349157	4.02258982390836	2.85523805357272	2.73383557760066	2.30422965881645	2.65058536388103	2.62982033772009	2.86942563743456	2.01924513775248	1.09853925371774	-0.143520440799451	2.11574934681541	1.68578321690822
USP1	0.406975818599692	0.999999999999982	20	4.0312851336277	5.46597495779573	5.33210764509374	0.229042690910209	0.0429553764018547	5.53901372134743	5.79648573193773	5.20912425625723	5.21376907242701	5.2485202820841	5.32150635599559	5.56470187901505	5.48340814837886	5.15128272239635	5.21580942320927	5.38080020555491	5.72322525668784	4.84033328996967
DOCK7	0.966877857699774	0.999999999999982	28	18.2779367481873	4.22927146013081	3.8978153670486	0.218015864731412	0.0559328352426534	3.33727751054988	2.92973504935142	3.08787238373867	4.71103872637966	3.8295059794568	4.00449872603855	4.51076686543686	4.01548425685604	3.57588576307651	4.67957657420513	3.74922019815209	4.00810905028122	4.17096202548302
ATG4C	0.680458221823095	0.999999999999982	20	4.2886030962485	3.6261619740497	2.91425228510813	0.551093352370633	0.189102829287199	-0.143520440799451	3.39194684717034	4.21970195402218	2.12216051099794	3.02963310126675	2.85923311884461	3.96583303996028	3.77717518832426	2.62120925395765	2.73847288646202	2.96408031137214	3.48437503893763	3.74300409199177
ALG6	0.980900887050472	0.999999999999982	26.1538461538462	20.5359767032094	3.20976732880365	2.80037277872183	0.283586023049354	0.101267240277486	2.34706398050019	2.51129226139225	2.23384521519896	2.46017542375709	3.22899392356567	3.54264593946525	2.22642310856589	4.01548425685604	1.58700327368219	3.25667851005203	2.96408031137214	3.04488875017836	2.97100737545498
ITGB3BP	0.913965458077192	0.999999999999982	28	20.3331490602695	4.37197671398864	3.82322752477977	0.443763793805151	0.116070464268462	2.75721654305885	3.9793761285392	4.06459070974335	3.49182072860579	4.05631052090301	4.86989525048045	4.13033257350534	3.72439718537981	3.69757462194504	3.193105601353	2.84321805238965	4.84929323142977	3.74300409199177
PGM1	0.427412167858906	0.999999999999982	26.7415730337079	9.1645106942868	6.40752465139513	6.21682110253658	0.294000926929531	0.0472911994861125	5.47261899351223	6.64648620899097	6.4218907375116	6.4351999395369	6.14341022491798	6.02022930766549	6.13657190103188	6.25279852437899	6.28616641716486	6.36607646468779	6.57887280627558	6.15869077760983	6.00561999108878
ROR1	0.54774308360068	0.999999999999982	27.148288973384	0.00973298399640043	6.24120289143707	6.08674781336304	0.203621544627024	0.0334532579417841	6.49844734356169	6.08850796909582	6.47419456176306	5.76425012355456	6.11849895255302	6.12492976189761	6.29752651444973	6.12628322126472	6.17530990812779	6.15707030081759	5.42358556457814	5.82645879713183	5.96348158841467
CACHD1	0.963553221959539	0.999999999999982	28	8.7918679896296	2.22546871018739	2.05569574025798	0.00943440907846384	0.00458939953695671	2.66508545013143	3.17927279315463	1.48778670245275	1.39472305060686	1.73359074749619	1.51574141544292	1.66446312551875	2.41623494871856	2.19485963537634	1.5682386568754	2.96408031137214	1.74608967210294	2.20296793881591
JAK1	0.286828913811355	0.999999999999982	28	7.9030377335109	7.40302308792742	7.2924956173887	0.209880793214976	0.0287803797529233	7.61948342814336	7.42326582536654	7.68225075539143	7.35352528154659	7.07494549297687	7.01558982738235	7.27168731343477	7.0910800863524	7.24820215982606	7.62226025481477	7.34601790454879	7.24578484031732	6.99541992032258
AK4	0.761891410440078	0.999999999999982	25.5913978494624	19.738090538583	5.80579039351617	5.63894586003785	0.0353449110659836	0.00626799971896633	5.04924298185497	5.52317577184763	5.32758035356119	5.68588764084629	5.9685830499824	5.53416423176346	5.91984234671403	5.54557730662294	5.52458098311297	5.86236621686536	6.07417704269614	5.53791543891531	5.75696159924386
DNAJC6	0.951888000439007	0.999999999999982	26.7415730337079	4.5569615174504	3.01979286520042	2.73172548474358	0.298258084957831	0.109183037103682	4.0703098526419	2.38452109697838	3.37874600688131	2.96377018803325	2.95654869781585	2.26711850069662	3.31671122300271	1.94870438763507	3.57588576307651	3.0568833468849	1.47849147492039	1.24781311141902	2.88332107785431
LEPROT	0.810191511341386	0.999999999999982	22.9581993569132	6.3528637530828	7.75565325466227	7.48192765585712	0.317294838253806	0.0424081670992123	7.62560739240797	7.90247404298473	7.02299034628196	7.68699095438127	7.1465173396788	6.89640974386361	7.30305917359583	7.8105588737859	8.08011938287709	7.2645927537139	7.05086993629938	7.84948528462752	7.6781411673728
LEPR	0.951420196592278	0.999999999999982	28	3.9065224074227	4.25331022950512	2.96467303082145	0.700120663016994	0.236154427735663	2.56666703509344	2.92973504935142	2.02530105285571	1.03892045878095	3.22899392356567	2.53373339729027	3.1426715690454	4.14160736321217	4.30711964647505	4.04982224242581	2.96408031137214	2.4097494525143	3.34378842975321
PDE4B	0.994888599311914	0.999999999999982	28	1.7852330969081	2.56903837054482	1.97355467804048	0.33712311786358	0.17082025728231	2.22330534612055	1.72391076161669	1.48778670245275	1.9179140255417	2.18131366558055	1.24544691688149	2.10510187405276	2.76876588767599	2.62120925395765	2.32927911853109	1.11068651897413	2.65386025029055	1.19686695426661
SGIP1	0.547256804907587	0.999999999999982	20	17.0817679986172	2.56551401177794	2.12067582565479	0.683870367069813	0.322477560594939	3.00282435332305	1.72391076161669	0.621430200703275	2.60348450962772	2.18131366558055	2.95323405002601	2.22642310856589	1.25265313499173	3.13361774521147	2.32927911853109	1.77131951437084	2.27022559071744	0.871878664623546
MIER1	0.561706615497005	0.999999999999982	20.112676056338	18.098023715987	6.37289503983796	6.12152904673464	0.147050911576189	0.0240219249885989	6.17846088781178	5.70659922156253	6.0329980088517	6.2295968154253	6.4061093332912	6.34030340043572	6.29058708213377	6.2150389240503	6.03227040536214	6.31472885959075	6.16523422283926	5.68252524853727	5.920075276338
SLC35D1	0.916822137775335	0.999999999999982	28	1.6448190747239	4.51718053502042	4.00233835318461	0.483041965275854	0.120689937394099	4.3620060639562	3.45639917788337	4.3145567550669	2.73383557760066	3.7011603427905	3.71355783320034	4.03389966523555	4.61736107630673	4.61579144784266	4.34130328889333	3.45137193418339	4.48915996304216	4.05535512149987
SERBP1	0.841274386722718	0.999999999999982	28	20.0180348595834	9.3618452665183	9.11130942035473	0.167474556504981	0.0183809536893612	8.97147811768431	9.00987308540681	9.01720261392693	8.80555143097336	9.50015065980649	9.54004937465398	8.94680845062705	9.28177690351226	8.86687657780892	9.10363545708013	9.08902884899491	9.04296627566914	9.16667694369948
GADD45A	0.994833240076883	0.999999999999982	20	1.3104032095554	5.62114380689295	5.59801388849365	0.0963259668076345	0.017207168243299	5.56473903684243	5.71978814500955	6.55412611593952	4.50738683029103	5.62381005661164	5.71946505184426	5.39391164750931	5.70389754119569	5.80741841818638	5.23171630117019	5.80964783858565	5.66869936335778	5.57302694975747
GNG12	0.990265377898822	0.999999999999982	20	18.8325482494376	7.37148659669702	7.26130495357415	0.0736044244825631	0.0101365284825744	7.66479180949936	7.03206614564411	7.62325144529251	7.23744604257615	7.2302922738703	7.47771314892296	7.43163311804155	7.0380022726192	7.05108656096474	7.12677886133719	7.17501070553944	7.29161061887535	7.01101913762903
DIRAS3	0.511419659480871	0.999999999999982	23.257328990228	20.6196304007856	2.53508684160555	2.14094949257844	0.982397049069581	0.458860450690239	3.9583140650578	1.49759015567285	-0.143520440799451	1.67990649727089	1.89875700274069	2.26711850069662	2.71521922872531	2.54355943810787	0.516057694760746	3.37599114580315	2.22275413067557	2.95661321626145	3.13184831696958
WLS	0.864300528397974	0.999999999999982	25.4092526690391	2.1397439055357	4.26571149139728	4.11804288299686	0.254625296115792	0.0618316281180859	4.57950868145081	3.88886026219497	3.46398621102222	4.03755510069735	3.45807097226723	4.57691937429432	4.1610957873201	3.66961485251138	4.96992994260553	3.48618575503843	3.74922019815209	4.82456700811762	4.71894115883935
DEPDC1	0.26231646576711	0.999999999999982	21.186943620178	10.195232759378	2.38828068098641	1.70431045609647	1.07777769849117	0.632383433802134	1.58332290835637	0.898794163600483	2.85523805357272	2.8533788726151	1.33273602482327	1.24544691688149	1.97263376678769	1.25265313499173	3.13361774521147	2.32927911853109	-0.143520440799451	-0.143520440799451	1.87951701486721
LRRC40	0.794312770025714	0.999999999999982	20	19.6293380030911	3.40618584753602	3.04436548080191	0.318588374064142	0.104648530563493	2.92550954971208	3.79228293426651	3.37874600688131	2.8533788726151	3.40412075398645	3.48085903571258	3.20304788526295	2.76876588767599	1.81925186842251	3.25667851005203	3.45137193418339	2.65386025029055	2.69013317606669
SRSF11	0.997634748113729	0.999999999999982	28	20.3788641602078	8.8655520647574	8.41421438569585	0.200026379754287	0.0237724368057857	7.70294003704104	8.03763917623782	8.52146565680929	8.29513511484588	8.96543111658656	8.7161645146775	8.82482427482652	8.85751627157252	7.97572508120753	8.69406118850071	8.1546980500406	7.76753638310216	8.73410665594708
ANKRD13C	0.992614798248371	0.999999999999982	28	9.5334198464067	4.09726696541756	3.9492025044773	0.033396002248234	0.00845639143861888	5.20458726588118	4.10531773097801	3.54446981501666	4.03755510069735	3.86987010464355	2.65058536388103	4.00026773990585	3.77717518832426	3.91390882979789	4.63242334077471	3.45137193418339	4.21251948597399	3.97279378136358
HHLA3	0.732543359163702	0.999999999999982	28	10.9331210312691	3.06564830703116	2.809598253994	0.452981671255446	0.161226492297077	3.21263905586283	2.51129226139225	2.85523805357272	2.96377018803325	3.45807097226723	2.75867788247208	1.48156509460044	2.41623494871856	2.19485963537634	3.77378896756028	3.17910566384188	2.95661321626145	3.20600878316326
CTH	0.325721728819603	0.999999999999982	27.7821011673152	4.2572929256994	2.5667603656271	2.01250732214445	0.670172458546577	0.333003736767759	3.39577835659447	2.0917018378884	3.28815145863513	1.39472305060686	2.0469417651392	1.24544691688149	1.48156509460044	1.94870438763507	2.94988228876972	2.6465341235078	1.11068651897413	1.24781311141902	1.46193788966607
PTGER3	0.351799634236972	0.999999999999982	22.8115015974441	20.0971746864486	2.53514935643022	2.31145065058768	0.631129867038639	0.27304492392177	3.7498579842059	1.72391076161669	1.11868641333523	2.12216051099794	2.71205167935746	2.40657612090443	2.33832869721034	2.12193444840977	2.19485963537634	1.92199662170103	2.84321805238965	2.65386025029055	2.58288382516223
ZRANB2	0.995054337277198	0.999999999999982	28	19.401971396299	7.01595388189717	6.79264252767539	0.0915316657944285	0.0134751189130739	6.37301625107372	6.63956306386961	6.82776456527628	6.83440100357683	7.08783659302153	6.94869689780302	6.93594867928456	6.87201751212204	6.43357851469478	7.08360666839683	6.84593368649389	6.39535795308754	6.97965019028714
NEGR1	0.886946180736233	0.999999999999982	24.8780487804878	10.8999403188856	5.8807542111949	5.58732977626672	0.247124266948168	0.0442294041776229	5.31481292578643	5.00357049263778	6.16614559023282	5.7019043508535	5.15361805478563	5.15345965491399	5.56470187901505	5.67637439200849	6.03227040536214	5.55618207030087	6.08754239689986	5.59750974578832	5.48640284156059
FPGT	0.699413663532438	0.999999999999982	23.5643564356436	15.6110500494122	3.1356805454876	2.96662248644359	0.169420388181681	0.0571088464932331	3.55826642967545	2.92973504935142	2.97623917814198	3.251821209927	3.09919300457638	3.04148307530452	2.79584428435286	2.76876588767599	1.31005611362646	2.73847288646202	3.27568394396651	3.35221728947919	3.34378842975321
CRYZ	0.999978831710348	0.999999999999982	28	4.07898418146583	5.50203159634436	5.3274746054853	0.0132891383594085	0.00249445362831494	5.48614463636031	5.44591501428261	5.41580563984667	5.95006164593243	4.88483159795405	5.17312777319183	5.62110904605935	4.83213174166592	5.36841529358344	5.27841093572722	5.2201916278081	5.39408291201187	5.19012827328639
TYW3	0.891589606243087	0.999999999999982	27.3563218390805	23.1844150248907	5.89279878558331	5.68750549774998	0.239177746666011	0.0420531895328508	6.02011618932441	5.22322528220614	5.4989451908519	5.27928264948377	5.95925993011634	5.66494168710666	5.80765823244026	6.2340422557548	5.04063525185848	5.82090578250539	5.76042877603356	5.4915464869919	5.97413213566416
ACADM	0.243914088016783	0.999999999999982	28	14.6108250830694	4.62892923087688	4.409563271906	0.322432428091085	0.0731211705579441	3.87850851762643	3.9793761285392	4.48738606664864	4.94435462647349	4.34107543596844	4.421148082847	4.55776546542476	3.8280903648317	4.45250981889181	4.2814283821862	4.69982018413867	4.82456700811762	4.79299495852779
RABGGTB	0.999790590444845	0.999999999999982	24.5360824742268	23.4638499816901	3.03018722869098	2.70300483687333	0.310850501381161	0.115001829497551	3.9583140650578	3.63409398494813	1.48778670245275	2.30104476948154	3.45807097226723	1.74329733962817	1.97263376678769	3.13507948677412	2.35139822583205	3.12660167564159	1.77131951437084	3.54617493397983	2.88332107785431
PIGK	0.998437993635953	0.999999999999982	20	7.8219879654717	4.89371706034066	4.60384828992166	0.212404410176244	0.0461362748727454	4.8751305811546	4.74436006480276	4.21970195402218	5.40200816845018	4.25225585641638	4.60615248212797	4.79200457042662	4.64602205956748	5.17242915315305	4.0852734976168	3.74922019815209	4.98936149793005	4.44041351378346
AK5	0.511035976522053	0.999999999999982	26.1538461538462	24.0050957250833	4.42687457834294	4.02726383544579	0.273740814608867	0.0679719099105324	4.30209043683801	4.5805132038215	4.56660969908271	3.56369979950076	3.8295059794568	4.3538037318542	4.73179871037638	3.97086799070439	4.05722083608016	3.68414401869497	3.6803225623733	2.95661321626145	4.05535512149987
ZZZ3	0.930172866932494	0.999999999999982	20	19.1677385322561	5.43354710121322	5.11228556139246	0.277000725496952	0.0541833436670357	3.79402852996288	4.91460733274806	5.41580563984667	5.25777366036206	5.55120286206046	5.24922378315121	5.50599922373459	5.27900388281232	4.92079148482468	5.09926178090541	4.66458233593137	5.34276537332335	5.44105889539691
USP33	0.968573760073973	0.999999999999982	20.5763688760807	5.8156185058785	6.09644151701324	5.86489493955296	0.0824110492618167	0.0140515815050727	5.81032061677552	5.85742577846261	5.90166045212975	6.11464919099485	6.02329089807571	5.89554036683337	6.16720375765678	6.13641894667528	5.93663353573878	5.55618207030087	5.5253065993495	5.66869936335778	5.75696159924386
FAM73A	0.781250335221045	0.999999999999982	24.7058823529412	19.9911886934022	4.35884215052255	3.84923325566353	0.390812159069603	0.101529871824366	3.87850851762643	3.10079336319781	4.3145567550669	3.16204614445389	4.31207226631769	4.51661376412327	4.24963511346876	3.77717518832426	2.94988228876972	3.97619416091843	4.20662590015293	3.71711999555955	4.0146649647383
NEXN	0.985919019052336	0.999999999999982	28	24.6653605378711	9.49814458393498	9.17701182698416	0.182932325786171	0.0199337572223973	8.84465326824413	8.96350156830497	8.98871912848335	8.93992247458503	9.50255950898094	9.1561843548102	9.54662855493558	9.70851357859788	9.09580384179469	9.34942358480354	9.02621509941699	8.64958009482376	9.34855158681063
FUBP1	0.743535373251892	0.999999999999982	28	20.1322535263282	6.4722449697996	5.89126894637444	0.291935538550226	0.049553931624508	4.6533016987607	5.50805108280301	5.59655413002921	5.60302305413484	6.61050532582766	6.44917254857127	6.22658275189122	6.1564792397208	5.50804092650236	6.20620278267308	5.8727653918184	5.76280850596625	6.24429742821015
DNAJB4	0.976436838229233	0.999999999999982	20	16.3528949772497	5.65028781038734	5.38981477232056	0.135869736184213	0.0252086095577854	5.49954464967181	5.16655849585184	5.08006493140588	5.74891444329278	5.58796317820958	5.67876692205093	5.27237646431404	5.48340814837886	5.21381426493141	5.60585064238643	4.86415040513387	5.45978463626629	5.2439276202792
PTGFR	0.974769261116612	0.999999999999982	28	19.9999493684056	6.59816322954577	6.32770418570212	0.0132591885257587	0.00209541851778071	5.57743169506162	6.03675123283938	6.17880866924836	6.30493627524003	6.19197831737914	6.38315384770891	6.31814675733293	6.60635808883351	6.37093044224588	6.55493573768035	6.47082417267165	6.75073095300095	6.5234350759305
IFI44L	0.155942737192134	0.999999999999982	25.9636363636364	2.3066024640746	4.32146278537587	4.0121032986083	0.657489357260497	0.163876477828615	5.35959082913846	4.42814899927108	3.69310312299829	3.56369979950076	3.6087795911064	3.60189498752014	3.89439531297058	4.39900700404021	4.48667804566745	3.72966266627297	2.96408031137214	3.82077597174325	4.61389126609376
IFI44	0.997035101949806	0.999999999999982	20	13.5272172689494	2.80129222379535	2.37536082339933	0.327706652460131	0.137960788622908	2.46103990139115	2.0917018378884	0.621430200703275	3.251821209927	2.18131366558055	2.40657612090443	1.66446312551875	2.86942563743456	3.21739586568801	2.44296078456659	2.22275413067557	3.04488875017836	1.87951701486721
ELTD1	0.872279219634217	0.999999999999982	28	5.6300209860605	3.14644313999325	2.9160735198336	0.383327897458087	0.131453440680042	4.89554705061639	3.79228293426651	2.97623917814198	1.9179140255417	3.7879799494203	2.11272346714772	2.22642310856589	3.13507948677412	2.62120925395765	3.43214029271488	3.27568394396651	1.74608967210294	2.20296793881591
LPHN2	0.720749295595304	0.999999999999982	28	27.0915733494491	2.69574636432693	2.7313550042235	0.339483734062191	0.124291325564508	4.3620060639562	3.79228293426651	2.97623917814198	2.30104476948154	2.52250336936068	1.93980295292015	3.37035210566524	2.41623494871856	2.4926020344562	2.32927911853109	2.40461027050051	2.65386025029055	1.68578321690822
TTLL7	0.731644527638875	0.999999999999982	26.7415730337079	20.1974426772503	3.5668682585247	2.7201501855761	0.733593252984481	0.269688510904449	1.93851410682596	2.62781811629297	-0.143520440799451	2.60348450962772	3.98459897320349	3.34873100721851	2.44217545159906	3.87726974292847	1.58700327368219	2.90644470549863	3.36620064669432	2.7619925480769	3.88521935452534
PRKACB	0.759552972088119	0.999999999999982	21.9692307692308	5.8954455645154	4.91374680248488	4.31640787170588	0.387918314811289	0.0898706346437045	3.50611101717806	4.5805132038215	4.60464765013373	4.08717926935193	3.98459897320349	4.48548852984925	4.90536568851324	4.92860740257016	4.48667804566745	4.89466975278224	3.27568394396651	4.3225673332336	4.34516825178632
RPF1	0.978679944078185	0.999999999999982	21.8348623853211	12.475616260369	5.7248137095906	5.61083826942544	0.146608819222225	0.0261295749729814	4.85442103311355	5.46170171784374	5.96151329053195	5.60302305413484	5.33756317783712	5.94213816689027	5.31403620284671	5.80902185960984	5.72394227554992	5.66562423857559	5.84155175985637	5.45978463626629	5.7194732529662
GNG5	0.999992782608334	0.999999999999982	28	6.75440830680987e-05	6.23546155046287	5.64263256659964	0.108620392566462	0.0192499496085244	6.53794603924006	5.4138137217824	5.99053358657491	6.40616607961724	5.2937285850241	5.60827652712022	5.90174037413208	5.18447643684815	5.49130904183508	5.71172167583342	5.2201916278081	5.96865503010699	4.6933870597405
CTBS	0.999323998625672	0.999999999999982	20	1.9271403805748	3.89786787340798	3.67659317892709	0.17222725381785	0.0468442510324489	3.79402852996288	3.32447990951331	3.95106804639	3.93287241017493	2.87956347945129	3.54264593946525	4.09889906333123	3.3593400316113	3.37163334047376	4.0852734976168	3.74922019815209	4.52028849333581	3.40803880409976
SSX2IP	0.942133175443366	0.999999999999982	20	5.8608733352947	3.602454424644	2.64867850948496	0.562104291849385	0.212220656390151	0.800596707036333	2.62781811629297	3.08787238373867	1.39472305060686	1.73359074749619	3.04148307530452	4.00026773990585	3.13507948677412	3.63801284323149	2.44296078456659	3.27568394396651	3.54617493397983	2.46701667174861
C1orf52	0.877669485763957	0.999999999999982	23.7209302325581	20.2582571172924	5.39096501981429	4.7585371678424	0.255253675798004	0.053641206697507	3.65724031981398	4.39564543826574	2.41601616123955	5.04823663802039	5.4077850418705	5.28581771408598	4.9234225133034	5.26058739487932	4.94556991171425	5.46492203446973	5.2201916278081	5.3252457073232	4.66737215278827
BCL10	0.998923127789498	0.999999999999982	28	10.2011584924329	3.56365497790177	3.5488150784714	0.0383248462160213	0.0107993359384984	5.41721152946326	3.10079336319781	3.89077107946761	3.87753758193324	3.22899392356567	2.53373339729027	3.61218191799681	2.86942563743456	3.80979288591559	3.93792132438285	2.71129700682696	4.05137386304252	3.13184831696958
DDAH1	0.999999843672837	0.999999999999982	20	14.3671719686434	8.06101164284755	7.8340883168311	0.024818980335673	0.00316807512654035	8.10257238538106	7.80992123247542	8.32470643026475	7.8066170529756	8.11696319561546	8.10571678941632	7.87602003636789	7.77531772762696	7.69436552429942	7.71004299474326	7.49387582912333	7.62445957396124	7.36267826219081
LOC101930232	0.39016939044692	0.999999999999982	28	7.066276332363	2.3842635665881	2.28246580259171	0.607037311848594	0.265956804767594	4.10578965937334	3.74145642225783	2.85523805357272	3.16204614445389	1.08094830016191	1.51574141544292	2.33832869721034	1.94870438763507	2.4926020344562	2.32927911853109	2.01462258880931	2.11574934681541	0.451726371562817
CYR61	0.542349077395405	0.999999999999982	28	9.4023911226525	11.2772271445572	11.2262358827557	0.375686767939409	0.0334650698473645	11.9504162234252	12.0894734761446	11.8857970447444	11.7920479616423	10.7254128955116	10.249544563555	11.0040869608064	10.8622896007614	11.5287655109989	10.7808853014888	11.3896107682789	11.4714201023234	10.5836297846153
ZNHIT6	0.821765484676701	0.999999999999982	28	2.9915665424007	5.68104461456034	5.39653146545483	0.122049857212249	0.0226163523725442	5.35959082913846	5.55295761833403	4.78110672515531	4.64629716126583	5.9961962777325	5.30377238811704	5.57616112759936	5.87103575930214	5.49130904183508	5.61800512703822	5.09343275529741	4.96694091243993	5.89787235290034
ODF2L	0.927406448052777	0.999999999999982	20	3.0609868470769	5.19889716527075	4.78869676751928	0.263040254141964	0.054929402906885	4.60452809194764	4.6917852067418	5.25767992766032	5.07307905542621	4.84488972502414	5.09279343218691	5.18526451716597	5.45128919391217	3.51096242397691	4.34130328889333	4.80064637770815	4.89750953820014	4.90854995292802
SH3GLB1	0.992683199588134	0.999999999999982	28	3.0180367977287	7.28773967472819	7.13405265769015	0.0703322715643654	0.00985867009105277	7.0146924486608	7.23859623034523	7.02299034628196	6.93268879762243	7.30946836143292	7.17527844623986	7.21050102919745	7.32175835109001	7.14500732671479	7.46629524434314	6.70563056649351	7.01393138559921	7.1861306813815
SEP15	0.991554622366956	0.999999999999982	28	12.2829526221341	6.43628195895968	6.39014436678325	0.00454846787089571	0.000711794227144413	7.19846479855933	6.76573710264958	6.45350001949184	6.53692148061847	5.9778463077441	5.87166463662015	6.31814675733293	5.74422211007838	6.8622898348074	5.9987572453854	6.48098807097464	6.64171844459394	6.21765541174231
HS2ST1	0.378473289182643	0.999999999999982	20	19.7573438120131	4.39865300409227	4.19958611083948	0.328433431236958	0.0782061428361343	4.67708378349157	4.49103842996712	3.89077107946761	3.81999543281849	3.65570927302241	4.17025521278851	4.48668065839262	3.87726974292847	3.86278987978215	4.70258757148771	4.66458233593137	4.25014256108372	4.17096202548302
LMO4	0.908959616421944	0.999999999999982	20	12.2083120687224	7.79031865371925	7.73447684804539	0.0139536181960083	0.00180408041424735	7.5144940624215	7.64341771025305	7.90055263811607	7.82135452604337	7.71876730912582	7.60625492920379	7.83129256570812	7.67805933987982	7.68703707338997	7.70150121166207	7.65516251047673	8.0387374815766	7.73247338778649
PKN2	0.968444061216741	0.999999999999982	28	23.9906849623225	5.18118137146681	4.97586495435974	0.150663590071582	0.0302788744175169	4.97444077747848	5.16655849585184	5.15887729658621	4.31252827992272	5.43494390230208	5.19253136025154	4.90536568851324	5.3328834546968	4.99388547284037	5.09926178090541	4.73421782858611	4.17388893196511	5.05619787585303
GTF2B	0.765840241250074	0.999999999999982	20.5763688760807	2.6820026091837	3.88051570876423	3.63785511654173	0.369671907165938	0.101618095092627	4.391055877816	4.22114238970106	2.85523805357272	3.76006251864646	3.34807440394583	2.95323405002601	4.09889906333123	3.49155827858135	3.13361774521147	3.72966266627297	4.15677601348424	4.25014256108372	3.52854427855418
CCBL2	0.999720197981417	0.999999999999982	20.112676056338	19.7446284117869	4.59341234579126	4.24885219345416	0.141946172563702	0.0334081220293768	4.41953227768938	4.144968178671	4.3145567550669	3.49182072860579	4.15760727127685	3.76630709836833	4.46218548779691	3.77717518832426	4.73429309538242	4.37033395975742	4.51433666107571	4.96694091243993	4.17096202548302
RBMXL1	0.923528440643218	0.999999999999982	20.458452722063	2.3606002951669	3.91370188527917	3.95738659101036	0.378575711747226	0.0956630602143349	5.29957269506112	4.39564543826574	4.21970195402218	4.08717926935193	3.1655527640712	3.9599029978073	3.65603815878624	4.14160736321217	3.44297920204331	3.77378896756028	3.74922019815209	4.69414924787983	3.46954937384047
GBP3	0.93436073183386	0.999999999999982	28	23.9167466740194	5.03961755711245	4.6018363081961	0.273308741244645	0.0593912349202575	4.33235926765236	4.42814899927108	4.48738606664864	4.74235163962786	4.39738909399684	5.0294637471967	5.10842433779911	5.14486025829022	4.18757431986632	4.85414036518588	4.1051418104003	3.86993861814307	4.86343243456807
GBP1	0.937109812432352	0.999999999999982	27.148288973384	23.8667202327668	6.01077111971407	5.78156196404566	0.186157022026811	0.0321983960709032	5.62711427151512	5.5821370861859	5.80695104707749	4.94435462647349	6.22347183701773	5.81018720723102	5.96412783736158	6.042527039909	5.66548135660116	5.76734637336394	5.60181577131198	6.1287060514751	5.88664142469229
GBP2	0.998463831824841	0.999999999999982	21.4414414414414	11.355581946795	5.69306706405459	5.04737058098308	0.31462342621994	0.0623341245054094	3.33727751054988	4.93736768749988	4.81394893077363	4.47046391433186	4.98010070988429	4.71749866524255	4.81152751533746	5.91879637549254	5.21381426493141	5.94187518529981	5.5253065993495	5.05460552033042	5.42562191677535
LRRC8D	0.869877675934968	0.999999999999982	20.3418803418803	3.2489497106333	3.7762034700653	3.55670645643339	0.275225004234353	0.0773819845988483	4.17423427254792	4.32835533386598	2.57774171512764	3.251821209927	3.34807440394583	3.27783342447824	4.06676539490189	2.76876588767599	3.96327829689076	3.48618575503843	3.99597515926405	3.76987872878448	3.69230324707535
ZNF326	0.998221527741631	0.999999999999982	20	19.8172616133403	5.34223113931809	4.82925961679338	0.165863358325484	0.0343455045880545	4.47485236965573	5.08736496082372	4.84606011113143	4.54338831077815	5.46160092735747	5.51887370507638	4.88707999629363	4.92860740257016	4.14541839693394	5.0641567938303	4.80064637770815	4.25014256108372	4.84033328996967
ZNF644	0.987629939857238	0.999999999999982	20	1.0093638430606	5.15880295564703	4.97503424216494	0.16877811649754	0.0339250160465416	5.13760122783281	4.5805132038215	4.93831585356795	4.47046391433186	5.20184937571287	5.0294637471967	5.18526451716597	5.24193277111771	4.41751269417764	5.53069147016578	5.35892209763517	4.60983630598464	5.13424472971246
TGFBR3	0.992801136209121	0.999999999999982	28	10.1010805185789	5.79816547438324	5.62519872991228	0.0330325126297979	0.00587223922492656	6.09264487998983	5.59650844807145	5.67014884113982	5.49686253177422	5.2788160037152	5.19253136025154	5.48183261637245	5.66241337652057	5.9852443015999	5.29364589619639	6.0333216103879	5.87543141454366	5.50120622380966
KIAA1107	0.997659814238063	0.999999999999982	28	2.5813814082572	3.01289794157624	2.48439070883232	0.345608281850367	0.139111887925553	2.34706398050019	2.83594522993861	1.11868641333523	2.73383557760066	2.30422965881645	1.93980295292015	3.07965774307092	2.6605525835125	3.44297920204331	2.32927911853109	2.84321805238965	1.74608967210294	2.88332107785431
GLMN	0.99714144186047	0.999999999999982	28	19.8424010292844	2.19911022762913	1.49327274037835	0.445928926427079	0.298625237285248	-0.143520440799451	1.91949497484897	0.621430200703275	2.30104476948154	2.79823744626517	1.24544691688149	2.10510187405276	2.6605525835125	0.516057694760746	1.09853925371774	0.615788778723578	2.53696179108029	0.871878664623546
RPAP2	0.979956353992365	0.999999999999982	20	1.285595962647	3.06878012431052	2.71084680311768	0.320665190689108	0.118289676244456	2.22330534612055	2.83594522993861	2.72315153171117	2.73383557760066	1.89875700274069	3.48085903571258	3.61218191799681	2.27657614861564	2.01924513775248	3.37599114580315	3.07559532079613	2.53696179108029	2.78995838108486
EVI5	0.999582953917247	0.999999999999982	28	3.6749992977338	5.76784533510875	5.512843807431	0.0304513723845225	0.00552371397562104	4.60452809194764	5.20458257275128	5.28135837779344	5.12151626713259	5.82198493015427	5.73277990230034	5.63213057537759	6.03170717182614	5.57309294735484	5.66562423857559	5.94796689884203	5.37717907890758	5.66792360688676
RPL5	0.956018504290446	0.999999999999982	28	24.0711614206807	10.371923682547	10.103368923268	0.156099960646936	0.0154502881001839	9.87249451491542	9.89183428089059	9.90123102316714	9.73085067290981	10.2040343078	10.0039873841144	10.6662562526174	10.362337628915	9.77419120368329	10.3119453153214	10.1764923729662	10.0989081041392	10.1931528823856
FAM69A	0.889461509395888	0.999999999999982	22.3824451410658	13.5231427808309	5.08144841170461	4.73309123608989	0.245080195518312	0.0517801545107712	4.95511811316822	3.63409398494813	3.37874600688131	5.3822652775038	4.8038104738008	4.38786882215429	5.09255268961186	4.7813615284805	4.96992994260553	5.04627868785579	5.19571521345079	4.98936149793005	4.52975831291966
MTF2	0.850731166971241	0.999999999999982	23.257328990228	23.0317444946901	3.68599548185949	3.57975086922933	0.356283100322592	0.0995273451527354	4.67708378349157	3.10079336319781	2.97623917814198	3.76006251864646	3.40412075398645	3.27783342447824	4.00026773990585	3.87726974292847	2.62120925395765	3.43214029271488	4.34660542664335	3.41980892044848	4.09492905256418
TMED5	0.950851671951106	0.999999999999982	27.3563218390805	11.6623329744594	5.00752672145827	4.79612371042944	0.221448811564453	0.0461724561196993	3.7042922542316	4.7183121148968	4.90821470471296	5.09750093130755	4.69568368528308	4.74404242854931	4.94125612901819	4.92860740257016	4.96992994260553	4.9724648264328	4.73421782858611	5.52262411685085	4.55835125950258
CCDC18	0.419672040399278	0.999999999999982	20.695652173913	7.33164793246	3.81829618953736	3.54664828698302	0.196879960898498	0.0555115548449195	2.75721654305885	3.57725994530961	3.46398621102222	4.50738683029103	3.7879799494203	3.27783342447824	3.69860045877002	4.05876202684008	3.63801284323149	3.58855756250353	3.17910566384188	3.28130260041275	3.40803880409976
LOC100131564	0.632208431625514	0.999999999999982	28	20.2043627036849	2.73315884427671	2.03610382644341	0.467872509064459	0.229788138987844	-0.143520440799451	1.72391076161669	0.621430200703275	2.12216051099794	1.89875700274069	3.48085903571258	2.44217545159906	1.52370603684634	2.35139822583205	1.75593354507792	2.96408031137214	2.53696179108029	2.88332107785431
DR1	0.910201471319497	0.999999999999982	24.5360824742268	6.75440830680987e-05	6.01322001943136	5.43796030636458	0.155060096823472	0.0285143855577597	6.02938419984767	5.59650844807145	5.87077635734027	5.25777366036206	5.1037183561112	5.66494168710666	5.3809024152652	5.16480432504988	5.54093356040505	5.13353281342209	5.19571521345079	5.44363758153417	5.42562191677535
FNBP1L	0.784820100415758	0.999999999999982	28	3.7303942951411	5.13444288061473	4.82722607727356	0.28477541899479	0.0589935947552788	4.99350806130359	4.95977453837613	4.96780177085906	3.69753153175087	4.84488972502414	4.690457361871	4.81152751533746	5.14486025829022	5.31236330760607	4.81243940016177	4.92497659335173	4.66658881192435	4.97368615550084
BCAR3	0.311260226258971	0.999999999999982	28	3.0029610806852	5.11606770697778	5.09057385021177	0.269089946868251	0.0528604347537473	5.48614463636031	5.82117149604444	5.63382071107896	5.34194999980902	4.52924739230345	5.00772064225227	4.9588719867318	4.99695311029017	5.17242915315305	5.23171630117019	4.69982018413867	5.05460552033042	4.24318771991567
DNTTIP2	0.611180847942599	0.999999999999982	22.6666666666667	20.7236676630737	6.08596398717366	5.78106608314438	0.259183498667847	0.0448331665717397	6.05683626654718	5.44591501428261	4.93831585356795	5.58586329191541	6.05864323436269	6.16477113937558	5.73794855627149	6.2340422557548	5.62002658060022	5.87254779275693	6.06068671103182	5.82645879713183	5.79350043396555
GCLM	0.967430133535776	0.999999999999982	28	17.6878135947952	6.80588200310898	6.4632594609676	0.171996297388585	0.0266113867820549	5.86310887744891	6.09864017624673	6.28803644668307	6.38648039605844	7.23802285850522	6.59482709661139	6.60218521910011	6.75847916219776	6.70429196674902	6.17363440976135	6.41890202399078	6.18806497395935	6.68125789081258
ARHGAP29	0.940165592663954	0.999999999999982	28	20.4368431082258	6.92096419720233	6.54447834963837	0.16413186504578	0.0250794419779613	5.87343864235988	6.3139654602438	6.4218907375116	6.28380916236929	7.03556631399243	6.86652103184186	6.82505915257785	6.76502681247218	6.42479363322784	6.58620511103069	6.62543231632612	6.2543646956531	6.68774314921698
ABCD3	0.663054574688581	0.999999999999982	28	0.00513345926119868	4.51988428476213	4.29534135594283	0.186762117755389	0.0434801572864504	4.55404771215493	4.93736768749988	4.48738606664864	4.31252827992272	4.02090026885447	4.31891480067819	4.48668065839262	4.39900700404021	4.45250981889181	4.55867151009511	3.53179409750632	4.45734494390033	3.20600878316326
F3	0.999997176454312	0.999999999999982	28	6.75440830680987e-05	6.13746365965376	5.19253438399408	0.201933659368701	0.0388892291192445	6.20324092108456	6.02617328309596	5.57755351988894	6.1026342016135	5.69293754045889	4.690457361871	5.30028285589533	4.64602205956748	4.81718929006815	4.50732209216644	4.51433666107571	5.30751066953969	4.24318771991567
CNN3	0.803174908945736	0.999999999999982	28	4.7836307301003	8.09269584780315	7.85821790997438	0.437449714174774	0.0556678014260106	8.45527149616501	8.16845142735107	8.08340305409395	8.34188086281115	7.1382790969289	6.70701754898624	7.7012768065774	7.72918321624446	8.72021909125099	7.57003832892765	7.64615812145294	8.43766328487305	7.62844046856045
ALG14	0.972389526457788	0.999999999999982	25.2296819787986	9.8856306513001	3.94027823344158	3.36525003419911	0.492847538364072	0.146451982276367	1.77182201060675	4.29349551691332	2.57774171512764	4.03755510069735	2.79823744626517	3.04148307530452	3.69860045877002	3.49155827858135	3.96327829689076	3.68414401869497	4.4741964032181	2.7619925480769	2.97100737545498
RWDD3	0.573616109932582	0.999999999999982	25.9636363636364	11.9233508605708	3.50682303415288	3.04271707882017	0.461502133552737	0.15167434947047	2.46103990139115	2.38452109697838	3.37874600688131	3.56369979950076	2.79823744626517	3.12464370626046	2.44217545159906	3.0518473956029	3.63801284323149	3.12660167564159	3.36620064669432	4.00810905028122	2.20296793881591
PTBP2	0.541166223302304	0.999999999999982	20	1.00568431933	1.95992076443812	1.69781404373051	0.716983817637892	0.42229820178805	1.36643998565656	2.62781811629297	2.02530105285571	-0.143520440799451	2.0469417651392	1.74329733962817	2.44217545159906	1.25265313499173	0.967004039627234	2.54833516378743	2.56608773690098	2.11574934681541	1.19686695426661
DPYD	0.284324695587308	0.999999999999982	20	5.11599831399279e-05	4.21859424468353	3.74845334551022	0.162697708476319	0.0434039571737482	3.91896304633503	4.60914607212575	3.95106804639	3.49182072860579	3.56027184843447	4.00449872603855	3.42206985569692	4.05876202684008	2.84842270514974	2.82490201937091	3.81497697056485	4.66658881192435	3.63975551236275
SNX7	0.995578877194601	0.999999999999982	28	6.75440830680987e-05	6.68526322621988	5.93419235057897	0.0233374608500683	0.00393271054784589	6.66825037056807	6.43885290168596	6.08774024335551	6.33605792771087	5.53873828734835	5.57908686484778	6.09734418468361	5.35040524486709	5.820873320628	5.9987572453854	5.44451163905727	6.16854877901197	5.60078315608845
AGL	0.718308558094203	0.999999999999982	22.1052631578947	9.726361043392	5.15722180287612	4.84423585302126	0.530600476964854	0.10953233762017	3.21263905586283	5.02497978540782	5.08006493140588	5.34194999980902	4.88483159795405	5.0294637471967	4.79200457042662	5.12463661181513	5.19327010048217	4.83344054773995	5.35892209763517	3.54617493397983	5.0155318194905
SLC35A3	0.285573946718275	0.999999999999982	23.5643564356436	11.1970980253603	5.00870241718189	4.84216074336053	0.328743950242004	0.0678919944350817	4.10578965937334	4.66476139612511	4.99669710288414	5.25777366036206	4.96154354070339	4.57691937429432	4.97627534024074	4.61736107630673	5.17242915315305	4.91451532228754	5.17081636088883	4.48915996304216	4.66737215278827
HIAT1	0.887078393383582	0.999999999999982	28	8.9498022501938	5.72408138502688	5.48911032666826	0.189862624737088	0.0345889613139419	6.36571752878153	5.29547659559138	5.96151329053195	5.45966576744424	4.76152716530808	4.86989525048045	5.44480629578931	5.12463661181513	6.1857472281027	5.3384086329288	5.74364206738293	5.69621989184242	5.29579265899777
SASS6	0.995310314250496	0.999999999999982	28	24.0042161987867	4.67681289203315	4.51860589187892	0.136682491115723	0.030248818858351	4.85442103311355	4.5805132038215	4.26790878235924	4.08717926935193	4.90439536492702	4.60615248212797	4.43726722570915	4.75529031299685	4.81718929006815	4.04982224242581	4.92497659335173	4.00810905028122	4.31196931395043
TRMT13	0.482673399792333	0.999999999999982	27.7821011673152	21.5502873550038	4.30296235598014	3.94745316146479	0.393459368356919	0.0996742335533924	4.23957826826279	3.9793761285392	2.85523805357272	3.49182072860579	4.18985168449277	4.13056709408545	4.51076686543686	3.8280903648317	4.26836151384345	3.37599114580315	4.20662590015293	3.66235842369051	4.27798838003297
DBT	0.893124192152533	0.999999999999982	28	12.5138233518751	4.95041283352368	4.57592098108531	0.287367598164975	0.0627999476723519	3.07620571680556	4.66476139612511	4.81394893077363	4.97103476184292	4.86499888389745	4.51661376412327	4.73179871037638	4.58811914516812	4.73429309538242	4.58367671977715	4.80064637770815	4.52028849333581	4.86343243456807
RTCA	0.999722829333986	0.999999999999982	20	3.6918650704253	5.49505392291515	5.33981841127562	0.0197382266965857	0.0036964228324518	4.93553313444458	5.24163015798472	5.51900245118733	5.16837992975783	5.52616508216737	5.4070466458207	5.51793239768605	5.48340814837886	5.31236330760607	5.32364150246321	5.29122377187506	5.42730775681271	5.29579265899777
VCAM1	0.332987373598633	0.999999999999982	27.5675675675676	18.5848504563796	1.98563367117868	1.29123697964473	1.03719258979171	0.803255023006763	1.58332290835637	0.469789243285097	0.621430200703275	1.9179140255417	1.89875700274069	1.93980295292015	1.48156509460044	1.52370603684634	-0.143520440799451	0.397617649676313	-0.143520440799451	3.28130260041275	1.68578321690822
EXTL2	0.997904939694082	0.999999999999982	28	13.1986904481582	4.75020667437097	4.55443289161321	0.0147722648079819	0.00324349159588768	5.0123266272207	4.795086159319	4.26790878235924	4.61280325525544	4.39738909399684	4.24649895096888	4.06676539490189	4.25758550366523	4.81718929006815	4.58367671977715	4.83274777537403	4.60983630598464	4.71894115883935
SLC30A7	0.2988386133674	0.999999999999982	25.9636363636364	2.1622165189075	4.68020114411901	4.6293570131226	0.227184869900457	0.0490748216774959	5.15464157202696	5.10757460522223	5.0250250439732	4.47046391433186	4.60294003890508	4.17025521278851	4.71115851215104	4.85686219634011	4.45250981889181	4.53322524715342	4.30143801280915	4.35746040583406	4.44041351378346
DPH5	0.397063760029094	0.999999999999982	28	11.7582795726227	5.46975257630077	5.17276468995595	0.242502210872138	0.0468805803873138	4.70048018204979	5.06686818757469	5.25767992766032	5.32136186599973	5.13717584778245	5.09279343218691	4.81152751533746	5.14486025829022	5.29318469439321	5.49159066945275	5.26793282999802	5.78860657197423	5.09574901035328
LOC102606465	0.265822789803238	0.999999999999982	22.9581993569132	9.1275671348514	2.63213407485852	1.61995614463422	0.930549664677449	0.574428923745686	-0.143520440799451	2.38452109697838	1.48778670245275	1.67990649727089	1.5470410830498	0.912559716605791	1.27206713718618	1.94870438763507	3.04467301241793	2.6465341235078	1.11068651897413	0.914546842079451	1.46193788966607
S1PR1	0.970173502961963	0.999999999999982	28	3.83924405486	2.68604965528305	2.10468113565488	0.355190249523655	0.168762024568218	1.93851410682596	2.38452109697838	1.11868641333523	2.12216051099794	1.73359074749619	1.74329733962817	2.22642310856589	2.76876588767599	2.4926020344562	2.73847288646202	2.01462258880931	1.9427269333918	2.20296793881591
COL11A1	0.991462439319735	0.999999999999982	28	19.9999324559169	6.9203256612705	6.00921070417022	0.0613509665137959	0.0102094883228541	4.23957826826279	5.31298787416055	5.4989451908519	4.99723044015047	6.09314996361218	6.39994390096549	5.92880886509554	6.54680739844284	6.43357851469478	6.40166570909685	6.74833120083789	6.4037287929271	7.07673206017885
RNPC3	0.115316889785697	0.999999999999982	25.0526315789474	23.9262531676815	3.53883714102157	3.07457861056208	0.478427290608051	0.155607434776432	3.14603457077113	3.39194684717034	2.97623917814198	2.12216051099794	3.1655527640712	3.34873100721851	3.69860045877002	3.28839052062127	2.84842270514974	2.73847288646202	2.71129700682696	3.12807291972406	3.63975551236275
PRMT6	0.898957276479853	0.999999999999982	28	3.1358426950298	3.12346956905204	2.70638304847469	0.391967025053198	0.144830579423748	3.60860195243064	1.91949497484897	3.54446981501666	2.46017542375709	2.0469417651392	2.75867788247208	2.71521922872531	3.28839052062127	2.84842270514974	3.37599114580315	2.40461027050051	2.7619925480769	1.46193788966607
NTNG1	0.78915230826392	0.999999999999982	20	9.74822541791325	1.47363379370052	1.30306136761852	0.288810921480086	0.221640306939586	0.40442836398209	2.0917018378884	1.11868641333523	1.9179140255417	1.08094830016191	0.912559716605791	2.10510187405276	0.918613108998112	-0.143520440799451	-0.143520440799451	3.17910566384188	2.4097494525143	1.19686695426661
SLC25A24	0.992645113273654	0.999999999999982	26.7415730337079	4.99086419499636	5.71099796617405	5.50657770496715	0.0471975773641718	0.00857112709434713	5.65132834865309	5.56762112277345	5.93189723711192	5.8813981519101	5.30848859645227	5.28581771408598	5.76823748857872	5.57568528665377	5.12982171936499	5.46492203446973	5.56406830632696	5.30751066953969	5.15311412239643
HENMT1	0.900785451885914	0.999999999999982	22.8115015974441	21.4082091310065	2.34802129374169	1.99102576984678	0.0409688126970651	0.0205767365332584	2.08792564986543	-0.143520440799451	2.23384521519896	2.30104476948154	2.0469417651392	2.11272346714772	2.71521922872531	2.41623494871856	1.31005611362646	2.90644470549863	2.71129700682696	1.9427269333918	1.19686695426661
PRPF38B	0.787211470070155	0.999999999999982	28	19.7633959861795	7.16949148482008	6.67895948455955	0.314964911756123	0.0471577814604596	6.38027823427025	6.47040785264638	6.34532561034238	6.51895216967022	7.53330429952897	7.02102672171428	6.88617981109112	6.76502681247218	6.40706174395298	6.84076252141125	6.13979900140591	6.30886452765543	7.02645149018957
STXBP3	0.955378981673446	0.999999999999982	20	14.740980578896	3.18086430081566	2.87531881906657	0.208725097846467	0.0725919840479556	4.60452809194764	2.83594522993861	2.23384521519896	2.46017542375709	3.6087795911064	2.40657612090443	2.71521922872531	3.55338461641874	3.13361774521147	2.73847288646202	2.84321805238965	3.04488875017836	0.871878664623546
CLCC1	0.108054176877039	0.999999999999982	23.8795986622074	16.815882297939	5.32528579762796	5.10806180377164	0.478448540904985	0.0936653782363623	4.95511811316822	4.36239266818771	4.44608075511084	5.23593913649191	5.30848859645227	5.4070466458207	4.86855956036623	5.01903396136075	4.86992016721175	5.15036779782992	6.06068671103182	5.56802028289289	4.99476069993025
WDR47	0.853278094955066	0.999999999999982	20.5763688760807	11.4268589402206	3.67253254296828	3.40818154600447	0.365073434164182	0.107116780381658	2.22330534612055	3.88886026219497	2.85523805357272	4.03755510069735	3.56027184843447	2.53373339729027	3.65603815878624	3.55338461641874	3.63801284323149	3.5382794900112	3.45137193418339	3.04488875017836	3.83935446915123
TAF13	0.910680200814177	0.999999999999982	24.2033898305085	18.8265259644735	4.37142952332899	3.75579361000684	0.579107594661583	0.154190473384539	3.50611101717806	4.22114238970106	3.19148454868918	4.22656495989936	4.8038104738008	4.08975620700462	3.61218191799681	4.14160736321217	2.01924513775248	3.48618575503843	4.51433666107571	3.54617493397983	3.58522123045841
TMEM167B	0.999961949949397	0.999999999999982	28	25.9638427971084	5.92501003133188	5.76072689106372	0.100481595743262	0.0174425203005428	5.45896534317939	6.04725218843544	5.28135837779344	6.01560510835076	5.50068508910005	5.88365189227465	6.04881807843592	5.98759750492377	5.50804092650236	6.02637877721737	5.44451163905727	5.82645879713183	5.76924432181383
SCARNA2	0.965048177876007	0.999999999999982	28	25.3187455496475	2.67525535476148	1.92428641309916	0.35165274082423	0.182744490856678	1.58332290835637	0.469789243285097	1.48778670245275	1.9179140255417	1.5470410830498	2.75867788247208	2.33832869721034	3.0518473956029	2.01924513775248	2.07090271467847	1.47849147492039	2.27022559071744	1.68578321690822
SARS	0.752817556816096	0.999999999999982	28	19.5025925300471	8.65719569715485	8.27236504775665	0.280008566324344	0.0338486714147459	7.54712347108355	8.03236315035034	8.27249537315378	8.09135186229989	8.96891941556972	8.71280883520952	8.18939340280004	8.60359417984838	8.03465181853955	7.9135774261585	8.396710125246	7.99508623705777	8.63355887969326
PSRC1	0.999999999981613	0.999999999999982	21.186943620178	16.2304234149602	3.11490871987669	2.79102624234592	0.0598101885679876	0.0214294611998044	2.34706398050019	3.74145642225783	1.11868641333523	2.96377018803325	2.71205167935746	2.85923311884461	2.10510187405276	3.61266992423319	2.62120925395765	3.5382794900112	2.40461027050051	3.60543592777466	2.58288382516223
SORT1	0.531014990266898	0.999999999999982	28	1.3343434816183	6.33752498998398	5.99182824166058	0.338984073985777	0.0565743977153508	6.02011618932441	6.00478182616139	5.80695104707749	5.68588764084629	5.35188365319683	5.93062905600209	6.2766072705104	6.12628322126472	6.51032424796735	6.1233603923437	6.10078506804192	5.77576520286696	6.05661906848998
PSMA5	0.939305503077967	0.999999999999982	28	7.7768218591758	4.49954920052263	4.44602330446142	0.185621818419549	0.0417500777005115	4.74616458195032	5.18569580233613	4.48738606664864	4.64629716126583	4.18985168449277	4.2088806906708	4.48668065839262	4.18131174720341	4.73429309538242	4.34130328889333	4.15677601348424	5.01143897571275	3.58522123045841
SYPL2	0.687704407612839	0.999999999999982	25.9636363636364	17.3502922364099	3.14595581322619	2.46497539531755	0.159647062912112	0.0647661892347389	0.800596707036333	1.72391076161669	1.48778670245275	3.41617179738397	2.79823744626517	2.26711850069662	1.82676129916193	2.27657614861564	3.04467301241793	3.43214029271488	2.96408031137214	2.53696179108029	3.46954937384047
CYB561D1	0.869061235376514	0.999999999999982	20.5763688760807	14.5042720488249	4.95253425402264	4.85540437868402	0.100849657077174	0.0207705989474162	5.74431432899525	4.42814899927108	3.89077107946761	4.74235163962786	5.01651394942973	4.82086354334183	4.90536568851324	4.97452904583802	5.06345405834294	4.63242334077471	5.24425969946461	4.69414924787983	4.79299495852779
GNAI3	0.944605364402064	0.999999999999982	28	7.7738903740261	6.49546835067667	6.46142364277518	0.00628640770871463	0.000972913719369532	6.94294092406524	6.77839864374364	6.12747548274454	6.46366100893742	6.09314996361218	6.25981146321417	6.74609540925575	6.26208600140876	6.43357851469478	6.67614147627517	6.3650412247367	6.57657382732742	6.2790716501663
AMPD2	0.985667972798023	0.999999999999982	21.570996978852	20.3747560104937	5.51501772025512	5.26149980546772	0.14372927706629	0.0273171685603651	5.66328467038951	4.95977453837613	5.25767992766032	5.25777366036206	4.82449630562975	5.28581771408598	5.18526451716597	4.7016904224003	5.43991659175953	5.4100586507968	5.65664735182702	5.56802028289289	5.3126747751001
GSTM4	0.900405091544686	0.999999999999982	24.5360824742268	23.4638499816901	4.75018103111073	4.1535105086405	0.139393129718245	0.0335603170927982	4.20727619203904	3.45639917788337	3.82784368304379	3.49182072860579	4.02090026885447	4.3538037318542	3.78013371684523	4.46483749639287	4.14541839693394	4.18668213057173	4.86415040513387	4.58060029071791	4.71894115883935
GSTM5	0.25762844386556	0.999999999999982	26.7415730337079	16.1319807245689	5.17660147723188	4.97741094807608	0.340567551313025	0.0684226307342906	3.87850851762643	4.29349551691332	4.84606011113143	4.86121956558083	5.44833398249103	5.0719908998953	4.6255116242432	4.88117585992956	4.92079148482468	5.42397133023866	5.70947106278025	5.3252457073232	5.45633244400562
GSTM3	0.898804025525994	0.999999999999982	24.040404040404	20.1554308675468	7.18848904444315	7.10214779061481	0.103260900034434	0.0145393904884504	7.26274437161843	6.48593022981848	6.88297748344371	7.00547563768421	7.12583284999739	7.26965116712211	7.1694806761028	6.95453419455345	7.22308717789274	7.41845129718644	7.03025412631043	7.30060365521466	7.25325362660439
CSF1	0.601557713171132	0.999999999999982	20	12.5053995671435	6.22918758369674	5.99564375286943	0.310292336659213	0.0517529642268542	6.06587208836768	5.73285758854227	6.5443735251372	6.61512356690877	5.05203070898164	5.0719908998953	5.68600953311153	5.79629266222149	6.91969265508753	5.72301951286338	5.80964783858565	6.34408656353402	6.13464374511886
AHCYL1	0.991892941843887	0.999999999999982	28	7.7612504528948	9.05224943085924	8.93275945520647	0.0661576520904671	0.00740618309741981	8.97388027892521	8.93974462936954	9.02774058913164	8.6918605193287	8.75121212065191	8.98035674798594	8.94901373484525	8.98638281798478	8.84234662181452	9.24749044291717	9.06220107783973	8.88601974923893	8.84560692105895
STRIP1	0.287653084109724	0.999999999999982	24.7058823529412	7.5541855526593	5.87582126864167	5.80972907826754	0.379848745317386	0.0653814902898462	5.45896534317939	6.39018739867961	6.6841615382482	5.82401287577841	5.71526306425059	5.23057275051699	5.86484044598958	5.61970094445629	5.9852443015999	5.76734637336394	5.85724299005786	5.3600748357299	5.64144118532799
KCNC4	0.967058269714504	0.999999999999982	20	14.6177670887879	3.17510477333653	2.78646287722074	0.285733192734869	0.102543333726327	3.00282435332305	2.73563154607541	3.28815145863513	2.96377018803325	3.34807440394583	2.85923311884461	2.87220108593646	2.12193444840977	3.29657479922229	3.37599114580315	-0.143520440799451	2.4097494525143	3.63975551236275
RBM15	0.714219159834242	0.999999999999982	28	20.9387235109633	3.44804186337174	3.06142223404997	0.185442698767111	0.0605740353958912	4.47485236965573	4.10531773097801	1.78143357037484	2.30104476948154	3.51007621312413	2.75867788247208	3.89439531297058	3.42696329615	2.35139822583205	4.01347785274311	2.40461027050051	1.9427269333918	2.69013317606669
LAMTOR5	0.84790470515088	0.999999999999982	28	7.8172011172881	6.52048633236322	6.35686766123244	0.188692499036291	0.0296832511060499	6.79863592313512	6.32263617318508	6.4004264527883	6.71320641788306	6.12685059545983	6.063025531568	6.28361410941977	6.13641894667528	6.66006237706122	6.54223572014633	6.2389551296107	6.65580406094111	5.86391382769891
LRIF1	0.992252229389828	0.999999999999982	22.1052631578947	9.7384989202945	4.59541314127491	4.10635201358297	0.288175355172739	0.0701779472922717	3.33727751054988	3.74145642225783	4.67784091972226	3.16204614445389	4.96154354070339	4.38786882215429	3.81923508755698	4.72873927538292	4.81718929006815	4.04982224242581	4.43290727738031	3.28130260041275	3.69230324707535
DRAM2	0.998900214233005	0.999999999999982	28	7.8875679758242	4.82146127267987	4.55996534972072	0.206480715222083	0.0452812026816671	4.44745746330877	4.74436006480276	4.35974353902452	4.74235163962786	4.34107543596844	3.8663499546991	5.32765967498788	4.01548425685604	4.89558003806784	4.89466975278224	4.86415040513387	4.72119303901782	4.24318771991567
CEPT1	0.996565048083327	0.999999999999982	22.3824451410658	1.3589073963052	4.35301254183	4.19552326807361	0.102713324366967	0.024481648129228	4.57950868145081	3.17927279315463	4.16982847141025	4.39365622265449	4.42474251556539	4.24649895096888	4.03389966523555	4.90508654856239	3.91390882979789	4.11987446367031	4.43290727738031	4.28680937418343	3.69230324707535
PIFO	0.962288085320407	0.999999999999982	20	19.6473078179608	3.10961871112194	2.46994679368246	0.343870536741563	0.139221839766388	2.22330534612055	3.93482795889718	2.41601616123955	2.73383557760066	0.775727526358268	1.24544691688149	2.71521922872531	2.76876588767599	0.516057694760746	3.5382794900112	4.34660542664335	3.12807291972406	1.87951701486721
WDR77	0.979310757386981	0.999999999999982	26.1538461538462	5.78646985453786	5.141357768841	4.93060694488874	0.111542672157545	0.0226225033559357	5.10290457258454	5.14716391703764	5.13308194410324	5.16837992975783	4.96154354070339	4.91731518471215	5.12412327417016	4.21995263081469	5.33129030914282	4.9724648264328	5.11969119264239	4.13419545395355	4.76873027441662
ATP5F1	0.352695201820829	0.999999999999982	28	21.2958249077011	6.42347785928331	6.32554326138959	0.130778846825755	0.0206747217466704	6.68006783992868	6.3984131723149	5.97609640645034	6.24060348187823	6.33580383707085	6.47317094392559	6.35852359663113	6.40308786340046	6.32445541162919	6.27689984253299	6.06068671103182	6.31775098096002	6.2790716501663
RAP1A	0.99100177977468	0.999999999999982	28	10.6577667359837	5.5250445264041	5.2796517378352	0.192205900422196	0.0364050338860051	5.78865234302232	5.25980319203387	5.61530774739152	5.27928264948377	5.08669407195372	4.31891480067819	5.5988101267383	5.10412543564515	5.25404523522655	5.21580942320927	5.76042877603356	5.95732622784155	4.58638851451955
FAM212B	0.96829986480157	0.999999999999982	28	23.7615955294815	2.76850799269056	2.30695646064721	0.297862681662528	0.129114999239719	2.22330534612055	1.91949497484897	2.23384521519896	2.30104476948154	1.89875700274069	3.20327087927678	2.62982033772009	2.6605525835125	2.01924513775248	2.44296078456659	2.22275413067557	1.24781311141902	2.69013317606669
DDX20	0.914906875725612	0.999999999999982	20	12.2995936628773	4.18483185091161	3.45035798726788	0.0415696106092344	0.012047912350727	2.66508545013143	3.63409398494813	4.64170840590597	4.1351531308713	3.7011603427905	3.8663499546991	4.09889906333123	3.3593400316113	2.94988228876972	2.20586737462056	2.84321805238965	3.35221728947919	3.34378842975321
LOC643355	0.743038059342782	0.999999999999982	20.8163265306122	11.1381626128527	2.21415742749689	1.47177059385843	0.76313499037024	0.518514905485092	0.40442836398209	-0.143520440799451	2.57774171512764	1.67990649727089	2.0469417651392	-0.143520440799451	1.48156509460044	2.6605525835125	2.35139822583205	1.3524201774911	1.47849147492039	1.9427269333918	0.451726371562817
CTTNBP2NL	0.948493716181843	0.999999999999982	20	11.9225804437826	6.90532669177257	6.63212240178743	0.0901863338838785	0.0135984121552962	6.75460838657586	6.47818991735525	6.6841615382482	6.31538493196784	6.72495400217011	6.62370317062653	6.79104304304429	6.54680739844284	7.02225767673222	6.92633365228862	6.70563056649351	5.93439819978879	6.59418416698937
ST7L	0.996933792975122	0.999999999999982	23.5643564356436	15.9459061598281	3.15648181070508	3.10649446630423	0.150428829399653	0.0484239811244915	4.20727619203904	2.38452109697838	2.97623917814198	3.06631173150815	3.7452231346756	2.26711850069662	3.26099864150207	2.76876588767599	2.62120925395765	3.0568833468849	3.27568394396651	3.12807291972406	3.52854427855418
CAPZA1	0.980111631921147	0.999999999999982	28	11.5430210756755	7.18460687172341	7.00533270821286	0.00724630047136899	0.00103439776141876	7.07858650809878	7.4432820254234	6.9361550218803	6.86317309870564	6.47968291783576	6.63083277723665	7.15044238697999	6.62807076948855	7.40382318692991	7.01172592353144	7.14336356869816	7.34039268672616	6.95297809607878
MOV10	0.813688736871773	0.999999999999982	27.148288973384	20.2267655076587	4.02980560326922	3.66007500436483	0.363325294182604	0.0992671717790808	2.92550954971208	3.74145642225783	3.82784368304379	2.60348450962772	4.12462568410701	4.24649895096888	3.85730459862933	3.28839052062127	3.21739586568801	3.0568833468849	4.51433666107571	3.66235842369051	4.37762037720647
RHOC	0.852434406833497	0.999999999999982	28	7.3609227628816	7.80052070703509	7.79475523465634	0.085640949819445	0.0109869966716435	7.92526441016197	7.92542510208862	7.92330675898544	7.99389387862397	7.59781096912087	7.81783149138752	7.67487235605438	7.59964009803322	8.02305744788243	7.70435409565198	7.77565648348227	7.73141361096701	7.71034854015065
SLC16A1	0.765845949876112	0.999999999999982	20	0.332578827485101	7.3927048247795	7.31323793171708	0.102242378155928	0.013980452859671	7.3540932465491	7.30573382750879	7.07810644858517	7.03105880899689	7.53644233837724	7.32784070598804	7.29960691041858	7.39956491805251	7.21291747370352	7.64322579609774	7.38442712677294	7.23644238578492	7.32988441176709
LRIG2	0.979404948249456	0.999999999999982	20	3.1250015245298	2.07281971628981	1.47998488042194	0.308665946057031	0.208560202296818	0.800596707036333	2.0917018378884	1.48778670245275	1.39472305060686	2.18131366558055	1.24544691688149	2.22642310856589	2.76876588767599	-0.143520440799451	1.3524201774911	1.11068651897413	1.51835709699847	1.68578321690822
MAGI3	0.860277560196246	0.999999999999982	20	6.75440830680987e-05	3.45779181464717	3.20515758516492	0.190358265331911	0.0593912343695625	3.00282435332305	3.93482795889718	4.00894569780746	1.9179140255417	3.45807097226723	2.95323405002601	3.96583303996028	2.54355943810787	2.84842270514974	2.90644470549863	3.6803225623733	2.95661321626145	3.58522123045841
PHTF1	0.993346912695936	0.999999999999982	28	3.719795566895	4.08562240767683	3.73074073567211	0.176765237324228	0.0473807347785006	4.44745746330877	3.9793761285392	2.23384521519896	4.31252827992272	3.6087795911064	3.27783342447824	3.65603815878624	4.01548425685604	3.96327829689076	4.2505325368355	3.07559532079613	3.20672113395219	4.50058720125775
RSBN1	0.999582518377392	0.999999999999982	25.7761732851986	18.0553904868038	5.02265422200682	4.80637855458247	0.0222315916164221	0.00462543500557736	4.55404771215493	4.36239266818771	4.87747210224981	4.99723044015047	4.47794100300003	4.690457361871	4.88707999629363	4.83213174166592	4.48667804566745	5.16700859654962	5.63860072116843	4.25014256108372	5.26142395915718
AP4B1	0.999994292353807	0.999999999999982	28	2.1115849245812	3.80767752316015	3.03909499662343	0.436240942222125	0.143543042486927	1.11108370047925	3.45639917788337	2.02530105285571	1.03892045878095	2.87956347945129	3.60189498752014	3.65603815878624	3.3593400316113	4.26836151384345	3.6371422866925	3.27568394396651	3.41980892044848	3.69230324707535
DCLRE1B	0.274926648046256	0.999999999999982	21.8348623853211	14.1086339999176	2.70995509594608	2.11383518470442	0.580313038808846	0.274530882543708	1.58332290835637	1.49759015567285	2.41601616123955	3.41617179738397	2.30422965881645	2.26711850069662	2.10510187405276	2.12193444840977	2.62120925395765	2.07090271467847	2.01462258880931	0.914546842079451	1.19686695426661
HIPK1	0.173896916013711	0.999999999999982	23.1067961165049	10.9756930326807	5.76537014594668	5.45938174790041	0.369409340767603	0.067665050334623	5.03090288043243	4.93736768749988	5.85508279022233	5.55091904871415	5.50068508910005	5.39033953031239	5.46959579195294	5.31514624019278	5.76628401694027	6.00802330661177	5.65664735182702	4.98936149793005	5.03600812755318
OLFML3	0.989427462799566	0.999999999999982	23.5643564356436	16.7541378646456	9.09410906595799	8.9342061460651	0.0729783050543738	0.00816841517435948	8.81682326551713	8.87490240116676	8.47601711656206	8.89360544202621	8.85540011944332	9.16848516029663	8.66899990702912	9.07731584940954	8.90527710453275	9.24749044291717	8.92561855882088	9.20978447620573	8.99427724739065
TRIM33	0.707293697789306	0.999999999999982	20	7.4979397730297	5.10402016797115	4.66748155156786	0.322785754341933	0.069156299982269	4.03393545399528	4.98183869858007	5.08006493140588	4.47046391433186	4.62669085330228	4.690457361871	4.84979827519207	5.3328834546968	5.15128272239635	4.01347785274311	4.66458233593137	4.60983630598464	4.40935855154248
BCAS2	0.525178767909375	0.999999999999982	25.9636363636364	5.9232765900611	4.43812190468214	4.19610011636766	0.522024193022606	0.124406991860455	4.74616458195032	4.7183121148968	4.87747210224981	4.77299933569917	3.65570927302241	3.12464370626046	4.53445754083163	3.61266992423319	4.67625863181075	4.87454737745743	3.07559532079613	4.13419545395355	3.74300409199177
NRAS	0.540633352093982	0.999999999999982	28	7.7024742190725	5.66797420983383	5.64593403409404	0.369065659229675	0.0653683973282369	6.51833186361255	6.9836828715351	5.87077635734027	6.13838308516899	4.96154354070339	4.9404531848629	5.35452664697362	5.38482304857306	6.02065680312035	5.32364150246321	5.42358556457814	5.93439819978879	4.86343243456807
CSDE1	0.999996589128326	0.999999999999982	20	7.9999324559169	10.8316360180662	10.6940142241959	0.030039353164464	0.00280898758265143	10.4290342184047	10.8911467293847	10.6699642476756	10.5038261349051	10.7938819109684	10.7079463475095	10.5043676742794	10.7902932273541	10.675012777441	10.7327932720038	10.7144581582881	10.7784658096727	10.8460150641314
SIKE1	0.969074781919812	0.999999999999982	20	8.86293232534813	4.36366517501332	4.18553833758674	0.154126009700476	0.0368234614688395	4.17423427254792	4.02258982390836	4.67784091972226	4.43257115406088	4.22139115786202	3.8663499546991	3.89439531297058	4.67412472932503	3.29657479922229	3.72966266627297	4.39040157666001	4.79940960352405	4.24318771991567
TSPAN2	0.998864815792503	0.999999999999982	26.542750929368	6.75440830680987e-05	4.88191672530054	3.11008303976836	0.133403199114855	0.0428937740275872	5.28416975036602	3.45639917788337	3.82784368304379	4.22656495989936	2.71205167935746	2.85923311884461	3.07965774307092	2.96351789057089	2.62120925395765	1.5682386568754	3.27568394396651	1.9427269333918	2.58288382516223
NGF	0.765230882850563	0.999999999999982	20	12.072534725012	2.95329610507704	2.03164736313309	0.379152024705736	0.186622950215646	-0.143520440799451	2.38452109697838	3.69310312299829	3.49182072860579	1.5470410830498	1.74329733962817	2.22642310856589	1.94870438763507	2.01924513775248	0.790233401753058	2.40461027050051	2.11574934681541	1.68578321690822
VANGL1	0.980162459154848	0.999999999999982	20	8.1140589745928	4.47155069589982	4.34554540895402	0.222633432619193	0.051232563848132	4.33235926765236	4.45993636910189	4.48738606664864	4.77299933569917	4.28247404949149	3.9599029978073	4.53445754083163	5.04078194702874	3.37163334047376	4.42669946041088	3.87786680494019	4.87360280507215	4.17096202548302
SLC22A15	0.994919544734013	0.999999999999982	21.9692307692308	15.8287267126598	3.06608899797942	2.90200530504729	0.330604824122523	0.113922887579675	3.7498579842059	2.0917018378884	2.97623917814198	3.69753153175087	2.95654869781585	2.40657612090443	3.20304788526295	3.21377053626933	1.58700327368219	3.25667851005203	3.27568394396651	3.04488875017836	1.87951701486721
ATP1A1	0.559992090421139	0.999999999999982	28	11.4322462272417	7.58832191198921	7.62815379201361	0.224166287192527	0.0293867026418923	7.72877158645552	8.22504534958221	8.2244441365371	8.01968142270999	7.41212044409718	7.17039379652947	7.55548120039265	7.32175835109001	7.42600355861916	7.72135393385482	7.47365861905778	7.7413553136256	7.35861956585417
CD58	0.61602100182874	0.999999999999982	20	7.3570132524853	2.695582492745	2.42248527046402	0.543208756078647	0.224236144054901	1.77182201060675	2.38452109697838	3.54446981501666	1.9179140255417	2.18131366558055	2.40657612090443	2.62982033772009	2.6605525835125	2.62120925395765	2.07090271467847	1.47849147492039	3.91748101312296	2.34102482029779
PTGFRN	0.999998658904462	0.999999999999982	28	13.8778346152429	4.5662946823936	4.32333802561418	0.00561359176925716	0.00129843924671138	3.9966201812684	4.91460733274806	3.82784368304379	4.39365622265449	3.94736063041652	4.45367695370463	3.93055630278138	3.92482778465313	4.84379563113188	4.45407734213434	4.30143801280915	4.74773919938046	4.47081405949245
TTF2	0.995687306854211	0.999999999999982	28	0.8456740335135	3.39939816314989	2.90168701916467	0.487309171662577	0.16793994956867	3.55826642967545	1.22903826040335	2.72315153171117	1.67990649727089	1.73359074749619	3.41630709761202	2.79584428435286	3.61266992423319	3.51096242397691	2.90644470549863	3.6803225623733	2.95661321626145	3.69230324707535
MAN1A2	0.89887605616889	0.999999999999982	28	21.9356141550547	7.13012483370832	6.83513702739238	0.245012349874013	0.0358460040950321	6.89811216132721	6.29646611572248	6.32268219960334	6.0659769311756	7.26853750018202	7.03721553937854	6.98405776209564	7.2110248242003	6.81600861582384	7.05259856227085	7.07119529627824	6.3869382601655	7.22677801271892
GDAP2	0.435080698768286	0.999999999999982	25.9636363636364	23.9532705167881	3.76468546837442	3.46037659701952	0.214396263834195	0.06195749445851	3.79402852996288	4.02258982390836	3.62069973691108	3.56369979950076	3.1655527640712	3.71355783320034	3.89439531297058	3.61266992423319	3.44297920204331	2.90644470549863	3.07559532079613	3.04488875017836	3.13184831696958
WDR3	0.992631052683966	0.999999999999982	28	18.7618200496086	4.70500354938521	4.40093092151625	0.183712123727557	0.0417439235024992	4.2711729086421	4.25777248180286	4.48738606664864	4.47046391433186	4.55423219626235	5.05088401754488	4.35982111168678	4.46483749639287	4.30711964647505	4.37033395975742	3.81497697056485	4.48915996304216	4.24318771991567
TBX15	0.934279757756613	0.999999999999982	21.3134328358209	6.7772986539978	6.25209031896197	5.80341082763774	0.0474109760792881	0.00816950195107704	5.06735286038469	5.49276615061646	5.51900245118733	6.28380916236929	5.94987616941506	5.60827652712022	6.35852359663113	6.3604867310067	6.05522085132284	5.91257040996574	5.8727653918184	5.50716898214979	5.48640284156059
WARS2	0.999999999822393	0.999999999999982	20	15.9347954638358	4.22252694612024	3.93679719489115	0.0145173490270026	0.00368760398575828	2.46103990139115	4.74436006480276	3.69310312299829	2.8533788726151	4.12462568410701	4.57691937429432	3.85730459862933	3.97086799070439	4.18757431986632	4.48094533753824	4.20662590015293	3.86993861814307	4.17096202548302
ZNF697	0.514816893329248	0.999999999999982	20	4.0973176805023	2.96862745401303	2.427778429182	0.465262592964899	0.191641291220164	2.75721654305885	2.92973504935142	2.72315153171117	1.39472305060686	2.0469417651392	2.85923311884461	3.81923508755698	1.75179879173879	2.73928441223658	2.32927911853109	2.96408031137214	2.53696179108029	1.46193788966607
PHGDH	0.235536253971259	0.999999999999982	25.4092526690391	20.1123091177237	7.15251234707582	6.94807341471398	0.207784999674814	0.0299054122305022	6.71495031821163	6.54640167067753	6.4004264527883	6.84885877625603	7.24187267217846	7.24198183712593	6.87694353242743	6.94879413232804	7.0624587237129	6.76626980497347	7.31794286811077	7.25968605689572	7.13484321144535
NOTCH2	0.465365117553176	0.999999999999982	21.3134328358209	6.1655100401548	5.72763394314097	5.54770241519903	0.204376480445255	0.0368398420011364	5.45896534317939	5.5381435428139	5.90166045212975	5.56849696799288	5.58796317820958	5.53416423176346	5.83653262773413	5.54557730662294	5.7523077262978	5.43775112275556	4.92497659335173	5.42730775681271	5.79350043396555
SEC22B	0.999456783106659	0.999999999999982	28	0.423482897872201	4.27277320921564	3.98839904511975	0.163500313072117	0.0409939705687618	4.2711729086421	3.88886026219497	3.46398621102222	4.43257115406088	3.8295059794568	3.48085903571258	4.30577979052846	4.05876202684008	4.52005573223383	3.85818801206245	3.60796890082011	4.25014256108372	3.79198347603323
GPR89A	0.999033853919009	0.999999999999982	20	3.8310643507146	4.18894550110838	4.2019240011247	0.155507727570987	0.0370086959043913	4.74616458195032	4.39564543826574	4.56660969908271	4.39365622265449	4.12462568410701	3.81719552961998	4.22072157348841	4.67412472932503	3.44297920204331	4.01347785274311	4.34660542664335	3.9635065551665	4.17096202548302
RNF115	0.986779593705613	0.999999999999982	28	23.8469306132868	6.60690408913464	6.45973776751335	0.107882433066546	0.016700744975918	6.8040460803213	6.43885290168596	6.31122581205827	6.58952432893379	6.38537507266084	6.78578214549564	6.40424463517762	6.738656002114	6.43357851469478	6.48366016002427	5.99127539670267	6.539069541667	5.96348158841467
POLR3C	0.949177759644796	0.999999999999982	28	16.262705874757	4.82546122625591	4.58972372035248	0.070537729274044	0.0153686220722294	4.93553313444458	4.36239266818771	4.67784091972226	4.64629716126583	4.99842220916926	4.71749866524255	4.6255116242432	4.64602205956748	4.52005573223383	4.31167643021617	4.25481068303347	4.05137386304252	4.93059040007669
PIAS3	0.0512458060417584	0.999999999999982	22.5236593059937	5.9870473350852	3.22381281912847	2.42497911466573	0.870027559905783	0.358777341480614	2.34706398050019	2.83594522993861	2.85523805357272	2.60348450962772	1.73359074749619	1.74329733962817	2.62982033772009	3.21377053626933	3.57588576307651	2.20586737462056	1.11068651897413	2.11574934681541	2.97100737545498
ANKRD35	0.627230528973655	0.999999999999982	27.3563218390805	20.4359998568593	4.48471898741402	3.91628705343633	0.458002031538862	0.116948023801521	3.07620571680556	2.62781811629297	2.41601616123955	2.96377018803325	4.57879166529124	4.71749866524255	4.00026773990585	3.97086799070439	4.30711964647505	4.53322524715342	4.1051418104003	4.3225673332336	5.07610897445351
ITGA10	0.702873465430168	0.999999999999982	28	20.9226021971628	2.13293632931521	1.80387943329744	0.539171599493839	0.298895585559313	3.50611101717806	1.22903826040335	1.48778670245275	1.9179140255417	1.5470410830498	3.04148307530452	1.48156509460044	1.94870438763507	2.19485963537634	1.5682386568754	-0.143520440799451	0.914546842079451	2.34102482029779
PEX11B	0.78479632379909	0.999999999999982	22.5236593059937	0.8464298449036	4.94143131786064	4.89027904346935	0.274855489065953	0.0562044592185398	5.37421318815246	5.22322528220614	4.84606011113143	4.91717177698736	4.45158695305734	5.09279343218691	4.90536568851324	5.08331843581218	4.05722083608016	4.9724648264328	4.92497659335173	4.72119303901782	5.42562191677535
RBM8A	0.572433603296084	0.999999999999982	20.9384164222874	3.1407440064328	6.86678588546596	6.80444888111009	0.237681403155999	0.0349302944748147	7.08748754275089	7.35728137097285	6.97297361809148	6.25152681123075	6.77894442134578	6.85438998490327	6.89535733413043	6.79732659955248	6.5988978639379	6.91159696968659	6.55019835007001	6.97513920590959	6.84687357361567
LIX1L	0.548728702881275	0.999999999999982	28	4.7163629290723	6.17241510147477	6.12425273533098	0.524911794732728	0.0857103417212842	7.30533173596037	6.99999158644982	6.77869691367786	6.64856426640449	5.38010508820426	4.77010663024052	5.67539351333621	5.89511369858735	6.66006237706122	5.72301951286338	5.77702240471316	6.36995001062385	5.82913667015328
POLR3GL	0.962650434054053	0.999999999999982	20.2266288951841	4.0944597383304	6.47341113703232	6.18458798582593	0.158023373722932	0.0255511562104211	4.47485236965573	5.75864655996939	6.29967772106732	6.33605792771087	6.43329946183284	6.29614116168065	6.44856110831149	6.68442269673177	6.21661363564043	6.33695912406553	6.46058816057021	5.91109989556353	6.47925801966397
ANKRD34A	0.827071041556187	0.999999999999982	21.3134328358209	5.3730667842751	3.3060514240116	2.5156237106378	0.22417641817389	0.0891136528988485	4.03393545399528	1.91949497484897	2.72315153171117	0.565595681740873	1.89875700274069	1.93980295292015	2.10510187405276	3.0518473956029	2.01924513775248	2.32927911853109	3.87786680494019	3.54617493397983	2.97100737545498
TXNIP	0.999999977090849	0.999999999999982	20	19.5810869241278	8.64999029964289	8.1636205764133	0.0244603402020597	0.00299626127563199	7.66181512021452	8.16604447848955	7.69553003616625	7.65854855763541	7.79934908429294	7.84873522139263	7.94614459176862	8.35504031582351	8.74336751513205	8.54766012834597	8.48773030832172	8.6826330454677	8.52728409955971
PRKAB2	0.735658666539675	0.999999999999982	20	7.8173661424443	5.54138230083382	5.43628080742157	0.231420310991255	0.0425696021212372	5.76665365805121	5.44591501428261	5.7055846258941	5.76425012355456	4.94274455968146	5.09279343218691	5.80765823244026	5.36771678077371	5.55710286089388	4.89466975278224	5.38080020555491	5.64064363348964	5.44105889539691
CHD1L	0.982309667142677	0.999999999999982	26.3468634686347	12.1450299804033	6.48748001646561	6.2579493212677	0.148432595728297	0.0237190472642288	5.69857036201482	6.76573710264958	6.20380618150979	6.52796480178179	6.45998660947026	6.31396860430134	6.13657190103188	6.28959499846835	6.05522085132284	6.38753518808653	6.2389551296107	6.1287060514751	6.17212868025081
PDIA3P1	0.600462179392417	0.999999999999982	28	9.23701747710275	2.92591971154389	2.2277105328128	0.694016669490465	0.311538083277889	1.36643998565656	3.17927279315463	3.19148454868918	2.12216051099794	3.34807440394583	1.24544691688149	1.0268935298497	1.75179879173879	2.84842270514974	1.75593354507792	2.84321805238965	2.7619925480769	2.20296793881591
BCL9	0.979526811943108	0.999999999999982	20	8.3972441820162	2.90483435333652	2.82634527096077	0.207949954685899	0.0735755665885823	3.33727751054988	2.24552782558522	3.08787238373867	3.06631173150815	2.41749057009557	2.75867788247208	2.44217545159906	2.96351789057089	3.13361774521147	2.6465341235078	2.22275413067557	3.35221728947919	3.13184831696958
ACP6	0.996957349645679	0.999999999999982	20	8.01466976820702	2.67918655182533	2.19059719800704	0.356744709927536	0.162852718999228	2.22330534612055	2.83594522993861	2.23384521519896	3.56369979950076	2.18131366558055	0.912559716605791	2.44217545159906	2.12193444840977	0.967004039627234	2.07090271467847	1.77131951437084	2.86258220640917	2.46701667174861
GPR89B	0.888304337184854	0.999999999999982	20.112676056338	3.7753397007372	3.13617967964417	2.6069779655335	0.222065541116533	0.0851812113690376	2.56666703509344	2.62781811629297	2.85523805357272	2.73383557760066	3.1655527640712	1.93980295292015	3.69860045877002	3.21377053626933	2.62120925395765	1.09853925371774	2.56608773690098	2.11574934681541	3.05366813446215
NBPF11	0.895563322657511	0.999999999999982	28	13.5464182172583	2.92197773818413	2.64149869821317	0.436772176485955	0.16535013883649	2.46103990139115	1.91949497484897	3.82784368304379	3.49182072860579	2.30422965881645	1.74329733962817	2.53904651296698	2.12193444840977	3.04467301241793	2.32927911853109	2.56608773690098	4.09337890000557	2.20296793881591
PDE4DIP	0.312220271901763	0.999999999999982	23.5643564356436	7.6199348812371	4.63248225665901	4.48908596227695	0.304145959071937	0.0677523134169763	4.97444077747848	4.66476139612511	4.96780177085906	4.18158292714913	4.18985168449277	4.24649895096888	4.00026773990585	4.7016904224003	4.89558003806784	4.34130328889333	3.74922019815209	4.28680937418343	5.03600812755318
NBPF9	0.450870895502487	0.999999999999982	26.3468634686347	2.3523112822319	2.9577854218651	2.73879205733399	0.200658886084434	0.0732654695514784	2.08792564986543	3.88886026219497	4.3145567550669	2.96377018803325	2.0469417651392	2.53373339729027	2.62982033772009	2.6605525835125	3.69757462194504	2.07090271467847	2.84321805238965	2.65386025029055	1.19686695426661
NBPF19	0.999999746542681	0.999999999999982	28	13.9202728524752	2.96943879454404	2.76718524511536	0.259726104122974	0.0938593123035196	3.55826642967545	1.22903826040335	3.76204584414044	3.81999543281849	2.18131366558055	2.40657612090443	3.31671122300271	2.41623494871856	1.81925186842251	3.58855756250353	2.22275413067557	3.12807291972406	2.69013317606669
HIST2H2BE	0.941748414632832	0.999999999999982	24.2033898305085	12.1212795758451	3.89467385863777	3.75548252652442	0.14934433463838	0.0397670162445392	3.39577835659447	3.9793761285392	3.95106804639	3.63216697356392	3.94736063041652	3.91388466133393	3.52025514104122	3.77717518832426	3.91390882979789	3.72966266627297	4.1051418104003	3.12807291972406	3.69230324707535
BOLA1	0.999978330806239	0.999999999999982	20	7.8744215931958	3.8407084444851	3.69311010523209	0.122611004640873	0.0331999320754526	3.55826642967545	3.74145642225783	3.69310312299829	3.56369979950076	3.7011603427905	3.34873100721851	4.00026773990585	3.42696329615	4.61579144784266	2.54833516378743	4.30143801280915	4.05137386304252	3.52854427855418
SV2A	0.619196412995737	0.999999999999982	21.0619469026549	8.2298690104085	4.36533981771553	3.88477542683244	0.214413251870424	0.0551932166759127	3.55826642967545	3.39194684717034	4.00894569780746	4.1351531308713	3.90913557967853	3.81719552961998	4.35982111168678	4.39900700404021	4.18757431986632	4.2505325368355	3.53179409750632	3.20672113395219	3.74300409199177
SF3B4	0.858464593031544	0.999999999999982	28	7.8803028572698	4.18991012482288	4.29038952565605	0.302593047080578	0.0705281059612666	5.48614463636031	4.74436006480276	5.4989451908519	4.39365622265449	3.56027184843447	4.31891480067819	4.13033257350534	3.21377053626933	4.64634180919278	4.31167643021617	3.99597515926405	4.05137386304252	3.69230324707535
OTUD7B	0.999922677247406	0.999999999999982	28	12.0531482870428	4.40547558103388	4.34967344188292	0.0671996371663666	0.0154493522477579	5.06735286038469	4.39564543826574	4.5275416217808	4.22656495989936	4.57879166529124	3.8663499546991	3.85730459862933	4.58811914516812	3.63801284323149	4.85414036518588	4.51433666107571	4.05137386304252	4.44041351378346
VPS45	0.761066657384338	0.999999999999982	28	6.8508626986847e-05	4.61618717625193	4.02905542478739	0.156608280017806	0.0388697259050661	4.8120881748159	4.22114238970106	4.35974353902452	4.88946690443523	3.7452231346756	4.04775717172464	3.31671122300271	3.42696329615	4.30711964647505	4.11987446367031	4.1051418104003	3.48437503893763	3.63975551236275
PLEKHO1	0.999943250081564	0.999999999999982	28	12.6324185616643	6.9996865515212	6.77489480074886	0.0896529902888662	0.0132331191738883	6.71495031821163	6.82796201223412	6.99462202917481	7.01832393058468	6.92017941377235	6.97134091784726	6.73079619372418	6.6913144046981	6.63742847528177	6.5164952886917	6.83011828984853	6.47695786313782	6.81760398902488
ANP32E	0.98874587415186	0.999999999999982	28	16.2103934179538	5.38224034567614	5.00224765645331	0.184342602341339	0.0368519543616602	4.0703098526419	5.20458257275128	4.81394893077363	5.14513837655857	5.5635606673357	5.45603758304574	4.86855956036623	4.90508654856239	5.25404523522655	5.04627868785579	4.80064637770815	4.89750953820014	5.03600812755318
APH1A	0.931444102108783	0.999999999999982	28	10.7930167294128	8.14646661806682	7.95002125424859	0.142210624865105	0.0178880810902368	7.61641167019831	8.20876686186024	8.03894894927719	8.14212727472289	8.12323811760289	7.94053444325358	7.59544772345899	7.93771397726785	8.00548928606273	7.40448502415489	8.1829905669589	8.31432603337353	7.97976123825397
C1orf54	0.961971310836931	0.999999999999982	22.6666666666667	16.6792452381609	2.41584837659713	2.3516538655554	0.310811049144521	0.132167005398609	2.75721654305885	1.91949497484897	1.48778670245275	3.06631173150815	2.30422965881645	2.11272346714772	2.22642310856589	2.96351789057089	1.58700327368219	2.32927911853109	3.07559532079613	2.65386025029055	1.87951701486721
MRPS21	0.893506896790364	0.999999999999982	22.1052631578947	10.0318797295008	7.7941907583516	7.64018507811414	0.102489593384297	0.0134145432782624	7.50787867924444	7.67084048769433	8.03547198733532	7.79172747802103	7.57967291387803	7.59900251322215	7.79252103957248	7.42872488050234	7.60386709896509	7.67847274132398	7.37355700976468	7.52052973617643	7.62506541001969
PRPF3	0.999965470349515	0.999999999999982	20	18.524212694916	4.37522924271882	4.19019464548934	0.110665165188915	0.0264105070412525	3.91896304633503	4.55130053840829	3.89077107946761	3.9861630259162	4.25225585641638	4.45367695370463	3.78013371684523	4.05876202684008	4.34486372172258	4.76949710306643	3.81497697056485	4.60983630598464	4.0146649647383
RPRD2	0.994811510753867	0.999999999999982	28	6.0955486052927	5.46968994845435	5.17905014361927	0.19084395713765	0.0368492198077624	4.89554705061639	5.59650844807145	4.78110672515531	4.99723044015047	5.2788160037152	4.86989525048045	5.0765044871187	5.45128919391217	5.47438082728693	5.29364589619639	5.58306549097245	5.07571391829553	5.07610897445351
TARS2	0.856497312780415	0.999999999999982	20	9.8360888222154	2.10522908832968	1.85374012792372	0.470201051590781	0.253649928869711	2.46103990139115	0.469789243285097	2.85523805357272	2.73383557760066	1.33273602482327	1.24544691688149	2.33832869721034	1.75179879173879	2.19485963537634	1.92199662170103	1.47849147492039	0.914546842079451	2.20296793881591
ECM1	0.962290736052468	0.999999999999982	23.1067961165049	8.3599434502353	5.72306075057917	5.63546085824703	0.124899990101733	0.0221632255539407	5.74431432899525	5.49276615061646	5.87077635734027	5.73341399348666	5.48777432667635	5.53416423176346	5.81734738384306	5.2971882382137	5.99714531254907	5.75639168547704	5.33670709827451	5.47575296703705	5.64144118532799
ADAMTSL4	0.968650410968337	0.999999999999982	28	16.1899157835667	3.59527050103299	3.26625798720261	0.263738084015172	0.0807462500049024	2.84381561704113	2.38452109697838	2.23384521519896	4.22656495989936	3.09919300457638	3.8663499546991	2.53904651296698	3.8280903648317	3.96327829689076	2.32927911853109	3.45137193418339	4.05137386304252	3.69230324707535
MCL1	0.603364806473547	0.999999999999982	28	10.1377962306541	9.34422915951905	9.09526004819571	0.13468486684179	0.0148082480465755	9.23548098038074	9.29952913323661	9.08940141411937	9.08132273282637	8.61980607349359	8.87321107136817	8.97088313407362	8.9779528678517	9.26899573281687	9.34577395580253	9.36626768811489	9.32665201333871	8.91772431276384
ENSA	0.733866913960003	0.999999999999982	28	7.7333113508092	6.52956934390124	6.51229465911701	0.148628598171171	0.0228227692312871	6.8828542569038	6.84611791331816	6.5829944557943	6.84885877625603	6.44001767207981	6.05244490274128	6.46097688309977	6.50047365101742	6.50199579174399	6.33695912406553	6.70563056649351	6.4037287929271	6.22659086152455
GOLPH3L	0.998890987897373	0.999999999999982	20	11.3874480730913	5.11841452847326	4.98043689526261	0.0529779582421641	0.0106372110231046	5.26860057970466	5.04607600896972	4.48738606664864	5.02295894160131	5.1037183561112	5.23057275051699	4.83078979388816	4.80696995683192	5.47438082728693	5.23171630117019	4.15677601348424	5.23430647388232	4.79299495852779
CTSS	0.740084551562514	0.999999999999982	23.5643564356436	20.7487011121635	3.02373860395292	2.56020448619054	0.775565956325696	0.302931254323243	3.33727751054988	2.0917018378884	2.97623917814198	-0.143520440799451	3.7452231346756	3.48085903571258	2.22642310856589	2.41623494871856	2.35139822583205	2.07090271467847	2.56608773690098	3.48437503893763	3.27654275341902
CTSK	0.984974257211514	0.999999999999982	28	0.7634855246664	8.20088216673714	8.13092209980038	0.159141461317927	0.019572375600774	8.71711214416091	8.09949084497011	8.43965105629966	8.51277791104278	7.25336085526385	7.56590777062951	8.34987799798364	7.7590099524715	8.44844357934706	8.18268129634986	7.76321736666092	8.63009225539146	7.90380638264639
ARNT	0.61339467615122	0.999999999999982	27.148288973384	11.859639511752	6.52061599167974	6.13690519806449	0.239532573759438	0.0390314932410857	5.61485310508098	5.7458096975038	6.29967772106732	6.25152681123075	5.87252432604857	5.87166463662015	6.02392889560538	6.19578193351269	6.28616641716486	6.35885203745468	6.8060652880351	6.46100293706125	6.1251183288772
SETDB1	0.560026570632122	0.999999999999982	21.4414414414414	7.2864866616287	4.99186824851987	4.68694646821814	0.32548288560658	0.0694445494126416	4.2711729086421	5.02497978540782	4.96780177085906	4.18158292714913	4.31207226631769	4.54708164808676	4.69021872965579	4.90508654856239	5.21381426493141	4.79112801968338	4.15677601348424	5.15718831968477	4.81685827625577
CERS2	0.984000576700266	0.999999999999982	24.2033898305085	4.3418781615021	5.60405242160815	5.6531695886559	0.441442706645937	0.0780876461820234	7.51119016263018	6.29646611572248	5.65209911924247	6.66499836268761	5.35188365319683	3.81719552961998	5.27237646431404	5.63407938548221	6.32445541162919	4.18668213057173	5.11969119264239	6.11857103688622	5.69392866089894
FAM63A	0.753668323131165	0.999999999999982	20	0.2924201016354	2.95724978910169	2.60176282798656	0.419505344725651	0.161238887808347	1.36643998565656	2.0917018378884	3.19148454868918	2.73383557760066	2.30422965881645	2.53373339729027	1.97263376678769	2.6605525835125	3.51096242397691	2.54833516378743	2.40461027050051	3.54617493397983	2.69013317606669
PRUNE	0.999786439782913	0.999999999999982	20	7.9999582833598	5.01284637384769	4.58439905133237	0.0570922445033059	0.0124535939965159	3.9966201812684	4.49103842996712	4.48738606664864	3.76006251864646	4.82449630562975	4.28316119089979	4.6255116242432	5.01903396136075	4.55267863388242	4.63242334077471	5.01166199998119	4.98936149793005	4.95229918974822
C1orf56	0.974739047115961	0.999999999999982	24.8780487804878	17.295668055613	2.4641636351074	1.8331219349509	0.193259455497512	0.105426404983086	1.36643998565656	1.49759015567285	0.621430200703275	1.67990649727089	2.71205167935746	1.24544691688149	1.0268935298497	1.94870438763507	2.01924513775248	2.82490201937091	1.77131951437084	2.7619925480769	2.34102482029779
CDC42SE1	0.992961042362401	0.999999999999982	20	16.2493385991276	3.95498311804345	3.56946854934728	0.235933475152338	0.0660976478404555	3.7042922542316	3.84137958596876	2.97623917814198	4.39365622265449	3.94736063041652	3.65880646190827	3.7399429880765	3.61266992423319	3.13361774521147	3.25667851005203	4.1051418104003	2.53696179108029	3.20600878316326
MLLT11	0.72732104267049	0.999999999999982	20	1.9661961504128	4.07021496406849	3.63761361354806	0.317687267930438	0.0873339781738313	3.45199916567621	3.32447990951331	3.82784368304379	3.41617179738397	3.65570927302241	4.17025521278851	4.19121669606868	3.8280903648317	2.84842270514974	3.68414401869497	3.99597515926405	3.9635065551665	3.34378842975321
GABPB2	0.859744639938674	0.999999999999982	27.7821011673152	22.6041609409648	2.99454612412818	2.75417493657448	0.406984967018134	0.147770194846201	2.46103990139115	1.72391076161669	2.23384521519896	1.9179140255417	2.71205167935746	3.60189498752014	2.10510187405276	3.61266992423319	2.01924513775248	3.25667851005203	2.84321805238965	2.7619925480769	4.20752680520394
SEMA6C	0.995814514287083	0.999999999999982	22.5236593059937	16.1045720920535	3.46933221469808	2.90718073948317	0.266166687360272	0.0915549156422901	3.00282435332305	1.91949497484897	1.11868641333523	3.251821209927	2.41749057009557	2.75867788247208	3.20304788526295	2.86942563743456	3.21739586568801	4.0852734976168	3.07559532079613	3.35221728947919	3.27654275341902
LYSMD1	0.865924909253302	0.999999999999982	20	7.9999324559169	3.42135228673463	2.77219484128019	0.322164759637631	0.116212884765652	2.34706398050019	2.83594522993861	3.82784368304379	1.39472305060686	2.41749057009557	2.53373339729027	2.44217545159906	3.21377053626933	2.84842270514974	2.54833516378743	3.27568394396651	3.04488875017836	3.46954937384047
SCNM1	0.979379422635232	0.999999999999982	20	15.896341090865	2.23663429412971	1.65161886842223	0.435658271991455	0.263776516677625	3.39577835659447	1.49759015567285	0.621430200703275	2.8533788726151	2.0469417651392	2.11272346714772	0.731348755157157	1.25265313499173	1.58700327368219	0.397617649676313	2.01462258880931	0.914546842079451	1.46193788966607
VPS72	0.323569239937283	0.999999999999982	27.5675675675676	12.2464728249432	5.92762190723025	5.57815772823558	0.361371754937038	0.0647833518775998	4.57950868145081	5.5381435428139	5.63382071107896	5.90925691664464	5.64722251780174	5.54929439859891	5.13965321712318	5.56070983662656	5.87347213921087	5.55618207030087	6.20256551212165	5.96865503010699	5.61446354216327
PIP5K1A	0.977592925631112	0.999999999999982	27.3563218390805	8.2871554434044	6.48326816257149	6.21159055992563	0.160562166158945	0.0258488006590164	5.98243703334706	6.38191445530785	6.17880866924836	5.92298712741609	6.32858111411389	6.30508241962204	6.07328514834125	6.25279852437899	6.49361897732637	6.53584353958517	6.2627147487072	6.47695786313782	5.65474315988504
PSMD4	0.799079189449319	0.999999999999982	28	21.5510854176157	7.5164277711523	7.38386608102681	0.128565317717711	0.0174116535033139	7.33926447536346	7.18729709645973	7.43551504514231	7.01832393058468	7.64799730724863	7.4294651216114	7.48731883035261	7.51282691194236	7.16096501866645	7.33990763526354	7.43235387678464	7.29161061887535	7.59777687300594
PI4KB	0.932627085180472	0.999999999999982	28	8.109016445337	5.41035434049807	4.59338127617125	0.543046393004797	0.118223670179943	3.9966201812684	5.02497978540782	3.62069973691108	5.3004756683424	4.09087242613498	3.71355783320034	4.35982111168678	4.61736107630673	5.78012620856231	4.93409159829817	5.5253065993495	4.96694091243993	4.27798838003297
RFX5	0.987641470270599	0.999999999999982	28	20.54787109371	3.43745660623659	3.12050253600286	0.205441087176011	0.0658358981624692	4.03393545399528	3.25370246600337	2.97623917814198	2.46017542375709	3.09919300457638	4.00449872603855	3.31671122300271	2.6605525835125	3.75477457398031	3.5382794900112	1.11068651897413	3.86993861814307	2.34102482029779
SELENBP1	0.813991194203585	0.999999999999982	28	0.7781569691575	4.43648225373362	3.86092015029467	0.436097440663136	0.11295168604558	3.79402852996288	3.51809481994805	0.621430200703275	3.06631173150815	4.09087242613498	4.57691937429432	3.81923508755698	4.33002843197637	4.73429309538242	4.58367671977715	2.71129700682696	4.82456700811762	5.3126747751001
PSMB4	0.810063261037479	0.999999999999982	21.4414414414414	19.6821727576254	7.00849297733264	6.87541544988732	0.135644525909091	0.0197289206590875	7.60095400289677	6.93926955418673	6.55412611593952	6.64856426640449	6.10164921127503	6.61653815539368	7.16189548201868	6.84754769190928	7.07935063538704	6.71060277216449	7.13050774078232	7.23174837305163	6.82938317717943
POGZ	0.75502251514505	0.999999999999982	24.040404040404	8.0469032327651	4.83204815899591	4.59824459684339	0.269593785962366	0.0586297184250348	4.93553313444458	4.39564543826574	5.28135837779344	4.27018679327209	4.09087242613498	3.81719552961998	4.53445754083163	5.2038839107148	4.45250981889181	4.79112801968338	4.62846220809556	4.52028849333581	4.71894115883935
TUFT1	0.35579731960982	0.999999999999982	25.7761732851986	16.1323896023304	4.504247502094	4.05316023838182	0.521832129941237	0.128746977481841	3.21263905586283	2.24552782558522	4.06459070974335	4.61280325525544	4.42474251556539	4.00449872603855	4.30577979052846	3.61266992423319	4.01101407680351	4.87454737745743	4.34660542664335	4.60983630598464	4.34516825178632
SNX27	0.687995713244786	0.999999999999982	24.8780487804878	20.7616453461289	4.61090273262671	4.4494595658418	0.318367418309971	0.0715519297566061	4.60452809194764	4.52148410869545	3.46398621102222	4.54338831077815	4.39738909399684	4.48548852984925	4.84979827519207	4.21995263081469	4.70556765879659	4.0852734976168	4.20662590015293	5.2713728312496	4.61389126609376
MRPL9	0.958475019473624	0.999999999999982	20	17.6261017851772	5.48419525134081	5.2492046612946	0.192225347060635	0.0366198994826822	5.77769493052183	5.4138137217824	5.15887729658621	4.50738683029103	5.35188365319683	4.9856448224388	4.94125612901819	4.97452904583802	5.57309294735484	5.43775112275556	5.58306549097245	5.19626262190212	5.20828521766337
THEM4	0.216141779293597	0.999999999999982	23.4098360655738	0.8927133007058	3.88095396110968	3.3337504332957	0.726761029529186	0.218001030392284	4.0703098526419	4.22114238970106	3.28815145863513	1.67990649727089	3.51007621312413	3.04148307530452	4.35982111168678	3.72439718537981	3.04467301241793	3.0568833468849	2.84321805238965	3.82077597174325	3.58522123045841
S100A10	0.940884356561484	0.999999999999982	28	7.9134088007806	7.7384144050846	7.62254036049728	0.13756121535902	0.0180466365349682	8.27221331295834	7.65376243210466	7.80168026833641	7.6910087634548	7.21078261736516	7.0585218678526	7.86438343152365	7.58491251357379	7.62702945098972	7.61924015024116	7.75904704594625	7.9671179267291	7.10608020263543
S100A11	0.997953313632432	0.999999999999982	24.8780487804878	6.78116359961769	8.88519091629412	8.58832783024438	0.0431661824865779	0.00502614517514868	8.79661078992636	8.80855211286068	9.07423151080095	8.73141189696661	8.89749868207475	8.43384743355485	8.65014789511707	8.60176645223778	8.486933394868	8.09843664868362	8.69839435599625	7.95292778400244	8.40863309086779
S100A9	0.94169625931064	0.999999999999982	25.5913978494624	6.1085553864799	4.79741843975505	4.46439503971838	0.346431403733601	0.0775987341289256	4.20727619203904	4.36239266818771	5.55829932405178	3.56369979950076	4.52924739230345	4.31891480067819	4.71115851215104	4.85686219634011	4.52005573223383	4.83344054773995	4.66458233593137	3.71711999555955	4.17096202548302
S100A8	0.707600014459918	0.999999999999982	22.6666666666667	15.9632214304116	3.02961924658925	2.89640840755387	0.291475411503728	0.100633395050075	3.21263905586283	2.73563154607541	2.41601616123955	2.8533788726151	3.09919300457638	3.20327087927678	2.22642310856589	2.41623494871856	3.13361774521147	2.73847288646202	2.96408031137214	3.91748101312296	2.46701667174861
S100A6	0.465381229287715	0.999999999999982	28	9.3455607689144	12.0851312775298	11.9239245710895	0.209104374525185	0.0175365395242582	12.2012738509818	12.1596595106633	12.1457133712808	12.2146306464141	11.4066293263088	11.486141419432	11.9146178377574	11.7219293428961	12.1537588332207	12.0158780474247	12.0122433924622	12.1814718383079	11.6039255925314
S100A4	0.608266666655519	0.999999999999982	28	9.20669056329074	11.0160078160718	10.9221849242148	0.170210103911346	0.0155838877561929	10.8049006710605	11.0392138179704	11.0613430109481	10.949292777068	10.8169694558	11.0986724275077	10.3872775175725	10.7934993617456	10.9887939094594	10.9811878275055	11.1431015621338	11.1870669591352	10.9046049152157
S100A3	0.951136693184488	0.999999999999982	22.8115015974441	6.75440830680987e-05	4.91139825759278	4.01305571724941	0.283414703474524	0.0706231668442369	5.10290457258454	4.10531773097801	4.16982847141025	3.76006251864646	3.8295059794568	4.48548852984925	3.37035210566524	3.77717518832426	3.86278987978215	3.58855756250353	4.05159079894902	4.05137386304252	4.40935855154248
S100A2	0.791988808367738	0.999999999999982	20	0.206625789579299	3.18875857563013	2.93723357437488	0.629821563510552	0.214426788868704	3.27630384786384	4.02258982390836	0.621430200703275	2.73383557760066	2.87956347945129	3.71355783320034	2.44217545159906	2.76876588767599	3.04467301241793	3.37599114580315	3.99597515926405	2.4097494525143	3.27654275341902
S100A16	0.991194903051479	0.999999999999982	28	15.5823330805766	8.07170631748962	7.99504348556862	0.0218123759938346	0.00272823731768399	8.38481034467696	8.08427474600994	8.23963277944917	8.01006502917006	7.70209641675057	7.84260720728547	7.8096119321174	7.58491251357379	8.12690836262406	7.90119789321787	8.14833475739347	8.06007761175926	8.03421313499986
S100A13	0.661287635588659	0.999999999999982	28	22.792699623814	8.80556965905062	8.66935067291381	0.171115150609068	0.0197379431361214	8.583498366883	8.62445458001769	8.58706173379852	8.51050621923999	8.98738255505375	8.69421176764646	8.65014789511707	8.98357830414323	8.53466614343155	8.40062536193869	8.48520786513595	8.52082184713961	8.97452225524607
CHTOP	0.92246276629035	0.999999999999982	20	0.270779265340298	5.59094357214796	5.56422739479719	0.177636212097921	0.0319246859436441	6.15324777803252	6.03675123283938	5.20912425625723	5.65331069348707	5.3660633766818	5.47200504645212	5.97282411304792	5.14486025829022	5.62002658060022	5.46492203446973	5.56406830632696	5.42730775681271	5.36216722494482
SNAPIN	0.988200955478686	0.999999999999982	27.5675675675676	0.777917657972399	6.42103982196291	6.0759440993479	0.130793666694242	0.0215264763065017	4.50173676124614	5.56762112277345	5.97609640645034	6.2623680559811	5.87252432604857	6.4410835450961	6.19719872613275	6.40308786340046	6.55930989696178	6.23015547255037	6.2627147487072	6.56168890274018	6.20866427443635
ILF2	0.999648471689188	0.999999999999982	21.7021276595745	5.71323014812717	5.83617280119217	5.57300850877301	0.100108179990552	0.0179630409379354	5.7101430475315	5.78398262340788	6.00482772279992	5.93658789791326	5.12054408871752	5.79757098367137	5.06027575815459	5.26058739487932	5.50804092650236	5.66562423857559	5.17081636088883	5.69621989184242	5.82913667015328
INTS3	0.999993050897061	0.999999999999982	20	7.9999324559169	2.42128801249788	2.11059037501509	0.11868750395037	0.0562342676036893	2.08792564986543	2.83594522993861	0.621430200703275	2.46017542375709	2.30422965881645	2.40657612090443	1.0268935298497	2.76876588767599	2.01924513775248	2.44296078456659	1.77131951437084	1.9427269333918	2.69013317606669
SLC27A3	0.474729121159336	0.999999999999982	28	19.6896025513836	5.09555102224711	4.8287465264204	0.233300369759772	0.0483148925882261	4.14041782319914	4.6917852067418	4.71309055608521	4.67903107657791	5.32309912827968	5.17312777319183	4.69021872965579	5.08331843581218	4.67625863181075	4.50732209216644	4.83274777537403	5.15718831968477	4.97368615550084
GATAD2B	0.720951237782532	0.999999999999982	20	16.1658722186635	5.11630975516228	5.00891876468076	0.133504299065587	0.0266533168808729	4.74616458195032	4.93736768749988	4.81394893077363	4.97103476184292	5.35188365319683	5.0294637471967	4.81152751533746	5.10412543564515	5.21381426493141	4.99127535730065	5.19571521345079	4.66658881192435	5.11512526484309
DENND4B	0.998784450699749	0.999999999999982	21.570996978852	6.75440830680987e-05	4.07773668477943	3.55480041008948	0.127925378042287	0.0359866555880888	4.10578965937334	3.79228293426651	4.40355790055425	3.69753153175087	3.40412075398645	4.04775717172464	3.31671122300271	3.3593400316113	2.84842270514974	3.25667851005203	2.96408031137214	3.54617493397983	3.63975551236275
CRTC2	0.91497094388837	0.999999999999982	25.9636363636364	2.0821531501258	1.68260358636983	1.58545632165101	0.488302230448396	0.307988447098879	4.10578965937334	1.49759015567285	1.48778670245275	2.12216051099794	1.33273602482327	0.479069990545184	1.66446312551875	1.52370603684634	1.81925186842251	1.09853925371774	-0.143520440799451	1.9427269333918	1.68578321690822
SLC39A1	0.999564149172525	0.999999999999982	25.0526315789474	7.4189006781377	6.96979985974314	6.82641372221985	0.0950883416150055	0.0139294724117723	6.61384011823975	6.96164711391891	6.81970164133923	6.46366100893742	6.58041603745657	6.81737253564619	6.94922924118144	6.79092423471625	6.99877247439532	7.02547919996685	6.9809730368387	6.69042793485068	7.02645149018957
JTB	0.999999949681306	0.999999999999982	28	11.6601884823265	7.3472668146345	7.33414871747433	0.0182965602204576	0.00249470810114121	7.44693419925968	7.27031628204842	7.35411705379168	7.48891861694995	7.19498267974204	7.25588283458405	7.38352798134982	7.25355207852671	7.3948546672772	7.27614370199584	7.31226169907191	7.48940646720796	7.24007655220344
RAB13	0.959401896016607	0.999999999999982	28	12.9884935491889	7.74626331956914	7.49061891036775	0.200593977782739	0.0267793596474514	6.81480590764308	7.57974152997988	7.51256474025208	7.76910095765365	7.8781427583558	7.43354799513525	7.70910481742521	7.51671203846073	6.97489862810995	7.80347222689528	7.74224415821822	7.09370320566237	7.70715996640706
RPS27	0.999859356035481	0.999999999999982	20	5.3919701161539	9.18376721524963	8.9877237209411	0.0783567818273984	0.00871820098840262	9.00474976442406	8.60326114878904	8.97970146581806	8.83671334067557	8.58688841307101	8.871707250537	9.322584606715	8.96379255648873	9.01616510668654	9.23076845702178	9.08069863594418	9.37641071225837	9.08182026227088
TPM3	0.98204990367231	0.999999999999982	26.9433962264151	6.75440830680987e-05	7.98572891392688	7.78208729978028	0.0443620852676685	0.00570053811513024	7.84092672685231	8.26157772173478	7.8890395682502	7.57839586422477	8.0830280586774	7.82717231649766	7.77522524996211	7.78178957072926	7.81693126031228	7.58868620172006	7.68624253094776	7.46561531840253	7.55585115708877
C1orf43	0.735944100803697	0.999999999999982	28	7.3328204344596	7.62120315197842	7.41012680197854	0.196143015067065	0.0264695895642021	7.75694106996075	7.74689596693309	7.21964165502381	7.52087074444737	6.9581167678868	6.82360844649668	7.69865800231218	7.33061366358744	7.74464808508781	7.5479733880992	7.42184023341754	7.71805053207303	7.00583811677018
UBAP2L	0.721101758476273	0.999999999999982	28	6.0671905320272	6.02556521708956	5.87181315089702	0.109821913316497	0.0187032370571465	6.02011618932441	5.892791295598	5.79054355287501	5.90925691664464	5.78023868087691	5.91902739225653	5.84603041675145	5.94209655792172	5.92422053823393	6.21423128050191	5.85724299005786	5.76280850596625	5.54472624519352
HAX1	0.994924216457196	0.999999999999982	28	16.5124184702278	6.4991735648007	6.32185709060611	0.0459017847112664	0.00726080707826717	6.408966054436	5.82117149604444	6.16614559023282	6.65680471502682	6.15978193359975	6.62370317062653	6.54501833429113	6.13641894667528	6.82938401128971	6.01723023389721	6.08754239689986	6.27276101372928	6.46422652049527
ATP8B2	0.699363538451357	0.999999999999982	28	10.6526799995163	5.57246949516575	5.4199129619231	0.143115219810249	0.0264054461419744	6.19502811124881	5.66629321420782	5.83921663005824	5.25777366036206	5.08669407195372	4.89380003951657	5.2863971340448	5.04078194702874	5.36841529358344	5.68885706431587	5.6203254830648	5.52262411685085	5.13424472971246
IL6R	0.856223720475722	0.999999999999982	28	20.9766658801047	4.73264158049811	4.43539918440401	0.294461408845527	0.0663889306470832	4.30209043683801	3.57725994530961	4.11816895236289	3.87753758193324	4.60294003890508	4.9404531848629	4.41191099921225	4.90508654856239	3.96327829689076	5.11649905775957	3.87786680494019	4.89750953820014	4.84033328996967
UBE2Q1	0.909698685777005	0.999999999999982	20	12.1471777773914	6.59882809672516	6.43597442164135	0.124033283612708	0.019271873299502	6.92318879545726	5.91589567936921	6.08774024335551	6.65680471502682	6.2844685323618	6.42476819136835	6.42340433759334	6.19578193351269	6.91969265508753	6.63486779956937	6.17778562443985	6.46900245590149	6.38662603914762
ADAR	0.999353709883668	0.999999999999982	20	7.999929009693	6.59112344756188	6.44969147608372	0.0690977957520944	0.0107133490041063	6.29062452644099	6.45471664757111	6.33404832867059	6.66499836268761	6.135154169526	6.51230192441429	6.35852359663113	6.40308786340046	6.73304256328348	6.17363440976135	6.6069884290518	6.69725410042107	6.51616553650835
PMVK	0.670109618502332	0.999999999999982	27.3563218390805	12.3313047607604	5.59599569095554	5.47033092496984	0.174262095479125	0.031855859886591	4.85442103311355	5.5381435428139	5.65209911924247	5.45966576744424	5.60001137510369	5.42356249755993	5.48183261637245	5.38482304857306	5.54093356040505	5.64201114470559	5.50552808158262	5.82645879713183	5.3126747751001
PBXIP1	0.99054300795113	0.999999999999982	25.2296819787986	22.770254907329	6.04060708713966	5.67668208411717	0.0299736271559538	0.00528013137107277	5.55193371823029	4.98183869858007	5.28135837779344	5.66969111616866	5.53873828734835	5.74597299089256	5.45725428724056	5.75741699543243	5.72394227554992	6.30724199363188	5.72665773253463	5.89930811440147	6.14410668194879
PYGO2	0.961130083390508	0.999999999999982	28	11.3251632809096	5.68320757815577	5.40462565790157	0.168390504909021	0.0311567378700565	5.15464157202696	5.5381435428139	5.23360635740396	5.40200816845018	5.32309912827968	5.47200504645212	5.10842433779911	5.04078194702874	5.96114364790158	5.27841093572722	5.84155175985637	5.78860657197423	5.27871065049102
SHC1	0.738315569803763	0.999999999999982	28	12.0063365826621	4.45041609660235	3.88215418834559	0.455884977066338	0.11743093008385	3.33727751054988	3.57725994530961	4.99669710288414	4.43257115406088	4.22139115786202	3.65880646190827	3.37035210566524	3.92482778465313	3.75477457398031	2.98362403315668	4.4741964032181	4.17388893196511	3.97279378136358
CKS1B	0.86733647284617	0.999999999999982	28	13.4990899346117	5.34946581229799	5.2792570684703	0.185136838730857	0.0350687296204163	5.04924298185497	5.22322528220614	5.20912425625723	5.49686253177422	5.15361805478563	5.33902497791809	4.97627534024074	4.67412472932503	5.7938368500209	5.24744970392108	5.35892209763517	5.81395141329657	5.42562191677535
FLAD1	0.996027827046095	0.999999999999982	28	3.6478056577789	4.0148937974228	3.65079079294103	0.118832318844545	0.0325497475983322	3.60860195243064	4.55130053840829	1.78143357037484	3.49182072860579	4.09087242613498	3.65880646190827	3.69860045877002	3.77717518832426	4.26836151384345	3.89860542496474	3.27568394396651	3.28130260041275	4.09492905256418
ADAM15	0.999999591424162	0.999999999999982	20	8.71143391471493	6.31580802979992	5.94042044839048	0.119104093876339	0.020049775080922	6.18676828066357	6.22426560185115	6.1404810277533	6.35643887124969	6.22347183701773	6.12492976189761	5.10842433779911	5.78345015196147	6.1110487520153	5.15036779782992	5.6203254830648	6.20732068156384	6.00561999108878
EFNA4	0.977376956036443	0.999999999999982	23.8795986622074	12.6359827405342	2.66758737925076	2.04735312995938	0.108263979063648	0.0528799734053674	2.46103990139115	-0.143520440799451	-0.143520440799451	2.60348450962772	2.41749057009557	1.74329733962817	1.97263376678769	2.96351789057089	2.62120925395765	2.44296078456659	2.40461027050051	2.95661321626145	2.20296793881591
SLC50A1	0.999380215928759	0.999999999999982	26.9433962264151	4.8931493685794	4.31370286052675	4.3126062239787	0.102519453347334	0.023772041318614	4.79044663229007	4.60914607212575	4.11816895236289	4.91717177698736	4.15760727127685	3.8663499546991	4.69021872965579	3.97086799070439	4.18757431986632	4.45407734213434	4.43290727738031	3.35221728947919	4.52975831291966
DPM3	0.999992754062336	0.999999999999982	28	17.3109866070722	6.77895314230248	6.40143959982189	0.0468619786325533	0.0073205374981367	6.51833186361255	6.13847205633961	5.99053358657491	6.83440100357683	5.64722251780174	6.25058427176283	6.26249066697194	5.96502640494923	6.80927412700619	6.40166570909685	6.86933638025416	6.81490460359259	6.7197392264552
KRTCAP2	0.997987089202919	0.999999999999982	20	15.8381190442088	7.42161732453089	7.42538853436442	0.0349383105867706	0.00470525015964854	7.78457104486926	7.37822754113932	7.40350481664998	7.61268864792342	7.19100550964683	7.47771314892296	7.49035034959705	7.23951515680534	7.36760965902872	7.43228366244219	7.47365861905778	7.26887967325417	7.36267826219081
MUC1	0.209327408550248	0.999999999999982	26.9433962264151	20.8787626566865	4.71036912239052	4.20635098880572	0.499440073014937	0.118734759496791	3.55826642967545	3.45639917788337	3.28815145863513	3.81999543281849	4.52924739230345	4.9404531848629	4.24963511346876	4.7016904224003	3.69757462194504	3.77378896756028	4.98334167244686	4.55075953555611	4.95229918974822
THBS3	0.54659814209023	0.999999999999982	28	5.7157320432171	4.36959818298676	4.21959228630738	0.397492509363138	0.0942016390192496	4.60452809194764	4.29349551691332	5.0528074483468	4.64629716126583	3.28976243245586	4.00449872603855	3.81923508755698	3.77717518832426	4.73429309538242	4.45407734213434	4.1051418104003	4.09337890000557	4.20752680520394
GBA	0.709752199223267	0.999999999999982	25.7761732851986	20.2166007149799	2.61409980268178	2.34609883274834	0.542328625466101	0.231161883675118	3.14603457077113	2.73563154607541	0.621430200703275	2.12216051099794	2.62038826059471	2.85923311884461	1.97263376678769	2.41623494871856	2.35139822583205	2.32927911853109	1.11068651897413	3.28130260041275	2.97100737545498
FAM189B	0.925591434617429	0.999999999999982	20.3418803418803	18.0330261895145	5.75201519857644	5.32340876190766	0.311345629419267	0.0584861398672108	5.38868882883524	5.29547659559138	4.11816895236289	5.45966576744424	5.01651394942973	5.30377238811704	5.18526451716597	5.04078194702874	5.73819471297439	5.82090578250539	5.84155175985637	5.50716898214979	5.34585766823481
SCAMP3	0.999996280382168	0.999999999999982	28	6.75440830680987e-05	5.92536426608092	5.6795039729749	0.0162003132599552	0.00285241692532342	5.98243703334706	5.77137020876671	5.80695104707749	5.8813981519101	5.5635606673357	5.73277990230034	5.39391164750931	5.41843885613356	5.94894064183393	5.32364150246321	5.82568798828938	5.37717907890758	5.81735546092721
CLK2	0.843334582693815	0.999999999999982	20	6.20180356661774	3.07586372803938	2.95182480225451	0.333971605410637	0.113140727442753	2.34706398050019	4.22114238970106	2.85523805357272	3.06631173150815	2.0469417651392	3.65880646190827	2.71521922872531	2.76876588767599	2.94988228876972	2.20586737462056	3.6803225623733	3.48437503893763	2.78995838108486
FDPS	0.97081461371544	0.999999999999982	28	17.0275522710535	3.11544736517126	2.86230564665362	0.131005637265468	0.0457692690571424	4.0703098526419	3.51809481994805	3.89077107946761	3.251821209927	1.89875700274069	1.93980295292015	1.82676129916193	2.6605525835125	1.58700327368219	3.12660167564159	3.27568394396651	3.28130260041275	2.88332107785431
RUSC1	0.206139849750909	0.999999999999982	28	11.5083804573415	5.48469780923249	5.04722514602292	0.470934849062193	0.0933056948000977	4.50173676124614	5.18569580233613	5.6879755284495	5.3004756683424	5.2331304604676	5.30377238811704	4.27798055422872	4.58811914516812	5.15128272239635	4.93409159829817	5.35892209763517	5.62640848279457	4.90854995292802
ASH1L	0.781664790231829	0.999999999999982	26.3468634686347	10.7670200115209	6.14128401389475	5.86657260080635	0.40676393224074	0.0693358729055583	4.20727619203904	5.892791295598	6.38957335647929	6.02836390291935	5.80126279797085	6.19394634847783	5.56470187901505	6.16640574678854	5.820873320628	6.32958703079504	6.13979900140591	6.03482092448542	5.76924432181383
MSTO1	0.977598445434912	0.999999999999982	28	12.1994785814734	3.04549976729032	2.65081031290425	0.333497436815086	0.125809619493182	1.58332290835637	3.57725994530961	2.02530105285571	3.49182072860579	2.87956347945129	2.85923311884461	1.82676129916193	2.54355943810787	2.94988228876972	1.92199662170103	2.84321805238965	3.28130260041275	2.97100737545498
YY1AP1	0.871509168444175	0.999999999999982	25.0526315789474	16.7400481183916	5.97473154404919	5.57518686106681	0.165132294107071	0.0296191496755453	5.12035720403239	4.91460733274806	4.87747210224981	5.74891444329278	5.32309912827968	5.48779771792901	5.77819411617612	5.83414819262727	5.27374768952338	6.16537612748234	6.11390728791292	6.08773166550761	5.73207791579073
DAP3	0.999997638101889	0.999999999999982	28	11.5238777877006	6.00115103382572	5.89477254342392	0.0122800551156452	0.00208321101877706	6.30595907474255	6.0155172018016	5.53878468204914	6.294411392164	5.47474698098795	5.47200504645212	6.144291054482	5.49920339452665	5.97324430024733	6.24590581359967	5.63860072116843	6.30886452765543	5.73207791579073
GON4L	0.256765460187347	0.999999999999982	28	20.5787853349567	5.19437900979244	4.56333955299811	0.569346529370644	0.124765322141453	4.72350320479542	4.32835533386598	3.54446981501666	3.69753153175087	5.43494390230208	5.21167743751719	4.64740471631757	5.14486025829022	4.05722083608016	4.39879196468825	4.20662590015293	4.60983630598464	4.90854995292802
SYT11	0.592040435561908	0.999999999999982	26.9433962264151	1.6614922914044	5.57809299508064	5.38881852461722	0.289115284405689	0.0536509594978846	6.05683626654718	5.14716391703764	4.90821470471296	5.04823663802039	4.98010070988429	5.21167743751719	5.49396652136451	5.77049229331761	5.36841529358344	5.43775112275556	5.5253065993495	5.30751066953969	5.73207791579073
RIT1	0.46364843595856	0.999999999999982	28	15.5587185909079	5.13884582573872	4.6721276564692	0.357147308597389	0.0764421126428064	4.2711729086421	4.29349551691332	4.48738606664864	5.49686253177422	5.2485202820841	4.57691937429432	4.58070281041789	4.55827222683191	4.38164545250793	4.65619259422196	4.66458233593137	4.52028849333581	5.11512526484309
KIAA0907	0.999404800159615	0.999999999999982	28	10.2291677957557	3.61414629579828	3.58201272027972	0.288809042501303	0.0806275870730994	4.97444077747848	2.92973504935142	4.26790878235924	4.77299933569917	3.22899392356567	2.53373339729027	3.26099864150207	3.3593400316113	4.05722083608016	2.82490201937091	3.53179409750632	4.3225673332336	2.78995838108486
ARHGEF2	0.48659388933151	0.999999999999982	28	8.7098132796484	6.44886133055697	6.35527583356507	0.41204279979625	0.0648347625794724	6.08377570572796	6.89344542772297	6.9435942958832	7.15258221715953	5.93092353370512	5.81018720723102	6.40424463517762	5.83414819262727	6.78887996154732	6.1403138022528	6.67053608830368	6.23573076645072	6.1251183288772
SSR2	0.928327517299825	0.999999999999982	20	19.299648142483	7.60055550023964	7.56044613996383	0.0197706125757193	0.0026150060736778	7.43303410631454	7.84945896100228	7.54715984863053	7.654439194083	7.17498627281247	7.47375353952506	7.8898611890666	7.3698033903652	7.47788517485475	7.67556816392424	7.62797897000183	7.72808442737496	7.38679354121505
UBQLN4	0.999736844183251	0.999999999999982	20	16.6660622408021	2.14179026713225	1.90286655964486	0.235072654769632	0.123536069083849	1.58332290835637	2.62781811629297	-0.143520440799451	3.06631173150815	1.5470410830498	2.53373339729027	1.48156509460044	1.75179879173879	2.35139822583205	2.73847288646202	0.615788778723578	1.74608967210294	2.58288382516223
LAMTOR2	0.814742783845433	0.999999999999982	28	11.2378187060515	6.71083337236527	6.39204192806643	0.204661277516144	0.0320181375246475	6.19502811124881	6.39018739867961	6.90600827981584	6.81979687638047	6.3783968993756	6.44917254857127	6.2695662348382	6.02080554375149	6.36175443677275	6.24590581359967	6.15257266538509	6.71754092102139	6.38662603914762
MEX3A	0.995379467051003	0.999999999999982	20	8.7269995115833	2.02767265572249	1.43414744954653	0.303402574685331	0.21155605358519	1.36643998565656	-0.143520440799451	1.78143357037484	0.565595681740873	0.775727526358268	0.912559716605791	1.27206713718618	2.86942563743456	1.81925186842251	1.09853925371774	2.22275413067557	1.9427269333918	2.20296793881591
LMNA	0.358404322609087	0.999999999999982	28	11.3050261244913	10.4004937283652	10.1743357493262	0.272875762417075	0.0268200076290138	10.2562704458481	10.3061637589339	10.4048462233911	10.6242768029507	9.81252519948536	9.94228399233548	9.7531863613924	9.81489256706019	10.4820849062949	10.2321542815055	10.3659635647916	10.5604152458199	9.97255969636029
SLC25A44	0.414753833594148	0.999999999999982	24.040404040404	16.1409717455702	5.27059212131058	5.18324384471028	0.222280410913814	0.0428844209482176	4.79044663229007	4.6372217111297	5.30465446887075	5.04823663802039	5.50068508910005	4.9856448224388	5.32765967498788	4.92860740257016	5.3499722155848	5.50474237004697	5.70947106278025	5.13724700496096	5.05619787585303
PMF1	0.99707702444647	0.999999999999982	20	17.1519431270638	4.37242281551015	3.98040862362937	0.228446166427471	0.0573926418185608	4.391055877816	4.06454667553967	3.37874600688131	3.76006251864646	3.7011603427905	4.13056709408545	3.07965774307092	4.01548425685604	4.5845801336916	4.39879196468825	3.87786680494019	4.52028849333581	3.63975551236275
SMG5	0.997594933827569	0.999999999999982	22.9581993569132	12.82352060974	5.32410401249707	5.07478723273061	0.193084801217747	0.0380478613906051	4.8120881748159	5.06686818757469	4.60464765013373	5.55091904871415	4.76152716530808	5.23057275051699	4.6255116242432	5.22303377229483	5.50804092650236	4.76949710306643	5.96254799683786	4.60983630598464	4.97368615550084
TMEM79	0.728302005188125	0.999999999999982	20	8.6842345350165	3.29715633042918	2.85120306884146	0.373270028160873	0.130916675925347	2.56666703509344	1.91949497484897	2.85523805357272	3.16204614445389	4.02090026885447	1.74329733962817	3.01376540246237	3.3593400316113	3.91390882979789	2.20586737462056	2.22275413067557	3.35221728947919	2.78995838108486
C1orf85	0.99989222505097	0.999999999999982	25.9636363636364	22.0362960922805	6.84406830871053	6.56120970924328	0.0413963832254287	0.00630926080096334	6.63220582037659	6.38191445530785	6.51471383735311	6.47302461338135	6.3783968993756	6.65900400635304	6.36514455699342	6.48469238237251	6.64501263269223	6.71060277216449	6.3650412247367	6.83979556060938	6.84687357361567
CCT3	0.998964213517588	0.999999999999982	28	17.6554699845558	7.09482019553502	7.02891905142396	0.00169939908904177	0.000241772465525478	7.38330122257326	6.91080048780576	7.15060901535169	7.27540314742611	6.90082995485664	6.79850142864031	6.8815690631947	6.71855666535054	7.10707160669146	7.01172592353144	6.97379342261393	7.22231427971486	7.04172051015673
MEF2D	0.951968280349851	0.999999999999982	28	6.8965155250838	5.75679080675964	5.71047579425226	0.129064713725843	0.0226013940652283	6.30595907474255	5.66629321420782	6.04687952995484	5.63674214877902	5.50068508910005	5.19253136025154	5.91081975166762	5.36771678077371	6.1327887323612	5.49159066945275	5.76042877603356	5.74973439097699	5.57302694975747
IQGAP3	0.996716408430995	0.999999999999982	28	16.0333334696846	2.67761949299673	1.98505310854632	0.391515590835215	0.197231796544691	2.34706398050019	1.22903826040335	2.23384521519896	3.251821209927	1.73359074749619	3.04148307530452	2.22642310856589	1.75179879173879	1.81925186842251	0.790233401753058	2.01462258880931	1.24781311141902	2.20296793881591
APOA1BP	0.938219933549081	0.999999999999982	28	18.4022329034748	6.33569241246676	6.08834511223456	0.137735560294729	0.022622824060671	5.34481874717696	5.92731058253919	5.4989451908519	6.53692148061847	5.9961962777325	6.52000234938775	6.24823456803594	5.96502640494923	6.12195969178781	6.45684314889503	6.01944191772386	6.14876495232241	6.32139288719792
GPATCH4	0.999091963073646	0.999999999999982	28	22.7626826873484	6.35091307957242	6.02623081049314	0.124000560086437	0.0205768023140636	5.67514271810788	5.88109885180475	6.10110729298736	5.79444093193699	6.3643384709342	6.4652157519753	5.97282411304792	6.59169927355935	5.62002658060022	5.71172167583342	6.40828952864022	5.64064363348964	5.99520021365922
NES	0.576709253018335	0.999999999999982	28	23.560651648729	5.68687648840008	5.51619584694732	0.113249269504233	0.0205303206496748	5.03090288043243	4.89148214090528	5.57755351988894	5.36224845746158	5.76961060216724	5.66494168710666	5.44480629578931	5.85884439971871	5.47438082728693	5.0641567938303	5.76042877603356	5.68252524853727	6.01596505162361
CRABP2	0.99769407285657	0.999999999999982	22.2429906542056	17.75401948626	4.40098214227253	4.10752682982845	0.146278064615865	0.0356121994270636	4.47485236965573	4.10531773097801	3.08787238373867	4.43257115406088	3.40412075398645	4.00449872603855	4.24963511346876	3.77717518832426	4.67625863181075	3.81660557996086	4.25481068303347	5.3252457073232	3.74300409199177
ISG20L2	0.999966952239047	0.999999999999982	28	20.8805586789542	6.80117005319981	6.45697258602127	0.132638243090393	0.0205418625096136	5.47261899351223	6.94489656850645	6.2161443677378	5.89539477810685	7.24954161638217	6.61653815539368	6.45478235187096	7.05946829378739	6.17530990812779	6.36607646468779	6.3868274297997	6.49273827016603	6.50885918130141
RRNAD1	0.843807962381266	0.999999999999982	20	8.1376831657711	2.83845375153939	2.40394504067734	0.743184412324946	0.309151997965621	-0.143520440799451	3.32447990951331	3.19148454868918	3.41617179738397	1.89875700274069	2.40657612090443	2.62982033772009	2.12193444840977	3.63801284323149	2.32927911853109	1.11068651897413	3.76987872878448	1.87951701486721
MRPL24	0.57837677323232	0.999999999999982	27.148288973384	17.3904627534941	6.70686427342109	6.48012855181351	0.198051856630499	0.0305629518067311	6.0748516695022	6.02617328309596	6.46388439656426	6.25152681123075	6.86633109351173	6.88452846078771	6.31130603777178	6.59169927355935	6.54316545218609	6.40166570909685	6.47082417267165	6.89427803223084	6.45665162984623
HDGF	0.708073680750582	0.999999999999982	28	11.7309676377746	8.41040072728053	8.34055693429857	0.104386177091545	0.0125154924202101	8.33709324263759	8.33197911378529	8.57274040352958	8.43824861908028	8.20833638447588	8.19259959209194	8.42150675014483	8.03573455613747	8.41556522703353	8.40939346909549	8.44942260032746	8.42332527909153	8.28790488801463
PRCC	0.999901515411308	0.999999999999982	23.4098360655738	4.137530742828	4.30746041504419	4.22110263270684	0.104296453150767	0.0247083433467443	4.55404771215493	4.25777248180286	4.5275416217808	4.67903107657791	3.65570927302241	4.54708164808676	4.22072157348841	3.92482778465313	4.76245772903893	3.58855756250353	3.87786680494019	4.42481247301256	3.9296709584463
PEAR1	0.884575364146736	0.999999999999982	20	17.2732917984638	3.42142629758976	2.76907062393355	0.422161184760468	0.15245591105971	3.83688679798698	1.91949497484897	2.23384521519896	3.16204614445389	3.51007621312413	3.20327087927678	3.37035210566524	2.27657614861564	2.84842270514974	3.193105601353	1.47849147492039	2.4097494525143	2.20296793881591
ARHGEF11	0.893945879624559	0.999999999999982	28	20.4737693341462	4.54365271848494	4.25394111430144	0.241531253389702	0.0567782315034148	3.7042922542316	4.52148410869545	2.97623917814198	4.31252827992272	4.39738909399684	4.48548852984925	4.46218548779691	4.39900700404021	4.26836151384345	4.31167643021617	4.1051418104003	4.52028849333581	4.66737215278827
ETV3	0.500334634626219	0.999999999999982	24.3686006825939	4.0473113507476	2.46893499671859	2.02805255674361	0.387281842412197	0.190962429018134	1.93851410682596	1.91949497484897	3.28815145863513	1.39472305060686	1.73359074749619	1.93980295292015	2.22642310856589	2.6605525835125	2.35139822583205	2.07090271467847	1.77131951437084	1.51835709699847	1.68578321690822
KIRREL	0.999998788654799	0.999999999999982	28	20.3166629495736	4.72610748693178	4.56959925630624	0.0474141467474506	0.0103759966876783	3.91896304633503	4.8679802248566	3.89077107946761	4.86121956558083	4.57879166529124	4.96322594685066	4.38610113709647	4.7813615284805	4.84379563113188	4.48094533753824	4.59141448278896	4.48915996304216	4.71894115883935
IFI16	0.9938635272217	0.999999999999982	27.7821011673152	16.1365621433631	6.77958030998943	6.52743199401421	0.03689872048448	0.00565286938543625	5.72162364013133	6.40659231105981	6.35651542286671	6.37653589954343	6.3643384709342	6.74693730414937	6.54501833429113	6.48469238237251	6.94448980034558	6.52942291095718	6.67939006578722	7.07285827771301	6.63502598115471
CADM3	0.995423106003569	0.999999999999982	28	12.3445894985115	2.51247353759315	2.11918861453911	0.373126351146279	0.176070383063769	-0.143520440799451	2.73563154607541	2.57774171512764	1.03892045878095	3.45807097226723	2.40657612090443	0.731348755157157	3.0518473956029	1.81925186842251	1.75593354507792	2.96408031137214	2.27022559071744	3.20600878316326
DUSP23	0.957348009694305	0.999999999999982	23.1067961165049	15.5277970963373	6.35540871468105	6.0787489496416	0.107176845547741	0.0176313985715861	5.91403360022123	5.65260369623566	5.59655413002921	5.58586329191541	6.33580383707085	5.91902739225653	6.17476116677351	6.38619806399004	5.88632757394402	6.47700249463412	6.63456658474608	6.11857103688622	6.24429742821015
C1orf204	0.999955438071139	0.999999999999982	23.7209302325581	7.971931505071	1.87094281162129	1.13917930977281	0.25980663206141	0.228064739091183	-0.143520440799451	1.49759015567285	1.11868641333523	-0.143520440799451	2.18131366558055	1.24544691688149	1.82676129916193	1.75179879173879	1.31005611362646	2.6465341235078	0.615788778723578	0.914546842079451	-0.143520440799451
TAGLN2	0.994439788285681	0.999999999999982	28	11.3456249710312	9.12028506318132	8.79201134434739	0.151673960193836	0.0172513380901573	8.71567757508338	9.01389402340402	9.00658709874765	9.03781681292814	9.18328538862853	8.98453704953131	8.29198526947015	8.68180450152253	8.86362991496632	8.25839961390172	8.82747008981037	8.80617782433997	8.76969396308661
LINC01133	0.501383913630426	0.999999999999982	28	16.067710791239	5.42237225717743	4.91550232404618	0.433085659803028	0.0881060838247218	3.39577835659447	4.25777248180286	4.90821470471296	5.76425012355456	5.43494390230208	4.8455876869986	5.3809024152652	4.92860740257016	4.61579144784266	5.11649905775957	5.14548023194147	4.98936149793005	5.20828521766337
PIGM	0.982056069472839	0.999999999999982	28	19.4864414873014	5.65568857532303	5.2062945985123	0.272430555340025	0.0523271494121504	4.97444077747848	5.31298787416055	5.15887729658621	5.34194999980902	5.61195978814979	5.60827652712022	5.63213057537759	4.90508654856239	4.55267863388242	5.4100586507968	4.92497659335173	4.69414924787983	5.41001797281069
IGSF8	0.654588248541189	0.999999999999982	28	12.1449814326436	4.22432355582965	3.52831117669035	0.680879152415088	0.192975936168354	1.36643998565656	3.84137958596876	4.60464765013373	4.08717926935193	3.86987010464355	3.04148307530452	3.47199760992053	3.0518473956029	3.96327829689076	3.5382794900112	3.36620064669432	4.79940960352405	3.46954937384047
PEA15	0.99999999902014	0.999999999999982	24.7058823529412	11.5324760399619	9.45312716889592	9.25521746310316	0.0245690520120334	0.00265461639448024	9.21328778698928	9.50680145409487	9.42984519080756	9.30490080879208	9.51930976796824	9.43908294532135	9.15790141840842	9.22947174799657	9.1340331016726	9.04744938191451	9.18541095743202	9.05098239552948	9.0830507499776
DCAF8	0.657191562107145	0.999999999999982	28	13.054212531535	6.51143578674069	6.44488051258519	0.127961774679604	0.0198547939608388	5.99194948019592	6.3139654602438	6.38957335647929	6.47302461338135	6.62826220872236	6.4410835450961	6.06517547600615	6.69817334765179	6.29583435393782	6.39461774875044	6.57887280627558	6.77674395102973	6.83523690134342
PEX19	0.842590732269709	0.999999999999982	20	8.7112980258844	5.50812084654219	5.24251589640621	0.202745080795183	0.0386732410166208	4.60452809194764	4.76994604588068	5.13308194410324	5.5151073488319	4.82449630562975	5.24922378315121	5.2863971340448	5.51482757869234	5.50804092650236	5.53069147016578	4.95445426198801	5.77576520286696	5.51585925117231
COPA	0.99143323225813	0.999999999999982	28	0.372083836283799	7.16113338138815	7.14337344714687	0.0399422748390807	0.00559151430827601	7.15678532297608	7.38652159293511	7.16340859526627	7.08701428279044	7.13414226702207	6.90819397759938	7.29960691041858	7.0487752072518	7.18197103020349	7.15624865496666	7.01634474812665	7.29161061887535	7.01101913762903
NCSTN	0.91158798872144	0.999999999999982	28	12.4523718521083	5.47977065548359	5.15697917081416	0.328958128482054	0.0637889193626741	5.47261899351223	5.29547659559138	5.57755351988894	6.11464919099485	4.39738909399684	4.2088806906708	4.81152751533746	4.25758550366523	6.04379126492896	4.79112801968338	5.29122377187506	6.1287060514751	4.93059040007669
KLHDC9	0.930092413552291	0.999999999999982	20	7.9999324559169	2.31584912309722	1.11536824414036	0.541115882873667	0.485145498553005	-0.143520440799451	-0.143520440799451	2.57774171512764	1.03892045878095	0.775727526358268	0.479069990545184	0.731348755157157	2.27657614861564	-0.143520440799451	1.75593354507792	1.47849147492039	1.74608967210294	2.34102482029779
PFDN2	0.991238987620992	0.999999999999982	28	4.3957593270112	6.41515119696554	6.38255600827203	0.144075659844303	0.0225733483039671	7.23497378148771	6.18676352920843	6.5829944557943	6.80504340127646	6.19991638386357	5.69246092740676	6.49759570106274	6.11607578269223	6.61443381132028	6.39461774875044	6.04706904253574	6.56915056174473	6.07652439483614
NIT1	0.974509985260606	0.999999999999982	20	15.6690366630059	3.63750495108305	3.38504552720238	0.232850486974435	0.0687879926882039	3.7498579842059	3.84137958596876	2.85523805357272	3.63216697356392	3.09919300457638	3.65880646190827	2.87220108593646	3.0518473956029	4.18757431986632	3.12660167564159	3.81497697056485	3.20672113395219	2.58288382516223
DEDD	0.998869041098365	0.999999999999982	20	18.2635046178582	5.19241981117617	5.09849544947722	0.074988941141816	0.0147080529707063	5.20458726588118	5.00357049263778	5.53878468204914	4.86121956558083	4.65005698693293	5.13351969284419	5.17022040735036	4.90508654856239	5.52458098311297	4.95340579140952	5.01166199998119	5.58284036059001	4.76873027441662
UFC1	0.759469429421917	0.999999999999982	28	15.8076058912834	7.77252090681986	7.59276100456176	0.148206520862771	0.019519450272928	7.61641167019831	7.56154325563512	7.61395659532782	7.61691849423818	7.85067364496555	7.836453052655	7.36382763182014	7.49718092781109	7.58821632239772	7.20540865528531	7.6095678197116	7.64931292708927	7.73560656318451
USP21	0.997704930856173	0.999999999999982	28	3.90544059727422	2.80833435165151	2.62475198818471	0.275927822797171	0.105125293376005	2.92550954971208	2.51129226139225	2.97623917814198	2.73383557760066	2.52250336936068	2.95323405002601	1.82676129916193	2.6605525835125	2.35139822583205	1.5682386568754	2.96408031137214	3.60543592777466	2.46701667174861
PPOX	0.996030782309899	0.999999999999982	21.3134328358209	2.6854791528165	3.34274385532542	2.64120005626854	0.0150866287505049	0.00571203560089998	0.40442836398209	3.9793761285392	2.57774171512764	3.06631173150815	2.71205167935746	2.85923311884461	3.96583303996028	2.86942563743456	3.13361774521147	2.07090271467847	2.40461027050051	2.11574934681541	2.20296793881591
B4GALT3	0.999999969931625	0.999999999999982	20	0.057721499584801	6.00771127688041	5.85233601761105	0.0433596560621863	0.00740894848342729	6.33614768952809	5.6387830350786	5.83921663005824	5.66969111616866	5.52616508216737	6.063025531568	5.25821819796827	5.89511369858735	6.02065680312035	6.1403138022528	5.6203254830648	6.19772495335923	5.89787235290034
ADAMTS4	0.429495663453187	0.999999999999982	21.570996978852	0.259990260958098	2.94523832086782	2.572399357914	0.526858535328177	0.204812108083954	3.45199916567621	2.51129226139225	2.02530105285571	1.39472305060686	2.18131366558055	2.65058536388103	2.71521922872531	2.96351789057089	2.4926020344562	2.82490201937091	2.84321805238965	3.54617493397983	2.58288382516223
NDUFS2	0.999707560006485	0.999999999999982	28	13.2192841987061	8.92253440642894	8.74548718896199	0.0596050278415293	0.00681551828430542	8.54200961442089	8.9909590917591	8.80693097952281	8.61992409266227	9.23442069971306	8.92197772106328	8.50181457351705	8.99615590470854	8.46138795090255	8.50411945145506	8.658650833687	8.67400805317084	8.82369121199124
TOMM40L	0.986923321314489	0.999999999999982	20	3.7558631714696	4.15655264194381	3.70630267559715	0.305538275529952	0.0824374861615218	3.83688679798698	3.57725994530961	4.90821470471296	2.8533788726151	3.7879799494203	4.00449872603855	4.43726722570915	3.87726974292847	3.04467301241793	3.72966266627297	3.6803225623733	3.35221728947919	3.58522123045841
SDHC	0.880639763543979	0.999999999999982	28	7.4165120318505	6.32345321497421	5.96778772611552	0.376391909598313	0.0630705928012807	6.91321038585634	6.12861671102483	5.83921663005824	6.4351999395369	5.33756317783712	4.51661376412327	6.51556235674654	5.84654913956512	6.1647965277283	6.56124406675021	5.8727653918184	6.46900245590149	5.29579265899777
DUSP12	0.653707899553254	0.999999999999982	23.8795986622074	0.0533029283641007	3.40737242936978	3.17477688135052	0.528022463030054	0.166317975329793	4.17423427254792	3.93482795889718	3.37874600688131	2.8533788726151	2.30422965881645	3.34873100721851	4.1610957873201	2.86942563743456	2.19485963537634	3.72966266627297	2.22275413067557	3.12807291972406	3.52854427855418
ATF6	0.998895661370278	0.999999999999982	20	12.7743640504141	5.74528451789005	5.56344499052101	0.0354395274555945	0.00637006881814708	5.57743169506162	5.49276615061646	5.63382071107896	5.55091904871415	5.15361805478563	5.11330026693594	5.65392420715136	5.41843885613356	5.93663353573878	5.91257040996574	5.11969119264239	6.20732068156384	5.50120622380966
OLFML2B	0.503062733494451	0.999999999999982	28	23.8458093372676	3.99826961778174	3.40735101280684	0.622506794037804	0.182695235007504	3.7498579842059	0.898794163600483	3.19148454868918	3.06631173150815	3.51007621312413	3.76630709836833	3.65603815878624	4.49665952132719	2.84842270514974	2.44296078456659	3.60796890082011	4.09337890000557	4.34516825178632
UHMK1	0.998796430715195	0.999999999999982	28	6.50087032335679	5.16117436705509	4.93411257485953	0.138824464457326	0.0281356499980705	4.70048018204979	5.93863587715924	4.78110672515531	5.04823663802039	5.2331304604676	4.48548852984925	5.18526451716597	4.75529031299685	4.45250981889181	5.04627868785579	5.42358556457814	4.55075953555611	4.64087951315261
UAP1	0.863531367772648	0.999999999999982	20	0.321983721503699	4.58853752673057	4.35826824095145	0.220219162852724	0.0505290520632681	5.51282134574279	3.32447990951331	4.44608075511084	4.03755510069735	4.42474251556539	4.91731518471215	4.46218548779691	4.21995263081469	4.5845801336916	4.83344054773995	3.99597515926405	4.25014256108372	3.79198347603323
DDR2	0.718911635643936	0.999999999999982	28	20.0664609477713	8.38626638648515	8.10615684273433	0.19388089159453	0.0239177325773445	7.58846750407303	7.74043932168489	7.98228623628667	8.03872402365776	8.54543517498356	8.40918021711571	8.05661995096881	8.49158908011548	7.8336206031386	8.06553189713724	8.1829905669589	7.90360981208166	8.4184146690114
RGS4	0.985522027600174	0.999999999999982	20	8.1861133948231	4.34158751642577	3.94111935332504	0.287269542167361	0.0728903431775031	2.08792564986543	3.88886026219497	3.95106804639	4.31252827992272	3.45807097226723	4.2088806906708	4.09889906333123	4.36492993179319	4.52005573223383	3.77378896756028	4.39040157666001	4.45734494390033	3.83935446915123
NUF2	0.919076300830947	0.999999999999982	23.8795986622074	20.6262827180928	2.66759578316728	1.95008401706982	0.454462180674169	0.233047487542121	1.93851410682596	1.22903826040335	-0.143520440799451	2.60348450962772	2.0469417651392	2.53373339729027	3.07965774307092	1.75179879173879	2.73928441223658	1.3524201774911	2.56608773690098	2.27022559071744	1.68578321690822
PBX1	0.934203044053911	0.999999999999982	25.2296819787986	2.8339240672301	7.37874779482854	7.27520259470588	0.0515350030575072	0.00708365195149465	7.12255247026438	7.53567374778543	7.2073334697932	7.51181354630573	7.02219738204711	7.34094218712477	7.36712976160608	7.38688508056904	7.28749831581759	7.3472273120739	7.19367103585384	7.18394861587765	7.08166506442534
MGST3	0.555863844914079	0.999999999999982	28	10.7035864694138	9.16000822086023	8.77382388206037	0.315065315253341	0.0359096922263903	9.28565255230759	9.15408560732887	8.97789114964035	9.14421640412042	8.05704238433387	7.9885014451676	8.40071132859537	8.22334894386316	9.38336577927484	8.92561056662873	9.04174770201287	9.35282707337672	8.43585610143316
ALDH9A1	0.965620281356775	0.999999999999982	25.0526315789474	10.7716717208463	6.99692005526093	6.78540396225575	0.115885715510915	0.0170786759573249	6.29831217454971	6.44680657906039	6.62060840292666	6.9258860357899	6.66886426503492	6.77294972670551	6.81542182820944	7.12201403920794	6.7542356459575	6.9696614854975	7.17501070553944	6.83979556060938	6.74483479273787
TMCO1	0.995920807609505	0.999999999999982	28	3.6828279535085	8.05815534382528	7.89456403657947	0.0798690180279324	0.0101169637307214	7.77908722053861	7.9452120698437	7.64622990617026	7.48891861694995	7.94814988769007	7.88496654540194	8.14005910712701	8.00287230578375	7.88896226555789	8.26421149400914	7.88303057091506	7.79006144438302	7.97976123825397
UCK2	0.616295749621554	0.999999999999982	20	15.8163036181289	4.57590861614213	4.36605645774816	0.39295667268604	0.0900026549104022	5.56473903684243	3.93482795889718	3.19148454868918	4.22656495989936	4.18985168449277	4.54708164808676	4.27798055422872	3.92482778465313	4.99388547284037	4.2814283821862	4.86415040513387	4.09337890000557	4.13344636767222
POGK	0.829853743576351	0.999999999999982	27.5675675675676	12.9262603179525	4.78975619335552	4.48867064094406	0.293385642344241	0.0653613654938461	3.27630384786384	4.39564543826574	4.67784091972226	4.77299933569917	4.62669085330228	4.66289950964093	4.69021872965579	4.05876202684008	5.08591755706265	4.18668213057173	4.86415040513387	4.77380571228948	4.47081405949245
TADA1	0.490351155286475	0.999999999999982	21.570996978852	2.7021823498722	2.51563635961623	2.17790028931448	0.761689890573572	0.349735887501683	3.21263905586283	3.51809481994805	2.23384521519896	-0.143520440799451	2.30422965881645	2.11272346714772	2.79584428435286	2.12193444840977	2.01924513775248	2.32927911853109	2.01462258880931	2.53696179108029	2.58288382516223
MAEL	0.62821388408294	0.999999999999982	21.3134328358209	14.2218328706332	0.553668695968047	0.154911367790826	0.288485981106327	0.288485981106327	-0.143520440799451	-0.143520440799451	-0.143520440799451	-0.143520440799451	0.388112665463561	-0.143520440799451	0.359238786424242	-0.143520440799451	0.516057694760746	0.790233401753058	0.615788778723578	-0.143520440799451	-0.143520440799451
POU2F1	0.62000022112828	0.999999999999982	22.2429906542056	6.8693969053971	4.13560304595714	3.85701429792772	0.441717577589606	0.114523189044679	3.07620571680556	3.88886026219497	4.87747210224981	3.76006251864646	3.09919300457638	3.91388466133393	4.30577979052846	3.77717518832426	4.14541839693394	4.21896053912612	3.6803225623733	3.28130260041275	4.20752680520394
CREG1	0.998658795838618	0.999999999999982	28	13.9529210885161	5.14709543690421	5.18843330364321	0.0243603099630443	0.00469511864900316	5.933910610098	5.29547659559138	5.53878468204914	5.58586329191541	4.86499888389745	4.54708164808676	5.15501776625127	5.01903396136075	5.10803664345716	4.74753692221713	5.26793282999802	5.53791543891531	4.86343243456807
MPZL1	0.841091920523538	0.999999999999982	28	7.6812220460162	7.62787515490734	7.51937671963171	0.17993219826173	0.0239291373435195	8.03516173430363	7.5244432187475	7.59045405314998	7.98737432131291	7.1465173396788	7.05322471251171	7.6205679017804	7.31284834851313	7.7304595722156	7.57316309453868	7.55769109530535	7.59917055514258	7.17694027997999
MPC2	0.606438680871049	0.999999999999982	28	7.6825005404451	6.6129652864266	6.45425174869385	0.160703060992238	0.0248987903244958	7.1860868992634	6.57571269769222	6.79523891947447	6.09051830859675	6.04107534936099	6.08395680377383	6.51556235674654	6.28959499846835	6.81600861582384	6.46359427861891	6.48098807097464	6.69042793485068	6.01596505162361
DCAF6	0.801114962725563	0.999999999999982	26.9433962264151	5.6143593146658	6.73790029149196	6.43918254571706	0.243538439086014	0.0378213286169377	6.19502811124881	6.62561630184373	6.22837792972168	6.55466972763243	6.10164921127503	6.17456191139584	6.59093162634635	6.5238265241819	6.64501263269223	6.95536297126299	6.48098807097464	6.34408656353402	6.33797977732816
GPR161	0.329441956038184	0.999999999999982	23.7209302325581	20.9404116453768	5.10825400595619	4.58677695714145	0.412773953627403	0.0899921573436721	5.03090288043243	4.144968178671	4.48738606664864	3.9861630259162	4.90439536492702	5.11330026693594	5.24391960751579	4.64602205956748	4.05722083608016	4.60825590538845	4.4741964032181	4.72119303901782	4.52975831291966
TIPRL	0.886763782276413	0.999999999999982	28	0.2108031116394	6.16501983192563	6.12552451122678	0.0312597279273006	0.00510319204012786	6.38027823427025	6.21498107892722	6.63905390448181	6.18471069853088	5.85252051694173	5.97612466103627	6.44856110831149	5.85884439971871	6.17530990812779	6.28454541566357	5.8727653918184	6.2543646956531	5.47144598682117
SFT2D2	0.999973696336411	0.999999999999982	24.3686006825939	6.7025962975711	4.05839175310308	3.92072247727056	0.174087948690443	0.0444020074615523	3.65724031981398	4.18355797501541	4.26790878235924	3.69753153175087	3.7879799494203	3.91388466133393	3.85730459862933	4.33002843197637	3.44297920204331	4.85414036518588	2.96408031137214	4.39152944426283	3.58522123045841
TBX19	0.966021984166538	0.999999999999982	28	24.3328171452921	4.05812289194005	3.33255117439516	0.077910174767082	0.0233785381498972	1.11108370047925	2.24552782558522	2.85523805357272	3.69753153175087	3.1655527640712	4.54708164808676	3.89439531297058	3.72439718537981	4.10199349408357	3.31756788911499	3.17910566384188	3.82077597174325	3.58522123045841
DPT	0.981462464245888	0.999999999999982	26.7415730337079	21.258359422209	11.5013527375314	10.6852376316484	0.0302063435170078	0.00282692295279799	9.95323316222812	9.95523968707914	9.91548767666433	10.4167406554691	10.3763558885529	10.5523737629644	10.6875441645133	10.8838830486282	10.9783252609796	11.1694817803733	11.0510170416576	11.4887370595029	11.4704231262215
ATP1B1	0.644757361690586	0.999999999999982	23.257328990228	4.971469628989	6.98605262812809	6.68349422556492	0.182243796329216	0.0272677420191549	6.43709452521761	6.59731166538472	7.13769486038991	6.50075621831702	6.43329946183284	6.69346166770854	6.99263508413508	6.85370416657336	7.00467971355273	6.85109716009485	6.37597545118973	6.62032875772964	6.48671544411079
NME7	0.767124050339253	0.999999999999982	26.542750929368	10.2585830280415	2.73450295574303	1.78958429217921	0.836945188990708	0.467675757240552	-0.143520440799451	2.24552782558522	1.11868641333523	3.33633557408249	1.08094830016191	0.479069990545184	1.66446312551875	1.75179879173879	3.13361774521147	2.20586737462056	2.56608773690098	2.86258220640917	1.19686695426661
BLZF1	0.999812940604361	0.999999999999982	20.8163265306122	11.3625671476815	1.94864509016264	1.34911224462628	0.226207181430463	0.167671135097528	-0.143520440799451	1.91949497484897	-0.143520440799451	1.39472305060686	1.5470410830498	1.51574141544292	1.48156509460044	1.52370603684634	2.19485963537634	1.75593354507792	2.01462258880931	0.480412093429477	1.68578321690822
METTL18	0.926680081815221	0.999999999999982	28	16.7496522467866	2.49951423288267	2.16213289946413	0.283426234452428	0.131086407557405	1.36643998565656	1.22903826040335	1.48778670245275	3.251821209927	1.5470410830498	2.85923311884461	2.44217545159906	2.27657614861564	2.35139822583205	2.20586737462056	1.47849147492039	3.04488875017836	2.58288382516223
SCYL3	0.267926983867677	0.999999999999982	20	19.8960025159263	2.11054549031413	1.66941912084627	0.741778555657468	0.444333329117162	2.56666703509344	2.38452109697838	-0.143520440799451	1.39472305060686	2.71205167935746	1.93980295292015	1.27206713718618	1.75179879173879	0.967004039627234	2.07090271467847	2.40461027050051	1.51835709699847	1.19686695426661
KIFAP3	0.999002131450662	0.999999999999982	22.2429906542056	13.4294135873502	5.24882978596116	4.88313108795958	0.147409455491914	0.0301874868474007	4.6533016987607	4.89148214090528	4.21970195402218	5.16837992975783	4.67305070243542	4.51661376412327	5.39391164750931	4.75529031299685	5.31236330760607	4.99127535730065	5.48547463829677	5.01143897571275	4.17096202548302
GORAB	0.887407744205207	0.999999999999982	20	7.3942034255529	3.64806020100889	2.92508898833989	0.542277306568991	0.185388310827684	0.40442836398209	3.25370246600337	3.37874600688131	3.81999543281849	3.09919300457638	2.75867788247208	4.1610957873201	3.72439718537981	2.94988228876972	2.98362403315668	2.40461027050051	3.04488875017836	2.46701667174861
PRRX1	0.211244183934236	0.999999999999982	24.2033898305085	20.2110280843751	8.44388012734869	8.3317210022186	0.131267416406498	0.0157551382687375	8.32773313751856	8.26383056870542	8.18732539128861	8.3186973106627	8.33087277256335	8.55498062697672	8.34318643919135	8.37657867871614	8.16433270502592	8.27576548306062	8.33641134470953	8.60852820001723	8.29003760778573
FMO4	0.982031706853385	0.999999999999982	25.4092526690391	17.7677483819108	2.77642681314494	1.47607981113321	0.0597045352630038	0.0404480400129366	0.40442836398209	-0.143520440799451	-0.143520440799451	1.03892045878095	1.73359074749619	0.479069990545184	1.48156509460044	0.918613108998112	2.73928441223658	2.90644470549863	2.22275413067557	2.7619925480769	2.78995838108486
PRRC2C	0.998027601218254	0.999999999999982	28	20.6213591512177	8.47489656272172	8.1041067864427	0.134288414222188	0.016570415193299	7.41546851509087	7.70771540759433	7.93081240828728	8.01648307500233	8.65054197573591	8.28362164652686	8.39909919589853	8.56659229630714	7.95451863158221	8.33034132363458	8.0764210234088	7.61727926031175	8.30698680795982
VAMP4	0.735556901200698	0.999999999999982	20.9384164222874	7.3242972547161	4.95315118114113	4.83649982469352	0.0223250171222996	0.00461594498738853	5.20458726588118	5.18569580233613	4.48738606664864	4.39365622265449	4.47794100300003	4.45367695370463	5.24391960751579	4.7016904224003	5.10803664345716	4.55867151009511	5.19571521345079	5.01143897571275	4.86343243456807
METTL13	0.781931348854772	0.999999999999982	21.3134328358209	18.8103002673054	4.97174975442497	4.65877977159873	0.220876322209446	0.0474107669900972	4.89554705061639	4.60914607212575	4.11816895236289	4.57851322829	4.18985168449277	4.690457361871	4.55776546542476	4.46483749639287	4.70556765879659	4.83344054773995	5.2201916278081	5.07571391829553	4.64087951315261
DNM3OS	0.998777678501494	0.999999999999982	20	10.1409006862744	5.86393724392891	5.48959240094451	0.104262839040065	0.018992819762379	5.22085883706688	5.27775015267419	5.15887729658621	5.44070145270385	5.05203070898164	5.45603758304574	5.51793239768605	5.85884439971871	5.94894064183393	5.83138312802576	5.24425969946461	5.82645879713183	5.47144598682117
LOC102724528	0.99983493610727	0.999999999999982	22.5236593059937	2.9526365670788	1.49811259471739	1.27982372126104	0.251995160343195	0.19689833541677	4.391055877816	0.469789243285097	0.621430200703275	1.39472305060686	0.388112665463561	0.479069990545184	1.66446312551875	0.483160316193418	0.967004039627234	2.54833516378743	-0.143520440799451	2.53696179108029	1.19686695426661
PIGC	0.76760687847948	0.999999999999982	27.3563218390805	10.3297448229971	5.00965509074633	4.92523047125017	0.15457615609082	0.0313845528636924	4.72350320479542	5.00357049263778	5.20912425625723	5.09750093130755	4.76152716530808	4.96322594685066	4.64740471631757	4.97452904583802	4.96992994260553	5.15036779782992	4.69982018413867	5.21540994625252	4.71894115883935
SUCO	0.20890271437341	0.999999999999982	23.7209302325581	20.1760305993035	5.81765003335242	5.43022574068197	0.325651843821679	0.0599702221183868	5.60248683967969	5.14716391703764	5.13308194410324	5.04823663802039	5.78023868087691	5.71946505184426	5.96412783736158	5.2038839107148	5.08591755706265	5.59359288741124	5.38080020555491	5.62640848279457	5.50120622380966
LOC101928673	0.873317211395774	0.999999999999982	23.8795986622074	12.6384067795929	3.10809877153285	2.34807556942133	0.531234335504422	0.226242435474657	1.77182201060675	2.0917018378884	3.62069973691108	2.30104476948154	3.40412075398645	2.65058536388103	2.10510187405276	0.918613108998112	2.84842270514974	2.82490201937091	1.47849147492039	2.27022559071744	1.68578321690822
PRDX6	0.979673636184292	0.999999999999982	28	6.75440830680987e-05	8.20172697548904	7.58729825464705	0.0100159377642466	0.00132009279562881	8.25256216674067	7.80992123247542	7.96045051247946	7.76147923262229	7.26853750018202	7.50513023678824	7.51139447367781	7.1472951254136	7.56041215016355	7.50934446783227	7.41124940904988	7.52820676369288	7.40264932293215
KLHL20	0.924406309968948	0.999999999999982	20	16.1665647613566	5.31640412037158	5.21472334296021	0.233741272737801	0.0448233314339385	5.92400633730722	4.7183121148968	4.87747210224981	5.36224845746158	5.26374766541302	5.17312777319183	5.2863971340448	4.61736107630673	5.7095476317412	5.11649905775957	5.11969119264239	5.25295868994243	5.07610897445351
DARS2	0.921907452414118	0.999999999999982	20.695652173913	1.9270119225893	2.59940632764381	2.23653963887081	0.502154956449251	0.224523164142434	3.00282435332305	2.38452109697838	1.78143357037484	1.67990649727089	2.79823744626517	0.912559716605791	2.79584428435286	2.76876588767599	0.967004039627234	2.32927911853109	3.45137193418339	2.95661321626145	2.05028823089313
GAS5	0.999994666364445	0.999999999999982	20	19.6923262728906	7.51715935093031	7.2292212373247	0.0215590513154632	0.00298220937051326	7.3540932465491	6.68061219601889	7.59518529127625	6.86317309870564	6.86633109351173	6.71374802164348	7.50241312434147	7.18196051068553	7.26798402737011	7.47634430524129	7.56726303517692	7.7413553136256	7.17694027997999
RC3H1	0.647162731289841	0.999999999999982	20	5.9317131765765	4.42286292987064	4.25526216327668	0.190794159015609	0.0448372278122322	3.9966201812684	4.6917852067418	4.44608075511084	3.87753758193324	4.22139115786202	4.08975620700462	4.58070281041789	4.39900700404021	4.34486372172258	4.11987446367031	4.34660542664335	4.28680937418343	4.17096202548302
RABGAP1L	0.429456234835835	0.999999999999982	20	0.084495996985801	4.14943149168991	3.54398645033676	0.412352257446729	0.116352661959965	3.33727751054988	3.63409398494813	2.85523805357272	3.49182072860579	3.7452231346756	4.2088806906708	4.38610113709647	3.0518473956029	3.29657479922229	3.85818801206245	3.87786680494019	3.41980892044848	3.13184831696958
CACYBP	0.981306811353385	0.999999999999982	28	19.6459946739973	5.84118595812598	5.62212405816404	0.0835063309066666	0.0148531640431173	4.76847549948798	5.39749118414505	5.80695104707749	5.8813981519101	5.75890364685577	5.56426753426072	6.19719872613275	5.60517775869222	5.25404523522655	5.94187518529981	5.5253065993495	5.58284036059001	5.75696159924386
MRPS14	0.769754728590288	0.999999999999982	28	7.8496970304697	4.77725744678061	4.68545312676952	0.228586699936362	0.0487864660581859	5.13760122783281	5.27775015267419	5.13308194410324	4.57851322829	4.15760727127685	4.17025521278851	4.97627534024074	4.29426162269076	5.12982171936499	4.42669946041088	4.69982018413867	5.11702618821544	4.0146649647383
RFWD2	0.910321571574103	0.999999999999982	22.1052631578947	15.7430357316906	4.49790971254009	4.28445779894322	0.162288395410972	0.0378783974604678	4.76847549948798	4.25777248180286	4.11816895236289	4.80300949162426	4.25225585641638	4.3538037318542	4.41191099921225	3.49155827858135	3.86278987978215	4.34130328889333	4.15677601348424	4.52028849333581	4.17096202548302
PAPPA2	0.819031478803387	0.999999999999982	20	12.7388320230606	3.56135728218908	2.96786716394488	0.30090113992455	0.101386323343594	0.40442836398209	2.73563154607541	3.54446981501666	3.63216697356392	3.22899392356567	3.12464370626046	3.93055630278138	3.21377053626933	2.62120925395765	2.6465341235078	2.71129700682696	2.4097494525143	3.9296709584463
LOC730102	0.999473438256534	0.999999999999982	20	8.6428273636208	3.9416695101972	3.81633982718837	0.124398940597906	0.032596400276428	3.65724031981398	2.83594522993861	3.76204584414044	4.31252827992272	3.45807097226723	3.81719552961998	3.93055630278138	3.72439718537981	3.86278987978215	4.48094533753824	2.96408031137214	4.77380571228948	4.05535512149987
RASAL2-AS1	0.998008806765558	0.999999999999982	28	19.8054023871595	2.02884308012407	1.3462370282675	0.427040039568685	0.31721014249493	-0.143520440799451	1.72391076161669	1.78143357037484	0.565595681740873	2.79823744626517	1.74329733962817	1.48156509460044	1.75179879173879	-0.143520440799451	2.20586737462056	-0.143520440799451	1.9427269333918	1.68578321690822
RASAL2	0.999695411888858	0.999999999999982	20	11.5644333755805	4.6567592761097	4.50460560305501	0.0501735093356057	0.0111382690865496	4.93553313444458	5.00357049263778	3.54446981501666	4.74235163962786	5.1037183561112	4.08975620700462	4.38610113709647	5.08331843581218	4.45250981889181	4.45407734213434	4.43290727738031	4.55075953555611	3.83935446915123
RALGPS2	0.794433248536093	0.999999999999982	21.8348623853211	15.8568871664669	4.87043767717487	4.70453369138762	0.0629427352874898	0.0133791655914201	5.53901372134743	4.74436006480276	4.67784091972226	4.80300949162426	4.96154354070339	4.82086354334183	4.55776546542476	4.52779475829656	3.80979288591559	4.58367671977715	4.59141448278896	4.74773919938046	4.71894115883935
ANGPTL1	0.989258162523817	0.999999999999982	25.0526315789474	13.5560100192186	3.99783747849406	3.41725550611627	0.185632126822581	0.0543219921631065	3.7042922542316	1.72391076161669	2.23384521519896	2.8533788726151	3.09919300457638	3.27783342447824	3.69860045877002	4.39900700404021	3.63801284323149	3.97619416091843	3.81497697056485	4.39152944426283	3.69230324707535
FAM20B	0.999998853210747	0.999999999999982	28	16.0783452924132	6.1749204763	6.09416704778914	0.00568997106740183	0.000933674942413344	6.88795817574634	5.78398262340788	6.15337037762708	6.63194080609942	5.68164387084904	5.59375551805197	6.13657190103188	5.70389754119569	5.97324430024733	6.06240362152047	6.41890202399078	6.03482092448542	6.1628483587398
TOR3A	0.562950661915887	0.999999999999982	28	16.0046329908335	5.4458752884555	5.27483964678789	0.21222475946834	0.0402334049334701	4.83340986950539	5.46170171784374	4.99669710288414	5.3822652775038	5.65878779385518	5.33902497791809	5.12412327417016	5.24193277111771	5.15128272239635	5.02817625069949	5.06668751517053	5.76280850596625	5.57302694975747
ABL2	0.944527627108965	0.999999999999982	22.6666666666667	15.4994038257245	5.8264601318591	5.65557676701121	0.0845181653252199	0.014944216798225	5.65132834865309	5.34738539785829	5.39424994924736	5.66969111616866	5.52616508216737	5.50341938288513	5.90174037413208	5.69020160003746	5.60455106702827	5.83138312802576	5.97698319922278	5.86334322542956	5.47144598682117
SOAT1	0.883984124897976	0.999999999999982	28	27.7419119492895	5.02805955047349	4.86104389718808	0.225501907171988	0.0463896051838644	5.81032061677552	5.10757460522223	4.90821470471296	5.21376907242701	4.88483159795405	5.13351969284419	4.75214777582887	4.90508654856239	5.10803664345716	5.00984378101344	3.45137193418339	4.55075953555611	4.20752680520394
TOR1AIP2	0.98815342694173	0.999999999999982	28	1.4720715370696	7.21252924003167	7.02721417410701	0.0739047015697454	0.0105169274393344	6.75460838657586	6.96164711391891	6.648188964759	6.77507596598158	7.16690945460175	7.11045041621183	7.20681972985745	7.23480566810259	7.17674813138724	7.16869658865237	7.05767692293778	6.94677766129164	7.12053338686105
TOR1AIP1	0.99250034931313	0.999999999999982	20	8.03989091193424e-05	5.27094176417821	4.85741605832492	0.00331622308736364	0.000682713411316725	5.49954464967181	4.66476139612511	5.41580563984667	4.83240809227985	5.15361805478563	4.66289950964093	4.64740471631757	4.25758550366523	5.12982171936499	4.74753692221713	4.92497659335173	4.39152944426283	4.81685827625577
CEP350	0.925525897119476	0.999999999999982	28	19.8071275691234	6.36313563051095	6.24733173240523	0.132241956862302	0.0211677500934289	6.17010538176758	6.30524232037328	6.4218907375116	6.07829980277368	6.49266596843256	6.30508241962204	6.30443272748612	6.29864932265934	5.94894064183393	6.11480838869796	6.0333216103879	6.20732068156384	6.45665162984623
QSOX1	0.753602623137722	0.999999999999982	20.5763688760807	15.7410432931687	8.89363121588519	8.6808528154613	0.177684557016591	0.0204685600359587	8.4344921179324	8.80855211286068	8.50396095159403	8.85831164088289	8.82235726747965	9.12370259962672	8.27098493357527	8.54011447002505	8.76092463434583	8.82565547468514	8.60622019945236	8.52082184713961	8.52366359298799
FLJ23867	0.464795305711043	0.999999999999982	20	18.8629924187636	3.59481344628628	3.18989197806493	0.403260019374519	0.126418080031395	3.7498579842059	3.39194684717034	2.23384521519896	3.56369979950076	3.65570927302241	3.34873100721851	3.7399429880765	2.41623494871856	3.37163334047376	3.89860542496474	2.84321805238965	2.53696179108029	2.69013317606669
ACBD6	0.549297046567391	0.999999999999982	28	27.9337922232429	4.71394208564659	4.36352934945386	0.256375079816807	0.0587540633475732	4.62912099846121	4.144968178671	4.26790878235924	4.50738683029103	3.98459897320349	4.13056709408545	4.75214777582887	4.95175092985586	4.34486372172258	4.21896053912612	4.30143801280915	4.05137386304252	4.27798838003297
XPR1	0.761690031068564	0.999999999999982	24.5360824742268	6.75440830680987e-05	4.29027474183685	3.61288325243464	0.409530423871885	0.113352797546367	4.30209043683801	4.18355797501541	3.46398621102222	4.43257115406088	3.65570927302241	3.41630709761202	4.1610957873201	4.25758550366523	3.04467301241793	3.12660167564159	2.01462258880931	3.41980892044848	3.79198347603323
LOC102724791	0.94821362074074	0.999999999999982	28	19.2463843471015	2.75293549501057	2.11813569714444	0.285747342635886	0.134905116334669	-0.143520440799451	2.73563154607541	1.48778670245275	2.30104476948154	2.79823744626517	3.27783342447824	1.82676129916193	2.27657614861564	2.19485963537634	1.75593354507792	2.56608773690098	2.27022559071744	2.05028823089313
STX6	0.999998458010295	0.999999999999982	28	6.75440830680987e-05	6.03003309341306	5.8369167937932	0.0766414222071311	0.013130463378993	6.08377570572796	5.86931087079674	5.91685805803802	6.19606382976062	5.5635606673357	5.70602617103867	5.7582116684259	5.69020160003746	5.60455106702827	5.61800512703822	6.1269112279525	5.78860657197423	6.00561999108878
MR1	0.861998614624971	0.999999999999982	28	27.1507564010096	4.85730134371315	4.62019223074198	0.0334235535803926	0.00723423440219607	4.14041782319914	4.06454667553967	4.3145567550669	4.64629716126583	4.84488972502414	4.421148082847	4.81152751533746	5.27900388281232	4.41751269417764	4.55867151009511	4.55339025833457	5.01143897571275	4.97368615550084
IER5	0.881680336724585	0.999999999999982	20	4.3962193000035	7.41868482709877	7.20657349973925	0.105994830430928	0.0147080759579797	6.70341628470047	7.22940376921981	7.1441663878097	7.06241271495287	7.22641139192366	7.3365882331418	7.38026321458218	7.49324277472815	7.22308717789274	7.1182471576588	7.13050774078232	7.46561531840253	7.34226962537904
GLUL	0.99707579318426	0.999999999999982	28	4.3548424764859	7.62976791299893	7.12669549092765	0.384573013827257	0.0539623187656638	7.75414874426768	6.57571269769222	7.07810644858517	6.57220228386848	6.32132204922519	6.74693730414937	6.6408955595594	7.35685807307848	8.06888612320141	7.49952343513332	6.7979576725596	7.69777092682514	7.65184735250473
RNASEL	0.999898028128843	0.999999999999982	23.5643564356436	12.0359391182388	3.71075889362583	3.47744789494742	0.114568947429831	0.0329462729251227	3.55826642967545	2.51129226139225	3.54446981501666	3.49182072860579	3.56027184843447	3.48085903571258	3.20304788526295	4.14160736321217	3.37163334047376	3.85818801206245	3.17910566384188	4.28680937418343	2.88332107785431
RGS16	0.986310175944757	0.999999999999982	28	4.2195047158245	3.72031134718896	3.29865671273846	0.0772533665639365	0.0234196442041412	1.36643998565656	2.92973504935142	2.23384521519896	3.56369979950076	3.34807440394583	3.12464370626046	3.42206985569692	3.87726974292847	3.75477457398031	3.5382794900112	3.53179409750632	3.9635065551665	4.20752680520394
DHX9	0.999790135002836	0.999999999999982	24.3686006825939	3.5413724351682	5.96741229836532	6.05660149447677	0.0681076755120722	0.0112451967616133	6.75460838657586	6.07830409873594	6.33404832867059	6.40616607961724	5.90201940419213	5.69246092740676	5.91081975166762	6.31658925949261	5.57309294735484	5.93217291615212	5.76042877603356	6.20732068156384	5.89787235290034
LAMC1	0.981008027367581	0.999999999999982	20	7.9999324559169	9.99472459094924	9.5997366349934	0.0835366553605931	0.0087019736620775	9.06344776384187	9.25152371358528	9.44826680041278	9.42314075029776	9.56842436661238	9.41966071864245	9.56399843788147	9.80380605570237	9.86790970208007	9.76190794730631	9.750322412162	9.8696093635209	10.0463292783125
LAMC2	0.813960581978152	0.999999999999982	26.542750929368	16.6668045860292	2.5174919062242	1.83208661311093	0.473023708969894	0.258188507893023	-0.143520440799451	2.0917018378884	0.621430200703275	2.60348450962772	2.30422965881645	2.95323405002601	1.48156509460044	1.52370603684634	1.81925186842251	2.6465341235078	1.77131951437084	2.11574934681541	2.05028823089313
NMNAT2	0.592382249070095	0.999999999999982	28	3.5692321527256	2.07978179156924	1.30627367267051	0.694960484825456	0.532017523865957	1.36643998565656	1.91949497484897	2.23384521519896	-0.143520440799451	1.33273602482327	1.51574141544292	1.66446312551875	2.12193444840977	1.31005611362646	2.82490201937091	0.615788778723578	-0.143520440799451	0.451726371562817
SMG7	0.352346031401759	0.999999999999982	28	10.5229858239619	5.56684310436486	5.27515127949732	0.419198875477335	0.0794667021411527	5.15464157202696	5.18569580233613	5.4989451908519	6.01560510835076	4.90439536492702	5.45603758304574	4.51076686543686	4.46483749639287	5.31236330760607	5.30872165414393	5.77702240471316	5.76280850596625	5.64144118532799
ARPC5	0.954602641235243	0.999999999999982	28	3.7370812251204	8.25435350857045	8.18414984948818	0.0412063326538406	0.00503489469421403	8.39380849640221	8.15637632411208	8.0037963898304	8.01006502917006	8.28309974641862	8.06944367775474	8.26922102869433	8.33757507066681	8.11330371358635	8.29292480127033	8.23796358169001	8.11972858876502	8.1134261153244
RGL1	0.539931654123473	0.999999999999982	20	0.611380623413801	4.52704064787842	4.69246891037803	0.42379924179738	0.0903147681724838	5.26860057970466	5.52317577184763	4.35974353902452	4.08717926935193	4.31207226631769	5.05088401754488	4.19121669606868	4.25758550366523	4.73429309538242	4.37033395975742	5.46513851858213	4.89750953820014	4.81685827625577
COLGALT2	0.995458094425804	0.999999999999982	28	10.1202906590978	3.69087639796259	2.81925838913922	0.337018759423496	0.119541635744283	2.46103990139115	2.24552782558522	2.97623917814198	2.46017542375709	1.89875700274069	2.11272346714772	2.94471892120709	2.86942563743456	3.57588576307651	3.5382794900112	3.45137193418339	4.25014256108372	2.20296793881591
TSEN15	0.994500733780962	0.999999999999982	28	7.910972900984	5.83942310520856	5.84434157792427	0.184100443838922	0.0315006303762808	6.35838169376919	6.11869357849388	6.45350001949184	6.0659769311756	5.46160092735747	5.26763677104939	5.96412783736158	5.83414819262727	6.15420597020329	4.9724648264328	6.06068671103182	6.47695786313782	4.95229918974822
C1orf21	0.842136124592336	0.999999999999982	21.570996978852	11.6059872525593	6.34904352433846	5.95844924030704	0.342290020858149	0.0574461587324877	4.70048018204979	5.5821370861859	6.08774024335551	6.00273247100123	5.68164387084904	5.70602617103867	6.0893690028891	5.85884439971871	6.74014157207249	6.20620278267308	6.17778562443985	6.08773166550761	6.00561999108878
EDEM3	0.925209599628372	0.999999999999982	20.5763688760807	2.3189804367873	5.21764639606182	5.21126622914189	0.238476073441143	0.0457616369909413	5.61485310508098	5.4138137217824	4.87747210224981	5.40200816845018	5.26374766541302	4.690457361871	5.54150665246694	5.43495752376561	4.52005573223383	5.08181606060137	5.70947106278025	5.4915464869919	5.09574901035328
FAM129A	0.305862478032008	0.999999999999982	28	17.1785543740496	6.97781035751105	6.63819335885124	0.376737177635241	0.0567529683559016	5.48614463636031	6.07830409873594	6.79523891947447	6.87027735018542	7.1382790969289	6.67288598544239	6.98405776209564	6.76502681247218	6.10005466480264	6.61681109632928	6.93734942389314	7.01938894808813	6.81760398902488
RNF2	0.999840081816564	0.999999999999982	20	14.9922303642676	3.65199429867378	3.35828807716813	0.0974343524813604	0.0290131013904923	4.0703098526419	2.38452109697838	4.06459070974335	4.22656495989936	3.22899392356567	3.20327087927678	3.7399429880765	3.3593400316113	3.04467301241793	3.12660167564159	2.01462258880931	4.21251948597399	3.13184831696958
TRMT1L	0.957367444068908	0.999999999999982	22.2429906542056	6.75440830680987e-05	5.37602680109602	5.11364337334652	0.134670839133572	0.0263355946633875	5.17148299206627	5.80888141270273	4.84606011113143	5.02295894160131	5.2788160037152	5.0294637471967	4.79200457042662	5.53028436640482	4.89558003806784	4.70258757148771	5.11969119264239	5.17685775398448	5.29579265899777
SWT1	0.993418390649776	0.999999999999982	25.0526315789474	23.0312641628545	2.69160594965605	2.28891607517351	0.113297390629467	0.0494982720678732	1.77182201060675	1.91949497484897	1.11868641333523	3.16204614445389	1.73359074749619	2.65058536388103	2.71521922872531	3.21377053626933	0.967004039627234	2.44296078456659	3.53179409750632	2.11574934681541	2.46701667174861
IVNS1ABP	0.879754893125038	0.999999999999982	20	19.5862576774785	6.52642009755786	6.21346912896229	0.183913824383155	0.0295992175330677	6.45095573887011	6.51648276421352	6.62060840292666	6.24060348187823	6.32132204922519	6.74693730414937	6.39132866267698	6.1057956089401	5.54093356040505	6.14871637915277	6.16523422283926	5.97989556531229	5.60078315608845
HMCN1	0.670635902104392	0.999999999999982	28	13.5514862059204	4.43667389500903	3.82724428203858	0.580916779799753	0.15178460975852	1.11108370047925	3.32447990951331	3.54446981501666	4.83240809227985	4.42474251556539	3.91388466133393	3.81923508755698	4.01548425685604	4.22853332724806	3.97619416091843	3.6803225623733	4.94416638613861	4.34516825178632
TPR	0.945938343642703	0.999999999999982	28	20.8124794059701	7.3984158415071	7.02348729061828	0.185155944645497	0.0263623947740065	6.41604975389638	7.03206614564411	6.55412611593952	6.59810797775281	7.45254940409269	7.42126454621103	7.13502877155757	7.44919838049029	6.74014157207249	7.13102586715711	7.20597850230515	6.82116771906044	7.20885376548157
C1orf27	0.991342406981306	0.999999999999982	20	10.8244679432788	5.23458219105883	4.87664835845897	0.0925187638722594	0.0189717931398063	5.13760122783281	4.02258982390836	4.44608075511084	4.57851322829	4.98010070988429	4.9404531848629	5.5988101267383	5.10412543564515	4.96992994260553	5.3530261402947	5.2201916278081	4.17388893196511	4.95229918974822
PTGS2	0.568777546866321	0.999999999999982	26.3468634686347	23.0213845753537	1.10846510914357	0.827460889628393	0.579557691405128	0.579557691405128	2.56666703509344	1.72391076161669	1.11868641333523	-0.143520440799451	1.5470410830498	0.479069990545184	1.27206713718618	1.25265313499173	-0.143520440799451	0.397617649676313	-0.143520440799451	-0.143520440799451	0.871878664623546
RGS2	0.344391607809598	0.999999999999982	20	6.75440830680987e-05	2.85266656690452	1.89103606240728	0.515454846391407	0.272578009821365	2.75721654305885	2.51129226139225	1.48778670245275	1.9179140255417	1.08094830016191	1.51574141544292	1.97263376678769	1.75179879173879	0.516057694760746	1.75593354507792	2.84321805238965	3.04488875017836	1.68578321690822
UCHL5	0.738707374400957	0.999999999999982	28	11.4504155699202	5.09027404286423	4.91957353558246	0.232279981951358	0.0472154710710828	4.72350320479542	4.89148214090528	5.32758035356119	4.80300949162426	5.30848859645227	4.3538037318542	4.83078979388816	4.97452904583802	4.61579144784266	5.13353281342209	5.35892209763517	4.96694091243993	4.88616755703515
TROVE2	0.99391698353255	0.999999999999982	26.3468634686347	22.6893786485903	5.68584350730435	5.57558989290119	0.0881624061407988	0.0158122114133693	5.08523822440431	5.55295761833403	5.55829932405178	5.82401287577841	5.42142837963326	5.57908686484778	5.86484044598958	5.79629266222149	4.99388547284037	5.92240495624304	5.85724299005786	5.69621989184242	5.34585766823481
GLRX2	0.993811360498484	0.999999999999982	20	4.3788387616054	4.56880347610722	4.24515482094468	0.156658750263772	0.0369029533365549	3.21263905586283	4.5805132038215	4.67784091972226	4.27018679327209	3.98459897320349	4.2088806906708	4.79200457042662	4.83213174166592	3.75477457398031	4.55867151009511	4.55339025833457	3.76987872878448	4.24318771991567
CDC73	0.223007951849602	0.999999999999982	20.458452722063	3.4557482609625	5.72109537777245	5.55756739459203	0.264994760869875	0.0476817899010521	6.23563246572849	5.5821370861859	5.4989451908519	5.19125299422965	5.4077850418705	5.63688729601417	5.79790356838796	5.6483159385069	5.29318469439321	5.24744970392108	6.11390728791292	5.64064363348964	5.41001797281069
B3GALT2	0.750441566390131	0.999999999999982	20	11.4868150971537	4.66488623075077	4.37955336954775	0.286984682878236	0.0655282990438524	4.17423427254792	3.45639917788337	4.56660969908271	4.18158292714913	4.47794100300003	4.48548852984925	4.13033257350534	4.88117585992956	4.70556765879659	4.39879196468825	4.25481068303347	4.00810905028122	4.88616755703515
CFH	0.779169687868767	0.999999999999982	28	12.3207640682397	3.79857412190805	2.97824745143369	0.708311583818459	0.237828318623251	0.40442836398209	2.83594522993861	4.35974353902452	3.56369979950076	3.22899392356567	3.20327087927678	2.71521922872531	3.13507948677412	2.73928441223658	3.68414401869497	2.40461027050051	4.17388893196511	2.88332107785431
ASPM	0.804128640800617	0.999999999999982	20.5763688760807	13.2331477273759	4.66063560203787	3.5163277887879	0.810452360286972	0.230482596893033	-0.143520440799451	3.39194684717034	3.62069973691108	4.97103476184292	4.52924739230345	4.17025521278851	3.85730459862933	3.92482778465313	3.44297920204331	4.18668213057173	1.77131951437084	2.95661321626145	3.63975551236275
ZBTB41	0.551612178315585	0.999999999999982	21.186943620178	12.1113704047089	4.42876854268294	4.21527637968277	0.115414028518384	0.0273799433590331	3.65724031981398	4.52148410869545	4.56660969908271	4.27018679327209	4.25225585641638	4.421148082847	4.09889906333123	4.36492993179319	4.18757431986632	4.11987446367031	3.74922019815209	3.86993861814307	4.52975831291966
DENND1B	0.970456231589498	0.999999999999982	22.8115015974441	12.9356439499573	3.46243863479692	2.83395814117014	0.0976782260002788	0.034467067308181	2.46103990139115	3.63409398494813	3.19148454868918	3.16204614445389	3.8295059794568	3.20327087927678	3.52025514104122	3.0518473956029	4.01101407680351	1.3524201774911	1.11068651897413	2.11574934681541	2.34102482029779
C1orf53	0.74631072132672	0.999999999999982	20.458452722063	9.6070683229022	2.5149459363671	1.84590204969868	0.655692301431099	0.355215110974135	0.40442836398209	1.49759015567285	2.23384521519896	2.60348450962772	0.775727526358268	1.51574141544292	1.82676129916193	2.96351789057089	1.81925186842251	3.193105601353	0.615788778723578	2.53696179108029	1.68578321690822
NEK7	0.999995221810406	0.999999999999982	27.3563218390805	6.75440830680987e-05	6.82671001503978	6.28208729763289	0.00522761032829736	0.000832145444758009	6.89304410174922	6.5240208601562	6.52466830497055	6.57220228386848	6.24664886144558	6.09430965035086	6.39780110293385	5.96502640494923	6.47671800453902	5.63005806692279	6.00542739491287	6.62032875772964	5.7194732529662
PTPRC	0.197820695463754	0.999999999999982	21.3134328358209	17.544267834432	2.83254899589754	2.09687312291145	1.03086171747703	0.491618546784416	2.75721654305885	2.0917018378884	-0.143520440799451	3.06631173150815	2.79823744626517	2.75867788247208	2.10510187405276	1.25265313499173	1.31005611362646	2.73847288646202	2.40461027050051	2.65386025029055	0.871878664623546
ZNF281	0.994197307047672	0.999999999999982	26.9433962264151	0.571054656165	6.01701599522416	5.98575324510214	0.0943090620628507	0.0157555880105849	6.45095573887011	5.90438973832231	6.16614559023282	6.16173284205864	5.70414348750694	6.15491346854583	6.0405693017439	5.94209655792172	5.820873320628	6.26921353566599	5.33670709827451	5.92279607815263	5.90901652677683
KIF14	0.910096551007819	0.999999999999982	26.1538461538462	12.0337104868118	2.5477402964968	1.64105846903266	0.695509206573471	0.423817444471339	-0.143520440799451	2.83594522993861	3.37874600688131	1.03892045878095	2.87956347945129	1.74329733962817	1.48156509460044	0.918613108998112	0.967004039627234	3.0568833468849	1.11068651897413	1.24781311141902	0.871878664623546
DDX59	0.402615956613786	0.999999999999982	20	18.8539904721712	3.02368277043264	2.92093184774319	0.474536582892215	0.162460682969669	3.7042922542316	3.9793761285392	2.57774171512764	1.03892045878095	2.95654869781585	3.04148307530452	3.07965774307092	3.0518473956029	2.19485963537634	3.6371422866925	2.96408031137214	3.12807291972406	2.58288382516223
CAMSAP2	0.969566568059337	0.999999999999982	28	24.3587257159338	6.73531627344267	6.46400557861293	0.184563187040233	0.028552448601048	6.55087555851176	6.32263617318508	6.37863799531983	5.71774519501426	6.9392727881262	6.63792732347381	6.47328671929068	6.97161861211303	6.50199579174399	6.69920689249721	6.25088385049364	6.16854877901197	6.2354713093518
TMEM9	0.480369635097822	0.999999999999982	25.4092526690391	16.0324516929762	6.21904138729581	5.99625032576486	0.244226687345768	0.0407299018682338	5.9535174783413	5.24163015798472	6.00482772279992	6.20732831589178	6.07599976406634	6.23195093313246	5.84603041675145	5.67637439200849	5.84741242736255	6.40166570909685	6.08754239689986	6.03482092448542	6.31302737635623
PHLDA3	0.974868258907403	0.999999999999982	28	11.0626309858447	8.44642547448635	8.27718703991107	0.044613584713156	0.00538994521907473	8.15007889005722	8.35962644792489	8.43965105629966	8.29513511484588	8.54854696662849	8.32156875283923	7.78266313550048	8.23282732557567	8.05472042162265	7.55114625907722	8.68526779131748	8.14989853916783	9.07565203192001
CSRP1	0.999296130303522	0.999999999999982	20	9.3950592451726	7.1571050904	7.05576072623737	0.124374667661127	0.0176273930603444	7.51779041327328	7.00538711173348	6.89069533856401	7.46565448833536	6.97671778424556	6.65201260236552	7.12335951893538	6.77803363250284	7.80343937036376	6.53584353958517	6.98811709835858	6.87634485085536	7.08658125872225
RPS10P7	0.984423676091211	0.999999999999982	22.2429906542056	2.531418342602	2.63992894438819	1.7621556609799	0.0653679826190778	0.0370954644169903	-0.143520440799451	2.24552782558522	2.57774171512764	0.565595681740873	1.89875700274069	2.75867788247208	2.62982033772009	1.94870438763507	3.04467301241793	1.5682386568754	1.47849147492039	-0.143520440799451	2.58288382516223
NAV1	0.784039073113217	0.999999999999982	26.3468634686347	21.9995255728888	7.35263461782564	7.25595992673958	0.0934275958272128	0.0128759801281309	7.38691098996539	7.41112143452305	7.29718289436887	7.25383580630627	7.35283439604591	7.3963793721377	7.23961806932262	7.4079566504542	7.101569860771	7.09669451584537	7.02331620012118	7.01938894808813	7.32573226638888
IPO9	0.940866991421713	0.999999999999982	20	7.1909109514686	5.74562376186964	5.49248098113949	0.153401372257519	0.027929340635731	4.70048018204979	5.42995365160365	5.7055846258941	5.53312431415842	5.4077850418705	5.82269405893487	5.49396652136451	5.9763560953598	5.50804092650236	5.67728741794387	5.17081636088883	5.66869936335778	5.44105889539691
SHISA4	0.468155618475011	0.999999999999982	27.148288973384	20.9693048019991	6.71788757832216	6.4560851847862	0.198820084026468	0.0307957652874514	5.89387890061968	5.82117149604444	6.04687952995484	6.16173284205864	6.4265498204163	7.06379964471474	6.52741701437315	6.45260232650183	6.58319279172162	6.46359427861891	6.789804236521	6.75073095300095	6.85841713586164
LMOD1	0.84322189219291	0.999999999999982	20	11.791104249874	7.88561041225072	7.50790677954475	0.200634928909088	0.0267231513123894	6.96725676417353	6.91080048780576	6.95835874147357	7.41796961746782	8.03945487538208	7.55844913443945	7.6205679017804	8.01115831084248	7.61934991183334	7.99038607355512	7.54805522347047	7.0463713095305	7.66505416129632
TIMM17A	0.995555642480449	0.999999999999982	20	6.75440830680987e-05	6.59389206250677	6.38369196751327	0.0937594477980005	0.0146873389686006	6.5444252832181	6.59731166538472	6.67525213400423	6.37653589954343	6.34299058017014	6.4652157519753	6.49759570106274	6.02080554375149	6.48519323986089	6.14871637915277	6.70563056649351	6.13877036341236	6.03643525511537
RNPEP	0.26413518403883	0.999999999999982	28	8.9045732464617	6.07157325849266	5.82657638508188	0.404036223385057	0.0693436757165895	5.79952715981231	6.26981255715976	5.99053358657491	6.49157145170471	5.6355637796868	5.60827652712022	5.214890131458	5.83414819262727	5.93663353573878	6.14871637915277	5.80964783858565	6.22632276391038	5.17173990014447
ARL8A	0.464436740846549	0.999999999999982	28	11.0411203360658	8.2434494146351	7.96531873855469	0.227645603439506	0.0285795974915139	7.51779041327328	8.24114220829833	8.24866979838894	7.73836944540268	7.88308143329949	7.91739775679719	7.58980556073545	7.86947304530363	8.0773192572077	8.27576548306062	8.31668452072475	8.14740833478642	7.94769753365562
UBE2T	0.677378092211228	0.999999999999982	20	6.75440830680987e-05	3.4244001980936	2.70171606109005	0.0878933790030688	0.0325324264340372	3.33727751054988	3.25370246600337	2.85523805357272	3.06631173150815	2.18131366558055	2.26711850069662	3.1426715690454	2.27657614861564	2.19485963537634	2.20586737462056	2.56608773690098	3.35221728947919	2.46701667174861
PPP1R12B	0.954655303477744	0.999999999999982	26.9433962264151	23.1559570347107	6.26242399389745	5.88927684385603	0.0947808433722009	0.0160937999494931	4.67708378349157	5.06686818757469	5.99053358657491	5.95006164593243	6.25429252583363	6.00932890610145	6.31130603777178	6.51608415866449	5.47438082728693	6.20620278267308	6.3868274297997	5.78860657197423	5.97413213566416
KDM5B	0.999158737774499	0.999999999999982	22.1052631578947	12.3755145931337	6.31502461036311	6.09223242099495	0.0658780324641197	0.0108134470111633	5.85270461722074	6.13847205633961	6.56381322184406	5.95006164593243	6.44670474253301	6.28714414357065	6.0893690028891	6.25279852437899	5.83420389817535	6.19812935667197	5.67447102381541	5.73654071025461	6.0666060614125
PCAT6	0.746744330691713	0.999999999999982	28	12.6112404126153	3.69647306977899	3.4686898066293	0.323777476895271	0.0933428743834265	2.84381561704113	3.57725994530961	3.76204584414044	3.41617179738397	3.51007621312413	4.13056709408545	2.94471892120709	3.55338461641874	2.62120925395765	3.81660557996086	3.99597515926405	3.66235842369051	3.52854427855418
RABIF	0.745520152098016	0.999999999999982	28	24.3691396757206	4.54538535120866	3.8775667456865	0.417473337312052	0.107663739837995	3.55826642967545	3.32447990951331	3.28815145863513	3.56369979950076	3.8295059794568	4.3538037318542	4.55776546542476	4.58811914516812	4.05722083608016	3.72966266627297	4.05159079894902	2.95661321626145	4.13344636767222
KLHL12	0.732183438014603	0.999999999999982	28	9.8158672782451	4.95346377047569	4.50250730486999	0.375832413668991	0.0834718054232769	3.83688679798698	5.14716391703764	4.21970195402218	4.77299933569917	4.22139115786202	4.51661376412327	4.06676539490189	4.46483749639287	4.89558003806784	4.67957657420513	5.14548023194147	5.01143897571275	3.9296709584463
ADIPOR1	0.997138985705694	0.999999999999982	28	6.75440830680987e-05	5.45639771270446	4.61333220184151	0.0256515449171039	0.00556030734289296	5.43126416483052	5.39749118414505	4.60464765013373	5.14513837655857	4.50382226099888	4.71749866524255	4.46218548779691	4.05876202684008	4.76245772903893	4.04982224242581	4.59141448278896	4.25014256108372	4.0146649647383
CYB5R1	0.858267774556483	0.999999999999982	24.8780487804878	7.7068868862933	6.00625436830249	5.94192062993753	0.110955218434703	0.0186732919109809	6.1102213121123	6.5240208601562	6.0329980088517	5.44070145270385	5.72629759191835	5.53416423176346	6.03227309036846	5.57568528665377	6.35251969516718	5.92240495624304	5.82568798828938	6.04555945181874	6.08637500637189
TMEM183A	0.389807086175724	0.999999999999982	22.8115015974441	19.885192714264	5.68095009130481	5.26874595962262	0.385364920946662	0.0731416780956857	5.20458726588118	5.55295761833403	4.93831585356795	5.14513837655857	5.38010508820426	5.82269405893487	5.63213057537759	4.92860740257016	4.34486372172258	5.53069147016578	5.24425969946461	5.53791543891531	5.47144598682117
BTG2	0.999886173463462	0.999999999999982	28	4.6349450164264	3.07013633472024	2.34997874341976	0.533902585553698	0.227194644653145	1.36643998565656	3.45639917788337	2.23384521519896	-0.143520440799451	2.52250336936068	2.40657612090443	2.71521922872531	2.6605525835125	2.62120925395765	3.58855756250353	3.27568394396651	1.24781311141902	2.78995838108486
FMOD	0.99654275041129	0.999999999999982	26.3468634686347	21.6530665407362	7.07084991786951	6.5748459188534	0.0228857436774704	0.00348080304237174	5.97286144940903	6.07830409873594	6.27630047284042	6.37653589954343	5.9961962777325	6.57278431048428	6.80084404685886	6.56942793970249	6.71153350842929	6.81459732158692	7.27769670339969	7.0029539312295	7.02645149018957
PRELP	0.999990942965537	0.999999999999982	28	19.9999335907565	4.48968163129794	3.83046546231257	0.242774630242258	0.0633799293143051	3.00282435332305	3.88886026219497	4.40355790055425	2.60348450962772	4.05631052090301	3.41630709761202	3.47199760992053	3.61266992423319	4.14541839693394	4.45407734213434	4.1051418104003	4.09337890000557	4.6933870597405
ATP2B4	0.998538455838049	0.999999999999982	28	24.1583111477156	7.29348773288523	7.041212974064	0.0785233120691264	0.0111519581013049	6.57005513405778	6.51648276421352	6.9435942958832	6.57220228386848	7.40183366656132	7.31903981602436	7.28571464973872	7.1321796968101	7.28749831581759	7.36536565905571	6.97379342261393	7.0029539312295	7.08658125872225
ZC3H11A	0.931614787661482	0.999999999999982	26.3468634686347	7.9723963723862	5.47777986300584	5.18561669069264	0.225496866741224	0.04348506266303	4.6533016987607	5.56762112277345	5.15887729658621	4.94435462647349	5.16987498173225	5.0719908998953	5.32765967498788	5.22303377229483	5.76628401694027	5.21580942320927	5.44451163905727	5.15718831968477	4.74405049114279
ZBED6	0.999974555660611	0.999999999999982	20	11.6208183606707	4.51951025115754	4.05989765233499	0.130618639956855	0.0321728898465536	3.27630384786384	3.9793761285392	3.46398621102222	3.76006251864646	3.8295059794568	4.6348049891461	3.96583303996028	4.61736107630673	4.45250981889181	4.48094533753824	4.15677601348424	3.41980892044848	4.58638851451955
SNRPE	0.722364312159583	0.999999999999982	20.695652173913	20.5611163379007	5.28948798076263	5.10844394262166	0.302337789893602	0.0591839302318823	5.61485310508098	5.24163015798472	5.28135837779344	4.39365622265449	5.32309912827968	5.53416423176346	4.9234225133034	5.3328834546968	4.45250981889181	5.30872165414393	4.80064637770815	5.58284036059001	4.88616755703515
SOX13	0.748763503263808	0.999999999999982	24.7058823529412	3.7928286544786	3.30798626193237	2.85959875663311	0.597191504871925	0.208837517321856	2.92550954971208	3.74145642225783	2.85523805357272	1.67990649727089	2.41749057009557	2.85923311884461	2.87220108593646	3.13507948677412	3.51096242397691	3.31756788911499	1.47849147492039	3.66235842369051	2.88332107785431
ETNK2	0.938261451325886	0.999999999999982	28	10.3131744627582	3.20602960407029	2.77176154227954	0.0937796778567887	0.0338339631408779	3.7042922542316	3.10079336319781	3.08787238373867	1.9179140255417	1.89875700274069	2.40657612090443	2.71521922872531	1.94870438763507	3.63801284323149	3.0568833468849	2.96408031137214	3.48437503893763	2.20296793881591
PPP1R15B	0.755890759186339	0.999999999999982	22.5236593059937	1.3873330501462	4.58802830847578	4.41997059427448	0.00985201964380813	0.00222897854944334	3.83688679798698	4.95977453837613	5.4989451908519	3.9861630259162	4.52924739230345	4.690457361871	4.53445754083163	4.43229770012861	4.45250981889181	4.37033395975742	3.74922019815209	3.82077597174325	4.61389126609376
MDM4	0.997661496465366	0.999999999999982	21.186943620178	5.5867995339261	4.88614651374348	4.59186463757835	0.155014609234647	0.0337585319841655	2.46103990139115	5.31298787416055	4.78110672515531	4.47046391433186	4.62669085330228	5.17312777319183	4.81152751533746	4.64602205956748	4.96992994260553	5.08181606060137	4.1051418104003	4.74773919938046	4.6933870597405
NFASC	0.997109818661349	0.999999999999982	27.5675675675676	20.4323648883493	7.01326687006572	6.54023880984459	0.00058908026869523	9.00701466448788e-05	5.77769493052183	5.75864655996939	6.16614559023282	6.28380916236929	6.3783968993756	6.63083277723665	6.55083804189303	6.98850308121243	6.72590844989167	6.96491104250522	6.94471224498218	6.71754092102139	7.13484321144535
RBBP5	0.912689993783812	0.999999999999982	26.7415730337079	21.258359422209	5.39657114413582	4.96900325289638	0.0823976818977718	0.0165823360750957	4.33235926765236	3.93482795889718	4.48738606664864	4.67903107657791	5.33756317783712	5.0294637471967	4.79200457042662	5.66241337652057	4.99388547284037	5.19972520190202	5.42358556457814	5.28955489880602	5.41001797281069
DSTYK	0.999646903177748	0.999999999999982	28	12.4789969059149	6.69717309427509	6.43970178819856	0.0688081702017066	0.0106849932597508	6.15324777803252	6.61153339707078	6.67525213400423	6.56346263894631	6.83608949256962	6.52000234938775	6.49759570106274	6.63523631463204	5.89906946862533	6.31472885959075	6.28608940407838	6.18806497395935	6.59418416698937
TMCC2	0.638743661488623	0.999999999999982	22.1052631578947	10.5671818855455	3.47081721923186	2.77826271814809	0.849451055779952	0.3057490028683	0.40442836398209	2.51129226139225	3.08787238373867	2.73383557760066	3.34807440394583	3.34873100721851	1.48156509460044	2.6605525835125	4.14541839693394	3.97619416091843	1.77131951437084	3.20672113395219	2.34102482029779
NUAK2	0.418216517672211	0.999999999999982	28	27.8211867103093	3.28090027158019	2.79554515155627	0.485511229886696	0.173673184858564	3.27630384786384	3.10079336319781	2.41601616123955	2.96377018803325	1.89875700274069	3.54264593946525	2.62982033772009	3.61266992423319	3.04467301241793	2.90644470549863	2.22275413067557	1.9427269333918	2.46701667174861
ELK4	0.827971967974343	0.999999999999982	20.2266288951841	12.6102581074512	4.45475834237057	3.96155803944575	0.312829347300508	0.078966241106561	3.7042922542316	3.84137958596876	4.35974353902452	4.77299933569917	4.31207226631769	3.91388466133393	4.06676539490189	3.61266992423319	4.30711964647505	3.48618575503843	3.17910566384188	3.82077597174325	3.63975551236275
NUCKS1	0.943678634788709	0.999999999999982	28	19.0172414352268	10.2680910757664	9.93350911633082	0.193558324477184	0.0194853925446117	9.35824256479955	9.88453276182726	9.98563243759736	9.83709837012444	10.5903904510384	10.2191198304023	9.93216922992329	10.1328965627152	9.68135412192711	9.85470934462866	9.833983674849	9.71675394556245	10.0240793279835
RAB7L1	0.999719734696128	0.999999999999982	28	27.6821593823542	6.52709804770334	6.37377223132387	0.0164522271062842	0.00258123863062282	6.42309884193885	5.46170171784374	6.56381322184406	6.294411392164	6.31402627483761	6.4410835450961	6.61890270854859	6.36910818910535	6.64501263269223	6.32217707295982	6.48098807097464	6.41205134332999	6.50151563551173
SLC41A1	0.933139808767497	0.999999999999982	28	23.3876993838012	5.13010860944735	5.00038013439761	0.220898038790638	0.0441762491757538	5.86310887744891	5.22322528220614	4.71309055608521	5.04823663802039	5.13717584778245	5.23057275051699	4.83078979388816	5.18447643684815	5.23406998055783	4.15366497496151	4.86415040513387	4.77380571228948	4.52975831291966
RAB7B	0.421033398840236	0.999999999999982	22.3824451410658	20.1375426572659	3.7799869445565	3.52808744109222	0.362825146465745	0.102839045948765	3.79402852996288	2.38452109697838	2.02530105285571	3.69753153175087	3.7011603427905	3.81719552961998	3.52025514104122	3.49155827858135	3.69757462194504	4.2505325368355	4.34660542664335	3.76987872878448	3.63975551236275
SRGAP2	0.974208008573312	0.999999999999982	28	18.0512465079408	5.13385739821713	4.77527011071291	0.173733333536585	0.0363818861569379	4.33235926765236	4.74436006480276	5.87077635734027	4.50738683029103	4.18985168449277	4.08975620700462	5.12412327417016	4.10077927728111	4.67625863181075	5.09926178090541	5.17081636088883	5.15718831968477	5.05619787585303
IKBKE	0.999999998501986	0.999999999999982	20	7.9656466719763	3.38996900763817	3.30754682840334	0.0534077527740148	0.0161472400981233	4.3620060639562	2.51129226139225	3.37874600688131	3.76006251864646	3.22899392356567	3.20327087927678	2.87220108593646	3.42696329615	3.91390882979789	2.54833516378743	2.84321805238965	4.09337890000557	2.88332107785431
RASSF5	0.972470848379254	0.999999999999982	27.5675675675676	20.4323649637352	3.00204585137082	2.39415772193026	0.161119548788044	0.0672969651548869	-0.143520440799451	2.0917018378884	1.78143357037484	2.96377018803325	2.18131366558055	2.85923311884461	2.10510187405276	2.86942563743456	2.73928441223658	3.193105601353	2.71129700682696	2.65386025029055	3.20600878316326
EIF2D	0.296192181355801	0.999999999999982	28	11.255174821308	5.28057426955967	4.78005752347668	0.58822079342355	0.123057262498322	4.55404771215493	4.95977453837613	5.39424994924736	5.68588764084629	4.18985168449277	3.60189498752014	4.51076686543686	4.29426162269076	5.19327010048217	4.83344054773995	5.5253065993495	5.52262411685085	4.44041351378346
DYRK3	0.99977242750234	0.999999999999982	26.7415730337079	7.74418895798637e-05	2.63539197865249	1.54226223608125	0.0636803130811412	0.0412901979905488	2.84381561704113	2.51129226139225	1.11868641333523	3.06631173150815	2.18131366558055	1.74329733962817	1.27206713718618	1.52370603684634	1.31005611362646	0.790233401753058	0.615788778723578	-0.143520440799451	1.19686695426661
MAPKAPK2	0.90733801188761	0.999999999999982	22.6666666666667	13.9939826843743	8.65645046476659	8.45600280742419	0.143223184841407	0.0169374571062891	8.14369211261212	8.34480528938176	8.28132948996198	8.4829631921856	8.30350479357493	8.76071843922384	8.0003144259768	8.51119552665395	8.65786026004757	8.69692880825362	8.68746386289769	8.37518550706627	8.4794936418456
YOD1	0.135106894917205	0.999999999999982	23.4098360655738	8.8918625325504	2.62215905217278	2.23539766264602	0.717870997007514	0.321137938454215	1.77182201060675	2.24552782558522	3.46398621102222	2.46017542375709	2.30422965881645	0.912559716605791	2.10510187405276	1.94870438763507	3.04467301241793	2.44296078456659	2.01462258880931	1.74608967210294	2.05028823089313
PFKFB2	0.981326313906494	0.999999999999982	20.3418803418803	7.7178912920972	3.86806597302206	3.44701766886356	0.491668043468594	0.142635776981872	1.11108370047925	4.32835533386598	4.26790878235924	2.12216051099794	3.40412075398645	3.76630709836833	3.93055630278138	3.66961485251138	3.69757462194504	4.2505325368355	2.71129700682696	3.71711999555955	4.09492905256418
CD55	0.784298744715642	0.999999999999982	28	0.895732583448201	5.89618273768684	5.73156282575498	0.308716447167025	0.053862525205132	6.48503708686119	5.71978814500955	5.08006493140588	5.34194999980902	5.21757469753675	5.87166463662015	5.79790356838796	5.73090542953948	6.15420597020329	5.60585064238643	6.06068671103182	5.59750974578832	5.70675749327963
CD46	0.691083914855495	0.999999999999982	20.9384164222874	16.284832078622	5.38282618860009	5.15983556354436	0.116162373090922	0.0225128052358181	5.78865234302232	5.82117149604444	4.35974353902452	4.31252827992272	4.67305070243542	5.05088401754488	5.18526451716597	5.48340814837886	5.27374768952338	5.32364150246321	5.29122377187506	5.59750974578832	5.05619787585303
CD34	0.999877013457435	0.999999999999982	25.5913978494624	6.4373574532805	0.833727473003965	0.728157269565647	0.222804088031402	0.222804088031402	1.77182201060675	0.469789243285097	-0.143520440799451	-0.143520440799451	1.89875700274069	-0.143520440799451	1.0268935298497	-0.143520440799451	2.01924513775248	0.397617649676313	-0.143520440799451	1.74608967210294	0.871878664623546
PLXNA2	0.824982933013036	0.999999999999982	22.6666666666667	9.3443623149651	1.8485494632684	1.62627852821742	0.283645283352362	0.174413717226697	1.58332290835637	2.0917018378884	2.02530105285571	1.39472305060686	0.388112665463561	2.11272346714772	0.359238786424242	2.27657614861564	2.35139822583205	1.09853925371774	1.47849147492039	1.51835709699847	2.20296793881591
TRAF3IP3	0.898467083420358	0.999999999999982	28	15.6645973702496	2.67496730651007	1.72263329796231	0.677240012342639	0.393142297402321	-0.143520440799451	0.469789243285097	1.78143357037484	2.8533788726151	2.95654869781585	1.74329733962817	1.82676129916193	1.25265313499173	3.44297920204331	-0.143520440799451	2.40461027050051	2.27022559071744	1.87951701486721
C1orf74	0.389419659948032	0.999999999999982	20	7.7756954114796	2.928276746604	2.62417920944808	0.575926580860565	0.219469226334468	1.58332290835637	3.32447990951331	3.46398621102222	2.12216051099794	2.71205167935746	2.11272346714772	2.94471892120709	3.21377053626933	2.4926020344562	2.54833516378743	1.77131951437084	3.48437503893763	2.69013317606669
DIEXF	0.998233446715161	0.999999999999982	28	5.30127485374096e-05	4.65192989853826	3.89688804433342	0.0457581121159869	0.011742218815479	4.8120881748159	4.02258982390836	4.44608075511084	3.69753153175087	4.22139115786202	4.08975620700462	3.7399429880765	3.66961485251138	3.57588576307651	3.97619416091843	3.6803225623733	2.95661321626145	3.74300409199177
SERTAD4-AS1	0.76582854453045	0.999999999999982	20	12.391465973421	4.6689908818232	4.28916261145447	0.141378333739139	0.0329617565353152	3.39577835659447	3.74145642225783	5.41580563984667	4.80300949162426	3.94736063041652	4.45367695370463	5.01046461932489	4.33002843197637	4.30711964647505	3.72966266627297	3.93812928403141	4.39152944426283	4.09492905256418
SERTAD4	0.988127924360788	0.999999999999982	20.3418803418803	19.9212063292061	5.97501472698669	5.35127390665559	0.131324147759465	0.0245407261990704	4.6533016987607	5.5381435428139	4.74749943312569	5.45966576744424	5.94987616941506	6.04178610263533	5.73794855627149	5.31514624019278	5.17242915315305	5.70033466594225	5.26793282999802	4.82456700811762	5.22621648628642
HHAT	0.985671756164083	0.999999999999982	20	7.7271836842943	3.66225474896523	2.54718596249629	0.298069001612792	0.117018940117226	-0.143520440799451	1.49759015567285	2.85523805357272	1.03892045878095	3.6087795911064	3.34873100721851	2.94471892120709	3.66961485251138	4.18757431986632	2.90644470549863	1.77131951437084	2.4097494525143	3.20600878316326
RCOR3	0.999997933739142	0.999999999999982	28	12.1102424992241	4.80791189737784	4.55313228865819	0.124806792621224	0.0274111940327578	3.9583140650578	5.31298787416055	4.44608075511084	4.71103872637966	4.88483159795405	4.66289950964093	4.51076686543686	4.43229770012861	4.70556765879659	4.0852734976168	4.51433666107571	4.79940960352405	4.27798838003297
TRAF5	0.960608020865857	0.999999999999982	21.570996978852	10.3644694081234	5.09466286460316	4.84340846351657	0.252465356516978	0.0521255554675385	3.60860195243064	4.81979567893203	4.74749943312569	4.77299933569917	5.2331304604676	4.82086354334183	4.99347125546994	5.04078194702874	4.92079148482468	5.27841093572722	4.86415040513387	4.55075953555611	5.0155318194905
LINC00467	0.996546380762875	0.999999999999982	25.2296819787986	16.7779260582902	3.32845288570402	3.24640390712016	0.10739452534574	0.0330810732177218	3.91896304633503	2.73563154607541	2.57774171512764	3.76006251864646	2.95654869781585	3.34873100721851	3.31671122300271	3.13507948677412	3.13361774521147	3.5382794900112	2.71129700682696	3.71711999555955	3.34378842975321
LPGAT1	0.576234936063763	0.999999999999982	26.542750929368	9.3714246204989	5.86464418664625	5.53853219635657	0.320013671559794	0.0577795091216243	5.57743169506162	5.16655849585184	5.7055846258941	6.0659769311756	5.4077850418705	4.89380003951657	5.39391164750931	5.54557730662294	5.97324430024733	5.66562423857559	5.74364206738293	5.91109989556353	5.03600812755318
INTS7	0.69141038488902	0.999999999999982	28	22.5269707518834	3.66316401173599	3.09823398171105	0.763937461095743	0.246571906965479	4.0703098526419	2.0917018378884	3.89077107946761	2.96377018803325	3.65570927302241	3.65880646190827	3.47199760992053	3.61266992423319	2.01924513775248	1.92199662170103	1.77131951437084	2.95661321626145	3.46954937384047
RPL21P28	0.99337076561465	0.999999999999982	28	19.9999324559169	2.2137981655954	1.98839705997246	0.258363857729133	0.129935747205697	2.75721654305885	2.73563154607541	2.57774171512764	2.30104476948154	1.73359074749619	1.51574141544292	1.0268935298497	1.25265313499173	2.62120925395765	1.09853925371774	2.40461027050051	1.51835709699847	2.46701667174861
PPP2R5A	0.958772839047615	0.999999999999982	20	12.3922494059445	5.11360482787728	4.77663953955682	0.0677199690200145	0.0141773245519585	4.33235926765236	4.76994604588068	5.08006493140588	4.1351531308713	4.8038104738008	3.8663499546991	4.9588719867318	4.95175092985586	5.17242915315305	5.09926178090541	4.62846220809556	5.2713728312496	4.93059040007669
NENF	0.61397384308807	0.999999999999982	25.0526315789474	4.0059891280125	6.67884490806196	6.65878155447523	0.143437600091728	0.0215411181337413	6.93309866312287	6.79095002926756	6.85957305702738	6.79760969755814	6.19197831737914	6.58016939019033	6.56240749849747	6.64946151170317	6.71873888298643	6.64678125771489	6.53076044634432	6.64877844314684	6.67474334793417
NSL1	0.899246164347714	0.999999999999982	21.7021276595745	16.8597785003904	5.15785566876061	4.80543944396424	0.206789202461726	0.0430323188697048	5.13760122783281	4.8679802248566	3.37874600688131	4.43257115406088	4.82449630562975	4.60615248212797	4.84979827519207	4.85686219634011	5.21381426493141	4.85414036518588	5.26793282999802	5.34276537332335	4.66737215278827
TATDN3	0.997240357925125	0.999999999999982	21.570996978852	6.75440830680987e-05	3.23402226295524	2.45344950160547	0.255080421004787	0.103968074679291	3.39577835659447	3.10079336319781	1.78143357037484	3.16204614445389	3.1655527640712	1.24544691688149	1.97263376678769	2.12193444840977	1.81925186842251	1.92199662170103	3.45137193418339	3.04488875017836	2.05028823089313
ANGEL2	0.953486608228669	0.999999999999982	28	22.8928814257185	4.13413028367937	3.87299322408414	0.145534881570401	0.0375768490028318	2.56666703509344	4.29349551691332	3.28815145863513	4.31252827992272	3.51007621312413	4.45367695370463	3.93055630278138	4.18131174720341	3.51096242397691	3.43214029271488	4.1051418104003	4.09337890000557	4.52975831291966
RPS6KC1	0.829820182426905	0.999999999999982	27.5675675675676	26.1477971607942	4.68691076460175	4.33398952071205	0.300846503126542	0.0694156046498965	3.87850851762643	4.81979567893203	3.89077107946761	3.93287241017493	4.45158695305734	4.421148082847	4.53445754083163	4.7813615284805	4.73429309538242	3.6371422866925	4.1051418104003	4.35746040583406	4.58638851451955
SMYD2	0.917913233973517	0.999999999999982	21.9692307692308	6.2279880746399	4.9351601205038	4.64604284845047	0.141238910877627	0.0303998295936364	4.33235926765236	4.39564543826574	5.08006493140588	5.3822652775038	4.57879166529124	4.08975620700462	5.09255268961186	4.75529031299685	4.99388547284037	4.63242334077471	4.1051418104003	5.11702618821544	3.9296709584463
PTPN14	0.97678753215888	0.999999999999982	28	20.3035309077085	8.04789870627952	7.7107597288893	0.125993618106646	0.016339974598689	6.8828542569038	7.68435885171017	7.43551504514231	7.47500520513334	8.17449418820157	8.13107891196567	7.66685585671907	8.1224266170001	7.45217757238658	7.87104628337251	7.85204063848205	7.61006303131384	7.79688217512164
CENPF	0.978115392106316	0.999999999999982	22.2429906542056	13.2973131218066	6.2315323599413	5.19345790781564	0.529408686216826	0.101937609895734	2.34706398050019	5.44591501428261	5.57755351988894	5.97663741260247	6.22347183701773	6.16477113937558	5.65392420715136	5.14486025829022	4.96992994260553	5.43775112275556	4.4741964032181	4.42481247301256	4.81685827625577
KCNK2	0.999939699923864	0.999999999999982	20	15.2463486032476	7.62298078756149	7.32964569558655	0.0072118416096898	0.00098392772436904	7.64382484278572	7.49789359021955	7.61395659532782	7.45151378550424	7.59781096912087	7.78625126007777	7.0917720322913	7.1014652762774	7.0960470534907	6.91652594178212	7.09123827680245	7.28256117264925	7.12531911644851
KCTD3	0.995578969538794	0.999999999999982	21.570996978852	6.1970246649947	5.9356604429156	5.90864230397065	0.110958352115971	0.018778992940799	6.02938419984767	6.03675123283938	6.1404810277533	5.83857460185876	6.32132204922519	5.42356249755993	6.03227309036846	6.03170717182614	5.88632757394402	5.64201114470559	5.67447102381541	5.97989556531229	5.86391382769891
GPATCH2	0.915860416530757	0.999999999999982	28	22.9808435004473	4.89372472930028	4.55502956167513	0.294504371277245	0.0646547661853022	3.9966201812684	4.25777248180286	4.60464765013373	3.87753758193324	5.1037183561112	4.45367695370463	4.97627534024074	5.14486025829022	3.75477457398031	4.72523729791641	4.34660542664335	4.35746040583406	5.32936162299059
RRP15	0.980960725345755	0.999999999999982	20	15.7782764142992	4.89360707536988	4.70931196370127	0.199535960171866	0.0423705122340294	5.45896534317939	4.29349551691332	5.0250250439732	4.54338831077815	5.21757469753675	4.6348049891461	4.60328117553385	4.39900700404021	5.01744971683539	4.58367671977715	4.25481068303347	3.9635065551665	4.95229918974822
TGFB2	0.481461778306403	0.999999999999982	28	20.4498987895561	3.8365883027861	3.1604293104837	0.566447795564854	0.179231281549581	3.00282435332305	1.91949497484897	2.02530105285571	3.33633557408249	4.15760727127685	3.41630709761202	3.56695058852065	4.01548425685604	2.84842270514974	2.73847288646202	3.17910566384188	3.20672113395219	3.27654275341902
LYPLAL1	0.999774649287201	0.999999999999982	21.3134328358209	19.6953759999531	3.24633416349247	3.13014869925088	0.182713515707197	0.0583721520165879	4.0703098526419	3.63409398494813	2.41601616123955	4.22656495989936	2.95654869781585	2.40657612090443	4.09889906333123	3.13507948677412	2.19485963537634	2.73847288646202	3.07559532079613	3.04488875017836	2.78995838108486
EPRS	0.999472114132984	0.999999999999982	28	20.166421765315	8.02082816292326	7.76448421122296	0.116784564881518	0.0150408657812344	7.72592414879742	7.74043932168489	7.55203497627886	7.76910095765365	8.21814074523215	7.90274661060697	7.86438343152365	8.04113955229998	7.68703707338997	7.53841269114074	7.85595098048978	7.33164502942063	7.63516699063954
BPNT1	0.605289191405737	0.999999999999982	28	7.913940217359	4.1423348228781	3.56758930803001	0.417654162145306	0.11706901385909	3.9583140650578	3.74145642225783	3.37874600688131	3.49182072860579	3.56027184843447	2.85923311884461	3.1426715690454	3.42696329615	4.45250981889181	4.01347785274311	3.74922019815209	4.09337890000557	2.88332107785431
IARS2	0.762410397091436	0.999999999999982	28	7.8493009179931	6.25874924444705	6.05002176578335	0.154003496525128	0.0254550318142844	6.86225607731103	6.24265729496229	5.79054355287501	6.11464919099485	5.60001137510369	5.57908686484778	6.09734418468361	5.83414819262727	6.29583435393782	6.29215068452128	6.2389551296107	6.04555945181874	5.79350043396555
RAB3GAP2	0.480546141813285	0.999999999999982	26.3468634686347	21.8328979238819	5.76107358483372	5.65238783673111	0.234689532878494	0.0415204228120022	6.05683626654718	5.80888141270273	5.39424994924736	5.23593913649191	5.75890364685577	5.65098268307326	5.80765823244026	5.79629266222149	5.38662557247989	5.91257040996574	4.95445426198801	5.69621989184242	5.98470463219723
C1orf115	0.973182248123793	0.999999999999982	23.8795986622074	11.906554034202	3.73819165386302	3.12199781764396	0.452294597963225	0.144873451034169	1.11108370047925	3.57725994530961	1.48778670245275	3.69753153175087	3.02963310126675	3.81719552961998	2.71521922872531	3.28839052062127	3.44297920204331	4.31167643021617	3.53179409750632	3.12807291972406	2.97100737545498
MARC2	0.962920091409582	0.999999999999982	28	11.9136971385405	2.78153071543719	2.2910300552796	0.543244100702148	0.237117841143228	-0.143520440799451	1.72391076161669	3.62069973691108	1.67990649727089	3.22899392356567	1.24544691688149	3.07965774307092	2.6605525835125	2.01924513775248	2.73847288646202	2.71129700682696	3.66235842369051	2.05028823089313
HLX	0.437750126361847	0.999999999999982	28	16.479091198661	4.8239895286494	4.42287407553614	0.338567558575635	0.0765492195331367	3.50611101717806	3.25370246600337	4.35974353902452	4.77299933569917	4.67305070243542	4.82086354334183	4.53445754083163	4.46483749639287	4.34486372172258	4.60825590538845	4.83274777537403	4.39152944426283	4.97368615550084
DUSP10	0.955312271305197	0.999999999999982	20	8.5278773713138	3.06970670068846	3.0082416542134	0.265005402430659	0.0880931231237648	3.7042922542316	2.73563154607541	2.97623917814198	3.63216697356392	3.02963310126675	2.11272346714772	3.01376540246237	2.96351789057089	3.44297920204331	2.44296078456659	2.56608773690098	3.20672113395219	3.34378842975321
TAF1A	0.828965571121953	0.999999999999982	20	11.9840472030691	1.79169406056499	1.3092990178495	0.50777117443624	0.387819105883273	0.800596707036333	-0.143520440799451	1.78143357037484	1.03892045878095	1.73359074749619	1.51574141544292	1.0268935298497	1.25265313499173	2.84842270514974	0.790233401753058	1.77131951437084	0.480412093429477	1.46193788966607
MIA3	0.99999483187714	0.999999999999982	20	2.9985840904458	5.85620536028559	5.72393382802884	0.0652004467186069	0.0113908456452335	5.53901372134743	5.75864655996939	5.7401708546009	5.58586329191541	6.135154169526	5.835093418817	5.48183261637245	6.25279852437899	5.65048832950728	5.6538660015712	5.35892209763517	5.78860657197423	5.53036494721143
AIDA	0.154145038786336	0.999999999999982	25.2296819787986	6.7211925498122	2.79903230145387	2.14754020619808	0.821447062621936	0.382506022588603	2.34706398050019	2.73563154607541	2.85523805357272	3.16204614445389	2.0469417651392	1.24544691688149	1.48156509460044	3.28839052062127	2.19485963537634	2.73847288646202	2.01462258880931	0.480412093429477	1.19686695426661
BROX	0.320134057715418	0.999999999999982	27.3563218390805	0.0588889061742002	5.55947618060475	5.42354949046413	0.259063734045343	0.0477664552523837	5.88369497115875	5.88109885180475	5.37236729795594	5.32136186599973	4.94274455968146	5.26763677104939	5.7481156872907	5.67637439200849	5.08591755706265	5.55618207030087	5.2201916278081	5.21540994625252	5.20828521766337
DISP1	0.215623930323021	0.999999999999982	22.3824451410658	20.1205531949251	3.30701814287322	2.46167871792325	0.992524984168873	0.403190301375395	3.87850851762643	2.0917018378884	1.11868641333523	2.46017542375709	2.71205167935746	3.12464370626046	3.47199760992053	2.54355943810787	0.516057694760746	2.73847288646202	2.84321805238965	2.65386025029055	2.58288382516223
CAPN2	0.996172351436014	0.999999999999982	20	7.6033464296594	7.42927432965391	7.32332891567911	0.0538695918885942	0.0073558886278152	7.33179253863651	7.18254180586559	7.38722936297424	7.40824055008606	7.39838837649484	7.16549255226261	7.49639434445963	7.55121524334899	7.22814527298098	7.30650159389654	7.23028286337146	7.31842328096249	7.23565731215729
TP53BP2	0.633108800499025	0.999999999999982	28	26.7686324527233	4.48371756606553	4.2094522549511	0.285527121683195	0.0678299941155913	4.52812931778989	3.51809481994805	4.00894569780746	3.63216697356392	4.25225585641638	4.3538037318542	4.38610113709647	4.55827222683191	4.30711964647505	4.39879196468825	3.6803225623733	4.45734494390033	4.40935855154248
FBXO28	0.974948985469896	0.999999999999982	20	17.8008700807596	3.63751173959322	3.25488723875974	0.280541661968387	0.0861909004489159	3.83688679798698	2.24552782558522	2.57774171512764	3.06631173150815	3.28976243245586	2.95323405002601	3.20304788526295	3.28839052062127	3.57588576307651	3.85818801206245	3.27568394396651	3.76987872878448	3.20600878316326
DEGS1	0.884904623398352	0.999999999999982	25.4092526690391	16.0665646315217	5.98043805964896	5.89597846409647	0.109912128355472	0.0186418809065843	6.03859305162675	6.0155172018016	5.83921663005824	6.11464919099485	5.9778463077441	5.91902739225653	5.93771999955716	6.12628322126472	5.88632757394402	5.71172167583342	5.6203254830648	5.37717907890758	6.09615881455495
NVL	0.979596334385499	0.999999999999982	22.3824451410658	1.9074857872858	3.11557238314841	2.185186582325	0.573796386557612	0.262584619180255	0.800596707036333	3.45639917788337	2.41601616123955	-0.143520440799451	2.87956347945129	2.75867788247208	2.71521922872531	3.66961485251138	1.58700327368219	3.0568833468849	0.615788778723578	2.53696179108029	2.97100737545498
CNIH4	0.999475920340025	0.999999999999982	28	15.0466158010613	6.56080446961349	6.5476505716951	0.0233451715868835	0.00356542722175838	6.78228264622901	6.61859203321871	6.67525213400423	6.78262638396335	6.4061093332912	6.10458873343627	6.77123899443598	6.37767843180172	6.1857472281027	6.76626980497347	6.58830569223825	6.58395909256765	6.48671544411079
WDR26	0.703868299483425	0.999999999999982	20	7.9999537463811	5.89467672000765	5.58567495338624	0.160773191087448	0.0287831269146768	5.61485310508098	5.38098185929628	5.87077635734027	5.73341399348666	5.4077850418705	4.8455876869986	5.18526451716597	5.41843885613356	6.08897615315255	5.70033466594225	5.63860072116843	5.81395141329657	5.99520021365922
DNAH14	0.799887705409002	0.999999999999982	28	26.2451589806921	2.38457097217908	1.81618744955595	0.722535274343938	0.3978307825663	2.84381561704113	-0.143520440799451	2.02530105285571	0.565595681740873	1.73359074749619	1.93980295292015	2.10510187405276	2.76876588767599	2.01924513775248	1.75593354507792	1.47849147492039	0.914546842079451	2.97100737545498
LBR	0.997054220778491	0.999999999999982	28	5.8647413641036	5.30071128386178	4.9956800846384	0.24897660511514	0.0498383805401666	4.72350320479542	5.67985405443413	4.35974353902452	4.88946690443523	4.62669085330228	4.45367695370463	5.4068046190176	5.08331843581218	5.10803664345716	5.45140054288714	5.38080020555491	4.87360280507215	5.05619787585303
ENAH	0.824680227277269	0.999999999999982	28	21.0748696427957	8.82344024339933	8.54406314436814	0.159794355104995	0.0187023846154887	8.63449515936111	8.62094389145452	8.43701806394403	8.27118170137284	8.87412461462657	8.64047409647556	8.93127634635707	8.71092184183574	8.26620177588686	8.55400028112368	8.43119150526046	8.00612349113929	8.56827970353575
SRP9	0.801556774927056	0.999999999999982	28	6.6645871882999	5.28601167504582	5.00299993316708	0.347734125280383	0.0695051229113759	5.10290457258454	5.12750505424562	5.57755351988894	4.83240809227985	4.98010070988429	3.9599029978073	5.35452664697362	5.2971882382137	5.38662557247989	4.65619259422196	5.67447102381541	4.87360280507215	4.47081405949245
EPHX1	0.683878058973036	0.999999999999982	27.7821011673152	15.8960727984366	4.11644207669755	3.85639470304211	0.332152534169998	0.0861303263143628	4.10578965937334	3.25370246600337	3.54446981501666	4.47046391433186	4.09087242613498	3.81719552961998	3.52025514104122	3.97086799070439	3.04467301241793	3.89860542496474	4.1051418104003	3.91748101312296	4.47081405949245
TMEM63A	0.762262280448366	0.999999999999982	20	13.3419138439395	6.03591087347934	5.57148611231135	0.184920965857976	0.0331905998023318	5.44518123925241	5.25980319203387	4.71309055608521	5.6199811107948	5.2485202820841	6.00932890610145	5.67539351333621	5.77049229331761	5.84741242736255	6.40166570909685	5.94796689884203	4.98936149793005	5.20828521766337
PYCR2	0.512016310683878	0.999999999999982	28	7.7996333106664	7.19048864519666	7.00863806698298	0.225146832907761	0.0321241917125676	7.61024846342506	7.26132435108673	7.1949193745021	6.99251189203228	6.54346042333983	6.39994390096549	7.18827099826124	6.65652185517019	7.4127362980136	7.1096646995228	7.13050774078232	7.07809781326567	6.73234157583275
SDE2	0.970254215056884	0.999999999999982	28	5.41789159929179	3.99349142720689	3.64132629960513	0.0388901316795658	0.0106802105825515	4.33235926765236	3.01779799041931	4.26790878235924	4.43257115406088	3.51007621312413	3.12464370626046	2.79584428435286	3.49155827858135	3.21739586568801	3.68414401869497	3.6803225623733	3.91748101312296	3.88521935452534
ACBD3	0.998409072366299	0.999999999999982	28	19.6612705718138	8.32059728355392	8.03516910992137	0.119761616391549	0.0149046790121286	7.45383434441108	8.10201133166522	8.10014256286434	7.99714264222516	8.46866472747348	8.30160350218996	8.13425658742032	8.17990830645287	7.78639511596871	7.9135774261585	8.24394437158209	7.57343032373683	8.13494293426776
PARP1	0.940400468682142	0.999999999999982	28	17.0585940831246	5.99675484483059	5.71978822574901	0.174905343463992	0.0305789893892597	6.22760250456495	5.16655849585184	5.51900245118733	5.53312431415842	6.38537507266084	5.93062905600209	5.49396652136451	5.91879637549254	5.40460885613798	6.00802330661177	4.95445426198801	5.66869936335778	6.14410668194879
ITPKB	0.653661875456861	0.999999999999982	20.3418803418803	6.6289648215299	2.83094791870666	2.22194962494191	0.365068925686461	0.164301171182494	1.36643998565656	1.49759015567285	3.28815145863513	2.12216051099794	2.0469417651392	2.53373339729027	3.01376540246237	2.54355943810787	2.84842270514974	1.92199662170103	1.77131951437084	1.51835709699847	2.78995838108486
PSEN2	0.944909282275163	0.999999999999982	20	0.7469539033542	4.9771088898072	4.74901006070793	0.110951453354797	0.0233630697632714	5.06735286038469	4.39564543826574	4.99669710288414	4.57851322829	4.78282372185011	5.21167743751719	4.9588719867318	4.67412472932503	4.79008303808088	4.83344054773995	5.2201916278081	3.82077597174325	4.50058720125775
ADCK3	0.276902864385085	0.999999999999982	23.8795986622074	20.8021213411999	4.31173343430639	4.06953896061621	0.419146768414832	0.102996131127189	4.57950868145081	4.45993636910189	4.26790878235924	3.251821209927	4.34107543596844	4.57691937429432	4.09889906333123	3.87726974292847	3.80979288591559	3.43214029271488	3.53179409750632	4.35746040583406	4.61389126609376
CDC42BPA	0.974995784197406	0.999999999999982	26.7415730337079	9.9247195303228	6.887372733986	6.54856427994822	0.261873397220446	0.039989436772012	4.9156786210899	6.59731166538472	6.46388439656426	6.49157145170471	6.82586642796841	6.44917254857127	6.53917505537299	6.85983448104303	6.89446182974052	6.81459732158692	6.82214509726571	6.8883250391728	6.66819925491095
JMJD4	0.984103180100123	0.999999999999982	20	15.5920099569435	4.39139902173424	4.17508813809413	0.00828664124791881	0.00198478235041561	4.30209043683801	4.18355797501541	4.11816895236289	4.57851322829	4.31207226631769	4.421148082847	3.89439531297058	4.46483749639287	4.10199349408357	3.89860542496474	3.6803225623733	3.9635065551665	4.34516825178632
SNAP47	0.996952744733629	0.999999999999982	20	12.2695555672036	3.65940281165999	3.38370465333698	0.30895101168356	0.0913055491940985	2.66508545013143	3.93482795889718	2.02530105285571	4.27018679327209	2.87956347945129	3.12464370626046	3.07965774307092	3.0518473956029	4.41751269417764	3.25667851005203	3.36620064669432	3.28130260041275	4.20752680520394
ARF1	0.924386784802793	0.999999999999982	28	11.3425075367299	8.81757176663249	8.72172220346492	0.106366183990943	0.0121955482540692	9.22845647264222	8.82847518490331	8.82315419518415	9.01235426171491	8.35950414028015	8.39877641781396	8.6144697184258	8.34633412233422	8.86362991496632	8.70407301919285	8.87834035825953	8.87402032251803	8.55237639044292
C1orf35	0.814446291818573	0.999999999999982	20	7.6209722554558	5.39947636263072	5.22529565991552	0.16882509091875	0.03230919394932	5.18813007877881	4.8679802248566	5.37236729795594	4.97103476184292	5.2485202820841	5.13351969284419	5.31403620284671	5.41843885613356	5.50804092650236	4.85414036518588	5.03943708118969	5.59750974578832	5.53036494721143
MRPL55	0.289268463824268	0.999999999999982	28	17.585572716197	5.48843142757761	5.24485903136756	0.214047287720547	0.0408108752666962	4.93553313444458	4.84408910689381	4.84606011113143	5.36224845746158	5.38010508820426	5.71946505184426	5.13965321712318	5.26058739487932	5.19327010048217	5.19972520190202	5.44451163905727	5.21540994625252	5.61446354216327
GUK1	0.725877404488135	0.999999999999982	20.3418803418803	6.67317651836048e-05	8.10263357824677	7.98854900967952	0.103531003155883	0.0129599258927294	8.12436036274264	8.08427474600994	7.97504432100477	8.14505913404545	7.91477719873634	8.16830521456674	7.82169692972359	7.73252791343531	8.01722513203405	7.96681969549256	8.17675111602065	8.10183361725663	7.69755174248109
GJC2	0.771505208170011	0.999999999999982	24.7058823529412	20.414537176131	1.70650263255354	1.44892457626113	0.314723378460727	0.217211705576044	-0.143520440799451	0.898794163600483	-0.143520440799451	-0.143520440799451	1.73359074749619	2.11272346714772	1.27206713718618	0.918613108998112	1.81925186842251	2.44296078456659	3.07559532079613	2.65386025029055	2.46701667174861
IBA57	0.638664828110461	0.999999999999982	26.3468634686347	1.6076343923478	3.65383597772479	3.13547062403752	0.607376497063746	0.193711429604029	3.79402852996288	3.39194684717034	3.69310312299829	2.46017542375709	2.62038826059471	3.04148307530452	3.96583303996028	3.13507948677412	3.37163334047376	4.01347785274311	1.11068651897413	3.12807291972406	2.97100737545498
TRIM11	0.894053425119731	0.999999999999982	24.3686006825939	20.1150209948366	7.07252710719616	6.7656520467834	0.217567161939448	0.032157604386836	6.58898307284192	6.89925367584296	6.5443735251372	6.30493627524003	7.26475828015945	7.34961087247013	6.53917505537299	6.85370416657336	6.76123138364486	6.41565916964181	6.90751652292052	6.87031724252293	6.75104106399296
RNF187	0.130098206255977	0.999999999999982	28	20.0913912087594	8.70840192384251	8.48466825587947	0.214433322174803	0.0252730355162926	8.07374699203325	8.10201133166522	8.34169850120527	8.30303201510451	8.66351666099772	8.85506092970723	8.54181387514415	8.45358639218485	8.33814460794772	8.34686727913823	8.71140256285771	8.61935051724426	8.81334882269711
RAB4A	0.472493522795884	0.999999999999982	20.458452722063	19.5634171774167	4.78481813828304	4.9202411132834	0.37710187134306	0.0766429657938878	5.933910610098	4.795086159319	4.64170840590597	4.88946690443523	4.65005698693293	4.690457361871	4.99347125546994	4.49665952132719	4.52005573223383	5.04627868785579	5.6203254830648	5.07571391829553	4.74405049114279
CCSAP	0.951798320080756	0.999999999999982	28	17.9362496379133	4.08525116860526	3.49298312723333	0.285092878686695	0.0816187391413216	1.93851410682596	2.73563154607541	3.08787238373867	3.69753153175087	4.31207226631769	3.8663499546991	4.13033257350534	3.55338461641874	4.18757431986632	3.43214029271488	3.17910566384188	3.82077597174325	3.40803880409976
NUP133	0.987857010508932	0.999999999999982	20	8.3291187612037	5.44159064272054	5.11448810477796	0.165790657383856	0.0324158848329267	4.60452809194764	4.42814899927108	5.41580563984667	4.97103476184292	5.05203070898164	4.6348049891461	5.72770926541067	5.48340814837886	5.19327010048217	5.23171630117019	5.35892209763517	5.25295868994243	5.19012827328639
ABCB10	0.885980555294605	0.999999999999982	20	8.06001819352811	2.72109628800807	2.20740154424652	0.0751179196895422	0.0340300204488546	1.93851410682596	3.74145642225783	2.23384521519896	3.251821209927	1.73359074749619	2.53373339729027	2.53904651296698	2.6605525835125	0.516057694760746	1.09853925371774	3.07559532079613	2.53696179108029	0.871878664623546
TAF5L	0.859725105355733	0.999999999999982	23.5643564356436	0.871222608963599	3.93673650494381	3.07005194703646	0.48368904104484	0.157550767670804	3.83688679798698	3.32447990951331	0.621430200703275	3.49182072860579	2.41749057009557	2.75867788247208	4.03389966523555	2.6605525835125	3.44297920204331	2.44296078456659	3.93812928403141	3.76987872878448	3.74300409199177
URB2	0.99664795452393	0.999999999999982	20.5763688760807	15.3034258685276	1.62239621805936	1.48717814042663	0.24868281863336	0.167217908785305	4.03393545399528	0.898794163600483	-0.143520440799451	2.73383557760066	0.775727526358268	0.479069990545184	1.82676129916193	1.75179879173879	0.516057694760746	2.20586737462056	1.47849147492039	1.9427269333918	0.451726371562817
GALNT2	0.447967135739777	0.999999999999982	28	9.4576441177522	6.62902444518123	6.54538081086451	0.27445282905622	0.0419307656783945	7.24694097822922	6.9782054056055	7.09824396244158	6.87734678961202	6.05864323436269	5.93062905600209	6.21929266204838	6.08501285716602	6.96281190179523	6.45684314889503	6.54051213461652	6.56168890274018	6.34620225295488
COG2	0.963665479710563	0.999999999999982	28	26.9667632588693	3.91166621983164	3.49772626518725	0.291615249983476	0.0833728050379222	3.33727751054988	3.57725994530961	2.97623917814198	3.56369979950076	3.02963310126675	4.13056709408545	3.93055630278138	3.66961485251138	3.63801284323149	3.85818801206245	2.22275413067557	3.9635065551665	3.34378842975321
AGT	0.99907175583035	0.999999999999982	20	19.5798449913395	4.90929509096835	4.72556912767836	0.0670104876248569	0.0141804057488793	4.2711729086421	4.89148214090528	4.56660969908271	4.94435462647349	3.94736063041652	4.77010663024052	4.97627534024074	4.46483749639287	5.17242915315305	4.79112801968338	4.73421782858611	5.21540994625252	4.66737215278827
C1orf198	0.76540357280491	0.999999999999982	21.186943620178	16.0212914364328	7.37163721559736	7.15534036093937	0.060237830135424	0.00841858347707107	6.61998803311891	7.32312179103545	7.18867203791581	7.52087074444737	6.74679322222399	6.98809370234624	6.92702656321863	6.98850308121243	7.8336206031386	7.20137536710723	7.09785786609404	7.43735383971804	7.22231778515023
TTC13	0.883776908157141	0.999999999999982	28	4.0776327653229	3.07316337855923	2.05052575199848	0.738785978402597	0.360291002286882	3.39577835659447	0.898794163600483	2.23384521519896	3.251821209927	0.775727526358268	1.93980295292015	1.0268935298497	3.0518473956029	3.44297920204331	2.98362403315668	1.11068651897413	2.27022559071744	0.451726371562817
ARV1	0.942830494396246	0.999999999999982	28	0.410311014912899	3.60422346166807	3.27226386202311	0.308827086124123	0.0943771954665012	3.65724031981398	3.25370246600337	3.76204584414044	2.8533788726151	2.52250336936068	2.75867788247208	3.56695058852065	3.28839052062127	3.91390882979789	3.193105601353	2.84321805238965	4.17388893196511	2.58288382516223
C1orf131	0.998468943993802	0.999999999999982	26.7415730337079	6.75440830680987e-05	5.30826313142719	4.60395696890888	0.116781036815251	0.0253653623619613	5.48614463636031	4.81979567893203	4.35974353902452	4.91717177698736	4.923697381596	4.17025521278851	4.60328117553385	4.90508654856239	4.01101407680351	4.63242334077471	3.99597515926405	4.52028849333581	4.47081405949245
GNPAT	0.995094797684659	0.999999999999982	28	21.3421372233359	5.02413291656985	4.307072745854	0.330661224558688	0.0767716832451886	2.08792564986543	4.49103842996712	3.62069973691108	4.35366244075031	4.42474251556539	5.35633342115027	4.81152751533746	4.97452904583802	4.14541839693394	4.83344054773995	3.07559532079613	4.79940960352405	4.74405049114279
EXOC8	0.919795078773985	0.999999999999982	25.0526315789474	19.2236331870695	3.9061255733327	3.41035441097829	0.518157108903425	0.151936440164524	4.74616458195032	3.63409398494813	3.46398621102222	3.41617179738397	3.98459897320349	3.91388466133393	3.69860045877002	2.86942563743456	2.4926020344562	3.12660167564159	2.40461027050051	3.20672113395219	3.46954937384047
SPRTN	0.463356019256896	0.999999999999982	20	15.6928276575649	3.31390912926982	2.98776485942588	0.102817904256101	0.034412983984241	3.45199916567621	3.32447990951331	2.41601616123955	1.67990649727089	3.51007621312413	3.04148307530452	3.20304788526295	3.72439718537981	2.35139822583205	3.25667851005203	3.99597515926405	2.86258220640917	1.87951701486721
EGLN1	0.753288756593958	0.999999999999982	25.2296819787986	16.8901266076033	4.85141798861157	4.3797283803455	0.399483485667911	0.0912119316486921	3.9583140650578	3.01779799041931	3.08787238373867	5.14513837655857	4.8038104738008	4.48548852984925	4.71115851215104	4.55827222683191	4.55267863388242	4.37033395975742	5.17081636088883	4.25014256108372	4.79299495852779
TSNAX	0.934403515674442	0.999999999999982	28	23.90627759565	5.81075894941035	5.58148238480807	0.18836452501293	0.0337481177985314	5.7101430475315	5.18569580233613	5.57755351988894	5.65331069348707	5.86255709177907	5.51887370507638	5.8554660870777	5.83414819262727	5.84741242736255	4.9724648264328	5.42358556457814	5.34276537332335	5.58697180257263
SIPA1L2	0.996951463602657	0.999999999999982	28	12.2166313725175	4.90192364564218	4.71954780891052	0.155240287655486	0.0328930427110817	4.10578965937334	5.34738539785829	4.5275416217808	4.86121956558083	5.08669407195372	4.54708164808676	4.9234225133034	4.52779475829656	4.34486372172258	4.91451532228754	4.51433666107571	5.09651792280596	4.6933870597405
NTPCR	0.686431324576447	0.999999999999982	20.8163265306122	18.4471528897628	5.05540665473355	4.76903994408607	0.267695629608191	0.0561319747258884	4.97444077747848	4.55130053840829	4.56660969908271	4.08717926935193	5.03438162191135	4.57691937429432	4.84979827519207	4.49665952132719	4.73429309538242	5.29364589619639	5.01166199998119	5.15718831968477	4.61389126609376
PCNXL2	0.887375063696479	0.999999999999982	28	23.1260073339734	4.07278442778124	3.50710970780184	0.138896163613169	0.0396041684422315	1.93851410682596	3.25370246600337	3.37874600688131	3.06631173150815	4.28247404949149	3.54264593946525	4.22072157348841	4.05876202684008	3.21739586568801	2.82490201937091	3.93812928403141	4.45734494390033	3.27654275341902
KCNK1	0.990645647157077	0.999999999999982	28	0.319630384754401	2.45314753532956	2.16068967386318	0.20796533998604	0.0962495181523272	2.46103990139115	2.0917018378884	2.57774171512764	2.46017542375709	1.33273602482327	1.74329733962817	2.10510187405276	3.49155827858135	1.31005611362646	2.44296078456659	2.22275413067557	2.27022559071744	1.46193788966607
COA6	0.9436038774507	0.999999999999982	23.257328990228	4.6968776845779	4.14782708950193	4.02041264242562	0.02409794568302	0.00599389859357349	3.79402852996288	3.88886026219497	4.64170840590597	4.39365622265449	4.15760727127685	3.65880646190827	4.41191099921225	4.43229770012861	3.44297920204331	4.53322524715342	3.6803225623733	3.60543592777466	3.63975551236275
IRF2BP2	0.989905847467371	0.999999999999982	20	9.0971601181222	6.43493044161252	6.36228609099773	0.15982644588922	0.0251209146528895	6.76574187386996	6.05767726263042	6.83578267752775	6.47302461338135	6.03221052769979	6.03104796756496	6.24105334091012	6.3604867310067	6.69701389303399	6.16537612748234	6.17778562443985	6.62032875772964	6.24429742821015
TOMM20	0.936430392511641	0.999999999999982	25.4092526690391	10.112989959215	6.29730261993493	6.18167936806435	0.224433964045664	0.0363063094480651	5.66328467038951	5.90438973832231	6.86741679526293	6.32575845854991	5.91171859975397	5.87166463662015	6.6408955595594	6.08501285716602	6.15420597020329	6.45006027849092	6.25088385049364	6.27276101372928	5.89787235290034
RBM34	0.6824130582192	0.999999999999982	28	16.9469652229004	5.77419281420872	5.51553401126652	0.246748046371761	0.0447369277150193	4.41953227768938	4.8679802248566	5.41580563984667	5.63674214877902	5.94043097385268	5.59375551805197	5.66469879651253	5.85884439971871	5.54093356040505	5.21580942320927	6.19022877038412	5.64064363348964	5.7194732529662
ARID4B	0.996685852589827	0.999999999999982	20	0.243743369100699	6.94642887038806	6.74074179239762	0.120466988320869	0.0178714735011411	6.21952759880386	6.53151977411018	6.55412611593952	6.84885877625603	7.07925533761647	6.67288598544239	7.0553893011384	6.92560274015677	6.63742847528177	6.75530690827538	6.89996090009083	6.14876495232241	7.22677801271892
GGPS1	0.994444966683012	0.999999999999982	20	12.307267027659	4.62930624273647	4.49772221494294	0.190515035015776	0.0423581150438374	4.52812931778989	3.74145642225783	4.44608075511084	4.97103476184292	4.65005698693293	4.00449872603855	4.51076686543686	5.01903396136075	4.14541839693394	4.83344054773995	4.39040157666001	4.72119303901782	4.24318771991567
B3GALNT2	0.602718114012005	0.999999999999982	28	9.8273485975364	5.32645051736016	5.07011273570899	0.261401334543645	0.0515573022080133	5.53901372134743	5.29547659559138	5.39424994924736	5.3004756683424	4.50382226099888	4.24649895096888	5.10842433779911	4.75529031299685	5.19327010048217	5.71172167583342	4.86415040513387	5.4915464869919	4.76873027441662
LYST	0.985231148649177	0.999999999999982	20	19.7413249598795	4.45012161812679	4.19673049024381	0.153048030151132	0.0364683961733842	4.72350320479542	4.18355797501541	3.82784368304379	4.1351531308713	4.60294003890508	4.3538037318542	4.43726722570915	3.92482778465313	4.34486372172258	4.53322524715342	3.36620064669432	4.48915996304216	3.69230324707535
NID1	0.682701934316159	0.999999999999982	20	8.7975382801456	6.78775169837895	6.72071840005124	0.144415399257336	0.0214880896149785	6.76018587003869	6.5240208601562	6.72790148090841	6.84885877625603	6.93452308208034	6.45721645081515	6.59656939550553	6.92560274015677	6.80250805415742	6.687720279346	6.2627147487072	6.97513920590959	6.88123080817755
GPR137B	0.376986407896995	0.999999999999982	27.3563218390805	24.2172173336051	4.13571087549603	3.78668300755544	0.487511642314841	0.128743716160588	4.391055877816	3.63409398494813	3.76204584414044	2.8533788726151	3.7011603427905	4.24649895096888	4.03389966523555	4.10077927728111	3.51096242397691	4.11987446367031	2.71129700682696	3.76987872878448	4.05535512149987
ERO1LB	0.692431623375556	0.999999999999982	20	11.8633421595605	3.24432440342992	2.5340110943526	0.104295331333559	0.0411581983859487	2.75721654305885	2.38452109697838	0.621430200703275	1.9179140255417	3.28976243245586	3.27783342447824	2.62982033772009	3.3593400316113	2.94988228876972	3.25667851005203	3.17910566384188	1.24781311141902	2.20296793881591
LGALS8	0.957757707221201	0.999999999999982	26.3468634686347	6.8363088555909	4.15608574323338	3.94345511009118	0.0517820259268847	0.0131311310719313	3.07620571680556	3.45639917788337	3.82784368304379	4.03755510069735	4.15760727127685	4.04775717172464	3.78013371684523	4.29426162269076	4.05722083608016	4.01347785274311	4.51433666107571	3.66235842369051	4.34516825178632
HEATR1	0.992704797706053	0.999999999999982	25.5913978494624	12.0352150199217	3.95039601242724	3.66975003380964	0.23489880240584	0.0640094830006681	2.66508545013143	4.52148410869545	3.95106804639	3.251821209927	4.31207226631769	3.76630709836833	3.07965774307092	4.10077927728111	3.44297920204331	3.93792132438285	3.87786680494019	3.28130260041275	3.46954937384047
MTR	0.95412866686606	0.999999999999982	23.5643564356436	4.1560097794683	5.76199772602968	5.57354243534655	0.212242400334126	0.0380803416850506	5.52597697361203	6.15798304616369	5.32758035356119	5.68588764084629	5.76961060216724	5.33902497791809	5.95537882422216	5.53028436640482	5.76628401694027	5.54349306784171	4.62846220809556	5.74973439097699	5.61446354216327
FMN2	0.921878864175588	0.999999999999982	24.7058823529412	1.315769011298	3.50750901481118	3.65735079078234	0.366948190406374	0.100331691269866	5.08523822440431	4.45993636910189	4.06459070974335	4.1351531308713	2.30422965881645	3.91388466133393	3.85730459862933	2.86942563743456	3.63801284323149	3.12660167564159	3.17910566384188	3.48437503893763	3.63975551236275
GREM2	0.473185875239881	0.999999999999982	28	3.913151270808	5.58999534115588	5.70356047454086	0.440317439828921	0.077200450805138	7.61641167019831	6.84611791331816	6.26446824617178	6.04101085066921	5.03438162191135	5.19253136025154	5.2863971340448	5.4017288591288	5.7095476317412	5.51777526115398	5.26793282999802	4.84929323142977	5.20828521766337
FH	0.525485327162487	0.999999999999982	28	0.313472544725901	5.24628615071677	5.25647991007792	0.247578516554285	0.0470996790227655	6.02938419984767	5.6387830350786	5.91685805803802	4.77299933569917	4.71796707944594	5.00772064225227	5.50599922373459	5.04078194702874	5.21381426493141	5.183459638275	5.29122377187506	5.01143897571275	4.86343243456807
OPN3	0.414198223560552	0.999999999999982	26.1538461538462	20.2918504870991	2.21330737844075	1.44217559408816	0.751856142061138	0.521334673213988	1.11108370047925	-0.143520440799451	1.48778670245275	-0.143520440799451	1.89875700274069	3.34873100721851	1.27206713718618	1.25265313499173	0.967004039627234	1.5682386568754	1.47849147492039	2.4097494525143	2.20296793881591
CHML	0.909396867772277	0.999999999999982	20.5763688760807	11.6893689288012	3.74263270394609	3.26988029484719	0.222384182099839	0.0680098847808835	3.83688679798698	3.01779799041931	2.97623917814198	3.69753153175087	3.7879799494203	2.40657612090443	3.52025514104122	3.77717518832426	3.37163334047376	3.81660557996086	3.45137193418339	2.65386025029055	1.87951701486721
CEP170	0.360478542537779	0.999999999999982	26.542750929368	1.4062753534964	4.80413830247011	4.39750588937589	0.409057088537405	0.0930202480286979	4.97444077747848	4.49103842996712	4.3145567550669	4.27018679327209	3.94736063041652	4.17025521278851	4.90536568851324	4.52779475829656	4.81718929006815	4.37033395975742	3.36620064669432	4.66658881192435	4.27798838003297
SDCCAG8	0.977970091845738	0.999999999999982	20.8163265306122	13.0386395558338	4.90282558112781	4.29596652336868	0.292521065264214	0.0680920262467114	2.75721654305885	4.76994604588068	4.40355790055425	4.54338831077815	5.2937285850241	4.6348049891461	4.33305347527268	4.33002843197637	4.38164545250793	4.0852734976168	3.6803225623733	3.71711999555955	4.40935855154248
AKT3	0.662016968475611	0.999999999999982	21.570996978852	12.1160859260338	5.82280175017907	5.52304634140042	0.177708797651424	0.032175865757151	4.83340986950539	5.75864655996939	6.11435162857293	5.53312431415842	5.69293754045889	5.74597299089256	5.214890131458	5.91879637549254	5.40460885613798	5.45140054288714	5.11969119264239	5.07571391829553	5.64144118532799
ZBTB18	0.917254271535238	0.999999999999982	20.695652173913	8.64867234466998	4.56574564137753	4.278642927187	0.192979865305654	0.0451030545408304	4.17423427254792	4.7183121148968	4.35974353902452	4.83240809227985	4.31207226631769	4.08975620700462	4.06676539490189	4.29426162269076	4.05722083608016	4.21896053912612	3.74922019815209	4.3225673332336	4.40935855154248
ADSS	0.983476797098738	0.999999999999982	28	6.75440830680987e-05	6.18237566603668	5.96195990463256	0.0107749259124609	0.00180727916403606	6.0748516695022	6.3984131723149	5.94678125833176	5.90925691664464	6.09314996361218	6.04178610263533	5.84603041675145	5.84654913956512	6.1647965277283	5.76734637336394	6.0333216103879	5.97989556531229	5.41001797281069
DESI2	0.999730198096715	0.999999999999982	28	11.6968976825476	4.77144140138127	4.87586290685158	0.044775634764968	0.00918312012055324	5.63927211037741	5.02497978540782	5.13308194410324	5.40200816845018	4.45158695305734	4.54708164808676	4.77221380733966	4.72873927538292	4.92079148482468	4.34130328889333	4.7678144052149	5.28955489880602	4.40935855154248
COX20	0.980436639953506	0.999999999999982	20	16.1318534834246	4.15587712718643	3.56133851705477	0.293376184997032	0.0823780675698456	3.39577835659447	-0.143520440799451	4.11816895236289	4.57851322829	3.7452231346756	3.48085903571258	3.81923508755698	4.05876202684008	3.69757462194504	3.72966266627297	3.36620064669432	4.28680937418343	3.79198347603323
HNRNPU-AS1	0.999999940264162	0.999999999999982	20	4.561801138293	2.64749624198488	2.00306666731414	0.229402072668814	0.114525430637021	0.40442836398209	2.0917018378884	2.41601616123955	-0.143520440799451	2.41749057009557	3.04148307530452	2.22642310856589	2.27657614861564	2.73928441223658	2.73847288646202	1.11068651897413	3.20672113395219	1.87951701486721
HNRNPU	0.612033446010812	0.999999999999982	28	1.3428495689208	8.12838542035858	8.11522204088519	0.0470723655569484	0.0058005024779105	8.20018007709339	8.22735592602244	8.33888035113798	8.20809705685834	7.92199376391991	7.96612726204372	8.1668331652527	7.94925933512163	8.28574002384591	8.08536466775861	8.01828735295026	8.18674482951516	7.92591886442659
EFCAB2	0.884104340945978	0.999999999999982	20	13.4442745145506	3.93896017409827	3.45074148019284	0.215924963807614	0.0625734976227622	3.9583140650578	3.57725994530961	1.78143357037484	3.16204614445389	3.6087795911064	3.20327087927678	3.07965774307092	3.3593400316113	4.26836151384345	3.81660557996086	4.05159079894902	2.95661321626145	3.69230324707535
KIF26B	0.999017641936147	0.999999999999982	20	12.05200260637	3.05788045075492	2.84463975879986	0.173908126377026	0.0611353778062912	3.87850851762643	1.91949497484897	3.37874600688131	2.12216051099794	3.56027184843447	2.75867788247208	2.10510187405276	3.21377053626933	3.37163334047376	2.6465341235078	2.56608773690098	2.7619925480769	2.46701667174861
SMYD3	0.967987277896652	0.999999999999982	21.0619469026549	17.4352947892023	6.22091174954739	5.85001345540304	0.0179864748703315	0.00307460401714449	4.8751305811546	5.61073806094924	6.00482772279992	6.19606382976062	6.2156626747058	6.12492976189761	6.15960655126675	6.00982091063731	5.52458098311297	6.23805213687691	5.7934273445573	5.13724700496096	6.17212868025081
TFB2M	0.936252936966674	0.999999999999982	20	7.9999324559169	2.53835190386188	2.2080870374722	0.457945771312256	0.207394800812068	1.36643998565656	2.73563154607541	3.08787238373867	2.46017542375709	2.30422965881645	0.912559716605791	2.10510187405276	1.75179879173879	3.04467301241793	1.09853925371774	2.96408031137214	2.7619925480769	2.34102482029779
CNST	0.643551250147941	0.999999999999982	28	9.6790780358111	5.00066888172763	4.92133152688388	0.122833273566045	0.0249593576240577	5.12035720403239	5.92731058253919	5.20912425625723	4.80300949162426	4.09087242613498	4.48548852984925	4.77221380733966	4.75529031299685	5.38662557247989	4.53322524715342	5.11969119264239	5.03318368902423	4.86343243456807
SCCPDH	0.868112629972748	0.999999999999982	28	7.6703642730568	5.7860693726205	5.67372075151267	0.198990236150966	0.0350722647211555	5.51282134574279	6.0155172018016	5.97609640645034	5.74891444329278	5.4077850418705	5.66494168710666	5.7582116684259	5.26058739487932	6.15420597020329	5.75639168547704	5.48547463829677	5.94590776129083	5.2439276202792
AHCTF1	0.997428811208516	0.999999999999982	28	12.4124851133657	4.25567031021681	3.96177731212723	0.129620592055232	0.0327177884679322	3.7498579842059	4.18355797501541	3.54446981501666	3.93287241017493	4.02090026885447	3.71355783320034	3.52025514104122	4.36492993179319	3.63801284323149	4.04982224242581	4.55339025833457	4.45734494390033	3.88521935452534
ZNF670	0.973015241390592	0.999999999999982	20	19.7184370745191	3.720288678178	3.24053627431726	0.437293601132515	0.134944825212502	3.00282435332305	3.9793761285392	2.72315153171117	3.93287241017493	3.34807440394583	3.71355783320034	3.37035210566524	3.8280903648317	1.31005611362646	3.97619416091843	3.45137193418339	3.76987872878448	1.87951701486721
ZNF496	0.446775969405502	0.999999999999982	25.5913978494624	10.0946937899153	3.29365886359418	3.04529658105035	0.713903270420321	0.23442815877529	1.11108370047925	2.92973504935142	4.64170840590597	3.49182072860579	3.09919300457638	3.04148307530452	2.79584428435286	3.0518473956029	3.29657479922229	3.25667851005203	3.17910566384188	3.20672113395219	2.34102482029779
SH3BP5L	0.971980775513403	0.999999999999982	28	11.9368747653169	6.2117217402179	5.79624855871084	0.219558814776517	0.0378794685135708	5.56473903684243	6.09864017624673	6.24050862691873	5.74891444329278	6.39231965561969	6.30508241962204	5.01046461932489	5.77049229331761	5.49130904183508	5.24744970392108	5.70947106278025	6.11857103688622	5.85241433835335
ZNF672	0.952644833334847	0.999999999999982	20	3.06022665772	4.00084181537599	3.63806485514387	0.241886072413188	0.0664875646928571	3.21263905586283	3.39194684717034	3.89077107946761	2.96377018803325	3.8295059794568	3.91388466133393	4.22072157348841	3.72439718537981	3.21739586568801	3.81660557996086	3.87786680494019	3.91748101312296	3.69230324707535
ZNF692	0.663306825209545	0.999999999999982	28	16.1152329824811	2.92747661106379	2.60215120339992	0.28822304858343	0.110763374628977	2.34706398050019	1.49759015567285	2.85523805357272	2.73383557760066	2.79823744626517	3.12464370626046	2.22642310856589	2.76876588767599	2.35139822583205	2.73847288646202	2.40461027050051	2.7619925480769	3.27654275341902
ZMYND11	0.996522853813837	0.999999999999982	20	4.1192104492714	6.96907325164422	6.89829078078973	0.0328754792328241	0.0047657427437497	6.89811216132721	6.9671876874466	6.7703542359959	6.88438175649254	6.79475526290828	7.06379964471474	6.96238866468368	6.94303114081212	6.82938401128971	7.06152623579292	6.74833120083789	7.01393138559921	6.79375310528636
DIP2C	0.763902246943434	0.999999999999982	28	16.2642443706688	5.77927918523683	5.51426049098101	0.209440708649804	0.037981649396571	5.37421318815246	4.52148410869545	5.55829932405178	5.6199811107948	5.5635606673357	6.09430965035086	5.17022040735036	5.61970094445629	5.58890774895097	5.54349306784171	5.48547463829677	5.76280850596625	5.81735546092721
LARP4B	0.356567449152047	0.999999999999982	28	11.3414883992723	6.21720628055192	6.03001493861839	0.274612661326969	0.0455409587077887	5.53901372134743	6.54640167067753	6.4004264527883	6.24060348187823	5.68164387084904	5.90733167501244	5.88340838090235	5.63407938548221	6.1857472281027	6.23805213687691	6.27444941561922	6.16854877901197	5.95275182946464
GTPBP4	0.987207022603462	0.999999999999982	20	0.264445599820199	6.50720186553416	6.22333998547698	0.126485840062361	0.0203244303472947	6.3211323433685	6.45471664757111	6.11435162857293	6.25152681123075	6.44001767207981	6.42476819136835	6.55083804189303	6.37767843180172	5.86050112276163	6.1403138022528	6.46058816057021	5.6120314721889	5.97413213566416
IDI2	0.9213353933564	0.999999999999982	27.5675675675676	3.2788242259132	2.64761916472722	2.2360676323839	0.424594073850329	0.189884271701417	3.39577835659447	2.0917018378884	2.23384521519896	2.12216051099794	1.33273602482327	3.12464370626046	2.33832869721034	2.12193444840977	2.35139822583205	3.77378896756028	-0.143520440799451	0.914546842079451	3.40803880409976
WDR37	0.935504289396074	0.999999999999982	21.3134328358209	4.42505445117247	2.93830228717413	2.18123339294873	0.690681966486952	0.316647438426222	2.22330534612055	3.57725994530961	3.82784368304379	2.30104476948154	1.5470410830498	2.75867788247208	2.71521922872531	2.27657614861564	0.516057694760746	2.82490201937091	-0.143520440799451	2.65386025029055	2.34102482029779
PFKP	0.366339144485138	0.999999999999982	24.2033898305085	19.7101222039045	5.97609475874521	5.6379380407683	0.36478232674963	0.0647013720462809	6.04774349510773	5.99396596722775	5.4989451908519	5.65331069348707	5.76961060216724	6.14498797839512	5.86484044598958	5.31514624019278	5.04063525185848	5.183459638275	5.35892209763517	5.58284036059001	5.98470463219723
PITRM1	0.980357985259713	0.999999999999982	27.148288973384	13.0398557366511	5.0577612492979	4.90961245297411	0.117837626327065	0.0240014109984754	4.62912099846121	4.55130053840829	5.23360635740396	5.16837992975783	4.73991152034005	5.13351969284419	4.88707999629363	4.7813615284805	5.15128272239635	4.74753692221713	4.98334167244686	4.98936149793005	4.88616755703515
KLF6	0.981751795247908	0.999999999999982	20	6.75440830680987e-05	8.34636584392276	8.04127510297618	0.0893806948468514	0.0111152390264288	8.21447108535343	8.45735115841748	8.1265282306095	7.63788367912284	8.11486547527937	7.96894308477943	7.83606655594892	7.85112716577269	8.01722513203405	8.07658374511128	8.09639203488846	8.06799947566047	8.11583278172776
AKR1C1	0.998087703797167	0.999999999999982	24.2033898305085	11.7571820436769	5.63597341482118	5.36264091138521	0.078779860625849	0.014690497075535	5.06735286038469	4.7183121148968	5.18421951888692	5.34194999980902	5.05203070898164	5.43989141520209	5.55315088099272	5.36771678077371	5.7095476317412	5.60585064238643	5.65664735182702	5.56802028289289	5.37829446255144
AKR1C2	0.538906440904668	0.999999999999982	23.1067961165049	18.1653740148756	5.21699704884752	4.60338948210253	0.42955140880333	0.0933119846742013	4.85442103311355	3.74145642225783	3.69310312299829	4.57851322829	4.18985168449277	4.60615248212797	4.43726722570915	4.43229770012861	4.52005573223383	4.95340579140952	5.80964783858565	5.3252457073232	4.6933870597405
AKR1C3	0.996692381253792	0.999999999999982	25.0526315789474	12.2010567219902	6.88004089559648	6.33623608002274	0.0977261790574127	0.0154233803512356	5.72162364013133	5.08736496082372	5.6879755284495	6.25152681123075	6.05864323436269	6.32280039000982	6.50959829794528	6.59904729912458	6.95673035239065	6.8766144367879	6.78160445906018	6.80229620823191	6.66819925491095
[truncated: 9,900 more rows]
