# Supplementary material for: Fibroblasts as an in vitro model of circadian genetic and genomic studies
Source: Mamm Genome. 2024 Jul 3;35(3):432–44. doi: 10.1007/s00335-024-10050-7 (PMC11329553; doi:10.1007/s00335-024-10050-7)
Supplement: Supplementary file 6 — Supplementary file6 (ZIP 46445 kb) [file 335_2024_10050_MOESM6_ESM.zip › MetaCycle_Results/metaoutLS/meta3dSubjectID_2014L01145_QuoteOrderedDesignTable.csv]

CycID	LS_pvalue	LS_BH.Q	LS_period	LS_adjphase	LS_amplitude	meta2d_Base	meta2d_AMP	meta2d_rAMP	X2014L01145_TP_0	X2014L01145_TP_4	X2014L01145_TP_8	X2014L01145_TP_12	X2014L01145_TP_16	X2014L01145_TP_20	X2014L01145_TP_24	X2014L01145_TP_28	X2014L01145_TP_32	X2014L01145_TP_36	X2014L01145_TP_40	X2014L01145_TP_44	X2014L01145_TP_48
LOC102723897	0.86486171747569	1	20	16.6509783335342	3.18897128986363	2.73718213168462	0.293967983979284	0.107398035584267	2.12772676749597	2.33649565961216	1.53280767156155	3.37262714729297	3.30485047955678	3.08324588042633	2.58586162931501	3.25124939765512	3.3434550745926	2.4383775949412	3.0294367300879	1.94488388115783	2.91233941198123
LINC01128	0.857170126048267	1	20	6.75440830680987e-05	3.57575597371675	2.69121757944354	0.114116739576513	0.0424033866485478	3.28691745375472	3.73786136501205	3.43911653422011	2.35229411764066	2.6380788006313	2.81881739813575	2.71594455860083	2.32436316940032	2.17725634772014	2.17546589276678	2.46598845419078	2.46800669307282	2.44277984371822
NOC2L	0.853254717169878	1	24.2033898305085	15.0496909753992	2.40450010759274	1.63420150822993	0.860860925325405	0.526777708250825	1.6849494221339	0.730333828333133	1.95886952280503	2.4935159347048	2.9174221950467	1.90458571812376	-0.143520440799451	2.90117195913933	-0.143520440799451	1.8537218338029	2.28246644286496	1.94488388115783	0.326410908281649
KLHL17	0.542620047442061	1	28	23.2690735848434	4.69468317450695	4.28070620175234	0.435955730227489	0.101842011500118	3.8460131814956	4.27585179826491	3.06367030048645	4.188609258278	4.42755249855481	4.89556867902579	4.29274953762811	4.7853262080315	4.64516926031539	3.71103638055647	3.88406509440307	4.56206113568602	4.64140255223642
HES4	0.84983460684855	1	25.9636363636364	10.175546360554	2.29398923208757	2.00992718494966	0.481947871485071	0.239783746940634	1.50095188332549	2.62791413095304	1.26089272494625	2.84937488519289	2.9174221950467	0.888727897471734	1.90217788480581	2.20104805210502	1.07804971260856	2.66068236441675	3.08659534092853	1.94488388115783	1.20140701709577
ISG15	0.953284316509137	1	20.5763688760807	20.0315358011511	6.09773679778753	5.91915670683157	0.202080357666735	0.0341400587407164	6.10149954272902	5.99640138231697	5.61819728772557	5.87454435408286	6.31657247783069	5.67400257650027	6.17559190529535	6.2083062302259	5.14867636773439	6.27910899703289	6.09215688894265	5.95195882816735	5.63537404807168
AGRN	0.999401262387217	1	28	3.5613456291706	5.77266542985657	5.64192284356423	0.0299913508607833	0.00531580308564386	5.27183814863327	5.47964484927945	5.15778747029448	5.71061782377911	5.43063780058306	6.02789092553676	5.40119578632599	6.2477899392654	5.31814312267407	5.98213704721128	5.70189548920413	5.57291378921023	6.03873687679457
C1orf159	0.582193916473927	1	20.695652173913	6.8476397069617	3.08864997850454	3.07077059782316	0.382309180933222	0.12449942734382	3.03918338561148	3.5648882538256	3.68194027744804	3.63902270402339	3.15135204017712	2.91244973907408	2.58586162931501	3.72407446159155	2.7938275511377	2.4383775949412	2.46598845419078	3.08364717041405	3.15748208699094
SDF4	0.999973683835286	1	28	10.5297312522684	9.20029348862911	9.01971001935697	0.0495156414913271	0.00548971545482758	9.24529381372215	8.92681487252988	9.16114725366182	9.40359609887252	9.20878560345451	8.83003447061475	9.1132266168676	8.85077389152321	8.82498921608637	8.87100870098709	8.80957750409687	9.14220227216268	8.91794615206522
B3GALT6	0.888278319555786	1	28	17.3962634586418	6.58304849382075	6.1776962027642	0.246339532479712	0.0398756307196667	6.26209068472783	5.57397049522595	5.85960650776566	6.60776566311773	6.64363950936488	6.35417776534329	6.48023521717255	6.42358299306467	5.81699534312709	6.20157476098489	5.96074188260109	6.06505695768357	6.03873687679457
UBE2J2	0.772425377410809	1	28	18.7583511798253	6.81697621797736	6.69663343030593	0.195204536076833	0.0291496523004269	6.53791206240035	6.48328194940856	6.37360636554807	6.86337038956627	6.85728589905117	6.82664161306749	6.48936056353965	7.18731364617612	6.24928189121631	6.5739355159823	6.62804337230689	7.14805078321789	6.76311116449796
SCNN1D	0.965133833597543	1	20	12.5177459412341	3.89986259924885	3.28232386017144	0.156045165368487	0.0475410629834486	1.99468321523746	3.31468121812232	2.55477277137898	3.04564259770179	2.6380788006313	2.71868385062296	2.71594455860083	4.39305156631408	3.60408562152947	3.85303157800641	3.47699666970161	3.96616372332801	4.1687914492018
ACAP3	0.9966716133994	1	28	6.6678586992461	3.19410410236225	2.64905331915925	0.345793454856004	0.130534728144223	2.73990578484915	2.62791413095304	1.95886952280503	2.95084376245853	2.71314668268234	1.4842816222483	3.39721168527061	2.32436316940032	3.16099432224756	3.43807079012683	3.194536908011	2.35391834579359	2.34718386630823
PUSL1	0.985676117485321	1	20.458452722063	19.738384607593	2.25816563339262	1.88076777356124	0.325882340334743	0.173270908251306	3.22885690038068	2.53716152850742	2.13245066680616	2.02009102484683	2.71314668268234	1.21702005258073	2.71594455860083	2.20104805210502	-0.143520440799451	0.44021705493566	2.84297138102797	0.804604995088569	1.88517192638136
CPSF3L	0.999999996373999	1	20	6.75440830680987e-05	4.6590137918749	4.44405935217954	0.0623721109654657	0.0140349410353568	4.51413200684076	5.09037894462593	3.88972117623473	4.4535538312979	4.72827054203028	4.08672518938733	4.29274953762811	4.00781641278699	4.47307648170289	4.6602878651282	4.17507461943769	4.73155212530154	4.70062093808168
GLTPD1	0.999997781388177	1	20	5.14676869385141	3.98708211124703	3.87310627774944	0.122205791475809	0.0315523981817559	3.76661835283441	4.189094403856	4.15419505616955	4.0582506598209	3.39880033541971	4.27477592506823	3.74072727826631	4.55290405564835	2.61606506134521	4.63429504782497	3.85145564309931	3.66497762792154	3.63326129111627
DVL1	0.787061574097503	1	28	19.5372473498895	6.23167110567202	5.9817651366513	0.249634642064604	0.0417326050692044	6.2764924464355	5.90862034009627	5.48043297580859	6.21768940893362	6.38704122194411	5.90797277267875	6.28444561390563	6.01131590670314	5.67666258863097	5.92967157583343	5.41997720607721	6.07409348510381	6.05395555210568
MXRA8	0.990885881405811	1	28	16.9843501216109	10.765566866767	10.6615603981058	0.105948358072234	0.00993741573616721	10.6650418365255	10.6481886589304	10.4363683740434	10.8326015157496	10.940467571472	10.613720400899	10.5197552429663	11.0990997872989	10.2393454508792	10.6230544554185	10.4189174343138	10.7512011029255	10.8128954152283
AURKAIP1	0.998011479861382	1	28	6.75440830680987e-05	7.39122124289659	7.19657747239551	0.0242859867915682	0.00337465786823304	7.39226712188981	7.38781445690097	7.17046618579914	7.49165275455787	7.09687850185882	7.25973588133892	7.25479543434932	7.05556863211548	7.14147892042769	7.17925385226907	7.15448935203954	7.07790791030479	6.90833991458956
CCNL2	0.995203905264766	1	21.7021276595745	17.3761924536379	7.27071771895383	7.12075164475247	0.0978619142051326	0.0137432000282232	7.23524132619732	7.00742090407547	6.77163387404805	7.10265171011843	7.1852226758086	6.81456440931123	7.11439829821218	7.2740102297639	6.85630331899308	7.47487193324877	7.33634123655712	7.18188347057207	7.15763484924435
LOC148413	0.846977797752794	1	28	19.8927437548992	2.96333822880135	2.07250794064857	0.806393802289993	0.389090814309566	1.04285392661137	2.22462232809331	1.76151003423154	2.62213809074332	2.71314668268234	2.81881739813575	2.58586162931501	3.18770212780808	-0.143520440799451	0.44021705493566	3.08659534092853	2.23002713374832	1.88517192638136
MRPL20	0.998607841102187	1	24.040404040404	23.9595284155129	6.9130074165469	6.77561048942963	0.0700887826407164	0.0103442756560548	7.1000773357773	6.77896035590411	6.89123415892922	6.54424390983387	6.86964406265025	6.56350316299438	6.73930022908567	6.78199970400601	6.57539321457041	6.84718374086292	6.7959649984494	6.68243123821757	6.9817967389942
VWA1	0.999998492828173	1	20	7.9999324559169	2.17859582652419	1.69515715142452	0.097732909536351	0.0576541882587238	2.56322463782187	1.66286817262761	0.925540474308466	2.4935159347048	1.53615245258237	0.888727897471734	0.557581560161646	2.06619896183358	1.5435431020306	2.4383775949412	0.304848856339979	3.22016104340262	1.88517192638136
ATAD3B	0.82629153791433	1	21.570996978852	19.9874948864159	3.56374393271226	3.55642935483416	0.484015750120222	0.136095983310427	4.58527182473329	4.15897583151104	2.28737201771253	3.91493247051481	3.57012500220574	2.91244973907408	3.85809334124853	3.6315812417414	2.41328024243574	3.7599375162211	3.78393856415392	4.18215122370959	3.50624523114176
ATAD3A	0.970960527023374	1	27.7821011673152	6.75440830680987e-05	6.22065292540814	5.52265403896453	0.0238353137418478	0.00431591650928705	6.1725237356896	6.07914632890935	6.03388655125352	5.60561983729115	5.64710328647611	5.31110202638296	5.36198868762088	5.69444097577166	5.25879648389952	5.08171831535338	5.17845044863814	5.59819117082419	4.75750412171594
TMEM240	0.989385237657344	1	28	19.9999324559169	3.85363104996477	3.02265941881782	0.0310749201396111	0.0102806554870693	1.04285392661137	2.44031463690908	2.28737201771253	2.95084376245853	2.85249186793678	3.50002408305494	3.39721168527061	2.64140456967619	3.55559076534119	4.10092275304767	3.24562283799549	3.01021923453843	4.25032577652155
SSU72	0.140424275041308	1	26.3468634686347	1.025813012441	6.97628120885131	6.68470809434926	0.263077664970936	0.0393551462917763	6.7995994279719	6.95141234952132	6.48186672770546	6.76927334596837	6.35223706470907	6.71412470461641	7.00412086162779	7.06444114931234	6.71441490996683	6.50388975514558	6.34732699001359	6.45920344486714	6.70645301872223
C1orf233	0.622295023455814	1	28	11.6910153813187	3.16499609868725	2.73730478377947	0.395254204920011	0.144395394792053	2.96998097133116	2.53716152850742	2.97524968743516	3.5768921402183	3.15135204017712	2.61107848411726	2.442876621971	2.64140456967619	1.5435431020306	2.17546589276678	3.47699666970161	3.15351819447919	2.6965795696333
MIB2	0.995633430057248	1	28	0.388128963973401	4.84219927346599	4.61015107120886	0.112702090454394	0.0244465070045616	4.79987059933687	4.3576866048804	3.3714398899959	4.84485033651281	4.61538913752785	4.59024726122307	4.81234167907809	4.82763305619542	4.83997886303704	4.78365950045029	4.52444567416491	4.94362098128862	4.55846276397072
CDK11B	0.999953370739631	1	22.6666666666667	1.6117122103019	4.9560792915737	4.62334820817631	0.13299520975526	0.0287659946356755	3.68259848224619	4.57855431652616	4.4775611903291	4.64739148069047	4.33551690346724	5.16655555185444	4.89706752309059	4.96663980319568	4.57391321239001	5.06235431754237	4.87202833385824	4.04180983454403	4.60052859671005
SLC35E2B	0.704104169920581	1	26.9433962264151	16.4314187633006	7.05083321375385	6.87777185831398	0.189999958189112	0.0276252196355476	6.75401308800517	6.03836699794056	6.39079978986916	6.74122137841144	7.50865102988547	6.75261365228821	6.60301866009452	7.01495288636783	6.99004719575046	6.99748568901432	6.99569194117018	7.17769752064278	7.46426816083764
CDK11A	0.999997290658745	1	28	4.813259607988	3.85364470984331	3.58446418005114	0.253134366994656	0.070619862350262	3.34273150653438	4.12821505480608	3.06367030048645	3.29756352083255	2.9174221950467	3.37401867194696	3.6782580303205	4.24482005324774	2.87511736273973	4.37652348965812	4.32511696544739	2.85110106774689	4.2236564006998
SLC35E2	0.940442193628083	1	27.3563218390805	16.4640983203562	6.09231906230684	5.85941382087997	0.185367401481963	0.0316358269186259	4.53823715827386	5.4674084104768	5.27354065709882	5.45831821360825	6.70928693801044	6.12888097775885	5.12494272004786	6.14279473375514	6.13840440288244	6.43780228238221	6.11980305077359	5.94212124980673	6.71126045049596
NADK	0.916069238329537	1	20	2.3686432357276	3.71242217970017	3.45876273351511	0.35254328599465	0.101927571549947	4.33307827267522	3.73786136501205	3.68194027744804	3.91493247051481	2.97955567410479	3.87043588670466	3.91337981904933	3.67856895865172	2.30008958988816	3.7599375162211	3.38884827033729	3.45964527642391	2.44277984371822
GNB1	0.992675448369547	1	28	27.9737274735077	8.13507655278805	8.15896612810417	0.0118042071155428	0.00144677731592516	8.2601817787111	8.24744799730866	8.28795242461173	8.22739882325903	8.17077567710304	8.05447535882715	8.16197616681467	8.0461791049293	8.27804363232202	7.97434816042673	8.14486117186895	8.17737887226992	8.04295458080301
C1orf86	0.999882285927435	1	26.7415730337079	0.9063551639615	4.78511053526381	4.73300612519242	0.016148215042858	0.00341183058202814	4.83920953957338	4.7700548037958	4.3069173484255	4.89663595350617	5.00713393126622	4.61830877675753	4.37382549552375	5.28778628287346	4.62180611698229	4.40754697877718	4.48246943829938	5.21271694407897	4.70062093808168
SKI	0.969061308133569	1	26.3468634686347	9.56957694263164	6.25212199022193	6.17176993335926	0.0546383321939243	0.00885294377202828	6.26930953627828	6.18007401419364	6.22814312490086	6.37200755986777	6.16438406286502	6.23236893961125	6.17559190529535	6.26328574484254	6.22622929233759	6.07201937294126	6.24433895742728	5.98107536723399	5.83357656934004
RER1	0.999770279382725	1	27.148288973384	8.91461560811662	7.11621454066794	6.76147544566666	0.0922944534207302	0.0136500463785431	6.96433443499313	6.96017184928034	7.08325886807908	7.36869271683215	6.88189726436536	6.68124711218585	6.86381202432491	6.43046260155621	6.74717354228847	6.51104936531165	6.35316211599668	7.01360440853626	6.091314362575
TNFRSF14	0.965035746224244	1	28	27.1261479262742	3.90426806339109	3.53659486487993	0.0820537060047386	0.0232013304151886	2.12772676749597	3.20103452222725	2.78027594164479	3.63902270402339	3.72324685104539	3.77394211781202	3.39721168527061	4.42095412077653	3.86511374741395	3.0231355663691	3.85145564309931	4.56206113568602	3.67323089999944
FAM213B	0.902119594554383	1	28	4.4443948837389	3.06137302564107	3.17165494635308	0.209221889639253	0.0659661574724029	3.88413004168391	3.61011431472481	3.98337055173985	3.21837892828741	2.6380788006313	3.30663324655226	2.94546130409644	2.43796284722243	3.69644299785843	3.0231355663691	2.62877763600589	3.15351819447919	2.77214204605057
MEGF6	0.992838989913557	1	24.3686006825939	24.2696722793085	7.02277538110571	6.68418181665984	0.0029064360276456	0.000434823005622247	6.31188015832003	7.02004290555332	6.66966848123635	6.87632548165613	6.47594530851579	7.15347611345254	6.85677783944384	7.09073593114081	6.85630331899308	6.39973526726542	6.80450816348381	5.87131332698674	6.50525039524491
TPRG1L	0.982969539197164	1	28	22.2471543796192	7.81789599535716	7.70938937569947	0.117189876248845	0.0152009284442469	7.58394005097628	7.75800973482295	7.28064127725039	7.76327420721093	7.8349329168383	7.84482680938388	7.50475098740397	8.18282599726007	7.4673018344237	7.56362543207728	7.7814467420335	7.69668399974821	7.85156122571977
WRAP73	0.991777964447044	1	20	11.5031948046181	3.9769002176199	3.54542032118769	0.365520918993944	0.10309663901049	4.06092910519144	2.62791413095304	4.15419505616955	4.22956977965755	3.89428974100202	3.30663324655226	2.94546130409644	1.91743355745889	4.49895407104036	2.94069746995196	3.08659534092853	3.9267993178791	4.08237170717163
TP73-AS1	0.99917008858736	1	20	15.8483264794953	4.11372034511437	3.98175411915598	0.218212585340843	0.0548031291764188	4.30525379776057	3.25897662995373	4.50939502923513	3.44397760333051	4.15881331869421	4.40934814028419	3.61296093117822	3.25124939765512	4.47307648170289	3.85303157800641	4.2011905294182	3.56596137784797	4.42436385800237
LRRC47	0.983531255177201	1	28	24.6928112631508	7.14496272122134	6.91308302607955	0.151977830958801	0.0219840887756542	6.62489962127859	6.87472770688143	6.6048404535811	6.91450704532302	6.73202686351261	7.26418297190538	6.75451882546033	7.57031127841493	6.76860655312254	6.8358241070334	6.78737094209319	6.93642416259222	7.05169391957303
CEP104	0.98930734072674	1	28	24.0497390882562	5.53458295172277	5.38961023146581	0.118366917761828	0.0219620552652906	5.52199274767209	5.51574351185933	5.60352390288335	5.0416943344709	5.24072737470965	6.08932917558616	4.97709243006469	5.63612177175135	5.48280593023232	5.32861760820678	5.19153697846494	4.92376306081232	5.39362463742563
DFFB	0.789804683240821	1	22.8115015974441	15.3501911401733	2.99183780723554	2.56577131415077	0.434837551915847	0.169476347918315	2.73990578484915	1.66286817262761	3.22574662616593	2.74022583789905	3.20435369013261	2.36831211583906	2.71594455860083	1.34855140065225	3.02512527461264	2.553807615867	2.70376500103699	2.46800669307282	2.134593872487
C1orf174	0.98946306015437	1	23.5643564356436	15.6006212790102	4.18397599198166	3.97643052503172	0.271800177268899	0.0683528042443872	4.12599751380553	3.61011431472481	4.07130967031433	4.22956977965755	4.10407927482196	3.82299559271406	4.29274953762811	2.64140456967619	4.57391321239001	4.02293100807584	3.91595373206139	4.36997388116675	3.71212294465596
NPHP4	0.999244225982044	1	22.5236593059937	15.9991246533979	4.07996500814335	3.28648270763132	0.412202772431562	0.125423685167859	4.27688211635614	2.10333900965509	3.73675763484685	4.0582506598209	4.47145825843679	3.08324588042633	4.01797595686259	3.05153876586629	1.72990207293818	3.10111654728425	3.24562283799549	2.35391834579359	3.09998996812672
KCNAB2	0.99999022700914	1	20	13.4069986756143	2.37525765053339	2.21571642982471	0.168914194951439	0.0762345725643251	2.46604630699185	0.730333828333133	2.97524968743516	2.4935159347048	1.69273170736563	1.4842816222483	2.83526232166021	2.20104805210502	2.04298334758568	2.4383775949412	2.96991977622347	1.58914396551833	2.61683963325814
RPL22	0.947613649759085	1	21.9692307692308	20.0647837122774	7.87091509008037	7.84930755573864	0.0666379449522572	0.00848965905324197	7.76847411689115	7.65387441681886	7.96247609338464	7.5932288804776	7.8116365906848	7.95069961246315	7.99902453845276	7.47037652197609	8.01883472855974	8.10547892659258	8.09524053411582	7.89838704921653	7.76172819466236
ICMT	0.8726543739394	1	26.7415730337079	10.6147558686265	6.25726339800838	5.83620437985783	0.278250745938706	0.0476766624039106	5.94801401009167	5.8343349930191	6.48186672770546	6.14461217881942	6.30448563044889	5.59147238440423	5.86098905098934	4.92827124658686	6.12184552442974	5.77172552858772	5.81614558418188	5.61066569712985	5.56275573473076
GPR153	0.904273176456332	1	28	5.73665028901106	3.03036971789167	2.6028654512158	0.185765970658054	0.0713697938444274	3.22885690038068	2.33649565961216	3.3714398899959	2.74022583789905	3.48700434511899	1.21702005258073	2.71594455860083	1.0950798669275	2.7938275511377	2.76018297573215	3.08659534092853	2.7644371198687	2.34718386630823
ACOT7	0.992166027589573	1	24.2033898305085	8.53482712055287	4.54618513197228	4.13191217399675	0.148538662437135	0.0359491335202934	4.56194616072498	3.99816111921524	4.60088719168869	5.01850831434493	4.38226849389117	3.55912651544274	4.33385697564044	3.93227799651243	3.97981857518295	4.17491364409625	3.47699666970161	4.14832488904372	3.46129377566491
PLEKHG5	0.869478331549119	1	20	11.3679616384682	2.46212923697921	2.01968673626854	0.336668894307624	0.166693620481775	1.84811254031946	1.66286817262761	1.26089272494625	2.84937488519289	1.16042707151778	1.7096858811296	1.90217788480581	2.43796284722243	2.61606506134521	2.31290248854171	1.68489971407991	2.09448875733782	2.34718386630823
NOL9	0.996624007170872	1	24.3686006825939	15.9043544699595	5.342292898508	5.29392441326654	0.0760831993833991	0.014371795561103	5.53403017601949	5.15284150883181	5.17773617682855	5.17349084991954	5.33880521225164	5.41073684910232	5.12494272004786	4.62664438069509	5.59503530847035	5.32861760820678	5.15191579365432	5.56010705343622	5.61499624460513
ZBTB48	0.381964476151833	1	28	16.2684309248866	2.803533073378	2.09746309169208	0.731433933314747	0.348723148555945	0.367711745238265	1.27067157382887	2.28737201771253	2.84937488519289	3.30485047955678	1.7096858811296	3.04783688562624	2.06619896183358	1.32948977595216	1.66120819571977	2.37714366119344	2.67223259349027	2.44277984371822
KLHL21	0.974766208793418	1	28	14.1620061245924	5.9395070447388	5.91257720517547	0.053967860900044	0.00912763741212618	5.76606331003701	5.68381579178147	5.95516724073953	5.9622168539219	6.0818128788926	5.6055594589179	6.14126712518377	5.78310939113379	5.96358560874188	5.84154410230147	5.87411172630002	6.07409348510381	6.16324929404168
PHF13	0.75463295794141	1	20.8163265306122	12.3040468697968	5.78876069134437	5.46548548786567	0.307550205983188	0.056271342530504	5.53403017601949	4.97410657191894	6.13937721040549	5.66655096450556	6.00919921565427	5.10838503308955	5.54816551104152	5.00401432519772	5.58298790664514	5.52529897189929	5.21735921375985	4.88320791525345	5.35728190802213
THAP3	0.346867870116301	1	28	21.5407655048745	6.16357223146525	5.79482649847099	0.320015739486565	0.0552243867130454	5.53403017601949	5.22729876994673	5.23597880915638	5.36948046177174	6.10290293620094	6.13860179540406	6.04552932971134	6.2083062302259	5.63058540525822	5.98213704721128	5.54759751545952	5.83986985966894	6.19791494754756
CAMTA1	0.946101323851414	1	20	19.7542600767186	4.6430271629194	4.50269762495875	0.153594701460214	0.0341117068596453	4.51413200684076	5.1374775676374	4.60088719168869	4.30815888608283	4.53490886407677	4.47220213567213	5.12494272004786	3.58301149252325	4.15279404948015	4.63429504782497	4.25204549129293	4.63715066361185	4.64140255223642
VAMP3	0.949362612999578	1	20.458452722063	7.4981675589038	6.47796430324022	6.38095085671604	0.0601168620171589	0.00942130152183904	6.36675475511179	6.33626838825465	6.36493219889014	6.74122137841144	6.28616334353023	6.30322789813029	6.46180951821711	6.48434942916517	6.51960052600752	6.18376404619396	6.39336024405802	6.27554872550153	6.27136837574204
PER3	0.520132869508147	1	24.5360824742268	16.1305163041243	1.92032671809624	1.67616731960801	0.740650916227673	0.441871707891838	1.04285392661137	1.27067157382887	0.925540474308466	0.516457393539153	2.6380788006313	2.61107848411726	-0.143520440799451	0.787378269324489	1.32948977595216	2.553807615867	2.96991977622347	2.35391834579359	2.6965795696333
PARK7	0.986340139218453	1	22.3824451410658	4.79683992519545e-05	8.69697963040474	8.5059134628637	0.0959868194552916	0.0112847162006014	8.72009843896146	8.59124973757915	8.43609104356219	8.4538574999518	8.61802474020452	8.25770011942711	8.46228630313943	8.50629887091534	8.10138976772308	8.6601645619746	8.50078396835035	8.73400565952847	8.67260203286348
ERRFI1	0.956572537222967	1	20	7.9999324559169	4.48545925508912	3.91705787710297	0.0949521128456013	0.0242406713979491	4.41346986577082	3.81714536748694	4.15419505616955	3.44397760333051	2.85249186793678	3.30663324655226	3.80060347563317	4.07959570395309	3.3434550745926	4.46766157531254	4.30116868856661	4.66133641780904	4.32749761616564
RERE	0.868622960046679	1	23.8795986622074	20.028339422099	6.46056907881803	6.26536555841872	0.0869888375686456	0.013884080147847	6.4768627127942	5.66250563996251	6.05561079894056	6.19718516389534	6.38129852456944	6.17684302843631	6.12964162133783	6.32365634859557	6.27945665079687	6.46016950522872	6.42694619664914	6.5000079006993	6.42558520237195
ENO1	0.995560806335513	1	28	6.75440830680987e-05	9.58410407359546	9.26389274777194	0.110093016880107	0.0118840988208316	9.58967912512723	9.58389899070533	9.3520970678183	9.59795666481981	9.34188120960368	9.00496458893321	9.12498461059699	9.12334878366399	8.97657638523213	9.25155056730814	9.12048357582846	9.4932328518164	8.93859186824012
LOC102724571	0.998658276504632	1	26.542750929368	11.1686800979298	3.0137738881508	2.41570188212093	0.0984043418637093	0.0407353004077277	0.367711745238265	2.53716152850742	0.925540474308466	1.82006159905392	3.352590036877	2.49479565949875	2.28414553023988	2.90117195913933	3.50540892888703	2.31290248854171	3.0294367300879	3.28386088604486	2.61683963325814
H6PD	0.998682770231117	1	25.0526315789474	22.9473008769695	6.2654956999191	5.78792238569497	0.0355015899764309	0.00613373635834754	5.50985403685515	5.50381070462459	5.44794629370797	5.13088259698446	5.75762197115862	5.88505663647934	5.45807823468616	5.89676097928561	5.8475292274814	6.33665834497652	5.99099712836207	6.17833460632636	6.31623647429718
SPSB1	0.99970856996926	1	28	1.2920307061704	3.60625936162551	3.23146951702282	0.241291130537812	0.0746691649934285	3.34273150653438	3.51819842153553	2.42725882378807	3.51196499675862	3.44357631637954	2.36831211583906	4.01797595686259	2.97831349894874	3.94258782696267	3.55352440447374	2.37714366119344	3.45964527642391	2.97763941804517
SLC25A33	0.988356417841353	1	20	19.5018761094399	2.53038176372607	2.19912962946033	0.24431721621833	0.111097232716693	2.2495304454255	2.22462232809331	2.67192584087311	2.02009102484683	2.6380788006313	2.22966456719654	3.04783688562624	1.34855140065225	2.04298334758568	2.553807615867	1.95424999864083	2.46800669307282	1.20140701709577
TMEM201	0.610838069085836	1	25.4092526690391	7.769097089071	2.90938617820928	2.82415853635575	0.360311004084668	0.127581720164197	2.2495304454255	3.25897662995373	3.68194027744804	2.95084376245853	2.6380788006313	2.61107848411726	3.04783688562624	2.32436316940032	3.22441343989173	3.10111654728425	2.37714366119344	2.93285272891917	2.24480113722503
PIK3CD	0.994275395407568	1	28	16.3942631471482	5.85444395823043	5.65925832874499	0.164938261702803	0.0291448547003119	5.52199274767209	5.66250563996251	5.19741280271283	6.10112932297924	6.09590711739792	5.44247588331108	5.66552506506209	6.02046391896831	5.09878121543329	5.78359912993579	5.49578719669035	5.71833303945981	5.78879578829856
LOC101929074	0.961968315460059	1	25.0526315789474	23.4814944181383	1.72164355522235	1.33244490389659	0.436546267936334	0.32762800672636	2.56322463782187	0.358582086321589	0.48784801583033	1.82006159905392	1.16042707151778	1.21702005258073	1.90217788480581	2.43796284722243	-0.143520440799451	1.66120819571977	0.92239042066678	1.94488388115783	1.20140701709577
CLSTN1	0.878783218111187	1	28	20.0388994990304	7.11422713655141	6.91235221273543	0.147670743843557	0.0213633129937283	6.79460483157385	6.98613569274039	6.57506569429817	6.9759798188968	7.26535331710929	6.8797717519023	7.10848798139686	7.07764844598991	6.65810796266726	6.8128329320812	6.7959649984494	6.9803449132772	6.85720494492882
CTNNBIP1	0.737251460584713	1	28	12.6390888952087	5.78402747645616	5.3357731098558	0.314805324989405	0.0589990088611382	5.13627623954579	5.29810115967981	5.84720376718207	5.71061782377911	5.73077584273423	5.54836655284881	5.21571090859659	4.71944466962376	5.21262740863924	5.29582957551395	4.87202833385824	5.79684994664209	5.24241501147859
LZIC	0.999119474160118	1	20	19.9761859514708	3.95315614567861	4.00279088875487	0.0969044274441011	0.0242092155541617	4.0272602317516	3.99816111921524	4.19391783377112	3.75579058954717	3.72324685104539	4.04598391242023	4.20684458355384	3.53274945698863	3.86511374741395	4.02293100807584	4.46101425682373	3.75763238331172	4.49297081675498
NMNAT1	0.491677390354629	1	28	19.0432357728392	4.66811194258826	4.43902386600091	0.253595861062877	0.0571287446785772	3.95746940766429	4.62336054489998	4.19391783377112	4.38268719866198	4.71005971348682	4.75096994055697	4.55857441468933	3.89297190360065	4.44672623567602	4.02293100807584	4.68110895386983	4.56206113568602	4.81222930883549
UBE4B	0.961660916699396	1	28	12.2445533643753	5.37842392243469	4.99038101241916	0.211322369458043	0.0423459389036913	5.03826428933385	4.74998980918574	5.03193037450076	5.08697756491159	4.69161607169762	5.04777013215314	4.33385697564044	4.30595208576585	5.81699534312709	5.04272687420578	5.51673512268404	5.12847461522282	5.2687429884776
KIF1B	0.984720653436571	1	28	7.9239002968947	6.31865966758881	6.1473212557915	0.0857042878968225	0.0139417291419542	6.0933877239729	6.36952666288059	5.95516724073953	6.01002267455092	5.9009789425582	6.17684302843631	6.08217952283871	6.2083062302259	6.21065367491026	6.38422269370493	6.38198889878773	6.12715532645603	6.091314362575
PGD	0.999676108663641	1	28	3.0687831376814	6.56336410409333	6.19267871955051	0.164463130574321	0.0265576720547613	5.87417984800744	6.35631521372642	5.25488197418797	5.87454435408286	6.28616334353023	6.12888097775885	6.45250766273507	6.7927178875089	6.3090131968988	6.53231744846374	6.421402554709	6.11844610867923	6.1059911550511
APITD1	0.677685739785705	1	28	10.4811688280403	3.66914149558835	3.1453348075424	0.48070486955503	0.15283106536141	3.49828085516364	2.94274863099207	3.68194027744804	4.14645173156189	3.25547697204305	3.08324588042633	2.71594455860083	2.32436316940032	3.22441343989173	3.31256780208598	2.90784146427069	3.9267993178791	2.34718386630823
DFFA	0.597638512791874	1	26.3468634686347	23.8535758851464	5.49019728793898	5.27946177130131	0.232422339629153	0.0440238701779375	5.68201014819743	5.68381579178147	5.21682467001604	4.94662695478747	5.2279852109295	5.47353166880126	5.28022550510032	5.76144793359635	4.81958772149518	5.04272687420578	5.31626047461371	4.82015405694797	5.31999996340652
PEX14	0.998763885418045	1	26.7415730337079	23.5081733870307	3.84109516739401	3.75586758525102	0.218322157124573	0.0581282891819473	4.06092910519144	3.69652323727143	3.50376022001861	4.26939939779937	4.0178760711501	3.00037383756551	4.20684458355384	4.30595208576585	3.02512527461264	3.37668358615924	3.59987608159908	3.40339713681503	4.27651108241161
TARDBP	0.759637588495233	1	25.7761732851986	15.5330811960629	6.52697908157729	6.32589573301645	0.224532660625074	0.0354942082673258	6.51380143286949	5.71520219605474	6.59002988509271	6.55233877423607	6.4705464566267	6.39530324293821	6.1061057406056	6.11744010678357	6.00028518859079	6.6077230213939	6.29977636623903	6.4242953538615	6.431423785499
SRM	0.93234418457868	1	24.7058823529412	6.75440830680987e-05	8.09205927860875	7.33255080714852	0.17647423801485	0.0240672369897259	7.95686156309758	8.30702835749284	7.48258306968358	7.93408080074049	7.37921726078914	7.32929494620139	7.16082888985935	7.6926705280884	6.76860655312254	6.9081115450378	6.43796998158199	6.99944412252304	7.08170448450579
EXOSC10	0.913388859164532	1	20	15.7994425990962	4.52904691463019	4.42219487981351	0.0111155769605175	0.00251358822092126	4.63082136029014	4.50862257076141	4.19391783377112	4.4535538312979	3.79411538008462	4.72539568962184	4.55857441468933	4.39305156631408	4.24742627495321	4.80711652587776	4.56523503332456	4.3990309895713	4.19648471997698
MTOR	0.345835182769467	1	24.3686006825939	7.6887578141494	5.28333661089077	4.97995478262303	0.317681262877448	0.0637919974667159	4.91480862169733	5.3389725718863	4.98741390598196	5.01850831434493	4.9769896731699	4.61830877675753	4.72232794070556	4.98544808906649	5.72131357914978	4.87528254583502	4.98156141912729	4.42751439881369	5.04329731269808
UBIAD1	0.999998093168081	1	28	10.2521211557101	4.37917971678893	4.12321667837728	0.0469377878929668	0.0113837791108857	3.99278679768399	4.38396485174935	4.34269908308879	4.52110180357146	4.13170584883106	4.30961397059237	3.96662558969554	4.27570984252722	3.55559076534119	3.7599375162211	4.39466515655953	3.71204870304194	4.30222957805086
FBXO44	0.547603751544132	1	20.8163265306122	20.5443657828981	2.9377952964421	2.35553089661065	0.341374647865294	0.144924716698259	2.12772676749597	1.66286817262761	0.925540474308466	2.02009102484683	2.71314668268234	3.23594550726387	2.442876621971	2.90117195913933	2.51823264502502	3.43807079012683	2.84297138102797	2.35391834579359	1.74217297042677
MAD2L2	0.988499680192868	1	25.7761732851986	2.3956788476074	4.95870922341935	4.79901025393145	0.114731274050891	0.0239072783720144	4.30525379776057	4.33092081361857	4.96462973768525	4.87097548847886	5.05120127932683	4.50263120639865	5.10132942546762	5.02234466254292	4.79890423330674	4.94037257512068	4.75349090548383	5.24508313672956	4.49297081675498
AGTRAP	0.97069507915246	1	20	7.73100598897338	5.44209908430614	5.22550073101356	0.135095804140572	0.0258531786894169	5.16752103777956	5.64087598912508	5.57372167712881	5.17349084991954	5.41947335126596	5.12803697028162	4.97709243006469	5.41809973488148	4.86008580711405	4.83019825341389	5.32815969514802	5.17960793431429	5.31999996340652
MTHFR	0.999877801432116	1	28	0.250374634697199	5.12441016595307	4.69259571857788	0.221016411056386	0.0470989670346813	4.21840796301278	4.21859703946261	4.37761479465903	4.4535538312979	4.18542083312413	4.61830877675753	5.30110481127313	5.00401432519772	5.06453256650652	4.7598147708029	5.04060969721311	4.68512339116478	4.94876084185183
CLCN6	0.658246172646659	1	20	14.5333988395711	3.5100245786916	3.18127532406062	0.262578596470767	0.0825387838911122	2.73990578484915	2.62791413095304	3.43911653422011	3.69858768459097	3.352590036877	3.23594550726387	3.04783688562624	2.64140456967619	3.55559076534119	3.37668358615924	2.54967790561064	3.45964527642391	3.2127706486081
KIAA2013	0.999986556254096	1	25.5913978494624	22.4085433135804	7.05012153290296	6.83601903323165	0.0319823437923232	0.00467850420498375	7.11217204798729	6.2243767301685	6.66966848123635	7.12995313407293	6.6768365885548	6.47419597618016	7.17786221491235	6.51703441011635	7.11662226988053	6.74157574665125	6.94636338623337	7.08239318060385	7.00547407213438
PLOD1	0.998755033630457	1	20	19.9649633452045	8.68164777837866	8.50573220732037	0.0693178430235684	0.00814954448764689	8.63743106387092	8.97838820247885	8.46681741956999	8.53575251129135	8.78934314955901	8.50319116792245	8.57587319945429	8.92936969385952	7.80471072661047	8.49846904729834	8.28576383864948	8.44454719036623	8.15834421253716
MFN2	0.812378944041628	1	20	9.16459857288542	5.66823786217596	5.61669858478694	0.0197867516659703	0.00352284377865024	5.30030822300845	5.88120961435035	5.74394545727706	5.71061782377911	5.3269039665498	5.73934520907898	5.72853617540288	5.56287674330647	5.41646480589245	5.52529897189929	5.82457042417794	5.67146991788374	5.58387947341205
MIIP	0.679652593632582	1	20.112676056338	7.9384873718522	4.41453050808685	4.00199910202134	0.403200700391087	0.100749822804167	3.72521997620769	4.09678408910251	3.98337055173985	4.41855560128182	2.78450098360699	4.40934814028419	3.6782580303205	4.84833015505714	4.2165667937973	3.80723531225535	3.5600679415163	4.36997388116675	4.32749761616564
TNFRSF1B	0.792504096275914	1	28	15.4625829100843	4.44300581275878	4.11449275038329	0.398213092957339	0.0967830342926824	3.39646644704352	4.68806405562621	3.62495750346954	4.41855560128182	4.63482676859478	4.59024726122307	3.47277026907384	4.42095412077653	3.3434550745926	3.80723531225535	3.85145564309931	4.90362798745536	4.47046240205884
VPS13D	0.990934795475871	1	20	12.0377309927998	5.4489245472932	5.31279104885232	0.102887585887883	0.0193660140106788	5.56955132301425	4.92125614311697	5.09623091958052	5.36948046177174	5.43063780058306	4.89556867902579	5.43936551136257	5.33254478156565	5.57083905373968	5.27915181876057	5.35166769170852	5.24508313672956	5.42907431293716
DHRS3	0.947480479771423	1	28	24.0756831096858	7.59363218300912	6.97348224323462	0.239006130350156	0.0342735697910509	5.85511540031364	6.10307187031309	6.43290771121611	6.63850760133539	7.3530503669054	7.4590944047213	7.48207363124674	7.74879106734355	7.03495930360458	7.1382272459021	7.18752380027084	6.64046367907635	7.34251141698506
PDPN	0.999999209073121	1	23.257328990228	16.3452035217156	3.85841338856643	3.13160347166671	0.0314729214679726	0.0100500978980018	2.82074355144453	2.79390255314031	2.42725882378807	2.19573339055383	3.0963287101504	2.22966456719654	3.14342663197679	3.53274945698863	3.50540892888703	3.66041937687744	3.71310593488149	4.3990309895713	3.2127706486081
PRDM2	0.975377406431373	1	28	4.0033460799835	6.25055103469698	6.00160975449227	0.15998978973636	0.0266578128670573	5.91156921256284	5.97062328687865	5.8719035311203	5.423436778003	5.78397765081539	6.04866241337523	6.03310273480524	6.23212588643628	6.20280234990821	6.26223568226091	6.13342996941959	5.77484917044526	6.40792632756324
KAZN	0.774859097165431	1	28	14.8489214952641	4.22780629657409	4.01529559004819	0.180687923082099	0.0449999057429121	4.0272602317516	3.65396560241722	4.3069173484255	4.61684027708829	3.52916321389882	3.77394211781202	3.85809334124853	3.85256485436407	3.60408562152947	4.43791736324916	4.2011905294182	4.3990309895713	4.0217416644469
TMEM51	0.999998593370779	1	26.7415730337079	22.1734290314224	2.48840509039879	2.1223993709033	0.0969470018610386	0.0456780204471026	0.367711745238265	3.0117828345085	1.26089272494625	2.19573339055383	2.18985958413007	2.71868385062296	1.90217788480581	3.18770212780808	1.5435431020306	2.553807615867	2.37714366119344	2.5737303717556	1.74217297042677
EFHD2	0.975458613412628	1	28	7.72623102307246	5.22305747691266	4.99936760996934	0.143385165011011	0.0286806604749536	5.27183814863327	4.86639577421618	5.3281110772382	5.2748112397166	5.33880521225164	4.47220213567213	5.00281047483835	4.60248065095579	4.89947803752857	5.40746862702116	4.68110895386983	5.03900645510638	4.93238447545164
CASP9	0.349057827433749	1	24.2033898305085	15.9795406136623	3.0806103879482	2.57563335366293	0.622254732553085	0.241592900506645	2.82074355144453	1.02565304320376	2.97524968743516	2.4935159347048	3.20435369013261	3.08324588042633	2.10576616698022	1.91743355745889	2.61606506134521	2.31290248854171	3.29496150605703	3.01021923453843	2.34718386630823
DNAJC16	0.950997485770589	1	20	8.3649416780723	5.11295515698187	4.83191829038742	0.101206584702089	0.0209454255266336	4.60822634931777	4.95670399838616	4.81980797781723	4.52110180357146	4.57571012378427	4.56162908245288	5.23753790106756	5.04044502053277	4.99349519387501	5.06235431754237	4.64350898556419	5.14572120903368	4.68115031415395
PLEKHM2	0.950392285216069	1	28	17.7451162611151	7.55269819807225	7.33904534405073	0.0233442867690992	0.00318083424678972	7.0038205474787	6.91583261715869	7.40431799825106	7.55747980825274	7.3442215283319	6.81456440931123	7.56209618525459	7.3412623897218	7.22137122408588	7.63417787290754	7.36838668031709	7.80648999860694	7.42968312374835
FBLIM1	0.999707127683873	1	20.5763688760807	6.75440830680987e-05	6.51285674479868	6.25257825136315	0.0610811237143479	0.00976894990495023	6.60791664996783	6.28140704053076	6.25655821001379	6.51140246229317	6.26136594347752	6.05893707509425	6.29489254566612	6.02046391896831	6.21846250319781	6.05252386986361	6.40464266068412	6.32180477058427	6.04636628166788
FLJ37453	0.968440661381101	1	20.695652173913	3.5264691410911	3.61180003868481	3.36403660757344	0.374447812995953	0.111309077955026	2.96998097133116	3.31468121812232	3.73675763484685	2.02009102484683	3.72324685104539	3.16161503086897	3.39721168527061	4.21325437956665	2.61606506134521	3.71103638055647	3.14157540440518	4.00448252462203	4.37674356538189
SPEN	0.880747859708181	1	22.5236593059937	20.3364435102599	6.04770373386045	5.96218888450723	0.162432420106967	0.0272437561528868	6.04373500257732	6.14208661859565	5.3281110772382	5.75337846835082	6.0675795888272	6.10924061259863	5.78890999858851	6.11744010678357	5.7646240203615	6.22788522147315	6.03522259596482	6.09199848755576	6.17024938191283
ZBTB17	0.922926431897555	1	28	20.4822476459714	3.91077664236238	3.75071266688311	0.111572298618245	0.0297469597187147	2.73990578484915	3.96372947281485	3.3714398899959	3.63902270402339	3.352590036877	4.20246969872584	4.06756123725301	3.37051685975502	3.60408562152947	3.94048088152757	3.94715273449789	4.36997388116675	4.11175724443167
HSPB7	0.658879443801622	1	27.3563218390805	6.75440830680987e-05	8.28490365694816	7.56256218559215	0.168918961783436	0.0223362079726435	8.14717102006954	8.35763061883088	7.68081984669053	7.54941381915459	7.73940171564123	7.52728139519702	7.53591210233782	7.8160045402009	7.49649718666889	7.08164466183601	7.32450958235081	6.99944412252304	6.97381714687974
EPHA2	0.999690051029154	1	28	7.8391379466661	2.90861471409707	2.9076633704517	0.290326006055765	0.099848561909236	4.06092910519144	2.79390255314031	4.15419505616955	3.44397760333051	0.928088848794115	3.08324588042633	4.29274953762811	0.787378269324489	3.90437077857201	2.76018297573215	3.0294367300879	2.93285272891917	1.88517192638136
ARHGEF19	0.981544727156634	1	23.8795986622074	6.75440830680987e-05	4.64222163208565	4.09036695093005	0.241948984128158	0.0591509238732591	4.83920953957338	4.03179013171485	4.50939502923513	3.75579058954717	4.57571012378427	4.23907575267072	3.54456776981696	4.42095412077653	3.16099432224756	3.7599375162211	3.88406509440307	4.2152025807954	4.49297081675498
RSG1	0.854537421805148	1	20	12.8645257190954	1.82350822693219	1.36365372227003	0.142657624823287	0.104614259832628	2.65426820286027	2.22462232809331	0.48784801583033	-0.143520440799451	2.38614186289278	0.888727897471734	1.38116433731381	1.56407418107486	1.5435431020306	1.8537218338029	2.28246644286496	-0.143520440799451	0.96425490937819
FBXO42	0.999991157516364	1	28	3.7628569874753	4.54437706958289	4.10873895739171	0.193371239008864	0.0470634033980145	3.44827162528919	4.12821505480608	3.62495750346954	3.63902270402339	3.75911622515082	4.50263120639865	3.80060347563317	4.82763305619542	4.49895407104036	4.43791736324916	4.12138026004365	4.07819567089761	4.57964899337201
SZRD1	0.97435367743964	1	20	9.3993461891434	6.38305053754015	6.29450212911324	0.114005351306825	0.0181118933584165	6.05213003790567	6.5310968173137	6.25655821001379	6.59997672204272	6.20396251629668	6.05893707509425	6.61140166470589	5.88679112993816	6.53218669881587	5.83013979930717	6.19969824619829	6.64653430804011	6.3960325072331
NECAP2	0.963558621295996	1	28	7.35777911975682	5.65588813505117	5.30097118658428	0.248547280018597	0.0468871214858932	5.50985403685515	5.25603802075423	6.03388655125352	6.12303456646117	4.63482676859478	5.12803697028162	5.54816551104152	4.04415242222067	5.37514463229223	5.5671170844842	5.11117567800334	5.77484917044526	5.01246837026149
CROCCP2	0.997240441717136	1	20	3.962433005225	2.47820703106957	2.38784249128346	0.304441611333059	0.127496521418137	2.82074355144453	2.62791413095304	1.95886952280503	3.51196499675862	1.16042707151778	2.22966456719654	3.23307447455715	2.43796284722243	1.32948977595216	2.66068236441675	3.194536908011	2.35391834579359	2.0152663988473
LOC101927663	0.931125916320429	1	24.2033898305085	4.8206666111201	3.57916905645134	3.03932559049575	0.553519979387732	0.182119342895884	2.96998097133116	3.31468121812232	3.14698327992459	0.967588811644572	2.71314668268234	3.00037383756551	2.83526232166021	4.47519066236834	2.87511736273973	3.66041937687744	2.70376500103699	3.56596137784797	3.41489655607691
CROCC	0.961299569532167	1	20	15.9635031314321	4.80086738095854	4.69804113585084	0.163683320554369	0.0348407593337783	5.08810243056833	4.09678408910251	4.50939502923513	4.97098752117535	4.94620210313555	4.30961397059237	4.75296080027718	4.50156300290352	4.59805839214844	4.87528254583502	4.58520524450796	4.70852452105175	4.91582008071849
ATP13A2	0.441546733332796	1	24.2033898305085	3.6165340858818	3.27472390183562	3.03524946504603	0.188632924162768	0.0621474202812873	2.89729110670082	3.73786136501205	3.22574662616593	3.37262714729297	3.0963287101504	3.16161503086897	3.14342663197679	3.18770212780808	3.3434550745926	3.10111654728425	2.28246644286496	2.23002713374832	2.77214204605057
SDHB	0.798238838220296	1	28	8.8088011059908	4.82450610560741	4.50066686697624	0.370951965297323	0.0824215557963625	4.58527182473329	4.12821505480608	5.31014931364635	4.76351044387706	3.79411538008462	4.16491059068278	4.69103051487071	3.89297190360065	5.13223564145002	4.87528254583502	4.6049027921209	4.84147968097325	4.08237170717163
RCC2	0.9986466892117	1	27.5675675675676	15.0367843784028	6.75890365520814	6.15895807294181	0.441688288482441	0.0717147743581683	6.47061325146681	5.1979753615737	7.05657329546222	7.08043237335894	6.23613485434536	6.25041261837734	6.63626231750743	4.33557337561018	6.9103335451143	5.89725133810458	5.74691485197875	6.43134487132268	5.97620411389371
ARHGEF10L	0.979810484241387	1	20	7.9999511292374	6.00165455008886	5.73704609578758	0.177585210363045	0.0309541194890236	5.81621366210715	4.99130172565475	5.44794629370797	5.49237615812765	5.62783146188556	6.1578491148141	5.54816551104152	5.59996403507775	6.09664529983739	5.99240500954468	5.97594881565251	5.50771205417685	6.23844330278474
ALDH4A1	0.995784074519332	1	28	23.6894371530862	6.05093499691007	5.81679795661482	0.0846583665468533	0.0145541184648816	5.27183814863327	5.82477449738237	5.70323518595909	5.58997629838831	5.9009789425582	6.11909421708652	5.77405174791714	6.34565954480428	5.46977951408936	5.83013979930717	5.94537294960127	5.77484917044526	5.98417055088763
IFFO2	0.973188632167875	1	28	7.36221703012661e-05	4.05915018444107	3.54785858914849	0.215393890171872	0.0607109569785778	4.15746329709211	3.69652323727143	4.19391783377112	3.8638111621369	3.20435369013261	3.72316187765299	2.94546130409644	2.81967145433662	3.3434550745926	3.55352440447374	3.81809203636361	3.3448666976177	3.59215270115176
UBR4	0.987243713466035	1	23.8795986622074	8.1072933200771	6.96426697961086	6.8296381328392	0.138222266089727	0.0202385929387836	6.68551406127829	7.19720955677324	6.68368749498925	6.96389302666871	7.15188126183544	6.66115480031027	6.45250766273507	7.3412623897218	6.60548151110055	7.04265120287202	6.72573493029011	6.47974992954526	6.72082752051019
EMC1	0.996996155974619	1	25.4092526690391	6.34471262151125e-05	6.67794135377669	6.23813331678145	0.00721113224570906	0.00115597597542683	6.80457679276363	6.32274739128104	6.66966848123635	6.54424390983387	6.29840401974362	6.17684302843631	6.29489254566612	5.57534540798519	6.92472452995642	5.74768107765763	5.85778625594905	5.80772578548771	6.06901536329556
MRTO4	0.449127535900066	1	23.8795986622074	4.2478580092491	5.25448776261934	5.13605624053084	0.241387224806865	0.0469985556041956	5.00405592909002	5.68381579178147	5.44794629370797	5.25510843512287	4.57571012378427	5.22247121651826	5.05291074620167	5.5248108378276	4.95662025007255	5.1566754007636	5.05500172178204	4.82015405694797	5.13201815903068
AKR7A2	0.997604795377907	1	28	20.3388253312488	6.91959663783598	6.83521295828711	0.0899549198269848	0.0131605145846878	6.73328073980227	6.70271769925829	6.56752498813321	6.74122137841144	7.21781092603022	6.64760276440369	6.83546713300606	7.16273606851145	6.62323781830298	7.01269850995434	6.53869723229732	7.11778201377925	6.89572508168089
PQLC2	0.99880025682577	1	28	2.0639163183638	3.94220639277422	3.36796773780752	0.253355408735665	0.0752250105877184	2.96998097133116	3.14066759369899	2.55477277137898	3.37262714729297	3.39880033541971	3.50002408305494	3.91337981904933	4.18098258118404	3.60408562152947	3.71103638055647	3.71310593488149	2.35391834579359	3.31737051685313
CAPZB	0.994420186242906	1	20	11.478750362265	9.51820006260901	9.11222996987369	0.220811062521373	0.0242323847457105	9.58462425703544	8.69065362103406	9.53333766064687	9.8891111448908	9.36824962312003	8.93556559030763	9.22123788039878	7.89770669531191	9.60937274938738	8.93761658950085	8.48359691776279	9.18766515934269	8.8693088972737
MINOS1	0.994008949260931	1	28	7.7316742961257	5.71409233437165	5.64854153137306	0.0728808564449363	0.012902597252785	5.9569831525007	5.67320006223672	5.97810015397086	5.33235485543911	5.46362194029776	5.41073684910232	6.04552932971134	5.24159460442737	5.9820520919738	5.63422809189463	5.59761153556726	5.87131332698674	5.30735543374379
RPS14P3	0.508593851467888	1	28	1.1847294467994	6.57017263565506	6.15107634713886	0.346876880013249	0.0563928750737417	6.02679694312568	6.31593907421196	6.20888397182627	6.39919073660508	5.06559626657296	6.05893707509425	6.31556216509316	6.59870407899169	6.46812820053119	6.48946305279336	6.14692937899012	6.03760271996291	5.69483536324887
TMCO4	0.995797073723931	1	25.7761732851986	5.9819318965807	3.90843314386451	3.39309064379141	0.362728311097599	0.106902039814737	3.03918338561148	2.94274863099207	3.68194027744804	3.29756352083255	2.47509971387562	3.87043588670466	3.74072727826631	3.42664600594127	4.39253642127471	3.49695220563062	4.14847722553774	2.67223259349027	2.91233941198123
OTUD3	0.999991418842385	1	28	8.4945233856434	2.17284434555664	2.0436131101403	0.106841593072877	0.0522807338349586	1.84811254031946	2.53716152850742	1.76151003423154	2.35229411764066	2.0807015364524	2.07626198800104	1.38116433731381	2.64140456967619	1.5435431020306	2.17546589276678	1.95424999864083	2.5737303717556	1.74217297042677
CAMK2N1	0.999843936689387	1	26.542750929368	21.4571698428293	6.57880842728082	6.23849433569496	0.02285052225875	0.00366282648170498	5.97475586917784	5.84383254972765	5.75726420616573	6.12303456646117	5.86850690551085	6.56350316299438	5.9429839053643	6.48434942916517	6.52590733770006	6.49669443696221	6.35897373626201	6.53315159871973	6.62217602307208
MUL1	0.921240392058312	1	21.8348623853211	4.0341987087752	5.10422790311296	4.85773322998929	0.15632316227369	0.0321802690416646	4.93310523033217	5.16804355474211	4.07130967031433	4.81824335663538	4.51406719681932	5.10838503308955	4.86937477507946	5.34716093321335	4.93782320465603	4.58086084201516	4.95110553512578	5.43942350918239	4.64140255223642
CDA	0.835214372811742	1	24.040404040404	4.2365251147401	2.3358826290966	2.19517790222107	0.401544117613333	0.182920991144751	2.36184633617361	3.0776639935856	2.55477277137898	3.13459447207165	0.651014115519813	2.22966456719654	1.90217788480581	2.81967145433662	1.72990207293818	2.31290248854171	1.825851689802	2.09448875733782	2.0152663988473
DDOST	0.999329034335867	1	28	15.7449478918731	6.32433393409004	5.97064715187546	0.283118430506057	0.0474183825143855	6.47061325146681	5.47964484927945	6.36493219889014	6.25784383075933	6.52885090776141	5.70049581525551	6.54293276087553	5.25715673801655	5.57083905373968	5.98213704721128	5.33996157428433	6.17833460632636	6.02335594992009
HP1BP3	0.817576163573245	1	24.8780487804878	15.8463246219588	6.76653519673614	6.60815632242093	0.130776662286664	0.0197901889582953	6.43253708276081	6.28837988802911	6.6340131180038	6.86986247730594	6.55459351206714	6.79625689584452	6.61973623983272	6.23997917179148	6.90065918076387	6.56708201116752	6.74805129209676	6.57194440111125	6.64747848978654
EIF4G3	0.931616671470345	1	28	7.650964462458	6.91333331679647	6.66299728278507	0.182316726163162	0.0273625694901913	6.42609219553894	7.11330879874078	6.66966848123635	6.29691083531006	6.45422761057475	6.91978352974502	6.48936056353965	6.52990384428948	7.08279952118087	6.89722343866731	6.89128351839973	6.61592245002202	6.39004862332593
ECE1	0.947575235071774	1	28	19.9999324559169	8.27028361562422	7.75481742462485	0.0827808757737554	0.0106747678560285	7.50968826849101	7.34832236612514	7.43779062687748	7.78060516978752	7.77706502500324	7.6748697021824	7.50475098740397	8.12038051256919	7.49649718666889	8.03272320871367	7.73750853665385	8.01324737054376	8.32756550823727
NBPF3	0.999997328132653	1	20	19.8548064509315	1.114037983345	0.720042722197151	0.197663004378301	0.197663004378301	-0.143520440799451	1.66286817262761	0.48784801583033	-0.143520440799451	1.53615245258237	1.21702005258073	0.557581560161646	0.395744218863993	-0.143520440799451	2.553807615867	-0.143520440799451	0.40706708637385	1.20140701709577
USP48	0.999835169620478	1	28	3.746585823808	7.9492864236459	7.82510943257534	0.0458689688060053	0.00586176707191547	7.67100240515846	7.9216693150993	7.61284359245516	7.59714686536358	7.7857858928348	8.0773994747382	7.54906354623131	8.32804867439546	7.62249571020918	8.01016125422583	7.8797205879873	7.44829126860423	8.23044272615588
HSPG2	0.998083739799644	1	20	19.0234478418888	2.58865834317663	1.88717241085841	0.241020891448283	0.127715353436442	2.65426820286027	2.22462232809331	2.13245066680616	1.31074761462518	2.97955567410479	3.43839660920028	1.02736109382209	2.20104805210502	1.32948977595216	2.02354459596383	0.92239042066678	0.40706708637385	1.88517192638136
LINC00339	0.846307684820636	1	23.7209302325581	0.314591547734501	1.78869642125717	1.63216277161701	0.183769513739641	0.11259263900351	1.84811254031946	1.02565304320376	1.76151003423154	0.967588811644572	1.53615245258237	1.7096858811296	2.28414553023988	1.0950798669275	1.72990207293818	1.66120819571977	1.825851689802	2.09448875733782	1.88517192638136
CDC42	0.999834382335428	1	28	4.8852753802526e-05	7.51115138119089	7.25601772855968	0.155630153098677	0.0214484251445689	7.6573106346335	7.17480714028335	7.52602658379638	7.58536084480845	7.19834644144246	7.21449435662111	7.40219009484048	6.34565954480428	7.43750344073265	7.35664744827353	7.05058957783803	7.40954960800848	7.0667772346229
WNT4	0.819933058202638	1	20	6.75440830680987e-05	0.154284818431442	0.165831092397831	0.241566132909776	0.241566132909776	-0.143520440799451	0.730333828333133	-0.143520440799451	-0.143520440799451	-0.143520440799451	-0.143520440799451	-0.143520440799451	-0.143520440799449	-0.143520440799451	-0.143520440799451	0.92239042066678	1.58914396551833	0.326410908281649
ZBTB40	0.714067027826906	1	20	16.0781305803508	4.06355903568454	3.86320001708907	0.304637355223674	0.0788562212352699	3.68259848224619	3.5648882538256	3.3714398899959	3.81081163341454	4.42755249855481	3.87043588670466	3.47277026907384	3.48067293808365	3.86511374741395	4.31240042973753	3.81809203636361	3.61631880695083	4.53696076823622
EPHB2	0.933948785810791	1	22.3824451410658	5.818782914892	3.8472319595117	3.85834570787865	0.224328448904676	0.0581410961818695	4.73877472798031	3.77804793405658	3.68194027744804	4.30815888608283	2.97955567410479	3.30663324655226	3.85809334124853	4.00781641278699	3.65100324174181	3.43807079012683	3.94715273449789	4.24751367663501	4.35233070497975
KDM1A	0.98201613141313	1	20	6.75440830680987e-05	4.48346327129145	4.28373305906933	0.126083974859465	0.029433200696884	4.56194616072498	4.12821505480608	4.63013909837132	4.26939939779937	4.0759133263219	4.27477592506823	4.52346898399035	3.76818841004344	4.01611265365302	4.27923745840307	4.6243350216168	4.24751367663501	4.35233070497975
LUZP1	0.999999990861453	1	28	19.9999452588425	6.34493516264561	6.13887464311478	0.0361357112231024	0.00588637385903153	5.46025132080603	6.40845025848892	5.73050260505997	6.10112932297924	5.88483428178021	6.37076889830291	6.14126712518377	6.2477899392654	6.23395449254588	6.27910899703289	6.48124160878453	6.02833396710953	6.46026744353688
HNRNPR	0.736006979159766	1	27.7821011673152	3.5630759184573	6.47884969696235	6.41109043544538	0.117679853093733	0.0183556688645522	6.73328073980227	6.57737767484395	6.31176258517894	6.21768940893362	6.10986499499549	6.70106343907776	6.32578697435696	6.2477899392654	6.73633643689336	6.41508281479977	6.26305578929861	6.14441760480028	6.57019957808482
ZNF436	0.0877922703198548	1	25.0526315789474	19.1163248054935	3.41640384065919	2.77630972168733	0.676204186061338	0.243562229667361	2.82074355144453	1.97091610974166	1.76151003423154	2.74022583789905	3.79411538008462	3.23594550726387	2.94546130409644	2.54326678440314	2.04298334758568	2.85326169996853	3.24562283799549	2.93285272891917	3.31737051685313
C1orf213	0.945487425129579	1	23.1067961165049	15.5089121946077	2.36015856513454	1.89112501731042	0.4305019134253	0.227643286131111	2.2495304454255	0.358582086321589	1.53280767156155	2.4935159347048	2.0807015364524	0.888727897471734	1.90217788480581	2.06619896183358	1.32948977595216	3.17509775047576	1.95424999864083	2.5737303717556	1.58342468531679
TCEA3	0.864357205313358	1	20	4.094634270176	3.5155276086515	3.27240696273294	0.173854963419883	0.0531275496598652	3.03918338561148	3.46994688758476	2.88105403911691	2.02009102484683	3.30485047955678	3.82299559271406	3.61296093117822	2.81967145433662	3.60408562152947	3.55352440447374	3.81809203636361	3.28386088604486	3.59215270115176
ASAP3	0.96523811499807	1	24.3686006825939	13.7506460011077	5.09603037511819	4.59565208529167	0.171909741113776	0.0374070399419423	3.88413004168391	3.99816111921524	3.56563117361977	4.76351044387706	4.42755249855481	4.64583487224642	4.52346898399035	4.86873452510728	4.91877801362181	5.22792959090272	4.98156141912729	5.09335030557389	4.71983228167796
ID3	0.999523135152818	1	25.7761732851986	6.75440830680987e-05	9.20229416585877	7.8842864760841	0.0254471276076818	0.00322757521366989	9.45766900415619	8.36754152101753	8.96703800525137	8.58393220281813	8.33574982683723	7.43562993071401	8.09181482410481	7.07325943423728	7.62249571020918	6.97176898701046	7.17769264589967	6.96098946187522	7.4528316894768
RPL11	0.993007211702184	1	28	7.8862406760985	10.7896875390816	10.6972579445956	0.0661557784811477	0.00618436788416146	10.6103091916294	10.7546100615259	10.6982965135702	10.6513491219664	10.6597871448356	10.5957490151461	10.8877461001245	10.5485622910756	10.7891413787991	10.7883367127169	10.8646836732468	10.7223935589717	10.5522407327303
TCEB3	0.936610190325308	1	28	7.935104863988	6.22581296841875	5.87042446398372	0.161430594799295	0.0274989646472254	6.23284855186042	5.76604157011696	6.3822286905445	6.16587181639376	6.06040993672507	5.78956875387746	5.19354860914916	4.6504100495914	6.29431061327938	5.58079135962847	5.94537294960127	6.12715532645603	6.27136837574204
PITHD1	0.742668118636925	1	20.8163265306122	10.4819615036873	5.98228402737491	5.82781859322881	0.102355747303794	0.0175633036043226	5.80632208712633	5.68381579178147	5.77046112220492	6.03334437238929	5.78397765081539	5.86177061120941	5.80361678342594	6.10888856719643	5.8675319407023	5.95088726526964	5.78194545088644	5.50771205417685	5.69483536324887
LYPLA2	0.833929947263703	1	28	19.2239761716442	5.60530398575598	5.41918410188032	0.304637183651842	0.0562145846911051	5.44757950908791	5.00829434584979	5.39780204520833	5.58997629838831	5.41947335126596	5.88505663647934	5.10132942546762	6.01131590670314	4.54935704688001	5.36067699863497	5.09733590844684	5.61066569712985	5.82473092166736
GALE	0.971321156788984	1	20.5763688760807	15.96211572421	2.5419381054162	2.29541330464642	0.321218724033985	0.139939384068119	3.16836139261188	3.14066759369899	0.48784801583033	3.44397760333051	2.47509971387562	2.07626198800104	2.10576616698022	1.34855140065225	2.30008958988816	1.8537218338029	2.54967790561064	2.5737303717556	1.88517192638136
HMGCL	0.997265142035566	1	23.4098360655738	12.4734319915778	5.39082959165395	5.20813119510051	0.0345411070898028	0.00663214995856805	4.93310523033217	5.00829434584979	4.91795265478735	5.15234401563696	5.06559626657296	5.45808733869106	5.10132942546762	5.69444097577166	4.95662025007255	5.45279019421263	5.5270961174641	5.38236549912431	5.01246837026149
FUCA1	0.925579649310395	1	27.5675675675676	24.1227826051292	4.0761766511115	3.66423919771629	0.331641283650155	0.0905075421541387	3.63867939070635	3.81714536748694	3.06367030048645	3.69858768459097	3.6099558182766	3.16161503086897	5.00281047483835	3.67856895865172	3.60408562152947	3.0231355663691	3.78393856415392	3.61631880695083	3.67323089999944
PNRC2	0.999968026913638	1	20	12.479294786867	5.42065365706476	5.28584833571351	0.0611677440406724	0.0115719824247314	5.16752103777956	5.41739761839335	5.48043297580859	5.40567461540281	5.05120127932683	5.86177061120941	5.10132942546762	5.16116171027832	5.361104000703	5.08171831535338	5.53738323300961	5.19625741617039	4.98096623264269
SRSF10	0.444156930568871	1	27.5675675675676	5.9538932862696	6.02041575184129	5.90329362082174	0.207694666301487	0.0351828453134905	6.12556487632453	6.05481730751997	6.36493219889014	5.84848433582145	5.8519926306365	5.95274111385586	5.58268218052727	5.82548035106654	6.20280234990821	5.87522589021025	6.13342996941959	5.38236549912431	5.63537404807168
STPG1	0.402547656701318	1	23.8795986622074	1.9472062299441	3.33583622281581	2.95878652722397	0.315865396357894	0.106755047534385	2.89729110670082	3.46994688758476	2.78027594164479	3.04564259770179	2.29133623918534	3.30663324655226	3.47277026907384	3.25124939765512	2.95207012313528	2.85326169996853	2.46598845419078	2.93285272891917	3.0401113265383
NIPAL3	0.986826685366094	1	21.9692307692308	6.4936487721984	6.66354988398652	6.42680137226667	0.175467197384253	0.0273024148749081	5.84548786411198	6.7640307590516	6.32076138309106	6.21768940893362	6.16438406286502	6.67458071819362	6.43372207230447	6.87571198131949	6.43499976071147	6.70458234639184	6.28763972728936	6.2988621241971	6.61192946115378
RCAN3	0.989315485434514	1	28	9.53649101651927	3.54180672607567	2.65968351078319	0.377606321643176	0.141974155989704	2.82074355144453	3.65396560241722	3.50376022001861	3.13459447207165	3.0391233340961	3.77394211781202	1.02736109382209	1.56407418107486	2.41328024243574	2.17546589276678	2.84297138102797	2.23002713374832	2.77214204605057
SRRM1	0.999770059054497	1	25.4092526690391	5.8108954426463	7.32712471091013	7.24061209991108	0.0819217008823014	0.0113141955061102	6.91455821790088	7.61557553460842	7.12495493799723	7.13535196395406	7.19834644144246	7.40373824790841	7.23322993075789	7.3154799806455	7.37948098971888	7.26221401902797	7.28537251435212	7.10019610402088	7.1541083130544
CLIC4	0.99749692101208	1	28	6.72197625721831	8.24779518571143	7.90417884906574	0.109895642842095	0.0139034863634297	8.2216269113694	7.919425279824	8.66355546921201	8.15748009667841	7.86404888927258	7.9058668812186	8.10077387217756	6.819170064236	8.20721075671191	7.82148291437869	7.82408623676339	7.67011166976206	7.66096670517464
RUNX3	0.576599324107953	1	26.1538461538462	16.2636342924301	3.56509999777502	3.46531740774109	0.298136603389567	0.086034428685686	3.03918338561148	3.25897662995373	3.14698327992459	3.21837892828741	3.64871644097794	3.96087835299459	2.71594455860083	3.48067293808365	3.3434550745926	3.43807079012683	3.6763413016805	4.53613693484113	3.59215270115176
SYF2	0.996479588559605	1	25.2296819787986	14.0412684101149	7.60627443495787	7.22893038634487	0.0766917321549999	0.0106090013399309	6.68551406127829	6.99894446666533	6.99043900232158	6.87632548165613	7.0250382741895	7.4590944047213	6.88471111018425	7.42631682681412	7.30442647557905	7.75970735999458	7.65014935070426	7.4586790832006	7.43259708851574
C1orf63	0.945509338325744	1	20	14.3717870398531	6.22586409088667	5.95668338968262	0.19840124860469	0.0333073349086061	6.12556487632453	5.65173134956684	6.20888397182627	5.50910829542342	5.80128436221053	6.04866241337523	5.72853617540288	5.56287674330647	6.50051296089037	6.41508281479977	6.0781325687805	5.61066569712985	5.87700911346848
TMEM50A	0.998335930136451	1	20	8.0991481362305	6.04562554179217	5.89775422250375	0.188048990777921	0.0318848469575746	5.74550464377034	5.43006377980932	6.59002988509271	6.2872428141931	5.27829222145448	5.7771758269218	6.43372207230447	5.4455265606459	6.37338129926451	5.71084591017525	5.89025452357624	6.11844610867923	5.67528596789203
TMEM57	0.841017866155382	1	20	0.195068287393401	5.53765106008753	5.32823599592584	0.172062300231478	0.0322925449178758	5.28614341306573	5.55096093039032	5.36337733265547	4.92184797384783	5.51697310024513	5.71356219751319	5.53059247321944	4.96663980319568	5.61883243886285	5.32861760820678	5.46378371848521	5.11101935120208	4.99680328332386
LDLRAP1	0.852922475971628	1	27.5675675675676	18.8450842341255	6.32506024067038	6.37744273302567	0.095938888765453	0.015043473188498	6.15703999482774	6.40845025848892	6.08759585802382	6.22783327596447	6.4705464566267	6.31184547910772	6.12964162133783	6.32365634859557	6.15477537750686	6.58754561973077	6.32374757533779	6.88600194478712	6.80868375386035
MAN1C1	0.958612442968656	1	23.4098360655738	20.2486149039779	4.86728323227384	3.5743403776617	0.5899135085318	0.165041223331315	3.80686185827903	2.53716152850742	0.48784801583033	1.58776421592318	2.6380788006313	4.04598391242023	3.85809334124853	4.00781641278699	4.62180611698229	4.68582064990466	5.21735921375985	4.36997388116675	4.99680328332386
SEPN1	0.996849532193853	1	27.3563218390805	19.3738053072492	4.36910381437121	4.12074572026357	0.258333490784616	0.0626909565213581	4.46467870426668	3.99816111921524	3.22574662616593	4.58562808384497	4.71005971348682	3.55912651544274	4.72232794070556	4.11418907442094	3.65100324174181	4.31240042973753	3.59987608159908	4.3990309895713	4.1405561708177
MTFR1L	0.999995787975847	1	28	21.2878842757457	5.67290507439446	5.46241674226544	0.0345109203526086	0.00631788491814995	4.67497668807629	5.74592029017866	5.17773617682855	5.01850831434493	5.70342066549944	5.70049581525551	5.45807823468616	5.86664232767169	5.1649318471442	5.83013979930717	5.53738323300961	5.52099027367148	5.58387947341205
PAQR7	0.997805536721243	1	22.2429906542056	9.7244757106896	5.00039451667376	4.7750140502829	0.0882093759153299	0.0184731133744211	4.48961724279778	4.93908893981265	4.57102988068167	4.4535538312979	4.15881331869421	5.25857952067299	4.06756123725301	5.48571327081705	4.93782320465603	4.7598147708029	4.87202833385824	4.56206113568602	5.42907431293716
STMN1	0.60168205299264	1	25.2296819787986	12.3673613641116	7.83248953537121	7.15966957759383	0.399458491901564	0.0557928669154885	6.24021483927792	7.17856511734553	7.85817279273834	7.9616945608838	7.57304212276509	7.34617303409415	7.01679851029302	7.03765820362993	7.02163186412398	6.92964429636607	7.10000860271333	6.94137079902676	6.71605191585723
PAFAH2	0.6049689837653	1	25.2296819787986	0.851221944760702	3.91691141262639	3.47516645273742	0.46218966612235	0.132997849860768	3.54661449727996	3.5648882538256	3.43911653422011	2.62213809074332	2.55888947227325	3.96087835299459	3.47277026907384	4.18098258118404	3.82475854521253	3.17509775047576	3.74895691843378	3.28386088604486	3.95845140554573
ZNF593	0.836753437516861	1	28	27.6841342621541	6.03736513622975	5.7733158714496	0.153136452433991	0.0265248699090391	5.87417984800744	5.56251158480876	5.11704296943628	6.03334437238929	5.6374995535787	5.72651129991389	5.9429839053643	6.17592230238289	5.97284839650804	5.39203942896619	5.6554259199967	5.99065174359276	5.86842657860936
CEP85	0.95457165312049	1	28	27.0674058040088	1.65350053506904	1.25727094163396	0.368800931697945	0.293334490987797	1.6849494221339	0.730333828333133	0.48784801583033	1.82006159905392	1.53615245258237	1.21702005258073	1.66506419318636	1.56407418107486	2.04298334758568	-0.143520440799451	1.35344565302819	-0.143520440799451	2.24480113722503
SH3BGRL3	0.993909104014566	1	28	7.46880585490145	9.48113008663778	9.07824872971749	0.102248791339684	0.0112630524216609	9.32453126207373	9.41179404993809	9.54873865514855	9.58420467057567	9.2613189469672	8.82100738052529	9.28420097503245	8.63694782474417	8.77820563796746	8.90537640577404	8.89305648537198	9.30936153095641	8.34468327451932
DHDDS	0.909841330917991	1	21.186943620178	16.3257640587266	5.26367865872149	5.03746606520163	0.0854693617645607	0.0169667369781358	5.8357956486111	5.10624994408863	4.94147996231161	5.25510843512287	5.30280283148237	5.20407241111201	5.10132942546762	4.86873452510728	4.66816008007775	4.5253711788809	4.71775381956449	5.58560783976325	4.27651108241161
HMGN2	0.558431053433063	1	28	3.4085238467348	3.86364954471911	3.6178164975321	0.286085447974209	0.079076826635448	4.21840796301278	4.24750842658998	3.14698327992459	2.62213809074332	3.75911622515082	3.6705288525333	3.91337981904933	3.93227799651243	3.4534184997098	4.0624538432574	3.59987608159908	2.5737303717556	3.85798447878255
ARID1A	0.965125243202436	1	20	15.6931950618379	5.28319489625973	5.0325082625843	0.183450466182266	0.0364530879255944	5.43479540838059	4.86639577421618	5.09623091958052	4.94662695478747	5.58849787048098	5.18543592990537	4.55857441468933	4.67379056027916	5.31814312267407	4.78365950045029	4.64350898556419	4.77653316112145	5.29459910021763
PIGV	0.935639810009188	1	22.3824451410658	20.1620644713416	3.49852371871048	3.28678504072614	0.307853190279415	0.0936639258317307	3.34273150653438	3.31468121812232	2.42725882378807	3.44397760333051	3.8282855420412	2.61107848411726	4.06756123725301	3.25124939765512	2.95207012313528	3.24546954543845	3.81809203636361	3.88633064093152	2.77214204605057
ZDHHC18	0.862935482640792	1	20	7.9999324559169	4.12432896174694	3.89973410185759	0.101345937406738	0.0259879096265726	3.88413004168391	3.99816111921524	3.93730561101754	4.10302512691083	3.89428974100202	3.72316187765299	3.6782580303205	3.97054153994714	3.86511374741395	3.66041937687744	3.97769129997605	3.88633064093152	4.1687914492018
GPN2	0.893221883965913	1	25.9636363636364	20.2723333315488	3.41745333918238	3.20577193708624	0.1990457031397	0.0620897889949759	3.39646644704352	3.46994688758476	3.14698327992459	2.74022583789905	3.64871644097794	3.23594550726387	3.61296093117822	2.81967145433662	3.4534184997098	2.76018297573215	2.84297138102797	3.28386088604486	3.26601835205635
GPATCH3	0.999999867740639	1	20	4.4791593151319	4.67489065476336	4.21582611900539	0.124966853878447	0.0296423169150841	3.03918338561148	4.15897583151104	3.98337055173985	4.188609258278	3.57012500220574	4.82508016106494	4.72232794070556	4.69679819805104	4.05151603845903	4.78365950045029	4.56523503332456	4.3990309895713	4.0217416644469
NUDC	0.994159640200818	1	23.7209302325581	15.9433085013587	6.32212175320168	6.24734573821369	0.0672479536392818	0.0107642439617101	6.50159331175144	6.14976453853368	6.05561079894056	6.39018646730895	6.34635385728377	6.34581009607167	5.90256891688342	6.47106524063069	6.04488456732616	6.11023740282345	6.18013540562952	6.50669783432084	6.17024938191283
TRNP1	0.702559101570203	1	23.1067961165049	5.28671430260404e-05	9.21525887623248	8.61116738828889	0.246180890574435	0.0285885617447454	9.23519119698065	8.92121826173945	8.60582707876115	8.51104554465914	8.62533124953971	8.50882367003368	8.43656905351848	8.85972121197545	7.9664710030463	8.51280641638731	8.42108242614182	8.70811804998842	8.95995651904205
FAM46B	0.999788818611359	1	20.112676056338	7.6515269643872	3.81015180922318	3.35207688993537	0.00898720392516856	0.00268108525557773	4.33307827267522	3.14066759369899	3.50376022001861	3.5768921402183	2.9174221950467	2.07626198800104	3.3174760839123	3.53274945698863	1.72990207293818	4.02293100807584	3.6763413016805	4.3403194873775	3.41489655607691
SLC9A1	0.922273231310538	1	23.4098360655738	15.9682343915201	4.58248566799103	4.45135535450891	0.148847403161883	0.0334386700920454	5.56955132301425	4.30364904445174	3.62495750346954	5.423436778003	4.21154650045675	4.4411174064601	4.11549875333099	4.60248065095579	3.3434550745926	4.02293100807584	4.39466515655953	5.19625741617039	4.51513345101117
WDTC1	0.964824209980931	1	28	0.0734628515564992	4.71196353068864	4.60589747190721	0.0526439579915877	0.0114296851618343	4.24794127281889	4.3576866048804	4.34269908308879	4.81824335663538	4.61538913752785	4.50263120639865	4.55857441468933	5.00401432519772	4.52437566185021	4.55338277792572	4.66243145901364	5.00160559266375	4.71983228167796
TMEM222	0.890549195256575	1	28	0.298392700776098	4.56372052842745	4.10158415533792	0.320314275843849	0.0780952587372815	4.48961724279778	3.77804793405658	3.98337055173985	4.22956977965755	3.30485047955678	3.72316187765299	4.52346898399035	4.42095412077653	4.73501273528689	3.85303157800641	4.0937645965015	4.36997388116675	3.63326129111627
LOC644961	0.994452350594478	1	20	12.7863830269053	2.30263913294969	1.99361452423884	0.0677407219801371	0.033978846540557	1.29000947026807	1.82509846765002	2.42725882378807	2.4935159347048	1.69273170736563	2.61107848411726	2.10576616698022	2.06619896183358	1.89491887329102	1.66120819571977	1.95424999864083	1.77795105599192	2.0152663988473
MAP3K6	0.998363758708097	1	21.570996978852	8.0834102208333	4.22042546755049	4.1274485969463	0.160251664671106	0.0388258414143954	3.72521997620769	4.60113136884312	3.68194027744804	4.41855560128182	3.8282855420412	3.82299559271406	4.41271650910964	4.21325437956665	4.01611265365302	4.24529420443114	4.27681615801772	3.71204870304194	4.68115031415395
WASF2	0.977573307971034	1	26.542750929368	18.6629617922078	8.50570851238183	8.48638220332031	0.0438549480173475	0.00516768476444405	8.2456154418038	8.55556951792018	8.24132117743867	8.58984308717439	8.71481311634711	8.22841329176297	8.50790184473576	8.66638540297065	8.25164933678254	8.53931088540152	8.66811562132574	8.71246503905459	8.3978357759438
AHDC1	0.776352099554615	1	20	0.0616736787771011	4.32860161644041	4.13989291939983	0.288644945044341	0.0697228045903627	4.06092910519144	3.89229831791775	3.93730561101754	3.21837892828741	4.67293358676852	4.47220213567213	4.16189450548124	3.42664600594127	4.66816008007775	4.6602878651282	4.39466515655953	4.18215122370959	4.2236564006998
IFI6	0.999892448146385	1	20	4.1258807456536	6.28764088768853	6.14628028956314	0.102057270431572	0.0166047211684884	5.71410667506929	6.28837988802911	5.98943134150341	6.05629505600507	5.98668278532481	6.14825755272384	6.38565922051378	6.45090675445816	5.71027971839649	6.46016950522872	6.39901248143447	6.00016497244662	6.47730083451279
FAM76A	0.42124119209676	1	25.7761732851986	24.0505982112373	3.73267861762913	3.52028046432614	0.267276443751809	0.0759247583993202	3.59338120405531	3.0117828345085	3.30043161553329	2.74022583789905	3.48700434511899	3.87043588670466	3.61296093117822	3.6315812417414	3.39948422169096	3.55352440447374	3.71310593488149	3.71204870304194	4.1687914492018
STX12	0.999570350059552	1	20	6.75440830680987e-05	6.7305770802012	6.59595274903232	0.0533748816786456	0.00809206549978335	6.75401308800517	6.51929084514423	6.973420632591	6.41703241433646	6.5698214394574	6.71412470461641	6.73930022908567	6.4576575949846	6.5384388472786	6.41508281479977	6.81722879762708	6.33689964935958	6.52176386384982
PPP1R8	0.924753146339236	1	20	0.115118653740598	4.90856883850627	4.823865672009	0.168912487509328	0.0350160014797802	5.02126149797261	5.39172672511901	4.76811275468467	4.89663595350617	4.69161607169762	4.98449637295532	5.05291074620167	4.60248065095579	4.87991636684801	4.71090940309643	5.12488394321055	4.45544632502888	4.2236564006998
RPA2	0.986580084491796	1	20	7.9999324559169	4.95788502177742	4.91808438543857	0.0288992262848467	0.00587611436078878	5.55780784874474	5.44261970559623	5.21682467001604	5.21487673451609	4.15881331869421	4.4411174064601	5.30110481127313	4.57790529832932	3.97981857518295	5.21044324633804	5.23009905609918	4.63715066361185	4.98096623264269
XKR8	0.999963055105407	1	20	10.1251126504188	3.28689073152255	3.05696829551261	0.101074742558751	0.0330637196032162	2.73990578484915	3.81714536748694	2.42725882378807	3.91493247051481	3.25547697204305	2.81881739813575	3.47277026907384	2.97831349894874	2.61606506134521	2.66068236441675	2.54967790561064	3.22016104340262	3.2127706486081
EYA3	0.999144254495719	1	28	14.9281866817103	4.61146244412008	4.36659123386169	0.215389653394161	0.0493267269269161	4.67497668807629	3.73786136501205	5.00984383603466	4.38268719866198	4.86622989871371	4.08672518938733	4.55857441468933	3.81099339195862	4.1198184198966	4.40754697877718	4.30116868856661	4.14832488904372	4.75750412171594
DNAJC8	0.976203379470497	1	20.2266288951841	7.5466746655487	7.94355850990711	7.8351382793964	0.0415297612829734	0.00530045033055534	7.75568081416183	7.99596111250479	7.67029740730914	7.44023326876826	7.85785902919274	7.95895282674165	7.66232418673648	8.09678924065093	7.58069736667269	7.99492151315109	7.98305891629844	7.89073553344635	7.94227396683194
ATPIF1	0.870671380858905	1	28	10.9284019953282	7.31949157778897	7.23051668109404	0.0718839522505552	0.00994174488781879	7.05484182385023	7.60444362155394	7.40431799825106	7.08043237335894	7.07925102943907	6.91413505413674	7.37782774056881	7.08638661429968	7.24067166406889	7.3919800304792	7.32450958235081	7.30212687298219	7.20612205980548
SESN2	0.999999186848296	1	20	8.3941579067458	7.7961624151304	7.51260832030546	0.0205746881147941	0.00273868771504882	7.68186302718949	7.97450488405245	7.5644166339226	7.75277480737482	7.87634950218258	7.77175000462776	7.26545849259209	7.72380661373724	7.00366823959948	7.10075316173369	7.44415179502019	7.2352236235227	7.2628893454497
MED18	0.781022431268937	1	20.9384164222874	6.75440830680987e-05	4.02957546021372	3.79403544411338	0.252464665297514	0.0665425162775495	4.0938301177005	3.81714536748694	4.02801004571955	3.5768921402183	3.98795776499018	3.91636573292871	3.47277026907384	3.58301149252325	3.39948422169096	3.43807079012683	4.64350898556419	3.88633064093152	3.7499940044432
PHACTR4	0.900663818769108	1	28	20.9036748501955	5.73519368719709	5.54917947173817	0.140663326668175	0.0253484911390179	5.56955132301425	5.45506729800698	5.07511423906597	5.29424858550767	5.93273616174977	5.50393300342691	5.68153772212226	5.86664232767169	5.40282248765691	5.63422809189463	5.59761153556726	5.22899080356184	5.78879578829856
SNHG3	0.999297823427373	1	20	15.5240597397827	3.89371101248614	3.72230110939216	0.172127330082361	0.0462421832688514	3.68259848224619	3.77804793405658	3.06367030048645	4.52110180357146	4.15881331869421	3.00037383756551	3.85809334124853	3.6315812417414	3.22441343989173	4.0624538432574	3.63861523022447	3.66497762792154	3.85798447878255
RCC1	0.649624073729884	1	28	9.3807173341803	5.54876218882248	5.24570416090222	0.355631316424047	0.0677947717819604	5.25738961637274	5.27019577087688	5.8220737523296	5.19433218919968	5.13549246077808	5.04777013215314	5.12494272004786	4.30595208576585	6.05364134914277	5.64728364149938	5.38622670566653	5.21271694407897	5.08833963227343
TRNAU1AP	0.782965500540501	1	20	4.7099024897813	4.69581475738264	4.39185978698836	0.183604698974588	0.0418056832138741	4.56194616072498	4.64525240265455	4.19391783377112	3.9643041372891	4.0759133263219	4.12634747259397	4.86937477507946	3.72407446159155	4.52437566185021	4.40754697877718	5.02607265291003	4.68512339116478	4.57964899337201
SNHG12	0.999992632797237	1	24.040404040404	23.9595284155129	4.96243428008586	4.91160548435009	0.0335216114836729	0.00682498046524363	4.79987059933687	5.18308708171719	5.31014931364635	4.41855560128182	4.86622989871371	4.94071760520759	5.12494272004786	4.39305156631408	5.2887749418586	4.73556930507405	5.09733590844684	4.63715066361185	5.08833963227343
TAF12	0.994209009094422	1	28	7.8448419674209	5.01103480162902	4.93719571695068	0.113764220995128	0.0230422749101369	5.19810347928193	4.84763539548387	4.94147996231161	5.36948046177174	4.74625436171746	4.61830877675753	5.21571090859659	4.76369826005585	4.81958772149518	5.1566754007636	5.02607265291003	5.00160559266375	4.57964899337201
GMEB1	0.4023149407814	1	27.5675675675676	24.1511159059414	3.77038230929433	3.5553526936267	0.262928244585918	0.0739527881600162	3.72521997620769	3.61011431472481	3.3714398899959	3.21837892828741	3.30485047955678	3.96087835299459	3.61296093117822	3.85256485436407	3.28516172494409	3.7599375162211	3.14157540440518	3.3448666976177	3.82287820798061
YTHDF2	0.99979644266921	1	28	11.7450042790389	5.80479130221324	5.60014298631888	0.0215352800726488	0.00384548753938236	5.74550464377034	5.55096093039032	5.80934266507608	5.36948046177174	5.07984904068251	5.41073684910232	5.84685845810493	4.96663980319568	5.99119744432528	5.8070571290211	5.86597208328475	5.68332918083945	5.69483536324887
SRSF4	0.999422677070518	1	20	15.497618480354	7.01451036993124	6.72708208723953	0.0753399202430611	0.011199494709002	6.0933877239729	7.2119535455025	6.2751953657445	6.35359665985526	6.71842596453445	7.22821640038614	6.46180951821711	7.18731364617612	6.68653611937697	7.05739753172146	7.2069873818985	6.55267838403521	6.30991154821858
MECR	0.935477152966338	1	20	7.9999324559169	4.43417187928674	4.06356754167043	0.190897585988168	0.0469778302022993	3.44827162528919	4.53231180082361	4.15419505616955	3.91493247051481	4.04718652200692	3.72316187765299	3.74072727826631	4.11418907442094	4.15279404948015	3.85303157800641	4.14847722553774	4.92376306081232	4.1687914492018
PTPRU	0.999353139279009	1	23.8795986622074	17.7307101723748	4.44699736409038	4.00970317635401	0.0134344496584378	0.0033504848283193	3.92126570010579	3.77804793405658	3.14698327992459	3.37262714729297	3.95740585659586	3.6705288525333	3.85809334124853	4.62664438069509	4.08607140153817	4.43791736324916	4.2011905294182	4.82015405694797	4.25032577652155
LAPTM5	0.947162929933424	1	26.1538461538462	6.0706315139588	4.01051812493189	3.90558568208838	0.235923628948257	0.0604067221032275	3.72521997620769	4.48453785771381	4.19391783377112	3.8638111621369	3.57012500220574	4.00405859607328	3.85809334124853	3.97054153994714	3.4534184997098	4.6602878651282	3.88406509440307	3.15351819447919	3.95845140554573
SDC3	0.999999958172371	1	28	0.7100359472247	5.71652609131235	5.6806932490785	0.00876268892075155	0.00154253865444556	5.76606331003701	5.85326799077391	5.38069236419312	6.09005070057742	5.57849459729007	5.44247588331108	5.69737460184111	5.7504940071417	5.6422433988735	5.77172552858772	5.43105416622298	5.93221612925807	5.50855227543926
PUM1	0.999998939639679	1	20	12.9398682284634	6.40247055459838	6.21642647903654	0.0445885566864523	0.00717269911207298	6.0352908305139	6.07108215541699	6.32970439883962	5.91277246575584	5.88483428178021	6.04866241337523	6.61140166470589	6.11744010678357	6.37338129926451	6.61438659453437	6.27540012233126	6.29113277534662	6.31623647429718
SNRNP40	0.99458831674794	1	22.3824451410658	4.9724727725682	2.46173548755272	2.2572688535503	0.339364763103918	0.150343084994131	2.73990578484915	2.22462232809331	2.28737201771253	3.21837892828741	1.16042707151778	2.91244973907408	2.442876621971	1.75154547621004	3.09465867929671	1.1762018956445	1.52867062128742	2.35391834579359	2.77214204605057
ZCCHC17	0.789967616651703	1	25.5913978494624	3.2326122183283	6.20166130437093	6.05462963755788	0.207454881540722	0.0342638433660491	5.9569831525007	6.41483663748628	5.85960650776566	5.68138997839782	5.70342066549944	6.24141898767772	6.07006594913849	6.12594125587066	6.29431061327938	6.13825085322361	6.00589009567024	6.00961588114381	6.22505995645695
SERINC2	0.737244802396956	1	28	14.681144993764	7.15186282135422	6.9336276522837	0.222225024436896	0.0320503256853868	6.3257957217607	6.75901969546319	6.79765001591686	7.2885810328727	7.31439564043435	6.86813299154754	6.81383691079401	7.25087765847632	6.55703435010241	7.1428437985491	6.6846743817988	7.42375814737146	7.02104579693065
TINAGL1	0.402600576034466	1	22.1052631578947	9.2818970807839	3.48146973222904	3.17994722182634	0.660801229068085	0.20780257751843	3.44827162528919	3.0117828345085	3.98337055173985	3.81081163341454	3.0391233340961	1.90458571812376	3.39721168527061	3.25124939765512	3.69644299785843	2.85326169996853	2.90784146427069	1.58914396551833	3.89225673475417
PEF1	0.833089866297722	1	21.9692307692308	15.7461152896009	5.55397029760182	5.36768439394969	0.27804489416955	0.0517997843693931	5.52199274767209	5.31185401951301	5.19741280271283	5.83527564920033	5.64710328647611	5.00589745213789	5.77405174791714	4.92827124658686	5.06453256650652	5.53937345605464	5.58774647763056	5.4533422575419	4.57964899337201
COL16A1	0.99785385856066	1	25.2296819787986	16.0290278693806	6.70618788049714	6.43056675689492	0.209583568718543	0.0325917724893883	6.57333892283174	5.68381579178147	6.51360674013342	6.92701293371524	6.40978611511708	6.47419597618016	6.89161073215497	5.67139541294818	6.89579756159638	6.06230455211003	6.57909120121237	6.47974992954526	6.40199167419512
SPOCD1	0.999996806960582	1	28	2.79400053132432	5.15476425878493	4.13051638585993	0.291546008304187	0.0705834285762046	5.24279491756211	5.00829434584979	4.86971473734348	5.21487673451609	4.81602835044751	3.87043588670466	3.96662558969554	3.67856895865172	3.02512527461264	3.7599375162211	3.34266849114531	3.75763238331172	3.15748208699094
PTP4A2	0.96442436184728	1	20	19.4449453858318	9.25669823868781	9.21035335496164	0.0324485349355254	0.00352304995096038	9.16725832647746	9.27894476423286	9.24153279310168	9.13107249516933	9.3180310535114	9.28759139769015	9.17532809205695	9.18261577509908	9.19415019084586	9.17923664294224	9.23077066790478	9.22870744578194	9.12666913383442
KHDRBS1	0.999802986354901	1	28	7.8011002644401	6.40225901448092	6.39690976464219	0.0950193041764692	0.0148539384909995	6.36000849468146	6.5310968173137	6.73170827901798	6.44338791916379	6.1441800773921	6.37076889830291	6.82108307803859	5.79381936414488	6.74176516521482	6.31227488773223	6.44891017097048	6.38125918351054	6.16324929404168
TMEM39B	0.899017839997632	1	28	15.8587165913619	5.72880703893714	5.49116861427209	0.240815358868057	0.0438550290082433	5.69278852676624	4.64525240265455	5.60352390288335	5.86157318581074	5.73077584273423	5.27630033243371	5.66552506506209	5.00401432519772	5.55858702659545	5.46758642133748	5.12488394321055	5.99065174359276	5.82473092166736
KPNA6	0.999885072106504	1	26.7415730337079	5.6231159859127	7.40227819635819	7.25387954961216	0.0312676643409344	0.00431047470902742	6.91455821790088	7.19720955677324	7.02388507181956	6.85684895550412	7.09687850185882	7.32929494620139	7.15510612964214	7.48697060733434	7.32627199375809	7.53229948376246	7.1578270440197	7.61235384651195	7.61553145600626
TXLNA	0.78432237402786	1	25.5913978494624	20.0176416669651	6.30756069764249	6.24633498902383	0.158680378887894	0.0254037574300338	6.28363977131892	6.01333439331945	5.74394545727706	6.07888634537369	6.54435152444664	6.02789092553676	6.45250766273507	5.90666240384574	6.35224276407147	6.39199983024659	6.17355506230917	6.60972135479915	6.64245337300386
CCDC28B	0.9954837015371	1	26.1538461538462	18.819844597316	4.1308268334149	3.95244806264099	0.0608337684740058	0.0153914150192165	3.39646644704352	3.89229831791775	3.56563117361977	4.34590424696722	4.15881331869421	3.91636573292871	4.06756123725301	4.24482005324774	3.4534184997098	4.55338277792572	3.74895691843378	4.07819567089761	3.95845140554573
TMEM234	0.869099446841239	1	22.2429906542056	1.9597664716871	3.99683140847778	3.25428448691392	0.554895640253525	0.170512333044287	3.59338120405531	3.77804793405658	-0.143520440799451	3.63902270402339	1.69273170736563	4.34363054845739	4.41271650910964	3.72407446159155	2.61606506134521	4.02293100807584	4.0937645965015	3.88633064093152	3.54983830806487
EIF3I	0.683188474494133	1	20	5.9294073922254	7.02012807844928	6.95586388705512	0.103688460247734	0.0149066258241049	7.0038205474787	7.13281012646504	7.12495493799723	6.86337038956627	6.73202686351261	6.95321769945593	7.16082888985935	6.85540675285131	7.07421846744963	6.81861516635369	7.0068398588767	6.98514347216719	6.85286074531694
MTMR9LP	0.604830020226907	1	20	12.3914785951361	2.4780620507997	1.99377013048424	0.558687182205983	0.280216447053648	1.99468321523746	1.48005636492714	1.53280767156155	2.62213809074332	2.47509971387562	0.888727897471734	1.02736109382209	2.81967145433662	2.17725634772014	2.66068236441675	1.35344565302819	2.35391834579359	1.74217297042677
FAM167B	0.995974344774561	1	20	0.793531068739902	2.51154534891619	1.6904803905099	0.541648366742988	0.320410913834741	1.84811254031946	1.82509846765002	1.76151003423154	-0.143520440799451	1.16042707151778	1.4842816222483	1.02736109382209	2.43796284722243	0.386551574481497	3.49695220563062	2.96991977622347	1.94488388115783	2.24480113722503
HDAC1	0.999910039966761	1	27.5675675675676	19.1691753623393	6.06045284524935	6.02900714882821	0.0806297974568214	0.0133736443607456	6.07702596012639	5.77599794241791	6.18936423754902	5.90014197913304	6.19088997081884	5.86177061120941	6.2526431079706	5.83588146828116	5.91635802571452	6.21039833584313	5.62680831422599	6.47974992954526	6.03106691074108
MARCKSL1	0.999559602848849	1	23.8795986622074	6.75440830680987e-05	4.82899287596415	4.2107066818149	0.072191739101432	0.0171448036058204	5.24279491756211	3.92845594034526	4.07130967031433	4.61684027708829	4.42755249855481	3.77394211781202	3.96662558969554	3.18770212780808	4.33623144829813	3.7599375162211	4.30116868856661	4.48284771836672	4.71983228167796
BSDC1	0.994929626611776	1	22.6666666666667	15.6534407137596	5.18846317057825	4.91625707608476	0.281846156862962	0.0573294179903669	5.10433975750093	3.85521114634252	5.29196110119588	5.52564859890295	4.53490886407677	5.16655555185444	5.05291074620167	3.76818841004344	5.82724527627287	4.91900054090143	4.73573301538414	5.26099794860974	4.57964899337201
ZBTB8A	0.994852011554717	1	20	0.703598822355001	5.01201676929631	4.91976318001122	0.144616507983751	0.029395014087532	4.96901669877053	4.92125614311697	4.60088719168869	4.30815888608283	5.2279852109295	5.31110202638296	4.37382549552375	5.27255279506964	4.91877801362181	5.00265227686893	5.20450586810478	4.862494660284	5.10304656454419
ZBTB8OS	0.964370916475834	1	23.7209302325581	15.5968038941421	4.84179266120532	4.73678132771359	0.203747833388354	0.0430139833976043	4.60822634931777	4.48453785771381	4.91795265478735	4.67730911098856	4.61538913752785	5.02698570053092	4.72232794070556	3.76818841004344	5.22818184620167	4.89730713536059	5.05500172178204	4.66133641780904	4.7759774656841
RBBP4	0.803023088913277	1	20	2.4830892779027	4.31891472063745	3.69108527101842	0.387411075253281	0.104958581774078	3.22885690038068	4.24750842658998	2.78027594164479	3.21837892828741	3.89428974100202	4.34363054845739	4.33385697564044	4.07959570395309	3.50540892888703	3.43807079012683	4.34867419107422	3.61631880695083	3.50624523114176
SYNC	0.868919091687032	1	26.7415730337079	10.5346388743275	2.62391270139727	2.05509256022699	0.661538413015898	0.32190200374373	0.744421165765378	3.61011431472481	1.26089272494625	2.84937488519289	2.29133623918534	1.4842816222483	0.557581560161646	1.75154547621004	2.7938275511377	2.85326169996853	2.62877763600589	1.37185302979298	2.77214204605057
KIAA1522	0.999997396415576	1	20	6.51633370178125	2.89366422897143	2.68840188543594	0.130134836456083	0.0484060203800152	2.65426820286027	2.79390255314031	3.56563117361977	2.74022583789905	2.0807015364524	3.00037383756551	2.94546130409644	1.91743355745889	2.61606506134521	2.85326169996853	2.54967790561064	2.46800669307282	2.91233941198123
YARS	0.996912969217522	1	28	4.22814051215191	7.35712996360923	7.14335533272927	0.000694109569175184	9.71685625094033e-05	7.32803931599794	7.41673988614118	7.20974948552316	7.4226779579503	7.27157555609907	7.00195956413763	6.97842637487777	7.21546811018019	7.00366823959948	6.89722343866731	7.20052865365651	7.01360440853626	6.90414721427459
S100PBP	0.999182903416373	1	28	11.6207908599432	4.61650100677316	4.54250981572299	0.150423839589239	0.0331146977533381	4.43930148198464	4.55561832640865	4.86971473734348	4.67730911098856	4.61538913752785	3.77394211781202	5.23753790106756	4.00781641278699	4.52437566185021	4.73556930507405	4.6243350216168	4.73155212530154	4.40075018333607
TMEM54	0.388099118200799	1	24.3686006825939	3.5125406921583	4.11788652882324	3.57385385564126	0.632921172438541	0.177097664874988	4.36037625032493	3.69652323727143	3.88972117623473	3.5768921402183	2.29133623918534	3.16161503086897	4.62632205652983	3.58301149252325	4.27763946690274	2.66068236441675	3.47699666970161	3.28386088604486	3.85798447878255
AK2	0.998261338474383	1	25.7761732851986	8.30558154022778	6.39704693115541	6.12943715983547	0.0478368419281981	0.00780444283557711	6.19544215024365	6.35631521372642	6.58256719140509	6.26771020709982	6.38704122194411	5.89656020482015	6.18685438659709	6.04756498071553	5.94487968656696	5.8640857718045	6.08516176995273	5.96172977923392	5.90245456255219
ADC	0.539353876882506	1	20	16.6181560616335	2.44512699030755	1.84826872176295	0.532927010397975	0.288338488945291	1.84811254031946	0.358582086321589	0.48784801583033	2.4935159347048	2.47509971387562	2.22966456719654	1.90217788480581	1.75154547621004	2.41328024243574	2.31290248854171	1.35344565302819	1.37185302979298	2.44277984371822
ZNF362	0.999994678235857	1	23.7209302325581	15.1321481083815	5.01692029667506	4.63487379987113	0.0243955622572971	0.00526347928998097	4.41346986577082	3.92845594034526	4.54054157562683	4.0582506598209	4.26241996298963	4.94071760520759	4.48748797482948	4.67379056027916	4.99349519387501	5.1196836148441	5.11117567800334	4.66133641780904	5.04329731269808
PHC2	0.99812050493658	1	20	8.0082673654324	6.05316180637601	5.9309972482214	0.0895313532517611	0.0150954973514125	6.24754370599743	5.39172672511901	6.10853194700095	6.14461217881942	6.0818128788926	5.50393300342691	6.32578697435696	5.63612177175135	6.42828179768175	5.63422809189463	5.62680831422599	6.07409348510381	5.94389104092211
CSMD2	0.946482369990653	1	28	9.4337116491319	1.85571732991873	1.85863652302338	0.401098304717958	0.215802444291531	2.82074355144453	3.14066759369899	2.42725882378807	2.4935159347048	1.36048676138294	1.90458571812376	0.557581560161646	1.34855140065225	2.41328024243574	2.17546589276678	0.304848856339979	2.93285272891917	0.680299926038661
SMIM12	0.89488194652743	1	26.542750929368	8.3393364867281	5.58883144387277	5.47880963816947	0.0978152486391697	0.0178533760249153	5.43479540838059	5.35234305620968	5.71693331496903	5.423436778003	5.39688186921462	5.37828382468637	5.54816551104152	5.49886387394813	5.68795555963485	5.51108582761791	5.48519805701536	5.59819117082419	5.21559762580177
ZMYM6NB	0.999797434904704	1	28	8.7599603149046	3.80880221092311	3.43200800258117	0.28313284613237	0.0824977231753043	3.95746940766429	2.53716152850742	4.23257613855227	3.21837892828741	3.39880033541971	3.00037383756551	3.39721168527061	2.64140456967619	4.86008580711405	2.94069746995196	3.94715273449789	3.84469394465922	2.91233941198123
ZMYM6	0.787874794599586	1	25.5913978494624	2.4441628603407	3.23600015099813	3.0309208377887	0.0392917092990716	0.0129636210913836	3.16836139261188	3.46994688758476	3.56563117361977	4.14645173156189	2.38614186289278	3.00037383756551	3.39721168527061	3.05153876586629	2.95207012313528	3.43807079012683	2.18113689320516	2.7644371198687	1.88517192638136
ZMYM1	0.539011728844996	1	20.8163265306122	12.372350757384	2.7305060454258	2.23598883764481	0.789498018028631	0.35308674387669	0.744421165765378	1.82509846765002	2.55477277137898	2.62213809074332	3.0963287101504	1.7096858811296	1.02736109382209	1.91743355745889	2.51823264502502	2.553807615867	3.0294367300879	0.804604995088569	3.36695747340195
SFPQ	0.777913026867471	1	20	12.6805439071069	8.13162118702197	8.02470451409782	0.150072124240553	0.0187012648225123	8.46582288011835	7.92390986531741	7.97962329129277	8.11165278037642	8.04565676665892	7.74971954154995	7.80436912799496	7.77335019784713	8.34912203788633	8.11255669873967	8.02934800286669	7.69375557256295	8.06001469904855
ZMYM4	0.858970754316355	1	20	6.62129886730947e-05	5.64649503753764	5.53552488270026	0.214082880547456	0.0386743597190778	5.67115063781686	5.39172672511901	5.93186389225442	5.10909709280815	5.47445117523772	5.63332754833592	5.43936551136257	5.1938749198522	5.21262740863924	6.03276130614304	5.89025452357624	5.70675919649421	5.38161183052873
KIAA0319L	0.83727889929454	1	24.8780487804878	23.1218836754291	6.21771749231902	5.76527092527535	0.184216191548117	0.0319527380301419	5.52199274767209	5.69435397823143	5.54329080808214	5.08697756491159	5.71259681052814	5.98542864579714	5.77405174791714	6.11744010678357	5.54623005777551	5.85285896244305	6.02063089212929	5.97143499943636	6.22505995645695
NCDN	0.349129454444524	1	26.542750929368	0.9250662539039	5.71295535936597	5.24179531035174	0.506687381342975	0.096662946823266	5.10433975750093	5.64087598912508	4.63013909837132	4.79113644160233	4.91474316330727	5.29380611569968	5.43936551136257	6.07416632120504	5.48280593023232	4.83019825341389	5.13846317965109	4.75421794114174	5.95203741261777
PSMB2	0.968160490009418	1	28	7.14999076688461	6.54394564013189	6.22665169938123	0.039370819109262	0.00632295188651302	6.61359988253087	6.14208661859565	6.64838117931678	6.76927334596837	6.31054171199958	5.99616195586767	6.22012372092493	5.64797573691082	5.93543497964318	6.12897334424367	6.15363200923824	6.3885216224568	6.02335594992009
C1orf216	0.600337535748342	1	27.3563218390805	20.14403146353	4.75995724941438	4.50092915122649	0.300282608623196	0.0667156932566623	4.63082136029014	4.09678408910251	3.88972117623473	4.0582506598209	4.9769896731699	4.50263120639865	4.84114004012302	4.27570984252722	4.30723288570179	4.91900054090143	4.03689498090035	4.68512339116478	5.16041939310079
CLSPN	0.999820826486026	1	20	8.42152878615816	5.2791468289329	4.11520809369219	0.244005285283206	0.0592935471859171	4.12599751380553	6.04661559940573	5.09623091958052	5.3510370768277	4.44967239589283	4.50263120639865	4.11549875333099	3.76818841004344	2.7938275511377	2.76018297573215	3.59987608159908	3.80181979665925	3.15748208699094
AGO4	0.995285352784827	1	20	11.3472073742798	4.03358272646723	3.68497116512761	0.151206449291616	0.0410332788279444	3.54661449727996	3.81714536748694	2.78027594164479	3.91493247051481	3.68646287768943	3.55912651544274	3.85809334124853	3.89297190360065	4.01611265365302	4.17491364409625	3.14157540440518	3.45964527642391	3.89225673475417
AGO1	0.478694711041716	1	27.5675675675676	21.2022468324572	5.0466146255043	4.83532026961658	0.219557035149013	0.0454069271333754	4.48961724279778	4.68806405562621	4.60088719168869	4.94662695478747	4.76401676253925	5.37828382468637	4.69103051487071	5.11065756762391	4.41988574497454	4.37652348965812	5.12488394321055	5.21271694407897	4.91582008071849
AGO3	0.995114512749171	1	21.8348623853211	6.75440830680987e-05	2.77065472471258	2.02483202656889	0.272416935595574	0.134538041684963	2.65426820286027	2.53716152850742	2.88105403911691	0.967588811644572	2.97955567410479	1.4842816222483	2.10576616698022	2.81967145433662	0.773340271243775	1.8537218338029	1.68489971407991	1.94488388115783	2.0152663988473
ADPRHL2	0.961626254906521	1	24.7058823529412	19.7756483623001	5.87657926622198	5.83140954078267	0.160375837680997	0.0275020707359668	6.0933877239729	5.97926726466003	5.44794629370797	5.78119729978535	6.17105633383152	5.48881241402563	6.00792375261105	5.70582716294744	5.6422433988735	5.8640857718045	5.38622670566653	6.26769311524867	6.02335594992009
COL8A2	0.782626439031284	1	24.8780487804878	16.6722985589312	3.88291530398409	3.71187243177481	0.221196414164994	0.0595915991809098	3.88413004168391	2.94274863099207	2.97524968743516	4.10302512691083	3.72324685104539	3.91636573292871	3.54456776981696	4.00781641278699	3.78324195923754	3.43807079012683	4.03689498090035	4.11368635954418	3.7499940044432
TRAPPC3	0.978458767269552	1	23.4098360655738	20.8210595428745	6.88134927679916	6.69753177133407	0.0838217397036767	0.0125153179657079	6.80457679276363	6.47107645107189	6.6267750683178	6.35359665985526	6.86553642582643	6.52696127949721	6.56899087347671	6.76577163027248	6.77391542063411	6.56708201116752	7.05058957783803	6.98514347216719	6.77693472950403
MAP7D1	0.998536056414391	1	28	6.75440830680987e-05	7.40113841439622	7.19382811260798	0.0434334660469682	0.00603760131144171	7.46323076588327	7.25173936050011	7.30351833781751	7.31736642557739	7.32938565955511	6.97508429891902	7.16082888985935	7.03765820362993	7.23298244449874	7.0912305480705	7.10347459248384	7.28666176685111	6.9936839787032
THRAP3	0.997233905604781	1	24.3686006825939	12.2869941749682	7.67778452353743	7.57381803679883	0.0978320681082754	0.0129171400254059	7.02955672146051	7.88763668026919	7.70851015994298	7.39593783672028	7.60542313477167	7.89443757614333	7.44033386688357	7.46032767466826	7.78906459927394	7.62760529542219	7.69907921366699	7.30212687298219	7.53918016693332
EVA1B	0.947091519959543	1	26.7415730337079	21.2583483911347	7.38853662699803	7.0721318423595	0.066010438365525	0.00933388118843409	6.66923380091765	6.68168695947713	6.70446385447553	7.08601937163268	6.92200558274164	6.9641924271731	7.22778780652415	7.44342247211108	6.90065918076387	7.17925385226907	7.24200260935646	7.71123763061199	7.18554104090256
STK40	0.99989888834418	1	25.5913978494624	3.6027436283817	4.03497243055162	3.92367413947787	0.0969048676367703	0.0246974810323229	3.54661449727996	4.38396485174935	3.73675763484685	4.188609258278	3.352590036877	4.37686350769115	4.06756123725301	3.53274945698863	4.44672623567602	3.98229486850369	3.94715273449789	3.66497762792154	3.78689631628477
LSM10	0.65546071507193	1	28	23.9670641625199	5.40874255394983	4.92494632623158	0.305363650476489	0.0620034473980032	4.46467870426668	4.189094403856	4.15419505616955	4.84485033651281	5.26587896856383	5.14742480842373	5.38172542081024	5.40418828357414	5.33260602636027	4.21053306313395	4.95110553512578	5.50771205417685	4.86495426956808
OSCP1	0.999736044032821	1	21.7021276595745	4.5956752298769	3.3534614420257	2.64058229851132	0.249507605385495	0.0944896152360634	2.65426820286027	2.87024433918086	2.67192584087311	1.58776421592318	2.47509971387562	1.90458571812376	2.442876621971	2.43796284722243	3.16099432224756	3.24546954543845	2.28246644286496	3.61631880695083	3.31737051685313
MRPS15	0.70808997111809	1	28	0.2580508882575	6.0262379329468	5.54978879696577	0.401187312697749	0.0722887532075256	5.40888225420522	5.66250563996251	5.27354065709882	5.29424858550767	4.91474316330727	5.67400257650027	5.72853617540288	5.91649633644217	6.42153240580105	5.1196836148441	5.7110124499944	5.05734946366874	5.73315694533446
LINC01137	0.993992686971945	1	21.4414414414414	11.4685664623246	2.34996634218924	1.76098440409162	0.31757630032812	0.180340211753288	1.6849494221339	0.730333828333133	0.925540474308466	2.95084376245853	0.651014115519813	1.90458571812376	2.10576616698022	2.32436316940032	2.17725634772014	2.17546589276678	2.77504655191225	0.804604995088569	1.20140701709577
ZC3H12A	0.983585829713677	1	25.0526315789474	23.554889015545	3.59647495825408	3.64895159042169	0.186765151274824	0.0511832362383412	3.88413004168391	3.14066759369899	3.50376022001861	3.75579058954717	2.85249186793678	4.16491059068278	3.23307447455715	3.93227799651243	2.70768246432334	4.10092275304767	3.74895691843378	4.07819567089761	4.42436385800237
MEAF6	0.991836636873736	1	22.1052631578947	16.9006896291552	5.9372520649716	5.72577562381441	0.170449100859214	0.0297687356364941	5.8260378788784	5.47964484927945	5.54329080808214	5.93770647070435	5.8352871287253	5.7771758269218	6.2526431079706	4.88885433140058	5.94487968656696	5.73550688823422	5.7110124499944	5.64745486620586	5.73315694533446
SNIP1	0.853305992907887	1	28	8.9096155171238	3.72440160152352	3.60893740687212	0.34644488546269	0.0959963685718106	3.34273150653438	3.89229831791775	4.86971473734348	3.37262714729297	3.15135204017712	3.50002408305494	3.85809334124853	2.81967145433662	4.01611265365302	3.7599375162211	3.85145564309931	3.40339713681503	3.41489655607691
DNALI1	0.861072304386552	1	20	17.208495799969	2.74934534086315	2.19625276567859	0.206869094064429	0.0941918422584257	2.2495304454255	2.22462232809331	1.76151003423154	1.31074761462518	0.928088848794115	2.61107848411726	2.71594455860083	1.75154547621004	2.70768246432334	2.76018297573215	3.14157540440518	2.46800669307282	1.74217297042677
GNL2	0.866400604036719	1	27.3563218390805	25.1825031562226	6.30649988808124	6.27714049253214	0.0196840391568972	0.00313582899415987	6.40002081970307	6.79862915364031	6.72494525475505	5.9622168539219	6.17105633383152	6.32892773668956	6.35603366451173	6.01131590670314	6.66954653356312	5.8640857718045	6.36476203942682	6.01900528087869	5.91917223754285
RSPO1	0.721586584111035	1	28	20.1568919703548	2.73001353681968	2.06867970630957	0.398779778486049	0.192770189251508	0.367711745238265	1.27067157382887	0.48784801583033	2.02009102484683	2.85249186793678	2.81881739813575	2.10576616698022	2.43796284722243	2.04298334758568	2.66068236441675	2.46598845419078	1.94488388115783	3.15748208699094
C1orf109	0.987519999350186	1	28	4.45158783347073	3.05488072232589	2.44460441995673	0.0707341583398973	0.0289348075142356	2.89729110670082	2.79390255314031	3.50376022001861	3.13459447207165	2.0807015364524	1.21702005258073	2.83526232166021	0.787378269324489	2.17725634772014	2.553807615867	2.37714366119344	2.67223259349027	2.77214204605057
CDCA8	0.846848339568432	1	24.3686006825939	12.2900574596744	4.58755681578345	3.49269084749507	0.641640423006207	0.183709481034196	2.82074355144453	3.42002555286111	4.86971473734348	5.01850831434493	4.0178760711501	3.72316187765299	3.85809334124853	3.42664600594127	3.02512527461264	3.31256780208598	2.96991977622347	3.01021923453843	1.40502360267588
YRDC	0.649195599951156	1	28	7.03735603257807	3.54057419034297	3.28394768061248	0.419109970398198	0.127623826917983	3.54661449727996	3.20103452222725	3.30043161553329	4.30815888608283	2.47509971387562	3.43839660920028	2.10576616698022	2.43796284722243	3.39948422169096	4.13839248904103	3.63861523022447	3.61631880695083	3.41489655607691
C1orf122	0.90589211896361	1	20	4.9289465743374	7.27571029706262	7.08667911303034	0.01071668268705	0.00151222914373887	7.28594983798677	7.29738671355285	7.13008322419184	7.38237959091629	7.1852226758086	7.09974979476165	7.27604331731404	6.52990384428948	6.81569740500634	7.03273590796858	7.1103816910979	7.30596738456741	6.69193385189589
MTF1	0.975452342736278	1	28	16.9839266130949	4.93961754544688	4.6371191264496	0.221309736535949	0.0477256957393274	4.83920953957338	4.189094403856	4.794191899342	4.97098752117535	4.71005971348682	5.02698570053092	4.86937477507946	4.62664438069509	4.30723288570179	4.24529420443114	4.80548960003878	4.3403194873775	4.55846276397072
INPP5B	0.999991623324021	1	28	7.8382769852895	4.19732994219859	3.7847162822897	0.204967543762226	0.0541566470177319	3.44827162528919	3.51819842153553	4.15419505616955	3.29756352083255	3.25547697204305	4.20246969872584	3.14342663197679	4.55290405564835	4.08607140153817	3.7599375162211	4.46101425682373	4.04180983454403	3.46129377566491
SF3A3	0.15803564045631	1	20.112676056338	6.0148598265957	5.92310733532191	5.84680482525667	0.280608218052011	0.0479934299910025	5.73511439483202	6.03007096381306	6.16957677378153	5.90014197913304	5.30280283148237	6.00681600199061	5.84685845810493	5.99284400083155	5.75391769295698	5.64728364149938	5.69272054813685	6.05596347172166	6.23844330278474
FHL3	0.992899074029611	1	21.570996978852	6.75440830680987e-05	5.96796609018967	5.66779049653069	0.138584450798722	0.0244512303133912	5.92076708608305	6.08716567686423	5.6327229336448	5.69607791641331	6.0818128788926	5.48881241402563	5.71303952150902	5.68296421000289	5.45663440702142	5.24520652593542	5.29216349222008	6.12715532645603	5.44069990890894
UTP11L	0.860114626753917	1	27.5675675675676	0.8703553044048	6.18118453173669	6.11930444421678	0.102433502678951	0.0167394029195195	6.39342868856335	6.35631521372642	5.8220737523296	6.26771020709982	6.19744105012254	5.88505663647934	6.17559190529535	6.23212588643628	6.1301487208382	6.10077739028485	5.85778625594905	5.99065174359276	6.09867142243412
RRAGC	0.520600312233274	1	28	18.07589177376	8.2429048363717	8.04583260975711	0.158357795306855	0.0196819649360858	7.4569218439559	7.65657153663102	7.82377075104399	8.06148873766297	8.46761096654431	8.06725592214168	8.12732196543848	8.2426803631488	7.91933933921772	8.16796254459554	8.15825453443578	8.15838610588898	8.25039739903174
RHBDL2	0.999281183615251	1	21.570996978852	6.75440830680987e-05	2.64710192842372	2.02130060119462	0.235645337899866	0.116581045768549	2.56322463782187	2.79390255314031	1.53280767156155	2.19573339055383	2.0807015364524	1.7096858811296	1.90217788480581	1.0950798669275	2.41328024243574	1.1762018956445	2.54967790561064	2.23002713374832	2.34718386630823
AKIRIN1	0.976033037466918	1	28	23.9974857284241	6.66120915765709	6.46611265830265	0.139558957477858	0.0215831311411905	6.3801533676265	6.77400097022618	6.36493219889014	6.40813915609477	6.41541674771037	6.82061564885883	6.24188455277035	7.06444114931234	6.25688495474755	6.3685415065907	6.34732699001359	5.90208607773514	6.57548230209248
NDUFS5	0.255274796807654	1	27.7821011673152	4.2497217756978	8.18056449924186	8.10415280928303	0.159401940165678	0.0196691676374967	8.14912893877194	8.46615480513977	8.25312105166035	8.08957270294235	7.99014192543284	7.93405017666786	8.07978222074368	8.11184643601535	8.37380663046913	7.92963065643895	8.1879425823407	7.9895631764431	7.83403654774866
MACF1	0.765405854022115	1	26.9433962264151	20.0859409792482	8.51428331321633	8.50099350644944	0.0483146561467272	0.00568341289874794	8.42277088954027	8.49356585666591	8.38337986261235	8.41665136619088	8.50901595533041	8.58189513717839	8.41038503928971	8.49485801303835	8.42532145829833	8.53755898950124	8.55874458889709	8.52912228204092	8.73530647285311
KIAA0754	0.995686173158718	1	28	27.1609499371789	4.78073969754158	4.5209326867365	0.148045539343473	0.0327466807408588	4.0272602317516	4.74998980918574	3.30043161553329	4.48772311163468	4.63482676859478	4.87245306986126	4.55857441468933	4.92827124658686	4.64516926031539	4.80711652587776	4.22684207826211	4.84147968097325	4.57964899337201
PABPC4	0.884686752187878	1	25.2296819787986	13.5380851601793	8.88141761103874	8.6685312951102	0.162659732772905	0.0187643935558795	8.33948507841042	8.29149498529097	8.82879223579776	8.66642463974666	8.6660500642768	8.58189513717839	8.74922142916433	8.17874601142139	9.1891916267148	8.8751763147134	8.71191582653105	8.94450802531525	8.61219766113647
PPIE	0.999784730191688	1	20	8.2865988682518	5.02249839595414	4.87926527934903	0.136815301993053	0.0280401441938624	5.05506902725116	4.84763539548387	4.89403529690883	4.89663595350617	4.96167801365881	3.87043588670466	5.5128027412683	4.69679819805104	5.21262740863924	4.55338277792572	4.87202833385824	5.42536916710605	4.68115031415395
TRIT1	0.592272813403105	1	28	10.7891372648839	3.51630081016004	2.91377653586799	0.451512446901704	0.154957815516625	3.28691745375472	2.62791413095304	3.93730561101754	3.44397760333051	3.352590036877	3.00037383756551	2.28414553023988	2.20104805210502	2.51823264502502	2.85326169996853	3.194536908011	2.85110106774689	2.77214204605057
CAP1	0.990072865616927	1	28	6.75440830680987e-05	9.41850683286784	8.85211780891778	0.0283106910678399	0.00319818281669492	9.33574944169978	9.46276682988635	9.12049887700893	8.86796349227614	9.06035591599441	8.71454644106076	8.64691530541825	8.74299113184592	8.64692993818948	8.5976438414973	8.67278929256279	8.84771081585906	8.3783212843096
PPT1	0.999736688445704	1	28	11.2677413572346	6.03054258820896	5.99607833398252	0.0475947665936194	0.00793764923381306	6.0352908305139	5.8054613134366	6.14951413400217	6.09005070057742	5.98668278532481	5.90797277267875	5.91616676479887	6.10028603616671	5.77525148038133	6.07201937294126	5.78194545088644	6.4383601097834	5.93569840830024
RLF	0.121795101017757	1	26.9433962264151	19.9523285995323	5.71311762889827	5.55321454370987	0.182977690531741	0.0329498687816771	5.30030822300845	5.35234305620968	5.21682467001604	5.423436778003	5.76646080304349	5.71356219751319	5.58268218052727	5.48571327081705	5.31814312267407	5.62105331743561	5.70189548920413	5.7298147711594	5.92745898634477
ZMPSTE24	0.962736122432106	1	20	6.75440830680987e-05	5.88287756722901	5.48528546001064	0.17873740512592	0.0325848866807332	5.96589687866925	5.58533910756479	5.95516724073953	5.49237615812765	5.73077584273423	5.29380611569968	5.49479090426098	5.05832109855067	5.11560539744008	5.49673126387757	5.56781165592422	5.82923454667782	4.81222930883549
SMAP2	0.792124156738907	1	20.5763688760807	2.2855684956095	4.4601083805571	4.34395506717077	0.135174154113342	0.0311177606635285	4.65306794561355	4.60113136884312	4.11334752042834	4.22956977965755	4.42755249855481	4.4411174064601	4.48748797482948	4.30595208576585	4.49895407104036	4.02293100807584	4.37185293147781	4.42751439881369	4.11175724443167
EXO5	0.936108767106908	1	20	12.4719737567428	3.05765934381736	2.73192338827528	0.0566041047662232	0.0207195066337342	1.6849494221339	2.79390255314031	3.22574662616593	2.95084376245853	2.71314668268234	3.30663324655226	2.58586162931501	3.48067293808365	1.72990207293818	2.553807615867	2.37714366119344	3.15351819447919	3.0401113265383
NFYC	0.935582503028139	1	20	17.1415942045466	4.26993938385891	3.9379031492833	0.248670484854729	0.0631479433159718	4.27688211635614	3.81714536748694	2.88105403911691	4.26939939779937	3.98795776499018	3.55912651544274	3.47277026907384	3.58301149252325	4.89947803752857	4.21053306313395	3.71310593488149	4.31004273686533	3.99044357089015
CTPS1	0.97771709042263	1	23.7209302325581	2.90538789798011	5.62208505533021	4.89580625800579	0.16896099148503	0.034511372097035	5.28614341306573	6.03007096381306	5.75726420616573	5.36948046177174	4.51406719681932	5.12803697028162	4.62632205652983	4.76369826005585	4.30723288570179	4.37652348965812	4.39466515655953	4.63715066361185	4.60052859671005
SCMH1	0.743163292336602	1	26.3468634686347	15.9943998028966	5.98899485320513	5.67158472409221	0.303020094164501	0.0534277647087432	6.12556487632453	5.12194824577673	5.46428107492642	5.95001371347809	6.26760536632189	5.47353166880126	5.77405174791714	5.16116171027832	5.33260602636027	5.74768107765763	5.27996236857918	6.07409348510381	5.97620411389371
HIVEP3	0.846201562920822	1	28	2.697075004652	3.49560411162932	2.91181560950513	0.325691141328723	0.111851567889656	3.28691745375472	2.44031463690908	1.26089272494625	2.19573339055383	2.71314668268234	2.71868385062296	3.54456776981696	3.25124939765512	3.4534184997098	3.66041937687744	2.70376500103699	3.01021923453843	3.59215270115176
FOXJ3	0.971376616391741	1	28	3.9437869149275	4.94014829609814	4.43125901454573	0.308308220002094	0.0695757614235736	4.51413200684076	4.40977299839276	4.54054157562683	3.81081163341454	5.00713393126622	4.20246969872584	4.92423870055634	4.30595208576585	5.18100620776981	5.1566754007636	4.14847722553774	4.36997388116675	3.09998996812672
PPCS	0.999999010133874	1	20	12.8057120580814	6.2687342692304	5.95779441254819	0.0407773770008196	0.00684437464222249	5.60421886509689	5.95317838993146	5.55858647617859	5.68138997839782	5.62783146188556	6.4033895081394	5.74386814001552	6.08292554167589	6.50051296089037	6.17477554889182	6.23804566104547	5.77484917044526	6.04636628166788
PPIH	0.990481238801015	1	20	4.238254666363	5.37465581328905	5.2474371755156	0.123564801802267	0.0235476476743384	5.25738961637274	5.10624994408863	5.52783123371972	5.44098291352045	5.03666121233273	4.96277304175724	5.88884168458189	5.25715673801655	4.93782320465603	5.29582957551395	5.25524612742305	5.26099794860974	5.18827229109991
YBX1	0.999138958259742	1	28	21.9106474573281	8.39549717247543	8.27521789127309	0.0728368889031502	0.00880180919223442	8.1972327556005	8.57280618419994	8.10992348473935	8.07559905566035	8.30422976861638	8.65821723832361	8.06154302913682	8.50303930186698	8.18745432878306	8.19932646683903	8.26424773248757	8.10427751061791	8.27495876472141
LEPRE1	0.844708679078078	1	28	10.7058715042541	6.17188016395886	5.87166698390696	0.213574136681545	0.0363736801264289	5.9023123217181	6.03836699794056	5.94356261734034	6.26771020709982	6.32855890279097	5.70049581525551	5.58268218052727	5.63612177175135	5.9820520919738	5.45279019421263	6.0710689516833	6.07409348510381	5.56275573473076
C1orf50	0.999982932977587	1	20	11.9510129756384	3.51502064683806	3.08202333334529	0.0441174081749572	0.0143144302957211	3.03918338561148	3.3683146908993	1.76151003423154	2.74022583789905	3.6099558182766	2.91244973907408	2.83526232166021	4.11418907442094	3.09465867929671	3.49695220563062	3.08659534092853	3.22016104340262	2.84394306144001
CCDC23	0.995442500930474	1	25.7761732851986	18.6479811844361	3.77002241471867	3.32022578759476	0.0706514176790945	0.0212791003380152	2.96998097133116	1.27067157382887	3.73675763484685	3.75579058954717	2.9174221950467	3.16161503086897	4.11549875333099	2.20104805210502	3.90437077857201	4.40754697877718	2.96991977622347	4.00448252462203	3.7499940044432
ERMAP	0.848923029059793	1	24.040404040404	0.2562447657386	3.31502002568026	3.245597867906	0.160818649555612	0.049549776682399	3.49828085516364	2.79390255314031	2.55477277137898	2.62213809074332	3.0963287101504	3.87043588670466	3.04783688562624	3.05153876586629	3.50540892888703	3.71103638055647	3.24562283799549	3.56596137784797	3.78689631628477
ZNF691	0.999593903546214	1	24.5360824742268	14.7045777126201	2.30610076721232	2.01580831206176	0.0531085067312027	0.0263460103886979	1.50095188332549	2.10333900965509	0.925540474308466	2.19573339055383	2.0807015364524	1.7096858811296	2.10576616698022	2.64140456967619	2.17725634772014	1.43899100890314	2.70376500103699	3.01021923453843	1.58342468531679
SLC2A1	0.999247640976845	1	25.2296819787986	10.518120872312	5.51927766918786	5.23801246096875	0.0997661207775912	0.0190465604121797	5.64918327071553	5.12194824577673	5.70323518595909	5.49237615812765	5.66612106385805	5.04777013215314	5.53059247321944	4.94758307287537	5.361104000703	5.00265227686893	5.09733590844684	4.75421794114174	4.68115031415395
EBNA1BP2	0.976627756478137	1	28	1.08763870672183	6.78170861046103	6.48538079451075	0.014059487688062	0.00216787388952736	6.5849571578476	7.10148020422925	6.79118983087741	6.52791663420736	6.31054171199958	6.81456440931123	6.31556216509316	6.23997917179148	6.46156309114948	6.27069700763984	6.62322222714173	6.22776034183672	6.04636628166788
CDC20	0.925413595524932	1	28	16.3925171672219	4.25844232489732	2.94965482820072	0.702131213166526	0.238038432990081	3.44827162528919	2.33649565961216	1.76151003423154	4.97098752117535	4.31156042203512	3.50002408305494	3.47277026907384	3.25124939765512	1.89491887329102	2.553807615867	1.15395759695029	2.46800669307282	3.31737051685313
ELOVL1	0.34213168882853	1	26.1538461538462	1.9569653744142	5.5923982409392	5.4166553751739	0.180420871050656	0.0333085379360808	5.67115063781686	5.4674084104768	5.70323518595909	5.52564859890295	4.9305583794516	5.27630033243371	5.6493326848339	5.64797573691082	5.361104000703	5.43784064369118	5.27996236857918	5.22899080356184	5.22906862926374
MED8	0.71054965799449	1	20	19.9066500303779	6.44688868610575	6.29782617199337	0.176056538935691	0.0279551283454948	6.65827732509003	6.41483663748628	6.19915711730546	5.92529333415876	6.66742939874751	6.45097781490634	6.2526431079706	6.18408668734937	6.1050943785461	6.17477554889182	6.49713961487269	5.99065174359276	6.431423785499
PTPRF	0.999920109056454	1	20	6.76664534754875e-05	6.62619680910044	6.17169902715926	0.087578870343786	0.0141903987797177	6.68551406127829	6.57737767484395	6.29359482857924	6.69077839512135	6.4321779808211	6.02789092553676	6.36597659849506	5.24159460442737	5.94487968656696	5.88628064622501	6.31181175714654	5.57291378921023	6.24508870492754
KDM4A	0.283428435842362	1	28	15.5924298847487	6.03339417842172	5.69843142667491	0.328688208479487	0.0576804709697594	5.55780784874474	5.3389725718863	5.6327229336448	6.0448653517288	6.13738204627041	5.72651129991389	5.45807823468616	5.02234466254292	5.63058540525822	5.85285896244305	5.89825868844928	5.62303328417355	6.2582883772659
ST3GAL3	0.987069845358044	1	28	20.360150814579	3.37382186742	2.68646967812395	0.160813415293202	0.0598604989301434	2.46604630699185	3.46994688758476	2.42725882378807	2.19573339055383	4.0178760711501	2.81881739813575	3.39721168527061	3.12122625950301	2.70768246432334	2.85326169996853	1.95424999864083	0.40706708637385	2.97763941804517
IPO13	0.999999523136242	1	20	15.759854564406	4.41548788970955	4.35565254109788	0.0650339308684864	0.0149309271698917	4.33307827267522	4.43512756918944	4.23257613855227	4.84485033651281	3.89428974100202	3.96087835299459	5.10132942546762	4.24482005324774	3.94258782696267	4.73556930507405	4.56523503332456	4.3403194873775	4.08237170717163
DPH2	0.997011275958734	1	28	0.144161505045901	3.0704707169375	3.11166491739877	0.167899464337478	0.0539580799329238	3.68259848224619	3.99816111921524	2.78027594164479	3.8638111621369	1.83396859656877	3.72316187765299	2.442876621971	3.42664600594127	2.7938275511377	3.17509775047576	2.77504655191225	3.08364717041405	2.77214204605057
ATP6V0B	0.999944929746469	1	23.5643564356436	19.047419557931	7.53356713774361	7.52409703479555	0.0827949871231428	0.0110039765223991	7.88818713954314	7.44821338464107	7.5143074981131	7.60883738035023	7.77925018909088	7.12930279640874	7.65828413159366	7.73774024791834	7.04816475191701	7.43778310134522	7.49517905361469	7.55863975286345	7.53376257561523
B4GALT2	0.975015800157449	1	20	19.7388248647384	8.65513618314618	8.53495443075772	0.0832378725091369	0.00975258546304239	8.73972099007894	8.93350227262679	8.50679371801855	8.5151928677586	8.78500004338579	8.63264936612211	8.40798094003726	8.79322618350454	8.05852912642167	8.34666708443836	8.43490484580926	8.57917311995862	8.25204789665241
SLC6A9	0.998925176343194	1	23.257328990228	9.92558844463531	4.28533339737979	4.0324514857608	0.136869582537826	0.0339420283222583	4.33307827267522	3.89229831791775	4.37761479465903	4.41855560128182	4.44967239589283	3.50002408305494	4.52346898399035	3.53274945698863	4.36465859858517	3.71103638055647	3.97769129997605	3.56596137784797	3.63326129111627
DMAP1	0.980590030506499	1	28	16.9311977442474	4.35989218907793	4.25292548158179	0.116971072284806	0.0275036731283853	3.63867939070635	4.03179013171485	3.98337055173985	4.26939939779937	4.28719940755107	4.56162908245288	4.11549875333099	4.27570984252722	4.52437566185021	4.40754697877718	3.74895691843378	5.09335030557389	4.35233070497975
ERI3	0.458392265127515	1	27.3563218390805	23.7371643146185	4.25874449540006	3.91527538487678	0.269040444500658	0.0687155865306074	4.0938301177005	4.30364904445174	3.68194027744804	3.81081163341454	3.6099558182766	4.23907575267072	4.52346898399035	4.00781641278699	3.55559076534119	3.80723531225535	3.6763413016805	3.61631880695083	3.78689631628477
RNF220	0.958224165574997	1	20	12.0347358353903	7.14184020792526	6.99042287107347	0.11440347856576	0.0163657450594533	6.6472370036838	6.61113933341172	6.75180918630568	7.15142828136586	6.98394615007657	6.9641924271731	6.96540546102312	7.3154799806455	7.00818015854854	7.11021333262487	7.12409746696359	6.96585272375418	7.12558132626898
TMEM53	0.847671473575233	1	28	26.3111886048604	3.46691405268447	3.03668378287188	0.222797249366184	0.0733686038114504	2.73990578484915	1.97091610974166	2.55477277137898	3.29756352083255	2.55888947227325	3.23594550726387	3.96662558969554	3.12122625950301	3.16099432224756	3.17509775047576	2.77504655191225	3.22016104340262	3.50624523114176
KIF2C	0.999988469943911	1	20.3418803418803	13.0295362924195	4.28699628923089	2.9953713711195	0.305946523339714	0.102139763466247	2.89729110670082	2.87024433918086	4.3069173484255	4.34590424696722	4.61538913752785	3.00037383756551	3.54456776981696	2.43796284722243	2.17725634772014	1.8537218338029	1.68489971407991	2.35391834579359	2.34718386630823
RPS8	0.999950767965733	1	20	15.9607384698514	11.4636128672921	11.3634212945782	0.0118977399586336	0.00104702093235867	11.1638599147592	11.3989241215279	11.3161388372441	11.220726446881	11.258547587629	11.3903995655432	11.470896063712	11.3330033772052	11.4708236202465	11.4335322732918	11.5353251103861	11.4179406586133	11.3300719766932
PLK3	0.998520001973325	1	24.3686006825939	6.75440830680987e-05	3.51477135841979	2.6673921817419	0.145918370828878	0.0547045057069892	3.88413004168391	2.44031463690908	3.30043161553329	3.51196499675862	2.6380788006313	1.90458571812376	3.23307447455715	2.54326678440314	2.41328024243574	1.8537218338029	2.28246644286496	2.09448875733782	2.6965795696333
EIF2B3	0.673898831201207	1	20.695652173913	0.538789356967001	4.93807536773475	4.71745262989585	0.315190038754018	0.0668136096919274	5.15198322153629	5.28421593436946	3.93730561101754	4.58562808384497	4.79889865751568	5.10838503308955	4.62632205652983	5.00401432519772	4.66816008007775	4.40754697877718	4.77103287178393	5.07546217680325	4.27651108241161
HECTD3	0.989778676640891	1	20	11.3876892418925	4.30087539038466	4.31271973066552	0.15152145698863	0.0351336201866398	4.41346986577082	4.33092081361857	4.54054157562683	4.10302512691083	4.67293358676852	4.04598391242023	4.25043636506689	4.11418907442094	4.66816008007775	3.94048088152757	4.0937645965015	4.00448252462203	4.71983228167796
UROD	0.999908553288522	1	28	23.2971642884952	6.64491468646387	6.60877509294079	0.0251271420466556	0.00380208763247146	6.77951644920302	6.76902447741829	6.55232429396876	6.63088331123876	6.66742939874751	6.54168928572166	6.57757335812678	6.88575842168009	6.26444815977847	6.60102852742219	6.72573493029011	6.36662370076628	6.52722661492416
MUTYH	0.998326279102609	1	28	9.69276236648621	2.43368143278474	1.81384646781801	0.12006742530635	0.0661949219168407	1.6849494221339	2.71329423894123	1.95886952280503	2.74022583789905	2.47509971387562	1.4842816222483	2.28414553023988	1.34855140065225	-0.143520440799451	1.8537218338029	1.825851689802	1.58914396551833	1.88517192638136
TOE1	0.988391407176674	1	28	7.7780147688807	3.44958196703741	3.08235833592324	0.246911496274963	0.0801047345460588	3.49828085516364	2.87024433918086	3.06367030048645	3.21837892828741	3.15135204017712	2.61107848411726	3.14342663197679	3.18770212780808	3.28516172494409	3.37668358615924	3.194536908011	3.80181979665925	1.88517192638136
MMACHC	0.542082613551562	1	20	19.3648242865388	2.2376700156026	1.78095762832827	0.668713885436301	0.375479952357991	2.12772676749597	2.10333900965509	1.95886952280503	1.58776421592318	2.6380788006313	1.90458571812376	2.10576616698022	1.34855140065225	0.386551574481497	2.31290248854171	2.18113689320516	2.7644371198687	-0.143520440799451
PRDX1	0.999845452015294	1	20.458452722063	6.75440830680987e-05	9.05524220256183	8.80661043083783	0.0271011947600757	0.00307736954789965	8.98415292059723	9.14706679564099	8.77905698390087	8.90794212888425	8.76639457379944	8.70148901043229	8.73202577045394	8.91472547482221	8.43708145223641	8.93628753527934	8.59613048050691	8.86993367273518	8.73530647285311
AKR1A1	0.96542912384578	1	22.6666666666667	6.75440830680987e-05	5.97696426527762	5.70792432893335	0.0960399363780992	0.0168257199716672	5.76606331003701	6.42119487044425	5.6327229336448	5.97431763839905	5.61809814298119	5.76467552013507	5.56552707030727	6.13439260483907	5.31814312267407	5.45279019421263	5.39756482820517	5.74120584617254	5.55207673766421
NASP	0.872986989459371	1	20.458452722063	0.768123689274002	6.5423157052612	6.32978268388907	0.0603799629867597	0.00953902621972193	6.34642059019335	6.85137522997317	6.5599446608774	6.21768940893362	6.30448563044889	6.1862470262416	6.29489254566612	6.18408668734937	5.92592803459563	6.29578724596836	6.27540012233126	6.30655028305143	6.60677875974279
GPBP1L1	0.850790992827022	1	20	15.8626953193865	6.26946707045333	6.14778020483148	0.111253622124803	0.0180965516687421	6.06877496273686	5.85326799077391	6.13937721040549	6.10112932297924	6.55968736805849	6.03831405183483	5.9693116461169	6.16771145109551	6.21846250319781	6.19269688856875	6.05683711001448	6.31419768858968	6.091314362575
TMEM69	0.642081260972592	1	28	15.6964458643832	3.69579574730117	2.80052308643359	0.737323642470654	0.2632806871125	2.82074355144453	2.94274863099207	2.78027594164479	3.69858768459097	3.86166507527064	3.30663324655226	2.83526232166021	1.91743355745889	1.5435431020306	2.85326169996853	2.28246644286496	2.93285272891917	2.84394306144001
IPP	0.996865731341607	1	28	24.0298990459414	4.26441235404401	3.6923984938574	0.246794854636283	0.0668386294293116	2.56322463782187	3.85521114634252	3.06367030048645	3.29756352083255	4.15881331869421	4.27477592506823	4.11549875333099	4.24482005324774	3.97981857518295	3.80723531225535	3.194536908011	3.56596137784797	3.63326129111627
MAST2	0.999995629013898	1	20	19.5870615586135	4.60305469835341	4.51396921438379	0.0553680457841398	0.0122659334068361	4.8196741504835	4.70900270895445	4.37761479465903	4.89663595350617	4.35908206783858	4.72539568962184	4.33385697564044	5.00401432519772	3.69644299785843	4.60782531625338	4.41712227721211	4.3990309895713	4.35233070497975
PIK3R3	0.999999959339408	1	22.3824451410658	9.74588119571377	4.08731311483721	3.58413242997977	0.0210532531652612	0.00587401653721261	3.80686185827903	3.89229831791775	4.27022553526321	4.10302512691083	3.57012500220574	4.27477592506823	3.04783688562624	3.48067293808365	3.3434550745926	2.76018297573215	3.38884827033729	3.08364717041405	3.54983830806487
POMGNT1	0.968377990643628	1	28	5.91678036128841	4.40121315453946	3.93078980850225	0.174139170245456	0.0443013182411319	4.46467870426668	3.89229831791775	4.41170541502077	4.64739148069047	4.47145825843679	2.49479565949875	3.6782580303205	3.48067293808365	3.78324195923754	3.60796169811748	4.46101425682373	3.61631880695083	4.19648471997698
LRRC41	0.85369779014144	1	20	17.8735996528378	3.39420952543219	2.95738891104915	0.468918550649719	0.158558297455497	3.92126570010579	1.66286817262761	2.55477277137898	3.21837892828741	3.0963287101504	2.49479565949875	3.14342663197679	1.34855140065225	4.41988574497454	3.37668358615924	3.0294367300879	3.22016104340262	2.6965795696333
UQCRH	0.998857994945445	1	24.3686006825939	12.3872653624778	8.19661607954411	8.10794451607159	0.0401950086701921	0.00495748442660375	8.09124184681082	8.17781007670736	8.15086671719149	8.17068626492201	8.36077110626472	7.92002734853868	8.31352318178453	7.97502886323133	7.87556284550644	8.08403485567353	8.07066082160848	8.38406676942611	7.79607440479755
NSUN4	0.96311035280896	1	20	0.3326044185287	4.0853353331905	3.79404417436937	0.253624470254092	0.0668480541073956	3.72521997620769	4.57855431652616	3.62495750346954	3.21837892828741	3.92619292773189	4.89556867902579	3.3174760839123	3.81099339195862	4.15279404948015	3.89741872339902	4.06560998858	3.01021923453843	3.26601835205635
MKNK1	0.932668338616803	1	28	16.8627990047779	4.22030443922032	3.95223898380562	0.194885077644304	0.049310043861935	3.44827162528919	3.69652323727143	3.56563117361977	4.38268719866198	4.38226849389117	3.6705288525333	4.55857441468933	3.6315812417414	3.97981857518295	4.0624538432574	3.71310593488149	3.96616372332801	4.32749761616564
MOB3C	0.526425954578404	1	28	16.5493262148045	3.9123627821227	3.4566535203581	0.419965001359318	0.121494676537847	3.16836139261188	2.10333900965509	2.78027594164479	4.14645173156189	3.79411538008462	3.82299559271406	3.23307447455715	4.07959570395309	2.7938275511377	3.7599375162211	3.38884827033729	3.88633064093152	4.0217416644469
ATPAF1	0.64554549834499	1	24.040404040404	18.4139873967503	5.22598018722247	4.80792770687788	0.376891456416384	0.0783895847429714	4.85848393210928	4.80936652161273	4.86971473734348	4.76351044387706	5.60829871075383	4.96277304175724	5.10132942546762	4.30595208576585	4.2165667937973	4.60782531625338	4.95110553512578	4.73155212530154	4.75750412171594
EFCAB14	0.947365606893513	1	28	7.4044547242373	5.42420310539398	5.29032046260469	0.0900415804627485	0.0170200616577425	5.62687623624482	5.32547701369231	5.31014931364635	5.08697756491159	5.14907433467819	5.24063833214327	5.47655134603618	4.88885433140058	5.6422433988735	5.48223243815085	5.38622670566653	5.14572120903368	5.08833963227343
STIL	0.999985097684407	1	24.3686006825939	9.92288883382241	4.15324979091977	3.06515196863601	0.150217179754284	0.0490080691891863	3.80686185827903	3.0776639935856	4.54054157562683	4.84485033651281	3.25547697204305	3.23594550726387	3.14342663197679	2.32436316940032	2.61606506134521	1.8537218338029	2.54967790561064	2.35391834579359	2.134593872487
CMPK1	0.965838792932255	1	28	3.90461740525509	6.36182189051564	5.97846229550726	0.0510404070188356	0.00853738043262259	6.4768627127942	5.96192720594695	6.61950052191015	6.42587118723296	5.73077584273423	6.00681600199061	5.9429839053643	4.62664438069509	6.6407782399645	5.88628064622501	6.08516176995273	5.82923454667782	5.49746285033237
SPATA6	0.967606837544673	1	21.7021276595745	12.3560973053699	3.12733162222989	2.15358329943971	0.510846964355719	0.237207896480542	1.6849494221339	1.02565304320376	2.55477277137898	0.967588811644572	2.0807015364524	1.21702005258073	1.38116433731381	2.20104805210502	3.16099432224756	3.49695220563062	2.96991977622347	1.77795105599192	2.61683963325814
FAF1	0.944206475236538	1	20	10.7807618278463	4.69826018435181	4.35779084504732	0.252532512855381	0.0579496634498619	4.51413200684076	4.68806405562621	4.96462973768525	4.188609258278	4.67293358676852	4.98449637295532	4.06756123725301	3.93227799651243	3.39948422169096	4.31240042973753	4.12138026004365	4.79850846630038	4.2236564006998
CDKN2C	0.151782600539539	1	25.9636363636364	12.2148139023349	4.31055839896406	3.90217926981596	0.445488486130782	0.114164023569269	3.03918338561148	3.5648882538256	4.60088719168869	4.4535538312979	4.0178760711501	3.72316187765299	3.61296093117822	3.93227799651243	3.78324195923754	4.24529420443114	4.14847722553774	3.88633064093152	3.71212294465596
RNF11	0.623425993426346	1	24.3686006825939	11.2863777223247	6.07939891086851	5.7624385794583	0.265564840666587	0.0460854960976523	5.43479540838059	5.60781105317446	5.92006952685875	5.66655096450556	5.72171496011021	5.81403973844128	5.90256891688342	5.28778628287346	6.3090131968988	6.11963578822829	6.06397057999219	5.67146991788374	5.17441305761169
EPS15	0.970706878727854	1	23.1067961165049	20.4648744679798	5.24663579078371	5.14985048831375	0.0546433057350112	0.0106106586703847	4.65306794561355	5.16804355474211	4.91795265478735	4.58562808384497	5.30280283148237	5.42669364608478	5.10132942546762	4.94758307287537	5.45663440702142	5.40746862702116	5.56781165592422	5.38236549912431	5.07348123111621
OSBPL9	0.999336848313667	1	20	1.69743774105723	5.08731455364722	4.90368748145113	0.119891920085019	0.0244493395100171	4.95117269990045	5.39172672511901	4.76811275468467	5.49237615812765	4.35908206783858	5.29380611569968	4.95090759155617	4.69679819805104	4.62180611698229	5.00265227686893	5.38622670566653	4.3990309895713	4.57964899337201
NRD1	0.999990702413043	1	27.3563218390805	5.3570460262869	6.74713470198126	6.6698978341403	0.0797123962525665	0.0119510670530144	6.6361115435223	6.70271769925829	6.84207902349346	6.50307394347841	6.58489031051488	6.76521845072873	6.52529547684374	6.86559509006292	6.31630867973631	7.17475253173922	6.67072366643951	6.39574768576415	6.74915386287307
RAB3B	0.77650206422713	1	25.5913978494624	3.49552307389354	7.14962098920789	6.71874394428323	0.11679509540548	0.0173834717283515	6.92830475670599	7.45752308388246	7.09903645065877	7.14608938890312	6.4705464566267	6.80848768150121	6.54293276087553	6.71596254920402	6.42153240580105	6.73547567880163	6.54380876371616	5.92224253265271	6.55957574216212
TXNDC12	0.606730818688557	1	26.1538461538462	10.5927934367375	6.04618408035369	5.74653815515025	0.233073778426307	0.0405589891050177	5.78633312296989	5.77599794241791	5.95516724073953	6.18682271481139	6.17769788844469	5.32819303714912	5.77405174791714	5.24159460442737	5.83742290002836	5.73550688823422	5.82457042417794	5.65951236068269	5.44069990890894
BTF3L4	0.998626696515125	1	20	15.9655906714555	5.60447203456465	5.22264659958797	0.167365678107604	0.0320461426819129	5.47281279894991	4.09678408910251	5.44794629370797	5.83527564920033	5.29059957859671	5.27630033243371	5.6493326848339	4.39305156631408	5.8970254304587	4.85291650325899	4.90418118402509	5.42536916710605	5.13201815903068
ZFYVE9	0.705968958213677	1	25.4092526690391	15.6985837884101	4.43528494400047	4.26344647627403	0.281560839224344	0.0660406647043002	4.27688211635614	3.3683146908993	4.4775611903291	4.26939939779937	4.81602835044751	3.77394211781202	4.33385697564044	3.76818841004344	4.39253642127471	4.37652348965812	4.6243350216168	4.48284771836672	4.42436385800237
CC2D1B	0.998405545531022	1	28	4.74739712532855	3.89368197139085	3.6266359434543	0.0349177120514305	0.00962812716684544	4.21840796301278	3.0117828345085	4.23257613855227	4.4535538312979	2.9174221950467	3.61590270316002	3.61296093117822	1.91743355745889	4.18503276843843	3.94048088152757	3.51913013492201	3.71204870304194	3.82287820798061
PRPF38A	0.998550338932081	1	20	1.5374450146908	5.07088726562588	4.89300189372322	0.0374984756253484	0.00766369530194782	5.02126149797261	5.12194824577673	5.05368387735887	5.15234401563696	4.72827054203028	4.94071760520759	4.95090759155617	4.94758307287537	4.39253642127471	5.02282871805164	4.41712227721211	5.14572120903368	4.75750412171594
ZCCHC11	0.711053279958433	1	21.8348623853211	10.3342620347902	4.40177421803363	4.16104375314878	0.225757343029788	0.0542549793808227	3.88413004168391	4.3576866048804	4.02801004571955	4.22956977965755	4.10407927482196	4.00405859607328	3.74072727826631	4.44832724699519	4.30723288570179	4.40754697877718	4.2011905294182	3.61631880695083	4.49297081675498
GPX7	0.80543429581836	1	26.9433962264151	4.719279133908	5.27857233001628	5.20850236918421	0.143880473128964	0.0276241543020551	5.70348697681666	5.37871792870915	5.41471118944541	5.15234401563696	5.3269039665498	4.87245306986126	5.23753790106756	4.92827124658686	5.72131357914978	4.94037257512068	5.04060969721311	4.862494660284	5.14628866410937
COA7	0.912028220124581	1	27.3563218390805	1.1095199247147	3.2206164736793	2.85799925311661	0.234431673959185	0.0820264993783816	2.46604630699185	3.0117828345085	3.22574662616593	2.4935159347048	2.29133623918534	2.91244973907408	2.83526232166021	3.6315812417414	2.95207012313528	2.94069746995196	3.0294367300879	2.93285272891917	2.34718386630823
ZYG11B	0.928040474022331	1	20	19.8006068267308	5.51160920097146	5.37862252383598	0.126419090698456	0.023503990127252	5.32822732562476	5.45506729800698	5.58869974293474	5.23513282038941	5.53777313094198	5.41073684910232	5.56552707030727	5.34716093321335	4.75662582119836	5.58079135962847	5.57781349833983	5.30771537396171	5.2817289680207
ECHDC2	0.989931413235991	1	22.5236593059937	13.3512487949337	4.02606451815103	3.47560120001309	0.0751898184588134	0.0216336150587502	2.89729110670082	2.94274863099207	2.67192584087311	2.19573339055383	4.31156042203512	3.08324588042633	4.29274953762811	3.42664600594127	3.90437077857201	4.17491364409625	3.88406509440307	4.18215122370959	3.09998996812672
SCP2	0.864252721006308	1	28	10.9540155096879	5.28705371366659	4.99113704614688	0.301942718334454	0.0604957779245014	5.08810243056833	4.74998980918574	5.36337733265547	5.19433218919968	4.72827054203028	4.80079730823258	5.21571090859659	4.00781641278699	5.40282248765691	5.45279019421263	5.17845044863814	5.3968429508191	4.60052859671005
PODN	0.981104499897092	1	26.1538461538462	15.443859127355	6.86567945788949	6.48217740314206	0.407019537720415	0.0627905582348184	6.79460483157385	5.18308708171719	6.95041261618816	7.27397005390187	6.51318193876524	6.14825755272384	6.85677783944384	4.80663470692323	7.20574278400849	6.48946305279336	6.60866136451134	6.69420110335656	6.75847371772493
CPT2	0.992557661288626	1	20	6.8213657712665	3.76149532529243	3.39863465547008	0.00704503062722291	0.00207290025007071	3.39646644704352	1.97091610974166	3.3714398899959	3.5768921402183	3.15135204017712	3.72316187765299	3.61296093117822	3.89297190360065	3.69644299785843	3.17509775047576	3.63861523022447	2.46800669307282	4.51513345101117
C1orf123	0.979446950856443	1	28	15.1325626363206	4.80700334490596	4.6896738457918	0.201411596643675	0.0429478900381118	4.79987059933687	4.50862257076141	4.74155349329536	5.0416943344709	4.81602835044751	4.27477592506823	5.19354860914916	4.00781641278699	4.52437566185021	4.40754697877718	4.90418118402509	4.75421794114174	5.07348123111621
MAGOH	0.265680341911561	1	28	16.7123691017378	6.14314917017414	5.96796173804904	0.191968317369793	0.0321664792429699	5.9023123217181	5.57397049522595	5.84720376718207	6.18682271481139	6.0818128788926	6.1578491148141	5.91616676479887	6.15114821260901	5.59503530847035	5.88628064622501	5.96836538539016	6.01900528087869	6.30991154821858
LRP8	0.923112425296699	1	23.4098360655738	19.5837321780104	2.72294480879162	2.19604372049675	0.38674839356523	0.176111427088413	3.34273150653438	3.14066759369899	2.55477277137898	3.04564259770179	2.18985958413007	2.71868385062296	2.58586162931501	2.7332897097455	-0.143520440799451	1.43899100890314	0.646412539222943	1.94488388115783	2.53243316651942
GLIS1	0.990350040278671	1	28	18.010177829252	3.25922283124385	2.61231437499397	0.0176179391303716	0.00674418795035426	3.10521772108157	2.44031463690908	2.13245066680616	3.13459447207165	2.47509971387562	1.21702005258073	2.442876621971	1.75154547621004	2.70768246432334	2.66068236441675	3.34266849114531	3.51378244576534	3.0401113265383
NDC1	0.999974190544553	1	21.7021276595745	12.530890777501	4.35278094797642	3.70768262054109	0.135472785884455	0.0365383987113451	3.39646644704352	3.69652323727143	4.54054157562683	4.26939939779937	4.35908206783858	3.82299559271406	4.11549875333099	3.31211525662196	3.74049515664736	2.85326169996853	3.24562283799549	3.45964527642391	3.15748208699094
YIPF1	0.98064787675649	1	28	15.2477351499302	5.00626299265958	4.53218748228393	0.314370347300981	0.0693639326550008	4.53823715827386	3.69652323727143	5.07511423906597	5.31342753063752	4.71005971348682	4.67284559760022	4.69103051487071	4.07959570395309	4.75662582119836	3.89741872339902	4.41712227721211	4.50973835739109	4.68115031415395
HSPB11	0.99992882550611	1	28	14.6404537585217	4.40615956877758	3.99674898906737	0.253690788047163	0.0634742859111502	4.06092910519144	4.09678408910251	4.3069173484255	4.41855560128182	4.33551690346724	4.12634747259397	4.16189450548124	2.81967145433662	4.62180611698229	3.49695220563062	3.85145564309931	3.96616372332801	3.82287820798061
LRRC42	0.913911472011847	1	20	15.7944649247421	7.02104747632574	6.8211835892636	0.0179431878502547	0.00263050944391776	6.70161265329443	6.44010314697372	6.98478848894368	7.12453402486585	6.84898791740466	6.99126946022937	6.89161073215497	6.67019634648089	6.92948980047914	6.64725046397226	6.44345044640416	6.95610975068766	7.07052355163946
TMEM59	0.99616426733961	1	28	8.84343041978415	7.30738290592911	7.23454574489672	0.210887409440457	0.0291500554252792	7.27881397668538	6.99468749852864	7.78852828812491	7.25425567905788	6.92200558274164	7.16303315778066	7.60050226463933	6.20027814138165	7.75457107928839	7.42267641086199	7.45232968791903	7.31742795614908	7.10380970285644
TCEANC2	0.999666452142305	1	20	12.1146316397976	3.18319584675761	2.92078515843972	0.205326893777657	0.0702985268137088	3.03918338561148	3.31468121812232	1.95886952280503	3.63902270402339	2.38614186289278	2.49479565949875	1.90217788480581	4.14797234175932	2.61606506134521	3.17509775047576	2.54967790561064	3.15351819447919	3.31737051685313
CYB5RL	0.904871688387052	1	26.542750929368	21.6564592852867	2.56868103800403	2.22255392348188	0.359013956357692	0.161532169170166	2.36184633617361	2.33649565961216	1.53280767156155	2.19573339055383	2.29133623918534	2.36831211583906	2.58586162931501	2.81967145433662	1.07804971260856	2.17546589276678	2.62877763600589	1.58914396551833	2.84394306144001
MRPL37	0.998795995654275	1	22.8115015974441	15.3197462882201	6.57072503078976	6.47661300360136	0.0629173854491719	0.00971455070948138	6.67468099283739	6.57737767484395	6.33859231973636	6.80358825053849	6.55459351206714	6.42737986933315	6.39540074048477	6.56158396297588	5.65380794231566	6.71081416266675	6.31181175714654	6.73465552242953	6.38403981658149
SSBP3	0.998922382036104	1	20	7.9999324559169	3.91526457745276	3.42844502372937	0.0365785401729056	0.0106691342342472	4.24794127281889	2.33649565961216	3.43911653422011	4.188609258278	3.20435369013261	2.07626198800104	3.91337981904933	2.06619896183358	4.52437566185021	3.43807079012683	3.38884827033729	3.71204870304194	4.05237516368345
PARS2	0.159183236270129	1	28	15.8992922175439	2.57829159985425	1.76953145962075	0.875396332284726	0.494705153460421	1.29000947026807	1.48005636492714	1.53280767156155	3.04564259770179	2.47509971387562	2.07626198800104	2.10576616698022	1.34855140065225	0.386551574481497	0.854641661439628	1.825851689802	2.35391834579359	2.44277984371822
DHCR24	0.999999907808662	1	25.2296819787986	22.7702504771183	9.13263512565843	8.32611367080933	0.00878485025677903	0.00105509612336641	8.2601817787111	7.9328374310272	7.68779240978925	8.00362552934799	7.93828386650403	7.694773217903	8.06459895248049	8.49485801303835	8.333027394086	9.05615566968174	8.69937298767712	8.82246155991238	9.25485179637375
PCSK9	0.708120928423536	1	22.2429906542056	6.1894246465858	1.92760507385342	1.62500960470438	0.43143424599669	0.265496428296604	3.10521772108157	2.22462232809331	0.925540474308466	0.967588811644572	-0.143520440799451	0.463020845641358	2.28414553023988	1.34855140065225	2.17725634772014	1.43899100890314	1.52867062128742	3.01021923453843	2.0152663988473
USP24	0.997908260468369	1	28	20.2098581451901	4.14939975299294	3.82219890184235	0.221970269433194	0.0580739713273952	3.92126570010579	3.61011431472481	3.78956814526867	3.81081163341454	4.0759133263219	3.61590270316002	4.95090759155617	3.37051685975502	3.60408562152947	3.60796169811748	3.74895691843378	3.88633064093152	3.54983830806487
PPAP2B	0.985123248150624	1	24.2033898305085	6.75440830680987e-05	10.018438532272	9.83261129623976	0.0100313615139094	0.00102021337075998	10.1853303859989	9.75284739378438	9.72006495035432	9.96156395807461	10.0595817318246	9.84279122881347	9.3878730968743	9.6315799160352	9.49588952627807	9.97239435048065	9.78995209509113	9.8587656765516	10.1562341883775
PRKAA2	0.779261807638211	1	28	27.8734196928355	2.83303572802414	2.45674797839478	0.249939486673359	0.101735908148246	2.73990578484915	1.82509846765002	1.76151003423154	2.4935159347048	2.29133623918534	2.22966456719654	2.94546130409644	2.7332897097455	2.70768246432334	2.4383775949412	1.68489971407991	3.15351819447919	2.77214204605057
DAB1	0.828324314692027	1	23.8795986622074	19.9944355639027	4.00977080949912	3.6634565154697	0.413565923570145	0.112889540744862	4.27688211635614	4.30364904445174	3.22574662616593	3.29756352083255	4.55545372809556	3.77394211781202	3.47277026907384	4.24482005324774	2.7938275511377	3.10111654728425	3.194536908011	3.9267993178791	3.67323089999944
OMA1	0.999817080321391	1	28	23.2278312811236	3.12494208312217	2.65568435112835	0.0198578776302623	0.00747749920724768	0.744421165765378	3.31468121812232	2.13245066680616	2.95084376245853	2.78450098360699	3.00037383756551	2.94546130409644	3.6315812417414	1.89491887329102	2.66068236441675	2.90784146427069	2.7644371198687	2.77214204605057
MYSM1	0.999764722462604	1	20	16.537749720942	2.93163849033168	2.88470492277929	0.146930599753559	0.0509343602506135	2.96998097133116	3.14066759369899	3.3714398899959	2.19573339055383	2.55888947227325	3.23594550726387	2.58586162931501	2.81967145433662	3.55559076534119	2.02354459596383	3.5600679415163	2.67223259349027	2.97763941804517
JUN	0.957297028250501	1	25.9636363636364	11.0679934661666	7.9215611946373	7.45718139453772	0.225525240377523	0.0302426920367952	7.69532483148976	7.58191875024672	7.80785809256358	8.06997147836698	7.80092170171064	7.64107454143385	7.20026492789109	6.79804726576479	7.56240630461701	7.17475253173922	7.33634123655712	7.36606458022686	6.90414721427459
FGGY	0.987446360914581	1	20	19.8600002714029	2.88550260027044	2.6877933980125	0.128162800682979	0.0476832783270282	3.22885690038068	2.94274863099207	3.43911653422011	2.84937488519289	1.69273170736563	2.07626198800104	3.04783688562624	1.75154547621004	2.70768246432334	2.4383775949412	3.34266849114531	3.3448666976177	2.134593872487
NFIA	0.921641802424094	1	27.148288973384	17.3541502353219	6.31244346273619	6.21969757928342	0.131499966681964	0.0211425017061866	5.81621366210715	5.55096093039032	6.12916855663079	6.0448653517288	6.46512732524602	6.29455853269389	6.08217952283871	6.38868408455156	5.94487968656696	6.55327654888998	6.76565912165351	5.92224253265271	6.89572508168089
TM2D1	0.397356939707137	1	24.5360824742268	15.9489703506313	6.15265923899946	5.99323100922657	0.38638048633283	0.0644694799412866	5.99231230353411	5.21271156586709	6.03388655125352	6.17638529653385	6.19744105012254	5.72651129991389	6.2526431079706	5.30286059877183	5.74313131884583	6.53231744846374	6.23172479184647	6.60349349048212	5.77048689399203
INADL	0.985069286645015	1	22.6666666666667	18.0502770272707	2.60269489267659	1.82645780903709	0.480018724125856	0.262814022722442	1.99468321523746	0.358582086321589	1.26089272494625	2.4935159347048	3.30485047955678	1.4842816222483	2.58586162931501	2.7332897097455	0.386551574481497	2.31290248854171	2.07214905675533	1.11593053292944	1.58342468531679
KANK4	0.998342187046254	1	28	6.75440830680987e-05	3.92708922958199	0.938146303527292	0.188148161255437	0.188148161255437	4.0938301177005	2.87024433918086	0.48784801583033	0.967588811644572	1.96260325345921	-0.143520440799451	0.557581560161646	-0.143520440799449	-0.143520440799451	1.1762018956445	-0.143520440799451	-0.143520440799451	0.680299926038661
USP1	0.999984648643428	1	28	8.17644848751282	5.79687753235789	5.44009960821092	0.0700412966345445	0.0128750026063547	5.56955132301425	5.79570689442883	6.01183016997707	5.78119729978535	5.2279852109295	5.82612131682011	5.43936551136257	4.6504100495914	5.27386357858767	5.1566754007636	5.67419374208497	4.90362798745536	5.47502495673399
DOCK7	0.992299490474109	1	22.9581993569132	5.5967726324055	4.43248488193009	4.12977060443812	0.205735678553981	0.0498177013350048	3.92126570010579	3.69652323727143	4.74155349329536	4.26939939779937	3.20435369013261	4.27477592506823	4.59284587000168	3.81099339195862	4.87991636684801	4.13839248904103	4.25204549129293	3.88633064093152	4.11175724443167
ATG4C	0.547096010839575	1	25.9636363636364	10.124003187797	3.72370458920589	3.2979640861241	0.528997515299494	0.160401235879191	3.63867939070635	3.20103452222725	3.62495750346954	3.69858768459097	3.48700434511899	3.16161503086897	1.66506419318636	3.37051685975502	3.78324195923754	3.66041937687744	3.94715273449789	2.46800669307282	3.15748208699094
ALG6	0.988696619569098	1	20	16.824905569099	3.10192391143973	2.6988986195185	0.0335217806828458	0.0124205408978372	2.56322463782187	2.94274863099207	2.28737201771253	2.62213809074332	2.38614186289278	2.07626198800104	2.28414553023988	2.54326678440314	3.82475854521253	2.85326169996853	2.70376500103699	2.93285272891917	3.09998996812672
ITGB3BP	0.481041775991471	1	26.542750929368	12.0005451944962	4.23637685973825	4.0883778921729	0.262908948457644	0.0643064206371376	3.88413004168391	3.81714536748694	4.65880966466833	3.91493247051481	4.28719940755107	4.00405859607328	3.85809334124853	3.76818841004344	4.2165667937973	4.55338277792572	4.0937645965015	4.3403194873775	3.82287820798061
PGM1	0.960649491913765	1	21.4414414414414	11.1375379446148	6.44923860808903	6.25175580444479	0.153880470538933	0.0246139605180242	5.96589687866925	5.72551440450157	6.47382140280944	6.12303456646117	6.13738204627041	6.37899345917063	6.29489254566612	6.16771145109551	6.63495509598065	6.3685415065907	6.55397781415889	5.88164401406405	6.34745173552029
ROR1	0.907170813796819	1	20	13.6665652813789	6.41337528826864	6.20094283389348	0.158316929408564	0.0255311060994186	6.10956600618887	5.88120961435035	6.24714856254246	5.73926527529363	6.58987849299244	6.02789092553676	5.98229751071221	6.20027814138165	6.47466357009367	6.48219523926084	6.28763972728936	6.14441760480028	6.19104813356295
CACHD1	0.974686027390129	1	28	0.547968574179102	2.1627611973431	1.65328481385593	0.334903375087241	0.202568469921496	1.6849494221339	1.48005636492714	1.95886952280503	0.967588811644572	1.53615245258237	1.21702005258073	1.66506419318636	2.20104805210502	2.70768246432334	1.1762018956445	1.52867062128742	2.23002713374832	0.96425490937819
JAK1	0.988924994885941	1	20	1.10217130287852	7.49215909782103	7.3575159420235	0.0664329069561261	0.00902925762983198	7.46637491104787	7.52106124628859	7.5143074981131	7.41825554780398	7.3530503669054	7.45131524022821	7.36796642775303	7.09507217542399	7.38989128562545	7.26645094838543	7.35681598110194	7.46899263695821	7.04409271110751
AK4	0.980034292110578	1	28	19.9999324559169	5.60863854622174	5.36193514951399	0.0149357015795467	0.00278550582263206	5.08810243056833	5.09037894462593	5.09623091958052	5.84848433582145	5.314903726523	4.96277304175724	5.36198868762088	5.33254478156565	5.66528052186687	4.78365950045029	5.86597208328475	5.89190125196356	5.39362463742563
DNAJC6	0.975087371343676	1	28	9.16233330935217	1.36350844613159	1.43260036147878	0.212317762672222	0.148204459793002	0.744421165765378	1.02565304320376	1.95886952280503	1.82006159905392	0.651014115519813	0.463020845641358	2.10576616698022	1.0950798669275	-0.143520440799451	2.02354459596383	2.37714366119344	2.09448875733782	2.61683963325814
LEPROT	0.999173932701608	1	20	7.9999379278876	7.70017666294452	7.41014468056741	0.0673650189582014	0.00909091817530386	6.98201737208785	6.8700873535999	7.48258306968358	7.34092315629414	7.11082702987794	7.30360170678405	7.63380329263555	7.23131307756501	7.9097253784879	7.45273324506721	7.72406182561718	7.57145946269244	7.75242940796112
LEPR	0.999830195836825	1	27.3563218390805	20.6436106168364	4.06405886974877	3.47582667355027	0.0409508367702979	0.0117816107120411	3.03918338561148	3.5648882538256	2.97524968743516	2.95084376245853	3.57012500220574	3.61590270316002	3.14342663197679	3.53274945698863	3.60408562152947	3.80723531225535	3.59987608159908	3.45964527642391	4.30222957805086
PDE4B	0.998031009118675	1	28	0.0101169888004016	2.18779422615156	1.54612532879531	0.443445366380277	0.286810750798447	1.04285392661137	2.22462232809331	-0.143520440799451	1.58776421592318	0.928088848794115	2.36831211583906	2.10576616698022	1.56407418107486	2.87511736273973	1.43899100890314	1.825851689802	0.804604995088569	1.20140701709577
SGIP1	0.354403258430374	1	28	2.5793748034082	2.3968140151632	1.89623544962422	0.531572490867572	0.280330425724777	1.50095188332549	3.14066759369899	1.95886952280503	2.02009102484683	1.36048676138294	1.4842816222483	1.90217788480581	2.7332897097455	2.30008958988816	2.02354459596383	2.07214905675533	1.77795105599192	0.326410908281649
MIER1	0.957292034424777	1	20	16.7808283715862	6.23177071882019	6.10042982964533	0.0980991652615968	0.0160806972624911	5.91156921256284	6.19499326031306	5.90817794448286	5.68138997839782	6.20396251629668	6.12888097775885	6.18685438659709	6.04756498071553	6.06234530009089	6.37640340562228	6.39336024405802	5.95195882816735	6.15621507543323
SLC35D1	0.993728729843367	1	20.112676056338	6.75440830680987e-05	4.27031888968435	3.77844422712019	0.120010527029771	0.0317618892369464	4.36037625032493	3.99816111921524	3.78956814526867	3.69858768459097	4.15881331869421	3.43839660920028	3.61296093117822	3.37051685975502	3.69644299785843	3.60796169811748	3.81809203636361	3.9267993178791	3.71212294465596
SERBP1	0.992728524074682	1	20	6.75440830680987e-05	9.38983945505274	9.24969880741821	0.0855834829662104	0.00925256970503439	9.21570569812851	9.73700668812997	9.13460131215921	9.18803410040003	9.23608702867674	9.30496152722026	9.02655659994686	9.58223809266179	8.6938971743166	9.44245734563456	9.2582402886424	9.34152466137805	9.12756851522457
GADD45A	0.999981726824852	1	20	15.9598282084459	5.84471062687285	5.67847128779303	0.109169529786738	0.0192251618884504	5.43479540838059	5.82477449738237	5.97810015397086	5.49237615812765	4.88258291922711	6.25041261837734	5.38172542081024	5.77231931668926	5.9820520919738	5.55331195943767	6.17355506230917	5.57291378921023	5.6654110245356
GNG12	0.696874584514824	1	28	27.9515476053847	7.43080839411453	7.46757740763709	0.00175763846754245	0.000235369300055051	7.74536385760162	7.75297767748858	7.96247609338464	7.55345245073137	7.34126653458091	7.37934814555974	7.60889986140842	7.17507719428977	7.55933512060748	7.41124167004163	7.31258009292123	7.35868791769892	6.9166889373719
DIRAS3	0.989281498737103	1	20	4.439501902044	3.40709746567237	3.01775717448128	0.0984707863525816	0.0326304538964463	4.0272602317516	3.61011431472481	1.95886952280503	2.74022583789905	3.30485047955678	2.22966456719654	2.442876621971	2.20104805210502	3.22441343989173	3.31256780208598	3.194536908011	3.45964527642391	3.36695747340195
WLS	0.99848253152895	1	25.5913978494624	16.8173303474038	4.62668075073085	4.15409875850118	0.0542885376796188	0.0130686680398534	3.8460131814956	3.20103452222725	4.41170541502077	3.5768921402183	3.64871644097794	4.23907575267072	4.33385697564044	3.89297190360065	4.47307648170289	4.49680491488822	4.46101425682373	5.19625741617039	4.2236564006998
DEPDC1	0.998599300053612	1	26.542750929368	11.548927566689	3.35174241313401	1.94960552060792	0.63336294107876	0.324867227951461	1.50095188332549	2.53716152850742	3.56563117361977	3.81081163341454	3.15135204017712	1.21702005258073	3.04783688562624	1.0950798669275	1.07804971260856	1.43899100890314	0.646412539222943	2.5737303717556	-0.143520440799451
LRRC40	0.64206397584694	1	28	7.7496789613203	3.28637360277676	2.91137760032617	0.565418381547714	0.194209909935546	2.65426820286027	3.42002555286111	4.23257613855227	2.62213809074332	2.29133623918534	3.00037383756551	3.3174760839123	1.91743355745889	3.55559076534119	3.31256780208598	3.5600679415163	2.5737303717556	1.88517192638136
SRSF11	0.998204979574928	1	25.0526315789474	6.9048056836001	8.82370657712467	8.58718272644944	0.168401718006881	0.0196108227076833	8.20289889737003	8.78117818087767	8.64755146783196	8.17331305386914	8.41377399346325	8.88881335947662	8.36648612428165	8.9558373492303	8.76360269511245	8.77910498414992	8.72659994694565	8.27269417874276	8.6275375051437
ANKRD13C	0.976957642516685	1	25.7761732851986	16.5958862866282	4.06717758856965	3.86478303606066	0.225139581408735	0.0582541320710768	3.16836139261188	3.42002555286111	3.98337055173985	4.10302512691083	3.68646287768943	4.04598391242023	4.62632205652983	2.7332897097455	4.44672623567602	4.13839248904103	3.85145564309931	4.48284771836672	3.54983830806487
HHLA3	0.811864012916178	1	25.5913978494624	14.2842088496072	3.28761653338004	2.96031563326917	0.170379353236013	0.0575544551132401	2.56322463782187	1.82509846765002	2.67192584087311	2.84937488519289	3.25547697204305	2.71868385062296	3.23307447455715	3.25124939765512	3.09465867929671	2.94069746995196	3.47699666970161	3.66497762792154	2.91233941198123
CTH	0.995714396578833	1	20	4.97755675757396e-05	3.75690362707957	2.65168694181591	0.2890534200207	0.109007370162163	4.0938301177005	3.0776639935856	3.43911653422011	3.21837892828741	3.48700434511899	3.23594550726387	2.10576616698022	1.56407418107486	2.61606506134521	1.43899100890314	2.46598845419078	2.67223259349027	1.20140701709577
PTGER3	0.923334189431626	1	28	5.84898588270704	3.25112080234643	2.96180217200913	0.235919476440187	0.0796540291143591	3.03918338561148	3.31468121812232	3.3714398899959	3.29756352083255	2.71314668268234	2.61107848411726	3.04783688562624	1.75154547621004	2.7938275511377	3.17509775047576	4.27681615801772	2.09448875733782	3.15748208699094
ZRANB2	0.999999982050114	1	20	16.4818889271009	6.95019947659716	6.77037948535203	0.0597525612935344	0.00882558524567365	6.4389533070227	6.76902447741829	6.56752498813321	6.55233877423607	6.52885090776141	7.10966821215523	6.46180951821711	6.90564382729548	6.94369189458764	7.07199465657946	6.92693251639885	6.65257949977085	7.01716859424552
NEGR1	0.99987426349745	1	25.7761732851986	12.6051866123513	5.56419142985675	5.00052863819159	0.116267218244506	0.0232509853771286	3.8460131814956	4.09678408910251	4.94147996231161	4.22956977965755	4.96167801365881	5.14742480842373	5.28022550510032	4.52746190087762	6.3803592058304	5.10082584616652	5.7110124499944	5.30771537396171	5.46367377418084
FPGT	0.2812089256568	1	28	6.2718976582049	3.08892536792139	2.63628230420226	0.640669189940485	0.243019948553784	3.54661449727996	2.53716152850742	3.68194027744804	3.13459447207165	1.83396859656877	2.49479565949875	1.90217788480581	2.64140456967619	3.4534184997098	2.76018297573215	3.194536908011	1.77795105599192	1.74217297042677
CRYZ	0.749375596133388	1	27.7821011673152	18.4628005705274	4.85808761184691	4.67293526800246	0.235815429127828	0.0504640906846185	4.60822634931777	3.92845594034526	5.00984383603466	4.48772311163468	4.61538913752785	5.14742480842373	4.89706752309059	4.21325437956665	4.71307093188991	4.55338277792572	4.6243350216168	5.00160559266375	4.88210958039657
TYW3	0.662336360729168	1	20	7.9999324559169	5.85249225798966	5.70187564665483	0.114957006636466	0.0201612616199212	5.8260378788784	5.81515022307524	5.61819728772557	4.81824335663538	5.3269039665498	6.2593505307584	5.80361678342594	5.70582716294744	5.63058540525822	5.8070571290211	5.96836538539016	5.56010705343622	5.92745898634477
ACADM	0.690748706869484	1	20.458452722063	7.0830270117909	4.67344040727375	4.5828308499955	0.0110293810302809	0.00240667425687154	4.96901669877053	5.21271156586709	4.23257613855227	4.55372566563219	4.23720746267942	4.53243170736581	4.52346898399035	4.33557337561018	4.47307648170289	4.49680491488822	4.52444567416491	5.00160559266375	4.49297081675498
RABGGTB	0.998893691947693	1	20	2.7292307162971	2.82619994739228	2.52004340236742	0.513187644932854	0.203642383480676	3.59338120405531	2.79390255314031	4.11334752042834	2.84937488519289	-0.143520440799451	3.37401867194696	2.28414553023988	0.787378269324489	2.7938275511377	2.553807615867	2.77504655191225	3.61631880695083	2.134593872487
PIGK	0.999091289322696	1	26.1538461538462	9.0940334796316	4.57823110327824	4.48359320903706	0.166600037842221	0.0371577059012455	4.6965576955213	4.33092081361857	4.94147996231161	4.4535538312979	4.51406719681932	4.50263120639865	4.65903904719248	3.53274945698863	5.38904993331648	4.46766157531254	4.30116868856661	4.42751439881369	4.08237170717163
AK5	0.678592993410445	1	28	3.52651875414607	5.16155652935523	4.68114325029235	0.0833808852285771	0.0178120772577019	4.95117269990045	5.41739761839335	5.11704296943628	5.10909709280815	4.18542083312413	4.80079730823258	3.80060347563317	4.30595208576585	4.54935704688001	4.73556930507405	4.77103287178393	5.22899080356184	3.89225673475417
ZZZ3	0.592155267123066	1	20.2266288951841	20.1185297733174	5.43676916448844	5.24519451485118	0.113077243503683	0.0215582555010148	5.05506902725116	5.15284150883181	5.00984383603466	4.94662695478747	5.67553676082915	5.34508394599943	5.38172542081024	5.12768948235216	5.42997932804652	5.49673126387757	5.41997720607721	5.11101935120208	5.10304656454419
USP33	0.969047647739006	1	20	4.6297247679079	6.23354615468044	6.09628648366196	0.126839973045283	0.0208061044022806	5.76606331003701	5.98785975993333	6.08759585802382	5.76735493526146	5.84366405944751	6.2682334109566	6.28444561390563	6.09163190193739	6.19490806311358	6.13825085322361	6.21259430446822	6.32180477058427	6.48854571838341
FAM73A	0.952934176556016	1	20	6.75440830680987e-05	4.2834729758562	3.86495100769069	0.26871912766761	0.0695271756699887	4.27688211635614	3.89229831791775	4.11334752042834	3.5768921402183	3.0963287101504	4.27477592506823	3.54456776981696	3.31211525662196	3.60408562152947	4.5253711788809	4.27681615801772	3.9267993178791	3.95845140554573
NEXN	0.995178325197095	1	28	3.5170717674374	9.25444572701542	9.0007937759833	0.213476588559118	0.0237175291282348	8.72141494506503	9.16517335803585	9.20433306862241	8.33454440913847	8.72050996855133	9.52659628299623	9.04524062553392	9.07916051216467	9.49428229231584	9.01771476207804	9.33911462012082	8.38224897621792	9.00469954830431
FUBP1	0.999999956254437	1	28	12.8781908001491	6.19302457713511	6.08625328769179	0.0643512553848769	0.0105732134932692	6.00101104743772	6.16499887109734	6.13937721040549	6.30651449856779	5.87669369119782	6.53434407670827	5.80361678342594	6.16771145109551	5.69916081888722	6.37640340562228	5.93762664726958	5.98107536723399	6.18414847914291
DNAJB4	0.973971167965375	1	20	6.75440830680987e-05	6.69436281516389	5.8930464169948	0.184917126414161	0.0313788681319196	6.73328073980227	6.45257237759029	6.17950443007777	5.99821890845062	6.24880555607632	5.75206595643332	5.74386814001552	5.51189568733023	5.55858702659545	5.58079135962847	5.86597208328475	5.8609081312428	5.21559762580177
PTGFR	0.982073878886646	1	23.7209302325581	15.0265366382909	7.0455277942052	6.42192292100682	0.16743321553284	0.0260721309788923	5.69278852676624	6.21708677718933	5.74394545727706	5.86157318581074	6.19088997081884	6.59208455607936	6.18685438659709	6.51703441011635	6.62323781830298	7.26645094838543	7.05775392925885	7.02762705886603	6.37194659805195
IFI44L	0.990439119109265	1	28	0.9307217495187	4.2362240035111	3.85481421882476	0.356724231717674	0.0925399283772567	4.0938301177005	3.0117828345085	4.02801004571955	3.44397760333051	3.352590036877	3.6705288525333	4.45058659125292	4.14797234175932	4.1198184198966	3.89741872339902	4.25204549129293	2.7644371198687	4.71983228167796
IFI44	0.834329868212129	1	28	3.745312702472	2.56207464822087	2.26986279846844	0.260429206169725	0.114733457169943	3.10521772108157	2.22462232809331	2.13245066680616	0.967588811644572	1.96260325345921	3.00037383756551	2.28414553023988	2.64140456967619	2.04298334758568	3.17509775047576	2.18113689320516	1.58914396551833	2.24480113722503
ELTD1	0.973165288170599	1	28	2.12351667950346	4.66190973454004	3.76267604883361	0.0376887313720242	0.0100164698961281	4.41346986577082	4.82862784466523	4.96462973768525	4.52110180357146	3.0963287101504	4.23907575267072	3.96662558969554	2.7332897097455	3.39948422169096	3.37668358615924	4.0937645965015	2.67223259349027	2.61683963325814
LPHN2	0.998996924977964	1	28	6.75440830680987e-05	2.6613649769231	2.21373648428632	0.15539876912161	0.070197501023573	2.73990578484915	2.53716152850742	1.95886952280503	2.19573339055383	2.78450098360699	1.21702005258073	1.90217788480581	1.56407418107486	2.30008958988816	2.17546589276678	2.70376500103699	2.35391834579359	2.44277984371822
TTLL7	0.999999840791629	1	21.570996978852	10.4791668758525	2.99189289768158	2.63155122598779	0.0226341541763589	0.00860106919175128	1.84811254031946	2.33649565961216	3.50376022001861	0.516457393539153	2.9174221950467	2.61107848411726	2.71594455860083	3.31211525662196	2.04298334758568	3.80723531225535	2.62877763600589	2.23002713374832	3.71212294465596
PRKACB	0.999996488535104	1	22.9581993569132	0.841895509039698	4.17262771844348	3.95357480346274	0.0730198314502275	0.0184693182955013	3.28691745375472	3.99816111921524	4.41170541502077	3.63902270402339	3.98795776499018	4.30961397059237	4.29274953762811	3.72407446159155	4.24742627495321	3.80723531225535	4.14847722553774	3.51378244576534	3.9257336852121
RPF1	0.803716259705578	1	20.5763688760807	15.5402616370766	5.90136371899525	5.70292582174232	0.199944837512039	0.0350600452753133	5.53403017601949	5.85326799077391	5.38069236419312	5.9622168539219	6.03136962111142	5.73934520907898	5.40119578632599	5.36163049044738	5.85756525057716	5.96137924950769	5.38622670566653	5.92224253265271	5.45223257131573
GNG5	0.831810149720687	1	28	2.00386319166998	5.73282052987902	5.27247957022556	0.0829675585151604	0.0157359658601031	5.73511439483202	5.59661883383278	5.89618752914388	5.52564859890295	5.26587896856383	5.06825937695037	5.10132942546762	4.60248065095579	5.14867636773439	5.26227900775094	5.23009905609918	5.22899080356184	4.89906328968683
CTBS	0.929476223892158	1	28	6.75440830680987e-05	4.03000966657857	3.68091999983411	0.311608396046347	0.0846550308239219	4.0938301177005	3.99816111921524	3.56563117361977	3.9643041372891	3.89428974100202	3.37401867194696	3.39721168527061	2.7332897097455	3.39948422169096	3.43807079012683	4.0937645965015	4.04180983454403	4.05237516368345
SSX2IP	0.316520110858264	1	20	3.9219156883276	3.33449490378117	2.7711191331055	0.626053095587997	0.225920671583109	2.46604630699185	3.92845594034526	3.14698327992459	1.82006159905392	2.71314668268234	3.00037383756551	3.47277026907384	3.42664600594127	1.89491887329102	2.553807615867	3.0294367300879	2.67223259349027	2.91233941198123
C1orf52	0.999991640611441	1	28	12.5309174334349	5.05818969765176	4.91680582070701	0.0203065900951808	0.00413003702722204	5.16752103777956	4.90320015797602	5.27354065709882	4.30815888608283	5.05120127932683	4.80079730823258	4.45058659125292	5.02234466254292	4.75662582119836	5.06235431754237	5.30426229358245	4.77653316112145	5.05846820857508
BCL10	0.853275166542126	1	23.1067961165049	6.75440830680987e-05	3.28529008025457	2.92853438300895	0.233567658387521	0.0797558190686289	3.39646644704352	2.94274863099207	2.88105403911691	3.04564259770179	2.9174221950467	2.49479565949875	3.23307447455715	1.91743355745889	1.5435431020306	3.43807079012683	3.51913013492201	3.45964527642391	3.59215270115176
DDAH1	0.699754380715967	1	26.542750929368	6.75440830680987e-05	8.24448268599362	7.9092678786347	0.0585121844392715	0.00739792675341424	8.16856335666341	8.26168988030975	8.25076878512825	7.90592817123557	7.96923907386493	7.91437982932588	7.93367363473516	8.07938636174154	7.74108160296546	7.76570603694393	7.67831213741933	7.59362344685399	7.54457749026308
LOC101930232	0.989493674662677	1	20	4.63388375798975e-05	2.99594877859561	2.04843434499426	0.218391334803097	0.106613783027402	3.34273150653438	2.33649565961216	2.42725882378807	3.44397760333051	1.83396859656877	2.36831211583906	1.02736109382209	1.75154547621004	1.89491887329102	2.02354459596383	1.52867062128742	0.40706708637385	2.134593872487
CYR61	0.999994393130159	1	20	14.8912089170491	11.3239310257518	10.8894314962178	0.187170337977428	0.0171882561585	11.6877222381395	10.3316205732575	11.6302939383769	11.499560818602	11.1104272082627	10.7696424045752	11.0857408835629	9.38209461439379	11.5497371572173	10.2283867039934	10.3480019368256	10.7976302005896	10.8506955408451
ZNHIT6	0.999999648840982	1	20	19.1579146294123	5.85999550934415	5.57088258492477	0.102122600629839	0.0183314939909504	5.19810347928193	5.88120961435035	5.21682467001604	5.0416943344709	5.61809814298119	5.63332754833592	5.25903958165642	5.34716093321335	6.07959723265275	5.74768107765763	6.02063089212929	5.46712800356995	5.91917223754285
ODF2L	0.350322248491949	1	26.1538461538462	4.7832561878252	4.86348549993473	4.69980908137607	0.263854493412972	0.0561415344420155	4.73877472798031	4.92125614311697	5.09623091958052	4.7066189131684	4.13170584883106	4.82508016106494	4.55857441468933	4.69679819805104	5.19690344123349	4.60782531625338	4.66243145901364	4.50973835739109	4.44759724598251
SH3GLB1	0.600336121604496	1	28	19.3312417023217	7.22865797676794	7.1333479422675	0.0980321564976619	0.0137427975322482	7.12416620758774	6.95579874743767	7.09379640494928	7.13535196395406	7.32938565955511	7.07970602073492	7.27076061232884	7.12506634756403	6.92948980047914	7.1382272459021	7.16447935155252	7.068895318212	7.26942334432932
SEP15	0.942804079883689	1	20	14.9096489786078	6.36025545504394	6.11760451881217	0.295276646274957	0.0482667105019547	6.50159331175144	5.58533910756479	6.5599446608774	6.46927058031146	6.24248411547616	5.95274111385586	6.15279969693174	5.05832109855067	6.8105403540843	6.06230455211003	5.90621869060576	5.89190125196356	5.87700911346848
HS2ST1	0.996302844724	1	23.8795986622074	5.7665873378384	4.38156278015932	4.34332434436476	0.156691189242591	0.0360763269834752	4.38716728611219	4.57855431652616	4.74155349329536	3.69858768459097	4.18542083312413	4.34363054845739	4.48748797482948	3.85256485436407	4.86008580711405	4.34481818782383	4.03689498090035	4.53613693484113	4.42436385800237
LMO4	0.995320046257925	1	28	6.6747273964161	7.50822904940836	7.38483802841881	0.0924543980762073	0.0125194889475461	7.42818522208774	7.44509675343839	7.61284359245516	6.9759798188968	7.65624260143452	7.35870326936495	7.37782774056881	7.33394288289387	7.70262593406529	7.29161449845473	7.63585907614084	7.14805078321789	7.10380970285644
PKN2	0.999157529725276	1	22.8115015974441	2.3769544582641	5.37316517211208	5.07378761835754	0.0270673966826592	0.00533475161331671	4.95117269990045	4.86639577421618	4.89403529690883	4.48772311163468	5.16252953717817	5.18543592990537	5.00281047483835	4.7853262080315	5.27386357858767	5.26227900775094	5.64594965225161	4.82015405694797	5.58387947341205
GTF2B	0.38101149656281	1	23.257328990228	8.6825572717387	3.75575394971283	3.46522222284894	0.315225220019077	0.0909682553518643	3.10521772108157	2.94274863099207	3.98337055173985	3.81081163341454	3.30485047955678	3.30663324655226	3.80060347563317	3.31211525662196	3.90437077857201	3.85303157800641	3.43359559668083	3.15351819447919	2.91233941198123
CCBL2	0.999996907899446	1	20	7.9999324559169	4.35789190597966	4.13218770974502	0.0290655230725481	0.00703393096204277	4.60822634931777	3.99816111921524	3.84051357412256	3.9643041372891	4.13170584883106	3.87043588670466	3.91337981904933	3.81099339195862	4.69079025732743	4.37652348965812	3.5600679415163	4.56206113568602	4.37674356538189
RBMXL1	0.887490457167957	1	24.8780487804878	10.267655614018	3.83742886995354	3.86137898886329	0.147577924671588	0.0382189692069132	3.63867939070635	4.06465307975848	4.19391783377112	4.22956977965755	3.52916321389882	3.91636573292871	3.85809334124853	3.67856895865172	3.97981857518295	3.66041937687744	4.12138026004365	3.45964527642391	3.78689631628477
GBP3	0.998842473799584	1	28	27.5091305785739	2.30363561610767	1.84190175807026	0.223553150341065	0.121370832815361	1.29000947026807	1.48005636492714	1.53280767156155	2.02009102484683	1.16042707151778	2.36831211583906	2.71594455860083	1.56407418107486	2.41328024243574	2.17546589276678	1.15395759695029	1.77795105599192	2.134593872487
GBP1	0.981994092173626	1	20	5.2932490974325	5.31067899161558	5.12471443718748	0.172635622099874	0.0336868764524992	4.71782062884802	5.49177837511387	5.31014931364635	4.73534509438342	4.88258291922711	5.29380611569968	4.95090759155617	5.72833344272005	5.08175851868557	5.10082584616652	5.44204672548635	5.14572120903368	4.99680328332386
GBP2	0.998458134152471	1	28	4.5660502938346	5.14401662795989	4.36447622786647	0.0551418142815413	0.0126342340758943	3.80686185827903	2.53716152850742	3.3714398899959	3.29756352083255	3.89428974100202	4.69935989718193	4.52346898399035	5.22586277227657	4.97517553312146	5.21044324633804	5.12488394321055	4.68512339116478	5.40553824340749
LRRC8D	0.99690826471682	1	28	15.3122300602204	4.77754579503029	4.20779805281413	0.404938322953133	0.0962352085034867	4.41346986577082	4.50862257076141	4.50939502923513	4.55372566563219	5.05120127932683	4.34363054845739	4.52346898399035	3.12122625950301	3.69644299785843	4.0624538432574	3.63861523022447	4.00448252462203	4.42436385800237
ZNF326	0.919829201882634	1	26.3468634686347	5.27539339729	5.00026268671702	4.80768510895111	0.18821106580987	0.0391479603061881	4.75942883597552	5.4674084104768	4.54054157562683	4.67730911098856	4.63482676859478	5.16655555185444	4.29274953762811	5.25715673801655	4.95662025007255	4.98218965622707	4.41712227721211	4.56206113568602	4.79421725068218
ZNF644	0.970403101145367	1	26.1538461538462	5.2418068772308	5.11199515790093	5.03834604254625	0.104249532717729	0.0206912212534421	5.22805106460525	5.43006377980932	4.65880966466833	5.0416943344709	4.79889865751568	5.16655555185444	4.95090759155617	4.82763305619542	5.54623005777551	4.78365950045029	5.02607265291003	4.61255252940243	5.42907431293716
TGFBR3	0.768614666472755	1	28	14.0583394998351	6.13838084360937	5.58774944344203	0.18803105407946	0.033650587948273	5.24279491756211	4.92125614311697	5.66134270304887	5.75337846835082	5.2279852109295	5.10838503308955	5.40119578632599	5.17761103486439	5.8475292274814	6.23654981691096	5.94537294960127	6.32180477058427	5.91083761506573
KIAA1107	0.913955451616006	1	21.4414414414414	19.8816025500169	1.79309666245695	1.67511626296373	0.427890752526051	0.255439435450885	2.2495304454255	1.82509846765002	1.95886952280503	0.516457393539153	2.38614186289278	1.90458571812376	1.02736109382209	1.91743355745889	0.386551574481497	1.66120819571977	2.37714366119344	1.58914396551833	2.24480113722503
GLMN	0.611334149689787	1	28	7.6284998505055	2.08310594561834	1.94018969923257	0.460882124985599	0.237544877785867	2.82074355144453	3.0117828345085	2.42725882378807	2.35229411764066	0.928088848794115	2.49479565949875	1.02736109382209	1.34855140065225	2.17725634772014	2.4383775949412	2.07214905675533	1.11593053292944	1.40502360267588
RPAP2	0.999288163866127	1	21.7021276595745	2.911515822955	3.12091353640877	2.8349080845722	0.108129968027234	0.0381423188341399	2.65426820286027	2.33649565961216	2.28737201771253	3.04564259770179	2.38614186289278	3.43839660920028	2.94546130409644	3.31211525662196	2.61606506134521	3.49695220563062	2.77504655191225	2.93285272891917	2.44277984371822
EVI5	0.517190892514836	1	28	24.6402488004519	6.00514379150889	5.83969667100964	0.254480720355422	0.043577729236992	6.3395783434405	6.11095968262814	5.38069236419312	5.36948046177174	5.36231716094392	6.07926944648621	6.1061057406056	5.80445041624967	5.87743024924927	6.0227775703197	5.99846282947759	5.3968429508191	5.81583070359749
RPL5	0.99999878672095	1	20	15.4145529219472	10.4416082442217	10.2377176443749	0.0575734585895072	0.00562366150243859	9.84290643154664	10.3538105075577	10.2796322630667	9.85270252561574	9.88846078884389	10.4160829378359	10.3666134776157	10.2487167762537	10.5240246120239	10.3615891090763	10.6363961647648	10.0896164517597	10.3138850097671
FAM69A	0.999876193668172	1	20	8.2625207576473	4.5470502652286	4.29327886087198	0.0720091750388494	0.0167725361832714	3.63867939070635	4.12821505480608	3.93730561101754	4.01204197369636	3.95740585659586	4.20246969872584	4.86937477507946	4.14797234175932	4.75662582119836	4.27923745840307	4.6243350216168	4.50973835739109	4.7759774656841
MTF2	0.995183537679805	1	20	4.47149650661146e-05	4.26043605915612	3.71655069788033	0.1095775462125	0.0294836678200019	4.43930148198464	3.5648882538256	4.23257613855227	3.75579058954717	3.79411538008462	3.37401867194696	4.06756123725301	3.76818841004344	3.09465867929671	3.17509775047576	4.17507461943769	3.51378244576534	3.41489655607691
TMED5	0.643884732343399	1	20	8.1521303145956	5.00223331866245	4.80299477933398	0.177888210109128	0.0370369359705602	4.41346986577082	5.04169068523472	5.00984383603466	4.79113644160233	4.26241996298963	4.94071760520759	4.86937477507946	4.96663980319568	5.06453256650652	4.71090940309643	4.80548960003878	4.862494660284	4.7759774656841
CCDC18	0.817917465938333	1	28	22.0764939737491	3.70737853961163	3.49293675050043	0.0305539820321048	0.00874736195200997	3.54661449727996	3.96372947281485	3.62495750346954	3.21837892828741	3.6099558182766	3.82299559271406	3.74072727826631	3.42664600594127	3.65100324174181	3.49695220563062	3.24562283799549	2.93285272891917	3.09998996812672
LOC100131564	0.914867197846216	1	22.6666666666667	12.3235915194922	2.67736591589107	2.28214215905742	0.339594071736697	0.148804959581027	1.29000947026807	1.27067157382887	2.88105403911691	2.4935159347048	1.69273170736563	1.90458571812376	2.58586162931501	2.43796284722243	2.51823264502502	2.85326169996853	2.62877763600589	2.35391834579359	2.24480113722503
DR1	0.681071726646192	1	28	11.1956186571532	5.40189221023416	5.21485210923796	0.203457731012896	0.0390150529201925	5.35561637778155	5.22729876994673	5.23597880915638	5.55817095391324	5.26587896856383	5.36177938435631	4.97709243006469	4.55290405564835	5.21262740863924	5.34473635406383	5.39756482820517	5.17960793431429	5.31999996340652
FNBP1L	0.9675013804594	1	28	7.3621424824307	4.97122258317239	4.85852566033395	0.101309676867059	0.0208519382112506	4.85848393210928	5.27019577087688	5.13755905303303	4.22956977965755	4.55545372809556	5.16655555185444	4.62632205652983	5.14452266853791	4.73501273528689	5.04272687420578	5.09733590844684	4.66133641780904	4.71983228167796
BCAR3	0.944711849963591	1	27.148288973384	10.3755970120075	5.27944802055519	4.70434413834204	0.4117790703966	0.0875316639870067	4.8196741504835	4.50862257076141	6.03388655125352	5.23513282038941	4.81602835044751	4.56162908245288	5.02807807774325	3.58301149252325	4.62180611698229	4.5253711788809	5.41997720607721	3.84469394465922	4.40075018333607
DNTTIP2	0.7796083164964	1	20	18.9030931457703	5.98000872593967	5.86458860390337	0.188089921771895	0.0320721425620043	5.96589687866925	6.08716567686423	5.55858647617859	5.63640704946776	5.49586879322055	6.19559012222033	5.87498258202083	5.65973309668462	5.7646240203615	6.34469543544307	5.98349259246435	5.75250768489347	5.91083761506573
GCLM	0.874411748329988	1	28	24.4381649209448	6.48231546413729	6.08328608908664	0.248362661509161	0.0408270559483831	5.50985403685515	5.86264212337573	6.05561079894056	5.79490811087499	5.97909853257923	6.41942732582555	6.26332202730301	6.7383124835265	6.06234530009089	5.84154410230147	5.96836538539016	5.78589149650088	6.55423434219119
ARHGAP29	0.999996866907249	1	20	15.9026973472866	6.68071632265167	6.57501352179738	0.0250927091150077	0.00381637376589733	6.12556487632453	6.62221989913291	6.5599446608774	6.13386371285447	6.55968736805849	6.93659746620965	6.67676779941397	6.46437699319864	6.92948980047914	6.5252628670532	6.6846743817988	6.77400643741667	6.51628034947546
ABCD3	0.999987786288742	1	24.7058823529412	19.8390552450941	4.13451384350168	3.89849036635298	0.106845873797558	0.027406986745362	3.16836139261188	4.09678408910251	4.4775611903291	3.5768921402183	3.68646287768943	4.69935989718193	4.11549875333099	3.31211525662196	3.86511374741395	4.58086084201516	3.74895691843378	3.45964527642391	3.85798447878255
F3	0.999999998182309	1	28	4.27678276613176	6.81508711583481	5.71747097998194	0.309782063789502	0.0541816591416229	6.95092852934419	6.20975980084365	7.30351833781751	6.62321851447292	6.09590711739792	5.88505663647934	5.78890999858851	4.24482005324774	5.87743024924927	3.80723531225535	5.37479877066166	5.3968429508191	4.68115031415395
CNN3	0.998809608031761	1	25.7761732851986	14.5756654747539	7.44325222031852	7.28462066008148	0.269764096690423	0.0370320033503852	7.33149196808521	6.38261822549831	7.92165514502687	7.87075621073675	6.63883409147715	7.36699670462349	7.84758859297862	5.96468497061193	8.03661165029296	7.37638339064451	7.32450958235081	7.75122366088454	6.86585429664244
ALG14	0.734943621160779	1	20.2266288951841	14.2845069844169	3.75033948777574	3.03646175060595	0.412611778479009	0.135885715799538	2.89729110670082	2.62791413095304	3.73675763484685	3.8638111621369	3.72324685104539	3.23594550726387	3.04783688562624	2.43796284722243	3.55559076534119	2.553807615867	2.18113689320516	2.23002713374832	2.6965795696333
RWDD3	0.766562689970837	1	21.570996978852	14.3583302051952	3.55136125348197	3.08344427814063	0.293823951326691	0.0952908257203442	2.89729110670082	2.71329423894123	2.28737201771253	3.21837892828741	2.78450098360699	3.00037383756551	3.54456776981696	2.43796284722243	3.60408562152947	3.60796169811748	3.81809203636361	3.15351819447919	2.53243316651942
PTBP2	0.796936535090076	1	26.542750929368	9.07064769356753	2.90430205750698	2.41059116653824	0.373913921276429	0.15511295588683	2.46604630699185	2.44031463690908	3.30043161553329	3.29756352083255	2.18985958413007	2.22966456719654	2.442876621971	2.20104805210502	1.72990207293818	3.24546954543845	1.95424999864083	2.35391834579359	1.58342468531679
DPYD	0.688496859916051	1	20	6.75440830680987e-05	4.60537245865298	4.26777811008286	0.15360008391187	0.0359906443001293	4.71782062884802	4.40977299839276	4.34269908308879	4.22956977965755	4.69161607169762	4.40934814028419	3.91337981904933	3.76818841004344	4.24742627495321	4.37652348965812	4.06560998858	4.42751439881369	3.95845140554573
SNX7	0.964263947626322	1	28	15.580761298611	6.33392561683082	5.89640727520605	0.393086381754698	0.0666654054592865	6.22544445964784	5.16804355474211	6.37360636554807	6.34430234737416	6.25509941888481	5.84998512064339	6.29489254566612	4.60248065095579	6.07959723265275	5.67304556315174	5.67419374208497	6.27554872550153	5.9601380428936
AGL	0.795666111262732	1	20.458452722063	7.0830270117909	4.7504579919949	4.37802193196526	0.00247374880147719	0.000565038010297665	4.6965576955213	4.66681702659349	4.34269908308879	3.81081163341454	3.75911622515082	4.59024726122307	4.06756123725301	4.27570984252722	3.97981857518295	4.80711652587776	4.46101425682373	4.75421794114174	4.70062093808168
SLC35A3	0.703425264884419	1	28	0.827113412194102	4.74125512977602	4.46211440899504	0.379824694490899	0.0851221326206298	4.6965576955213	4.50862257076141	4.63013909837132	3.91493247051481	3.48700434511899	4.23907575267072	4.69103051487071	4.84833015505714	4.49895407104036	4.6602878651282	4.82241419229712	4.45544632502888	4.37674356538189
HIAT1	0.999973686079541	1	25.9636363636364	12.7415770822291	4.53837051639557	4.3561095398926	0.15130479291524	0.0347339274941581	4.24794127281889	4.24750842658998	4.4775611903291	4.34590424696722	4.35908206783858	4.30961397059237	4.48748797482948	3.25124939765512	5.5337663340344	4.13839248904103	4.39466515655953	4.63715066361185	4.19648471997698
SASS6	0.982772662636873	1	26.9433962264151	25.3568662382974	4.09030699974193	3.78171616046629	0.0177445144601108	0.00469218569220248	3.44827162528919	3.81714536748694	4.50939502923513	3.21837892828741	3.25547697204305	4.34363054845739	4.06756123725301	3.67856895865172	4.41988574497454	3.80723531225535	3.97769129997605	3.3448666976177	3.26601835205635
TRMT13	0.95081367703186	1	20	15.1987104236621	3.90858920712673	3.43861493313234	0.204377094764874	0.0594358771596158	3.59338120405531	3.20103452222725	2.42725882378807	3.21837892828741	3.0963287101504	3.50002408305494	3.47277026907384	3.97054153994714	3.50540892888703	3.94048088152757	4.30116868856661	3.01021923453843	3.15748208699094
DBT	0.770389620548059	1	20	7.8446034454215	5.18413291606307	4.83751798707431	0.196863956353748	0.0406952401789021	4.12599751380553	4.60113136884312	4.81980797781723	4.7066189131684	4.67293358676852	4.89556867902579	5.23753790106756	5.07597838670606	5.22818184620167	4.7598147708029	4.78836410223713	4.82015405694797	5.2687429884776
RTCA	0.290101594159682	1	26.7415730337079	5.0571718128532	5.39273052418463	5.1953662570284	0.255318660064036	0.049143534340555	5.10433975750093	5.55096093039032	5.44794629370797	5.10909709280815	4.84968938866036	5.24063833214327	5.36198868762088	5.02234466254292	5.57083905373968	5.43784064369118	5.13846317965109	4.79850846630038	4.93238447545164
VCAM1	0.939989258785484	1	27.7821011673152	20.2178312886017	4.49180672473973	3.20371704602545	0.122912853548058	0.0383657020212022	2.56322463782187	1.97091610974166	3.22574662616593	2.84937488519289	3.25547697204305	2.07626198800104	4.16189450548124	2.20104805210502	3.4534184997098	3.17509775047576	4.03689498090035	4.27911694581737	4.32749761616564
EXTL2	0.611941218965003	1	20	19.5567365713397	4.78008153095086	4.5639572719259	0.180120736198631	0.039465912029151	4.67497668807629	4.86639577421618	4.65880966466833	4.34590424696722	4.71005971348682	5.06825937695037	4.59284587000168	4.11418907442094	4.49895407104036	4.10092275304767	4.54498450378697	4.90362798745536	4.30222957805086
SLC30A7	0.955431767455572	1	20.458452722063	13.4431364460436	4.48687648693878	4.3191183897919	0.172892550815975	0.0400295928966896	4.48961724279778	4.09678408910251	4.37761479465903	4.52110180357146	4.0759133263219	4.20246969872584	4.65903904719248	3.89297190360065	4.59805839214844	4.6602878651282	4.54498450378697	3.71204870304194	4.0217416644469
DPH5	0.995297278553986	1	20	9.7086838573014	5.46623767951151	5.28034728495949	0.148745467479519	0.0281696372326125	5.50985403685515	4.66681702659349	5.25488197418797	5.55817095391324	5.36231716094392	4.47220213567213	5.53059247321944	5.40418828357414	5.55858702659545	5.29582957551395	5.12488394321055	5.70675919649421	5.14628866410937
LOC102606465	0.999999898125755	1	28	23.7799144587334	2.3860533510846	1.76911559916791	0.155754821059576	0.0880410647743056	1.50095188332549	1.27067157382887	1.76151003423154	2.19573339055383	1.96260325345921	1.90458571812376	2.94546130409644	1.91743355745889	2.17725634772014	0.854641661439628	1.35344565302819	2.67223259349027	0.326410908281649
S1PR1	0.997617600291002	1	28	10.1197416113567	1.71423761677387	1.35644846149803	0.226058072887592	0.166654376708084	1.04285392661137	1.48005636492714	2.42725882378807	0.967588811644572	1.96260325345921	1.21702005258073	1.02736109382209	1.56407418107486	1.07804971260856	0.854641661439628	1.68489971407991	1.58914396551833	0.96425490937819
COL11A1	0.999999878208267	1	20	13.945512790274	7.75719485574596	7.61304892523596	0.0131422421949751	0.00172627843641079	7.19410964245723	7.64846500309378	7.49057981713978	7.08601937163268	7.82227248655222	7.84482680938388	7.5750121466762	7.75154059648917	7.7464925383847	7.6601727825127	8.06177986666376	7.2710290830635	7.79607440479755
RNPC3	0.386871035442026	1	20	18.0413561067652	3.89363230841909	3.55683023761561	0.166662352175727	0.0468569881163213	3.59338120405531	3.0117828345085	3.3714398899959	4.01204197369636	3.39880033541971	3.6705288525333	2.71594455860083	3.31211525662196	4.01611265365302	3.98229486850369	3.88406509440307	3.40339713681503	3.78689631628477
PRMT6	0.995820582288331	1	21.4414414414414	9.7437205023825	3.23064416466622	2.85339663721719	0.304157710044435	0.106594963377075	1.84811254031946	2.94274863099207	3.22574662616593	2.19573339055383	3.0963287101504	2.61107848411726	3.23307447455715	2.43796284722243	4.01611265365302	3.10111654728425	2.07214905675533	3.3448666976177	2.6965795696333
NTNG1	0.947420481655484	1	22.6666666666667	5.8303073631504	2.23629927464011	2.39589853656737	0.264797482680871	0.110521158821796	3.22885690038068	2.53716152850742	2.97524968743516	2.74022583789905	1.96260325345921	1.7096858811296	2.442876621971	1.91743355745889	2.41328024243574	2.17546589276678	1.825851689802	2.5737303717556	2.77214204605057
SLC25A24	0.990858119285652	1	28	5.19178077490118	5.34156807178885	5.20004201907611	0.0506192060662958	0.00973438404547532	5.3824951313228	5.15284150883181	5.34585196141751	5.57416127109859	5.16252953717817	4.72539568962184	5.54816551104152	4.44832724699519	5.24357037057478	5.29582957551395	5.49578719669035	5.02042721939957	5.22906862926374
HENMT1	0.337807504936345	1	28	15.544114204478	2.63467066137253	2.39196526888252	0.486267798124158	0.203292165003438	2.12772676749597	1.27067157382887	2.42725882378807	3.21837892828741	2.0807015364524	2.49479565949875	2.10576616698022	1.91743355745889	1.72990207293818	2.76018297573215	3.14157540440518	2.7644371198687	3.2127706486081
PRPF38B	0.999999994159927	1	20	15.7970318815582	7.16279180571581	6.98550662403767	0.00320375026508979	0.000458628190840939	6.59648257647718	6.92481015037711	6.92703171449707	6.58427153854099	6.7046956228248	7.51240480181854	6.7005362143781	7.42975421971798	6.90065918076387	7.18821457776246	7.38841475673012	6.85488045138316	7.10380970285644
STXBP3	0.999253092590812	1	28	11.7467577288755	3.48185223517361	3.07553489727407	0.10145479719224	0.0329876917612485	2.12772676749597	3.46994688758476	3.3714398899959	2.35229411764066	2.71314668268234	3.00037383756551	2.83526232166021	3.05153876586629	3.50540892888703	3.37668358615924	3.5600679415163	3.3448666976177	3.36695747340195
CLCC1	0.632653378473163	1	21.186943620178	16.0182338353031	5.13834668324521	5.07645960067067	0.248201293549764	0.0488925970211549	5.02126149797261	4.93908893981265	5.09623091958052	4.61684027708829	5.45271080320754	5.32819303714912	4.52346898399035	5.11065756762391	5.09878121543329	5.32861760820678	5.36327958896234	5.17960793431429	4.62111032304447
WDR47	0.882606040208781	1	25.7761732851986	5.2483552128043	3.18844508532961	3.15680328331394	0.0433604117029978	0.0137355444136129	3.54661449727996	3.89229831791775	2.42725882378807	2.74022583789905	3.64871644097794	2.91244973907408	2.83526232166021	3.67856895865172	2.95207012313528	3.0231355663691	2.77504655191225	2.93285272891917	3.67323089999944
TAF13	0.665267936081608	1	20	6.75440830680987e-05	3.98767089876833	3.72284253790249	0.15307566946935	0.0411179543348604	3.63867939070635	4.43512756918944	4.07130967031433	3.63902270402339	3.0391233340961	4.37686350769115	3.91337981904933	3.72407446159155	3.55559076534119	3.37668358615924	3.71310593488149	4.07819567089761	2.91233941198123
TMEM167B	0.933904762741359	1	20	15.6953833379369	6.01292566836248	5.80475265132161	0.162438432755538	0.0279836958631742	6.12556487632453	5.12194824577673	5.8719035311203	6.25784383075933	5.91694493207328	5.63332754833592	5.83258809183922	5.28778628287346	6.0272099181547	5.6857560431474	5.66484034932886	5.71833303945981	6.091314362575
SCARNA2	0.999976258571298	1	20	15.549331804455	2.8785628255274	1.75429462904314	0.323198514536371	0.184232744708712	0.744421165765378	2.33649565961216	0.48784801583033	-0.143520440799451	1.69273170736563	2.07626198800104	0.557581560161646	2.7332897097455	2.51823264502502	3.10111654728425	2.90784146427069	1.58914396551833	1.74217297042677
SARS	0.999962802554561	1	28	23.6155488530105	8.74436154041277	8.48076219806006	0.106243606150684	0.0125276011364859	8.19912394322417	8.81657895565917	8.18822358922965	8.20703308489122	8.57464977222131	9.00629253188714	8.25587039460615	9.08134772917927	8.27617425617104	8.48216733946387	8.50209760702185	8.28442105586233	8.27007982959148
PSRC1	0.627898388453283	1	23.1067961165049	12.0291989053339	3.20518756275354	2.49189255418928	0.651993795051413	0.261646030425872	1.6849494221339	2.53716152850742	2.97524968743516	2.95084376245853	3.98795776499018	1.90458571812376	1.02736109382209	2.97831349894874	3.02512527461264	2.31290248854171	1.95424999864083	2.7644371198687	1.40502360267588
SORT1	0.967809801172591	1	20	7.5689217743148	5.73241648542745	5.50806782388168	0.00127528300391052	0.000231530011010611	5.50985403685515	4.92125614311697	5.64710378602772	5.3510370768277	5.91694493207328	5.6055594589179	5.45807823468616	5.79381936414488	6.04488456732616	5.1196836148441	5.47453061978582	5.27673911313011	5.48628752449783
PSMA5	0.999637989585724	1	28	14.7190680723519	4.25727816570141	4.18365243335057	0.160773660690568	0.0384290194397935	4.36037625032493	3.5648882538256	4.65880966466833	4.34590424696722	3.98795776499018	3.96087835299459	4.62632205652983	2.97831349894874	4.66816008007775	4.46766157531254	4.06560998858	4.61255252940243	4.1687914492018
SYPL2	0.999837709751207	1	28	25.506719202891	3.55233104953574	2.93052354210325	0.311115729901445	0.106163873257321	1.29000947026807	2.10333900965509	2.28737201771253	1.58776421592318	2.29133623918534	3.00037383756551	3.85809334124853	3.67856895865172	2.7938275511377	4.13839248904103	3.38884827033729	3.45964527642391	3.9257336852121
CYB561D1	0.633847534980446	1	24.5360824742268	15.9274459906899	4.83828479508504	4.70114445371229	0.256058550123206	0.0544672797537646	4.48961724279778	4.84763539548387	4.15419505616955	4.94662695478747	4.99214053158753	4.69935989718193	4.37382549552375	4.60248065095579	4.52437566185021	4.49680491488822	5.39756482820517	4.79850846630038	4.70062093808168
GNAI3	0.999430684282104	1	20	9.7096206430382	6.33275672257497	6.25395395110792	0.0271293480453538	0.00433795135964308	6.3257957217607	6.1343676185936	6.6340131180038	6.21768940893362	6.22335188338352	6.23236893961125	6.4242367446621	5.84620813501939	6.27197192204108	6.07201937294126	6.11980305077359	6.80147126848294	6.00780927452639
AMPD2	0.9542223206095	1	21.570996978852	6.6049445850639	5.36174617805995	5.29506853140002	0.00322649823387854	0.000609340221896137	5.50985403685515	5.43006377980932	4.94147996231161	5.19433218919968	5.13549246077808	5.12803697028162	5.40119578632599	5.4455265606459	5.13223564145002	5.48223243815085	5.06925159145845	5.80772578548771	5.16041939310079
GSTM4	0.877286993473587	1	24.7058823529412	23.2940501029757	4.2152406253964	3.49671848598828	0.145210650332735	0.0415276925822338	3.80686185827903	2.79390255314031	2.78027594164479	3.81081163341454	3.0963287101504	3.08324588042633	3.74072727826631	3.48067293808365	2.95207012313528	3.7599375162211	4.0937645965015	4.04180983454403	4.11175724443167
GSTM5	0.902172481087578	1	24.5360824742268	21.7068591950471	1.24917598197865	1.35863483071456	0.41435513367942	0.304979030650564	1.50095188332549	0.358582086321589	0.48784801583033	0.967588811644572	0.307765955517266	2.07626198800104	0.557581560161646	1.91743355745889	-0.143520440799451	2.4383775949412	2.37714366119344	2.23002713374832	2.84394306144001
GSTM3	0.997153807855042	1	20	7.9999324559169	5.84104391888532	5.29810434914994	0.129925866965074	0.0245230856930782	4.60822634931777	5.12194824577673	5.21682467001604	4.48772311163468	5.13549246077808	4.84896105119002	5.43936551136257	5.70582716294744	5.40282248765691	5.6857560431474	5.59761153556726	5.89190125196356	5.79786383360679
CSF1	0.920634403400962	1	27.3563218390805	15.7845755961922	5.43990679597472	5.24641275174075	0.287740168759679	0.0548451260652733	4.77979142143196	3.77804793405658	5.64710378602772	5.33235485543911	5.41947335126596	4.98449637295532	5.43936551136257	4.27570984252722	6.22622929233759	5.21044324633804	5.38622670566653	6.10086834162959	5.68509377859192
AHCYL1	0.738932391430143	1	25.7761732851986	17.4575702950342	8.84978019068782	8.65959847725123	0.0619160193623946	0.0071499873262078	8.51675490812518	8.28104570407848	8.72585309390416	8.47743063365429	8.79259192049084	8.53482177322065	8.61600356068072	8.57930554465885	8.6396783934736	8.89035538152182	8.88401602823546	8.82112033139923	8.81563008212673
STRIP1	0.941370565279206	1	20.458452722063	12.4590142279817	5.93348436467785	5.75398942804709	0.124975506898794	0.0217198012720733	5.67115063781686	5.61891711288339	6.10853194700095	5.71061782377911	6.00919921565427	5.88505663647934	5.49479090426098	5.59996403507775	5.8970254304587	5.62105331743561	5.66484034932886	5.53414739730552	5.78879578829856
KCNC4	0.977381686715817	1	27.5675675675676	3.9299854555001	3.34290583098838	3.17668501424192	0.200037884190784	0.062970638667026	4.33307827267522	4.30364904445174	1.76151003423154	2.95084376245853	3.25547697204305	3.43839660920028	1.90217788480581	4.18098258118404	3.3434550745926	3.0231355663691	2.28246644286496	3.56596137784797	2.97763941804517
RBM15	0.992929363437007	1	28	6.0593556678228	3.23871077438496	3.07252119982093	0.166911565096277	0.054323975081443	3.28691745375472	3.0776639935856	2.97524968743516	3.5768921402183	2.47509971387562	3.37401867194696	2.94546130409644	2.97831349894874	3.22441343989173	3.66041937687744	2.70376500103699	3.15351819447919	2.61683963325814
LAMTOR5	0.938219522334325	1	27.5675675675676	9.8501689655015	6.09088033387768	5.87828305398314	0.197744182871288	0.0336397858108068	5.80632208712633	5.60781105317446	6.39932026859769	5.79490811087499	5.58849787048098	5.82612131682011	5.99516753000311	5.34716093321335	6.35932341209696	6.12897334424367	6.03522259596482	5.96172977923392	5.72367155636376
LRIF1	0.942672057073489	1	28	4.4610377470945	4.57701941481666	4.17362727451293	0.362724642986462	0.0869087292968184	4.21840796301278	4.50862257076141	4.3069173484255	3.04564259770179	3.89428974100202	4.30961397059237	3.91337981904933	4.14797234175932	4.83997886303704	4.55338277792572	4.48246943829938	3.61631880695083	4.53696076823622
DRAM2	0.999186617560768	1	28	13.4824211947324	4.23582198362746	4.23463924922553	0.20182655699523	0.0476608620278911	4.06092910519144	3.65396560241722	4.7144961052064	4.41855560128182	3.48700434511899	4.40934814028419	4.78295673042539	2.81967145433662	4.66816008007775	4.49680491488822	4.52444567416491	4.53613693484113	4.62111032304447
CEPT1	0.538047423637022	1	24.5360824742268	15.1082149384328	4.66216726999951	4.18506822840176	0.455947778470747	0.108946319053171	4.18825742156572	3.65396560241722	4.65880966466833	4.22956977965755	4.99214053158753	4.56162908245288	3.14342663197679	3.93227799651243	4.08607140153817	4.0624538432574	4.5036102168932	4.18215122370959	3.99044357089015
PIFO	0.321342645088166	1	28	22.2030886144019	1.70788568619875	1.06778639526736	0.733063093323781	0.686525972397533	-0.143520440799451	0.358582086321589	1.26089272494625	-0.143520440799451	1.83396859656877	1.7096858811296	1.38116433731381	1.56407418107486	-0.143520440799451	-0.143520440799451	1.52867062128742	1.37185302979298	2.77214204605057
WDR77	0.992572181769878	1	20	5.80646786455069e-05	5.18360425377823	4.6542416337562	0.140271831691451	0.0301384935999219	5.3824951313228	4.74998980918574	5.05368387735887	4.73534509438342	5.06559626657296	4.75096994055697	3.96662558969554	4.21325437956665	5.13223564145002	4.31240042973753	4.0937645965015	4.11368635954418	4.86495426956808
ATP5F1	0.792104845087622	1	24.2033898305085	15.2245951478315	6.33200125303631	6.28347340990941	0.19563327367805	0.03113457492627	6.4389533070227	5.8054613134366	6.56752498813321	6.2872428141931	6.30448563044889	6.17684302843631	6.28444561390563	5.88679112993816	6.34512719324335	6.31227488773223	6.58406184288685	6.58464694657387	5.99209323937176
RAP1A	0.993421382878381	1	28	15.2642271806356	5.0751505672935	5.05146353749346	0.0683886137707903	0.0135383762078435	5.60421886509689	4.86639577421618	6.2751953657445	5.29424858550767	4.51406719681932	4.67284559760022	4.92423870055634	4.11418907442094	5.55858702659545	4.40754697877718	5.38622670566653	5.12847461522282	4.94876084185183
FAM212B	0.999898215699789	1	20	12.0829139612809	3.31060041289584	3.05649303632969	0.166512206264437	0.0544781893121502	2.73990578484915	3.25897662995373	3.22574662616593	3.04564259770179	3.68646287768943	2.81881739813575	2.94546130409644	2.64140456967619	2.61606506134521	3.60796169811748	2.28246644286496	3.01021923453843	3.63326129111627
DDX20	0.990909537245039	1	28	11.6727577479106	4.00053891663119	3.60240567337236	0.294918504789716	0.0818670998021248	4.12599751380553	3.20103452222725	4.02801004571955	4.01204197369636	4.47145825843679	3.08324588042633	3.85809334124853	2.64140456967619	3.16099432224756	3.66041937687744	3.85145564309931	3.15351819447919	3.85798447878255
LOC643355	0.925634126252936	1	28	20.8017628534627	2.40324363880202	1.93060135281779	0.168431539512875	0.0872430443846122	-0.143520440799451	1.66286817262761	1.26089272494625	1.31074761462518	2.38614186289278	2.36831211583906	2.10576616698022	2.64140456967619	1.07804971260856	2.553807615867	3.0294367300879	1.94488388115783	2.77214204605057
CTTNBP2NL	0.99639381993366	1	23.4098360655738	1.1802603247693	6.62631454558982	6.41939259129734	0.132347977687625	0.0206169004006776	6.53791206240035	6.70792782882261	6.39079978986916	6.17638529653385	5.93273616174977	6.88555611006853	6.07006594913849	6.47772262477526	6.46812820053119	6.34469543544307	6.6376375968055	6.22776034183672	6.75847371772493
ST7L	0.282231566411701	1	28	3.5833231662897	3.28804692667809	2.78572876011888	0.505117882762102	0.181323426025349	2.82074355144453	3.46994688758476	2.67192584087311	1.82006159905392	2.38614186289278	2.61107848411726	2.83526232166021	3.18770212780808	3.3434550745926	3.31256780208598	2.37714366119344	2.67223259349027	2.77214204605057
CAPZA1	0.996221286993149	1	28	6.57937577549723	7.07786341628068	6.77271224834704	0.0709254550304015	0.0104722380679486	7.15956175030401	6.64955460714701	7.47856801228932	6.90189180199634	6.9259557623175	6.80238524980339	6.7005362143781	6.11744010678357	7.01267801079556	6.53231744846374	6.68003911631418	6.87052511469134	6.26484319995672
MOV10	0.99977404601049	1	28	24.2119283822145	4.21372316068369	3.78983659730853	0.0924119811235968	0.0243841597786105	2.65426820286027	3.0776639935856	4.02801004571955	4.30815888608283	3.25547697204305	3.82299559271406	4.59284587000168	4.55290405564835	2.95207012313528	4.27923745840307	4.00759681081034	4.27911694581737	3.54983830806487
RHOC	0.999999491974815	1	25.4092526690391	4.14733706110002	8.01796646176631	7.77432774059978	0.0476475879547136	0.00612883705762546	8.06451885380177	7.9527247279961	7.88572225350763	8.1171203993012	8.04928289290306	7.58529961257499	7.84403601344728	7.70122904743679	7.68300674638364	7.52877646112251	7.42488781708958	7.75684654393532	7.46995257819322
SLC16A1	0.999841238495611	1	28	6.75440830680987e-05	7.45304414764511	7.21996341112465	0.0188505977419494	0.00261089934512744	7.49744514369609	7.23739841768757	7.43364877367524	7.13535196395406	7.24019247711335	7.28621509812166	7.2113371664505	7.03314563735323	7.49328228211647	6.84151510449427	7.43592728147727	6.98514347216719	7.01716859424552
LRIG2	0.40926329486547	1	20	1.75151653048993	2.34073089634094	2.130105074171	0.300971731610446	0.14129431231348	2.12772676749597	2.44031463690908	2.78027594164479	2.19573339055383	1.53615245258237	1.90458571812376	2.83526232166021	1.75154547621004	1.07804971260856	2.02354459596383	2.28246644286496	2.5737303717556	2.53243316651942
MAGI3	0.999805457345906	1	28	24.4633979287911	4.02877029473927	3.51766236220727	0.262490435147922	0.0746207020798933	3.44827162528919	3.20103452222725	4.15419505616955	1.31074761462518	3.98795776499018	3.96087835299459	3.47277026907384	4.24482005324774	3.82475854521253	3.66041937687744	3.5600679415163	3.66497762792154	2.97763941804517
PHTF1	0.387944864915665	1	28	8.865155038928	3.53054603766696	3.02452790646909	0.545939809622442	0.180504140317153	2.56322463782187	3.42002555286111	3.78956814526867	2.84937488519289	2.55888947227325	2.36831211583906	2.28414553023988	3.05153876586629	3.4534184997098	3.85303157800641	3.43359559668083	2.67223259349027	3.54983830806487
RSBN1	0.999955314881536	1	20	9.6828514624002	5.15249756388063	4.97191866249576	0.0778837584415179	0.0156647289966772	4.71782062884802	4.46004423227866	5.21682467001604	4.64739148069047	5.16252953717817	4.47220213567213	5.34197819737203	5.14452266853791	5.06453256650652	5.1196836148441	5.0833620870219	5.19625741617039	4.98096623264269
AP4B1	0.999983401637996	1	20	7.9999276245582	3.58196341153233	3.43817862624012	0.112490346600305	0.0327180053246158	3.59338120405531	3.31468121812232	3.22574662616593	3.04564259770179	4.04718652200692	2.71868385062296	3.74072727826631	3.05153876586629	3.69644299785843	3.49695220563062	3.71310593488149	3.28386088604486	3.71212294465596
DCLRE1B	0.9470785198587	1	20	12.9305989473633	2.51037368573016	2.22816541519881	0.046523183973974	0.0208795916392154	1.99468321523746	2.22462232809331	1.76151003423154	1.58776421592318	2.71314668268234	2.36831211583906	2.28414553023988	2.20104805210502	2.41328024243574	3.0231355663691	1.95424999864083	2.35391834579359	2.0152663988473
HIPK1	0.999668451423477	1	28	12.6734479877298	5.59374698047358	5.3311519549193	0.230654459502385	0.0432654070738968	5.54596799807428	4.99130172565475	5.13755905303303	4.67730911098856	4.8987526530576	5.06825937695037	5.63295650123826	5.05832109855067	5.85756525057716	5.69835551811645	5.33996157428433	5.57291378921023	5.63537404807168
OLFML3	0.926287115323592	1	21.8348623853211	6.75440830680987e-05	9.35327830234353	9.04931352409072	0.128226801953168	0.0141697822284318	9.36215364277948	9.24976988028811	9.00939762043454	9.14049993663524	9.03406210452375	8.84049517953075	8.95425395824596	9.06043405524983	8.59538660408622	9.00635991780801	9.02684626105853	9.28232502923094	9.25731921175005
TRIM33	0.385833767871927	1	20.8163265306122	15.2156528752293	5.2398263196398	4.86874499366694	0.367585402219492	0.0754990049176188	4.63082136029014	4.60113136884312	5.00984383603466	5.17349084991954	5.2279852109295	5.16655555185444	4.41271650910964	4.21325437956665	5.5337663340344	4.73556930507405	5.02607265291003	4.31004273686533	4.68115031415395
BCAS2	0.970271881156327	1	20	6.75440830680987e-05	4.09658336190335	3.92030541909963	0.174537099128738	0.044521301396161	4.0272602317516	4.03179013171485	4.63013909837132	3.37262714729297	4.10407927482196	4.16491059068278	4.11549875333099	3.18770212780808	3.82475854521253	3.85303157800641	3.88406509440307	4.18215122370959	3.67323089999944
NRAS	0.999759344398365	1	28	7.00176541279972	5.59633374253367	5.18266855035522	0.00851038763923801	0.0016420860328131	5.75582059718469	5.1979753615737	5.73050260505997	5.38769103991345	5.53777313094198	5.27630033243371	5.25903958165642	2.90117195913933	5.75391769295698	5.10082584616652	4.77103287178393	5.50771205417685	5.18827229109991
CSDE1	0.691679152597696	1	27.7821011673152	17.8340826085724	10.8202359231074	10.7746711576209	0.0805879444560707	0.00747938784183417	10.7108310786809	10.4381318204093	10.5654818757353	10.6949618872254	10.8666047334471	10.8506068968962	10.6887151248506	10.8122416856734	10.7313021756081	10.9094408634736	10.8214040609922	10.7808251841146	11.1874923836849
SIKE1	0.999999602562914	1	28	13.4213619770556	4.32789682994412	4.01257921010876	0.00725574164620641	0.00180824882607358	4.06092910519144	3.85521114634252	4.23257613855227	3.5768921402183	3.52916321389882	4.20246969872584	3.6782580303205	3.25124939765512	4.91877801362181	3.98229486850369	4.39466515655953	4.14832488904372	4.32749761616564
TSPAN2	0.32112144940871	1	26.3468634686347	1.4874054457351	2.87298094747309	2.52833173071428	0.825909328428248	0.326661774004996	4.79987059933687	4.189094403856	3.62495750346954	2.35229411764066	2.71314668268234	1.90458571812376	2.28414553023988	2.90117195913933	3.65100324174181	0.854641661439628	1.35344565302819	0.40706708637385	1.74217297042677
NGF	0.993913126550389	1	26.1538461538462	6.75440830680987e-05	3.40468379334199	2.65460319052087	0.0175651190343359	0.00661685298091176	3.59338120405531	2.62791413095304	3.93730561101754	3.13459447207165	2.6380788006313	2.36831211583906	3.23307447455715	2.43796284722243	2.87511736273973	1.43899100890314	2.70376500103699	1.77795105599192	1.74217297042677
VANGL1	0.295779208689915	1	28	11.497933840607	4.50481983807313	4.1608328334963	0.428437395376338	0.102969144044253	3.72521997620769	4.43512756918944	4.3069173484255	4.34590424696722	4.67293358676852	4.20246969872584	3.3174760839123	3.97054153994714	3.60408562152947	4.7598147708029	4.37185293147781	4.45544632502888	4.32749761616564
SLC22A15	0.704023296611201	1	25.7761732851986	13.0558408928757	3.21880781926917	2.79687634009549	0.527907371930788	0.188748914052011	1.99468321523746	2.79390255314031	3.14698327992459	3.13459447207165	3.20435369013261	2.81881739813575	3.23307447455715	1.75154547621004	3.3434550745926	2.553807615867	3.34266849114531	3.40339713681503	1.58342468531679
ATP1A1	0.938116375774653	1	20	11.4314793821471	7.96268829101827	7.60716023466803	0.182016278279962	0.0239269678388607	8.02668109771944	7.25530243224782	7.96247609338464	8.09789238333464	8.11130780685778	7.37934814555974	7.45438172835917	6.84514595339401	7.74108160296546	7.38029838640638	7.36550269381208	7.38434289005231	7.68560361132583
CD58	0.561178123102945	1	28	0.5268120535059	3.10208623206447	2.48429514042562	0.523653921550864	0.210785712627184	2.73990578484915	1.97091610974166	2.67192584087311	1.82006159905392	1.69273170736563	2.36831211583906	3.04783688562624	2.97831349894874	3.22441343989173	2.4383775949412	2.77504655191225	1.94488388115783	2.34718386630823
PTGFRN	0.995476840259603	1	20	6.78368835963717e-05	4.99781278623522	4.80956557493522	0.0308574634280813	0.00641585252291667	5.31433530973694	4.43512756918944	4.76811275468467	5.08697756491159	5.14907433467819	4.50263120639865	4.48748797482948	4.50156300290352	4.57391321239001	4.85291650325899	4.73573301538414	4.73155212530154	5.36949815680484
TTF2	0.924409790730774	1	27.7821011673152	4.2013481016107	3.22731255441173	3.01416817508623	0.204329479911749	0.0677896746441175	3.49828085516364	3.61011431472481	2.78027594164479	3.21837892828741	3.25547697204305	3.00037383756551	2.71594455860083	2.54326678440314	3.69644299785843	3.43807079012683	2.18113689320516	2.67223259349027	2.61683963325814
MAN1A2	0.999959514486723	1	28	8.8038536637665	7.39238332080627	7.11958139524027	0.132496316536694	0.0186101273630039	6.55573423275796	7.30428293737338	7.20974948552316	6.70537154113224	6.84064193183136	7.2818355077874	6.85677783944384	7.25475893681519	7.52825824723256	7.25370264735823	7.42488781708958	7.24325754082033	7.22305143536416
GDAP2	0.996567712352543	1	28	16.20595826627	3.47794584214311	3.21136735591672	0.209831537557736	0.0653402474092963	2.56322463782187	3.20103452222725	3.50376022001861	2.4935159347048	4.0178760711501	3.55912651544274	3.14342663197679	2.43796284722243	3.86511374741395	2.94069746995196	3.194536908011	3.40339713681503	3.46129377566491
WDR3	0.975311546824609	1	28	10.8404069581209	4.65600319156397	4.54946310768086	0.085664933538885	0.018829679791063	4.91480862169733	4.68806405562621	4.74155349329536	4.7066189131684	3.98795776499018	4.34363054845739	4.62632205652983	4.24482005324774	4.44672623567602	5.1196836148441	4.22684207826211	4.90362798745536	4.27651108241161
TBX15	0.998164212746852	1	25.0526315789474	20.2981475762668	6.11258322157959	5.99706685212694	0.134357411095172	0.0224038541520544	5.9569831525007	5.79570689442883	6.20888397182627	5.62109556697643	6.05320447611791	6.14825755272384	6.41468864060394	5.37595636466359	6.33078989321749	5.60775712048632	6.2506049205031	6.07409348510381	6.16324929404168
WARS2	0.96574018081824	1	20	11.995547876298	4.00757575487357	3.79005722117478	0.222617049177265	0.0587371208892358	3.72521997620769	3.25897662995373	3.56563117361977	4.22956977965755	3.39880033541971	3.77394211781202	4.16189450548124	3.18770212780808	4.30723288570179	4.43791736324916	3.29496150605703	3.71204870304194	3.9257336852121
ZNF697	0.145663985559399	1	22.8115015974441	15.5826777861661	3.4481759460325	3.22942929555867	0.608638918385943	0.188466401547476	2.96998097133116	2.94274863099207	2.88105403911691	3.29756352083255	3.48700434511899	3.61590270316002	2.10576616698022	2.54326678440314	3.50540892888703	3.7599375162211	4.14847722553774	3.3448666976177	2.77214204605057
PHGDH	0.999969088942567	1	28	20.030998966677	7.20656787387676	6.9349419291545	0.101883927037432	0.0146913886342886	6.6472370036838	6.97753289232542	6.89123415892922	7.10265171011843	6.94943236721875	7.33353301581116	7.16082888985935	7.08638661429968	6.59951384327901	6.97176898701046	6.88324045279802	6.84435562288233	6.64245337300386
NOTCH2	0.844242836918989	1	24.3686006825939	13.2764287189822	5.56141181557007	5.22844640891647	0.21098991366938	0.0403542270815979	5.16752103777956	4.95670399838616	5.29196110119588	5.15234401563696	5.00713393126622	5.12803697028162	5.25903958165642	4.6504100495914	5.55858702659545	5.92967157583343	5.37479877066166	5.38236549912431	4.94876084185183
SEC22B	0.999959323398801	1	28	6.75440830680987e-05	4.21279782737741	3.63800579593394	0.254146975267939	0.0698588703602366	4.30525379776057	3.77804793405658	4.60088719168869	3.51196499675862	4.15881331869421	2.71868385062296	4.25043636506689	2.06619896183358	3.86511374741395	3.10111654728425	4.17507461943769	3.45964527642391	3.46129377566491
GPR89A	0.993006007182234	1	27.148288973384	8.66985671458424	4.30738780777085	4.00591455798071	0.125790069782811	0.0314010865589252	4.0272602317516	4.53231180082361	4.02801004571955	4.38268719866198	4.18542083312413	4.23907575267072	3.47277026907384	4.21325437956665	3.90437077857201	3.7599375162211	4.0937645965015	3.84469394465922	3.46129377566491
RNF115	0.463408221116806	1	23.8795986622074	16.3113068853899	6.42617022830013	6.36334568477945	0.114320081248733	0.0179654048218968	6.3395783434405	6.23884704955778	6.36493219889014	6.26771020709982	6.55968736805849	6.41143070255431	6.23104516503624	6.3744846612309	6.12184552442974	6.5252628670532	6.42694619664914	6.48653424212144	6.32253379223074
POLR3C	0.899495341442466	1	28	3.8300286962385	4.82769716195449	4.57753833182874	0.261709800643355	0.0571726071245811	4.51413200684076	4.93908893981265	4.65880966466833	4.10302512691083	4.26241996298963	4.80079730823258	4.16189450548124	5.17761103486439	4.89947803752857	4.34481818782383	4.96641384265953	4.14832488904372	4.57964899337201
PIAS3	0.914764753296772	1	28	11.5929290547494	2.76247415918882	2.56900789552446	0.281503961785051	0.10957691577183	2.65426820286027	3.14066759369899	3.14698327992459	2.84937488519289	1.83396859656877	2.61107848411726	1.90217788480581	2.20104805210502	2.95207012313528	2.17546589276678	2.77504655191225	3.40339713681503	2.0152663988473
ANKRD35	0.966442665617943	1	24.5360824742268	14.1610388605952	4.25146496768922	3.78218305378539	0.149503894421324	0.0395284660460031	3.22885690038068	2.94274863099207	2.88105403911691	3.69858768459097	3.75911622515082	4.04598391242023	3.54456776981696	4.24482005324774	3.90437077857201	4.63429504782497	3.81809203636361	4.48284771836672	3.89225673475417
ITGA10	0.674199904372282	1	20	1.2235559238905	2.69868797189007	2.24861149307086	0.634007148734349	0.281954953395931	2.65426820286027	2.79390255314031	2.67192584087311	0.516457393539153	2.55888947227325	2.49479565949875	3.23307447455715	2.06619896183358	1.07804971260856	3.31256780208598	2.28246644286496	2.09448875733782	2.134593872487
PEX11B	0.972819319691189	1	20	15.5239674087091	5.00445640836847	4.7196477473823	0.0419376588889028	0.00888576036467192	4.46467870426668	4.06465307975848	5.13755905303303	5.01850831434493	5.07984904068251	4.61830877675753	5.05291074620167	4.71944466962376	4.59805839214844	4.55338277792572	4.6243350216168	4.58752770828964	4.7759774656841
RBM8A	0.847456323245211	1	23.4098360655738	0.375101395214102	6.88381614407789	6.87073601096119	0.101356008524435	0.0147518414857939	7.05484182385023	6.82284395733829	6.81048424495634	6.85029790860471	6.88189726436536	6.83264251220366	6.73163030313157	7.11656002624152	6.66954653356312	6.62762211171516	6.973134304478	7.10901585443711	6.96579317380145
LIX1L	0.999998728302412	1	20	15.7037897115666	5.86984844574674	5.52180151928223	0.209863947603738	0.0380064272268551	6.3801533676265	4.57855431652616	6.33859231973636	5.80848984549268	5.2279852109295	5.89656020482015	6.14126712518377	3.42664600594127	6.23395449254588	5.51108582761791	4.88819432953264	5.75250768489347	5.30735543374379
POLR3GL	0.999975664201015	1	28	3.4756767820677	6.82295385516248	6.34798103427483	0.242315856261491	0.0381721140868488	5.74550464377034	6.08716567686423	6.25655821001379	5.57416127109859	5.97909853257923	6.73989775458444	6.30526437199621	6.99188450843885	6.719926598286	6.86405722356236	6.33558545489786	6.35924990384784	6.59121539371166
ANKRD34A	0.278805611264861	1	21.8348623853211	3.6314886073753	2.70024138752681	2.07805778795321	0.894235434130357	0.430322698105108	2.2495304454255	2.53716152850742	2.55477277137898	1.31074761462518	0.651014115519813	1.90458571812376	3.3174760839123	2.97831349894874	1.07804971260856	2.66068236441675	1.35344565302819	2.35391834579359	3.46129377566491
TXNIP	0.895026596391311	1	27.7821011673152	20.2178312886017	8.65827116824896	8.04371763476368	0.0340350768225009	0.00423126200693653	7.81114184045663	7.62662221049394	7.88875108157424	7.89004713322703	7.92255357505519	7.96169343938668	7.9100830360152	7.65204541524914	8.31128470103533	8.16569595580435	8.21863101070731	8.53076422353962	8.65898105379322
PRKAB2	0.999999989234946	1	20.3418803418803	15.9985533814527	5.54092165133571	5.40736607199819	0.0627215431522678	0.0115992781544916	5.67115063781686	5.1374775676374	5.55858647617859	5.36948046177174	5.71259681052814	5.27630033243371	5.68153772212226	5.00401432519772	5.75391769295698	4.7598147708029	5.84955371720128	5.02042721939957	5.41735427345289
CHD1L	0.986110296270813	1	28	5.83619010752338	6.33083437084354	6.01626989995048	0.0100309868569873	0.00166730998173301	6.22544445964784	6.39559205783443	6.2376771396676	6.38112564667436	6.23613485434536	5.67400257650027	6.05784980208057	5.65973309668462	5.4957157796729	6.09125493707157	5.98349259246435	5.99065174359276	5.78879578829856
PDIA3P1	0.291865662100469	1	26.542750929368	26.2831567723974	2.64686583115401	2.15573975684997	0.62909376395374	0.291822684976126	3.16836139261188	1.82509846765002	2.28737201771253	2.19573339055383	1.83396859656877	2.36831211583906	2.83526232166021	2.32436316940032	2.61606506134521	0.854641661439628	0.92239042066678	1.94488388115783	2.6965795696333
BCL9	0.765184187608574	1	20	19.9611096798803	2.8641543815321	2.54392143321703	0.243341350913663	0.0956560009032727	2.73990578484915	2.53716152850742	2.13245066680616	2.35229411764066	3.20435369013261	2.61107848411726	2.71594455860083	2.64140456967619	2.17725634772014	3.24546954543845	2.18113689320516	2.7644371198687	1.88517192638136
ACP6	0.997695879126747	1	28	19.4929814458699	2.6631996179465	2.42146446882327	0.244163392600472	0.100832944585441	2.46604630699185	2.53716152850742	2.55477277137898	2.19573339055383	2.47509971387562	3.08324588042633	2.28414553023988	2.06619896183358	1.72990207293818	2.94069746995196	1.68489971407991	2.35391834579359	2.97763941804517
GPR89B	0.96964934903518	1	28	19.4376238273859	3.30318793157597	2.87521401905397	0.377266403110136	0.131213329028727	2.73990578484915	3.0117828345085	3.06367030048645	2.84937488519289	3.39880033541971	3.37401867194696	2.83526232166021	3.05153876586629	1.5435431020306	2.66068236441675	3.14157540440518	2.35391834579359	3.15748208699094
NBPF11	0.998651881490928	1	20.8163265306122	15.5861549437475	3.04807760314203	2.01917312763005	0.420551543431743	0.208279090919436	1.84811254031946	0.730333828333133	3.14698327992459	2.84937488519289	2.97955567410479	2.22966456719654	3.04783688562624	-0.143520440799449	3.09465867929671	0.854641661439628	2.18113689320516	0.804604995088569	2.0152663988473
PDE4DIP	0.999963167171689	1	20	4.7256453316038	3.99158769557257	3.57581582275367	0.152022106874882	0.0425139644798073	3.39646644704352	3.25897662995373	3.98337055173985	2.62213809074332	3.57012500220574	3.6705288525333	4.16189450548124	3.67856895865172	4.18503276843843	3.17509775047576	4.14847722553774	3.45964527642391	3.41489655607691
NBPF9	0.999773992032168	1	28	6.55589095101998	3.36358017143521	3.06958915198059	0.0602996326443678	0.0196442030704535	3.34273150653438	3.25897662995373	3.14698327992459	3.81081163341454	2.71314668268234	3.00037383756551	3.04783688562624	1.34855140065225	3.4534184997098	3.43807079012683	2.46598845419078	3.45964527642391	3.46129377566491
NBPF19	0.999946854036002	1	21.570996978852	13.865461467933	3.3022614658282	3.16940231061964	0.265957978547321	0.0839142376012608	3.63867939070635	1.97091610974166	4.15419505616955	3.13459447207165	2.78450098360699	3.30663324655226	3.74072727826631	1.91743355745889	3.94258782696267	3.7599375162211	2.54967790561064	3.40339713681503	2.44277984371822
HIST2H2BE	0.987310979914774	1	23.5643564356436	20.5425567260947	3.53783519799813	3.47434822705911	0.0760585999157989	0.0218914728591208	3.39646644704352	2.87024433918086	3.50376022001861	2.84937488519289	4.13170584883106	3.08324588042633	3.74072727826631	3.31211525662196	3.78324195923754	3.37668358615924	4.0937645965015	3.66497762792154	3.41489655607691
BOLA1	0.999391617597183	1	20	7.9999324559169	3.6644399080664	3.48921667153492	0.087336620146522	0.0250304375933473	3.22885690038068	3.73786136501205	3.43911653422011	3.69858768459097	2.6380788006313	3.43839660920028	3.80060347563317	3.76818841004344	2.70768246432334	4.17491364409625	3.6763413016805	3.3448666976177	3.7499940044432
SV2A	0.796767626169002	1	21.0619469026549	5.6072640424027	3.63191826077466	3.55864181250085	0.27767085464285	0.0780271994971351	3.59338120405531	3.89229831791775	3.50376022001861	3.44397760333051	3.44357631637954	3.30663324655226	3.39721168527061	4.36459869949933	2.87511736273973	3.60796169811748	3.34266849114531	3.84469394465922	3.99044357089015
SF3B4	0.50986484521507	1	28	10.3087091606199	4.49936054728097	3.90201566244302	0.454591071396526	0.116501600896166	3.99278679768399	3.73786136501205	4.54054157562683	4.94662695478747	4.40508816343989	3.16161503086897	3.74072727826631	3.18770212780808	3.22441343989173	4.02293100807584	3.78393856415392	4.50973835739109	3.9257336852121
OTUD7B	0.806348320406586	1	23.257328990228	15.7559108070486	4.32126711278284	4.37411491083306	0.0613804483582633	0.0140326556593762	4.77979142143196	4.21859703946261	4.41170541502077	3.91493247051481	4.67293358676852	4.27477592506823	3.96662558969554	4.21325437956665	4.05151603845903	4.21053306313395	4.69954773234518	4.66133641780904	4.73879115970044
VPS45	0.548237809876662	1	23.5643564356436	18.3669907638521	4.21416362347228	3.79555048381673	0.678914182639943	0.178871071675811	4.43930148198464	3.46994688758476	3.73675763484685	4.30815888608283	4.18542083312413	3.72316187765299	4.48748797482948	2.90117195913933	2.17725634772014	3.71103638055647	4.25204549129293	4.11368635954418	3.89225673475417
PLEKHO1	0.93831205159142	1	28	16.2280576222296	6.97326407469403	6.84969712488241	0.00725645431049431	0.00105938323668857	6.99513877802231	6.93817256462019	6.95619911136521	6.95170411604762	7.10735252058567	6.84456994330278	6.96540546102312	7.1122879834505	6.90550447216761	6.39199983024659	6.46516645822075	6.70005022261768	6.71126045049596
ANP32E	0.270429343529942	1	20.8163265306122	11.1278349960393	5.60109720534023	5.12635658832643	0.427686890781887	0.0834290169661241	4.83920953957338	5.1979753615737	5.44794629370797	5.99821890845062	5.25335798178756	5.10838503308955	4.48748797482948	4.7853262080315	5.40282248765691	5.1566754007636	4.56523503332456	4.68512339116478	5.16041939310079
APH1A	0.568688995816154	1	28	16.4537976057279	8.41554269467653	8.22638222748578	0.161888992764189	0.0196792451757577	8.11146636081423	7.59322514569951	8.15841587745916	8.24498602089472	8.31932523447562	8.53849783646784	8.21244498773105	7.95130784358397	8.4202519670057	8.27697842960244	8.03116902786848	8.42348946909434	8.68120344677156
C1orf54	0.996854528762491	1	25.2296819787986	22.7702504771183	4.54179436157253	4.15461283462406	0.128239627483027	0.0308668057861595	4.12599751380553	4.189094403856	3.50376022001861	4.10302512691083	4.13170584883106	3.82299559271406	4.72232794070556	3.89297190360065	3.94258782696267	4.63429504782497	4.12138026004365	4.24751367663501	4.62111032304447
MRPS21	0.574313429143019	1	20	7.9999324559169	7.74534402001898	7.57999325921558	0.074160451838641	0.00978370947078065	7.60976199428094	7.76552506384955	7.68081984669053	7.60495105820711	7.46316362836002	7.34197198756922	7.71384060157874	7.54517693181762	7.27477483776614	7.5807392456423	7.59211880843891	7.71123763061199	7.69291338250664
PRPF3	0.995168354366284	1	28	20.5968871773429	4.76272541364948	4.54086315821949	0.125629006591417	0.0276663273510046	4.73877472798031	4.68806405562621	4.15419505616955	4.30815888608283	4.94620210313555	4.59024726122307	4.86937477507946	4.36459869949933	4.93782320465603	4.02293100807584	4.77103287178393	4.14832488904372	4.40075018333607
RPRD2	0.762743306046508	1	25.2296819787986	20.5439772565325	5.18785367438439	5.15218496621049	0.107150911318645	0.0207971786768859	4.98664268754459	4.68806405562621	4.794191899342	5.0416943344709	4.96167801365881	5.44247588331108	5.00281047483835	5.1938749198522	5.08175851868557	5.52529897189929	5.19153697846494	5.76372167459396	5.33253463201729
TARS2	0.962708225541819	1	20.9384164222874	12.4866390697011	3.28797126665038	2.8414056465726	0.2531434066525	0.0890909071564106	2.82074355144453	2.22462232809331	3.84051357412256	3.44397760333051	2.9174221950467	2.91244973907408	3.23307447455715	2.54326678440314	3.09465867929671	2.31290248854171	2.28246644286496	2.35391834579359	2.53243316651942
ECM1	0.997811583171285	1	20	6.2983959883572	4.07897861242624	3.89310441818926	0.147921355112914	0.0379957327683789	4.38716728611219	3.85521114634252	3.98337055173985	4.41855560128182	3.0391233340961	4.20246969872584	4.20684458355384	3.97054153994714	3.82475854521253	3.66041937687744	3.6763413016805	4.58752770828964	2.97763941804517
ADAMTSL4	0.978153782567439	1	20	5.0787792555617	1.36923209978128	1.1662504379854	0.309098256704353	0.265035919076089	0.367711745238265	1.27067157382887	1.53280767156155	2.02009102484683	0.307765955517266	1.21702005258073	1.90217788480581	1.0950798669275	1.07804971260856	0.854641661439628	1.52867062128742	1.77795105599192	0.680299926038661
MCL1	0.543620108728765	1	28	15.5969893243312	9.2037315338973	8.95323798242862	0.293355544262913	0.0327653017644169	9.1040652842743	8.38065102831189	9.09187358831642	9.31716228671873	9.20635166437431	8.78587062488423	9.05141524649771	8.26978469997159	8.91663918699358	8.9188974807297	8.97953274313303	9.33402112058586	9.12666913383442
ENSA	0.999999714087383	1	20.3418803418803	18.2651309518065	6.48932260565289	6.25181177548045	0.0459947002588148	0.00735701935864506	6.14923535791626	5.79570689442883	6.61950052191015	5.73926527529363	6.1441800773921	6.31184547910772	6.29489254566612	5.53761139569045	7.15374847012219	6.25372443877307	6.58901541756634	6.15297190116252	6.51628034947546
GOLPH3L	0.38362148426968	1	22.6666666666667	1.5986839354008	4.99210395549306	4.89033223134794	0.251930125690731	0.0515159530626187	5.00405592909002	5.27019577087688	4.54054157562683	4.55372566563219	4.69161607169762	4.89556867902579	4.95090759155617	5.16116171027832	4.59805839214844	4.87528254583502	5.06925159145845	4.96320927524602	5.38161183052873
CTSS	0.350278562344438	1	20	4.1107647962498	3.28720937654645	2.59495258815462	0.83549997509258	0.321971190882813	2.56322463782187	3.89229831791775	1.76151003423154	2.19573339055383	1.16042707151778	3.30663324655226	3.74072727826631	3.18770212780808	1.32948977595216	3.10111654728425	3.14157540440518	2.93285272891917	2.77214204605057
CTSK	0.973699930828919	1	28	15.2938173962916	8.08642923462855	7.3742333604413	0.0555245395278718	0.00752953382594729	7.03380179978	7.08154777796746	7.13008322419184	7.14608938890312	6.99150502817899	6.68124711218585	7.19469677870179	6.85028547526738	7.64584777874359	7.99747267564781	7.81565856052975	8.57917311995862	7.73836787542808
ARNT	0.874794330723448	1	20	15.8996797746747	6.16039092761728	5.97796824881704	0.262407274456604	0.0438957290394659	6.0352908305139	5.10624994408863	5.95516724073953	6.35359665985526	5.95610357648556	5.84998512064339	6.17559190529535	5.05832109855067	6.65810796266726	6.1657306988104	5.85778625594905	5.81852024926999	6.37194659805195
SETDB1	0.31651446693292	1	27.3563218390805	18.8586908575626	5.18261219487094	4.72306244072948	0.462213483725792	0.097863089791039	5.1203963676894	3.96372947281485	4.50939502923513	4.64739148069047	5.44171651565835	4.98449637295532	5.05291074620167	4.44832724699519	4.15279404948015	4.73556930507405	4.41712227721211	4.77653316112145	5.02796518785083
CERS2	0.999999999519207	1	20	8.1024486989907	5.36792663278916	5.09090977663354	0.0996477970236525	0.0195736717788675	5.54596799807428	4.06465307975848	5.54329080808214	5.82194491129617	3.92619292773189	5.32819303714912	5.59963569389629	4.30595208576585	6.27945665079687	4.68582064990466	4.87202833385824	5.69509175239177	4.55846276397072
FAM63A	0.999992742160835	1	21.8348623853211	20.6831527592962	2.42212657336925	2.31639627933498	0.185129177119345	0.079921202935317	2.96998097133116	1.82509846765002	2.13245066680616	2.84937488519289	1.53615245258237	2.22966456719654	2.71594455860083	2.32436316940032	1.5435431020306	3.17509775047576	1.825851689802	3.15351819447919	2.0152663988473
PRUNE	0.999984250435971	1	20	15.9030594519198	5.00251700382929	4.79714719738835	0.0589609121824957	0.0122908282269502	5.05506902725116	4.30364904445174	4.74155349329536	5.52564859890295	4.51406719681932	4.84896105119002	5.14817574008574	4.21325437956665	4.97517553312146	4.46766157531254	4.83914253820062	4.36997388116675	5.2817289680207
C1orf56	0.801136257723237	1	25.7761732851986	23.7639614908839	2.00135421651003	1.65582842248234	0.456794152302327	0.275870462241203	2.12772676749597	1.02565304320376	0.48784801583033	0.967588811644572	2.0807015364524	2.22966456719654	1.02736109382209	2.54326678440314	1.89491887329102	0.44021705493566	2.62877763600589	1.77795105599192	2.34718386630823
CDC42SE1	0.999999852298685	1	20	13.9573274510184	4.07073981600757	3.63984067998046	0.0690394337396097	0.0189677076030647	3.72521997620769	3.69652323727143	4.07130967031433	4.0582506598209	4.13170584883106	3.91636573292871	3.80060347563317	3.89297190360065	2.7938275511377	3.37668358615924	3.38884827033729	3.66497762792154	2.91233941198123
MLLT11	0.997278654993026	1	20	6.75440830680987e-05	3.96356381584076	3.46459652792122	0.0968348176377749	0.0279498108531202	3.92126570010579	3.81714536748694	4.07130967031433	3.8638111621369	2.97955567410479	3.37401867194696	3.54456776981696	2.81967145433662	2.41328024243574	3.60796169811748	3.5600679415163	3.40339713681503	3.71212294465596
GABPB2	0.71588048444768	1	23.4098360655738	20.2450559448778	3.41723929766635	3.21684110920196	0.209118246526563	0.0650073284404282	2.89729110670082	3.0117828345085	2.55477277137898	2.74022583789905	3.57012500220574	3.30663324655226	3.23307447455715	3.37051685975502	2.70768246432334	3.89741872339902	3.81809203636361	3.3448666976177	3.50624523114176
SEMA6C	0.0779406696638498	1	20.112676056338	7.9629879070461	3.43212714674802	3.12134256523403	0.526924046658381	0.168813270458468	2.73990578484915	3.31468121812232	3.56563117361977	3.13459447207165	2.18985958413007	2.91244973907408	3.14342663197679	3.89297190360065	2.95207012313528	2.94069746995196	2.84297138102797	3.3448666976177	3.85798447878255
LYSMD1	0.998903247442616	1	28	11.1012289355141	3.27414543761513	2.74033636280863	0.0591236131897487	0.0215753124295849	2.96998097133116	2.94274863099207	3.56563117361977	2.84937488519289	3.30485047955678	3.43839660920028	1.90217788480581	3.18770212780808	1.5435431020306	1.66120819571977	2.46598845419078	3.15351819447919	2.6965795696333
SCNM1	0.990680231809473	1	28	8.6013627588633	2.05337346308225	1.82751923771242	0.202181869188045	0.11063186915675	3.10521772108157	2.44031463690908	1.53280767156155	1.82006159905392	1.36048676138294	1.90458571812376	-0.143520440799451	2.64140456967619	1.5435431020306	2.553807615867	1.68489971407991	1.37185302979298	2.134593872487
VPS72	0.362977201137738	1	27.3563218390805	15.9128137431238	6.1652954472386	5.73705293087749	0.334637581262243	0.0583291779410269	5.42189701082097	5.24173995680815	5.68940574793537	6.10112932297924	6.34044656028936	5.7771758269218	5.83258809183922	5.16116171027832	5.88726110816124	5.8070571290211	5.50629917982799	6.08307376308148	5.79786383360679
PIP5K1A	0.71933542666954	1	28	14.1327886887197	6.2819248522672	6.06771758251931	0.24429243757965	0.0402610098867225	5.8260378788784	5.78588607416469	6.19915711730546	6.27750956682042	6.50792090195835	5.71356219751319	6.04552932971134	5.36163049044738	6.43499976071147	6.18376404619396	5.96836538539016	6.38125918351054	6.34126248134526
PSMD4	0.947639701402658	1	28	24.8790854298536	7.71674693254198	7.52978773125868	0.148280970190364	0.0196925830425205	7.19410964245723	7.61557553460842	7.15041599701368	7.4004290838421	7.46587942908002	7.85665434145846	7.41661244966445	7.91742920777584	7.6017479079587	7.46384505453457	7.40255218883751	7.49949816462646	7.75708629313104
PI4KB	0.285602278965327	1	26.7415730337079	15.6123671120714	4.68710151085536	4.42277566918587	0.33504524629387	0.0757545196398225	4.12599751380553	3.89229831791775	4.3069173484255	4.89663595350617	4.79889865751568	4.08672518938733	4.55857441468933	3.76818841004344	4.54935704688001	4.58086084201516	4.54498450378697	4.94362098128862	4.49297081675498
RFX5	0.166898715442107	1	23.5643564356436	16.0285863557248	3.31293727086276	2.87465219225401	0.498680746754701	0.173475159220458	2.12772676749597	2.10333900965509	2.42725882378807	3.51196499675862	3.20435369013261	3.23594550726387	2.442876621971	2.7332897097455	3.3434550745926	3.31256780208598	3.08659534092853	3.28386088604486	2.24480113722503
SELENBP1	0.98973960207792	1	20	7.9999324559169	4.46145816468618	3.13080040535831	0.249482149957414	0.0796863797291036	2.89729110670082	3.14066759369899	3.14698327992459	2.62213809074332	2.38614186289278	2.36831211583906	2.71594455860083	4.21325437956665	1.5435431020306	3.71103638055647	4.00759681081034	3.51378244576534	4.55846276397072
PSMB4	0.369710175572346	1	28	10.9742935955263	6.76707770187039	6.69575344526473	0.267324072329094	0.0399244199348689	6.82920924753375	6.44635123370388	6.81685879682041	6.83046437062448	6.77207674957428	6.48946972391608	6.60301866009452	6.08292554167589	6.69775236593057	7.02275199577371	7.11382287910272	6.99944412252304	6.6016096034204
POGZ	0.754784115452861	1	28	15.7792793398521	4.95945073798107	4.7969121454472	0.159651803458839	0.0332822029293086	4.79987059933687	4.43512756918944	4.68692154767343	5.01850831434493	5.13549246077808	4.56162908245288	4.78295673042539	4.50156300290352	4.91877801362181	4.6602878651282	4.73573301538414	4.92376306081232	5.24241501147859
TUFT1	0.957542678828818	1	28	20.8326260891858	4.76839161649841	4.48679513460549	0.244727924769506	0.0545440381001536	4.30525379776057	4.21859703946261	4.41170541502077	4.38268719866198	4.9305583794516	4.4411174064601	5.17104053979075	4.14797234175932	4.89947803752857	3.71103638055647	4.5036102168932	4.48284771836672	4.53696076823622
SNX27	0.999997349035818	1	24.7058823529412	14.2540008582617	4.78732586320727	4.57196904997414	0.0309921263496989	0.00677872619235561	4.33307827267522	4.21859703946261	4.41170541502077	4.58562808384497	4.23720746267942	4.4411174064601	5.02807807774325	4.36459869949933	4.71307093188991	5.04272687420578	4.56523503332456	4.96320927524602	4.51513345101117
MRPL9	0.959858675134537	1	26.9433962264151	5.0830168038934	5.39868360603502	5.27173994327997	0.0231643806527258	0.00439406740506123	5.48526584829735	5.25603802075423	4.98741390598196	4.73534509438342	5.3854520662981	5.29380611569968	5.17104053979075	5.33254478156565	5.30353376004391	5.64728364149938	5.0113876365463	5.21271694407897	5.7141233901628
THEM4	0.376410590433485	1	22.2429906542056	5.6704063650513	4.13093808984519	3.62636960199534	0.514713703960797	0.141936360727706	3.54661449727996	4.189094403856	3.22574662616593	3.69858768459097	2.47509971387562	3.30663324655226	4.69103051487071	3.89297190360065	3.69644299785843	3.49695220563062	3.43359559668083	3.61631880695083	4.25032577652155
S100A10	0.965315719939429	1	28	11.7699980004006	7.81113720122896	7.54443198758016	0.213782990952828	0.0283365257059462	7.75568081416183	7.29045736671129	8.09688671348209	7.5413024801094	7.26535331710929	6.90277132167522	7.81891995210853	6.86050991521502	7.74108160296546	7.76270981625387	7.78792356126371	8.13050301168543	7.32065657691227
S100A11	0.503736052406099	1	26.542750929368	1.2981792270274	8.51788054224253	8.42770657376932	0.108289210549141	0.0128491908921205	8.72928885256008	8.97407005316136	8.61865402851961	8.79990109455902	8.25640411862989	8.21469312951452	8.48299196052619	8.68376388018305	8.36503910969709	8.14283203245486	8.28118018121934	8.07306611352461	7.91960572303841
S100A9	0.930142603869878	1	28	2.602435742684	5.01204099266913	4.65148260018379	0.287786208565337	0.0618697807348492	4.8196741504835	5.41739761839335	3.56563117361977	4.30815888608283	5.10793899854276	4.27477592506823	5.21571090859659	4.67379056027916	5.361104000703	4.55338277792572	4.64350898556419	4.07819567089761	4.42436385800237
S100A8	0.999984738274017	1	23.1067961165049	20.2865469312229	2.93177410723396	2.25967984548991	0.10015815240858	0.0443240455538361	1.29000947026807	2.94274863099207	1.53280767156155	3.13459447207165	2.29133623918534	3.23594550726387	2.83526232166021	2.54326678440314	2.41328024243574	1.8537218338029	2.37714366119344	2.67223259349027	0.326410908281649
S100A6	0.958040456089201	1	28	9.91898812689682	11.895451655424	11.7772615887323	0.206458680484508	0.0175302789132268	11.9263231223307	11.4532570447844	12.0833476312284	12.1058447952164	11.7199327447832	11.4163543017833	11.9338885150836	11.0909813686196	12.1083956583565	11.8953166784915	11.7380448390765	12.2343784331862	11.6047600870975
S100A4	0.930777892199473	1	28	19.9999324559169	10.2923119117685	9.56623610667887	0.00153808178293244	0.000160782335474513	9.36552570451669	9.24350468576668	9.32328257875446	9.5532791293791	9.29071972796892	9.22964912864428	9.27763190099526	9.26382062510237	9.28526258482544	10.1514397501066	9.54304028787863	10.8289969232041	10.0058753197623
S100A3	0.893948275296132	1	28	17.0060289692328	2.84632404121153	2.43413741194472	0.362868726600248	0.149074873431381	3.28691745375472	0.730333828333133	1.76151003423154	2.4935159347048	3.6099558182766	2.07626198800104	2.58586162931501	3.42664600594127	2.30008958988816	1.43899100890314	2.54967790561064	2.85110106774689	2.53243316651942
S100A2	0.999911885864373	1	20	15.9703109826046	2.66484173996606	2.47706890100854	0.178732564465205	0.0721548618984451	3.16836139261188	1.27067157382887	2.42725882378807	3.29756352083255	1.69273170736563	3.00037383756551	2.28414553023988	1.91743355745889	2.41328024243574	3.0231355663691	1.68489971407991	2.5737303717556	3.2127706486081
S100A16	0.999991943595603	1	28	6.75440830680987e-05	8.46802706388048	7.97186587782618	0.140112539354701	0.0175758776554965	8.49228505259812	8.4240362648956	8.22942399502561	8.50480211959152	8.17576067525566	7.79652250871778	8.07675832357704	7.7069066499503	7.58372345744116	7.67618491903301	7.73973752051214	7.96061916068723	7.35485284349663
S100A13	0.877582761300583	1	28	24.6663654792423	9.18066563320737	8.90631627788779	0.209368885973881	0.0235079105032114	8.64299943283445	8.97515080278654	8.61317072294719	8.72668079390245	8.61802474020452	9.1986200948768	8.89368403557153	9.57604694441802	8.67699456210133	8.8751763147134	8.78819979148969	8.88541681502393	9.10491404462303
CHTOP	0.849792114302909	1	21.3134328358209	6.75440830680987e-05	5.76382819491943	5.60857389716164	0.122184856168087	0.021785369758598	5.71410667506929	5.85326799077391	5.54329080808214	5.52564859890295	5.62783146188556	5.72651129991389	5.47655134603618	5.24159460442737	5.46977951408936	5.6857560431474	5.59761153556726	5.83986985966894	5.76124457050232
SNAPIN	0.193316151216624	1	28	17.0679592475907	6.524533837872	6.31947246824762	0.225711498923111	0.0357168260574289	5.87417984800744	5.72551440450157	6.17950443007777	6.31605465513521	6.59980341362185	6.54899728734663	6.27392248105513	6.4576575949846	6.21065367491026	6.24516268468927	6.45976802312173	6.5000079006993	6.75847371772493
ILF2	0.9981665286003	1	28	6.75440830680987e-05	6.09283043784253	5.67337827489725	0.122717399311746	0.0216303925748664	6.1175876187203	5.8343349930191	6.32076138309106	5.73926527529363	5.64710328647611	5.51889675936531	5.77405174791714	5.17761103486439	5.361104000703	5.66022210475772	5.61714155903809	5.7298147711594	5.33253463201729
INTS3	0.991807350249688	1	28	4.3906431129069	2.61134158927449	1.67868175526824	0.662797636970747	0.394832215749457	1.04285392661137	2.10333900965509	1.26089272494625	-0.143520440799451	0.651014115519813	2.07626198800104	1.38116433731381	2.81967145433662	2.61606506134521	2.66068236441675	1.68489971407991	2.46800669307282	1.40502360267588
SLC27A3	0.869342356972932	1	20	12.3062696763379	5.08251350465882	4.70186274684701	0.346885803921895	0.073776250519969	4.38716728611219	3.85521114634252	3.93730561101754	4.89663595350617	4.81602835044751	4.04598391242023	4.29274953762811	5.28778628287346	4.93782320465603	5.00265227686893	4.78836410223713	4.79850846630038	5.59432647956596
GATAD2B	0.454380406824745	1	23.5643564356436	13.802686105403	5.47623527050142	5.28426444072935	0.192360478433203	0.0364025079726428	5.28614341306573	5.05810335464862	5.05368387735887	5.71061782377911	5.24072737470965	5.02698570053092	5.05291074620167	5.17761103486439	5.46977951408936	5.42273455889651	5.51673512268404	5.38236549912431	5.08833963227343
DENND4B	0.827482095253192	1	20	12.0942129443312	3.96883733727596	3.75169520874895	0.0683366512336699	0.0182148728591568	3.34273150653438	3.96372947281485	4.07130967031433	4.10302512691083	3.6099558182766	4.00405859607328	3.54456776981696	4.47519066236834	3.09465867929671	3.43807079012683	3.47699666970161	3.56596137784797	3.99044357089015
CRTC2	0.990720409394845	1	20	15.8055047320843	1.82677122815936	1.74206081231074	0.266303534783663	0.15286695671113	3.10521772108157	1.02565304320376	2.13245066680616	2.4935159347048	-0.143520440799451	3.16161503086897	1.66506419318636	-0.143520440799449	2.17725634772014	1.8537218338029	2.18113689320516	2.09448875733782	0.680299926038661
SLC39A1	0.559137573994876	1	25.9636363636364	2.0613458818244	7.02596750737976	6.90650315002345	0.0931651387460992	0.0134894803813682	6.85342818038781	6.57167311148025	6.39079978986916	6.68342609150763	6.69083335082044	6.90277132167522	7.04182441061165	7.01952262695709	6.99914216568712	6.84151510449427	6.96553602641987	7.43081028389561	7.39424858987289
JTB	0.839080378129943	1	25.4092526690391	19.7239506736547	7.25330143080376	7.19964822238794	0.116125828813405	0.0161293753842447	7.24625848293994	7.02004290555332	7.20974948552316	7.24429653900203	7.1852226758086	7.0746512614001	7.55342085354225	6.94940847832244	6.99914216568712	7.15660547638762	7.30055113678142	7.36238096367124	7.31118790914813
RAB13	0.999226579429967	1	20	9.0808491883123	8.19121046766704	7.90799801832738	0.032321559526376	0.0040871987387286	7.50968826849101	8.23306411951377	7.56062327404324	7.51669119102198	7.30835574901194	8.1798107807035	7.94366698845048	8.46836168554784	7.84814157271666	8.3163362255189	8.11254456498039	7.90092856301536	7.90708944090115
RPS27	0.382566396714579	1	20	3.4943738883019	9.02037831304543	8.9357502891161	0.160736850775259	0.0179880643006598	9.04325053828883	9.14033825380605	8.83665588446498	8.76723713610626	8.8663911351997	8.73551589855551	9.2005507225001	8.90857957133873	8.76360269511245	8.94952330043969	9.23867264670233	9.05017745647906	8.92106190745599
TPM3	0.820616594435721	1	20	6.75440830680987e-05	8.03499423426342	7.50538082368848	0.0906351410163767	0.0120760216097648	7.89052974233316	8.1262048268322	7.79176796110081	7.63575239417694	7.26535331710929	7.63765107317121	7.4729019297276	7.42287122434779	7.09557615503108	7.19711999065477	7.42488781708958	7.56185537568244	7.09279943075553
C1orf43	0.998952857441515	1	28	14.1721527337046	7.51793569857285	7.41454722438517	0.147233240495594	0.0198573474603236	7.28950457635447	7.03255543540723	7.76234562644522	7.54536385022468	7.3442215283319	7.30360170678405	7.88955088344914	6.58026340388934	7.85316618170957	7.24514076356658	7.62142583534321	7.56506384713681	7.44419444536875
UBAP2L	0.759450280307398	1	20	15.8773333859084	6.14229183050652	5.94906154820977	0.143867075457282	0.0241831546524468	5.87417984800744	5.89040451058229	5.92006952685875	6.07888634537369	6.157680790106	6.1862470262416	5.78890999858851	5.84620813501939	6.15477537750686	5.77172552858772	6.09911825466171	5.50771205417685	5.86842657860936
HAX1	0.998499255276566	1	20	6.79525279491353	6.4090979626194	6.31902608691011	0.0360886998031328	0.0057111173947977	6.26209068472783	6.63868279382947	6.32970439883962	6.30651449856779	6.50792090195835	6.14825755272384	6.40507692364888	6.33836236938889	6.1709626650198	6.25372443877307	6.28763972728936	6.45920344486714	6.0764867245941
ATP8B2	0.952638800377282	1	27.5675675675676	2.49891361153968	5.84281549605525	5.33945218163302	0.0023722594197333	0.000444288915610772	6.0352908305139	5.31185401951301	6.10853194700095	5.80848984549268	5.3269039665498	5.08846170230995	5.17104053979075	4.27570984252722	6.0272099181547	5.21044324633804	5.06925159145845	4.98253516656994	4.99680328332386
IL6R	0.999170228532394	1	28	19.9999324559169	4.96883943882902	4.2119015390794	0.0502847836752955	0.0119387367460366	2.12772676749597	3.99816111921524	3.14698327992459	3.51196499675862	3.68646287768943	4.87245306986126	4.81234167907809	4.39305156631408	4.83997886303704	4.83019825341389	4.69954773234518	4.77653316112145	5.02796518785083
UBE2Q1	0.819324206434856	1	23.4098360655738	19.7633272328659	6.13541894595087	6.05524396836627	0.109851193072127	0.0181414974600544	5.8929956512966	5.92660903683261	6.30270730484934	5.73926527529363	6.16438406286502	6.2858367566715	5.9693116461169	5.98351859299582	5.75391769295698	6.33665834497652	6.3177920097508	6.31419768858968	5.78879578829856
ADAR	0.927471456112417	1	20	16.0286188364036	6.55970035283324	6.45466370052701	0.199609827540612	0.0309248997007101	6.6472370036838	5.86264212337573	6.22814312490086	6.64609181064973	6.5698214394574	6.2682334109566	6.52529547684374	5.91649633644217	7.03937456374595	6.43780228238221	6.421402554709	6.62824524680575	6.46026744353688
PMVK	0.750525240192362	1	20	5.5499457569866e-05	5.76909549320747	5.46079873624822	0.132478444819714	0.0242599024828247	5.76606331003701	5.69435397823143	5.43142444334493	5.57416127109859	5.52741060077907	5.18543592990537	5.61639229353158	5.37595636466359	4.99349519387501	5.31231673628118	5.63641072835156	5.74120584617254	5.20199965184885
PBXIP1	0.407444890167116	1	26.542750929368	20.2179719297787	5.8937317062626	5.7999620508824	0.195608131652673	0.0337257606061256	5.50985403685515	5.02508914810765	5.36337733265547	5.78119729978535	5.90898402371595	5.70049581525551	5.9562078317725	5.89676097928561	5.42997932804652	6.11963578822829	6.02794519189182	6.32937195204487	6.31623647429718
PYGO2	0.707320755988479	1	27.5675675675676	20.4323648883493	6.05039125732414	5.60622545916328	0.0910356241141511	0.0162383094966962	5.35561637778155	4.88491532682513	5.39780204520833	5.72501265456658	5.8352871287253	5.31110202638296	5.47655134603618	5.87675190350591	5.48280593023232	5.66022210475772	5.7110124499944	6.18669071571575	5.92745898634477
SHC1	0.839545668009858	1	20	0.4864513909456	3.99161883200742	3.70757703839292	0.284802329480076	0.0768162944507621	4.21840796301278	4.03179013171485	2.97524968743516	3.04564259770179	4.10407927482196	3.91636573292871	3.85809334124853	3.85256485436407	3.4534184997098	4.27923745840307	3.34266849114531	3.61631880695083	3.71212294465596
CKS1B	0.857393605455774	1	28	13.7502339583778	5.93972670868353	5.30214722556527	0.396266584455246	0.0747370013689123	4.98664268754459	5.00829434584979	5.66134270304887	6.48627126421278	5.70342066549944	5.41073684910232	5.38172542081024	5.14452266853791	4.79890423330674	4.98218965622707	4.75349090548383	5.480783265067	5.39362463742563
FLAD1	0.99995266482585	1	28	21.3526950766053	4.07120150310906	3.82497336787587	0.144725658839929	0.0378370369988484	3.54661449727996	4.38396485174935	3.06367030048645	4.14645173156189	3.57012500220574	4.34363054845739	3.80060347563317	4.27570984252722	3.3434550745926	3.80723531225535	3.88406509440307	3.61631880695083	3.82287820798061
ADAM15	0.93484478819144	1	20	16.2018035708514	6.58564268714657	6.3822184534143	0.0665721951595733	0.0104308863204078	6.3395783434405	5.77599794241791	6.44941268056134	6.48627126421278	6.4866827769912	6.81456440931123	6.04552932971134	6.76032145271789	6.56317996637817	6.33665834497652	5.97594881565251	6.40293773600924	6.44879908728216
EFNA4	0.989546502493109	1	24.2033898305085	23.7965301029507	3.37180911374533	1.88397656709436	0.365405716151583	0.193954491013201	1.29000947026807	1.82509846765002	1.53280767156155	0.967588811644572	0.928088848794115	2.07626198800104	2.442876621971	1.0950798669275	2.30008958988816	2.31290248854171	1.825851689802	2.7644371198687	3.46129377566491
SLC50A1	0.542682433369355	1	20	5.79040863464736	4.36289388159423	4.0877728603129	0.416196656104188	0.101815015248262	4.0272602317516	4.50862257076141	4.91795265478735	4.188609258278	3.64871644097794	4.53243170736581	4.20684458355384	4.60248065095579	3.55559076534119	3.37668358615924	4.17507461943769	4.07819567089761	3.89225673475417
DPM3	0.999999964813703	1	20	19.4691074629624	6.74084479036294	6.53076356283849	0.0401140652345519	0.00614232391795807	6.46433660092387	6.34298166199467	6.1188871502953	6.69809341961833	6.58987849299244	5.80185613012393	6.82108307803859	6.56158396297588	6.62323781830298	6.85283019117444	6.43246861832784	7.07790791030479	6.50525039524491
KRTCAP2	0.985314259871022	1	20	4.82607381226569e-05	7.685383068872	7.28632092800273	0.0937960369328325	0.0128728939967984	7.61543797636766	7.80738791123266	7.2289971646601	7.47471574089306	7.47938227255121	7.05425323710673	7.26013681487286	7.39148479138014	6.52590733770006	7.15660547638762	7.28537251435212	7.32122800419445	7.16816302917551
MUC1	0.998472733752617	1	28	4.1001138892438	4.49851112731076	4.13873750092265	0.0711205152689561	0.0171841087416395	3.88413004168391	3.42002555286111	3.68194027744804	3.69858768459097	3.95740585659586	3.91636573292871	4.11549875333099	4.69679819805104	4.49895407104036	4.34481818782383	4.17507461943769	4.63715066361185	4.79421725068218
THBS3	0.900921920661861	1	28	12.1649758199347	4.50953518219087	4.19507086923804	0.169789069822289	0.0404734687719657	4.21840796301278	4.33092081361857	4.34269908308879	4.64739148069047	4.63482676859478	4.12634747259397	4.16189450548124	4.39305156631408	2.87511736273973	3.80723531225535	4.30116868856661	4.31004273686533	4.53696076823622
GBA	0.943880946213216	1	20	7.77965995993886	2.82724256740243	2.4369323603272	0.024883869186282	0.0102111447947373	2.82074355144453	2.71329423894123	2.28737201771253	2.95084376245853	3.25547697204305	2.07626198800104	1.02736109382209	3.18770212780808	1.72990207293818	3.10111654728425	1.825851689802	1.58914396551833	3.09998996812672
FAM189B	0.56991144413925	1	20	16.0703617660493	5.6168121206356	5.43007078773954	0.11422997023646	0.0210365526899535	5.10433975750093	4.92125614311697	5.13755905303303	5.80848984549268	5.69418578254594	5.27630033243371	5.42040687834681	5.41809973488148	5.68795555963485	5.32861760820678	5.49578719669035	5.35296732428588	5.79786383360679
SCAMP3	0.992416723157228	1	20	6.75440830680987e-05	5.67484157506248	5.38567479836597	0.109840096700042	0.0203948624475743	5.64918327071553	5.75601600882119	5.34585196141751	5.57416127109859	5.64710328647611	5.31110202638296	5.36198868762088	5.57534540798519	4.59805839214844	5.32861760820678	5.40881453895423	5.3380404963314	5.17441305761169
CLK2	0.375476327407273	1	20.8163265306122	20.1374839405192	3.7184081464756	3.40792982717812	0.500658446879743	0.14690984623187	4.27688211635614	3.31468121812232	3.56563117361977	2.74022583789905	3.86166507527064	3.61590270316002	3.74072727826631	3.31211525662196	2.70768246432334	3.24546954543845	3.34266849114531	4.31004273686533	2.61683963325814
FDPS	0.94532402925305	1	20.9384164222874	11.6768472638286	3.54187547402051	3.00685692137334	0.353648783561511	0.117614104298647	3.03918338561148	2.22462232809331	3.30043161553329	3.13459447207165	2.0807015364524	1.90458571812376	3.04783688562624	2.97831349894874	3.82475854521253	3.24546954543845	3.6763413016805	2.46800669307282	3.63326129111627
RUSC1	0.999999997621953	1	28	19.0561515348372	5.40703664050304	5.27642354026227	0.0872327042454053	0.016532543981689	5.22805106460525	5.51574351185933	5.09623091958052	5.49237615812765	5.59843226091146	5.24063833214327	5.17104053979075	5.7504940071417	4.81958772149518	5.13829806670777	5.21735921375985	5.05734946366874	5.22906862926374
ASH1L	0.822660010819844	1	24.3686006825939	19.6867490471976	6.04556234495087	5.94675422095109	0.051229703848569	0.00861473367573877	5.56955132301425	5.70481574621102	5.74394545727706	5.68138997839782	6.0675795888272	6.17684302843631	5.9562078317725	5.55029937654664	6.06234530009089	6.39973526726542	6.2506049205031	5.89190125196356	6.27136837574204
MSTO1	0.984846183862918	1	20	15.885626885259	3.31918449184991	2.99535649622323	0.31540986382569	0.105299607650502	3.80686185827903	3.46994688758476	2.13245066680616	4.10302512691083	2.6380788006313	3.72316187765299	2.442876621971	2.7332897097455	3.02512527461264	2.76018297573215	2.96991977622347	2.09448875733782	2.61683963325814
YY1AP1	0.925822924488075	1	21.7021276595745	6.75440830680987e-05	5.88742257602535	5.74619648860085	0.0558576181194758	0.00972079848475155	5.92990669004399	5.79570689442883	5.6327229336448	5.73926527529363	5.80986048057535	5.54836655284881	5.54816551104152	5.51189568733023	5.78580122646658	5.9081392347109	5.89025452357624	6.23583581109808	5.44069990890894
DAP3	0.999999163497085	1	20	6.75440830680987e-05	5.943813675369	5.79660832407019	0.0835918762080315	0.0144208253403839	5.99231230353411	5.67320006223672	6.15958032840277	5.86157318581074	5.45271080320754	5.95274111385586	6.17559190529535	4.92827124658686	5.91635802571452	5.83013979930717	5.97594881565251	5.56010705343622	5.91917223754285
GON4L	0.99959641004423	1	28	24.9208553494224	5.2711609272937	4.92445885393228	0.198096919659182	0.0402271448569415	4.51413200684076	4.95670399838616	4.23257613855227	4.94662695478747	4.67293358676852	5.61951031044213	4.78295673042539	5.56287674330647	5.13223564145002	5.00265227686893	5.09733590844684	4.2152025807954	5.08833963227343
SYT11	0.877264267163085	1	24.2033898305085	16.5309362749424	5.41704191264768	5.42110808050934	0.209759334144394	0.0386930736353603	5.27183814863327	4.62336054489998	5.23597880915638	5.49237615812765	5.05120127932683	5.50393300342691	5.6493326848339	4.69679819805104	5.75391769295698	5.87522589021025	5.97594881565251	5.61066569712985	5.6654110245356
RIT1	0.998849502382485	1	28	19.6742233533958	4.83911918940513	4.66921668496669	0.0906605182581953	0.0194166440272716	4.41346986577082	4.66681702659349	4.91795265478735	4.58562808384497	4.63482676859478	5.06825937695037	4.72232794070556	4.55290405564835	4.15279404948015	4.94037257512068	4.73573301538414	4.42751439881369	4.83001925651222
KIAA0907	0.627710538346881	1	23.7209302325581	15.3824476303019	3.52130143699575	3.12521015700105	0.495498742763863	0.158548935230437	2.89729110670082	1.66286817262761	3.93730561101754	3.5768921402183	3.20435369013261	3.16161503086897	3.39721168527061	2.06619896183358	3.60408562152947	3.49695220563062	3.47699666970161	3.01021923453843	2.77214204605057
ARHGEF2	0.998476070441704	1	26.7415730337079	10.815377567625	6.53177685735352	6.17514164197784	0.253682121212256	0.0410811825736525	6.37346961578008	5.96192720594695	7.00725895763273	6.57635436548714	6.1305518308673	6.1673773296301	6.55167119893273	5.02234466254292	6.88602489718454	5.64728364149938	6.42694619664914	6.02833396710953	5.59432647956596
SSR2	0.999486627386884	1	20	6.7852478216793	7.59113979099987	7.560654259985	0.0468371857985564	0.00619485882940629	7.81361283776066	7.44197337484787	7.54150540501934	7.57347774535878	7.59305475950268	7.32929494620139	7.60889986140842	7.33394288289387	7.69983947490242	7.59765242611194	7.5495541730656	7.51617104569069	7.64094970317304
UBQLN4	0.999926766463904	1	28	0.2684916959216	2.36442531671121	2.11725880129531	0.153759182628357	0.0726218176702298	3.16836139261188	1.82509846765002	1.95886952280503	3.04564259770179	1.53615245258237	0.463020845641358	3.23307447455715	2.43796284722243	1.72990207293818	1.8537218338029	2.62877763600589	2.35391834579359	1.20140701709577
LAMTOR2	0.947173792161422	1	28	25.2529150966745	6.6981395260228	6.59592763107194	0.0635044203715076	0.00962782248737122	6.60221094078054	6.08716567686423	6.52921866883034	6.77620193277746	6.4705464566267	6.67458071819362	6.66875717181507	6.82961661046031	6.494093904138	6.58075661718019	6.58406184288685	6.58464694657387	6.80419073237996
MEX3A	0.161096817000331	1	26.7415730337079	18.5637097026677	2.35925079555766	2.17194791705834	0.482043559180169	0.221940662294077	1.50095188332549	1.48005636492714	1.95886952280503	2.35229411764066	1.83396859656877	2.71868385062296	2.28414553023988	1.56407418107486	1.5435431020306	2.02354459596383	3.14157540440518	3.08364717041405	2.6965795696333
LMNA	0.792316333376484	1	27.3563218390805	14.8487334803351	10.4154642635899	10.1934313680344	0.240681860150616	0.0236114661943348	10.1476341158057	9.95699404989597	10.1903951701331	10.7324046714174	10.4137146986298	9.92021018559634	10.2864289122667	9.76070046856995	10.198967329274	10.3163284008392	9.96591472925532	10.7259813263109	9.98319869713578
SLC25A44	0.996146744618656	1	26.9433962264151	16.0844234978401	5.3349915387902	5.12631543747784	0.151181370433023	0.0294912344503335	5.02126149797261	4.74998980918574	5.38069236419312	4.92184797384783	5.36231716094392	5.51889675936531	5.05291074620167	4.69679819805104	5.60698293956228	4.83019825341389	5.0113876365463	5.480783265067	5.02796518785083
PMF1	0.935859485252131	1	28	27.553215816398	4.49088695523786	4.13281545954574	0.234153363577014	0.0566571060017161	4.27688211635614	4.33092081361857	4.07130967031433	3.9643041372891	3.92619292773189	3.6705288525333	4.97709243006469	4.52746190087762	3.94258782696267	4.17491364409625	3.91595373206139	4.36997388116675	3.41489655607691
SMG5	0.930134196302907	1	23.4098360655738	19.1669329898969	5.15810489217843	4.84870446278161	0.278488305826639	0.0574356115049496	5.16752103777956	4.7700548037958	4.68692154767343	5.25510843512287	5.021973111422	4.91831975102406	5.38172542081024	4.50156300290352	4.08607140153817	4.91900054090143	4.80548960003878	4.73155212530154	4.88210958039657
TMEM79	0.929266786251665	1	28	26.3511498642121	3.8923473380697	3.45100539559242	0.414891026815966	0.120223233306404	3.59338120405531	3.65396560241722	2.55477277137898	3.21837892828741	3.6099558182766	3.30663324655226	3.3174760839123	4.7853262080315	3.60408562152947	2.17546589276678	3.85145564309931	3.28386088604486	3.54983830806487
C1orf85	0.567102129822599	1	25.5913978494624	15.7096412782154	6.59329702390417	6.55315957275629	0.159070559390332	0.0242738724159324	6.70161265329443	6.25317367086743	6.44941268056134	6.59997672204272	6.74550073762408	6.37899345917063	6.29489254566612	6.47772262477526	6.31630867973631	6.60102852742219	6.64241088829732	7.02296796978388	6.69193385189589
CCT3	0.99850043933894	1	26.7415730337079	1.0377951690414	7.13053522947595	7.0838294679678	0.0556536488339857	0.00785643543307255	7.60120592967289	6.93373216394118	7.18532305397892	7.40936984943087	6.94164920283078	6.84456994330278	7.20581166914585	7.2352472767604	6.92948980047914	6.9081115450378	6.89528829833931	7.08239318060385	6.90414721427459
MEF2D	0.998601479895658	1	28	11.6473744209588	5.7875595667941	5.44276077428834	0.174045880587259	0.0319774996192104	5.55780784874474	5.27019577087688	5.80934266507608	6.03334437238929	5.65664351176523	5.24063833214327	5.68153772212226	4.44832724699519	5.75391769295698	4.85291650325899	5.39756482820517	5.38236549912431	5.83357656934004
IQGAP3	0.593448565769106	1	20.9384164222874	12.5198231579377	3.55331530181532	2.42138357130812	0.803798523533666	0.331958361763983	0.744421165765378	2.22462232809331	3.30043161553329	4.41855560128182	2.97955567410479	2.22966456719654	3.04783688562624	2.06619896183358	2.95207012313528	2.17546589276678	0.304848856339979	2.09448875733782	1.58342468531679
APOA1BP	0.586803191522744	1	23.5643564356436	19.9865982813483	6.2424196099896	6.13594448463475	0.155822525492791	0.0253950350892176	6.1725237356896	6.23884704955778	6.06635146942841	6.03334437238929	6.29840401974362	6.2593505307584	6.05784980208057	6.33102809702289	5.75391769295698	5.95088726526964	6.09215688894265	6.43134487132268	6.17024938191283
GPATCH4	0.588585021407495	1	21.186943620178	6.75440830680987e-05	6.41636358890147	6.21578566358779	0.104402530691682	0.016796353082648	6.21800217259878	6.67105549595964	6.33859231973636	6.05629505600507	5.88483428178021	6.70760885287062	6.00792375261105	6.46437699319864	6.13840440288244	5.67304556315174	6.16030364362291	6.26769311524867	6.34126248134526
NES	0.994841360102703	1	28	0.265938637597301	4.63899184122661	4.40249425649417	0.214248228961552	0.0486651921568126	4.87750421017452	4.33092081361857	4.11334752042834	4.4535538312979	3.75911622515082	4.20246969872584	4.86937477507946	4.33557337561018	4.57391321239001	4.71090940309643	4.00759681081034	4.98253516656994	3.89225673475417
CRABP2	0.999999502846892	1	22.9581993569132	6.75440830680987e-05	4.96771204132824	4.47411320963781	0.116921357521424	0.0261328562874897	5.18289329334671	4.46004423227866	4.57102988068167	5.21487673451609	4.0178760711501	4.53243170736581	4.62632205652983	2.90117195913933	4.91877801362181	4.10092275304767	3.94715273449789	5.57291378921023	4.27651108241161
ISG20L2	0.847609449122361	1	27.7821011673152	24.7529922628602	6.87333348634406	6.61062198617426	0.346599567957136	0.0524307045058739	6.56162636434859	6.88855988051267	5.71693331496903	6.31605465513521	6.38129852456944	7.00195956413763	6.30526437199621	7.50663480281749	6.33797635341556	6.63419461276413	6.47590310238718	6.4383601097834	7.0667772346229
RRNAD1	0.930217189736048	1	28	6.23442259862118	2.82827219139435	2.74625997973453	0.0727115810802775	0.0264765832866655	3.10521772108157	2.62791413095304	1.95886952280503	3.63902270402339	2.85249186793678	2.22966456719654	2.10576616698022	2.32436316940032	2.70768246432334	2.31290248854171	3.24562283799549	3.56596137784797	2.97763941804517
MRPL24	0.800650161708228	1	22.2429906542056	19.883881501905	6.86120555467851	6.6016240402188	0.169973454624047	0.0257472181979047	6.66376596403028	6.80350473807699	6.64121503535211	6.39018646730895	7.03238543041636	6.76521845072873	6.75451882546033	6.66437212420856	6.1301487208382	6.3685415065907	6.491859721232	6.67651010064307	6.54887309283479
HDGF	0.995843530447432	1	24.040404040404	16.1563889561687	8.3217406593571	8.28148351771113	0.087146462561085	0.0105230496896733	8.34803337940454	8.0254736321619	8.326437356604	8.43208791725295	8.17410092234166	8.2487519446277	8.50565499904329	8.00067925908001	8.26679086812477	8.42266671929504	8.21061818562456	8.53404251103268	8.1245057231331
PRCC	0.677820976653779	1	21.570996978852	10.3586491019303	4.36293483695553	4.2193548981253	0.20020173521681	0.0474484228159526	3.80686185827903	4.189094403856	4.37761479465903	4.22956977965755	4.53490886407677	3.91636573292871	4.29274953762811	4.07959570395309	4.59805839214844	4.34481818782383	3.88406509440307	4.31004273686533	4.05237516368345
PEAR1	0.967766154957387	1	28	22.7967769780664	3.64900070825845	3.164892426625	0.298069804300353	0.0941800744293259	3.22885690038068	3.14066759369899	3.62495750346954	2.4935159347048	3.30485047955678	3.96087835299459	3.85809334124853	2.7332897097455	3.60408562152947	2.85326169996853	2.84297138102797	1.94488388115783	3.26601835205635
ARHGEF11	0.996115337272167	1	28	19.9484450618748	4.73099837420229	4.3388099277467	0.283886117392345	0.0654294892193576	4.30525379776057	4.78984455823531	3.73675763484685	4.52110180357146	4.28719940755107	5.08846170230995	4.33385697564044	4.52746190087762	3.39948422169096	4.43791736324916	4.46101425682373	3.45964527642391	4.88210958039657
ETV3	0.459831949371397	1	26.9433962264151	12.4001798975166	2.58987585722632	2.06607142072094	0.657398787998296	0.318187832910879	-0.143520440799451	1.82509846765002	2.88105403911691	2.35229411764066	2.18985958413007	2.22966456719654	1.66506419318636	1.56407418107486	2.7938275511377	2.4383775949412	2.77504655191225	2.23002713374832	2.34718386630823
KIRREL	0.917229996398756	1	23.1067961165049	5.6930810132862	4.63916854388101	4.33037454036322	0.256544436474756	0.0592430132967754	3.92126570010579	4.74998980918574	4.3069173484255	3.9643041372891	4.33551690346724	3.72316187765299	4.81234167907809	4.71944466962376	4.41988574497454	4.49680491488822	4.32511696544739	4.31004273686533	4.30222957805086
IFI16	0.998633776037261	1	26.7415730337079	15.6942606566505	7.23846856912159	6.83910197153153	0.0115660645834544	0.00169116714907883	6.48308521944709	6.15740181334536	6.82320530656891	6.77620193277746	6.4377220622754	6.82664161306749	6.66875717181507	6.59258334004202	7.55008214534543	6.86405722356236	7.31258009292123	7.21494089255568	7.202712214447
CADM3	0.986235822612491	1	28	8.3938720747454	0.771925982649235	0.37979318913518	0.411341391747505	0.411341391747505	0.744421165765378	-0.143520440799451	1.53280767156155	-0.143520440799451	0.651014115519813	-0.143520440799451	-0.143520440799451	-0.143520440799449	1.5435431020306	-0.143520440799451	1.52867062128742	-0.143520440799451	0.326410908281649
DUSP23	0.774702712757212	1	25.5913978494624	22.4085346064545	6.66722032195901	5.71095116718863	0.251429739035659	0.0440258954550704	5.40888225420522	5.37871792870915	5.19741280271283	5.21487673451609	5.29059957859671	5.6055594589179	5.98229751071221	5.78310939113379	5.80667206575527	5.55331195943767	6.0781325687805	6.39574768576415	6.59642185946341
C1orf204	0.97827691171353	1	28	11.5095606558363	2.54987127152747	2.44836561579419	0.199455222358194	0.0814646395422016	1.99468321523746	2.33649565961216	3.30043161553329	1.82006159905392	2.38614186289278	2.81881739813575	1.90217788480581	2.06619896183358	2.30008958988816	2.17546589276678	3.08659534092853	2.67223259349027	3.15748208699094
TAGLN2	0.999801874154425	1	28	15.8911828713293	8.91318784226427	8.78742240888589	0.0799646247476125	0.00909989539899115	8.8131789108301	8.55845663473359	8.95263716448625	8.97872765567135	8.72050996855133	9.03650264732812	8.76245555490283	8.83918805118942	8.67557703129958	8.78058694367906	8.36587287846386	9.04903214403858	8.72345770005345
LINC01133	0.991888259893345	1	21.9692307692308	13.7546227510352	6.84766968703902	6.37750157327485	0.18766974187098	0.0294268436808259	5.73511439483202	6.28140704053076	6.93291255955955	6.66860811337576	6.58489031051488	7.16303315778066	6.44314544362081	6.25555864676577	6.96705571770172	5.73550688823422	6.2189993610864	5.63529574987937	5.97620411389371
PIGM	0.995334058628934	1	27.5675675675676	20.3974066183105	5.73799160534897	5.68101479596113	0.0948529696316013	0.0166964834696499	5.55780784874474	5.84383254972765	4.98741390598196	5.58997629838831	5.72171496011021	5.89656020482015	5.40119578632599	5.83588146828116	5.72131357914978	5.75975339417736	5.74691485197875	5.50771205417685	6.23176714860716
IGSF8	0.309290763559581	1	20	6.75440830680987e-05	3.46544482782773	3.30218590991802	0.0962524147693332	0.0291480908086495	3.34273150653438	3.46994688758476	3.73675763484685	3.21837892828741	3.20435369013261	3.00037383756551	3.74072727826631	4.04415242222067	2.30008958988816	2.4383775949412	3.38884827033729	3.40339713681503	3.59215270115176
PEA15	0.999131457494028	1	22.5236593059937	12.0310907506864	9.24832122330666	9.08707328141448	0.0379168388672093	0.0041726128636774	9.13205342788814	9.2190808087646	9.26270048465192	9.27742685548207	9.16683960490256	9.28431108639191	9.05909654444227	9.34616474563154	8.94397835693924	8.64234338706382	9.00199132983566	8.83845979098491	9.01542887669004
DCAF8	0.972615035190569	1	20	11.2812735607499	6.82863375278295	6.62969107698305	0.164682976532445	0.0248402187402353	6.16480263758699	5.93551996679718	6.18936423754902	6.95170411604762	6.53403630667241	6.79010239845665	6.57757335812678	6.94461078702335	6.72541730980388	6.97694913115301	6.421402554709	6.91646624421953	6.88299897176811
PEX19	0.192045763718225	1	27.148288973384	12.4603596723247	5.2369434990027	5.11312374895973	0.238116468557849	0.0465696666555927	4.77979142143196	4.82862784466523	5.3281110772382	5.36948046177174	5.09396238413589	4.96277304175724	5.12494272004786	4.80663470692323	5.27386357858767	5.21044324633804	5.40881453895423	5.41117656344696	4.99680328332386
COPA	0.999574494833351	1	28	6.98389666341472	7.47621281890327	7.23504598759456	0.0308252363426362	0.0042605446317121	7.3071480624213	7.54454875617415	7.59811537560288	7.33154657022487	7.30229046503645	7.29058143355828	6.94565105466206	7.24698591017179	6.91514650781666	7.13359587307886	7.06843418649206	7.33632888738781	7.05925528893504
NCSTN	0.999998906117937	1	28	6.75440830680987e-05	4.75622921887806	4.4855392932213	0.29272979086812	0.065260779525553	5.15198322153629	3.81714536748694	5.13755905303303	5.15234401563696	4.13170584883106	4.30961397059237	5.28022550510032	2.20104805210502	5.58298790664514	4.31240042973753	4.14847722553774	5.12847461522282	4.1405561708177
KLHDC9	0.957040779679022	1	22.1052631578947	13.3699836996596	1.91592686428669	1.2274555982197	0.398704082241461	0.324821592585297	1.29000947026807	0.730333828333133	0.48784801583033	1.82006159905392	0.651014115519813	1.21702005258073	0.557581560161646	2.06619896183358	1.32948977595216	2.17546589276678	1.52867062128742	1.58914396551833	-0.143520440799451
PFDN2	0.999999996594729	1	20	11.5227752475306	6.48318255757053	6.1880599061169	0.0624804177585555	0.0100969316242064	6.55573423275796	6.14208661859565	6.47382140280944	6.63088331123876	6.28616334353023	6.48946972391608	6.22012372092493	5.58770723344749	6.39421457746499	5.66022210475772	5.85778625594905	5.99065174359276	6.08391959281829
NIT1	0.115600893868616	1	20	15.9012994233381	3.68006550174375	3.31518892731569	0.772667797270834	0.233069008798984	3.92126570010579	2.33649565961216	2.67192584087311	3.63902270402339	4.31156042203512	2.81881739813575	2.71594455860083	2.7332897097455	3.94258782696267	4.02293100807584	3.08659534092853	2.23002713374832	3.63326129111627
DEDD	0.94501057584552	1	20	16.0073184853619	5.38942850356346	5.17556037970807	0.0735462082381014	0.0142102889044548	5.30030822300845	4.90320015797602	5.17773617682855	5.2748112397166	5.49586879322055	5.31110202638296	5.07732320035457	5.09342217595629	5.37514463229223	4.91900054090143	4.88819432953264	5.07546217680325	5.29459910021763
UFC1	0.756035810016437	1	28	24.5324340415345	7.85923026670227	7.72017016704273	0.115122608658606	0.0149119263134979	7.51880290716558	7.59322514569951	7.59069449656538	7.57744966377042	7.79661336413847	7.78108961235585	7.67437691102069	8.10541258546606	7.66597530019234	7.52877646112251	7.59704484322062	7.92610044791518	7.89234853334682
USP21	0.519204868294566	1	20.9384164222874	11.6196350420647	2.7480201310135	2.3757098544766	0.495706433121972	0.208656133739523	1.50095188332549	2.44031463690908	2.42725882378807	3.04564259770179	2.18985958413007	0.888727897471734	2.442876621971	2.20104805210502	3.28516172494409	2.17546589276678	2.70376500103699	2.23002713374832	2.61683963325814
PPOX	0.985107526844078	1	28	21.4771536936499	4.13805385246034	3.50349734217252	0.272159231545878	0.0776821572746255	3.59338120405531	3.46994688758476	3.06367030048645	3.29756352083255	4.21154650045675	3.61590270316002	4.55857441468933	3.76818841004344	3.39948422169096	3.17509775047576	3.6763413016805	2.5737303717556	2.91233941198123
B4GALT3	0.421066566587373	1	26.1538461538462	19.6048468593243	5.79778896545923	5.62576711280871	0.216617102091947	0.038504455969881	5.60421886509689	5.24173995680815	5.51220420221244	5.31342753063752	6.00173271739601	5.78956875387746	5.6493326848339	5.4455265606459	5.5211939947213	5.74768107765763	5.37479877066166	6.12715532645603	5.79786383360679
ADAMTS4	0.609443421534458	1	27.7821011673152	1.5577641794871	2.12362759356966	2.11446759796966	0.225215459540674	0.106511662679026	2.89729110670082	2.87024433918086	2.55477277137898	3.37262714729297	1.16042707151778	1.21702005258073	1.90217788480581	2.43796284722243	1.89491887329102	1.8537218338029	2.07214905675533	1.77795105599192	1.40502360267588
NDUFS2	0.792831771910683	1	28	27.8002264996808	9.01585800900717	8.82137056927742	0.227458451374974	0.0257849332582347	8.84855127442449	8.81053701567938	8.37692312042483	8.53166395520136	8.76198172397298	8.92155755579373	8.6989750341852	9.47485985206066	8.6323902154714	9.00889095105335	8.65045325805366	8.63519796563236	9.17619046132569
TOMM40L	0.999990099117495	1	20	2.7678407543043	4.10854501944581	3.83866383079692	0.142943469092988	0.0372378190416617	4.15746329709211	3.46994688758476	4.41170541502077	3.29756352083255	3.0963287101504	3.91636573292871	3.85809334124853	3.37051685975502	4.33623144829813	3.80723531225535	4.30116868856661	4.04180983454403	4.05237516368345
SDHC	0.991932542732391	1	28	11.0617582722268	5.63189274451252	5.44950691883549	0.257188586133792	0.0471948361501945	5.34198684715365	5.44261970559623	6.22814312490086	5.36948046177174	5.12178150774601	5.31110202638296	5.91616676479887	4.21325437956665	6.15477537750686	5.53937345605464	5.60740959473245	5.7298147711594	5.11760508498604
DUSP12	0.999401442378809	1	20.695652173913	16.0101648999724	3.49072487395048	3.39871866866794	0.246555829887635	0.0725437595528515	3.80686185827903	2.53716152850742	3.98337055173985	3.37262714729297	3.0391233340961	3.61590270316002	3.91337981904933	2.32436316940032	4.2165667937973	3.37668358615924	3.74895691843378	3.01021923453843	2.91233941198123
ATF6	0.999998917333482	1	20	11.9181187138936	5.41650820603	5.3054632273114	0.0340522557599532	0.00641833790962106	5.18289329334671	5.02508914810765	5.39780204520833	5.0416943344709	5.44171651565835	5.22247121651826	5.42040687834681	5.31777903471318	5.5337663340344	5.32861760820678	5.33996157428433	5.36774129219846	5.30735543374379
OLFML2B	0.964466277403412	1	21.0619469026549	15.4598733472546	3.36491450738368	2.89560290317688	0.367325581919917	0.126856338456115	2.56322463782187	1.66286817262761	2.67192584087311	2.35229411764066	2.47509971387562	3.6705288525333	2.71594455860083	2.64140456967619	3.28516172494409	3.94048088152757	3.29496150605703	2.67223259349027	3.15748208699094
UHMK1	0.399367774780234	1	24.040404040404	8.3021783014004	5.01234039781588	4.70857390433589	0.362585323814573	0.0770053377479509	4.56194616072498	4.64525240265455	5.41471118944541	4.38268719866198	4.8987526530576	4.20246969872584	4.37382549552375	4.74174113890795	5.04709844633428	5.22792959090272	4.34867419107422	4.56206113568602	4.60052859671005
UAP1	0.723153388513658	1	28	3.46992331736115	5.26429488538886	4.71893203134011	0.0519441331994553	0.011007603596423	5.27183814863327	4.99130172565475	5.64710378602772	4.97098752117535	4.61538913752785	4.56162908245288	4.33385697564044	3.6315812417414	5.09878121543329	4.55338277792572	4.83914253820062	4.75421794114174	4.08237170717163
DDR2	0.999276385135824	1	23.7209302325581	11.4064553421434	8.38607525184424	8.21622915401486	0.0868429722365507	0.010569687214008	7.69800218425066	8.25458651272487	8.07045434119337	8.00657447634955	8.21018154054503	8.48996250987568	8.09480735940344	8.33722958440908	8.31493131516295	8.50386227175688	8.38308655746762	8.12616506755185	8.22541063214399
RGS4	0.332330928836627	1	20.458452722063	19.8974318705884	4.2375234274422	4.18734780320509	0.458265492104637	0.109440513098499	4.77979142143196	4.189094403856	4.37761479465903	3.69858768459097	3.86166507527064	4.40934814028419	4.45058659125292	3.53274945698863	3.22441343989173	4.58086084201516	4.27681615801772	5.21271694407897	4.08237170717163
NUF2	0.298956607292174	1	27.5675675675676	11.4648321071341	3.67852249224232	1.90133051074729	1.4301341187986	0.752175442783226	0.744421165765378	2.79390255314031	3.98337055173985	3.29756352083255	2.9174221950467	3.08324588042633	-0.143520440799451	0.395744218863993	2.04298334758568	1.8537218338029	2.28246644286496	2.23002713374832	0.326410908281649
PBX1	0.978229070570413	1	25.4092526690391	22.5906923555419	6.95624497227649	6.72113329764081	0.0232389738459846	0.00345759752364109	6.50159331175144	6.46493475933311	6.20888397182627	6.86986247730594	6.4866827769912	6.68788284378694	6.89847751399843	6.77120129574717	6.62323781830298	7.07199465657946	6.87109114867178	7.00889973914976	6.9166889373719
MGST3	0.994454422850698	1	25.4092526690391	15.4555695009832	8.37220219142906	8.09624266748541	0.282631378189662	0.0349089558944067	8.40485609229262	7.45752308388246	8.26715467428065	8.66081993079558	8.35198953368527	7.65129647177654	8.4715255242628	7.01495288636783	8.48318564095558	8.09121835341535	7.86957848496835	8.55032313034481	7.93201435188723
ALDH9A1	0.229191547191787	1	25.2296819787986	12.9216702339387	6.9669694295593	6.92861080931516	0.123107903273033	0.0177680499974859	6.71753358666905	6.84192736121608	6.96196249021656	6.92701293371524	7.03604502478613	6.85049688290548	6.90531176685257	6.87571198131949	6.82595653105383	7.19711999065477	7.0930515421938	6.94137079902676	6.85286074531694
TMCO1	0.883535868088902	1	20	0.6823424158199	7.81420082543781	7.78030391576617	0.0682101542060479	0.00876702953310416	7.8037033531822	7.91041407021573	7.69126609498849	7.65842937878766	7.74164463234573	8.00484965477305	7.66232418673648	7.76248660946256	7.88540639423925	7.79826019612975	7.95455537380404	7.60924895173141	7.71701521282986
UCK2	0.541252249168152	1	20.8163265306122	19.2725199407661	4.23384173982859	4.18173396006845	0.218512555448064	0.0522540547855626	4.43930148198464	3.99816111921524	3.93730561101754	4.41855560128182	4.0759133263219	4.12634747259397	4.45058659125292	4.00781641278699	4.08607140153817	4.43791736324916	4.6243350216168	4.18215122370959	3.63326129111627
POGK	0.969720847663481	1	27.3563218390805	24.962475588172	4.52451784734348	4.35567423974884	0.137650867015643	0.0316026542479862	4.89627698718563	4.62336054489998	4.65880966466833	4.4535538312979	3.98795776499018	4.12634747259397	5.17104053979075	3.97054153994714	4.62180611698229	3.66041937687744	4.46101425682373	4.04180983454403	3.85798447878255
TADA1	0.999980379637439	1	20	10.8189346889743	2.95880352292621	2.18146490041935	0.256917013691404	0.117772701106498	2.46604630699185	2.33649565961216	3.78956814526867	2.74022583789905	2.29133623918534	2.91244973907408	2.442876621971	1.56407418107486	-0.143520440799451	2.66068236441675	2.70376500103699	0.804604995088569	2.0152663988473
MAEL	0.829854722266767	1	24.3686006825939	24.0000124060073	0.134558560890164	0.0421956952641006	0.117434212472913	0.117434212472913	-0.143520440799451	-0.143520440799451	-0.143520440799451	-0.143520440799451	-0.143520440799451	-0.143520440799451	0.557581560161646	-0.143520440799449	-0.143520440799451	-0.143520440799451	0.646412539222943	0.40706708637385	0.326410908281649
POU2F1	0.540580701468612	1	20	12.0512501544965	4.20658557470567	4.08224238230755	0.344755291463319	0.0844524305948832	3.8460131814956	3.65396560241722	4.44500904100904	4.4535538312979	4.21154650045675	3.16161503086897	4.37382549552375	3.76818841004344	4.54935704688001	3.89741872339902	4.0937645965015	3.75763238331172	4.40075018333607
CREG1	0.948337535879602	1	26.3468634686347	15.526193031327	4.65180641910686	4.44768068946254	0.395819415455041	0.088994566627235	3.92126570010579	4.03179013171485	4.81980797781723	4.41855560128182	4.38226849389117	4.59024726122307	5.07732320035457	2.54326678440314	5.2887749418586	4.34481818782383	5.24272738220304	4.862494660284	4.32749761616564
MPZL1	0.999968018895718	1	20	17.7859650991421	7.14541851200833	7.02287439553827	0.0853555026849045	0.0121539269930745	7.28950457635447	6.8700873535999	7.13008322419184	6.71261313013276	7.03604502478613	6.7206112601461	7.18349559102167	6.62892421403714	7.30809044405608	7.08164466183601	7.32153644508504	6.87052511469134	7.09279943075553
MPC2	0.999999963985356	1	28	6.75440830680987e-05	6.08929937677245	6.0421434581833	0.0490675116560091	0.00812087829353895	6.16480263758699	5.74592029017866	6.52921866883034	5.82194491129617	5.86850690551085	6.06913907933586	6.22012372092493	5.37595636466359	6.33797635341556	5.98213704721128	6.33558545489786	5.90208607773514	6.22505995645695
DCAF6	0.978536340025451	1	20	17.2361553264753	6.66425830233251	6.42364363027353	0.0924084853588859	0.0143856805697285	6.24021483927792	6.14976453853368	6.25655821001379	6.24790951484648	6.5698214394574	6.17684302843631	6.41468864060394	6.19220512895525	6.95775554304375	6.56708201116752	6.59887183194617	6.54619877726202	6.51077591336076
GPR161	0.981782095987369	1	20	19.3805878331331	4.8956879994442	4.74509694600197	0.117073293046284	0.02467247653284	4.89627698718563	4.90320015797602	4.02801004571955	4.73534509438342	4.88258291922711	4.77609872903487	4.37382549552375	4.74174113890795	5.01158514142513	4.85291650325899	4.75349090548383	4.92376306081232	4.83001925651222
TIPRL	0.998500972563154	1	25.7761732851986	12.8888202803006	6.18884540773321	6.06865474363042	0.140708480078125	0.0231861073042276	5.72464877244872	5.69435397823143	6.45759489244583	5.98631776969404	6.35809637823894	5.73934520907898	6.46180951821711	5.45904689218446	6.55703435010241	6.0227775703197	6.19969824619829	6.01900528087869	6.19791494754756
SFT2D2	0.698250188492848	1	20	8.0151351892874	3.79253263462026	3.38258786320357	0.263060933540314	0.0777691354013121	3.03918338561148	2.94274863099207	3.62495750346954	3.21837892828741	3.0963287101504	3.00037383756551	3.80060347563317	4.11418907442094	3.4534184997098	3.10111654728425	3.51913013492201	3.9267993178791	3.26601835205635
TBX19	0.791335905483191	1	25.7761732851986	16.3399593994576	3.44422898221803	3.39492765232037	0.15747360331794	0.0463849658799975	3.54661449727996	3.31468121812232	2.78027594164479	3.91493247051481	3.20435369013261	3.43839660920028	3.23307447455715	3.53274945698863	3.09465867929671	2.85326169996853	3.29496150605703	4.24751367663501	3.67323089999944
DPT	0.992905944619641	1	26.7415730337079	21.258359422209	10.4914591342014	8.96988971452916	0.113813273041026	0.0126883692735569	7.84776963834201	7.78043928464576	8.01609082850711	7.73865567875926	8.5721313701915	8.75933865934218	8.96410624903024	9.48398190767157	9.45102477939611	9.45550502110435	10.0132090270858	9.88403524936346	10.6074375837692
ATP1B1	0.999999272006477	1	20	13.3880240380627	6.22099507087686	5.87870164322021	0.0941960918192848	0.0160232815910839	5.49761232472237	6.12660709657096	5.57372167712881	4.7066189131684	5.76646080304349	6.17684302843631	5.80361678342594	5.86664232767169	6.31630867973631	6.28747222243938	6.47590310238718	5.480783265067	6.4941354626956
NME7	0.997143776701688	1	20	6.75440830680987e-05	2.22565675425975	1.44774450718107	0.0202952440799774	0.0140185260446919	2.56322463782187	1.27067157382887	1.95886952280503	1.82006159905392	1.53615245258237	0.888727897471734	1.38116433731381	0.787378269324489	1.07804971260856	2.02354459596383	1.35344565302819	0.40706708637385	1.74217297042677
BLZF1	0.996577067293608	1	20	19.6995567709633	2.40117578892289	2.03769794941416	0.0498333540230802	0.0244557119161883	1.29000947026807	2.62791413095304	2.42725882378807	2.19573339055383	1.83396859656877	2.71868385062296	2.28414553023988	1.91743355745889	0.386551574481497	2.4383775949412	1.825851689802	1.94488388115783	2.61683963325814
METTL18	0.997383393423792	1	20	6.75440830680987e-05	2.94108930425817	1.89083045128428	0.352746284102513	0.186556274182554	3.10521772108157	2.22462232809331	1.26089272494625	1.58776421592318	1.53615245258237	1.4842816222483	1.02736109382209	0.395744218863993	2.17725634772014	2.4383775949412	2.37714366119344	2.23002713374832	2.91233941198123
SCYL3	0.996039989451761	1	20	7.9516657748946	1.82262618285676	1.80418438410039	0.43103077282133	0.23890616536749	2.36184633617361	1.02565304320376	2.55477277137898	2.19573339055383	2.55888947227325	-0.143520440799451	2.28414553023988	2.32436316940032	1.5435431020306	0.44021705493566	2.18113689320516	2.46800669307282	1.88517192638136
KIFAP3	0.999969461505034	1	28	4.5261303548759	4.78313682883941	4.5617114815273	0.0418912301725379	0.00918322658988339	4.41346986577082	4.43512756918944	3.98337055173985	4.30815888608283	4.53490886407677	4.61830877675753	4.75296080027718	4.55290405564835	5.19690344123349	4.34481818782383	5.0113876365463	4.48284771836672	4.68115031415395
GORAB	0.984082367288953	1	20	11.6486953163328	3.16753385702705	3.03902873422401	0.128054631324454	0.0421366964656725	3.76661835283441	2.44031463690908	3.22574662616593	3.51196499675862	2.47509971387562	3.6705288525333	3.04783688562624	2.54326678440314	3.69644299785843	3.0231355663691	3.08659534092853	2.09448875733782	2.77214204605057
PRRX1	0.996162983733431	1	20	18.0973763362303	9.13369724257182	8.74566984015748	0.152843207430644	0.0174764437972303	8.330885824704	8.87680319309858	8.37692312042483	8.40552325096471	8.42498246387645	8.76562551463003	8.77743309521265	8.79988249572256	8.7448007642564	9.33662234020801	9.18406553405062	9.13897633362069	8.46199223113
FMO4	0.997659308245371	1	28	1.2744705671888	2.06799667057009	1.38620303168109	0.21051381716562	0.151863624847454	0.367711745238265	0.358582086321589	0.48784801583033	0.967588811644572	1.69273170736563	0.888727897471734	2.58586162931501	1.34855140065225	2.30008958988816	2.17546589276678	0.646412539222943	1.58914396551833	2.53243316651942
PRRC2C	0.99999076123705	1	28	3.7995738513635	8.51689851585669	8.29693938832376	0.139542373386432	0.0168185359510772	7.84293932829689	8.53958626504928	8.20046397061642	7.94641887997883	8.04384028003211	8.7546054734923	8.18181325627082	8.5480164183722	8.52471630033999	8.50386227175688	8.43077200749942	8.02494524003782	8.34313547958925
VAMP4	0.775050061174544	1	22.2429906542056	20.1231554685013	4.61038723551565	4.47538193435941	0.140773771454989	0.0314551413755794	4.30525379776057	4.33092081361857	3.88972117623473	4.30815888608283	4.78156313051884	4.47220213567213	4.69103051487071	4.11418907442094	4.93782320465603	4.6602878651282	4.68110895386983	4.862494660284	4.25032577652155
METTL13	0.776027742743796	1	20	3.7651897058845	4.58466371044293	4.582079894464	0.243703147507753	0.0531861410365611	5.02126149797261	4.72964181009122	4.63013909837132	4.58562808384497	4.10407927482196	4.77609872903487	4.59284587000168	5.00401432519772	3.86511374741395	4.7598147708029	4.73573301538414	4.73155212530154	4.42436385800237
DNM3OS	0.829782915229969	1	20	15.7448655224793	5.60464450779927	5.46937184393115	0.268452246528954	0.0490828296537984	6.13349826682018	4.95670399838616	5.67544245908016	5.44098291352045	5.65664351176523	5.02698570053092	5.49479090426098	4.90869740206477	5.74313131884583	5.79537580688459	5.47453061978582	5.29231037877868	5.13201815903068
LOC102724528	0.97410673150927	1	28	23.5853891465393	2.16531790975758	1.67577058073352	0.0958936192331889	0.0572235963178289	0.744421165765378	0.358582086321589	2.13245066680616	1.31074761462518	1.96260325345921	2.36831211583906	1.66506419318636	2.43796284722243	1.32948977595216	1.1762018956445	2.84297138102797	1.11593053292944	2.24480113722503
PIGC	0.462867621210304	1	28	16.6997435697622	4.95059192553387	4.73315379977734	0.204867494395571	0.0432835067403068	4.46467870426668	4.12821505480608	4.7144961052064	4.84485033651281	4.72827054203028	5.12803697028162	4.84114004012302	4.39305156631408	4.75662582119836	4.87528254583502	4.56523503332456	4.862494660284	5.24241501147859
SUCO	0.910611297845765	1	28	8.4600733734042	5.42055821089198	5.44653942438585	0.14642763761499	0.026884527257691	5.69278852676624	5.87195573911733	5.96667926424194	5.21487673451609	5.73077584273423	4.80079730823258	5.38172542081024	5.31777903471318	5.59503530847035	5.26227900775094	5.29216349222008	5.54718561389339	5.2687429884776
LOC101928673	0.342277433469892	1	20	3.8988342637219	2.18919616863753	1.61185692133384	0.829310173628546	0.51450607225254	1.04285392661137	1.97091610974166	2.88105403911691	0.516457393539153	0.928088848794115	2.22966456719654	2.442876621971	1.91743355745889	0.386551574481497	1.43899100890314	2.70376500103699	2.09448875733782	1.74217297042677
PRDX6	0.987710097762079	1	28	8.16504347301497	7.61868872055483	7.41928402657832	0.0801361594322819	0.0108010637071189	7.53086686896799	7.58758302396695	7.61284359245516	7.54941381915459	7.70303254731098	7.22365687219031	7.36796642775303	7.11656002624152	7.56240630461701	7.24942805692134	7.31258009292123	7.53265344155755	7.17513937316625
KLHL20	0.997543081814701	1	26.7415730337079	20.0509825106222	5.15929741193878	5.00546846117369	0.123462538080138	0.0246655311161801	4.95117269990045	4.64525240265455	4.94147996231161	4.34590424696722	5.3269039665498	5.50393300342691	4.81234167907809	4.57790529832932	5.42997932804652	5.06235431754237	5.13846317965109	4.79850846630038	5.50855227543926
DARS2	0.704722465549753	1	25.9636363636364	5.7849464917208	3.56496914487088	2.57773042744834	0.912230278298178	0.353888936013058	1.99468321523746	3.51819842153553	2.78027594164479	1.82006159905392	3.0391233340961	0.463020845641358	3.54456776981696	3.31211525662196	3.86511374741395	2.4383775949412	3.34266849114531	1.37185302979298	2.0152663988473
GAS5	0.327552728426232	1	25.0526315789474	16.0282821783011	7.14127727108237	7.13206058123507	0.225382063358378	0.0316012547553751	6.80457679276363	6.63868279382947	7.14535960584118	7.08043237335894	7.11775104531372	7.04394504392552	7.1665290391786	6.69896990377744	7.25592823956156	7.47487193324877	7.74861917663312	7.39880061123996	7.09647886574921
RC3H1	0.545803994825883	1	28	14.2209067355039	4.45271390315969	4.33839934864478	0.332507254471668	0.0766428416912646	4.0938301177005	3.89229831791775	4.76811275468467	4.34590424696722	4.18542083312413	4.50263120639865	4.48748797482948	3.42664600594127	3.97981857518295	4.87528254583502	4.75349090548383	4.66133641780904	4.62111032304447
RABGAP1L	0.73027302776696	1	20.3418803418803	7.3161717721563	4.04878500744628	3.42322729346848	0.0813337369365221	0.0237593738200519	3.76661835283441	4.21859703946261	3.22574662616593	2.19573339055383	2.9174221950467	2.81881739813575	3.54456776981696	3.6315812417414	2.61606506134521	3.94048088152757	4.00759681081034	3.56596137784797	4.11175724443167
CACYBP	0.999915874437473	1	20	8.50387052989886	5.73829405636831	5.53512827139865	0.00585999068786496	0.00105869103669105	5.52199274767209	5.89954117485246	5.79649823115194	5.57416127109859	5.71259681052814	5.53370690188014	5.77405174791714	5.09342217595629	5.37514463229223	5.13829806670777	5.7110124499944	5.21271694407897	5.61499624460513
MRPS14	0.984323065623713	1	25.0526315789474	16.6854139970119	4.74701699671582	4.58978041719018	0.0925338232796288	0.0201608388351348	4.0938301177005	4.06465307975848	4.60088719168869	4.84485033651281	4.42755249855481	4.80079730823258	4.97709243006469	4.21325437956665	4.91877801362181	4.89730713536059	4.48246943829938	4.75421794114174	4.57964899337201
RFWD2	0.999995733856974	1	20	6.75440830680987e-05	4.41030844883401	4.058769097356	0.0360236382933887	0.00887550817238053	4.51413200684076	3.96372947281485	4.68692154767343	4.01204197369636	4.26241996298963	3.43839660920028	4.59284587000168	3.42664600594127	3.82475854521253	3.98229486850369	3.81809203636361	4.50973835739109	3.7499940044432
PAPPA2	0.253025003153748	1	22.8115015974441	16.2055393735304	4.00796902845476	3.55207326980441	0.503647059738053	0.141789603277464	2.96998097133116	3.0776639935856	3.62495750346954	3.69858768459097	4.31156042203512	3.82299559271406	3.54456776981696	3.6315812417414	3.55559076534119	3.89741872339902	4.00759681081034	3.28386088604486	2.34718386630823
LOC730102	0.926648231277957	1	26.7415730337079	9.9845554216189	3.66022648252417	3.05110765638408	0.415659587823186	0.136232357109218	2.73990578484915	2.79390255314031	3.22574662616593	3.21837892828741	1.96260325345921	3.30663324655226	2.442876621971	2.54326678440314	3.90437077857201	3.98229486850369	3.71310593488149	2.5737303717556	3.41489655607691
RASAL2-AS1	0.957849824396898	1	20.112676056338	7.3894052440459	2.19274116448329	1.98388133352223	0.452130850829911	0.227902164907811	1.50095188332549	2.87024433918086	1.53280767156155	1.82006159905392	2.78450098360699	1.21702005258073	2.28414553023988	2.43796284722243	1.89491887329102	1.43899100890314	0.646412539222943	3.45964527642391	2.24480113722503
RASAL2	0.447925528043844	1	28	10.5169821746503	4.87098186191743	4.69944140409707	0.3162173200245	0.0672882780810536	4.63082136029014	5.04169068523472	5.60352390288335	4.4535538312979	4.53490886407677	4.77609872903487	4.16189450548124	4.36459869949933	4.71307093188991	5.1196836148441	4.80548960003878	4.70852452105175	4.49297081675498
RALGPS2	0.999698269373264	1	20	4.81062308050052e-05	5.44186855254212	4.90411407625609	0.106391625703569	0.0216943619274026	5.49761232472237	5.12194824577673	5.8220737523296	5.10909709280815	4.83295703997122	5.18543592990537	4.81234167907809	4.27570984252722	4.2165667937973	4.87528254583502	4.27681615801772	5.4533422575419	4.32749761616564
ANGPTL1	0.999994711557916	1	20	12.5506454745685	3.25415686244992	2.80777359621305	0.207490141987065	0.0738984590021483	3.34273150653438	1.02565304320376	3.78956814526867	2.62213809074332	0.928088848794115	3.16161503086897	2.58586162931501	2.64140456967619	3.82475854521253	3.10111654728425	3.14157540440518	2.5737303717556	3.46129377566491
FAM20B	0.721680860608223	1	28	15.2389413526618	6.03771374947927	5.80492179380353	0.260711527056211	0.0449121515012498	5.63807286713344	5.37871792870915	6.30270730484934	5.78119729978535	6.0240172766819	5.93053058737673	6.05784980208057	5.05832109855067	5.74313131884583	5.84154410230147	5.83294635151745	5.95195882816735	6.02335594992009
TOR3A	0.653503086601413	1	26.3468634686347	24.0392263685355	5.17547972220133	5.02908543390737	0.210346913213352	0.0418260767246347	5.08810243056833	4.66681702659349	4.98741390598196	4.87097548847886	4.53490886407677	5.50393300342691	5.10132942546762	4.96663980319568	4.99349519387501	4.80711652587776	5.11117567800334	5.09335030557389	5.61499624460513
ABL2	0.202067450499496	1	20	7.4424108635985	5.99285979890483	5.77361364651461	0.291771272161903	0.0505352955749018	5.79636222389346	5.84383254972765	5.96667926424194	5.63640704946776	5.25335798178756	5.42669364608478	6.46180951821711	5.86664232767169	5.60698293956228	5.6857560431474	5.50629917982799	6.25185239471645	5.97620411389371
SOAT1	0.999998944388581	1	23.257328990228	12.0964878639746	4.99172752306644	4.92623049089485	0.0615283890254276	0.012489953350569	4.71782062884802	4.92125614311697	5.23597880915638	4.73534509438342	5.14907433467819	4.75096994055697	5.02807807774325	5.02234466254292	4.49895407104036	5.24520652593542	5.05500172178204	4.48284771836672	5.11760508498604
TOR1AIP2	0.582694667396902	1	28	19.7985505703013	7.10159994577066	7.01388568595981	0.0963497006834588	0.0137369933012066	6.68551406127829	6.91583261715869	6.95041261618816	6.92077354026534	7.13491707966115	7.03876319523831	7.16082888985935	6.84514595339401	6.8909195042497	6.98211074198397	7.27618809126216	6.94630053263499	7.37619951703681
TOR1AIP1	0.958553858103872	1	20	17.8165042517358	5.04331938726487	4.7747709522528	0.224719302023948	0.0470638914978576	4.75942883597552	4.38396485174935	4.91795265478735	4.34590424696722	4.59568603981275	5.20407241111201	4.59284587000168	4.21325437956665	5.21262740863924	5.45279019421263	4.71775381956449	4.862494660284	4.68115031415395
CEP350	0.922305806601466	1	20	12.6327019416775	6.32702058000504	6.23121864567312	0.0210579746475645	0.00337943119074901	6.38680629756623	6.14976453853368	6.21854568545877	5.87454435408286	6.2297575267259	6.43528881637577	6.31556216509316	6.08292554167589	6.33078989321749	6.46016950522872	6.43796998158199	5.78589149650088	6.3288037419899
QSOX1	0.99999999932773	1	28	15.5075836174268	9.02592806224	8.82209181255516	0.101770000784846	0.0115358129281779	9.10910315497229	8.93905152380148	8.78719567318513	9.13512037298139	9.21444887661843	8.73871508704459	8.80510365114417	9.04818611000399	8.2363472033198	8.86961681671642	8.42247064280471	8.71824072465459	8.69704270841847
FLJ23867	0.881324080871071	1	20	7.877883403698	3.81780432043401	3.83915023123157	0.331903958347061	0.0864524538912324	3.72521997620769	4.38396485174935	4.41170541502077	4.34590424696722	3.72324685104539	3.08324588042633	3.96662558969554	4.07959570395309	3.60408562152947	3.10111654728425	3.94715273449789	4.50973835739109	3.2127706486081
ACBD6	0.895516513571817	1	28	7.7259260251196	4.70300486279063	4.32469118507425	0.266692090822291	0.0616673143605541	4.06092910519144	4.33092081361857	4.50939502923513	4.26939939779937	3.68646287768943	4.47220213567213	4.45058659125292	4.27570984252722	4.64516926031539	4.83019825341389	4.58520524450796	4.58752770828964	3.7499940044432
XPR1	0.905003655657349	1	28	13.5038209901782	3.7419185429539	3.36471569635294	0.291129440117193	0.0865242315815129	3.22885690038068	2.44031463690908	4.3069173484255	3.5768921402183	3.68646287768943	3.50002408305494	3.23307447455715	3.18770212780808	3.28516172494409	2.85326169996853	2.90784146427069	4.14832488904372	3.59215270115176
LOC102724791	0.93784987858814	1	20	7.324163895865	3.24282630857777	2.65328694929061	0.329509746521175	0.124189261402456	1.04285392661137	2.10333900965509	3.06367030048645	3.21837892828741	2.97955567410479	3.08324588042633	2.71594455860083	3.81099339195862	2.87511736273973	2.4383775949412	1.95424999864083	3.45964527642391	2.0152663988473
STX6	0.923694199928373	1	28	24.3027905191896	5.52395197384467	5.38215151790807	0.0359770586268305	0.00668451241239193	4.75942883597552	4.82862784466523	5.39780204520833	4.89663595350617	5.76646080304349	5.20407241111201	5.84685845810493	5.16116171027832	5.73226369205472	5.24520652593542	5.44204672548635	6.0468123046252	5.60469837922366
MR1	0.992931081260547	1	20	2.1914321596624	4.80873970638845	4.46923850907461	0.298154263803452	0.0667125424606591	3.72521997620769	4.50862257076141	4.50939502923513	3.75579058954717	4.53490886407677	4.40934814028419	4.72232794070556	5.05832109855067	3.60408562152947	5.10082584616652	5.12488394321055	4.98253516656994	4.47046240205884
IER5	0.868399263930711	1	27.148288973384	20.8516434825329	8.08511098169364	7.46740645075437	0.0854906396765742	0.0114485049448377	7.12416620758774	6.92481015037711	7.27138790291713	7.14073066572165	7.47399629116674	7.2552750402712	7.50024394331464	7.67539965123524	7.27477483776614	7.68254034260222	7.71729117714921	7.95329150521373	8.04486014249904
GLUL	0.999999984792328	1	20	3.8415722453391	8.06301362478492	7.75931600315409	6.62103116611355e-05	8.53300879023637e-06	7.84293932829689	7.40395568335674	7.54534929978051	7.69544979157346	7.18851482632974	7.42375301162946	7.84403601344728	7.73774024791834	7.92888965744561	8.39002973324856	7.53935378341958	8.31713872555803	8.01406493686871
RNASEL	0.975844789320525	1	23.8795986622074	15.9055273598796	4.13634029362424	3.75835277178372	0.0519387268190896	0.01381954541602	3.49828085516364	2.87024433918086	3.43911653422011	3.04564259770179	3.352590036877	4.12634747259397	4.20684458355384	3.72407446159155	4.01611265365302	4.10092275304767	4.41712227721211	4.04180983454403	3.99044357089015
RGS16	0.981591909923464	1	28	3.8116552705907	1.5543116260545	0.798199762305168	0.39246551356963	0.39246551356963	1.6849494221339	-0.143520440799451	-0.143520440799451	0.516457393539153	-0.143520440799451	1.21702005258073	1.38116433731381	1.0950798669275	1.07804971260856	2.4383775949412	0.646412539222943	-0.143520440799451	0.96425490937819
DHX9	0.952662175712334	1	28	4.5764649301891	6.09555167208796	5.77520260098698	0.0622471107488103	0.01077834234563	5.96589687866925	6.27440032805628	6.12916855663079	5.72501265456658	5.79265695798355	6.00681600199061	5.10132942546762	4.84833015505714	6.07099705382129	5.9081392347109	5.72007215871132	5.78589149650088	5.77048689399203
LAMC1	0.999970826354162	1	28	4.2915832324523	9.98951261057495	9.75445616830881	0.0497148691073081	0.00509663155479917	9.23149990718145	9.58319036382083	9.41857165225549	9.42909735830558	9.63819609496525	9.82484064274155	9.71111858742331	10.0530942193337	9.98160265593578	9.89446406511355	10.0482514392895	9.74171623940054	10.2664949694263
LAMC2	0.985920049539919	1	20	11.1114650340904	3.15302795376949	2.90581338005989	0.264506781071177	0.0910267613489086	2.36184633617361	2.94274863099207	3.22574662616593	3.21837892828741	3.0963287101504	2.36831211583906	2.94546130409644	2.06619896183358	3.55559076534119	2.31290248854171	3.29496150605703	2.5737303717556	3.54983830806487
NMNAT2	0.781221126428157	1	20	7.6759880552482	2.89821293507624	2.52865024218293	0.325433462267256	0.128698487769632	1.50095188332549	1.66286817262761	3.14698327992459	2.4935159347048	3.15135204017712	2.61107848411726	2.83526232166021	2.64140456967619	3.09465867929671	2.66068236441675	1.15395759695029	3.22016104340262	2.91233941198123
SMG7	0.676304033403614	1	22.5236593059937	15.8785520972837	5.66120035342076	5.39315199665114	0.294483301037728	0.0546031896042586	5.58119997723071	4.68806405562621	5.27354065709882	5.76735493526146	5.6374995535787	5.31110202638296	5.40119578632599	4.60248065095579	5.78580122646658	5.46758642133748	5.40881453895423	5.56010705343622	5.33253463201729
ARPC5	0.999998221070497	1	20	10.8772196676966	8.20395173077199	8.05015225224896	0.0038907752013818	0.000483316970842985	8.09327710434128	8.24565783575661	8.10992348473935	8.16013101898413	8.29814707696523	8.13680721515655	7.9699823795448	8.13097760388037	7.7785387768875	8.03272320871367	7.96221155081773	7.77358488622831	7.95651594747802
RGL1	0.9658083088098	1	20.112676056338	6.75440830680987e-05	5.00586139311878	4.79788144578636	0.180809894014236	0.0376853609363417	5.03826428933385	4.84763539548387	4.81980797781723	4.94662695478747	4.44967239589283	5.10838503308955	4.59284587000168	4.60248065095579	4.08607140153817	5.04272687420578	5.15191579365432	4.73155212530154	5.05846820857508
COLGALT2	0.999816430155243	1	20.458452722063	8.3259617893473	2.34081422422809	2.16049210176366	0.236832347143218	0.109619631078441	2.36184633617361	1.97091610974166	2.67192584087311	1.31074761462518	3.0391233340961	0.463020845641358	2.94546130409644	2.54326678440314	1.89491887329102	2.17546589276678	1.95424999864083	2.35391834579359	2.44277984371822
TSEN15	0.987527428936563	1	20	15.2726731588504	5.92824695585652	5.58129042277895	0.234513478056053	0.0420177880547001	6.00101104743772	5.1374775676374	6.04478956545029	6.14461217881942	5.59843226091146	5.71356219751319	5.81817515939504	4.6504100495914	6.0272099181547	5.51108582761791	5.13846317965109	5.17960793431429	5.24241501147859
C1orf21	0.138255358512633	1	27.148288973384	12.0814948783284	6.35487144449483	5.98891087891714	0.363778386945364	0.0607419937114074	5.43479540838059	5.89954117485246	6.13937721040549	6.29691083531006	5.9009789425582	5.90797277267875	5.6493326848339	5.49886387394813	6.28690274897038	6.56019579339923	6.20616068480307	6.32937195204487	5.94389104092211
EDEM3	0.969044318952736	1	28	7.38631695679685e-05	5.45702420825953	5.14639922350069	0.176502286357431	0.0342962678743314	5.52199274767209	5.1979753615737	5.54329080808214	5.36948046177174	4.88258291922711	4.98449637295532	5.12494272004786	4.14797234175932	5.60698293956228	4.91900054090143	5.48519805701536	5.4533422575419	4.7759774656841
FAM129A	0.921029246090443	1	24.8780487804878	16.991980439082	7.53005682425975	7.07126063799299	0.243399668617532	0.0344209725928892	6.29782906351176	7.02422581837496	7.27138790291713	7.10265171011843	7.66335856841626	7.63765107317121	7.24405297750525	6.82961661046031	7.16994721934777	6.91352493751652	7.13090676408677	6.92148166719022	6.69193385189589
RNF2	0.559364032126215	1	21.7021276595745	19.7998134070143	3.61068856772351	3.35807120863796	0.373174837358651	0.111127732014358	3.44827162528919	3.25897662995373	3.14698327992459	3.04564259770179	3.57012500220574	3.50002408305494	4.01797595686259	2.32436316940032	3.4534184997098	3.24546954543845	4.03689498090035	3.51378244576534	3.31737051685313
TRMT1L	0.957899770391253	1	20	7.9999324559169	5.56347433921439	5.23354643618083	0.00417776693544692	0.000798266908757121	5.25738961637274	4.68806405562621	5.43142444334493	5.01850831434493	5.20215820696731	5.10838503308955	5.10132942546762	4.88885433140058	5.68795555963485	5.55331195943767	5.12488394321055	5.19625741617039	5.77967038516983
SWT1	0.985903265578191	1	25.5913978494624	20.6498073631976	2.25878049205115	2.04337378790938	0.0576958580924495	0.0282355868680684	0.744421165765378	1.97091610974166	1.26089272494625	2.02009102484683	1.69273170736563	1.7096858811296	3.54456776981696	1.0950798669275	2.04298334758568	2.4383775949412	3.24562283799549	2.67223259349027	2.134593872487
IVNS1ABP	0.999997578274591	1	20	6.24629578397095e-05	6.44673891031589	5.91328460417513	0.0532149730370935	0.00899922405214872	6.48308521944709	6.37608729386478	6.08759585802382	6.19718516389534	6.18430900821959	6.27706193251122	5.6493326848339	5.77231931668926	5.66528052186687	5.32861760820678	5.78194545088644	5.38236549912431	5.7141233901628
HMCN1	0.85854371836661	1	20	12.5475085205438	3.7666051606413	3.61041120987931	0.271331283811467	0.0751524599383618	3.80686185827903	3.42002555286111	3.22574662616593	3.8638111621369	3.8282855420412	3.08324588042633	3.3174760839123	3.18770212780808	4.47307648170289	3.37668358615924	3.51913013492201	3.61631880695083	3.82287820798061
TPR	0.988366487647623	1	25.5913978494624	6.5485057841515	7.33095887979462	7.18450299528948	0.131097070770445	0.0182472010738111	6.99077822261891	7.70427684423517	7.0726437977086	6.61551277832661	6.86964406265025	7.41578039529259	6.96540546102312	7.55150168930889	7.12910412738173	7.35266765341293	7.41655242702673	6.87052511469134	7.43259708851574
C1orf27	0.99107889251972	1	20	19.3265063960424	4.9147086504594	4.889275777173	0.0989572907207986	0.0202396623202989	4.89627698718563	5.00829434584979	5.11704296943628	4.73534509438342	4.10407927482196	5.48881241402563	4.75296080027718	5.12768948235216	4.47307648170289	4.94037257512068	5.47453061978582	4.50973835739109	4.94876084185183
PTGS2	0.441499202455955	1	21.8348623853211	6.2776882042435	2.45682634945204	2.16645436317645	0.679737453768035	0.313755722401373	2.73990578484915	2.94274863099207	2.28737201771253	3.13459447207165	0.651014115519813	1.7096858811296	1.90217788480581	2.7332897097455	2.41328024243574	1.43899100890314	1.35344565302819	2.7644371198687	2.53243316651942
RGS2	0.798112533929691	1	23.4098360655738	5.178530417138	2.09462368148507	1.80490346620647	0.517617227280092	0.286783884552017	1.6849494221339	2.33649565961216	2.55477277137898	2.35229411764066	0.651014115519813	0.888727897471734	2.28414553023988	1.75154547621004	2.61606506134521	0.854641661439628	2.70376500103699	1.11593053292944	1.88517192638136
UCHL5	0.989920351315748	1	20	4.0293619768124	5.18332877729111	4.82294492316152	0.198016950231188	0.0410572696528711	4.51413200684076	5.28421593436946	4.91795265478735	4.38268719866198	4.88258291922711	5.22247121651826	5.17104053979075	4.84833015505714	5.27386357858767	4.17491364409625	4.99655160471184	4.70852452105175	4.64140255223642
TROVE2	0.521987654572264	1	28	4.0470677812159	5.83161195590468	5.70384628865121	0.204044786131359	0.0357731915983328	6.12556487632453	6.18755292259317	5.68940574793537	5.13088259698446	5.61809814298119	5.76467552013507	5.49479090426098	5.64797573691082	5.93543497964318	5.87522589021025	5.57781349833983	5.30771537396171	5.84236831172055
GLRX2	0.99520340075932	1	20	1.0929416570762	4.59094123593634	4.36906917008309	0.16636056098264	0.038076888807754	4.12599751380553	4.80936652161273	4.63013909837132	4.01204197369636	4.13170584883106	5.00589745213789	4.62632205652983	4.18098258118404	4.30723288570179	4.91900054090143	4.39466515655953	3.9267993178791	3.89225673475417
CDC73	0.362539334439294	1	25.5913978494624	6.7224936254198	5.76312140932309	5.64662083136609	0.258015217795568	0.0456937388751754	5.79636222389346	5.91764272549799	5.92006952685875	5.82194491129617	4.99214053158753	5.32819303714912	5.53059247321944	5.83588146828116	5.59503530847035	5.8070571290211	5.7110124499944	5.41117656344696	5.7141233901628
B3GALT2	0.982494731994379	1	20	7.9999346256127	5.27983701645386	4.52482070622061	0.149964316464664	0.0331425986135754	3.80686185827903	3.81714536748694	4.81980797781723	3.9643041372891	4.47145825843679	4.59024726122307	4.01797595686259	4.57790529832932	5.22818184620167	4.58086084201516	4.71775381956449	4.84147968097325	5.46367377418084
CFH	0.97638822331809	1	27.5675675675676	20.4323648883493	4.09438745551197	3.74824949007055	0.0687360657437599	0.0183381778416426	2.96998097133116	3.25897662995373	3.93730561101754	3.44397760333051	4.15881331869421	3.43839660920028	3.91337981904933	3.42664600594127	4.1198184198966	4.21053306313395	3.6763413016805	4.04180983454403	4.1687914492018
ASPM	0.651138240146101	1	23.257328990228	12.3510368093951	5.16015480141505	4.287793309743	0.548555677896082	0.127934263214045	3.54661449727996	4.38396485174935	5.05368387735887	5.50910829542342	5.05120127932683	4.04598391242023	4.72232794070556	3.76818841004344	3.90437077857201	4.55338277792572	3.78393856415392	3.28386088604486	3.41489655607691
ZBTB41	0.995453760732497	1	20	16.1583729750997	4.56752118046976	4.27136523469821	0.121529947565273	0.0284522490790605	4.30525379776057	3.81714536748694	4.57102988068167	4.0582506598209	4.79889865751568	4.53243170736581	4.37382549552375	3.89297190360065	4.95662025007255	3.89741872339902	3.91595373206139	4.00448252462203	4.25032577652155
DENND1B	0.213878206972323	1	25.2296819787986	6.7575065631454	3.14284574885243	2.70410053069708	0.482654023525484	0.178489674494854	2.82074355144453	3.25897662995373	2.67192584087311	3.13459447207165	2.38614186289278	2.36831211583906	2.442876621971	2.54326678440314	3.74049515664736	2.85326169996853	2.37714366119344	1.94488388115783	2.53243316651942
C1orf53	0.629438632849132	1	20	13.7719149334094	2.27541689214862	1.74605519341541	0.367141649971924	0.210269212196992	1.84811254031946	2.22462232809331	1.26089272494625	0.967588811644572	2.29133623918534	1.90458571812376	1.02736109382209	1.34855140065225	2.70768246432334	2.66068236441675	1.52867062128742	1.37185302979298	0.96425490937819
NEK7	0.94493634476565	1	28	3.02654247847517	6.65686155557055	6.05853849962097	0.0234948955857831	0.00387798073532964	6.60221094078054	6.62772843059206	6.70446385447553	6.53610336928816	6.11679361805145	5.64701370769534	6.05784980208057	5.00401432519772	6.43499976071147	5.73550688823422	5.8412739308746	5.80772578548771	5.645456019152
PTPRC	0.978564542670712	1	28	4.7307061545986	2.77041010453005	2.1476804801484	0.485486170010421	0.226051395679154	1.50095188332549	3.51819842153553	1.26089272494625	1.82006159905392	1.96260325345921	2.36831211583906	2.28414553023988	2.43796284722243	2.17725634772014	3.60796169811748	2.46598845419078	1.11593053292944	1.58342468531679
ZNF281	0.973458594809778	1	28	4.5786634417861e-05	6.97871299156107	6.32657948259024	0.257101891652075	0.0406383721819318	7.14000486529824	6.67105549595964	6.77163387404805	6.86986247730594	6.76768127239726	5.95274111385586	6.27392248105513	5.31777903471318	6.44168658623385	6.27910899703289	6.11294101833165	6.2988621241971	5.50855227543926
KIF14	0.529885987224235	1	22.1052631578947	12.5644632882169	3.36393030883163	2.30842539672495	0.756282779341541	0.327618462530566	0.744421165765378	2.10333900965509	2.88105403911691	4.188609258278	2.71314668268234	2.61107848411726	1.66506419318636	2.06619896183358	3.02512527461264	1.8537218338029	1.35344565302819	2.35391834579359	1.20140701709577
DDX59	0.273284012888916	1	24.7058823529412	9.6295646686655	3.56073678357083	3.04120098852293	0.679039882709743	0.223280172955469	1.50095188332549	3.61011431472481	3.3714398899959	3.21837892828741	3.0963287101504	3.16161503086897	2.28414553023988	3.31211525662196	3.3434550745926	3.98229486850369	3.24562283799549	2.5737303717556	2.44277984371822
CAMSAP2	0.994131071203084	1	25.7761732851986	5.6474436175995	6.45780011619904	6.38318109731615	0.114947488828205	0.0180078689724995	6.22544445964784	6.74388121786431	6.56752498813321	5.62109556697643	6.1305518308673	6.83264251220366	6.37585147538236	6.52348347723724	6.25688495474755	6.61438659453437	6.51286433815225	5.88164401406405	6.69193385189589
TMEM9	0.311537933433095	1	28	16.2081731836303	6.0989426600992	5.83987960987102	0.277081350988815	0.0474464149090455	5.54596799807428	5.3389725718863	5.36337733265547	6.42587118723296	6.11679361805145	5.71356219751319	5.9429839053643	5.83588146828116	5.65380794231566	5.67304556315174	6.11980305077359	6.07409348510381	6.16324929404168
PHLDA3	0.933939235136662	1	28	24.9294041561569	8.72831186986794	8.293533834427	0.362644577549973	0.0437261829263434	7.97904531367652	7.70427684423517	7.55300650022738	8.26728760021234	7.9730621881035	8.74985670790471	8.11558308342384	9.68145421188206	7.7219818963118	8.51814640750483	8.0220408297725	8.2805226784992	8.8948893213788
CSRP1	0.998235562265637	1	24.2033898305085	3.52924535133683	7.44073617254895	6.94107706899577	0.081639726561004	0.0117618239575051	7.44422062498028	7.32816338687111	7.44603883035789	7.58930022638128	7.06499231689268	6.67458071819362	7.26545849259209	6.67599715062436	7.18994318823293	5.8070571290211	6.71671082367708	6.54619877726202	6.52722661492416
RPS10P7	0.832710143144214	1	28	20.4549652327046	2.87753488518803	1.94163726020703	0.672802544604336	0.346512996218768	0.367711745238265	1.66286817262761	2.42725882378807	-0.143520440799451	2.97955567410479	3.00037383756551	3.14342663197679	1.0950798669275	1.5435431020306	1.43899100890314	2.37714366119344	1.77795105599192	3.09998996812672
NAV1	0.999981229000946	1	25.4092526690391	6.75440830680987e-05	7.70345299443086	7.38676580994736	0.0271220933416165	0.00367171425755675	7.73236303758534	7.66730987422861	7.42949499532492	7.6281134909192	7.54249282233949	7.45131524022821	7.24405297750525	7.23917077664708	7.31174513083189	7.10075316173369	7.20052865365651	7.07340865201428	7.41502435592478
IPO9	0.33984293918971	1	26.7415730337079	5.3795336976347	5.94495202232237	5.72967587664903	0.230082918754644	0.0401563585284699	5.91156921256284	5.65173134956684	6.09810187969772	5.66655096450556	5.3739309867366	5.75206595643332	5.43936551136257	5.91649633644217	5.99119744432528	5.96137924950769	5.58774647763056	5.56010705343622	5.60469837922366
SHISA4	0.91520956787357	1	28	24.4085517433561	6.79246350188927	6.51987364926027	0.139372786537871	0.0213766085104554	6.12556487632453	6.17255613312919	6.30270730484934	6.16587181639376	6.50264060963147	6.70106343907776	6.71616702764009	6.94940847832244	6.42828179768175	6.64725046397226	6.56909824360381	6.67651010064307	6.66244966670697
LMOD1	0.9999964201366	1	28	2.8077527177786	7.3162762857298	6.95163246482782	0.184616048682698	0.0265572222951621	6.08523003699677	7.10148020422925	6.7847005878737	6.24790951484648	6.89404727214182	7.36699670462349	6.91211379745441	7.62531192459816	7.21357816643234	7.06227966875011	7.22619186947305	6.5133568891268	7.33006350508993
TIMM17A	0.708068816448848	1	28	6.75440830680987e-05	6.54207940938217	5.93894525517301	0.0545203400394296	0.00918013850892811	6.54981793831026	6.28837988802911	6.28442442923905	6.06763492011263	5.8352871287253	5.70049581525551	5.90256891688342	5.58770723344749	5.69916081888722	6.320448582742	5.88220570321499	5.96172977923392	5.16041939310079
RNPEP	0.761800421402343	1	24.2033898305085	15.4195857835034	6.21596208775967	5.8218588347631	0.3875665199966	0.0665709236511178	6.21800217259878	5.3655907637046	6.01183016997707	6.39919073660508	6.24880555607632	5.63332754833592	5.88884168458189	4.84833015505714	5.72131357914978	5.62105331743561	5.94537294960127	6.03760271996291	5.5304786357441
ARL8A	0.677896876087877	1	28	16.1332966054706	7.92063332299412	7.59626677708599	0.237904179248049	0.0313185655835157	7.88584072672102	6.89314129028263	7.33938343368332	7.88684983932229	8.1540335054238	7.50114581333097	7.64200981572658	7.36300070058448	7.61954994415189	7.31225396300253	7.3997357636776	7.50619045689237	8.29431116359976
UBE2T	0.331845182295199	1	28	8.69993757115443	3.33768517871141	1.90046541214385	1.08664620414322	0.571778995397458	2.12772676749597	2.33649565961216	4.11334752042834	3.44397760333051	2.38614186289278	0.888727897471734	-0.143520440799451	0.787378269324489	2.61606506134521	2.02354459596383	1.35344565302819	2.23002713374832	1.58342468531679
PPP1R12B	0.999998115865908	1	28	3.3618714274056	4.90084420147415	4.28569509889533	0.300503671836617	0.0701178373408024	3.63867939070635	3.81714536748694	4.15419505616955	3.13459447207165	4.31156042203512	4.27477592506823	4.45058659125292	4.92827124658686	5.31814312267407	4.17491364409625	4.85567913671741	4.27911694581737	4.40075018333607
KDM5B	0.738524303735821	1	28	20.1722565316852	6.44281806858086	6.25973653701459	0.131234712015674	0.0209648938481144	5.9569831525007	6.18755292259317	5.8840966242287	6.10112932297924	6.54435152444664	6.56350316299438	6.16424081057024	6.28622178092878	6.42828179768175	6.10077739028485	6.36476203942682	6.28336179276341	6.42558520237195
PCAT6	0.551570322250389	1	20.9384164222874	7.2810676287834	3.9491148282421	3.2941071281356	0.484544204715189	0.147094246139297	3.49828085516364	3.0776639935856	3.3714398899959	2.84937488519289	1.53615245258237	2.91244973907408	3.96662558969554	3.76818841004344	3.97981857518295	2.94069746995196	3.47699666970161	3.84469394465922	3.85798447878255
RABIF	0.573730898109708	1	28	19.5742565175376	4.08759562305292	3.87609125707427	0.256114675086454	0.0660755018651892	3.72521997620769	3.77804793405658	4.02801004571955	3.44397760333051	4.23720746267942	4.23907575267072	3.91337981904933	3.48067293808365	3.86511374741395	3.43807079012683	3.88406509440307	3.96616372332801	4.25032577652155
KLHL12	0.7858640504189	1	25.0526315789474	15.5354547852788	4.87013710500332	4.47828964302235	0.450130578083221	0.100513949289674	4.73877472798031	4.06465307975848	4.81980797781723	4.79113644160233	4.94620210313555	4.34363054845739	4.89706752309059	3.12122625950301	4.24742627495321	4.27923745840307	4.83914253820062	4.63715066361185	4.37674356538189
ADIPOR1	0.994799329813884	1	28	0.428496820165499	4.75906649435241	4.40965481908754	0.192853140906824	0.0437342941384083	4.27688211635614	4.30364904445174	4.65880966466833	4.58562808384497	3.352590036877	4.30961397059237	5.12494272004786	3.97054153994714	5.18100620776981	4.55338277792572	4.37185293147781	4.70852452105175	3.82287820798061
CYB5R1	0.269136463767952	1	28	16.3998311080324	6.06176907101488	5.91145157411879	0.176600310136982	0.0298742716442378	5.55780784874474	5.58533910756479	5.8840966242287	5.88739993794518	6.30448563044889	5.80185613012393	6.03310273480524	5.7504940071417	5.78580122646658	6.01272426333852	6.08516176995273	6.00016497244662	6.18414847914291
TMEM183A	0.973882292983202	1	28	7.8856705108966	5.84675610244185	5.33959572130225	0.259898647057057	0.0486738436058361	5.18289329334671	5.3655907637046	5.54329080808214	4.52110180357146	4.86622989871371	5.06825937695037	5.23753790106756	5.80445041624967	5.54623005777551	5.88628064622501	5.84955371720128	5.67146991788374	5.10304656454419
BTG2	0.552398916869579	1	20	3.5771973350858	3.17976506653563	2.61355645113013	0.614301245894483	0.235044184956806	3.03918338561148	2.87024433918086	3.78956814526867	2.62213809074332	2.18985958413007	2.91244973907408	3.85809334124853	2.7332897097455	1.32948977595216	2.02354459596383	2.77504655191225	2.5737303717556	2.24480113722503
FMOD	0.956879656902948	1	25.5913978494624	17.9020499490896	5.4950369832118	5.06949227201254	0.0299920512087171	0.00591618442231307	4.71782062884802	4.68806405562621	4.68692154767343	4.87097548847886	5.09396238413589	4.82508016106494	5.00281047483835	4.76369826005585	5.46977951408936	5.26227900775094	5.74691485197875	5.24508313672956	5.5304786357441
PRELP	0.999262042528236	1	28	19.9999324559169	4.96716601832197	4.11595422009047	0.0319936595740119	0.00777308440843366	4.27688211635614	3.69652323727143	3.93730561101754	3.8638111621369	3.89428974100202	3.77394211781202	3.39721168527061	4.18098258118404	3.82475854521253	4.5253711788809	4.48246943829938	4.66133641780904	5.01246837026149
ATP2B4	0.699818338335471	1	24.8780487804878	12.3898822066497	7.53230610172718	7.46839024442475	0.091928554611715	0.0123090186242398	7.28238631925813	7.59603795358376	7.50249243755594	7.44458892020462	7.51128261551642	7.62041080446154	7.36301037857729	7.42631682681412	7.49970494304755	7.65371783410199	7.49517905361469	7.36606458022686	7.2759278839499
ZC3H11A	0.824231883720201	1	20	1.2834066060637	5.55301476507026	5.41401992670247	0.115458772218189	0.0213258860848914	5.39574902001	5.24173995680815	5.46428107492642	5.19433218919968	5.39688186921462	5.66057125214512	5.54816551104152	5.47244169237544	5.19690344123349	5.6857560431474	5.5270961174641	5.43942350918239	5.2817289680207
ZBED6	0.999973965685787	1	20	2.3243783981841	4.72758725933124	4.62515359275474	0.178143679135202	0.0385162731491259	4.71782062884802	4.99130172565475	5.13755905303303	3.91493247051481	4.83295703997122	4.37686350769115	4.16189450548124	5.34716093321335	3.55559076534119	5.19274235348801	4.90418118402509	4.56206113568602	4.68115031415395
SNRPE	0.359022012365285	1	28	7.2105349409001	5.56021734196149	5.48766637388515	0.240490354796307	0.0438237929223903	5.86467911474857	5.61891711288339	6.03388655125352	5.66655096450556	5.44171651565835	5.14742480842373	5.40119578632599	5.14452266853791	5.81699534312709	5.43784064369118	5.56781165592422	5.26099794860974	5.13201815903068
SOX13	0.983601603166353	1	20	5.90487467628795	3.43570081175363	3.06729320794656	0.169725414133692	0.0553339386316174	3.54661449727996	3.25897662995373	3.30043161553329	3.29756352083255	3.72324685104539	2.81881739813575	2.71594455860083	2.64140456967619	2.51823264502502	2.85326169996853	3.38884827033729	2.67223259349027	2.91233941198123
ETNK2	0.99997255440113	1	28	0.7140862119325	2.79375240404983	2.12098604390147	0.454459168871222	0.214267873274292	2.36184633617361	1.66286817262761	0.48784801583033	2.19573339055383	1.16042707151778	1.4842816222483	2.94546130409644	2.43796284722243	3.16099432224756	2.02354459596383	2.96991977622347	2.5737303717556	1.88517192638136
PPP1R15B	0.998202832665818	1	23.8795986622074	12.149119495389	4.47539877344857	4.28164156041721	0.111848065144382	0.0261227063419768	3.80686185827903	4.53231180082361	4.4775611903291	4.34590424696722	4.35908206783858	4.56162908245288	3.91337981904933	4.42095412077653	4.59805839214844	3.80723531225535	4.52444567416491	4.11368635954418	4.08237170717163
MDM4	0.979338112638328	1	20	19.9254111860818	5.16343276369935	4.94281545704762	0.125465466073807	0.0253834008499983	5.15198322153629	5.00829434584979	5.21682467001604	4.58562808384497	5.3739309867366	5.04777013215314	5.23753790106756	4.76369826005585	4.86008580711405	5.02282871805164	5.11117567800334	4.2152025807954	4.71983228167796
NFASC	0.983635197317488	1	20	9.333103795394	6.24836548039812	6.0988476571611	0.0859483008824872	0.0140925475948836	5.86467911474857	5.78588607416469	6.06635146942841	5.80848984549268	5.75762197115862	5.95274111385586	6.18685438659709	6.23997917179148	6.30168063436169	6.10077739028485	6.36476203942682	6.20325912517573	6.6374106918109
RBBP5	0.745792495837365	1	25.7761732851986	23.8967044698928	5.50001267774531	5.19475992943647	0.155189230669677	0.0298741872151369	4.89627698718563	4.70900270895445	4.7144961052064	5.06451361083327	5.10793899854276	5.22247121651826	5.58268218052727	5.79381936414488	4.52437566185021	5.26227900775094	5.6554259199967	5.62303328417355	5.39362463742563
DSTYK	0.981804311097282	1	28	23.2814388493527	6.74270937100203	6.5571362254677	0.152527286823422	0.0232612655248813	6.43253708276081	6.55442282115503	6.46573096068265	6.51140246229317	6.55459351206714	7.0897627167026	6.2526431079706	6.97786432777005	6.39421457746499	6.22788522147315	6.57410337453132	6.27554872550153	6.78151330611318
TMCC2	0.999999999981968	1	20	16.0303537709025	2.26624554318675	2.21635653382086	0.0831358127193332	0.0375101259435061	2.46604630699185	1.97091610974166	2.13245066680616	2.35229411764066	2.47509971387562	1.4842816222483	3.14342663197679	1.0950798669275	2.70768246432334	1.8537218338029	2.62877763600589	1.77795105599192	2.61683963325814
NUAK2	0.999997671793718	1	28	10.010154951925	3.01974898241671	2.5676634864307	0.111207955098071	0.0433109539804457	2.89729110670082	2.53716152850742	2.67192584087311	0.516457393539153	3.20435369013261	1.7096858811296	2.10576616698022	3.12122625950301	3.02512527461264	2.85326169996853	2.54967790561064	3.45964527642391	2.61683963325814
ELK4	0.977354876590517	1	28	6.75440830680987e-05	4.5989064196707	4.08967658769652	0.0487823537783458	0.0119281690696775	4.63082136029014	4.40977299839276	4.34269908308879	3.9643041372891	4.18542083312413	4.00405859607328	3.54456776981696	3.31211525662196	4.57391321239001	4.10092275304767	4.2011905294182	3.75763238331172	4.1687914492018
NUCKS1	0.999993383096509	1	22.5236593059937	0.839826802287501	10.2463867918967	10.0728845672477	0.0520550814465827	0.00516784254788759	9.57591734915146	10.348816177263	10.1493116302271	10.0240176146516	10.091146723801	10.6058580772068	9.79170535299129	10.4764369566236	9.97643119017568	10.0701564181165	9.96448596148955	9.80821318362794	9.98518478841373
RAB7L1	0.999992924872381	1	20	11.7254116707603	6.42328117651054	6.02640563256646	0.0569277178272238	0.00944638003117291	5.24279491756211	5.74592029017866	5.51220420221244	5.83527564920033	5.49586879322055	6.1673773296301	6.00792375261105	6.94461078702335	5.7646240203615	6.78356894373116	6.10604619128297	6.09199848755576	6.57548230209248
SLC41A1	0.444566844006373	1	20	11.835890395679	5.34872451902603	5.08033860795868	0.266845874644291	0.0525252144072169	5.02126149797261	4.55561832640865	5.15778747029448	4.89663595350617	5.3269039665498	5.27630033243371	4.75296080027718	5.1938749198522	5.66528052186687	5.1566754007636	4.78836410223713	4.66133641780904	5.25563905708779
RAB7B	0.999999927092718	1	28	4.7840889747146	3.69289283085232	3.0457716641168	0.210972201520335	0.0692672415354919	1.84811254031946	2.87024433918086	2.42725882378807	1.58776421592318	2.78450098360699	3.37401867194696	3.54456776981696	3.48067293808365	3.60408562152947	3.85303157800641	3.71310593488149	3.08364717041405	3.50624523114176
SRGAP2	0.703471205090725	1	23.1067961165049	16.9981922613507	5.26553877635548	4.96212693806056	0.273774997459429	0.0551729129215775	4.58527182473329	4.80936652161273	4.50939502923513	5.3510370768277	5.21512950228032	5.18543592990537	5.10132942546762	4.62664438069509	4.54935704688001	5.52529897189929	5.24272738220304	4.50973835739109	5.17441305761169
IKBKE	0.996544167526238	1	22.5236593059937	6.75440830680987e-05	3.77993869633717	3.41825290615927	0.218834728304293	0.0640194667603383	3.63867939070635	4.09678408910251	3.06367030048645	3.13459447207165	4.04718652200692	2.91244973907408	3.04783688562624	3.93227799651243	2.70768246432334	3.17509775047576	3.51913013492201	3.61631880695083	3.85798447878255
RASSF5	0.983373232056364	1	27.3563218390805	16.1390164377193	3.79141349904377	3.66862837364002	0.159723115581339	0.0435375566326064	3.44827162528919	2.94274863099207	3.22574662616593	4.0582506598209	3.79411538008462	3.23594550726387	4.06756123725301	2.90117195913933	4.05151603845903	3.85303157800641	4.12138026004365	3.45964527642391	4.55846276397072
EIF2D	0.99841317340762	1	28	18.4722406550358	4.83939558729111	4.54751324200515	0.316239850768928	0.0695412710067199	4.51413200684076	4.40977299839276	4.81980797781723	4.64739148069047	4.55545372809556	4.84896105119002	5.36198868762088	3.18770212780808	4.71307093188991	4.27923745840307	4.00759681081034	5.36774129219846	4.30222957805086
DYRK3	0.825330972878636	1	20	8.1135101578536	2.29847033566729	1.79588718224106	0.296248809868505	0.164959588106654	1.50095188332549	1.66286817262761	2.78027594164479	1.31074761462518	0.307765955517266	1.4842816222483	2.71594455860083	2.06619896183358	2.04298334758568	1.66120819571977	2.18113689320516	3.08364717041405	0.680299926038661
MAPKAPK2	0.659021356073531	1	27.7821011673152	16.4838287968114	8.49866374493881	8.443019358659	0.124077916570562	0.0146959175740027	8.26560646039324	8.29149498529097	8.1483415265467	8.6035416939028	8.64103620807756	8.27763286884045	8.39103912882632	8.64436372254781	8.18546372402377	8.45086342354634	8.49155485283061	8.7885509986971	8.59409256253827
YOD1	0.999999679176266	1	20	3.5713497118973	2.81280732987197	2.33613021578254	0.0846940687524014	0.0362540016734602	1.6849494221339	1.97091610974166	1.95886952280503	3.44397760333051	2.0807015364524	2.36831211583906	3.74072727826631	2.20104805210502	2.51823264502502	2.02354459596383	2.28246644286496	1.94488388115783	2.0152663988473
PFKFB2	0.996528142707225	1	24.040404040404	0.440638590052203	3.48077719091147	3.10122883214459	0.279129405409461	0.090006065504181	2.82074355144453	3.51819842153553	3.14698327992459	2.35229411764066	2.29133623918534	3.16161503086897	3.6782580303205	3.85256485436407	2.17725634772014	3.94048088152757	3.5600679415163	2.23002713374832	3.85798447878255
CD55	0.999744247465826	1	26.7415730337079	12.1421659925844	5.21803967126332	5.14497106157697	0.0837654214889184	0.0162810286950853	4.91480862169733	5.1374775676374	5.52783123371972	4.89663595350617	5.20215820696731	5.20407241111201	5.28022550510032	4.71944466962376	5.4957157796729	5.08171831535338	5.26765717716224	5.12847461522282	5.05846820857508
CD46	0.989832400735517	1	24.7058823529412	11.8098584986849	5.34479934420172	5.01930657438798	0.184257160064241	0.0367096843624674	4.75942883597552	4.48453785771381	5.25488197418797	4.87097548847886	4.78156313051884	5.00589745213789	4.97709243006469	4.69679819805104	5.78580122646658	4.91900054090143	5.63641072835156	5.05734946366874	4.89906328968683
CD34	0.99828681510452	1	20	6.75440830680987e-05	1.9015541211998	0.932825555272514	0.304875277162942	0.304875277162942	1.50095188332549	2.10333900965509	0.925540474308466	-0.143520440799451	0.651014115519813	0.888727897471734	1.02736109382209	-0.143520440799449	0.773340271243775	1.1762018956445	1.52867062128742	-0.143520440799451	2.134593872487
PLXNA2	0.999896489682885	1	22.5236593059937	6.75440830680987e-05	3.61431499896976	2.14939665478603	0.3322317705924	0.154569781176789	3.80686185827903	2.62791413095304	3.62495750346954	2.02009102484683	2.55888947227325	2.07626198800104	1.90217788480581	1.34855140065225	1.72990207293818	0.44021705493566	2.46598845419078	1.37185302979298	2.44277984371822
TRAF3IP3	0.174377958989431	1	22.6666666666667	5.2634753364167	2.28375749949079	2.08652046493864	0.324705726308233	0.155620676511209	2.12772676749597	2.53716152850742	2.28737201771253	2.62213809074332	1.83396859656877	1.90458571812376	2.10576616698022	2.43796284722243	2.17725634772014	1.8537218338029	1.52867062128742	1.58914396551833	2.34718386630823
C1orf74	0.655314604874456	1	20	2.780135085868	2.47464355942417	2.14069945094878	0.690392091787975	0.322507716569921	3.22885690038068	2.53716152850742	2.55477277137898	2.74022583789905	1.16042707151778	2.81881739813575	3.3174760839123	1.0950798669275	1.5435431020306	0.854641661439628	2.77504655191225	2.35391834579359	1.88517192638136
DIEXF	0.715562388711207	1	26.9433962264151	11.8123723627488	4.29032626191574	3.93316877370142	0.324102163015226	0.0824023024850316	3.8460131814956	4.189094403856	3.78956814526867	4.7066189131684	3.98795776499018	4.30961397059237	3.47277026907384	3.37051685975502	4.05151603845903	3.7599375162211	4.12138026004365	4.2152025807954	3.46129377566491
SERTAD4-AS1	0.954965814934799	1	25.7761732851986	14.09708845389	4.01241834602689	3.50947216577166	0.165891311682166	0.047269590367499	2.56322463782187	2.22462232809331	2.97524968743516	3.44397760333051	3.15135204017712	3.91636573292871	4.16189450548124	2.97831349894874	4.47307648170289	3.7599375162211	3.94715273449789	4.3403194873775	3.67323089999944
SERTAD4	0.783818314716773	1	24.5360824742268	16.4613758638871	5.17311600895863	4.94062660060797	0.254081918897156	0.0514270636979306	4.60822634931777	4.3576866048804	4.60088719168869	4.79113644160233	5.36231716094392	5.45808733869106	4.25043636506689	5.39014138137851	4.95662025007255	4.91900054090143	5.37479877066166	5.11101935120208	4.98096623264269
HHAT	0.738666907678061	1	28	3.6898657867676	2.4139280383085	1.7981350466329	0.57882445635296	0.321902661002487	2.82074355144453	2.10333900965509	1.26089272494625	0.967588811644572	1.16042707151778	2.22966456719654	2.442876621971	1.56407418107486	3.02512527461264	1.8537218338029	2.77504655191225	-0.143520440799451	1.40502360267588
RCOR3	0.694507095497265	1	25.7761732851986	13.8030938734931	4.91014927433297	4.69987137938546	0.146734502547501	0.0312209613205815	4.30525379776057	4.30364904445174	4.7144961052064	4.79113644160233	4.84968938866036	4.4411174064601	4.59284587000168	4.76369826005585	4.71307093188991	5.13829806670777	4.71775381956449	4.92376306081232	4.83001925651222
TRAF5	0.945314637438975	1	20	7.8767630345544	4.45587975147166	4.21814964461081	0.161462806849127	0.0382781125499933	3.63867939070635	4.06465307975848	3.56563117361977	4.76351044387706	4.0759133263219	4.50263120639865	3.91337981904933	4.7853262080315	4.52437566185021	3.89741872339902	4.12138026004365	4.27911694581737	4.79421725068218
LINC00467	0.99655798913412	1	20	19.6180401566808	3.17375081145373	2.99828076083865	0.219793659030301	0.0733065635150267	3.28691745375472	2.87024433918086	2.78027594164479	3.75579058954717	2.0807015364524	3.77394211781202	3.23307447455715	2.81967145433662	2.51823264502502	3.71103638055647	3.24562283799549	2.35391834579359	2.61683963325814
LPGAT1	0.995324594819899	1	28	4.95092776478115	5.11671687808546	5.06633414908558	0.0443600928666062	0.00875585612027046	5.19810347928193	4.88491532682513	5.23597880915638	5.19433218919968	4.94620210313555	4.94071760520759	5.17104053979075	4.39305156631408	5.27386357858767	4.83019825341389	5.36327958896234	5.19625741617039	5.21559762580177
INTS7	0.966397247988663	1	21.7021276595745	7.82107385676388e-05	4.04438277666562	3.43239645199201	0.216788804100814	0.0631596049969693	4.06092910519144	3.81714536748694	3.56563117361977	3.51196499675862	3.64871644097794	3.23594550726387	3.74072727826631	3.31211525662196	3.55559076534119	2.31290248854171	3.34266849114531	3.71204870304194	3.09998996812672
RPL21P28	0.99453928529812	1	26.3468634686347	11.9802129250946	2.47068641951582	2.14382473527724	0.290307338210825	0.13541561184258	1.84811254031946	1.97091610974166	3.22574662616593	2.02009102484683	1.83396859656877	3.00037383756551	1.66506419318636	1.34855140065225	2.30008958988816	2.4383775949412	2.54967790561064	1.37185302979298	2.34718386630823
PPP2R5A	0.369666984278477	1	25.4092526690391	15.162851808476	5.19312424237405	5.01256903822342	0.252741588344383	0.0504215675469202	4.91480862169733	4.72964181009122	5.11704296943628	5.19433218919968	5.29059957859671	4.87245306986126	5.00281047483835	4.50156300290352	5.25879648389952	4.96143262093067	5.21735921375985	5.3380404963314	4.71983228167796
NENF	0.996633978305889	1	20	19.5132575041767	6.60855804514475	6.58071873209908	0.0395703286356871	0.00601307094963245	6.66376596403028	6.80350473807699	6.32076138309106	6.89554257130404	6.4866827769912	6.53434407670827	6.6444549043786	6.67599715062436	6.3090131968988	6.46754884288179	6.59395204205104	6.77400643741667	6.39004862332593
NSL1	0.691763082654185	1	20	8.5336989876637	4.73868037641034	4.65879669901615	0.18577012939714	0.0398751311548691	4.41346986577082	4.68806405562621	4.94147996231161	4.81824335663538	4.13170584883106	4.37686350769115	4.95090759155617	4.42095412077653	4.89947803752857	4.60782531625338	4.71775381956449	4.77653316112145	4.86495426956808
TATDN3	0.921710997333473	1	20.8163265306122	16.1797772677994	3.32051276395054	2.66907151973762	0.474941181431877	0.177942470975287	3.16836139261188	1.97091610974166	2.13245066680616	2.95084376245853	2.55888947227325	1.7096858811296	2.58586162931501	1.56407418107486	4.01611265365302	2.85326169996853	3.6763413016805	2.67223259349027	2.24480113722503
ANGEL2	0.999760297905629	1	20	8.0980855238943	4.61667840760777	4.28098456760399	0.0967358489417181	0.0225966357537841	3.8460131814956	4.09678408910251	4.15419505616955	4.26939939779937	3.20435369013261	4.75096994055697	4.75296080027718	4.30595208576585	4.57391321239001	4.49680491488822	4.43923517959522	4.24751367663501	4.55846276397072
RPS6KC1	0.99999540177184	1	28	18.8284644474648	4.55692545778455	4.41337300017725	0.0981081532385643	0.022229744287334	4.27688211635614	4.48453785771381	4.65880966466833	4.22956977965755	4.59568603981275	4.82508016106494	4.20684458355384	4.42095412077653	4.27763946690274	4.37652348965812	4.12138026004365	4.63715066361185	4.2236564006998
SMYD2	0.999800402685164	1	20	7.9999324559169	4.58945103194774	4.3638122950554	0.173160253543995	0.0396809582621602	4.58527182473329	3.99816111921524	5.13755905303303	4.67730911098856	3.98795776499018	3.87043588670466	4.65903904719248	3.48067293808365	4.81958772149518	4.10092275304767	4.32511696544739	4.63715066361185	4.53696076823622
PTPN14	0.930160158208269	1	25.5913978494624	20.6438817798199	7.88336589978547	7.78623808907449	0.145070595281315	0.0186316670029492	7.85977512932126	7.80981300775242	7.49057981713978	7.58141067701437	8.00888523396492	7.91154775768915	7.54906354623131	8.16849527932115	7.41048919408087	7.73240030721484	7.93912004026427	7.70543378406099	8.07501172038132
CENPF	0.936529071494453	1	22.8115015974441	13.0766128668264	7.11218777992895	5.78852119100604	0.569991982538034	0.0984693609524421	4.41346986577082	5.81515022307524	6.81048424495634	7.12995313407293	7.0433364815216	6.59914229918004	5.71303952150902	5.58770723344749	5.08175851868557	5.48223243815085	4.99655160471184	4.79850846630038	4.94876084185183
KCNK2	0.869235180157748	1	20	0.312836883422602	8.13866883480006	8.07165136358736	0.133699298591393	0.0165640576591965	8.099365706202	8.35597216215178	8.12284350472465	7.92787196548428	8.08858010022832	8.30810212544621	7.95359159548022	8.17055126075657	7.91454036713482	8.18596818923328	8.07066082160848	8.26482296730639	7.55531193561796
KCTD3	0.974400871335835	1	22.8115015974441	17.0066280927011	6.10790312810397	5.76503484009448	0.168850908464233	0.0292887923746642	5.62687623624482	5.45506729800698	5.77046112220492	5.45831821360825	5.3739309867366	6.17684302843631	5.47655134603618	5.20995749973989	6.05364134914277	6.19269688856875	6.29977636623903	5.82923454667782	5.93569840830024
GPATCH2	0.86256322056396	1	25.2296819787986	6.5609838718534	4.92795440979332	4.61056971005939	0.320050217422083	0.0694166312514035	4.0938301177005	5.22729876994673	4.54054157562683	4.30815888608283	4.23720746267942	4.47220213567213	4.69103051487071	5.11065756762391	4.69079025732743	4.83019825341389	4.96641384265953	4.04180983454403	4.68115031415395
RRP15	0.999998351793883	1	24.7058823529412	7.8910236384451e-05	5.15693915027417	4.75313019244094	0.05907011633959	0.0124276243124018	5.10433975750093	5.22729876994673	5.00984383603466	4.89663595350617	4.78156313051884	5.18543592990537	4.48748797482948	4.44832724699519	4.39253642127471	4.6602878651282	4.43923517959522	4.24751367663501	4.94876084185183
TGFB2	0.877654883752644	1	28	16.1541030076561	3.95732678531642	3.25429318835287	0.473720717303654	0.145567928236799	3.28691745375472	2.22462232809331	3.78956814526867	3.37262714729297	4.21154650045675	3.61590270316002	3.80060347563317	2.32436316940032	3.16099432224756	3.10111654728425	3.194536908011	2.85110106774689	3.46129377566491
LYPLAL1	0.998471957216841	1	24.3686006825939	3.9436929939815	3.31375284854985	3.00052597682833	0.0238901001191086	0.00796197076899208	1.99468321523746	3.0776639935856	2.97524968743516	3.51196499675862	2.0807015364524	3.55912651544274	3.3174760839123	2.90117195913933	3.60408562152947	3.10111654728425	3.34266849114531	2.93285272891917	2.61683963325814
EPRS	0.916143632633444	1	26.9433962264151	6.73739679594485	8.12331683367552	7.79896736536108	0.123010972915195	0.015772725689499	7.82345472082493	8.41927961215127	8.2856563140757	7.72081020740478	7.96540580152209	8.00484965477305	7.50924399512405	7.64909937327626	7.76260463523193	7.68886789172919	7.84287041148598	7.2710290830635	7.48125465879266
BPNT1	0.99952833946409	1	27.5675675675676	10.7924003233229	3.53844639628698	3.28088794682188	0.2401058698651	0.0731831972797745	3.54661449727996	2.33649565961216	4.44500904100904	3.04564259770179	2.71314668268234	3.55912651544274	3.39721168527061	2.81967145433662	3.28516172494409	3.89741872339902	3.43359559668083	3.66497762792154	2.6965795696333
IARS2	0.792655829569879	1	28	8.37039540781502	5.86271830166334	5.736643826257	0.186800844368035	0.0325627405196459	5.74550464377034	5.89040451058229	6.00067422494751	5.5420014174991	6.04596284752159	5.57724640034995	5.75903887901018	5.22586277227657	5.78580122646658	6.10077739028485	5.81614558418188	5.89190125196356	5.36949815680484
RAB3GAP2	0.998281305826452	1	23.8795986622074	8.3969459658541	5.69328724503525	5.59759254043091	0.0821099869009252	0.0146688038309062	5.47281279894991	5.69435397823143	5.68940574793537	5.38769103991345	5.44171651565835	5.25857952067299	5.9562078317725	5.4455265606459	5.68795555963485	5.8070571290211	5.61714155903809	5.58560783976325	5.67528596789203
C1orf115	0.669412378804889	1	27.7821011673152	26.4779732903693	0.919058610998008	0.644351692071959	0.380152249072561	0.380152249072561	0.367711745238265	0.358582086321589	0.48784801583033	-0.143520440799451	1.16042707151778	0.463020845641358	0.557581560161646	1.34855140065225	0.773340271243775	-0.143520440799451	-0.143520440799451	1.11593053292944	1.88517192638136
MARC2	0.984880155691719	1	24.3686006825939	6.9519911431789	2.40914200928807	2.05684502258953	0.272138689639747	0.132308796555381	1.84811254031946	2.22462232809331	2.13245066680616	0.967588811644572	2.18985958413007	1.7096858811296	2.442876621971	1.75154547621004	3.16099432224756	1.8537218338029	1.95424999864083	1.58914396551833	2.84394306144001
HLX	0.991959290316942	1	24.7058823529412	12.285391453259	5.71630565985141	5.39256262245477	0.11980502231235	0.0222167141487571	4.8196741504835	5.12194824577673	4.74155349329536	5.55817095391324	5.3739309867366	5.27630033243371	5.28022550510032	5.82548035106654	5.45663440702142	5.8070571290211	5.60740959473245	5.77484917044526	5.38161183052873
DUSP10	0.999998202430978	1	25.9636363636364	22.0362960922805	2.86384178176397	2.21697167662038	0.01106370417076	0.00499045805926841	1.84811254031946	1.02565304320376	2.28737201771253	1.58776421592318	1.53615245258237	2.36831211583906	2.94546130409644	0.787378269324489	3.65100324174181	2.553807615867	2.46598845419078	2.85110106774689	2.91233941198123
TAF1A	0.989273050300958	1	28	0.963136423098401	2.29572897654517	1.56291860706515	0.683163708388672	0.437107668499461	1.29000947026807	2.22462232809331	0.48784801583033	0.967588811644572	-0.143520440799451	1.21702005258073	2.28414553023988	2.64140456967619	1.32948977595216	2.85326169996853	1.95424999864083	2.23002713374832	0.680299926038661
MIA3	0.999475175625245	1	20.2266288951841	12.7196352811043	6.23107383445139	6.02385261704207	0.0905857332170483	0.0150378402288217	5.71410667506929	5.77599794241791	5.77046112220492	6.03334437238929	5.67553676082915	6.27706193251122	5.92963764456612	6.02955428973766	6.31630867973631	6.32857622984602	6.16030364362291	5.93221612925807	6.22505995645695
AIDA	0.862270641296333	1	20	11.9730534350836	2.39853229511394	2.18238718771737	0.0458795470020913	0.0210226431223133	3.49828085516364	1.82509846765002	1.95886952280503	2.02009102484683	2.0807015364524	2.49479565949875	2.10576616698022	1.56407418107486	3.02512527461264	2.4383775949412	1.825851689802	1.58914396551833	1.88517192638136
BROX	0.999995735856028	1	20	6.75440830680987e-05	5.55371989198211	5.09032305129707	0.0397918285583629	0.00781715190909611	5.64918327071553	5.1374775676374	5.74394545727706	5.13088259698446	5.39688186921462	4.47220213567213	5.54816551104152	4.6504100495914	4.87991636684801	4.49680491488822	5.38622670566653	4.96320927524602	4.73879115970044
DISP1	0.987618884764819	1	20	7.9999324559169	3.55784259135387	2.47558999885326	0.283349524004507	0.114457371428936	2.12772676749597	1.82509846765002	2.28737201771253	2.74022583789905	-0.143520440799451	2.91244973907408	2.58586162931501	2.81967145433662	2.30008958988816	2.85326169996853	3.14157540440518	3.45964527642391	3.41489655607691
CAPN2	0.993515716395844	1	28	11.338967370976	7.30573782128904	7.1365073544001	0.0467909290588687	0.00655655865470652	7.13210727196324	7.2119535455025	7.34821210660543	6.85684895550412	6.83645076337765	6.98049955292844	7.26013681487286	6.8086473225664	7.32265396824917	7.37638339064451	7.21981873604535	7.39880061123996	7.0667772346229
TP53BP2	0.990927613819145	1	20	3.3685415143502	4.4285022448799	4.23709829259591	0.165493553149871	0.0390582284671237	4.12599751380553	3.99816111921524	4.54054157562683	4.14645173156189	4.13170584883106	4.23907575267072	5.02807807774325	3.85256485436407	4.15279404948015	4.27923745840307	4.48246943829938	4.50973835739109	3.85798447878255
FBXO28	0.198064828971273	1	28	7.4430368218895	3.5556230194085	3.02582107939227	0.677828948278119	0.224014880752387	3.39646644704352	3.46994688758476	3.84051357412256	3.13459447207165	2.6380788006313	2.81881739813575	1.66506419318636	2.97831349894874	4.18503276843843	3.17509775047576	3.24562283799549	3.01021923453843	2.34718386630823
DEGS1	0.90550791087479	1	28	0.680396274379	5.6983794413807	5.59796855611577	0.119536217845859	0.0213534993359807	5.71410667506929	5.52757842966674	5.8719035311203	5.55817095391324	5.12178150774601	5.42669364608478	5.83258809183922	5.47244169237544	5.81699534312709	5.5671170844842	5.73802266491175	5.54718561389339	5.51955711032775
NVL	0.951743770492673	1	28	3.82717595172	2.69448807481831	2.23143859730801	0.402108063106572	0.180201267286347	1.99468321523746	3.31468121812232	1.76151003423154	0.967588811644572	2.0807015364524	3.08324588042633	2.10576616698022	2.81967145433662	2.51823264502502	2.66068236441675	2.77504655191225	1.11593053292944	1.88517192638136
CNIH4	0.926989805217383	1	25.7761732851986	16.0068810705183	6.70298779886386	6.48992543722441	0.178494563536931	0.027503330394697	6.24021483927792	5.91764272549799	6.69757159258422	6.65363635838717	6.87374003741961	6.2593505307584	6.84970918969893	6.23212588643628	6.69775236593057	6.41508281479977	6.45976802312173	6.77400643741667	6.29076867351707
WDR26	0.995896922504166	1	26.9433962264151	15.4857468653075	5.75897914538994	5.46057936735778	0.0502186418842699	0.00919657759842602	5.22805106460525	4.80936652161273	5.70323518595909	5.40567461540281	5.2279852109295	5.34508394599943	5.49479090426098	4.92827124658686	6.0272099181547	5.74768107765763	5.5270961174641	5.82923454667782	5.72367155636376
DNAH14	0.832412978991576	1	20	10.93149498634	2.52898254943023	2.15694846958456	0.414436728120947	0.19214030096916	2.46604630699185	1.66286817262761	2.42725882378807	1.82006159905392	2.47509971387562	1.21702005258073	2.442876621971	2.20104805210502	2.7938275511377	2.4383775949412	0.92239042066678	2.09448875733782	2.6965795696333
LBR	0.994489242865864	1	28	15.5663968590998	5.16449027076987	4.9143929258692	0.189360499990778	0.0385318192597077	5.07168027261679	4.97410657191894	4.98741390598196	5.21487673451609	5.21512950228032	4.91831975102406	5.14817574008574	4.52746190087762	4.54935704688001	4.85291650325899	4.68110895386983	4.84147968097325	4.964953400804
ENAH	0.622115636399126	1	27.3563218390805	23.893594283492	8.63393890594348	8.65038930698913	0.065899507182887	0.00761809727218209	9.15756504835686	9.38926910792023	8.87534376407826	8.34390159440391	8.57087051868783	8.72587554620027	8.54994022144465	8.57930554465885	8.58334214771908	8.44339802260727	8.62415092465439	8.13482795143444	8.43172772768896
SRP9	0.999859215036903	1	20	7.9999324559169	4.81799137454588	4.5892068072266	0.045211074719949	0.00985160979207896	4.75942883597552	4.60113136884312	5.61819728772557	3.75579058954717	3.75911622515082	4.80079730823258	5.30110481127313	3.05153876586629	5.48280593023232	4.10092275304767	5.12488394321055	4.42751439881369	4.89906328968683
EPHX1	0.955336400582564	1	28	4.8599163238852	3.9448629129579	3.28442154992706	0.57837486518279	0.176096416489422	3.10521772108157	3.65396560241722	2.55477277137898	3.63902270402339	1.53615245258237	3.08324588042633	3.47277026907384	3.72407446159155	3.86511374741395	4.0624538432574	3.74895691843378	3.22016104340262	3.26601835205635
TMEM63A	0.983173208723525	1	20.8163265306122	11.6145622339911	5.48909429215515	5.2506997474459	0.129837768608954	0.0247277077064082	5.18289329334671	5.16804355474211	5.23597880915638	4.9949435692699	5.70342066549944	4.82508016106494	5.07732320035457	5.5248108378276	5.38904993331648	5.5671170844842	5.09733590844684	5.32295761207857	4.98096623264269
PYCR2	0.999999826989075	1	20	6.47490845461818e-05	6.88119198759163	6.56034529757651	0.0490027952276895	0.00746954512375924	7.11618119096298	6.20239542315105	7.28983567894697	6.76927334596837	6.42102549015566	6.59208455607936	6.94565105466206	5.27255279506964	6.91514650781666	6.31227488773223	6.76127727015921	6.10968399588337	6.6016096034204
SDE2	0.964192608429548	1	20	8.22562405442305	3.41707827259475	3.28683761276898	0.0224548792215431	0.00683175802002157	2.89729110670082	3.96372947281485	3.88972117623473	2.4935159347048	3.75911622515082	3.00037383756551	3.91337981904933	2.81967145433662	3.28516172494409	2.94069746995196	3.5600679415163	3.66497762792154	2.53243316651942
ACBD3	0.978918459991445	1	27.3563218390805	21.590510070648	8.06251691873018	8.02095712366909	0.0490903492637687	0.0061202607752269	8.12744428689662	8.30702835749284	7.82693232899079	7.79432158273273	8.14558899286271	8.09747509778724	7.84403601344728	8.26401934215276	7.87309142821579	8.05248629075535	7.99430449876	7.83068549118813	8.08615805766
PARP1	0.994576418166001	1	28	8.90923859760495	5.95117091254558	5.8694133137492	0.154686398470033	0.0263546610540577	5.50985403685515	6.37608729386478	5.85960650776566	5.82194491129617	5.90898402371595	5.88505663647934	5.84685845810493	5.93596536281575	5.42997932804652	6.46016950522872	5.87411172630002	5.98107536723399	5.56275573473076
ITPKB	0.995614005614278	1	20	7.9999324559169	2.89869157021967	2.48915590554176	0.080250669833608	0.0322401138695013	2.2495304454255	1.82509846765002	3.22574662616593	1.31074761462518	2.55888947227325	2.22966456719654	3.14342663197679	2.54326678440314	1.89491887329102	3.10111654728425	2.07214905675533	3.80181979665925	2.44277984371822
PSEN2	0.509640954084364	1	28	20.6083958964192	4.44657933465467	3.94886829596076	0.331975453583816	0.0840685048735076	3.59338120405531	3.61011431472481	3.56563117361977	3.21837892828741	4.35908206783858	4.64583487224642	4.20684458355384	4.11418907442094	3.60408562152947	4.10092275304767	4.03689498090035	3.71204870304194	4.32749761616564
ADCK3	0.922630708614973	1	20	0.0707654611020985	4.75564418943757	4.50275373430061	0.199143930124177	0.0442271422945384	4.33307827267522	4.09678408910251	3.06367030048645	4.76351044387706	4.71005971348682	4.91831975102406	4.16189450548124	4.80663470692323	4.30723288570179	5.19274235348801	4.93563304887281	4.27911694581737	5.07348123111621
CDC42BPA	0.579555981296436	1	28	10.4283839300381	6.56026160191324	6.51120966154422	0.177006245601666	0.0271848481008192	6.42609219553894	6.81803340200362	6.84831578930678	6.76231132377139	6.1441800773921	6.62703298826309	6.33593982703215	6.23997917179148	6.62323781830298	6.51104936531165	6.66604328785292	6.46608483743054	6.35361455078255
JMJD4	0.913430568421707	1	21.3134328358209	6.75440830680987e-05	4.60495922535576	3.94474285550355	0.451978727141398	0.114577487987795	4.56194616072498	4.53231180082361	4.02801004571955	3.9643041372891	4.10407927482196	4.04598391242023	3.54456776981696	4.36459869949933	1.89491887329102	3.80723531225535	4.30116868856661	4.11368635954418	4.57964899337201
SNAP47	0.99960043093646	1	28	9.509889531705	3.66952426315969	3.39015818468235	0.119363609054365	0.0352088612247303	3.80686185827903	3.51819842153553	3.06367030048645	2.02009102484683	3.8282855420412	2.71868385062296	3.39721168527061	3.25124939765512	3.82475854521253	3.85303157800641	3.38884827033729	3.45964527642391	3.82287820798061
ARF1	0.999764734587249	1	28	9.32805579936843	8.79453175624277	8.57302923216578	0.069651395931386	0.00812447899629874	8.88660201145904	8.41927961215127	8.83194284058266	8.94837713749143	8.80872693546821	8.2754316701518	8.6076473309684	8.06840198531459	8.71475070894966	8.21475638704376	8.49023157492643	8.7110174975368	8.54107543123285
C1orf35	0.717220165604834	1	28	8.82856024789153	5.61604130095218	5.47923287458167	0.241130246809034	0.0440080303809762	5.27183814863327	5.91764272549799	5.43142444334493	5.73926527529363	5.33880521225164	5.57724640034995	5.42040687834681	5.1938749198522	5.30353376004391	5.88628064622501	5.69272054813685	5.80772578548771	4.88210958039657
MRPL55	0.913873568583423	1	25.7761732851986	2.5984902375092	5.50418864880481	5.41240338005356	0.166669501213689	0.0307939910443333	5.76606331003701	5.61891711288339	5.39780204520833	5.3510370768277	5.27829222145448	5.22247121651826	5.19354860914916	5.98351859299582	5.09878121543329	5.53937345605464	5.04060969721311	5.58560783976325	5.29459910021763
GUK1	0.890475525770563	1	28	6.75440830680987e-05	8.3381286656446	7.9340719195408	0.0149863287180311	0.00188885718077766	8.28175918460379	8.37901883969406	8.01331812775979	8.29649669735842	7.80521721154058	7.78108961235585	7.90327140136579	7.97267423560815	7.71923260750158	7.87795511909426	7.72855800265515	7.84395413718085	7.53104613177977
GJC2	0.275693626715834	1	26.9433962264151	15.5247429334741	2.40378386223156	1.91907097897832	0.576709412157533	0.300514894172681	1.50095188332549	1.66286817262761	1.76151003423154	2.19573339055383	2.55888947227325	2.36831211583906	1.02736109382209	1.0950798669275	1.5435431020306	2.76018297573215	1.68489971407991	2.7644371198687	2.134593872487
IBA57	0.927741919114748	1	26.1538461538462	23.8304396010271	3.67131524492176	3.33236566672804	0.314792645381714	0.0944652168652309	3.59338120405531	4.06465307975848	2.88105403911691	3.69858768459097	2.55888947227325	4.23907575267072	3.23307447455715	3.89297190360065	2.87511736273973	2.94069746995196	3.194536908011	2.5737303717556	3.54983830806487
TRIM11	0.998959573005463	1	20	16.3411726907154	7.21848027320613	7.13665947732942	0.0427390634265103	0.00598866508375197	7.22041967672703	7.03255543540723	6.83581517905934	7.1830532685326	7.45498541665463	7.17725105631476	6.70837278982174	7.75702398414698	6.91994346740798	7.10075316173369	7.00313344936405	6.77400643741667	7.55798311350363
RNF187	0.985367271846449	1	28	24.3002440771489	8.69598767702067	8.44431513526138	0.106009082720873	0.0125538994012913	8.15303682273585	8.25814256835081	8.07045434119337	8.35782455366291	8.55437837789407	8.49753658944377	8.65504778986026	8.92450478523839	8.33841225014094	8.44339802260727	8.54351467892145	8.53404251103268	8.34003489914985
RAB4A	0.999723718711676	1	24.8780487804878	10.7327101139337	5.01802915560707	4.71198175799982	0.131422337756862	0.0278910964656726	3.99278679768399	4.33092081361857	4.94147996231161	4.188609258278	4.74625436171746	4.82508016106494	4.84114004012302	4.94758307287537	5.02945106532558	4.85291650325899	5.11117567800334	4.90362798745536	4.47046240205884
CCSAP	0.999989307169911	1	20.112676056338	6.75440830680987e-05	4.03872951609911	3.95835517890219	0.0427348884830684	0.0107961227711053	4.15746329709211	3.77804793405658	3.98337055173985	4.0582506598209	3.89428974100202	3.96087835299459	3.96662558969554	3.42664600594127	4.39253642127471	3.60796169811748	4.41712227721211	3.75763238331172	4.08237170717163
NUP133	0.379778506410428	1	20.8163265306122	20.2225989177731	5.09955079796976	4.95719084514526	0.202168545305222	0.0407828852308988	5.30030822300845	5.22729876994673	4.84497714820125	4.94662695478747	4.71005971348682	5.32819303714912	5.14817574008574	4.74174113890795	4.64516926031539	4.63429504782497	5.17845044863814	4.79850846630038	5.08833963227343
ABCB10	0.982011553929911	1	28	6.75440830680987e-05	3.63666138733658	1.87960804061547	0.189825939327059	0.100992300110028	3.44827162528919	3.42002555286111	2.67192584087311	1.31074761462518	2.29133623918534	0.888727897471734	1.38116433731381	-0.143520440799449	1.5435431020306	2.553807615867	1.825851689802	1.77795105599192	1.58342468531679
TAF5L	0.884195990234749	1	21.0619469026549	19.0512424007632	3.44200767810939	3.10908963745452	0.300940067949604	0.0967936286957587	3.44827162528919	2.79390255314031	3.3714398899959	3.29756352083255	2.97955567410479	3.72316187765299	3.47277026907384	2.43796284722243	2.30008958988816	3.60796169811748	2.96991977622347	3.15351819447919	2.91233941198123
URB2	0.997004251099011	1	28	6.75440830680987e-05	2.57712253754696	2.03764679742984	0.0187052156710628	0.00917981256352006	2.56322463782187	2.79390255314031	1.95886952280503	2.19573339055383	3.15135204017712	1.90458571812376	2.10576616698022	1.91743355745889	3.22441343989173	1.1762018956445	1.68489971407991	1.94488388115783	-0.143520440799451
GALNT2	0.608578289012246	1	28	7.4918742559029	5.96064814058831	5.97972297505757	0.165525741750385	0.0276811722617955	6.29075186178125	6.20975980084365	6.54466346217748	6.11212351926205	5.84366405944751	5.80185613012393	5.90256891688342	5.86664232767169	6.08814644784058	5.79537580688459	5.90621869060576	6.02833396710953	5.48628752449783
COG2	0.99999985336703	1	25.5913978494624	22.4085513588828	3.65182954371135	3.27637544752716	0.0681977579065341	0.0208150009053469	4.06092910519144	2.79390255314031	2.88105403911691	3.44397760333051	2.71314668268234	3.16161503086897	2.58586162931501	3.53274945698863	3.69644299785843	3.0231355663691	3.5600679415163	3.40339713681503	3.7499940044432
AGT	0.361775395056697	1	20.9384164222874	15.0676754796103	2.15024704341514	1.14794817334202	0.692071509831382	0.602876964224401	-0.143520440799451	0.358582086321589	1.76151003423154	1.58776421592318	2.9174221950467	1.4842816222483	0.557581560161646	1.0950798669275	1.89491887329102	0.854641661439628	0.92239042066678	-0.143520440799451	0.680299926038661
C1orf198	0.688325291777174	1	24.040404040404	16.3223441508188	6.71171538020946	6.54200093125075	0.183333022022115	0.0280239981541953	6.35323053944827	5.77599794241791	6.35620556340279	6.79679025431018	6.73653215131403	6.41143070255431	6.74692959428259	6.43046260155621	6.67523198830082	6.71081416266675	6.81722879762708	6.50669783432084	6.65248616409327
TTC13	0.99977744735671	1	20	11.6178967135104	2.37952362630791	2.07467729520183	0.0474045399840909	0.0228491149412609	2.12772676749597	1.97091610974166	1.95886952280503	0.967588811644572	2.78450098360699	2.36831211583906	2.28414553023988	1.75154547621004	3.22441343989173	1.8537218338029	2.07214905675533	1.77795105599192	1.88517192638136
ARV1	0.355644763492352	1	22.5236593059937	19.7375691606984	3.45517796304808	3.04686119882908	0.560063767209459	0.183816633138619	3.28691745375472	2.71329423894123	3.06367030048645	3.21837892828741	2.97955567410479	3.37401867194696	3.91337981904933	2.43796284722243	2.04298334758568	2.85326169996853	3.6763413016805	3.75763238331172	2.61683963325814
C1orf131	0.999996994274977	1	28	3.6829249984476	4.85820284528151	4.71065636146105	0.0911409058581351	0.0193478145856233	4.41346986577082	4.92125614311697	4.4775611903291	4.52110180357146	4.49292002487365	4.96277304175724	4.95090759155617	4.62664438069509	4.79890423330674	5.1196836148441	4.69954773234518	4.45544632502888	4.81222930883549
GNPAT	0.999858605921273	1	28	10.939631248238	4.64377297457312	4.36831373528653	0.117056352196978	0.0267966907347831	3.80686185827903	4.80936652161273	4.4775611903291	3.69858768459097	4.42755249855481	4.47220213567213	4.06756123725301	4.11418907442094	4.87991636684801	4.43791736324916	4.75349090548383	4.50973835739109	4.44759724598251
EXOC8	0.994345158033021	1	22.9581993569132	11.3341378290486	4.30724864064645	3.82972006558399	0.212342004215393	0.0554458290890808	3.54661449727996	3.20103452222725	3.88972117623473	3.44397760333051	3.79411538008462	3.23594550726387	3.85809334124853	4.07959570395309	4.41988574497454	4.0624538432574	4.41712227721211	3.80181979665925	3.7499940044432
SPRTN	0.980287250996296	1	20	15.5105710771213	3.71878928748243	3.45242092379983	0.145253100570329	0.0420728247731912	3.44827162528919	3.5648882538256	2.88105403911691	4.188609258278	3.8282855420412	3.23594550726387	3.14342663197679	3.25124939765512	3.97981857518295	2.76018297573215	3.43359559668083	3.28386088604486	3.67323089999944
EGLN1	0.996051448802968	1	25.4092526690391	22.5906797868778	4.880125858935	4.38831652310384	0.0811481118943865	0.018491854784666	4.27688211635614	3.69652323727143	4.54054157562683	3.69858768459097	4.23720746267942	4.59024726122307	4.33385697564044	4.07959570395309	4.91877801362181	4.10092275304767	4.99655160471184	4.75421794114174	4.84759250483636
TSNAX	0.682676631306148	1	28	24.3151906690266	5.79439375238889	5.47682294492963	0.295133062380289	0.0538876398503112	5.19810347928193	5.35234305620968	4.91795265478735	4.81824335663538	5.54806176005058	5.54836655284881	5.91616676479887	5.67139541294818	5.61883243886285	5.31231673628118	5.77326722084074	5.24508313672956	5.98417055088763
SIPA1L2	0.690628971864722	1	20	0.00366982293309803	4.21792677122881	3.46793468194189	0.0859586331966464	0.0247866932570118	3.34273150653438	1.82509846765002	2.42725882378807	4.188609258278	3.48700434511899	3.23594550726387	2.442876621971	3.58301149252325	4.15279404948015	4.27923745840307	4.03689498090035	3.9267993178791	4.11175724443167
NTPCR	0.991508602057538	1	28	19.9823035399776	4.56153661285136	4.4473603939878	0.105781193920987	0.0237851634565053	4.33307827267522	4.06465307975848	4.65880966466833	4.10302512691083	4.53490886407677	4.56162908245288	4.81234167907809	3.93227799651243	4.57391321239001	4.49680491488822	4.5036102168932	4.3990309895713	4.7759774656841
PCNXL2	0.999994427486772	1	22.8115015974441	5.7724908659767	4.24464423624981	3.95533758716295	0.0733328775451682	0.0185402322631499	3.49828085516364	3.92845594034526	3.14698327992459	4.22956977965755	3.75911622515082	4.08672518938733	4.16189450548124	4.36459869949933	4.01611265365302	4.37652348965812	3.94715273449789	4.27911694581737	3.59215270115176
KCNK1	0.999996661608606	1	20.695652173913	18.6372344093065	2.39346062636666	2.06390361318027	0.146731519623967	0.0710941725606401	2.46604630699185	0.730333828333133	2.88105403911691	2.02009102484683	1.69273170736563	2.91244973907408	2.71594455860083	1.34855140065225	2.17725634772014	2.31290248854171	1.95424999864083	1.58914396551833	2.0152663988473
COA6	0.986629815178691	1	23.1067961165049	16.0043685389148	4.59519254062685	4.42361251092999	0.270566923282913	0.0611642458769587	4.0272602317516	4.24750842658998	4.54054157562683	4.30815888608283	4.44967239589283	4.69935989718193	4.75296080027718	3.12122625950301	5.33260602636027	4.40754697877718	5.0113876365463	4.14832488904372	4.25032577652155
IRF2BP2	0.993780067471653	1	28	11.8607302945846	6.50473956491474	6.29187674995718	0.132488322149057	0.0210570434568603	6.56749452964765	5.99640138231697	6.48186672770546	6.20747371307727	6.28616334353023	5.98542864579714	6.30526437199621	5.7504940071417	6.46156309114948	6.6601892234484	6.29977636623903	6.68832817343985	6.22505995645695
TOMM20	0.999998423769188	1	26.1538461538462	9.7344969201436	6.07426137673521	5.99283361203394	0.0918156094864434	0.0153209008343019	5.66020876495227	5.84383254972765	6.2376771396676	6.02173064843871	5.80128436221053	5.81403973844128	6.54293276087553	5.55029937654664	6.3663694784444	5.8186446281116	6.39901248143447	5.88164401406405	5.97620411389371
RBM34	0.881755868527174	1	28	24.5409600421604	5.81934810920953	5.44749556060978	0.187806965086124	0.0344758362804616	5.19810347928193	5.53931705103735	5.38069236419312	5.13088259698446	5.16252953717817	5.98542864579714	5.5128027412683	6.00210951727229	5.5211939947213	5.39203942896619	5.45295616033225	5.02042721939957	5.33253463201729
ARID4B	0.999978767354544	1	20.112676056338	15.5297182853578	6.90711873874382	6.78259468799338	0.0951353064607152	0.014026388253617	6.56162636434859	6.52520590763683	6.90326564160855	6.44338791916379	6.66742939874751	7.17252730846458	6.59458665989184	6.72718079600467	6.97168341901708	6.94029133997934	7.08956039055319	6.44534140100144	6.9936839787032
GGPS1	0.575838611633462	1	20	4.2414746627611	4.83951764203014	4.62859829843988	0.163970409116227	0.0354255000204912	4.6965576955213	4.66681702659349	4.50939502923513	4.52110180357146	4.28719940755107	4.87245306986126	5.07732320035457	4.52746190087762	4.66816008007775	4.63429504782497	4.6243350216168	4.90362798745536	4.44759724598251
B3GALNT2	0.999999938533712	1	28	2.61706008326633	4.63228899170764	4.60155680351129	0.0707836161557228	0.015382536645361	4.75942883597552	3.99816111921524	5.57372167712881	4.30815888608283	4.15881331869421	4.64583487224642	5.07732320035457	3.53274945698863	4.99349519387501	4.31240042973753	5.0113876365463	4.75421794114174	4.70062093808168
LYST	0.999789591944843	1	20	3.4907408540993	4.55645154655882	4.36642281579284	0.0977789740529939	0.0223933819920826	3.8460131814956	4.03179013171485	4.60088719168869	4.30815888608283	3.95740585659586	4.37686350769115	4.92423870055634	4.11418907442094	4.47307648170289	4.60782531625338	4.46101425682373	4.84147968097325	4.37674356538189
NID1	0.994068349166801	1	28	6.0303822564079	6.94318196471325	6.59513378607756	0.20767822353182	0.0314896149597802	6.45803252354973	6.57167311148025	6.44941268056134	6.22783327596447	6.21691767174933	6.55626845663454	6.60301866009452	6.59870407899169	7.124955495554	6.92429116328347	6.90326466109818	6.565550939746	6.6674057326254
GPR137B	0.999848777153203	1	28	2.7412912057136	4.37258827733191	4.0074812398636	0.243928944876769	0.0608683934563026	3.68259848224619	3.73786136501205	3.84051357412256	3.51196499675862	3.44357631637954	4.27477592506823	4.37382549552375	4.00781641278699	4.62180611698229	4.27923745840307	4.30116868856661	3.75763238331172	4.25032577652155
ERO1LB	0.970414823237399	1	28	4.281977708697	3.83221652634973	3.37398479716	0.322991875229074	0.0957300920564157	3.22885690038068	3.69652323727143	2.88105403911691	2.74022583789905	3.30485047955678	2.91244973907408	3.61296093117822	3.89297190360065	3.82475854521253	3.71103638055647	3.43359559668083	3.80181979665925	2.91233941198123
LGALS8	0.8948452077618	1	20	6.75440830680987e-05	4.40251143360812	4.06565953876914	0.0753998581644296	0.0185455416139583	4.48961724279778	4.24750842658998	4.02801004571955	4.10302512691083	4.38226849389117	3.87043588670466	3.85809334124853	3.37051685975502	4.44672623567602	4.02293100807584	4.17507461943769	3.84469394465922	4.05237516368345
HEATR1	0.999134246342871	1	28	20.0150492821286	4.14912303843249	3.88917939193345	0.219685543201628	0.0564863486773787	3.76661835283441	4.06465307975848	2.67192584087311	4.26939939779937	4.47145825843679	3.30663324655226	4.45058659125292	4.07959570395309	3.22441343989173	4.40754697877718	3.51913013492201	3.96616372332801	4.2236564006998
MTR	0.996790800920305	1	21.9692307692308	10.3556432284675	5.96057769588532	5.71264003823146	0.142848240813283	0.025005643600381	5.36911835067632	5.45506729800698	6.13937721040549	5.15234401563696	5.44171651565835	5.72651129991389	5.66552506506209	5.69444097577166	6.08814644784058	6.03276130614304	5.74691485197875	5.58560783976325	5.99209323937176
FMN2	0.999983287076914	1	20	2.88113978193897	4.15038312816394	3.39938052204426	0.199478270556421	0.0586807711766444	4.0272602317516	4.189094403856	4.3069173484255	4.0582506598209	3.44357631637954	3.23594550726387	4.01797595686259	2.43796284722243	3.09465867929671	2.4383775949412	3.78393856415392	2.7644371198687	2.6965795696333
GREM2	0.998571740773721	1	28	4.7340960812107	6.98403825216197	6.0092512922233	0.102055949914104	0.0169831389887418	6.95092852934419	6.81320675256373	7.09379640494928	6.74828567141441	6.4321779808211	5.99616195586767	5.61639229353158	4.47519066236834	5.67666258863097	5.73550688823422	5.48519805701536	5.4533422575419	5.60469837922366
FH	0.999913273692398	1	26.542750929368	10.7349304971374	5.44948850583318	5.24916377480657	0.150019386379656	0.0285796734138257	5.22805106460525	5.31185401951301	5.71693331496903	5.2748112397166	5.24072737470965	5.36177938435631	5.42040687834681	4.21325437956665	6.08814644784058	5.08171831535338	5.04060969721311	5.3380404963314	4.964953400804
OPN3	0.999687889111729	1	20	0.0809013922481014	2.7246175929192	2.22571110110001	0.100223514537411	0.045029884825518	2.12772676749597	2.53716152850742	1.26089272494625	2.95084376245853	2.47509971387562	2.81881739813575	2.28414553023988	2.97831349894874	1.72990207293818	2.31290248854171	2.18113689320516	1.58914396551833	1.74217297042677
CHML	0.999937168626025	1	28	4.6242936083769	3.84212234206619	3.24130890819807	0.431079408349635	0.132995472063563	3.16836139261188	3.20103452222725	3.50376022001861	1.82006159905392	2.9174221950467	3.55912651544274	2.94546130409644	2.43796284722243	4.79890423330674	3.89741872339902	3.47699666970161	2.5737303717556	3.99044357089015
CEP170	0.90289970335212	1	20.458452722063	3.5248082383263	4.21685169234971	4.26194251104394	0.110638499461046	0.0259596414485529	4.96901669877053	3.89229831791775	4.44500904100904	4.26939939779937	3.86166507527064	4.27477592506823	4.48748797482948	3.89297190360065	4.15279404948015	4.21053306313395	4.66243145901364	4.45544632502888	4.0217416644469
SDCCAG8	0.93701306805963	1	20	0.0367483464439005	4.44922587998679	4.38819991494812	0.237089165342625	0.0540287976705428	4.18825742156572	4.88491532682513	3.78956814526867	4.22956977965755	4.15881331869421	4.89556867902579	4.29274953762811	3.72407446159155	4.89947803752857	4.83019825341389	4.98156141912729	3.75763238331172	4.53696076823622
AKT3	0.995071171820636	1	20	4.6300303479171	5.77224676423446	5.6266441276952	0.0997021953712743	0.0177196554657731	5.3824951313228	5.89954117485246	5.6327229336448	5.38769103991345	5.47445117523772	5.76467552013507	5.84685845810493	5.57534540798519	5.87743024924927	5.46758642133748	5.84955371720128	5.480783265067	5.6654110245356
ZBTB18	0.99999993781189	1	28	18.661548118709	4.460319111958	4.12137079912413	0.206639919560421	0.0501386382424838	3.99278679768399	4.30364904445174	3.62495750346954	5.06451361083327	4.51406719681932	3.82299559271406	4.65903904719248	4.52746190087762	3.16099432224756	4.27923745840307	3.81809203636361	3.56596137784797	4.1687914492018
ADSS	0.958505084937641	1	28	11.6655623575787	6.21719468963996	5.85091289512274	0.210381250029734	0.0359569957373842	6.36000849468146	5.58533910756479	6.06635146942841	6.44338791916379	6.24248411547616	5.96371945384556	5.63295650123826	5.16116171027832	5.6422433988735	5.69835551811645	5.61714155903809	5.94212124980673	5.90245456255219
DESI2	0.999615802528944	1	28	0.346113165092898	4.69769355184138	4.63856037845178	0.0449707147694011	0.00969497238374013	4.91480862169733	4.48453785771381	5.03193037450076	5.0416943344709	3.95740585659586	4.4411174064601	4.69103051487071	4.30595208576585	5.25879648389952	4.0624538432574	4.83914253820062	4.75421794114174	4.49297081675498
COX20	0.46540841268401	1	20	16.4470735356819	3.84307447941082	3.28541932012768	0.594294145115161	0.180888369857174	3.16836139261188	3.51819842153553	2.28737201771253	3.37262714729297	3.39880033541971	3.50002408305494	1.90217788480581	2.97831349894874	3.90437077857201	4.55338277792572	3.194536908011	3.08364717041405	3.15748208699094
HNRNPU-AS1	0.98760245149139	1	28	5.9748460703969	3.26761149308744	2.9587885628924	0.227090981031004	0.0767513379898319	3.16836139261188	3.0117828345085	3.56563117361977	1.58776421592318	2.71314668268234	3.50002408305494	2.94546130409644	2.81967145433662	3.3434550745926	3.66041937687744	2.90784146427069	2.7644371198687	2.61683963325814
HNRNPU	0.797472237786862	1	27.5675675675676	12.8366362491624	8.24444055656125	8.10545775844134	0.171423065126599	0.0211490911723119	8.03517566517244	7.78291006702226	8.39833415841281	8.37161443048684	8.0200154365801	8.10740911212255	8.11263337749242	7.59195026837323	8.35267437221911	8.18372973476949	8.14317822508204	8.23088277682658	8.15305377705414
EFCAB2	0.995614836623727	1	28	12.7089708112711	3.37787438723621	3.23852442792801	0.151485872336252	0.0467762018497948	2.82074355144453	3.42002555286111	3.14698327992459	3.75579058954717	3.0391233340961	3.16161503086897	3.85809334124853	2.54326678440314	3.3434550745926	2.31290248854171	3.94715273449789	3.28386088604486	3.59215270115176
KIF26B	0.422978214382202	1	20.3418803418803	1.251338389239	3.48560072414538	3.04350101024707	0.389784681886629	0.12807115245708	3.03918338561148	3.42002555286111	2.97524968743516	2.19573339055383	3.20435369013261	3.77394211781202	3.54456776981696	2.7332897097455	3.16099432224756	2.66068236441675	3.0294367300879	3.40339713681503	2.91233941198123
SMYD3	0.951465639720425	1	20	15.8555734975227	6.22301254666423	6.04846392476096	0.0168543001278192	0.00278654222584047	5.9835607921459	6.44635123370388	6.24714856254246	5.6515577345642	5.68489140483937	6.32892773668956	6.05784980208057	5.77231931668926	6.26444815977847	6.26223568226091	6.24433895742728	6.13581228401559	5.57335626507888
TFB2M	0.908410470075829	1	28	17.2274989380988	2.53445036094545	1.95063322984951	0.0255279308783778	0.0130869968212052	1.6849494221339	1.82509846765002	2.67192584087311	2.4935159347048	1.69273170736563	0.888727897471734	1.66506419318636	-0.143520440799449	3.16099432224756	2.4383775949412	1.52867062128742	3.01021923453843	2.44277984371822
CNST	0.997443553640552	1	20	3.6156631928004	4.31362405376449	4.16140274334207	0.168401410213639	0.0404674626802388	4.15746329709211	4.03179013171485	4.44500904100904	4.55372566563219	3.52916321389882	4.34363054845739	4.92423870055634	3.72407446159155	3.86511374741395	4.13839248904103	4.2011905294182	4.07819567089761	4.37674356538189
SCCPDH	0.879111597582527	1	24.3686006825939	12.3554681445236	5.47863547696855	5.33392753927048	0.171015077130629	0.0320617548460396	5.05506902725116	5.09037894462593	5.78353841413011	5.33235485543911	5.314903726523	5.42669364608478	5.32168624886091	4.80663470692323	5.65380794231566	5.46758642133748	5.40881453895423	5.14572120903368	5.39362463742563
AHCTF1	0.230979163133415	1	21.9692307692308	15.9898306945772	4.32366173156481	3.99482913913449	0.460573466657893	0.115292406913223	4.0938301177005	3.3683146908993	3.93730561101754	3.75579058954717	4.35908206783858	4.69935989718193	3.3174760839123	3.18770212780808	4.1198184198966	4.27923745840307	4.37185293147781	4.00448252462203	3.9257336852121
ZNF670	0.759446561518996	1	26.7415730337079	1.1826059875323	3.89831763635882	3.59033463593785	0.328028186858713	0.0913642376326927	3.99278679768399	3.3683146908993	3.06367030048645	3.81081163341454	3.39880033541971	3.43839660920028	3.47277026907384	4.00781641278699	4.08607140153817	3.10111654728425	2.70376500103699	3.80181979665925	4.35233070497975
ZNF496	0.999999964492605	1	20	11.9534022503711	3.5841600540101	3.40751172292283	0.0892445577633437	0.0261905357985954	3.39646644704352	2.71329423894123	3.22574662616593	3.51196499675862	3.15135204017712	3.08324588042633	3.91337981904933	3.6315812417414	2.7938275511377	4.27923745840307	3.51913013492201	2.85110106774689	4.11175724443167
SH3BP5L	0.999956255367608	1	25.4092526690391	6.75440830680987e-05	6.22014770517399	6.04302171884209	0.0915932750411911	0.0151568667634611	6.31188015832003	6.01333439331945	5.97810015397086	5.97431763839905	6.1305518308673	6.1578491148141	5.40119578632599	6.43730955971005	5.83742290002836	5.98213704721128	5.83294635151745	6.07409348510381	6.45454466099601
ZNF672	0.496566958839561	1	20	7.9999431795826	3.92853358200888	3.52017951734411	0.0982005405041352	0.0278964581267222	3.34273150653438	3.31468121812232	3.43911653422011	3.37262714729297	2.9174221950467	3.50002408305494	3.85809334124853	3.67856895865172	3.3434550745926	3.24546954543845	3.97769129997605	4.14832488904372	3.67323089999944
ZNF692	0.998583082257299	1	24.040404040404	21.4187409624609	3.07019973879668	2.57549101439211	0.146757543066244	0.0569823549164599	2.56322463782187	1.27067157382887	2.88105403911691	1.58776421592318	1.83396859656877	3.6705288525333	2.442876621971	2.20104805210502	2.95207012313528	3.0231355663691	3.24562283799549	2.7644371198687	3.15748208699094
ZMYND11	0.685003556368108	1	26.7415730337079	12.1045915928838	6.98782564419665	6.85046198764275	0.143063138437516	0.0208837212286677	6.74885786546242	6.79862915364031	7.15041599701368	6.77620193277746	7.11082702987794	6.85049688290548	6.7005362143781	6.84514595339401	6.69775236593057	6.8358241070334	7.10693227537111	6.82842299964889	6.65747651659305
DIP2C	0.706384777246104	1	27.7821011673152	18.3404823723779	6.06876424837502	5.84257543488938	0.200556609655343	0.0343267471495027	5.53403017601949	5.3389725718863	5.64710378602772	5.82194491129617	6.31657247783069	5.90797277267875	5.92963764456612	6.15114821260901	5.79627438694682	5.64728364149938	5.81614558418188	6.32937195204487	5.6654110245356
LARP4B	0.99830404474483	1	24.040404040404	15.9856909544015	5.94888335582678	5.75078767724632	0.161138153356142	0.0280201882593761	5.67115063781686	5.3655907637046	6.04478956545029	5.68138997839782	5.97909853257923	5.81403973844128	6.12964162133783	4.92827124658686	6.1789887052812	5.64728364149938	5.8412739308746	5.69509175239177	5.70451161023415
GTPBP4	0.999973079888054	1	20	6.75440830680987e-05	6.68061154502489	6.43520128125627	0.0853202138050895	0.0132583597740137	6.63051647407198	6.73879955147025	6.52921866883034	6.34430234737416	6.45968776144904	6.45875879414709	6.31556216509316	5.65973309668462	6.71441490996683	6.33665834497652	6.36476203942682	6.67056456123351	6.47730083451279
IDI2	0.845455243591724	1	22.9581993569132	5.8084974648015	2.35458485825567	2.00351762430913	0.656445939676104	0.327646700838214	1.6849494221339	3.25897662995373	2.28737201771253	1.31074761462518	1.69273170736563	1.90458571812376	1.02736109382209	2.90117195913933	3.28516172494409	0.44021705493566	2.46598845419078	1.58914396551833	2.44277984371822
WDR37	0.577548330527196	1	20	8.0872437664657	2.67211637698505	2.39201640086917	0.37362688767994	0.156197460662969	2.46604630699185	2.22462232809331	2.55477277137898	2.62213809074332	1.96260325345921	1.7096858811296	2.94546130409644	2.32436316940032	3.02512527461264	1.66120819571977	2.37714366119344	2.35391834579359	3.0401113265383
PFKP	0.994788361237763	1	25.5913978494624	6.75440830680987e-05	6.48206864275621	5.72992657903022	0.0266513555396582	0.00465125602781614	6.41311539977856	6.49538505238599	6.19915711730546	6.24790951484648	5.73077584273423	5.57724640034995	5.59963569389629	5.5248108378276	5.44336842620626	5.24520652593542	5.09733590844684	5.71833303945981	5.20199965184885
PITRM1	0.736465434095887	1	22.8115015974441	11.4535260265127	4.67628077334472	4.47422560142096	0.0648615688217539	0.0144967139790972	4.48961724279778	4.68806405562621	4.37761479465903	4.7066189131684	4.69161607169762	4.69935989718193	4.11549875333099	3.93227799651243	4.54935704688001	4.46766157531254	4.5036102168932	4.862494660284	3.99044357089015
KLF6	0.999999997878762	1	23.4098360655738	6.75440830680987e-05	8.70335670328157	8.17785491173623	0.0619667030782137	0.00757737863376419	8.81070716956238	8.46922632340144	8.18822358922965	8.545923494567	8.32531947083799	8.07992425832733	7.80802061566274	8.03719321032759	7.99175175933071	7.84433773618998	7.93134000026405	8.24495498066326	8.11183608717655
AKR1C1	0.977614393040803	1	27.3563218390805	20.6436106168364	5.44355057138435	4.4253538372963	0.0936804107215402	0.0211690215439981	3.95746940766429	3.46994688758476	3.93730561101754	4.58562808384497	3.92619292773189	3.61590270316002	4.55857441468933	4.21325437956665	4.2165667937973	5.34473635406383	5.06925159145845	5.22899080356184	5.45223257131573
AKR1C2	0.999432054478476	1	25.2296819787986	22.7702504771183	5.08551928290949	4.167132977798	0.204138936082719	0.0489878621993461	3.92126570010579	2.87024433918086	3.3714398899959	3.63902270402339	2.55888947227325	4.53243170736581	4.59284587000168	4.42095412077653	4.49895407104036	4.94037257512068	4.87202833385824	4.94362098128862	5.08833963227343
AKR1C3	0.836843314408251	1	26.3468634686347	21.6530689872822	6.45171979753859	5.18741911126246	0.183662312569721	0.0354053352217039	3.28691745375472	3.46994688758476	3.06367030048645	4.81824335663538	5.35060908355434	5.24063833214327	5.83258809183922	5.57534540798519	5.50851113011298	6.32857622984602	6.16030364362291	6.35924990384784	6.41383666818946
NET1	0.638913036426247	1	20	15.5661000103003	4.20721951947863	4.03569313331017	0.243376453014289	0.0603059858554374	4.41346986577082	4.15897583151104	4.15419505616955	4.188609258278	3.86166507527064	4.50263120639865	3.96662558969554	3.12122625950301	3.86511374741395	4.34481818782383	4.37185293147781	3.3448666976177	3.82287820798061
ASB13	0.407869272994554	1	22.1052631578947	15.9716801266299	2.14398004644318	1.81118286243606	0.785592975716601	0.433745808890864	1.6849494221339	1.27067157382887	1.26089272494625	2.02009102484683	2.55888947227325	1.7096858811296	1.38116433731381	1.34855140065225	2.04298334758568	3.0231355663691	1.68489971407991	2.85110106774689	-0.143520440799451
FAM208B	0.410757935295331	1	28	8.9312329330108	4.51755302813704	4.322247578384	0.322441744782548	0.07460048017497	4.58527182473329	4.88491532682513	4.37761479465903	4.7066189131684	4.15881331869421	4.27477592506823	3.6782580303205	3.97054153994714	4.71307093188991	4.31240042973753	4.69954773234518	4.18215122370959	3.95845140554573
GDI2	0.99050407268952	1	20	18.8190819056357	4.48064597008076	3.94311334370902	0.250926703127394	0.0636366954877752	3.72521997620769	4.95670399838616	3.43911653422011	3.5768921402183	2.85249186793678	4.37686350769115	3.04783688562624	4.11418907442094	3.86511374741395	4.49680491488822	4.75349090548383	4.48284771836672	3.54983830806487
ANKRD16	0.999946524381654	1	28	13.8586549852525	2.95204992370914	2.28327482613961	0.0865189115114205	0.0378924650335239	1.50095188332549	1.82509846765002	2.28737201771253	2.4935159347048	0.307765955517266	2.81881739813575	2.28414553023988	2.32436316940032	1.72990207293818	3.31256780208598	3.38884827033729	2.93285272891917	2.53243316651942
FBXO18	0.664020788344259	1	20	12.4777840212523	5.99996242424735	5.88957495451047	0.196511078635667	0.0333659186195043	5.93898875808875	5.41739761839335	5.8840966242287	6.02173064843871	6.01662727080264	5.67400257650027	5.91616676479887	5.51189568733023	6.39421457746499	5.96137924950769	5.7110124499944	5.93221612925807	5.90245456255219
IL15RA	0.93394832157119	1	27.148288973384	12.9911889043494	2.20924809586353	1.59444541351579	0.4532341117114	0.284258155136216	0.367711745238265	1.27067157382887	2.13245066680616	1.31074761462518	1.83396859656877	1.4842816222483	1.38116433731381	-0.143520440799449	3.22441343989173	2.31290248854171	1.52867062128742	2.23002713374832	2.0152663988473
RBM17	0.910084004993777	1	28	15.4045081950366	6.6562012453587	6.53972702869054	0.108615306601855	0.0166085382654883	6.34642059019335	6.51929084514423	6.56752498813321	6.68342609150763	6.55459351206714	6.65439469502362	6.6444549043786	6.15945360154672	6.51960052600752	6.63419461276413	6.72573493029011	6.32937195204487	6.71605191585723
PFKFB3	0.792183886423184	1	27.7821011673152	16.1482815731604	5.38248615742552	5.28301109557941	0.185426661126414	0.0350986696358769	4.87750421017452	4.46004423227866	5.38069236419312	5.60561983729115	5.20215820696731	5.04777013215314	5.74386814001552	4.86873452510728	5.27386357858767	5.51108582761791	5.60740959473245	5.43942350918239	5.69483536324887
ITIH5	0.468404291078575	1	25.7761732851986	20.627412512169	3.50518111384044	2.80646085972736	0.646928791772365	0.23051409733012	2.56322463782187	0.358582086321589	1.26089272494625	2.02009102484683	3.52916321389882	3.77394211781202	3.04783688562624	2.90117195913933	3.55559076534119	2.553807615867	3.78393856415392	3.51378244576534	3.67323089999944
KIN	0.965114634358227	1	28	8.6887379849861	4.2161712620556	3.97730511713056	0.209060257680953	0.0525632938696391	3.95746940766429	4.27585179826491	4.74155349329536	3.13459447207165	3.44357631637954	4.12634747259397	3.39721168527061	4.07959570395309	4.08607140153817	4.46766157531254	4.27681615801772	3.56596137784797	4.35233070497975
ATP5C1	0.999607564774583	1	28	6.75440830680987e-05	6.20864099448549	5.93109082059395	0.116110685659795	0.0195766156971725	6.40658296626228	5.59661883383278	6.34742582046784	5.90014197913304	5.86027339744249	5.48881241402563	6.15279969693174	4.80663470692323	6.48116946806392	5.95088726526964	6.19969824619829	6.08307376308148	5.90245456255219
TAF3	0.977160218313477	1	20	15.3852403824921	5.40178928076855	5.04809714438918	0.0535487299850728	0.0106077059243186	4.91480862169733	5.39172672511901	4.65880966466833	4.38268719866198	4.55545372809556	5.66057125214512	5.02807807774325	4.94758307287537	5.67666258863097	5.31231673628118	5.45295616033225	4.90362798745536	4.66141331543358
CELF2	0.922155116610108	1	26.1538461538462	20.7055362959821	7.14362388515978	6.45933620795983	0.0377461743553091	0.00584366150639357	5.64918327071553	5.49177837511387	5.92006952685875	6.07888634537369	6.44874671619943	6.35417776534329	6.38565922051378	6.4576575949846	6.79495766387837	7.12428828414338	7.08255264007007	6.96585272375418	7.21968141564813
USP6NL	0.973118511987393	1	20	18.4541519568537	2.63693447282364	2.22138187774514	0.250595256481555	0.112810525282545	3.10521772108157	2.22462232809331	1.95886952280503	2.4935159347048	2.71314668268234	2.81881739813575	1.90217788480581	2.7332897097455	1.32948977595216	2.17546589276678	1.825851689802	1.94488388115783	1.58342468531679
PROSER2	0.999998772336851	1	22.3824451410658	9.5620562446026	2.60267212506902	2.55302341182477	0.047470268311667	0.0185937457885424	2.73990578484915	1.82509846765002	3.62495750346954	1.58776421592318	2.38614186289278	2.36831211583906	2.71594455860083	2.90117195913933	2.04298334758568	2.66068236441675	3.194536908011	1.58914396551833	3.50624523114176
UPF2	0.973033828784905	1	25.2296819787986	7.610793907265	6.62064708976486	6.158485814637	0.321615733702973	0.0522231833251255	5.34198684715365	6.34966384158101	6.34742582046784	5.45831821360825	6.157680790106	6.27706193251122	6.19802962730385	6.38160184217641	6.69775236593057	6.62762211171516	6.50240025589576	5.82923454667782	5.81583070359749
DHTKD1	0.825764031075338	1	21.186943620178	3.2971274331752	5.62484168961453	5.31821422071098	0.25496285415104	0.0479414411623597	5.00405592909002	5.50381070462459	5.11704296943628	4.67730911098856	4.9769896731699	5.82612131682011	5.32168624886091	5.73945627427201	5.34692537848362	5.34473635406383	5.35166769170852	5.71833303945981	5.65546802316375
SEC61A2	0.903911016222529	1	28	15.720319336038	3.85278437331849	2.98358935485306	0.659702953594646	0.221110506551977	3.34273150653438	2.62791413095304	3.22574662616593	3.44397760333051	4.49292002487365	3.37401867194696	2.442876621971	2.90117195913933	2.41328024243574	1.66120819571977	3.34266849114531	2.93285272891917	2.77214204605057
NUDT5	0.777086892760328	1	20	8.4582314226591	4.73249274867516	4.45274933789496	0.232936501883545	0.052312960871421	3.59338120405531	4.90320015797602	4.7144961052064	4.10302512691083	3.79411538008462	4.20246969872584	4.95090759155617	4.39305156631408	4.89947803752857	4.46766157531254	4.68110895386983	4.73155212530154	4.51513345101117
CDC123	0.944400645602284	1	28	6.00433795493524	6.3854155279578	6.09420355258622	0.0696754460776975	0.0114330684028644	6.4954502918363	5.88120961435035	6.68368749498925	6.46069451748054	6.0818128788926	5.82612131682011	5.9429839053643	5.31777903471318	6.1789887052812	6.10077739028485	6.02063089212929	6.18669071571575	6.091314362575
CAMK1D	0.861389608070361	1	28	16.490836396315	2.98418803483275	2.13638472514372	0.549837126302764	0.257368029190423	2.82074355144453	1.27067157382887	1.26089272494625	3.29756352083255	3.15135204017712	2.36831211583906	2.442876621971	2.20104805210502	1.07804971260856	2.31290248854171	1.15395759695029	1.94488388115783	2.53243316651942
OPTN	0.997196173741003	1	28	24.6862734654403	8.8496961632113	8.63718574122705	0.104128551894206	0.0120558426105368	8.0008931127777	8.45535269995053	8.28335654335596	8.33454440913847	8.54413485744281	8.80278196225082	8.64078571566085	9.17444303818401	8.50090242030078	8.83722714925513	8.87187328122918	8.6458435037348	9.08837969928765
MCM10	0.842982246086199	1	25.2296819787986	2.91030503944132	3.48398279669833	2.44564064875096	0.121075318283798	0.0495065856652464	3.44827162528919	3.42002555286111	3.22574662616593	3.8638111621369	2.38614186289278	1.90458571812376	2.10576616698022	2.54326678440314	2.41328024243574	1.43899100890314	1.95424999864083	1.37185302979298	1.74217297042677
PHYH	0.927774498844842	1	20	7.9999324559169	5.15692926889501	4.6238829318665	0.0255657858399276	0.00552907290617922	4.30525379776057	4.74998980918574	4.91795265478735	3.75579058954717	4.13170584883106	4.69935989718193	4.69103051487071	4.33557337561018	4.49895407104036	4.91900054090143	5.04060969721311	4.90362798745536	5.17441305761169
SEPHS1	0.831229486425255	1	28	20.6755998082017	5.25546301922985	4.8828638410585	0.297995811494775	0.0610289004966757	4.46467870426668	4.90320015797602	4.50939502923513	4.81824335663538	5.16252953717817	5.10838503308955	5.58268218052727	4.52746190087762	5.14867636773439	4.02293100807584	5.06925159145845	5.09335030557389	4.84759250483636
BEND7	0.965246108370561	1	28	16.8767878066743	3.91471926311958	3.59267748382589	0.0686440337547715	0.0191066506982061	3.10521772108157	3.81714536748694	2.97524968743516	4.0582506598209	4.10407927482196	2.71868385062296	3.23307447455715	3.42664600594127	4.05151603845903	3.37668358615924	3.97769129997605	4.00448252462203	3.85798447878255
PRPF18	0.852305436094828	1	20	4.3354636312693	5.38074598499036	5.05416830149165	0.2078548009452	0.0411254213445672	4.85848393210928	5.25603802075423	4.68692154767343	4.61684027708829	4.57571012378427	5.61951031044213	5.14817574008574	5.43187832261204	5.06453256650652	5.04272687420578	5.50629917982799	5.12847461522282	5.10304656454419
FRMD4A	0.365007999669497	1	28	4.3265804679092	4.00289670893423	3.90967729451317	0.340591412123933	0.0871149679289178	4.38716728611219	4.62336054489998	4.23257613855227	4.30815888608283	3.352590036877	3.61590270316002	3.85809334124853	3.48067293808365	4.54935704688001	3.80723531225535	3.59987608159908	3.84469394465922	3.26601835205635
FAM107B	0.944055952441108	1	20.3418803418803	12.2754433306766	3.9436584275389	3.44068408693262	0.300843326346191	0.0874370673810956	2.56322463782187	3.99816111921524	3.56563117361977	3.8638111621369	4.13170584883106	3.55912651544274	2.94546130409644	3.76818841004344	4.05151603845903	2.31290248854171	3.0294367300879	3.22016104340262	3.26601835205635
HSPA14	0.279795639197896	1	28	27.7930565996602	4.49856884193455	4.32248595842308	0.14956711227532	0.0346021048336465	4.48961724279778	4.64525240265455	4.44500904100904	4.26939939779937	4.31156042203512	4.30961397059237	4.52346898399035	4.42095412077653	4.57391321239001	4.21053306313395	4.22684207826211	3.84469394465922	3.82287820798061
DCLRE1C	0.896789337821803	1	28	15.2422654236131	4.02380998367081	3.74778228419681	0.278900616611505	0.0744175075984374	3.49828085516364	3.99816111921524	3.56563117361977	3.8638111621369	4.31156042203512	4.04598391242023	3.04783688562624	3.97054153994714	3.09465867929671	3.71103638055647	3.85145564309931	3.75763238331172	4.11175724443167
RPP38	0.987762339935759	1	28	7.8937422932535	3.89035248255167	3.32381785893211	0.34952967328192	0.105159093583491	2.82074355144453	3.89229831791775	3.22574662616593	2.74022583789905	2.85249186793678	3.6705288525333	3.23307447455715	2.81967145433662	4.30723288570179	3.89741872339902	3.59987608159908	3.84469394465922	2.61683963325814
NMT2	0.947039676097959	1	20.8163265306122	5.6462178736942	6.14371518736358	5.91588292755031	0.15226929598951	0.0257390651326771	5.40888225420522	6.30909847516173	5.78353841413011	6.12303456646117	5.82686127359275	6.14825755272384	5.81817515939504	6.56158396297588	5.8475292274814	5.72322909194449	5.81614558418188	5.7298147711594	6.00780927452639
FAM171A1	0.984821301446226	1	20	4.0187334332877	5.35269096978762	5.1539094576076	0.13499643154137	0.0261930157391694	4.85848393210928	5.21271156586709	5.31014931364635	4.94662695478747	4.8987526530576	5.71356219751319	5.12494272004786	5.28778628287346	5.14867636773439	5.1196836148441	5.19153697846494	5.42536916710605	4.98096623264269
ITGA8	0.982844954166512	1	27.5675675675676	1.4977879768941	4.83454821471913	4.31216337023005	0.187189563216175	0.0434096640467006	3.28691745375472	4.09678408910251	1.76151003423154	3.9643041372891	4.26241996298963	4.53243170736581	4.52346898399035	5.37595636466359	4.52437566185021	4.49680491488822	5.33996157428433	4.42751439881369	5.40553824340749
FAM188A	0.807820360029573	1	20	2.0600018905572	4.07839692287714	3.9345184858677	0.267898250391368	0.0680892087185826	4.33307827267522	4.30364904445174	4.11334752042834	3.29756352083255	3.98795776499018	3.55912651544274	4.16189450548124	3.48067293808365	4.1198184198966	3.7599375162211	4.2011905294182	4.3990309895713	3.78689631628477
PTER	0.931118482141682	1	28	0.823043642274399	3.51418081058541	3.28888017529484	0.235204631076398	0.0715151110834592	3.63867939070635	3.3683146908993	3.22574662616593	3.04564259770179	2.9174221950467	3.23594550726387	3.6782580303205	2.81967145433662	4.15279404948015	3.24546954543845	3.14157540440518	3.40339713681503	2.77214204605057
RSU1	0.999327390980267	1	27.5675675675676	3.24900478783267	6.98802024788777	6.72591240139535	0.00232343168232891	0.00034544483241365	6.96433443499313	6.90679886898467	7.12495493799723	7.05786547064594	6.60966052268642	6.57786463702699	7.18349559102167	6.20027814138165	6.90065918076387	6.48219523926084	6.5335675260867	6.74600859015656	6.14914639162963
VIM	0.815161878734689	1	28	7.756657667608	10.945683395702	10.8864757699479	0.187245557077652	0.0171998322537532	11.0331997695259	11.0021200158061	11.2817014095298	11.134051523649	10.6304333715032	10.8154349328786	10.9929472661534	10.4148956122573	11.1098726613831	11.1347329253359	10.6354986395244	11.0509053946641	10.4524083171754
PTPLA	0.878479492340087	1	28	0.1276834609281	5.24737991658507	5.21553251856376	0.0998484981831421	0.0191444493592455	5.70348697681666	5.22729876994673	5.84720376718207	5.10909709280815	4.99214053158753	5.10838503308955	5.5128027412683	4.76369826005585	5.57083905373968	5.10082584616652	5.0113876365463	4.98253516656994	4.81222930883549
STAM	0.961739916906173	1	28	7.1936098973962	4.89085982922954	4.71653688700387	0.215207452290314	0.045628277154644	4.60822634931777	5.15284150883181	5.27354065709882	4.01204197369636	4.42755249855481	4.82508016106494	4.69103051487071	4.33557337561018	5.27386357858767	5.02282871805164	4.41712227721211	5.00160559266375	4.44759724598251
NSUN6	0.995484206913436	1	24.7058823529412	7.8830424322561	2.93875873835248	2.64468392912292	0.324636131739319	0.122750445966139	1.6849494221339	3.46994688758476	2.67192584087311	2.19573339055383	2.29133623918534	2.71868385062296	2.58586162931501	2.7332897097455	2.70768246432334	3.24546954543845	3.0294367300879	1.94488388115783	2.97763941804517
ARL5B	0.296321157140247	1	28	7.5369240301228	3.66391305797343	3.50950915769159	0.386639838472005	0.11016920631896	4.0938301177005	3.92845594034526	4.27022553526321	3.75579058954717	3.0391233340961	3.55912651544274	2.83526232166021	3.42664600594127	3.82475854521253	3.43807079012683	3.78393856415392	3.15351819447919	2.84394306144001
PLXDC2	0.99030387639465	1	20	1.5477889741024	5.15494442551166	4.8707878301444	0.280432313140682	0.0575743232758238	4.85848393210928	5.02508914810765	4.74155349329536	3.5768921402183	4.76401676253925	5.32819303714912	4.75296080027718	4.80663470692323	5.34692537848362	4.91900054090143	5.48519805701536	4.79850846630038	5.24241501147859
CASC10	0.999999999417357	1	28	27.9626900844288	2.57654009697912	1.94631741610391	0.156992604828518	0.0806613574587347	2.12772676749597	0.730333828333133	1.95886952280503	2.02009102484683	1.96260325345921	1.21702005258073	3.6782580303205	1.75154547621004	2.61606506134521	2.02354459596383	1.68489971407991	2.46800669307282	0.96425490937819
SKIDA1	0.811472823931524	1	24.2033898305085	11.5584723676897	2.52076798853682	1.75576642575791	0.578703261177505	0.3296015077448	-0.143520440799451	1.48005636492714	1.53280767156155	1.58776421592318	1.53615245258237	2.81881739813575	1.38116433731381	1.56407418107486	2.61606506134521	2.94069746995196	1.95424999864083	2.35391834579359	0.680299926038661
MLLT10	0.999381695975201	1	20	3.2051946142799	4.18142339856638	3.90488063792312	0.0595824831718281	0.0152584646488754	4.0938301177005	3.65396560241722	3.93730561101754	4.22956977965755	3.68646287768943	4.30961397059237	4.33385697564044	3.97054153994714	3.74049515664736	3.89741872339902	3.85145564309931	3.88633064093152	3.26601835205635
DNAJC1	0.761140044512103	1	25.9636363636364	5.5619703717335	6.73277332424063	6.62079771826397	0.161996194057053	0.0244677757802771	6.76426859615418	6.7539911657389	6.93876952987271	6.2872428141931	6.44324492010976	6.77147979110519	6.65260123083878	6.46437699319864	6.94369189458764	6.64725046397226	6.5335675260867	6.05596347172166	6.81316282604226
[truncated: 9,851 more rows]
