# Supplementary material for: Fibroblasts as an in vitro model of circadian genetic and genomic studies
Source: Mamm Genome. 2024 Jul 3;35(3):432–44. doi: 10.1007/s00335-024-10050-7 (PMC11329553; doi:10.1007/s00335-024-10050-7)
Supplement: Supplementary file 6 — Supplementary file6 (ZIP 46445 kb) [file 335_2024_10050_MOESM6_ESM.zip › MetaCycle_Results/metaoutLS/meta3dSubjectID_2014L00478_QuoteOrderedDesignTable.csv]

CycID	LS_pvalue	LS_BH.Q	LS_period	LS_adjphase	LS_amplitude	meta2d_Base	meta2d_AMP	meta2d_rAMP	X2014L00478_TP_0	X2014L00478_TP_4	X2014L00478_TP_8	X2014L00478_TP_12	X2014L00478_TP_16	X2014L00478_TP_20	X2014L00478_TP_24	X2014L00478_TP_28	X2014L00478_TP_32	X2014L00478_TP_36	X2014L00478_TP_40	X2014L00478_TP_44	X2014L00478_TP_48
LOC102723897	0.961682362887172	0.999999999998646	28	11.6676334542089	2.3092567377897	1.70725418912526	0.277805180185675	0.16272045601365	1.41890382568673	2.51828615997935	1.64023869014112	1.8720311405709	0.586517577969968	1.89414944266486	-0.143520440799451	1.74642348181574	2.66354149148149	1.75542836930389	2.29325684940232	2.18570412574362	2.02192326935502
LINC01128	0.917957863777131	0.999999999998646	28	26.0414123107577	3.26291588835734	2.97330825600407	0.175325567058596	0.0589664952177618	3.73171710612689	3.0251817651992	3.01683038943228	2.76749367806755	3.46500586734277	2.7068063731664	3.38109227575296	3.62508435157273	2.66354149148149	3.2291516607753	2.60892888096651	2.56463557550236	1.71028876489987
NOC2L	0.265257660682749	0.999999999998646	28	10.1784384214355	2.62147482960203	2.10590817076244	0.486492140521352	0.231012988731232	1.83109912661561	2.84320449120556	2.07830491553214	2.15304865897807	2.16451907769086	1.47497464543229	1.44220935725488	1.91210659750605	2.1781341988143	2.71220215254112	3.01768307010503	2.03349885003032	2.02192326935502
KLHL17	0.989214674065443	0.999999999998646	28	1.94948330443822	4.46042671214079	4.07111414478459	0.111589230563207	0.027409997999236	4.65663331529135	4.07240855434794	4.48999289220367	4.02285877473741	4.48365334056398	3.60314428508461	2.31685280403026	4.32887834753443	3.44112872142309	4.59710879691979	4.23945050568323	4.15053058684394	4.54790552675318
HES4	0.992675809616475	0.999999999998646	28	4.0908817130628	2.70810861642231	1.80285961467839	0.666147640865599	0.369495015275736	2.15131921093718	1.23414474216175	1.64023869014112	1.70791355308234	1.06896523072008	0.458305775291369	2.31685280403026	2.4321263027667	2.31563150706923	2.54775178904148	2.8677774554478	-0.143520440799451	3.0011130998141
ISG15	0.206989103840573	0.999999999998646	27.148288973384	11.9228358815431	6.37679010070903	5.94932005010688	0.347327390475348	0.0583810229656595	5.2990437618041	6.03436846392181	5.78387673953359	6.12483505471241	6.1308755114602	5.63348333985688	5.53003313844516	5.76542562121354	6.18705885692099	6.38380639229335	6.41999398506145	6.34122573364373	5.8992894729521
AGRN	0.981774181930499	0.999999999998646	20	7.9999324559169	5.39888823247264	5.16898089866818	0.227958163931327	0.0441011813353889	5.46708167027001	5.07495465129998	4.5927504680129	5.10269688187456	5.07477848606814	5.05485245078165	5.04742339475308	4.90189909301904	5.17807437356332	5.59115598844348	5.75638778315567	4.41979655444078	5.82091336140767
C1orf159	0.52412847089118	0.999999999998646	21.8348623853211	14.1145599716808	3.59084088741446	3.06680142817663	0.484171511383906	0.157875076923963	2.73400121416108	2.39139402799914	2.55630858271826	3.47752058492607	2.64894872868561	3.60314428508461	2.02729970119914	3.24490727255187	3.31560042919251	3.94280183571214	3.49770233602102	2.95198788883688	2.68441575645219
SDF4	0.402803947966281	0.999999999998646	27.5675675675676	9.44115784270219	9.34931886288573	9.17311800892224	0.134791561985031	0.0146941925149035	9.15686526880829	9.33932447163286	9.4116260306378	9.24096865365499	9.3541644701141	9.1531503047732	9.07558611837327	8.97248713444126	9.16447730137181	9.19951131650187	9.28893070765183	9.07015014134876	8.92870999921707
B3GALT6	0.889341423040059	0.999999999998646	20	7.9262972219656	6.47073544410289	6.17550456306583	0.151024650467054	0.0244554350053103	5.49563736090211	6.12689591001058	6.08351706586633	6.14101799797826	6.21434794741268	6.05554526179906	6.48697535271767	6.59785423589431	6.33187500418031	6.12389671980678	6.21795475434649	6.24918987009829	6.23772459749401
UBE2J2	0.234227799480064	0.999999999998646	23.5643564356436	9.3923990323167	6.68969416880298	6.58834235325691	0.182136041359735	0.0276451998991365	6.22382458762033	6.70894509272212	6.72749811615297	6.67881758140955	6.62498123499904	6.44512079553135	6.40451250901785	6.61598507631406	6.64404338522239	6.74357567987814	6.70057866382252	6.34122573364373	6.63130764131599
SCNN1D	0.999992962202932	0.999999999998646	28	4.3798062304199	4.49336918442948	3.53727161306716	0.375517285418597	0.106160150108741	2.99627465238526	2.93706048728048	1.87583536006694	2.84856485172607	2.50482130096439	3.71033025116514	3.98684763428832	3.8459950914429	4.68903974148145	4.73735531819546	4.00820649481427	3.61980869764561	4.33881276409771
ACAP3	0.351513378232529	0.999999999998646	22.8115015974441	20.2546372222093	3.60627683077999	3.09727296360504	0.704199354034537	0.227361089031976	4.21649066624073	3.18675470455072	2.07830491553214	1.8720311405709	3.98304528231797	3.9479026193039	2.76436756178778	3.11494711463458	2.94364079242703	2.85981052842965	2.94467641137918	3.56533501496886	3.31884289560443
PUSL1	0.999838785341022	0.999999999998646	28	0.335209217149799	2.22668764059267	1.66658641845426	0.464700388673221	0.278833658745537	2.41321381862592	0.472672557897069	1.64023869014112	1.31015933669366	-0.143520440799451	1.47497464543229	2.66482093146691	1.74642348181574	2.02613870204901	2.14901464783826	1.88858621151708	2.44904175186301	1.31224570282063
CPSF3L	0.443876157142334	0.999999999998646	20	7.9999361956481	4.66394623268659	4.15897445958895	0.462538321909573	0.111214513674914	3.41036037736119	4.43611078715526	4.80738964726577	4.76957099200031	4.27731001827728	2.98815899708197	2.76436756178778	4.66702969660488	4.2824183874463	4.6385894730033	3.73268791013838	4.77218209099716	4.75177546374735
GLTPD1	0.812479258673182	0.999999999998646	20	8.98541436928326	4.48892934473583	3.8228385675616	0.0740947671925465	0.0193821334286182	3.86901280426169	4.58850992449374	3.93380305913049	4.33567516594256	4.44467836319727	4.26164286604192	0.8570550704552	4.03752790880044	4.52857648049432	4.15777300942164	4.38452234769097	2.67165072010618	3.62592430875028
DVL1	0.283384048240043	0.999999999998646	28	12.1960228504937	6.03111393109328	5.78877873652198	0.298215971879579	0.0515162153284777	5.34684713415156	5.86560667530221	5.89529714097134	6.13294921706239	6.06814967615595	5.24512642954533	5.38116730079766	5.89975835987462	5.72650829547273	5.97801839408448	5.99202787179763	6.20533222174445	5.78006852520712
MXRA8	0.445477790515606	0.999999999998646	27.5675675675676	7.1530924792743	10.7481597581316	10.6010508269938	0.269425495282069	0.0254149800504702	10.4546468334799	11.0661409588407	10.8316061278789	10.7666710998793	10.3779451916242	10.4970457934364	10.0828368281507	10.7678835985547	10.6791070111831	10.6681304621954	10.9737314491017	10.1937012240277	10.6181789654744
AURKAIP1	0.977220325902657	0.999999999998646	20	17.0790699160524	7.08251566475593	7.03611437248647	0.0353756471725503	0.00502772486343894	7.07069221817507	6.98645619773531	7.10316266897304	7.16376911301883	6.97193637289142	7.04056704679182	6.70311040022579	7.15989570435871	7.23117922279839	6.96354591719764	6.88260746665433	7.26642006870402	6.95862812402547
CCNL2	0.90043659338584	0.999999999998646	25.4092526690391	14.3630571843729	7.59672086177516	7.30769525880107	0.119175349031329	0.0163081990710819	7.10816113110657	6.85436300049915	7.30330440112399	7.13173460993612	7.5092497732514	7.07607423339238	6.93977090399974	7.37744430740704	7.45605233639966	7.70854443627251	7.42917119538873	7.60364409848282	7.47599681313641
LOC148413	0.999793521452122	0.999999999998646	20.8163265306122	7.2117838576633	3.28624554703106	2.59406088286647	0.0625914405392282	0.0241287476915592	2.63479154675381	1.72994828521981	2.55630858271826	2.76749367806755	3.30011830298164	1.89414944266486	3.85755845454493	3.04529578514669	2.94364079242703	3.33387479569723	1.5377734686283	2.77127300331964	1.31224570282063
MRPL20	0.777574036577656	0.999999999998646	28	11.0119764713006	6.96508655669316	6.76664215720877	0.168372716860496	0.0248827576438518	6.77118406765416	6.68884935665724	7.06196307821086	6.74912770424735	6.78175451438429	6.46055646091138	6.20634439185427	7.02618412306043	6.78687787176337	6.9179481630589	6.85796776698873	7.07985233096934	6.74178819096673
VWA1	0.524810992377634	0.999999999998646	28	12.3609403847352	2.74318853488162	1.98997541682149	0.734568891279511	0.36913465617219	2.15131921093718	3.0251817651992	2.68593431897992	3.2576756504028	0.586517577969968	1.47497464543229	-0.143520440799451	0.393561577079503	3.37972941538501	2.14901464783826	2.70047002147028	2.56463557550236	2.27805425130621
ATAD3B	0.919622762514374	0.999999999998646	28	3.518030156019	3.9530832926953	3.70891705520997	0.218630414157956	0.0589472374020451	4.1461830129101	3.8000516593961	3.58070516262485	3.9874969149675	3.74715376094786	3.29411908199421	3.98684763428832	3.47423262591112	4.55659059884752	3.52295064246393	3.68865338592473	3.77187912541629	2.68441575645219
ATAD3A	0.989449966530325	0.999999999998646	28	6.75440830680987e-05	6.46997032903079	5.45507092697271	0.0483629330306121	0.00886568363235767	6.50937269801653	6.14667585789543	5.92185776702913	5.74542831533825	5.67229461485998	5.01358961489321	5.30054740336464	4.82084698649076	5.39530389509166	4.98257325647921	5.30995761814507	5.05517000037009	5.07245724509439
TMEM240	0.57001018359518	0.999999999998646	25.2296819787986	20.125681383797	3.92365990537535	3.62822081910916	0.279487547518146	0.0770315704176927	2.63479154675381	3.18675470455072	2.25582519013742	3.13376355732449	4.32100731688515	3.71033025116514	3.81175244559224	3.11494711463458	4.10408323837674	3.76692291544414	4.61373885285842	4.32461295208497	4.25186815686228
SSU72	0.801758467170848	0.999999999998646	23.4098360655738	16.96590323903	6.73289152495205	6.66178728887851	0.0938764723319441	0.0140917847209961	6.86171891096427	6.56936246735735	6.28109868145295	6.61072655686849	6.80502201921826	6.81297154009953	6.47967049311154	6.5671204408017	6.76902990531246	6.6654582193903	6.58522401919701	6.79625725672792	6.76290415003823
C1orf233	0.588042839479553	0.999999999998646	28	12.8571617899513	4.1373778067887	4.00503347602468	0.324617212514687	0.0810523094146259	2.52825241225533	3.89666406044266	3.98508207138795	3.8366870027185	4.32100731688515	3.99105913867254	3.81175244559224	3.8459950914429	4.24847143410976	4.0995504357893	4.35665158804586	4.9314123352963	4.47300168680374
MIB2	0.959506005876824	0.999999999998646	21.570996978852	6.75440830680987e-05	4.9136307455299	4.60686042807471	0.155912254308807	0.033843494228447	5.01330394152591	4.69980520575729	4.30057579393507	4.12402346502426	5.02280087963619	4.60503855396148	3.85755845454493	4.1075462925244	5.02607222974481	4.5325620224364	4.91065329525902	5.18729532173122	4.70889548335176
CDK11B	0.957298284784786	0.999999999998646	21.186943620178	6.642233656576	4.95693082615982	4.14604754411203	0.472363976625026	0.113931152887006	1.83109912661561	4.26569057790873	4.12881363697469	4.76957099200031	3.01096452334231	5.19063192533591	5.0073450675833	4.6436532573891	4.76303972316221	4.77504312893097	4.11187966945204	2.32337305027693	5.43015207067588
SLC35E2B	0.999972755515977	0.999999999998646	20	17.5992416090007	2.39038783817367	1.84002082889847	0.2078573951876	0.112964696879021	0.839608978701183	2.39139402799914	0.544261825194254	1.31015933669366	1.71832823801555	2.3569573204147	0.8570550704552	1.74642348181574	2.94364079242703	2.45791722319418	2.17056068900396	1.67035095084561	2.77034210908
CDK11A	0.524223333394456	0.999999999998646	20	12.5078072278449	4.0160874956148	3.23259434421579	1.07673509420851	0.333086982019615	3.21812327958012	2.09825111924309	3.20160364683693	3.9874969149675	2.50482130096439	3.9479026193039	0.441825759599175	3.57653217047113	4.14155748244118	4.46499159087628	3.33582800140294	1.18388346448593	4.36666764618857
SLC35E2	0.979991075610471	0.999999999998646	23.1067961165049	11.5236906494441	7.62336005625128	7.22338195130767	0.306463024106176	0.0424265290375094	5.86745315713886	6.98095762907817	7.47903332059013	7.08649247302565	6.74212150190316	7.44150099098233	6.93443742825373	7.67708178227103	7.58745837182232	7.44773099828059	7.92529620115581	6.95828497187056	7.36989161198041
NADK	0.922969267350489	0.999999999998646	28	8.8254739748813	3.35852996093736	3.10659789973578	0.637453659108234	0.205193488079822	4.10970111357953	4.37033820201526	3.82543023280469	3.47752058492607	2.90008843214465	3.42577195658348	-0.143520440799451	4.07296183465311	2.85618046483744	3.47795368047272	3.08717254417184	2.77127300331964	2.77034210908
GNB1	0.967014112767406	0.999999999998646	20	15.727932293291	8.40657903757519	8.19061724842821	0.0907553322383517	0.0110804020607565	8.34619405737408	8.20058724526378	8.22378134546137	8.31709804948051	8.53610750918686	8.29866174394615	8.12206921151953	8.03020734254553	8.20265251545904	8.01255723532054	8.0194035942615	8.16018620932061	7.8827831307873
C1orf86	0.988276900686081	0.999999999998646	21.186943620178	17.7726652073193	5.10991612365745	4.86518805349589	0.1828555712086	0.0375844816681255	5.28275071472185	4.7779813551558	4.45404692923363	4.63892132851861	5.2203392537284	4.11328455435324	4.8799627699187	4.8415408947769	4.7868862783051	5.04560738532158	5.23539497715733	5.24041486979643	4.64208681662109
SKI	0.869984054471675	0.999999999998646	20	15.5916329336527	6.45102855597091	6.17628842093997	0.160314828863229	0.0259564997514852	6.62374665805933	6.13681978259954	6.15242832132808	6.40499070025986	6.69307837361103	6.12499920274428	5.9765548732797	5.78692394707137	5.79865779616178	6.1528145330339	6.01003193410294	6.14160155780238	6.06146466462793
RER1	0.999995295562646	0.999999999998646	20.5763688760807	6.75440830680987e-05	7.62420707014039	6.92877331305427	0.119781621535246	0.0172875653630592	7.76225787875322	7.16678514568843	7.20939917004543	6.93230588089276	7.65295675502186	6.3735406495163	7.55111175254063	6.42352627268998	6.5840614117355	6.52321325459025	6.57920689841007	6.76033580482173	6.65973102383706
TNFRSF14	0.881149111536505	0.999999999998646	28	16.8241866656419	4.35920510919422	4.15117683640391	0.146804140100442	0.0353644631115295	3.68288632822075	3.89666406044266	3.44078046240903	4.30727479375571	4.44467836319727	4.33046732139737	4.10549732049151	4.00120173244427	4.50000759642655	4.36967396139403	3.77541810764494	4.59317193927624	4.52336716237884
FAM213B	0.99885249150835	0.999999999998646	20.695652173913	0.973434018808	3.06359467040861	2.63241139813554	0.100923216581823	0.0383386945723242	2.73400121416108	2.51828615997935	2.41387584263118	2.38815029101086	3.46500586734277	2.90033322787176	2.85748655328471	3.04529578514669	3.17810001326038	2.14901464783826	2.60892888096651	3.03450947814822	1.06266416665931
MEGF6	0.965066031209947	0.999999999998646	23.8795986622074	3.9814466825383	4.62941288462926	4.62813059800035	0.104083443790976	0.0224893056898496	4.84596291972103	4.87603360072564	4.77861374085914	5.35938222246764	4.13766728283327	4.78746646398619	4.47229324315806	4.71267604344731	4.5840710871821	4.41811982730042	4.58999625346097	3.90943773854977	4.75177546374735
TPRG1L	0.692287352832256	0.999999999998646	24.2033898305085	9.3634351788891	7.71178575107837	7.42169710248164	0.310652076060644	0.0418572830137152	6.85622391984092	7.57712091681247	7.41503248675241	7.72705242054154	6.89451175612747	7.33665819255698	6.99717354619927	7.72798404211295	7.66027028280088	7.62845264205754	7.85730816155818	7.09915370006412	7.48237626823636
WRAP73	0.404662732527129	0.999999999998646	24.7058823529412	18.3095397686878	4.46931629054534	3.93378378112606	0.702816422313425	0.178661680818726	4.25040000842076	3.58494160940971	3.70825059248063	3.66825209139218	5.14939388661426	3.9479026193039	4.44254492155653	2.89501322127256	3.37972941538501	3.65008787446126	3.54786128965456	5.05517000037009	3.91714930837359
TP73-AS1	0.992913836943276	0.999999999998646	20	19.7405430668448	4.20779792580637	3.98607570699981	0.0982152092717689	0.0246395744815625	3.63234470313085	4.26569057790873	4.37935114575212	3.19704953579767	4.23224773594329	3.60314428508461	4.14297357838227	3.80443649954761	3.94362068298334	4.15777300942164	4.00820649481427	4.90971315391805	3.57907163263291
LRRC47	0.844469592141024	0.999999999998646	23.4098360655738	8.9939869666026	7.23626756870748	6.93272578416099	0.292923528558331	0.042252288303046	6.55757083579347	7.19555591646339	6.83622048584216	7.03978550697313	6.57171240333412	6.97221294239069	6.50147503860909	7.048606368755	7.25274454207782	7.26776719126414	7.23234583167558	6.15088012299017	7.26649093178849
CEP104	0.995166561710801	0.999999999998646	23.1067961165049	8.9934384442999	5.52859305520164	5.15729456125458	0.266251037234867	0.0516261062990549	5.07136977868078	5.30359586191296	4.68867314652509	5.56527953070733	4.36341989989019	5.49042871258493	4.50144052789613	5.55600123193302	5.55658402451379	5.48144641418749	5.23539497715733	4.38876125126466	5.62725373960705
DFFB	0.458725433625681	0.999999999998646	28	15.5066010631319	3.39251108394637	2.77655559233342	0.561123665343572	0.202093437960665	2.28820113824228	1.72994828521981	3.44078046240903	3.06757356889178	3.92758895911203	2.4832374104969	3.17944340910617	2.19542084896014	2.44115720955346	2.78789332414616	2.70047002147028	3.18661359547821	2.85143712650029
C1orf174	0.999204514778968	0.999999999998646	28	21.8686007919581	4.84450728200858	4.07743018862228	0.388439264651329	0.0952657057710602	3.99437047546066	3.8000516593961	4.12881363697469	3.87589298280096	4.82454306463042	3.85751220360217	6.18853294040031	3.67205562610387	4.06560957685424	3.52295064246393	3.54786128965456	4.11304361546111	3.07050394025668
NPHP4	0.709807072775899	0.999999999998646	20.9384164222874	19.8650959595981	3.75918246993363	3.09648644189977	0.50574240672803	0.16332782856228	3.34908401278607	3.52575016199754	3.51243853233866	2.27538320653625	4.32100731688515	3.07094368327666	4.17950092925433	2.53734766452988	1.85622319640014	2.02936580174095	2.40633109803581	4.88768261082673	2.5930457299225
KCNAB2	0.998773383341344	0.999999999998646	28	19.5456345919854	2.4635350173087	1.9663597368644	0.365328350177575	0.185789173429749	2.73400121416108	1.92582084017837	2.55630858271826	2.59025433846869	0.586517577969968	1.47497464543229	0.441825759599175	2.63541373118016	1.17820256749211	2.45791722319418	2.03645149535971	2.86445818690091	2.27805425130621
RPL22	0.70159239656638	0.999999999998646	24.7058823529412	20.1852239696488	8.19433793624949	7.97104976538341	0.281436865973947	0.0353073778558212	8.31047447458174	7.50998533894084	7.76231740994674	7.76147959055283	8.37701038971782	7.82812884597848	8.47417626521022	7.83505461593733	7.79277706638924	7.93560223984208	7.68030025157156	8.58153477959317	7.8803697688437
ICMT	0.972059130892001	0.999999999998646	21.7021276595745	16.4181681198825	6.61699577697375	6.26115569551071	0.227641884364386	0.0363578060401224	6.85622391984092	6.04494725462175	6.02346474434666	6.47687893412508	7.06482381447868	5.99323042536698	6.7093694340004	5.80810661358506	6.06559571746423	5.97801839408448	5.93662702072972	6.52371591586867	5.68370667770083
GPR153	0.994756154325635	0.999999999998646	20.695652173913	7.5369942504051	3.2463160192579	3.25220186482142	0.0441715656851096	0.0135820491842486	3.73171710612689	3.89666406044266	2.91473812046802	3.2576756504028	2.77997639330072	2.98815899708197	3.31695739123544	3.67205562610387	2.31563150706923	3.97554365598417	2.60892888096651	3.77187912541629	3.07050394025668
ACOT7	0.99984778294182	0.999999999998646	23.7209302325581	5.40315844235892	3.91471230161438	3.35938790481795	0.0776648744360485	0.0231187575345686	3.82468363362403	3.69650211829967	4.25951409438415	3.9874969149675	3.61296630849053	2.90033322787176	4.38114229288293	2.7272360003609	2.94364079242703	2.78789332414616	2.8677774554478	2.56463557550236	3.13670982018935
PLEKHG5	0.503416931397391	0.999999999998646	28	9.892300807869	3.00611334758816	2.7730839450172	0.630853697293671	0.227491741974568	2.63479154675381	2.93706048728048	2.80486735808522	2.6815940952688	3.21002293960977	2.90033322787176	0.8570550704552	2.63541373118016	2.94364079242703	3.28246323220272	3.73268791013838	3.56533501496886	2.49549535232771
NOL9	0.876967003389443	0.999999999998646	20	6.75440830680987e-05	5.59106932843028	5.07069717098774	0.0913935969297265	0.0180238720333448	5.85648601002604	5.01164691651435	5.26705034640408	5.01760775494435	5.6890667816933	4.8117418127957	4.58550739729552	4.57116155985225	5.14154871668285	4.9663747968042	5.36695174389867	4.50908709713679	5.17053207157757
ZBTB48	0.986017197129676	0.999999999998646	20	17.4442718782444	2.52260589500276	2.10777852937794	0.264596665163457	0.125533428429763	2.63479154675381	0.472672557897069	1.87583536006694	2.15304865897807	2.34468080484641	2.7068063731664	-0.143520440799451	2.97211044717295	3.10410123107648	1.41698966293284	2.94467641137918	2.03349885003032	2.68441575645219
KLHL21	0.119125372839381	0.999999999998646	21.4414414414414	11.8273198936611	5.90417646165595	5.64758061393308	0.27857798791663	0.0493269608634454	5.21567366622316	5.26791767565118	5.54848411545308	5.73480460001156	5.84686417374735	5.776014853283	5.50146353512983	5.56846873860297	5.94360560071663	6.10182150384187	5.78803511457272	5.22292477263185	5.45631348034855
PHF13	0.969471862636464	0.999999999998646	20	5.01539954891764e-05	5.61981385482618	5.40832674042896	0.215024933396347	0.0397581255194822	5.5780621271998	5.76681828647296	5.49641890556327	5.08607580578711	6.08091491830567	5.2803451277154	5.24992038583192	4.99720247748587	5.51435598440217	5.24677593953098	5.46157499307608	6.01521353787493	4.64208681662109
THAP3	0.914615356684894	0.999999999998646	21.4414414414414	16.2015373369164	6.11261335268609	5.71284069078034	0.0742513754981307	0.0129972774521721	4.34759314579045	5.38911211903603	5.89529714097134	5.9055585883868	5.43440618727645	6.05554526179906	4.8575944038313	6.03167443051145	6.07531084129194	6.05663113160607	6.37901825608114	5.4352587065819	6.3183861494547
CAMTA1	0.999997059679792	0.999999999998646	20.9384164222874	6.75440830680987e-05	5.32818486994303	4.90043854817024	0.107908410533355	0.0220201538031013	5.42315955561675	5.15526249892182	5.13706247581203	4.74860124738227	5.62077546768543	4.63255500740989	4.47229324315806	4.52072763896449	4.7868862783051	4.84758785593981	4.35665158804586	5.67278705841344	4.44714386527155
VAMP3	0.767024023657429	0.999999999998646	28	4.7014348331297	6.42008588090076	6.32188880072467	0.132777182679928	0.0210027709858972	6.68081580708374	6.3984082503129	6.4180078651724	6.14101799797826	6.2599640071979	6.19126252023872	5.9765548732797	6.43718715198699	6.47085106456583	6.30226397407599	6.44005352959913	6.12286346254552	6.39477568379366
PER3	0.178493735101623	0.999999999998646	24.7058823529412	15.4911340201502	2.66979902847319	1.83477382926029	1.00728997913324	0.548999535021351	1.41890382568673	0.903075389908508	1.87583536006694	2.38815029101086	2.64894872868561	2.90033322787176	-0.143520440799451	0.784049441541552	2.1781341988143	2.02936580174095	2.51118342401998	2.67165072010618	1.31224570282063
PARK7	0.261188490260185	0.999999999998646	24.2033898305085	8.0608236319293	8.64814834763936	8.54199150606785	0.17689490903527	0.0207088603295393	8.46106087302394	8.61865137270843	8.79386859947239	8.63820687277981	8.72889215807954	8.15662760378531	8.38900870372359	8.73461362788026	8.52325011508673	8.64309336937806	8.51636083268416	8.35340912147578	8.40171795199337
ERRFI1	0.954647735162893	0.999999999998646	22.5236593059937	15.6767739042906	4.85776105654061	4.58844583967707	0.298622280348446	0.0650813566908013	4.63111972334431	4.9454331285564	4.34050107352332	4.36352723501805	5.67229461485998	4.22595891115376	4.58550739729552	3.71754570755776	4.47086152984003	4.51038833265596	4.35665158804586	5.67278705841344	3.83976380590329
RERE	0.999926127448969	0.999999999998646	28	21.5053113701239	6.43230368808195	6.11491352422433	0.134756090328139	0.0220372847129073	5.83429838997826	5.84153648588417	6.53446278750265	5.97941702671984	6.35761390723273	6.35713986121389	6.72180662272936	5.99519868497509	6.12292871253722	6.0794032510157	5.72403062770937	5.79618277468769	6.03567007061675
ENO1	0.968099242726135	0.999999999998646	28	6.75440830680987e-05	9.50089418136318	9.05879757695637	0.0168602973085812	0.00186120698308461	9.48969256447797	9.44992783504459	9.23091902229132	9.2484568684869	9.15125198338064	9.09004146980252	8.9894852623227	8.93205344690151	8.96596900505273	8.90026375923342	8.89743835640593	8.86698486265815	8.56239608800508
LOC102724571	0.886025662273336	0.999999999998646	20	8.0736153423468	2.99907721780982	2.34386196023993	0.558578324342146	0.238315367465142	1.15813915390314	0.903075389908508	1.3585129212174	3.8366870027185	1.42987755105829	1.89414944266486	2.85748655328471	3.24490727255187	2.66354149148149	2.14901464783826	1.88858621151708	3.86502640398493	3.48053861013227
H6PD	0.979678158728674	0.999999999998646	21.570996978852	4.8579295709144	6.80164210574381	6.16635568174002	0.189959473688949	0.0308057925123363	6.2066543098353	5.99126009857842	5.89529714097134	5.658163986913	5.47365590746189	6.00380494603003	6.17049883782152	6.26404396937524	6.35598739663082	6.35298691818182	6.51761374749382	6.77240927343773	6.75238480303871
SPSB1	0.672226634963608	0.999999999998646	22.3824451410658	15.8426437181486	2.89389195757669	3.02680377625552	0.137126940978182	0.0453042057281369	4.1461830129101	2.74281509665468	3.01683038943228	2.15304865897807	3.68161959729055	2.4832374104969	2.66482093146691	2.31862272429218	2.44115720955346	2.71220215254112	3.64323239267843	3.77187912541629	3.42862791764841
SLC25A33	0.999838803293553	0.999999999998646	23.7209302325581	6.75440830680987e-05	2.53525383023984	1.76257721398612	0.17043458275947	0.0966962362880137	2.82682530273383	2.09825111924309	1.3585129212174	1.31015933669366	3.30011830298164	0.881701783481506	0.441825759599175	1.09104470055856	2.02613870204901	0.974007513820331	1.32413659361573	3.44979952387664	2.02192326935502
TMEM201	0.99988098607976	0.999999999998646	28	7.46621693102779	3.12073389736584	2.6851484530905	0.0209831120593822	0.0078145072520037	3.14789711145434	2.25225530714702	3.98508207138795	2.99820018580854	2.90008843214465	1.89414944266486	3.10543677277655	1.55921399437448	2.31563150706923	2.25949595777247	2.17056068900396	3.44979952387664	2.85143712650029
PIK3CD	0.710141761110938	0.999999999998646	28	3.9959595699726	5.34746891567341	4.97516095752329	0.330040453203039	0.066337643348797	5.19840552091912	5.09545458231018	5.18170582520806	4.66153453242796	5.12494837637608	4.45898628771476	5.55804794838247	4.86194216385959	5.28241043710061	5.45846661049411	5.30995761814507	4.0350145268464	4.52336716237884
LOC101929074	0.997398383053798	0.999999999998646	28	27.4565053097003	2.38212401253822	1.85577318539393	0.422608998899157	0.227726643657398	0.839608978701183	2.74281509665468	1.0080857305469	1.31015933669366	1.42987755105829	2.06545091100517	3.10543677277655	1.55921399437448	2.31563150706923	2.54775178904148	1.0732713640057	1.67035095084561	2.1556653848205
CLSTN1	0.410062953040304	0.999999999998646	25.2296819787986	6.6886243556145	6.97742807461809	6.73500213994249	0.324214589864728	0.0481387508315619	6.72971554082795	6.76120419318338	7.15446142823363	6.9507844504886	6.10611147127147	6.6339472821683	6.66497500340216	7.08377251617168	6.80450773175048	6.90950057254621	6.98628536661326	6.06514311641999	6.65409096973274
CTNNBIP1	0.99909415833789	0.999999999998646	20	0.189462704289301	5.47893612045933	5.17617415061494	0.107909668839475	0.0208473798793372	4.70634553574377	5.75398018550564	5.20351991635832	4.70572460030812	5.60318530794197	5.47531103307343	5.48696373304024	4.97863880881215	5.19599617604649	5.14969517868608	4.85197152616833	5.38895881586646	4.8537104828836
LZIC	0.99225256493722	0.999999999998646	21.186943620178	4.4304060819263	4.35956681237353	4.09135208622437	0.186057952696531	0.0454759083978596	4.28353060848596	3.98721073338893	3.51243853233866	4.21855675173562	3.68161959729055	3.54640910770698	5.28386835471858	4.20658722544158	3.55660374742509	4.487868514673	4.11187966945204	4.50908709713679	4.09419427954819
NMNAT1	0.712022581411043	0.999999999998646	20	0.297840459493401	4.88237219968272	4.66076056714021	0.12825183370221	0.0275173615667848	4.75440168453323	4.11319210662009	4.25951409438415	4.46985102291144	4.73045810059209	5.24512642954533	4.58550739729552	4.59573241426474	4.98543051656922	4.9166587150817	4.68270857404323	4.64662366921666	4.6869678935078
UBE4B	0.843592847342784	0.999999999998646	20	8.4170551711889	5.05731484865219	4.94629982310197	0.222459692192173	0.0449749712205399	5.12718871420036	4.52946773172054	5.24618284585513	5.24425087798302	4.36341989989019	4.42791385433301	5.19745195151414	4.99720247748587	4.92223712743638	4.99859185875448	4.76982095644177	5.37318932911557	5.17053207157757
KIF1B	0.999542577465078	0.999999999998646	28	19.9985183295943	6.39919607691933	6.19291319913684	0.111258889271464	0.0179655173088767	6.18927721557736	6.43907846967982	5.93495693045057	6.22691802678305	6.49748245601651	6.20048506591288	6.44258087024571	6.25635847739952	5.95417480573012	6.18816527114398	5.88877692798117	6.28334063809479	5.93693657630387
PGD	0.971878586902665	0.999999999998646	20	17.4457774940873	6.71194233488855	6.14739170572909	0.121430673711921	0.0197532025816336	5.10882132489056	5.64694275667011	5.22500907722284	6.11667499755987	6.4588843114639	5.9169555946258	5.54410854264642	6.72580710466531	6.64404338522239	6.70991852232926	6.58522401919701	6.44292807979498	6.69860583505017
APITD1	0.893291487702793	0.999999999998646	20	12.3228522794313	3.27625845267504	3.04738837916884	0.577977608878488	0.189663258162101	3.46913981129174	3.18675470455072	3.01683038943228	3.527619029671	3.11392419152945	2.90033322787176	0.8570550704552	3.52628894849985	3.31560042919251	3.60894122983486	1.7238168387679	3.18661359547821	3.37477944605676
DFFA	0.933633033693261	0.999999999998646	20.695652173913	11.1457400434026	5.18792063383051	5.10602821066051	0.157791178890415	0.030902919525782	5.09021707598964	5.05415922324802	5.15955682639404	5.33144923562541	4.88402177298277	5.20902642247981	4.78832997341744	5.32569256436888	5.17807437356332	5.01443455385383	5.18873464630383	4.53766337746876	5.41689128674075
PEX14	0.809812756487325	0.999999999998646	20.695652173913	1.1198631134793	4.33170321608468	3.97306304895952	0.240249837095458	0.0604696764523723	4.03384734050881	3.8000516593961	3.58070516262485	3.8366870027185	4.27731001827728	3.90341520927163	4.78832997341744	4.07296183465311	3.85615909858145	4.03887901049178	4.46504275279639	4.25747908356606	3.07050394025668
TARDBP	0.99686034288121	0.999999999998646	20	7.89304163333652e-05	6.36929927253724	6.11254089632369	0.0556719762199314	0.00910782883324586	6.53022651795193	5.8774928292841	6.45485156797632	6.09191419098425	5.97548314125587	6.57134217907966	5.81180810871257	6.12747307687961	6.19599195547624	6.04124754323615	6.37207437561242	5.49476744807926	5.94619683012515
SRM	0.989808375001222	0.999999999998646	28	6.75440830680987e-05	7.68606355355106	7.10165389257677	0.0786605551570215	0.0110763712716616	7.6171093375292	7.75517133611977	7.51872637632608	7.51058871916027	7.05838372364617	6.88909557258058	6.50147503860909	7.17220136440189	6.63092791368618	6.8356258791191	7.00884447739902	6.85987656888814	7.01251741783982
EXOSC10	0.999985010204434	0.999999999998646	23.5643564356436	15.9047884694611	4.67413467924889	4.54146823799846	0.0967421421273427	0.0213019528173513	5.03292004152171	4.11319210662009	4.80738964726577	4.24873969667551	5.19707629653852	4.39615743140939	4.28384160201708	4.88205895507083	4.14155748244118	4.44174605298825	4.23945050568323	4.90971315391805	4.2814357258699
MTOR	0.999992500828425	0.999999999998646	21.0619469026549	17.644044997645	4.7851424329409	4.657432430174	0.132144121186112	0.0283727403815874	4.80090855169431	4.43611078715526	4.55930461987481	4.88936534546355	4.32100731688515	4.39615743140939	5.4575194759838	3.8459950914429	4.85614841533479	5.09113897046519	4.54130568692748	5.05517000037009	4.22168190833025
UBIAD1	0.984589536324109	0.999999999998646	28	24.4675837889717	4.82672431119424	4.03647889807717	0.35990077836191	0.0891620611551701	3.07407684302284	3.18675470455072	4.03460081527754	3.13376355732449	3.8699154159479	4.07368224702945	5.39676442474863	4.71267604344731	3.90055257047266	4.18602623453969	4.29924086157	3.90943773854977	4.33881276409771
FBXO44	0.303010880610388	0.999999999998646	24.7058823529412	20.1085223308627	3.1648770540944	2.51306683648214	0.528822808109504	0.210429265323386	1.83109912661561	1.50324129890482	0.544261825194254	2.59025433846869	3.11392419152945	2.98815899708197	3.10543677277655	2.19542084896014	2.55663004422072	3.05626823318	3.01768307010503	3.50872351553355	2.85143712650029
MAD2L2	0.78314912557755	0.999999999998646	25.5913978494624	0.309779246438672	5.10955162568261	4.83641834233294	0.00342130563491335	0.00070740481752102	5.05227299837477	5.11566729661054	5.26705034640408	4.92718384718023	4.73045810059209	5.03436854873193	4.8575944038313	4.54616497263317	4.94361062815639	5.12071413962495	4.49091425619067	4.0350145268464	4.75177546374735
AGTRAP	0.828495203508008	0.999999999998646	20.3418803418803	11.9006188218068	6.16737915655447	5.64418185212751	0.362799491052332	0.064278490764003	5.45258903527132	5.48545943291215	5.30790111030978	5.91500033763275	5.07477848606814	5.42898361189836	5.02752339958346	6.16078985574864	6.01601385014579	6.19513264979119	5.91767700107259	4.69816556558256	6.18394232387929
MTHFR	0.942904317076958	0.999999999998646	26.1538461538462	9.7675375338185	5.29683310714431	4.92047723968299	0.290353268659355	0.0590091681184285	3.07407684302284	4.61714895550486	4.91707560263299	4.92718384718023	4.94114510868703	5.36480466633929	4.90198961254808	5.26570728057835	5.17807437356332	5.19210356027399	5.62236278618661	4.9314123352963	5.05544310441978
CLCN6	0.991151706754371	0.999999999998646	28	24.2202796523121	3.53132233220109	2.95767615184252	0.280298026531065	0.0947696813785546	2.73400121416108	1.92582084017837	3.28581262457362	2.38815029101086	2.90008843214465	3.54640910770698	3.61243264193056	3.30574554324044	3.02610071825021	3.05626823318	2.17056068900396	3.72294862841198	2.49549535232771
KIAA2013	0.438466914763668	0.999999999998646	23.5643564356436	20.0516876470439	6.85646578140706	6.71971399899109	0.182448123619368	0.0271511739408494	6.63020030544253	6.56936246735735	6.75730120103174	6.30080485002648	6.89451175612747	6.88909557258058	6.88552753394365	6.43037288163628	6.57724016116461	6.82668069775808	6.84799283747962	7.11820024756191	6.73646055419528
PLOD1	0.340027913020728	0.999999999998646	25.4092526690391	6.1568061406476	8.81787070530025	8.64597617889646	0.206747307372665	0.0239125464950163	8.6523369931086	8.93956046818477	8.79026922603826	8.99162690838659	8.59291223794189	8.62576281974077	8.59740827115249	8.89045378815198	8.72032461028476	8.73918009163102	8.62257121800596	7.96359331897144	8.25294508296826
MFN2	0.312458093423272	0.999999999998646	28	8.41632919638073	6.13221529680288	5.84402682544406	0.223864375190608	0.0383065276524629	5.89986307559628	6.07622601673012	6.14116927586475	6.10021510136968	6.06814967615595	5.64703854488216	5.33333793275069	5.69893895706485	5.93295839375749	5.79751579487713	5.86918349181959	6.02533865014602	5.59229027845504
MIIP	0.993521278917482	0.999999999998646	25.5913978494624	10.3678718676433	4.29319652232879	4.05252317213025	0.0308959316338051	0.0076238753787469	3.41036037736119	3.8000516593961	3.51243853233866	3.8366870027185	3.92758895911203	4.45898628771476	4.10549732049151	4.41424099002146	4.2824183874463	3.97554365598417	4.61373885285842	4.25747908356606	4.09419427954819
TNFRSF1B	0.980415385589695	0.999999999998646	28	27.955067843967	3.97885241496234	3.56074283633827	0.236651033856536	0.0664611416026603	3.52561786535888	3.39954232773454	3.36537628779245	3.37178170314089	3.38491645696151	3.42577195658348	3.81175244559224	3.92568456780419	4.3155848900031	2.92831230009667	3.54786128965456	3.81920438828121	3.31884289560443
VPS13D	0.883270314814747	0.999999999998646	24.5360824742268	15.9551519242541	5.92195337404286	5.64278940846097	0.334532820236331	0.0592850088884625	5.81176420328474	5.03305965450132	5.22500907722284	5.577222429171	6.36806688768271	5.8125617474536	4.69048000321964	5.61728849175565	5.79865779616178	5.74150520454078	5.29535019541493	6.72349706186759	5.54431390002828
DHRS3	0.986712133716416	0.999999999998646	28	0.374423559156799	8.10280385782504	7.70393830920129	0.0813806669843463	0.0105635148826605	6.08037548371775	7.04559643769463	7.47903332059013	7.68628026150375	7.74405626765281	7.75176694208304	8.09841788162126	8.18598741884519	7.94094737899401	8.06674463518068	7.81441010507757	8.12059322512021	8.18221009002093
PDPN	0.943070276286158	0.999999999998646	23.5643564356436	0.871219584629699	3.45189718271233	2.46207067054348	0.412158476008698	0.1674031866509	2.99627465238526	2.51828615997935	2.41387584263118	0.759154381586092	2.50482130096439	2.7068063731664	1.8573427400131	2.19542084896014	3.10410123107648	2.25949595777247	2.51118342401998	3.18661359547821	3.48053861013227
PRDM2	0.998853659729596	0.999999999998646	20	11.8728782656209	6.24052452653357	6.03186171951732	0.180537736249815	0.0299306822080566	5.83429838997826	6.05544903897615	5.72476414176679	6.37109124610205	5.75427104101921	6.38975708482168	5.9344289071844	6.17716409330739	6.14154433378372	6.1528145330339	6.51130729734957	4.62014533785148	6.51788371303727
KAZN	0.608010387899392	0.999999999998646	20	12.1424707770545	4.28693090606899	4.23496562351375	0.211181012040466	0.049866051064955	4.21649066624073	4.1914553650054	4.41718240688385	4.41766838914439	4.03644857200797	4.29646546774351	3.81175244559224	4.03752790880044	4.55659059884752	4.26761045634216	3.97192438711044	3.95252266280119	4.59576457218873
TMEM51	0.613886825903457	0.999999999998646	27.5675675675676	13.382074778032	1.84556315459897	1.47623268696839	0.703069033739559	0.476258952904904	-0.143520440799451	-0.143520440799449	2.07830491553214	2.49273846487827	0.586517577969968	2.3569573204147	0.441825759599175	1.34403731603252	1.85622319640014	2.02936580174095	1.88858621151708	3.11256516149706	1.71028876489987
EFHD2	0.752821181111244	0.999999999998646	20	15.3277793760304	5.37378361296469	4.90483561625036	0.336583460956675	0.0686227811267578	4.97325298910718	4.98991157265255	4.89042596928907	5.5164940245579	5.26576921475123	5.38111904047931	4.38114229288293	4.52072763896449	5.08496553894784	4.57591246490724	5.09062701056446	3.95252266280119	4.64208681662109
CASP9	0.999994491132221	0.999999999998646	23.4098360655738	19.8905046771638	3.34252001658886	2.83858472352064	0.241219100805849	0.0849786510887265	2.28820113824228	3.10822895025946	2.80486735808522	2.15304865897807	4.03644857200797	2.21855423318891	4.55802582606273	1.34403731603252	3.10410123107648	2.99370839007921	2.60892888096651	3.32419976987257	2.49549535232771
DNAJC16	0.594045838202841	0.999999999998646	25.7761732851986	6.9621672390541	5.09150723244607	4.94712956815456	0.253176605829527	0.0511764655325108	5.10882132489056	5.05415922324802	5.34762694072734	5.06926100672002	4.8545889168996	4.8117418127957	4.55802582606273	4.7349688100334	4.98543051656922	5.45846661049411	4.98535778804224	4.22270310923313	5.10589514718937
PLEKHM2	0.457283831716177	0.999999999998646	20	15.667365862964	7.3712210248553	7.23198647280191	0.12965294661206	0.0179277086730816	7.42634168626027	7.25143136474834	7.2623214017999	7.20283715603011	7.60072966131977	7.21906439717814	7.13374733596629	7.06629658805501	7.07530854688338	7.32922767925324	7.17365428285775	7.08953529365417	7.00367449867436
FBLIM1	0.890582921184099	0.999999999998646	26.7415730337079	5.78777119897252	5.86290828717242	5.69706226415852	0.0674452866452186	0.0118386079558112	5.74196956186993	5.95806188788708	5.98619566548769	5.68047988384029	5.80131031607327	5.72579933538504	5.62579356979548	5.80810661358506	5.5976111084463	5.58055292954172	5.80875411944006	5.34112363173547	5.41689128674075
FLJ37453	0.523880693268852	0.999999999998646	26.9433962264151	12.0878829240664	4.41377302823537	3.27233600894066	0.810792647589869	0.247771819695357	1.41890382568673	2.39139402799914	3.51243853233866	3.62288072047359	3.61296630849053	2.3569573204147	1.44220935725488	3.92568456780419	4.14155748244118	4.06953363588033	4.35665158804586	4.25747908356606	3.79945665896271
SPEN	0.919830302203965	0.999999999998646	20	7.9999324559169	6.26100518692474	5.84273685693869	0.110038721713259	0.0188334207765288	5.45258903527132	5.59029077782581	5.96080376028098	6.15702142634224	5.585378028987	6.03507126428123	4.94505935971764	6.05843850554697	5.96466714338289	5.92870885068014	5.93662702072972	6.03539319737627	6.36055372378607
ZBTB17	0.997807974180626	0.999999999998646	23.257328990228	14.9807969591803	4.25048889396103	4.01585100016179	0.126749456852156	0.0315622907441162	3.77894907975892	3.74920572397365	4.08247614114232	3.75492625312312	3.98304528231797	3.76107768388395	4.61247524878709	3.71754570755776	4.10408323837674	4.18602623453969	4.41186487358119	4.50908709713679	3.42862791764841
HSPB7	0.871571094097514	0.999999999998646	28	4.69716238370197e-05	8.47223776913494	7.86410904253614	0.13643212487644	0.0173487071629466	8.48973480514758	8.52162713862542	8.06602570432607	8.45778665498916	8.05671045619349	8.03301921822742	7.29641557461681	7.60629188962186	7.83055368112878	7.77282670415744	8.04582468319782	7.06028922925284	7.08137472767385
EPHA2	0.99721443310181	0.999999999998646	20	7.16705458614864e-05	4.2200869080067	1.97194165265753	0.55138382304911	0.279614674352066	4.52429878557831	3.84916643451359	3.11217310438267	2.15304865897807	4.69768171031657	2.4832374104969	-0.143520440799451	-0.143520440799451	0.44132812652333	0.688221003711914	1.0732713640057	1.86332108090116	1.31224570282063
ARHGEF19	0.722790634133641	0.999999999998646	26.1538461538462	6.1483643846826	5.02890777826863	4.84208048758692	0.403418010280127	0.0833150153770312	5.14532519932288	5.64694275667011	5.59873561631372	4.85052872905573	4.91286614631471	5.22718933765323	3.4424969885775	5.15432940499061	5.06560033727569	4.9166587150817	4.87179851178113	3.50872351553355	4.61911160151824
RSG1	0.831243405232951	0.999999999998646	28	24.4143784440305	2.63747457029875	1.83514002092854	0.591524029095252	0.322331823375501	2.15131921093718	1.72994828521981	1.0080857305469	0.759154381586092	1.71832823801555	2.3569573204147	2.85748655328471	2.19542084896014	2.55663004422072	1.41698966293284	2.78654768332771	-0.143520440799451	1.87450417458971
FBXO42	0.632784889335645	0.999999999998646	21.0619469026549	10.9016939854551	4.39532991968169	4.03291501467964	0.366142206687947	0.0907884756696348	3.77894907975892	3.52575016199754	4.21724938138434	4.41766838914439	3.8699154159479	4.18936990803763	3.90195475267351	4.29926359256019	4.10408323837674	4.61799821248438	4.23945050568323	2.67165072010618	4.12713781591332
SZRD1	0.599428167773501	0.999999999998646	26.9433962264151	6.9686384665797	6.14084537987965	6.09861061860026	0.115556267213498	0.0189479660926475	6.16281271087708	6.29585045897322	6.29132065875871	6.21167547284492	6.00257217728882	6.24573365433539	5.92370237341083	5.99519868497509	6.35598739663082	6.00205523396137	6.14650599699796	5.86545241997943	5.82091336140767
NECAP2	0.907622564330835	0.999999999998646	21.570996978852	19.8460769544296	6.04191263162221	5.55695383775239	0.432483534185191	0.0778274477011163	6.71157181609218	5.75398018550564	5.47863774458042	5.22919130912426	6.49748245601651	5.33161180202935	6.55110619533863	5.01553031219872	5.04597165709672	5.09113897046519	4.89135670460173	5.94227537916384	4.96722579790463
CROCCP2	0.975039721225596	0.999999999998646	20	7.14915006808301	2.76942052133574	2.24196278839221	0.300898168528913	0.134211937007526	3.07407684302284	2.09825111924309	2.41387584263118	2.6815940952688	3.11392419152945	2.06545091100517	-0.143520440799451	1.74642348181574	2.31563150706923	2.25949595777247	1.88858621151708	2.77127300331964	2.5930457299225
LOC101927663	0.872589993902704	0.999999999998646	20	15.5339583427288	2.08753266290437	1.89094528641125	0.667414642803037	0.352952910694576	1.15813915390314	1.92582084017837	1.3585129212174	1.31015933669366	2.90008843214465	2.3569573204147	-0.143520440799451	2.31862272429218	2.02613870204901	2.71220215254112	2.40633109803581	0.444486742332654	2.85143712650029
CROCC	0.970559431329068	0.999999999998646	24.8780487804878	18.2128285056626	5.08955354046038	4.81265422742479	0.176824869558794	0.0367416525690048	4.46776804356594	4.37033820201526	5.22500907722284	4.54474808106115	5.63815373905189	4.73765489532644	4.96612146559541	5.01553031219872	4.34800602237826	4.8825366029375	5.14051461987017	4.62014533785148	4.61911160151824
ATP13A2	0.993288493234938	0.999999999998646	20	4.8597599411363	3.38444535126527	3.01651182598658	0.00566524135746273	0.00187807695917448	3.14789711145434	3.10822895025946	1.87583536006694	3.42561966208256	2.34468080484641	3.48735111423401	3.76444425684758	2.89501322127256	3.37972941538501	2.99370839007921	3.33582800140294	2.95198788883688	2.49549535232771
SDHB	0.653373659595102	0.999999999998646	21.7021276595745	19.9141408421412	4.68346867667874	4.45174222161283	0.501536779645479	0.112660786424371	5.37785815299223	4.26569057790873	4.34050107352332	4.09108386331955	4.73045810059209	4.11328455435324	5.44256888744885	3.62508435157273	3.76305111861688	4.67891074560466	4.17707469064467	5.40455779512102	4.19085053511973
RCC2	0.701670959598943	0.999999999998646	20.112676056338	19.5155117787918	6.46454686620486	5.83990614117979	0.581892379100542	0.0996407074074974	7.1977850835933	6.29585045897322	6.08351706586633	5.41367625856516	6.97877321382634	5.75112556314477	7.05237935451242	4.38634423412756	4.90054221095726	5.37502623422485	5.5003020638697	6.17836305748486	4.96722579790463
ARHGEF10L	0.751527576456277	0.999999999998646	28	27.261915867389	5.66304199654365	5.46781363339603	0.0944040762904092	0.0172654158718602	5.45258903527132	5.8046610456954	5.70959963629933	5.25915487015578	5.37345378311067	5.76362388111979	5.54410854264642	5.49199446783239	5.97508372368372	5.28646210648123	5.55037226182769	5.11328278295354	4.6869678935078
ALDH4A1	0.980272028242999	0.999999999998646	24.7058823529412	7.3976755321859	5.62041972392556	5.55426721314352	0.304048888188971	0.0547414945160499	5.49563736090211	5.91257477973861	6.26043484852198	5.73480460001156	4.73045810059209	6.15377122374813	4.81178955457775	6.00440444307079	5.24846329447173	5.67328671576014	5.92718312460271	4.35704361026038	5.80063548571612
IFFO2	0.926375645652523	0.999999999998646	20	9.1844282692798	3.71747799341517	3.24622723073111	0.281591263410008	0.0867441628066772	2.63479154675381	2.51828615997935	3.20160364683693	3.31585649646084	2.16451907769086	2.599348269397	3.66490310521332	3.67205562610387	3.66351707298071	3.56658651563748	3.64323239267843	3.77187912541629	3.75799093246764
UBR4	0.779557997020462	0.999999999998646	22.2429906542056	10.2192876145287	6.88130091733683	6.75351386915401	0.253171461251056	0.0374873682287661	6.46673836112793	6.86036481593548	6.95671735424921	6.95536734697714	6.60744259220372	6.73260596662252	6.1055427296102	7.03069653765215	6.66349570645349	6.96762058544233	6.92117607246788	6.13226293186183	7.09392744485921
EMC1	0.99853646976962	0.999999999998646	28	5.29184844039882e-05	7.02685418919877	6.25823553371403	0.0432415371519492	0.00690954134260379	7.21506061244067	6.20443881536701	7.12046572228483	6.00616737627181	6.61623856529216	6.14424416448733	6.69051027570076	5.97660904793262	5.97508372368372	6.10921750396357	5.90810782464359	5.81964415021816	5.54431390002828
MRTO4	0.999916434374444	0.999999999998646	20	3.19523545404124	5.26284068623965	5.11228885861767	0.0719466850271386	0.0140732824409677	5.12718871420036	5.51619652204373	5.15955682639404	5.2885087542654	4.91286614631471	5.41320454477185	4.8799627699187	5.35477512255415	4.83342850841067	5.06094480034403	4.98535778804224	5.05517000037009	4.98530608318089
AKR7A2	0.91101750038128	0.999999999998646	20	7.9999204262357	7.15992859080795	6.85944874455967	0.163366523247228	0.0238162758161574	6.53022651795193	7.15706595879569	6.85701523286237	6.91828995530958	6.21434794741268	6.84860544331884	6.49424341157181	6.9988091667535	6.99056648544989	6.88385689788355	6.96336789282132	7.31675358765665	7.08137472767385
PQLC2	0.987471299896323	0.999999999998646	22.3824451410658	16.2947913418319	2.8991118227563	2.79037691428427	0.213646118193793	0.0765653260318036	3.91202039527467	2.09825111924309	2.07830491553214	3.31585649646084	2.34468080484641	3.42577195658348	2.02729970119914	3.24490727255187	2.66354149148149	2.14901464783826	3.21685077617601	3.11256516149706	2.49549535232771
CAPZB	0.95061412525154	0.999999999998646	20	19.5143448087172	9.52378302380575	9.13623850612201	0.225882540233971	0.0247238007285615	9.92323239709773	9.45786632717627	9.88305018488611	8.77281828831286	9.89304017849857	9.21702599220441	9.69762016762303	8.67388738146696	8.46531734561217	8.57394960595107	8.7337363029939	9.29289404447723	8.24546312845344
MINOS1	0.999968836604753	0.999999999998646	22.8115015974441	19.1655084501925	5.97659884059022	5.4823773260235	0.197619550724475	0.0360463242444885	5.28275071472185	5.57577323069901	5.58217883958714	5.58906727325216	6.41922505026875	5.44459196540948	6.21516832830632	5.21902267061122	5.33187884537497	5.33773386324427	4.98535778804224	5.90985084188805	4.44714386527155
RPS14P3	0.530902572755737	0.999999999998646	23.7209302325581	19.2838222364804	6.03035523969967	6.07380747792068	0.210993791134563	0.0347383073799361	6.42280563257319	6.18544031136824	5.58217883958714	6.21167547284492	5.97548314125587	5.92810201747283	6.08643370484735	5.83930862882614	5.82192748654378	5.80664307173228	6.23336292971412	6.40465550510321	6.53639628605802
TMCO4	0.895748350589128	0.999999999998646	24.040404040404	4.336087343898	3.91308144014017	3.6658214533827	0.300490333850178	0.0819708045444754	3.63234470313085	4.11319210662009	3.76802979215229	4.61594802719571	2.50482130096439	3.85751220360217	3.71553201177727	3.76164516320023	4.17808292017964	3.2291516607753	3.97192438711044	2.67165072010618	3.75799093246764
OTUD3	0.991338737609695	0.999999999998646	20	5.71047338122176e-05	2.44377606531133	2.14502881305847	0.190237320142622	0.0886875360295855	2.73400121416108	2.39139402799914	1.0080857305469	2.76749367806755	2.90008843214465	1.89414944266486	0.441825759599175	2.31862272429218	2.76307390925618	1.59611054372312	1.7238168387679	2.32337305027693	2.9282153063622
CAMK2N1	0.863227465155356	0.999999999998646	27.148288973384	20.8516434825329	7.03339272437107	6.33515757882036	0.141107753154287	0.0222737558456379	6.0421682095097	5.86560667530221	5.53133697572607	6.29358414251845	6.35761390723273	6.38975708482168	5.9765548732797	6.62794694104393	6.37184130654713	6.55063500160686	6.39965159084448	6.81971743084363	7.06871183144006
MUL1	0.837518361614396	0.999999999998646	28	9.8815277042511	5.39698319475122	4.95650737136848	0.325046944285574	0.0655798367542485	4.93205834828365	5.03305965450132	5.22500907722284	4.76957099200031	4.8545889168996	4.78746646398619	3.76444425684758	5.29601166326161	5.42600053753655	4.94999239493206	5.58681651858315	5.22292477263185	4.91158431565788
CDA	0.936527275171708	0.999999999998646	20.458452722063	9.21222966466805	2.46805415783137	1.81832967981549	0.467811053360163	0.257275156729352	1.6396728193739	2.51828615997935	2.25582519013742	2.76749367806755	1.95860485589433	1.89414944266486	0.8570550704552	1.74642348181574	2.66354149148149	0.331477494667755	1.32413659361573	1.67035095084561	1.87450417458971
DDOST	0.994371429720424	0.999999999998646	20	19.593918748987	6.30910149208018	6.04295032601329	0.149799352829819	0.0247891087545388	6.37749293882137	6.14667585789543	6.66597881070879	5.70245584550009	6.48792929957709	6.34055048011562	6.17049883782152	5.97660904793262	5.51435598440217	6.00205523396137	5.46157499307608	6.586607459276	5.17053207157757
HP1BP3	0.923592546257924	0.999999999998646	22.1052631578947	10.1522461579849	6.81662368741802	6.64755916102839	0.0947068333392073	0.0142468582896457	6.59103814585216	6.77397845364857	6.82218891435361	6.74912770424735	6.89451175612747	6.50589662987705	6.59232917114751	6.36755125036462	6.78687787176337	6.58817034792835	6.48580215391698	6.50212769737272	6.64842877990541
EIF4G3	0.99465103679239	0.999999999998646	27.5675675675676	24.2690745031983	6.75792911456151	6.74148845490258	0.112521811475866	0.0166909447711117	6.81149386061085	6.43907846967982	6.81512161819357	6.87540617963485	6.27114616964579	7.03025952989158	6.61917098246919	6.82266245514469	6.53562116680515	6.76714467275846	6.53014454335617	6.76638516898349	7.26649093178849
ECE1	0.97433293879457	0.999999999998646	23.5643564356436	0.871206674981501	7.88135312944852	7.7256920970284	0.047573348210665	0.00615781053828996	7.78557242725443	8.0874493932569	7.86854030568735	7.7135893256147	7.19968558913714	7.69417074593745	7.23266285382828	7.96096874276292	7.61769053987978	7.80961075662659	7.87706244007631	7.67612555890434	7.96708011272312
NBPF3	0.806665577596494	0.999999999998646	21.0619469026549	16.289182193219	3.25744820300668	2.82898498502101	0.327133776555304	0.115636448509773	2.15131921093718	1.50324129890482	2.91473812046802	2.76749367806755	3.98304528231797	2.599348269397	2.85748655328471	3.30574554324044	2.94364079242703	2.92831230009667	3.21685077617601	2.44904175186301	2.77034210908
USP48	0.948143428397629	0.999999999998646	21.9692307692308	10.1701783469035	8.21986411823641	7.92346045915824	0.285047624407392	0.0359751431684022	7.33447960376016	8.02736942257806	7.84444533045856	8.21378034751251	7.10287207905833	8.04586765705617	7.58894396989955	8.32840768034193	8.07530739967774	8.1676010769189	8.28825343581643	7.17842020619656	8.47871972141433
HSPG2	0.991596262352471	0.999999999998646	24.8780487804878	7.4209989485693	2.17723499931063	2.08336807542208	0.272298946895824	0.130701314908388	2.63479154675381	2.09825111924309	2.80486735808522	2.01937141238601	-0.143520440799451	2.90033322787176	1.66465656993128	2.06070717941317	2.1781341988143	2.36211514233966	2.29325684940232	1.44752501273579	2.68441575645219
LINC00339	0.991603687914718	0.999999999998646	20.9384164222874	6.1230996113421	3.08578756016192	1.84890041275463	0.403397424208024	0.218182343097112	2.52825241225533	1.92582084017837	2.25582519013742	0.759154381586092	1.42987755105829	0.458305775291369	0.8570550704552	2.53734766452988	1.44121418412663	2.02936580174095	2.29325684940232	2.95198788883688	3.0011130998141
CDC42	0.894169649992505	0.999999999998646	20.3418803418803	17.9835047592691	7.58275990333921	7.34284740941575	0.196588158635761	0.0267727419180297	7.82829695452409	7.47911420422133	7.362675375556	7.21052539523356	7.93894770793721	7.30280365628826	7.64878804738532	6.63981044098857	7.20486798358637	7.16860080172621	7.06589878451441	7.57635745997672	6.93556627226727
WNT4	0.902333880873955	0.999999999998646	20	6.7058118031098	2.87362632948618	2.31827908006199	0.51932551206593	0.224013371182233	2.15131921093718	2.74281509665468	2.91473812046802	2.01937141238601	-0.143520440799451	2.06545091100517	2.44240111784152	2.81356217964154	2.02613870204901	3.05626823318	3.15346820376363	2.44904175186301	3.0011130998141
ZBTB40	0.999430295178296	0.999999999998646	20	7.9999358940152	4.18328553894146	3.92571055900218	0.124519622114501	0.0317190022654524	4.21649066624073	3.84916643451359	4.12881363697469	3.2576756504028	4.03644857200797	4.51919277573952	2.55789308502013	3.80443649954761	4.34800602237826	4.41811982730042	3.49770233602102	3.86502640398493	4.47300168680374
EPHB2	0.983599503092112	0.999999999998646	28	2.88653475461643	3.96206878323134	2.7459200400166	0.207424725974871	0.0755392447529598	4.10970111357953	3.52575016199754	4.45404692923363	2.59025433846869	4.08794542673139	2.98815899708197	0.8570550704552	2.06070717941317	2.55663004422072	2.02936580174095	2.94467641137918	2.18570412574362	1.31224570282063
KDM1A	0.999746238760079	0.999999999998646	28	5.12788030365375	4.21288102586809	4.08808973909195	0.0751110380101579	0.0183731382635552	4.1461830129101	4.26569057790873	4.25951409438415	4.02285877473741	4.13766728283327	4.11328455435324	3.501394512328	4.23814547825086	3.17810001326038	4.5325620224364	3.89650245975355	4.47993333236039	4.33881276409771
LUZP1	0.949601977109524	0.999999999998646	20	11.8415811543357	6.40796047554171	6.07223614715465	0.243556627908615	0.0401098741890566	6.07091810703612	5.86560667530221	5.51398357990227	6.25692835112795	5.86173466289283	6.35713986121389	5.81180810871257	6.36039916548151	6.39530021910904	6.34047238860633	6.13013624041534	4.95278997546605	6.71495105918679
HNRNPR	0.21564314688629	0.999999999998646	24.5360824742268	20.4697210699034	6.29716842992858	6.23408753310843	0.255517136097253	0.0409870947015477	6.70547284434166	6.10684099657044	5.7982840455388	6.24948409143738	6.11854662544307	6.42951819336877	6.17049883782152	6.25635847739952	6.04596697400048	6.04895984189912	6.18663575445329	6.50212769737272	6.54251472804834
ZNF436	0.758521880911421	0.999999999998646	25.7761732851986	19.990065224774	3.43248257842816	3.31439238529675	0.524737511128124	0.158320877593116	2.91403634786508	2.63491420188133	3.01683038943228	2.6815940952688	4.18573243586092	2.06545091100517	4.50144052789613	2.63541373118016	2.55663004422072	3.05626823318	3.85725943341457	5.25769546807742	3.75799093246764
C1orf213	0.999619301536758	0.999999999998646	27.7821011673152	10.7987834249539	2.70223237999914	2.43126730379434	0.277396624502619	0.114095485950764	1.6396728193739	2.09825111924309	3.36537628779245	2.15304865897807	2.50482130096439	1.20862183731799	3.66490310521332	2.31862272429218	2.02613870204901	2.92831230009667	3.01768307010503	2.77127300331964	2.1556653848205
TCEA3	0.997734582301403	0.999999999998646	20	13.9815542372432	3.82697915678042	3.31464803512392	0.10476545600815	0.0316068116125739	1.41890382568673	3.18675470455072	3.01683038943228	3.66825209139218	2.34468080484641	3.99105913867254	2.76436756178778	4.1075462925244	3.81035609820733	3.72901956168175	3.73268791013838	3.61980869764561	3.53064615759055
ASAP3	0.957826730287807	0.999999999998646	24.7058823529412	12.0136046604363	5.83863770968008	5.12696888840601	0.345179883769308	0.0673263074698755	3.77894907975892	4.98991157265255	4.71928060070351	4.79024030053809	5.12494837637608	4.97111177579229	4.38114229288293	5.49199446783239	5.97508372368372	5.68323194169812	5.80875411944006	5.37318932911557	5.33466017668592
ID3	0.988376238977498	0.999999999998646	20	19.2000489188208	8.84423058952829	8.59450871139594	0.260180580084356	0.0302728857252036	10.4145507981329	8.85040260521359	9.43486512585713	8.13517205318828	9.36855206339512	8.42402588486818	9.04992120030813	7.9467131489567	7.85895408043296	8.02238403063076	7.96275476838204	8.45053323615481	7.83622432668994
RPL11	0.99992588399596	0.999999999998646	20	7.9999324559169	10.9172409672837	10.684843735906	0.0408711940500572	0.00382515599294273	10.5290553508785	10.4911854950796	10.5124810354978	10.633603274794	10.55020161552	10.6155450697154	10.6295317750217	10.8019392183116	10.7824339024672	10.8663761790755	10.5537415422498	11.1102517975882	10.8470592421904
TCEB3	0.742814479036316	0.999999999998646	20.3418803418803	20.2112328847706	6.27928266156109	5.80938755028711	0.305556525611245	0.0525970290269487	6.43022128892192	5.91257477973861	5.7982840455388	5.30296472345866	6.46863109063867	5.96103370634065	6.5086705972443	5.72144335032609	5.31557712034563	5.68323194169812	5.46157499307608	5.85413598876402	5.306174193481
PITHD1	0.854385621799877	0.999999999998646	20	3.6125469654187	5.91910026847053	5.76458296002231	0.129576921045216	0.0224781084674883	5.68111177781214	5.92408171577439	5.58217883958714	5.5410929813134	5.56734820386425	5.776014853283	5.81180810871257	5.91935821603326	5.55658402451379	5.9535742795779	6.11357860812519	5.83123329701268	5.88972216886738
LYPLA2	0.569871700092419	0.999999999998646	20	4.4591610734495	5.60547530683851	5.41291318167606	0.327992191386504	0.0605943935137981	5.3624359654754	6.10684099657044	5.88183117629386	5.2885087542654	4.79385813842944	5.44459196540948	5.85761237813856	5.54342504346026	5.1599271350384	5.31232574043801	5.67972695665775	5.11328278295354	5.34869498687192
GALE	0.921774026207788	0.999999999998646	20	6.75440830680987e-05	2.97803065526898	1.98983472629865	0.262971943615272	0.132157681308756	2.73400121416108	2.74281509665468	2.55630858271826	2.27538320653625	0.586517577969968	2.4832374104969	3.02742753309453	1.09104470055856	1.85622319640014	1.89888921080791	1.5377734686283	2.44904175186301	0.760683050753112
HMGCL	0.997359754880851	0.999999999998646	20	9.5551296268737	5.4618631743233	5.32739141948249	0.131790785124789	0.0247383334070075	5.23273756506306	4.89953966848362	5.47863774458042	5.44007578338518	4.69768171031657	5.42898361189836	5.04742339475308	5.85974126634101	5.28241043710061	5.24677593953098	5.75638778315567	5.1321449160154	5.71654765382966
FUCA1	0.77242938066218	0.999999999998646	28	6.39708335718911	4.87803879450364	4.01557767103444	0.574710076599438	0.14312014949804	4.82361160565409	4.46790575263009	4.83560279762148	4.76957099200031	4.36341989989019	4.03296208995174	1.17909824004908	4.20658722544158	4.3155848900031	4.06953363588033	4.41186487358119	3.32419976987257	3.79945665896271
PNRC2	0.794364083280701	0.999999999998646	20	4.4688738544262	5.39802865421016	5.21243500025636	0.178882858535895	0.0343184823459855	4.49631028531377	5.23133473748135	5.22500907722284	5.40029310361868	4.76250636024101	5.29763723111559	5.65202549168136	5.2809390399074	5.12293315235686	5.13527742977575	5.43516707529581	5.32481949882447	5.68370667770083
SRSF10	0.806409484884305	0.999999999998646	23.8795986622074	2.3018709402968	6.08609319435744	5.88069870719979	0.243048292025329	0.04132983241052	6.23233369739378	5.90097532596196	5.84066230800369	6.18069855980748	5.02280087963619	6.19126252023872	6.17954406786051	5.91935821603326	5.99569393358676	5.48144641418749	5.79843181071864	5.87668077605627	6.04431961364781
STPG1	0.999056145077369	0.999999999998646	28	17.2978320157201	3.76797307635706	3.43383309995744	0.13616102061927	0.0396527777139074	3.14789711145434	3.69650211829967	3.64588691940926	3.57603600288914	2.34468080484641	3.76107768388395	2.76436756178778	3.42022743109744	3.31560042919251	3.60894122983486	4.07814300080336	3.44979952387664	3.83976380590329
NIPAL3	0.974242031249923	0.999999999998646	20	12.5509197868058	6.72982336380467	6.46375206405997	0.127871769818457	0.0197829014094546	5.3624359654754	6.29585045897322	6.19660587457068	6.60490453733463	5.89102356307998	6.43734058691945	6.3494706670042	6.88379905208974	6.5565807373357	6.69525013573363	6.94476813649269	6.37328918679286	7.25162895003927
RCAN3	0.944767610678072	0.999999999998646	20	15.7532473385191	3.43203395087276	3.06388954441104	0.255454449241372	0.0833758676801375	3.77894907975892	2.63491420188133	2.80486735808522	3.71223997514558	3.54088207977141	2.98815899708197	2.66482093146691	2.81356217964154	2.85618046483744	2.78789332414616	2.8677774554478	2.44904175186301	3.57907163263291
SRRM1	0.976820054162726	0.999999999998646	28	16.1239735895208	7.41188325247844	7.29431179794781	0.10447812392984	0.0143232325164979	6.8228070615871	7.34000153532846	7.00720231011312	7.51058871916027	7.2229068469042	7.71684328934448	6.90201575690125	7.41589821214867	7.27820449157807	7.29396511111018	7.41234717548648	7.25355743628086	7.67012169932067
CLIC4	0.984359180356263	0.999999999998646	20	18.7491754300342	8.35804303573071	7.90355494781093	0.202674898605411	0.0256435110458169	8.78983365542843	8.1377333955675	8.22910851548127	7.9841336419198	8.62158980931558	8.04074200449866	8.5388659617213	7.22434532957957	7.5250243962138	7.30366796786761	7.50095126450737	7.70160498773338	7.12279923041184
RUNX3	0.86581216637744	0.999999999998646	21.4414414414414	10.1177061982851	3.7902468793717	3.06756215600905	0.885377224569521	0.288625683699727	-0.143520440799451	2.93706048728048	2.80486735808522	3.95124647604981	3.74715376094786	3.29411908199421	3.76444425684758	3.67205562610387	3.55660374742509	3.43150797822806	3.85725943341457	0.444486742332654	3.62592430875028
SYF2	0.994578121599103	0.999999999998646	20.112676056338	10.4196189170037	7.36322402187558	7.10580075229228	0.141311366026076	0.0198867616686958	6.39275585062323	7.0768612795485	6.937320540724	7.19510772596724	6.17916372027649	7.46081799037992	7.00228046546079	7.40203327425385	7.32781487241494	7.41528065780172	7.23617499444007	7.02540219354162	7.61892615692373
C1orf63	0.743096535918819	0.999999999998646	28	12.4949521992375	6.62496949781923	6.34412318893538	0.18079896843987	0.0284986534869304	6.35429147078953	5.98027869143927	6.55157303484046	6.27170261575429	6.34708463710496	6.31530315657706	5.75242878205295	6.37466805399566	6.26553269011394	6.72443927012892	6.64980714650652	6.56594674645895	6.47374088160749
TMEM50A	0.540769481266375	0.999999999998646	28	20.3681464813576	6.97081231994158	6.36427587555583	0.445046854592702	0.0699289068065161	6.92607633581896	6.00215854924097	5.78387673953359	6.00616737627181	6.94426033477403	6.54985518504804	7.54061933815955	5.96722362561705	6.29076991186796	6.1528145330339	5.91767700107259	6.14160155780238	6.20723779633981
TMEM57	0.704414744416776	0.999999999998646	28	21.8325210639586	5.71470153676641	5.11578657878766	0.373497516648473	0.0730088151443145	4.46776804356594	4.96784375322148	4.91707560263299	5.06926100672002	5.17343207609802	5.76362388111979	6.01748560032082	5.18703862898386	4.81034507034376	4.99859185875448	4.81148089401657	4.50908709713679	5.48200892382777
LDLRAP1	0.490371002404644	0.999999999998646	23.4098360655738	9.7871852428673	6.49844965223767	6.07760531963257	0.398024430815273	0.0654903386913805	5.61757331008302	5.92408171577439	6.33149934402275	5.99730559047802	5.94787571361979	6.24573365433539	5.39676442474863	6.27929320728636	6.35598739663082	6.75304953187646	6.51130729734957	5.22292477263185	6.03567007061675
MAN1C1	0.994431825184741	0.999999999998646	26.7415730337079	21.2583593148479	5.24129884815961	4.24954032069488	0.175286656274769	0.0412483805415702	2.15131921093718	2.63491420188133	3.20160364683693	3.95124647604981	4.23224773594329	3.99105913867254	4.50144052789613	4.8415408947769	4.96467209796157	5.52633624656532	5.0213077841675	4.74792941027064	5.5320663058298
SEPN1	0.889647683859103	0.999999999998646	20	3.901586106192	4.77853222186021	4.57561536605097	0.24587936697168	0.0537368959803735	4.99341744369009	4.49901508510838	5.01900829725685	4.46985102291144	4.48365334056398	4.60503855396148	5.0073450675833	4.59573241426474	4.47086152984003	4.21373676941532	4.14484541701629	5.18729532173122	4.19085053511973
MTFR1L	0.940360659968393	0.999999999998646	28	3.9242989077284	5.96426195348579	5.38801587122415	0.359207870521275	0.0666679310355602	5.52363879314106	5.09545458231018	5.15955682639404	5.33144923562541	5.24323304854509	4.92734520434437	5.78834883172436	5.7545551184518	5.90053703117167	5.76041804797701	5.94600949884353	4.25747908356606	5.43015207067588
PAQR7	0.999999957436758	0.999999999998646	20	12.2353892122564	4.83669841705658	4.7616814873316	0.0847428668215718	0.0177968364845547	4.73057369458222	4.89953966848362	4.12881363697469	5.08607580578711	4.52160303130495	4.92734520434437	4.10549732049151	5.32569256436888	4.68903974148145	4.55440006309262	5.10744861994207	4.38876125126466	5.32048749083372
STMN1	0.713217774439521	0.999999999998646	26.542750929368	12.8143656372316	7.68160353794594	6.81638623827445	0.537254578364601	0.0788180950410178	5.50970601132841	6.61976697072744	7.43360997917462	8.05417050055764	7.40143279082875	7.09597846793504	6.87442975699178	6.75882000562689	6.63750055341843	6.61439572348707	6.49861108749874	6.99481251209335	6.25272976204876
PAFAH2	0.533203126140827	0.999999999998646	20.2266288951841	11.7048148784988	4.03060345102933	3.54515372019741	0.617197640876748	0.174096157625114	2.15131921093718	2.93706048728048	3.64588691940926	3.527619029671	4.52160303130495	3.1492347100698	3.17944340910617	4.23814547825086	4.14155748244118	3.38351713492304	3.89650245975355	2.44904175186301	4.06048087276763
ZNF593	0.995774947199816	0.999999999998646	21.4414414414414	17.3463158054687	6.24126555781416	6.14651466857491	0.0700382066090295	0.0113947839361893	6.25756398440984	6.07622601673012	5.86823833654146	6.31513874194359	5.91972966616378	6.05554526179906	6.22393862295588	6.17716409330739	6.08496098073357	6.10182150384187	6.54873899845595	6.16009939504443	6.06996138336453
CEP85	0.999999687398608	0.999999999998646	20	6.75440830680987e-05	2.6816600623862	2.14142508628279	0.284989495615342	0.133084037093282	3.07407684302284	1.72994828521981	2.68593431897992	2.6815940952688	3.01096452334231	0.458305775291369	3.81175244559224	1.09104470055856	2.02613870204901	1.75542836930389	0.769406707754063	2.32337305027693	2.27805425130621
SH3BGRL3	0.999855306543697	0.999999999998646	27.7821011673152	6.75440830680987e-05	9.84062125463312	9.23308940013684	0.145398861587034	0.0157475851565868	9.87378008973121	9.74577490519477	9.71287563395152	9.6055601993843	9.66936815378827	9.21133457414905	9.45661183991207	8.6135034909411	9.02856583314604	9.08883091750626	8.76455383195077	8.96360989974135	8.38138113583584
DHDDS	0.975353800109605	0.999999999998646	20	6.75440830680987e-05	6.09636833052057	5.21074172533101	0.0761722032109459	0.0146183033483793	6.12675418689465	5.54629238522995	5.7982840455388	5.2885087542654	4.9960925342929	4.76277564791618	5.4723167199386	5.15432940499061	4.52857648049432	4.98257325647921	5.14051461987017	5.18729532173122	4.79341766055513
HMGN2	0.747984653749328	0.999999999998646	21.8348623853211	5.9483037956431	4.33081116556788	3.49333540691433	0.352088458478757	0.100788621035894	2.99627465238526	3.64179993711086	3.44078046240903	4.66153453242796	3.46500586734277	3.1492347100698	4.55802582606273	4.23814547825086	4.21370641300342	2.92831230009667	2.70047002147028	2.77127300331964	2.9282153063622
ARID1A	0.496384393105679	0.999999999998646	20	3.801794703578	5.43883393689133	5.02649438701933	0.364015040976495	0.0724192673757968	4.95280269741052	4.96784375322148	5.09099342948405	4.54474808106115	4.79385813842944	5.3972509883964	5.9765548732797	4.6900333917249	5.00589448155735	4.84758785593981	4.98535778804224	5.60689154002072	5.07245724509439
PIGV	0.999165751209617	0.999999999998646	28	11.3102040916378	3.42493913687904	3.04503350815213	0.287311663919122	0.0943541879424099	3.41036037736119	2.84320449120556	2.80486735808522	3.62288072047359	2.64894872868561	3.48735111423401	1.44220935725488	3.47423262591112	2.85618046483744	3.8038558894639	2.78654768332771	3.90943773854977	2.77034210908
ZDHHC18	0.95448698551654	0.999999999998646	28	11.1526860362343	4.33731591592648	3.47149747516755	0.648870850821216	0.186913819025577	3.73171710612689	3.52575016199754	3.44078046240903	4.30727479375571	2.34468080484641	4.03296208995174	0.441825759599175	4.17432318362759	3.76305111861688	3.90929965335512	4.32823178187022	4.62014533785148	3.13670982018935
GPN2	0.695529110168087	0.999999999998646	26.9433962264151	10.6971047548679	3.06193310870572	2.76795187174809	0.43309614519628	0.156468090943633	2.15131921093718	2.84320449120556	3.20160364683693	3.527619029671	2.16451907769086	2.90033322787176	2.44240111784152	2.4321263027667	3.31560042919251	3.11622765465715	2.51118342401998	3.56533501496886	2.02192326935502
GPATCH3	0.355409722672539	0.999999999998646	28	12.5420179579859	4.68421940993137	4.37539371659094	0.306234406871298	0.0699901372784113	3.91202039527467	4.37033820201526	4.74925217056885	4.41766838914439	4.40462115690752	4.42791385433301	3.501394512328	4.46846657624499	4.3155848900031	4.69865651177566	4.7269221646251	4.64662366921666	4.49840420010274
NUDC	0.967769031417414	0.999999999998646	21.9692307692308	6.0518233280009	6.39080749303784	6.29196068673489	0.0786280195137306	0.0124965846782068	6.3851445787688	6.14667585789543	6.12982167124914	6.25692835112795	6.08091491830567	5.95013978761573	6.7645113616805	6.16078985574864	6.40303584823096	6.08691477525621	6.42671153786794	6.55899356373167	6.49913049656441
TRNP1	0.362610999135045	0.999999999998646	25.7761732851986	2.1667864312753	8.76120461443419	8.76170919728645	0.221530844672676	0.0252839759554318	9.30034521327899	9.26548654550764	9.14334309090617	8.80998338542307	8.31892709254774	8.67786760493779	8.65204362772696	8.95597497919454	8.56866554738947	8.56187188470967	8.68693905668043	8.26857957842469	8.70695877825345
FAM46B	0.287498324739309	0.999999999998646	27.3563218390805	15.7121208269521	4.05109053789065	3.51433365503412	0.649929975313072	0.18493690102022	1.6396728193739	2.39139402799914	3.11217310438267	3.87589298280096	4.52160303130495	3.71033025116514	2.31685280403026	3.67205562610387	3.76305111861688	3.97554365598417	3.97192438711044	4.72326204448627	4.15934585940028
SLC9A1	0.938327282202034	0.999999999998646	20	6.75440830680987e-05	4.79261857306507	4.40577316364655	0.104321650472141	0.0236783980012709	5.03292004152171	4.37033820201526	4.48999289220367	3.9874969149675	5.4143734928567	4.11328455435324	3.55798158040556	4.00120173244427	4.3155848900031	4.69865651177566	4.26965540178842	4.38876125126466	4.6869678935078
WDTC1	0.698732628097146	0.999999999998646	25.2296819787986	16.0103835226892	4.83213307935912	4.70994529150653	0.195364649578989	0.0414791759749929	4.65663331529135	4.64523051965035	4.41718240688385	4.61594802719571	4.79385813842944	5.0949678610214	4.31700968199493	4.1075462925244	4.83342850841067	4.84758785593981	4.66008305122086	5.18729532173122	5.02080076818728
TMEM222	0.999890041523304	0.999999999998646	28	19.49049604667	4.48629148065099	4.21262675954276	0.132095520735311	0.0313570435444057	5.3151548566523	4.15285437348499	4.52506496091116	4.24873969667551	4.03644857200797	3.9479026193039	2.94495785369283	4.00120173244427	4.14155748244118	4.21373676941532	4.32823178187022	4.47993333236039	4.49840420010274
LOC644961	0.766330939312506	0.999999999998646	20	8.93478733471644	2.15074957801799	1.9770012221532	0.193951584022193	0.0981039272251719	2.15131921093718	2.63491420188133	0.544261825194254	2.925321659005	2.90008843214465	1.20862183731799	1.66465656993128	1.91210659750605	2.02613870204901	2.63231888060936	2.03645149535971	1.18388346448593	1.87450417458971
MAP3K6	0.95515152295377	0.999999999998646	28	19.9999325786565	5.07870452223333	4.4560539109556	0.350676281900113	0.0786965976865638	3.86901280426169	4.40359928432259	5.13706247581203	4.36352723501805	4.03644857200797	4.42791385433301	2.94495785369283	4.6436532573891	4.83342850841067	4.71813566804145	4.7908012939881	4.67262477915742	5.306174193481
WASF2	0.492464544029307	0.999999999998646	20.112676056338	16.5265984764309	8.67127821304564	8.41443603081086	0.0257982531700769	0.00306595154750863	7.81419556396568	8.18153761631297	8.42982755532771	8.59627352176871	8.23575451658714	8.18942116685175	8.12908965735717	8.70245039294103	8.65542012091051	8.7029770119528	8.62549382745341	8.37336407551525	8.78127972947638
AHDC1	0.247052676037462	0.999999999998646	24.040404040404	20.0155607087029	4.52550029623155	3.94928080591143	0.516554446805585	0.130797092481342	4.31591743318421	2.63491420188133	3.51243853233866	3.47752058492607	4.76250636024101	4.65955644834792	4.06702153628556	3.92568456780419	3.71414230402604	4.06953363588033	4.07814300080336	4.38876125126466	3.99059435553058
IFI6	0.999889758520946	0.999999999998646	27.3563218390805	20.6436273000321	8.05847633784848	7.26513643258128	0.0409602817215322	0.00563792326567212	6.65573001911314	6.84833611231919	6.71995014294896	6.91828995530958	6.90890154353882	7.02507802299487	7.11971770353895	7.48986134315857	7.66349418026086	7.49366552730099	7.70537837249972	7.79036950910168	8.12831195310609
FAM76A	0.637272577388994	0.999999999998646	22.3824451410658	16.2061469373757	4.27239944815827	4.04475142367026	0.355780655628844	0.0879610681503894	4.49631028531377	2.93706048728048	3.64588691940926	4.05737457724644	4.48365334056398	4.18936990803763	3.501394512328	4.17432318362759	4.21370641300342	3.97554365598417	4.4386988170429	4.22270310923313	3.91714930837359
STX12	0.999934251193768	0.999999999998646	20	17.9681526822469	6.87273817200597	6.76990312754641	0.0240869877611572	0.00355795161427767	6.51635751793648	6.73531125431266	6.66597881070879	6.508407602279	7.32301131241257	6.62712381788539	6.82340543418129	6.75337004933783	7.03106578037413	6.61439572348707	6.84799283747962	6.66641280524556	6.88349397678167
PPP1R8	0.853979448522861	0.999999999998646	28	5.1143935315376	4.79055283475064	4.65565126702133	0.153846206117135	0.0330450451061309	4.65663331529135	5.07495465129998	4.48999289220367	4.63892132851861	4.48365334056398	4.65955644834792	4.81178955457775	4.54616497263317	4.6375098770325	5.16397026658823	4.58999625346097	4.41979655444078	4.4208141155008
RPA2	0.987248682807612	0.999999999998646	20	6.75440830680987e-05	5.4326166059455	5.00959821172102	0.0233077379615382	0.00465261623317512	5.53743830557216	5.3384129701096	4.74925217056885	5.31727727803132	5.39405871078792	4.92734520434437	4.38114229288293	5.13769242538573	4.71413051562948	4.99859185875448	5.26568401467651	4.11304361546111	5.26236202022856
XKR8	0.990753911080276	0.999999999998646	24.7058823529412	4.2521751463979	3.46974574052471	3.02270543835454	0.271436746149869	0.0897992714426153	2.15131921093718	3.33204115939561	3.01683038943228	3.47752058492607	1.71832823801555	3.36144674340984	3.10543677277655	3.3641217466207	3.44112872142309	3.65008787446126	2.78654768332771	3.44979952387664	2.49549535232771
EYA3	0.406758203177555	0.999999999998646	21.8348623853211	19.901456469711	4.9191022549681	4.37319617673784	0.503775360348485	0.115196149449731	5.48143016583903	4.49901508510838	4.08247614114232	4.46985102291144	4.55857999858381	5.05485245078165	4.90198961254808	4.20658722544158	3.61105055748286	3.69009345742933	4.23945050568323	4.32461295208497	4.06048087276763
DNAJC8	0.691088664989983	0.999999999998646	20.8163265306122	7.1958637371662	8.08330876617334	7.82027779399657	0.235756368590379	0.0301468023004711	7.36575473469867	7.80269765535384	8.0267980690171	7.92694896752912	7.25705262009683	8.15425643378977	7.73720871718026	8.33571972710187	7.91683494409934	7.81187891495021	7.77283589626562	7.5694543917041	8.13237419842173
ATPIF1	0.999851024088004	0.999999999998646	20	19.6937712722052	7.70148778730467	7.6965307143132	0.000504960760398408	6.56088800450487e-05	7.74154392472849	7.79957748228685	7.67523049579987	7.79765867990228	7.7360081470442	7.39405678919083	7.91290846315207	7.59109643632616	7.692189583205	7.60510187026344	7.54792167286977	8.15788704707915	7.40389536614154
SESN2	0.860042368589741	0.999999999998646	25.0526315789474	10.0520573693151	7.38737701787386	7.04551090947928	0.332253546686978	0.0471581906487367	6.88349194148093	7.38232763577921	7.21477961262214	7.39051111800848	7.18793327808305	7.43370118394018	5.81180810871257	7.23220279869822	7.09454473535676	7.10343464695257	7.56932860824376	6.22303559156095	6.91212977394061
MED18	0.955529502707143	0.999999999998646	28	16.5471523575376	3.70282390545083	3.39993305403049	0.26481131400208	0.0778872141873962	2.15131921093718	2.09825111924309	3.28581262457362	4.24873969667551	2.64894872868561	4.03296208995174	4.06702153628556	2.81356217964154	4.06560957685424	3.38351713492304	3.64323239267843	3.56533501496886	4.22168190833025
PHACTR4	0.999896561050855	0.999999999998646	21.570996978852	12.3175114479945	5.7281817821884	5.57095599685465	0.0755141294649816	0.0135549678560765	5.45258903527132	5.6046636920284	5.73977090618154	5.75597437128744	5.80131031607327	5.41320454477185	5.81180810871257	5.56846873860297	5.3797071199532	5.38724584122763	5.73489718100714	4.86531042862514	5.78006852520712
SNHG3	0.793747422616539	0.999999999998646	20	11.3380108931229	4.34349142856478	3.70624316292823	0.299595569127059	0.0808353785644097	3.77894907975892	3.10822895025946	3.20160364683693	3.71223997514558	3.54088207977141	3.9479026193039	3.66490310521332	4.26902816102399	4.44111447714695	4.34482699140087	2.94467641137918	3.18661359547821	3.71529804640971
RCC1	0.901206851715656	0.999999999998646	28	20.0864431850756	5.74275314059937	5.22110377491734	0.381517452554247	0.0730721833929238	5.39311722187878	4.55929084422847	5.20351991635832	4.85052872905573	5.90544801110013	5.19063192533591	6.35746352837433	4.82084698649076	4.83342850841067	5.27335431101503	4.7485310050533	5.50926885358361	4.98530608318089
TRNAU1AP	0.986297601125791	0.999999999998646	24.7058823529412	10.1372243611957	4.55898491889798	4.24483096332412	0.221463734136992	0.0521725684839908	3.95378293091089	4.07240855434794	4.12881363697469	4.52021189973276	4.08794542673139	3.99105913867254	4.58550739729552	4.29926359256019	4.55659059884752	4.79352415338943	3.9347062354348	4.74792941027064	3.37477944605676
SNHG12	0.978117722972983	0.999999999998646	28	24.0394077971894	5.39278308279266	5.00990365563051	0.209096521210705	0.041736635189722	4.82361160565409	4.64523051965035	4.21724938138434	5.06926100672002	5.14939388661426	5.11461488316815	5.6649647324517	5.21902267061122	5.21369807483936	4.81177142585429	5.42177960652096	4.62014533785148	4.94891604630971
TAF12	0.999999973918313	0.999999999998646	28	0.621710048400502	4.94970025890381	4.97910571052112	0.0653656456067197	0.0131279891223435	5.2990437618041	4.87603360072564	5.09099342948405	5.24425087798302	4.36341989989019	4.8117418127957	5.53003313844516	4.38634423412756	4.92223712743638	5.32508573573078	4.87179851178113	4.81949757779958	5.15464230044741
GMEB1	0.999064389188828	0.999999999998646	20	15.9080019711446	3.22495185921819	3.29238540845573	0.246338804753395	0.074820767982002	4.03384734050881	4.07240855434794	2.55630858271826	3.62288072047359	2.77997639330072	3.76107768388395	2.76436756178778	3.11494711463458	3.31560042919251	3.2291516607753	3.97192438711044	1.67035095084561	3.57907163263291
YTHDF2	0.999884679726886	0.999999999998646	23.5643564356436	0.871219584629699	5.89452801102328	5.64053164206273	0.0873084544270852	0.0154787633449312	6.03245616842268	5.28586705720949	5.51398357990227	5.60081565995316	5.14939388661426	5.75112556314477	5.38116730079766	5.64109251744394	5.83342308197001	5.71266277444475	5.58681651858315	6.15088012299017	5.79038865529671
SRSF4	0.997996964493326	0.999999999998646	28	20.3096031991012	6.97544882479678	6.81862850594317	0.0797026920191241	0.011688962369728	6.45224225961038	6.64084122214796	6.26043484852198	7.06120357596825	6.69307837361103	7.10091191279766	7.01749364468298	6.68631230742099	7.11823480452856	6.95125240443132	6.84297939009231	6.60021869952083	7.16306742411568
MECR	0.946316230868355	0.999999999998646	24.5360824742268	7.552150419828	4.36685037355801	4.03103795729548	0.329661991078273	0.0817809195970586	3.82468363362403	4.49901508510838	4.03460081527754	4.12402346502426	4.44467836319727	3.81010054416064	3.31695739123544	4.95983315777581	3.98544028411832	4.00755886380865	4.58999625346097	2.77127300331964	3.91714930837359
PTPRU	0.970753821138721	0.999999999998646	28	8.8632192766994	4.56078584190745	3.86568831631307	0.513704598972949	0.132888261271643	4.34759314579045	4.11319210662009	4.08247614114232	3.9874969149675	2.16451907769086	4.07368224702945	1.66465656993128	4.66702969660488	4.3155848900031	4.6385894730033	4.8318682565263	3.11256516149706	4.75177546374735
LAPTM5	0.959229668505273	0.999999999998646	20	19.712170887152	4.0646423520865	3.49133521923196	0.257834360314206	0.0738497864352669	3.73171710612689	3.10822895025946	3.36537628779245	3.62288072047359	3.54088207977141	4.45898628771476	3.98684763428832	3.04529578514669	2.94364079242703	3.65008787446126	3.59633477549591	2.67165072010618	3.75799093246764
SDC3	0.260884781287211	0.999999999998646	28	11.1009837636441	5.46660792790074	5.30594928184615	0.237844063648326	0.0448259210584785	5.03292004152171	5.32110944527701	5.58217883958714	5.33144923562541	5.39405871078792	5.36480466633929	4.78832997341744	5.10383159566779	5.33187884537497	5.23330085244137	5.63401954449537	5.64678889951149	5.44329207511811
PUM1	0.204060353604891	0.999999999998646	28	19.5750320122842	6.30388645247517	6.16738290023722	0.135839584174149	0.0220254825055412	5.75383901106483	5.93549759824957	6.09523329114247	6.18069855980748	6.23733625953566	6.35713986121389	6.30882831731813	6.0406510700663	6.18705885692099	6.02569814867049	6.25617096625491	6.4123916763783	6.31123681989597
SNRNP40	0.753083561283002	0.999999999998646	20.2266288951841	19.9783034258832	3.46762743791093	2.41570690585036	0.606028714702959	0.250870133804427	2.63479154675381	2.63491420188133	2.25582519013742	1.8720311405709	3.74715376094786	2.4832374104969	4.41217025267897	1.74642348181574	1.17820256749211	1.75542836930389	2.94467641137918	2.18570412574362	1.87450417458971
ZCCHC17	0.740871506940959	0.999999999998646	25.2296819787986	16.4843271735943	6.05665055361422	6.00127629258041	0.0686847720528758	0.0114450274748712	6.32276410025064	5.76681828647296	6.03567684916325	5.85740010776986	6.02916193138144	6.27221690378197	5.7645017754669	5.95777674661017	5.90053703117167	5.71266277444475	6.07988211221074	6.00501686307608	6.30405188504903
SERINC2	0.639030173448703	0.999999999998646	21.570996978852	16.4832556184551	6.11589016460513	5.57384440521597	0.303462521183129	0.0544440244688479	4.40893153754978	5.40562349245726	5.42394027600952	6.16495705845136	6.02916193138144	6.13465377336762	5.83489201633377	5.72144335032609	5.97508372368372	6.11657578167004	5.8592860738166	3.77187912541629	5.306174193481
TINAGL1	0.883574787845519	0.999999999998646	21.9692307692308	18.7272298306913	5.92925236044886	5.47234704030317	0.19265724044834	0.0352055962513785	4.70634553574377	5.42194803257073	5.89529714097134	5.75597437128744	6.0935682010611	5.68695634510851	6.04743915301356	5.69893895706485	5.48550125849009	5.69310907926795	5.10744861994207	4.35704361026038	5.17053207157757
PEF1	0.46718862185365	0.999999999998646	20.5763688760807	14.6253900659355	5.74923534876181	5.4931827099115	0.290651160127478	0.0529112493569617	5.59135311765063	5.07495465129998	5.24618284585513	5.2885087542654	6.05527047562205	5.24512642954533	5.59907583688959	5.36909946811675	5.90053703117167	5.60168168857295	5.80875411944006	5.29164783181256	4.8537104828836
COL16A1	0.977766175197474	0.999999999998646	21.3134328358209	15.4909919959914	7.54068517726616	7.35030716447164	0.0695329058441542	0.00945986396054952	7.64923855136489	7.31399670439405	7.67523049579987	7.09066452521253	7.93894770793721	7.3324695670816	7.33335732062232	7.02165755039045	7.10406749458039	7.13276136024861	7.23617499444007	7.66321508620779	6.96319658414386
SPOCD1	0.996319892897929	0.999999999998646	26.3468634686347	6.75440830680987e-05	5.02594581215995	3.27798628323612	0.052238662116217	0.0159362052194573	4.88965277622168	4.9454331285564	4.17370903080538	3.8366870027185	3.54088207977141	3.29411908199421	2.94495785369283	2.4321263027667	3.24848771324805	1.89888921080791	2.29325684940232	2.95198788883688	2.1556653848205
PTP4A2	0.98193446167333	0.999999999998646	22.5236593059937	19.8060344189421	9.34933040157281	9.21785677486274	0.0832057357014552	0.00902658152905552	9.28406694068041	9.13417489688072	9.15178291258947	9.27344643586413	9.3383035205123	9.19643094452066	9.56843541320679	9.01409898309994	9.19932397381199	9.14478248161382	9.23254128817142	9.22752436235871	9.11780397807481
KHDRBS1	0.690681592323989	0.999999999998646	20	19.3478624703624	6.55501684590519	6.40767068103536	0.195937615457979	0.0305786026173116	6.91025412297775	6.53224963592207	6.53446278750265	6.508407602279	6.40913751521399	6.46055646091138	6.85762136520822	5.82898275641316	6.09454699937587	6.32784835225979	6.35808553770412	6.56594674645895	5.94619683012515
TMEM39B	0.899190458639266	0.999999999998646	20	6.75440830680987e-05	6.13741346156198	5.41474660850578	0.15150556345613	0.0279801760655128	6.11759695571321	5.701453917869	5.97355557539426	5.19859220718501	4.9960925342929	5.6059847565199	5.23264206440693	5.31092844148063	5.12293315235686	5.23330085244137	5.61061107530584	5.30832900210344	5.05544310441978
KPNA6	0.748064959903445	0.999999999998646	28	25.341998853333	7.54342926231989	7.31209631990424	0.159052146141229	0.021751921635424	6.95206708496475	7.04031911822696	6.74990794988511	7.11134570855164	7.3757630442138	7.36153773311986	7.60916907332354	7.57882377617588	7.37183943842131	7.43012135597431	7.28505076920036	7.4765727176771	7.5628399335093
TXLNA	0.579455790398492	0.999999999998646	25.5913978494624	11.4409578752151	6.67456637446608	6.44965061427031	0.214057395970373	0.0331889909659223	6.03245616842268	5.98027869143927	6.79370960227123	6.61652517594818	6.23733625953566	6.34055048011562	6.38117980459247	6.45743895074719	6.67631971979883	6.60396271037228	6.7334601069058	6.60021869952083	6.34663436083323
CCDC28B	0.707764589010188	0.999999999998646	22.6666666666667	9.9296684202758	4.7255234599188	4.34697407971073	0.439505851743105	0.101106158832296	4.03384734050881	4.75239045330718	4.45404692923363	4.39085177190076	3.98304528231797	3.90341520927163	3.17944340910617	4.54616497263317	4.81034507034376	4.69865651177566	4.56585637212373	3.61980869764561	5.08927306937561
TMEM234	0.876588385115875	0.999999999998646	26.9433962264151	5.683184006432	3.84567807959768	3.46206016243317	0.594157033417233	0.171619499818182	3.46913981129174	4.33629215853056	3.76802979215229	3.62288072047359	1.95860485589433	3.9479026193039	2.76436756178778	3.42022743109744	3.81035609820733	4.06953363588033	4.14484541701629	1.86332108090116	3.95433915113667
EIF3I	0.237425144935017	0.999999999998646	25.7761732851986	20.4753537652468	7.14807388603877	6.85265467855401	0.290266662929283	0.0423582796077114	7.12653687415349	7.09733432747451	6.24999087308099	6.72248930841831	6.99909146380629	7.1301634670345	7.15683106688169	6.88379905208974	6.59085056225655	6.73403920377184	6.51761374749382	6.99995604634321	6.89788292255017
MTMR9LP	0.52642233796168	0.999999999998646	28	12.0943761596571	2.83824758824928	2.09426387819575	0.734552051330263	0.350744745673163	0.43021695477682	2.09825111924309	3.28581262457362	2.49273846487827	2.50482130096439	2.3569573204147	0.441825759599175	2.4321263027667	1.66359032724319	2.54775178904148	2.17056068900396	2.77127300331964	2.68441575645219
FAM167B	0.857584132490013	0.999999999998646	24.040404040404	4.5545034195615	3.0562976933672	2.18918427291653	0.825095182912973	0.376896176863971	2.73400121416108	1.92582084017837	1.87583536006694	2.84856485172607	0.586517577969968	0.881701783481506	3.81175244559224	2.53734766452988	2.44115720955346	3.2291516607753	1.0732713640057	1.67035095084561	3.13670982018935
HDAC1	0.904458981226878	0.999999999998646	28	17.3491854944046	6.15327242397804	5.97731744388564	0.0265767168837836	0.00444626157691685	5.65603118068461	6.12689591001058	5.85451620814524	6.08356524268228	6.05527047562205	5.57795183332247	5.94507627669412	5.99519868497509	5.87851080453081	5.96991628732254	6.16269209364862	6.39687762636721	6.00054380394371
MARCKSL1	0.433319502343757	0.999999999998646	21.0619469026549	3.0094577483628	5.31060801893248	4.91573515599696	0.741254968381517	0.150792291459645	6.54396346018668	5.09545458231018	5.47863774458042	3.527619029671	4.91286614631471	4.45898628771476	6.17049883782152	4.82084698649076	4.34800602237826	4.65889096999059	4.68270857404323	5.87668077605627	4.64208681662109
BSDC1	0.738928238617564	0.999999999998646	20.2266288951841	0.8443840443916	5.7557352235532	5.26482180668262	0.505941418952869	0.0960984887106111	5.77728890671174	5.13560073129293	5.53133697572607	4.46985102291144	5.67229461485998	5.03436854873193	6.96090979454299	4.57116155985225	4.71413051562948	5.16397026658823	5.07360694751087	6.06514311641999	4.79341766055513
ZBTB8A	0.949880818155482	0.999999999998646	27.148288973384	16.0083495516645	5.28343419204178	5.1861074734778	0.109228008749729	0.0210616554532143	4.80090855169431	4.96784375322148	4.77861374085914	5.5410929813134	5.07477848606814	5.42898361189836	4.74023440667818	5.26570728057835	5.1599271350384	5.63280572245492	5.07360694751087	5.46531988500574	5.50725470989554
ZBTB8OS	0.86304901282007	0.999999999998646	28	16.6708856813086	4.9766941286573	4.7456989449521	0.153053901025176	0.0322510767751031	4.43864970620795	4.80312621933777	4.34050107352332	4.72732220380021	5.24323304854509	4.92734520434437	4.63894823480676	4.52072763896449	4.87851606400498	4.79352415338943	4.49091425619067	4.74792941027064	5.15464230044741
RBBP4	0.999998592950363	0.999999999998646	25.0526315789474	22.9473008769695	4.69195518748784	4.05017603812571	0.119010367523105	0.0293839987207517	4.31591743318421	3.94264764357744	2.80486735808522	4.30727479375571	3.30011830298164	3.48735111423401	4.21512624188685	3.8863899810165	4.55659059884752	4.55440006309262	3.97192438711044	4.59317193927624	4.77274680287367
SYNC	0.994675128261117	0.999999999998646	20.458452722063	11.815116257452	1.04449710856382	0.80376828840193	0.40252724304898	0.40252724304898	-0.143520440799451	-0.143520440799449	1.0080857305469	1.31015933669366	0.586517577969968	-0.143520440799451	2.02729970119914	-0.143520440799451	1.44121418412663	0.974007513820331	1.5377734686283	-0.143520440799451	1.71028876489987
KIAA1522	0.277339350750081	0.999999999998646	24.5360824742268	16.0305431604198	2.29060475315723	1.51402087915608	0.996224870135208	0.657999426461349	0.43021695477682	0.472672557897069	0.544261825194254	1.70791355308234	3.01096452334231	2.21855423318891	-0.143520440799451	1.55921399437448	1.44121418412663	2.36211514233966	1.7238168387679	3.25704621715484	0.760683050753112
YARS	0.593827511955617	0.999999999998646	26.3468634686347	5.4363431894424	7.0551271950301	7.01190965438484	0.124122242437396	0.017701631731632	7.29033834675737	7.17162029522223	7.29316727874247	7.29249756522277	6.95122927748326	6.99359198898915	6.92908416208278	7.044149711755	7.00079839086496	7.01956990203256	7.04422101456338	6.38905758802274	6.74178819096673
S100PBP	0.999998649484658	0.999999999998646	22.9581993569132	4.7172531168981	4.90539173615821	4.30897114832042	0.0127060054328386	0.00294873300272415	3.77894907975892	3.69650211829967	4.34050107352332	4.49525119670305	3.80983994743439	4.48940357576395	5.4723167199386	4.49483373673289	4.66350486357533	4.69865651177566	4.32823178187022	4.11304361546111	3.62592430875028
TMEM54	0.997631377182678	0.999999999998646	28	0.541023492640602	3.93744551693001	3.80361213132803	0.253640223665897	0.0666840400409962	4.10970111357953	3.8000516593961	3.51243853233866	4.09108386331955	3.98304528231797	3.76107768388395	2.76436756178778	3.62508435157273	4.02608172597578	3.38351713492304	3.59633477549591	5.16914509921553	3.75799093246764
AK2	0.980098504088959	0.999999999998646	28	10.5484247352081	6.15783859458976	6.09282862645873	0.0848998337837872	0.0139343872918239	6.18927721557736	6.3221814592131	6.18568766139705	6.24948409143738	5.72203725268104	6.26344305967203	5.70310039721595	6.11052164917107	6.2311812822379	5.97801839408448	6.15462174488412	6.29175349580659	5.88972216886738
ADC	0.900673223079607	0.999999999998646	24.8780487804878	23.9578442388718	1.96029672200268	1.57242608008602	0.318352524747735	0.202459453439184	2.00007548295432	2.51828615997935	2.41387584263118	1.31015933669366	0.586517577969968	2.06545091100517	2.17932836192942	1.91210659750605	0.44132812652333	1.59611054372312	1.7238168387679	-0.143520440799451	2.02192326935502
ZNF362	0.928927432038499	0.999999999998646	28	4.026510235765	5.19158604000862	4.66454615073203	0.394296881435141	0.0845305992681115	4.40893153754978	4.7779813551558	4.30057579393507	4.68379875369723	3.8699154159479	4.65955644834792	4.90198961254808	5.03362822995687	5.17807437356332	5.06094480034403	5.23539497715733	3.90943773854977	4.70889548335176
PHC2	0.997311652999387	0.999999999998646	20.695652173913	19.2504802175777	5.63768479987422	5.58046650475188	0.171489758346224	0.0307303624527084	6.10838122927097	5.50090983389539	5.89529714097134	4.98211535390821	6.20271495262938	5.52019696955579	5.38116730079766	5.62923959893327	5.55658402451379	5.26012633015529	5.44843145655225	6.13226293186183	4.96722579790463
CSMD2	0.999804821802298	0.999999999998646	25.4092526690391	6.75440830680987e-05	3.51462054711261	1.41386342019629	0.13962073018478	0.0987512147144994	3.52561786535888	3.0251817651992	3.44078046240903	1.31015933669366	2.50482130096439	2.06545091100517	-0.143520440799451	1.09104470055856	0.44132812652333	-0.143520440799451	0.383981261226801	-0.143520440799451	1.06266416665931
SMIM12	0.940363752352639	0.999999999998646	28	20.0219641574605	5.48924588326018	5.34718231380342	0.0387558826257521	0.00724790746814563	5.84543485330188	5.38911211903603	5.49641890556327	5.15144116307716	5.53059816647383	5.36480466633929	5.6905001849443	5.15432940499061	5.24846329447173	5.43511484283688	5.14051461987017	4.88768261082673	5.15464230044741
ZMYM6NB	0.832828959395787	0.999999999998646	21.3134328358209	20.9100806059489	4.30115194897827	4.11657406636609	0.573110702304793	0.139220306270526	5.10882132489056	4.1914553650054	3.76802979215229	3.47752058492607	4.48365334056398	3.22349490550357	5.65202549168136	3.30574554324044	3.90055257047266	4.00755886380865	3.89650245975355	5.49476744807926	3.62592430875028
ZMYM6	0.968654648386709	0.999999999998646	28	15.5777003553634	3.04114713711979	2.55109036708883	0.0514303177214838	0.0201601316774103	2.00007548295432	2.51828615997935	3.20160364683693	2.15304865897807	1.71832823801555	2.599348269397	2.02729970119914	2.19542084896014	2.55663004422072	3.28246323220272	3.08717254417184	2.67165072010618	3.13670982018935
ZMYM1	0.901432130876861	0.999999999998646	22.2429906542056	1.3856851798333	2.39750898555513	2.45834466115158	0.56571676838385	0.230121014894164	4.21649066624073	1.50324129890482	3.01683038943228	1.31015933669366	2.77997639330072	1.69973268965723	2.85748655328471	2.4321263027667	1.44121418412663	2.63231888060936	2.17056068900396	4.53766337746876	2.27805425130621
SFPQ	0.560805770993552	0.999999999998646	25.4092526690391	1.195593025867	7.63432966327514	7.55991299199414	0.230895215443995	0.0305420466728268	8.28206796166642	7.78702886777368	7.54459439879456	7.65844426825008	7.0776183881796	7.57513404096057	7.82629255325743	7.52226700815364	7.39141495158115	7.46800754562048	7.09571064199908	7.6567162645407	7.45019310084813
ZMYM4	0.949389474487499	0.999999999998646	20.458452722063	20.2343487581058	5.67349062266489	5.54427059401724	0.143119787997475	0.025813997634227	5.66862598040883	5.76681828647296	5.09099342948405	5.58906727325216	5.7382441689503	5.42898361189836	5.72797540783937	5.69893895706485	5.17807437356332	5.54826801603274	5.84932028658193	5.35724556610855	5.5320663058298
KIAA0319L	0.926526268948948	0.999999999998646	28	21.3190589683821	5.9458875962885	5.53311091921452	0.245696525162884	0.0444047713393325	4.88965277622168	5.35551141564734	4.74925217056885	5.35938222246764	5.65532516609179	5.90572238229191	6.13373991439826	5.55600123193302	5.70163372846619	5.45846661049411	5.93662702072972	4.9314123352963	6.09515535591444
NCDN	0.994904394238148	0.999999999998646	20.8163265306122	10.1603356445838	5.29305804514964	5.14677076125188	0.141125148204001	0.0274201348283238	4.75440168453323	5.32110944527701	4.91707560263299	5.21397288128388	5.30981216752454	5.07504958196294	5.1055275933961	5.61728849175565	5.10407424194272	5.04560738532158	5.29535019541493	4.56568460758129	5.45631348034855
PSMB2	0.919965704696249	0.999999999998646	23.7209302325581	23.551959931799	6.39589263140237	6.25018833598643	0.197856867583851	0.0316561448948122	6.63662521206661	6.18544031136824	6.46391732976558	5.98838903437035	6.39897894968961	6.06567432273382	6.78243338802568	6.16078985574864	6.06559571746423	6.19513264979119	5.70204885048524	6.65992840458371	6.16820037328274
C1orf216	0.790471535655894	0.999999999998646	20	6.75440830680987e-05	4.54588166067684	4.50090689413162	0.0815976787091734	0.0181291638837414	4.46776804356594	4.52946773172054	4.65740223992445	4.49525119670305	3.80983994743439	4.9049537345073	4.21512624188685	4.6436532573891	4.06560957685424	4.41811982730042	4.66008305122086	5.11328278295354	4.57203349605417
CLSPN	0.968554784566337	0.999999999998646	25.9636363636364	5.5871660095557	4.93484857940694	3.63840132229377	0.17074422997906	0.0469283662945177	4.46776804356594	5.32110944527701	4.5927504680129	5.41367625856516	3.46500586734277	3.71033025116514	3.24983821520572	2.31862272429218	3.17810001326038	3.65008787446126	2.8677774554478	1.86332108090116	3.2000103259377
AGO4	0.904193440077625	0.999999999998646	20	4.2208368064687	3.72185514053589	3.35689661099475	0.24354333289915	0.0725501441127141	1.6396728193739	3.98721073338893	3.64588691940926	3.47752058492607	3.01096452334231	3.36144674340984	4.06702153628556	3.8459950914429	2.85618046483744	3.56658651563748	3.59633477549591	2.95198788883688	4.02596074998897
AGO1	0.967860736740806	0.999999999998646	20	8.3338763827758	4.89628840420972	4.76906956690903	0.113301517131559	0.0237575727386575	4.25040000842076	5.05415922324802	4.48999289220367	4.76957099200031	4.40462115690752	4.68606180160431	4.96612146559541	5.03362822995687	4.61103789588324	4.8825366029375	5.00344476132733	4.69816556558256	5.18624873839351
AGO3	0.907385437230242	0.999999999998646	28	7.9733845753947	2.98887706039325	2.46648472234998	0.613754620741416	0.248837795417866	3.77894907975892	2.09825111924309	3.28581262457362	2.49273846487827	2.64894872868561	0.881701783481506	3.10543677277655	0.784049441541552	3.31560042919251	3.38351713492304	2.94467641137918	2.18570412574362	1.71028876489987
ADPRHL2	0.719041359782798	0.999999999998646	28	6.1931294457772	6.12182324884488	5.86899376603371	0.294759484441634	0.0502231721811546	6.43022128892192	6.04494725462175	6.08351706586633	6.00616737627181	6.19098739359347	5.82454116349801	5.21515429963624	6.0135518319817	5.98542563276987	6.13118069542047	6.37901825608114	4.86531042862514	5.32048749083372
COL8A2	0.97433491100678	0.999999999998646	20	19.828718937056	5.09657452751936	4.41507664495005	0.245717028729278	0.0556540799830346	4.80090855169431	4.61714895550486	4.74925217056885	4.52021189973276	4.73045810059209	4.78746646398619	5.94507627669412	3.52628894849985	3.81035609820733	4.03887901049178	3.85725943341457	4.35704361026038	3.75799093246764
TRAPPC3	0.221128452851647	0.999999999998646	24.8780487804878	7.9296393605085	6.72683652443881	6.53164519089416	0.326198086699843	0.0499411828362324	6.24920281915747	6.87229405700045	6.76465675772817	6.83120853965739	6.42924254127562	6.4137450040651	6.04743915301356	6.65742475622632	6.60433376175954	6.82668069775808	6.75497196770446	5.86545241997943	6.48013029794292
MAP7D1	0.99334471424682	0.999999999998646	20	6.75440830680987e-05	7.37272568758323	6.91111480191937	0.101776753052948	0.0147265319662585	7.44109904658526	7.15706595879569	7.23080158177882	6.80097282823394	7.32301131241257	6.93401990782399	6.53709922891133	6.71463277021966	6.59085056225655	6.8621333828312	6.79705667991214	6.80803503003356	6.69860583505017
THRAP3	0.992678401430846	0.999999999998646	20	13.0089342609967	7.6461196331651	7.57029733803923	0.153782907745463	0.0203139851552111	6.85070791914117	7.68250553766481	7.30330440112399	7.84040459453684	7.29040887978448	8.04842367050263	6.95565403855822	7.68282709392075	7.67950648140409	7.63871067096311	7.48816318357222	7.44674753147998	8.26963894510203
EVA1B	0.805397744571624	0.999999999998646	25.7761732851986	17.9690392144611	7.35505116958615	7.28863033321561	0.192370879544995	0.0263932825167887	6.93131207938303	7.24685684848449	6.82922175881585	7.20283715603011	7.56936726139895	7.14456979903272	7.43882492716742	6.79109434779127	7.45232925491044	7.41826103561642	7.24380296439999	8.18297852775524	7.30298955890791
STK40	0.970386865921131	0.999999999998646	20	11.9196684685875	3.92696182425341	3.89009411168095	0.290489758706044	0.0746742239047067	4.34759314579045	3.64179993711086	4.52506496091116	4.09108386331955	4.40462115690752	3.07094368327666	3.61243264193056	4.07296183465311	3.76305111861688	4.00755886380865	3.21685077617601	3.86502640398493	3.57907163263291
LSM10	0.999977266386947	0.999999999998646	20	11.0304198045316	4.76147240073555	4.75279035280787	0.00852895655939329	0.00179451562687896	4.65663331529135	4.85213819239101	4.55930461987481	4.36352723501805	5.17343207609802	5.01358961489321	3.4424969885775	5.2809390399074	4.5840710871821	4.9166587150817	5.1240763502883	4.77218209099716	5.05544310441978
OSCP1	0.903326160617222	0.999999999998646	22.2429906542056	9.4173016518596	3.05328911983116	2.5036373281693	0.626305240460246	0.250158133294095	0.839608978701183	2.51828615997935	2.91473812046802	2.84856485172607	2.50482130096439	3.42577195658348	2.66482093146691	2.89501322127256	2.76307390925618	3.11622765465715	2.94467641137918	-0.143520440799451	2.68441575645219
MRPS15	0.318181586997516	0.999999999998646	27.148288973384	22.7789956288654	5.68745704618299	5.52701367615522	0.319186067294556	0.0577501859044779	5.24960199264003	5.30359586191296	4.91707560263299	5.4660008978564	5.14939388661426	5.89440101831865	5.81180810871257	5.32569256436888	5.52856977725299	5.31232574043801	5.33873610910162	6.05529448367522	6.3183861494547
LINC01137	0.959355419878704	0.999999999998646	28	20.1191918515319	2.83366057759891	2.13416027985882	0.482394844176929	0.226034965006865	2.52825241225533	1.92582084017837	1.3585129212174	0.759154381586092	3.21002293960977	2.98815899708197	2.66482093146691	1.09104470055856	2.76307390925618	2.54775178904148	0.769406707754063	2.67165072010618	2.1556653848205
ZC3H12A	0.995119263142636	0.999999999998646	28	7.2721730853865	4.09282733784088	3.76012369936638	0.215950480254168	0.0574317489317062	3.63234470313085	3.69650211829967	4.34050107352332	2.925321659005	2.64894872868561	4.03296208995174	3.76444425684758	3.96393720734444	3.98544028411832	4.34482699140087	3.9347062354348	3.90943773854977	3.87897536031905
MEAF6	0.999967316885364	0.999999999998646	28	20.5272233686734	5.89246562446006	5.76133828949551	0.0160330482454568	0.00278286874330734	5.73000164880011	6.00215854924097	5.73977090618154	5.52884593097193	6.08091491830567	5.71296752259291	6.01748560032082	5.68755373556555	5.93295839375749	5.73195498695909	5.43516707529581	5.90985084188805	5.37636153121735
SNIP1	0.607387284386429	0.999999999998646	23.5643564356436	20.0933955232741	3.85213056778789	3.63821844061541	0.418630419353215	0.115064674149253	4.25040000842076	2.63491420188133	3.01683038943228	3.2576756504028	4.03644857200797	3.81010054416064	3.76444425684758	3.30574554324044	3.81035609820733	3.94280183571214	3.39182862307208	4.79603379907039	3.53064615759055
DNALI1	0.933393325998762	0.999999999998646	20	7.3290805412932	3.06810356366164	1.81036587475568	0.431123393893546	0.238141582265369	-0.143520440799451	0.903075389908508	2.07830491553214	1.70791355308234	0.586517577969968	1.47497464543229	-0.143520440799451	3.3641217466207	2.44115720955346	2.92831230009667	2.29325684940232	3.25704621715484	3.13670982018935
GNL2	0.999987695045874	0.999999999998646	20	7.9999324559169	6.31328757360423	5.94328404072585	0.0920665892476796	0.0154908613851872	6.08037548371775	6.06587492999478	5.81254889610299	6.37793516019184	5.3525503015877	6.48340465357619	5.04742339475308	6.06725065352652	5.94360560071663	6.12389671980678	5.42177960652096	6.10387878590031	6.42820464396017
RSPO1	0.988921374386915	0.999999999998646	22.1052631578947	9.6913976888375	3.42209342808548	2.35791445693411	0.730693280999305	0.309889647968566	1.15813915390314	2.09825111924309	1.64023869014112	2.99820018580854	0.586517577969968	2.06545091100517	3.55798158040556	2.19542084896014	3.50002127093975	3.65008787446126	2.94467641137918	-0.143520440799451	3.67130314537494
C1orf109	0.877854027560167	0.999999999998646	28	21.0694365660057	3.27252117902026	2.67517360595074	0.349779794016299	0.130750315881645	2.00007548295432	1.72994828521981	1.87583536006694	2.99820018580854	2.50482130096439	3.29411908199421	3.81175244559224	2.4321263027667	2.76307390925618	2.45791722319418	3.44573646859521	2.18570412574362	3.0011130998141
CDCA8	0.827106356551178	0.999999999998646	28	13.2893372368941	4.93963971499193	2.86516968446106	1.17970848947989	0.411741229804961	1.15813915390314	2.93706048728048	4.37935114575212	4.72732220380021	5.24323304854509	3.85751220360217	2.31685280403026	1.74642348181574	2.66354149148149	2.54775178904148	1.7238168387679	2.32337305027693	2.49549535232771
YRDC	0.91840798127515	0.999999999998646	21.0619469026549	15.6838066945879	3.23095252430216	2.97228344024194	0.0265185675419569	0.00892195111102804	4.43864970620795	3.2612260418557	2.80486735808522	3.66825209139218	2.90008843214465	3.36144674340984	2.55789308502013	2.89501322127256	1.44121418412663	2.78789332414616	2.51118342401998	3.81920438828121	2.1556653848205
C1orf122	0.983526412700982	0.999999999998646	20	6.66621082727245	7.579564041346	7.28103008828387	0.15011011946316	0.0206166047445275	7.68377339150127	7.45551946219833	7.4473877751775	7.42065207612266	7.83728650879578	7.259336777789	7.05237935451242	6.65742475622632	7.14154214232916	7.24780175282935	6.92592544989314	7.18295004382308	7.17886517650349
MTF1	0.582420810506239	0.999999999998646	22.2429906542056	19.9191186185489	5.20169091947429	4.883195370356	0.296563170270267	0.0607313752119335	5.37785815299223	4.33629215853056	4.5927504680129	4.39085177190076	5.585378028987	5.0949678610214	4.98688050210198	4.71267604344731	4.71413051562948	5.07612087570096	4.94848902375439	4.77218209099716	5.08927306937561
INPP5B	0.983957935695776	0.999999999998646	20	8.0298983369662	4.09874069983523	3.69205143047327	0.319980166640201	0.0866673102111105	4.28353060848596	3.74920572397365	3.11217310438267	3.79638574596001	3.38491645696151	3.60314428508461	5.0073450675833	3.18139007509882	4.3155848900031	3.94280183571214	3.81691903043352	3.25704621715484	2.39086748490056
SF3A3	0.969575345000766	0.999999999998646	20	6.94996315340311	5.77871238612462	5.51689343430892	0.175120630449141	0.0317426161179924	6.02267830373332	5.32110944527701	5.66312561516863	5.83767739329485	5.75427104101921	5.75112556314477	4.28384160201708	5.41123842839852	5.36393988576376	5.69310907926795	5.15676769762422	5.60689154002072	5.68370667770083
FHL3	0.362981695093407	0.999999999998646	28	8.3699149468048	5.70639369827531	5.35332271609768	0.361546158918459	0.0675367763335607	5.53743830557216	5.54629238522995	5.53133697572607	5.61246914757598	4.82454306463042	5.17199986440703	4.53001058234427	5.50502501624486	5.76303402540113	5.61213115056155	5.78803511457272	5.1321449160154	5.37636153121735
UTP11L	0.931092940533641	0.999999999998646	24.3686006825939	6.2391632844404	5.62204871487731	5.73366091655415	0.111607887187782	0.0194653797655786	6.23233369739378	6.07622601673012	5.86823833654146	5.86716126885541	5.30981216752454	5.776014853283	5.39676442474863	5.79755415733596	5.61103156504175	5.39936281700508	5.8592860738166	5.18729532173122	6.1442606201573
RRAGC	0.776352262705717	0.999999999998646	22.3824451410658	9.7859939512682	8.03973837012374	7.71598679123704	0.287140114274864	0.0372136606818671	6.90494125473831	7.64822560216184	7.72886316291907	7.83295264200421	7.43661998996299	7.7232562489572	7.68099251352115	8.06361913919851	7.82768264798182	8.14078656026329	7.99926531295714	7.19645483893447	7.82120380687765
RHBDL2	0.893676384557688	0.999999999998646	28	9.46472129370526	2.05310227995698	1.72269667401473	0.454793538282454	0.264000938263009	1.15813915390314	1.72994828521981	2.91473812046802	2.27538320653625	0.586517577969968	2.06545091100517	1.66465656993128	0.784049441541552	1.85622319640014	1.75542836930389	2.51118342401998	1.67035095084561	1.87450417458971
AKIRIN1	0.870514976728798	0.999999999998646	23.8795986622074	7.2156721371784	6.62460692838538	6.2498397241174	0.372742099237991	0.0596402653014641	6.10838122927097	6.3984082503129	6.24999087308099	6.28632711340882	5.33133948710316	6.68082871395225	5.84629692338163	7.02165755039045	6.44859831194312	6.39595216853668	6.27862402774371	5.30832900210344	6.7785407388579
NDUFS5	0.197976839411398	0.999999999998646	24.7058823529412	3.8372237437392	8.21698598298259	8.11282337169441	0.203271245157635	0.0250555492021245	8.44284587953371	8.32515644891706	8.23970420429695	8.23466731861335	7.84852781434726	7.72964082827109	8.15683471875005	8.2454298193618	8.25274352763471	7.93352062265957	7.95348091127082	8.04048863970765	8.11810601409272
MACF1	0.733356625144752	0.999999999998646	23.5643564356436	8.8365860962496	8.324371379119	8.26469900246648	0.272895352545817	0.0330193939869287	8.00256629038466	8.50256570023258	8.65827578341573	8.69685540709489	7.92485596230486	8.50627677137866	7.52650968372932	8.56921357500918	8.19152914511646	8.32198177663352	8.3120316860371	7.74819894576222	8.27883051850061
KIAA0754	0.999761420674676	0.999999999998646	20.9384164222874	11.9222740867709	4.32115800064311	4.16303421741155	0.191169218049761	0.0459206453913378	3.34908401278607	4.55929084422847	3.8806340048725	4.76957099200031	3.54088207977141	4.51919277573952	3.17944340910617	5.0515019278386	4.3155848900031	3.56658651563748	5.0213077841675	3.61980869764561	4.44714386527155
PABPC4	0.165382186507401	0.999999999998646	25.7761732851986	20.0897488173809	8.27904040135471	8.11687658560033	0.226270770002567	0.0278765812953201	8.05387424344556	7.86670917150624	7.55735653037341	7.9523899009296	8.345618816209	8.30722462317133	8.13142223468124	7.96333103998001	8.15763501056546	8.0762103688943	8.18109212518548	8.48395677957278	8.45782924412704
PPIE	0.976695494756294	0.999999999998646	23.1067961165049	19.7758203778218	5.34018440815159	5.03571824264775	0.20385523640947	0.0404818591085993	4.80090855169431	5.30359586191296	4.45404692923363	4.92718384718023	5.80131031607327	4.8117418127957	5.4723167199386	4.75692234032734	4.7868862783051	5.36270224255403	4.8318682565263	5.4352587065819	4.83389153371853
TRIT1	0.904455696206615	0.999999999998646	20.695652173913	18.5390205309441	3.33153180135329	3.2264554965662	0.233086501432717	0.0722422800130926	4.31591743318421	3.10822895025946	3.11217310438267	2.49273846487827	3.30011830298164	3.1492347100698	2.76436756178778	3.42022743109744	3.10410123107648	3.2291516607753	3.39182862307208	3.44979952387664	3.07050394025668
CAP1	0.806354846145049	0.999999999998646	27.3563218390805	6.06453601580723e-05	9.16396044492619	8.65206767142264	0.0623771332517829	0.00720950593784785	9.15686526880829	9.2136838852563	8.88274362641775	9.05811729050597	8.83254234718121	8.64615624543677	8.04991923392092	8.73461362788026	8.61935088563032	8.50272912908329	8.57347322665582	8.06523583674554	8.17237968174454
PPT1	0.831267118386993	0.999999999998646	28	4.54840750213172	6.32290141190285	6.01780787916693	0.0162050927553127	0.00269285644884297	6.24920281915747	6.37344416402866	6.28109868145295	6.3222526338662	5.89102356307998	6.09564167761653	5.44256888744885	5.76542562121354	5.85614307368179	5.88628971928842	6.11357860812519	6.33309727593368	5.62725373960705
RLF	0.877034644878167	0.999999999998646	25.7761732851986	6.8128918596441	5.19210761900422	4.99031276331466	0.425618609756251	0.0852889648290396	5.42315955561675	5.07495465129998	5.67878388867058	5.44007578338518	3.92758895911203	5.01358961489321	3.98684763428832	5.43866245260629	4.92223712743638	5.19210356027399	5.40826674442002	3.99435811483958	5.34869498687192
ZMPSTE24	0.611252328965736	0.999999999998646	25.4092526690391	20.3387878948587	6.08916979461812	5.83642520206251	0.257957348916946	0.0441978334316334	6.07091810703612	5.51619652204373	5.64729552830166	5.658163986913	6.17916372027649	5.68695634510851	6.50147503860909	5.66451015074165	5.61103156504175	5.73195498695909	5.6909310746818	6.12286346254552	5.84091016639645
SMAP2	0.998307581914004	0.999999999998646	28	11.0814620027788	4.44228747608447	4.11964925387847	0.0774116633746846	0.0187908383952359	5.01330394152591	4.55929084422847	4.45404692923363	3.2576756504028	4.08794542673139	4.03296208995174	2.02729970119914	4.66702969660488	4.50000759642655	4.15777300942164	4.11187966945204	4.47993333236039	4.2814357258699
EXO5	0.951895200610463	0.999999999998646	20	12.005301126748	3.29309921055776	2.91476811977736	0.36686857167071	0.125865439923479	3.34908401278607	3.69650211829967	2.25582519013742	3.31585649646084	3.92758895911203	1.89414944266486	2.85748655328471	2.97211044717295	3.17810001326038	3.11622765465715	3.21685077617601	0.861044176625659	2.77034210908
NFYC	0.771227090607624	0.999999999998646	20.9384164222874	10.1690931166956	4.26299752378505	3.8038199600405	0.32955588595076	0.0866381399258579	3.52561786535888	4.07240855434794	4.12881363697469	3.91406164762926	4.59463286426505	3.65773247064643	2.02729970119914	3.67205562610387	4.37971455180209	3.72901956168175	4.29924086157	3.11256516149706	4.02596074998897
CTPS1	0.998487266372576	0.999999999998646	20	6.75440830680987e-05	5.2348259117064	4.59645689988372	0.131456410973882	0.0285995091082454	5.21567366622316	5.09545458231018	4.80738964726577	4.85052872905573	4.69768171031657	4.57698705916092	5.17952968846844	4.03752790880044	4.41074113117461	4.487868514673	4.35665158804586	4.11304361546111	3.99059435553058
SCMH1	0.999659729177531	0.999999999998646	26.1538461538462	9.3652970424792	5.47908763801284	5.30699870793325	0.111321356797035	0.0209763301111463	4.97325298910718	5.45405319782064	5.13706247581203	5.55323694086618	4.8545889168996	5.54936339196382	5.2669942214194	5.50502501624486	5.48550125849009	5.29945188084017	5.61061107530584	5.32481949882447	4.98530608318089
HIVEP3	0.999963789625808	0.999999999998646	26.1538461538462	16.4456151397316	4.03925678502558	3.08133768792427	0.162813323505134	0.0528385201476609	1.6396728193739	1.92582084017837	2.41387584263118	2.27538320653625	1.71832823801555	3.71033025116514	3.10543677277655	3.3641217466207	4.14155748244118	3.47795368047272	4.32823178187022	4.07455653854433	3.87897536031905
FOXJ3	0.752920769939305	0.999999999998646	20	16.2293103271299	4.65377379588773	4.17934716823855	0.331377644415095	0.0792893318203952	4.1461830129101	3.69650211829967	3.98508207138795	4.33567516594256	4.9960925342929	4.54837930257483	3.90195475267351	4.38634423412756	4.24847143410976	3.8038558894639	4.58999625346097	3.25704621715484	4.02596074998897
PPCS	0.999807287065089	0.999999999998646	22.5236593059937	11.0444518234881	6.44974016611279	6.1881991817455	0.121255606271239	0.0195946514826041	5.7179336245521	6.15646505596279	6.04778644820817	6.16495705845136	5.60318530794197	6.35713986121389	5.9765548732797	6.36039916548151	6.48549780529349	6.43767477855597	6.52389275020173	6.04537815634136	6.40152373020265
PPIH	0.989254688995442	0.999999999998646	28	22.514480072015	5.61515098632203	5.32973393842177	0.140086137976551	0.0262838895140106	5.53743830557216	5.3384129701096	5.28762031272143	5.41367625856516	5.53059816647383	5.29763723111559	5.95564564188516	5.46557488633749	5.02607222974481	5.21969871750537	5.22000860511042	4.9314123352963	4.93037092888905
YBX1	0.995970622559264	0.999999999998646	20.458452722063	6.6792974954663	8.19041600230327	8.05843230789532	0.047063533652205	0.0058402840470713	7.89144496034552	8.07459969402594	7.90560907515587	8.36438652853199	7.83351985768016	8.34097677732452	7.98174754098366	8.39467051443941	8.00588605527267	8.10238871268811	7.98795470782972	7.62377564332278	8.29884818101617
LEPRE1	0.999642204091518	0.999999999998646	25.9636363636364	10.7245297629735	6.73293154282007	6.36767464485468	0.132296103875895	0.0207762034423029	6.61075210435829	6.54720952795366	6.80801953113731	6.63378249283439	6.82032779568686	6.38975708482168	6.56497847627832	5.89975835987462	6.26553269011394	6.35920370842527	5.97379628606571	6.30011757949325	5.60403916562506
C1orf50	0.822993984748221	0.999999999998646	28	7.2407435780005	3.52951818041081	3.18059886432091	0.401611525636634	0.126269153316315	3.28508913236494	3.69650211829967	3.44078046240903	3.57603600288914	1.42987755105829	3.42577195658348	3.17944340910617	3.80443649954761	2.94364079242703	3.76692291544414	3.59633477549591	3.03450947814822	2.49549535232771
CCDC23	0.449301914231914	0.999999999998646	20.2266288951841	0.707446604276299	4.88747370904971	4.77046586326908	0.361329466669901	0.0757430148388677	4.73057369458222	5.01164691651435	4.52506496091116	4.18772882482878	4.76250636024101	4.63255500740989	5.39676442474863	4.35789739684597	4.47086152984003	4.94999239493206	4.89135670460173	5.69832499736214	4.75177546374735
ERMAP	0.998173250258626	0.999999999998646	21.570996978852	3.0866695935442	3.90016726368298	3.44083018610265	0.145345609321652	0.0422414363570442	2.73400121416108	3.18675470455072	3.28581262457362	3.87589298280096	3.46500586734277	3.65773247064643	4.28384160201708	3.71754570755776	3.55660374742509	3.56658651563748	3.21685077617601	2.86445818690091	3.07050394025668
ZNF691	0.96270666649542	0.999999999998646	28	11.8830339290655	2.52740638727768	1.94594384353766	0.445798531027341	0.229091159289002	1.83109912661561	1.50324129890482	2.68593431897992	1.8720311405709	3.21002293960977	2.21855423318891	-0.143520440799451	2.4321263027667	1.44121418412663	1.75542836930389	1.5377734686283	2.86445818690091	2.49549535232771
SLC2A1	0.989559045369302	0.999999999998646	20	6.75440830680987e-05	5.15680757798311	4.05559359593777	0.195957701946915	0.0483178842532924	5.10882132489056	4.82784032833013	4.83560279762148	4.21855675173562	3.98304528231797	4.15182875006524	3.90195475267351	4.07296183465311	3.44112872142309	3.47795368047272	4.07814300080336	3.95252266280119	2.77034210908
EBNA1BP2	0.904404966046546	0.999999999998646	25.4092526690391	19.2196181326067	6.42215865212421	6.2917116115468	0.137034092911544	0.0217800975906228	6.68701968621894	6.5247111129252	6.26043484852198	6.30798959770392	6.47831246267666	6.42165315492377	6.3654123513304	6.14422763902024	6.2484592246355	6.01786014956225	5.63401954449537	6.47283151727652	6.24524668787446
CDC20	0.921376363480466	0.999999999998646	23.8795986622074	15.2382558577677	4.47397277740367	2.72197166401007	1.01703027397364	0.373637348037387	2.52825241225533	2.09825111924309	3.20160364683693	4.52021189973276	5.17343207609802	3.22349490550357	1.44220935725488	1.74642348181574	3.02610071825021	1.89888921080791	1.0732713640057	3.67230016587395	1.06266416665931
ELOVL1	0.999237676830817	0.999999999998646	28	6.75440830680987e-05	5.96188980385285	5.45077734618985	0.0343077743085637	0.00629410671719056	6.06139832458574	5.61889482675047	5.54848411545308	5.60081565995316	5.4143734928567	5.47531103307343	4.92368520393765	5.69893895706485	5.31557712034563	5.09113897046519	5.58681651858315	5.11328278295354	5.38999835359286
MED8	0.47799130063556	0.999999999998646	28	8.0823762541734	6.38959394901198	6.29368966839287	0.281206174240869	0.0446806546012423	6.6931970016135	6.84833611231919	6.76465675772817	6.28632711340882	6.11854662544307	6.30678823354417	5.57185395859463	6.29438294570204	6.16902498750949	6.52873945963531	6.54873899845595	5.83123329701268	6.11171018523951
PTPRF	0.994329682868104	0.999999999998646	20	7.23459329572994e-05	6.31047618741268	5.72840183553002	0.103656267850792	0.0180951460506613	6.36980050029422	5.99126009857842	6.18568766139705	5.73480460001156	5.84686417374735	5.92810201747283	5.67778895459665	5.2809390399074	5.54264489738455	5.23330085244137	5.56262292457443	5.71092642042781	5.45631348034855
KDM4A	0.999973702631965	0.999999999998646	20	15.7367942890511	5.67432732572674	5.5488642777826	0.110262504480199	0.0198711842568732	5.85648601002604	5.21268941575065	5.99872597132693	5.577222429171	5.28795875388786	6.19126252023872	5.2669942214194	5.62923959893327	5.39530389509166	5.44683797323221	5.91767700107259	4.77218209099716	5.43015207067588
ST3GAL3	0.810308824533292	0.999999999998646	20	8.075146153863	3.3997277738483	3.07904423631227	0.331091155787437	0.107530496601108	3.07407684302284	3.46402589722579	3.28581262457362	3.66825209139218	1.42987755105829	3.07094368327666	3.31695739123544	3.57653217047113	2.94364079242703	2.92831230009667	3.01768307010503	3.90943773854977	2.49549535232771
IPO13	0.88194416376317	0.999999999998646	20	8.3665812878254	4.45973230740543	4.12773524888437	0.383913547367353	0.0930082779585042	3.77894907975892	4.52946773172054	4.52506496091116	4.59260297408852	2.34468080484641	3.76107768388395	4.96612146559541	3.71754570755776	4.6375098770325	4.15777300942164	4.23945050568323	4.22270310923313	4.31040946704037
DPH2	0.989301855522883	0.999999999998646	20	4.41131100345126e-05	3.49842756973076	2.96138367205512	0.0365670073974724	0.0123479465840696	3.5799679811171	3.46402589722579	3.01683038943228	2.925321659005	3.11392419152945	4.18936990803763	0.8570550704552	2.81356217964154	3.37972941538501	2.99370839007921	2.94467641137918	1.86332108090116	3.37477944605676
ATP6V0B	0.255155415447404	0.999999999998646	28	4.2813270999731	7.42700846833747	7.37183424433667	0.143375281274773	0.0194490647134286	7.69920186082057	7.56981383690344	7.51872637632608	7.39051111800848	7.176084444933	7.27688099292814	7.27125153440233	7.47338139928336	7.35996535357208	7.3790274481962	7.49776485548734	7.04045719886925	7.22143764330327
B4GALT2	0.462244364844273	0.999999999998646	27.3563218390805	6.760301705299	8.84562793787566	8.77103505642992	0.280954206352191	0.0320320469071922	8.90075312646696	9.35428725326519	9.12202496785162	9.09596615495566	8.49377726614221	8.78596950530399	8.40259170513056	8.75520984036769	8.70319582048386	8.92142477866078	9.11060139294784	7.96622363541999	8.54421624663899
SLC6A9	0.456156113762895	0.999999999998646	25.2296819787986	11.9903373528085	4.36991644841314	3.84061986580624	0.46021669591281	0.119828754730507	3.52561786535888	3.8000516593961	4.52506496091116	4.24873969667551	4.08794542673139	4.45898628771476	2.76436756178778	3.71754570755776	3.94362068298334	3.83986693217394	4.07814300080336	3.61980869764561	3.13670982018935
DMAP1	0.933130661763022	0.999999999998646	28	19.9999187688217	4.50427586462105	4.22317508620884	0.00579297413636252	0.0013717106248519	3.82468363362403	3.74920572397365	4.25951409438415	4.49525119670305	4.03644857200797	4.26164286604192	3.71553201177727	4.61989179520322	4.24847143410976	4.06953363588033	4.41186487358119	4.9314123352963	4.2814357258699
ERI3	0.995807575697482	0.999999999998646	27.3563218390805	23.1662961528914	4.07768839883534	3.9408590108562	0.206847992151764	0.0524880467892771	4.10970111357953	4.33629215853056	3.58070516262485	4.12402346502426	3.74715376094786	4.48940357576395	3.76444425684758	3.92568456780419	4.24847143410976	3.17379423776191	4.11187966945204	3.11256516149706	4.36666764618857
RNF220	0.970488569078403	0.999999999998646	24.2033898305085	4.4981240080884	6.98488776730861	6.88044123832438	0.0566290403682231	0.00823043732323396	6.71157181609218	6.77397845364857	7.14321830026207	7.12767981622689	6.43919095424983	7.0146588439034	7.06219369757431	6.92316331632464	6.8729486595981	7.03518513051226	7.03984609736153	6.53084079348941	6.78887176449817
TMEM53	0.999998840797613	0.999999999998646	28	11.8832892679326	3.72049894932875	3.02381589703994	0.0506775337109521	0.0167594640138512	2.41321381862592	3.69650211829967	2.68593431897992	2.01937141238601	1.71832823801555	3.65773247064643	1.8573427400131	3.11494711463458	3.76305111861688	3.60894122983486	3.68865338592473	3.50872351553355	3.53064615759055
KIF2C	0.999943174230038	0.999999999998646	22.5236593059937	12.8215280803966	4.06808038024489	2.28222742100371	0.527470412487771	0.23112088113278	2.00007548295432	2.25225530714702	3.98508207138795	4.54474808106115	4.32100731688515	1.69973268965723	4.17950092925433	0.393561577079503	1.17820256749211	1.21243452369536	1.32413659361573	0.444486742332654	1.31224570282063
RPS8	0.998896525974174	0.999999999998646	26.542750929368	21.4571855319407	11.5680016997591	11.3156722005972	0.0243903743177729	0.00215545076645872	11.1450437280952	11.169158862198	11.0124030457786	11.2649568590776	11.2019615316141	11.203673970381	11.3557311985212	11.3465011725733	11.4726866846631	11.4252278566349	11.2551744498406	11.7626811433675	11.4828887934015
PLK3	0.89809380643258	0.999999999998646	28	11.0060407851172	3.75287542116109	2.71803544635693	0.756958808145414	0.278494825797799	2.63479154675381	2.74281509665468	3.76802979215229	3.47752058492607	3.8699154159479	3.22349490550357	-0.143520440799451	2.97211044717295	2.85618046483744	2.14901464783826	2.51118342401998	3.61980869764561	2.39086748490056
EIF2B3	0.980154504445964	0.999999999998646	20	12.4148493432818	4.88621399361678	4.71394318948972	0.155240552089007	0.0329322068274249	5.07136977868078	5.07495465129998	4.21724938138434	5.16733001879979	4.55857999858381	4.88220924978223	4.17950092925433	4.97863880881215	4.50000759642655	5.07612087570096	5.17283970981115	3.38836604087825	4.79341766055513
HECTD3	0.669509367463599	0.999999999998646	22.8115015974441	15.6989011579633	4.50709062883802	4.2904706916558	0.248537383295868	0.0579277662423446	5.03292004152171	4.26569057790873	4.08247614114232	4.33567516594256	4.73045810059209	4.45898628771476	3.55798158040556	3.8459950914429	3.24848771324805	4.46499159087628	4.14484541701629	4.97385546472638	4.39399489052761
UROD	0.850930370373526	0.999999999998646	23.1067961165049	8.6565011889379	6.70462487692517	6.51360638426525	0.216663552049699	0.0332632245898504	5.81176420328474	6.53224963592207	6.69706635135346	6.60490453733463	6.28224232663659	6.6339472821683	6.72798523985584	6.5671204408017	6.59760791343177	6.8621333828312	6.6266554979868	6.11340235183311	6.46732304185873
MUTYH	0.99758233778956	0.999999999998646	20	11.7732574317403	2.10454311358349	1.37947231281712	0.434173085103138	0.314738527963988	1.41890382568673	1.72994828521981	-0.143520440799451	2.27538320653625	0.586517577969968	2.21855423318891	-0.143520440799451	2.63541373118016	2.76307390925618	0.974007513820331	1.32413659361573	0.444486742332654	1.31224570282063
TOE1	0.787395807785404	0.999999999998646	28	13.8161977892048	2.97105570042355	2.54009607894707	0.203323495649796	0.0800455925013979	2.52825241225533	2.93706048728048	3.28581262457362	2.925321659005	1.71832823801555	2.599348269397	0.441825759599175	2.4321263027667	2.76307390925618	3.17379423776191	2.70047002147028	2.44904175186301	3.2000103259377
MMACHC	0.848374468767435	0.999999999998646	20	19.857965161384	2.20560900891179	1.49035709584962	0.648856696175003	0.435369951256618	2.91403634786508	2.51828615997935	-0.143520440799451	1.31015933669366	2.50482130096439	1.47497464543229	2.85748655328471	-0.143520440799451	1.44121418412663	2.02936580174095	1.32413659361573	-0.143520440799451	1.71028876489987
PRDX1	0.400677238796539	0.999999999998646	27.3563218390805	5.80674075929165	9.22608913771139	9.03326537634526	0.127219451838016	0.0140834401003159	9.16021376215043	9.31330732290873	9.09747738035847	9.21062096370401	9.18268063752164	8.9287639034435	8.69997818945887	8.97600099909151	9.12292482768383	9.09070022079656	9.15071411090944	8.71419762809898	8.82961596148126
AKR1A1	0.695397947570889	0.999999999998646	28	11.036250182983	6.31535348800708	6.04769551481967	0.232689298957699	0.0384756967984751	5.83429838997826	6.29585045897322	5.92185776702913	6.46407197539558	6.46863109063867	5.90572238229191	5.4575194759838	6.0135518319817	5.91142530836857	5.81571296728385	6.02781408187257	6.68569294952326	6.04431961364781
NASP	0.266799229616001	0.999999999998646	24.040404040404	4.4293334079459	6.16057229020349	5.9999981700021	0.219189347046661	0.0365315689832259	6.01283371710745	6.43103562987331	6.20744207972807	6.53314364669919	5.56734820386425	6.0247242657744	5.92370237341083	6.225200427134	6.13226654847252	6.00997933477202	5.56262292457443	5.59334340578812	5.86063358609289
GPBP1L1	0.990016397000343	0.999999999998646	20.695652173913	19.6839368497643	6.45229712803588	6.10778844162937	0.031896741384673	0.00522230618979394	5.68111177781214	6.12689591001058	6.19660587457068	6.13294921706239	6.43919095424983	6.53535064858406	6.41220696625011	5.98593380800464	6.2484592246355	6.27621768546865	6.36509691162916	4.84258584423414	6.1442606201573
TMEM69	0.384503780188253	0.999999999998646	20	0.549568753569101	3.56114238843839	3.03595480966678	0.529663415553608	0.174463537423912	3.63234470313085	3.2612260418557	1.87583536006694	2.15304865897807	3.46500586734277	3.42577195658348	3.85755845454493	2.63541373118016	3.31560042919251	3.52295064246393	3.08717254417184	2.95198788883688	2.68441575645219
IPP	0.862972832614087	0.999999999998646	20	11.1908311405291	4.51025325644595	4.22375204561462	0.308271912354141	0.0729853241916058	2.91403634786508	4.15285437348499	4.12881363697469	3.9874969149675	4.66414333271575	4.36368622688059	4.06702153628556	4.52072763896449	4.83342850841067	4.21373676941532	3.81691903043352	4.35704361026038	4.57203349605417
MAST2	0.984758154555322	0.999999999998646	22.1052631578947	12.7071843205112	5.0115418056167	4.64558812889408	0.239031082951426	0.0514533523677505	3.52561786535888	4.69980520575729	4.80738964726577	5.2885087542654	4.59463286426505	5.13399793746809	4.61247524878709	5.31092844148063	4.14155748244118	4.79352415338943	4.63709703540452	3.95252266280119	4.49840420010274
PIK3R3	0.667663678965182	0.999999999998646	20.695652173913	7.837938351289	3.71045827356903	3.31839881325259	0.463359604621298	0.139633489130599	1.6396728193739	3.69650211829967	3.70825059248063	3.71223997514558	2.77997639330072	3.36144674340984	3.38109227575296	3.8863899810165	3.81035609820733	3.05626823318	3.73268791013838	2.95198788883688	3.57907163263291
POMGNT1	0.837859621756831	0.999999999998646	20	7.4026209688648	4.69753717437287	3.90285863162893	0.466354094458779	0.119490388578112	3.95378293091089	3.98721073338893	4.03460081527754	4.09108386331955	1.71832823801555	4.11328455435324	5.36539971012945	4.52072763896449	3.76305111861688	4.00755886380865	3.9347062354348	3.61980869764561	3.99059435553058
LRRC41	0.936773661413567	0.999999999998646	21.570996978852	21.4957230254127	3.53236201105535	3.14663825127991	0.541046720982886	0.17194436658323	4.3785883040921	2.25225530714702	3.44078046240903	1.70791355308234	4.13766728283327	2.599348269397	4.41217025267897	2.81356217964154	2.94364079242703	3.2291516607753	3.08717254417184	4.11304361546111	2.49549535232771
UQCRH	0.996858970097648	0.999999999998646	20.5763688760807	6.75440830680987e-05	8.24477139562959	8.09074397963303	0.0751446810478703	0.00928773438351693	8.32247953510335	7.99227066646119	8.21037672051838	8.02830347262605	8.2214140118804	7.86629513300936	8.23916985412449	8.00061102494562	7.94625140623309	8.15157224653234	8.09936188927221	8.32089573109269	7.84615182352827
NSUN4	0.738015684442401	0.999999999998646	28	7.74699495735859	4.23682152234044	3.9879019775181	0.255695314382572	0.0641177531002671	4.10970111357953	4.07240855434794	4.08247614114232	4.74860124738227	3.54088207977141	3.9479026193039	3.24983821520572	3.52628894849985	3.94362068298334	4.2938111968044	4.17707469064467	4.0350145268464	4.33881276409771
MKNK1	0.721883172682114	0.999999999998646	24.040404040404	8.1546059892722	4.23988471707404	3.91239037365717	0.405947943094788	0.103759570064406	3.82468363362403	3.98721073338893	4.52506496091116	4.05737457724644	3.98304528231797	4.45898628771476	3.10543677277655	4.07296183465311	4.44111447714695	4.00755886380865	4.32823178187022	2.32337305027693	3.53064615759055
MOB3C	0.34672422156185	0.999999999998646	20.112676056338	4.4584178075992	4.06295758367529	3.83007830524911	0.293822311900434	0.0767144398843625	4.3785883040921	4.11319210662009	3.64588691940926	3.47752058492607	3.54088207977141	3.71033025116514	4.47229324315806	3.76164516320023	3.94362068298334	3.47795368047272	4.07814300080336	4.18706811543841	3.48053861013227
ATPAF1	0.975233036812702	0.999999999998646	25.4092526690391	10.4661919096436	4.95406389393494	4.76159213753688	0.163410941392876	0.0343185507437029	4.18176508990684	4.52946773172054	5.06739523361735	4.41766838914439	5.1000815032163	4.60503855396148	5.08641836681385	4.49483373673289	5.08496553894784	4.9166587150817	4.89135670460173	5.05517000037009	4.4208141155008
EFCAB14	0.58760274855571	0.999999999998646	20.458452722063	0.286577120113499	5.57260897734362	5.40037523759963	0.167403091169936	0.0309984184070039	5.82307529279786	5.46984177453302	5.26705034640408	5.25915487015578	5.37345378311067	5.72579933538504	5.58552910220358	5.2809390399074	5.41073385744897	5.31232574043801	5.18873464630383	5.50926885358361	5.15464230044741
STIL	0.99983371582753	0.999999999998646	28	12.433810183845	3.79222686535566	2.95295515720635	0.342171857191403	0.115874383109534	2.73400121416108	3.2612260418557	3.76802979215229	3.91406164762926	3.92758895911203	2.8068123947251	3.90195475267351	2.63541373118016	2.02613870204901	1.75542836930389	1.88858621151708	4.18706811543841	1.87450417458971
CMPK1	0.748789642655368	0.999999999998646	20.3418803418803	19.8929736010767	6.02312990318488	5.9914116581222	0.319478767412615	0.0533227869561452	7.04677015662609	6.3221814592131	5.99872597132693	5.52884593097193	6.21434794741268	5.78830030789082	6.30056062577822	5.39732841858516	5.81033955638036	5.93704503618239	5.61061107530584	6.60021869952083	5.49468703830177
SPATA6	0.61462593839415	0.999999999998646	25.0526315789474	6.8676936437882	3.24075965596705	2.37919945841209	0.914832891406308	0.384512903351482	2.00007548295432	2.25225530714702	3.51243853233866	2.59025433846869	2.34468080484641	0.458305775291369	3.98684763428832	2.19542084896014	3.17810001326038	3.17379423776191	3.08717254417184	0.444486742332654	1.52495154367521
FAF1	0.552887669588473	0.999999999998646	28	10.4753343148149	4.3344529215758	4.13132182953862	0.354818247172057	0.0858849205683118	3.99437047546066	4.26569057790873	4.03460081527754	4.52021189973276	4.18573243586092	4.22595891115376	3.24983821520572	3.80443649954761	4.2824183874463	4.1289554123639	4.35665158804586	5.1321449160154	3.87897536031905
CDKN2C	0.733528891506969	0.999999999998646	27.3563218390805	16.7197908196991	4.18333891971255	3.76206329054288	0.272143280045342	0.0723388361725489	2.82682530273383	2.51828615997935	3.36537628779245	4.18772882482878	3.92758895911203	4.36368622688059	3.76444425684758	4.1075462925244	3.94362068298334	4.00755886380865	3.9347062354348	3.95252266280119	4.02596074998897
RNF11	0.470705897248178	0.999999999998646	24.3686006825939	18.2281525011109	6.01502371850556	5.80219393074292	0.308150767387729	0.053109353300825	6.01283371710745	5.56110811018565	5.70959963629933	5.85740010776986	6.00257217728882	5.8829901082314	6.23265592405445	5.0515019278386	5.68903374384007	5.54826801603274	5.91767700107259	6.08464095152233	5.8992894729521
EPS15	0.686516484809992	0.999999999998646	25.2296819787986	19.8721513593009	5.62237150682473	5.37637068774127	0.197516294287279	0.0367378489615008	5.33108801831996	4.58850992449374	5.42394027600952	5.18304579004423	5.43440618727645	5.85989390398007	5.61249655174351	5.03362822995687	5.41073385744897	5.62250547086524	5.28059335702116	5.73580379054349	5.41689128674075
OSBPL9	0.973838122499337	0.999999999998646	20	1.3673333001192	5.49407861756108	5.44596749018629	0.095675137733292	0.0175680699353604	5.63050684318525	5.50090983389539	5.63128981568971	5.15144116307716	5.3525503015877	5.64703854488216	5.55804794838247	5.2347526593534	5.45605762299728	5.59115598844348	5.65705425557921	5.03526698490947	5.45631348034855
NRD1	0.852961855029816	0.999999999998646	20.2266288951841	12.7924948097961	6.73159428997069	6.43392533949801	0.296069493468828	0.0460169302325053	5.91050658002348	6.3480404867877	5.94793822745962	6.94157475052935	6.01592831165182	6.38975708482168	5.81180810871257	6.59785423589431	6.70788973331546	6.81767970712976	6.7603001850224	6.04537815634136	6.87866559264119
RAB3B	0.977758509445571	0.999999999998646	26.7415730337079	0.878877971444708	7.15982627837024	6.54463563705596	0.0449771841028793	0.00687237404756606	7.10353039013987	7.15706595879569	7.12618759526595	7.21817288027135	6.23733625953566	6.73260596662252	6.18853294040031	6.6805808859208	6.02606748160588	6.30870272920075	6.22567941210342	6.17836305748486	5.90879374872874
TXNDC12	0.935531119165702	0.999999999998646	20.112676056338	19.3181132072826	5.84201426798962	5.71786616653165	0.172305229374792	0.0301345334704309	6.0421682095097	5.701453917869	5.78387673953359	5.5164940245579	6.17916372027649	5.57795183332247	5.91289548936122	5.54342504346026	5.66349875883389	5.77908616049623	5.58681651858315	6.05529448367522	5.02080076818728
BTF3L4	0.996918563932743	0.999999999998646	20	19.8496532319807	5.69490985351322	5.30122441372882	0.240065672324081	0.0452849480777257	5.55110707397309	5.05415922324802	5.92185776702913	4.66153453242796	6.23733625953566	4.94939445023953	6.38899937663956	4.6900333917249	4.87851606400498	5.19210356027399	5.40826674442002	5.29164783181256	4.79341766055513
ZFYVE9	0.996675555344564	0.999999999998646	20	7.9999324559169	4.65916585217294	4.19468587257207	0.133898528451001	0.0319209906340133	3.63234470313085	4.30142320635367	3.8806340048725	4.36352723501805	4.23224773594329	4.22595891115376	3.55798158040556	4.29926359256019	4.55659059884752	4.15777300942164	3.81691903043352	5.07480217167391	4.49840420010274
CC2D1B	0.818026794314427	0.999999999998646	20	0.1940859967862	4.45502717425807	3.76732633436845	0.501932476709238	0.133233076235054	4.70634553574377	3.89666406044266	3.11217310438267	2.76749367806755	4.9960925342929	3.71033025116514	4.98688050210198	3.18139007509882	3.50002127093975	3.56658651563748	3.89650245975355	3.11256516149706	3.83976380590329
PRPF38A	0.986477724742811	0.999999999998646	20	7.4750959263937	4.89187261311943	4.77085097298573	0.0622727746622264	0.0130527604016217	4.49631028531377	5.40562349245726	4.71928060070351	5.01760775494435	4.32100731688515	5.03436854873193	4.38114229288293	4.90189909301904	4.3155848900031	4.57591246490724	5.28059335702116	4.88768261082673	4.73049477827015
ZCCHC11	0.929626876239275	0.999999999998646	28	17.3596256480139	4.3103489795571	3.68111741767728	0.0277660789653043	0.00754283979966719	2.28820113824228	3.64179993711086	4.12881363697469	3.66825209139218	3.61296630849053	4.07368224702945	1.44220935725488	4.26902816102399	4.10408323837674	3.87500095185438	4.14484541701629	4.18706811543841	4.4208141155008
GPX7	0.999631450979989	0.999999999998646	20	18.4409540720733	5.92102448500549	5.67061354489617	0.125235634965216	0.0220850237762956	6.0421682095097	6.03436846392181	5.82667408078597	5.42693640494126	6.46863109063867	5.52019696955579	6.01748560032082	4.95983315777581	5.55658402451379	5.60168168857295	5.0563836922912	5.86545241997943	5.306174193481
COA7	0.997722862973568	0.999999999998646	28	19.9999533310378	2.83785099030754	1.87639818939356	0.617591861913847	0.329136888643796	2.82682530273383	2.25225530714702	2.25582519013742	2.01937141238601	-0.143520440799451	1.47497464543229	-0.143520440799451	2.19542084896014	1.66359032724319	2.63231888060936	2.51118342401998	2.03349885003032	3.2000103259377
ZYG11B	0.464319949462833	0.999999999998646	28	19.1975001725167	5.6070160175827	5.38251756897702	0.0267693950487027	0.00497339668763782	4.95280269741052	5.15526249892182	5.63128981568971	5.38678463652259	5.3525503015877	5.29763723111559	5.28386835471858	5.13769242538573	5.50000075912135	5.55911012769572	5.46157499307608	5.69832499736214	5.56850151001061
ECHDC2	0.781605203525254	0.999999999998646	20	12.9059806167687	3.30137290502219	2.64483730212762	0.305639515981371	0.115560800558696	2.73400121416108	2.39139402799914	2.07830491553214	1.52270096391832	2.90008843214465	3.07094368327666	1.66465656993128	2.53734766452988	3.55660374742509	3.72901956168175	2.8677774554478	1.86332108090116	3.0011130998141
SCP2	0.465653537624144	0.999999999998646	22.2429906542056	19.8729624171686	5.54742051669225	5.1318034216529	0.398731147925051	0.0776980556664861	5.7888724513038	4.87603360072564	4.77861374085914	5.05224791558327	5.70564620101251	5.24512642954533	5.74025390426271	4.82084698649076	4.92223712743638	4.81177142585429	5.03895233465086	5.48011879883773	4.70889548335176
PODN	0.644231110574616	0.999999999998646	23.257328990228	20.1797948660265	6.97353475928264	6.31640702489721	0.56153993825389	0.088901797499826	6.43022128892192	6.00215854924097	6.28109868145295	5.49146835211402	7.30135842382199	6.26344305967203	7.67780422465391	5.81858244501811	5.68903374384007	6.11657578167004	6.3225082539002	7.0701039395805	6.02696835711998
CPT2	0.872989242448	0.999999999998646	28	26.967277412843	4.04154189509603	3.47695654544728	0.154273443720083	0.0443702536121967	2.73400121416108	2.63491420188133	2.80486735808522	3.66825209139218	3.68161959729055	3.42577195658348	4.21512624188685	4.1075462925244	3.90055257047266	2.92831230009667	3.54786128965456	3.67230016587395	3.75799093246764
C1orf123	0.999983520036803	0.999999999998646	20	19.4634368731628	5.15784782635499	4.6969315909935	0.0246701984410228	0.00525240744155793	4.65663331529135	4.1914553650054	4.62543848021388	4.85052872905573	3.21002293960977	4.65955644834792	4.94505935971764	4.57116155985225	5.04597165709672	5.04560738532158	5.14051461987017	5.55191848452602	4.57203349605417
MAGOH	0.945876037641548	0.999999999998646	20	18.5660547292516	5.99827793967188	5.9247720862214	0.052821039178884	0.00891528626083763	6.48109025459611	6.23247555177582	6.26043484852198	5.68047988384029	5.45416452091895	5.96103370634065	5.57185395859463	6.11052164917107	5.6763227451671	5.9535742795779	5.8592860738166	6.55200670723201	5.21717756379237
LRP8	0.993416169173159	0.999999999998646	27.3563218390805	6.75440830680987e-05	2.41682189169321	1.62671777701792	0.0250888071791818	0.0154229624423077	1.83109912661561	3.18675470455072	2.55630858271826	1.8720311405709	0.586517577969968	2.4832374104969	2.02729970119914	0.784049441541552	1.17820256749211	1.41698966293284	2.29325684940232	-0.143520440799451	1.06266416665931
GLIS1	0.358115913979183	0.999999999998646	22.8115015974441	8.912350237246	0.910580964873472	0.656605251414148	0.47267574549042	0.47267574549042	0.43021695477682	1.92582084017837	0.544261825194254	1.0608040110551	-0.143520440799451	-0.143520440799451	-0.143520440799451	1.55921399437448	0.856308655728705	0.331477494667755	0.383981261226801	0.444486742332654	1.06266416665931
NDC1	0.911324503902755	0.999999999998646	24.5360824742268	10.0138914351245	3.56760321172281	3.42970470641526	0.334135380235786	0.0974239501175675	3.5799679811171	3.18675470455072	3.76802979215229	4.30727479375571	3.30011830298164	3.48735111423401	2.94495785369283	3.30574554324044	4.02608172597578	3.52295064246393	2.70047002147028	3.95252266280119	2.27805425130621
YIPF1	0.923708335904352	0.999999999998646	20	10.4960496543987	4.88117317979643	4.55219985414356	0.138749549161515	0.0304796699633519	4.82361160565409	4.46790575263009	5.09099342948405	4.54474808106115	5.07477848606814	4.68606180160431	3.71553201177727	4.41424099002146	4.52857648049432	4.57591246490724	4.32823178187022	4.07455653854433	4.75177546374735
HSPB11	0.421412606244404	0.999999999998646	20.3418803418803	19.9408160452672	4.18067290835994	3.86453808026735	0.4346748085749	0.112477817412224	4.86797322687785	4.26569057790873	3.76802979215229	3.71223997514558	3.80983994743439	4.11328455435324	4.58550739729552	3.30574554324044	3.02610071825021	3.90929965335512	3.33582800140294	4.50908709713679	3.26064977203349
LRRC42	0.780599654828722	0.999999999998646	20	5.67292332126949e-05	7.01972491688386	6.72083367969865	0.147847246369249	0.0219983492250143	6.90494125473831	7.14236329626829	7.01339050041988	6.66209373293617	6.61623856529216	7.06096374700596	6.61250720310376	6.40278930798977	6.57724016116461	6.52873945963531	6.84799283747962	6.73588145583392	6.33962399213675
TMEM59	0.57245186286385	0.999999999998646	23.1067961165049	20.0335523588676	8.12852146862828	7.7019069556739	0.465082248992343	0.06038533725076	8.03210816569236	7.40713978690989	7.55311501796509	7.15582692582573	8.38475270589611	7.68105321462638	8.57358960684028	7.13915010686607	7.42219357423012	7.57870544527166	7.47526073428404	8.60872458687047	7.41394214934461
TCEANC2	0.999888636282277	0.999999999998646	20	18.5741493753744	3.14033449295298	2.75416442584078	0.227708910590473	0.0826780378302789	3.46913981129174	3.0251817651992	2.25582519013742	2.59025433846869	2.64894872868561	3.81010054416064	-0.143520440799451	3.24490727255187	3.50002127093975	2.71220215254112	2.70047002147028	3.25704621715484	2.68441575645219
CYB5RL	0.90208701524342	0.999999999998646	20	7.9999557845953	3.16724687379884	2.46543852279135	0.101049878166315	0.0409865738821618	2.15131921093718	0.903075389908508	2.07830491553214	2.38815029101086	2.77997639330072	2.8068123947251	0.441825759599175	3.42022743109744	3.37972941538501	2.45791722319418	3.33582800140294	2.18570412574362	3.67130314537494
MRPL37	0.863359561179916	0.999999999998646	28	11.7183090554372	6.75439084135612	6.51143120067822	0.107430712580686	0.0164987864065117	6.78859778438237	6.59838030673567	6.59348136826842	6.43811186120936	6.3257927158023	5.98257782398815	6.29224528113643	6.35321144779217	6.63092791368618	6.59345369981999	6.83794845991863	6.86552341041633	6.44789642482521
SSBP3	0.325648775072497	0.999999999998646	21.8348623853211	19.9245059180072	4.20637225450731	4.00418068479891	0.497301520984548	0.124195574608423	5.01330394152591	3.64179993711086	3.76802979215229	3.527619029671	4.18573243586092	4.07368224702945	4.47229324315806	3.30574554324044	3.50002127093975	4.36967396139403	3.9347062354348	4.56568460758129	4.02596074998897
PARS2	0.518848471619074	0.999999999998646	22.5236593059937	10.5202503810424	2.40137200184359	1.88178716569341	0.847282247871976	0.450254026235621	1.6396728193739	1.92582084017837	2.55630858271826	2.15304865897807	2.34468080484641	1.20862183731799	-0.143520440799451	1.74642348181574	2.66354149148149	2.25949595777247	2.78654768332771	-0.143520440799451	2.39086748490056
DHCR24	0.993663512258171	0.999999999998646	28	8.4036181694907	8.51862029529343	7.98629006719811	0.229535533533974	0.0287411966761313	7.68066779894688	7.9757786731156	7.92871184815101	7.41733400952045	7.44157740002356	7.64096945176655	7.80891041936656	8.36817292634211	8.43733920653863	8.43665516223876	8.59748704693932	8.18297852775524	8.12015298599125
PCSK9	0.89415946209215	0.999999999998646	22.5236593059937	2.9526138439295	1.71892934073454	1.40885510971986	0.531362900631767	0.377159366471279	3.14789711145434	2.09825111924309	1.87583536006694	1.0608040110551	-0.143520440799451	0.881701783481506	1.44220935725488	0.784049441541552	1.85622319640014	0.974007513820331	1.5377734686283	2.03349885003032	1.52495154367521
USP24	0.992264274757378	0.999999999998646	23.7209302325581	19.2933297739875	4.3790489003569	3.8878827039008	0.326790436200121	0.0840535739085555	3.82468363362403	3.46402589722579	4.17370903080538	3.47752058492607	5.28795875388786	3.42577195658348	4.8575944038313	3.30574554324044	3.55660374742509	3.94280183571214	3.73268791013838	4.29143648060496	3.31884289560443
PPAP2B	0.983796372151169	0.999999999998646	28	18.5215062517021	10.989561487185	10.8382964937369	0.0313608501243629	0.00289352207170981	10.5989913927244	10.5879504325456	11.0452395219114	10.6307409967298	10.860317604447	10.770650394918	10.7569866728757	11.0711628001716	10.6464864217974	10.813874049651	11.0477712295697	11.220666675384	10.8365156607674
PRKAA2	0.987329619691447	0.999999999998646	28	20.4749333872185	1.71456936763894	1.73144419611719	0.141992357380506	0.082008047212222	0.839608978701183	2.09825111924309	1.64023869014112	1.52270096391832	1.42987755105829	1.69973268965723	2.17932836192942	1.09104470055856	1.85622319640014	1.89888921080791	2.60892888096651	2.03349885003032	1.71028876489987
DAB1	0.945970775474314	0.999999999998646	20	7.2271712605085	4.35133844621927	4.20658435528329	0.266337288897524	0.0633143820265997	4.40893153754978	4.22905039901622	4.80738964726577	4.68379875369723	3.38491645696151	3.71033025116514	4.55802582606273	4.07296183465311	3.55660374742509	4.39410023701432	4.07814300080336	5.07480217167391	3.95433915113667
OMA1	0.322614108251132	0.999999999998646	22.3824451410658	16.0803234907738	3.12999663971887	2.82133632017203	0.427044596521618	0.151362527561258	2.91403634786508	2.51828615997935	1.87583536006694	3.2576756504028	3.38491645696151	2.90033322787176	2.17932836192942	2.81356217964154	2.66354149148149	3.05626823318	3.01768307010503	3.18661359547821	2.49549535232771
MYSM1	0.657861428417495	0.999999999998646	20.695652173913	6.9079556190344	3.95558232363665	3.40068219914782	0.514827331490514	0.151389427574127	3.91202039527467	2.84320449120556	3.28581262457362	3.66825209139218	1.42987755105829	3.22349490550357	4.55802582606273	3.80443649954761	3.31560042919251	2.85981052842965	3.54786128965456	3.95252266280119	4.22168190833025
JUN	0.460992703987252	0.999999999998646	28	10.4080880144818	6.28905208900764	5.89689379767976	0.343362562245983	0.0582276998749893	5.89986307559628	6.12689591001058	6.04778644820817	6.52082863849947	6.08091491830567	6.085721562818	5.14300307503474	5.71023503360141	5.62432832957397	5.76041804797701	6.13834433632069	6.38119493052959	5.48200892382777
FGGY	0.747276118867885	0.999999999998646	24.8780487804878	16.4761509848667	3.41881374521452	3.02989999623963	0.540178123642273	0.1782824925947	2.00007548295432	1.23414474216175	2.80486735808522	2.38815029101086	4.44467836319727	3.07094368327666	2.31685280403026	3.8863899810165	3.02610071825021	3.8038558894639	3.33582800140294	4.29143648060496	2.68441575645219
NFIA	0.998492155379092	0.999999999998646	27.7821011673152	20.2178312886017	7.47292017194059	6.78830820085283	0.114881272811262	0.0169234026228847	5.37785815299223	6.3480404867877	6.47292647871355	6.35730524172734	6.47831246267666	6.91733678575557	6.57186491428292	7.21644483121742	7.06071119400341	7.33554747355643	7.41572771157469	7.17387610077532	7.58967905641065
TM2D1	0.766410158304546	0.999999999998646	25.2296819787986	14.8503348841185	6.86490764830691	6.31739210730368	0.297557951024297	0.0471013902525195	6.08977126749167	5.92408171577439	6.05979524798995	5.98838903437035	6.61623856529216	6.30678823354417	5.3494578853436	6.03167443051145	6.83342036874202	6.4725010922379	6.83794845991863	7.24924428099227	6.28957376842908
INADL	0.778240016960152	0.999999999998646	25.2296819787986	1.8199347912019	2.83965964137728	2.29265620858428	0.487202435772062	0.212505666548632	2.28820113824228	3.58494160940971	2.07830491553214	2.6815940952688	2.64894872868561	2.7068063731664	2.66482093146691	2.97211044717295	2.55663004422072	2.14901464783826	1.0732713640057	-0.143520440799451	2.68441575645219
KANK4	0.673652783497538	0.999999999998646	25.9636363636364	2.4937820690485	0.182598244976827	0.540903814748644	0.620009735284011	0.620009735284011	3.07407684302284	2.25225530714702	0.544261825194254	-0.143520440799451	-0.143520440799451	-0.143520440799451	0.441825759599175	-0.143520440799451	0.44132812652333	-0.143520440799451	0.383981261226801	-0.143520440799451	0.760683050753112
USP1	0.9999384274835	0.999999999998646	20	5.6359705055295	5.71360708156718	5.45991409959179	0.0500973543158727	0.00917548397320357	5.85648601002604	5.48545943291215	5.61510453663809	5.85740010776986	5.6890667816933	5.56372842504497	5.31703582666395	5.39732841858516	5.28241043710061	5.24677593953098	5.00344476132733	5.15076362035069	5.44329207511811
DOCK7	0.992845028183934	0.999999999998646	20	15.7180853922836	4.48475396158362	4.10205171227712	0.258407056062201	0.0629945876325276	4.97325298910718	3.52575016199754	4.12881363697469	4.41766838914439	4.59463286426505	4.29646546774351	3.4424969885775	3.57653217047113	3.76305111861688	4.24092506982581	3.33582800140294	4.64662366921666	4.02596074998897
ATG4C	0.992460613894108	0.999999999998646	20.2266288951841	0.612850293706401	3.66160375004842	3.39727839073768	0.293125145181954	0.0862823447089671	4.40893153754978	2.93706048728048	3.58070516262485	2.99820018580854	2.77997639330072	3.36144674340984	3.76444425684758	2.31862272429218	3.66351707298071	3.97554365598417	3.33582800140294	3.99435811483958	3.31884289560443
ALG6	0.94204619142054	0.999999999998646	28	16.6493464468461	3.65335894591406	2.81014002217091	0.175897808998674	0.0625939659984589	2.99627465238526	2.09825111924309	2.55630858271826	3.42561966208256	2.90008843214465	2.8068123947251	-0.143520440799451	2.7272360003609	3.37972941538501	3.33387479569723	3.08717254417184	3.61980869764561	3.75799093246764
ITGB3BP	0.692005490653751	0.999999999998646	25.5913978494624	12.2650688523452	3.6343764264714	3.30311299996865	0.437377959649142	0.132413865239637	2.73400121416108	3.2612260418557	3.20160364683693	4.59260297408852	2.64894872868561	3.76107768388395	2.55789308502013	3.24490727255187	3.55660374742509	3.38351713492304	3.73268791013838	3.32419976987257	2.85143712650029
PGM1	0.99999877428672	0.999999999998646	28	19.2500298883268	7.0992615685805	6.60130268494096	0.167029002692928	0.0253024305451042	6.68081580708374	6.77397845364857	7.22014006370258	6.6394893614058	7.46123842902187	6.7948190068679	7.14302519712833	6.67482660424829	6.28240646191134	6.19513264979119	6.20238023948565	5.52362594601498	6.1442606201573
ROR1	0.620355129221748	0.999999999998646	20.695652173913	15.9573921434784	7.30275484728302	6.91310809092244	0.200554499077898	0.0290107570198772	6.53711133892701	6.73531125431266	6.91104566501114	7.17166781691111	7.40143279082875	7.36564292729087	6.57871863724648	7.10959578331833	6.96988236641487	6.89673571099414	6.75497196770446	6.48755396914382	6.68207330112978
CACHD1	0.964006701384492	0.999999999998646	20	15.6870300270568	3.01937125431696	2.35565178462427	0.371689867569405	0.157786422422655	2.63479154675381	1.50324129890482	2.55630858271826	2.6815940952688	3.92758895911203	1.89414944266486	2.17932836192942	1.91210659750605	2.55663004422072	1.41698966293284	2.70047002147028	1.86332108090116	2.27805425130621
JAK1	0.996903035214197	0.999999999998646	20	19.8262954581177	7.61863085788504	7.3894685369539	0.0639431853598786	0.0086532860976545	7.646057638062	7.56981383690344	7.50121970146439	7.4759220400207	7.52801569305037	7.43760635857833	7.92371525038161	7.17628003603686	7.07045915494728	7.32605737013219	6.82274954263588	7.63042421229477	6.98132711890003
AK4	0.930801050224951	0.999999999998646	20	16.5317521223078	4.91079438949016	4.75287537045128	0.172675369704554	0.0363307169336019	4.68170353717489	5.15526249892182	4.34050107352332	4.61594802719571	5.28795875388786	4.92734520434437	4.41217025267897	4.75692234032734	4.90054221095726	4.41811982730042	5.09062701056446	4.72326204448627	4.2814357258699
DNAJC6	0.998441935928955	0.999999999998646	23.1067961165049	5.1402542887368	2.23352394313906	1.6198429581171	0.370705237538969	0.228852578381965	1.41890382568673	0.472672557897069	3.11217310438267	1.70791355308234	-0.143520440799451	1.69973268965723	2.55789308502013	2.19542084896014	1.66359032724319	1.89888921080791	2.29325684940232	0.861044176625659	1.52495154367521
LEPROT	0.752673026924627	0.999999999998646	24.3686006825939	21.5818990717758	7.98284873149755	7.55783539884544	0.37329751547559	0.0493921203328424	7.73257465625471	7.19080045592592	7.10316266897304	6.98704635582355	8.03719310013774	7.2725149001688	8.81327794286187	7.33063652310464	7.45232925491044	7.46224326741883	7.43917223256504	8.21871343633602	7.46315264613258
LEPR	0.96479166891883	0.999999999998646	20	11.6929461137554	4.23727114512956	3.71638936409708	0.365005275284299	0.0982150252636348	3.07407684302284	2.84320449120556	3.58070516262485	3.47752058492607	4.18573243586092	3.42577195658348	4.21512624188685	4.23814547825086	3.81035609820733	4.26761045634216	4.04359848913102	2.18570412574362	4.52336716237884
PDE4B	0.819538876631625	0.999999999998646	27.7821011673152	26.2639090450682	2.64354843620257	2.29123160913852	0.532443784980215	0.232383222567538	2.91403634786508	2.63491420188133	2.25582519013742	2.49273846487827	1.95860485589433	2.7068063731664	3.02742753309453	2.06070717941317	2.66354149148149	2.25949595777247	1.5377734686283	-0.143520440799451	3.0011130998141
SGIP1	0.976364213360237	0.999999999998646	20	6.75440830680987e-05	3.58459509022409	2.47499765567717	0.425310795822156	0.171842908556529	3.46913981129174	3.2612260418557	3.44078046240903	2.15304865897807	2.90008843214465	2.21855423318891	3.94502552516957	1.09104470055856	2.66354149148149	1.59611054372312	2.40633109803581	2.86445818690091	0.378289623860081
MIER1	0.952877140297074	0.999999999998646	20	7.999941897984	6.62233900125693	6.39027688331163	0.12994331852345	0.0203345364991618	5.94197391498248	6.42294770078207	6.19660587457068	6.71710209332995	6.02916193138144	6.57134217907966	5.70310039721595	6.79640390151505	6.66992196204677	6.38989206200093	6.41999398506145	6.62039776646614	6.65973102383706
SLC35D1	0.799650857306549	0.999999999998646	24.7058823529412	3.3001232560634	4.68261721174682	4.19850591926304	0.395835146039944	0.0942800018987291	4.25040000842076	4.07240855434794	3.70825059248063	3.71223997514558	3.54088207977141	4.07368224702945	4.90198961254808	4.41424099002146	4.50000759642655	4.44174605298825	3.39182862307208	5.18729532173122	4.52336716237884
SERBP1	0.813858904090508	0.999999999998646	22.1052631578947	10.7250935297158	9.50576071506406	9.24580236403122	0.249459568690797	0.0269808458875635	8.73400209196154	9.39413522312405	9.16156737163899	9.5581402894128	8.69815254809247	9.09375837902956	8.67940179201527	9.67948943023664	9.39335659266556	9.4508678736981	9.48350252470853	9.0883740932774	9.44621341053296
GADD45A	0.292560167076898	0.999999999998646	24.040404040404	20.2144687593443	5.10622801585093	4.75363731611337	0.369954315600339	0.0778255241194587	4.68170353717489	4.75239045330718	3.93380305913049	4.70572460030812	4.82454306463042	4.9049537345073	5.51581905589946	4.32887834753443	4.47086152984003	4.77504312893097	4.94848902375439	5.18729532173122	4.96722579790463
GNG12	0.999077567112072	0.999999999998646	20	15.8940313100273	7.47722958609866	7.41154787030917	0.041777148043799	0.00563676424612451	7.77687356477269	7.54394361053837	7.32833989345862	7.57156101919751	7.60515486290108	7.16826520796381	7.7031154017047	7.24001770474419	7.42599513964248	7.27436140558782	7.32515197259889	7.42396690767359	6.90739643850555
DIRAS3	0.962544012102549	0.999999999998646	21.570996978852	4.8579384982129	4.76002442681848	3.71742366425441	0.704921422158573	0.189626334210135	6.85622391984092	5.3384129701096	4.17370903080538	3.13376355732449	1.06896523072008	3.22349490550357	2.31685280403026	2.53734766452988	3.61105055748286	3.76692291544414	3.54786128965456	5.24041486979643	4.44714386527155
WLS	0.995322045790559	0.999999999998646	24.3686006825939	15.6288654399937	4.97357525225576	4.63451148030351	0.00825394515407933	0.00178097415211037	4.28353060848596	4.26569057790873	3.93380305913049	4.41766838914439	4.44467836319727	4.26164286604192	5.36539971012945	4.57116155985225	4.87851606400498	4.81177142585429	4.92969518964536	5.50926885358361	4.57203349605417
DEPDC1	0.948380383181807	0.999999999998646	28	15.1493046030557	3.10799788560172	1.62385958348419	1.12722958922629	0.694166909929296	2.15131921093718	0.472672557897069	2.80486735808522	3.527619029671	2.90008843214465	2.7068063731664	0.441825759599175	2.06070717941317	-0.143520440799451	0.331477494667755	0.383981261226801	2.86445818690091	1.06266416665931
LRRC40	0.818110527491231	0.999999999998646	20	19.1204544400482	3.26061662970981	3.12691137084024	0.136525898372759	0.0436615823671629	3.52561786535888	3.94264764357744	3.93380305913049	2.925321659005	2.16451907769086	1.89414944266486	3.71553201177727	2.81356217964154	3.02610071825021	2.99370839007921	3.39182862307208	3.81920438828121	2.49549535232771
SRSF11	0.846336515834967	0.999999999998646	20	12.3205407076246	9.00592793263681	8.67861688837873	0.345624371505875	0.0398248218525109	8.05627254966398	8.42369699762687	8.38280228326465	8.93009541072531	8.10750161424966	8.95896609953796	7.74940921191979	9.02091908204113	9.10643671127434	9.01101360853804	8.6728812261027	8.35742225428776	9.56142106103488
ANKRD13C	0.976976602286803	0.999999999998646	23.7209302325581	6.75440830680987e-05	4.67198961827547	3.79896353458743	0.263604462099408	0.0693885212899354	4.95280269741052	3.8000516593961	4.12881363697469	3.79638574596001	3.98304528231797	3.90341520927163	3.55798158040556	3.11494711463458	3.31560042919251	3.47795368047272	3.39182862307208	3.86502640398493	4.39399489052761
HHLA3	0.916512903133507	0.999999999998646	25.7761732851986	22.2237591707183	4.0358358812837	2.95829991086706	0.233088724649317	0.0787914449759085	2.91403634786508	1.72994828521981	2.91473812046802	2.15304865897807	2.50482130096439	3.07094368327666	2.94495785369283	3.11494711463458	2.66354149148149	3.43150797822806	3.27756552894282	3.77187912541629	3.99059435553058
CTH	0.951711858115323	0.999999999998646	20	7.9999324559169	1.80976541309585	1.43724698027005	0.426847137560056	0.296989413385202	1.6396728193739	1.50324129890482	2.41387584263118	2.15304865897807	-0.143520440799451	1.20862183731799	0.8570550704552	1.91210659750605	0.44132812652333	1.75542836930389	1.0732713640057	2.77127300331964	1.31224570282063
PTGER3	0.589564680256966	0.999999999998646	20	12.3182508311045	1.67803222054288	0.910647743963578	0.763109449395161	0.763109449395161	-0.143520440799451	-0.143520440799449	1.0080857305469	0.377293495606601	1.71832823801555	-0.143520440799451	-0.143520440799451	1.74642348181574	1.44121418412663	1.59611054372312	1.32413659361573	-0.143520440799451	2.27805425130621
ZRANB2	0.99537389850356	0.999999999998646	20	12.0973399786925	6.81110556215107	6.76725164612461	0.138732279929539	0.0205005351040827	6.75945704469296	6.5247111129252	6.43654732818932	6.79075178264257	6.97877321382634	6.80694603810065	6.17954406786051	7.16811112917442	6.7809530493379	6.61958407295177	6.70057866382252	6.75426096822692	7.28850072369163
NEGR1	0.618754762767179	0.999999999998646	28	20.7493972454682	5.21350063736696	4.7790491016501	0.357972795579604	0.0749046071646353	3.41036037736119	3.64179993711086	3.98508207138795	4.33567516594256	5.54909019956714	4.85910044064894	5.24992038583192	5.03362822995687	5.14154871668285	4.86516805438936	4.76982095644177	5.32481949882447	5.69473694305883
FPGT	0.985474633326114	0.999999999998646	20	1.3803811310345	3.47019885459371	2.94298329463893	0.285035494924379	0.0968525697864519	2.41321381862592	1.50324129890482	2.41387584263118	3.31585649646084	3.46500586734277	2.98815899708197	3.81175244559224	3.42022743109744	3.02610071825021	3.05626823318	3.81691903043352	1.18388346448593	3.53064615759055
CRYZ	0.996407343896719	0.999999999998646	26.3468634686347	22.3828597073266	4.69519940042281	4.43106883090901	0.0699272963073413	0.0157811352014128	4.63111972334431	4.72633740330937	4.89042596928907	4.54474808106115	4.48365334056398	4.48940357576395	5.21515429963624	4.20658722544158	4.14155748244118	4.26761045634216	4.23945050568323	3.56533501496886	4.19085053511973
TYW3	0.948808757279033	0.999999999998646	20	7.846510857285	5.80383705063352	5.56541642249957	0.00192397294527909	0.000345701525136728	5.18092818039785	4.96784375322148	5.20351991635832	5.9055585883868	5.3525503015877	6.0247242657744	5.62579356979548	5.80810661358506	5.76303402540113	5.84258546950902	5.40826674442002	5.27477152694335	5.99162695955934
ACADM	0.999974476416414	0.999999999998646	20	14.476430859552	5.04089695408106	4.73255738318896	0.103447420682107	0.0218586722370391	4.75440168453323	4.85213819239101	4.94324187598746	4.70572460030812	5.4928874640898	4.78746646398619	4.34943232168266	4.6900333917249	4.81034507034376	4.34482699140087	4.35665158804586	4.77218209099716	4.49840420010274
RABGGTB	0.253935233507378	0.999999999998646	20.458452722063	20.0311517920675	3.18102966979932	2.61687116227728	1.07077249055448	0.409180438834699	4.31591743318421	2.63491420188133	1.87583536006694	0.759154381586092	4.08794542673139	2.7068063731664	3.38109227575296	1.09104470055856	2.66354149148149	2.78789332414616	3.08717254417184	3.38836604087825	1.87450417458971
PIGK	0.848323035107112	0.999999999998646	21.186943620178	20.6471709827333	4.65732275801047	4.50539199448772	0.27577485589901	0.0612099582536695	4.88965277622168	4.55929084422847	4.17370903080538	4.39085177190076	4.27731001827728	4.76277564791618	4.96612146559541	4.03752790880044	4.68903974148145	4.51038833265596	4.17707469064467	5.30832900210344	4.09419427954819
AK5	0.999964343293294	0.999999999998646	28	7.23527442502258e-05	4.78057634128611	3.10879273522376	0.441529421471683	0.142026007867618	5.09021707598964	4.11319210662009	4.12881363697469	4.05737457724644	3.80983994743439	2.3569573204147	0.8570550704552	2.53734766452988	2.1781341988143	2.78789332414616	1.88858621151708	3.56533501496886	3.31884289560443
ZZZ3	0.996245796007172	0.999999999998646	25.5913978494624	16.9064828923816	5.33793256505076	5.09254045204104	0.113970469451633	0.0223798849562314	4.49631028531377	4.89953966848362	4.80738964726577	5.44007578338518	5.2203392537284	5.24512642954533	5.4723167199386	4.75692234032734	5.36393988576376	5.01443455385383	5.51298346644152	4.59317193927624	5.37636153121735
USP33	0.73130147634215	0.999999999998646	27.3563218390805	20.1853142504605	6.43907446623586	6.43812246165906	0.0909849485130121	0.0141322177474651	6.11759695571321	6.25997780432735	5.98619566548769	6.48957320372727	6.39897894968961	6.29822275610298	6.59908658779637	6.26404396937524	6.44859831194312	6.54519219083083	6.55488427142835	6.79033211626824	6.90264752234641
FAM73A	0.996879805593764	0.999999999998646	22.6666666666667	19.0807052758786	4.38157271276003	4.21029524343296	0.15351570279073	0.0364619804347872	3.99437047546066	4.49901508510838	4.03460081527754	4.21855675173562	3.46500586734277	4.26164286604192	4.02749144479496	4.35789739684597	4.3155848900031	4.487868514673	4.32823178187022	4.22270310923313	4.47300168680374
NEXN	0.888848809142313	0.999999999998646	28	26.9880928213478	9.6248440885474	9.36685340690159	0.15272136847138	0.0163044473781189	8.86426309797258	9.12672471837183	8.78485327205633	9.45187968843998	9.15729141696039	9.84086842631241	9.44634349386291	9.50886536116118	9.79791932189065	9.2175875835167	9.19072859274279	9.27072245909907	9.9913904849004
FUBP1	0.976525858808229	0.999999999998646	20	5.8939690601947e-05	6.06781399935601	5.61818825638476	0.00505743747554251	0.000900190104842966	6.16281271087708	6.02371152920142	5.44240414541053	5.89605464012011	5.585378028987	6.16323578211208	3.85755845454493	5.53073826170676	5.94360560071663	5.74150520454078	5.72403062770937	5.03526698490947	5.92761649932228
DNAJB4	0.558733641308621	0.999999999998646	28	3.9206716357721	4.8082507082203	4.82055035207913	0.265356180369	0.0550468641520466	5.96257718787232	5.64694275667011	5.04340461373624	4.63892132851861	5.02280087963619	4.15182875006524	4.71557168010871	4.79985192134329	4.6375098770325	4.86516805438936	4.54130568692748	4.22270310923313	4.47300168680374
PTGFR	0.670068365095784	0.999999999998646	23.4098360655738	12.8387215223462	6.79522920487783	6.4648230636073	0.304758719342482	0.0471410766147759	5.50970601132841	5.8046610456954	6.32155908802795	6.37793516019184	6.79730780412318	6.52804332675181	6.22393862295588	6.57331980092607	6.77500379463366	6.9878230698111	6.67823383398628	6.45046224804665	6.63703729325726
IFI44L	0.510884424990029	0.999999999998646	26.7415730337079	1.5421161067637	5.61610501017211	5.17406052005851	0.498203959790579	0.0962887770367528	5.52363879314106	4.7779813551558	5.22500907722284	4.21855675173562	4.62980669336072	4.97111177579229	5.72797540783937	5.50502501624486	5.41073385744897	5.53734380658961	4.70498473682359	5.22292477263185	5.70568351493151
IFI44	0.702397283152177	0.999999999998646	20	7.6673721836759	2.68527256579313	1.58569850647387	0.620588077091031	0.391365744848329	0.839608978701183	0.903075389908508	1.64023869014112	1.31015933669366	0.586517577969968	2.06545091100517	2.55789308502013	2.31862272429218	2.85618046483744	0.974007513820331	0.383981261226801	2.56463557550236	2.02192326935502
ELTD1	0.997550419977729	0.999999999998646	28	10.372833752382	3.25830653125124	2.36154282198231	0.367697907895289	0.155702409658885	2.82682530273383	2.84320449120556	3.01683038943228	3.2576756504028	3.21002293960977	2.98815899708197	0.8570550704552	2.31862272429218	1.44121418412663	2.25949595777247	1.7238168387679	2.44904175186301	1.87450417458971
LPHN2	0.999615911066356	0.999999999998646	21.4414414414414	6.75440830680987e-05	3.08955099634467	1.6111349392885	0.354550201408783	0.220062387552316	3.07407684302284	2.74281509665468	1.87583536006694	1.0608040110551	2.34468080484641	0.458305775291369	-0.143520440799451	1.74642348181574	1.44121418412663	0.331477494667755	1.32413659361573	3.61980869764561	1.52495154367521
TTLL7	0.895131902656201	0.999999999998646	21.9692307692308	12.2108310989275	3.284366648075	2.42109969674728	0.85840272222714	0.354550753684532	-0.143520440799451	3.2612260418557	2.55630858271826	2.99820018580854	3.38491645696151	2.90033322787176	-0.143520440799451	3.04529578514669	1.85622319640014	3.33387479569723	2.51118342401998	1.18388346448593	3.31884289560443
PRKACB	0.331069485653506	0.999999999998646	28	25.9787049788332	4.50988804379601	4.1729357228506	0.397476205753085	0.0952509772859772	4.63111972334431	4.07240855434794	3.76802979215229	3.91406164762926	4.08794542673139	3.90341520927163	5.14300307503474	4.23814547825086	4.06560957685424	4.21373676941532	3.54786128965456	4.11304361546111	4.19085053511973
RPF1	0.972069991515353	0.999999999998646	23.7209302325581	4.3119589538694	5.72072844483758	5.55782636229876	0.15282441113995	0.0274971546748252	5.61757331008302	5.3384129701096	5.88183117629386	5.34548333165352	5.3525503015877	5.41320454477185	6.0275393767123	5.50502501624486	5.65055975812418	5.64303295548242	5.48750820151372	5.29164783181256	5.78006852520712
GNG5	0.990581523211055	0.999999999998646	20	6.75440830680987e-05	6.24022290919391	5.5713445500945	0.196071565343067	0.0351928629759115	6.33071076884386	5.91257477973861	5.75462317743014	5.61246914757598	6.00257217728882	5.22718933765323	5.72797540783937	4.92147008386156	5.57038976142598	5.26012633015529	5.40826674442002	6.04537815634136	4.75177546374735
CTBS	0.980196467566284	0.999999999998646	28	6.46391906317266	3.97190273720544	3.60514246264589	0.390693854243572	0.108371266403945	3.82468363362403	4.40359928432259	3.11217310438267	3.8366870027185	3.80983994743439	4.03296208995174	0.441825759599175	3.76164516320023	3.55660374742509	4.31954458144025	3.81691903043352	4.50908709713679	3.71529804640971
SSX2IP	0.865954693726685	0.999999999998646	21.9692307692308	19.9679716493947	3.48248916963937	3.1757344269296	0.457978021907681	0.144211687861592	3.68288632822075	3.64179993711086	2.07830491553214	3.8366870027185	2.50482130096439	3.65773247064643	3.76444425684758	2.81356217964154	2.1781341988143	3.65008787446126	2.70047002147028	3.95252266280119	3.13670982018935
C1orf52	0.99960469292059	0.999999999998646	20	7.9999324559169	5.27045661607889	5.1026799467061	0.019405010419759	0.00380290565397609	5.3151548566523	4.72633740330937	5.20351991635832	5.16733001879979	5.04902375219705	5.0949678610214	4.8575944038313	5.20311928235163	5.19599617604649	4.89969853717224	5.29535019541493	4.97385546472638	5.3625945781493
BCL10	0.985143916259905	0.999999999998646	28	19.1421260629061	4.02639610488357	3.6593014307559	0.370959401301721	0.101374376591078	3.5799679811171	3.74920572397365	3.51243853233866	3.91406164762926	4.55857999858381	3.22349490550357	4.34943232168266	3.62508435157273	3.17810001326038	2.99370839007921	3.15346820376363	4.18706811543841	3.37477944605676
DDAH1	0.995183328209825	0.999999999998646	25.4092526690391	9.13236091458747	8.00689068599437	7.72235528489758	0.0559455991576778	0.00724462901455586	7.87523617831827	7.9393858233355	8.04503575843418	8.09003928616836	7.8890123826245	7.78892537469697	7.89379958254333	7.73905583583815	7.5250243962138	7.53544011562078	7.59936923343393	7.19645483893447	7.25907907849308
LOC101930232	0.999794814240713	0.999999999998646	20	19.4861156732103	2.93390060521916	2.08449964704693	0.317117407040697	0.152131187688111	2.99627465238526	2.25225530714702	3.76802979215229	1.52270096391832	2.77997639330072	3.29411908199421	2.85748655328471	1.09104470055856	0.44132812652333	1.75542836930389	2.17056068900396	-0.143520440799451	2.39086748490056
CYR61	0.935987094715034	0.999999999998646	20	19.6284839651073	10.8818834870509	10.3759558889094	0.345134670657462	0.0332629277102429	11.8025082975318	10.7446085303921	11.1116390712242	9.95873754703975	11.2005000262109	10.6305490227535	11.0557679150149	9.85067369903852	9.69848844782767	9.63954479701934	9.74233393183137	10.4144102403153	9.14721060987539
ZNHIT6	0.998461293897825	0.999999999998646	27.7821011673152	4.421588291386	5.80116664716424	5.53313298789395	0.0881674021968083	0.0159344448054495	5.53743830557216	5.3384129701096	4.83560279762148	5.38678463652259	5.14939388661426	5.6059847565199	5.41219472849687	5.72144335032609	5.90053703117167	5.7883304060399	5.57477043596366	5.60689154002072	6.09515535591444
ODF2L	0.999999960085866	0.999999999998646	20	9.81676205869801	4.5565403032838	4.3985308898938	0.00967583106546138	0.002199786998812	4.28353060848596	4.7779813551558	4.74925217056885	3.8366870027185	4.66414333271575	4.94939445023953	3.55798158040556	4.00120173244427	4.94361062815639	4.59710879691979	3.77541810764494	4.64662366921666	4.39399489052761
SH3GLB1	0.875743861250754	0.999999999998646	28	24.0369538844734	7.28094246080976	6.95600038770468	0.149991315221014	0.0215628675763355	7.08485734254416	7.09733432747451	7.24664757021093	6.86570083139143	6.50697276980465	7.26374287367643	7.51583614023885	7.07506101354383	6.70788973331546	6.83116022130894	6.96336789282132	6.44292807979498	6.67652008581868
SEP15	0.467245086899736	0.999999999998646	20.9384164222874	20.0943239321184	6.74285448703699	6.26287250418108	0.465963446209325	0.0744009152187353	7.31057012850141	6.29585045897322	6.34137157945174	5.73480460001156	6.57171240333412	6.81297154009953	7.01244038873094	5.62923959893327	6.08496098073357	5.68323194169812	5.97379628606571	6.55899356373167	5.72733059199991
HS2ST1	0.998384393215209	0.999999999998646	20	19.9054146790512	4.60547254696796	4.46194100040425	0.0645005817176866	0.0144557226802961	5.03292004152171	3.94264764357744	4.55930461987481	4.30727479375571	4.03644857200797	3.81010054416064	5.1055275933961	4.32887834753443	4.66350486357533	4.18602623453969	4.7269221646251	5.11328278295354	4.22168190833025
LMO4	0.995869749033093	0.999999999998646	25.4092526690391	22.5906797868778	7.68125460418863	7.37639672397724	0.0249231254114027	0.00337876694326772	7.23213172115425	7.14728085107413	6.96312543574363	7.19897761742335	7.45144140679404	7.17763546359506	7.49786952234667	7.25937174810832	7.58065320152376	7.46800754562048	7.76755386025221	7.37333911303972	7.78295373677593
PKN2	0.873267490779938	0.999999999998646	20	7.9999324559169	5.63512142312231	5.23854671793648	0.0956699100335352	0.0182626814620106	4.91101136162128	5.03305965450132	5.28762031272143	5.21397288128388	5.37345378311067	5.07504958196294	4.98688050210198	5.41123842839852	5.14154871668285	5.48144641418749	5.07360694751087	5.46531988500574	5.69473694305883
GTF2B	0.951539154243682	0.999999999998646	20	1.81245259147	4.19574674542144	3.62981996003763	0.313496873679667	0.0863670587332427	2.63479154675381	3.8000516593961	3.64588691940926	3.37178170314089	3.98304528231797	3.76107768388395	4.98688050210198	3.30574554324044	3.44112872142309	3.11622765465715	3.85725943341457	4.35704361026038	3.31884289560443
CCBL2	0.501893473377782	0.999999999998646	25.4092526690391	19.5906733505445	4.73733063783032	4.37179570530092	0.342409417039047	0.0783223737156487	4.07227269797012	4.55929084422847	3.58070516262485	4.33567516594256	4.82454306463042	4.63255500740989	4.74023440667818	3.62508435157273	4.24847143410976	4.51038833265596	4.26965540178842	4.79603379907039	4.6869678935078
RBMXL1	0.995129208087286	0.999999999998646	20.2266288951841	11.5702931430436	4.12831387408036	3.8785371805498	0.119547518848076	0.0308228368797355	3.52561786535888	3.94264764357744	3.51243853233866	4.02285877473741	3.61296630849053	4.11328455435324	3.94502552516957	3.76164516320023	4.3155848900031	4.31954458144025	3.54786128965456	3.77187912541629	3.87897536031905
GBP3	0.993515878263966	0.999999999998646	20	19.3053516246116	5.181043213449	4.72838523410308	0.0122630011748207	0.00259348605658753	4.25040000842076	5.01164691651435	4.12881363697469	5.30296472345866	4.76250636024101	5.59203638211203	4.8799627699187	4.6900333917249	4.96467209796157	4.9663747968042	4.7485310050533	2.95198788883688	5.21717756379237
GBP1	0.908897496746081	0.999999999998646	22.2429906542056	9.2957134896979	5.50537267104242	5.24732150711724	0.29732582492495	0.0566623990014086	4.28353060848596	5.3384129701096	5.36708703978569	5.40029310361868	4.9960925342929	5.6059847565199	5.31703582666395	5.32569256436888	5.71412462139507	5.24677593953098	5.55037226182769	4.450178260679	5.3625945781493
GBP2	0.998660361387611	0.999999999998646	20	7.9999456627915	5.70126791313202	4.52753754221375	0.112632765284641	0.0248772681031306	3.5799679811171	2.84320449120556	3.58070516262485	3.79638574596001	4.23224773594329	4.63255500740989	3.02742753309453	5.50502501624486	5.41073385744897	5.67328671576014	5.23539497715733	5.24041486979643	6.04431961364781
LRRC8D	0.999707517627877	0.999999999998646	22.1052631578947	15.6936311720683	3.73508634666197	3.39092588526913	0.229629499291096	0.0677188198918334	4.07227269797012	2.74281509665468	3.58070516262485	4.15622774757616	3.38491645696151	3.76107768388395	2.94495785369283	3.80443649954761	2.85618046483744	3.05626823318	3.33582800140294	3.61980869764561	2.49549535232771
ZNF326	0.398839501329565	0.999999999998646	26.7415730337079	20.8003549288329	5.40234846578804	5.07041773842989	0.443086181820084	0.0873865240849545	5.42315955561675	5.17465990498873	3.70825059248063	5.25915487015578	4.69768171031657	5.66046757316653	5.44256888744885	4.97863880881215	5.02607222974481	4.86516805438936	4.76982095644177	5.11328278295354	5.67259142921146
ZNF644	0.99950655893287	0.999999999998646	25.5913978494624	19.9858907964668	4.9331056473477	4.94955914881637	0.0617989435698528	0.0124857470558022	4.60514679645736	5.3384129701096	4.52506496091116	4.83071120397824	4.94114510868703	5.01358961489321	4.74023440667818	4.86194216385959	4.76303972316221	5.28646210648123	4.76982095644177	5.67278705841344	5.00316258257914
TGFBR3	0.817852050129771	0.999999999998646	25.9636363636364	2.0891798502309	5.93280636482646	5.58298557287604	0.129665689661034	0.0232251522001047	5.01330394152591	5.13560073129293	4.17370903080538	4.96403625382091	5.4143734928567	5.64703854488216	6.24132086817308	5.60523755553812	5.91142530836857	5.9535742795779	5.47459986690719	6.85420753822232	6.19174935120836
KIAA1107	0.861289187565799	0.999999999998646	20	8.5202405634192	3.22589166665627	2.21677688565302	0.749491478842261	0.338099645342285	-0.143520440799451	2.39139402799914	2.41387584263118	2.38815029101086	-0.143520440799451	2.599348269397	2.94495785369283	2.53734766452988	3.37972941538501	3.38351713492304	1.0732713640057	3.32419976987257	2.85143712650029
GLMN	0.447903723488921	0.999999999998646	20	16.9746456820772	2.44186017165742	2.15585792491601	0.197709451321479	0.091708015188052	-0.143520440799451	1.50324129890482	2.91473812046802	2.84856485172607	3.68161959729055	1.20862183731799	1.66465656993128	2.4321263027667	3.02610071825021	2.02936580174095	1.88858621151708	2.77127300331964	2.39086748490056
RPAP2	0.995119210437358	0.999999999998646	28	9.2616057498674	3.30464287772152	2.47836710576607	0.573641560005145	0.231459479376777	2.00007548295432	2.74281509665468	2.41387584263118	2.76749367806755	1.42987755105829	3.48735111423401	-0.143520440799451	3.3641217466207	3.37972941538501	3.47795368047272	2.17056068900396	3.67230016587395	2.02192326935502
EVI5	0.998028313369579	0.999999999998646	22.2429906542056	10.0551708678882	5.55150916537408	5.4303609208521	0.0322247394028647	0.0059341800430105	5.45258903527132	5.50090983389539	5.22500907722284	5.35938222246764	4.59463286426505	5.78830030789082	4.78832997341744	5.5930851084543	5.72650829547273	5.53734380658961	5.23539497715733	5.62031362850199	6.13619160317757
RPL5	0.997763226229106	0.999999999998646	28	0.462985268288801	10.251035669478	10.0310839297879	0.0846960382390399	0.00844335854747762	9.59901097224184	9.74658523651783	9.49359110975763	10.0451158021647	9.59678584484794	10.3550880151384	10.0652538476499	10.1289169771839	10.4092872351401	10.1778838166404	10.0005062893293	10.323994552796	10.4164162757654
FAM69A	0.999893469700688	0.999999999998646	25.2296819787986	22.7702504771183	4.39929713347766	4.15183180391951	0.0706131827648013	0.0170077175809818	4.25040000842076	3.94264764357744	3.76802979215229	4.21855675173562	3.74715376094786	4.18936990803763	4.14297357838227	4.17432318362759	4.2824183874463	4.41811982730042	3.9347062354348	4.59317193927624	4.33881276409771
MTF2	0.908924657333533	0.999999999998646	28	24.3132537142746	4.2927612138228	3.66386214751994	0.489582906816603	0.133624816410738	4.25040000842076	3.8000516593961	3.8806340048725	3.2576756504028	3.54088207977141	4.48940357576395	4.21512624188685	4.23814547825086	3.71414230402604	4.2938111968044	3.44573646859521	-0.143520440799451	4.15934585940028
TMED5	0.998616646698135	0.999999999998646	28	2.075637321626	5.14389103265547	5.02653480446531	0.0405178883048569	0.00806079931424386	5.53743830557216	4.69980520575729	4.45404692923363	4.83071120397824	5.56734820386425	4.54837930257483	5.33333793275069	4.88205895507083	5.50000075912135	4.81177142585429	4.94848902375439	5.15076362035069	5.07245724509439
CCDC18	0.930924476888305	0.999999999998646	20	16.0683462098823	4.22312077191635	3.50971679878323	0.29770357938874	0.0848226784257777	3.28508913236494	3.74920572397365	3.01683038943228	4.09108386331955	5.02280087963619	3.29411908199421	3.94502552516957	3.18139007509882	3.90055257047266	3.11622765465715	2.78654768332771	1.86332108090116	3.99059435553058
LOC100131564	0.450703680456598	0.999999999998646	28	13.9233793071822	2.86389205946996	2.38575648067384	0.816767016178376	0.342351376930007	1.6396728193739	2.09825111924309	2.68593431897992	2.15304865897807	3.21002293960977	3.1492347100698	-0.143520440799451	1.74642348181574	2.55663004422072	2.92831230009667	3.01768307010503	3.72294862841198	2.77034210908
DR1	0.971437873018916	0.999999999998646	28	23.2879802931528	5.67706585612075	5.39051502461542	0.131776047773602	0.0244459104875612	5.75383901106483	5.75398018550564	5.11421183305958	5.38678463652259	5.4928874640898	5.44459196540948	6.08643370484735	5.2347526593534	5.62432832957397	5.04560738532158	5.28059335702116	5.20522003452085	4.52336716237884
FNBP1L	0.754045405075168	0.999999999998646	20.9384164222874	11.1409739718363	5.41178603452361	5.22094876997584	0.309941943986667	0.0593650613407764	5.03292004152171	5.40562349245726	5.34762694072734	5.24425087798302	5.33133948710316	5.07504958196294	4.44254492155653	5.60523755553812	5.33187884537497	5.28646210648123	5.15676769762422	4.38876125126466	5.81081005036158
BCAR3	0.999697086367881	0.999999999998646	22.3824451410658	5.40785984080646e-05	4.8481604910292	4.17862591773113	0.170375356287257	0.0407730578524161	5.19840552091912	4.15285437348499	4.55930461987481	4.2783040961178	5.30981216752454	3.60314428508461	4.14297357838227	3.30574554324044	3.71414230402604	3.97554365598417	3.49770233602102	5.11328278295354	3.71529804640971
DNTTIP2	0.995241124769282	0.999999999998646	20	12.3048281532876	5.80868801484925	5.53136600597775	0.126057353542308	0.0227895520574987	5.26627155862496	5.19379996420885	5.34762694072734	5.73480460001156	4.69768171031657	5.57795183332247	5.31703582666395	5.90959157213704	5.66349875883389	5.85143287777285	5.77756295107341	5.32481949882447	6.06996138336453
GCLM	0.98165751713708	0.999999999998646	20	11.2141922728566	6.30475960009335	5.87694701963616	0.288487297692942	0.0490879527634065	4.3785883040921	5.48545943291215	5.24618284585513	5.94296040165198	5.67229461485998	6.25461553019862	5.86883977289666	6.52935421989358	6.16902498750949	6.23624475420533	5.96459336054618	5.57966683597276	6.77334735056864
ARHGAP29	0.69660594555364	0.999999999998646	20	11.4912534205747	6.46268683285652	6.06494356868084	0.315966009167278	0.0520971061954997	5.21567366622316	5.75398018550564	5.78387673953359	6.10021510136968	5.67229461485998	6.31530315657706	5.8233962314199	6.51009378560909	6.63092791368618	6.2563696572823	5.86918349181959	5.784307443259	6.76813519964963
ABCD3	0.760976124797001	0.999999999998646	28	23.5758263067166	4.69680804040993	4.34312402756929	0.321376913263817	0.0739967155494019	4.97325298910718	4.43611078715526	3.8806340048725	4.56887393972537	4.36341989989019	4.15182875006524	5.4723167199386	4.26902816102399	4.2824183874463	4.31954458144025	3.97192438711044	3.32419976987257	4.12713781591332
F3	0.981079905438825	0.999999999998646	20.695652173913	18.5992802152294	4.36419662644557	3.8937439188984	0.3175846659109	0.08156280241479	5.65603118068461	4.33629215853056	4.80738964726577	3.66825209139218	4.79385813842944	3.9479026193039	4.66494419033141	2.4321263027667	3.02610071825021	3.05626823318	2.51118342401998	4.90971315391805	2.77034210908
CNN3	0.645420130946782	0.999999999998646	21.570996978852	20.0117020009027	8.04775919840738	7.39367058377124	0.649580010308434	0.0878562282358416	8.25518007882872	7.23766406982952	7.1821917865858	6.5574627131854	8.56819325934481	7.40207329965802	8.59402958638839	6.56089432659367	7.20486798358637	6.95125240443132	7.1290436723444	8.35340912147578	6.57272366392856
ALG14	0.605908453219427	0.999999999998646	26.542750929368	19.9282640469194	3.64761301024451	3.04127289346623	0.729969368535719	0.240021002424334	4.18176508990684	3.52575016199754	2.07830491553214	2.925321659005	4.18573243586092	2.98815899708197	3.76444425684758	2.81356217964154	2.66354149148149	2.14901464783826	1.32413659361573	3.61980869764561	3.2000103259377
RWDD3	0.423204269867723	0.999999999998646	23.7209302325581	20.0283893463346	3.70615566727248	3.31703172272148	0.545757119337599	0.16453177568342	3.82468363362403	3.10822895025946	2.41387584263118	2.925321659005	4.08794542673139	3.36144674340984	3.81175244559224	2.7272360003609	3.50002127093975	2.92831230009667	3.08717254417184	4.38876125126466	3.26064977203349
PTBP2	0.65113816122615	0.999999999998646	25.4092526690391	6.430184026208	3.31036043007702	2.73404736347889	0.69880073664052	0.255592037641712	3.63234470313085	2.63491420188133	3.36537628779245	3.47752058492607	1.71832823801555	2.3569573204147	2.31685280403026	3.11494711463458	3.76305111861688	2.36211514233966	3.27756552894282	0.444486742332654	3.0011130998141
DPYD	0.995300986565191	0.999999999998646	28	6.75440830680987e-05	5.09090960043616	4.43573548326607	0.00132195775870355	0.000298024479523333	5.03292004152171	5.21268941575065	4.37935114575212	4.52021189973276	4.94114510868703	3.9479026193039	3.98684763428832	4.17432318362759	4.44111447714695	4.36967396139403	4.07814300080336	4.18706811543841	4.39399489052761
SNX7	0.994817207576679	0.999999999998646	20	18.9939476255409	6.68534962156242	6.2296200310514	0.220955568780762	0.0354685466656736	6.81716155043047	6.68884935665724	6.75730120103174	6.18069855980748	7.09659997785214	6.17263865429349	7.08644137380295	5.26570728057835	5.82192748654378	6.01786014956225	5.66843514481773	6.17836305748486	5.23239683141637
AGL	0.911305387048428	0.999999999998646	28	23.9324982814716	4.89133903715498	4.56138024427745	0.220422358316226	0.0483236096338955	4.34759314579045	4.69980520575729	4.34050107352332	4.30727479375571	4.79385813842944	4.36368622688059	5.41219472849687	4.61989179520322	4.52857648049432	4.41811982730042	4.49091425619067	4.11304361546111	4.64208681662109
SLC35A3	0.999948606490404	0.999999999998646	26.9433962264151	5.2997940001854	4.65354701059579	4.5533712940919	0.101780181236734	0.0223527085016757	5.10882132489056	4.1914553650054	4.83560279762148	4.41766838914439	4.18573243586092	4.71208896767232	3.98684763428832	4.88205895507083	4.44111447714695	4.73735531819546	4.61373885285842	4.11304361546111	4.98530608318089
HIAT1	0.90067937391008	0.999999999998646	20	18.7136709063384	5.56599992467787	5.03182500903549	0.239940732980488	0.0476846338156899	5.3151548566523	5.13560073129293	4.12881363697469	5.49146835211402	6.01592831165182	4.97111177579229	5.58552910220358	4.9407791323544	4.92223712743638	4.94999239493206	4.91065329525902	4.32461295208497	4.6869678935078
SASS6	0.982850916418532	0.999999999998646	20	0.025144708157999	4.66641548924961	4.3153222139724	0.144472437517054	0.0334789455696432	4.40893153754978	4.61714895550486	3.58070516262485	4.54474808106115	4.79385813842944	4.33046732139737	4.76448260284859	4.32887834753443	4.21370641300342	4.21373676941532	4.56585637212373	3.61980869764561	4.19085053511973
TRMT13	0.999925536928714	0.999999999998646	28	23.4583299834955	4.58466154967229	4.16938511916848	0.218838038289521	0.0524868852444038	4.21649066624073	3.64179993711086	4.34050107352332	4.52021189973276	4.32100731688515	3.85751220360217	5.48696373304024	4.32887834753443	3.66351707298071	4.55440006309262	3.9347062354348	2.67165072010618	4.44714386527155
DBT	0.999978018523215	0.999999999998646	23.1067961165049	9.5253404858995	5.38293406682831	4.99929945032726	0.17656785408446	0.0353185192923184	4.34759314579045	5.28586705720949	4.65740223992445	4.59260297408852	5.07477848606814	5.17199986440703	4.31700968199493	5.56846873860297	5.42600053753655	5.36270224255403	4.87179851178113	5.29164783181256	4.8537104828836
RTCA	0.988554774359509	0.999999999998646	28	19.9388775097833	5.37778159502954	5.14121579395078	0.181148847765061	0.0352346322397522	5.43794933549339	5.13560073129293	4.94324187598746	5.49146835211402	4.9960925342929	5.34830369284936	5.62579356979548	5.0691568937604	4.73879237005958	4.89969853717224	5.20445636653265	4.79603379907039	5.03822591380702
VCAM1	0.351700879132959	0.999999999998646	26.3468634686347	16.3435744445402	4.44845528756593	4.15964062798011	0.532466726452102	0.128007867523562	3.73171710612689	3.52575016199754	4.5927504680129	4.02285877473741	4.44467836319727	4.36368622688059	4.63894823480676	3.04529578514669	3.94362068298334	3.87500095185438	4.96704117756472	4.88768261082673	4.06048087276763
EXTL2	0.949627865929656	0.999999999998646	28	16.412650987819	4.98372697457269	4.83381552470316	0.0138196549393732	0.00285895373308063	4.88965277622168	4.82784032833013	4.86327478146414	4.83071120397824	4.69768171031657	4.78746646398619	4.53001058234427	4.61989179520322	4.96467209796157	4.9663747968042	4.92969518964536	4.90971315391805	5.02080076818728
SLC30A7	0.266949100002421	0.999999999998646	21.9692307692308	19.5169384702887	4.79231781695385	4.31946123212288	0.746920108489256	0.172919738909699	5.5780621271998	4.07240855434794	3.70825059248063	4.15622774757616	5.07477848606814	4.29646546774351	5.04742339475308	3.3641217466207	3.44112872142309	4.41811982730042	4.17707469064467	5.18729532173122	3.99059435553058
DPH5	0.989663289892168	0.999999999998646	25.5913978494624	2.4263425327884	5.58387274184246	5.23975045953837	0.146930442153491	0.0280414961147665	4.95280269741052	4.92266887998851	4.45404692923363	5.27390646725076	4.55857999858381	5.05485245078165	6.25849617501775	5.20311928235163	5.29908908686371	5.42329567103507	5.39462611777991	5.83123329701268	5.50725470989554
LOC102606465	0.738233460467012	0.999999999998646	20	12.5028385813709	1.93534799966064	1.65067227691124	0.681931991211218	0.413123792499417	3.34908401278607	0.472672557897069	1.64023869014112	2.27538320653625	2.64894872868561	0.881701783481506	-0.143520440799451	2.4321263027667	1.85622319640014	1.41698966293284	1.88858621151708	0.444486742332654	1.31224570282063
S1PR1	0.113787819744538	0.999999999998646	28	26.1796596196698	3.4284240982506	2.51447914663668	0.807789508918946	0.321255203090243	2.82682530273383	2.74281509665468	2.25582519013742	1.8720311405709	1.71832823801555	2.98815899708197	3.81175244559224	3.04529578514669	3.10410123107648	2.25949595777247	1.88858621151708	1.18388346448593	2.27805425130621
COL11A1	0.97100764872469	0.999999999998646	20	12.4380092642012	5.64950247906787	5.13864725048905	0.305068801260045	0.0593675312565989	4.68170353717489	4.43611078715526	4.83560279762148	4.81061766030847	4.88402177298277	5.2803451277154	4.53001058234427	5.49199446783239	5.8448278025143	5.41137887118643	5.76701421660273	4.41979655444078	5.97362621128591
RNPC3	0.987562059968614	0.999999999998646	21.9692307692308	10.3367985416385	3.47180782174183	3.12538871485005	0.370117237734228	0.11842278561244	2.91403634786508	3.10822895025946	3.58070516262485	2.6815940952688	3.21002293960977	3.07094368327666	2.02729970119914	3.67205562610387	3.10410123107648	3.56658651563748	3.54786128965456	1.67035095084561	4.02596074998897
PRMT6	0.813282135121988	0.999999999998646	23.257328990228	16.5034556094432	3.07660236306646	2.6545908334911	0.450940265950407	0.169871853794269	3.63234470313085	1.23414474216175	1.87583536006694	2.925321659005	3.61296630849053	2.3569573204147	2.76436756178778	2.7272360003609	2.55663004422072	2.25949595777247	2.94467641137918	2.86445818690091	2.49549535232771
NTNG1	0.889648342779847	0.999999999998646	28	13.1467653934151	1.26792448980814	0.630341004877413	0.495918773576521	0.495918773576521	0.43021695477682	0.903075389908508	1.64023869014112	-0.143520440799451	2.16451907769086	1.20862183731799	-0.143520440799451	-0.143520440799451	-0.143520440799451	-0.143520440799451	0.769406707754063	0.861044176625659	1.31224570282063
SLC25A24	0.630605343318168	0.999999999998646	20	16.7213211597488	5.72405142112559	5.416970261567	0.311125511398786	0.0574353367981727	6.26587697146104	5.11566729661054	5.36708703978569	5.31727727803132	6.00257217728882	5.68695634510851	5.38116730079766	5.31092844148063	5.3797071199532	5.31232574043801	5.18873464630383	5.34112363173547	4.4208141155008
HENMT1	0.998147229568045	0.999999999998646	25.0526315789474	5.4170553369678	2.87523307470153	2.71314743968038	0.152167503384699	0.0560852319189203	2.73400121416108	2.51828615997935	3.01683038943228	2.59025433846869	2.50482130096439	2.599348269397	3.24983821520572	2.31862272429218	3.10410123107648	2.92831230009667	2.60892888096651	2.32337305027693	2.77034210908
PRPF38B	0.990609265331297	0.999999999998646	20	12.0616752818074	7.09805613172654	6.81031243532561	0.194211029349082	0.028517198174594	6.28236060968435	6.60554447900256	6.27080376088139	7.20668639703227	5.75427104101921	7.1349815795499	6.45753133524515	7.12655802956549	7.24415705835385	6.94299814323972	6.92117607246788	6.60697646439042	7.72226026317211
STXBP3	0.987405867114209	0.999999999998646	28	7.11985079541096e-05	3.31012824277365	2.86481688853276	0.422375312032815	0.1474353609557	3.34908401278607	3.46402589722579	2.68593431897992	2.84856485172607	3.11392419152945	3.1492347100698	0.441825759599175	2.63541373118016	2.44115720955346	2.99370839007921	3.44573646859521	3.50872351553355	3.42862791764841
CLCC1	0.656757872481687	0.999999999998646	20	15.7143719409705	4.99836729490347	4.83268323321658	0.399531978859567	0.0826729085228381	4.46776804356594	4.67277590569904	4.62543848021388	4.52021189973276	5.26576921475123	5.26284324468072	3.81175244559224	4.54616497263317	5.2311854011081	5.07612087570096	5.36695174389867	4.41979655444078	5.00316258257914
WDR47	0.990774494627111	0.999999999998646	20	12.6657052168195	3.46659324096183	3.34673577622455	0.239434347662349	0.0715426504127716	3.82468363362403	3.58494160940971	2.80486735808522	3.79638574596001	3.68161959729055	2.90033322787176	2.31685280403026	3.8459950914429	3.44112872142309	3.17379423776191	3.33582800140294	3.18661359547821	3.26064977203349
TAF13	0.99623044376453	0.999999999998646	28	20.0271342450091	3.80189029442472	3.60386373151235	0.118337950958042	0.0328364110782797	4.1461830129101	4.33629215853056	3.11217310438267	3.87589298280096	4.08794542673139	3.71033025116514	3.38109227575296	4.17432318362759	3.61105055748286	3.28246323220272	4.38452234769097	1.44752501273579	3.37477944605676
TMEM167B	0.943709755683891	0.999999999998646	20	9.00312987255673	6.00861108617546	5.97052646476072	0.0907497003741943	0.0151996144577564	5.89986307559628	6.04494725462175	6.2181974996348	5.77683798927461	6.06814967615595	5.93916298165467	6.17049883782152	5.88985766556964	5.92223202496061	5.81571296728385	6.24100574306827	6.24052435340571	5.38999835359286
SCARNA2	0.874408891381122	0.999999999998646	25.0526315789474	14.4410232313077	2.28730982183298	1.94988230562676	0.512337380890031	0.262752977147176	0.43021695477682	2.09825111924309	1.3585129212174	2.01937141238601	2.50482130096439	2.7068063731664	-0.143520440799451	1.91210659750605	3.17810001326038	2.14901464783826	2.60892888096651	2.18570412574362	2.1556653848205
SARS	0.965305541433742	0.999999999998646	20.8163265306122	11.2155362467953	8.53601824340623	8.327431736202	0.28209457866891	0.0338753396731618	7.56079188910172	8.28556038257746	8.19412501660807	8.62819606305811	8.17751685760428	8.73134096875008	7.7524432821849	8.87296964828466	8.2824034805122	8.48720193265441	8.62695291493977	7.45426183162343	8.8283644854597
PSRC1	0.921414565625554	0.999999999998646	20	19.2823063715011	3.09659581114858	2.35477017421217	0.484278738734822	0.205658600587994	0.43021695477682	3.0251817651992	2.55630858271826	3.66825209139218	2.64894872868561	2.599348269397	3.85755845454493	2.06070717941317	1.66359032724319	0.688221003711914	1.88858621151708	2.77127300331964	2.68441575645219
SORT1	0.999998477477001	0.999999999998646	28	24.7063070634868	5.92485344909168	5.47244278139868	0.07138852243416	0.0130450925273839	4.52429878557831	5.01164691651435	5.56542984451722	4.96403625382091	5.4143734928567	5.83642192707823	6.15223644710066	5.60523755553812	5.78688067394939	5.7883304060399	5.36695174389867	5.80796115358489	5.2474572226173
PSMA5	0.909739974339776	0.999999999998646	24.8780487804878	22.8491991459261	5.07225564427675	4.7836488433674	0.418457846969272	0.0874767067297321	5.60452278025212	4.15285437348499	4.34050107352332	4.81061766030847	4.32100731688515	4.9049537345073	6.03752357547141	4.03752790880044	4.94361062815639	4.79352415338943	4.04359848913102	5.69832499736214	4.73049477827015
SYPL2	0.999646900077999	0.999999999998646	26.9433962264151	6.2461010910013	6.56910398541872	5.78965710015979	0.150683438818386	0.0260263148942323	3.34908401278607	5.01164691651435	4.99419232663638	5.30296472345866	5.56734820386425	6.39779745620499	5.6905001849443	6.81744883992489	6.45605409860102	6.46098547995238	6.66693028366793	6.12286346254552	6.46732304185873
CYB561D1	0.965855061043892	0.999999999998646	22.2429906542056	15.9422667598331	5.27942047373552	4.66927894513975	0.240960159109767	0.0516054324320422	4.40893153754978	4.37033820201526	3.8806340048725	4.59260297408852	4.36341989989019	4.65955644834792	3.90195475267351	4.71267604344731	5.17807437356332	5.27335431101503	5.38085528748484	4.90971315391805	4.81379652601343
GNAI3	0.386323362707948	0.999999999998646	22.3824451410658	17.2937798309789	6.63395126799474	6.40823387274869	0.266618969644168	0.0416056865180869	6.32276410025064	6.47080881208992	6.30147071918985	6.52082863849947	6.78955211860788	6.5133167010378	6.48697535271767	6.20936536739385	6.05581472809898	6.4725010922379	6.58522401919701	6.60697646439042	5.84091016639645
AMPD2	0.996504642007492	0.999999999998646	28	5.84436474654146	5.3680023177368	4.93598222160064	0.0534664992061695	0.0108319878001569	5.19840552091912	5.50090983389539	5.42394027600952	4.87007771605802	5.26576921475123	4.97111177579229	3.81175244559224	4.44160853561472	4.68903974148145	5.01443455385383	4.7485310050533	4.88768261082673	5.37636153121735
GSTM4	0.754545465947321	0.999999999998646	23.8795986622074	9.8251787356348	4.91369871425127	4.1970148446736	0.523703464210523	0.124779988537603	3.46913981129174	3.84916643451359	4.34050107352332	4.02285877473741	3.46500586734277	4.18936990803763	3.17944340910617	4.59573241426474	4.98543051656922	5.0301051632748	4.7269221646251	3.90943773854977	4.33881276409771
GSTM5	0.990485113766673	0.999999999998646	20	7.9999324559169	3.76364342739007	2.932191798814	0.225766159502513	0.076995699801708	2.00007548295432	2.09825111924309	3.76802979215229	2.27538320653625	2.90008843214465	1.69973268965723	3.98684763428832	3.04529578514669	1.66359032724319	3.47795368047272	3.49770233602102	4.74792941027064	3.07050394025668
GSTM3	0.997073963365743	0.999999999998646	20	13.1304343702621	6.96184030211363	6.68472882505524	0.0117832634604501	0.00176271375680714	5.95231233079123	6.25086851599774	6.74990794988511	6.53314364669919	6.22588789077577	6.43734058691945	7.09124238554496	6.88877872485358	6.76902990531246	7.08479803043091	7.07447950358368	6.74816044377492	7.0771660996831
CSF1	0.297485744364206	0.999999999998646	23.5643564356436	20.2830375586327	5.73122810161806	5.23489683811118	0.605265737387958	0.115621330487641	5.42315955561675	4.61714895550486	5.20351991635832	4.36352723501805	5.67229461485998	5.56372842504497	6.17954406786051	4.61989179520322	4.7868862783051	5.13527742977575	5.29535019541493	6.46541356531785	5.1223278922978
AHCYL1	0.481685219805374	0.999999999998646	22.1052631578947	13.8485203513298	8.76843028847733	8.7098409452901	0.126521730873824	0.0145262963662088	8.51610869013443	8.58280068598475	8.8188158651077	8.60359091877311	8.88807176965409	8.7455870813504	8.57358960684028	8.71932064130579	8.71722537320356	8.92247472569272	8.80507556608045	8.46362344931762	8.66831142795964
STRIP1	0.785012901261945	0.999999999998646	27.7821011673152	6.75440830680987e-05	6.64427772087195	5.87786434280466	0.177769015284754	0.030243810492559	6.68701968621894	6.19497083648287	6.22887332991095	5.83767739329485	5.98909123863881	5.68695634510851	6.40451250901785	5.54342504346026	6.02606748160588	5.52633624656532	5.48750820151372	5.29164783181256	5.40350748235128
KCNC4	0.941585870783805	0.999999999998646	26.542750929368	0.2573734972508	3.43151267218139	3.05412056560264	0.0405483548861086	0.0132766058232242	3.14789711145434	3.33204115939561	3.70825059248063	3.91406164762926	2.50482130096439	3.07094368327666	4.02749144479496	3.11494711463458	3.17810001326038	2.71220215254112	3.15346820376363	2.32337305027693	1.52495154367521
RBM15	0.973435510350423	0.999999999998646	20	6.75440830680987e-05	3.64968164543445	2.95794851917888	0.122472280358776	0.041404466495845	4.03384734050881	2.93706048728048	2.68593431897992	2.925321659005	3.46500586734277	2.98815899708197	1.17909824004908	2.31862272429218	3.31560042919251	3.11622765465715	2.78654768332771	3.38836604087825	3.37477944605676
LAMTOR5	0.725150866576957	0.999999999998646	22.6666666666667	21.5522693791888	6.38036023600189	5.99722427920629	0.410214375790524	0.0684007061754933	6.50937269801653	5.99126009857842	5.59873561631372	5.73480460001156	6.24869449562819	5.82454116349801	7.20191918114085	5.64109251744394	5.92223202496061	5.70291905444549	5.62236278618661	6.76638516898349	5.68370667770083
LRIF1	0.98893442510271	0.999999999998646	20	0.671874833697302	4.31062016323547	4.09205450771584	0.148179387894939	0.0362114892691525	3.82468363362403	4.15285437348499	3.64588691940926	4.52021189973276	3.92758895911203	4.57698705916092	2.85748655328471	4.1075462925244	4.76303972316221	3.87500095185438	4.35665158804586	4.07455653854433	4.39399489052761
DRAM2	0.946029763363308	0.999999999998646	26.542750929368	24.7324395262108	4.79518563344472	4.40710507220645	0.328017161354532	0.0744291674421795	4.57869769162484	3.89666406044266	4.03460081527754	4.36352723501805	3.68161959729055	4.57698705916092	5.6649647324517	4.03752790880044	4.37971455180209	4.65889096999059	3.77541810764494	5.1321449160154	4.4208141155008
CEPT1	0.624599463091713	0.999999999998646	28	15.7558973666621	4.28445145977308	4.12021323535934	0.238615837274843	0.0579134679795359	3.99437047546066	3.94264764357744	3.8806340048725	4.21855675173562	4.76250636024101	3.81010054416064	3.85755845454493	4.26902816102399	3.81035609820733	3.83986693217394	4.46504275279639	4.35704361026038	4.4208141155008
PIFO	0.996441151259986	0.999999999998646	28	24.3639436585988	1.43334051136143	1.05186226556284	0.413331560243638	0.392952170427436	1.41890382568673	-0.143520440799449	1.0080857305469	1.31015933669366	-0.143520440799451	1.20862183731799	2.31685280403026	0.784049441541552	0.856308655728705	0.974007513820331	1.5377734686283	-0.143520440799451	2.27805425130621
WDR77	0.944029855005699	0.999999999998646	20	18.9997976864451	4.83802256982478	4.49564173218235	0.174668544424341	0.03885286124425	4.55175462210644	4.85213819239101	4.74925217056885	4.2783040961178	5.07477848606814	4.92734520434437	4.58550739729552	4.07296183465311	4.34800602237826	4.26761045634216	4.54130568692748	4.0350145268464	4.15934585940028
ATP5F1	0.698965953484151	0.999999999998646	28	7.5117558214963	6.29211615122248	6.17692981181369	0.167878210275469	0.0271782609467885	6.41535166167609	6.28696557086007	6.2181974996348	6.43811186120936	6.36806688768271	5.776014853283	6.05728704616837	6.06725065352652	6.49276578840476	6.04124754323615	6.32969424466556	6.15088012299017	5.80063548571612
RAP1A	0.995694310180569	0.999999999998646	26.3468634686347	15.8645805041119	5.32938524565903	5.15051264241015	0.193060992100051	0.0374838400570762	5.2990437618041	4.7779813551558	5.30790111030978	5.25915487015578	5.54909019956714	4.85910044064894	5.51581905589946	4.7349688100334	5.06560033727569	5.13527742977575	4.81148089401657	5.72341872699426	4.93037092888905
FAM212B	0.980749461088104	0.999999999998646	20	16.3323017829555	3.44635358549876	3.21409966211326	0.086355432616212	0.0268676897714595	3.63234470313085	2.25225530714702	3.36537628779245	3.2576756504028	3.80983994743439	2.90033322787176	3.55798158040556	3.3641217466207	3.44112872142309	3.11622765465715	2.60892888096651	3.11256516149706	3.26064977203349
DDX20	0.991219682348334	0.999999999998646	20	15.6302200830457	4.79437092053884	4.30762662474279	0.176510482821497	0.0409762725969865	4.49631028531377	4.15285437348499	4.80738964726577	4.59260297408852	4.82454306463042	4.8117418127957	4.31700968199493	4.26902816102399	4.34800602237826	4.21373676941532	3.49770233602102	3.61980869764561	3.79945665896271
LOC643355	0.92468403932401	0.999999999998646	20	12.8342767808901	3.60678467171347	3.01756457287042	0.164559940926508	0.0545340246919631	2.15131921093718	2.25225530714702	3.44078046240903	2.84856485172607	1.71832823801555	2.4832374104969	3.17944340910617	3.18139007509882	3.71414230402604	3.69009345742933	3.39182862307208	3.25704621715484	3.67130314537494
CTTNBP2NL	0.984118472295386	0.999999999998646	20	11.7501625399047	6.94117204741555	6.65312362143285	0.153234938441029	0.023032029338428	6.45950851727267	6.69557908549092	6.20744207972807	6.49587869644059	6.74212150190316	6.70046358874633	6.41986060354328	7.01711673051822	7.07530854688338	6.64015287177872	6.64980714650652	6.16009939504443	7.03872554037002
ST7L	0.92313442296932	0.999999999998646	23.7209302325581	7.3299351473072	3.85785526365476	3.28484078052339	0.491708477351409	0.149690201201491	2.99627465238526	3.39954232773454	3.44078046240903	3.62288072047359	3.38491645696151	2.98815899708197	4.28384160201708	3.47423262591112	3.71414230402604	3.60894122983486	3.39182862307208	0.861044176625659	3.37477944605676
CAPZA1	0.435983557164858	0.999999999998646	20.8163265306122	19.8072938758378	7.12719063286167	6.89259242120442	0.33629003463405	0.0487900653460206	7.37346871784129	7.14236329626829	6.78650105649048	6.62230058192791	7.21713647870163	7.10091191279766	7.10079674271006	6.53571764473036	6.57724016116461	6.69032734336071	6.66124512274885	7.66968476425583	6.30405188504903
MOV10	0.998805461801409	0.999999999998646	28	3.5397444250284	4.19225271425253	3.87464602874478	0.157680609168006	0.040695487535693	3.68288632822075	4.15285437348499	3.01683038943228	3.9874969149675	3.54088207977141	4.03296208995174	3.94502552516957	3.71754570755776	4.55659059884752	4.21373676941532	3.39182862307208	3.50872351553355	4.64208681662109
RHOC	0.997154419082811	0.999999999998646	20	6.34149006381574e-05	8.02505046111102	7.79785398750466	0.0628699106840492	0.00806246318343386	7.97494433189267	8.0642368900963	8.00522521850169	7.91993195556066	7.77580715870253	7.93144147906053	7.9582885005683	7.6213289607262	7.73878222996204	7.62071096945891	7.56628985332284	8.00511352916771	7.22143764330327
SLC16A1	0.999999999934722	0.999999999998646	23.8795986622074	6.75440830680987e-05	7.21873682748582	7.02465224448001	0.0257909779589952	0.00367149533690608	7.24059211867168	7.17162029522223	6.87751450205786	7.24462428323748	6.97193637289142	6.92291928960412	6.92371095807079	7.05304930099667	6.7986550167577	6.95536189253348	7.20915493971692	6.77240927343773	7.20610170587609
LRIG2	0.40760944816298	0.999999999998646	20	4.6619402985379	2.47075277906375	2.13934596181247	0.341075109521615	0.15942961802805	1.6396728193739	1.72994828521981	2.41387584263118	2.01937141238601	1.95860485589433	1.89414944266486	2.76436756178778	2.7272360003609	1.66359032724319	2.02936580174095	1.88858621151708	2.77127300331964	2.85143712650029
MAGI3	0.970586585448997	0.999999999998646	28	14.6740369661344	3.50106219928045	3.30258401595892	0.0650042299885511	0.0196828391569856	2.73400121416108	3.33204115939561	3.36537628779245	3.2576756504028	3.21002293960977	3.42577195658348	2.85748655328471	3.47423262591112	3.44112872142309	3.43150797822806	3.33582800140294	3.67230016587395	3.42862791764841
PHTF1	0.982976846845131	0.999999999998646	24.7058823529412	15.4426871168643	3.88798629472011	3.53022008326293	0.414809433688691	0.117502428716934	3.77894907975892	3.0251817651992	3.82543023280469	3.66825209139218	4.08794542673139	3.76107768388395	2.85748655328471	3.3641217466207	3.10410123107648	3.83986693217394	2.78654768332771	4.95278997546605	2.68441575645219
RSBN1	0.721015381197442	0.999999999998646	20	10.3615969808021	5.15140516164928	4.87779055348146	0.110581358938027	0.0226703786736192	4.84596291972103	5.09545458231018	4.91707560263299	5.2885087542654	4.8545889168996	5.26284324468072	3.94502552516957	4.46846657624499	5.08496553894784	5.32508573573078	4.76982095644177	4.32461295208497	5.15464230044741
AP4B1	0.805788707727609	0.999999999998646	25.0526315789474	15.0181840067715	3.88912608172936	3.17438809022803	0.804998206869678	0.253591616396171	2.63479154675381	2.51828615997935	3.11217310438267	3.31585649646084	4.59463286426505	3.90341520927163	-0.143520440799451	3.11494711463458	3.94362068298334	3.65008787446126	3.08717254417184	4.15053058684394	3.13670982018935
DCLRE1B	0.999979293333076	0.999999999998646	20.8163265306122	0.3041430731544	2.88027550538354	2.12916597437875	0.427329647180088	0.200702834970287	3.86901280426169	2.63491420188133	1.3585129212174	2.76749367806755	-0.143520440799451	2.599348269397	-0.143520440799451	2.31862272429218	1.66359032724319	2.85981052842965	2.40633109803581	3.95252266280119	2.02192326935502
HIPK1	0.99944682068162	0.999999999998646	20	16.5891115185434	5.54453810508078	5.25794457742832	0.160213958639861	0.0304708344259921	5.45258903527132	5.11566729661054	5.24618284585513	5.31727727803132	5.77012182523348	5.13399793746809	5.91289548936122	4.29926359256019	5.51435598440217	5.26012633015529	4.92969518964536	4.81949757779958	5.40350748235128
OLFML3	0.165732907662518	0.999999999998646	25.9636363636364	7.277834363272	9.67918203616922	9.49852661623281	0.308380874732815	0.0324661799868832	9.27482904675057	9.78732000217131	9.8686157880991	9.67249878478645	9.10513189968065	9.3305853587975	9.09961160210628	9.70582818195782	9.59591874162748	9.68850622753309	9.67198719086886	9.24495912156622	9.43145253230272
TRIM33	0.621009843070305	0.999999999998646	28	26.7780685706823	4.90171355640137	4.58043234869799	0.405950522138284	0.0886271188469091	5.14532519932288	4.11319210662009	3.93380305913049	4.49525119670305	4.62980669336072	4.65955644834792	5.24992038583192	4.57116155985225	4.85614841533479	4.69865651177566	4.20859967904262	3.56533501496886	5.08927306937561
BCAS2	0.997509996371505	0.999999999998646	24.2033898305085	20.0628855688436	4.34932821649339	3.9889752226557	0.243142178040467	0.0609535443237456	3.82468363362403	3.84916643451359	3.70825059248063	2.99820018580854	5.28795875388786	4.18936990803763	3.90195475267351	3.76164516320023	4.5840710871821	3.76692291544414	3.64323239267843	4.69816556558256	3.75799093246764
NRAS	0.978453237413989	0.999999999998646	20.5763688760807	19.5249835429165	5.8121363359911	5.29866788410716	0.363577530013447	0.0686167802862229	6.62374665805933	5.46984177453302	5.88183117629386	4.74860124738227	6.51640106232528	5.07504958196294	6.30056062577822	4.38634423412756	4.66350486357533	4.6385894730033	4.68270857404323	5.40455779512102	4.61911160151824
CSDE1	0.999999997882483	0.999999999998646	24.2033898305085	9.9387565121054	10.8556757565572	10.8158302376541	0.0285955162553005	0.00264385771845313	10.6684394744571	10.7663467236254	10.9572961564263	10.6442865241158	10.8285009479136	10.8808807798644	10.8132796805285	10.9342674460779	10.748301221754	10.8449396808182	11.0277516277178	10.6104229399169	10.8584462578701
SIKE1	0.828542006768318	0.999999999998646	20	0.666965597394	4.81195978905963	4.50909648480742	0.267355711836964	0.059292524065025	5.39311722187878	4.69980520575729	4.65740223992445	4.39085177190076	4.55857999858381	4.68606180160431	5.08641836681385	4.57116155985225	3.61105055748286	4.5325620224364	4.26965540178842	4.18706811543841	4.19085053511973
TSPAN2	0.355479250815179	0.999999999998646	27.148288973384	0.844848265820602	2.37613848171506	2.25574351779418	0.925653591606291	0.410354095802283	5.95231233079123	4.33629215853056	3.93380305913049	2.925321659005	0.586517577969968	2.06545091100517	1.17909824004908	2.89501322127256	2.55663004422072	0.974007513820331	0.769406707754063	0.444486742332654	0.378289623860081
NGF	0.80767676880676	0.999999999998646	22.1052631578947	15.8741062498115	2.40403964668861	1.71810649890316	0.491605619665109	0.286132215889383	3.41036037736119	1.50324129890482	1.0080857305469	2.59025433846869	2.64894872868561	1.89414944266486	1.17909824004908	0.784049441541552	0.856308655728705	1.21243452369536	1.0732713640057	2.86445818690091	0.760683050753112
VANGL1	0.996408688337951	0.999999999998646	20.458452722063	3.0441404539789	4.46395680714753	4.35951410755991	0.1379285540057	0.0316385153488817	4.55175462210644	4.58850992449374	4.12881363697469	4.61594802719571	4.18573243586092	4.71208896767232	4.17950092925433	4.59573241426474	4.3155848900031	3.97554365598417	4.29924086157	4.84258584423414	3.91714930837359
SLC22A15	0.935489894431905	0.999999999998646	20	11.2591341602655	3.70431186350644	2.62346083444917	0.213586406054816	0.0814139869176514	3.99437047546066	1.72994828521981	3.93380305913049	3.19704953579767	4.44467836319727	3.1492347100698	-0.143520440799451	2.31862272429218	1.66359032724319	2.71220215254112	2.29325684940232	2.56463557550236	2.02192326935502
ATP1A1	0.938949835289102	0.999999999998646	20	19.5410816180248	7.78031959689173	7.62662976216527	0.115053646597033	0.0150857784086753	8.01741284235106	7.63778075065403	7.98016894671693	7.4469254127645	7.82595692403778	7.90911398944136	7.58213876639936	7.67708178227103	7.26976766612089	7.42123526913694	7.54174660676534	7.64691280981515	7.22143764330327
CD58	0.15924738006482	0.999999999998646	20.695652173913	14.4690955960072	2.38923492631619	2.03772457517292	0.769112124794428	0.377436742023471	2.00007548295432	1.23414474216175	2.07830491553214	2.99820018580854	2.34468080484641	1.69973268965723	1.17909824004908	1.91210659750605	2.1781341988143	2.63231888060936	2.60892888096651	0.444486742332654	1.87450417458971
PTGFRN	0.552447951363356	0.999999999998646	24.8780487804878	7.1417398562623	5.34707413515822	5.07825266545447	0.310721602265237	0.0611867157337334	5.34684713415156	5.35551141564734	5.49641890556327	4.98211535390821	5.54909019956714	4.85910044064894	4.38114229288293	5.32569256436888	5.39530389509166	5.29945188084017	4.70498473682359	4.25747908356606	4.98530608318089
TTF2	0.996494054011364	0.999999999998646	27.148288973384	12.013715676124	2.98901264438028	2.72233758227942	0.187878291001922	0.0690135904616983	1.15813915390314	2.84320449120556	2.55630858271826	2.6815940952688	2.64894872868561	3.29411908199421	2.66482093146691	3.04529578514669	2.66354149148149	3.38351713492304	2.51118342401998	3.44979952387664	2.5930457299225
MAN1A2	0.994474035657969	0.999999999998646	20	8.2809550834876	7.24831099794329	7.04829469122424	0.147706481886027	0.0209563431094808	6.53022651795193	7.01901465335487	6.51714717596642	7.23334730023024	6.47831246267666	7.35742082426127	6.87442975699178	7.43644893555022	7.1735524891434	7.12548538097852	6.97257861398659	7.24924428099227	7.71415209878432
GDAP2	0.998631957861472	0.999999999998646	28	14.8341653707856	3.06747483186461	2.8247905566763	0.0433080188342484	0.0153314088125547	2.63479154675381	2.51828615997935	3.20160364683693	2.84856485172607	2.34468080484641	3.07094368327666	2.17932836192942	2.7272360003609	3.31560042919251	2.54775178904148	3.44573646859521	2.77127300331964	3.13670982018935
WDR3	0.846971680902546	0.999999999998646	22.1052631578947	20.9457248047538	4.61250580192279	4.34853522889723	0.285169814510934	0.0655783613332372	4.68170353717489	4.46790575263009	3.98508207138795	3.75492625312312	4.55857999858381	4.88220924978223	4.10549732049151	4.88205895507083	3.76305111861688	4.67891074560466	4.14484541701629	4.56568460758129	4.36666764618857
TBX15	0.986523965005766	0.999999999998646	28	24.5668571359441	6.54748445177375	6.42456072832972	0.13670242069475	0.0212780961182213	6.40032717809371	6.43103562987331	5.89529714097134	6.23447933505486	6.57171240333412	6.30678823354417	6.91290413856808	6.27929320728636	6.46347155208966	6.6452495750366	6.20238023948565	6.66641280524556	6.37434007271757
WARS2	0.513810958958383	0.999999999998646	28	22.7363780869022	5.05410154734887	4.44658689251954	0.455172280601183	0.102364418283811	4.25040000842076	3.10822895025946	4.17370903080538	3.87589298280096	4.96888040112279	4.76277564791618	5.38116730079766	4.59573241426474	4.47086152984003	4.0995504357893	4.17707469064467	5.22292477263185	4.2814357258699
ZNF697	0.399938408662536	0.999999999998646	26.542750929368	5.1237300091183	2.90531014457831	2.44585859119905	0.432727866293496	0.176922683858577	2.63479154675381	3.0251817651992	2.41387584263118	2.76749367806755	1.95860485589433	2.8068123947251	2.17932836192942	2.81356217964154	2.85618046483744	2.99370839007921	2.03645149535971	1.18388346448593	2.1556653848205
PHGDH	0.972916008324217	0.999999999998646	28	21.0237870137684	6.95288131537256	6.64102108202839	0.178488080113605	0.0268766019425267	6.3851445787688	6.33947220791886	6.2181974996348	6.95993573142397	6.59859266177133	7.10091191279766	6.91831766714838	6.83819119927818	6.65055667824494	6.59345369981999	6.66124512274885	6.05529448367522	6.87382099467782
NOTCH2	0.587726039500086	0.999999999998646	21.8348623853211	18.1499953724854	5.14866815706146	4.83628936790163	0.392758926704223	0.0812107996082611	5.16323651384098	5.01164691651435	4.52506496091116	4.85052872905573	5.45416452091895	4.97111177579229	4.94505935971764	4.29926359256019	4.41074113117461	4.73735531819546	4.58999625346097	5.71092642042781	4.12713781591332
SEC22B	0.999762634813963	0.999999999998646	22.1052631578947	6.75440830680987e-05	4.21477991708974	3.59101358665518	0.2720574675431	0.0757606344220228	4.1461830129101	4.1914553650054	3.20160364683693	3.47752058492607	3.68161959729055	3.1492347100698	3.66490310521332	2.89501322127256	3.61105055748286	3.94280183571214	2.40633109803581	5.22292477263185	3.48053861013227
GPR89A	0.96085163764393	0.999999999998646	20	18.2835682965245	4.55826344535296	4.04502853734921	0.0664095806487119	0.0164175802557456	3.99437047546066	4.15285437348499	4.12881363697469	4.49525119670305	4.18573243586092	4.71208896767232	0.441825759599175	4.75692234032734	4.44111447714695	4.61799821248438	4.17707469064467	3.90943773854977	4.54790552675318
RNF115	0.381656715746681	0.999999999998646	25.2296819787986	6.3685888680667	6.51127538349625	6.34836593468791	0.227805600580918	0.0358841319049005	6.48109025459611	6.47080881208992	6.82218891435361	6.58729616808174	6.31502774556312	6.42951819336877	6.15223644710066	6.60996674476137	6.4781930221992	6.35298691818182	6.29340092061337	5.55191848452602	5.95539802386942
POLR3C	0.336708698275173	0.999999999998646	20	7.5240285329004	5.10717638080243	4.60477897470905	0.42240759269144	0.0917324360216724	3.77894907975892	4.7779813551558	4.68867314652509	4.68379875369723	4.18573243586092	4.45898628771476	5.44256888744885	4.88205895507083	5.08496553894784	4.03887901049178	4.54130568692748	4.56568460758129	5.03822591380702
PIAS3	0.871366710228002	0.999999999998646	22.1052631578947	19.9266044484176	3.73475658474556	3.16254375632125	0.365985819497389	0.115725140171061	3.28508913236494	2.25225530714702	3.11217310438267	3.13376355732449	3.46500586734277	3.36144674340984	4.41217025267897	2.63541373118016	2.31563150706923	3.90929965335512	3.73268791013838	2.67165072010618	3.07050394025668
ANKRD35	0.999597644890693	0.999999999998646	27.7821011673152	20.2178312886017	5.01707178305064	3.59832278594064	0.057144768651106	0.0158809456656812	3.14789711145434	2.51828615997935	2.91473812046802	3.13376355732449	3.54088207977141	3.90341520927163	1.66465656993128	4.52072763896449	4.21370641300342	3.69009345742933	3.73268791013838	4.59317193927624	5.17053207157757
ITGA10	0.96642149890362	0.999999999998646	21.4414414414414	19.4364842383107	2.39354116555215	1.93533366576407	0.355654795868151	0.183769239464833	2.91403634786508	2.74281509665468	2.25582519013742	1.31015933669366	2.77997639330072	2.599348269397	2.02729970119914	1.09104470055856	1.85622319640014	0.974007513820331	0.769406707754063	2.67165072010618	1.31224570282063
PEX11B	0.224633404413677	0.999999999998646	20	4.8952100599965	5.22367780829469	4.82786065145935	0.406154359740029	0.0841271919514201	4.65663331529135	4.92266887998851	4.99419232663638	4.61594802719571	4.13766728283327	4.8117418127957	5.65202549168136	5.0691568937604	4.81034507034376	4.5325620224364	5.15676769762422	5.24041486979643	4.79341766055513
RBM8A	0.705713193102435	0.999999999998646	24.5360824742268	12.0200544841396	7.17696073684619	7.08157811319704	0.0814376619299259	0.0114999313187213	7.03708914991914	7.06651476608976	7.28807188107024	7.12767981622689	7.12769131019185	7.15883369475563	6.98690515247084	7.16400926459925	7.06071119400341	7.08479803043091	7.16162391339344	6.8428022071112	6.89310253518081
LIX1L	0.892200035934279	0.999999999998646	21.7021276595745	19.4676919354105	6.55108637484637	6.063037883529	0.559340080986072	0.0922540963343787	7.1803001795076	5.96921305523983	6.18568766139705	5.5410929813134	7.34962827138236	5.72579933538504	6.98174341790445	5.13769242538573	5.50000075912135	5.65318819792298	5.46157499307608	7.07498636907964	5.306174193481
POLR3GL	0.980824105954803	0.999999999998646	20	11.102688701885	7.14205849251395	6.67803347911676	0.20375625261787	0.0305114152624492	5.92107213654709	6.25997780432735	6.28109868145295	6.45762560889396	6.56263985714879	6.88909557258058	6.94508473510798	7.03519488245598	7.1915302035292	7.05829557424366	6.60312625571894	6.17836305748486	7.22904490887246
ANKRD34A	0.968806093754166	0.999999999998646	28	0.838042767097701	3.45061358800129	3.01936183898385	0.462687410134389	0.153240133117038	3.14789711145434	3.39954232773454	2.55630858271826	3.2576756504028	1.95860485589433	1.69973268965723	3.98684763428832	3.04529578514669	3.55660374742509	2.85981052842965	3.59633477549591	2.77127300331964	3.2000103259377
TXNIP	0.539563838246252	0.999999999998646	26.3468634686347	20.5516641745967	7.54203818225948	7.56616366385476	0.154798304252246	0.0204592857264973	7.18469131221368	7.08713411941357	7.40094067442706	7.12767981622689	7.49977447545432	7.60669400140937	7.58554538067033	7.28980810674891	7.5214753332705	7.65648856475854	7.87706244007631	8.46362344931762	8.04025085198688
PRKAB2	0.63042253080375	0.999999999998646	20.458452722063	15.9690410587673	5.64754378858488	5.46415933888617	0.229561410811528	0.0420122102182918	5.2990437618041	5.40562349245726	5.42394027600952	5.3731484883769	5.77012182523348	5.82454116349801	5.06705262740321	5.43866245260629	5.93295839375749	5.41137887118643	5.61061107530584	5.11328278295354	5.05544310441978
CHD1L	0.775499545702898	0.999999999998646	26.3468634686347	5.6917753010426	5.30201214601184	5.3973541756392	0.179603347360803	0.0332761833884161	5.93156087857744	5.77954315202144	5.98619566548769	5.9055585883868	5.07477848606814	5.31472452426338	4.90198961254808	5.26570728057835	5.66349875883389	4.9166587150817	5.25061898334488	5.11328278295354	5.07245724509439
PDIA3P1	0.999857317776482	0.999999999998646	28	10.7368677465322	2.63154519858982	2.33398355218312	0.182866661399121	0.0783495930072318	1.6396728193739	2.63491420188133	2.41387584263118	2.38815029101086	1.71832823801555	2.7068063731664	1.66465656993128	2.53734766452988	3.02610071825021	1.75542836930389	3.08717254417184	2.67165072010618	2.27805425130621
BCL9	0.932185697569809	0.999999999998646	20	15.1786317344883	2.56850966502511	2.37554450507916	0.620583873776052	0.261238580228314	2.63479154675381	2.09825111924309	2.55630858271826	1.8720311405709	3.11392419152945	2.90033322787176	0.441825759599175	2.97211044717295	2.55663004422072	2.36211514233966	3.49770233602102	0.444486742332654	2.49549535232771
ACP6	0.13245184813412	0.999999999998646	28	11.8955502187358	2.30599991874409	1.45928558033517	1.16730006039395	0.799912009084501	-0.143520440799451	1.72994828521981	2.41387584263118	1.70791355308234	2.77997639330072	0.881701783481506	-0.143520440799451	0.784049441541552	0.856308655728705	2.02936580174095	2.17056068900396	3.25704621715484	1.71028876489987
GPR89B	0.929581278778457	0.999999999998646	26.7415730337079	9.1951630595092	3.61194831760288	3.03634838792042	0.595174430730513	0.196016515462557	2.00007548295432	3.58494160940971	3.82543023280469	2.84856485172607	2.16451907769086	4.18936990803763	1.17909824004908	3.52628894849985	3.81035609820733	3.38351713492304	3.54786128965456	3.03450947814822	2.5930457299225
NBPF11	0.999986489791653	0.999999999998646	28	18.2537573167121	4.0887470086062	3.26960633667683	0.496059342758044	0.151718369637805	3.52561786535888	2.63491420188133	3.93380305913049	3.31585649646084	5.1000815032163	2.8068123947251	4.71557168010871	2.63541373118016	2.55663004422072	3.05626823318	2.70047002147028	2.18570412574362	3.2000103259377
PDE4DIP	0.97415072899481	0.999999999998646	28	6.75440830680987e-05	5.60017786740224	4.61141290827723	0.0475708296985116	0.0103158903018909	5.70576380013454	5.15526249892182	5.15955682639404	4.30727479375571	5.4143734928567	4.29646546774351	4.02749144479496	4.23814547825086	5.24846329447173	4.0995504357893	4.07814300080336	4.38876125126466	3.79945665896271
NBPF9	0.645185535752785	0.999999999998646	22.6666666666667	5.2017970963717	1.04704578973014	0.485998711005122	0.584251572507783	0.584251572507783	-0.143520440799451	1.50324129890482	1.0080857305469	0.377293495606601	-0.143520440799451	-0.143520440799451	1.17909824004908	1.91210659750605	-0.143520440799451	0.331477494667755	0.769406707754063	-0.143520440799451	0.378289623860081
NBPF19	0.684032973241945	0.999999999998646	20	15.9723805821971	3.87582668178399	2.93372789564721	0.722412604905662	0.246243902161993	3.07407684302284	2.25225530714702	3.36537628779245	3.19704953579767	4.48365334056398	3.07094368327666	3.76444425684758	1.34403731603252	3.10410123107648	3.28246323220272	2.78654768332771	1.18388346448593	2.27805425130621
HIST2H2BE	0.571373245872663	0.999999999998646	23.8795986622074	15.7861857434656	4.0573564706947	3.43163745981089	0.745719228364508	0.21730711274075	2.41321381862592	3.18675470455072	3.01683038943228	3.47752058492607	4.40462115690752	4.65955644834792	1.44220935725488	3.8863899810165	3.02610071825021	3.94280183571214	4.32823178187022	3.38836604087825	3.0011130998141
BOLA1	0.997350641274053	0.999999999998646	28	19.9999311547733	3.7399463452383	3.18287922441562	0.0554989479344667	0.0174367118641319	2.52825241225533	3.10822895025946	2.80486735808522	2.99820018580854	3.38491645696151	3.76107768388395	1.44220935725488	3.57653217047113	3.61105055748286	3.28246323220272	3.39182862307208	3.72294862841198	3.79945665896271
SV2A	0.995014897850681	0.999999999998646	25.0526315789474	3.1487799460394	4.28798706980089	3.96113260519333	0.0938015346471216	0.0236804833355341	3.28508913236494	4.30142320635367	3.93380305913049	3.87589298280096	3.74715376094786	4.11328455435324	4.10549732049151	4.26902816102399	4.47086152984003	3.83986693217394	4.11187966945204	4.0350145268464	3.42862791764841
SF3B4	0.892951788677598	0.999999999998646	22.6666666666667	15.9135753037108	4.52566715184618	4.01070217195669	0.379889054089109	0.0947188391961237	5.01330394152591	3.39954232773454	4.30057579393507	3.9874969149675	5.14939388661426	4.07368224702945	3.81175244559224	3.8459950914429	2.85618046483744	3.65008787446126	3.54786128965456	5.07480217167391	3.07050394025668
OTUD7B	0.547653982093912	0.999999999998646	23.257328990228	4.5611344914519	4.65458381551029	4.41203793091677	0.397152063853454	0.0900155597191184	4.3785883040921	5.11566729661054	4.71928060070351	4.09108386331955	4.18573243586092	3.81010054416064	5.36539971012945	4.35789739684597	4.24847143410976	4.61799821248438	3.85725943341457	4.25747908356606	4.61911160151824
VPS45	0.596271740013895	0.999999999998646	21.3134328358209	0.773555529915598	4.07571775443133	3.87625819998232	0.305500569634191	0.0788132662668303	4.55175462210644	3.74920572397365	3.36537628779245	3.42561966208256	3.98304528231797	3.48735111423401	4.50144052789613	3.62508435157273	3.66351707298071	4.21373676941532	4.17707469064467	4.18706811543841	3.91714930837359
PLEKHO1	0.914052048889482	0.999999999998646	20	2.8199694521289	6.68565625214253	6.63830613515093	0.101208317984128	0.015246105847426	6.81149386061085	6.92478761515789	6.77197500239533	6.37793516019184	6.60744259220372	6.9505123119551	6.47967049311154	6.61598507631406	6.65704069800401	6.54519219083083	6.64980714650652	6.56594674645895	6.49282485968985
ANP32E	0.753649417117874	0.999999999998646	28	15.9748763894411	5.8171797330752	5.32908282811972	0.413370980299592	0.0775688788544207	5.33108801831996	5.35551141564734	5.36708703978569	5.79740418294986	5.93387132770173	5.56372842504497	5.63896915042827	5.0515019278386	4.61103789588324	4.99859185875448	5.0213077841675	5.64678889951149	5.05544310441978
APH1A	0.25703393649782	0.999999999998646	20	3.7932581856109	8.47876012225006	8.32812613123023	0.190235400381571	0.0228425215209209	8.41508478697122	8.49487004418195	8.39943604816947	8.11278215219399	8.06315800403387	8.66126433563574	8.54412808732919	8.19405601089796	8.26340650322745	8.15693500165714	8.5658861897989	8.30851178347473	8.39327909014809
C1orf54	0.906812255014549	0.999999999998646	24.7058823529412	16.3458797699886	4.92946320661269	4.21909954499085	0.281158135607901	0.0666393699910939	3.46913981129174	3.98721073338893	2.91473812046802	4.41766838914439	3.68161959729055	4.78746646398619	3.38109227575296	4.20658722544158	4.52857648049432	4.67891074560466	5.14051461987017	5.11328278295354	4.47300168680374
MRPS21	0.884395155702724	0.999999999998646	28	9.6872543307426	7.91697669653099	7.77375564573938	0.110715651728867	0.0142422346127573	7.69305025831046	7.82741904440634	7.87874479457911	7.81793225853041	7.54654064535583	7.67444945006228	7.38900559470228	7.99138095170697	7.84482376471635	7.97459278514281	7.75693141557203	7.92084267416648	7.85355287109798
PRPF3	0.980625660839714	0.999999999998646	23.7209302325581	0.558071990800698	4.24320060848217	4.08877961980316	0.0178922072786615	0.00437592850248134	4.31591743318421	4.33629215853056	4.34050107352332	4.52021189973276	3.21002293960977	4.22595891115376	3.31695739123544	4.35789739684597	3.90055257047266	4.34482699140087	4.04359848913102	3.72294862841198	4.49840420010274
RPRD2	0.999854350906082	0.999999999998646	20	12.738046504286	5.36251237473485	5.20721638049842	0.136050127037849	0.0261272275043863	5.12718871420036	5.56110811018565	5.13706247581203	4.85052872905573	5.33133948710316	5.34830369284936	4.28384160201708	5.35477512255415	5.39530389509166	5.37502623422485	5.35291290411986	4.72326204448627	5.65010067311339
TARS2	0.985260377297624	0.999999999998646	28	20.9351748541768	2.83165830245686	2.51785822736388	0.088936997264337	0.0353224801530828	0.43021695477682	3.2612260418557	2.07830491553214	2.76749367806755	1.95860485589433	3.29411908199421	2.76436756178778	2.63541373118016	1.66359032724319	2.54775178904148	3.49770233602102	2.56463557550236	3.2000103259377
ECM1	0.998365098885856	0.999999999998646	22.5236593059937	5.5809798868975	5.39773115467361	5.3510152057327	0.097125287628763	0.0181508151060213	5.42315955561675	5.46984177453302	5.38628813688518	5.06926100672002	5.24323304854509	5.44459196540948	5.23264206440693	5.20311928235163	5.70163372846619	5.29945188084017	4.91065329525902	5.86545241997943	5.37636153121735
ADAMTSL4	0.397822539396774	0.999999999998646	20	16.5135789080001	3.16494686576413	2.62306622261368	0.509535498495242	0.19425186222997	2.41321381862592	1.50324129890482	1.64023869014112	2.84856485172607	3.46500586734277	3.1492347100698	2.17932836192942	2.89501322127256	3.10410123107648	3.33387479569723	1.88858621151708	1.67035095084561	3.42862791764841
MCL1	0.999366018157663	0.999999999998646	20	19.7676450996008	9.08782027678029	8.97964681389821	0.0826508108995641	0.00920423849762573	9.13774225567434	8.81065966036798	9.39513302288407	8.63963133468887	9.32897012789277	8.97248810276414	9.10555597366726	8.95360059631652	8.78539684191288	8.92666688928611	8.88895021684772	9.23626807886756	8.58628491211457
ENSA	0.200726930373365	0.999999999998646	23.5643564356436	20.9284477330662	6.53147351102503	6.35490551642353	0.292332396880335	0.0460010610897102	6.66832743682076	6.11690330094571	6.12982167124914	5.96130386760646	6.2599640071979	6.660922919886	6.68416870437442	6.06725065352652	6.30735275089538	6.37769494283525	6.24100574306827	6.87114823583076	6.50540869306592
GOLPH3L	0.723237964170006	0.999999999998646	21.570996978852	10.3146779295771	5.38479068599039	5.19617706609511	0.278883286099322	0.0536708588933635	4.80090855169431	5.21268941575065	5.32790075674922	5.47879082040306	5.19707629653852	5.57795183332247	4.76448260284859	5.50502501624486	5.19599617604649	5.49280049613188	5.1240763502883	4.25747908356606	5.29171746654697
CTSS	0.999976252374062	0.999999999998646	28	19.9999324559169	3.46666152536138	2.50634405956575	0.360370258891898	0.143783235791791	1.6396728193739	1.50324129890482	2.55630858271826	3.527619029671	-0.143520440799451	3.07094368327666	2.02729970119914	2.31862272429218	2.76307390925618	3.69009345742933	3.01768307010503	3.25704621715484	3.57907163263291
CTSK	0.919859041911324	0.999999999998646	26.542750929368	16.1970665286004	6.91157906098539	6.97254288025409	0.24943753688124	0.0357742564176457	6.68701968621894	6.67529498409169	6.60990967359452	6.73320376187715	7.42665377111615	6.29822275610298	7.11028824147756	6.43718715198699	6.93828929636947	7.31330600369715	6.84799283747962	8.47843968602195	7.10637188379101
ARNT	0.966029272575858	0.999999999998646	23.1067961165049	20.0027995560787	6.3838368647069	6.23286928924925	0.17617479308082	0.0282654400253018	6.23233369739378	5.79215676223118	6.56005265800763	5.71331955646562	6.60744259220372	6.33218370205939	6.43504713482341	5.97660904793262	6.2398461187011	6.3653938244851	6.2101885135142	6.92622226672861	5.7486576588238
SETDB1	0.986232018138788	0.999999999998646	28	3.206110356114	5.2400182950832	5.09339088036298	0.0402712981308381	0.00790657914869635	5.42315955561675	4.82784032833013	4.71928060070351	5.06926100672002	5.28795875388786	4.97111177579229	5.17952968846844	5.29601166326161	5.28241043710061	4.99859185875448	5.23539497715733	4.81949757779958	5.10589514718937
CERS2	0.392061889048454	0.999999999998646	22.8115015974441	20.2323334020729	6.40270873374695	5.52101700684397	0.984749772574727	0.178363836110994	6.93131207938303	5.21268941575065	4.96894201141531	4.30727479375571	6.74212150190316	5.68695634510851	7.20635144917088	4.57116155985225	5.17807437356332	4.84758785593981	5.00344476132733	6.69840470664539	5.15464230044741
FAM63A	0.997925165559052	0.999999999998646	24.2033898305085	7.514356461203	2.70207780592715	2.5233441085623	0.135630996645138	0.0537504956953395	2.41321381862592	2.74281509665468	2.68593431897992	1.8720311405709	2.50482130096439	2.4832374104969	2.31685280403026	3.30574554324044	1.85622319640014	3.17379423776191	2.29325684940232	2.03349885003032	3.07050394025668
PRUNE	0.556438925744421	0.999999999998646	20	4.1106560526078	5.05106920722357	4.36019712610838	0.469942086783866	0.107780009295888	4.10970111357953	4.43611078715526	4.08247614114232	4.15622774757616	3.80983994743439	4.57698705916092	5.59907583688959	4.92147008386156	3.85615909858145	4.18602623453969	5.10744861994207	4.64662366921666	3.95433915113667
C1orf56	0.999988744228603	0.999999999998646	21.9692307692308	4.0614709174553	2.52416903041707	1.6057844746484	0.219116921358449	0.136454751442547	2.28820113824228	1.50324129890482	1.64023869014112	1.0608040110551	1.42987755105829	0.458305775291369	0.8570550704552	1.91210659750605	1.66359032724319	1.41698966293284	2.40633109803581	1.86332108090116	2.68441575645219
CDC42SE1	0.999995025433998	0.999999999998646	22.2429906542056	6.75440830680987e-05	3.78430197086148	3.39735674075424	0.0987925490266685	0.0290792391159769	3.91202039527467	3.52575016199754	3.51243853233866	3.9874969149675	3.74715376094786	2.599348269397	3.90195475267351	3.3641217466207	2.85618046483744	2.45791722319418	3.81691903043352	2.67165072010618	3.95433915113667
MLLT11	0.865611676482179	0.999999999998646	28	13.020903224554	3.69726102493392	2.67599572043805	0.410435305310791	0.153376667300352	1.15813915390314	3.0251817651992	3.11217310438267	3.2576756504028	0.586517577969968	2.3569573204147	1.66465656993128	2.63541373118016	2.94364079242703	3.56658651563748	3.54786128965456	4.32461295208497	2.9282153063622
GABPB2	0.692391268581126	0.999999999998646	20.3418803418803	10.0381547454108	3.48932437452581	2.78762839812808	0.454482777124012	0.163035638978711	2.73400121416108	3.39954232773454	2.68593431897992	4.05737457724644	3.61296630849053	2.4832374104969	1.66465656993128	3.11494711463458	3.10410123107648	2.63231888060936	3.15346820376363	0.444486742332654	2.85143712650029
SEMA6C	0.999802206504919	0.999999999998646	25.0526315789474	20.1932075427236	3.28388170470217	3.11694711345954	0.161343376480984	0.0517632704720187	2.15131921093718	3.0251817651992	3.51243853233866	2.6815940952688	2.90008843214465	3.60314428508461	3.24983821520572	3.11494711463458	2.31563150706923	4.31954458144025	3.9347062354348	2.18570412574362	3.48053861013227
LYSMD1	0.824402726125236	0.999999999998646	26.3468634686347	1.710689174529	3.26715178199225	2.90713115003404	0.313737626658572	0.107920011333131	3.46913981129174	2.39139402799914	2.25582519013742	2.6815940952688	2.16451907769086	3.07094368327666	2.94495785369283	3.62508435157273	2.85618046483744	3.05626823318	2.60892888096651	3.56533501496886	3.07050394025668
SCNM1	0.958464306853295	0.999999999998646	20	3.3731327760943	1.68122397184701	1.12845817162795	0.769564934000031	0.681961417222785	-0.143520440799451	3.2612260418557	0.544261825194254	1.0608040110551	-0.143520440799451	0.881701783481506	2.55789308502013	0.393561577079503	-0.143520440799451	2.14901464783826	3.08717254417184	0.861044176625659	1.52495154367521
VPS72	0.80426653067548	0.999999999998646	21.8348623853211	15.4259095003907	5.8508807294067	5.51020346642789	0.245222070648205	0.044503269641906	5.60452278025212	5.45405319782064	5.75462317743014	5.44007578338518	6.1308755114602	5.9169555946258	4.90198961254808	5.42501560203686	5.02607222974481	5.48144641418749	5.61061107530584	5.41998991469532	5.13857556933437
PIP5K1A	0.953895069825901	0.999999999998646	26.7415730337079	10.3405365179872	6.22610485239555	6.02485486760899	0.145634945947848	0.0241723575335923	6.17168826182108	6.01297528738628	6.55157303484046	6.09191419098425	6.11854662544307	6.21875515202892	6.09601985525238	6.17716409330739	5.98542563276987	5.96176842241772	6.21795475434649	5.62031362850199	5.15464230044741
PSMD4	0.770852336248899	0.999999999998646	23.1067961165049	8.7141264017047	7.65964453293363	7.46715424327931	0.201487027229305	0.0269831077094262	7.12196483429718	7.83353376432829	7.31337079154507	7.59230678196861	7.26825728366338	7.54648914911304	7.24132775645096	7.7084015619868	7.68902924559267	7.53269246260788	7.45896869223695	6.97927095826954	7.64190430206403
PI4KB	0.984397444057401	0.999999999998646	25.2296819787986	22.0665435645732	4.77628139264722	4.46969677907451	0.175232090043351	0.0392044692749012	4.40893153754978	3.33204115939561	4.65740223992445	4.12402346502426	4.76250636024101	4.51919277573952	5.24992038583192	4.23814547825086	4.61103789588324	4.46499159087628	4.07814300080336	5.84273008975748	3.87897536031905
RFX5	0.998667348287693	0.999999999998646	23.257328990228	19.801909833342	3.7422539334115	3.04408866293329	0.267939589208867	0.0880196403184526	2.52825241225533	3.39954232773454	2.25582519013742	3.31585649646084	4.32100731688515	2.90033322787176	3.90195475267351	3.18139007509882	2.44115720955346	3.17379423776191	2.70047002147028	3.32419976987257	2.27805425130621
SELENBP1	0.999999096959215	0.999999999998646	20.695652173913	17.8769475858353	5.06745754474138	4.16518427844906	0.0511167912849771	0.012272396097685	3.5799679811171	4.07240855434794	3.11217310438267	2.76749367806755	3.38491645696151	3.90341520927163	3.90195475267351	4.95983315777581	4.73879237005958	4.99859185875448	4.98535778804224	5.16914509921553	4.54790552675318
PSMB4	0.485254400333538	0.999999999998646	22.5236593059937	19.8435565038894	6.94072380213923	6.78816601933595	0.318033795643966	0.0468512105829546	6.92082152177337	6.83620627361692	6.29132065875871	6.5574627131854	7.18202102576039	6.77025477947406	6.92371095807079	6.43718715198699	6.75095836815184	6.82668069775808	6.80738879705455	7.67290875587757	6.46732304185873
POGZ	0.946115513860186	0.999999999998646	28	11.2066098906722	4.83519756330697	4.55176883619379	0.224558801286931	0.0493344036940831	4.75440168453323	4.37033820201526	4.96894201141531	4.24873969667551	5.4928874640898	4.51919277573952	3.4424969885775	4.61989179520322	4.17808292017964	3.97554365598417	4.70498473682359	5.34112363173547	4.77274680287367
TUFT1	0.998358462719364	0.999999999998646	27.5675675675676	6.75440830680987e-05	4.45157734282773	4.2290314960141	0.024814774764746	0.00586772049064524	4.43864970620795	4.1914553650054	5.04340461373624	3.87589298280096	4.08794542673139	4.68606180160431	4.17950092925433	4.14132105977424	4.24847143410976	4.1289554123639	4.51632997363401	3.50872351553355	3.91714930837359
SNX27	0.865431224601448	0.999999999998646	20.458452722063	17.4646426291866	4.8297724680688	4.66432650277829	0.143871298486079	0.0308450316246906	4.93205834828365	4.75239045330718	3.76802979215229	4.56887393972537	4.08794542673139	4.65955644834792	5.3494578853436	4.41424099002146	4.90054221095726	4.65889096999059	5.1240763502883	4.84258584423414	4.47300168680374
MRPL9	0.739210071042086	0.999999999998646	23.257328990228	15.9908109214206	5.39451553988642	5.22676271618268	0.172076554264238	0.0329222051216268	5.3151548566523	4.96784375322148	4.96894201141531	5.38678463652259	5.47365590746189	5.36480466633929	4.8575944038313	5.2347526593534	5.28241043710061	4.9663747968042	5.58681651858315	5.16914509921553	5.2474572226173
THEM4	0.764574574789265	0.999999999998646	28	13.1508749165898	3.23163651999537	2.97802859497897	0.263600718297665	0.088515173676338	1.6396728193739	2.74281509665468	2.91473812046802	3.13376355732449	3.61296630849053	2.599348269397	3.02742753309453	2.7272360003609	3.24848771324805	2.99370839007921	2.70047002147028	3.61980869764561	3.95433915113667
S100A10	0.740480614474058	0.999999999998646	22.6666666666667	20.1143811057548	8.61125711731894	8.38906896008201	0.341854562309833	0.0407500002606357	9.05381710345824	8.15736631638151	8.13575753842166	8.11072937033935	8.77478973771851	8.33051380445838	8.86044312546041	8.08112733422405	8.33793811994771	8.23507229900304	7.99926531295714	9.16707619273795	8.05957884963697
S100A11	0.821240957440785	0.999999999998646	28	20.0458474744763	9.05525547324902	8.76507865728475	0.228439463710017	0.0260624545017812	9.22453566954102	8.854918666858	8.62431139403534	8.91840698149223	8.86057420829606	8.95624642351454	9.35647796879536	8.52831531648536	8.7311198078153	8.26683389739412	8.39487018768006	8.5968920491556	8.48826039239761
S100A9	0.903100664772281	0.999999999998646	28	20.2460481427664	5.04418169758474	4.69850714421346	0.197427113541048	0.0420191153235114	4.40893153754978	4.43611078715526	4.55930461987481	4.68379875369723	4.69768171031657	5.01358961489321	5.4723167199386	4.26902816102399	4.66350486357533	4.67891074560466	4.7485310050533	4.56568460758129	4.75177546374735
S100A8	0.416808017329889	0.999999999998646	28	9.63889194320601	2.43507055603546	2.04908013031243	0.810571866101691	0.39557841302092	2.82682530273383	1.50324129890482	1.87583536006694	2.99820018580854	2.50482130096439	1.69973268965723	-0.143520440799451	1.34403731603252	1.85622319640014	2.54775178904148	3.44573646859521	3.11256516149706	1.87450417458971
S100A6	0.990421589015258	0.999999999998646	20	19.5117172113662	12.0332910503136	11.918453293871	0.0980615487251252	0.00822770759822944	12.2524747456807	11.9407757790862	12.0900930731147	11.8093347241418	12.1704847526745	11.8227306017577	12.2490080004218	11.6134057498154	11.7931437457145	11.8604217941744	11.6413084336236	12.2069724750841	11.5151366234498
S100A4	0.925706078922542	0.999999999998646	28	16.6026759104556	11.0025750952783	10.7308788907741	0.0621802409575262	0.00579451521077046	10.6696147709694	10.915034739783	10.8407699030184	10.6083636711152	10.3914583814868	10.5660102283503	10.3589691766755	10.4656870105525	10.8139654647219	10.8829214493005	11.0602451158934	10.9167990564094	11.0060500062026
S100A3	0.994982637599563	0.999999999998646	25.4092526690391	8.8132371686883	4.15356503976403	4.00153569035656	0.280398954083321	0.0700728359762139	3.14789711145434	4.58850992449374	4.55930461987481	3.66825209139218	3.68161959729055	4.36368622688059	4.28384160201708	3.76164516320023	4.14155748244118	4.18602623453969	4.7485310050533	2.86445818690091	3.95433915113667
S100A2	0.970550767214117	0.999999999998646	24.8780487804878	6.9501979516165	3.0588205561017	2.69990400550271	0.368929110901587	0.13664526966502	2.82682530273383	3.39954232773454	2.91473812046802	2.6815940952688	3.68161959729055	2.599348269397	2.17932836192942	3.04529578514669	3.50002127093975	2.02936580174095	3.21685077617601	0.444486742332654	2.49549535232771
S100A16	0.841377833565631	0.999999999998646	28	6.75440830680987e-05	8.62466671961255	7.88647128439705	0.0421923533838538	0.00534996601931831	8.6267466299981	8.43379461664979	8.35626975325803	8.13719037311363	7.99059877708896	7.57158437884415	7.70937441382777	7.53184844927684	7.79571833885946	7.74223329408231	7.6432889133421	7.70160498773338	7.31017977315139
S100A13	0.550445865012592	0.999999999998646	21.0619469026549	8.7404368609057	9.45558383664264	9.29785009509324	0.227266018816868	0.024442856842444	8.94801374147369	9.54986964347658	9.28563048774256	9.34504557039085	8.71871822278722	9.27819306822006	9.04992120030813	9.73722698340316	9.34196751751376	9.31834513232819	9.31722395141881	9.18863497167537	9.72905982466237
CHTOP	0.971892082427522	0.999999999998646	28	6.75440830680987e-05	5.93278939392033	5.52847823064811	0.126875377548706	0.0229494215687329	5.97276952558842	5.79215676223118	5.59873561631372	5.72410207307616	5.37345378311067	5.3972509883964	4.71557168010871	5.49199446783239	5.12293315235686	5.92870885068014	5.48750820151372	5.88782241738111	5.45631348034855
SNAPIN	0.721308083582634	0.999999999998646	27.3563218390805	11.4277414488781	6.5311049003401	6.13777160978511	0.37290663279788	0.0607560294689648	4.99341744369009	6.27802562560478	6.26043484852198	6.22691802678305	6.33647795552731	6.23679675877152	5.17952968846844	6.44396938779637	6.57038650555423	6.20896726723598	6.55488427142835	6.55899356373167	6.19174935120836
ILF2	0.780356188745052	0.999999999998646	20.8163265306122	6.75440830680987e-05	6.47840561547719	5.73304651768382	0.367762209061463	0.0641477804038543	6.61726401162708	6.07622601673012	5.78387673953359	5.66936508329399	6.2599640071979	5.61979956451527	5.72797540783937	4.71267604344731	5.29908908686371	5.74150520454078	5.52555436908776	6.45046224804665	5.41689128674075
INTS3	0.404703851162684	0.999999999998646	23.7209302325581	4.3880394921159	2.83253586140432	2.10544527754075	0.849882286043452	0.403659166594987	2.52825241225533	2.25225530714702	2.07830491553214	1.0608040110551	0.586517577969968	1.89414944266486	3.10543677277655	2.4321263027667	2.44115720955346	2.71220215254112	0.769406707754063	2.95198788883688	3.0011130998141
SLC27A3	0.997792931697147	0.999999999998646	24.7058823529412	15.3760377873474	5.97981295393312	5.42044058134847	0.12394100144391	0.0228654847486727	4.63111972334431	5.05415922324802	4.71928060070351	5.11912864794648	5.45416452091895	5.776014853283	4.34943232168266	5.84956112026515	5.95417480573012	5.7883304060399	6.22567941210342	5.4352587065819	6.06146466462793
GATAD2B	0.930284832034639	0.999999999998646	28	7.8908147126585	5.28395806854659	5.12913868023392	0.192413873107187	0.0375138761306435	5.16323651384098	5.30359586191296	5.56542984451722	5.05224791558327	4.44467836319727	5.13399793746809	5.23264206440693	5.26570728057835	4.85614841533479	5.33773386324427	5.64558287235505	5.03526698490947	4.81379652601343
DENND4B	0.831549419099387	0.999999999998646	21.7021276595745	6.75440830680987e-05	3.69670773096718	3.47116686634187	0.17743921981195	0.0511180322480281	3.73171710612689	3.58494160940971	3.36537628779245	3.31585649646084	3.54088207977141	3.29411908199421	2.85748655328471	3.42022743109744	2.94364079242703	3.87500095185438	4.07814300080336	4.22270310923313	3.13670982018935
CRTC2	0.434988846446622	0.999999999998646	22.5236593059937	17.9627514685053	1.92871298269776	1.70645637943713	0.764404669455624	0.447948555068112	3.82468363362403	1.50324129890482	0.544261825194254	1.52270096391832	2.77997639330072	1.20862183731799	1.66465656993128	1.09104470055856	0.856308655728705	0.688221003711914	1.88858621151708	2.95198788883688	1.52495154367521
SLC39A1	0.988613988925761	0.999999999998646	20	3.8902626322803	7.41301900961727	7.18150499497597	0.123560379260663	0.0172053600668806	6.86171891096427	7.01901465335487	7.47903332059013	6.92297707636352	6.92314922003072	7.19157771435901	7.21077014201984	7.15577038156624	7.19598984518649	7.22755613095497	7.51992332714344	7.60026135918411	7.25162895003927
JTB	0.998707245582176	0.999999999998646	20	19.0710913535284	7.51339111986085	7.40913506697057	0.0590932775333849	0.00797573225474304	7.3887740377483	7.54020970133882	7.50121970146439	7.2997236995107	7.74003781942863	7.31134205962912	7.57872408909808	7.14332316034033	7.20043574372448	7.4593524685741	7.28505076920036	7.56251813447077	7.31017977315139
RAB13	0.638137383592679	0.999999999998646	20	12.0751743610027	8.07658408892166	7.81913687731527	0.22307907668031	0.0285298850986358	7.17589564069081	7.75838893273698	7.41969933493711	8.0348138394177	7.44651783367623	7.67775511083416	7.58894396989955	8.03919308677545	8.29908221023583	7.86963310480293	7.72458658824434	7.90721906621235	8.41010773870519
RPS27	0.99975199134282	0.999999999998646	20	7.9999385735414	9.49977712457277	9.04308065140839	0.0845314463106422	0.00934763821856185	8.74890536588915	8.68947255818635	8.66418736840555	9.05171147103396	8.91327175210724	8.66126433563574	8.90475208978954	9.26354577892579	9.25274302041288	9.25557621537614	8.95897665553256	9.90450474964443	9.33340534077087
TPM3	0.948143402947968	0.999999999998646	24.040404040404	2.1332370028865	7.76396839362156	7.62115809666879	0.112474926069751	0.0147582460097388	7.69920186082057	7.92514043537024	7.47455480560379	8.02830347262605	7.52801569305037	7.70393121207117	7.77051491527314	7.87825861230457	7.5035978635387	7.33554747355643	7.25516982695068	7.52732762477873	7.53855641254236
C1orf43	0.92472367679889	0.999999999998646	21.570996978852	20.0299079842784	7.41495064883746	7.12430509223331	0.277383110658382	0.0389347602421991	7.72052822584752	7.04031911822696	6.97585683654591	6.72248930841831	7.81453766255857	7.08606067664732	7.50148079031432	6.95674744078201	7.04101542452151	7.00378380869218	6.67823383398628	7.65018803550257	6.61977961642339
UBAP2L	0.996374979979997	0.999999999998646	20	6.75440830680987e-05	6.04564540942098	5.8313316852928	0.0912002263622895	0.0156396911176062	5.97276952558842	6.13681978259954	5.90863857718235	5.66936508329399	5.83183881021905	6.22780415760543	5.51581905589946	5.77621482844544	5.57038976142598	5.74150520454078	5.91767700107259	5.56585937212527	6.01821383999528
HAX1	0.332245226095322	0.999999999998646	23.7209302325581	14.615787058119	6.5328683080915	6.41751455245979	0.148292851993237	0.023107520953949	6.40785897825313	6.3650258762056	6.34137157945174	6.71169468624105	6.55350989600989	6.3237681184575	6.23265592405445	6.33872768126775	6.2311812822379	6.62990512875225	6.45327326483209	6.38119493052959	6.32550022487324
ATP8B2	0.87783288189936	0.999999999998646	20	19.4372778119961	5.95035472920997	5.53856492034367	0.260689381759122	0.0470680375708129	5.94197391498248	5.75398018550564	5.89529714097134	5.55323694086618	5.89102356307998	5.73851802316985	6.40451250901785	4.59573241426474	5.06560033727569	5.33773386324427	5.48750820151372	5.37318932911557	5.02080076818728
IL6R	0.901544565278828	0.999999999998646	20	17.3851159117742	5.26098940093523	4.48186888853553	0.220764765854553	0.0492573012162988	2.15131921093718	3.69650211829967	4.65740223992445	4.36352723501805	4.55857999858381	4.03296208995174	4.02749144479496	5.2503129890871	5.29908908686371	4.93342182530882	5.33873610910162	4.97385546472638	5.15464230044741
UBE2Q1	0.449484978218627	0.999999999998646	20	6.073031849902	6.47020160058067	6.1435167398865	0.313733355377865	0.0510673883804964	5.76561160336069	6.27802562560478	6.28109868145295	5.95216128844093	6.10611147127147	5.76362388111979	7.02252926260934	6.34598774046162	6.09454699937587	5.94533333010341	5.9829408782012	6.51655567669848	6.21492010676797
ADAR	0.283481057597425	0.999999999998646	25.5913978494624	19.8374042255496	6.57048446858225	6.44999482365444	0.19863802845198	0.0307966182737857	6.4449392194802	5.91257477973861	6.38974416409523	6.32933161942377	6.57171240333412	6.53535064858406	6.63897960812531	6.27168873622829	6.35598739663082	6.431787772729	6.47935478672229	7.00508130785683	6.50540869306592
PMVK	0.570483385187289	0.999999999998646	28	6.2512857653168	5.92521462369732	5.704417753332	0.244223541478871	0.0428130533280488	5.7179336245521	5.82934909986872	5.90863857718235	5.69150970807855	5.04902375219705	5.59203638211203	5.54410854264642	6.03167443051145	5.93295839375749	5.72234112822133	6.01003193410294	5.69832499736214	5.59229027845504
PBXIP1	0.990050912267432	0.999999999998646	20	7.9999324559169	6.58192875147737	6.11619371746679	0.152508883629818	0.0249352605026684	5.03292004152171	5.88928185466075	6.08351706586633	5.9055585883868	5.77012182523348	6.17263865429349	6.23265592405445	6.26404396937524	6.47085106456583	6.3653938244851	6.45983798244529	6.21421106132916	6.72574589261333
PYGO2	0.785899460353469	0.999999999998646	26.1538461538462	11.8182189591498	5.94734808868781	5.61780976583217	0.296502145575841	0.0527789579809525	4.43864970620795	5.59029077782581	5.98619566548769	5.49146835211402	5.77012182523348	5.24512642954533	5.4723167199386	5.51793892431873	6.02606748160588	6.04124754323615	5.84932028658193	5.69832499736214	5.92761649932228
SHC1	0.993845455015189	0.999999999998646	28	2.30780422730674	4.85308604242799	3.81306847030279	0.265901279814335	0.0697342001291732	4.97325298910718	4.58850992449374	4.83560279762148	4.36352723501805	4.59463286426505	3.65773247064643	2.76436756178778	3.24490727255187	2.94364079242703	3.69009345742933	3.49770233602102	3.25704621715484	3.2000103259377
CKS1B	0.765563328963451	0.999999999998646	23.8795986622074	12.5418559648274	5.76623695444789	5.54406719036104	0.212281914046904	0.0382899244828741	4.75440168453323	5.50090983389539	5.69427403838382	5.80757837226186	5.84686417374735	5.33161180202935	5.71559151386542	5.7436020857468	5.55658402451379	5.50406591818863	5.71308160465467	5.41998991469532	5.26236202022856
FLAD1	0.999921970754196	0.999999999998646	28	11.1736094595692	4.5142985966468	4.02401055679127	0.101167085358428	0.0251408598289309	4.03384734050881	3.98721073338893	4.12881363697469	3.19704953579767	4.03644857200797	3.85751220360217	2.76436756178778	4.35789739684597	4.61103789588324	4.31954458144025	4.29924086157	4.450178260679	4.36666764618857
ADAM15	0.911142514884069	0.999999999998646	25.7761732851986	21.8423452227784	5.9876307619185	5.90861959962487	0.11310278709048	0.0191419984284756	5.87833756227261	6.01297528738628	5.44240414541053	5.87685683028692	5.75427104101921	6.13465377336762	5.87998046769307	6.00440444307079	5.83342308197001	5.8948739115491	6.08838030767085	5.80796115358489	6.21492010676797
EFNA4	0.867460785793673	0.999999999998646	26.542750929368	5.5153301982728	2.49270377001674	2.13493973561163	0.429824363756726	0.201328569882834	3.41036037736119	2.74281509665468	2.25582519013742	2.6815940952688	2.64894872868561	1.69973268965723	1.17909824004908	1.91210659750605	2.94364079242703	2.14901464783826	2.03645149535971	-0.143520440799451	2.27805425130621
SLC50A1	0.670516787791837	0.999999999998646	20	17.6158943719844	5.06046026701666	4.67633968654208	0.541526917186176	0.115801450169375	5.18092818039785	4.49901508510838	2.80486735808522	4.79024030053809	5.43440618727645	4.97111177579229	4.47229324315806	4.17432318362759	4.98543051656922	4.93342182530882	4.4386988170429	4.86531042862514	4.87326085563871
DPM3	0.506716749618736	0.999999999998646	28	11.6348208720594	6.69729468683188	6.66157754082798	0.219563892727327	0.0329597443520918	6.48821301439163	6.50951485445924	6.67381372252387	6.77008985346166	6.60744259220372	6.6339472821683	6.22393862295588	6.49057273521548	6.5071928248525	7.20702234971333	6.722582683071	7.14166018140943	6.82947159036483
KRTCAP2	0.999992622370245	0.999999999998646	20.695652173913	6.6086281080909	7.54682179759265	7.47136611268309	0.051918783903279	0.00694903490476043	7.92595146776801	7.52894963772531	7.68689224485989	7.5383455665873	7.41157415314384	7.20996023303154	7.09602747341979	7.54767745192569	7.29908319261325	7.23433628849208	7.52931661228866	7.75125235113823	7.4172755892704
MUC1	0.999958764040695	0.999999999998646	22.9581993569132	14.6317687676697	5.1404580310977	4.69245861543108	0.200552084464443	0.0427392335022264	4.31591743318421	4.98991157265255	4.52506496091116	4.15622774757616	3.68161959729055	4.65955644834792	4.28384160201708	5.10383159566779	4.94361062815639	5.14969517868608	5.55037226182769	4.32461295208497	5.5564583943204
THBS3	0.951939757666252	0.999999999998646	28	6.8285948530263	4.68457985900494	4.45694588371928	0.227584498169672	0.0510628811987627	4.40893153754978	4.69980520575729	5.01900829725685	3.75492625312312	4.32100731688515	4.63255500740989	4.10549732049151	4.86194216385959	4.41074113117461	4.67891074560466	4.98535778804224	3.95252266280119	4.2814357258699
GBA	0.81767834219022	0.999999999998646	27.3563218390805	8.4550879813051	2.55882757495586	2.3500209992968	0.332584417018201	0.141524019197156	2.15131921093718	2.63491420188133	2.68593431897992	2.76749367806755	2.16451907769086	2.3569573204147	1.44220935725488	3.04529578514669	2.1781341988143	2.25949595777247	3.01768307010503	2.03349885003032	2.02192326935502
FAM189B	0.977877939675896	0.999999999998646	28	13.273224118976	5.78200756860975	5.51858177741098	0.110714934938639	0.0200622079012808	5.14532519932288	5.03305965450132	5.90863857718235	5.47879082040306	5.14939388661426	5.63348333985688	5.19745195151414	5.64109251744394	5.55658402451379	5.87765414426549	5.61061107530584	5.95292361322719	5.6387224322137
SCAMP3	0.999751731321425	0.999999999998646	20	7.9999324559169	5.94452539974366	5.37105293799266	0.176370236298721	0.0328371807790515	5.5780621271998	5.4380899203103	5.73977090618154	5.3731484883769	4.62980669336072	5.31472452426338	4.14297357838227	5.61728849175565	5.39530389509166	5.24677593953098	5.70204885048524	5.76025944493394	5.97362621128591
CLK2	0.880948118472373	0.999999999998646	28	8.20759979559193	4.04463202623902	3.22293260028593	0.729844226294357	0.226453456156547	3.63234470313085	3.58494160940971	4.03460081527754	3.527619029671	4.27731001827728	2.90033322787176	-0.143520440799451	3.3641217466207	3.85615909858145	3.17379423776191	3.59633477549591	3.18661359547821	3.57907163263291
FDPS	0.948957466502133	0.999999999998646	23.4098360655738	20.6459685592906	2.84565043154312	2.60083186124412	0.530594702437854	0.204009613364257	2.73400121416108	1.72994828521981	2.41387584263118	2.01937141238601	2.64894872868561	1.89414944266486	4.44254492155653	1.55921399437448	2.1781341988143	3.11622765465715	2.51118342401998	4.69816556558256	2.27805425130621
RUSC1	0.965284838205292	0.999999999998646	20	7.9851119566008	5.68704428675633	5.51995128513885	0.0743549728985248	0.0134702226627811	5.40821658662433	5.15526249892182	5.54848411545308	5.68047988384029	5.4928874640898	5.33161180202935	5.9020070421695	5.51793892431873	5.75096124098099	5.39936281700508	5.56262292457443	5.41998991469532	5.62725373960705
ASH1L	0.996152472824245	0.999999999998646	28	19.9660569613799	6.18403751140908	6.06568361222746	0.033322512145272	0.00549361197773307	5.53743830557216	6.13681978259954	6.27080376088139	5.70245584550009	6.2599640071979	6.25461553019862	6.06706817271078	6.03167443051145	5.75096124098099	6.20896726723598	6.45327326483209	5.81964415021816	6.33962399213675
MSTO1	0.407654567846583	0.999999999998646	23.4098360655738	20.6591829796516	3.47982835082467	3.1238658229687	0.647735578776245	0.207350640355188	4.43864970620795	3.84916643451359	1.64023869014112	3.06757356889178	3.01096452334231	3.42577195658348	3.71553201177727	2.89501322127256	2.94364079242703	2.71220215254112	2.60892888096651	3.67230016587395	3.13670982018935
YY1AP1	0.712504980089542	0.999999999998646	27.5675675675676	8.9190469701182	5.94720894033229	5.69525744115072	0.313220128569978	0.0549966585016554	5.80036373075763	6.04494725462175	5.53133697572607	6.00616737627181	6.21434794741268	5.2803451277154	4.74023440667818	5.81858244501811	5.97508372368372	5.96991628732254	5.70204885048524	5.69832499736214	5.49468703830177
DAP3	0.590150495256152	0.999999999998646	22.6666666666667	18.6514763379603	5.81228641109445	5.67350401568495	0.244028617471702	0.0430119758084353	6.08037548371775	5.38911211903603	5.58217883958714	5.70245584550009	5.83183881021905	5.70002055436399	5.9344289071844	5.38328298608956	5.58406463689158	5.37502623422485	5.67972695665775	6.16926012696169	5.37636153121735
GON4L	0.997182707455219	0.999999999998646	23.1067961165049	9.422847786938	4.9024265744502	4.59753176320928	0.405214099974489	0.0881373138554744	4.34759314579045	4.7779813551558	4.74925217056885	5.03503179970812	3.46500586734277	5.49042871258493	3.10543677277655	4.97863880881215	4.6375098770325	5.27335431101503	4.91065329525902	3.25704621715484	5.3625945781493
SYT11	0.99777175181049	0.999999999998646	22.2429906542056	2.2890787008227	5.88980818309386	5.53553195729642	0.155594626425244	0.0281083421838354	5.07136977868078	4.98991157265255	5.22500907722284	5.55323694086618	5.60318530794197	5.56372842504497	6.29224528113643	5.64109251744394	5.78688067394939	5.63280572245492	6.02781408187257	5.16914509921553	5.15464230044741
RIT1	0.978541569093541	0.999999999998646	20	8.2673799434465	4.63579543858066	4.49763943749628	0.149390964552266	0.0332154159150268	4.10970111357953	4.40359928432259	5.13706247581203	4.36352723501805	3.68161959729055	4.71208896767232	4.74023440667818	4.44160853561472	4.61103789588324	4.59710879691979	4.7485310050533	4.47993333236039	4.49840420010274
KIAA0907	0.818282970578066	0.999999999998646	20	19.672558148345	3.97605963706967	3.34164725251522	0.454434566247051	0.135991183960247	3.86901280426169	3.74920572397365	3.44078046240903	2.27538320653625	4.59463286426505	3.99105913867254	3.71553201177727	2.19542084896014	3.17810001326038	2.92831230009667	3.27756552894282	2.95198788883688	3.42862791764841
ARHGEF2	0.998827314979177	0.999999999998646	28	19.4339556200104	6.45284167448962	5.85522263292064	0.32362306557243	0.0552708386787683	5.68111177781214	5.8046610456954	6.02346474434666	5.79740418294986	6.80502201921826	6.085721562818	6.59232917114751	5.46557488633749	5.470854552999	5.81571296728385	5.23539497715733	5.79618277468769	5.37636153121735
SSR2	0.951782112449902	0.999999999998646	20.8163265306122	6.75440830680987e-05	8.27886500032032	7.73416472170785	0.143906801341543	0.01860663775852	8.31248226815613	7.97854046405345	7.82346728211065	7.58048861424256	7.78363688681185	7.69090252767857	7.69997568327768	7.44661555273866	7.73878222996204	7.5545285437502	7.48172638268351	8.07501706636096	7.52316899231826
UBQLN4	0.806640186692836	0.999999999998646	27.5675675675676	0.510233728324799	2.62453681322169	1.81295143048701	0.526945094411648	0.290655935702644	2.52825241225533	1.72994828521981	2.68593431897992	2.59025433846869	-0.143520440799451	1.20862183731799	3.31695739123544	1.74642348181574	2.85618046483744	1.21243452369536	1.5377734686283	1.67035095084561	0.378289623860081
LAMTOR2	0.61031295278738	0.999999999998646	21.7021276595745	4.5956771367679	6.68469254860398	6.57970723421467	0.0656835764290219	0.00998275061350228	6.95206708496475	6.60554447900256	6.55157303484046	6.53926195296055	6.35761390723273	6.6339472821683	6.49424341157181	6.53571764473036	6.4999973404566	6.46675477578722	6.57316457657076	6.83706555024907	6.57869027987443
MEX3A	0.393195579183392	0.999999999998646	20	12.3933029056124	2.66385539211036	2.1214217010955	0.851038258637876	0.401164114705907	2.82682530273383	1.23414474216175	1.3585129212174	3.13376355732449	1.95860485589433	2.8068123947251	-0.143520440799451	2.19542084896014	3.50002127093975	2.36211514233966	1.88858621151708	0.861044176625659	2.39086748490056
LMNA	0.981352580744518	0.999999999998646	21.0619469026549	10.568481653164	10.6434929095091	10.3634913179766	0.157614995972545	0.0152086773787464	10.7260620198994	10.4435070654983	10.6890875616996	10.4481043935313	10.9298799190259	10.3057321478007	10.4279596967026	9.96883706100223	10.0291904859006	10.2066118786754	10.2471951506635	10.7788531164929	9.70539519812134
SLC25A44	0.880759439254361	0.999999999998646	20	14.5005334957965	5.12626602796046	4.99121162663559	0.176542895118071	0.0353707492938089	5.18092818039785	4.49901508510838	5.36708703978569	4.88936534546355	5.3525503015877	4.99250702616727	4.31700968199493	5.0691568937604	5.17807437356332	4.81177142585429	4.66008305122086	4.90971315391805	5.37636153121735
PMF1	0.966157410730111	0.999999999998646	25.4092526690391	17.8137178578455	4.48167273512948	4.20616544222806	0.223926252707768	0.0532376236226103	3.77894907975892	3.8000516593961	4.21724938138434	4.81061766030847	3.74715376094786	4.9049537345073	4.50144052789613	4.07296183465311	4.02608172597578	4.18602623453969	4.38452234769097	4.53766337746876	3.71529804640971
SMG5	0.998606166005464	0.999999999998646	22.2429906542056	6.75440830680987e-05	5.3095552688192	4.95563714194673	0.0929803791176725	0.0187625478731372	5.55110707397309	4.69980520575729	5.15955682639404	4.90839851354652	5.33133948710316	4.68606180160431	4.92368520393765	4.778546804301	4.76303972316221	4.81177142585429	4.87179851178113	5.25769546807742	4.81379652601343
TMEM79	0.995669196213544	0.999999999998646	23.7209302325581	0.397859475664799	3.79062617920127	3.44200341210331	0.290138043217103	0.0842933630445786	2.15131921093718	4.30142320635367	3.70825059248063	3.57603600288914	2.77997639330072	4.73765489532644	3.24983821520572	3.76164516320023	3.55660374742509	3.90929965335512	4.11187966945204	0.861044176625659	3.71529804640971
C1orf85	0.488147855563063	0.999999999998646	28	10.2226545303217	6.73746787746893	6.70825855457111	0.142160319948568	0.0211918367176974	6.6993479797789	7.06131355004814	7.21477961262214	6.67326447790845	6.54432178859403	6.45285927175851	6.53709922891133	6.6805808859208	6.75095836815184	6.69032734336071	6.62080906551065	6.89343076692217	6.53025178531872
CCT3	0.538359106489793	0.999999999998646	21.570996978852	20.0643581776103	6.84437880594547	6.90555872331669	0.177355829902965	0.0256830528866724	7.27806167512442	7.17162029522223	6.76465675772817	6.6394893614058	6.91604297000116	6.83089850653794	6.75848753394319	6.85863955721102	6.57724016116461	6.95536189253348	6.78141842410128	7.4047043576128	6.96319658414386
MEF2D	0.862329850701333	0.999999999998646	20	3.6742947929	5.59415323838355	5.39364434410065	0.290739413216297	0.0539040757357863	5.7888724513038	5.32110944527701	5.99872597132693	5.15144116307716	5.37345378311067	5.49042871258493	5.91289548936122	5.08659841659207	5.45605762299728	4.71813566804145	5.35291290411986	5.93154796793217	5.00316258257914
IQGAP3	0.970602311510709	0.999999999998646	26.1538461538462	15.4478871472821	3.4174708883522	1.94347717937009	1.08711585781216	0.559366412609233	1.83109912661561	0.903075389908508	3.11217310438267	3.62288072047359	3.30011830298164	2.90033322787176	2.02729970119914	2.06070717941317	0.44132812652333	0.974007513820331	1.32413659361573	2.95198788883688	-0.143520440799451
APOA1BP	0.986996080313068	0.999999999998646	20	0.558996322204401	6.35401892721535	6.04144389596471	0.0280248734719209	0.00463877078965174	5.56464755258825	5.90097532596196	5.51398357990227	6.0149750605038	6.11854662544307	6.09564167761653	5.55804794838247	6.23305325309235	6.19599195547624	6.41398123440297	6.51761374749382	5.90985084188805	6.48013029794292
GPATCH4	0.954477566566525	0.999999999998646	22.3824451410658	5.1469684937098	5.98030086291168	5.96342089351958	0.226560776286128	0.0379917467392467	6.07091810703612	6.29585045897322	6.14116927586475	6.41167604308384	5.53059816647383	6.43734058691945	5.2669942214194	6.47078391897894	5.8673702876968	5.68323194169812	5.65705425557921	5.4352587065819	6.4544010726434
NES	0.999778814537291	0.999999999998646	20	8.8738082025725	2.86990041099657	2.13185992283164	0.267970412564027	0.125697945579884	1.6396728193739	3.18675470455072	3.58070516262485	1.8720311405709	3.21002293960977	1.20862183731799	2.66482093146691	1.09104470055856	2.31563150706923	0.974007513820331	1.7238168387679	2.95198788883688	1.31224570282063
CRABP2	0.441387475145123	0.999999999998646	21.0619469026549	19.9303463841704	5.5429592321897	5.37794885301236	0.586215857362842	0.109003613344981	6.70547284434166	5.59029077782581	5.28762031272143	4.96403625382091	5.60318530794197	5.01358961489321	6.27546941284427	4.52072763896449	4.7868862783051	4.81177142585429	5.25061898334488	6.67286819119681	4.79341766055513
ISG20L2	0.510464453658641	0.999999999998646	22.8115015974441	5.4355667410262	6.79174175696689	6.48661738307132	0.344563981441708	0.0531192085324696	6.27414233235071	6.84833611231919	6.51714717596642	6.34338623001207	5.90544801110013	6.29822275610298	6.75243844882378	7.14332316034033	6.29908515736608	6.56684130438679	6.6266554979868	6.07492497255742	6.87382099467782
RRNAD1	0.999727272134602	0.999999999998646	20	8.0877765265897	3.4920855980298	2.90890816359382	0.201646671490857	0.0693203979467443	2.52825241225533	3.2612260418557	2.55630858271826	2.38815029101086	3.30011830298164	1.47497464543229	4.55802582606273	3.11494711463458	3.17810001326038	2.99370839007921	2.60892888096651	3.44979952387664	2.49549535232771
MRPL24	0.754954304260656	0.999999999998646	28	10.0888572743744	6.97873756586333	6.58804122410431	0.312149216956365	0.0473811875697248	6.55078319088023	6.93050405578325	6.80801953113731	6.77528314396109	5.81665531232915	6.54985518504804	5.41219472849687	6.88379905208974	6.91142273794168	6.87520670459629	6.9679806039907	6.71726476905324	6.75765406418633
HDGF	0.892315720352176	0.999999999998646	24.3686006825939	15.1185999263596	8.45083351844842	8.25360994037364	0.140078893852538	0.0169718335206664	8.28411565193338	8.22172164976307	8.29154588223253	8.43663716312541	8.56592493529338	8.33680068953276	7.9530231690333	8.24736966343835	8.16675159041678	8.13536332769602	8.18703922227032	8.3453492098895	8.04887305670097
PRCC	0.881217741601949	0.999999999998646	20	19.7747948184115	4.50795988739519	4.43549063557453	0.110053577541174	0.024812041459066	4.10970111357953	4.67277590569904	4.5927504680129	4.09108386331955	4.59463286426505	4.39615743140939	4.61247524878709	4.07296183465311	3.85615909858145	4.51038833265596	4.17707469064467	5.49476744807926	4.52336716237884
PEAR1	0.990702300303334	0.999999999998646	20	5.50474063140168e-05	2.32631199185219	1.33757861643225	0.110004621950202	0.0822416122677106	2.82682530273383	1.72994828521981	1.3585129212174	2.01937141238601	3.61296630849053	0.881701783481506	0.441825759599175	2.19542084896014	-0.143520440799451	1.21243452369536	1.0732713640057	-0.143520440799451	0.378289623860081
ARHGEF11	0.904596490413438	0.999999999998646	20	7.9999480970658	4.9442191954189	4.60439389860759	0.0659878031823523	0.0143314852368099	4.86797322687785	4.64523051965035	4.17370903080538	5.34548333165352	4.27731001827728	4.60503855396148	3.4424969885775	4.9407791323544	4.83342850841067	4.71813566804145	4.54130568692748	4.15053058684394	5.34869498687192
ETV3	0.846648001506065	0.999999999998646	20	16.9221637758457	2.61355131977086	2.12666062606167	0.620333936362201	0.291693902054785	3.07407684302284	2.51828615997935	0.544261825194254	2.01937141238601	3.68161959729055	1.89414944266486	2.31685280403026	1.09104470055856	3.02610071825021	2.63231888060936	0.769406707754063	1.44752501273579	2.02192326935502
KIRREL	0.999834849876789	0.999999999998646	20	12.0950278598773	4.84280500710671	4.62456624579587	0.158091585314131	0.0341851704379519	4.63111972334431	4.11319210662009	4.52506496091116	4.90839851354652	3.92758895911203	5.13399793746809	3.90195475267351	5.32569256436888	4.73879237005958	4.65889096999059	4.76982095644177	4.41979655444078	4.8537104828836
IFI16	0.293895339426522	0.999999999998646	28	16.4255953800208	6.62349439176941	6.50348600372382	0.24445000683573	0.0375875348537324	5.93156087857744	5.94682385685909	6.46391732976558	6.52082863849947	6.53507478951541	6.78258917327538	6.27546941284427	6.53571764473036	6.20487008092959	6.62990512875225	6.71711306125095	6.79625725672792	7.23661227198693
CADM3	0.948963441751621	0.999999999998646	27.148288973384	20.8516628119299	3.6207548700729	2.18542668837476	0.319030938009528	0.145981075323457	-0.143520440799451	0.903075389908508	0.544261825194254	1.52270096391832	1.06896523072008	3.29411908199421	2.55789308502013	2.89501322127256	3.10410123107648	1.75542836930389	3.68865338592473	3.81920438828121	3.26064977203349
DUSP23	0.82618441315422	0.999999999998646	27.5675675675676	24.6588924326894	6.15149228045783	5.78428384250772	0.276112598904793	0.047734967097515	5.43794933549339	5.50090983389539	5.18170582520806	5.34548333165352	5.62077546768543	5.82454116349801	6.59908658779637	5.88985766556964	5.71412462139507	6.0794032510157	5.44843145655225	6.427740669115	5.90879374872874
C1orf204	0.76799028341147	0.999999999998646	22.1052631578947	14.5392987257699	2.80760356621542	1.95797366708032	0.741681299307408	0.378800446490879	-0.143520440799451	1.50324129890482	1.64023869014112	1.31015933669366	2.77997639330072	2.7068063731664	-0.143520440799451	2.06070717941317	3.17810001326038	2.99370839007921	2.51118342401998	1.67035095084561	2.27805425130621
TAGLN2	0.976646905849599	0.999999999998646	20	5.67431787648105e-05	8.9533989790062	8.41053078423526	0.130720084994161	0.015542429883163	8.94801374147369	8.86390860031122	8.54109238085843	8.59773997330813	8.41783075833208	8.64615624543677	8.23916985412449	8.11126453053033	8.19152914511646	8.10793708670834	8.52421212238321	8.05291530005148	8.16049408482411
LINC01133	0.999688484133929	0.999999999998646	28	20.1074319461879	7.26280059980991	6.62333809406146	0.242846010360007	0.0366651991656208	5.85648601002604	6.68884935665724	6.30147071918985	6.96448969544574	7.25141748564256	7.196195349329	7.21956713302732	6.85863955721102	6.82192475161004	6.2563696572823	6.24100574306827	5.90985084188805	6.38118415663975
PIGM	0.520593420504174	0.999999999998646	20	5.3937247187684	6.13135561691677	5.71799413723346	0.279004125443491	0.0487940558782177	4.88965277622168	5.95806188788708	5.76932410410959	5.96130386760646	5.28795875388786	5.9169555946258	6.27546941284427	6.225200427134	5.66349875883389	5.53734380658961	5.63401954449537	5.57966683597276	6.04431961364781
IGSF8	0.955978816313006	0.999999999998646	20	4.4174696084442	3.45408635210331	3.15794792188965	0.244282488244389	0.0773548184728188	2.91403634786508	3.46402589722579	2.68593431897992	3.37178170314089	2.64894872868561	3.42577195658348	3.85755845454493	2.97211044717295	3.44112872142309	2.85981052842965	3.39182862307208	3.81920438828121	2.5930457299225
PEA15	0.996231305239934	0.999999999998646	25.9636363636364	6.75440830680987e-05	9.22020759936676	9.0898735709219	0.0374109442515958	0.00411567267241998	9.20737390315718	9.20545585556563	9.2650319272533	9.18157828097788	9.16630342585315	9.09993202635331	9.35448253745104	9.04788157002074	8.98799530200751	8.89706266460577	9.002342978109	8.77096245312921	8.98258259414564
DCAF8	0.994368170868111	0.999999999998646	27.3563218390805	14.7982484173794	6.8966696139964	6.71805604373805	0.0240757377174681	0.00358373576533486	6.31477341717768	6.66161205707597	6.65018017169683	6.58729616808174	6.71780832488689	6.66758874820635	6.55110619533863	6.90852729464425	6.72650537353553	6.82218722209279	7.0830094887013	6.73588145583392	6.91684763055497
PEX19	0.671481023356869	0.999999999998646	24.2033898305085	20.347540216295	5.40444457329646	5.16133068297688	0.173121969411831	0.0335421192799799	4.93205834828365	5.03305965450132	4.55930461987481	4.90839851354652	5.43440618727645	5.52019696955579	5.14300307503474	5.2503129890871	5.24846329447173	5.29945188084017	5.1240763502883	5.64678889951149	5.08927306937561
COPA	0.999994643406287	0.999999999998646	28	6.75440830680987e-05	7.57404250323545	7.13282977303753	0.108795901735728	0.0152528386625715	7.646057638062	7.34429046414707	7.33329527719544	7.383726742865	6.99909146380629	7.12532920972294	6.50147503860909	7.02618412306043	6.76303117651215	7.03129713983273	7.14949238071097	7.19196727212393	7.2993809688051
NCSTN	0.794168427072812	0.999999999998646	22.9581993569132	19.5104100282972	5.69047633519114	5.08520091586086	0.634593339438571	0.124792186176806	5.91050658002348	4.58850992449374	5.13706247581203	4.46985102291144	6.49748245601651	5.0949678610214	5.84629692338163	4.41424099002146	4.87851606400498	4.31954458144025	4.7908012939881	6.01521353787493	4.44714386527155
KLHDC9	0.999923740981799	0.999999999998646	28	11.1754761669257	3.21383931635792	2.20338569044069	0.282935681043103	0.1284095119028	1.41890382568673	1.72994828521981	2.80486735808522	1.31015933669366	0.586517577969968	3.07094368327666	-0.143520440799451	3.18139007509882	2.76307390925618	3.17379423776191	3.49770233602102	2.32337305027693	3.2000103259377
PFDN2	0.999999999876776	0.999999999998646	27.5675675675676	6.75440830680987e-05	6.42424615174036	6.08556898700493	0.0372294259615559	0.00611765736959934	6.53022651795193	6.21384506361866	6.22887332991095	6.11667499755987	6.97193637289142	5.15312402307543	6.68416870437442	5.79755415733596	5.98542563276987	5.97801839408448	5.70204885048524	6.06514311641999	5.70568351493151
NIT1	0.879523756891712	0.999999999998646	24.2033898305085	7.3626298997312	3.02169438464143	2.90357128784143	0.376698006836746	0.12973609720352	3.07407684302284	3.39954232773454	3.44078046240903	3.31585649646084	2.16451907769086	3.48735111423401	2.44240111784152	3.04529578514669	2.85618046483744	3.11622765465715	2.60892888096651	1.18388346448593	3.48053861013227
DEDD	0.313664588160688	0.999999999998646	28	23.0307659852082	5.68923634733323	5.40933841837222	0.219110134710405	0.0405059025270487	5.16323651384098	4.96784375322148	5.59873561631372	5.18304579004423	5.60318530794197	5.6059847565199	5.7764745755833	5.50502501624486	5.12293315235686	4.93342182530882	5.48750820151372	5.46531988500574	5.69473694305883
UFC1	0.999999993046046	0.999999999998646	20.8163265306122	6.3672793946925	8.01574982171014	7.7831271779138	0.0302221397831157	0.00388303301388639	7.49866374093943	7.98953505976825	7.55735653037341	7.75097384750328	7.65295675502186	7.86048871522577	7.61917628357752	7.8757527021229	7.73878222996204	7.94389880298521	7.90859719902357	7.66645355183841	8.14850975482146
USP21	0.344683457128353	0.999999999998646	28	21.9096405068388	3.61397832377895	2.91718645700296	0.706883649872523	0.242316924300669	2.52825241225533	1.72994828521981	2.91473812046802	2.15304865897807	3.21002293960977	3.54640910770698	4.31700968199493	2.19542084896014	3.10410123107648	1.89888921080791	2.51118342401998	3.86502640398493	3.31884289560443
PPOX	0.933160130117689	0.999999999998646	20	4.1761204563404	4.20572675108323	3.49090121839714	0.34591273008489	0.0990898076009486	2.91403634786508	3.0251817651992	3.51243853233866	2.84856485172607	3.30011830298164	3.85751220360217	4.50144052789613	4.00120173244427	3.50002127093975	3.17379423776191	4.11187966945204	3.99435811483958	3.2000103259377
B4GALT3	0.999831046058352	0.999999999998646	20	2.6987283672351	6.24337092114424	5.85748983826388	0.112827602173979	0.0192621080512912	5.43794933549339	5.71476585756286	5.7982840455388	5.5410929813134	5.585378028987	5.54936339196382	6.01748560032082	5.7436020857468	6.07531084129194	6.10182150384187	6.10522798119377	6.69840470664539	5.94619683012515
ADAMTS4	0.726977976520289	0.999999999998646	21.7021276595745	2.367538284738	3.26922895588368	2.75486087519652	0.493236822400253	0.179042370829368	3.95378293091089	3.0251817651992	1.64023869014112	2.6815940952688	2.64894872868561	2.21855423318891	4.44254492155653	2.7272360003609	2.55663004422072	2.25949595777247	3.08717254417184	3.03450947814822	2.39086748490056
NDUFS2	0.746252161847103	0.999999999998646	24.8780487804878	6.7709159813413	9.17148379748928	8.87802269715751	0.298898842259284	0.0336672762004746	8.66024177875918	9.109189874879	9.00112518187683	8.71858519619329	8.3135289722436	8.95760690239597	8.67940179201527	9.43674531138177	9.08735948155152	8.87986915828013	9.22195982188717	8.27283539815999	9.01484667926551
TOMM40L	0.928103739421394	0.999999999998646	20	7.9999324559169	4.40848305966702	4.19015336692807	0.0419375122986828	0.0100085864707688	4.1461830129101	3.84916643451359	4.25951409438415	4.02285877473741	3.80983994743439	4.15182875006524	4.47229324315806	4.44160853561472	3.94362068298334	4.03887901049178	4.7269221646251	4.29143648060496	4.33881276409771
SDHC	0.999150264426836	0.999999999998646	20.3418803418803	19.9299886665343	6.12962388914028	5.78574340168963	0.226305203525134	0.0391142827832713	6.5233086836649	5.54629238522995	5.90863857718235	5.47879082040306	6.57171240333412	5.34830369284936	6.86884869029847	5.2503129890871	5.71412462139507	5.79751579487713	5.23539497715733	6.12286346254552	4.96722579790463
DUSP12	0.954314009814875	0.999999999998646	24.7058823529412	23.2940501029757	3.68800736573736	3.28758772174016	0.24269119980818	0.0738204484106422	4.34759314579045	3.39954232773454	3.01683038943228	3.31585649646084	2.16451907769086	3.29411908199421	3.02742753309453	2.97211044717295	3.76305111861688	3.17379423776191	3.08717254417184	3.61980869764561	3.71529804640971
ATF6	0.975206902756975	0.999999999998646	28	12.1543140936569	5.40938638417487	5.12605864436943	0.174636558495249	0.034068388719484	4.68170353717489	5.11566729661054	5.69427403838382	5.25915487015578	5.2203392537284	5.38111904047931	4.78832997341744	5.41123842839852	4.41074113117461	5.09113897046519	4.70498473682359	5.77233354993243	5.26236202022856
OLFML2B	0.980536833456688	0.999999999998646	25.2296819787986	15.9834496953208	3.07816684196636	3.30554919888256	0.108263926121439	0.0327521750872858	3.41036037736119	2.74281509665468	3.20160364683693	2.59025433846869	2.90008843214465	3.85751220360217	2.17932836192942	2.97211044717295	3.37972941538501	3.56658651563748	3.54786128965456	4.32461295208497	4.2814357258699
UHMK1	0.803771072056043	0.999999999998646	20	4.3169519144549	4.71027398828158	4.37251140308964	0.357340827788556	0.0817243901379096	4.3785883040921	4.37033820201526	4.41718240688385	4.09108386331955	3.54088207977141	4.45898628771476	5.67778895459665	3.8863899810165	4.21370641300342	4.73735531819546	4.63709703540452	4.69816556558256	4.31040946704037
UAP1	0.999007981382428	0.999999999998646	21.186943620178	6.58771375202017e-05	5.22539694163054	4.42184450796201	0.300342004779764	0.0679223351791239	5.52363879314106	4.40359928432259	5.15955682639404	4.52021189973276	4.94114510868703	4.51919277573952	4.44254492155653	3.57653217047113	4.06560957685424	3.90929965335512	3.68865338592473	5.46531988500574	3.62592430875028
DDR2	0.867767523165493	0.999999999998646	28	16.0252691434285	8.17999259755299	8.09151119415615	0.124315061765639	0.0153636395949648	7.42262863848683	7.82741904440634	8.00832687463862	8.31531650458871	7.83351985768016	8.54841926921659	7.7124937664275	8.18396320021998	8.19821345352916	8.13536332769602	8.38455615885783	8.25142963450146	8.39497081610163
RGS4	0.972833679960361	0.999999999998646	20	5.22303363984736e-05	3.85633781401965	3.16810151131519	0.241801954460606	0.076323928888322	3.77894907975892	3.74920572397365	3.51243853233866	3.31585649646084	3.11392419152945	2.7068063731664	3.76444425684758	2.06070717941317	2.31563150706923	3.28246323220272	2.29325684940232	4.81949757779958	2.5930457299225
NUF2	0.979023665560157	0.999999999998646	26.542750929368	12.167386672967	2.86884613456236	1.67656482211954	0.726857471060585	0.433539736412745	-0.143520440799451	2.74281509665468	3.11217310438267	3.06757356889178	1.95860485589433	1.69973268965723	3.24983821520572	-0.143520440799451	1.66359032724319	1.41698966293284	1.5377734686283	1.44752501273579	0.378289623860081
PBX1	0.920381082549599	0.999999999998646	20	4.3274165708641	7.28198956015158	7.13275619086199	0.0967717779743375	0.0135672347946387	7.0942240771855	7.0922432381721	7.00720231011312	6.9507844504886	7.0191275304867	7.04056704679182	7.64878804738532	7.0794233402393	7.03604917973024	7.3196957748553	7.31069835601196	7.20983438969844	7.07294515835937
MGST3	0.957026774156092	0.999999999998646	20.9384164222874	19.7574117182404	8.8041826861525	8.50166606133842	0.355605124753056	0.0418276984990249	9.1987158515749	8.34669357123252	9.00112518187683	7.90105133517162	9.38922661762324	8.12791306203615	9.27969344152177	8.00978242123318	7.91953409130702	8.17818887454488	8.1243707587187	9.52379463488836	7.70599810761125
ALDH9A1	0.385144173931889	0.999999999998646	21.570996978852	10.8854607934138	6.93217016585705	6.68622143093992	0.23251568151428	0.0347753486652916	6.06139832458574	6.43907846967982	6.68160631463897	6.65647575659183	6.95816471845929	6.67422391932706	6.43504713482341	6.90361543791207	6.93828929636947	6.95945970808176	6.7116226237686	6.56594674645895	6.61977961642339
TMCO1	0.994635853120734	0.999999999998646	28	3.9245020854602	7.96719125178043	7.89392303125206	0.00890505767248315	0.00112809025844666	7.85609285689125	7.70935484366471	7.75494988591809	7.82044654079764	7.78753587337896	8.11577791544187	7.77648883604169	7.91777228393535	7.99313005853879	8.04569879142444	7.7937727512242	7.79333504435924	8.2548095244461
UCK2	0.461311458528227	0.999999999998646	20	4.3740969388282	4.25757281384914	3.86556064303493	0.275997091200779	0.0713989810761545	4.07227269797012	3.98721073338893	3.64588691940926	3.31585649646084	3.80983994743439	3.81010054416064	4.53001058234427	4.17432318362759	3.90055257047266	3.56658651563748	4.23945050568323	4.11304361546111	3.53064615759055
POGK	0.415197156903294	0.999999999998646	20	2.9053086546166	4.4924614062829	4.33749096438585	0.37353588698965	0.0861179631396741	4.49631028531377	4.69980520575729	4.62543848021388	4.30727479375571	3.54088207977141	4.60503855396148	4.34943232168266	4.38634423412756	3.81035609820733	4.34482699140087	4.89135670460173	4.77218209099716	4.12713781591332
TADA1	0.244974047453443	0.999999999998646	21.4414414414414	16.1646649113663	2.0226599437437	1.81268776833084	0.832728540675609	0.45938884524079	1.41890382568673	1.50324129890482	0.544261825194254	1.70791355308234	1.95860485589433	2.7068063731664	0.441825759599175	1.09104470055856	2.31563150706923	2.71220215254112	3.01768307010503	1.86332108090116	1.31224570282063
MAEL	0.988506994417934	0.999999999998646	28	20.0374982001739	5.46123183864401	5.07192080873354	0.0515304147274521	0.0101599407149102	5.59135311765063	5.56110811018565	5.01900829725685	5.10269688187456	5.51186602709637	5.19063192533591	5.6649647324517	5.13769242538573	4.73879237005958	4.93342182530882	5.23539497715733	3.61980869764561	4.59576457218873
POU2F1	0.915878557060363	0.999999999998646	27.148288973384	5.3598076177958	4.05284166221882	3.3485938308696	0.588868349386661	0.175855412489289	3.5799679811171	3.69650211829967	3.01683038943228	3.75492625312312	2.34468080484641	3.99105913867254	2.02729970119914	3.62508435157273	4.21370641300342	4.24092506982581	3.73268791013838	1.86332108090116	3.57907163263291
CREG1	0.379479090808244	0.999999999998646	27.3563218390805	20.2590591251745	4.59464132367074	3.98705438654538	0.589177674342003	0.147772670553536	3.95378293091089	3.58494160940971	2.80486735808522	3.66825209139218	4.94114510868703	3.9479026193039	4.98688050210198	3.67205562610387	4.10408323837674	3.38351713492304	3.64323239267843	4.74792941027064	4.12713781591332
MPZL1	0.997112875702778	0.999999999998646	20.8163265306122	19.8289445301575	7.03933826353875	6.97715294447052	0.134130948624095	0.0192243096420002	7.56416624008789	6.99739086124903	6.85701523286237	6.7958713570354	7.39633525068299	6.57843397857085	7.34546397748382	6.69770729142846	6.98026149450057	6.86650433297519	6.82274954263588	7.08470193596122	6.78887176449817
MPC2	0.888569459026359	0.999999999998646	20	19.9098182935022	6.45382908713907	6.11967879131576	0.253505288473952	0.0414246069309542	6.74168581772892	6.06587492999478	6.14116927586475	5.75597437128744	6.93725756509884	5.93916298165467	6.75243844882378	5.81858244501811	6.05581472809898	6.05663113160607	6.01895040487074	6.02533865014602	5.3625945781493
DCAF6	0.291027947724102	0.999999999998646	28	8.42053843109626	6.4926943766907	6.43233586941282	0.14413922316515	0.0224085349539293	6.40032717809371	6.5247111129252	6.50841080643532	6.40499070025986	6.47831246267666	6.43734058691945	6.17954406786051	6.34598774046162	6.35598739663082	6.67545737069983	6.61493884429318	6.60697646439042	6.22256172569509
GPR161	0.987055609792323	0.999999999998646	28	14.781595779123	5.49297182679465	4.86315681374313	0.0654254031243883	0.0134532785246608	4.10970111357953	4.46790575263009	4.94324187598746	5.05224791558327	3.92758895911203	5.0949678610214	3.61243264193056	5.17077671419538	5.26553671206995	5.32508573573078	5.22000860511042	5.67278705841344	5.38999835359286
TIPRL	0.988398807997123	0.999999999998646	22.5236593059937	19.2348896917188	6.4003465197394	6.12112319088168	0.20153960645663	0.0329252655389869	6.4739321543222	6.22319038098607	6.03567684916325	6.18069855980748	6.7660317199583	5.96103370634065	6.4723284581856	6.0226415872273	5.5976111084463	5.90340732890035	5.96459336054618	6.07492497255742	5.97362621128591
SFT2D2	0.990824456849187	0.999999999998646	20.458452722063	15.9045363750036	4.2429839945654	4.08501475833799	0.13964575937589	0.0341848849115801	4.31591743318421	4.26569057790873	3.58070516262485	4.44399562550198	4.40462115690752	4.07368224702945	3.71553201177727	4.32887834753443	3.55660374742509	4.03887901049178	4.29924086157	3.86502640398493	4.02596074998897
TBX19	0.998518278079964	0.999999999998646	20	4.2993781382913	4.60741073962082	4.02323354896352	0.0952236769753178	0.0236684437570992	1.83109912661561	3.89666406044266	4.55930461987481	4.02285877473741	3.46500586734277	4.76277564791618	4.38114229288293	4.92147008386156	3.81035609820733	4.26761045634216	4.7485310050533	3.44979952387664	4.33881276409771
DPT	0.990157882562595	0.999999999998646	26.3468634686347	21.6530689872822	11.9791158927953	10.5659771073432	0.0239910807278212	0.00227059745483906	8.85877780713404	8.99789409101447	9.39986458192397	9.40323008932574	10.148587980391	10.3963043984856	10.5153946754263	11.1041851847029	11.2928493974751	11.5051923385468	11.7403474926308	12.1235696008586	11.8751638485581
ATP1B1	0.999970904400136	0.999999999998646	20	12.1805378823178	7.85779197386025	7.52052880306923	0.0850997066897059	0.0113156546458509	7.21934736433121	7.13247761339707	7.14321830026207	7.17560101090593	7.41157415314384	7.68762688892772	7.30883489070115	7.9890641768913	7.81033542089399	7.74698240624843	7.83727963565214	7.27493188482974	7.91379489821908
NME7	0.994616169049937	0.999999999998646	20	14.961598259046	2.56509385803954	2.25297671665032	0.546156350739841	0.242415443845267	3.21812327958012	0.472672557897069	3.20160364683693	2.15304865897807	2.90008843214465	2.3569573204147	-0.143520440799451	2.31862272429218	2.55663004422072	2.36211514233966	1.88858621151708	3.44979952387664	1.71028876489987
BLZF1	0.982804031779428	0.999999999998646	20	19.4770041244437	3.48307823738077	2.9358516519976	0.209774263930197	0.0714526102800403	3.28508913236494	2.63491420188133	3.01683038943228	2.76749367806755	4.27731001827728	2.06545091100517	0.441825759599175	3.04529578514669	4.10408323837674	3.05626823318	2.17056068900396	4.47993333236039	2.77034210908
METTL18	0.991749038549821	0.999999999998646	24.7058823529412	15.9807458269666	2.02427072002752	1.68791053924682	0.233196710499015	0.138157032068223	2.52825241225533	1.72994828521981	0.544261825194254	1.52270096391832	2.34468080484641	2.599348269397	-0.143520440799451	1.34403731603252	2.44115720955346	0.688221003711914	1.32413659361573	2.67165072010618	2.27805425130621
SCYL3	0.574369047256781	0.999999999998646	20	18.2510849224051	2.55875540436747	1.90233356133468	0.234864892455552	0.123461467131332	1.41890382568673	1.23414474216175	2.25582519013742	2.49273846487827	2.16451907769086	1.20862183731799	-0.143520440799451	2.31862272429218	2.85618046483744	2.63231888060936	1.32413659361573	3.03450947814822	2.02192326935502
KIFAP3	0.988994661153787	0.999999999998646	28	22.9004576646854	5.17982609864492	5.02132715221889	0.127362142652345	0.0253642391326892	4.52429878557831	4.58850992449374	5.30790111030978	4.81061766030847	5.47365590746189	4.39615743140939	6.00736126974592	4.6900333917249	4.96467209796157	4.71813566804145	4.87179851178113	5.48011879883773	5.32048749083372
GORAB	0.392283753865342	0.999999999998646	28	8.70155143532843	3.35642325028452	3.20002830332311	0.177586365236075	0.055495248292541	3.14789711145434	3.33204115939561	3.36537628779245	3.527619029671	3.01096452334231	3.22349490550357	2.94495785369283	3.04529578514669	2.94364079242703	3.38351713492304	3.33582800140294	3.50872351553355	3.0011130998141
PRRX1	0.92248050954066	0.999999999998646	20	6.75440830680987e-05	9.76046436122928	9.02752870279488	0.22271103717807	0.0246702109193094	9.79339790484406	9.56464886465921	8.75930646147344	9.23909051116383	8.96411204548729	8.9245959957467	8.75547339662336	8.31921519634244	8.91277608912713	8.81802507473235	9.24589732697197	9.15675059364781	9.01594646639628
FMO4	0.994692714207738	0.999999999998646	25.7761732851986	20.1003502270043	1.70509729984861	1.63865106940314	0.316696771374436	0.193266752933429	1.83109912661561	1.23414474216175	1.64023869014112	0.759154381586092	2.90008843214465	0.458305775291369	2.31685280403026	1.34403731603252	1.44121418412663	0.974007513820331	2.17056068900396	1.86332108090116	2.39086748490056
PRRC2C	0.988622104978976	0.999999999998646	20	9.5915640735435	8.29346457504042	8.15718369820991	0.189100720963143	0.0231821089188713	7.49159251741223	7.86670917150624	7.82698487528973	8.405157730069	7.6400761607215	8.72336525060863	7.89379958254333	8.32289922157639	8.40880773995627	8.23507229900304	8.06747854983029	8.00255323161832	9.10235515473757
VAMP4	0.948413209285836	0.999999999998646	28	20.244934133461	5.07080815092428	4.80237026013739	0.15637312132159	0.0325616545270536	4.77784251002511	4.33629215853056	4.74925217056885	4.39085177190076	5.17343207609802	4.92734520434437	5.17952968846844	4.7349688100334	4.55659059884752	5.16397026658823	4.7269221646251	4.69816556558256	4.91158431565788
METTL13	0.945825508520308	0.999999999998646	23.7209302325581	23.09251116291	5.11363145937002	4.84730024540959	0.0707539366305872	0.0145965657269923	4.77784251002511	4.1914553650054	4.89042596928907	4.54474808106115	5.04902375219705	4.73765489532644	5.59907583688959	4.82084698649076	4.61103789588324	4.99859185875448	5.0563836922912	5.29164783181256	4.52336716237884
DNM3OS	0.999247921330007	0.999999999998646	25.5913978494624	13.4327331166776	5.46589567055151	5.34434900463962	0.114133385075236	0.0213559004054848	5.3624359654754	5.11566729661054	5.7982840455388	4.92718384718023	5.93387132770173	5.22718933765323	5.30054740336464	5.26570728057835	5.2311854011081	5.10600233988615	5.39462611777991	5.77233354993243	5.02080076818728
LOC102724528	0.965183426090759	0.999999999998646	27.5675675675676	25.2874664022672	1.4943150842758	1.26466583181726	0.060287136368225	0.0476704081437826	0.839608978701183	0.472672557897069	1.3585129212174	1.0608040110551	1.06896523072008	1.20862183731799	1.8573427400131	1.09104470055856	1.66359032724319	0.688221003711914	1.32413659361573	2.44904175186301	1.31224570282063
PIGC	0.663844368557526	0.999999999998646	28	19.8187995090039	5.25253748253585	4.82799284174069	0.332161365437236	0.0687990592209492	4.57869769162484	4.52946773172054	4.83560279762148	4.56887393972537	5.54909019956714	5.36480466633929	4.71557168010871	5.21902267061122	4.50000759642655	4.5325620224364	4.4386988170429	4.84258584423414	4.89254983398965
SUCO	0.989094740444536	0.999999999998646	20	6.81073337112301e-05	5.74463503233256	5.3508664928589	0.16625449864161	0.0310705749925714	5.85648601002604	5.64694275667011	5.36708703978569	5.74542831533825	5.91972966616378	5.41320454477185	5.1055275933961	5.65284884755836	5.36393988576376	5.09113897046519	5.18873464630383	3.61980869764561	5.50725470989554
LOC101928673	0.81537185762969	0.999999999998646	24.2033898305085	8.0960639791849	2.54114535383924	1.57118217446953	0.862854896668982	0.549175589368117	0.43021695477682	1.50324129890482	1.87583536006694	1.70791355308234	-0.143520440799451	1.47497464543229	1.66465656993128	2.06070717941317	2.44115720955346	2.54775178904148	2.70047002147028	-0.143520440799451	1.87450417458971
PRDX6	0.926322836036028	0.999999999998646	20	6.75440830680987e-05	7.8022344555185	7.49620492309641	0.0801087079042906	0.0106865685671785	7.90747365694616	7.54394361053837	7.49680963669183	7.61854892192688	7.59183832832292	7.49869295071521	7.32929908584351	7.34520133825897	7.53561949916077	7.48516346843772	7.40215777794948	7.63373704215305	7.10223565308983
KLHL20	0.339080196433453	0.999999999998646	26.7415730337079	24.2808318442166	5.29377893796067	5.02282578072826	0.334830699604699	0.0666618183113951	5.69349044344934	4.58850992449374	4.48999289220367	4.61594802719571	4.96888040112279	5.03436854873193	5.48696373304024	5.21902267061122	4.94361062815639	4.9166587150817	4.98535778804224	5.20522003452085	5.02080076818728
DARS2	0.999999806056046	0.999999999998646	25.2296819787986	6.70678929141976e-05	2.44737105244896	2.15172888174214	0.059572618474066	0.0276859315221131	2.41321381862592	3.10822895025946	0.544261825194254	2.925321659005	2.90008843214465	1.47497464543229	1.44220935725488	2.19542084896014	1.66359032724319	2.54775178904148	0.769406707754063	3.61980869764561	2.39086748490056
GAS5	0.817852883370043	0.999999999998646	26.1538461538462	21.8460863020707	7.50306296806662	7.07588822017872	0.196332826944488	0.0277467394672226	6.61726401162708	5.96921305523983	6.73500680488705	6.44464581447174	7.45634823406777	6.94503576562875	7.81472776466542	7.06629658805501	7.1735524891434	7.36055339458606	7.1535475703179	8.0076692910997	7.22904490887246
RC3H1	0.246771827898353	0.999999999998646	20	12.9357010759314	4.70330733230741	4.30396379640759	0.574983028225366	0.133593834758854	4.43864970620795	3.69650211829967	4.41718240688385	4.15622774757616	5.24323304854509	3.90341520927163	3.02742753309453	4.44160853561472	4.94361062815639	4.73735531819546	4.07814300080336	4.0350145268464	3.95433915113667
RABGAP1L	0.206329559581377	0.999999999998646	25.2296819787986	15.417918215536	4.00023472856477	3.58415526247204	0.49156950629388	0.137150728775862	2.99627465238526	3.33204115939561	3.44078046240903	4.33567516594256	3.54088207977141	4.18936990803763	3.10543677277655	2.97211044717295	3.81035609820733	3.72901956168175	3.97192438711044	3.99435811483958	3.07050394025668
CACYBP	0.633621025549218	0.999999999998646	22.9581993569132	16.5393559347707	5.82602075531798	5.45592757809787	0.273654216436413	0.0501572303736148	5.52363879314106	5.21268941575065	5.36708703978569	5.62402925696261	5.83183881021905	5.83642192707823	5.6649647324517	4.9407791323544	5.54264489738455	5.01443455385383	5.59876285222788	5.53784156940339	5.05544310441978
MRPS14	0.772003588285946	0.999999999998646	25.2296819787986	22.1829177365952	4.98035007984027	4.65421259908586	0.340270970755592	0.0731103196322456	5.01330394152591	4.26569057790873	4.34050107352332	4.15622774757616	5.04902375219705	4.48940357576395	5.4723167199386	4.6436532573891	4.52857648049432	4.61799821248438	4.11187966945204	5.46531988500574	4.47300168680374
RFWD2	0.701859231795599	0.999999999998646	26.3468634686347	0.926208374036499	4.34836357923565	4.00864997302105	0.391133577133165	0.0975723946379868	4.31591743318421	4.33629215853056	4.41718240688385	3.527619029671	3.38491645696151	3.81010054416064	5.21515429963624	3.62508435157273	4.14155748244118	4.2938111968044	3.33582800140294	3.81920438828121	3.83976380590329
PAPPA2	0.647459235557814	0.999999999998646	24.7058823529412	16.0251624372232	2.99822111008812	1.33220523931623	1.11096408190771	0.833928623849227	1.6396728193739	0.472672557897069	0.544261825194254	2.01937141238601	3.61296630849053	3.22349490550357	-0.143520440799451	0.393561577079503	0.856308655728705	0.331477494667755	1.7238168387679	0.444486742332654	1.87450417458971
LOC730102	0.911364300144439	0.999999999998646	28	22.1707707145868	4.49769096688234	3.80856316995131	0.376571197889152	0.0988748725136587	3.63234470313085	3.18675470455072	3.44078046240903	3.57603600288914	3.8699154159479	4.36368622688059	5.14300307503474	3.76164516320023	3.76305111861688	4.15777300942164	3.08717254417184	3.86502640398493	3.31884289560443
RASAL2-AS1	0.766385398760251	0.999999999998646	25.9636363636364	9.43119137751715	2.25773721802233	1.12094614015446	0.783336063992779	0.698816861874238	0.43021695477682	2.25225530714702	2.07830491553214	2.15304865897807	2.64894872868561	-0.143520440799451	-0.143520440799451	1.34403731603252	1.44121418412663	-0.143520440799451	2.40633109803581	-0.143520440799451	0.378289623860081
RASAL2	0.404010670380441	0.999999999998646	20.2266288951841	3.6532236948232	4.58822771803224	4.39762070639588	0.416418879195443	0.0946918588476276	4.91101136162128	4.80312621933777	4.83560279762148	4.12402346502426	3.92758895911203	4.36368622688059	5.04742339475308	4.41424099002146	3.55660374742509	4.46499159087628	4.38452234769097	4.32461295208497	4.70889548335176
RALGPS2	0.856561828438365	0.999999999998646	25.0526315789474	8.60045346162004	6.15463330357217	5.17325055849963	0.322452882416906	0.0623308070565259	5.48143016583903	6.08650336496008	6.31154986762513	6.04967773687087	5.81665531232915	5.19063192533591	4.58550739729552	4.90189909301904	4.90054221095726	4.9166587150817	4.49091425619067	4.0350145268464	4.36666764618857
ANGPTL1	0.997743556405037	0.999999999998646	24.8780487804878	23.1218836754291	4.56181601845853	2.9824292405734	0.284643806876787	0.0954402548782887	2.15131921093718	2.09825111924309	1.87583536006694	1.52270096391832	2.16451907769086	2.21855423318891	3.38109227575296	3.42022743109744	3.17810001326038	3.94280183571214	3.59633477549591	5.22292477263185	4.15934585940028
FAM20B	0.833493267221532	0.999999999998646	27.5675675675676	20.0539064166809	6.6878305916095	6.17221593079489	0.315108815313874	0.0510527853929589	5.52363879314106	5.86560667530221	5.38628813688518	6.10021510136968	7.15209077783231	5.9169555946258	7.12908593457847	5.90959157213704	6.15992280761875	6.10182150384187	6.16269209364862	6.61370272256412	6.06146466462793
TOR3A	0.987403245009072	0.999999999998646	21.4414414414414	5.1170495730341	5.62758723108514	5.26501645495408	0.0673797606918398	0.0127976353480224	5.40821658662433	5.01164691651435	5.24618284585513	4.94572771768896	4.76250636024101	5.33161180202935	5.04742339475308	5.36909946811675	5.21369807483936	5.27335431101503	5.74568249761636	5.62031362850199	5.5564583943204
ABL2	0.90000168793825	0.999999999998646	28	9.4344737225757	5.83073717762316	5.71242579618218	0.243805995335858	0.042679940892852	5.76561160336069	5.95806188788708	6.02346474434666	5.83767739329485	5.83183881021905	5.73851802316985	4.66494419033141	5.89975835987462	5.81033955638036	5.70291905444549	5.96459336054618	5.4352587065819	5.87039509265597
SOAT1	0.256886973861834	0.999999999998646	28	4.2218848362567	5.18412926290381	4.91643153025296	0.335046762304699	0.0681483633491098	4.93205834828365	5.28586705720949	5.09099342948405	4.79024030053809	4.23224773594329	4.92734520434437	4.8799627699187	4.88205895507083	5.42600053753655	5.19210356027399	4.7908012939881	4.88768261082673	4.6869678935078
TOR1AIP2	0.97038803211636	0.999999999998646	20	12.0416293896844	7.3067799629755	7.07845737168121	0.125156077804443	0.017681264607901	6.5233086836649	7.01901465335487	6.80801953113731	7.26691720197304	6.60744259220372	7.25048400974517	6.85762136520822	7.46006054736416	7.25701919117553	7.30044092759204	7.06158921044956	7.11820024756191	7.32445358105024
TOR1AIP1	0.765825903352261	0.999999999998646	28	21.6810281968433	5.50324134413156	5.18293735779217	0.250677433850365	0.0483659007519144	5.14532519932288	5.35551141564734	5.01900829725685	5.11912864794648	5.1000815032163	5.44459196540948	5.9344289071844	4.9407791323544	5.00589448155735	5.0301051632748	5.00344476132733	4.59317193927624	5.46921840813917
CEP350	0.514118636575844	0.999999999998646	20	7.1767752477996	6.58458815458097	6.36232353096234	0.307128438850127	0.0482729992204077	5.94197391498248	6.11690330094571	6.37058931520009	6.57543671394019	5.89102356307998	6.42165315492377	6.77648408257122	6.43718715198699	6.42599693894275	6.12389671980678	5.96459336054618	7.09435251254922	6.83944550253168
QSOX1	0.405249010454571	0.999999999998646	24.8780487804878	7.8177708664598	8.90444313316093	8.77589974393836	0.279441509821517	0.0318419213955277	8.61215003506905	8.95786944145962	9.25592674264055	9.07926690242127	8.71667479767436	8.96303602462165	8.24564420372961	9.01751306267608	8.80158226183035	8.86683820931873	9.0034667777991	8.05043851620111	8.42177207249462
FLJ23867	0.942725528186338	0.999999999998646	20	11.9793806830122	3.98574760687309	3.58778559544434	0.291912014292219	0.0813627254267592	3.28508913236494	3.89666406044266	2.55630858271826	4.18772882482878	3.98304528231797	2.8068123947251	3.66490310521332	3.8459950914429	4.02608172597578	3.90929965335512	3.33582800140294	3.38836604087825	3.37477944605676
ACBD6	0.858556111721669	0.999999999998646	25.7761732851986	15.4662495479034	4.66779086218274	4.26117514237	0.162826686572592	0.0382116860097027	3.77894907975892	3.58494160940971	3.82543023280469	4.33567516594256	4.48365334056398	4.03296208995174	3.76444425684758	4.7349688100334	4.34800602237826	4.46499159087628	4.81148089401657	4.67262477915742	4.54790552675318
XPR1	0.974777239953095	0.999999999998646	20	19.8962697690183	4.07426783398593	3.47665265790159	0.322400416806313	0.0927329959389459	3.95378293091089	3.74920572397365	3.44078046240903	3.8366870027185	3.68161959729055	3.71033025116514	4.96612146559541	2.7272360003609	3.31560042919251	3.43150797822806	3.68865338592473	2.44904175186301	2.39086748490056
LOC102724791	0.446573110378537	0.999999999998646	26.1538461538462	12.4485877342681	2.91051652362134	2.63685947760824	0.526177142929998	0.199546903199888	1.83109912661561	2.25225530714702	2.68593431897992	3.66825209139218	2.34468080484641	2.599348269397	2.17932836192942	3.11494711463458	2.02613870204901	3.28246323220272	3.27756552894282	3.03450947814822	2.02192326935502
STX6	0.884011746743863	0.999999999998646	23.7209302325581	13.926507852685	6.05748436702342	5.78863429802449	0.15910525882636	0.0274858024595988	5.53743830557216	5.11566729661054	5.70959963629933	5.56527953070733	5.90544801110013	5.9169555946258	5.70310039721595	5.68755373556555	6.28240646191134	5.92032421692236	5.95533135264446	6.17836305748486	5.61569314566413
MR1	0.999357750270859	0.999999999998646	26.7415730337079	21.258377870204	5.53394499598184	5.0322482707292	0.125477621626759	0.0249347041076287	4.77784251002511	4.43611078715526	4.91707560263299	4.99997069727434	4.73045810059209	5.17199986440703	4.21512624188685	5.36909946811675	4.96467209796157	5.44683797323221	5.78803511457272	4.81949757779958	5.82091336140767
IER5	0.919596498137538	0.999999999998646	26.7415730337079	12.8910355351826	7.49530319637527	7.5006202426545	0.140903723712562	0.0187856096101588	6.99770211243778	7.55508770248212	7.31337079154507	7.65281203478073	7.24008075161082	7.66781531849855	7.40837100247654	7.39154642036628	7.51791751801553	7.65648856475854	8.10565486684307	7.42013491788106	7.62758590599395
GLUL	0.902113422062883	0.999999999998646	24.2033898305085	23.7965426254084	7.90099585006616	7.33124123468311	0.225256579656572	0.0307255718978273	7.47376132311419	6.99193388914689	6.9695051800033	6.84609204062574	7.45634823406777	6.81897198086292	7.72799015583894	7.35602925924622	7.20928664843947	7.45064515408109	7.16564519341492	8.48395677957278	7.5598267525612
RNASEL	0.97722098479592	0.999999999998646	23.7209302325581	0.5580840860707	4.47869194542018	4.11945277212048	0.108592686399819	0.0263609494772582	4.70634553574377	3.52575016199754	2.80486735808522	4.2783040961178	4.03644857200797	3.85751220360217	4.21512624188685	4.07296183465311	4.50000759642655	4.36967396139403	4.14484541701629	4.79603379907039	4.36666764618857
RGS16	0.852169580874773	0.999999999998646	28	21.2091195207289	0.959217735015281	0.409253526837015	0.366061471605709	0.366061471605709	-0.143520440799451	-0.143520440799449	-0.143520440799451	0.377293495606601	1.06896523072008	0.458305775291369	1.44220935725488	0.393561577079503	0.856308655728705	-0.143520440799451	0.383981261226801	-0.143520440799451	0.760683050753112
DHX9	0.778866031920171	0.999999999998646	20	19.8041929231216	6.00965787904299	5.9071153383898	0.216880541628578	0.036715135765014	6.58440650516038	6.13681978259954	6.15242832132808	5.63549747268621	6.1308755114602	5.72579933538504	6.27546941284427	5.61728849175565	5.2311854011081	6.06426184616884	5.63401954449537	6.16009939504443	5.5320663058298
LAMC1	0.996642480364316	0.999999999998646	28	19.9999324559169	10.6572972054906	9.80193429058232	0.0166018950089286	0.00169373661532088	8.78405736627431	9.20191514100467	9.17266895349158	9.43802944971461	9.51918560492982	9.82753700744511	9.73414607502663	10.2137091545998	10.1836906421351	10.180080325345	10.0942042510466	10.2855479429992	10.7800229480635
LAMC2	0.998630446399385	0.999999999998646	28	1.1934167435432	2.77300638717061	2.3077920792538	0.47092478740971	0.204058585538598	2.52825241225533	2.25225530714702	2.80486735808522	1.52270096391832	2.16451907769086	-0.143520440799451	3.85755845454493	2.53734766452988	2.1781341988143	2.99370839007921	2.29325684940232	2.95198788883688	1.87450417458971
NMNAT2	0.944968913004079	0.999999999998646	24.5360824742268	10.6464290107187	1.59102514039216	1.07585807817169	0.497212679598629	0.46215452547755	0.43021695477682	1.23414474216175	1.87583536006694	1.31015933669366	1.71832823801555	0.881701783481506	-0.143520440799451	1.91210659750605	-0.143520440799451	2.54775178904148	0.383981261226801	0.861044176625659	0.760683050753112
SMG7	0.979398708368999	0.999999999998646	20	19.4157544462407	5.51459985815835	5.22835032793108	0.124354787714552	0.0237847083525027	5.46708167027001	5.15526249892182	5.66312561516863	4.99997069727434	5.75427104101921	5.33161180202935	5.58552910220358	4.95983315777581	4.7868862783051	4.9166587150817	5.22000860511042	5.18729532173122	4.96722579790463
ARPC5	0.992510750152431	0.999999999998646	25.9636363636364	11.149228936881	8.11781834165015	7.89159958710032	0.0174120734933239	0.00220640610324247	8.13325972557432	8.00857626235847	8.19412501660807	8.06481303064855	8.04046438399804	8.24396056986364	7.83490571089646	8.00061102494562	7.82768264798182	7.82316652405697	7.6998430082834	7.09435251254922	7.62470509466573
RGL1	0.598747110714033	0.999999999998646	24.3686006825939	11.5013989216725	4.5576557089164	4.22592903760579	0.254143725355197	0.0601391370024478	4.25040000842076	4.1914553650054	4.30057579393507	5.01760775494435	4.40462115690752	4.15182875006524	3.90195475267351	4.23814547825086	3.85615909858145	4.2938111968044	4.41186487358119	3.90943773854977	3.79945665896271
COLGALT2	0.920061085887218	0.999999999998646	20	12.0101124111728	3.26252830256121	2.47413945685608	0.457079541505189	0.18474283664107	2.41321381862592	1.50324129890482	2.07830491553214	2.84856485172607	1.42987755105829	2.8068123947251	2.44240111784152	2.53734766452988	3.71414230402604	3.05626823318	2.94467641137918	0.861044176625659	2.9282153063622
TSEN15	0.993974597522556	0.999999999998646	21.4414414414414	17.3421082156117	5.85302153366793	5.32787352700978	0.306156507726464	0.0574631710333206	6.03245616842268	5.01164691651435	5.26705034640408	5.34548333165352	6.4588843114639	5.34830369284936	5.78834883172436	5.12086134973576	5.21369807483936	4.75632228584011	4.7269221646251	5.86545241997943	4.12713781591332
C1orf21	0.720074782209717	0.999999999998646	28	13.1561757166137	6.26979228650657	6.16874864294253	0.210722520801424	0.0341596866720295	5.37785815299223	5.91257477973861	6.22887332991095	6.18850536615297	6.37844467601886	6.03507126428123	6.29224528113643	6.05843850554697	6.26553269011394	6.27621768546865	6.09682873751004	7.07498636907964	6.16820037328274
EDEM3	0.602663780076978	0.999999999998646	21.186943620178	20.1963920358029	5.29582223231767	5.11155205997623	0.373261824546576	0.0730231875107443	6.3067382293392	4.96784375322148	4.96894201141531	4.90839851354652	5.02280087963619	5.31472452426338	5.65202549168136	4.52072763896449	5.06560033727569	4.73735531819546	5.18873464630383	5.09417077136672	4.98530608318089
FAM129A	0.604859447553696	0.999999999998646	27.148288973384	16.6508250254762	6.88520018010166	6.2437121785339	0.421493282204754	0.0675068405064959	5.2990437618041	5.64694275667011	6.0717049127539	6.9690293297942	6.58072825217829	7.06096374700596	6.43504713482341	6.31672568717004	5.95417480573012	6.1599543170629	6.56709684169563	5.99474760696167	6.1442606201573
RNF2	0.322105875321337	0.999999999998646	20	16.6867579849174	3.80763937458883	3.55031282505082	0.577480683263471	0.162656281775735	4.52429878557831	3.52575016199754	2.91473812046802	3.37178170314089	4.27731001827728	3.65773247064643	3.4424969885775	3.11494711463458	4.02608172597578	3.47795368047272	3.81691903043352	3.50872351553355	1.87450417458971
TRMT1L	0.983194667421389	0.999999999998646	20.3418803418803	7.3161624926342	5.09633652125146	5.00866056413822	0.0773033730413381	0.0154339412805944	5.12718871420036	5.38911211903603	4.74925217056885	5.18304579004423	4.32100731688515	5.17199986440703	4.83487375671462	5.13769242538573	4.92223712743638	5.07612087570096	4.92969518964536	5.34112363173547	4.98530608318089
SWT1	0.842551339808576	0.999999999998646	28	12.8484769841677	2.52132861954282	1.8137257841588	0.681768465814214	0.375893904011745	-0.143520440799451	2.51828615997935	2.41387584263118	2.59025433846869	0.586517577969968	2.8068123947251	-0.143520440799451	1.91210659750605	2.02613870204901	2.36211514233966	2.03645149535971	3.44979952387664	1.71028876489987
IVNS1ABP	0.999336275587654	0.999999999998646	20	14.9830439807115	6.47641484099749	6.16844758648424	0.155230916026815	0.0251653132899992	6.41535166167609	6.14667585789543	6.63420660790115	6.30798959770392	6.28224232663659	6.81297154009953	5.83489201633377	6.0226415872273	6.29908515736608	5.80664307173228	6.20238023948565	5.32481949882447	5.86063358609289
HMCN1	0.649217363434385	0.999999999998646	28	17.5226952101335	3.24612767548346	2.5508876807502	0.675912041047014	0.264971306321191	1.6396728193739	1.72994828521981	2.80486735808522	2.01937141238601	4.27731001827728	2.599348269397	2.94495785369283	1.55921399437448	1.44121418412663	3.60894122983486	2.29325684940232	2.44904175186301	3.71529804640971
TPR	0.928804195438432	0.999999999998646	20.112676056338	8.1605613358268	7.46757478031011	7.0895086351901	0.255570357324173	0.0360490931706609	6.5233086836649	6.91328633049528	6.87071372486499	7.54748043089021	6.17916372027649	7.69417074593745	6.95565403855822	7.58190174263634	7.45976583466864	7.2241540654969	6.84297939009231	6.70471882864341	7.76475061360231
C1orf27	0.352559784740754	0.999999999998646	26.542750929368	16.134194187501	5.22810442572936	5.07746569326188	0.286359643915834	0.0563981445105284	4.93205834828365	4.55929084422847	4.52506496091116	5.47879082040306	5.12494837637608	5.13399793746809	4.81178955457775	4.9407791323544	4.94361062815639	5.14969517868608	5.10744861994207	5.97398716544316	5.34869498687192
PTGS2	0.863327120008956	0.999999999998646	28	6.75440830680987e-05	5.81334911049452	3.28791172497863	0.321341194961613	0.0977341309136581	5.89986307559628	4.98991157265255	5.06739523361735	4.39085177190076	2.50482130096439	2.90033322787176	0.441825759599175	2.19542084896014	3.31560042919251	2.54775178904148	3.08717254417184	3.32419976987257	2.27805425130621
RGS2	0.758708963689801	0.999999999998646	20	15.872207457463	2.07299827152872	1.6648952917787	0.757217428152047	0.454813844384815	2.73400121416108	2.51828615997935	1.3585129212174	0.377293495606601	3.46500586734277	2.4832374104969	-0.143520440799451	1.55921399437448	2.31563150706923	1.59611054372312	1.5377734686283	0.444486742332654	0.378289623860081
UCHL5	0.995561187508185	0.999999999998646	20	15.6818081275791	4.7698302585568	4.67509643500571	0.0137573998113125	0.00294269861650365	4.77784251002511	4.75239045330718	4.34050107352332	4.44399562550198	4.66414333271575	4.51919277573952	5.1055275933961	4.35789739684597	5.04597165709672	4.61799821248438	4.81148089401657	4.77218209099716	4.54790552675318
TROVE2	0.998013078503121	0.999999999998646	28	14.9568166328595	5.66096250003582	5.46432391832216	0.0973478440991372	0.0178151671742454	4.73057369458222	5.96921305523983	4.89042596928907	5.66936508329399	5.62077546768543	5.3972509883964	5.06705262740321	5.79755415733596	5.29908908686371	5.6632724561953	5.63401954449537	5.76025944493394	5.58044492565294
GLRX2	0.963515891010747	0.999999999998646	20	17.8686215697711	4.71748175416391	4.0081440971993	0.290465790910108	0.0724688992875959	4.07227269797012	4.26569057790873	3.51243853233866	4.59260297408852	5.19707629653852	4.07368224702945	4.81178955457775	3.71754570755776	3.98544028411832	3.83986693217394	3.68865338592473	3.25704621715484	2.9282153063622
CDC73	0.895734785224665	0.999999999998646	20.3418803418803	12.3436646678464	5.62576137691927	5.44392854460728	0.310282001451554	0.0569959724689843	5.21567366622316	5.57577323069901	5.44240414541053	5.68047988384029	5.47365590746189	5.75112556314477	4.14297357838227	5.89975835987462	5.51435598440217	5.69310907926795	5.39462611777991	4.99461778793766	5.51971384620591
B3GALT2	0.999279486365856	0.999999999998646	24.2033898305085	11.6641533868726	4.18849144588334	3.88588393130186	0.176787959556233	0.0454949151033971	3.95378293091089	3.69650211829967	4.52506496091116	4.02285877473741	4.40462115690752	3.60314428508461	3.94502552516957	3.96393720734444	3.17810001326038	3.94280183571214	4.32823178187022	3.03450947814822	3.75799093246764
CFH	0.666791481087561	0.999999999998646	28	12.2720247814826	1.75159311295978	1.33965170646706	0.659126963516034	0.49201367813302	-0.143520440799451	2.09825111924309	0.544261825194254	2.15304865897807	1.95860485589433	1.20862183731799	-0.143520440799451	1.74642348181574	0.856308655728705	1.89888921080791	1.7238168387679	2.56463557550236	1.52495154367521
ASPM	0.979683271967774	0.999999999998646	21.186943620178	14.1114806925286	4.77223972128185	3.7688673316905	0.418425679245841	0.111021599441166	1.6396728193739	3.2612260418557	3.93380305913049	5.84757245329231	3.74715376094786	4.71208896767232	4.38114229288293	3.71754570755776	3.37972941538501	3.52295064246393	3.54786128965456	2.86445818690091	3.71529804640971
ZBTB41	0.999586563915855	0.999999999998646	20.3418803418803	7.4873990208508	4.60400964824848	4.23635095696471	0.0791153301753913	0.0186753484258245	4.03384734050881	3.94264764357744	4.17370903080538	4.49525119670305	4.40462115690752	3.85751220360217	5.33333793275069	4.03752790880044	4.55659059884752	4.487868514673	3.68865338592473	3.95252266280119	4.15934585940028
DENND1B	0.999991778463517	0.999999999998646	28	4.0577965107172	3.11067589159838	2.69553051262221	0.263681316464811	0.0978216774880068	2.63479154675381	3.0251817651992	1.3585129212174	3.37178170314089	1.71832823801555	2.599348269397	2.76436756178778	2.7272360003609	3.37972941538501	3.05626823318	2.70047002147028	2.44904175186301	3.31884289560443
C1orf53	0.925908494810555	0.999999999998646	28	6.620037367267	2.1235994374193	1.80434297161982	0.512099321567863	0.283814845416076	3.5799679811171	2.51828615997935	2.41387584263118	1.0608040110551	3.11392419152945	0.881701783481506	-0.143520440799451	2.31862272429218	1.85622319640014	2.25949595777247	1.5377734686283	1.67035095084561	0.760683050753112
NEK7	0.959793712828649	0.999999999998646	20	19.4707004510032	7.00706480808702	6.52950633311667	0.253089031135926	0.0387608217565081	7.13563771441035	6.43103562987331	6.56848273220221	6.56347896237089	7.31222549028366	6.46821280121062	7.38900559470228	6.04957220098544	6.10406974370468	6.28929960864776	6.77616777448206	5.67278705841344	6.18394232387929
PTPRC	0.442293811352524	0.999999999998646	24.040404040404	17.395505454233	2.79264691543898	2.5029065478787	0.548683904991473	0.219218694144414	2.28820113824228	1.50324129890482	1.0080857305469	3.06757356889178	2.50482130096439	2.98815899708197	2.17932836192942	2.81356217964154	2.02613870204901	3.17379423776191	3.01768307010503	3.38836604087825	2.49549535232771
ZNF281	0.584334172718007	0.999999999998646	28	8.5526981645106	5.66579756812675	5.73301027353815	0.279296764316146	0.0487172970202576	6.45224225961038	6.23247555177582	6.33149934402275	6.17284927881191	5.70564620101251	5.34830369284936	5.14300307503474	5.42501560203686	5.70163372846619	5.79751579487713	5.55037226182769	5.38895881586646	5.54431390002828
KIF14	0.797560227009853	0.999999999998646	28	15.7831453168399	3.61497488066015	1.9739486280172	1.15661684627795	0.585940702742477	0.839608978701183	1.23414474216175	2.68593431897992	3.87589298280096	3.54088207977141	2.90033322787176	2.85748655328471	1.55921399437448	0.44132812652333	1.75542836930389	1.0732713640057	2.44904175186301	0.760683050753112
DDX59	0.998923043532421	0.999999999998646	20	16.274881036415	2.92296087487144	2.47979940917136	0.179852018625802	0.0725268414697707	1.41890382568673	2.51828615997935	1.0080857305469	3.47752058492607	1.71832823801555	2.599348269397	2.02729970119914	3.04529578514669	2.66354149148149	3.2291516607753	3.01768307010503	2.03349885003032	3.26064977203349
CAMSAP2	0.747281446429922	0.999999999998646	28	27.8863493210949	6.79711518922736	6.4535215725668	0.310975414529768	0.0481869334491248	6.19799192568352	6.40663453247706	6.16360017921141	6.29358414251845	5.93387132770173	6.57843397857085	6.70311040022579	6.85355457498489	6.68903074501003	6.34047238860633	6.35103992262753	6.02533865014602	7.15909080786938
TMEM9	0.989681362231516	0.999999999998646	24.2033898305085	14.1895061601483	6.11069975704643	5.80389261784578	0.10303222831074	0.0177522630232573	5.56464755258825	5.45405319782064	5.40523703588356	5.96130386760646	5.47365590746189	5.61979956451527	5.94507627669412	5.87988855660489	5.8673702876968	5.9940873689989	6.48580215391698	5.94227537916384	5.78006852520712
PHLDA3	0.959897287852965	0.999999999998646	21.4414414414414	5.1170720650661	8.36699408600565	8.09518634422472	0.0892540219202211	0.0110255673093797	7.67755550676791	8.3098868480901	8.30169436379052	8.05417050055764	7.81453766255857	8.04586765705617	7.53358176004672	8.43607968563103	8.05335558991482	8.29304861732304	8.36720054043428	7.88792726340663	8.57737289364999
CSRP1	0.871110322836465	0.999999999998646	28	6.75440830680987e-05	7.30729995701889	6.41325030438839	0.158955257485622	0.0247854441883944	7.32655372466709	6.88412546689917	6.59348136826842	6.0149750605038	6.69307837361103	6.20964903000122	6.32522290412015	6.25635847739952	6.59085056225655	5.9940873689989	6.13013624041534	6.3084334514369	5.94619683012515
RPS10P7	0.521199764862504	0.999999999998646	26.3468634686347	13.0464232245222	2.93287686109076	2.61699472058687	0.491207380706226	0.187699033873508	1.41890382568673	1.92582084017837	2.80486735808522	3.19704953579767	2.64894872868561	2.8068123947251	1.8573427400131	2.7272360003609	2.66354149148149	2.92831230009667	3.73268791013838	2.18570412574362	3.2000103259377
NAV1	0.972839106311516	0.999999999998646	27.5675675675676	6.75440830680987e-05	7.87708569537582	7.0966362983134	0.0681654443425358	0.00960531743168748	7.91012787788643	7.52517666848296	7.362675375556	7.41733400952045	6.89451175612747	7.23710216114624	7.30470698624361	6.81221631537313	6.76303117651215	6.95945970808176	6.84297939009231	6.48021152313614	6.70952320134403
IPO9	0.993982931089117	0.999999999998646	20	12.1562253331889	5.80208270111552	5.51651011524613	0.132550791358932	0.0240280156457247	4.93205834828365	5.30359586191296	5.11421183305958	5.38678463652259	5.77012182523348	5.22718933765323	5.67778895459665	5.71023503360141	5.88956595289108	5.63280572245492	5.74568249761636	5.45036759180191	5.69473694305883
SHISA4	0.857725242910065	0.999999999998646	26.542750929368	10.7992626069232	7.05273455649325	6.64015099174172	0.237113445367831	0.0357090442164232	6.45950851727267	6.39013479256316	6.56848273220221	6.61652517594818	6.67635305008772	6.30678823354417	5.87998046769307	6.90852729464425	7.00079839086496	6.95945970808176	7.0830094887013	6.7297025475863	6.80931449100474
LMOD1	0.999461906640887	0.999999999998646	20	12.0108686585477	6.20619207702966	5.71536896853423	0.264121094132377	0.0462124310060272	5.09021707598964	5.701453917869	4.94324187598746	5.83767739329485	4.88402177298277	6.38975708482168	4.96612146559541	6.28685780512369	6.65055667824494	5.55911012769572	6.17071754838848	4.86531042862514	6.60815873299297
TIMM17A	0.994611694770443	0.999999999998646	20	19.0363825363358	6.12737847594559	5.90059715858553	0.159972760088471	0.0271112831106775	6.42280563257319	6.08650336496008	5.97355557539426	5.99730559047802	6.22588789077577	5.76362388111979	6.63240690644996	5.0691568937604	5.95417480573012	5.51524405426186	5.91767700107259	5.62031362850199	5.5320663058298
RNPEP	0.999997046850352	0.999999999998646	20	8.78979365034909	6.01980296422071	5.64299965318076	0.0336839561141592	0.00596915792741061	5.80036373075763	5.88928185466075	6.52583095990341	5.52884593097193	6.06814967615595	5.73851802316985	5.7645017754669	5.47884515283637	5.04597165709672	5.64303295548242	5.35291290411986	5.55191848452602	4.96722579790463
ARL8A	0.998873790787611	0.999999999998646	20	5.17538049288881e-05	7.70691516499595	7.399999215187	0.102490851821777	0.0138501165799363	7.79708991721052	7.3655459121481	7.89893975652799	7.03546347070762	7.77580715870253	7.53195056047023	7.11028824147756	7.483291938398	7.25274454207782	7.19316897915509	7.52931661228866	7.29180632490165	6.98582437358351
UBE2T	0.99999999180813	0.999999999998646	20	6.75440830680987e-05	3.15279167554902	2.32869797608856	0.07558100201877	0.0324563351687714	3.46913981129174	2.25225530714702	3.51243853233866	2.99820018580854	2.90008843214465	1.47497464543229	3.61243264193056	1.09104470055856	1.85622319640014	1.89888921080791	0.383981261226801	3.72294862841198	1.06266416665931
PPP1R12B	0.999657832300472	0.999999999998646	21.186943620178	11.3621055780281	4.44258272513829	4.25114086366854	0.15570181599945	0.0366258896123914	4.21649066624073	3.74920572397365	4.25951409438415	4.68379875369723	3.38491645696151	4.57698705916092	4.21512624188685	4.17432318362759	4.47086152984003	4.59710879691979	4.49091425619067	3.77187912541629	4.44714386527155
KDM5B	0.800954076364351	0.999999999998646	27.7821011673152	24.208027961303	6.63866227759221	6.3700101204833	0.215007511772518	0.0337530879395533	6.39275585062323	6.17584640815382	6.14116927586475	6.4315481810457	5.91972966616378	6.38975708482168	7.04249778903176	6.50361607326884	6.05581472809898	6.34047238860633	6.39965159084448	6.2578036481638	6.5667322690778
PCAT6	0.94363991798682	0.999999999998646	25.2296819787986	15.8583369989255	3.98623129777877	3.36679536252655	0.213463508618219	0.0634025789016263	2.91403634786508	2.93706048728048	2.68593431897992	2.99820018580854	4.18573243586092	2.3569573204147	3.17944340910617	3.04529578514669	3.76305111861688	3.97554365598417	3.89650245975355	4.0350145268464	3.75799093246764
RABIF	0.952650467971934	0.999999999998646	28	11.5313974606131	3.97252518046692	3.49948259355597	0.393702553885467	0.112503075343321	4.46776804356594	3.89666406044266	4.37935114575212	3.95124647604981	1.95860485589433	3.76107768388395	0.8570550704552	4.07296183465311	3.37972941538501	3.90929965335512	3.68865338592473	4.22270310923313	3.31884289560443
KLHL12	0.802565549785694	0.999999999998646	20	0.643748569600302	5.13213149611186	4.54613907648514	0.302262207992892	0.0664876729258769	4.91101136162128	4.11319210662009	4.45404692923363	4.09108386331955	5.02280087963619	4.92734520434437	5.57185395859463	4.35789739684597	4.50000759642655	4.67891074560466	4.51632997363401	4.35704361026038	3.83976380590329
ADIPOR1	0.762449215555283	0.999999999998646	20.5763688760807	6.8471947037555	4.48191584443581	4.34788487895998	0.0806885107752823	0.0185581065326143	5.12718871420036	4.49901508510838	4.17370903080538	4.56887393972537	3.8699154159479	3.90341520927163	4.53001058234427	4.38634423412756	3.90055257047266	3.94280183571214	4.58999625346097	4.97385546472638	4.12713781591332
CYB5R1	0.999994237387672	0.999999999998646	20	8.6904443950261	6.2166342152846	6.03537800546536	0.0485395961957566	0.00804251136412687	5.85648601002604	5.74102681570333	6.43654732818932	5.5164940245579	6.04227526369477	5.96103370634065	6.18853294040031	6.25635847739952	6.19599195547624	6.11657578167004	6.09682873751004	6.16009939504443	5.8992894729521
TMEM183A	0.924388451194639	0.999999999998646	20	3.7079625071388	5.73390577107012	5.56613614752915	0.163072422774441	0.0292972393150732	5.28275071472185	5.91257477973861	5.32790075674922	5.40029310361868	5.47365590746189	5.66046757316653	5.83489201633377	5.76542562121354	5.17807437356332	5.75099261800311	5.77756295107341	5.50926885358361	5.7486576588238
BTG2	0.623336663722308	0.999999999998646	28	20.7170269385679	3.9427765608813	2.98501883734742	0.600340474828787	0.20111781785681	2.52825241225533	2.39139402799914	2.41387584263118	1.70791355308234	4.03644857200797	3.54640910770698	4.38114229288293	2.97211044717295	2.76307390925618	3.43150797822806	2.03645149535971	2.95198788883688	3.2000103259377
FMOD	0.896616080003108	0.999999999998646	26.3468634686347	16.3335262296116	7.85767496185409	7.31510255177915	0.108661445239082	0.0148543980716517	6.4739321543222	6.94751871859577	6.79370960227123	7.01365690949205	7.54193165982881	7.32826874520892	6.66497500340216	7.49313486165883	7.66027028280088	7.6463566089789	7.95812529152925	7.74819894576222	7.831234842722
PRELP	0.999929292722209	0.999999999998646	25.9636363636364	22.0362960922805	5.74622643469811	5.07070466014533	0.011149000122393	0.00219870824069518	5.01330394152591	4.43611078715526	4.5927504680129	4.88936534546355	4.62980669336072	5.15312402307543	4.17950092925433	5.51793892431873	5.36393988576376	5.23330085244137	5.33873610910162	5.89887867306361	5.67259142921146
ATP2B4	0.282806274717903	0.999999999998646	27.7821011673152	19.7535175785978	7.11058254627705	6.94567627388987	0.184850636964935	0.0266137708807166	6.87264650042275	6.87822189045445	6.60990967359452	7.06120357596825	7.0519147557404	7.04056704679182	7.19301358408606	6.74789942708202	6.8729486595981	6.84007775676268	6.73886821810055	7.21426680753719	7.0771660996831
ZC3H11A	0.22873772408578	0.999999999998646	27.7821011673152	16.2945809338394	5.76781782340586	5.58970348444615	0.245837386445663	0.0439803984468456	5.60452278025212	5.03305965450132	5.53133697572607	5.5164940245579	5.96174546343386	5.64703854488216	5.51581905589946	5.43866245260629	5.55658402451379	5.28646210648123	5.48750820151372	6.16009939504443	5.96454090611206
ZBED6	0.297379090141386	0.999999999998646	20.8163265306122	10.3261375302394	4.75644440739045	4.50131887835752	0.21572946624139	0.047925835087717	4.3785883040921	4.67277590569904	4.5927504680129	4.90839851354652	4.66414333271575	4.42791385433301	4.10549732049151	4.20658722544158	4.71413051562948	4.71813566804145	4.32823178187022	3.99435811483958	4.59576457218873
SNRPE	0.945088874432015	0.999999999998646	24.7058823529412	0.00861730582850129	5.47492882452058	5.33034158199295	0.205403997727463	0.0385348658369967	5.65603118068461	5.4380899203103	4.83560279762148	5.5410929813134	4.76250636024101	5.53485388532709	5.94507627669412	4.92147008386156	5.44110735495614	5.33773386324427	5.07360694751087	5.53784156940339	5.40350748235128
SOX13	0.982528063486299	0.999999999998646	28	5.72711641356892	3.16204796324403	2.86783223373312	0.0762757312797833	0.0265969990791593	3.14789711145434	3.10822895025946	3.28581262457362	2.6815940952688	3.38491645696151	2.90033322787176	2.02729970119914	3.04529578514669	2.55663004422072	2.78789332414616	3.08717254417184	3.03450947814822	2.27805425130621
ETNK2	0.993651259594886	0.999999999998646	26.1538461538462	10.9030850539656	3.3283533380098	2.60887128874099	0.356763339745096	0.136750073215481	1.15813915390314	2.25225530714702	2.55630858271826	2.49273846487827	2.16451907769086	2.06545091100517	2.94495785369283	2.7272360003609	3.44112872142309	3.33387479569723	2.78654768332771	3.86502640398493	2.1556653848205
PPP1R15B	0.930377596763726	0.999999999998646	28	11.9415283890009	4.71713172672275	4.22814876921631	0.364967481404397	0.0863185051721924	4.43864970620795	4.67277590569904	4.03460081527754	4.87007771605802	3.54088207977141	4.22595891115376	2.44240111784152	4.57116155985225	4.14155748244118	4.51038833265596	4.76982095644177	4.88768261082673	4.19085053511973
MDM4	0.724986887684747	0.999999999998646	20.458452722063	10.8010369043494	5.09666564622019	4.79541962756278	0.206506878306098	0.0430633592770801	4.31591743318421	4.75239045330718	4.37935114575212	5.19859220718501	4.73045810059209	4.99250702616727	4.81178955457775	5.0515019278386	5.14154871668285	5.09113897046519	4.49091425619067	4.47993333236039	4.6869678935078
NFASC	0.999925991852375	0.999999999998646	20	7.9999407254315	6.63406441314073	6.10210822633971	0.0452121747920505	0.00740927120841489	5.63050684318525	5.76681828647296	5.67878388867058	5.62402925696261	6.08091491830567	5.49042871258493	6.14301782313482	6.38174992275165	6.4999973404566	6.48960397781172	6.59121614827368	6.08464095152233	6.88830625526567
RBBP5	0.368243156993518	0.999999999998646	25.7761732851986	2.6136051251258	5.61326062901434	5.09573300431253	0.49312037649072	0.0967712350849998	5.07136977868078	5.35551141564734	4.96894201141531	5.01760775494435	4.03644857200797	5.01358961489321	5.59907583688959	5.47884515283637	5.5976111084463	5.12071413962495	5.14051461987017	4.56568460758129	5.306174193481
DSTYK	0.51316810379235	0.999999999998646	23.257328990228	8.6165829386617	6.58909819490483	6.42484927980252	0.238559960831403	0.0371308260228534	6.17168826182108	6.72876475037181	6.58519652648453	6.50215675003283	6.23733625953566	6.61337930128227	6.01748560032082	6.64570580712776	6.63750055341843	6.48960397781172	6.3080279934911	5.85413598876402	6.5667322690778
TMCC2	0.510205219510187	0.999999999998646	26.3468634686347	8.9317325822801	2.72105258262683	2.14003124521724	0.504847593798392	0.235906646188777	1.83109912661561	1.72994828521981	2.68593431897992	2.38815029101086	1.42987755105829	1.69973268965723	2.31685280403026	2.4321263027667	2.31563150706923	2.85981052842965	3.01768307010503	1.67035095084561	1.52495154367521
NUAK2	0.493927457668578	0.999999999998646	25.2296819787986	9.58781599177855	3.5296341638192	2.25467758604805	0.925479725187676	0.410470983041898	1.41890382568673	3.58494160940971	3.28581262457362	3.13376355732449	3.8699154159479	1.47497464543229	-0.143520440799451	2.19542084896014	2.66354149148149	2.02936580174095	2.40633109803581	1.18388346448593	1.87450417458971
ELK4	0.999999973586877	0.999999999998646	24.5360824742268	6.75440830680987e-05	4.58250126249908	3.97290951350762	0.0905206430017068	0.0227844713537882	4.75440168453323	4.15285437348499	4.37935114575212	3.79638574596001	4.48365334056398	4.33046732139737	3.10543677277655	3.71754570755776	3.94362068298334	3.65008787446126	3.15346820376363	4.18706811543841	4.06048087276763
NUCKS1	0.999913777801795	0.999999999998646	20.2266288951841	12.063492637813	10.1618271742336	10.0194131572757	0.107085867196328	0.0106878382511421	9.77240021598707	10.32155520254	9.82618401621772	10.5275758765493	9.69554223900792	10.4739390300012	9.61585223861756	10.0298403373271	9.9416105058407	9.86051683703384	9.90451474606021	9.60789322499271	10.5235309182554
RAB7L1	0.989907284988662	0.999999999998646	28	27.4793218371684	6.42868093713539	5.85893748898871	0.252085333215333	0.0430257762075637	4.82361160565409	5.26791767565118	5.44240414541053	5.44007578338518	6.08091491830567	5.47531103307343	6.91290413856808	6.48400657640698	5.91142530836857	6.11657578167004	5.78803511457272	5.60689154002072	6.63703729325726
SLC41A1	0.982405349437167	0.999999999998646	20	15.5567815917765	5.13482215215184	4.96595904549309	0.0891377241726687	0.0179497501602569	4.97325298910718	5.05415922324802	5.01900829725685	4.98211535390821	5.19707629653852	5.19063192533591	4.81178955457775	4.7349688100334	4.94361062815639	4.75632228584011	5.18873464630383	4.59317193927624	4.98530608318089
RAB7B	0.999807657755853	0.999999999998646	23.1067961165049	17.0766627097639	4.48209697356937	3.95519030929765	0.0816512522390019	0.0206440767330615	4.07227269797012	3.64179993711086	3.51243853233866	3.75492625312312	3.61296630849053	3.81010054416064	3.17944340910617	3.92568456780419	4.2824183874463	4.5325620224364	4.29924086157	4.53766337746876	4.22168190833025
SRGAP2	0.135728393871226	0.999999999998646	23.1067961165049	16.040155781912	5.30710829299935	4.93540862345562	0.443175672707027	0.0897951327881599	4.86797322687785	4.40359928432259	4.86327478146414	5.10269688187456	5.54909019956714	4.97111177579229	5.02752339958346	4.35789739684597	4.73879237005958	5.31232574043801	4.98535778804224	5.27477152694335	4.36666764618857
IKBKE	0.999791033389186	0.999999999998646	27.148288973384	11.8002951859836	3.61854599098318	3.34969769791216	0.148059057852167	0.0442007223351681	2.82682530273383	3.33204115939561	3.20160364683693	3.2576756504028	3.68161959729055	2.3569573204147	3.98684763428832	3.24490727255187	3.24848771324805	3.60894122983486	4.07814300080336	3.32419976987257	3.48053861013227
RASSF5	0.859678037622118	0.999999999998646	26.7415730337079	21.258359422209	4.01842194389219	3.3847027880435	0.0461362716052334	0.0136308191573601	2.73400121416108	1.50324129890482	3.36537628779245	3.19704953579767	3.68161959729055	3.1492347100698	3.4424969885775	3.8459950914429	3.31560042919251	3.90929965335512	3.77541810764494	4.15053058684394	3.91714930837359
EIF2D	0.96434086611504	0.999999999998646	21.4414414414414	19.9953517979638	4.77986984741434	4.38220595567579	0.41411304538157	0.0944987637665031	4.77784251002511	4.26569057790873	4.68867314652509	3.71223997514558	4.76250636024101	4.45898628771476	5.6649647324517	3.11494711463458	4.55659059884752	3.97554365598417	3.68865338592473	5.784307443259	3.79945665896271
DYRK3	0.48443928094528	0.999999999998646	20	16.0963014498269	2.50473580635995	1.58695224999316	0.757695443718556	0.477453208640539	2.63479154675381	1.92582084017837	1.0080857305469	1.70791355308234	3.30011830298164	2.21855423318891	1.44220935725488	0.393561577079503	1.44121418412663	1.59611054372312	1.0732713640057	-0.143520440799451	1.06266416665931
MAPKAPK2	0.438596192866394	0.999999999998646	26.542750929368	8.8300419748626	8.35877520744602	8.23338082403606	0.206640559507905	0.0250978988976983	8.24890336654883	8.38258457749402	8.51079333141383	8.29195396953411	8.3924536941247	8.252853334744	7.69682911701679	8.34842730602548	8.35399051465192	8.24349864353444	8.4893422510082	7.92355202551283	7.95107020287083
YOD1	0.71642986601972	0.999999999998646	28	27.6730840162137	2.71496143608484	2.06811621426131	0.689701250611298	0.333492501947065	2.52825241225533	2.09825111924309	1.3585129212174	2.01937141238601	1.06896523072008	2.599348269397	3.10543677277655	2.19542084896014	2.66354149148149	2.36211514233966	2.17056068900396	-0.143520440799451	2.39086748490056
PFKFB2	0.982589443367415	0.999999999998646	28	23.8820316307777	4.09562637984567	3.02088647812237	0.58262273417345	0.192864822426422	3.5799679811171	1.92582084017837	2.80486735808522	2.84856485172607	3.38491645696151	3.54640910770698	4.96612146559541	3.30574554324044	3.37972941538501	2.92831230009667	3.39182862307208	-0.143520440799451	2.77034210908
CD55	0.905954352324222	0.999999999998646	20.3418803418803	10.9402573950277	5.32393081237351	4.90826146630984	0.18445910569093	0.0375813527777711	4.63111972334431	4.80312621933777	4.55930461987481	4.99997069727434	5.14939388661426	4.73765489532644	5.33333793275069	5.13769242538573	5.42600053753655	5.06094480034403	4.96704117756472	4.07455653854433	4.73049477827015
CD46	0.522907303500469	0.999999999998646	23.257328990228	22.0101638085378	5.29856848813471	5.05369279244703	0.275414352116933	0.0544976442827218	5.10882132489056	5.07495465129998	4.48999289220367	4.76957099200031	4.94114510868703	5.33161180202935	5.57185395859463	4.79985192134329	5.26553671206995	4.94999239493206	4.94848902375439	5.73580379054349	5.02080076818728
CD34	0.892528771250247	0.999999999998646	20	7.9999324559169	5.13984941543871	3.56955059770986	0.236595152205428	0.0662814955914118	3.52561786535888	3.46402589722579	3.01683038943228	3.19704953579767	1.42987755105829	3.42577195658348	3.55798158040556	3.62508435157273	2.85618046483744	4.26761045634216	3.44573646859521	6.31670166425211	4.39399489052761
PLXNA2	0.904026754566976	0.999999999998646	27.3563218390805	22.094249146307	2.83990859348628	2.43613416178587	0.296462815618665	0.121693960976819	3.28508913236494	3.46402589722579	2.68593431897992	1.52270096391832	3.01096452334231	2.3569573204147	3.31695739123544	2.4321263027667	1.85622319640014	2.36211514233966	2.40633109803581	-0.143520440799451	2.9282153063622
TRAF3IP3	0.964458214023646	0.999999999998646	20	2.5512744925019	2.01931131628805	1.54011395904572	0.246933806757776	0.160334763091674	2.41321381862592	1.72994828521981	1.64023869014112	1.0608040110551	1.06896523072008	2.98815899708197	1.8573427400131	1.09104470055856	1.85622319640014	1.21243452369536	2.29325684940232	-0.143520440799451	1.31224570282063
C1orf74	0.999995016979046	0.999999999998646	20	15.154451199144	3.20393381784041	2.77557099240584	0.112196733170368	0.0404229376504316	2.91403634786508	2.63491420188133	3.11217310438267	3.8366870027185	2.34468080484641	3.48735111423401	3.02742753309453	2.53734766452988	2.66354149148149	2.36211514233966	1.7238168387679	3.11256516149706	2.49549535232771
DIEXF	0.870343942092366	0.999999999998646	26.3468634686347	6.75440830680987e-05	4.70441832131852	3.74230332737566	0.0802350981774207	0.021440030686579	4.55175462210644	4.69980520575729	4.34050107352332	4.24873969667551	3.11392419152945	4.22595891115376	3.501394512328	3.11494711463458	3.76305111861688	3.83986693217394	2.94467641137918	2.86445818690091	3.42862791764841
SERTAD4-AS1	0.981442430249345	0.999999999998646	28	16.7029170514917	3.72205850419636	3.38942336786889	0.268851931314283	0.0793208466852944	2.52825241225533	3.58494160940971	3.01683038943228	3.79638574596001	3.61296630849053	3.76107768388395	3.66490310521332	3.04529578514669	3.90055257047266	2.63231888060936	3.39182862307208	4.07455653854433	3.07050394025668
SERTAD4	0.693582171982223	0.999999999998646	21.3134328358209	16.1444785843515	5.13618047747969	4.54677464198841	0.222034911368442	0.0488334982160763	2.82682530273383	3.98721073338893	4.55930461987481	5.5164940245579	5.04902375219705	4.63255500740989	5.21515429963624	4.59573241426474	5.06560033727569	4.57591246490724	4.96704117756472	3.18661359547821	4.66470187478146
HHAT	0.620528828226889	0.999999999998646	20	11.937515241722	2.51622767799693	2.12243204816491	0.860163443270134	0.405272547601157	1.41890382568673	2.39139402799914	2.55630858271826	2.49273846487827	2.90008843214465	2.599348269397	-0.143520440799451	2.97211044717295	2.85618046483744	2.36211514233966	0.383981261226801	1.67035095084561	2.02192326935502
RCOR3	0.920997665204349	0.999999999998646	28	19.8899100981992	4.69089907655461	4.52492142243019	0.0585836937497618	0.012946897477459	3.52561786535888	4.58850992449374	4.5927504680129	4.2783040961178	4.59463286426505	4.83561544524376	4.71557168010871	4.14132105977424	4.47086152984003	4.82979078563707	4.68270857404323	4.56568460758129	4.96722579790463
TRAF5	0.981224799660724	0.999999999998646	28	14.4381631341848	4.50488239965504	4.09447627156122	0.108832020184648	0.0265802053709669	3.5799679811171	3.84916643451359	3.98508207138795	4.54474808106115	3.11392419152945	4.36368622688059	3.85755845454493	3.76164516320023	4.21370641300342	4.67891074560466	4.46504275279639	4.47993333236039	4.39399489052761
LINC00467	0.532442976544803	0.999999999998646	20	15.1170656634898	4.13763544406274	3.57267009155876	0.278273092728654	0.0778893896153852	2.15131921093718	2.74281509665468	3.64588691940926	4.39085177190076	3.8699154159479	4.22595891115376	2.85748655328471	3.8863899810165	4.14155748244118	3.28246323220272	3.21685077617601	3.61980869764561	3.99059435553058
LPGAT1	0.994269662277549	0.999999999998646	28	20.3077732209961	5.31858596271267	5.00712825022281	0.170294149432567	0.0340103430394436	4.73057369458222	5.09545458231018	4.91707560263299	4.79024030053809	5.39405871078792	4.92734520434437	5.8233962314199	4.6900333917249	4.98543051656922	4.93342182530882	4.70498473682359	5.05517000037009	4.93037092888905
INTS7	0.983222156860667	0.999999999998646	28	9.0748260196178	3.4154826549127	3.18349519548672	0.226682793972264	0.071205634075916	3.14789711145434	3.58494160940971	3.36537628779245	3.06757356889178	3.21002293960977	2.90033322787176	2.17932836192942	3.8459950914429	3.44112872142309	2.92831230009667	3.33582800140294	3.67230016587395	2.9282153063622
RPL21P28	0.754330126725169	0.999999999998646	27.3563218390805	17.3050141435689	2.61034320773969	2.22997947477691	0.389891100727558	0.174840667879494	2.73400121416108	2.25225530714702	2.25582519013742	2.01937141238601	3.11392419152945	2.3569573204147	2.44240111784152	1.55921399437448	2.02613870204901	1.59611054372312	1.32413659361573	2.44904175186301	2.85143712650029
PPP2R5A	0.818406092631898	0.999999999998646	20	6.75440830680987e-05	5.283250950975	4.77665823096134	0.195072210739904	0.0408386368267851	5.3624359654754	5.13560073129293	4.91707560263299	4.76957099200031	5.04902375219705	4.83561544524376	3.85755845454493	4.07296183465311	4.7868862783051	4.8825366029375	5.23539497715733	4.53766337746876	4.75177546374735
NENF	0.999662358045241	0.999999999998646	26.9433962264151	12.8598531427394	7.11233405146834	6.83423756590347	0.0631634602686811	0.00924221021870946	6.70547284434166	6.74182818638065	6.58519652648453	6.61072655686849	7.08397337421886	6.53535064858406	6.37331761849305	6.98956752136101	7.08975968031305	7.0116984468537	6.96336789282132	7.23622690218455	6.94483529765534
NSL1	0.915700409218364	0.999999999998646	21.9692307692308	15.835966791394	5.12229939362838	4.75820568719836	0.210467968244414	0.0442326334926345	5.21567366622316	4.67277590569904	4.91707560263299	4.72732220380021	5.56734820386425	4.65955644834792	5.04742339475308	3.8863899810165	4.2824183874463	4.67891074560466	4.54130568692748	4.84258584423414	4.57203349605417
TATDN3	0.962843735792452	0.999999999998646	23.1067961165049	15.8860798410003	2.75815613365277	2.62567670280786	0.399196210902354	0.152035553530052	2.91403634786508	2.09825111924309	2.41387584263118	2.27538320653625	3.38491645696151	2.4832374104969	1.8573427400131	2.53734766452988	2.55663004422072	3.11622765465715	2.17056068900396	4.29143648060496	1.71028876489987
ANGEL2	0.999671946429747	0.999999999998646	28	21.9440778558412	4.79410329727771	4.30865481369099	0.190724980428531	0.0442655512394476	3.77894907975892	4.03043846821936	4.30057579393507	4.30727479375571	4.69768171031657	4.36368622688059	5.2669942214194	4.59573241426474	3.94362068298334	4.57591246490724	4.07814300080336	3.50872351553355	4.39399489052761
RPS6KC1	0.493621934990607	0.999999999998646	28	9.617419185831	4.6579035051294	4.3874290989797	0.344002152144667	0.0784063159504195	3.86901280426169	5.07495465129998	4.48999289220367	4.46985102291144	4.52160303130495	4.15182875006524	3.98684763428832	4.52072763896449	4.37971455180209	4.57591246490724	4.7269221646251	4.77218209099716	3.83976380590329
SMYD2	0.912826145360237	0.999999999998646	20	5.45436422675812e-05	5.11464747098559	4.74663142587091	0.224745726943306	0.0473484681617279	5.21567366622316	4.89953966848362	5.09099342948405	5.10269688187456	4.8545889168996	4.83561544524376	4.69048000321964	4.17432318362759	4.21370641300342	4.82979078563707	4.76982095644177	5.15076362035069	3.99059435553058
PTPN14	0.953194612041656	0.999999999998646	22.3824451410658	9.7518972278862	7.69030746578858	7.57306677920603	0.209388281314578	0.0276490736737608	7.26981880229586	7.8212782974982	7.7250976817133	7.56257783479517	7.49501338704894	7.62735683249563	7.13374733596629	7.75822934181061	7.54613735896113	7.71582999735684	7.727309860806	6.77240927343773	8.07654457130946
CENPF	0.863247711607394	0.999999999998646	28	12.8479774257722	6.85383749031108	4.69352739862109	1.23558081964295	0.263252073484422	1.6396728193739	5.26791767565118	5.82667408078597	7.33532122959239	6.04227526369477	6.70046358874633	3.61243264193056	4.79985192134329	4.17808292017964	3.94280183571214	3.85725943341457	4.88768261082673	3.91714930837359
KCNK2	0.887558400638837	0.999999999998646	28	7.84793439582412	7.92293423147571	7.56311216927386	0.199340915431948	0.0263569957671389	7.69920186082057	8.125325745648	7.60730521055939	7.97964136108164	7.76398231072403	7.71040169599757	6.82340543418129	7.4089823991609	7.46346979892521	7.42420338364509	7.98112553495776	7.17842020619656	7.33153787335894
KCTD3	0.965897059895229	0.999999999998646	28	15.778513081409	5.970926047361	5.94589944308653	0.119589204361357	0.0201128871260018	5.88914046458312	5.57577323069901	5.92185776702913	5.91500033763275	5.98909123863881	6.01430252227508	5.55804794838247	5.98593380800464	6.09454699937587	5.76978229911356	5.65705425557921	6.79033211626824	6.16820037328274
GPATCH2	0.999403845084189	0.999999999998646	28	19.9999324559169	5.3801990514913	4.8343846646818	0.13841805662333	0.0286319906718555	4.46776804356594	4.92266887998851	4.37935114575212	5.19859220718501	4.36341989989019	4.88220924978223	3.66490310521332	5.18703862898386	5.12293315235686	4.75632228584011	5.17283970981115	5.49476744807926	5.32048749083372
RRP15	0.998358382047398	0.999999999998646	20	4.80666031578234e-05	5.05658709044357	4.71777200158818	0.0991757721766552	0.0210217391055076	5.26627155862496	4.87603360072564	4.30057579393507	4.94572771768896	4.62980669336072	5.46003325970237	2.17932836192942	4.79985192134329	4.52857648049432	5.12071413962495	5.1240763502883	4.59317193927624	5.5564583943204
TGFB2	0.984144851039533	0.999999999998646	20	10.9572859469988	3.34705443662136	2.44267273320601	0.415795484272582	0.170221527681627	3.14789711145434	2.09825111924309	2.91473812046802	3.71223997514558	3.54088207977141	2.7068063731664	-0.143520440799451	2.81356217964154	2.02613870204901	1.89888921080791	1.7238168387679	2.77127300331964	2.1556653848205
LYPLAL1	0.999975124830093	0.999999999998646	23.8795986622074	0.240732829136498	3.37049195380782	2.74771399257469	0.0737069025562509	0.0268248088248753	3.07407684302284	2.25225530714702	3.01683038943228	2.01937141238601	2.34468080484641	3.22349490550357	1.44220935725488	2.63541373118016	3.10410123107648	2.71220215254112	2.8677774554478	4.0350145268464	3.07050394025668
EPRS	0.997891812584497	0.999999999998646	20	11.0548661808881	8.04005135124921	7.7287448588683	0.112789949891241	0.0145935662194646	7.86158834628517	8.03003428646015	7.84444533045856	8.04989140848177	7.98381787906965	8.16135828415563	7.27547613999172	7.70558223968658	7.68586196980942	7.47088107098813	7.67748669275808	6.79625725672792	7.82120380687765
BPNT1	0.9986181102491	0.999999999998646	25.0526315789474	3.1839573159822	3.7658986765861	3.66533453040153	0.283648546619029	0.0773868099259022	4.46776804356594	3.98721073338893	3.70825059248063	3.06757356889178	4.23224773594329	2.06545091100517	4.8799627699187	3.04529578514669	3.94362068298334	3.47795368047272	3.21685077617601	3.90943773854977	3.71529804640971
IARS2	0.832509958052318	0.999999999998646	20.2266288951841	4.2108270361472	6.10414026584286	5.91275503329715	0.1844511466428	0.0311954656677099	6.28236060968435	5.95806188788708	5.46063469384466	5.73480460001156	5.80131031607327	5.59203638211203	6.90201575690125	5.58082942581574	5.90053703117167	6.04124754323615	6.01895040487074	6.44292807979498	5.45631348034855
RAB3GAP2	0.954113189051138	0.999999999998646	20	15.895846569211	5.85895081399097	5.56169990498493	0.123853110596915	0.0222689308507828	5.91050658002348	5.53132293042266	5.64729552830166	5.69150970807855	5.96174546343386	5.83642192707823	5.50146353512983	5.35477512255415	5.470854552999	5.32508573573078	5.33873610910162	5.27477152694335	5.29171746654697
C1orf115	0.998640486554648	0.999999999998646	20	18.7183134023015	1.34989806333416	0.48212780440149	0.264629552409142	0.264629552409142	-0.143520440799451	0.472672557897069	-0.143520440799451	-0.143520440799451	-0.143520440799451	-0.143520440799451	0.441825759599175	1.34403731603252	-0.143520440799451	1.41698966293284	1.88858621151708	1.67035095084561	-0.143520440799451
MARC2	0.916158176164407	0.999999999998646	20	17.1354352404241	2.42459622074349	1.6724037981658	0.464153075714751	0.27753648743432	1.15813915390314	1.50324129890482	-0.143520440799451	1.8720311405709	1.95860485589433	1.89414944266486	-0.143520440799451	2.19542084896014	2.66354149148149	2.63231888060936	1.5377734686283	2.32337305027693	1.87450417458971
HLX	0.771821490656673	0.999999999998646	25.5913978494624	11.9862845467643	5.52747342951124	5.00002551773424	0.382698919156763	0.0765393932089735	3.52561786535888	4.7779813551558	4.77861374085914	4.98211535390821	5.2203392537284	4.88220924978223	4.53001058234427	5.12086134973576	5.45605762299728	5.53734380658961	5.75638778315567	4.90971315391805	5.44329207511811
DUSP10	0.9879716269332	0.999999999998646	28	19.1845169836581	3.22901741714136	2.17733657705233	0.474032603182969	0.217712138848424	0.43021695477682	2.25225530714702	1.87583536006694	2.84856485172607	3.54088207977141	2.8068123947251	3.10543677277655	2.31862272429218	1.66359032724319	2.02936580174095	1.88858621151708	1.44752501273579	1.87450417458971
TAF1A	0.113448852985668	0.999999999998646	24.8780487804878	24.6159835612296	2.86926894965889	1.62045936300187	1.3781599850692	0.850474881712665	2.73400121416108	2.09825111924309	-0.143520440799451	1.0608040110551	-0.143520440799451	2.21855423318891	3.61243264193056	2.31862272429218	1.85622319640014	-0.143520440799451	1.32413659361573	2.56463557550236	2.49549535232771
MIA3	0.856746718685803	0.999999999998646	20	7.9999375217453	5.89787311992703	5.53778629244439	0.0618839868353843	0.0111748600555094	5.56464755258825	5.4380899203103	5.22500907722284	5.96130386760646	5.72203725268104	5.70002055436399	3.85755845454493	5.80810661358506	5.75096124098099	5.74150520454078	5.61061107530584	5.37318932911557	6.20723779633981
AIDA	0.985859713425156	0.999999999998646	20	6.76283626614227e-05	2.84535483710784	2.51840436425508	0.0176548203984803	0.0070103199665088	2.99627465238526	2.25225530714702	3.20160364683693	2.15304865897807	2.77997639330072	2.4832374104969	2.55789308502013	2.63541373118016	2.44115720955346	1.59611054372312	1.88858621151708	3.72294862841198	2.02192326935502
BROX	0.893009525908678	0.999999999998646	20	16.962689403748	5.91526044522213	5.25973038068059	0.306389350634387	0.0582519118774186	5.70576380013454	4.9454331285564	5.15955682639404	5.577222429171	6.08091491830567	5.72579933538504	5.8233962314199	4.61989179520322	5.26553671206995	4.94999239493206	4.81148089401657	4.99461778793766	4.4208141155008
DISP1	0.837644592018785	0.999999999998646	28	26.3192539352355	3.73616591676261	2.84649264497912	0.492504487999031	0.173021521368675	2.28820113824228	2.39139402799914	2.55630858271826	2.6815940952688	2.90008843214465	2.8068123947251	4.47229324315806	3.18139007509882	3.71414230402604	1.89888921080791	2.51118342401998	2.32337305027693	2.85143712650029
CAPN2	0.999656553472065	0.999999999998646	20	16.1838841874142	7.11637637956541	6.95044713795648	0.069767681377031	0.0100378695056939	7.23213172115425	6.78664059716442	6.92424291796477	7.28159004331425	6.95816471845929	7.05080144245106	7.18405267213532	6.78041625601136	7.05089691999723	6.79033480523338	6.79705667991214	6.77240927343773	6.65973102383706
TP53BP2	0.973634404983242	0.999999999998646	25.9636363636364	2.8800139923627	4.56284658389249	3.99442738139711	0.373820111274369	0.0935854067632643	3.07407684302284	4.49901508510838	3.82543023280469	4.30727479375571	2.50482130096439	4.07368224702945	4.38114229288293	4.38634423412756	4.66350486357533	4.24092506982581	4.49091425619067	3.95252266280119	3.53064615759055
FBXO28	0.998774854792371	0.999999999998646	20	6.7049714290862	3.83860888999563	3.29605762609424	0.26315387984816	0.0798389802911278	2.73400121416108	2.63491420188133	3.11217310438267	3.47752058492607	2.64894872868561	2.98815899708197	5.06705262740321	3.24490727255187	3.10410123107648	3.76692291544414	2.8677774554478	4.22270310923313	3.26064977203349
DEGS1	0.364722188073158	0.999999999998646	25.0526315789474	20.4358753834062	5.86517415036464	5.60434826552328	0.315578009014965	0.0563094929264714	6.06139832458574	5.51619652204373	5.42394027600952	5.10269688187456	5.89102356307998	5.80048202688698	6.06706817271078	5.20311928235163	5.71412462139507	5.27335431101503	5.35291290411986	5.81964415021816	5.72733059199991
NVL	0.976285834922668	0.999999999998646	28	14.3177843149277	3.04510348269289	2.32317291497128	0.0510935471510645	0.0219930022521359	1.6396728193739	2.84320449120556	3.51243853233866	1.8720311405709	0.586517577969968	2.8068123947251	-0.143520440799451	2.63541373118016	2.76307390925618	2.85981052842965	3.08717254417184	2.44904175186301	3.26064977203349
CNIH4	0.87099039222806	0.999999999998646	24.3686006825939	15.9078660017104	6.82067776151946	6.50130156070984	0.265539288017396	0.0408440195455882	6.41535166167609	6.11690330094571	6.72749811615297	6.21931688005317	7.35489323823421	6.64749814921209	6.18853294040031	6.43037288163628	6.5071928248525	6.35920370842527	6.44005352959913	6.80215816216805	6.19951435872636
WDR26	0.986728269200125	0.999999999998646	24.8780487804878	20.8081233875058	6.03777879022882	5.65539270564674	0.31042812589035	0.0548906401460675	5.39311722187878	5.38911211903603	5.89529714097134	4.96403625382091	6.23733625953566	5.3972509883964	6.78243338802568	5.38328298608956	5.17807437356332	5.71266277444475	5.18873464630383	6.76033580482173	5.3625945781493
DNAH14	0.793927897813045	0.999999999998646	20	0.0215450344571018	2.29348885934143	1.58224620926357	0.245460690497324	0.155134320474415	2.52825241225533	-0.143520440799449	1.0080857305469	2.27538320653625	1.71832823801555	2.06545091100517	3.17944340910617	0.784049441541552	2.1781341988143	2.45791722319418	1.7238168387679	-0.143520440799451	1.06266416665931
LBR	0.925542279828367	0.999999999998646	28	21.1379153730548	5.14622143350339	4.60704772756524	0.304441609152275	0.0660817137471175	4.28353060848596	4.40359928432259	4.12881363697469	4.41766838914439	5.24323304854509	4.60503855396148	5.54410854264642	4.8415408947769	4.2824183874463	4.26761045634216	4.66008305122086	4.90971315391805	4.06048087276763
ENAH	0.892336973810857	0.999999999998646	26.3468634686347	6.75440830680987e-05	9.11794998251374	8.28451213465908	0.163480951207705	0.0197333226809779	9.05021200913321	9.03152873326853	8.46185636792901	8.61377332070073	8.15656527700961	8.55742003270196	8.3713548008818	8.04366505796671	8.14385120553466	7.84548020595975	7.86721911153783	7.43540218329183	8.09539552500217
SRP9	0.473848750491238	0.999999999998646	23.5643564356436	19.8902350863971	5.47777255337172	4.9121162753069	0.674311088393655	0.137275066509195	5.70576380013454	4.40359928432259	4.62543848021388	4.46985102291144	5.585378028987	5.38111904047931	5.70310039721595	4.03752790880044	5.04597165709672	4.0995504357893	4.58999625346097	6.00501686307608	4.57203349605417
EPHX1	0.999937911653083	0.999999999998646	21.7021276595745	1.9092342012305	4.07776402028946	3.09329364777478	0.262675865573867	0.0849178563318188	3.68288632822075	2.84320449120556	3.11217310438267	1.8720311405709	2.50482130096439	2.599348269397	1.8573427400131	3.11494711463458	3.37972941538501	3.47795368047272	3.73268791013838	4.77218209099716	3.71529804640971
TMEM63A	0.628993851140857	0.999999999998646	20	16.0156704729393	5.49880921680124	5.15848613181646	0.298739495344501	0.057912241636541	5.10882132489056	4.75239045330718	4.86327478146414	5.45309657386641	5.585378028987	5.2803451277154	5.12438701379785	4.49483373673289	5.31557712034563	5.07612087570096	5.47459986690719	4.67262477915742	5.46921840813917
PYCR2	0.999980034752364	0.999999999998646	20.458452722063	19.5476508931356	6.94880099344291	6.67982762948012	0.133424422024403	0.0199742312863824	7.30654640630424	6.63385062077272	6.93079654741288	6.63378249283439	7.43164548642281	6.14424416448733	7.57872408909808	6.33143090249234	6.44110379384756	6.35920370842527	6.16269209364862	7.09915370006412	5.83094640991157
SDE2	0.873017156300865	0.999999999998646	20	11.937023802613	3.81185146873013	3.37501997728513	0.372584365378897	0.110394714071768	3.46913981129174	3.39954232773454	2.91473812046802	3.91406164762926	2.64894872868561	3.42577195658348	2.85748655328471	3.67205562610387	3.98544028411832	3.65008787446126	3.21685077617601	2.32337305027693	3.91714930837359
ACBD3	0.820203193513944	0.999999999998646	24.2033898305085	7.5861735629611	7.74178900935296	7.77791959413341	0.0890570271202967	0.0114499804276029	7.80566809257073	8.07975331569374	7.94499021977073	7.91052253159576	7.58737202804621	7.82515072732293	7.60581785140996	7.81949189086802	7.64404183831225	7.78211101601099	7.72458658824434	7.46546040319287	7.8827831307873
PARP1	0.999999811900997	0.999999999998646	28	19.9999324559169	6.34498276806461	5.90673334905062	0.00552882683822349	0.000936021064690881	5.93156087857744	6.17584640815382	5.53133697572607	6.18850536615297	5.53059816647383	6.21875515202892	4.98688050210198	5.85974126634101	6.11353004355345	5.69310907926795	5.92718312460271	6.3084334514369	6.32550022487324
ITPKB	0.762608096582194	0.999999999998646	27.5675675675676	13.7310851652542	3.18141146858294	2.50319485748093	0.604202448725622	0.241372519170823	-0.143520440799451	2.74281509665468	2.07830491553214	3.13376355732449	3.30011830298164	3.1492347100698	2.02729970119914	2.31862272429218	2.94364079242703	2.54775178904148	3.39182862307208	2.18570412574362	3.2000103259377
PSEN2	0.885110599684665	0.999999999998646	25.2296819787986	13.8663158048092	4.36503876630442	3.74206797765291	0.252933974086243	0.0675920308227238	2.41321381862592	2.93706048728048	3.20160364683693	3.47752058492607	3.46500586734277	4.03296208995174	4.06702153628556	4.07296183465311	3.76305111861688	4.31954458144025	4.58999625346097	4.79603379907039	3.42862791764841
ADCK3	0.991254771957026	0.999999999998646	20	5.5064209686775	4.86493759452964	4.18552181430082	0.0841328892959827	0.0201009319814134	3.41036037736119	3.74920572397365	4.12881363697469	4.2783040961178	3.21002293960977	3.71033025116514	4.02749144479496	4.07296183465311	4.81034507034376	4.77504312893097	4.49091425619067	5.03526698490947	4.83389153371853
CDC42BPA	0.61368545579668	0.999999999998646	28	16.3505660088094	6.75264551135226	6.49084317091497	0.212857960061514	0.0327935761898109	6.61075210435829	6.02371152920142	6.64221549715967	6.56347896237089	6.87265432930795	6.6339472821683	6.57871863724648	6.44396938779637	6.17807010023618	6.35298691818182	6.55488427142835	6.42008658510514	6.53639628605802
JMJD4	0.995898914575011	0.999999999998646	28	6.93564857939561	4.34648646927981	3.92875261555451	0.236036454997466	0.0600792358528667	3.95378293091089	4.61714895550486	4.37935114575212	3.91406164762926	4.03644857200797	4.11328455435324	2.02729970119914	4.26902816102399	3.37972941538501	3.90929965335512	4.41186487358119	3.77187912541629	4.47300168680374
SNAP47	0.997171959238115	0.999999999998646	28	11.0148309156006	3.6012199925215	3.47471668324615	0.135790373462063	0.0390795526198714	4.3785883040921	3.33204115939561	4.37935114575212	3.06757356889178	3.01096452334231	3.65773247064643	2.85748655328471	3.30574554324044	3.31560042919251	3.60894122983486	3.59633477549591	3.86502640398493	2.9282153063622
ARF1	0.873801436083338	0.999999999998646	20	19.0226170419455	8.58726689062076	8.48014117161282	0.152131987848393	0.0179397942522058	9.10915153412716	8.57369706351391	8.75561970633765	8.42841946670255	8.68984348395337	8.44939065437848	8.68893507058997	8.20207972841427	8.13690960139223	8.23844874499482	8.31746376234549	8.83999092322504	7.81363449257312
C1orf35	0.96447198019268	0.999999999998646	28	12.4609797777104	5.76156668443169	5.55437882754638	0.134938054036964	0.0242939954631384	5.53743830557216	5.53132293042266	5.42394027600952	5.93370045873914	5.1000815032163	5.76362388111979	5.08641836681385	5.32569256436888	5.66349875883389	5.90340732890035	5.74568249761636	5.57966683597276	5.72733059199991
MRPL55	0.981236210680509	0.999999999998646	28	14.6375850194296	5.81519950781218	5.3513988875557	0.0690348955562113	0.0129003456865731	5.07136977868078	5.15526249892182	5.30790111030978	5.658163986913	4.82454306463042	5.20902642247981	4.10549732049151	5.84956112026515	5.50000075912135	5.42329567103507	6.02781408187257	5.65984654081214	5.81081005036158
GUK1	0.979760490674588	0.999999999998646	28	5.76372201998576	8.26542007661539	7.98645921728967	0.0452973340388565	0.00567176677504263	8.11726889840393	8.3991703979019	8.27618803811199	8.12707041827056	8.19523631901019	7.84880529855489	7.81472776466542	7.95623251234852	7.76603223726564	7.91886459279824	7.75959436812819	8.01784730221212	7.65325757423369
GJC2	0.999903308102603	0.999999999998646	28	24.1592510095438	2.86713306753965	2.04550382054182	0.268481962555769	0.131254686429601	1.41890382568673	1.23414474216175	2.25582519013742	1.8720311405709	1.06896523072008	3.60314428508461	2.44240111784152	2.89501322127256	1.85622319640014	2.25949595777247	2.03645149535971	1.67035095084561	1.71028876489987
IBA57	0.990535828889184	0.999999999998646	20	19.1334028980244	3.48291013523365	3.13022478847909	0.169167685833434	0.0540433027225589	3.14789711145434	3.52575016199754	2.91473812046802	2.76749367806755	3.38491645696151	3.36144674340984	1.66465656993128	3.24490727255187	3.02610071825021	4.00755886380865	3.15346820376363	3.18661359547821	3.31884289560443
TRIM11	0.854488932833106	0.999999999998646	24.2033898305085	7.6155804543445	6.91998239588873	6.75318792487068	0.285485420138416	0.0422741708530024	6.26587697146104	7.12750925324452	6.89102063016535	7.07811199846367	6.00257217728882	6.83682499899648	6.77648408257122	6.93283882004749	6.83342036874202	6.86650433297519	7.07447950358368	6.22303559156095	6.76813519964963
RNF187	0.756491062219601	0.999999999998646	24.5360824742268	11.3276928305544	8.54322965151959	8.26420853085891	0.194458157669556	0.0235301610485071	7.89948156887636	8.26308372899806	8.06304577300495	8.45617073312899	8.05993783195238	8.19173528559955	7.85762585872206	8.48458005180965	8.51077460884366	8.45127870858414	8.68553942179756	8.11586297553174	8.25107822889417
RAB4A	0.663627822768742	0.999999999998646	20	4.0199322943228	5.01915244386367	4.69783281357329	0.450721899473708	0.0959425159131786	4.97325298910718	4.92266887998851	4.62543848021388	4.41766838914439	4.48365334056398	4.36368622688059	6.17049883782152	4.14132105977424	4.61103789588324	4.55440006309262	4.89135670460173	5.55191848452602	4.09419427954819
CCSAP	0.973799170677666	0.999999999998646	28	23.4569783130208	4.36679498547841	3.77855568690799	0.368479468125469	0.0975186019891633	4.31591743318421	3.18675470455072	4.17370903080538	3.75492625312312	4.40462115690752	3.65773247064643	4.8575944038313	4.35789739684597	3.31560042919251	3.69009345742933	3.33582800140294	2.03349885003032	3.67130314537494
NUP133	0.999997280024301	0.999999999998646	20	8.0542125471172	5.11434777067141	5.0046419786822	0.0535989448106956	0.010709845986787	5.07136977868078	4.9454331285564	5.09099342948405	5.16733001879979	4.55857999858381	5.01358961489321	5.2669942214194	4.6900333917249	5.48550125849009	4.71813566804145	5.03895233465086	5.30832900210344	4.73049477827015
ABCB10	0.600952531530815	0.999999999998646	20	15.8561855775021	2.69955779922797	1.9385633871978	0.843808477062086	0.435275154082948	4.07227269797012	2.39139402799914	1.3585129212174	2.15304865897807	3.30011830298164	2.4832374104969	1.17909824004908	0.393561577079503	0.856308655728705	2.45791722319418	1.5377734686283	-0.143520440799451	2.02192326935502
TAF5L	0.976278275182123	0.999999999998646	28	23.8537814264239	3.65090251058355	3.09340897154983	0.403868295299467	0.130557678927635	3.07407684302284	2.39139402799914	3.36537628779245	2.99820018580854	3.11392419152945	2.599348269397	4.71557168010871	3.52628894849985	2.02613870204901	3.33387479569723	2.29325684940232	3.11256516149706	3.26064977203349
URB2	0.880723416769621	0.999999999998646	20	19.4550501843157	1.98814839030173	1.85926021744278	0.222881169942011	0.119876264683682	2.63479154675381	2.25225530714702	2.25582519013742	2.38815029101086	-0.143520440799451	1.89414944266486	2.55789308502013	1.09104470055856	1.66359032724319	1.59611054372312	2.40633109803581	2.86445818690091	0.760683050753112
GALNT2	0.999986579736881	0.999999999998646	28	6.75440830680987e-05	7.19355674868673	6.17706575122399	0.12877122002887	0.0208466649401222	7.37731029706024	6.68208808852892	6.54304327679283	6.28632711340882	6.93022063846584	5.61979956451527	5.58552910220358	5.79755415733596	5.75096124098099	6.03349379481069	5.80875411944006	5.98440472883212	5.98265466003536
COG2	0.965621302432821	0.999999999998646	20	12.0394605082193	3.78073786822157	3.32561579065126	0.334292609051853	0.100520514123006	3.77894907975892	2.39139402799914	2.80486735808522	3.91406164762926	2.77997639330072	3.54640910770698	2.85748655328471	3.96393720734444	3.71414230402604	3.38351713492304	4.07814300080336	1.86332108090116	3.71529804640971
AGT	0.964006383291297	0.999999999998646	20	13.3644306905786	3.27797757660795	2.77753731296762	0.351429928895761	0.126525727397081	2.52825241225533	2.84320449120556	3.28581262457362	2.76749367806755	3.30011830298164	3.76107768388395	1.17909824004908	2.53734766452988	2.94364079242703	2.78789332414616	2.60892888096651	2.32337305027693	2.68441575645219
C1orf198	0.99737486075568	0.999999999998646	21.8348623853211	17.851674767489	7.19120176516231	6.9495035624852	0.136974564582363	0.0197099783244631	6.85070791914117	6.92478761515789	7.1931363881498	6.71169468624105	7.58737202804621	6.97221294239069	7.20191918114085	6.58563917177844	7.00079839086496	6.9305275213289	6.79705667991214	7.00508130785683	6.53639628605802
TTC13	0.685513258877175	0.999999999998646	27.7821011673152	19.9369884797253	3.49505380962466	2.63133553773349	0.750122164646527	0.285072790561954	3.14789711145434	2.84320449120556	2.55630858271826	2.6815940952688	3.01096452334231	3.07094368327666	4.47229324315806	1.74642348181574	1.66359032724319	1.75542836930389	1.88858621151708	2.03349885003032	2.9282153063622
ARV1	0.929429046179157	0.999999999998646	27.3563218390805	19.1978748155966	3.51353114307426	3.31661277859306	0.339475360201051	0.102356043006341	2.91403634786508	3.52575016199754	3.01683038943228	3.13376355732449	3.74715376094786	3.1492347100698	3.94502552516957	2.06070717941317	3.37972941538501	3.17379423776191	2.8677774554478	4.56568460758129	3.53064615759055
C1orf131	0.606994645431191	0.999999999998646	20	12.3940405168936	5.18114941482006	4.85883838972701	0.284671917347122	0.0585884720819282	4.63111972334431	4.52946773172054	4.5927504680129	5.08607580578711	4.55857999858381	4.94939445023953	4.21512624188685	5.15432940499061	5.29908908686371	5.07612087570096	5.00344476132733	4.47993333236039	5.18624873839351
GNPAT	0.982678056856953	0.999999999998646	28	19.9999324559169	5.00867602152894	4.83248266049171	0.00827398814998615	0.00171216095975485	4.57869769162484	4.46790575263009	4.89042596928907	5.25915487015578	4.59463286426505	4.73765489532644	4.92368520393765	4.57116155985225	5.06560033727569	4.81177142585429	4.61373885285842	5.50926885358361	4.79341766055513
EXOC8	0.965253203978671	0.999999999998646	20	6.75440830680987e-05	3.84174967625742	3.44995061052702	0.152918686865722	0.0443248916083358	4.31591743318421	3.0251817651992	3.44078046240903	3.57603600288914	3.68161959729055	3.9479026193039	1.17909824004908	3.24490727255187	3.44112872142309	3.8038558894639	3.68865338592473	3.90943773854977	3.67130314537494
SPRTN	0.922920574772963	0.999999999998646	28	12.413716676455	3.35886422280694	2.71858913480916	0.495778782109044	0.182366204499617	2.00007548295432	2.25225530714702	2.91473812046802	3.19704953579767	2.64894872868561	2.90033322787176	0.441825759599175	3.76164516320023	2.94364079242703	2.71220215254112	3.44573646859521	3.61980869764561	2.9282153063622
EGLN1	0.955590793632694	0.999999999998646	21.7021276595745	20.5213597568944	4.68791532611221	4.06664310593538	0.288603285732126	0.0709684322459724	4.25040000842076	3.52575016199754	2.91473812046802	4.2783040961178	4.32100731688515	4.22595891115376	5.38116730079766	3.92568456780419	4.02608172597578	4.34482699140087	4.29924086157	3.72294862841198	3.91714930837359
TSNAX	0.947683442454287	0.999999999998646	25.4092526690391	24.1826908064337	5.63473890725157	5.47480023155671	0.156715267395415	0.0286248375771064	5.53743830557216	5.56110811018565	5.63128981568971	4.99997069727434	5.19707629653852	5.8829901082314	5.42746174278816	5.58082942581574	5.50000075912135	5.33773386324427	5.66843514481773	5.05517000037009	5.84091016639645
SIPA1L2	0.175694619776439	0.999999999998646	26.542750929368	3.3872865096126	3.75577769244025	2.72855731074219	0.884695300630729	0.324235557430928	2.82682530273383	3.52575016199754	3.36537628779245	2.99820018580854	2.16451907769086	2.06545091100517	3.98684763428832	3.30574554324044	3.76305111861688	3.33387479569723	2.17056068900396	0.861044176625659	1.06266416665931
NTPCR	0.716153852728267	0.999999999998646	20	15.606514132699	4.78000906782151	4.46997850867279	0.372027822604678	0.0832281009590669	4.03384734050881	4.64523051965035	4.30057579393507	4.18772882482878	5.4143734928567	4.71208896767232	3.71553201177727	4.32887834753443	4.87851606400498	4.6385894730033	4.32823178187022	3.56533501496886	4.83389153371853
PCNXL2	0.997396545841675	0.999999999998646	28	19.9999324559169	4.3415572091346	3.77196261773285	0.296522343782348	0.0786122169897257	4.03384734050881	4.03043846821936	3.76802979215229	4.02285877473741	3.11392419152945	3.42577195658348	2.31685280403026	4.00120173244427	3.71414230402604	4.18602623453969	3.73268791013838	4.59317193927624	4.2814357258699
KCNK1	0.921116388866561	0.999999999998646	20	6.75440830680987e-05	2.23094799303821	1.52510258219436	0.222065549414794	0.145606959169448	2.15131921093718	2.84320449120556	-0.143520440799451	2.01937141238601	1.95860485589433	1.69973268965723	-0.143520440799451	1.34403731603252	2.1781341988143	1.75542836930389	1.88858621151708	0.861044176625659	1.52495154367521
COA6	0.892705843387911	0.999999999998646	28	24.4520454399189	5.00143421140146	4.48845830402458	0.434021899968961	0.096697322459205	4.43864970620795	4.37033820201526	3.51243853233866	4.49525119670305	4.03644857200797	4.83561544524376	5.9765548732797	3.8863899810165	4.96467209796157	4.5325620224364	3.97192438711044	4.450178260679	4.44714386527155
IRF2BP2	0.999860112928458	0.999999999998646	28	23.7003299201134	6.14033736186798	5.86781027013937	0.150420241512176	0.0256348168374919	5.84543485330188	5.6607648534493	5.98619566548769	5.5164940245579	6.11854662544307	5.63348333985688	6.86884869029847	5.50502501624486	6.04596697400048	5.67328671576014	6.02781408187257	5.38895881586646	5.86063358609289
TOMM20	0.914093287848254	0.999999999998646	27.3563218390805	24.6807142441109	6.29591986966895	6.06122947283094	0.224690654856833	0.0370701449044281	6.18050954351325	5.6607648534493	6.01114838354348	5.82771399675159	5.56734820386425	6.26344305967203	6.69682409369724	5.89975835987462	6.00588966654356	6.34047238860633	5.65705425557921	6.31670166425211	6.21492010676797
RBM34	0.999120503391982	0.999999999998646	20	7.9999324559169	5.95727203558014	5.39494220812339	0.16058529744574	0.0297658976223954	5.63050684318525	5.17465990498873	4.62543848021388	5.44007578338518	5.02280087963619	5.67377275206011	4.47229324315806	5.38328298608956	5.68903374384007	5.74150520454078	5.70204885048524	5.18729532173122	6.31123681989597
ARID4B	0.901620342615914	0.999999999998646	20	11.0219107703564	6.94370228187555	6.76630471751254	0.24607885259981	0.036368278236555	5.74196956186993	6.43103562987331	6.44572847734208	7.00925576325135	6.56263985714879	7.09597846793504	6.6520358551639	6.94244986658422	7.05581240247406	6.88816262245633	6.66693028366793	6.74816044377492	7.4855554483812
GGPS1	0.700979968409839	0.999999999998646	21.0619469026549	6.1462057568484	4.55072130849216	4.54784897829638	0.256132809649568	0.0563195503790707	4.57869769162484	4.87603360072564	4.71928060070351	4.81061766030847	3.98304528231797	4.88220924978223	4.28384160201708	4.54616497263317	4.6375098770325	4.15777300942164	4.17707469064467	4.81949757779958	4.91158431565788
B3GALNT2	0.959879022141886	0.999999999998646	22.8115015974441	19.9159375214361	4.83595398852908	4.65986413545278	0.393474894126587	0.0844391344230371	5.66862598040883	3.98721073338893	4.83560279762148	4.2783040961178	5.37345378311067	4.11328455435324	5.2669942214194	4.57116155985225	4.17808292017964	4.36967396139403	4.4386988170429	5.49476744807926	4.25186815686228
LYST	0.853593330990984	0.999999999998646	28	11.7961526944357	4.88480963389369	4.37910576398884	0.358815991709395	0.0819381880794211	4.49631028531377	4.40359928432259	4.17370903080538	4.56887393972537	4.48365334056398	4.26164286604192	3.02742753309453	4.17432318362759	4.7868862783051	4.84758785593981	4.41186487358119	5.34112363173547	4.2814357258699
NID1	0.962863034946545	0.999999999998646	25.0526315789474	22.9473098568704	7.91221755981178	7.21090575680172	0.211754660959889	0.0293658894044137	6.74168581772892	7.22841233942314	6.23947073982872	6.88984287027627	6.67635305008772	7.32405565570477	7.49061975421887	7.18440294877579	7.48549607869209	7.40028570838766	7.32515197259889	8.09918388740781	7.75687841228344
GPR137B	0.976040620213292	0.999999999998646	20	0.0406906924514985	4.03738208937444	3.7658219167063	0.149717792965198	0.0397570029270386	3.5799679811171	4.26569057790873	2.41387584263118	4.09108386331955	3.92758895911203	4.11328455435324	3.76444425684758	3.67205562610387	3.90055257047266	4.24092506982581	3.81691903043352	3.18661359547821	4.06048087276763
ERO1LB	0.824451429358353	0.999999999998646	25.4092526690391	11.8898524893586	3.23485830633873	2.96480786512803	0.292563614520765	0.0986787771180346	2.00007548295432	3.18675470455072	2.55630858271826	3.57603600288914	2.90008843214465	2.7068063731664	2.66482093146691	3.11494711463458	2.94364079242703	3.52295064246393	3.21685077617601	2.86445818690091	3.2000103259377
LGALS8	0.940709643809461	0.999999999998646	28	4.1045161354329	4.50084193439152	3.99911231550394	0.34270738074918	0.0856958629095152	4.28353060848596	4.30142320635367	3.20160364683693	3.8366870027185	3.74715376094786	3.85751220360217	4.06702153628556	4.1075462925244	4.50000759642655	4.55440006309262	4.38452234769097	2.86445818690091	4.36666764618857
HEATR1	0.942478991948332	0.999999999998646	28	10.2338398581229	4.27587951072007	3.77915256844922	0.252423750102744	0.0667937442404783	3.46913981129174	4.46790575263009	3.64588691940926	4.33567516594256	1.95860485589433	3.36144674340984	3.10543677277655	4.20658722544158	4.10408323837674	4.44174605298825	3.9347062354348	4.22270310923313	4.12713781591332
MTR	0.950785503584186	0.999999999998646	25.4092526690391	22.5906797868778	6.12544831738754	5.56240324698563	0.193471249074955	0.0347819531386548	5.80036373075763	5.42194803257073	5.01900829725685	5.11912864794648	5.4143734928567	5.82454116349801	5.02752339958346	5.84956112026515	5.68903374384007	5.55911012769572	5.70204885048524	5.67278705841344	6.26758046620719
FMN2	0.998858995304405	0.999999999998646	20.3418803418803	4.40784339662007e-05	4.79768075123253	3.50857728654638	0.263368593415056	0.0750642131854816	5.21567366622316	3.89666406044266	3.70825059248063	4.12402346502426	4.52160303130495	3.1492347100698	3.24983821520572	2.7272360003609	3.02610071825021	2.45791722319418	3.33582800140294	3.61980869764561	2.77034210908
GREM2	0.999920785450502	0.999999999998646	20	6.75440830680987e-05	8.2187576792333	6.38595798898863	0.178609798033776	0.0279691470475933	8.41881727596003	7.6237356015999	7.16005030478066	7.1478407739189	7.34962827138236	6.21875515202892	5.91289548936122	5.58082942581574	5.54264489738455	5.6632724561953	5.77756295107341	5.40455779512102	5.306174193481
FH	0.40100200020348	0.999999999998646	21.7021276595745	20.5389934139625	5.06168876199113	4.88054014676769	0.539996090920957	0.11064269008802	6.11759695571321	4.75239045330718	4.25951409438415	4.66153453242796	4.8545889168996	4.83561544524376	5.55804794838247	4.35789739684597	4.83342850841067	4.59710879691979	4.85197152616833	5.77233354993243	4.49840420010274
OPN3	0.746746133750635	0.999999999998646	20	4.5185876109229	2.88790701498606	2.323449595157	0.550599084519429	0.236974835032832	2.41321381862592	2.74281509665468	1.0080857305469	2.15304865897807	1.71832823801555	1.69973268965723	4.02749144479496	2.63541373118016	2.02613870204901	2.02936580174095	3.64323239267843	3.11256516149706	1.87450417458971
CHML	0.598439852467632	0.999999999998646	28	0.4746211597176	3.69744172397895	3.46284883578806	0.299209467353684	0.0864055815146753	4.1461830129101	3.64179993711086	3.58070516262485	3.87589298280096	2.64894872868561	3.36144674340984	4.10549732049151	3.3641217466207	3.55660374742509	3.65008787446126	3.54786128965456	2.44904175186301	2.9282153063622
CEP170	0.546162356724765	0.999999999998646	23.8795986622074	18.14271269412	4.40813359945788	4.13374706390285	0.343184676602145	0.0830202407880586	4.68170353717489	4.1914553650054	3.70825059248063	4.44399562550198	4.32100731688515	4.33046732139737	4.47229324315806	3.47423262591112	3.94362068298334	3.43150797822806	4.14484541701629	4.32461295208497	4.2814357258699
SDCCAG8	0.949708988044039	0.999999999998646	20	9.7436420831112	4.59040697098481	4.28331876754716	0.222724643924927	0.0519981481678213	3.73171710612689	3.94264764357744	3.98508207138795	4.46985102291144	3.38491645696151	4.51919277573952	4.06702153628556	4.75692234032734	4.55659059884752	4.55440006309262	4.23945050568323	4.38876125126466	5.00316258257914
AKT3	0.447886737900372	0.999999999998646	27.5675675675676	18.7463900145845	6.02902190684571	5.66732173520747	0.234775756993627	0.0414262270545035	5.12718871420036	5.54629238522995	5.44240414541053	5.94296040165198	5.94787571361979	6.05554526179906	5.95564564188516	5.49199446783239	5.52856977725299	5.48144641418749	5.86918349181959	5.69832499736214	5.51971384620591
ZBTB18	0.897486996944768	0.999999999998646	22.6666666666667	12.4711553191356	3.99942606180391	3.62568468683602	0.350899013145576	0.0967814477689154	2.73400121416108	4.03043846821936	3.8806340048725	3.62288072047359	4.03644857200797	4.11328455435324	3.17944340910617	3.42022743109744	3.81035609820733	3.83986693217394	3.89650245975355	2.32337305027693	3.71529804640971
ADSS	0.993873803557484	0.999999999998646	25.2296819787986	15.1550795939871	6.07419791600961	5.62898839850184	0.00827199251857987	0.00146953447635129	6.00292149169429	5.63298695181703	6.34137157945174	5.76644389500504	6.19098739359347	6.05554526179906	5.84629692338163	5.71023503360141	5.71412462139507	5.48144641418749	5.0563836922912	4.32461295208497	5.05544310441978
DESI2	0.950359234911288	0.999999999998646	27.5675675675676	12.0892549773206	4.65536423392932	4.50435194895986	0.18856433505014	0.0418627001590502	4.18176508990684	4.30142320635367	5.24618284585513	4.21855675173562	4.69768171031657	4.42791385433301	4.50144052789613	4.46846657624499	4.37971455180209	4.71813566804145	4.54130568692748	4.81949757779958	4.19085053511973
COX20	0.994345156343001	0.999999999998646	20	15.6686659005165	3.29336953202596	3.26067847845059	0.147838327157837	0.0453397439014248	3.52561786535888	3.64179993711086	2.80486735808522	3.19704953579767	3.8699154159479	2.7068063731664	3.24983821520572	2.81356217964154	3.10410123107648	3.65008787446126	2.94467641137918	3.67230016587395	3.0011130998141
HNRNPU-AS1	0.726780615761253	0.999999999998646	21.570996978852	16.3188233843254	3.46070741675008	2.72245546866663	0.111832678147289	0.0410778723231278	1.15813915390314	2.93706048728048	3.11217310438267	3.2576756504028	2.50482130096439	2.90033322787176	-0.143520440799451	3.04529578514669	3.85615909858145	3.28246323220272	3.21685077617601	2.56463557550236	3.57907163263291
HNRNPU	0.269889022277994	0.999999999998646	20.695652173913	19.6922771505192	8.22010111845868	8.09491449950393	0.15285174974366	0.0188824415320294	8.48261957320384	8.18632365681342	8.00832687463862	8.06056543494892	8.19816851865638	8.24396056986364	8.17955485231051	7.95148068211397	7.87294733964744	7.97661601721635	8.05018153537301	8.13936063890814	7.95336823910259
EFCAB2	0.646604913123453	0.999999999998646	28	9.7780947046546	3.62931207152589	2.84651181579395	0.735254061335655	0.258300020838163	3.34908401278607	3.52575016199754	2.91473812046802	3.75492625312312	1.42987755105829	2.8068123947251	0.441825759599175	2.81356217964154	3.61105055748286	3.8038558894639	3.44573646859521	2.77127300331964	3.07050394025668
KIF26B	0.386928783239999	0.999999999998646	28	12.3930151453654	2.78983232203881	1.71329634836099	1.06746656184149	0.623048407744915	-0.143520440799451	1.50324129890482	3.20160364683693	2.15304865897807	2.50482130096439	2.90033322787176	-0.143520440799451	2.06070717941317	0.44132812652333	2.02936580174095	2.29325684940232	2.86445818690091	1.52495154367521
SMYD3	0.634448665724942	0.999999999998646	26.1538461538462	3.3395568183885	5.00094656023111	4.6569817087274	0.342454010151991	0.0735356141747812	4.55175462210644	4.98991157265255	4.17370903080538	4.54474808106115	4.23224773594329	4.39615743140939	4.94505935971764	4.97863880881215	4.92223712743638	4.9166587150817	4.49091425619067	4.38876125126466	5.00316258257914
TFB2M	0.725141769165145	0.999999999998646	21.186943620178	15.9529466831233	2.80432620605423	2.04753690449153	0.294815963052924	0.14398566512096	3.86901280426169	2.74281509665468	1.64023869014112	1.8720311405709	3.61296630849053	2.7068063731664	1.66465656993128	0.784049441541552	1.66359032724319	-0.143520440799451	2.29325684940232	2.77127300331964	0.760683050753112
CNST	0.999999999239572	0.999999999998646	20.458452722063	15.6253856811135	4.53344781477571	4.34582351874742	0.070090717575741	0.0161282935842602	4.60514679645736	4.07240855434794	4.83560279762148	4.09108386331955	5.14939388661426	3.81010054416064	5.0073450675833	3.8863899810165	4.37971455180209	4.26761045634216	4.04359848913102	4.29143648060496	3.95433915113667
SCCPDH	0.997875627756879	0.999999999998646	24.2033898305085	20.4207683659638	6.07303486799999	5.74076846230859	0.0230134981403215	0.00400878354377436	5.28275071472185	5.28586705720949	5.98619566548769	5.5164940245579	6.33647795552731	5.64703854488216	6.41986060354328	5.77621482844544	5.63750366129648	5.79751579487713	5.89847475328394	5.72341872699426	5.33466017668592
AHCTF1	0.955584211882033	0.999999999998646	28	20.0752950747118	4.44290888519734	4.39235574361315	0.0955004781295032	0.0217424279143074	3.46913981129174	4.55929084422847	3.76802979215229	4.30727479375571	4.59463286426505	4.39615743140939	4.31700968199493	4.23814547825086	4.61103789588324	4.487868514673	4.4386988170429	4.62014533785148	5.23239683141637
ZNF670	0.626396117148028	0.999999999998646	20	4.5315197803331	4.12600689632179	3.67602731275471	0.453269792526529	0.123304250475457	3.52561786535888	3.98721073338893	4.03460081527754	3.47752058492607	2.34468080484641	4.42791385433301	4.10549732049151	4.03752790880044	3.55660374742509	3.60894122983486	4.07814300080336	3.95252266280119	3.37477944605676
ZNF496	0.993319116242096	0.999999999998646	24.8780487804878	15.9930402575016	3.67300640499635	3.78898691874981	0.294680783286914	0.0777729745723549	3.91202039527467	3.39954232773454	3.20160364683693	3.71223997514558	4.66414333271575	2.21855423318891	4.2498929961432	3.42022743109744	3.37972941538501	4.0995504357893	3.89650245975355	5.35724556610855	3.67130314537494
SH3BP5L	0.996730596138784	0.999999999998646	20	2.95686366807415	6.09580393523089	5.69023173542255	0.195579535206477	0.0343711019691807	6.18927721557736	5.96921305523983	5.92185776702913	6.04108001049276	5.83183881021905	5.85989390398007	4.58550739729552	5.54342504346026	5.50000075912135	5.48144641418749	6.14650599699796	4.72326204448627	5.88009099493698
ZNF672	0.930367803740473	0.999999999998646	20	18.9369567517869	3.81778250037093	3.04535588141985	0.105387783952896	0.0346060651222677	2.41321381862592	2.51828615997935	2.07830491553214	3.13376355732449	3.54088207977141	3.48735111423401	0.441825759599175	3.92568456780419	3.61105055748286	3.76692291544414	3.54786128965456	3.44979952387664	3.67130314537494
ZNF692	0.997898707740337	0.999999999998646	28	9.7477336801194	2.490730945897	2.17274715217877	0.243721632999875	0.112172110204115	3.07407684302284	2.09825111924309	2.55630858271826	2.49273846487827	0.586517577969968	2.98815899708197	0.8570550704552	2.4321263027667	2.02613870204901	2.54775178904148	2.94467641137918	1.86332108090116	2.02192326935502
ZMYND11	0.872883220955574	0.999999999998646	20	12.6246564634314	7.01832996350576	6.89327655887755	0.102521237705424	0.0148726424697688	6.81149386061085	6.9698972191912	6.61805420232748	6.936947759401	6.91604297000116	6.84860544331884	6.57871863724648	6.98956752136101	6.99056648544989	7.08479803043091	6.92117607246788	6.73588145583392	7.06020772856684
DIP2C	0.999999800864628	0.999999999998646	20	12.4381685156511	5.90451755672808	5.67827964472006	0.0366354090630572	0.00645185009461846	5.28275071472185	5.79215676223118	5.32790075674922	5.56527953070733	5.4928874640898	5.76362388111979	5.80012615281927	5.83930862882614	5.42600053753655	6.30870272920075	6.20238023948565	4.79603379907039	6.16820037328274
LARP4B	0.997259076446442	0.999999999998646	20.8163265306122	19.2339250385764	6.07593029509343	5.77778263972222	0.168854774818555	0.0292248402800201	6.3851445787688	5.38911211903603	6.26043484852198	5.74542831533825	6.11854662544307	5.92810201747283	6.26700775495297	5.54342504346026	5.36393988576376	5.5698713663448	5.46157499307608	5.93154796793217	5.18624873839351
GTPBP4	0.221976298381292	0.999999999998646	28	27.0783356805587	6.3937227967649	6.1982996003516	0.176187413701168	0.0284251206074604	6.50937269801653	6.25086851599774	6.34137157945174	6.17284927881191	6.05527047562205	6.28960612036776	6.41986060354328	6.38879719793365	6.2484592246355	6.1599543170629	5.83928517898166	5.87668077605627	5.88972216886738
IDI2	0.988269808533591	0.999999999998646	28	10.8838263635547	2.6697313398197	1.49617076786835	0.613812539259685	0.410255668966321	2.00007548295432	2.09825111924309	2.91473812046802	1.70791355308234	3.01096452334231	2.4832374104969	-0.143520440799451	0.393561577079503	0.44132812652333	1.89888921080791	1.0732713640057	0.861044176625659	1.31224570282063
WDR37	0.999946068505865	0.999999999998646	22.8115015974441	16.0401690985941	2.53616691070185	2.46047443218463	0.315724483117448	0.128318538484922	2.91403634786508	1.23414474216175	3.01683038943228	2.27538320653625	2.34468080484641	2.21855423318891	3.31695739123544	0.784049441541552	3.61105055748286	2.63231888060936	2.17056068900396	3.67230016587395	1.52495154367521
PFKP	0.981786372366551	0.999999999998646	28	6.75440830680987e-05	6.14362530400325	4.79672341322951	0.0706242928442508	0.0147234448935427	6.15388221880788	5.6607648534493	5.58217883958714	5.25915487015578	4.66414333271575	4.22595891115376	4.61247524878709	4.41424099002146	4.34800602237826	4.21373676941532	4.51632997363401	5.03526698490947	3.71529804640971
[truncated: 9,905 more rows]
