# Supplementary material for: Fibroblasts as an in vitro model of circadian genetic and genomic studies
Source: Mamm Genome. 2024 Jul 3;35(3):432–44. doi: 10.1007/s00335-024-10050-7 (PMC11329553; doi:10.1007/s00335-024-10050-7)
Supplement: Supplementary file 6 — Supplementary file6 (ZIP 46445 kb) [file 335_2024_10050_MOESM6_ESM.zip › MetaCycle_Results/metaoutLS/meta3dSubjectID_2014L00966_QuoteOrderedDesignTable.csv]

CycID	LS_pvalue	LS_BH.Q	LS_period	LS_adjphase	LS_amplitude	meta2d_Base	meta2d_AMP	meta2d_rAMP	X2014L00966_TP_0	X2014L00966_TP_4	X2014L00966_TP_8	X2014L00966_TP_12	X2014L00966_TP_16	X2014L00966_TP_20	X2014L00966_TP_24	X2014L00966_TP_28	X2014L00966_TP_32	X2014L00966_TP_36	X2014L00966_TP_40	X2014L00966_TP_44	X2014L00966_TP_48
LOC102723897	0.552956830395333	1	20.2266288951841	11.773371495028	0.0904367921304733	0.0153571586783416	0.17843577575734	0.17843577575734	-0.143520440799451	-0.143520440799451	0.37806982773274	-0.143520440799451	-0.143520440799451	-0.143520440799451	-0.143520440799449	-0.143520440799451	0.446340293553264	-0.143520440799451	-0.143520440799451	-0.143520440799451	0.57359761844582
LINC01128	0.298230249609989	1	22.3824451410658	5.8605297099219	3.0880404661469	2.34445391073935	0.55441794127386	0.236480631474226	1.9691445460027	2.30051354996853	3.06985769025441	2.59882220118845	1.81410852316804	1.81094209183645	2.60023067331592	3.40466142278545	3.32923102227747	1.49663368512573	2.49287594571398	1.7804296371	2.1384357232133
NOC2L	0.947072294121245	1	28	24.0191954826786	2.55114667936072	1.78563615570711	0.390599829734979	0.218745475379502	1.0243740552326	1.42890827087879	2.27746515068341	0.818912626986964	2.1893087045031	1.81094209183645	2.93566251148666	2.40804413548126	1.67431040776365	1.1263071843942	1.70803198557627	1.48686381140981	1.93354288184838
KLHL17	0.937724738687474	1	23.1067961165049	15.7437757032799	4.08828970047741	3.87118672025265	0.386308970764986	0.0997908390065396	3.77589613335088	3.74579220102148	3.42796450539474	4.14170204860185	4.33825049271935	3.50066585725474	3.96229662445196	2.62947087654228	4.93677881865653	3.55650683018939	4.30743113352004	4.40225322651688	3.27040170303486
HES4	0.893965929422943	1	20	12.0428254547389	2.6633898774141	2.01516995634385	0.587190621932602	0.291385160881392	0.357905282277546	1.42890827087879	2.27746515068341	1.13320850610468	2.84237233339493	2.12978263420039	0.764623944407756	2.82139126985029	3.72810039711526	1.49663368512573	1.70803198557627	2.41488445494243	2.31781539313053
ISG15	0.683100157620633	1	21.9692307692308	5.5131544050659	5.79676641376455	5.59093501054181	0.146471354364143	0.0261980069680596	5.50155275239327	5.42299536143076	5.94548314275894	5.42576026804699	5.45047226294672	5.76221938832978	5.62398716815139	5.87220313319781	5.80162309804772	5.47075170046605	5.45972362438627	5.32624809227524	5.75358527684384
AGRN	0.863288450905818	1	20	8.8149703942048	5.14795420843188	4.87523960149938	0.182424993550099	0.0374186724061714	4.24531436388454	4.1961146499454	5.10518986817715	5.04915710641014	4.5460239411545	4.79738499431474	5.0464433604311	5.20959525622862	5.11866866414081	4.98047100078221	5.08623527048924	5.0236999555282	4.99096458530721
C1orf159	0.956445664407336	1	20	11.083032198875	3.71079744731117	3.2839736856299	0.0727116353868192	0.0221413574977756	2.79189956675389	3.00966852666438	2.39026821352965	3.37180436188265	4.00448132001889	3.19368129823965	4.1021972255069	2.99075237591318	4.19232400970475	3.63278864503864	2.99834545486327	3.19025667336331	2.7515783525049
SDF4	0.557634762413838	1	20.2266288951841	7.5466746655487	9.15476094642691	8.98900792748195	0.0319501210555125	0.00355435453091902	9.16002917841936	9.33651322335625	8.96943021631617	8.71566602208586	8.88886322182007	8.74975983790962	8.97972199480126	8.87572907379382	8.92773500070822	8.81381852821097	9.22935353196976	9.13098949295844	9.10027524222109
B3GALT6	0.99759209772834	1	25.5913978494624	15.9323973071769	6.23260539689543	6.21535242919663	0.0640546560290763	0.0103058767396969	6.38033928707312	5.87135032326807	6.27423302794239	6.29689530747019	6.22999131491412	6.02508762880432	6.37582056637544	6.01653472625871	6.09974904655316	6.34694755494835	6.24590938385838	6.27495339682113	6.35634760666823
UBE2J2	0.999963425811865	1	20.695652173913	15.0853076442044	6.84146715649127	6.65179417791318	0.0218662371902906	0.00328726905936084	6.49911782401217	6.60599611189533	6.45368422687931	6.30475278417271	6.84234957717129	6.44710979514297	7.01206464234949	6.50320422545013	7.11420245124472	6.44541314225493	7.03778880943378	6.85822068438666	6.31469438367273
SCNN1D	0.873439399850247	1	20	16.472782305056	3.39208494822931	2.87196307032231	0.496703942402727	0.172949279026413	0.72928756713634	2.42575773525197	3.42796450539474	3.4867825717103	3.03851177000494	3.32441148794785	3.92509392897512	2.72862009692212	4.19232400970475	1.1263071843942	2.99834545486327	2.8540456428747	3.65119670784647
ACAP3	0.834831731264163	1	22.8115015974441	19.8852448970435	2.62031554911616	2.71358553787303	0.409651461026588	0.150963164900887	3.89013493297217	3.36284797711743	2.02136043755946	3.03647520176629	1.81410852316804	2.89021755120471	2.69167834130645	2.40804413548126	1.45122195297436	3.20324203611679	1.70803198557627	3.61943708973493	3.43496102621146
PUSL1	0.833103239518929	1	20	3.4085033798945	2.3024105823549	1.86048929169779	0.682486740854489	0.366831856490658	2.10152076187902	2.30051354996853	1.5244551205063	2.69761880368474	0.513521492005143	2.89021755120471	2.1624021997333	2.62947087654228	-0.143520440799451	1.79105458269045	3.37193120684994	2.02424128232678	1.40820950015942
CPSF3L	0.994352301146423	1	20	4.03736403766	4.71776044586407	4.54583554064054	0.197740208721882	0.0434991998619509	4.21640520114003	4.36202410384024	4.75107548344441	4.27566498869071	4.37502444317306	4.70440530786256	5.08068013522875	4.06637817086314	4.95815886776792	4.07693289065086	5.03519110716303	5.0236999555282	4.49014970942574
GLTPD1	0.999356914300331	1	28	19.7008546748383	4.12914262233376	3.95706668792982	0.0815328477508352	0.0206043653495994	3.56276067853078	4.08656314733537	3.91646839945562	4.14170204860185	3.85629927104622	4.1907213154142	4.31847458347652	3.62656995132993	3.87021367367922	3.90302325103376	4.12417879018273	3.69183556378623	4.10661172388764
DVL1	0.939155232959173	1	20	0.411187940139001	5.91434551914172	5.86989675961713	0.209450435646408	0.0356821327910493	5.45281092662162	5.95685173312448	5.83023360721698	5.52326887601316	5.71713878735031	6.13605739361029	5.9637246832814	5.53132948839127	6.01046930587445	6.24126608046547	6.46423412640967	6.0034839443283	5.62316153758933
MXRA8	0.961195256223653	1	21.9692307692308	6.7387389746968	10.6695693187085	10.5326138839928	0.147674960656917	0.0140207323921129	9.99354911195765	10.6618114742028	10.8426228023189	10.4161085211832	10.5169004286897	10.4701096327218	10.8125415831423	10.2452213617444	11.0975307606372	10.4118063402986	10.4952551775644	10.4757511914601	10.5402318518118
AURKAIP1	0.490899570331235	1	23.1067961165049	3.2015691116846	7.33049592978307	7.19342786701138	0.164616384710355	0.0228842754461021	7.1986199358793	7.44136165356892	7.20923110562653	7.1027579180052	7.20092576806188	7.28362517848624	7.24501127776618	7.44950865992535	7.12369453094113	7.13106458628804	6.69551218483932	7.33591610535271	7.27965554344113
CCNL2	0.999727021747811	1	20	5.0782354804656	7.50180105502661	7.12415057485599	0.126252377294721	0.017721744644241	6.85379012571614	6.86015149656234	7.06799239212319	6.71171930205437	7.08917063215988	7.04851206118492	6.39635443168975	7.22593879783765	7.32636884147754	7.5843555464032	7.30348613101152	7.32457550137585	7.62886984638082
LOC148413	0.569575957104364	1	22.9581993569132	8.5212727504197	2.40762325334448	1.76181223033924	0.832414234597839	0.472476135801121	0.357905282277546	2.01177117915546	2.85080367890104	2.37827580274302	1.58217042997734	2.89021755120471	1.31762062090853	2.62947087654228	1.86747729051296	2.98778940214897	0.58088604430737	-0.143520440799451	1.05043405510373
MRPL20	0.999690242613333	1	20	6.75440830680987e-05	7.04161179299992	6.81843210528519	0.0522663840966395	0.00766545494471172	7.08326776784168	6.9252400892225	6.67022752425976	6.94075922973368	6.69015210123597	6.69682630790418	6.59892042499687	6.42405631560545	6.87101080875672	7.00757479586347	6.82887548564637	6.94224132180954	6.98660009455966
VWA1	0.999997251853864	1	28	9.51415661586542	1.19557136451121	1.09954504936464	0.144522277697553	0.131438250557414	0.72928756713634	1.65040124101014	1.06225381829637	1.13320850610468	0.963291744073368	1.14209339462461	1.5307483325864	-0.143520440799451	1.67431040776365	1.1263071843942	0.58088604430737	2.41488445494243	0.57359761844582
ATAD3B	0.678094376636939	1	20.112676056338	6.8427804420063	4.03107709400423	3.79223635961278	0.0832931280225181	0.0219641182995838	4.82639734704192	4.76899682146501	3.5784021884863	2.958927236573	3.12741100840245	3.26052665556079	3.72316682030363	3.62656995132993	3.51381468717957	3.63278864503864	4.61610580988232	3.69183556378623	4.05694955164481
ATAD3A	0.898574429590592	1	25.4092526690391	6.75440830680987e-05	6.66531773871856	5.52436468367174	0.207389587863109	0.0375408937929254	6.59769056729279	6.41526520796895	5.93622295743832	5.48228371934156	5.6882068345092	5.1719789198368	5.477495806509	4.96720241007545	5.58509259720134	5.06549817987713	4.74875956139376	5.28002711737561	5.46079473473891
TMEM240	0.999793774082993	1	20	8.5144496202477	4.27892815663727	3.26340340597409	0.222671447091595	0.0682328904492672	1.66122330615333	2.8400065244347	2.39026821352965	2.69761880368474	2.73330254051168	3.44427353131198	4.42890755956195	3.77313029515307	4.26274804758399	4.37221576972935	2.49287594571398	3.54321261290537	3.83920692711485
SSU72	0.672584193104682	1	20.9384164222874	13.6213977666524	7.22532775820878	6.95349270326822	0.195724903076027	0.0281477110034262	6.67940333712338	6.67700721841543	7.25090892891146	7.30040351726663	7.20603747953839	6.93543131822929	7.12300348112796	6.73550811676001	7.12369453094113	6.76645873770009	6.89478575926015	6.4311555913572	6.92564726233365
C1orf233	0.970717031198421	1	26.9433962264151	8.9923362810676	3.14497736006172	2.65618190674209	0.381985355900693	0.143809938216624	1.26923253883499	3.36284797711743	2.4948873331446	2.49275930136293	2.61530756230565	2.39075499458696	2.93566251148666	2.82139126985029	2.6763964955643	2.98778940214897	3.79653890250562	2.72197547594124	2.1384357232133
MIB2	0.764572646061824	1	21.7021276595745	2.5367874779168	5.15858983944919	4.71389741549397	0.212995919445796	0.0451846743091409	5.1040065877307	4.81551967564095	4.12645102608023	3.87239579981193	4.5460239411545	4.6555672709075	4.50651629388338	4.77181802973584	4.7775294628057	4.89011705159542	5.35954244068999	5.10548978347004	5.11748012773928
CDK11B	0.371154545435838	1	28	14.1846974946103	4.93934200782913	4.37971208418481	0.575309310980333	0.131357792458043	3.36621286076559	3.59392946166868	4.94821295664267	5.25783054896135	4.41088428656088	4.86338705423546	4.67285071567466	3.98849458775208	3.67743840939954	4.79372403898125	4.17221986601817	5.15754884872304	4.37327803594709
SLC35E2B	0.984801821631332	1	28	3.8047592623119	2.4761930047253	1.88306934184722	0.0223224658393906	0.0118542983751693	1.82338351631634	0.435188776677169	1.31178548077403	0.818912626986964	2.48679546872106	2.39075499458696	1.71640562377189	2.62947087654228	2.32790455819018	2.58881608730835	1.70803198557627	1.48686381140981	2.7515783525049
CDK11A	0.909775262633128	1	20	12.3946099669305	3.39680374156027	3.18320034310993	0.191226211554391	0.0600735709168609	2.33460494055716	3.00966852666438	3.62525311095977	3.69243467784897	2.94377271810579	2.97227418982426	3.99856404352044	2.99075237591318	2.77607113444362	3.77422400473733	1.94770679586385	3.46273507874469	3.58265716220957
SLC35E2	0.991428958728889	1	20	12.2334456178583	7.31059912041904	7.04665932279758	0.237025599895212	0.033636591331779	5.70255181094625	6.4671859801088	7.10565231858357	6.9050229169076	7.10019483583222	7.06262918812695	7.49078319563958	6.63045150104275	7.74757959019231	7.37266219681134	7.02476408276384	7.21828693437495	7.4528525148611
NADK	0.996489936116118	1	24.3686006825939	3.68264265356479	3.45832748250607	3.07497075149355	0.261458613637416	0.0850280001884317	3.1386003089221	4.00861605011141	3.47987304513066	3.11006656859968	3.12741100840245	3.65771252767097	3.26830332767507	2.90855560570827	3.51381468717957	1.49663368512573	3.45195377950322	1.48686381140981	3.43496102621146
GNB1	0.635973139607164	1	25.7761732851986	6.75440830680987e-05	8.48033108546731	8.17262013270218	0.0956798930172072	0.0117073706429044	8.45460280269087	8.37296429895609	8.26152109964793	8.0889269045681	8.15743226470284	8.11530508545205	8.22356505891995	8.23849178378098	7.94521204416862	8.1908989029243	8.03605931581677	7.94064018760866	8.22855268277476
C1orf86	0.967096134304976	1	28	26.4445565666151	5.07512336027742	4.80338056534606	0.262152212817074	0.0545766068814885	5.21046389870638	4.1961146499454	5.05473850324471	5.04915710641014	4.18099669273258	5.11892386538907	4.95711866735309	5.40211917302089	4.32989379725228	4.95097732424588	3.91421564028942	4.81262981576828	5.04290956169236
SKI	0.245185978901324	1	25.7761732851986	6.0964216591356	6.34964339968733	6.17199830578005	0.212065902552414	0.0343593585166436	6.092867272975	6.44516262059981	6.28156395955203	6.3203405067512	6.20977576641989	5.71533129708627	6.29063143904652	6.36363833038851	6.19287059503583	6.40247808531993	6.07953421758415	5.96017009799992	5.87318968251964
RER1	0.924446499758628	1	20	6.75440830680987e-05	7.14636410343985	6.86244213910495	0.140683163027638	0.0205004516141519	6.9665911927385	7.41516592329473	7.04232829274198	6.76964143208727	6.9498585860654	6.73258466544981	6.95783544077934	6.86101095015457	6.73518571545023	6.58635722560496	7.1073958765221	7.09688996890754	6.06124871387852
TNFRSF14	0.997354025915577	1	20	19.9897300861082	4.26458759172165	3.93128740397389	0.0722726080508394	0.0183839543193366	3.1386003089221	4.16051385365962	3.52997858680913	3.78521945501883	3.63159500970627	3.96882264647763	3.80735835076287	4.3726295088361	3.82438058817807	4.0212602358637	4.17221986601817	5.07873842374438	3.65119670784647
FAM213B	0.912219801174124	1	21.4414414414414	15.7294986867594	3.00093793671064	2.89437627084141	0.170104740456508	0.0587707763396836	3.60798129626652	3.08756028781011	3.0004706967449	2.25391843383234	3.290291647829	2.97227418982426	2.93566251148666	0.836533724031881	2.95687223498006	2.98778940214897	2.49287594571398	4.35844066357073	2.62096458313776
MEGF6	0.864391815035777	1	20.112676056338	16.5138883821037	5.78080976850055	5.41727043960163	0.291605911953123	0.0538289375072378	5.30960261411927	5.32991229032383	5.7479455324548	5.45429879302956	5.80060824867055	5.96622855911222	5.50296744978769	5.35634284326658	5.51468938942224	5.7184042872845	5.4204819339817	4.11687703687846	4.85227858135325
TPRG1L	0.994171023920766	1	25.0526315789474	16.7931848696594	7.6168390730185	7.45470232613385	0.0682980009556979	0.00916173416023153	6.83013157291733	7.1460964840115	7.66099319186118	7.43536524314995	7.55352309251805	7.63491386404749	7.80679098886291	7.09734097215605	7.93984865802778	7.38374213051472	7.55973401155146	7.48088075104529	7.37393049708554
WRAP73	0.964037446794339	1	23.257328990228	1.4852695129324	4.33150701998955	3.90519374921799	0.201483461088712	0.0515937169901131	4.40756724572303	3.79305716527989	3.0004706967449	3.69243467784897	3.56949012561338	3.5549365793989	3.80735835076287	4.30997070069029	3.87021367367922	4.13053676012728	4.12417879018273	4.5652987917328	4.20108416479839
TP73-AS1	0.998646119952256	1	28	11.7173958725693	4.51520517400618	3.95648943544053	0.168426817516972	0.0425697629843965	3.00973766427324	4.42339031023887	3.79877944029086	3.2468629936054	3.90740319366604	3.32441148794785	3.96229662445196	4.10379798271796	3.87021367367922	4.54007674909997	4.81077620644854	4.48607810002507	4.10661172388764
LRRC47	0.934009179960144	1	20	16.3961962871846	7.14025149072169	6.84074218277953	0.0910975322491123	0.0133169077002252	6.06880924699151	6.40769303332964	7.24716939873675	6.96575384530643	7.19064768716392	6.97577686065536	7.32573608775722	6.77083304676061	7.30149272882967	6.54747269482422	6.48340220417279	6.95700566528547	6.79542555034198
CEP104	0.943004280547927	1	21.3134328358209	12.9743973214449	5.88496956664878	5.20854153713386	0.372532599581827	0.0715233999625206	3.56276067853078	5.36161199070236	5.68299511307846	5.61460225864128	5.91740164571873	5.8298124433493	5.38462748222003	5.4753261661402	4.87066923336812	5.64662888109027	4.12417879018273	4.44477438696562	5.14150435989687
DFFB	0.596476555652397	1	21.0619469026549	17.2561737740363	2.88633064129371	2.46600599861519	0.513480373199922	0.208223489110843	3.56276067853078	1.65040124101014	1.87395871619331	2.59882220118845	2.61530756230565	1.97915260215849	2.1624021997333	1.99525737962745	2.77607113444362	2.58881608730835	3.19719719479719	2.97503304390269	1.69465666903714
C1orf174	0.540879556659142	1	21.186943620178	20.4168783104629	4.06040380361459	4.00311271237774	0.607740882309239	0.151817079851408	4.95446726064043	5.00808952376835	2.59243010677285	3.1800855546574	4.26176511647368	3.70647921023465	4.06847325704371	3.9061653364836	3.32923102227747	4.28034336265674	4.58094487587115	4.16853405553328	4.52709365957703
NPHP4	0.999984339344748	1	24.8780487804878	23.1218836754291	3.96669887388345	3.22858131123083	0.125550444560195	0.0388871868035224	2.53521715678502	3.23176031875344	2.68379346259905	1.7997558437758	3.56949012561338	2.89021755120471	3.26830332767507	3.21250007538748	3.99957479678799	2.98778940214897	4.26375373555793	3.54321261290537	4.05694955164481
KCNAB2	0.996418703977604	1	28	9.4762142558936	2.55665821040102	1.77116886198322	0.442182586308751	0.249655804028549	1.26923253883499	1.42890827087879	1.87395871619331	1.39113224410322	2.01387163380465	-0.143520440799451	1.88087218342148	2.28312744083135	2.19013559520829	1.79105458269045	3.5277700003329	2.02424128232678	1.93354288184838
RPL22	0.560712192793332	1	22.1052631578947	19.9727347737814	8.01838386314312	8.0397042277143	0.331199139481153	0.0411954383022513	8.61687322893742	8.00009532760605	7.49748187370989	8.05438944921837	8.06761465244303	7.85636726334977	7.91511507144806	8.19797335157223	7.37883922674243	7.96977651550701	8.7348338952585	8.27703176353337	8.17718071565844
ICMT	0.908207222301582	1	21.0619469026549	5.8760386506071	6.38395457572955	6.21689780630968	0.0541914372370977	0.00871679717528853	7.29163554612045	6.42279784647421	6.09444062499347	5.7927801501112	5.84059919118917	5.84077635430596	6.144532741032	6.12970352358738	6.05083274584021	6.01768959011701	6.75980931286518	6.05928424800501	6.43621107297334
GPR153	0.587024879368294	1	21.8348623853211	6.3338020394736	3.61586789855116	3.26605796875512	0.272920588480161	0.0835626896678095	3.41791660664716	3.42417988364222	2.59243010677285	2.87697292986457	2.48679546872106	2.89021755120471	3.48830472514715	3.8188520031379	3.51381468717957	2.86665743055928	3.5277700003329	4.00765937304009	3.71662722287189
ACOT7	0.999999598299717	1	27.148288973384	7.86030602228772e-05	4.58941419373219	3.6696647107336	0.0569140564410247	0.0155093342109849	4.90096595984818	3.88318087944793	4.12645102608023	4.21023786876925	4.5460239411545	3.60723956523162	3.84768059596881	3.77313029515307	2.6763964955643	3.09953395960459	2.88759745210945	3.19025667336331	2.98192216182582
PLEKHG5	0.996509763895573	1	20	4.7588414072874	2.66133499995462	1.85736397227351	0.420656349681377	0.226480300017057	0.72928756713634	0.435188776677169	2.59243010677285	1.60986307229057	1.58217042997734	1.81094209183645	3.20762970007355	2.14636059702385	3.03942974066466	-0.143520440799451	3.28720797954215	2.57658548274723	1.93354288184838
NOL9	0.91744262283562	1	28	2.2633184853463	5.4108921108289	5.17842132089231	0.257299507048678	0.0496868622895948	5.08813625859259	5.37720441378954	5.10518986817715	4.5645412026533	4.93885141756413	4.90576844010273	5.28536727946617	5.48953212142816	5.33022507059494	5.40701534104442	5.1595671455409	5.41447155493957	5.21126609649206
ZBTB48	0.926394522376688	1	27.148288973384	18.5549680056395	2.54023105311619	2.04949556589249	0.044787154015603	0.0218527694135799	0.72928756713634	1.65040124101014	1.70976486856451	2.11782186703674	1.81410852316804	2.39075499458696	2.1624021997333	1.41478585893744	2.86930212251804	2.03545509672778	2.88759745210945	2.2327446363117	2.62096458313776
KLHL21	0.967486463517293	1	22.5236593059937	2.9526138439295	6.40903216517913	5.9128879450809	0.166281495423982	0.0281218749566049	6.11653068475689	5.95685173312448	5.73732149805886	5.24154867728044	5.87951143433532	5.55147952221041	5.87871429168564	5.87220313319781	6.05083274584021	5.91450874604006	6.27919531656122	6.1900154558975	6.43621107297334
PHF13	0.937433105069508	1	28	7.37152273293007	5.27402432233671	5.28566859399068	0.0104914595322232	0.00198488788043788	5.21046389870638	5.4962247887312	4.94821295664267	5.25783054896135	5.32452399536831	5.30460217690284	4.78091734583058	4.86193626909428	5.11866866414081	5.53179100409329	5.31743738926323	5.6507606654875	5.9016032396717
THAP3	0.985144456588216	1	25.2296819787986	20.4474237011921	6.23914303127591	5.94958431315731	0.117871754952183	0.0198117630994007	4.64303186118084	5.60617007428292	5.81009740961894	5.90040683346522	6.0483929799163	6.21401941234878	6.59892042499687	5.5984084336827	6.47088726703617	6.32412271446969	6.15319892795387	6.04553519920843	5.9016032396717
CAMTA1	0.998557475706341	1	20	16.0786606412407	4.79578319383722	4.57891017755212	0.143024191314479	0.0312354219166927	4.88268201842507	4.56627375371289	4.36597511430647	3.95460324871498	4.75576681881076	4.68019293735187	3.84768059596881	5.1027546079626	4.57100383511744	4.57915844971819	5.1595671455409	4.31325579264442	4.56311513717389
VAMP3	0.999538500779901	1	28	19.0719276608865	6.42474830041404	6.38855469156759	0.0349743275175997	0.00547452893590519	6.29994778178465	6.52432244860834	6.28885782791331	6.42497907090977	6.38226181263659	6.51027704368567	6.30518355345695	6.34031292782614	6.25465442807661	6.51760569130433	6.25709024276202	6.53320487155264	6.39683189587439
PER3	0.391143582987036	1	25.2296819787986	20.1254960806385	2.51296816865896	1.69588625509767	0.598045184114319	0.352644631865287	0.72928756713634	-0.143520440799451	-0.143520440799451	1.60986307229057	2.61530756230565	2.50543833216239	1.88087218342148	2.14636059702385	1.1872125358111	2.86665743055928	1.70803198557627	3.28691482619759	1.93354288184838
PARK7	0.999803169185761	1	24.040404040404	11.6529109486352	8.55959355798892	8.50559710064897	0.0684183164496263	0.00804391692200023	8.36194782440058	8.62395038734163	8.62499876704379	8.35608542938422	8.56603431295603	8.60614831987297	8.47432789021359	8.08088332752363	8.91549117173827	8.59531802312047	8.33934707315807	8.46951822851095	8.49179593265256
ERRFI1	0.380615059845548	1	28	0.859377919863999	4.34557313067477	4.02895461892215	0.372311048667409	0.092408846433473	4.45783511670436	4.33033355752033	3.98991129171434	4.03237782301717	3.21114876656407	3.79932953980953	3.72316682030363	4.72455607637417	4.26274804758399	4.0212602358637	3.73389366572837	4.26660985869861	3.65119670784647
RERE	0.999890031932972	1	26.3468634686347	21.653085186521	6.94106108820269	6.36131251638243	0.045396988834353	0.00713641857988285	6.07687324742172	6.21290571496357	6.07769373482294	5.85831466294443	6.27932457243849	6.27995009831648	6.07829742668905	6.71751591232609	6.33039067874536	6.68818205560826	6.4051527810498	6.64683826960874	7.03869964669857
ENO1	0.99888623887931	1	26.3468634686347	6.75440830680987e-05	9.72001295373953	9.18688071382238	0.0240256327144349	0.00261521113235817	9.69006029250912	9.67370890847507	9.41248055887378	9.3960705542175	9.29723653238067	9.21864455681411	9.22329550213112	9.0282652465709	8.92502311564181	8.78902995090818	9.02378301255638	8.86939679210112	8.87878989567147
LOC102724571	0.710738751112912	1	27.5675675675676	20.4323648883493	4.00541005876898	2.85829325773832	0.347980974917843	0.121744322062037	1.66122330615333	0.435188776677169	1.87395871619331	3.03647520176629	2.61530756230565	3.38558694962546	3.26830332767507	2.99075237591318	3.26205368910999	3.39066027812759	3.37193120684994	3.61943708973493	4.05694955164481
H6PD	0.989291958412929	1	20	12.3269989826749	6.12961523121438	5.8927446042807	0.157366172978604	0.0267050726862128	5.54870149897176	5.23040671136671	6.11099534485437	5.6396696129882	5.67352033190044	5.79641173782045	5.82922801082592	5.88300531868071	6.25465442807661	6.39154165714304	5.4402361981285	6.45215110257879	6.13490099527219
SPSB1	0.862699275936321	1	21.186943620178	6.6738519352074	3.4675637244975	2.95797031504233	0.405991079260927	0.137253263562625	2.79189956675389	2.74705489656074	3.2599938813085	2.37827580274302	2.48679546872106	3.32441148794785	2.93566251148666	3.51987810271604	3.51381468717957	2.98778940214897	1.70803198557627	3.8265676136858	3.27040170303486
SLC25A33	0.999747880661958	1	28	0.258637358155202	2.06963102647806	1.60333892517756	0.243898518233364	0.152119127405551	2.22276492343147	0.847089440681549	1.70976486856451	1.39113224410322	1.58217042997734	1.62049836998317	1.31762062090853	2.72862009692212	2.32790455819018	0.626812837556312	2.6367869402391	1.11789181047686	0.57359761844582
TMEM201	0.74466933277357	1	23.4098360655738	20.0440869033449	2.84108039114436	2.4550593812949	0.434203033092435	0.176860501379571	2.71130854554183	2.16335398719131	2.4948873331446	1.13320850610468	3.21114876656407	2.89021755120471	2.69167834130645	1.82645643449939	2.03780800969841	2.86665743055928	2.49287594571398	2.57658548274723	3.08462616031216
PIK3CD	0.815951191933265	1	20	11.18024667857	5.30394097042387	5.1078614624754	0.110642308305839	0.0216611803430195	5.47738767411984	5.00808952376835	5.00245870926892	5.25783054896135	5.28642255630383	5.23981397657673	5.01137431783057	5.27666539466442	5.45578355535739	5.14579184953593	4.7167220071792	4.71177461903642	4.69882891688864
LOC101929074	0.704700355887592	1	20	13.0620648403042	2.47455298610628	2.05730566651673	0.0466252160141089	0.0226632419153596	2.22276492343147	2.30051354996853	1.31178548077403	1.13320850610468	2.61530756230565	1.97915260215849	2.60023067331592	1.63525528613071	2.19013559520829	3.2999924205871	2.33300265476153	1.11789181047686	1.93354288184838
CLSTN1	0.988409358654078	1	26.9433962264151	20.2092801182004	6.80677586204204	6.65706733590687	0.0143880121814446	0.00216131390227023	6.11653068475689	6.69578228384456	6.69239802762301	6.4393266271465	6.78884430445194	6.8511889919902	6.85773436748819	6.47492301040063	6.72274752923432	6.66111670792833	6.95094708254819	6.60057371569615	6.68533459351817
CTNNBIP1	0.704880862333892	1	23.8795986622074	4.0886953798122	5.2800221447291	5.11660692219101	0.218603440104996	0.0427242982369626	5.30960261411927	5.43794163069642	4.91088178265685	5.24154867728044	5.10129644060712	4.84172014711762	4.95711866735309	5.68736914934647	5.19268842293356	4.65428232979616	5.06093892699721	4.93699311372841	5.29932564292459
LZIC	0.872671212021134	1	28	16.0536701659499	4.21354979556388	3.93332738782592	0.308495947382827	0.0784312916177932	2.79189956675389	3.23176031875344	3.7573150873467	4.93228904504867	3.56949012561338	4.41269038586929	3.63375595638527	4.59914851477788	3.51381468717957	4.0212602358637	3.79653890250562	4.48607810002507	4.45223479505538
NMNAT1	0.991327645687152	1	28	0.164279119248601	4.60212191705485	4.24721087206894	0.112137479681568	0.0264026164603744	4.38176087157842	3.79305716527989	4.52267135820063	4.5645412026533	3.63159500970627	4.41269038586929	4.45524375078486	4.59914851477788	4.67795908427677	4.07693289065086	4.50794284136296	4.16853405553328	3.35502637714107
UBE4B	0.510200319171336	1	28	24.6616511272586	5.29744873939602	5.02297355831814	0.287353450210307	0.0572078365283139	5.19572827230751	5.17795601042009	4.66400340904334	4.53812153541722	4.75576681881076	5.08243791458812	5.27061287141952	5.4753261661402	4.93677881865653	4.92086808891388	5.33864351400401	4.40225322651688	5.25596764025075
KIF1B	0.990725735646223	1	20	19.5831734752996	6.3233096764563	6.22124979065885	0.0814612726811312	0.0130940366360863	6.28610263835014	5.91473434130614	6.23700896379598	6.2488299666258	6.14737183493274	6.3352669260057	6.49485605793886	5.92542296921347	6.03079218130824	6.7999301209287	6.15319892795387	5.96017009799992	6.36657568113314
PGD	0.999765518424744	1	27.148288973384	13.5677459771169	6.33418514178148	5.98246533454745	0.0529897625897719	0.00885751268524156	4.98906339512633	5.40789262695955	6.3318632053627	5.41127647575394	5.71713878735031	6.23909782620585	6.1922869923653	5.81694461579931	6.44082687039288	6.42410532798878	6.16511882243005	6.40985001496802	6.2498690074666
APITD1	0.840957275522146	1	24.7058823529412	13.5372323701789	3.7163808195988	3.31066072227568	0.282999296366702	0.0854812136026352	2.79189956675389	2.8400065244347	3.19935737288968	3.2468629936054	3.21114876656407	3.70647921023465	2.60023067331592	3.8188520031379	3.19159490698723	3.39066027812759	4.34982496868117	3.54321261290537	2.98192216182582
DFFA	0.936696636020381	1	28	0.670895045148502	5.17578788848168	5.02523364453314	0.151375207188206	0.0301230187282703	5.87894107318422	4.79244576931508	4.94821295664267	5.38186522804272	5.033903759476	4.79738499431474	5.2406435114926	4.98736436726555	5.26309510154008	5.11952071063357	4.43104901596931	4.77978862068673	4.59825908956717
PEX14	0.892492190362877	1	22.9581993569132	16.6748932412009	3.8101274755471	3.73933034577626	0.179327324986924	0.0479570694227328	3.6518274666927	3.48301042272333	3.71462365734653	3.4867825717103	3.56949012561338	4.38299596812973	3.38249356313625	3.34340811763145	3.95773011765405	3.84006049942162	4.02301348204259	3.88949129984517	3.77921856854324
TARDBP	0.922959183585166	1	20.458452722063	16.4004585533219	6.49685886629909	6.24330477997458	0.0625487754653753	0.0100185362832199	5.5370579804257	5.97745814285347	6.13547660320078	6.50218133232175	6.39126554246638	6.55756361060918	6.34093433156255	6.18312415631462	6.58523138873436	6.31257343352998	6.02824813771219	6.30987835509721	6.22759668410901
SRM	0.964984692663788	1	25.0526315789474	6.75440830680987e-05	8.09654009116909	7.31164331618133	0.158011425646313	0.021610931881294	8.00215921741389	7.98490962425236	7.72423166472237	7.15150099637137	7.5045766457797	7.25931542067376	7.4021823531064	7.13849093042129	6.91540837795909	6.90364121867347	6.99835646746147	7.08349632360229	7.05776192363474
EXOSC10	0.791399567127235	1	28	6.9122805629614	4.75187942602862	4.49862286434988	0.105023328564485	0.0233456619350692	4.621141278804	4.90429301243028	4.42012041249554	4.95243638517407	4.44587436757671	4.49827368641041	3.88690643883448	3.98849458775208	4.51439788092957	4.23211578971369	4.84081264911364	4.84474003007632	4.41329649775671
MTOR	0.432041366141477	1	20	11.2289850902419	4.78273907646443	4.63645323516838	0.31339604575078	0.067593919285891	4.74776342666508	3.9680041470304	4.92966811395411	4.97230623694126	4.88886873041446	4.57906308559948	4.55602900514484	4.92601298103844	4.59849514963625	4.85869625423477	4.0744826993783	4.11687703687846	4.73085237198491
UBIAD1	0.999960940883805	1	28	8.8537830407496	4.1053020013858	3.94612649060529	0.098968106646053	0.0250798110201664	4.09460212812565	3.9680041470304	3.95365713735037	3.87239579981193	4.00448132001889	3.19368129823965	4.31847458347652	3.72591202231036	4.42509332474235	3.70523884239975	4.12417879018273	4.35844066357073	3.65119670784647
FBXO44	0.801380146659757	1	23.7209302325581	17.057474665866	2.84669163579305	2.29239815060751	0.408090562197207	0.178019059249833	0.72928756713634	0.435188776677169	3.06985769025441	1.7997558437758	2.84237233339493	3.1235876348893	2.8588295215812	1.82645643449939	3.19159490698723	2.98778940214897	2.88759745210945	2.2327446363117	1.69465666903714
MAD2L2	0.999625549370054	1	20	12.3401001159862	4.80442874307632	4.65740946397499	0.0795550964508853	0.0170814048166138	4.30145078766066	4.61968700087605	5.00245870926892	4.80511270772843	4.6091253000473	4.68019293735187	4.9935148560421	4.5183138889418	5.08018415008545	3.70523884239975	5.1595671455409	4.93699311372841	4.24609742075566
AGTRAP	0.548791145352439	1	20	5.2866281953324	6.16428698155011	6.08613067280562	0.249754469357104	0.0410366590505639	5.61665563283042	6.38473508714113	6.58391482967944	6.28105079221185	5.75947709146604	6.00573353192943	6.60481424156857	5.78274416957078	6.1563400482185	5.85205622419246	6.00190480397966	6.1900154558975	6.27180271171581
MTHFR	0.999839025295189	1	28	19.9999257807	5.29435034824305	4.71574570231809	0.0671377869764048	0.0142369396516445	3.60798129626652	4.56627375371289	4.22099273758861	4.89113011967375	3.95675864430762	4.86338705423546	4.82197489739936	4.98736436726555	4.67795908427677	5.24633881649888	5.08623527048924	5.07873842374438	5.34141851595326
CLCN6	0.922222571346674	1	25.0526315789474	22.9473008769695	4.16570857261252	3.06075954938615	0.162824355249204	0.053197369026214	2.94071614376443	1.84237136235556	1.87395871619331	2.49275930136293	3.03851177000494	3.04991377008903	2.02849360503883	4.14027170792273	2.6763964955643	3.39066027812759	4.2187126163727	4.16853405553328	4.00551671581217
KIAA2013	0.572564932355677	1	22.1052631578947	3.7894061401275	7.13418844497704	6.77968592177419	0.0741254458424113	0.0109334630980978	7.08326776784168	6.81506823789644	6.3318632053627	6.17358913598488	6.80240780273102	6.60334934887758	6.75016650379702	6.57823488802166	6.8596945991114	6.79163479533935	7.15598971672017	7.29000880243917	7.00635856312553
PLOD1	0.998760566447349	1	25.2296819787986	9.7257174579927	8.60527467697466	8.28211831857291	0.063329992729888	0.00764659357592954	8.32009882787576	8.57069769661872	8.88049816843063	8.35608542938422	8.5318376924787	8.42495188910475	8.50459149356182	7.92236462157178	8.34681714983759	8.05194920816937	7.94565906730969	7.9917232436753	7.7971165148708
MFN2	0.99999972628677	1	28	3.1302069743678	5.73765442420375	5.61007357940223	0.0591428504303459	0.0105422593114452	5.66024289576889	5.45273464351917	5.61498219702174	5.48228371934156	5.50125662306957	5.76221938832978	5.6123319263721	5.69964158078569	5.55734221648664	6.20424564112531	4.92734280352424	5.86943445079364	5.58862625830776
MIIP	0.999979856742799	1	20.112676056338	19.0928693063793	3.91190990362101	3.81486867293533	0.0992307911631187	0.0260115877296416	4.27365559772146	4.12401227598504	3.7573150873467	3.69243467784897	4.22194605232427	2.97227418982426	3.92509392897512	3.57421007719431	3.72810039711526	3.84006049942162	3.73389366572837	4.48607810002507	3.27040170303486
TNFRSF1B	0.980177195977034	1	20.5763688760807	13.3055449057976	3.72093660902115	3.34573399677896	0.361076034259143	0.107921321481852	2.79189956675389	2.16335398719131	4.33812085202361	3.99401456831122	2.94377271810579	3.84360588250616	3.48830472514715	3.14230419430891	2.77607113444362	4.32701075964773	2.49287594571398	2.8540456428747	3.71662722287189
VPS13D	0.998968230899757	1	28	19.8627312792378	5.50450185154929	5.62736619728419	0.000497005190078271	8.83193260673401e-05	5.30960261411927	5.91473434130614	5.33395210485215	5.12212042298067	5.80060824867055	5.55147952221041	5.22542209195433	5.37176356989994	5.58509259720134	5.68296289972645	6.27919531656122	5.63248257033326	6.3460465015826
DHRS3	0.672927589472908	1	20.3418803418803	6.6769802093311	8.20745728518321	7.74382467417052	0.112679391518958	0.0145508706950455	6.58643730612064	7.19530544599451	7.99116324648521	8.22558043126821	8.06198718051491	7.93265041675608	8.37263845269359	8.11793356349283	8.13786388070111	7.61288542221304	7.57321584553998	6.97162044184737	8.00454861096408
PDPN	0.535165291443368	1	23.257328990228	1.4852744754609	4.3079399108785	3.56665251601878	0.645357262224694	0.180942006356443	5.05586205475946	3.64634675666876	3.0004706967449	1.96753652637951	3.12741100840245	3.44427353131198	3.38249356313625	3.86316910520769	4.04023992304034	3.2999924205871	3.59980008296389	4.71177461903642	4.05694955164481
PRDM2	0.677931968600583	1	28	17.7407582721084	6.31503627561869	6.04031535766125	0.234597838315685	0.0388386738811794	5.41514250582708	5.78046065549534	6.31767004314794	6.04814281073802	6.16847449205955	6.48952708609556	6.29063143904652	5.4609789351289	5.8821259798794	6.25339809071442	6.00190480397966	5.96017009799992	6.41665583986693
KAZN	0.312860712263389	1	20	7.9360169509288	4.27313119700342	3.9998355568953	0.37703071861582	0.0942615548196371	3.36621286076559	3.92621582156355	4.59506737209783	4.24332229203746	4.30051461023137	3.60723956523162	4.13515084660183	4.43267983186041	4.19232400970475	3.90302325103376	3.19719719479719	4.40225322651688	3.89680018296377
TMEM51	0.933784628130059	1	20	8.0348347413839	1.44738871127404	1.03489522722259	0.449906365366197	0.434736148676265	1.0243740552326	0.847089440681549	1.06225381829637	0.416506442061501	1.30566507808184	-0.143520440799451	1.71640562377189	1.15443934599601	1.67431040776365	0.626812837556312	-0.143520440799451	2.72197547594124	1.40820950015942
EFHD2	0.565814603119782	1	22.9581993569132	4.6213557859618	4.93209687557252	4.84736830702277	0.157492583219367	0.0324903273785065	4.57633772187589	5.32991229032383	5.40279865310544	5.17451898872888	4.83709203521358	4.70440530786256	5.19448882282289	4.65062689228695	4.99999129159372	4.65428232979616	4.39100853330704	4.52623214443345	4.69882891688864
CASP9	0.997530357585376	1	21.0619469026549	18.2581009504571	3.6828310166351	3.12428804179382	0.289414035291635	0.0926335956928824	3.73571386198612	3.64634675666876	1.5244551205063	3.11006656859968	2.94377271810579	2.12978263420039	2.69167834130645	3.51987810271604	3.03942974066466	3.2999924205871	4.02301348204259	4.00765937304009	2.871342531333
DNAJC16	0.959633450478312	1	20	13.170748892514	5.02757459938883	4.89143517299805	0.0421205976922121	0.00861109187845898	5.02284929853292	4.88260651565701	4.81309552131525	4.6159719407553	4.91407652168	4.92650121391214	4.75994192053252	4.77181802973584	5.21061482928441	5.06549817987713	4.84081264911364	4.87615109675752	4.82286664769186
PLEKHM2	0.998350692669197	1	20	0.768363190357597	7.52718605828432	7.29324570431613	0.0830169285494836	0.0113827138033145	6.76673966060891	7.01767768322089	7.26206971064389	6.94579291534872	7.34227240323759	7.08585502843443	7.28593822038444	7.45313756777576	7.65241812939881	7.36149650993097	7.50919391830234	7.53107850068223	7.52768015072719
FBLIM1	0.981651247198491	1	21.7021276595745	13.7223891953689	6.19983841604379	5.81427753137626	0.168296680580605	0.0289454157756327	5.35009019650556	5.95685173312448	6.06924682146074	6.16498157544466	6.10421729501544	6.20556212117632	6.05265362090244	5.55853646167026	5.74124027026523	5.94474961023645	5.33864351400401	5.10548978347004	5.70604731089644
FLJ37453	0.318767613847611	1	21.3134328358209	1.400956253575	4.15886621162264	3.50413734048575	0.652759724136007	0.186282574199994	3.96155929765724	3.42417988364222	2.68379346259905	2.37827580274302	3.03851177000494	4.00825761100789	3.53843560848689	3.8188520031379	3.19159490698723	3.2999924205871	5.20646285475893	4.35844066357073	3.71662722287189
SPEN	0.920615370577291	1	20.112676056338	18.3580855558	6.21077275293031	5.95445296914596	0.206597045624416	0.034696225949711	5.21046389870638	5.80372550179447	6.31052075441924	6.18214564561707	6.00212416034405	6.32749319776022	6.25359572112778	5.90437003207849	5.8366757789406	6.1662501595201	5.3801429426984	5.6688100821589	6.42646658922052
ZBTB17	0.17387899416827	1	28	24.086018288892	4.27618485600266	3.87020230685853	0.374685637215041	0.0968129331510777	4.43292010577596	3.69692616016835	3.52997858680913	3.43043858852876	3.85629927104622	4.25770082219446	4.16736852946029	4.30997070069029	3.82438058817807	3.63278864503864	3.5277700003329	3.76077383130463	3.51069832135986
HSPB7	0.74761583960186	1	23.5643564356436	12.2220795265801	8.64818891400577	8.34221938213119	0.185721493532716	0.0222628397822439	7.905857179357	8.59756973563085	8.86227895158017	8.39892568878262	8.65095347598179	8.4376455826623	8.63846778609996	8.35363630782235	8.45792654072412	8.42611283043205	8.08393723848167	7.44990175206945	7.9647066611148
EPHA2	0.806421644005444	1	20	0.787570683662999	3.04498785514216	2.79627579078626	0.705923682853727	0.252451380217841	4.40756724572303	3.88318087944793	0.760345797755388	2.69761880368474	3.43663438121632	2.26616177126973	3.07804531743377	3.34340811763145	2.45365660233348	2.24438868476529	4.43104901596931	2.02424128232678	1.93354288184838
ARHGEF19	0.505643563557955	1	24.8780487804878	7.1281616732689	4.82881020738536	4.57878518732528	0.255225067521335	0.0557407821244452	4.66459524758474	4.92565834103411	4.47230689588798	4.80511270772843	4.63967029386395	4.1907213154142	4.31847458347652	4.57270370653801	5.19268842293356	4.65428232979616	4.12417879018273	4.52623214443345	4.37327803594709
RSG1	0.48039170835917	1	24.2033898305085	20.0473947377178	2.2496068301498	1.93371444743546	0.831566293295406	0.430035724456758	3.36621286076559	1.16713215539074	1.31178548077403	1.13320850610468	2.1893087045031	2.39075499458696	1.88087218342148	1.82645643449939	0.446340293553264	1.79105458269045	2.88759745210945	1.48686381140981	3.65119670784647
FBXO42	0.952889369895499	1	28	19.8496831987717	4.05078204712762	3.88117368874931	0.0508617682382712	0.0131047390086428	2.79189956675389	3.92621582156355	3.71462365734653	4.17637689820645	3.43663438121632	4.41269038586929	4.06847325704371	3.67709588838301	3.51381468717957	4.32701075964773	4.26375373555793	3.8265676136858	4.28974861682706
SZRD1	0.999999552886693	1	20	7.666806814537	6.45183582944353	6.30500400466709	0.0299402290390175	0.00474864552296162	6.04434322200647	6.23874166435868	6.1832270203064	6.27306279803876	6.23999384675235	6.46138791132026	6.29063143904652	6.59803825071744	6.33856554577633	6.39154165714304	6.18866716359556	6.5430237483129	6.19352992003841
NECAP2	0.589532840031702	1	20.5763688760807	20.0718953601232	5.46022337249621	5.55611965262149	0.5721362692625	0.102974072740236	6.82535294671013	6.44516262059981	4.33812085202361	5.41127647575394	5.56630255841624	5.38169873033057	5.22542209195433	5.35634284326658	5.24581292923212	5.0093737842897	6.63680108935421	5.6688100821589	5.47976459663525
CROCCP2	0.944136647402701	1	23.4098360655738	8.605252917716	2.4277292503589	2.21619152228214	0.251900671997665	0.113663764825825	2.43839522912002	2.30051354996853	2.85080367890104	1.60986307229057	2.34570634030948	1.81094209183645	1.5307483325864	2.90855560570827	1.86747729051296	2.73441495560982	1.70803198557627	1.7804296371	2.7515783525049
LOC101927663	0.237579843900873	1	21.570996978852	8.3558090678554	3.64444875233315	3.06421423070092	0.588680816370929	0.192114771373629	1.9691445460027	3.00966852666438	3.47987304513066	3.43043858852876	2.73330254051168	2.80321078551535	3.58688287848653	3.06851739232667	4.26274804758399	3.09953395960459	2.6367869402391	2.41488445494243	3.1805021527471
CROCC	0.999994157017319	1	27.148288973384	5.2106488592474	5.10344834271705	4.73455603030637	0.210898168764953	0.0445444445931091	4.70677856186071	4.92565834103411	4.30971819942094	4.06974731427328	5.033903759476	4.15602816425831	4.25991734957482	5.40211917302089	4.99999129159372	4.76010666655247	5.18320553857505	4.44477438696562	5.34141851595326
ATP13A2	0.999028458346207	1	21.186943620178	5.1985897260953	3.29214444112862	2.9071979780525	0.0398775037522102	0.013716817379917	2.86822584220632	2.30051354996853	3.2599938813085	3.64370415077882	2.48679546872106	3.65771252767097	3.00860971182696	3.4634196382165	2.95687223498006	2.86665743055928	2.33300265476153	2.57658548274723	2.31781539313053
SDHB	0.999945906524635	1	22.2429906542056	16.1921484611838	4.66978335206462	4.52874761335831	0.0425241077138943	0.00938981620182635	5.64946891430136	4.51080669253494	3.71462365734653	4.76010105849443	4.33825049271935	3.70647921023465	4.19888242805722	5.40211917302089	4.07979017773466	4.41604726676708	4.81077620644854	4.9953727662603	4.33211776715101
RCC2	0.90499859421521	1	20.458452722063	17.7616416795919	6.50547752114643	6.24985009783461	0.343403718370589	0.0549459127811032	7.13438983534715	6.8434099355175	4.89184759041126	6.10324631496712	6.56045877519562	5.44054050560223	6.1364177282829	6.42405631560545	6.09974904655316	6.03184527682384	7.1073958765221	6.5527762500066	5.7220679774946
ARHGEF10L	0.841631096305052	1	20.112676056338	0.0579101950695993	5.71186190130971	5.73107818262706	0.144728810167156	0.0252533302731554	5.64946891430136	6.08581483943856	5.48129927393317	5.53667587421488	5.61323196839543	5.94606286689285	5.45156635109027	5.72387762520154	5.51468938942224	5.8360113359243	5.891440416425	6.03165385863717	5.82949172393943
ALDH4A1	0.744229397903272	1	21.7021276595745	6.2034694376772	5.88924352731108	5.528705730031	0.147108611954215	0.0266081464880914	4.5300980516428	5.45273464351917	6.01749963464318	5.67647242963964	5.77331818109057	5.44054050560223	5.99995666744574	5.62439042303093	6.14706102926231	5.42857517809242	5.25188205830549	5.49760948656328	5.14150435989687
IFFO2	0.272886701916899	1	20.2266288951841	11.2724661449466	3.84887137562956	3.59121971965321	0.639806054680173	0.17815842655875	2.71130854554183	3.88318087944793	3.79877944029086	4.21023786876925	3.21114876656407	3.19368129823965	3.00860971182696	3.67709588838301	4.19232400970475	3.96335267797129	1.94770679586385	3.94978486024155	4.20108416479839
UBR4	0.959124054413755	1	20.458452722063	12.7532880755855	6.94399957535794	6.66979834399243	0.164180778115924	0.0246155535217649	5.85100014219646	6.70816461107148	6.95332611625078	6.6327670543717	7.08917063215988	6.80714834380922	6.66246481593732	6.47492301040063	6.77186951895429	6.74942726036734	6.24590938385838	6.63770328751283	6.85475737309148
EMC1	0.838754012707548	1	22.2429906542056	3.5139390394038	6.49130502570277	6.33189688281563	0.208710166612866	0.0329617128129948	7.0712085957413	6.75068452003226	6.15156965446636	5.98107693084704	6.17891118548414	5.95618094669891	6.08674505988899	6.58486625857545	6.1838243097682	6.2166916384804	6.44480794271243	6.60057371569615	6.40677791748376
MRTO4	0.923048631997762	1	28	27.477557844306	5.42647605579375	5.11202375582906	0.184965100153114	0.0361823631868307	5.35009019650556	5.04760365484598	5.21647087089039	5.20842308497405	5.1230787870713	5.36660549915144	5.19448882282289	5.4609789351289	5.37859901196046	4.98047100078221	4.12417879018273	5.2077946256103	4.6660784706722
AKR7A2	0.806569104721925	1	20	19.6580518699882	6.89827083237812	6.80048636789338	0.048676668010466	0.00715782156998057	6.77171608750972	7.06176633077082	6.8682413598716	6.30475278417271	6.71904545757005	6.61616846449093	6.95322296709702	6.7591539119525	7.02584050198889	6.60541340834968	6.75980931286518	7.46547440148798	6.51188446335364
PQLC2	0.998162716917602	1	23.4098360655738	12.2321073870575	3.77745989204915	3.37691701418872	0.234920137448259	0.0695664526137894	2.43839522912002	3.36284797711743	2.85080367890104	3.54100851916614	3.50459102552661	3.60723956523162	3.92509392897512	3.77313029515307	3.77704351712562	2.73441495560982	4.78010109434227	3.3775016832802	1.93354288184838
CAPZB	0.837366092758433	1	20.9384164222874	6.75440830680987e-05	10.0262186840207	9.27719542590922	0.32443492060185	0.0349712284486077	9.83914231697996	10.2137774633339	8.63218497817984	8.95664955170663	9.43095380025134	8.84948101341419	8.94877598808274	9.32613914148091	8.89900273174123	8.99272313847781	9.78055646710811	9.60641597866864	9.47587747341201
MINOS1	0.696620455532839	1	24.8780487804878	2.4386148644137	5.76419940872486	5.53978819686008	0.299909009058918	0.054137269946332	6.41891527192373	5.57945923876724	5.46850888892941	5.72412647809941	5.056719571352	5.33593690530992	5.70303925954164	6.24304660832434	5.08018415008545	5.24633881649888	5.03519110716303	5.90031809876358	5.34141851595326
RPS14P3	0.999996996929099	1	28	23.7650044441925	6.32387350783932	6.03170778688046	0.123406157320796	0.0204595715974862	6.22210069196287	5.51043496703087	6.11099534485437	6.4393266271465	6.1367036134651	5.97620667888868	6.37582056637544	6.73550811676001	5.52904756832755	5.959635608257	5.62419008066714	6.15202471823727	5.51697203163699
TMCO4	0.860316023396792	1	28	19.5594246713672	3.56827450212666	3.20516960266691	0.281081335893768	0.0876962441113536	1.9691445460027	3.29879251394375	3.47987304513066	3.31068578865841	3.69113638747198	3.26052665556079	3.80735835076287	3.06851739232667	2.77607113444362	2.98778940214897	2.76763572829322	3.8265676136858	3.27040170303486
OTUD3	0.999606400801624	1	26.542750929368	15.3045253406499	2.75430579383422	2.21570422401177	0.057392643452898	0.0259026646385962	1.47850051449528	1.42890827087879	2.59243010677285	1.39113224410322	2.01387163380465	2.39075499458696	1.88087218342148	2.14636059702385	2.86930212251804	2.03545509672778	3.59980008296389	2.2327446363117	2.7515783525049
CAMK2N1	0.997613877317741	1	28	27.9417551440477	6.48287426951546	6.36040365417715	0.0907107107635426	0.0142617852098064	6.32046951292283	5.51043496703087	6.39405915362459	6.77530776902182	6.34567423233105	6.16251561651828	6.62815163982378	6.59146728734301	6.09009757244988	6.67019502455702	5.94772960778013	6.91980757629158	6.38681682955322
MUL1	0.935735435666096	1	28	20.6297350637647	5.09623563506882	4.90179827254146	0.137706187927301	0.0280929936873766	3.99598778914774	4.83823034862869	4.54720924157631	4.66563215722848	4.93885141756413	5.10079622873769	5.21003836202052	4.83992893745512	4.87066923336812	5.29410101217135	4.58094487587115	5.28002711737561	5.46079473473891
CDA	0.999818421524884	1	20.695652173913	19.822972518118	1.65480686941411	1.19050458998933	0.268100792206358	0.225199293191101	1.9691445460027	0.847089440681549	1.31178548077403	1.39113224410322	1.30566507808184	1.62049836998317	2.02849360503883	0.836533724031881	0.863820687305708	1.49663368512573	-0.143520440799451	2.2327446363117	-0.143520440799451
DDOST	0.978620834475861	1	23.257328990228	6.75440830680987e-05	6.05226629254372	5.99597271734527	0.121060900507546	0.0201903688049377	5.95090812543527	6.32970161058782	5.51900381774156	5.97123642523868	5.99032132129023	5.75063945382847	5.70303925954164	6.01653472625871	5.67821935126466	5.959635608257	6.35400007581212	6.50334079933805	6.37673175320634
HP1BP3	0.981830477405761	1	27.7821011673152	15.9299798220933	6.74710469582395	6.49683559249357	0.0253589336959093	0.00390327465346498	6.14748998215786	6.31358431258349	6.30333586081003	6.62022771015392	6.26959195541479	6.54421057136713	6.08674505988899	6.73550811676001	6.58523138873436	6.56704596165001	6.82136273198079	6.76061140584148	6.7096430092042
EIF4G3	0.999614401674782	1	28	12.1885017980872	6.91697458192385	6.68997018948644	0.075352245255478	0.0112634650261816	6.61993713244867	6.62571198488515	6.9066775772191	7.27262864291098	6.52817037397084	6.88865168053734	6.57510138758896	6.86646421594968	6.01046930587445	6.60541340834968	6.57559898975214	6.44169154003627	7.11954298434685
ECE1	0.969424416875838	1	28	26.3663594451684	7.70802346907153	7.5456361648188	0.00301163608157358	0.000399122885836346	7.00090122633499	7.17760487182812	7.53477124007782	7.29646826647959	7.57343728724889	7.69957998688801	7.71985240851293	7.48184483143638	7.99001330732286	7.30433383169406	7.53238639426969	8.1087352899106	7.67074427848991
NBPF3	0.232641822923279	1	20	0.279756066257601	1.22115143465261	0.831862778100562	0.79848197645039	0.79848197645039	1.0243740552326	0.847089440681549	-0.143520440799451	0.416506442061501	0.513521492005143	1.62049836998317	1.5307483325864	-0.143520440799451	1.1872125358111	1.49663368512573	2.49287594571398	0.620869444652929	-0.143520440799451
USP48	0.515383695513008	1	20.695652173913	13.0282611645002	8.17411460072112	7.87108396934404	0.271808308524238	0.0345325128766083	7.06716636721131	7.59261310569953	8.27810830513923	8.14690037438828	8.03351577137092	8.07872632880751	8.17487215611423	7.88254944093961	8.17257465963222	7.9475475446326	7.1258109066549	7.44990175206945	7.90631126512507
HSPG2	0.940071067049968	1	28	22.0552435344108	2.70130032833308	1.83492144902709	0.742027074330487	0.404391738253386	1.26923253883499	2.42575773525197	2.68379346259905	1.39113224410322	2.1893087045031	2.89021755120471	3.20762970007355	1.15443934599601	1.45122195297436	-0.143520440799451	1.42044905785475	0.620869444652929	2.62096458313776
LINC00339	0.754822360551267	1	27.7821011673152	20.3859029285865	2.03359500387329	1.71011223557105	0.37645902704109	0.220137029143811	0.357905282277546	2.01177117915546	0.760345797755388	1.7997558437758	2.1893087045031	1.97915260215849	1.5307483325864	2.28312744083135	1.1872125358111	0.626812837556312	2.49287594571398	3.08665456957301	1.69465666903714
CDC42	0.717961662790908	1	20	18.2076827587335	7.32376281650439	7.19779810227048	0.149961213722017	0.0208343178832307	7.58246058416909	7.4487596071609	6.9066775772191	7.15150099637137	7.11113543763336	7.08585502843443	6.96243321479952	7.28414393673426	7.07069786817601	7.18272935801571	7.51851569672421	7.43415917341595	6.77253157438088
WNT4	0.479190106038863	1	20.3418803418803	16.8995027242856	1.75113457418586	1.16619408975438	0.811155011352592	0.695557470646615	1.47850051449528	-0.143520440799451	1.70976486856451	0.818912626986964	1.81410852316804	1.81094209183645	1.88087218342148	-0.143520440799451	1.67431040776365	2.03545509672778	1.70803198557627	-0.143520440799451	-0.143520440799451
ZBTB40	0.997967181779327	1	28	16.5578277321653	4.20107985056875	3.85143973253492	0.16934266696578	0.0439686659342641	4.43292010577596	3.74579220102148	3.98991129171434	4.03237782301717	4.4800358803425	4.04664326935952	3.92509392897512	4.43267983186041	3.87021367367922	3.55650683018939	3.96963991355993	1.11789181047686	4.45223479505538
EPHB2	0.999998674124955	1	21.9692307692308	1.6747433810553	3.63493919529057	3.28438564707096	0.0337591242543628	0.0102786724465409	3.19895753944767	3.08756028781011	3.37411835028648	3.37180436188265	3.43663438121632	3.79932953980953	3.43636898645184	3.57421007719431	3.57044308497439	2.86665743055928	3.10119467072197	3.88949129984517	1.93354288184838
KDM1A	0.457826345048341	1	24.2033898305085	15.7750346974747	4.40880473388864	4.21381157233837	0.433206309547931	0.102806284075852	3.8530514217168	4.42339031023887	3.71462365734653	4.5645412026533	4.4800358803425	4.32170817164681	3.88690643883448	4.06637817086314	3.26205368910999	4.79372403898125	4.78010109434227	4.52623214443345	3.89680018296377
LUZP1	0.985773990488076	1	28	16.7195700076152	6.61621927225461	6.12336577817165	0.264445476182236	0.0431862942313395	5.74365523075489	5.21313415864991	6.61906196059659	6.5157848089631	6.23999384675235	6.94562397213624	6.29792584412933	6.46057174953867	5.80162309804772	6.08711865380084	5.62419008066714	5.82183283949792	6.2498690074666
HNRNPR	0.989394367312391	1	20	6.31626029664478e-05	6.73741287094546	6.43849374813784	0.0882124818742629	0.0137007948326075	6.77171608750972	6.6515875658358	6.58391482967944	6.69387927449378	6.44413887441181	6.5707941917339	6.22326700400027	6.35590502324961	5.92618795520404	6.15335932721132	6.59335183089442	6.40985001496802	6.36657568113314
ZNF436	0.578535579526783	1	21.7021276595745	15.97592654621	2.67638149591791	2.99355086877723	0.450062828099599	0.150344139060325	3.60798129626652	2.64769951790405	2.27746515068341	2.49275930136293	2.61530756230565	2.97227418982426	2.1624021997333	1.99525737962745	3.19159490698723	3.47596537659096	4.02301348204259	4.44477438696562	2.4773378613231
C1orf213	0.999141145472765	1	20	3.8331050749895	2.7840162345201	1.50415525456361	0.527892424226847	0.350956074929912	-0.143520440799451	2.8400065244347	-0.143520440799451	1.13320850610468	0.513521492005143	0.42138042190962	1.31762062090853	1.82645643449939	2.19013559520829	1.49663368512573	3.19719719479719	3.61943708973493	2.1384357232133
TCEA3	0.927188063693302	1	27.5675675675676	21.4060457531907	3.35505529800617	2.80605447732087	0.360878057081194	0.1286069319031	1.0243740552326	2.16335398719131	2.39026821352965	0.818912626986964	3.63159500970627	3.50066585725474	2.8588295215812	3.40466142278545	2.45365660233348	3.55650683018939	2.6367869402391	4.21840520767024	3.58265716220957
ASAP3	0.999859537126992	1	20	12.3101966954153	4.96407137995409	4.44884313025423	0.133977979570485	0.0301152402204006	3.51607664745791	3.69692616016835	4.19016212372856	4.14170204860185	4.26176511647368	4.38299596812973	4.62725078602696	5.00724843608156	5.06054994718174	4.82657587116732	4.58094487587115	5.0236999555282	4.33211776715101
ID3	0.934011370695107	1	23.1067961165049	1.7863402229071	8.70008752284048	8.37155263500433	0.381424224340689	0.0455619454324187	9.92875075137374	9.37391056174635	8.11738404960862	8.07750604150212	8.16794885434061	8.06710262292311	7.64746328567641	8.45665528657593	7.97698026752975	7.89430792424349	8.57872228522785	8.31190704747027	8.73816609890826
RPL11	0.983337720645273	1	20	7.9999324559169	10.9589164589616	10.8505312025618	0.0205836717335999	0.00189701972643884	10.8810757707097	10.825621665945	10.8040087988435	10.8688341688371	10.6741012204529	10.8282021146503	10.8173084305057	10.9258309115186	10.7213035935873	10.9344584935139	10.8218342048564	11.0718987176341	10.8927200502443
TCEB3	0.588743038657324	1	20.695652173913	2.008188152076	6.2000520756023	5.91507315084873	0.395093606211085	0.0667943736510503	6.57509557712464	6.55206393230745	5.2910098857742	5.42576026804699	5.77331818109057	5.95618094669891	5.38462748222003	6.28437402746584	5.54326425688306	5.80337609973409	6.62821529142743	6.38822507777335	5.92946798939447
PITHD1	0.965070262998424	1	28	23.4476265649879	5.94427921669946	5.69341986869394	0.131777642640791	0.023145604167609	5.79344051560301	5.52450654278761	5.69402528124661	5.78156235657315	5.6586827830939	6.02508762880432	5.88841106731848	5.95643730876906	5.50018687549136	5.55157672712043	5.47895132560152	5.6688100821589	5.36201318771904
LYPLA2	0.976838682904984	1	22.5236593059937	6.75440830680987e-05	5.7541676991945	5.51343167890311	0.143362540701682	0.0260024153831908	5.61665563283042	5.88231924798944	5.73732149805886	5.12212042298067	5.70274533525448	5.41141958733461	5.84922667323655	4.94675468707266	5.63904159130071	5.29410101217135	5.29591490041879	5.53744823422938	5.84420526490261
GALE	0.779348113193004	1	20	12.1833632843735	2.79241867627707	2.25943754146735	0.311754251625266	0.137978698637893	2.79189956675389	1.84237136235556	2.02136043755946	1.96753652637951	2.94377271810579	1.40103587475978	1.88087218342148	2.82139126985029	2.6763964955643	2.73441495560982	2.1531791441916	1.7804296371	1.93354288184838
HMGCL	0.940839268635389	1	26.7415730337079	5.363333176385	5.482665622475	5.4946014204329	0.0722159471387112	0.0131430729206599	5.60554990136782	5.26434354524723	5.2910098857742	5.30560185153126	5.46759978207552	5.45488346235644	5.46458933154798	5.55853646167026	5.28017269738991	5.60935610325781	5.58922802318985	5.28002711737561	6.2498690074666
FUCA1	0.847328616876334	1	20	15.5203547974951	4.01107321849579	3.86419991304489	0.418871656020096	0.108398029461689	3.46783130930898	4.4531215353897	3.5784021884863	3.2468629936054	4.37502444317306	4.25770082219446	3.26830332767507	2.28312744083135	4.3940529440695	4.54007674909997	4.12417879018273	3.69183556378623	3.95218227014455
PNRC2	0.999616352140479	1	20	13.1194195386694	5.50950240717015	5.42035132606367	0.00974875753021078	0.00179854716858187	5.29585025762902	5.00808952376835	5.76896173641739	5.53667587421488	5.28642255630383	5.70336723762581	5.27061287141952	5.86131945574841	5.08018415008545	5.34033252148669	5.3801429426984	5.45663930976237	5.46079473473891
SRSF10	0.922754386084264	1	24.5360824742268	15.7803503270966	5.84214171114042	5.76217386845633	0.0500778003177737	0.00869078258674437	6.38033928707312	5.46737751095553	5.8793778063461	5.87951425327097	5.75947709146604	5.8731768518105	5.54035104431593	5.7711614491453	5.21061482928441	5.51173015380502	5.7242630983075	5.80561009480315	6.08621960087417
STPG1	0.921554330939684	1	28	20.0561560969752	3.76756173107595	3.25478366920274	0.191037190308889	0.0586942819323178	1.82338351631634	2.8400065244347	3.31818429947175	2.59882220118845	4.18099669273258	3.84360588250616	3.48830472514715	3.06851739232667	3.62493241351963	3.2999924205871	3.37193120684994	3.3775016832802	3.35502637714107
NIPAL3	0.770056670558083	1	20	8.4175722084003	6.49885101891353	6.21539603351857	0.219001972999889	0.0352354012228423	5.69209033423316	5.52450654278761	6.52336380448602	6.14761083921581	5.99032132129023	6.20556212117632	6.40988308614989	6.20050032317274	6.90993282814051	6.12722688187488	6.0541190604846	6.51336433525829	6.56614347394022
RCAN3	0.60462772927544	1	27.3563218390805	23.9176167749837	2.97123508876799	2.37171819646835	0.575352884020768	0.24258905837865	2.53521715678502	2.42575773525197	2.59243010677285	2.37827580274302	1.81410852316804	3.19368129823965	3.20762970007355	2.40804413548126	2.45365660233348	1.79105458269045	0.58088604430737	2.57658548274723	2.4773378613231
SRRM1	0.995217984403679	1	20	13.4049228107593	7.47447830558008	7.26976259827389	0.0551563242270155	0.00758708740229174	7.11885202894177	7.11853053226758	7.64118326080176	7.40278989474993	7.30940066213118	7.63176102668891	7.28226519618808	7.30035159286204	7.20642477816144	7.22029887525666	6.66225609940805	7.27830003986587	7.24680999608269
CLIC4	0.933887612689066	1	20	19.8501895830246	7.78690178318622	7.7400705418987	0.190879761485881	0.0246612431311326	8.3668890953847	8.35732573231929	7.42319894571495	7.84402858614765	7.95674813353494	7.57708092594834	7.65883923862702	8.01857039833458	7.23735855165215	7.49009860856439	7.91422147724213	7.64487306533209	7.21319920478677
RUNX3	0.996843787417291	1	20	11.4395854200362	4.14353892807783	3.8077356964641	0.220343257456936	0.0578672668015138	3.25689071266834	2.8400065244347	3.98991129171434	3.11006656859968	4.00448132001889	4.35267749482902	3.92509392897512	3.67709588838301	4.51439788092957	4.28034336265674	3.19719719479719	3.69183556378623	4.41329649775671
SYF2	0.929797973390909	1	28	16.6829078779273	7.52997832745477	7.12339169824269	0.27122593834977	0.0380753929924534	6.27212333841895	6.72044156730154	7.3998103870943	7.47071779371783	7.44960753844764	7.49617727818051	7.45207517746325	7.16528630471709	6.8596945991114	7.35588109222839	6.50231894481377	7.43415917341595	7.04508176542326
C1orf63	0.973078745504653	1	26.542750929368	16.0742196182468	5.8654305474869	5.93005494510444	0.0555940537770417	0.00937496436233486	5.98558869517191	5.56591605036954	5.90808034076263	5.78156235657315	5.77331818109057	6.03466817514194	5.64701891823563	5.81694461579931	5.80162309804772	6.22903118306533	5.90571994521774	6.23916195097908	6.40677791748376
TMEM50A	0.991300200876108	1	21.570996978852	14.3020310528729	6.21897993515473	6.09656841559433	0.107044010988742	0.0175580759029843	6.40617087609551	6.35354489851969	5.23168995348659	6.01020201768018	6.15796174737521	5.9152757622033	5.9728683420869	6.95614848910848	5.58509259720134	6.17902682842103	6.36437674138774	6.39907806372862	5.9016032396717
TMEM57	0.999390570800761	1	28	19.2550831086047	5.59929392785127	5.15143979251052	0.306854163355529	0.0595666795527053	4.64303186118084	5.16003995400869	5.2910098857742	5.50973611665388	5.46759978207552	5.71533129708627	5.35695738220834	5.43184920684853	4.59849514963625	5.40701534104442	3.59980008296389	5.49760948656328	5.14150435989687
LDLRAP1	0.999410058978508	1	28	19.9999324559169	6.80140705428685	6.41088199581922	0.0158497074989426	0.00247231309346808	5.80319468139908	6.27248526710574	6.13547660320078	6.22418313447537	6.50347082024247	6.27995009831648	6.63968028198957	5.97674921506304	6.84255209487732	6.79163479533935	6.37467930487632	6.5816443295968	6.92564726233365
MAN1C1	0.994251770210188	1	28	19.9999369202923	5.98966873611792	4.54766499501606	0.0249753110147655	0.00549189771940914	1.9691445460027	2.92733013678005	3.71462365734653	4.21023786876925	3.50459102552661	4.75164407290285	4.82197489739936	5.54499710920374	4.93677881865653	5.42857517809242	5.60681495750095	5.72164175046559	5.99686249187813
SEPN1	0.999999923143501	1	20	18.8543449824588	4.32284457862393	4.25724137333493	0.0261546786143568	0.00614357428220434	4.40756724572303	4.16051385365962	4.15865824088836	4.27566498869071	4.22194605232427	4.22459973821729	3.88690643883448	4.77181802973584	4.19232400970475	4.07693289065086	4.17221986601817	4.84474003007632	3.95218227014455
MTFR1L	0.541803703391126	1	28	23.8519388003168	5.6424072547724	5.48742592728027	0.13033976525232	0.0237524418515331	5.03945010220618	5.16003995400869	5.27640699594951	5.20842308497405	5.71713878735031	5.51087050116967	5.6123319263721	5.5984084336827	5.66527795101911	5.06549817987713	5.64135843399772	5.83787519009522	5.87318968251964
PAQR7	0.953573749091943	1	20.2266288951841	17.063227925175	5.13692678168917	4.65395212178383	0.101491472474045	0.0218075884362868	4.50641031497607	3.69692616016835	5.02009664635909	4.84876239284705	5.1230787870713	5.11892386538907	5.11412323138391	4.98736436726555	4.91507715532026	4.6172093149725	4.26375373555793	3.94978486024155	4.24609742075566
STMN1	0.979182769755078	1	28	13.1583438167891	7.15014111368206	6.76567897997004	0.20839192825578	0.0308013325599293	5.7129379737022	6.75068452003226	6.9624775155606	7.25651385642103	6.90655597017586	7.17519062632096	7.0514393882414	6.82224978374012	6.69117465892658	6.74083552517447	6.33302012009826	7.14281211200374	6.56614347394022
PAFAH2	0.973787063599374	1	27.148288973384	12.2764494984094	3.96924715831818	3.77641124215622	0.212260335108767	0.0562068910131652	2.71130854554183	4.2308580549571	3.91646839945562	3.91408498674605	3.69113638747198	3.92827939218549	3.96229662445196	3.62656995132993	3.87021367367922	3.70523884239975	4.30743113352004	3.69183556378623	3.65119670784647
ZNF593	0.52147842078722	1	27.5675675675676	26.3051081317693	5.93831648085464	5.91918749635305	0.161260193229735	0.0272436366188926	6.56366397829106	6.04734743486943	6.06924682146074	5.65204182690124	5.82739166541816	5.85165757192305	6.02654573682031	5.79423463793464	6.02066652868793	5.7184042872845	5.7402872927371	5.78920285281201	5.73791269182405
CEP85	0.982032881427109	1	27.5675675675676	19.7399229224998	2.62077670861515	1.87952421903912	0.442042165828413	0.235188331893059	1.0243740552326	2.42575773525197	1.31178548077403	1.96753652637951	2.73330254051168	2.61167271976848	1.88087218342148	2.40804413548126	-0.143520440799451	2.58881608730835	1.70803198557627	2.02424128232678	1.69465666903714
SH3BGRL3	0.952731326572016	1	26.1538461538462	6.75440830680987e-05	9.35831708775675	8.76885037280284	0.095616489501699	0.0109041077720131	9.38209540415942	9.05925669238952	9.04998107792723	8.79869221899481	8.77136262622182	8.65355319143339	8.73701847145055	8.84567344734162	8.47099993680363	8.40451588725212	8.81077934186302	8.32049571354001	8.68398742049005
DHDDS	0.97747386282772	1	28	6.75440830680987e-05	5.55161867671404	5.0376950536809	0.048000860775339	0.00952833791324192	5.56025179833759	5.43794163069642	5.07175241267564	5.10422261315815	5.18651944957785	5.11892386538907	4.86189625543017	4.90496871514729	4.95815886776792	4.95097732424588	5.00897540224561	4.35844066357073	4.93707922125431
HMGN2	0.999987468835842	1	28	23.5306443467015	4.19759414529774	3.63887881554849	0.192221239728327	0.0528243037132725	4.15678872349684	3.08756028781011	4.22099273758861	4.53812153541722	3.21114876656407	4.29005944068011	4.42890755956195	4.24446645944995	2.77607113444362	3.90302325103376	2.49287594571398	3.28691482619759	2.4773378613231
ARID1A	0.998861212812267	1	28	19.9999324559169	5.48089403898447	5.06820223371114	0.112975882856288	0.0222911157934522	5.18084058233451	4.94671187555014	5.2910098857742	4.95243638517407	4.86321264623682	4.6305139535325	4.53148504612298	5.27666539466442	4.75327368155504	4.89011705159542	5.94772960778013	5.23227616521802	5.46079473473891
PIGV	0.724078408890807	1	28	8.60093835540644	3.29171742290457	3.31509792252891	0.210972251006283	0.0636398248065454	3.00973766427324	3.48301042272333	3.06985769025441	3.4867825717103	3.21114876656407	2.80321078551535	3.26830332767507	2.82139126985029	3.26205368910999	3.2999924205871	4.17221986601817	3.8265676136858	3.58265716220957
ZDHHC18	0.999912992664227	1	20	12.0353641677151	4.15970888003735	3.9370855717183	0.109338439579947	0.027771415578409	3.19895753944767	3.29879251394375	4.0252766869973	3.59326991741523	3.85629927104622	3.96882264647763	4.25991734957482	3.94791716054686	4.3940529440695	3.84006049942162	4.50794284136296	3.61943708973493	4.52709365957703
GPN2	0.978643743113768	1	28	10.736620483469	2.98919106529501	2.90290491423283	0.300442247108156	0.103497102380136	2.79189956675389	3.00966852666438	3.31818429947175	2.37827580274302	3.290291647829	2.80321078551535	3.00860971182696	2.14636059702385	2.77607113444362	3.96335267797129	2.76763572829322	3.46273507874469	2.31781539313053
GPATCH3	0.985528122344351	1	28	19.9732362112474	4.43705719585395	4.30584851723761	0.0534955897440788	0.0124239367757412	3.41791660664716	4.39303346512953	4.36597511430647	4.17637689820645	4.57791958818161	4.35267749482902	4.48110778489507	4.2105641792889	4.42509332474235	4.32701075964773	4.17221986601817	4.44477438696562	4.59825908956717
NUDC	0.918841482718196	1	23.7209302325581	0.5106722852201	6.27134076708378	6.31418258534847	0.162823605993039	0.0257869651046926	6.96224449296366	6.36922428030052	6.58391482967944	5.91074074865112	6.29859502120728	6.23078669861304	6.37582056637544	6.0647716705468	6.36281583640295	6.17902682842103	6.14117972737324	6.45215110257879	6.33567131546335
TRNP1	0.854411281491944	1	26.542750929368	6.75440830680987e-05	9.20266106476988	8.5967220179359	0.0555746762143993	0.00646463571794578	9.15622862497453	9.06408165784664	8.98073403926775	8.62286192792193	8.53387185351157	8.51497456533066	8.39151359742858	8.44212022721539	8.59560405513097	8.24658239772278	8.44334118839835	8.35991365290941	8.39268621749902
FAM46B	0.885569629636588	1	20	7.831588927866	3.19866211195767	3.14714031209944	0.304052265377618	0.0966122368960367	3.60798129626652	2.92733013678005	3.2599938813085	3.87239579981193	2.34570634030948	2.80321078551535	3.53843560848689	2.99075237591318	3.03942974066466	2.73441495560982	2.76763572829322	3.61943708973493	3.58265716220957
SLC9A1	0.999781060062493	1	20	9.49286724401617	4.69450243906031	4.65440749582963	0.0602148948979661	0.0129371772780787	4.4823271456031	4.92565834103411	4.54720924157631	4.51120901271592	5.07918016799021	4.32170817164681	4.80159217341466	4.59914851477788	4.75327368155504	4.0212602358637	5.1595671455409	4.90689281376407	4.41329649775671
WDTC1	0.721886680243956	1	21.570996978852	10.4940732927363	4.96396627850406	4.57373221453987	0.279220960813065	0.0610488213379487	4.12603046485177	4.26478439728604	4.6413887594348	4.51120901271592	4.30051461023137	4.38299596812973	4.78091734583058	4.46179296169982	5.15615320412925	5.0093737842897	4.65043016061363	4.00765937304009	4.82286664769186
TMEM222	0.84655675060237	1	28	23.6847109962517	4.33766192307052	4.28128175821298	0.145608519297829	0.0340104967439953	4.24531436388454	3.88318087944793	4.52267135820063	4.24332229203746	4.09543693117568	4.25770082219446	4.22972263407392	4.62511729837946	3.57044308497439	3.84006049942162	4.50794284136296	4.52623214443345	4.96427346923994
LOC644961	0.932429533958786	1	28	21.231625987721	2.43212972576803	2.19364639785306	0.259277267953888	0.1181946498796	2.43839522912002	2.54099231856379	1.70976486856451	1.96753652637951	3.03851177000494	1.81094209183645	2.28493044957297	3.06851739232667	1.67431040776365	2.24438868476529	1.42044905785475	1.48686381140981	2.62096458313776
MAP3K6	0.907044121099917	1	27.148288973384	0.468745232566203	3.98186514148574	3.70783683420319	0.33758482232714	0.0910462993444228	4.27365559772146	3.36284797711743	3.67063030254061	4.06974731427328	3.12741100840245	4.12048013098683	3.72316682030363	4.02796188157104	3.62493241351963	3.96335267797129	2.1531791441916	3.61943708973493	4.33211776715101
WASF2	0.984182957139175	1	28	19.9437292162448	8.54567178253794	8.50949675835036	0.0271712434313988	0.00319304938975806	8.2015619754396	8.50834059280781	8.66618912168927	8.25020360617962	8.57396413092059	8.55380503071815	8.62112543367917	8.27175153127765	8.46727675371925	8.6095455001602	8.57872228522785	8.56416632656707	8.74013416283973
AHDC1	0.999951926693784	1	20	16.5493919231382	4.30584972818427	3.91644827289936	0.101707951186703	0.0259694355956368	3.69438028176008	4.08656314733537	3.62525311095977	3.73957285221484	3.290291647829	4.12048013098683	3.58688287848653	4.14027170792273	4.04023992304034	3.70523884239975	5.55339761332705	3.3775016832802	3.83920692711485
IFI6	0.553704175601946	1	28	13.076673293581	6.85856284400161	6.79877233138703	0.114239788280491	0.0168030024704746	6.5229246148506	6.55206393230745	6.87794684125759	6.9050229169076	6.8357689354423	6.76747811750083	6.67372354953257	6.87730929575387	6.77186951895429	6.81637903753039	6.79858684605048	7.21828693437495	6.85475737309148
FAM76A	0.565283907237128	1	26.7415730337079	12.9817692056545	3.59276099921554	3.42074524467427	0.370447236347331	0.108294307190539	3.07560727254327	3.00966852666438	3.52997858680913	4.10617322973622	3.21114876656407	3.1235876348893	3.72316682030363	2.523001451536	3.57044308497439	3.70523884239975	4.12417879018273	3.3775016832802	3.51069832135986
STX12	0.955867883647175	1	20	11.3829389192971	6.51751370421534	6.46338099174827	0.0489972163518163	0.0075807408559654	6.88627354180173	6.08581483943856	6.54179743914328	6.71171930205437	6.53631047357997	6.40340749901287	6.32674015318516	6.56487999676729	6.14706102926231	6.65198090305552	6.58450271697605	6.04553519920843	6.48397001606283
PPP1R8	0.567980900227468	1	20	0.8571311837139	5.01602463685793	4.80040522671265	0.141723975426163	0.0295233357878866	4.84540393640946	4.64566990009096	4.72979515972876	4.48378489612326	4.93885141756413	5.08243791458812	5.02901539382852	4.79488080361247	4.7775294628057	4.95097732424588	5.06093892699721	4.52623214443345	4.6660784706722
RPA2	0.936668143643997	1	21.9692307692308	19.8550488710681	5.96048560401536	5.70221439253892	0.165904430741892	0.029094737468828	6.04434322200647	5.46737751095553	5.1855424275755	5.50973611665388	5.36164501627754	5.69130313171726	5.78837929976048	5.48953212142816	5.8821259798794	6.03184527682384	5.91985952196259	5.98918999952697	5.87318968251964
XKR8	0.996373540084999	1	20.3418803418803	0.790579874547984	3.56455380241128	3.2688950847985	0.0713105814446241	0.0218148883934034	3.51607664745791	3.64634675666876	3.42796450539474	3.54100851916614	3.12741100840245	3.1235876348893	3.07804531743377	2.62947087654228	3.26205368910999	2.73441495560982	3.10119467072197	3.94978486024155	3.43496102621146
EYA3	0.789988008935368	1	25.4092526690391	2.4041462644422	4.60634202193323	4.31959119177473	0.250696060191431	0.0580369875438215	4.32872057758685	4.12401227598504	3.91646839945562	3.54100851916614	4.41088428656088	4.1907213154142	4.40208165137741	4.77181802973584	4.59849514963625	4.13053676012728	3.96963991355993	5.18289046933438	4.6325672570053
DNAJC8	0.413439426910928	1	28	15.6478611025679	7.9759330039009	7.66444726011205	0.252157366555986	0.0328996153275506	7.39522927159513	7.15516931751038	7.94343238729547	8.01661474350405	7.7760681526109	8.04119595748486	7.55307444949051	7.57804720205177	7.50767604678866	7.64547250590411	7.57768193784771	7.8486276096448	7.67486564246085
ATPIF1	0.999994703347956	1	28	19.9999324559169	7.33083671393318	7.26504994435031	0.0196767359100962	0.00270841027395797	7.54516519180894	7.09985619647346	7.46243203803524	7.49495903141949	7.13812937332533	7.06262918812695	7.20676981480859	7.18287733600589	7.09984619642048	7.33319826581622	7.15598971672017	7.37492057986444	7.30114435872978
SESN2	0.918002862603455	1	21.8348623853211	13.2190639801429	7.98113584325378	7.66922637580818	0.171850135464223	0.0224077536694324	7.31227501240582	7.5825600550013	8.09882945081528	7.76364382692753	8.04497184834226	7.88312988083904	7.81189533647879	7.48184483143638	7.69123913673685	7.68631687192082	7.40749673229793	7.12330990358194	7.51853620566103
MED18	0.945987571037212	1	28	15.6771315328697	3.84046287011174	3.49966609792796	0.29515785179392	0.0843388607755106	3.81498949889828	2.54099231856379	4.0252766869973	3.73957285221484	3.80331842898446	3.70647921023465	3.26830332767507	3.34340811763145	3.19159490698723	3.47596537659096	2.76763572829322	4.00765937304009	3.89680018296377
PHACTR4	0.914183766398454	1	21.3134328358209	12.2632875193596	5.69418587395175	5.42638188897311	0.169818058401242	0.0312948962818719	4.66459524758474	5.45273464351917	6.12736225472114	5.25783054896135	5.58211592156332	5.70336723762581	5.32874619008605	5.44648759022112	5.31373314049891	5.64662888109027	4.9822744923664	5.07873842374438	5.67346217924505
SNHG3	0.564834479021502	1	28	16.4830867963566	3.76176620050957	3.5062243479326	0.344134700620937	0.0981496522958811	3.07560727254327	2.16335398719131	3.0004706967449	3.82946599239845	3.80331842898446	3.70647921023465	3.07804531743377	4.43267983186041	3.32923102227747	2.98778940214897	3.5277700003329	4.31325579264442	4.37327803594709
RCC1	0.596385993835413	1	21.570996978852	4.8579384982129	5.73705158072307	5.29116884458209	0.151644245098351	0.0286598764002073	5.56025179833759	5.46737751095553	4.47230689588798	4.93228904504867	4.78338773890207	5.35135269423975	5.11412323138391	5.87220313319781	4.89304405388372	5.03770888705294	6.06688260389873	5.97475301467648	5.46079473473891
TRNAU1AP	0.820891172428928	1	28	27.6644569344098	4.69361106809031	4.39156118241138	0.288039617046317	0.0655893439900013	4.30145078766066	4.39303346512953	4.05979585784796	4.39823873236404	4.4800358803425	4.35267749482902	4.31847458347652	5.00724843608156	4.7035033093538	3.84006049942162	4.02301348204259	3.76077383130463	5.25596764025075
SNHG12	0.999999998141088	1	24.2033898305085	4.57563123113153e-05	5.26470397569323	4.99523034138473	0.0490709536111172	0.00982356172939047	5.26794590500353	5.31379735898321	5.05473850324471	5.35184189327918	5.01072131608508	5.1719789198368	4.80159217341466	4.77181802973584	4.62547238347855	4.79372403898125	5.03519110716303	4.26660985869861	5.51697203163699
TAF12	0.998794259797323	1	27.7821011673152	0.6445465744514	5.2595275219624	4.98913073775399	0.189059555830637	0.0378942877563774	5.00605524690493	4.6711931146864	4.7927169876069	4.48378489612326	5.07918016799021	4.47030625369671	5.27061287141952	5.37176356989994	5.26309510154008	4.82657587116732	5.13553497925812	5.30332270000302	5.09304905171052
GMEB1	0.941799642890819	1	20	16.3469507593632	3.95532986873879	3.41094600568629	0.270426991234413	0.0792821084777044	3.36621286076559	2.74705489656074	3.67063030254061	4.17637689820645	3.69113638747198	3.84360588250616	3.96229662445196	3.72591202231036	3.77704351712562	3.90302325103376	-0.143520440799451	3.88949129984517	4.05694955164481
YTHDF2	0.99993948661475	1	20	7.9999563215927	5.74346545606612	5.60062606445934	0.0685786304068325	0.0122448150648766	5.30960261411927	5.56591605036954	5.60332832547463	5.70049620413898	5.34320389454889	5.55147952221041	5.477495806509	6.00669073492616	5.19268842293356	5.959635608257	5.691670669204	5.68663647173922	5.75358527684384
SRSF4	0.917726900091878	1	20	12.5001632674584	6.99039984301295	6.73173086696223	0.12681416963362	0.018838270890477	6.25089708092828	6.45254115866921	7.13832195806914	7.21124697727376	6.66066824122258	6.84575687445183	6.7765148022075	6.94588221685727	6.44840089321444	6.66111670792833	6.61088887025885	6.70046582135086	6.62696958524093
MECR	0.998981731808138	1	28	12.3453529748205	4.27011352076638	4.17303232519288	0.0964485313421977	0.0231123374626004	3.69438028176008	4.36202410384024	4.12645102608023	4.14170204860185	4.6091253000473	3.75365121478807	4.40208165137741	3.98849458775208	4.22796569782625	3.84006049942162	4.61610580988232	4.00765937304009	4.56311513717389
PTPRU	0.948230014641864	1	28	19.9999225561266	5.05082790086003	3.8667995436459	0.134779216214067	0.0348554960485455	3.00973766427324	2.30051354996853	3.52997858680913	3.64370415077882	4.00448132001889	3.38558694962546	4.16736852946029	3.67709588838301	4.45547989684264	4.37221576972935	3.79653890250562	4.67652614679586	5.16513507664532
LAPTM5	0.998888663875721	1	20.5763688760807	11.3653482357786	3.69786114082271	3.48590888718354	0.22700904138297	0.0651219090142035	2.79189956675389	3.59392946166868	3.62525311095977	3.03647520176629	3.56949012561338	4.00825761100789	3.26830332767507	3.27943838799544	3.82438058817807	3.90302325103376	3.37193120684994	2.41488445494243	4.33211776715101
SDC3	0.691123610371658	1	20	19.9215286317473	5.59024983659469	5.45419969405862	0.130037441946716	0.0238417090023985	5.60554990136782	5.69594575028602	5.59157954857083	5.27393071653545	5.70274533525448	5.38169873033057	5.68089146762587	5.5035995561405	4.84794192688531	5.44981756018197	5.45972362438627	5.53744823422938	5.23378999471041
PUM1	0.999968354974924	1	20	9.52159312110403	6.25036573269172	6.1540931900971	0.0313571719004664	0.00509533588976602	5.92433939856562	6.38473508714113	6.36674698473702	6.05747412915857	6.34567423233105	6.0441855191495	6.26852429095588	6.32455047618635	5.92618795520404	6.05974665737126	6.30096679975235	5.93055445546054	6.06124871387852
SNRNP40	0.95002965672391	1	24.7058823529412	4.4175630567373	2.51388214872784	2.1488648716779	0.166898347991993	0.0776681447920334	3.46783130930898	0.435188776677169	0.37806982773274	1.7997558437758	2.48679546872106	1.62049836998317	2.50259178631743	3.27943838799544	1.67431040776365	2.58881608730835	2.6367869402391	2.41488445494243	2.62096458313776
ZCCHC17	0.992679684926191	1	20	7.8289545399058	5.9778243487362	5.87723243892305	0.0853402170375444	0.0145204767591568	5.54870149897176	5.9359467262881	5.78967618112347	6.23244561846008	5.94211999199218	6.10000761626991	5.52799716716482	6.24304660832434	5.98985605194312	5.80337609973409	5.4979261339567	6.20245992626702	5.64012402965691
SERINC2	0.885150144008337	1	21.9692307692308	2.631680381103	5.80886446545736	5.45969652840156	0.05036406501104	0.0092247004479176	4.68584107526546	5.39263011667922	6.64771099294414	5.24154867728044	5.70274533525448	5.55147952221041	6.23090916539601	5.29295681122568	5.90432517549306	5.22185136646453	4.89907217672463	4.77978862068673	5.34141851595326
TINAGL1	0.77876604807921	1	20	12.1976265078303	2.19324193996934	1.95981143002392	0.479157250142515	0.244491507091918	2.10152076187902	2.54099231856379	1.87395871619331	2.11782186703674	2.34570634030948	1.81094209183645	0.764623944407756	1.82645643449939	2.19013559520829	2.58881608730835	1.42044905785475	0.620869444652929	2.62096458313776
PEF1	0.447038376866498	1	22.1052631578947	3.7894061401275	5.78249640755081	5.45982723169825	0.139755857245334	0.0255971208088693	5.86037404094503	5.42299536143076	5.13786986373387	4.78278241972344	5.24728750247823	5.51087050116967	5.46458933154798	5.40211917302089	5.55734221648664	5.51173015380502	5.67509411532254	5.93055445546054	5.67346217924505
COL16A1	0.800831891148242	1	21.0619469026549	1.2488705339552	7.06254189733986	6.85749907046873	0.233598426722481	0.0340646676466139	6.97955326306447	7.17314558605361	6.35289452473918	6.46760064866266	7.12199369601274	6.58390454042442	6.86266192138801	7.11577489445296	6.58523138873436	6.76645873770009	7.49981151655123	7.11016041361305	6.89063768960084
SPOCD1	0.990090401162353	1	22.5236593059937	5.24765998383438	4.28705502006806	3.2947739039737	0.369209706565928	0.112059193536964	3.89013493297217	4.64566990009096	4.30971819942094	3.99401456831122	4.0506758010911	2.80321078551535	3.26830332767507	3.4634196382165	2.45365660233348	1.49663368512573	2.99834545486327	2.2327446363117	3.51069832135986
PTP4A2	0.979302570407708	1	23.5643564356436	7.3058355356247	9.17851058746681	9.15597261728573	0.0366015000962947	0.00399755456096429	9.21586778009909	9.14144856005103	9.1958220361152	9.28328082540043	9.06517845089374	9.25495800771569	9.13543042238482	9.13265368884995	9.20313858919859	9.19653809779877	9.04167394201948	8.99453230879542	9.15588292465567
KHDRBS1	0.362729854643431	1	20	19.7721425955296	6.42776969043095	6.3949184757097	0.282384865862112	0.0441576959791929	7.05904777339156	6.6191699190706	6.40752375767926	6.28105079221185	6.40021342916098	6.49647695164513	6.22326700400027	6.51018874569318	5.66527795101911	6.12722688187488	6.82887548564637	6.62851009496402	5.99686249187813
TMEM39B	0.960704837454852	1	22.9581993569132	2.08353374209049	6.00927089544113	5.55689732732532	0.206994057640166	0.0372499338114995	5.82250736902272	6.03756815722361	4.70819623748555	5.03032476152266	5.6882068345092	5.22315188586082	5.32874619008605	5.79423463793464	5.6257422926897	5.47075170046605	5.94772960778013	5.82183283949792	6.02296280135615
KPNA6	0.585968929182086	1	20.458452722063	7.5684742798222	7.34702422455621	7.20359990181821	0.124346295994158	0.0172616882793244	6.67409747339585	7.13696623191097	7.44294885236207	7.27662937064122	7.24629195458015	7.16213787700377	7.36098730107113	7.26775212829926	7.45224914035262	7.14415526666976	7.15598971672017	7.21214600278231	7.18457938919913
TXLNA	0.999899582580183	1	25.2296819787986	22.770240517225	6.64901077948124	6.33564196970601	0.0616633490509053	0.00973277046678928	6.27212333841895	6.22156920805547	6.1595493585498	5.8259194882093	6.19956076494835	6.43991739446706	6.12825681108354	6.40169502884605	6.59890763492195	6.50751102193648	6.41516922589947	6.48308235256498	6.73354862243546
CCDC28B	0.842482293335806	1	28	11.3212743117664	4.56166286287394	4.0367424058821	0.273683077949393	0.0677980040417239	3.92628907626506	3.92621582156355	4.09350835667411	3.69243467784897	4.22194605232427	3.32441148794785	3.7658766453332	3.57421007719431	4.62547238347855	4.32701075964773	4.61610580988232	4.64039485614853	4.00551671581217
TMEM234	0.865310869117365	1	26.7415730337079	12.6943310185523	3.57918050329169	3.28410569573543	0.454141946937892	0.138284814501439	1.0243740552326	3.08756028781011	3.67063030254061	3.11006656859968	3.74831752436678	3.19368129823965	3.67915393105998	3.21250007538748	3.26205368910999	4.32701075964773	3.37193120684994	3.88949129984517	3.27040170303486
EIF3I	0.982356735089523	1	24.3686006825939	6.75440830680987e-05	7.14191257667714	6.94611110303113	0.077046170183934	0.011091986442646	7.2023105814329	6.93053387813192	7.0890358194949	7.09824396816603	6.8357689354423	7.05323313565381	6.85278992573173	7.19593126503301	6.74136482492574	6.89592283207554	6.54855328142299	7.0075224960915	6.9117452144976
MTMR9LP	0.605775030031546	1	20	7.9999324559169	2.94683762429989	1.98333434701935	0.289796149671452	0.146115631036679	-0.143520440799451	1.16713215539074	2.39026821352965	2.25391843383234	2.48679546872106	1.62049836998317	1.31762062090853	2.14636059702385	2.19013559520829	3.20324203611679	1.70803198557627	2.2327446363117	3.35502637714107
FAM167B	0.552243145512639	1	23.4098360655738	23.1206188475816	2.72082391053958	2.19738072563341	0.33332973493383	0.151694119751481	3.07560727254327	0.435188776677169	1.31178548077403	2.11782186703674	1.81410852316804	3.38558694962546	2.39786208794386	2.40804413548126	2.32790455819018	1.79105458269045	2.99834545486327	2.97503304390269	1.93354288184838
HDAC1	0.657092530159908	1	25.4092526690391	2.5083686820729	6.16537555063622	5.94816055459715	0.171400957585561	0.0288157920439943	6.11653068475689	5.98765201586214	5.41618231440521	5.66430884114131	5.89225239524396	5.70336723762581	6.32674015318516	6.15666108563545	6.05083274584021	5.86792463066985	5.891440416425	6.29833038904587	5.9836331033371
MARCKSL1	0.938886710431994	1	24.2033898305085	4.9121755551486	4.33883142236905	4.05116857151858	0.253585280600632	0.0625955884392082	4.72741652940835	4.16051385365962	2.76971391590624	3.43043858852876	3.95675864430762	3.1235876348893	3.84768059596881	4.79488080361247	4.3623299998197	3.84006049942162	4.02301348204259	5.05148163675932	4.6325672570053
BSDC1	0.978177619275582	1	21.9692307692308	17.0090415392559	5.40876294132378	5.06348184448829	0.245506630839208	0.0484857334101922	5.37646414337347	5.16003995400869	3.7573150873467	4.78278241972344	5.50125662306957	4.49827368641041	4.67285071567466	5.95643730876906	4.7775294628057	4.6172093149725	6.16511882243005	5.72164175046559	4.6660784706722
ZBTB8A	0.523187020714792	1	20.8163265306122	7.1253732037389	5.36941765377964	5.03715885270433	0.176122418598776	0.0349646345785224	4.45783511670436	4.48225240736631	5.64938940922254	5.27393071653545	4.98716026553888	5.13682654973618	5.27061287141952	5.41706077050504	5.26309510154008	5.22185136646453	4.65043016061363	4.90689281376407	4.88110286029031
ZBTB8OS	0.48272611075664	1	21.7021276595745	16.700612076448	4.76563354893944	4.71769656510995	0.342909220950764	0.0726857304657474	5.30960261411927	4.26478439728604	3.83908528936777	5.04915710641014	4.6988860560095	4.6555672709075	4.53148504612298	4.70033152288227	4.42509332474235	4.82657587116732	5.3801429426984	4.77978862068673	4.56311513717389
RBBP4	0.999998931843072	1	20	4.1167970299139	4.14431784939235	3.69446534625864	0.070786159305103	0.019160055020353	3.25689071266834	3.48301042272333	3.7573150873467	3.95460324871498	3.63159500970627	4.00825761100789	4.31847458347652	4.06637817086314	3.77704351712562	3.55650683018939	3.28720797954215	4.06330148385546	2.98192216182582
SYNC	0.734658549231227	1	21.8348623853211	12.0934249950175	2.31547944251773	1.63984348849243	0.120093913121227	0.0732349849019029	0.72928756713634	2.74705489656074	2.15508825580472	2.958927236573	1.58217042997734	1.81094209183645	2.28493044957297	2.99075237591318	0.863820687305708	0.626812837556312	0.58088604430737	-0.143520440799451	1.93354288184838
KIAA1522	0.85949101384446	1	27.5675675675676	16.2810615168788	2.60650705070332	2.28050161088083	0.344466110439541	0.151048396017793	1.9691445460027	2.01177117915546	1.31178548077403	3.03647520176629	3.12741100840245	1.62049836998317	2.50259178631743	2.523001451536	1.86747729051296	2.03545509672778	2.49287594571398	2.72197547594124	2.4773378613231
YARS	0.999717258549221	1	28	23.1868367594163	7.35377390578713	7.05904825448706	0.0856856295786833	0.0121384110845563	7.1649722577928	7.10454749068753	7.53477124007782	7.23199906465916	7.1698692121892	7.49270580845326	7.22218825159892	7.36342054118798	6.83100954035982	6.7999301209287	6.63680108935421	6.62851009496402	6.50263953035431
S100PBP	0.999994747741358	1	20	17.2386809190348	4.8424532614019	4.68200590878988	0.0936048318411955	0.0199924634151922	4.5534031316944	4.79244576931508	4.28074512885177	4.5645412026533	4.30051461023137	4.75164407290285	4.75994192053252	4.67569325387079	4.54297846594165	5.11952071063357	5.13553497925812	4.26660985869861	5.04290956169236
TMEM54	0.959550965698652	1	28	10.1954600140579	3.77925232177272	3.43243741750128	0.0868358318711094	0.0252985914406922	3.81498949889828	4.39303346512953	2.59243010677285	3.03647520176629	2.34570634030948	3.32441148794785	2.93566251148666	3.62656995132993	3.67743840939954	4.13053676012728	3.19719719479719	3.94978486024155	3.51069832135986
AK2	0.99491804824747	1	20	3.8391532459003	6.31586826657511	6.1667142091837	0.0971969097928905	0.0157615395323723	6.57509557712464	6.17772192752169	6.35983738073194	6.07595763054378	6.09322390297938	6.4254241201695	6.06980003728065	6.57157289545962	5.8366757789406	6.11398098106881	6.11683669119415	6.13913552401085	5.76908943225723
ADC	0.999978869302584	1	25.0526315789474	10.6339479231811	1.90018642737932	1.51851553520544	0.235649248212058	0.155183956139228	-0.143520440799451	2.64769951790405	0.37806982773274	1.39113224410322	2.1893087045031	1.40103587475978	1.88087218342148	1.15443934599601	2.45365660233348	1.49663368512573	1.94770679586385	1.7804296371	1.05043405510373
ZNF362	0.567132215221584	1	28	24.5059806550769	5.12822631205014	4.75221436282159	0.283163870460878	0.0595856686676801	4.5300980516428	4.56627375371289	4.75107548344441	4.17637689820645	4.66958196924797	5.20629510930299	4.95711866735309	5.00724843608156	5.13753267254624	4.32701075964773	4.50794284136296	4.77978862068673	4.88110286029031
PHC2	0.404327727789619	1	22.3824451410658	3.23506096563879	6.44946484719353	5.96638713634177	0.385828994979992	0.0646671069381125	6.97955326306447	6.59270090014094	5.57973430785309	5.28985319088326	5.89225239524396	5.64201184198522	5.74634020481936	6.15666108563545	5.82508592423019	5.51173015380502	6.10450938976782	6.51336433525829	6.28264576904014
CSMD2	0.999996490937917	1	20	6.75440830680987e-05	2.68851505290084	1.31516871592898	0.0491798117826037	0.0373942986834699	3.00973766427324	1.42890827087879	3.2599938813085	1.39113224410322	1.58217042997734	1.40103587475978	1.31762062090853	-0.143520440799451	1.45122195297436	-0.143520440799451	-0.143520440799451	2.8540456428747	-0.143520440799451
SMIM12	0.711702087409279	1	25.7761732851986	6.4483431735883	5.59178336481835	5.56016727362249	0.0276832895508077	0.00497885912212347	6.49310423293552	5.73277427690432	5.30546644575713	4.82710262522474	5.59775783221623	5.18923904350412	5.477495806509	5.71181049550082	5.6257422926897	5.34033252148669	5.691670669204	5.53744823422938	5.75358527684384
ZMYM6NB	0.925408112974098	1	21.7021276595745	17.6454100123473	4.48571816369672	4.20676810792774	0.241413060981314	0.0573868239911693	5.21046389870638	4.08656314733537	2.85080367890104	4.14170204860185	3.74831752436678	3.92827939218549	3.96229662445196	4.98736436726555	3.91463540681113	3.90302325103376	5.18320553857505	4.60333538720115	4.05694955164481
ZMYM6	0.94351725047691	1	20	6.75440830680987e-05	3.21430098481085	2.49104062380599	0.137593586200331	0.0552353843150522	3.1386003089221	3.16146118621419	2.39026821352965	3.31068578865841	1.81410852316804	2.61167271976848	2.50259178631743	2.99075237591318	1.86747729051296	0.626812837556312	3.5277700003329	2.57658548274723	1.93354288184838
ZMYM1	0.57870466215356	1	22.9581993569132	0.677595816291799	2.19096978773057	1.96395640935089	0.670752527967296	0.341531270640059	3.25689071266834	3.00966852666438	2.15508825580472	2.11782186703674	0.513521492005143	3.1235876348893	2.1624021997333	1.63525528613071	1.1872125358111	1.49663368512573	1.42044905785475	1.7804296371	2.62096458313776
SFPQ	0.998812341735835	1	20.8163265306122	6.3672793946925	8.09043844703108	7.86559295324209	0.00820313820885198	0.00104291415251418	8.19601957988904	8.09508762331737	7.72691926934525	7.74932012884214	7.53739142117426	7.68139781630589	7.58622181373415	7.78225547789702	7.64913539453274	8.13953112241543	7.99991062619685	8.00599223520734	8.11180223122358
ZMYM4	0.940568906520052	1	20.112676056338	15.8984855999573	5.85489005105626	5.76225583314322	0.155011881004426	0.026901249353219	5.99413012339423	5.16003995400869	5.83023360721698	5.99085076963873	5.56630255841624	5.97620667888868	5.54035104431593	5.61145791738505	5.84817326836306	5.81978599616101	5.93386186336341	5.61396992774	5.81462657722854
KIAA0319L	0.923067098815027	1	28	27.8844474524613	5.75849865413128	5.53398393655805	0.045153026252539	0.00815922611452728	5.07208940465673	4.76899682146501	5.4425828243872	5.58909163654987	5.84059919118917	5.30460217690284	5.84922667323655	5.71181049550082	5.8366757789406	5.38512841654723	5.4402361981285	5.90031809876358	5.82949172393943
NCDN	0.985114533833029	1	20	8.148937916341	5.18267837368804	5.05192999887578	0.1014844490469	0.0200882532159953	4.7678273498731	4.2308580549571	5.71583580201253	5.03032476152266	4.98716026553888	5.1719789198368	5.21003836202052	4.94675468707266	5.40997007130586	5.06549817987713	4.9822744923664	5.13175411963909	5.06819711450889
PSMB2	0.820793424246574	1	23.8795986622074	0.240735131502099	6.72666054457541	6.29967490697856	0.220351338138811	0.0349782078269965	6.86314597268358	6.68955103781989	5.85992054871667	6.14761083921581	6.09322390297938	6.06303389768233	5.9728683420869	6.40918736743001	6.32216922566211	6.1662501595201	6.30096679975235	6.45215110257879	6.78783452046519
C1orf216	0.927575024911081	1	23.5643564356436	20.6147646361473	4.6884200108383	4.55090085353203	0.131576077806594	0.0289120949986145	4.15678872349684	4.76899682146501	3.95365713735037	4.5645412026533	4.57791958818161	4.7282180265678	4.58016238349647	4.67569325387079	4.485239635713	4.49990680148409	4.89907217672463	5.07873842374438	4.28974861682706
CLSPN	0.999864719652788	1	20	10.0300923868885	4.54264781944291	3.86301920757316	0.059063033960905	0.0152893451435904	4.15678872349684	4.4531215353897	4.85300884184276	4.39823873236404	4.0506758010911	4.6555672709075	4.06847325704371	3.34340811763145	3.32923102227747	2.98778940214897	2.88759745210945	4.44477438696562	2.62096458313776
AGO4	0.805739074088125	1	20	14.4321538416015	3.94949671288958	3.63161231356891	0.194766057242166	0.053630740405427	2.86822584220632	3.36284797711743	3.71462365734653	3.87239579981193	4.13885098966006	3.60723956523162	3.53843560848689	3.21250007538748	3.72810039711526	3.90302325103376	2.49287594571398	3.76077383130463	4.69882891688864
AGO1	0.999994504979306	1	20.5763688760807	11.3178219391519	5.27248136897703	4.98644225904511	0.0886776747610854	0.0177837564648882	4.15678872349684	4.79244576931508	5.21647087089039	4.14170204860185	5.033903759476	5.18923904350412	5.14680861490158	4.94675468707266	5.51468938942224	5.29410101217135	4.92734280352424	4.9664782164756	5.38231800061217
AGO3	0.999986814918952	1	28	6.75440830680987e-05	3.00207367238726	2.35910698908069	0.179004345362795	0.075878010701223	3.31258704308068	2.16335398719131	3.0004706967449	3.11006656859968	2.1893087045031	1.97915260215849	2.39786208794386	1.99525737962745	2.03780800969841	1.79105458269045	2.6367869402391	2.2327446363117	1.93354288184838
ADPRHL2	0.616563020046226	1	20.112676056338	15.8714782074969	6.04182547428994	5.83052277246056	0.16840081411677	0.0288826269425071	6.16272400590348	5.88231924798944	5.85009262119641	5.73579803994499	6.30813457218703	5.81876457254265	5.99995666744574	5.04621282907762	5.72885439822095	5.88362039549198	5.7402872927371	5.98918999952697	5.4220899037393
COL8A2	0.979050377098778	1	28	3.6906816757467	4.31085168476311	3.62023871224786	0.434027598731515	0.119889220913286	3.81498949889828	3.74579220102148	2.85080367890104	3.64370415077882	3.36531779148313	3.75365121478807	3.88690643883448	4.62511729837946	3.87021367367922	3.90302325103376	4.74875956139376	1.48686381140981	3.43496102621146
TRAPPC3	0.998909538119503	1	21.0619469026549	10.1756734901211	6.77874168779144	6.64320939910258	0.127013985732947	0.0191193710904409	6.15512710174529	6.73261493078284	6.69239802762301	6.4464472503625	6.53631047357997	6.97079494062223	6.65680232828284	6.39416357713552	7.12369453094113	6.856699076805	6.16511882243005	6.67390121012183	6.83279288811927
MAP7D1	0.277563505365265	1	20.3418803418803	20.1222447415768	7.08984963154613	7.10309069692035	0.192147488417795	0.0270512508732437	7.51876865429295	7.43764840206245	7.02496169927134	6.79775315354576	7.19064768716392	7.04377548673851	7.02530932113709	7.07866846001738	6.74136482492574	7.05686227470904	7.22594288104981	7.2724098295283	7.04508176542326
THRAP3	0.997854036123435	1	21.0619469026549	12.7611911832519	8.18618816598432	7.66854391569847	0.170471487186381	0.0222299681739325	7.28468958236118	7.57919341047074	8.22586456596841	8.35608542938422	7.87245341711192	8.11530508545205	7.67853383141677	7.74425350443316	7.12369453094113	7.69967867340464	6.88039705122395	7.40214910492511	7.43352306396939
EVA1B	0.814378862092753	1	23.257328990228	21.5765284836318	7.48954972334956	7.39393098449071	0.138178154251477	0.0186880503133334	7.26011192400328	7.52772761404221	7.11799029075449	7.01448033381103	7.66908250204431	7.27152150213121	7.55307444949051	7.460368113639	7.33047347569226	7.27488008758515	7.59980734125654	7.68533376591909	7.50007259138255
STK40	0.998555590723145	1	20	10.5395668572106	4.0552469238393	3.89782103218655	0.137618640660062	0.0353065570542273	3.92628907626506	3.74579220102148	4.22099273758861	3.95460324871498	4.26176511647368	3.65771252767097	3.58688287848653	4.27759031811781	3.32923102227747	3.96335267797129	3.59980008296389	3.88949129984517	4.15462110218852
LSM10	0.760059761628578	1	21.4414414414414	20.1765539378917	5.06088570523073	4.87046474375449	0.231603205287496	0.0475525884022641	4.95446726064043	4.26478439728604	4.92966811395411	4.24332229203746	4.93885141756413	5.45488346235644	4.95711866735309	4.34164025094668	5.21061482928441	5.22185136646453	5.1595671455409	5.0236999555282	4.79284259812862
OSCP1	0.894518946711598	1	28	10.6672619338201	3.6260024166637	3.210242965655	0.262371198247362	0.0817293896612678	3.69438028176008	3.64634675666876	2.76971391590624	3.37180436188265	3.03851177000494	2.50543833216239	2.8588295215812	2.82139126985029	3.26205368910999	3.63278864503864	4.12417879018273	3.08665456957301	3.1805021527471
MRPS15	0.663731774782845	1	20	8.0827796134376	5.82130378717487	5.73616159568713	0.184601598092692	0.0321820776861463	5.50155275239327	5.34584920419963	6.06924682146074	6.5157848089631	5.6882068345092	5.57793075643434	5.66968875064858	6.17435695643005	5.45578355535739	5.85205622419246	5.45972362438627	5.72164175046559	5.62316153758933
LINC01137	0.911058140723624	1	20	2.6499162634308	2.41939135233657	1.81210849001355	0.391407901345532	0.215995843241485	1.9691445460027	2.8400065244347	1.70976486856451	1.13320850610468	2.01387163380465	2.80321078551535	2.1624021997333	2.28312744083135	1.67431040776365	2.24438868476529	1.42044905785475	2.02424128232678	-0.143520440799451
ZC3H12A	0.946093360590003	1	26.542750929368	16.6669553498525	3.70598023770457	3.59699446232897	0.133408218990966	0.0370888029959843	3.69438028176008	3.08756028781011	3.13606006834097	3.78521945501883	3.43663438121632	3.84360588250616	3.72316682030363	3.21250007538748	4.26274804758399	2.98778940214897	3.59980008296389	4.21840520767024	3.77921856854324
MEAF6	0.710778341338326	1	21.0619469026549	1.4369395773692	5.7191432826072	5.58458019682787	0.295853567577003	0.0529768679380865	6.17779884660193	5.83793410661148	5.00245870926892	5.38186522804272	5.37985338797672	5.46908522713759	5.6123319263721	5.96662900839383	5.39436980947807	5.2704175585964	6.32241461135212	5.6507606654875	5.60599723380657
SNIP1	0.541241408590077	1	28	7.570765010812	4.29503190795214	3.62360818786376	0.569317371023946	0.157113391268601	4.09460212812565	3.64634675666876	3.95365713735037	3.59326991741523	3.63159500970627	2.39075499458696	3.84768059596881	3.9061653364836	4.07979017773466	3.84006049942162	4.74875956139376	3.54321261290537	2.31781539313053
DNALI1	0.885905092315643	1	28	16.2625719670614	2.1150240765547	1.57515115742441	0.495839280499534	0.314788379618308	0.357905282277546	1.65040124101014	0.37806982773274	2.69761880368474	1.81410852316804	1.97915260215849	1.71640562377189	0.836533724031881	1.67431040776365	1.79105458269045	-0.143520440799451	2.72197547594124	3.08462616031216
GNL2	0.998687280687718	1	26.9433962264151	1.1696513712241	6.34469088607166	6.38223524186334	0.0505010583233413	0.00791275413856372	6.87244153789641	6.48168363436703	6.55999851153592	6.81985467673686	6.00212416034405	6.20556212117632	6.34797939258278	6.63045150104275	5.82508592423019	6.60541340834968	6.06688260389873	6.34397779023634	6.19352992003841
RSPO1	0.942886637688545	1	27.148288973384	20.8516434825329	5.60363940712253	4.42524535608029	0.0203213085629965	0.00459213149279395	2.10152076187902	2.42575773525197	3.52997858680913	4.45582935781416	3.69113638747198	4.70440530786256	4.84207365687685	4.92601298103844	4.95815886776792	5.29410101217135	5.4979261339567	5.55696251945082	5.55324395489555
C1orf109	0.918451059139492	1	28	1.92739515244501	2.9877409870939	2.68879525106629	0.211192047316925	0.078545232193925	3.07560727254327	2.8400065244347	2.68379346259905	3.1800855546574	2.73330254051168	1.62049836998317	2.1624021997333	2.523001451536	1.45122195297436	3.47596537659096	3.19719719479719	3.19025667336331	2.871342531333
CDCA8	0.817002334565146	1	28	15.311382354086	4.11893995741602	3.340307504028	0.575522381475875	0.172296227452672	2.79189956675389	2.54099231856379	3.91646839945562	4.68983561248925	3.50459102552661	3.88656374699132	3.80735835076287	2.90855560570827	3.11751755645002	2.24438868476529	3.5277700003329	3.19025667336331	3.51069832135986
YRDC	0.817631846592368	1	28	2.7313341930152	3.75480613892949	3.51643690461202	0.175369391629096	0.0498713318015427	4.38176087157842	2.92733013678005	3.31818429947175	3.37180436188265	3.36531779148313	3.65771252767097	3.43636898645184	3.9061653364836	3.77704351712562	3.47596537659096	3.5277700003329	2.97503304390269	3.58265716220957
C1orf122	0.875961817239895	1	22.2429906542056	3.5139539768006	7.31042972293129	7.20698511906609	0.169820195108791	0.0235632781673895	8.02108956637668	7.36912177592599	7.18206792166465	6.6818621732778	7.06686623914393	7.04377548673851	7.11889067538673	7.16970421185659	7.33456646487165	6.94162564289118	7.49509733450996	7.18731749698758	7.32231779185578
MTF1	0.999418523162791	1	28	4.3672740049574	5.05183439793426	4.75547664413937	0.212378858719656	0.044659846869691	4.90096595984818	4.69627262761411	4.83319020644804	4.10617322973622	4.83709203521358	4.49827368641041	4.40208165137741	5.02686217266058	4.99999129159372	4.98047100078221	5.08623527048924	4.21840520767024	5.29932564292459
INPP5B	0.868870855107444	1	23.4098360655738	12.9791700159817	3.98450693984618	3.64567775683311	0.280301743850608	0.0768860449405428	2.94071614376443	4.00861605011141	3.7573150873467	3.69243467784897	4.22194605232427	3.92827939218549	3.63375595638527	3.67709588838301	3.51381468717957	4.13053676012728	3.37193120684994	3.19025667336331	2.98192216182582
SF3A3	0.103299451250606	1	23.1067961165049	4.2001549363439	5.97281587264822	5.86514611885646	0.214434602515859	0.0365608286938412	5.93325011721646	6.11400690221598	5.72661864730257	5.68853432183291	5.67352033190044	5.84077635430596	5.91711637234741	6.09295819204921	5.81340220816866	5.76998550112448	5.67509411532254	5.94543826913147	6.23877582537182
FHL3	0.466364203422343	1	24.5360824742268	6.75440830680987e-05	6.13851615631552	5.375063285385	0.348263724560734	0.0647924882126832	5.98558869517191	6.14165859943212	5.89857613714441	5.46835911042715	5.43313896230578	5.44054050560223	5.819123751488	5.48953212142816	5.63904159130071	4.23211578971369	4.43104901596931	4.9664782164756	5.18838496201523
UTP11L	0.999984325102932	1	24.5360824742268	12.2157361723676	6.19459270684161	5.94778332212389	0.0639897694966076	0.0107585912315578	5.74365523075489	6.13250012898363	6.37362365374975	5.98107693084704	6.10421729501544	6.22242741443224	6.06980003728065	5.72387762520154	6.040847261382	5.70079242284333	5.75613545782325	5.85374111441593	5.57104357339345
RRAGC	0.968638556996281	1	21.7021276595745	8.0297510637958	8.16827223863459	7.96073518754495	0.117133699147497	0.0147139298554685	7.15357968548877	7.74760974328975	8.14778774110746	7.88653352804784	8.08990756673453	8.19436624963271	8.22929928932777	7.84713116451037	8.46167390098338	8.07946813888712	7.84921335526125	7.91061668015861	7.8744117758334
RHBDL2	0.999904254631754	1	20	5.67749718954176e-05	3.08844804762999	1.95585784180851	0.229446335805991	0.117312378692017	3.31258704308068	2.16335398719131	2.85080367890104	1.96753652637951	2.1893087045031	1.97915260215849	2.50259178631743	0.428175523284352	1.67431040776365	2.4268565951612	0.58088604430737	2.41488445494243	1.05043405510373
AKIRIN1	0.998142534904144	1	20	13.7908944544477	6.67534715196148	6.20619548548042	0.0502166410367365	0.00809137275070046	5.93325011721646	6.03756815722361	6.7984109006941	6.73516794320457	6.36408400464937	6.67248532444072	6.5870600625667	5.80563431213961	6.4255584818733	5.53179100409329	5.4979261339567	6.09976227341246	6.11076562262805
NDUFS5	0.99898633799552	1	27.148288973384	6.75440830680987e-05	8.07121914154839	7.80494796915836	0.0438250687558914	0.00561503663177106	8.11022239800824	7.98490962425236	7.93880313814811	8.11150092346075	7.75529632014984	7.97804679689279	7.63311602911521	7.71129717121616	7.64254743067287	7.7940573739861	7.7418812819673	7.42356786934874	7.65830907087619
MACF1	0.823657323274014	1	20.3418803418803	15.2524006327309	8.6049066901894	8.29056559045162	0.129200601083403	0.015584051494895	7.98082999910113	8.16861357920602	8.43097313108652	8.64004435425792	8.51751768743351	8.56871954172701	8.26881314195838	8.01120413699099	8.32229412902975	8.25866997032024	8.07764457633497	7.94064018760866	8.39268621749902
KIAA0754	0.99722537000138	1	20	2.5612584360325	4.91635596520126	4.4365810606642	0.137524897113436	0.0309979453171192	3.81498949889828	4.00861605011141	5.02009664635909	5.10422261315815	4.33825049271935	5.0638429763609	5.17876986112353	4.57270370653801	4.07979017773466	4.41604726676708	3.19719719479719	4.52623214443345	4.15462110218852
PABPC4	0.611886708142605	1	20	7.9999324559169	8.78307717199891	8.4835410688923	0.033295684185271	0.00392473896394049	8.22895899920099	8.63858022620789	8.29450696701667	8.24408709922794	8.31477328342545	8.46978271965605	8.47110500288863	8.67437704435625	8.21759361671906	8.46575582208256	8.68809680353546	8.99094989095147	8.60411534964456
PPIE	0.834937675174007	1	20.8163265306122	6.3672793946925	5.44554212158158	5.13845254010094	0.025812528506459	0.00502340506310328	6.06069991903643	5.59287647299734	4.96652244043481	5.04915710641014	4.78338773890207	4.68019293735187	4.86189625543017	4.90496871514729	4.62547238347855	5.0093737842897	5.53514308401046	5.4357094891861	5.32052558962885
TRIT1	0.997864109710167	1	20	10.0149279093133	3.27138838284788	2.9473871523643	0.366079446178442	0.124204737027772	3.25689071266834	3.23176031875344	1.70976486856451	3.11006656859968	3.85629927104622	1.14209339462461	2.93566251148666	3.86316910520769	3.32923102227747	2.24438868476529	2.6367869402391	2.97503304390269	3.83920692711485
CAP1	0.866208246559812	1	26.3468634686347	6.75440830680987e-05	9.11229530766793	8.54146569662927	0.0958897470855399	0.0112263808684944	9.04450499749876	8.98868770255815	9.09332451165499	8.53206670801738	8.56205299891914	8.64106341564741	8.65133909862933	8.60430297811912	8.24612019135052	8.27363839503751	8.14238716005522	8.16386469630043	8.08107621256075
PPT1	0.999089402111387	1	20	18.649545769283	6.11940986201906	5.97692262491592	0.0915110966080263	0.0153107380421063	6.07687324742172	6.13250012898363	5.95468426887354	5.78156235657315	6.02544404868445	5.8298124433493	5.88841106731848	5.95643730876906	5.89326827550267	6.27736027118835	5.787318878433	6.61925794533818	5.46079473473891
RLF	0.990299602109863	1	20	12.7296394436477	5.34459111585933	5.07804086064826	0.120060723019273	0.0236431187369269	3.56276067853078	5.42299536143076	4.96652244043481	5.35184189327918	5.30559905410435	5.11892386538907	5.51553658873623	4.90496871514729	5.24581292923212	5.22185136646453	4.47000816102447	5.53744823422938	5.21126609649206
ZMPSTE24	0.291595064315072	1	21.7021276595745	4.5956771367679	6.1303618394391	5.85303505685601	0.1301994287099	0.0222447717201675	6.22935385384633	5.88231924798944	5.62654268420448	5.48228371934156	5.80060824867055	5.62942131008313	5.99995666744574	6.0647716705468	5.52904756832755	5.6281128590302	6.24590938385838	6.16479977794	5.9836331033371
SMAP2	0.609163635677675	1	20	4.1007826996749	4.25047038831697	4.24862829888409	0.106384549279198	0.0250397403103349	4.24531436388454	4.2308580549571	4.05979585784796	4.06974731427328	3.80331842898446	4.52570924938564	4.31847458347652	4.06637817086314	3.99957479678799	4.69042649613354	4.74875956139376	4.44477438696562	4.20108416479839
EXO5	0.613349749113292	1	26.542750929368	8.8342333744025	2.65701139367735	2.47596951429389	0.551124202498711	0.222589252136202	1.47850051449528	3.23176031875344	3.62525311095977	2.79008121017486	2.34570634030948	1.62049836998317	2.77767335335729	2.90855560570827	1.86747729051296	2.86665743055928	2.88759745210945	2.2327446363117	1.69465666903714
NFYC	0.997316020351237	1	21.9692307692308	18.6508558431081	4.52408544098044	4.02872907190624	0.146279154123125	0.0363090075088895	3.81498949889828	4.16051385365962	3.31818429947175	3.37180436188265	3.85629927104622	3.92827939218549	3.63375595638527	4.2105641792889	4.26274804758399	4.23211578971369	4.7167220071792	4.67652614679586	4.20108416479839
CTPS1	0.960432156891624	1	20.5763688760807	6.75440830680987e-05	5.63013673976843	4.49125669184213	0.317097687747285	0.0706033320970626	5.80319468139908	4.88260651565701	4.57133674583336	4.5645412026533	4.30051461023137	4.49827368641041	4.16736852946029	3.34340811763145	4.26274804758399	4.28034336265674	4.58094487587115	4.67652614679586	4.73085237198491
SCMH1	0.999979056165802	1	20	16.8043950813553	5.94189311580581	5.56201157293271	0.150677346026332	0.0270904409403959	5.37646414337347	5.9359467262881	4.7720464712503	5.22508095326057	5.48452634851004	5.18923904350412	5.39826603224905	5.66250658504978	5.70375900904024	6.20424564112531	5.94772960778013	5.49760948656328	5.75358527684384
HIVEP3	0.90762584340033	1	28	2.344453729367	3.67693731286584	3.35977870614335	0.153831107797559	0.0457860833263451	3.31258704308068	1.42890827087879	2.76971391590624	3.69243467784897	3.56949012561338	3.38558694962546	3.48830472514715	3.9061653364836	3.45487238800368	3.70523884239975	3.10119467072197	3.28691482619759	4.59825908956717
FOXJ3	0.99755541420447	1	23.7209302325581	0.336654779837598	4.5239826098022	4.31213196944393	0.170336496927603	0.0395016892188411	4.5989134177303	3.88318087944793	4.09350835667411	4.3072984886158	4.13885098966006	4.08403401821882	4.50651629388338	5.22665736661896	3.32923102227747	4.45858626126247	4.68395681425129	4.48607810002507	4.45223479505538
PPCS	0.904747030633617	1	23.1067961165049	4.8227667545946	6.13403707642866	5.96268737909065	0.0972719291847572	0.0163134377170034	5.40236459052021	5.29750038825212	6.43408173694915	6.41775142835013	5.73139005649097	6.21401941234878	6.12825681108354	6.28437402746584	5.76569750087571	6.38052169111154	5.93386186336341	5.83787519009522	5.62316153758933
PPIH	0.999641202175444	1	20	7.999918621138	5.75965968637147	5.15413550803779	0.0867525670388308	0.0168316426495853	4.78761606210244	5.10491686635362	4.81309552131525	4.97230623694126	4.72760674713864	4.94694025604911	4.91978046232656	5.22665736661896	5.4406734668946	5.38512841654723	5.4204819339817	5.41447155493957	5.88746640979927
YBX1	0.998475045157063	1	21.570996978852	13.0536558524672	8.53368523174376	8.15797910543743	0.118584362190545	0.0145359972927004	7.82677363358173	7.89299153572616	8.7224873962062	8.60864975497542	8.28850846681027	8.44843769957822	8.4887424445832	8.12477578774964	7.89620827567181	8.01323260510042	7.83062325888613	7.7921123806973	7.91330526442587
LEPRE1	0.956375006297323	1	21.0619469026549	6.9807743055793	5.99429878388472	6.01094687787396	0.137365932776038	0.0228526279747498	6.18527760614787	6.27248526710574	6.167485168688	5.98107693084704	5.77331818109057	5.78510409059471	5.9637246832814	6.12060455836341	6.05083274584021	5.44981756018197	6.47384999915878	5.78920285281201	6.21633024110228
C1orf50	0.706611259719618	1	22.8115015974441	19.7772021839364	3.50371173054156	3.53136231070605	0.178160641987822	0.0504509665994031	3.60798129626652	3.53953565635387	3.37411835028648	3.1800855546574	3.56949012561338	3.5549365793989	3.48830472514715	3.06851739232667	3.51381468717957	3.55650683018939	3.96963991355993	3.69183556378623	3.89680018296377
CCDC23	0.960847244973127	1	25.2296819787986	17.3156552314262	4.88267272200805	4.40390761208409	0.115767831400401	0.0262875249886578	3.96155929765724	3.79305716527989	3.83908528936777	4.06974731427328	4.44587436757671	4.00825761100789	4.71705339793812	4.34164025094668	4.7035033093538	4.65428232979616	4.68395681425129	5.57621636796664	4.45223479505538
ERMAP	0.948958297052418	1	24.8780487804878	21.1488507203794	3.56416976429828	3.32701743964603	0.31255100332706	0.0939433017701021	3.41791660664716	2.74705489656074	2.59243010677285	3.59326991741523	3.36531779148313	3.79932953980953	3.00860971182696	3.94791716054686	2.6763964955643	2.58881608730835	4.89907217672463	2.8540456428747	3.89680018296377
ZNF691	0.540664820664551	1	20	8.3868620540222	2.664131357017	2.02135596837253	0.559018106361279	0.276555992664353	1.66122330615333	0.435188776677169	1.87395871619331	2.87697292986457	2.1893087045031	1.81094209183645	1.88087218342148	3.14230419430891	2.32790455819018	2.73441495560982	-0.143520440799451	2.57658548274723	3.08462616031216
SLC2A1	0.448009783884452	1	28	3.6747754108788	4.60562923723082	4.41585588636181	0.4135927100694	0.0936608260579257	6.02779895063916	5.39263011667922	4.33812085202361	4.45582935781416	4.4800358803425	4.1907213154142	4.13515084660183	4.72455607637417	4.42509332474235	4.41604726676708	4.26375373555793	2.72197547594124	3.89680018296377
EBNA1BP2	0.99999217284059	1	20	6.90165649875216e-05	6.94816390990136	6.26428340053348	0.0661482258952498	0.01055958386072	7.05904777339156	6.63222451881868	6.77782238804305	6.75250765406723	6.49514276296276	6.50339349819123	6.1364177282829	6.28437402746584	5.42540344615984	5.80337609973409	5.90571994521774	6.0034839443283	5.68984674027816
CDC20	0.799404922374252	1	25.2296819787986	19.9876080425925	3.35606747238826	2.96821437491005	0.450141493326129	0.151653969851746	3.07560727254327	3.00966852666438	3.52997858680913	2.25391843383234	3.69113638747198	3.1235876348893	3.58688287848653	2.62947087654228	2.77607113444362	1.79105458269045	2.49287594571398	3.54321261290537	3.1805021527471
ELOVL1	0.999999916194678	1	20	19.6105464637778	5.70912737907199	5.47062992492815	0.0343319247077666	0.00627568034739939	5.64946891430136	5.43794163069642	5.62654268420448	5.53667587421488	6.07098257135297	5.20629510930299	5.9728683420869	5.58523983639562	5.36265390905324	4.82657587116732	5.55339761332705	5.47726982901779	4.82286664769186
MED8	0.41247595735324	1	24.2033898305085	3.5766609416724	6.51642738763077	6.3607359637931	0.138394743146173	0.0217576619960254	6.38684067454769	6.45254115866921	6.47941331997215	6.24066105156638	6.31761145880067	6.48254357897345	6.31240493439066	6.53779351763419	6.60569744600905	6.26542892981348	6.00190480397966	6.30987835509721	6.36657568113314
PTPRF	0.946682244144627	1	21.8348623853211	19.7934684814144	5.7258427984694	5.77702902920944	0.189885287268187	0.032869020790462	5.82250736902272	6.21290571496357	5.41618231440521	5.36693165966485	5.89225239524396	5.88381730823686	5.35695738220834	5.54499710920374	5.54326425688306	5.85205622419246	6.17694103835505	5.85374111441593	6.29340793929485
KDM4A	0.921872029841213	1	20	0.536641140203798	5.71893441871573	5.68576336435297	0.161747455885963	0.0284477994459008	5.91537330117949	5.60617007428292	5.1855424275755	5.53667587421488	5.51779510627866	6.01544303509972	5.41177685645514	5.79423463793464	5.57128412847751	5.959635608257	6.04124158914987	5.49760948656328	5.9836331033371
ST3GAL3	0.999987769146861	1	20	9.2663563362531	3.14953463008602	2.56265210427306	0.031389021324021	0.012248647122909	1.0243740552326	2.92733013678005	1.87395871619331	1.60986307229057	1.81410852316804	2.97227418982426	2.8588295215812	3.06851739232667	3.3934190043923	2.73441495560982	3.37193120684994	2.57658548274723	3.08462616031216
IPO13	0.831422914868309	1	20	10.4967555200654	4.68296352555292	4.42695366295657	0.247130371390484	0.0558240248725433	4.24531436388454	4.1961146499454	4.25117825821623	4.33825322754532	4.13885098966006	4.6050178691048	4.1021972255069	4.86193626909428	4.89304405388372	4.23211578971369	4.26375373555793	4.00765937304009	5.23378999471041
DPH2	0.999999800186746	1	26.3468634686347	19.667836040259	3.45984523431504	3.28657653958779	0.119145006122564	0.0362520101654189	3.6518274666927	3.48301042272333	3.2599938813085	3.64370415077882	3.290291647829	3.04991377008903	3.99856404352044	2.99075237591318	2.56932093040331	3.2999924205871	3.5277700003329	2.2327446363117	3.71662722287189
ATP6V0B	0.777201008718692	1	20	4.8975451002769e-05	7.99689470647384	7.69049171894752	0.12596534240821	0.0163793612959574	7.976526052196	7.82070633827926	7.83051339757635	7.36571090826844	7.59697705387916	7.75858371385204	7.63311602911521	7.3123889515826	7.71968437350821	7.68183529521556	7.79654523551787	7.78798958315407	7.75880106782089
B4GALT2	0.903983584162371	1	25.7761732851986	4.4449836065558	8.77998194592558	8.56631647614175	0.0812024567271234	0.00947927349558964	8.63882817700627	8.93042967929094	8.91978850955756	8.58625983342955	8.63588078510632	8.55546983314117	8.86776340521881	8.23005564313366	8.68326953836439	8.59769903424438	8.22442496726782	8.22002825762076	8.27272987086248
SLC6A9	0.747855777991731	1	25.2296819787986	6.2513133379702	4.20597659197725	4.00152882899379	0.306416066860168	0.076574749290815	4.27365559772146	4.39303346512953	4.52267135820063	3.87239579981193	3.95675864430762	4.22459973821729	4.1021972255069	3.67709588838301	4.45547989684264	4.23211578971369	3.45195377950322	2.57658548274723	4.24609742075566
DMAP1	0.99995446479079	1	28	9.31980837549584	4.1917434251118	4.13796795493712	0.19274008409008	0.0465784380616377	3.41791660664716	4.79244576931508	4.54720924157631	3.4867825717103	4.0506758010911	4.29005944068011	4.34688537668226	3.06851739232667	4.59849514963625	4.37221576972935	4.43104901596931	4.16853405553328	4.41329649775671
ERI3	0.999998532502302	1	28	5.37298115863653e-05	4.2242127342832	3.97264085552444	0.148146107760797	0.0372915934635223	4.32872057758685	3.88318087944793	4.39330176209685	4.06974731427328	4.0506758010911	3.44427353131198	3.58688287848653	4.5183138889418	2.77607113444362	4.07693289065086	4.58094487587115	3.8265676136858	4.20108416479839
RNF220	0.992613643427336	1	28	3.7505260402924	7.32625968087195	7.14298494484808	0.109374219707754	0.015312116790424	7.11494128862493	7.00267688695618	7.07222570472678	6.60757842254953	6.98001212166248	7.28362517848624	7.18726211683324	7.15195082594861	7.5505336689156	7.25691481674195	7.10120492556953	7.2724098295283	7.29580208728567
TMEM53	0.944701624400914	1	28	5.1915393436246	3.93006212328323	3.273385196533	0.395085515624598	0.120696310364895	3.36621286076559	3.29879251394375	2.68379346259905	2.69761880368474	2.94377271810579	3.04991377008903	2.93566251148666	3.86316910520769	4.15577944334028	3.63278864503864	3.66840425650768	3.46273507874469	2.98192216182582
KIF2C	0.402945216352329	1	25.2296819787986	15.9237994008306	3.48657082014841	3.05072510061913	0.444496156688883	0.145701805973496	2.62594783890527	2.92733013678005	2.85080367890104	3.54100851916614	3.56949012561338	3.32441148794785	2.93566251148666	2.90855560570827	2.86930212251804	2.73441495560982	3.28720797954215	3.69183556378623	2.31781539313053
RPS8	0.999927428451459	1	20	7.3102197862798	11.4989630041508	11.4494553981172	0.032778846676364	0.00286291753944509	11.4495958935872	11.2604979074668	11.5289231834869	11.63250173654	11.3028537290084	11.5352366654074	11.492130879789	11.5208725861126	11.3978634537538	11.4787576400608	11.3215728057038	11.5659674812045	11.3829976803822
PLK3	0.996417727647453	1	27.3563218390805	6.75440830680987e-05	3.56910593127472	2.69071149911097	0.143037573337193	0.0531597584447289	3.31258704308068	3.79305716527989	3.31818429947175	1.7997558437758	3.36531779148313	3.32441148794785	2.02849360503883	2.82139126985029	2.77607113444362	2.24438868476529	1.70803198557627	2.72197547594124	1.69465666903714
EIF2B3	0.890698136694349	1	26.3468634686347	2.0210684742872	5.02159351243135	4.85823433543894	0.0682836404586459	0.014055238126441	4.7678273498731	5.29750038825212	5.037521549428	4.89113011967375	5.10129644060712	4.44178592107378	5.02901539382852	4.94675468707266	5.17453646397278	4.76010666655247	4.47000816102447	5.07873842374438	4.15462110218852
HECTD3	0.997388374105403	1	20	19.61145633575	4.15542669126305	4.10108093194264	0.201446182430129	0.0491202650650217	4.97186902823328	4.00861605011141	4.39330176209685	4.21023786876925	4.00448132001889	4.12048013098683	4.1021972255069	4.40296708746579	2.95687223498006	4.49990680148409	4.43104901596931	3.3775016832802	3.89680018296377
UROD	0.999946756113551	1	20	19.5707541300062	6.6030152687349	6.60185482646014	0.0399068874644632	0.00604479930466161	6.63639978671997	6.60599611189533	6.51716654529346	6.4393266271465	6.69015210123597	6.53073278594566	6.71245127033018	6.25140734416574	6.72898002676879	6.83264252368068	6.49289157901112	6.57208567580428	6.8253964479612
MUTYH	0.878937939564112	1	20	12.1302253175099	1.66638400366385	1.47132913857874	0.0133504822769379	0.00907375646066122	-0.143520440799451	2.74705489656074	1.5244551205063	1.13320850610468	1.58217042997734	1.81094209183645	1.31762062090853	1.82645643449939	1.67431040776365	0.626812837556312	1.42044905785475	1.48686381140981	2.1384357232133
TOE1	0.979518763600928	1	26.542750929368	12.6599774899284	3.09239633921712	2.78182682028615	0.321816029307558	0.115685141490747	1.0243740552326	2.92733013678005	3.06985769025441	2.79008121017486	2.73330254051168	3.60723956523162	2.39786208794386	3.06851739232667	2.45365660233348	3.47596537659096	3.19719719479719	2.41488445494243	3.08462616031216
MMACHC	0.606187763241454	1	20	6.75440830680987e-05	1.74594323915928	1.30928916823763	0.67497457157455	0.515527499920511	1.82338351631634	1.42890827087879	1.5244551205063	1.39113224410322	1.30566507808184	1.14209339462461	1.5307483325864	0.428175523284352	-0.143520440799451	2.73441495560982	2.99834545486327	0.620869444652929	0.57359761844582
PRDX1	0.999360056644857	1	26.1538461538462	2.94606340737	9.228479386248	9.08876918649417	0.0231610159594226	0.00254831160129357	9.10687298583204	9.3513913438354	9.46332837004552	8.89682608577917	9.11765925436426	9.19960698936596	9.25549813121939	8.81074156799198	9.16457307717129	8.91466203758722	9.0768036509484	8.8674443843403	8.92796428809158
AKR1A1	0.980575908282515	1	28	6.75440830680987e-05	6.41079812872354	5.97154842351735	0.0121914105933666	0.00204158280712486	6.34070342043822	6.33769323727944	6.167485168688	6.03875074443497	5.74550192427545	5.98611626069775	6.29063143904652	5.4609789351289	6.14706102926231	5.85205622419246	5.98855052924785	5.98918999952697	5.27780951780184
NASP	0.970979336168821	1	20	7.6845282266286	6.11057607400847	6.10946467103358	0.161713903321776	0.0264694064094518	6.10868592776412	6.0277221382906	6.74106999430389	6.20751483629337	5.82739166541816	6.23909782620585	5.99098362006719	6.05525244475748	6.1838243097682	5.97436957708864	5.787318878433	6.44169154003627	5.94320110761715
GPBP1L1	0.999854238937708	1	20	12.1156923254497	6.39881308387543	6.22729767155563	0.0728839082635653	0.0117039383867061	6.04434322200647	6.28079927543753	5.98194070721332	6.05747412915857	6.66066824122258	5.86245733426799	6.24607310511696	6.41664099704221	6.33856554577633	6.43479857285518	6.07953421758415	6.35516748545329	6.09854481439095
TMEM69	0.792621880594123	1	20	7.8658989300105	3.11410079203077	2.65345664186184	0.423767444163343	0.159703926372055	2.79189956675389	1.65040124101014	3.13606006834097	2.69761880368474	3.03851177000494	2.12978263420039	3.00860971182696	3.21250007538748	2.95687223498006	2.58881608730835	1.06089674615187	3.3775016832802	3.08462616031216
IPP	0.997886843649057	1	28	19.8486360639176	4.44593972871917	4.03151343276386	0.216016169073096	0.0535819048294731	3.89013493297217	3.53953565635387	4.39330176209685	3.73957285221484	4.37502444317306	4.90576844010273	4.1021972255069	3.94791716054686	4.29671152340319	4.32701075964773	2.88759745210945	3.46273507874469	4.41329649775671
MAST2	0.957217568145238	1	21.9692307692308	20.1028253194749	4.74783311090984	4.49360999687811	0.0504286101555779	0.0112222934768733	4.27365559772146	4.33033355752033	4.36597511430647	4.42732139444691	4.98716026553888	4.6050178691048	4.73865702743066	4.4903301999373	4.8013841697192	4.37221576972935	4.54490555776553	4.5652987917328	3.95218227014455
PIK3R3	0.510611194083686	1	20.112676056338	15.4785271464494	3.29929845420481	2.96723246000057	0.547248517778631	0.18443061848229	2.86822584220632	3.48301042272333	2.68379346259905	3.03647520176629	3.74831752436678	3.26052665556079	2.28493044957297	3.06851739232667	2.32790455819018	3.55650683018939	4.02301348204259	2.02424128232678	1.40820950015942
POMGNT1	0.985211790167872	1	21.3134328358209	6.75440830680987e-05	4.26429143972775	3.75757936756599	0.190219356611384	0.0506228446571977	4.38176087157842	3.92621582156355	3.5784021884863	3.69243467784897	3.90740319366604	3.5549365793989	3.20762970007355	3.4634196382165	3.95773011765405	3.2999924205871	4.2187126163727	4.31325579264442	3.58265716220957
LRRC41	0.984078268326559	1	22.8115015974441	2.3769292610287	4.12787016776869	3.11067690246408	0.165640766308655	0.0532491067064679	3.6518274666927	3.16146118621419	2.02136043755946	2.37827580274302	3.50459102552661	1.81094209183645	2.39786208794386	3.67709588838301	2.32790455819018	3.09953395960459	4.58094487587115	4.21840520767024	3.83920692711485
UQCRH	0.546479045292809	1	20.3418803418803	19.1870244082989	8.24008691707034	8.10513831018972	0.135902210406886	0.0167674141027342	8.3832388293197	8.19524762834071	7.94111961948447	7.76079044167103	7.97183185297932	8.02446433819979	8.12857515324376	7.97126929383741	8.22422691440191	8.10647196522383	8.28848927219426	8.42242112760029	7.96806917234508
NSUN4	0.975622508935276	1	26.9433962264151	16.0492484202656	4.32341021122521	4.17932585813635	0.00302207379258251	0.000723100781122178	4.82639734704192	4.00861605011141	4.22099273758861	4.33825322754532	4.0506758010911	4.6050178691048	4.06847325704371	3.98849458775208	4.29671152340319	3.96335267797129	3.45195377950322	4.26660985869861	4.24609742075566
MKNK1	0.993478891383854	1	28	11.8315465694606	4.32127995251863	4.02206705629907	0.179314545277842	0.0445826841690799	4.09460212812565	3.83882265023515	4.52267135820063	3.43043858852876	4.22194605232427	3.60723956523162	4.1021972255069	3.21250007538748	4.26274804758399	4.57915844971819	4.30743113352004	4.11687703687846	4.15462110218852
MOB3C	0.300877599607521	1	22.6666666666667	17.469123527701	3.93852515499247	3.51726091429206	0.671707743609014	0.19097467034066	4.12603046485177	2.42575773525197	3.0004706967449	3.03647520176629	4.26176511647368	3.96882264647763	3.72316682030363	2.523001451536	3.99957479678799	3.09953395960459	4.02301348204259	4.31325579264442	2.98192216182582
ATPAF1	0.958261406692349	1	27.5675675675676	12.8614797990825	5.20350352073748	4.77526259018544	0.138644009192467	0.0290337979480796	4.15678872349684	4.81551967564095	4.57133674583336	4.39823873236404	4.83709203521358	4.49827368641041	4.58016238349647	4.79488080361247	4.75327368155504	5.24633881649888	5.47895132560152	4.9953727662603	5.04290956169236
EFCAB14	0.521644568342509	1	20.458452722063	2.8694523356707	5.73027663617469	5.4207220572044	0.314371210894803	0.057994342373077	5.82250736902272	5.59287647299734	5.15393638863931	5.03032476152266	5.10129644060712	5.45488346235644	5.14680861490158	5.74771324234705	5.02046125941887	5.36290432693148	6.18866716359556	5.91551548828529	5.46079473473891
STIL	0.220015567628671	1	28	11.5558789327251	2.94552076231269	2.17670493050422	0.820746315673116	0.377059060312321	2.22276492343147	2.42575773525197	2.39026821352965	2.79008121017486	3.63159500970627	1.97915260215849	1.31762062090853	0.836533724031881	1.45122195297436	1.79105458269045	3.37193120684994	2.72197547594124	2.1384357232133
CMPK1	0.407322810866855	1	20.695652173913	19.0556136345465	6.25153024643417	6.10768580084077	0.315720188825928	0.0516922774224022	6.91354594853095	6.10467062641785	5.70497175739872	5.7927801501112	6.00212416034405	5.85165757192305	6.12004946713975	6.33245322887427	5.57128412847751	6.10061233707537	6.62821529142743	6.56246326799514	5.75358527684384
SPATA6	0.99244721045263	1	24.7058823529412	7.618705865356	2.79279342967307	2.28206090119583	0.363013972162346	0.159072867850337	2.62594783890527	2.54099231856379	1.5244551205063	2.69761880368474	-0.143520440799451	2.26616177126973	1.71640562377189	3.14230419430891	2.45365660233348	2.98778940214897	2.33300265476153	2.41488445494243	2.98192216182582
FAF1	0.999661641544095	1	28	3.7248917982899	4.76993349635291	4.38080393105531	0.203468775425767	0.0464455334290098	4.27365559772146	4.64566990009096	3.7573150873467	4.42732139444691	4.26176511647368	4.55263279529276	4.16736852946029	4.65062689228695	4.91507715532026	4.98047100078221	3.59980008296389	4.74618238682628	4.00551671581217
CDKN2C	0.339996800561934	1	27.5675675675676	20.6944526727882	4.87731517281104	4.40979811093581	0.379211365653835	0.085992908544596	3.1386003089221	3.53953565635387	4.09350835667411	3.69243467784897	4.81048976531105	4.90576844010273	4.9935148560421	4.17584600902604	4.42509332474235	4.18222010281791	4.87023647558143	5.37103409698837	4.9093625080934
RNF11	0.999915047863634	1	23.8795986622074	13.7151435026412	6.00032573800595	5.77871020173726	0.0916353878496139	0.0158574118878752	5.74365523075489	5.61934230026537	5.62654268420448	5.80391139133802	5.6586827830939	5.77370711496542	5.31443098940932	6.40169502884605	5.51468938942224	5.78677739977633	6.29012212651923	6.09976227341246	5.40234100073301
EPS15	0.501119332939229	1	23.5643564356436	16.6103949322506	5.6059687240892	5.37058662370447	0.258315268202737	0.0480981476143771	4.74776342666508	4.86058904742515	5.07175241267564	5.77025665417306	5.39783481168667	5.64201184198522	5.45156635109027	5.40211917302089	5.34653060466431	5.66491027061215	6.04124158914987	5.0236999555282	5.27780951780184
OSBPL9	0.945157296258516	1	24.5360824742268	3.2810672369211	5.30189957884103	5.05674839575523	0.186930596661522	0.0369665607287157	5.02284929853292	5.74484445358042	4.75107548344441	5.54995942717317	4.96320803568336	5.15450979644215	5.11412323138391	5.38702120864164	5.09955472719033	5.24633881649888	4.02301348204259	4.9664782164756	4.79284259812862
NRD1	0.652870759896842	1	28	12.4947825837632	6.92814012704455	6.57247137209621	0.256029578473178	0.0389548411819891	5.92433939856562	6.57928202534535	7.05093381886381	6.91532393785247	6.63815306297733	6.88865168053734	6.67372354953257	6.37133040544513	6.25465442807661	6.62422116082942	6.50231894481377	6.75217117919724	6.48397001606283
RAB3B	0.997433131435494	1	25.5913978494624	8.15423577051689	6.95976385655571	6.44013759893048	0.0427596834198123	0.00663956053158142	6.7365151398706	6.9092411655928	7.23966113306879	6.88419756234758	6.54440490197974	6.80154751766866	6.5870600625667	6.20911055056361	6.14706102926231	6.25339809071442	5.7402872927371	5.98918999952697	5.67346217924505
TXNDC12	0.666754748187518	1	20	6.75440830680987e-05	6.10905235365931	5.70614427167941	0.194829971281828	0.0341438915676919	5.96835261744069	6.13250012898363	5.60332832547463	5.33659262680366	5.51779510627866	5.55147952221041	5.69200786389186	5.48953212142816	5.42540344615984	5.59035227148649	6.33302012009826	5.61396992774	6.02296280135615
BTF3L4	0.640429959710473	1	22.1052631578947	0.1683482280399	5.39659318989021	5.34032145660488	0.424292658655736	0.079450771288491	5.80319468139908	5.83793410661148	4.30971819942094	5.28985319088326	5.51779510627866	4.9670937732695	5.41177685645514	5.72387762520154	4.84794192688531	4.82657587116732	6.01513659803598	6.07290350277242	5.4220899037393
ZFYVE9	0.150661121313659	1	25.0526315789474	12.4231052486784	4.15240710804592	3.7473517573332	0.585716093559491	0.156301337981763	3.19895753944767	3.08756028781011	4.36597511430647	4.53812153541722	3.85629927104622	3.38558694962546	3.80735835076287	3.21250007538748	3.82438058817807	4.0212602358637	4.58094487587115	3.3775016832802	3.1805021527471
CC2D1B	0.974254449364879	1	20	15.9154568105271	4.18778625672457	4.03728685653689	0.112597451063609	0.027889385883319	4.15678872349684	4.59322755462263	3.31818429947175	3.78521945501883	4.51340715996968	3.26052665556079	4.60389869216958	4.5183138889418	3.82438058817807	3.20324203611679	5.27406646496178	4.31325579264442	3.27040170303486
PRPF38A	0.984663432641375	1	28	8.98397993021713	5.04073687583255	4.80215569934547	0.0989326624983429	0.0206017190387699	4.98906339512633	4.79244576931508	5.2010895279999	4.99190614028856	5.10129644060712	4.52570924938564	4.91978046232656	4.3726295088361	4.45547989684264	4.79372403898125	4.95507007777753	4.60333538720115	4.82286664769186
ZCCHC11	0.962445070920367	1	28	17.363206047148	4.70931049947385	3.93141152375611	0.40705132154338	0.103538212441947	3.96155929765724	3.00966852666438	4.12645102608023	4.48378489612326	4.6988860560095	4.6555672709075	4.40208165137741	4.3726295088361	3.3934190043923	4.13053676012728	1.94770679586385	3.69183556378623	4.20108416479839
GPX7	0.999053052854693	1	28	3.9735647884859	5.68235672761548	5.54364134418007	0.0673060002251587	0.0121411173714943	5.94210613702384	5.51043496703087	4.98460246457873	5.8259194882093	5.26698772422946	5.69130313171726	5.28536727946617	5.82816693930516	5.51468938942224	5.76998550112448	5.51665461554486	5.2077946256103	5.73791269182405
COA7	0.503789476471784	1	20	12.700528178856	3.07888070052355	2.62075662468242	0.254929726388918	0.0972733309106146	1.47850051449528	2.74705489656074	3.0004706967449	3.03647520176629	3.12741100840245	2.71061809252441	3.20762970007355	3.06851739232667	2.86930212251804	1.79105458269045	1.06089674615187	2.72197547594124	2.871342531333
ZYG11B	0.93603295954684	1	21.570996978852	6.6603607290973	5.65545114809396	5.45531883209934	0.158808055736346	0.0291106827344191	5.36333743695437	5.55224452058931	5.31977957945508	4.95243638517407	5.58211592156332	5.08243791458812	5.57679035966522	5.82816693930516	5.52904756832755	5.49138641675252	5.13553497925812	5.97475301467648	5.62316153758933
ECHDC2	0.822971361589862	1	20.2266288951841	11.8647081254461	3.40813041671899	3.10560384318055	0.318644987599557	0.102603230704797	2.33460494055716	2.30051354996853	3.19935737288968	3.59326991741523	2.84237233339493	2.50543833216239	3.63375595638527	3.21250007538748	3.26205368910999	3.47596537659096	3.37193120684994	2.8540456428747	3.35502637714107
SCP2	0.999412298793407	1	20.695652173913	16.77136585728	5.24772939380885	5.07058548092476	0.00881580725415071	0.00173861722424664	5.6386138674542	4.96746258554784	4.81309552131525	4.84876239284705	4.88886873041446	4.47030625369671	5.09749858663723	5.4753261661402	4.84794192688531	4.95097732424588	5.81784251465726	5.0236999555282	5.06819711450889
PODN	0.921067258781449	1	21.7021276595745	1.8560078647128	7.68932066091481	7.11926066411467	0.419433336526494	0.058915294201923	7.88534153833067	7.91452364105747	5.31977957945508	6.4745834139443	7.19579588051082	6.43991739446706	6.83284093889516	7.78801409808271	6.75974493081295	7.22029887525666	8.21298704776907	7.68533376591909	7.54128831210967
CPT2	0.271042793436875	1	21.3134328358209	9.2028427819788	3.53266686258014	3.2392264844433	0.524249807469293	0.161844134699149	2.33460494055716	3.16146118621419	3.95365713735037	3.37180436188265	3.12741100840245	3.26052665556079	3.48830472514715	3.06851739232667	3.91463540681113	3.39066027812759	2.49287594571398	2.57658548274723	3.65119670784647
C1orf123	0.999916528057542	1	20	12.7549909531964	5.00789721224728	4.75441542771847	0.0244693935253087	0.00514666711340599	4.7678273498731	4.42339031023887	4.75107548344441	4.66563215722848	4.37502444317306	4.12048013098683	5.08068013522875	4.86193626909428	4.82485085052629	5.24633881649888	4.74875956139376	5.0236999555282	4.88110286029031
MAGOH	0.540474882318222	1	20	17.7792499850387	6.04614774489535	5.90376863727283	0.269795945805335	0.0456989361171788	6.40617087609551	6.22156920805547	5.7479455324548	5.80391139133802	6.23999384675235	6.05364048924941	5.90761125740067	5.58523983639562	6.14706102926231	6.14035227291758	5.70805892017163	5.4357094891861	5.18838496201523
LRP8	0.987715447013445	1	20	7.65790309819367	2.68673969915685	2.42358125851876	0.188159848937444	0.0776371117230221	2.62594783890527	2.74705489656074	2.68379346259905	2.37827580274302	2.73330254051168	2.89021755120471	1.88087218342148	2.28312744083135	1.67431040776365	2.73441495560982	2.49287594571398	1.7804296371	2.4773378613231
GLIS1	0.428949872221198	1	20	18.8870563400539	2.88294637678651	2.55484243253073	0.489446285592792	0.191575918483538	3.19895753944767	3.23176031875344	1.5244551205063	2.25391843383234	2.01387163380465	2.80321078551535	2.50259178631743	1.82645643449939	2.86930212251804	2.86665743055928	3.10119467072197	2.8540456428747	2.1384357232133
NDC1	0.466842576345805	1	27.148288973384	19.0323984239717	3.42302653438193	3.31929323468216	0.338398563002138	0.101948981025939	3.07560727254327	3.53953565635387	2.85080367890104	3.1800855546574	3.56949012561338	3.50066585725474	3.14429194558538	2.99075237591318	3.26205368910999	2.58881608730835	3.45195377950322	3.76077383130463	4.15462110218852
YIPF1	0.764508901573663	1	22.8115015974441	14.5138158249544	4.89626105854537	4.72016335356974	0.211616995659932	0.044832557648644	4.27365559772146	4.83823034862869	4.42012041249554	4.91185635624987	5.37985338797672	4.32170817164681	4.65023090561108	4.72455607637417	4.87066923336812	4.79372403898125	4.78010109434227	4.67652614679586	4.45223479505538
HSPB11	0.96387494627976	1	20.8163265306122	18.9770196284152	4.13212355157424	3.93814190980026	0.164922508463593	0.0418782543242475	4.32872057758685	3.88318087944793	3.91646839945562	3.37180436188265	4.00448132001889	3.79932953980953	3.58688287848653	4.2105641792889	4.04023992304034	3.39066027812759	4.30743113352004	4.93699311372841	3.43496102621146
LRRC42	0.985598661189789	1	25.9636363636364	2.5192898317393	6.73410094700366	6.64042492124936	0.0991680463794005	0.0149339910556119	6.61993713244867	6.82078129421801	6.54179743914328	6.34341078345128	6.71904545757005	6.48952708609556	6.76076363742319	6.67464038234176	6.7778938146796	6.69709216811438	6.45455373150595	6.83443048164142	6.59252643835096
TMEM59	0.723866090014393	1	21.570996978852	19.6310406537757	7.9211585715498	7.55396060307997	0.385053079494145	0.0509736679507102	8.27349532338537	7.56224132467848	6.48577453122393	7.27662937064122	7.4709980763792	7.31147834099257	7.22218825159892	7.89327472173031	7.22858780352098	7.77314335895473	8.25820449730004	8.06169745541007	7.58135918983844
TCEANC2	0.982736392880159	1	28	15.6362617686881	2.80355796463627	2.16626052677076	0.535599592151111	0.247246157852273	2.43839522912002	1.65040124101014	2.4948873331446	3.11006656859968	2.61530756230565	2.26616177126973	2.69167834130645	1.15443934599601	2.03780800969841	0.626812837556312	2.99834545486327	1.48686381140981	2.7515783525049
CYB5RL	0.996343422709645	1	20	4.4742135944819	3.01139863827872	2.39059612969391	0.201673595264408	0.0843612154974209	0.357905282277546	2.30051354996853	2.59243010677285	2.11782186703674	2.1893087045031	3.04991377008903	2.8588295215812	2.523001451536	3.82438058817807	0.626812837556312	3.66840425650768	1.7804296371	3.51069832135986
MRPL37	0.960997277976	1	24.7058823529412	7.34533063816	6.56224006143029	6.5293868480096	0.0178723153049809	0.002737211888499	6.75170654941216	6.60599611189533	6.51094255018696	6.23244561846008	6.56841921401383	6.31967735501125	6.44972413015342	6.52405715495587	6.45593536065036	6.73219231660859	6.31173056189516	6.42054213263346	6.99321636330405
SSBP3	0.99496587596309	1	24.5360824742268	21.8327660106845	4.20135936777218	3.54424231519217	0.0789726371917655	0.0222819520136235	2.94071614376443	3.79305716527989	2.27746515068341	3.1800855546574	3.69113638747198	3.19368129823965	3.14429194558538	3.9061653364836	3.45487238800368	3.63278864503864	4.74875956139376	4.00765937304009	4.15462110218852
PARS2	0.122981047933374	1	20.112676056338	4.1117852427086	1.89116679245086	1.58739667925706	1.08029135638646	0.680542784612641	2.22276492343147	2.16335398719131	2.39026821352965	1.96753652637951	-0.143520440799451	1.62049836998317	2.1624021997333	1.99525737962745	0.863820687305708	-0.143520440799451	1.70803198557627	2.8540456428747	2.7515783525049
DHCR24	0.999999999100254	1	20	0.997206512519803	8.88806837424145	8.32579412047227	0.0155293516155686	0.00186520965938655	7.93941462530194	8.06170290575452	7.70527692364849	7.69355497220111	7.70923766948095	7.9879437905859	8.33057855595693	8.44029300486304	8.99263200655379	9.09232911555531	8.44822726885362	8.8674443843403	8.9519368976958
PCSK9	0.999997945066667	1	20	7.9999324559169	3.48130875804154	2.23748094942635	0.0168106958337109	0.00751322411840907	0.72928756713634	2.64769951790405	1.5244551205063	0.416506442061501	1.81410852316804	1.40103587475978	2.8588295215812	1.63525528613071	2.95687223498006	2.98778940214897	3.66840425650768	2.72197547594124	3.71662722287189
USP24	0.895585398958065	1	23.1067961165049	1.7863402229071	4.26852914319177	3.84214896366282	0.209377830863792	0.0544949799822927	4.95446726064043	3.53953565635387	2.92757714896617	3.54100851916614	4.00448132001889	3.26052665556079	3.72316682030363	4.2105641792889	3.51381468717957	3.96335267797129	4.0744826993783	4.35844066357073	4.15462110218852
PPAP2B	0.658506985270535	1	27.148288973384	15.9363368940461	10.975676094193	11.0126310804801	0.166901633702787	0.0151554730638912	10.7469475345996	10.8052338018434	10.7432485550444	10.7943995367785	11.1973998186948	10.9350168145281	10.5742673314826	10.8844337083118	10.8990236673511	11.2884826848353	11.1100967228649	11.7759482131768	11.438290142103
PRKAA2	0.20295458125436	1	20	16.224482417094	3.07314825542165	2.49931220153904	0.75136645428711	0.300629290660218	2.62594783890527	1.16713215539074	2.27746515068341	2.79008121017486	2.94377271810579	3.1235876348893	2.50259178631743	1.63525528613071	3.19159490698723	3.09953395960459	2.76763572829322	1.11789181047686	2.31781539313053
DAB1	0.999963142293491	1	24.3686006825939	12.26355106582	3.85525861836068	3.27868898229278	0.0204522007814401	0.00623792036752992	3.36621286076559	3.59392946166868	4.28074512885177	3.37180436188265	4.0506758010911	3.5549365793989	3.99856404352044	3.14230419430891	3.26205368910999	2.24438868476529	2.99834545486327	2.02424128232678	2.7515783525049
OMA1	0.591721160234355	1	26.542750929368	18.5894385982231	3.23866538402518	3.11893206141436	0.208371062640318	0.0668084647364286	2.53521715678502	3.23176031875344	2.85080367890104	3.2468629936054	3.12741100840245	3.32441148794785	3.00860971182696	2.62947087654228	2.19013559520829	3.84006049942162	4.02301348204259	3.08665456957301	3.43496102621146
MYSM1	0.944475959832481	1	20	15.7551283892726	3.58379620614544	2.95479693925482	0.155248910002281	0.0525413127175615	3.31258704308068	2.54099231856379	3.0004706967449	3.78521945501883	3.36531779148313	3.65771252767097	2.39786208794386	2.90855560570827	2.86930212251804	2.98778940214897	1.06089674615187	2.41488445494243	3.89680018296377
JUN	0.916510154651112	1	28	12.1612858755743	6.9121206604728	6.69349943814314	0.266061630013191	0.0397492570921915	6.092867272975	6.93580831314049	6.83872690475223	7.04763539536149	6.63056923639229	6.7732125162005	6.61653012913551	6.57823488802166	6.74751758190419	6.63353388356459	6.62821529142743	7.61725478405672	6.11076562262805
FGGY	0.967715786355975	1	20.695652173913	11.7740205076023	3.18658348309091	2.91569541859755	0.273069248528862	0.0936549293822358	2.10152076187902	2.16335398719131	3.95365713735037	2.49275930136293	2.73330254051168	2.71061809252441	2.69167834130645	3.4634196382165	3.03942974066466	2.86665743055928	3.59980008296389	2.41488445494243	3.27040170303486
NFIA	0.840038376841753	1	27.148288973384	20.8516434825329	7.64744276490693	6.88016836102092	0.0444161358729583	0.00645567572511664	5.95965673775578	6.07629371764141	6.31052075441924	6.6327670543717	6.86191329688927	6.97079494062223	6.8023905131719	6.7591539119525	7.28466711528405	7.39473761818809	7.05069699950078	7.70733109987611	7.6117737255803
TM2D1	0.998379025855745	1	20	0.922482212076098	6.81140424896712	6.37287214479309	0.193941662939755	0.0304323793939933	6.10868592776412	6.6515875658358	5.93622295743832	5.6396696129882	6.02544404868445	6.11814510259592	6.47568642049597	6.25140734416574	6.74136482492574	6.69709216811438	6.90192665402927	6.83443048164142	6.64388762436398
INADL	0.80520889865386	1	20	15.5239187031775	2.41311318085346	1.97650647183924	0.0522739099409828	0.0264476290291827	1.47850051449528	0.847089440681549	2.76971391590624	2.49275930136293	2.01387163380465	2.39075499458696	2.28493044957297	1.82645643449939	2.03780800969841	1.79105458269045	1.06089674615187	2.02424128232678	2.7515783525049
KANK4	0.88009868578732	1	20	19.7720291375552	1.14872822606705	0.734744258717178	0.599866187525218	0.599866187525218	3.56276067853078	2.16335398719131	1.5244551205063	-0.143520440799451	0.963291744073368	1.81094209183645	0.764623944407756	-0.143520440799451	-0.143520440799451	-0.143520440799451	-0.143520440799451	-0.143520440799451	-0.143520440799451
USP1	0.541653019747065	1	27.5675675675676	11.4056241496592	5.86161845976912	5.59566918798881	0.284387345623569	0.0508227588282043	5.44036374654529	5.63239534730555	5.84019728439785	6.03875074443497	5.56630255841624	5.85165757192305	5.0464433604311	5.69964158078569	5.24581292923212	5.60935610325781	6.09207584761972	5.55696251945082	5.34141851595326
DOCK7	0.992817240573794	1	28	6.75440830680987e-05	4.30490192110792	3.77167356660484	0.0570583904848272	0.0151281359527065	4.4823271456031	3.64634675666876	4.12645102608023	3.82946599239845	3.63159500970627	3.88656374699132	3.63375595638527	3.98849458775208	3.32923102227747	4.0212602358637	4.26375373555793	2.72197547594124	3.43496102621146
ATG4C	0.975126308488003	1	24.8780487804878	12.4979649111327	4.15083798358597	3.61273046565045	0.280163527007657	0.0775489701408475	2.71130854554183	3.08756028781011	2.59243010677285	4.33825322754532	3.50459102552661	3.1235876348893	3.26830332767507	4.2105641792889	3.87021367367922	4.18222010281791	4.02301348204259	4.11687703687846	3.77921856854324
ALG6	0.907418674662588	1	28	1.8872904399087	3.47585345165859	3.20554683630418	0.292704767895181	0.0913119610608009	4.15678872349684	3.59392946166868	2.27746515068341	3.78521945501883	2.84237233339493	3.1235876348893	3.67915393105998	3.40466142278545	3.19159490698723	3.63278864503864	3.19719719479719	2.57658548274723	2.1384357232133
ITGB3BP	0.876151097108502	1	27.5675675675676	24.398332217221	3.55092535121098	3.28054269660146	0.413506437759808	0.126048180439226	3.41791660664716	2.54099231856379	3.62525311095977	1.96753652637951	3.290291647829	3.70647921023465	3.43636898645184	3.27943838799544	3.45487238800368	3.47596537659096	2.6367869402391	3.28691482619759	4.20108416479839
PGM1	0.992945574435554	1	20	4.8229790485103e-05	6.96668150179533	6.41645891394063	0.09363713970442	0.0145932734800157	7.12275219699397	6.51024906835554	6.70880514328615	6.5157848089631	6.62294533308083	6.73258466544981	6.06980003728065	6.61757345642562	6.12832200867189	6.28919374708595	6.60214699739452	5.51766637000042	6.02296280135615
ROR1	0.98816274302063	1	23.8795986622074	2.5774161862108	6.4840431831625	6.31477820028161	0.00266366590677159	0.000421814642144171	6.34738548119625	6.27248526710574	6.52336380448602	6.79217446034586	6.02544404868445	6.60334934887758	6.44972413015342	6.61757345642562	6.09974904655316	6.4973452212376	5.94772960778013	5.86943445079364	6.04859929939804
CACHD1	0.998958621676721	1	28	2.6062024947639	2.7221330780913	2.41799581861412	0.312318086872656	0.129164030999715	3.07560727254327	2.01177117915546	2.39026821352965	2.79008121017486	1.30566507808184	2.39075499458696	2.39786208794386	3.27943838799544	1.67431040776365	3.63278864503864	1.94770679586385	2.57658548274723	1.93354288184838
JAK1	0.835312755150188	1	20	19.9225919273735	7.27017917030508	7.25511241217498	0.153552810593743	0.0211647734549312	8.02526278979794	7.66426983633506	7.3448826505018	7.19865091499463	7.00368924510155	7.41414060215472	7.28960191700069	7.16528630471709	6.72274752923432	7.22029887525666	7.10120492556953	7.03561442603142	7.20181931777918
AK4	0.795431971172138	1	20	8.0338562090903	4.46013572360612	4.24327098595556	0.264159213753653	0.0622536752019778	4.24531436388454	3.79305716527989	4.47230689588798	4.17637689820645	4.51340715996968	3.84360588250616	4.34688537668226	4.30997070069029	4.72860310830167	4.13053676012728	3.28720797954215	4.84474003007632	4.59825908956717
DNAJC6	0.99126381731684	1	23.1067961165049	1.7863402229071	3.48927131731224	2.85278004740458	0.273392708980588	0.0958337847424716	3.6518274666927	3.16146118621419	2.15508825580472	2.11782186703674	3.43663438121632	1.97915260215849	2.50259178631743	3.34340811763145	2.56932093040331	2.4268565951612	3.66840425650768	2.8540456428747	3.58265716220957
LEPROT	0.786260293498264	1	24.2033898305085	16.8466894100551	8.44552974214708	8.02461858085349	0.174087698013021	0.0216942021927858	7.68097518611736	7.62235865731466	7.32727983254504	7.80023324172837	8.0871397183419	7.80410856784414	8.0870726939483	8.09952737936339	8.04099905602674	8.27065710849505	8.82023305999418	8.44616185644076	8.18875583517196
LEPR	0.99954948698292	1	26.3468634686347	20.9112621230581	4.28636236583601	3.59385629175396	0.00453241759736267	0.00126115716083646	2.33460494055716	3.23176031875344	3.06985769025441	2.69761880368474	3.03851177000494	3.88656374699132	3.53843560848689	4.2105641792889	3.82438058817807	3.84006049942162	4.34982496868117	4.64039485614853	4.05694955164481
PDE4B	0.143213488557808	1	21.570996978852	4.6608197916881	2.65911531030245	2.45878747314251	0.967335124862582	0.393419575879919	2.86822584220632	3.69692616016835	2.59243010677285	1.39113224410322	1.58217042997734	1.97915260215849	2.28493044957297	3.51987810271604	2.03780800969841	1.49663368512573	2.76763572829322	3.08665456957301	4.00551671581217
SGIP1	0.51123138317886	1	20	6.75440830680987e-05	2.79562595688915	1.28132298958412	0.849516038774525	0.662999138921449	2.53521715678502	2.54099231856379	1.70976486856451	-0.143520440799451	1.30566507808184	1.97915260215849	0.764623944407756	-0.143520440799451	0.863820687305708	-0.143520440799451	3.28720797954215	1.11789181047686	1.40820950015942
MIER1	0.985907751533287	1	20.695652173913	14.7057810362724	6.56979930625759	6.3365908662312	0.104872347408657	0.0165502791047376	6.05254475110512	6.0952735379634	6.57797281672834	6.71171930205437	6.28899197162635	6.6663353643634	6.43656565321144	6.3005791133556	6.08038109592334	6.7234970141931	5.81784251465726	6.07290350277242	6.37673175320634
SLC35D1	0.63885056392419	1	25.5913978494624	24.5754618814247	4.82786103562346	4.29863767919983	0.38526364731425	0.0896245918046215	3.99598778914774	3.74579220102148	2.85080367890104	3.91408498674605	4.00448132001889	4.52570924938564	4.73865702743066	5.22665736661896	4.07979017773466	4.23211578971369	4.58094487587115	5.4357094891861	4.6325672570053
SERBP1	0.999821530079185	1	28	13.2626677732336	9.53266290098803	9.23115523532963	0.119631974007766	0.0129595885843094	8.83701089555645	9.10562565073084	9.77453188378388	9.37196494300203	9.2657600680721	9.7240201812296	9.53014974645055	8.84014087322722	9.18285003565726	9.25351929198697	8.63551718059567	9.36347642922967	9.20942655871436
GADD45A	0.999767618147268	1	24.7058823529412	23.7305078098956	5.53161297093798	5.39028791585779	0.0241112157171936	0.00447308494343324	5.2394911683925	4.98791905902905	5.31977957945508	5.68853432183291	4.91407652168	5.69130313171726	5.46458933154798	5.68736914934647	4.82485085052629	5.29410101217135	6.41516922589947	4.9953727662603	5.53522198285949
GNG12	0.92990773823544	1	25.9636363636364	0.5765827555018	7.18744666988571	7.13491109481873	0.0952107714779857	0.0133443528885912	7.46140421042682	7.03252410854711	7.38286904006503	7.07545990598513	6.8158449705471	7.15776058478748	7.15950045793425	7.30035159286204	6.97430648280083	7.14415526666976	7.03129114453852	7.16841162209779	7.05143577556521
DIRAS3	0.751992948876169	1	24.040404040404	15.9332226980768	1.95612479215412	2.2658137813331	0.387731259618288	0.171122297345268	3.8530514217168	0.847089440681549	1.5244551205063	1.60986307229057	2.1893087045031	1.81094209183645	1.06745766086434	0.836533724031881	2.03780800969841	2.24438868476529	2.99834545486327	4.40225322651688	3.83920692711485
WLS	0.997008212418323	1	24.5360824742268	22.3972235293583	5.77360294939698	4.79755933557665	0.109763440237084	0.0228790167165052	4.24531436388454	4.39303346512953	3.98991129171434	4.17637689820645	4.13885098966006	4.15602816425831	4.9007426144791	4.86193626909428	4.93677881865653	5.06549817987713	5.90571994521774	6.25119136325889	5.4220899037393
DEPDC1	0.821122751187545	1	28	11.0584802299307	2.10548310518375	1.88964519292263	0.0636683631563923	0.0336932898275572	2.10152076187902	1.84237136235556	1.87395871619331	1.7997558437758	2.73330254051168	1.81094209183645	0.764623944407756	1.99525737962745	1.1872125358111	0.626812837556312	2.33300265476153	2.57658548274723	2.98192216182582
LRRC40	0.920656486140487	1	20.9384164222874	19.0413926559072	3.30890087183644	3.21801521240697	0.408549585551145	0.126957008772362	4.27365559772146	2.54099231856379	3.19935737288968	3.37180436188265	3.21114876656407	3.32441148794785	3.00860971182696	3.77313029515307	2.03780800969841	3.84006049942162	3.45195377950322	3.54321261290537	2.31781539313053
SRSF11	0.892719491265079	1	20.112676056338	12.9540179376021	9.15126747118292	8.73563957028638	0.281896948398843	0.0322697549653599	8.27349532338537	8.34548454556591	9.2378834192968	9.35503731981954	8.80880490022764	9.11068526630785	8.50459149356182	8.81920267966581	8.31609768387221	9.08216229366185	7.8602535069326	8.58094395321428	8.82602820550053
ANKRD13C	0.727270348503177	1	27.3563218390805	19.6643703868509	3.94032567118548	3.91229941652521	0.0322304457669061	0.00823823596700383	3.25689071266834	4.00861605011141	3.7573150873467	4.03237782301717	3.85629927104622	3.70647921023465	4.1021972255069	3.8188520031379	2.95687223498006	4.45858626126247	4.65043016061363	4.52623214443345	3.71662722287189
HHLA3	0.818809655055624	1	24.8780487804878	22.3308922981957	3.33365700130863	3.32088198808072	0.282055389581394	0.0849338791904514	3.99598778914774	2.54099231856379	3.52997858680913	3.11006656859968	3.21114876656407	3.44427353131198	3.20762970007355	3.4634196382165	2.56932093040331	3.2999924205871	3.45195377950322	3.54321261290537	3.95218227014455
CTH	0.584209569508832	1	27.148288973384	2.9658483156738	2.83957342669778	2.18688315160994	0.706716269500017	0.323161422218533	3.25689071266834	2.30051354996853	2.27746515068341	2.49275930136293	1.30566507808184	1.14209339462461	2.1624021997333	3.34340811763145	2.19013559520829	3.20324203611679	0.58088604430737	2.41488445494243	1.69465666903714
PTGER3	0.820254013218373	1	20	8.84508750320371	0.838885861352866	0.552778904038683	0.250947591873304	0.250947591873304	0.357905282277546	0.847089440681549	1.06225381829637	0.818912626986964	0.513521492005143	0.42138042190962	0.380859327701682	0.428175523284352	-0.143520440799451	-0.143520440799451	-0.143520440799451	2.2327446363117	0.57359761844582
ZRANB2	0.976212248040102	1	20.2266288951841	16.0513098876005	6.93391687241793	6.75958814482885	0.0438237198277508	0.00648319378175079	6.35403673560651	6.67700721841543	6.74637800684112	7.05231024016026	6.68283743278275	7.20519548741256	6.54476369471667	6.95614848910848	6.67834946715334	7.09106439895851	6.32241461135212	6.67390121012183	6.83279288811927
NEGR1	0.99858930352467	1	20	9.050008411821	5.57469983787767	5.24002376139433	0.113515689490002	0.0216632012866668	4.7678273498731	4.48225240736631	4.92966811395411	5.38186522804272	4.96320803568336	5.35135269423975	5.19448882282289	6.10223263748038	5.09955472719033	5.64662888109027	5.27406646496178	5.37103409698837	5.55324395489555
FPGT	0.932728597142026	1	25.9636363636364	15.9057463824401	4.082165530696	3.25720398482823	0.284338155209219	0.0872951637458509	2.10152076187902	0.847089440681549	3.5784021884863	3.03647520176629	3.03851177000494	3.84360588250616	2.39786208794386	3.4634196382165	3.99957479678799	4.18222010281791	3.79653890250562	3.94978486024155	4.10661172388764
CRYZ	0.899604922676928	1	21.570996978852	21.0919660057924	4.10564703462346	3.95216080012216	0.266448330316425	0.0674183930745403	4.15678872349684	4.36202410384024	3.06985769025441	3.87239579981193	4.30051461023137	3.79932953980953	4.06847325704371	4.2105641792889	3.91463540681113	3.47596537659096	4.50794284136296	4.16853405553328	3.77921856854324
TYW3	0.999562463866588	1	28	19.4623337294991	5.88160310906482	5.69524580242558	0.117291496614321	0.0205946329066899	5.83206762141557	5.82662112623557	5.77935613611228	5.88999836287262	5.56630255841624	6.06303389768233	5.94526165258539	5.40211917302089	5.50018687549136	5.959635608257	4.87023647558143	5.49760948656328	5.84420526490261
ACADM	0.826446564645812	1	20	8.2031395703718	4.81948407632849	4.66196422927835	0.225394306427171	0.0483474980377661	3.8530514217168	5.10491686635362	4.81309552131525	4.91185635624987	4.00448132001889	4.49827368641041	5.01137431783057	4.90496871514729	4.3940529440695	4.89011705159542	4.78010109434227	4.9664782164756	4.56311513717389
RABGGTB	0.995191250355939	1	20	15.9500914810676	3.41445919106145	2.80611809336318	0.0569388155505956	0.02029095485513	2.33460494055716	3.00966852666438	1.87395871619331	2.958927236573	2.01387163380465	2.50543833216239	3.63375595638527	2.62947087654228	3.11751755645002	2.73441495560982	4.68395681425129	2.97503304390269	1.93354288184838
PIGK	0.998256069554853	1	28	4.4174153117064	4.82553425563018	4.70537493527245	0.111379116289508	0.0236706145252289	5.29585025762902	4.72092360247364	4.54720924157631	4.93228904504867	4.81048976531105	4.38299596812973	4.22972263407392	4.92601298103844	4.67795908427677	5.06549817987713	4.2187126163727	4.90689281376407	4.49014970942574
AK5	0.808712405741386	1	24.3686006825939	6.75440830680987e-05	5.36179250890284	4.22879750385959	0.253457329351351	0.0599360288876502	5.02284929853292	5.51043496703087	5.05473850324471	4.17637689820645	3.90740319366604	4.04664326935952	4.25991734957482	4.2105641792889	3.62493241351963	3.96335267797129	3.28720797954215	4.40225322651688	3.71662722287189
ZZZ3	0.661212115066025	1	24.8780487804878	17.0908510027283	5.53707552855668	5.35323679303812	0.209458758870161	0.0391274974315655	5.2394911683925	5.00808952376835	5.55574800632659	5.39664579900153	5.26698772422946	5.81876457254265	5.43842474259373	4.94675468707266	5.17453646397278	5.55157672712043	5.40045342284878	5.51766637000042	5.25596764025075
USP33	0.998573102943356	1	28	19.6106637550305	6.22928224806657	6.13315174083175	0.0449567376015132	0.00733011989613947	5.99413012339423	5.97745814285347	6.1832270203064	6.23244561846008	6.16847449205955	6.10910486218596	6.38954223152835	6.0742284978415	5.84817326836306	6.3582259714103	6.17694103835505	5.98918999952697	6.20497512207391
FAM73A	0.98570424044328	1	21.7021276595745	1.108286240282	4.23645572005672	4.0612837055936	0.136060382774416	0.0335018168238334	4.5989134177303	4.08656314733537	3.71462365734653	4.10617322973622	3.80331842898446	3.92827939218549	4.03394206097415	3.8188520031379	3.95773011765405	4.41604726676708	3.85657676064039	4.64039485614853	4.05694955164481
NEXN	0.999998548913761	1	28	15.0784494713319	9.20644608676037	8.78134855181509	0.224108909089342	0.0255210128338453	8.7887317480573	8.34350153095211	9.25381154519413	9.59980858275007	8.68978598254174	9.3615741180662	8.80770923526769	9.14728839030041	7.97698026752975	8.81176900381065	8.31280341995469	8.56416632656707	8.59326883266609
FUBP1	0.99986893681539	1	23.4098360655738	19.044218975025	6.43030254758246	6.02649491706431	0.0479929372055786	0.00796365679653761	5.5717103593199	5.792139974142	6.28156395955203	6.29689530747019	6.25979323463519	6.53073278594566	6.41660013529365	6.04566999155963	5.8821259798794	6.10061233707537	5.62419008066714	6.0034839443283	5.55324395489555
DNAJB4	0.996054138829726	1	20	15.5930432628778	5.14334035344698	4.9841359880906	0.0454039736601502	0.00910969800355393	5.1040065877307	4.88260651565701	5.34798675768975	4.64101571294099	5.1230787870713	5.18923904350412	4.9007426144791	5.20959525622862	5.04064484367503	4.92086808891388	5.20646285475893	5.15754884872304	4.00551671581217
PTGFR	0.999531824096061	1	20	7.9999544765354	6.60569784718494	6.06192134187333	0.110039355006681	0.0181525540832364	5.45281092662162	5.67086050465147	5.91752234202866	6.11222903216545	5.51779510627866	6.05364048924941	6.01773705059924	6.3005791133556	5.89326827550267	6.70594758919567	6.01513659803598	6.60994607755376	6.59252643835096
IFI44L	0.936659402954239	1	24.7058823529412	3.1410545783387	4.58775112128916	4.52653392923885	0.298065893667535	0.0658485937202851	5.58307862770931	4.33033355752033	4.54720924157631	5.01124333195511	4.13885098966006	4.41269038586929	4.31847458347652	4.67569325387079	4.45547989684264	4.37221576972935	3.19719719479719	4.84474003007632	5.06819711450889
IFI44	0.989565925738286	1	24.2033898305085	23.2234246857612	3.00756492861141	2.18112647796238	0.15515992169128	0.0711375169019225	2.86822584220632	0.435188776677169	1.87395871619331	1.60986307229057	1.81410852316804	1.62049836998317	1.88087218342148	2.62947087654228	2.19013559520829	2.24438868476529	3.28720797954215	3.28691482619759	2.7515783525049
ELTD1	0.999941657840871	1	20	4.12806070501635e-05	3.32401006240695	2.5373406919631	0.0993245058537773	0.0391451199944819	3.25689071266834	3.64634675666876	2.4948873331446	3.59326991741523	2.94377271810579	2.61167271976848	2.93566251148666	1.82645643449939	3.03942974066466	-0.143520440799451	2.49287594571398	3.28691482619759	1.05043405510373
LPHN2	0.903164437276591	1	25.7761732851986	13.6053126066588	3.22673249425895	2.51096631957079	0.344338652689799	0.137133919322605	1.26923253883499	2.01177117915546	2.27746515068341	1.96753652637951	2.48679546872106	2.97227418982426	1.5307483325864	3.21250007538748	2.32790455819018	2.98778940214897	3.96963991355993	2.97503304390269	2.62096458313776
TTLL7	0.7438482350598	1	21.186943620178	13.6004384022826	3.44727594920253	2.72023659977431	0.641882634594824	0.235965737189213	0.357905282277546	1.84237136235556	3.2599938813085	3.64370415077882	3.03851177000494	3.32441148794785	3.26830332767507	2.82139126985029	2.6763964955643	3.2999924205871	2.49287594571398	1.11789181047686	3.08462616031216
PRKACB	0.999998489290132	1	20	15.9021918329784	4.07751213118335	3.91336858608525	0.0259702596923263	0.00663629277974701	4.38176087157842	3.83882265023515	3.98991129171434	4.24332229203746	3.63159500970627	4.55263279529276	3.58688287848653	4.06637817086314	3.82438058817807	3.70523884239975	3.59980008296389	4.06330148385546	3.35502637714107
RPF1	0.97734378553479	1	22.5236593059937	12.1352178077471	5.89385726637327	5.57892150034401	0.0607902749664057	0.0108964205649169	5.03945010220618	6.12328314739006	5.8793778063461	5.77025665417306	5.82739166541816	5.76221938832978	5.65839836187166	5.87220313319781	5.36265390905324	5.44981756018197	5.06093892699721	5.34881487578678	5.27780951780184
GNG5	0.995814366081171	1	21.4414414414414	14.8509257380177	5.65239287273824	5.53369567530273	0.0301105398632514	0.0054413075149103	6.35403673560651	5.23040671136671	5.34798675768975	5.08609997428508	5.61323196839543	5.44054050560223	5.08068013522875	6.22617836053366	5.26309510154008	5.44981756018197	5.84773370865635	5.70424527867821	5.34141851595326
CTBS	0.811837204657059	1	22.1052631578947	5.3598154019327	4.1238133002024	3.67529015119764	0.432408653229467	0.117652929548586	3.81498949889828	3.83882265023515	3.7573150873467	3.73957285221484	3.90740319366604	3.70647921023465	3.88690643883448	4.2105641792889	3.99957479678799	3.20324203611679	1.94770679586385	4.26660985869861	3.89680018296377
SSX2IP	0.999648548602162	1	28	7.8149424189482	2.67461344689502	2.63149514892696	0.192772414324679	0.0732558501592852	3.6518274666927	3.00966852666438	2.76971391590624	3.1800855546574	1.58217042997734	2.89021755120471	2.60023067331592	2.28312744083135	2.19013559520829	3.77422400473733	1.42044905785475	3.61943708973493	1.40820950015942
C1orf52	0.998242151300628	1	28	0.16350469919	5.34176069488779	5.11702776205812	0.0795115639564997	0.0155386227423006	5.00605524690493	5.12352623120144	5.10518986817715	5.30560185153126	4.57791958818161	5.22315188586082	5.17876986112353	5.41706077050504	5.31373314049891	5.03770888705294	5.22935118616721	5.39291629965692	4.56311513717389
BCL10	0.506585822047154	1	20	18.1221009780882	3.51524870105459	3.29908931345166	0.399957931048522	0.12123282913795	4.68584107526546	3.64634675666876	2.59243010677285	3.03647520176629	2.61530756230565	3.44427353131198	2.93566251148666	3.67709588838301	2.77607113444362	3.2999924205871	3.91421564028942	3.94978486024155	2.1384357232133
DDAH1	0.995090202649904	1	26.3468634686347	6.3402943366954	8.02788032615053	7.67496595804343	0.00555343603191343	0.000723577936667378	8.016904236218	7.96182709007453	8.10710541374037	8.02377325157366	7.85303306906875	8.02926463407002	7.82205017058438	7.69299853921887	7.72904283694058	7.12447443178074	7.4372918718016	6.91225146516074	7.06406045291356
LOC101930232	0.999993771761814	1	28	3.7229542567798	2.79240780549469	2.38657721529164	0.224047180813412	0.0938780356142946	2.43839522912002	2.16335398719131	2.02136043755946	2.11782186703674	2.48679546872106	1.97915260215849	2.39786208794386	3.06851739232667	3.03942974066466	1.49663368512573	3.79653890250562	0.620869444652929	3.43496102621146
CYR61	0.987930689171492	1	20.2266288951841	16.5052800295956	10.7255952473644	10.7539079886512	0.0615919870508898	0.00572740506203781	11.9979063999027	11.7961952843332	9.75885946088759	10.5344388986953	10.9506188370665	10.2085825375168	10.2459684731882	11.2051479885855	10.3699637859416	10.472744016709	10.9966905202415	10.7002081038695	10.4925788286725
ZNHIT6	0.999989075767631	1	20	12.588573418053	5.84248692427874	5.42464349801373	0.0951262910400248	0.017535952560727	5.3894724894307	5.02798186718205	6.1987989583005	6.24066105156638	5.056719571352	6.06303389768233	5.51553658873623	5.58523983639562	4.67795908427677	5.38512841654723	4.78010109434227	5.18289046933438	5.27780951780184
ODF2L	0.997927806029544	1	21.570996978852	16.5169085819951	5.03443013946836	4.69661646022843	0.173735862350875	0.0369917075030701	5.00605524690493	4.42339031023887	4.85300884184276	4.99190614028856	4.96320803568336	5.08243791458812	4.73865702743066	4.74838057908594	3.99957479678799	4.92086808891388	4.17221986601817	4.87615109675752	4.10661172388764
SH3GLB1	0.13512708623214	1	23.5643564356436	16.3602335024454	7.1489297792259	7.02735268646953	0.138992198921679	0.0197787424543662	6.81092135849301	6.83213998063319	7.01619937358743	7.05231024016026	7.19064768716392	7.15336997096548	6.99869724312622	7.01134314694681	7.03089408726736	7.13762477415288	7.17968631888907	7.04945789302643	6.8179618920772
SEP15	0.966949333261603	1	20.458452722063	16.9067570817617	6.29710468770923	5.85689471347342	0.216644818917709	0.0369897069208587	5.99413012339423	5.98765201586214	5.31977957945508	5.70049620413898	5.80060824867055	5.45488346235644	5.51553658873623	6.25971990674025	5.66527795101911	6.11398098106881	6.7118571022065	6.30987835509721	5.09304905171052
HS2ST1	0.946308529958986	1	26.7415730337079	1.5349271334098	4.56783860796071	4.1633808845524	0.361270945200178	0.0867734553282454	3.69438028176008	4.39303346512953	3.2599938813085	3.2468629936054	4.30051461023137	3.96882264647763	4.28949304198124	4.77181802973584	4.485239635713	4.37221576972935	3.59980008296389	4.84474003007632	4.82286664769186
LMO4	0.925539884224972	1	21.4414414414414	10.534775239273	7.60564016900836	7.47812201793201	0.0922301815670538	0.0123333346722469	7.32587242064429	7.29307308457054	7.56512597081725	7.46371624788581	7.38796965633238	7.36182085667332	7.52537571304837	7.67446482902571	7.43710179350798	7.66830642550213	7.55973401155146	7.2724098295283	7.56812550958321
PKN2	0.997778445394479	1	20	0.968164559402201	5.52665458133841	5.12037948260113	0.212052155086023	0.0414133670769068	4.24531436388454	5.16003995400869	5.13786986373387	5.39664579900153	5.16568100024939	5.69130313171726	5.31443098940932	5.81694461579931	4.26274804758399	5.55157672712043	4.12417879018273	4.87615109675752	5.62316153758933
GTF2B	0.982939531422209	1	28	12.3115968760966	3.72321652616742	3.53687378797513	0.148365204353135	0.0419481195109522	4.5300980516428	4.26478439728604	3.06985769025441	3.43043858852876	3.12741100840245	2.61167271976848	3.07804531743377	3.27943838799544	4.22796569782625	3.09953395960459	3.5277700003329	4.16853405553328	3.43496102621146
CCBL2	0.999998197731157	1	20	12.0337120870644	3.88837487329883	3.73876228080605	0.133153262559587	0.0356142628385778	3.99598778914774	3.83882265023515	3.19935737288968	3.91408498674605	3.80331842898446	3.60723956523162	3.00860971182696	4.5183138889418	3.87021367367922	3.20324203611679	4.17221986601817	3.19025667336331	4.10661172388764
RBMXL1	0.115338871239351	1	22.3824451410658	1.6036480125616	4.07329016072476	3.85977360539762	0.573380162595577	0.148552796411102	4.64303186118084	4.33033355752033	3.98991129171434	3.31068578865841	3.50459102552661	3.75365121478807	4.25991734957482	4.24446645944995	2.95687223498006	3.70523884239975	3.59980008296389	4.26660985869861	4.52709365957703
GBP3	0.999691483373689	1	21.0619469026549	9.6796480342955	3.87452910042518	3.71782399041454	0.163416864232706	0.0439549759897279	3.6518274666927	3.36284797711743	3.91646839945562	4.10617322973622	3.290291647829	3.75365121478807	3.48830472514715	4.5183138889418	3.11751755645002	4.28034336265674	3.45195377950322	3.61943708973493	3.65119670784647
GBP1	0.998637972134542	1	23.1067961165049	14.9287300409551	5.59916808446458	5.14436050542753	0.1314003855138	0.0255426083329827	5.2394911683925	5.23040671136671	5.54360362985146	5.70049620413898	5.45047226294672	5.66686798811885	5.27061287141952	5.5175311456066	4.65195441060493	5.29410101217135	4.78010109434227	3.69183556378623	4.69882891688864
GBP2	0.830161603538846	1	26.9433962264151	21.0565362295018	5.28996247060438	4.46638836450955	0.0244093012308141	0.00546510944385697	2.53521715678502	2.64769951790405	3.87829561551891	4.80511270772843	4.18099669273258	4.90576844010273	4.62725078602696	4.92601298103844	4.54297846594165	5.44981756018197	5.1595671455409	5.05148163675932	5.36201318771904
LRRC8D	0.472144984678816	1	21.9692307692308	16.52345279589	3.99744134614259	3.64673951161574	0.503963704814444	0.138195695965999	4.12603046485177	3.36284797711743	2.27746515068341	4.14170204860185	4.18099669273258	3.79932953980953	3.38249356313625	3.4634196382165	3.77704351712562	3.09953395960459	4.34982496868117	4.00765937304009	2.98192216182582
ZNF326	0.763703084103362	1	21.9692307692308	15.5253440863283	5.32482009810805	4.83380475899331	0.265050922456221	0.0548327736992465	4.35548446236867	4.08656314733537	5.389289670129	5.52326887601316	4.96320803568336	5.33593690530992	5.01137431783057	4.98736436726555	4.65195441060493	5.17159314022504	4.47000816102447	4.26660985869861	4.28974861682706
ZNF644	0.957767993803661	1	20	8.7388847546273	5.06538219950632	4.84535660440508	0.183904721994305	0.0379548373853662	4.621141278804	4.72092360247364	4.47230689588798	5.45429879302956	4.4800358803425	5.00657538238687	4.88145017932401	4.94675468707266	4.99999129159372	5.38512841654723	3.85657676064039	5.0236999555282	5.16513507664532
TGFBR3	0.732286659669348	1	26.3468634686347	17.6124217641926	6.77477385049522	5.9531598800069	0.165098317269552	0.0277328881799426	5.02284929853292	5.31379735898321	5.30546644575713	5.72412647809941	5.77331818109057	5.62942131008313	5.82922801082592	5.88300531868071	5.94772436336025	6.46641082668628	6.83634931965225	7.30162330242796	6.35634760666823
KIAA1107	0.990194665489547	1	20	16.1152401245909	2.5814624008645	1.98741643947188	0.15091725573584	0.0759364030298269	1.82338351631634	0.435188776677169	2.27746515068341	2.59882220118845	2.01387163380465	2.89021755120471	1.88087218342148	1.63525528613071	2.03780800969841	2.86665743055928	-0.143520440799451	2.57658548274723	2.7515783525049
GLMN	0.59118039962347	1	20	8.2932812565221	2.35599846536287	2.18793981600855	0.303826019084338	0.138863974621846	1.47850051449528	2.64769951790405	2.15508825580472	2.79008121017486	2.1893087045031	1.62049836998317	2.39786208794386	2.40804413548126	2.32790455819018	2.03545509672778	1.94770679586385	2.41488445494243	2.1384357232133
RPAP2	0.968021472167885	1	23.8795986622074	10.8098036616938	3.43385921353938	2.8576303588045	0.294637578983749	0.10310556019814	3.07560727254327	2.92733013678005	3.7573150873467	3.64370415077882	2.73330254051168	3.5549365793989	2.50259178631743	2.82139126985029	3.26205368910999	3.09953395960459	1.06089674615187	2.72197547594124	1.69465666903714
EVI5	0.74030483797837	1	28	16.0254430586612	5.50540240502886	5.23898774490433	0.225684982865784	0.0430779749552374	4.5534031316944	4.56627375371289	5.45560409417206	5.6396696129882	5.22731454260418	5.61671993137476	5.13055848527628	5.43184920684853	5.09955472719033	5.2704175585964	5.00897540224561	5.37103409698837	5.78442873975394
RPL5	0.990128748931949	1	20	7.7122794262021	10.3139289776879	10.2205870536065	0.0757676444957293	0.00741323801640077	10.1392870228706	9.77208522629273	10.4314312465472	10.7159145931069	9.93289749943291	10.4456308374103	10.1838356282408	10.5141691418387	9.96386844669434	10.5035443482038	9.88514989125011	10.219037939161	10.2090336747673
FAM69A	0.260882803769001	1	22.3824451410658	16.091907573754	4.30772625688164	4.23864547884698	0.5588093159223	0.131836766889575	4.21640520114003	3.59392946166868	3.71462365734653	4.45582935781416	4.37502444317306	4.00825761100789	4.03394206097415	3.86316910520769	3.77704351712562	4.98047100078221	5.58922802318985	3.94978486024155	4.00551671581217
MTF2	0.933121403320025	1	25.2296819787986	2.4703279443837	3.87529605587826	3.51089845146151	0.34794949094782	0.0991055411480149	4.15678872349684	4.64566990009096	3.83908528936777	4.36855772303986	3.36531779148313	4.25770082219446	3.32652792939159	3.51987810271604	4.07979017773466	3.77422400473733	0.58088604430737	3.19025667336331	2.62096458313776
TMED5	0.980827386403408	1	28	0.0398581287218001	5.19447038496062	4.81144616311869	0.336296269958382	0.0698950499615279	5.54870149897176	4.29793122541443	3.91646839945562	4.97230623694126	3.85629927104622	4.94694025604911	5.09749858663723	5.63720802922823	4.57100383511744	4.82657587116732	5.20646285475893	4.93699311372841	4.52709365957703
CCDC18	0.999826736852796	1	20	16.4541816917758	3.6779285990551	3.22026023359283	0.145695135837785	0.0452432801293307	2.86822584220632	2.01177117915546	3.95365713735037	4.14170204860185	2.84237233339493	4.00825761100789	3.53843560848689	3.98849458775208	2.32790455819018	3.55650683018939	2.33300265476153	3.3775016832802	3.08462616031216
LOC100131564	0.522383248652349	1	27.3563218390805	16.3109612520304	2.84232536372088	2.57085335673671	0.4015104700373	0.156177896722571	1.82338351631634	1.16713215539074	2.27746515068341	2.69761880368474	2.48679546872106	3.04991377008903	2.50259178631743	1.63525528613071	2.86930212251804	3.2999924205871	2.6367869402391	3.3775016832802	3.65119670784647
DR1	0.993692925926768	1	20	10.4607392559854	5.57313428146731	5.40158302617506	0.0867922676097299	0.0160679317876169	5.54870149897176	5.52450654278761	5.57973430785309	5.54995942717317	5.55031394246625	5.56476576006796	5.38462748222003	5.35634284326658	5.06054994718174	5.59035227148649	5.18320553857505	5.53744823422938	4.85227858135325
FNBP1L	0.48376063688714	1	20.8163265306122	15.9821077507209	5.50708344179616	5.24632585104923	0.239947480695191	0.045736290026134	5.56025179833759	4.86058904742515	5.15393638863931	5.70049620413898	5.22731454260418	5.56476576006796	5.19448882282289	4.92601298103844	5.17453646397278	5.31740194638425	5.27406646496178	5.07873842374438	4.85227858135325
BCAR3	0.839333969435884	1	20	6.75440830680987e-05	5.31802291816837	4.6106687822406	0.254022666615072	0.0550945380404504	5.26794590500353	5.21313415864991	4.54720924157631	4.66563215722848	4.51340715996968	4.49827368641041	4.31847458347652	4.3726295088361	4.1182850636186	5.11952071063357	4.58094487587115	4.84474003007632	4.00551671581217
DNTTIP2	0.970577025183318	1	20	15.3824238877503	5.99219776869902	5.68597853726485	0.00738362385309799	0.00129856695812464	5.7129379737022	4.86058904742515	6.1987989583005	6.28899480144089	5.51779510627866	6.11814510259592	5.55260003207426	5.93583533959509	5.29705050349239	5.68296289972645	5.03519110716303	5.59521663987409	6.11076562262805
GCLM	0.573937624103902	1	22.8115015974441	13.7287623921541	6.65504583900903	6.17474522770459	0.370894274858809	0.0600663284364667	5.19572827230751	5.83793410661148	6.58983246967438	6.64519834992879	6.55245416880198	6.48254357897345	6.46923951726464	5.90437003207849	6.51483512158341	6.12722688187488	6.20029874761157	5.57621636796664	5.65688940057199
ARHGAP29	0.940084264924519	1	20.695652173913	13.2802847069216	7.20965316574985	6.82560496874432	0.19493260518963	0.0285590223990785	6.27212333841895	6.48887819234617	7.25835903519618	7.46371624788581	6.8291581394851	7.23458900682413	7.06004528791025	7.10658737535307	6.44840089321444	6.94162564289118	6.22328430510023	6.28668924162566	6.78020333749252
ABCD3	0.3505525794527	1	28	11.6264554704629	4.18092581515757	4.01282948483405	0.358139274427331	0.0892485653279987	3.6518274666927	4.29793122541443	3.67063030254061	4.42732139444691	4.0506758010911	4.15602816425831	3.38249356313625	3.51987810271604	4.04023992304034	4.54007674909997	4.39100853330704	4.26660985869861	4.10661172388764
F3	0.998868100276321	1	20	5.64141692546442e-05	5.96925705866113	4.30625220020837	0.245102166302709	0.0569177453867772	6.01945512046187	5.75681448351187	4.05979585784796	4.84876239284705	5.16568100024939	4.15602816425831	3.92509392897512	3.94791716054686	3.82438058817807	3.55650683018939	3.79653890250562	3.69183556378623	3.35502637714107
CNN3	0.814318797109507	1	20.695652173913	18.5442266198805	7.87365936503859	7.47046607592262	0.393868015344934	0.0527233523774874	7.98939956389408	7.93310416795099	6.1435455681701	7.15585159846612	7.46247988164608	6.83483089165776	7.45534080939969	7.68066922505867	7.23297984270828	7.43257499895566	8.6525520565655	7.88768177283885	7.19609553486188
ALG14	0.847654055520761	1	24.3686006825939	16.4766735933521	2.98355280228511	3.06809176900287	0.267010955995305	0.0870283472916078	3.56276067853078	2.64769951790405	1.70976486856451	3.78521945501883	2.48679546872106	3.1235876348893	2.50259178631743	3.21250007538748	2.45365660233348	2.86665743055928	3.91421564028942	3.76077383130463	3.77921856854324
RWDD3	0.821488247559717	1	20	0.1340118217773	3.44544214729566	3.48827306568199	0.475250465684982	0.136242334454991	4.32872057758685	3.74579220102148	2.85080367890104	2.87697292986457	3.43663438121632	3.44427353131198	3.32652792939159	3.27943838799544	2.6763964955643	4.18222010281791	4.54490555776553	2.72197547594124	4.20108416479839
PTBP2	0.826240273454541	1	28	8.855763452111	3.29093416394937	2.4697660542079	0.603839934107061	0.244492766057037	3.56276067853078	1.84237136235556	3.06985769025441	2.25391843383234	2.34570634030948	1.62049836998317	1.5307483325864	2.82139126985029	2.77607113444362	2.98778940214897	3.45195377950322	3.3775016832802	1.05043405510373
DPYD	0.985433469936281	1	22.8115015974441	6.75440830680987e-05	4.79070557582891	4.22215046834642	0.225673670941505	0.053449935674578	4.82639734704192	4.6711931146864	4.22099273758861	4.48378489612326	4.41088428656088	4.00825761100789	3.99856404352044	3.94791716054686	3.72810039711526	3.96335267797129	3.59980008296389	4.77978862068673	4.56311513717389
SNX7	0.993823557390518	1	28	1.69468083458317	5.87317511926955	5.75191601586615	0.201067956830643	0.034956692044184	5.72324989915071	6.45254115866921	5.13786986373387	5.87951425327097	6.15796174737521	5.45488346235644	5.42516232497863	5.26018790654936	5.58509259720134	5.6281128590302	5.94772960778013	6.25119136325889	5.92946798939447
AGL	0.815765091202777	1	28	24.104982924433	5.14037682673032	4.87527988675608	0.206413037114015	0.042338705040247	5.03945010220618	5.32991229032383	4.42012041249554	4.51120901271592	4.88886873041446	5.04500523452759	4.97543153365097	5.4609789351289	4.51439788092957	4.98047100078221	5.00897540224561	4.26660985869861	4.73085237198491
SLC35A3	0.665691356659785	1	26.3468634686347	1.8548851728202	4.92379829970629	4.61198135133677	0.275816770619529	0.059804398502085	5.05586205475946	4.53880677334068	5.05473850324471	5.04915710641014	3.85629927104622	4.84172014711762	4.82197489739936	4.96720241007545	4.75327368155504	4.65428232979616	4.54490555776553	3.3775016832802	4.41329649775671
HIAT1	0.779231671051587	1	22.2429906542056	1.9953238395797	5.04979808693151	4.90488523875018	0.318581806239071	0.0649519388796646	5.30960261411927	5.36161199070236	4.09350835667411	4.76010105849443	4.88886873041446	4.6305139535325	4.9007426144791	5.5984084336827	4.54297846594165	4.37221576972935	5.4979261339567	5.23227616521802	5.09304905171052
SASS6	0.999999988186225	1	22.9581993569132	17.4140601026491	4.74419081076957	4.36145419733324	0.174549690064435	0.0400209843247148	4.50641031497607	3.69692616016835	4.75107548344441	4.99190614028856	4.4800358803425	4.6050178691048	4.9007426144791	4.86193626909428	3.82438058817807	3.63278864503864	4.9822744923664	3.69183556378623	3.71662722287189
TRMT13	0.845327462406737	1	22.6666666666667	5.0830069198434	4.1264444330537	3.7978378815192	0.248865979237525	0.065528331382585	4.38176087157842	3.59392946166868	4.87255890927408	4.5645412026533	4.00448132001889	4.08403401821882	3.7658766453332	4.06637817086314	4.07979017773466	4.07693289065086	1.70803198557627	2.8540456428747	3.51069832135986
DBT	0.375750973196313	1	20	11.9799972372362	5.23057732667947	4.92365871242728	0.237740079591071	0.0482852475113713	5.05586205475946	4.53880677334068	4.61841396600037	4.93228904504867	5.056719571352	4.84172014711762	4.62725078602696	5.17485347808159	5.21061482928441	5.36290432693148	4.54490555776553	4.64039485614853	5.09304905171052
RTCA	0.999976733548594	1	26.9433962264151	6.75440830680987e-05	5.6451076995426	5.40307678810222	0.0177995304977647	0.00329433232134697	5.62767652607209	5.63239534730555	5.60332832547463	5.66430884114131	5.41559487516404	5.39663569213453	5.50296744978769	5.63720802922823	4.87066923336812	5.29410101217135	5.55339761332705	4.90689281376407	5.14150435989687
VCAM1	0.974420663275716	1	20	7.9999324559169	3.32415810860294	1.96224903257386	0.199192431832252	0.10151230986771	1.0243740552326	2.01177117915546	1.87395871619331	1.39113224410322	0.963291744073368	2.26616177126973	1.5307483325864	1.82645643449939	2.03780800969841	1.79105458269045	2.76763572829322	2.8540456428747	3.27040170303486
EXTL2	0.85265891247206	1	22.1052631578947	6.1021517033033	4.85244220709099	4.8330962685258	0.167528871945765	0.034662846059316	5.2394911683925	5.06696214777072	4.89184759041126	4.89113011967375	4.26176511647368	4.79738499431474	4.50651629388338	5.29295681122568	4.51439788092957	4.76010666655247	4.74875956139376	5.05148163675932	4.9093625080934
SLC30A7	0.922855034317056	1	20.458452722063	7.0830475594604	4.63099572153115	4.40536252213838	0.136222194953441	0.0309219035366285	5.36333743695437	4.51080669253494	4.22099273758861	3.59326991741523	4.22194605232427	4.35267749482902	4.06847325704371	4.4903301999373	4.07979017773466	4.32701075964773	5.1595671455409	3.94978486024155	4.82286664769186
DPH5	0.996304118941245	1	20	17.6347108403118	5.88141173510406	5.44226612968091	0.153172640911895	0.0281450111519769	4.5300980516428	5.26434354524723	5.07175241267564	5.22508095326057	5.033903759476	5.13682654973618	5.56474589656164	5.87220313319781	5.98985605194312	5.60935610325781	5.83286552471643	6.03165385863717	5.68984674027816
LOC102606465	0.920321294691558	1	24.8780487804878	6.6460107029049	2.25100903491323	1.91358247327137	0.352139412085377	0.184021027054755	1.0243740552326	2.64769951790405	2.02136043755946	2.25391843383234	2.48679546872106	1.40103587475978	1.5307483325864	2.62947087654228	2.45365660233348	1.79105458269045	1.42044905785475	2.57658548274723	0.57359761844582
S1PR1	0.866011266713618	1	25.0526315789474	23.8919718492885	3.25238372805106	3.00241207934978	0.500274547981063	0.166624212386398	3.89013493297217	4.26478439728604	1.5244551205063	3.2468629936054	2.84237233339493	2.97227418982426	3.14429194558538	3.51987810271604	2.95687223498006	1.79105458269045	3.28720797954215	2.8540456428747	2.98192216182582
COL11A1	0.974276146597858	1	20.458452722063	0.803408605611899	8.06348396861997	7.6975476031535	0.337035450051314	0.0437847828200814	6.30682084468966	7.09042759366518	7.63833093405149	7.69654434329797	7.86277592039391	8.20924859074842	8.00476921992216	7.98637469749259	7.84834675013007	8.14930293211932	7.83436049123081	6.60994607755376	8.44429965729812
RNPC3	0.649854753600924	1	28	18.7233125315013	3.91094530015166	3.45615487227633	0.320013900672636	0.0925924654706993	1.47850051449528	3.69692616016835	2.92757714896617	3.73957285221484	4.00448132001889	3.92827939218549	3.48830472514715	3.21250007538748	2.77607113444362	4.07693289065086	3.85657676064039	3.3775016832802	4.24609742075566
PRMT6	0.413402215882951	1	20	18.8103976484513	2.97035628393298	2.89756707390423	0.232982127949521	0.0804061207237548	3.46783130930898	3.16146118621419	2.85080367890104	2.49275930136293	2.01387163380465	3.32441148794785	2.93566251148666	3.4634196382165	2.03780800969841	3.09953395960459	3.19719719479719	3.46273507874469	2.1384357232133
NTNG1	0.348750728497592	1	26.3468634686347	16.055625124347	3.03617265529835	2.87944100728219	0.565555795603228	0.196411662601499	2.22276492343147	1.16713215539074	2.92757714896617	3.31068578865841	2.84237233339493	2.50543833216239	3.14429194558538	2.28312744083135	2.45365660233348	3.70523884239975	3.59980008296389	4.21840520767024	3.08462616031216
SLC25A24	0.974202253986146	1	28	6.75440830680987e-05	5.93919328547159	5.56869035160758	0.0185233183957116	0.00332633298426519	5.84156493807233	6.07629371764141	5.62654268420448	5.87951425327097	5.28642255630383	5.524534243015	5.25570600991044	5.4609789351289	5.26309510154008	5.7184042872845	5.51665461554486	5.34881487578678	5.60599723380657
HENMT1	0.9999992072895	1	21.0619469026549	3.7042776777691	2.63302948777834	2.35195374464648	0.00423401291750191	0.00180021096381652	1.66122330615333	2.16335398719131	2.76971391590624	1.7997558437758	2.48679546872106	2.71061809252441	2.50259178631743	2.82139126985029	2.03780800969841	3.2999924205871	1.42044905785475	2.57658548274723	2.31781539313053
PRPF38B	0.78109065680922	1	20	13.6123515915338	7.33459927002583	6.93815113195508	0.228531602149186	0.0329384007068738	6.41891527192373	6.29728492141294	7.43639554520385	7.66025646035427	6.88121526755931	7.29163824756822	6.92523408720383	6.91463765318053	6.72274752923432	6.97130916136203	6.4051527810498	6.76061140584148	7.14353317351434
STXBP3	0.988823505082313	1	21.4414414414414	6.75440830680987e-05	3.54744529645638	2.8428224624397	0.384785854725558	0.135353459390966	3.92628907626506	2.42575773525197	3.31818429947175	3.1800855546574	2.84237233339493	2.26616177126973	3.07804531743377	2.62947087654228	2.19013559520829	1.49663368512573	3.96963991355993	3.3775016832802	2.7515783525049
CLCC1	0.999972705026295	1	20.5763688760807	3.4978696339992	5.13591026509503	4.91943870475145	0.04285410751718	0.00871117826425793	4.64303186118084	4.79244576931508	5.12162239757575	4.78278241972344	4.98716026553888	5.46908522713759	4.67285071567466	5.29295681122568	5.13753267254624	4.76010666655247	4.58094487587115	4.90689281376407	4.73085237198491
WDR47	0.999958204055445	1	24.040404040404	6.75440830680987e-05	3.58152862253846	3.32985938473853	0.147935726385687	0.0444270190698469	3.6518274666927	3.29879251394375	3.5784021884863	3.11006656859968	3.74831752436678	2.80321078551535	3.7658766453332	2.99075237591318	3.03942974066466	3.70523884239975	2.33300265476153	3.69183556378623	3.71662722287189
TAF13	0.999999848068565	1	28	13.7305530059191	4.55057709802847	3.83590939789296	0.320238180532949	0.0834842920713543	3.73571386198612	3.74579220102148	4.87255890927408	4.17637689820645	4.57791958818161	4.49827368641041	4.13515084660183	3.62656995132993	3.45487238800368	3.2999924205871	3.19719719479719	3.88949129984517	2.871342531333
TMEM167B	0.999612798531488	1	20	15.8019395925095	6.27364394287813	5.90848135019942	0.122447999474156	0.0207241069602468	5.84156493807233	5.64533135268173	5.62654268420448	5.30560185153126	5.94211999199218	5.5909767040557	6.07829742668905	5.97674921506304	6.1838243097682	6.20424564112531	6.59335183089442	5.73883094701836	5.91560288725763
SCARNA2	0.996072069755524	1	28	12.0781279062553	1.70131093399356	1.33027288021765	0.447094061312519	0.336091991320885	-0.143520440799451	2.74705489656074	1.31178548077403	1.13320850610468	1.81410852316804	1.40103587475978	1.5307483325864	-0.143520440799451	-0.143520440799451	3.20324203611679	0.58088604430737	1.7804296371	2.62096458313776
SARS	0.926539789358029	1	20.695652173913	13.8265365997543	9.09134883523586	8.54216044035737	0.206747501184577	0.0242031863751704	7.90132329368864	8.23857334938805	9.0670508538084	9.19514104618209	8.92185909308483	8.92225383400456	8.90047674203275	8.51857874632099	8.42183257808824	8.40451588725212	7.78113716312287	8.06169745541007	8.35208377189342
PSRC1	0.999681349409599	1	23.1067961165049	10.678772133524	3.00095070601259	2.66097078382292	0.15270595968546	0.0573873116585195	2.71130854554183	2.74705489656074	2.85080367890104	3.2468629936054	2.84237233339493	2.89021755120471	1.88087218342148	3.21250007538748	2.86930212251804	2.03545509672778	2.33300265476153	2.8540456428747	1.93354288184838
SORT1	0.720475152689921	1	20	16.2091427749351	5.65902427261772	5.49277178115667	0.267884102596691	0.0487702954482263	5.69209033423316	5.32991229032383	4.75107548344441	5.52326887601316	5.37985338797672	5.71533129708627	5.21003836202052	5.44648759022112	5.6257422926897	5.73580374327396	5.90571994521774	5.05148163675932	5.70604731089644
PSMA5	0.90038517776744	1	27.148288973384	3.5191966642727	4.26229630108189	4.1206810842936	0.218916571260325	0.0531263077103318	4.7678273498731	4.98791905902905	3.52997858680913	4.14170204860185	4.26176511647368	4.04664326935952	3.72316682030363	4.59914851477788	4.04023992304034	4.45858626126247	2.88759745210945	4.16853405553328	3.95218227014455
SYPL2	0.986628245499252	1	20	10.4702768998609	4.55166583151748	3.65625944825291	0.409084889288072	0.111886176317041	1.26923253883499	2.74705489656074	3.06985769025441	3.1800855546574	4.13885098966006	3.92827939218549	4.45524375078486	4.59914851477788	4.3623299998197	4.45858626126247	3.5277700003329	3.08665456957301	4.41329649775671
CYB561D1	0.927149950307213	1	22.3824451410658	2.1654050028057	4.82401371640002	4.685864110755	0.160170116755644	0.0341815539183097	4.72741652940835	4.64566990009096	4.36597511430647	4.71363970778183	4.13885098966006	4.77469580409622	5.13055848527628	4.67569325387079	4.42509332474235	4.98047100078221	4.7167220071792	4.93699311372841	4.93707922125431
GNAI3	0.313544194532754	1	20	3.3114655229595	6.56509406362022	6.37520873537579	0.187500163443244	0.0294108273510815	6.8584756332454	6.5725254912088	6.1832270203064	6.22418313447537	6.35490848344675	6.65395623233204	6.47568642049597	6.53094168477319	6.21967400702475	6.10061233707537	6.72801891347288	6.27495339682113	5.99686249187813
AMPD2	0.992768702632283	1	26.1538461538462	21.8460857284563	5.23666071039998	5.19134028081138	0.122086857051834	0.0235174059968869	5.79344051560301	5.55224452058931	4.81309552131525	4.76010105849443	5.43313896230578	5.04500523452759	5.01137431783057	4.96720241007545	5.57128412847751	4.82657587116732	5.29591490041879	5.13175411963909	5.27780951780184
GSTM4	0.738195150673206	1	20	4.8622741746789	4.43628539839688	4.2254097870723	0.368261533727963	0.0871540400305468	3.07560727254327	4.36202410384024	4.0252766869973	4.03237782301717	4.00448132001889	4.04664326935952	4.71705339793812	4.3726295088361	4.26274804758399	3.90302325103376	4.58094487587115	5.07873842374438	5.04290956169236
GSTM5	0.994110338375427	1	28	19.999954215033	5.60732011484741	4.48607480374048	0.00417377718900914	0.000930385107606555	3.19895753944767	4.16051385365962	3.91646839945562	4.36855772303986	4.09543693117568	4.44178592107378	4.28949304198124	4.34164025094668	5.228321219642	4.72568722241376	4.43104901596931	5.51766637000042	5.60599723380657
GSTM3	0.998363153137247	1	26.1538461538462	14.1792292064362	6.761859260797	6.2969267051376	0.0376627214019503	0.00598112748735373	5.670937013678	5.65815239668988	6.13547660320078	5.86895339726098	6.25979323463519	5.94606286689285	6.33385469875597	6.51018874569318	6.55748370339734	6.73219231660859	6.83634931965225	6.70046582135086	6.65227282366612
CSF1	0.73576687887396	1	21.7021276595745	4.5956771367679	5.90253778632156	5.36339112790804	0.259421646381836	0.0483689591519724	5.99413012339423	5.63239534730555	4.75107548344441	4.80511270772843	5.1230787870713	4.92650121391214	4.97543153365097	6.0647716705468	4.99999129159372	5.03770888705294	5.83286552471643	6.39907806372862	5.53522198285949
AHCYL1	0.998603604502015	1	20	7.9999556425793	9.02334244514779	8.7282568207286	0.0459038979791752	0.00525922860910311	8.75017154991694	8.71112235350526	8.63790828525616	8.66924944372252	8.6453196546762	8.49255558732268	8.56630190091678	8.75155652563376	8.80478550633192	8.76592674898892	8.84452667604441	8.7172704125975	9.13359695791903
STRIP1	0.999638306242857	1	21.3134328358209	3.2567296027296	5.9706107287441	5.78950079644014	0.0756776188766047	0.0130715275008059	5.95090812543527	6.15075929693145	5.46850888892941	5.28985319088326	5.91740164571873	5.51087050116967	5.68089146762587	5.72387762520154	5.8821259798794	6.03184527682384	5.84773370865635	5.93055445546054	6.0099716695608
KCNC4	0.643485612422759	1	28	7.5786807431641	2.39844821703511	2.28542388768852	0.466068446248317	0.203930854472559	3.00973766427324	3.00966852666438	3.71462365734653	2.11782186703674	2.1893087045031	2.50543833216239	1.71640562377189	1.99525737962745	2.6763964955643	2.03545509672778	2.33300265476153	2.2327446363117	0.57359761844582
RBM15	0.739964380476864	1	20	8.47594629618319	2.81707748849774	2.94532364898553	0.010986131563431	0.00373002524432757	2.33460494055716	3.16146118621419	3.19935737288968	2.958927236573	1.81410852316804	3.19368129823965	3.43636898645184	2.40804413548126	2.6763964955643	2.73441495560982	3.85657676064039	3.76077383130463	2.7515783525049
LAMTOR5	0.962354175436534	1	20.112676056338	18.1049486826165	6.05846925951196	6.03444563449132	0.150065753520634	0.0248681921439307	6.94472553618573	5.76868601487625	5.89857613714441	6.10324631496712	5.45047226294672	6.09085264135813	6.1765438907161	5.87220313319781	5.93699634557903	6.12722688187488	6.15319892795387	6.05928424800501	5.79960666797657
LRIF1	0.383589690061202	1	21.8348623853211	5.9705584677839	4.54565912814988	4.29160996163373	0.318300324366892	0.0741680458411745	3.41791660664716	4.72092360247364	4.94821295664267	4.76010105849443	4.13885098966006	4.29005944068011	4.50651629388338	4.77181802973584	4.07979017773466	4.57915844971819	3.66840425650768	3.8265676136858	4.33211776715101
DRAM2	0.999031627774998	1	20.8163265306122	20.7799102157431	4.28638940183342	4.14693520629684	0.242964863800968	0.0585890185677466	4.5300980516428	4.81551967564095	3.06985769025441	4.51120901271592	3.74831752436678	3.84360588250616	4.03394206097415	4.83992893745512	3.26205368910999	4.69042649613354	4.0744826993783	4.77978862068673	3.95218227014455
CEPT1	0.999703391921673	1	20	3.7755328937151	4.49084484839111	4.09280084672684	0.100534333002936	0.0245637002062627	3.46783130930898	3.83882265023515	4.36597511430647	4.10617322973622	4.18099669273258	4.44178592107378	4.48110778489507	4.5183138889418	3.95773011765405	3.90302325103376	3.96963991355993	4.48607810002507	3.65119670784647
PIFO	0.847130809047193	1	20	0.198402136049101	0.84537811431865	0.877567445245999	0.764622170695268	0.764622170695268	-0.143520440799451	1.65040124101014	0.37806982773274	-0.143520440799451	0.513521492005143	1.14209339462461	0.764623944407756	0.428175523284352	-0.143520440799451	2.58881608730835	2.76763572829322	1.48686381140981	0.57359761844582
WDR77	0.758032424430135	1	20	18.9333159551857	4.9085357978513	4.64049375745563	0.311126458800318	0.0670459815403153	5.33672018792528	5.32991229032383	4.30971819942094	4.10617322973622	4.75576681881076	3.96882264647763	4.42890755956195	4.5183138889418	4.26274804758399	5.0093737842897	5.11109569805189	5.0236999555282	4.15462110218852
ATP5F1	0.908906314402448	1	26.542750929368	1.3987405881163	6.42379551770897	6.37583212908487	0.159254075859069	0.0249777711575238	7.0712085957413	6.42279784647421	6.04360522682296	6.37360825937216	6.01383122217049	6.51027704368567	6.23090916539601	6.53779351763419	6.28880673292018	6.44541314225493	6.01513659803598	6.6559157737824	6.2498690074666
RAP1A	0.999281014066866	1	28	6.75440830680987e-05	5.70307404110881	5.22211593440396	0.0613441035337991	0.0117469823160486	5.86968742584296	5.2474749139606	5.15393638863931	5.87951425327097	5.056719571352	5.15450979644215	5.39826603224905	5.7711614491453	4.89304405388372	4.79372403898125	5.20646285475893	5.05148163675932	4.37327803594709
FAM212B	0.964242964847998	1	20.2266288951841	11.091073623103	2.77495287569216	2.1164782055045	0.373129939045505	0.176297557931414	1.82338351631634	2.64769951790405	2.39026821352965	3.1800855546574	2.48679546872106	1.81094209183645	2.60023067331592	-0.143520440799451	2.45365660233348	3.09953395960459	2.1531791441916	-0.143520440799451	2.7515783525049
DDX20	0.974883761357875	1	20	0.0892605406303986	3.95679354977578	3.77262268166766	0.252388356429101	0.0668999732349419	3.73571386198612	4.29793122541443	3.52997858680913	3.4867825717103	3.290291647829	4.35267749482902	4.16736852946029	3.06851739232667	3.3934190043923	4.54007674909997	3.37193120684994	3.88949129984517	4.05694955164481
LOC643355	0.648200089721893	1	22.9581993569132	8.9249074744081	2.46484658803378	1.81433184116255	0.620554240671662	0.342029074611862	1.26923253883499	0.847089440681549	2.76971391590624	2.59882220118845	1.58217042997734	2.50543833216239	1.31762062090853	2.99075237591318	1.86747729051296	2.4268565951612	2.49287594571398	-0.143520440799451	0.57359761844582
CTTNBP2NL	0.963310432666135	1	20	15.7234152786915	6.69922621914233	6.39531782572369	0.164931327987214	0.0257893872488738	6.77667540773293	6.15075929693145	6.50469158748107	6.86837886408236	6.51998408484499	6.70284792227489	6.23851105838671	6.32455047618635	6.10933638217832	6.26542892981348	6.39506630683249	5.83787519009522	6.21633024110228
ST7L	0.999994361464163	1	24.040404040404	23.994029941928	3.89045027306387	3.64874107557182	0.120044179070781	0.0329001638056678	3.6518274666927	3.16146118621419	3.95365713735037	3.99401456831122	3.50459102552661	3.84360588250616	3.92509392897512	3.86316910520769	3.82438058817807	3.20324203611679	3.79653890250562	4.11687703687846	2.4773378613231
CAPZA1	0.302666730689644	1	22.2429906542056	0.248114128868202	7.02127125346157	6.91339928835021	0.212639656883697	0.0307576125744707	7.13438983534715	6.97732365577093	6.49841342246567	6.77530776902182	7.02698405198548	6.89392495599669	6.98520482801493	7.12944739178505	6.6588953382867	6.67921657192421	7.29266045012007	7.25459351843882	6.8835326598195
MOV10	0.251852509200154	1	20.695652173913	7.0041440788182	4.34472148674799	3.69723334113175	0.67358181038355	0.182185366254801	3.19895753944767	3.69692616016835	4.54720924157631	3.54100851916614	3.69113638747198	3.60723956523162	4.13515084660183	4.3726295088361	4.22796569782625	3.39066027812759	1.94770679586385	4.06330148385546	4.15462110218852
RHOC	0.859968354956762	1	25.9636363636364	19.9335977793579	7.88030586746138	7.7345778617813	0.111575292421905	0.0144255180328883	8.14515590185104	8.16637172001521	7.78996394783062	7.66025646035427	7.96882769902353	7.76147149345166	7.88394800154079	7.82489506991469	7.38279745966707	7.43257499895566	7.5415599873639	7.30162330242796	7.69123436227208
SLC16A1	0.987229539795126	1	28	18.6691342330553	7.15167430607685	7.12099498365705	0.00073765769668116	0.000103589133031846	7.49188013195808	7.1460964840115	7.13022364229617	7.15150099637137	7.00368924510155	7.38447632747779	6.94859569945766	7.16970421185659	6.97430648280083	7.26292813174333	6.91610327470534	6.78563980123072	7.20752048173228
LRIG2	0.9712184778359	1	20	11.754769174442	2.37588073402561	1.9395101476346	0.2478048530779	0.12776672160242	2.10152076187902	0.847089440681549	1.87395871619331	1.39113224410322	2.01387163380465	1.97915260215849	1.88087218342148	2.14636059702385	2.56932093040331	2.4268565951612	1.42044905785475	1.7804296371	2.4773378613231
MAGI3	0.483155251977373	1	28	12.3806224151733	3.94892785163036	3.36456251040816	0.53395442944671	0.158699512282783	2.33460494055716	2.74705489656074	4.0252766869973	4.06974731427328	4.22194605232427	2.61167271976848	3.00860971182696	3.14230419430891	3.03942974066466	3.47596537659096	3.45195377950322	3.54321261290537	4.52709365957703
PHTF1	0.999925253538677	1	28	13.0912693120717	4.26544359600088	3.73113495139673	0.0623317806384558	0.0167058499492553	3.6518274666927	3.64634675666876	3.2599938813085	3.78521945501883	3.36531779148313	2.80321078551535	3.26830332767507	4.43267983186041	3.3934190043923	3.96335267797129	4.68395681425129	4.40225322651688	3.89680018296377
RSBN1	0.77983206040901	1	28	18.1876338747511	5.28893680879742	4.96499911452211	0.0312648475271434	0.00629704997040119	4.15678872349684	4.64566990009096	5.12162239757575	4.89113011967375	4.88886873041446	4.90576844010273	4.9935148560421	4.98736436726555	4.65195441060493	5.55157672712043	5.18320553857505	5.30332270000302	5.25596764025075
AP4B1	0.85780495417874	1	23.8795986622074	19.9007273316736	3.37304793733456	3.45661141853776	0.171359402726755	0.0495743900537262	3.31258704308068	3.48301042272333	2.76971391590624	3.37180436188265	3.63159500970627	2.97227418982426	3.48830472514715	3.27943838799544	3.11751755645002	3.70523884239975	4.34982496868117	3.76077383130463	3.77921856854324
DCLRE1B	0.99827491152223	1	20	7.84755979023169e-05	2.50637121876075	1.87600984842028	0.397807222400327	0.21204964501402	2.94071614376443	1.42890827087879	2.76971391590624	2.25391843383234	2.34570634030948	1.62049836998317	1.5307483325864	2.40804413548126	1.1872125358111	2.4268565951612	-0.143520440799451	1.48686381140981	1.93354288184838
HIPK1	0.900702801679446	1	28	20.1763610204577	5.29992708120689	5.27333989123915	0.081343482690965	0.0154254200124867	4.38176087157842	5.4962247887312	4.91088178265685	5.22508095326057	5.22731454260418	5.55147952221041	4.93857035462972	5.40211917302089	5.17453646397278	5.2704175585964	5.3801429426984	5.77260686871809	5.76908943225723
OLFML3	0.807114101541396	1	20.8163265306122	8.8085391740886	9.66210688279313	9.58072324874838	0.154792936401832	0.0161567067937229	9.1872877847097	9.82136272748003	9.74897702888999	9.355982972129	9.32334435567721	9.53022062520488	9.6216476852445	9.38716626045069	9.94592159990873	9.61729114352386	9.35954458407412	9.78044121096293	9.8356752233502
TRIM33	0.972027943781446	1	25.4092526690391	15.9161594103413	4.65279477223497	4.57952354025619	0.0327485221916271	0.00715107628637609	5.18084058233451	4.16051385365962	4.75107548344441	4.66563215722848	4.6091253000473	4.77469580409622	4.16736852946029	5.17485347808159	3.99957479678799	4.07693289065086	4.2187126163727	5.05148163675932	4.69882891688864
BCAS2	0.832834674879334	1	22.6666666666667	5.91716821163211e-05	4.16754655404435	4.01089245791821	0.0895850751328744	0.0223354468046177	4.32872057758685	3.83882265023515	3.62525311095977	3.91408498674605	4.18099669273258	3.65771252767097	3.48830472514715	4.14027170792273	3.67743840939954	3.90302325103376	5.03519110716303	4.52623214443345	3.95218227014455
NRAS	0.859581826413326	1	20.8163265306122	20.2258219367686	5.29169865618652	5.45260841765126	0.498590479010044	0.0914407272299253	6.57509557712464	6.15980294579508	3.91646839945562	5.65204182690124	5.32452399536831	5.10079622873769	5.13055848527628	5.4609789351289	5.24581292923212	5.06549817987713	6.56663997093001	5.6507606654875	5.40234100073301
CSDE1	0.998852458949318	1	28	19.9999454484432	11.0774468687323	10.8199275887976	0.00316264452093762	0.000292298122605927	10.5793267651406	10.6300321123774	10.6634251202008	10.6017598595697	10.8312258358618	10.765574797098	10.8157212307714	10.8854412809806	10.9780080876586	10.9092800723439	10.9530978400587	10.9030029525885	11.141190853382
SIKE1	0.999973149968301	1	28	23.3865699278473	4.5229171910866	4.06218303494589	0.13909565023349	0.0342416008921524	3.8530514217168	3.69692616016835	4.33812085202361	4.21023786876925	4.37502444317306	4.38299596812973	4.55602900514484	4.54576509558877	3.87021367367922	3.77422400473733	3.79653890250562	3.76077383130463	3.51069832135986
TSPAN2	0.99854802293463	1	20	15.7250225472793	2.66066229611749	1.88000644037263	0.024239510625563	0.0128933125467158	4.5534031316944	2.74705489656074	2.68379346259905	2.37827580274302	2.48679546872106	2.97227418982426	2.1624021997333	1.15443934599601	0.863820687305708	-0.143520440799451	1.70803198557627	-0.143520440799451	1.05043405510373
NGF	0.999961033752067	1	20	15.7995365775634	1.76655650134213	1.42528080429904	0.176311369773462	0.1237029006787	2.33460494055716	0.847089440681549	0.760345797755388	2.69761880368474	1.58217042997734	1.14209339462461	1.06745766086434	1.41478585893744	1.45122195297436	1.1263071843942	0.58088604430737	2.2327446363117	1.05043405510373
VANGL1	0.705883309863167	1	28	19.4544819816806	4.3867224737002	4.12485563657369	0.266136400641517	0.064520173332074	3.6518274666927	4.26478439728604	3.52997858680913	4.5645412026533	4.13885098966006	4.41269038586929	4.37474746819702	3.94791716054686	3.87021367367922	4.13053676012728	3.66840425650768	4.40225322651688	4.52709365957703
SLC22A15	0.96373628001888	1	20	0.0115608291442015	2.84790998872702	2.4676944625181	0.301961836848306	0.122365974165284	3.07560727254327	3.23176031875344	0.37806982773274	3.03647520176629	3.03851177000494	2.80321078551535	1.88087218342148	3.34340811763145	1.67431040776365	3.39066027812759	2.88759745210945	0.620869444652929	2.871342531333
ATP1A1	0.982321004470887	1	25.4092526690391	22.590670394457	7.75982127914984	7.68390524982004	0.0817231283013324	0.010635624157813	8.11610370700663	8.51010962862755	7.33081762031639	7.35817936693926	7.65419900503766	7.3694122791878	7.23744364867265	7.8690297323894	7.63592924528939	7.54541629233175	7.76947214653601	7.76719699549375	7.75101433634466
CD58	0.992906786361261	1	20	9.66904773590278	2.60592766978411	2.13887083345481	0.154912025041265	0.0724270127107414	1.66122330615333	3.00966852666438	2.4948873331446	2.37827580274302	2.73330254051168	2.12978263420039	1.88087218342148	2.62947087654228	0.446340293553264	2.03545509672778	1.06089674615187	2.97503304390269	2.31781539313053
PTGFRN	0.512713262237833	1	20	19.5609926572894	4.41033729070089	4.39072924116989	0.335616020688674	0.0764374212697412	4.5534031316944	4.64566990009096	4.36597511430647	3.95460324871498	4.37502444317306	4.55263279529276	4.37474746819702	3.57421007719431	3.87021367367922	4.85869625423477	4.78010109434227	4.60333538720115	4.6660784706722
TTF2	0.180167438316861	1	22.5236593059937	16.1593342953424	3.14551696450139	2.79146766451333	0.434440036417971	0.155631405636831	2.53521715678502	2.30051354996853	2.76971391590624	2.79008121017486	3.56949012561338	2.71061809252441	3.00860971182696	2.28312744083135	2.86930212251804	3.09953395960459	3.10119467072197	2.72197547594124	2.1384357232133
MAN1A2	0.860197361441134	1	20.112676056338	12.9637738172797	7.55139141169356	7.27728151945204	0.203576622742562	0.0279742678908883	6.75170654941216	6.89847579084615	7.5317003422159	7.86011504785608	7.27089231027447	7.41780611417283	7.20288932034765	7.54442085100754	6.85400303350986	7.42186519889641	7.11356037409448	6.97887268355086	7.43837976014074
GDAP2	0.672006629434817	1	20	19.2608628398899	3.56226676671026	3.27884940379092	0.354431501647212	0.108096303916071	3.25689071266834	3.64634675666876	3.13606006834097	3.1800855546574	4.13885098966006	3.1235876348893	3.38249356313625	3.27943838799544	2.56932093040331	3.90302325103376	3.85657676064039	2.72197547594124	2.4773378613231
WDR3	0.829302571603237	1	22.8115015974441	6.75440830680987e-05	4.86298363677453	4.36097520514793	0.198410379380457	0.0454967914392732	4.7678273498731	4.90429301243028	4.7927169876069	4.82710262522474	4.09543693117568	4.68019293735187	4.45524375078486	4.62511729837946	3.82438058817807	4.13053676012728	2.88759745210945	4.52623214443345	4.45223479505538
TBX15	0.929101558463193	1	28	0.103513166071298	6.26073563139565	6.15105517667651	0.0303833487634706	0.00493953441983057	5.93325011721646	5.84915906534737	5.96382708434097	6.19065170633214	6.03696414486309	6.23078669861304	6.144532741032	6.40169502884605	6.12832200867189	6.24126608046547	6.10450938976782	6.22703139164615	6.49333497262026
WARS2	0.99971803292263	1	20	0.522635229947603	4.56366983894836	4.12253151787043	0.0290523155847261	0.00704720278275364	3.69438028176008	3.69692616016835	3.19935737288968	4.3072984886158	3.56949012561338	4.41269038586929	3.88690643883448	4.27759031811781	4.15577944334028	5.19694109391059	4.34982496868117	4.16853405553328	4.69882891688864
ZNF697	0.633148605906627	1	28	4.4131477285017	3.32088536339456	2.96141118402063	0.595254815991571	0.201003771176217	3.36621286076559	3.64634675666876	3.91646839945562	1.96753652637951	2.1893087045031	2.80321078551535	3.26830332767507	1.99525737962745	3.87021367367922	3.84006049942162	2.49287594571398	2.57658548274723	2.7515783525049
PHGDH	0.999728891130403	1	20.112676056338	3.6347900890071	7.47885073612756	7.11984729168905	0.0301553126892846	0.00423538756575364	6.79634394808175	6.71431614835661	7.55608642344316	7.11621564084203	7.2263051114386	7.42874710065571	7.52537571304837	7.42384745940628	7.03089408726736	6.95654374325401	6.95781598521337	6.74368128381165	7.03228916959472
NOTCH2	0.998929393712453	1	22.1052631578947	21.2393562535778	5.45990869154999	5.25863679524639	0.193977130487015	0.0368873413471648	5.77373208046407	5.36161199070236	4.6862690317318	5.08609997428508	5.43313896230578	4.84172014711762	4.75994192053252	5.92542296921347	5.09955472719033	4.79372403898125	5.97507148514326	5.57621636796664	5.27780951780184
SEC22B	0.981602147261509	1	20	15.9323970079701	3.80058823847483	3.72712524372098	0.0563930387180532	0.0151304383487133	4.50641031497607	4.04811595832691	3.52997858680913	4.24332229203746	3.12741100840245	3.44427353131198	3.80735835076287	3.98849458775208	3.03942974066466	3.90302325103376	3.96963991355993	4.16853405553328	2.7515783525049
GPR89A	0.618200970462568	1	24.7058823529412	3.2294910957554	4.52826790303998	4.37064315825839	0.146653847751897	0.0335542945149371	4.24531436388454	4.88260651565701	5.27640699594951	4.89113011967375	3.69113638747198	4.75164407290285	4.62725078602696	3.86316910520769	4.99999129159372	4.32701075964773	3.85657676064039	3.61943708973493	3.83920692711485
RNF115	0.999097715967334	1	23.7209302325581	8.19237743175911	6.78984816715005	6.53370490758398	0.0339292098079553	0.00519295105730472	6.50510645263	6.95671531125048	7.04663747217711	6.42497907090977	6.66809588758275	6.73258466544981	6.42328605538153	6.39416357713552	6.28880673292018	6.44541314225493	6.27919531656122	6.21479796987439	6.53926903526285
POLR3C	0.941943464557917	1	26.1538461538462	9.49583266976018	5.15206089058	4.90207728240403	0.168610313080554	0.0343956864339489	5.22505053651868	4.90429301243028	5.24675016350266	5.19157063008316	5.18651944957785	4.86338705423546	5.09749858663723	4.83992893745512	4.72860310830167	5.2704175585964	4.68395681425129	4.44477438696562	4.05694955164481
PIAS3	0.995738114621979	1	20	18.7778187246425	2.7928521091919	2.54431839200758	0.324897265407092	0.127695207654705	2.71130854554183	3.23176031875344	1.5244551205063	2.87697292986457	3.12741100840245	2.12978263420039	3.26830332767507	1.41478585893744	2.77607113444362	2.4268565951612	3.45195377950322	1.11789181047686	2.98192216182582
ANKRD35	0.845907688657541	1	28	27.7573848148072	4.4917240198784	3.80620645757216	0.253189016258299	0.0665200427461309	1.47850051449528	1.84237136235556	2.59243010677285	4.06974731427328	4.00448132001889	4.6305139535325	4.58016238349647	3.86316910520769	4.95815886776792	4.32701075964773	3.59980008296389	5.45663930976237	4.24609742075566
ITGA10	0.999979283164299	1	28	6.75440830680987e-05	3.41292775929634	2.26184523485811	0.193656689469544	0.0856188949115664	3.31258704308068	3.29879251394375	3.13606006834097	2.79008121017486	1.81410852316804	1.97915260215849	1.5307483325864	1.15443934599601	1.86747729051296	1.49663368512573	2.49287594571398	1.7804296371	2.871342531333
PEX11B	0.205122295435746	1	20	16.1657137919024	4.8943476970242	4.90095398417936	0.337119219008596	0.0687864485357018	5.54870149897176	4.6711931146864	4.7927169876069	4.53812153541722	5.14453714125747	4.86338705423546	4.69512134073715	4.5183138889418	5.02046125941887	5.24633881649888	5.20646285475893	4.44477438696562	4.59825908956717
RBM8A	0.995330266253647	1	26.9433962264151	6.75440830680987e-05	7.21169226711105	6.8584914634503	0.0578660734611541	0.00843714303203979	7.21697946940298	7.12777782981551	6.94411629640092	6.85773587652541	7.04990869297314	6.76747811750083	6.88705035633722	6.56487999676729	7.25905494087843	6.61484793287613	6.34354823445068	6.95700566528547	6.54828292001898
LIX1L	0.840288211570341	1	20.695652173913	18.4426630764617	6.55113790133686	5.99015989522272	0.585782295689118	0.0977907611708816	7.04267222749728	6.72654108875663	4.0252766869973	5.53667587421488	6.19956076494835	5.0638429763609	5.64701891823563	6.03602346541162	6.00019949391571	5.86792463066985	7.42742837223051	6.59114006862966	5.58862625830776
POLR3GL	0.744128219041453	1	20	7.6487761716103	6.60267406573035	6.46877381698886	0.165108636195208	0.0255239464025756	6.05254475110512	6.06670934316258	6.7984109006941	6.70579710415033	6.32702649895045	6.70884450767136	6.46923951726464	6.63684767044717	6.47088726703617	6.66111670792833	5.91985952196259	6.7179076520313	6.66889841473902
ANKRD34A	0.731502074733599	1	20.8163265306122	2.3606553192839	2.93883112964495	2.79926647027533	0.418851984712402	0.149629193633432	2.94071614376443	3.48301042272333	2.4948873331446	2.69761880368474	2.61530756230565	3.32441148794785	2.69167834130645	2.62947087654228	3.03942974066466	1.79105458269045	2.88759745210945	3.88949129984517	2.62096458313776
TXNIP	0.984949407312112	1	25.9636363636364	22.0362960922805	8.99374927700586	7.85287825276172	0.0382324019862356	0.00486858458206581	7.25656639888602	7.47072854095787	7.04232829274198	7.26459374965615	7.41911775042339	7.61269792443621	7.39199334185677	7.86085667261509	7.97959631155426	8.30603226742027	8.59423449293372	9.01231216581628	8.87700228675513
PRKAB2	0.999915946489105	1	28	9.62355772816966	5.63663851527088	5.49940704010795	0.0905069581754577	0.0164575848842207	5.3894724894307	5.80372550179447	5.46850888892941	5.46835911042715	5.94211999199218	5.41141958733461	5.14680861490158	5.83930264085214	4.93677881865653	5.57109476744269	5.81784251465726	5.32624809227524	5.46079473473891
CHD1L	0.828641967365696	1	22.2429906542056	9.21122086207089	6.05576783187916	5.78720149228786	0.157314311307851	0.0271831405071158	5.5370579804257	6.28906564593847	6.07769373482294	5.99085076963873	5.82739166541816	5.90486564324659	5.69200786389186	5.64991275966956	6.05083274584021	5.31740194638425	5.4204819339817	5.57621636796664	5.76908943225723
PDIA3P1	0.897824030189202	1	28	25.4803137873704	2.74389016741179	2.392970820611	0.286326129807953	0.119652996744375	2.62594783890527	2.16335398719131	2.68379346259905	1.96753652637951	2.34570634030948	2.71061809252441	2.50259178631743	3.14230419430891	2.03780800969841	2.86665743055928	1.42044905785475	2.2327446363117	2.1384357232133
BCL9	0.974974659991055	1	20	11.890606628205	2.78755791180426	2.56056271927811	0.386525397323	0.150953301949179	2.62594783890527	2.01177117915546	2.39026821352965	2.59882220118845	2.48679546872106	2.50543833216239	1.5307483325864	3.34340811763145	2.32790455819018	3.39066027812759	1.06089674615187	3.08665456957301	3.43496102621146
ACP6	0.801249459358292	1	21.9692307692308	6.75440830680987e-05	2.37719080707595	1.84023435399768	0.0691137886790173	0.0375570581697251	2.33460494055716	2.30051354996853	2.39026821352965	2.11782186703674	1.81410852316804	1.62049836998317	1.71640562377189	1.82645643449939	1.45122195297436	1.49663368512573	0.58088604430737	2.2327446363117	2.1384357232133
GPR89B	0.975089635535935	1	28	20.4195988907855	3.39751389197405	3.04496024624833	0.100777809168154	0.0330965927362504	3.46783130930898	3.42417988364222	3.37411835028648	2.59882220118845	3.21114876656407	3.70647921023465	3.32652792939159	2.90855560570827	2.95687223498006	3.09953395960459	2.88759745210945	1.11789181047686	3.43496102621146
NBPF11	0.986797355907646	1	26.7415730337079	21.2583815035206	4.22512833088716	3.31339807022677	0.175390319303922	0.0529336697814635	3.1386003089221	2.92733013678005	2.39026821352965	3.03647520176629	3.63159500970627	2.80321078551535	3.00860971182696	3.72591202231036	3.32923102227747	3.63278864503864	2.88759745210945	4.40225322651688	4.10661172388764
PDE4DIP	0.968251404479601	1	20	2.5962534972956	4.19878544653394	3.87295618129983	0.16698926102269	0.0431167442144014	4.27365559772146	4.51080669253494	3.06985769025441	3.31068578865841	3.90740319366604	4.00825761100789	3.20762970007355	3.62656995132993	3.95773011765405	4.45858626126247	3.79653890250562	4.35844066357073	4.10661172388764
NBPF9	0.645349735040928	1	20.112676056338	11.8485173240967	1.14372676257466	0.583802951212835	0.473920066366086	0.473920066366086	-0.143520440799451	0.435188776677169	-0.143520440799451	1.13320850610468	0.963291744073368	0.42138042190962	0.380859327701682	1.15443934599601	0.446340293553264	2.03545509672778	-0.143520440799451	-0.143520440799451	0.57359761844582
NBPF19	0.927911802968119	1	22.8115015974441	20.4566098806152	2.43890587331813	2.3090769946356	0.391436725252759	0.16952086316833	1.66122330615333	2.54099231856379	0.760345797755388	1.60986307229057	1.81410852316804	3.04991377008903	2.1624021997333	1.82645643449939	2.32790455819018	2.98778940214897	3.91421564028942	2.41488445494243	3.27040170303486
HIST2H2BE	0.999998211890803	1	20	12.8240699998183	3.95102970418714	3.54268470804772	0.10351855553843	0.0292203693157545	3.51607664745791	2.8400065244347	3.19935737288968	3.11006656859968	3.50459102552661	2.97227418982426	3.80735835076287	3.51987810271604	4.15577944334028	4.0212602358637	3.5277700003329	4.00765937304009	3.71662722287189
BOLA1	0.997978914203151	1	24.8780487804878	23.1218836754291	4.46284145298746	3.80855897515591	0.144395022135178	0.0379132955737589	3.77589613335088	3.53953565635387	2.85080367890104	3.87239579981193	3.43663438121632	3.50066585725474	3.53843560848689	4.54576509558877	3.57044308497439	3.77422400473733	4.50794284136296	4.26660985869861	4.41329649775671
SV2A	0.983066918670235	1	28	7.7223561816107	4.67784581046515	4.56074114402218	0.127755391190301	0.0280119803242401	4.43292010577596	4.79244576931508	4.72979515972876	4.42732139444691	4.18099669273258	4.70440530786256	4.73865702743066	4.17584600902604	4.7775294628057	4.89011705159542	4.61610580988232	4.44477438696562	4.49014970942574
SF3B4	0.565841882045708	1	20	18.7484349612573	4.63258521328149	4.35412399435186	0.357095130918889	0.0820130826274378	5.21046389870638	5.19565230326642	3.83908528936777	3.59326991741523	4.0506758010911	3.84360588250616	4.25991734957482	4.30997070069029	4.15577944334028	4.18222010281791	5.55339761332705	4.35844066357073	4.00551671581217
OTUD7B	0.99265475686175	1	22.1052631578947	1.5053357443277	4.75254885299665	4.46635531540626	0.143437734765833	0.0321151642976227	4.06247386617035	4.2308580549571	4.52267135820063	4.45582935781416	4.44587436757671	4.98696963312174	4.73865702743066	4.4903301999373	4.72860310830167	4.49990680148409	4.65043016061363	4.00765937304009	4.00551671581217
VPS45	0.84505144586717	1	20.2266288951841	17.1816304185319	3.91932688772924	3.99592267655607	0.322983845219956	0.0808283521387665	5.07208940465673	3.74579220102148	3.42796450539474	3.64370415077882	4.6091253000473	3.32441148794785	3.88690643883448	3.8188520031379	3.67743840939954	4.32701075964773	4.0744826993783	4.21840520767024	3.83920692711485
PLEKHO1	0.993041921780856	1	23.5643564356436	10.0067473424664	6.86845328646649	6.63008124792465	0.0594633505857351	0.00896872125124384	6.54634492425093	6.9199268038554	7.00295528465528	6.65752344298974	6.95593992274619	6.60334934887758	6.83284093889516	6.5171396146255	6.74136482492574	6.47679616595529	6.01513659803598	6.59114006862966	6.27180271171581
ANP32E	0.999853838439874	1	22.6666666666667	15.6341202849245	5.3427986760499	5.18956917114931	0.0155486131114474	0.00299612792481652	5.80319468139908	5.12352623120144	5.26165478365349	5.46835911042715	5.45047226294672	5.00657538238687	5.31443098940932	5.12111992516459	4.8013841697192	4.92086808891388	4.81077620644854	5.45663930976237	4.9093625080934
APH1A	0.999319752474798	1	26.542750929368	1.9568296916059	8.4324326744593	8.30298887114903	0.0631412187241651	0.00760463728231243	8.14898569803879	8.21923762137326	8.02867830777718	7.92016983196609	8.54399985813006	8.13548025729	8.2350108182879	8.56627230791225	8.50952399813936	8.24961379868532	8.15738308924383	8.81573158166342	8.40017358366453
C1orf54	0.966647957906184	1	22.8115015974441	0.801460273986201	3.80387779285657	3.54446955998307	0.224569649057123	0.0633577592519077	4.12603046485177	3.42417988364222	2.92757714896617	3.4867825717103	3.69113638747198	4.08403401821882	3.14429194558538	4.06637817086314	3.82438058817807	2.4268565951612	4.0744826993783	3.94978486024155	3.1805021527471
MRPS21	0.927360531986461	1	25.2296819787986	2.5541293572655	7.74459764599968	7.66643382466907	0.0944796071172933	0.0123238012977138	7.69414080953328	7.83489151107928	7.6525365072299	7.51202816588979	7.72356681438872	7.69656549367924	7.69520353206124	7.57804720205177	7.99519373429807	7.5053968199264	7.41250551730643	7.69857237327069	7.68715956047028
PRPF3	0.89167969683554	1	20	0.9129504960374	4.69287353320948	4.41201279813276	0.188287128825584	0.0426760160136595	4.40756724572303	4.6711931146864	4.19016212372856	4.10617322973622	4.30051461023137	4.86338705423546	4.86189625543017	4.24446645944995	4.32989379725228	4.76010666655247	4.47000816102447	3.94978486024155	4.37327803594709
RPRD2	0.80812265228268	1	23.8795986622074	20.2059947559936	5.36225746421833	5.31726838039813	0.153612546418937	0.0288893724050535	5.42780824030118	4.92565834103411	5.12162239757575	5.10422261315815	5.61323196839543	5.00657538238687	5.56474589656164	5.24352004731307	5.19268842293356	5.47075170046605	5.40045342284878	5.88495891364836	5.25596764025075
TARS2	0.531358477683946	1	20	7.9890637314385	2.86169607702304	2.78368731254815	0.431404101734937	0.154975776119063	2.86822584220632	2.64769951790405	3.19935737288968	2.37827580274302	2.84237233339493	1.97915260215849	2.50259178631743	3.67709588838301	2.45365660233348	2.03545509672778	2.76763572829322	3.61943708973493	3.43496102621146
ECM1	0.999997051412898	1	20	19.9402545965082	5.43253577387324	5.38174645046891	0.0417685361673732	0.00776114901580582	5.33672018792528	5.75681448351187	4.92966811395411	5.73579803994499	5.41559487516404	5.23981397657673	5.46458933154798	5.58523983639562	5.15615320412925	5.36290432693148	5.08623527048924	6.0034839443283	4.9093625080934
ADAMTSL4	0.989762653733198	1	22.1052631578947	10.0859722192625	1.96916644302184	1.8651936372689	0.113657258386444	0.0609359029086469	1.9691445460027	2.64769951790405	2.02136043755946	0.416506442061501	2.34570634030948	0.42138042190962	2.60023067331592	1.41478585893744	2.19013559520829	2.03545509672778	1.42044905785475	2.57658548274723	2.31781539313053
MCL1	0.982005533246684	1	22.5236593059937	2.9526138439295	9.41277738245655	8.96070720557493	0.16222012987151	0.0181034963145078	9.20579117295832	9.21379173349874	8.37381563961657	8.50844609791607	8.82384645273535	8.61095951861187	8.72218386661407	9.14840801147717	9.04851902120269	8.99272313847781	9.37245430915179	9.27933718966925	9.42050060051385
ENSA	0.918860645269161	1	23.7209302325581	0.558071990800698	6.83365443166273	6.5780624217726	0.0961252229923938	0.0146129995170357	6.46879602476733	6.55206393230745	5.99091294243055	6.41048739421002	6.51998408484499	6.51027704368567	6.53861884324918	6.95614848910848	6.41786326105962	6.61484793287613	6.90903237759043	7.05633012966243	6.67713991054023
GOLPH3L	0.762857143613665	1	20	8.9941916662509	5.46330732475223	5.12336207497257	0.275580945409682	0.0537890825159292	4.621141278804	4.90429301243028	5.10518986817715	5.28985319088326	4.4800358803425	5.22315188586082	5.13055848527628	5.38702120864164	5.48553709519855	5.60935610325781	4.39100853330704	5.49760948656328	5.47976459663525
CTSS	0.784954478354995	1	28	0.541928400238898	3.16670238471854	2.78464442565533	0.610654047258878	0.219293365297499	3.8530514217168	3.29879251394375	3.2599938813085	2.49275930136293	0.513521492005143	2.97227418982426	2.50259178631743	2.82139126985029	3.62493241351963	2.86665743055928	2.1531791441916	3.8265676136858	1.69465666903714
CTSK	0.896270305487616	1	20.3418803418803	7.3161717721563	8.65223172475226	7.78186335690223	0.130627047912438	0.0167860886167548	7.92385156717162	7.96956237536268	7.3588118816529	7.34299729348943	7.15936666281613	7.13121420480572	7.49713475292876	7.82489506991469	7.57495833607049	7.69967867340464	8.20434870233889	9.41250463752664	8.15964201970796
ARNT	0.996849968201938	1	22.2429906542056	19.8751344391658	6.51314132954115	6.14382995086546	0.154890593163286	0.0252107552458327	6.19271779654556	6.40769303332964	5.33395210485215	5.88999836287262	6.36408400464937	5.76221938832978	5.72485218001565	6.17435695643005	6.30558441608912	6.14035227291758	6.8138106511879	6.49324713451399	6.36657568113314
SETDB1	0.981549625026602	1	25.5913978494624	21.4692131735177	5.41263620774761	4.96300957949016	0.00780179720988327	0.00157198914991511	4.5300980516428	5.04760365484598	4.39330176209685	4.68983561248925	5.01072131608508	4.77469580409622	4.80159217341466	4.81758069181522	4.99999129159372	5.11952071063357	5.7402872927371	5.13175411963909	5.46079473473891
CERS2	0.895302681285631	1	21.186943620178	16.8781907516862	6.13809473812797	5.51194866732089	0.539137617772909	0.0978125251726918	6.10868592776412	5.64533135268173	3.42796450539474	5.24154867728044	6.24992750600462	4.44178592107378	5.19448882282289	5.90437003207849	5.48553709519855	5.53179100409329	6.99167833899608	6.05928424800501	4.88110286029031
FAM63A	0.997362645853557	1	28	19.9999388659479	3.24499130173846	2.82477891124313	0.135215095269991	0.0478674967204728	2.33460494055716	2.92733013678005	2.68379346259905	2.79008121017486	2.84237233339493	2.61167271976848	2.02849360503883	2.82139126985029	3.51381468717957	2.58881608730835	2.88759745210945	3.69183556378623	3.08462616031216
PRUNE	0.905095442919584	1	21.9692307692308	4.0614709174553	5.24411467216956	4.50816186472631	0.231270623253218	0.0513004258038678	4.57633772187589	4.79244576931508	4.09350835667411	3.43043858852876	4.37502444317306	4.25770082219446	4.34688537668226	4.72455607637417	4.32989379725228	4.76010666655247	5.06093892699721	4.90689281376407	5.27780951780184
C1orf56	0.992691735661404	1	20.2266288951841	10.5871401988717	2.35877678265068	1.82075048076851	0.179134322816871	0.0983848828870068	0.357905282277546	1.42890827087879	0.37806982773274	2.25391843383234	2.48679546872106	2.26616177126973	2.02849360503883	1.99525737962745	3.03942974066466	2.03545509672778	1.42044905785475	2.41488445494243	1.40820950015942
CDC42SE1	0.994443670449387	1	21.8348623853211	15.6814069605378	3.93221799313426	3.83324544632968	0.0183853279282093	0.00479628246759236	5.02284929853292	3.79305716527989	3.83908528936777	3.95460324871498	4.26176511647368	3.60723956523162	3.48830472514715	4.24446645944995	2.45365660233348	3.90302325103376	3.37193120684994	4.35844066357073	3.51069832135986
MLLT11	0.709921478730298	1	28	23.6540713652534	3.47644512859425	3.16457618952897	0.288598261040263	0.0911964963887374	3.6518274666927	4.08656314733537	3.06985769025441	2.37827580274302	3.56949012561338	3.26052665556079	3.43636898645184	3.62656995132993	2.77607113444362	3.39066027812759	2.1531791441916	2.97503304390269	2.4773378613231
GABPB2	0.999501669546306	1	20	7.90734958513905	3.39775925079092	2.85565452706598	0.0862465899642142	0.0302020391986377	3.25689071266834	3.42417988364222	3.13606006834097	3.78521945501883	2.73330254051168	3.44427353131198	2.69167834130645	1.99525737962745	2.56932093040331	3.55650683018939	1.70803198557627	2.02424128232678	2.7515783525049
SEMA6C	0.234750539922497	1	24.3686006825939	21.3331895579476	3.55850644232721	3.3776385208178	0.489367425901223	0.144884487456264	3.1386003089221	3.53953565635387	3.06985769025441	2.59882220118845	3.36531779148313	3.5549365793989	3.72316682030363	3.14230419430891	2.77607113444362	3.09953395960459	3.5277700003329	4.31325579264442	4.37327803594709
LYSMD1	0.919382351950809	1	24.2033898305085	3.7871819506203	3.22909205057886	2.63136877138016	0.566761862704799	0.215386710091391	3.31258704308068	3.08756028781011	3.13606006834097	2.87697292986457	2.48679546872106	1.97915260215849	2.77767335335729	3.72591202231036	2.45365660233348	3.2999924205871	-0.143520440799451	3.54321261290537	1.93354288184838
SCNM1	0.837826153563292	1	20	8.93921661736046	2.0158272635742	1.87999787277296	0.000894755758172522	0.000475934452443169	1.26923253883499	2.30051354996853	2.92757714896617	1.13320850610468	1.81410852316804	1.97915260215849	2.1624021997333	1.63525528613071	1.45122195297436	1.79105458269045	2.1531791441916	2.41488445494243	1.40820950015942
VPS72	0.999897080538979	1	25.2296819787986	22.7702504771183	6.07272298727818	5.70254131030965	0.0648822590954858	0.0113777797590322	5.5717103593199	5.61934230026537	5.21647087089039	5.27393071653545	5.67352033190044	5.79641173782045	5.38462748222003	5.71181049550082	6.23727023440193	5.6281128590302	5.96146531821255	5.96017009799992	6.12288377954538
PIP5K1A	0.821045199235597	1	20	10.1293442256405	6.38161473632638	6.13169909807513	0.208714780851749	0.0340386534814255	5.26794590500353	6.35354489851969	5.99091294243055	5.98107693084704	6.18927292009026	5.80763144605457	6.25359572112778	6.29249932326395	6.58523138873436	6.20424564112531	5.891440416425	6.45215110257879	6.32522097507089
PSMD4	0.387752790504205	1	20	7.7172916143316	7.79486414026586	7.60733427299223	0.17537835231454	0.0230538511942578	7.29163554612045	7.24289115240495	7.82048238182678	7.87338475866169	7.70201937119922	7.56059606017078	7.81189533647879	7.68066922505867	7.91546357433981	7.3782128004076	7.22594288104981	7.78798958315407	7.7154444016394
PI4KB	0.712938112029711	1	20.8163265306122	6.3672793946925	5.34389833813345	4.57650855357738	0.0462365786482807	0.0101030246326402	4.4823271456031	5.10491686635362	4.15865824088836	3.11006656859968	4.6091253000473	4.32170817164681	4.42890755956195	4.27759031811781	4.42509332474235	4.69042649613354	5.03519110716303	5.96017009799992	4.93707922125431
RFX5	0.89485959916299	1	22.8115015974441	19.596357049843	3.43325172632383	3.16060944914969	0.299368013054968	0.0947184452465355	3.69438028176008	2.54099231856379	1.87395871619331	3.4867825717103	3.03851177000494	3.1235876348893	3.48830472514715	2.82139126985029	3.51381468717957	3.39066027812759	3.45195377950322	3.46273507874469	3.35502637714107
SELENBP1	0.984049239957616	1	23.8795986622074	19.8467618399438	4.71745495698144	3.79514145193751	0.281080663136004	0.0740632903135943	3.56276067853078	2.92733013678005	2.4948873331446	2.69761880368474	3.12741100840245	4.1907213154142	3.92509392897512	3.27943838799544	4.57100383511744	5.0093737842897	3.79653890250562	5.51766637000042	4.37327803594709
PSMB4	0.940867548941288	1	21.8348623853211	4.330221362951	7.1801383899269	6.85355993912148	0.164082850992845	0.0239412586233073	7.11885202894177	6.86015149656234	6.41420922685271	6.41775142835013	6.69015210123597	6.36594961505658	6.86266192138801	7.34400603865366	6.68477631457941	6.94910397545042	7.06984528486831	7.5938286723766	6.95305581221784
POGZ	0.99998263734576	1	20	16.1327682532001	5.35551109857134	4.85261317698776	0.077888055255966	0.0160507447050034	4.40756724572303	5.14189860700106	4.36597511430647	3.91408498674605	4.86321264623682	4.49827368641041	4.65023090561108	5.66250658504978	5.06054994718174	5.14579184953593	5.31743738926323	5.55696251945082	4.59825908956717
TUFT1	0.802922287746627	1	24.2033898305085	16.0413156966872	4.44623147147758	4.12540558165685	0.255878007440996	0.0620249336401561	3.41791660664716	3.88318087944793	4.19016212372856	4.14170204860185	4.96320803568336	4.00825761100789	4.19888242805722	4.17584600902604	4.26274804758399	4.32701075964773	3.91421564028942	4.52623214443345	3.51069832135986
SNX27	0.851878411251784	1	28	23.4745064755235	4.93836785925962	4.58936502314433	0.328625770342897	0.0716059343036837	4.95446726064043	4.16051385365962	4.7720464712503	4.3072984886158	4.78338773890207	4.9670937732695	4.73865702743066	5.15716373398048	4.1182850636186	4.6172093149725	3.59980008296389	4.74618238682628	4.41329649775671
MRPL9	0.99585726696461	1	20	15.8445762408938	5.4432290522806	5.15855507781769	0.0486148714225184	0.00942412568813452	5.11970423360275	5.39263011667922	4.7927169876069	4.80511270772843	5.28642255630383	5.30460217690284	4.86189625543017	5.44648759022112	5.58509259720134	4.82657587116732	5.58922802318985	5.73883094701836	4.24609742075566
THEM4	0.764736174190209	1	28	26.3936560556684	3.4727925910455	2.85707405948506	0.487063059123656	0.170476175619837	3.00973766427324	2.64769951790405	3.37411835028648	2.59882220118845	3.21114876656407	3.44427353131198	2.8588295215812	3.94791716054686	3.03942974066466	2.24438868476529	1.06089674615187	2.41488445494243	2.871342531333
S100A10	0.983340829988703	1	20.458452722063	15.5268679031724	7.58133029339678	7.5032349845221	0.0118608586832385	0.00158076599063009	8.37345124018919	7.59261310569953	7.08065524566003	7.52553954273592	7.30940066213118	7.32325273935022	7.21834906305049	7.83327381943025	7.30149272882967	7.51550624165642	7.55973401155146	7.8084867539174	7.082792713563
S100A11	0.99997731469563	1	25.0526315789474	7.48523029557201	8.97613128087553	8.55196831035428	0.00387365398154655	0.000452954669728667	9.09501032599012	8.51010962862755	9.12321433288211	9.26527326913172	8.6282849728839	8.82484437937661	8.40170598548683	8.85393272927906	7.85120651877184	8.59531802312047	8.0489829202747	7.95909246556395	8.01758844758928
S100A9	0.927235236271825	1	21.7021276595745	17.4331626230361	4.46886720486616	4.33247300624034	0.308910296426472	0.0713011474004636	4.43292010577596	3.59392946166868	3.67063030254061	4.45582935781416	3.95675864430762	5.11892386538907	3.96229662445196	4.27759031811781	4.3940529440695	4.57915844971819	5.08623527048924	3.88949129984517	4.73085237198491
S100A8	0.995637600473875	1	26.7415730337079	0.714153590549397	2.38421141659776	2.06933048229349	0.311250619372627	0.150411266849778	1.66122330615333	2.16335398719131	1.70976486856451	1.7997558437758	1.30566507808184	2.97227418982426	1.88087218342148	2.28312744083135	2.32790455819018	2.4268565951612	0.58088604430737	3.08665456957301	2.62096458313776
S100A6	0.897280993785809	1	20.8163265306122	0.880897506425001	11.9347746126293	11.7739653194655	0.202502575188438	0.0171991822375804	12.2122296989616	12.2155296963242	11.3797897624355	11.5016772578576	11.7177619778459	11.3897825935277	11.6205855211917	11.9943593786909	11.5902952097543	11.809993880762	12.004064685185	12.1370759529914	11.7623650926314
S100A4	0.990575813966326	1	20	1.7129366656591	10.3995144183939	10.0925534060246	0.0371486660547247	0.00368079955192996	9.90460143136733	10.1056102695247	10.026013908972	9.62356228990095	9.75424923154052	9.66740960420381	10.1306987256193	10.0613002208323	10.8213086345299	9.90082904275888	10.1252522810153	10.9773029772879	10.1503043682519
S100A3	0.802882409394325	1	28	19.5821433548321	2.97500000740031	2.81936461633667	0.179541485521232	0.0636815417491187	1.47850051449528	2.42575773525197	2.68379346259905	2.49275930136293	3.36531779148313	2.61167271976848	2.8588295215812	2.82139126985029	1.67431040776365	3.96335267797129	3.19719719479719	2.97503304390269	4.00551671581217
S100A2	0.915370979103789	1	28	16.206752801255	3.33061094942744	2.65154541653813	0.32541976786928	0.122728340174595	3.1386003089221	1.16713215539074	3.06985769025441	2.958927236573	3.290291647829	3.32441148794785	2.77767335335729	2.523001451536	3.11751755645002	1.79105458269045	1.70803198557627	2.57658548274723	3.08462616031216
S100A16	0.977205467737247	1	20	6.75440830680987e-05	7.94498252194888	7.30780204950057	0.0823613045469733	0.0112703250565746	7.87150055283339	7.81212780045534	7.62686489748625	7.08004559512936	7.49625498794755	6.9405366465634	7.36793534934867	7.18287733600589	6.89891898626337	7.18272935801571	7.17379855793666	7.30162330242796	7.10739661475166
S100A13	0.958492144304245	1	20	15.8935443713911	9.24824931860448	9.0112461375086	0.0262691189104785	0.00291514830575267	8.84175112595	8.86004208810857	9.15449522737942	9.29516219161779	9.2767336563475	9.00986191016476	9.34448736438205	8.84429229161668	9.32231494520641	8.84822221659861	8.56078737751745	8.9379796457613	8.81486686271864
CHTOP	0.844129015642177	1	28	3.6853684796305	5.66611048674893	5.60940386469411	0.112327375010946	0.0200248328914131	6.04434322200647	6.00782618851884	5.37565299630448	5.33659262680366	5.87951143433532	5.22315188586082	5.70303925954164	5.73584465850362	5.52904756832755	5.59035227148649	5.64135843399772	5.18289046933438	5.68984674027816
SNAPIN	0.989366288631253	1	26.7415730337079	21.2583635201643	6.84060351770429	6.40642628138939	0.0752232451652747	0.0117418419975888	6.03609480160979	6.00782618851884	5.89857613714441	5.93118913226536	6.48676635213498	6.31181893895785	6.49485605793886	6.5514003245656	6.83679236113658	6.34694755494835	6.80621882936746	6.68281053999933	6.86921675748339
ILF2	0.444821890857888	1	20.8163265306122	15.8428002201603	5.87214846557571	5.91554369630106	0.0457122231882534	0.00772747621099255	6.59769056729279	6.03756815722361	5.71583580201253	5.87951425327097	5.91740164571873	5.80763144605457	5.82922801082592	5.53132948839127	5.55734221648664	5.38512841654723	6.70370779073069	6.13913552401085	5.73791269182405
INTS3	0.77752332152642	1	28	15.7356083188748	2.79630103058983	2.03134916588019	0.830981936070851	0.409078828016642	2.33460494055716	1.42890827087879	2.39026821352965	2.958927236573	2.1893087045031	2.71061809252441	2.50259178631743	-0.143520440799451	1.86747729051296	0.626812837556312	2.99834545486327	2.02424128232678	2.7515783525049
SLC27A3	0.999627495858533	1	25.2296819787986	10.7258116022727	5.1948731202439	4.86454484461143	0.127522019109514	0.0262145839298354	4.186904881825	4.59322755462263	4.81309552131525	4.48378489612326	5.056719571352	4.6305139535325	5.22542209195433	4.74838057908594	5.55734221648664	4.57915844971819	5.4979261339567	5.32624809227524	4.49014970942574
GATAD2B	0.726284485915967	1	20	4.8043463919786	5.37469963638454	5.2484920708524	0.0707547520786624	0.0134809676995799	4.66459524758474	5.02798186718205	5.60332832547463	5.25783054896135	5.1230787870713	5.524534243015	5.31443098940932	5.30906631176574	5.33022507059494	5.24633881649888	4.92734280352424	5.47726982901779	5.53522198285949
DENND4B	0.626186835753123	1	24.7058823529412	16.9849617569708	3.42067607797582	3.39265387826598	0.218492610020889	0.0644016801774554	3.41791660664716	2.64769951790405	3.42796450539474	3.03647520176629	3.50459102552661	3.60723956523162	3.07804531743377	3.51987810271604	3.26205368910999	3.39066027812759	3.79653890250562	3.94978486024155	3.43496102621146
CRTC2	0.833459787784207	1	22.5236593059937	20.2885989257082	2.18153214087661	1.88357271066213	0.480071082348725	0.25487260440292	1.82338351631634	1.84237136235556	-0.143520440799451	1.60986307229057	3.12741100840245	1.40103587475978	1.88087218342148	2.28312744083135	2.19013559520829	1.49663368512573	3.37193120684994	2.57658548274723	1.40820950015942
SLC39A1	0.838022077373214	1	25.0526315789474	4.332036279593	7.15742067881811	7.05069707364933	0.107892588414182	0.015302400214783	7.2950960274201	7.10922357938243	6.77782238804305	6.65137405823746	6.98001212166248	6.87804695102661	7.09814891595191	7.11577489445296	7.25041550010393	7.08428853334862	6.99167833899608	7.31314504546014	7.12557803453226
JTB	0.754090124291713	1	21.186943620178	20.3520642183919	7.43458444586348	7.39919010692471	0.160613501913656	0.0217069029978486	7.46755111499495	7.60259658877469	7.17026815000977	7.00003440538459	7.67646706442756	7.40678151991711	7.2748909742242	7.3595584854848	7.46350618709067	7.23260773632952	7.66421769884297	7.63572559174613	7.36885152842627
RAB13	0.865081815974333	1	22.5236593059937	12.256177811469	8.14228271653228	7.83823664820668	0.212305159427539	0.0270858317956135	7.60494141184302	7.5825600550013	8.44246489764235	8.38602149198423	7.68747351582642	7.9854758999541	7.96408147722754	7.93019747843836	7.77795453104683	8.08626662882518	7.09498729322197	7.74184374789482	7.28505782862285
RPS27	0.999738263550629	1	22.8115015974441	20.1624739117978	9.35354077984075	9.15107148294497	0.0604357249192296	0.00660422389136233	9.16948698913598	8.89566510830566	9.04244906851416	9.10913777427985	8.67879722633504	9.23743417597448	9.10560421820756	9.28600753060855	8.99263200655379	9.41479165926727	9.35954458407412	9.49953961402351	9.21651213221656
TPM3	0.999998928881987	1	20	8.97830546910775	8.03870829026421	7.66056934820225	0.00373525936514861	0.000487595529178936	7.94603345447616	7.86007855851507	8.20288195858972	8.12709516814214	7.74128039807995	7.94286266726548	7.79136868608584	7.62384502608488	7.04094845958639	7.38374213051472	7.31957384657756	7.60792993599403	6.9998024279868
C1orf43	0.99805919427877	1	22.1052631578947	16.6891888703409	7.46285368491149	7.28189216294183	0.0560414432354429	0.00769600015784943	7.92385156717162	7.32959625918144	6.48577453122393	7.0048658048426	7.4539110935325	6.83483089165776	6.93929640056533	7.75898834775576	7.16565258618664	7.40020409511178	7.42742837223051	7.5938286723766	7.30114435872978
UBAP2L	0.264563434405452	1	26.542750929368	16.1596136277701	6.01800638908414	5.93366616893475	0.166937239843914	0.0281339116645795	5.83206762141557	5.4962247887312	5.83023360721698	6.01020201768018	6.01383122217049	5.89437986123424	5.9819544140732	5.62439042303093	5.98985605194312	5.88362039549198	6.23464119627652	6.17746270672496	6.18199319425624
HAX1	0.497179258940636	1	20	3.7748167098953	6.58129377574177	6.4434034299942	0.134136948797508	0.02081771694957	6.5521410740117	6.61259805232266	6.47302393624828	6.28899480144089	6.40021342916098	6.50339349819123	6.78172720549055	6.33245322887427	6.44840089321444	6.24126608046547	6.6872697555495	6.35516748545329	6.30409042035273
ATP8B2	0.962136885636121	1	20	17.2456408739801	5.63806297198922	5.62001800405742	0.0679678614431805	0.0120938867800976	6.32046951292283	6.32166546858963	5.51900381774156	5.49607521443313	5.37985338797672	5.44054050560223	5.16287774427531	5.98679892481438	4.91507715532026	5.73580374327396	6.0541190604846	5.37103409698837	5.29932564292459
IL6R	0.994335151794845	1	20	12.1492626810455	5.11930977601371	4.55214648470896	0.316230126929804	0.0694683547623188	2.33460494055716	3.23176031875344	4.44644960847379	4.24332229203746	4.33825049271935	4.7282180265678	4.9007426144791	5.08415248495413	4.99999129159372	5.38512841654723	4.61610580988232	5.2077946256103	5.23378999471041
UBE2Q1	0.996267533349501	1	24.040404040404	11.6863557987058	6.31273554982568	6.17719611719257	0.0998585845954134	0.0161656814355438	5.92433939856562	5.88231924798944	6.09444062499347	6.30475278417271	6.10421729501544	6.14493082494168	6.20009458590234	6.53779351763419	5.74124027026523	6.66111670792833	6.37467930487632	6.11300644465924	6.12288377954538
ADAR	0.932156914446425	1	27.7821011673152	20.2178312886017	6.88238709573123	6.48609061590033	0.0344069121174396	0.00530472269892325	6.04434322200647	6.26412306869997	6.25945845477588	6.25695288746966	6.69015210123597	6.26374773923398	6.42994113360803	6.61109106812946	6.61245545157653	6.34694755494835	6.8876093433765	6.77734515399894	6.85475737309148
PMVK	0.996676415163735	1	28	21.1391281920035	5.880623129207	5.63761473812082	0.0945757160894795	0.0167758388046581	5.1352329136899	5.61934230026537	5.6718799632823	5.27393071653545	5.74550192427545	6.06303389768233	5.82922801082592	5.63720802922823	5.65221941102372	5.76998550112448	5.4204819339817	5.78920285281201	5.60599723380657
PBXIP1	0.999887407689846	1	20	7.9999351902338	6.3412706068896	5.85419712778789	0.0617840974260901	0.0105538122610908	5.21046389870638	5.51043496703087	5.64938940922254	5.66430884114131	5.58211592156332	5.86245733426799	5.6123319263721	6.19183839992837	5.82508592423019	6.50751102193648	5.84773370865635	6.27495339682113	6.39683189587439
PYGO2	0.829443002325639	1	27.5675675675676	20.0858618023511	5.7318702245311	5.64002612366252	0.0504156885600445	0.00893891046861066	4.84540393640946	5.39263011667922	5.33395210485215	5.27393071653545	6.02544404868445	5.75063945382847	5.49028784205411	5.53132948839127	5.89326827550267	5.89914723480365	5.81784251465726	5.93055445546054	6.11076562262805
SHC1	0.815809719988991	1	24.7058823529412	2.3691522205417	3.88260947664274	3.60524101092264	0.216043950788344	0.0599249676051629	3.19895753944767	4.90429301243028	3.5784021884863	3.73957285221484	3.80331842898446	3.60723956523162	3.96229662445196	3.77313029515307	3.99957479678799	3.09953395960459	3.37193120684994	2.57658548274723	3.35502637714107
CKS1B	0.995146903549513	1	24.3686006825939	20.360862415764	5.54347824867219	5.4628210385708	0.104004648196272	0.0190386336037621	4.95446726064043	5.53844219369433	5.37565299630448	4.5645412026533	5.90488182041943	5.46908522713759	5.57679035966522	5.00724843608156	5.82508592423019	5.42857517809242	5.87701813740383	5.97475301467648	5.57104357339345
FLAD1	0.518521499517026	1	20.8163265306122	15.4145981963751	4.15427195678644	4.0033405054249	0.417904732300453	0.104389005065683	3.92628907626506	3.69692616016835	3.95365713735037	4.33825322754532	3.69113638747198	4.47030625369671	3.43636898645184	3.27943838799544	3.95773011765405	4.89011705159542	4.30743113352004	3.46273507874469	4.00551671581217
ADAM15	0.999999694640063	1	22.2429906542056	20.0480164600602	6.31616210518994	6.03343698688522	0.011299871744348	0.00187287474268984	5.85100014219646	5.72060226358826	6.25201403842095	5.8367989049089	6.61528092722083	6.00573353192943	6.55697543263285	5.91493490292581	6.2284989477012	5.97436957708864	5.7242630983075	6.13913552401085	5.62316153758933
EFNA4	0.561021280206429	1	20	6.537472175621	2.21421636830909	1.74809729051946	0.776763250898131	0.444347837566472	1.26923253883499	2.54099231856379	1.70976486856451	0.818912626986964	1.58217042997734	0.42138042190962	2.93566251148666	2.28312744083135	2.19013559520829	-0.143520440799451	3.10119467072197	2.57658548274723	2.31781539313053
SLC50A1	0.979393290207293	1	22.6666666666667	5.0762084593542	4.90525320111133	4.34016968224774	0.185574616715359	0.042757456574659	4.43292010577596	4.00861605011141	4.72979515972876	4.73705740844245	4.33825049271935	4.08403401821882	4.78091734583058	5.20959525622862	4.65195441060493	3.84006049942162	3.79653890250562	4.44477438696562	3.51069832135986
DPM3	0.751683320696139	1	23.257328990228	1.4852852687681	7.19167986221982	6.60243641368196	0.231936352122667	0.0351289035729347	6.48706547042616	6.73866330869849	6.1435455681701	6.10324631496712	6.44413887441181	6.54421057136713	6.66246481593732	6.6684099484791	6.78389305918182	6.4973452212376	6.6872697555495	7.32457550137585	7.04508176542326
KRTCAP2	0.9954718208833	1	28	0.150619838824966	7.71466546871096	7.49612009834344	0.0676912579627071	0.0090301725525537	7.64887867323913	7.79481616253287	7.74824174363957	7.48115681078396	7.58917306366751	7.38447632747779	7.4844035515131	7.20886813664954	7.46723910106105	7.34458425751084	7.47129255565141	7.6311300126229	7.23569317670667
MUC1	0.863783354486859	1	20	11.8071203377703	4.18332942801714	3.61075090264651	0.413252054887812	0.114450447020568	2.43839522912002	2.8400065244347	3.5784021884863	3.11006656859968	4.26176511647368	2.97227418982426	3.96229662445196	4.14027170792273	4.15577944334028	3.90302325103376	3.79653890250562	2.97503304390269	4.28974861682706
THBS3	0.604362049809454	1	24.3686006825939	4.0832650786676	4.36447481440365	4.18370059777751	0.359688741202487	0.0859738245594254	4.78761606210244	4.42339031023887	3.5784021884863	4.14170204860185	3.85629927104622	3.60723956523162	4.13515084660183	4.5183138889418	4.32989379725228	4.07693289065086	3.59980008296389	4.60333538720115	4.85227858135325
GBA	0.966121785293956	1	28	4.108040905322	2.50415303136521	2.34825292690573	0.205715546496387	0.0876036580810128	3.51607664745791	2.30051354996853	2.39026821352965	1.96753652637951	2.1893087045031	2.39075499458696	1.5307483325864	2.523001451536	2.95687223498006	2.24438868476529	1.70803198557627	2.72197547594124	2.1384357232133
FAM189B	0.771365594456554	1	20	0.100066216844802	5.43517450206971	5.36449471987689	0.199649861486396	0.0372168996171513	5.21046389870638	5.59287647299734	5.23168995348659	4.80511270772843	5.6882068345092	5.45488346235644	5.25570600991044	5.1923289424423	5.31373314049891	5.51173015380502	5.691670669204	5.53744823422938	5.36201318771904
SCAMP3	0.460181532369265	1	20	19.0910843150814	5.47067573170681	5.47499264699839	0.275660310329324	0.0503489827480321	6.01945512046187	5.64533135268173	5.24675016350266	5.12212042298067	5.62854189102425	5.49707611189644	5.46458933154798	4.74838057908594	5.69104569466034	5.68296289972645	5.65832488093463	5.30332270000302	5.47976459663525
CLK2	0.959920207319677	1	20	19.4924230178448	3.28428848491962	3.26505974883945	0.291530900075881	0.0892880751047525	3.96155929765724	3.64634675666876	3.0004706967449	2.87697292986457	3.74831752436678	2.89021755120471	3.32652792939159	2.72862009692212	2.6763964955643	3.39066027812759	3.85657676064039	2.57658548274723	3.83920692711485
FDPS	0.999999879517037	1	24.8780487804878	16.9130377157207	3.59427419170977	2.83553655207527	0.224771813803351	0.0792695878453215	3.1386003089221	2.54099231856379	1.06225381829637	2.11782186703674	2.84237233339493	1.97915260215849	2.28493044957297	3.27943838799544	3.67743840939954	3.63278864503864	2.99834545486327	3.61943708973493	3.71662722287189
RUSC1	0.985800407597962	1	20	17.8503806916717	5.40122651331722	5.26719763046264	0.126098473273101	0.0239403345232037	5.45281092662162	5.12352623120144	5.68299511307846	5.13979891391182	5.41559487516404	5.39663569213453	5.58873510050255	4.86193626909428	5.47073702699069	5.49138641675252	5.27406646496178	4.48607810002507	5.01717084906877
ASH1L	0.999920936099638	1	20	9.1305166142242	5.90142502515598	5.85060777854589	0.0707509117099376	0.0120929165631954	6.01945512046187	5.63239534730555	5.85009262119641	5.86895339726098	5.80060824867055	5.95618094669891	5.64701891823563	6.05525244475748	5.76569750087571	6.10061233707537	5.27406646496178	6.07290350277242	6.0099716695608
MSTO1	0.318444023650857	1	28	1.1137287515519	3.38228252366114	3.09870858191714	0.532138044747722	0.171728973757995	4.09460212812565	3.79305716527989	3.2599938813085	1.96753652637951	3.03851177000494	3.04991377008903	2.8588295215812	3.77313029515307	3.19159490698723	3.2999924205871	2.33300265476153	3.08665456957301	2.31781539313053
YY1AP1	0.999951140572215	1	20.112676056338	12.2025959715936	5.82272515935499	5.66711503858239	0.0187197582219664	0.00330322537914266	5.22505053651868	5.88231924798944	5.40279865310544	5.30560185153126	5.78702774139727	5.44054050560223	5.60058175682633	5.81694461579931	5.7535207112292	5.94474961023645	5.55339761332705	5.88495891364836	6.04859929939804
DAP3	0.56001263859908	1	28	0.9943318076838	5.8284425746989	5.64045467815129	0.293006868048825	0.0519473845227067	6.412557146552	5.60617007428292	5.389289670129	5.38186522804272	5.34320389454889	5.27257173278935	5.74634020481936	5.95643730876906	5.61231925464513	5.89914723480365	5.29591490041879	5.82183283949792	5.46079473473891
GON4L	0.30042037852427	1	20.2266288951841	10.3904298433518	5.17451064484874	4.79996586104348	0.584726636182071	0.121818915615153	4.43292010577596	3.83882265023515	5.6718799632823	5.10422261315815	5.10129644060712	4.32170817164681	5.19448882282289	5.08415248495413	5.17453646397278	4.92086808891388	4.17221986601817	3.76077383130463	5.16513507664532
SYT11	0.999993645209318	1	28	4.0397983672452	5.78899701216319	5.51409227125497	0.0295597659683618	0.00536076737824233	5.1040065877307	5.36161199070236	4.87255890927408	5.39664579900153	5.58211592156332	5.60390573672463	5.35695738220834	6.19183839992837	5.45578355535739	5.70079242284333	5.96146531821255	5.10548978347004	5.99686249187813
RIT1	0.984842265499566	1	20	16.1359929284167	4.89440102459134	4.6445077075087	0.100099669038356	0.0215522667507961	5.07208940465673	4.1961146499454	4.75107548344441	4.84876239284705	5.18651944957785	4.41269038586929	4.93857035462972	4.74838057908594	4.65195441060493	4.98047100078221	3.45195377950322	4.48607810002507	4.52709365957703
KIAA0907	0.829361994557722	1	21.4414414414414	18.1958496804745	3.96351134747769	3.33922543906997	0.528328650689955	0.158218922420854	3.6518274666927	3.88318087944793	1.31178548077403	2.49275930136293	3.36531779148313	3.32441148794785	2.60023067331592	4.10379798271796	3.26205368910999	2.98778940214897	4.95507007777753	4.26660985869861	3.08462616031216
ARHGEF2	0.996586258444514	1	20.2266288951841	18.3033841423814	6.04436832575649	5.94297429306864	0.167714634377017	0.0282206562078898	6.17779884660193	6.48168363436703	5.12162239757575	5.96132833710267	6.11512755008647	5.65449344510705	5.63554900369312	6.39416357713552	5.47073702699069	5.98895459068128	6.44480794271243	5.86943445079364	5.88746640979927
SSR2	0.848183029974797	1	21.9692307692308	4.0614709174553	7.86553701373742	7.71970371768279	0.132168717648977	0.0171209572909166	8.29784794192203	8.05444740954871	7.51935096369714	7.55218850381178	7.44529110745219	7.86713195824418	7.33994009973835	7.89860760936323	7.44847718726751	7.75192169886151	7.6259175646495	7.93692124115436	7.80465898947694
UBQLN4	0.723072838987524	1	20.112676056338	9.60315727370441	2.44509669200601	1.97045925456434	0.557415469914355	0.282886067612495	0.72928756713634	3.16146118621419	2.27746515068341	2.25391843383234	2.61530756230565	1.40103587475978	1.71640562377189	2.90855560570827	1.67431040776365	0.626812837556312	1.94770679586385	1.48686381140981	2.62096458313776
LAMTOR2	0.904201140830081	1	28	20.2960504588094	6.63136108647206	6.50325539519068	0.110654027932907	0.017015174894521	6.64184585535177	6.43774615156269	6.37362365374975	6.31256769772061	6.88121526755931	6.38854084655029	6.73949095391667	6.43877358087793	6.6191819482089	6.31257343352998	6.41516922589947	6.26312130131589	6.64388762436398
MEX3A	0.955683030288414	1	28	27.4045655074656	2.76914629748636	2.00345405849825	0.250681134030968	0.125124473390158	0.72928756713634	1.16713215539074	1.31178548077403	1.39113224410322	2.34570634030948	1.81094209183645	3.00860971182696	2.90855560570827	2.19013559520829	2.24438868476529	1.06089674615187	3.3775016832802	2.31781539313053
LMNA	0.732564192372823	1	20	6.75440830680987e-05	10.5369827132797	10.251904196863	0.166230527445607	0.0162146001614483	10.3502611849909	10.8138533082803	10.0842899476117	9.96714162959676	10.2418594688514	10.0073786908432	9.99085875042597	10.1534040902562	10.0081028207679	10.0877484225897	10.7031977716271	10.6505499656516	10.2992291994568
SLC25A44	0.771172075406369	1	22.8115015974441	16.1894605072068	5.28407730314208	5.28125414722742	0.201252849622752	0.038107018524834	5.76377597196813	4.56627375371289	4.96652244043481	5.32118045232577	5.26698772422946	5.23981397657673	4.97543153365097	5.26018790654936	5.33022507059494	5.29410101217135	5.65832488093463	5.59521663987409	5.25596764025075
PMF1	0.182289196685271	1	20	5.6915774841127	4.36718177100363	4.11459752495612	0.446918340570954	0.108617753707447	3.73571386198612	4.51080669253494	4.22099273758861	3.91408498674605	4.26176511647368	3.79932953980953	4.45524375078486	4.57270370653801	4.1182850636186	3.2999924205871	3.91421564028942	4.71177461903642	4.59825908956717
SMG5	0.999760791764309	1	23.8795986622074	17.4754878656128	5.25324778758736	5.00624088527505	0.104370075899762	0.0208479931932057	5.25378868829704	4.51080669253494	4.70819623748555	5.04915710641014	5.033903759476	4.77469580409622	4.48110778489507	5.44648759022112	5.04064484367503	4.69042649613354	5.80266142003182	5.13175411963909	5.14150435989687
TMEM79	0.86027454423354	1	20.2266288951841	16.0708041754929	4.29209205402784	3.64983631925648	0.250990412107302	0.0687675802838283	3.25689071266834	2.64769951790405	3.87829561551891	4.3072984886158	4.33825049271935	3.84360588250616	4.06847325704371	3.40466142278545	4.15577944334028	3.77422400473733	2.6367869402391	3.8265676136858	2.98192216182582
C1orf85	0.999069618097473	1	20	2.6450445587377	6.94807466594938	6.64249165664755	0.149052508877109	0.0224392466835759	6.36724795251006	7.08093696549361	6.65337315716096	6.17358913598488	6.32702649895045	6.51712790155072	6.59892042499687	6.20911055056361	7.09502885521767	6.69709216811438	6.97145645044926	7.06316978573072	6.8179618920772
CCT3	0.784755558116385	1	25.7761732851986	23.9566356268788	7.04374194370109	7.03768431546283	0.134121710847965	0.0190576480609225	7.50986137992695	7.61251146043656	7.02496169927134	6.85238479408363	7.03274945345897	6.92000603113327	7.02090792472054	7.09269545219953	6.97954351514792	6.62422116082942	7.02476408276384	7.00041320464399	6.81048882559157
MEF2D	0.999890170193655	1	28	18.391925890934	6.1864097600904	5.67430559014232	0.147661751009263	0.0260228760442138	5.50155275239327	6.31358431258349	5.36188619463609	5.32118045232577	5.56630255841624	5.11892386538907	4.82197489739936	6.04566999155963	5.19268842293356	5.9297084129297	6.30096679975235	6.26312130131589	6.07378818277641
IQGAP3	0.999595395183177	1	28	16.3393414296913	2.84168945049626	1.93205712250703	0.442956433103368	0.229266737480613	1.66122330615333	1.65040124101014	2.4948873331446	2.37827580274302	2.61530756230565	3.04991377008903	2.77767335335729	0.836533724031881	2.86930212251804	0.626812837556312	0.58088604430737	2.2327446363117	1.40820950015942
APOA1BP	0.966986553392186	1	20	4.0984282412052	6.40080934206428	6.2483626624645	0.0662621981484601	0.0106047298673161	6.17028111594646	6.18659864265951	6.19103399894763	6.07595763054378	6.05973198841125	6.53073278594566	6.5870600625667	5.98679892481438	6.45593536065036	6.24126608046547	6.4051527810498	6.28668924162566	6.15863923314887
GPATCH4	0.999648820498474	1	22.3824451410658	10.0976959960866	6.63464768160547	6.27193706119431	0.134334253138688	0.0214183037597491	6.38033928707312	6.345640839124	6.772629021299	6.87894391127846	6.27932457243849	6.38104967375135	6.31240493439066	6.25140734416574	5.55734221648664	6.47679616595529	5.86245022520592	5.4357094891861	6.44589018029006
NES	0.339611065172943	1	25.7761732851986	15.9501971532863	2.38442711133732	2.06583143716448	0.726993429614561	0.35191323770947	2.33460494055716	0.847089440681549	1.70976486856451	2.59882220118845	2.73330254051168	1.62049836998317	1.71640562377189	2.14636059702385	0.863820687305708	1.49663368512573	2.99834545486327	3.61943708973493	2.1384357232133
CRABP2	0.844352287430633	1	21.7021276595745	0.641386627541998	5.0332841324487	4.21102049674202	0.511547816197074	0.121478348678865	4.38176087157842	4.4531215353897	3.42796450539474	2.79008121017486	4.22194605232427	4.00825761100789	3.72316682030363	4.46179296169982	4.26274804758399	4.37221576972935	5.00897540224561	6.0034839443283	4.41329649775671
ISG20L2	0.905072586064361	1	20	16.1402439492148	6.86095678709814	6.48566404881609	0.0381395917547229	0.00588059934459371	5.73348864101838	6.03756815722361	6.88277520677492	6.86306718465516	6.5763359699962	6.92000603113327	6.93462417612417	6.18312415631462	7.12369453094113	6.43479857285518	5.60681495750095	6.5816443295968	6.48397001606283
RRNAD1	0.999818492343192	1	28	19.9999324559169	3.81948780790341	2.75897673493447	0.102446006379469	0.0371318848333465	1.26923253883499	3.29879251394375	2.02136043755946	2.11782186703674	2.01387163380465	2.97227418982426	2.60023067331592	2.82139126985029	2.03780800969841	3.77422400473733	4.02301348204259	2.97503304390269	4.00551671581217
MRPL24	0.944863552061288	1	24.5360824742268	3.0302226485285	6.79793679793224	6.71307851681336	0.0779912266161447	0.0116178034296501	6.51700964546943	7.19530544599451	7.15837107186213	6.62022771015392	6.76132865568672	6.88335905970148	6.96243321479952	6.20911055056361	7.30983251662739	6.58635722560496	6.26818511618234	6.38822507777335	6.44589018029006
HDGF	0.202716656186965	1	20.2266288951841	3.5080765373241	8.27472633176923	8.27397531208833	0.165863413045802	0.0200463993170822	8.46385675132882	8.47249656465777	8.19319675334349	8.04033958580172	8.22445847171754	8.28345152876373	8.29638907930385	8.21730821059791	8.17028640972688	8.25565755846754	8.36541116868849	8.69322243638887	8.16257998240642
PRCC	0.966931799121862	1	23.4098360655738	20.7416663385784	4.43680701590362	4.27141880014445	0.19818093085071	0.0463969795806509	4.06247386617035	4.12401227598504	4.33812085202361	3.87239579981193	4.63967029386395	4.15602816425831	4.40208165137741	4.70033152288227	3.26205368910999	4.41604726676708	5.11109569805189	4.40225322651688	4.20108416479839
PEAR1	0.984340176777012	1	23.1067961165049	4.2565149959242	4.33831029063737	4.08552879103421	0.113361602798714	0.0277471065795665	4.09460212812565	4.16051385365962	4.25117825821623	4.53812153541722	3.85629927104622	4.41269038586929	4.28949304198124	4.27759031811781	4.15577944334028	4.13053676012728	3.19719719479719	4.06330148385546	3.77921856854324
ARHGEF11	0.988084785658648	1	20	13.2720310236149	5.11098817308287	4.80618220523862	0.0953626412084401	0.0198416616632838	4.186904881825	4.1961146499454	5.51900381774156	4.89113011967375	4.96320803568336	5.28867584475789	4.82197489739936	5.29295681122568	4.42509332474235	4.82657587116732	4.2187126163727	4.90689281376407	4.79284259812862
ETV3	0.990532400007203	1	28	7.9331201103047	2.50015972739622	2.43614925744143	0.265069301824369	0.108806675541202	2.71130854554183	2.92733013678005	2.68379346259905	2.79008121017486	2.73330254051168	1.14209339462461	2.39786208794386	3.14230419430891	1.67431040776365	2.4268565951612	2.76763572829322	2.57658548274723	1.93354288184838
KIRREL	0.999942269433363	1	20.5763688760807	18.6958094250452	4.91290931762184	4.51708819213836	0.106262279771784	0.0235245085444037	4.30145078766066	4.36202410384024	5.037521549428	4.59048574182457	5.01072131608508	4.94694025604911	4.69512134073715	4.74838057908594	4.07979017773466	4.45858626126247	4.50794284136296	2.97503304390269	5.01717084906877
IFI16	0.298551717687271	1	27.148288973384	18.0190558747027	6.60905690039154	6.52035826701017	0.269343305982781	0.0413080531702571	6.14748998215786	6.15075929693145	6.06075016039436	6.75824155256296	6.40910616115584	6.7559404847992	6.34797939258278	6.7114682996058	6.09009757244988	6.44541314225493	6.74400167577052	7.23049093162977	6.8835326598195
CADM3	0.999995877089869	1	28	24.9011072268077	2.31486711138104	1.69724613905543	0.0245162377742227	0.0144447155955039	-0.143520440799451	0.847089440681549	2.15508825580472	0.416506442061501	1.58217042997734	2.61167271976848	2.02849360503883	1.82645643449939	2.95687223498006	1.49663368512573	2.1531791441916	2.41488445494243	1.69465666903714
DUSP23	0.989798060746936	1	26.9433962264151	21.0565362295018	6.65721676090724	6.09172356514648	0.000518612341331583	8.51339256920323e-05	5.3894724894307	5.84915906534737	5.50654480543213	5.74737593483838	6.08214609722321	5.98611626069775	6.1922869923653	5.98679892481438	6.26326859721548	6.67921657192421	6.27919531656122	6.51336433525829	6.7176556408222
C1orf204	0.870197017072688	1	22.9581993569132	5.4326763693087	3.3186852131931	2.69945725918484	0.543261474635024	0.20124840754066	2.79189956675389	2.30051354996853	3.0004706967449	2.25391843383234	1.81410852316804	2.71061809252441	2.8588295215812	3.77313029515307	2.56932093040331	3.63278864503864	1.42044905785475	2.97503304390269	3.27040170303486
TAGLN2	0.999999998322787	1	20.695652173913	17.0352600331897	8.91485176112557	8.58874932420937	0.049482151645917	0.00576127556854409	8.58188542156383	8.71265954558011	8.74121881501857	8.64778740663553	9.28521133414979	8.61255969262594	8.91478125122365	8.52721191113186	8.6276472811885	8.17184967281715	8.30204768919338	8.51263000583635	7.97142386473934
LINC01133	0.996765411376252	1	21.4414414414414	17.0677778517918	6.85126731649579	6.3230715037019	0.0467021528218616	0.00738599156984377	5.66024289576889	6.25571211831825	6.26686465449152	7.02878304578709	6.69742987028935	6.83483089165776	6.70698198242673	6.6684099484791	6.24598851559848	6.01768959011701	6.27919531656122	5.51766637000042	5.9836331033371
PIGM	0.800226149296959	1	21.4414414414414	13.3988687140671	5.97495405460206	5.64602714182464	0.198137877764406	0.0350933271816284	5.19572827230751	5.59287647299734	5.99091294243055	5.90040683346522	5.94211999199218	5.94606286689285	5.89804310297837	5.74771324234705	5.92618795520404	5.7529958533334	4.68395681425129	5.13175411963909	5.34141851595326
IGSF8	0.625897182084183	1	28	1.4702750839824	3.68453962918278	3.51554120177571	0.353540162621543	0.100564932205308	4.30145078766066	3.79305716527989	3.13606006834097	3.1800855546574	2.84237233339493	3.70647921023465	3.00860971182696	3.94791716054686	3.77704351712562	3.47596537659096	3.28720797954215	3.69183556378623	3.43496102621146
PEA15	0.998963043343796	1	26.1538461538462	14.749428275201	9.33693622735292	9.09390002774222	0.0208474505567865	0.00229246533315612	9.31208862604729	9.17862981262678	9.37098678302205	9.29121259839993	9.46012779237313	9.12757111343195	9.36025198609491	9.11099387258179	9.14373087541145	8.81586514514165	8.88112050234455	8.60223240054203	8.56689956593406
DCAF8	0.93491613145351	1	25.0526315789474	8.4128055889275	6.89020057448604	6.68556454872209	0.0372608706115512	0.0055733319662097	6.19271779654556	6.15980294579508	6.43408173694915	6.60757842254953	7.03274945345897	6.78461338432138	6.56304275657233	6.89342557141774	7.05093324605301	6.64278687721	7.01162069609482	6.70046582135086	6.8253964479612
PEX19	0.999996232782979	1	22.8115015974441	17.6624131697273	5.58254023027302	5.17191487550111	0.063453819760512	0.0122689219153793	5.1040065877307	5.42299536143076	4.19016212372856	5.08609997428508	5.20706118666184	4.52570924938564	4.95711866735309	5.26018790654936	5.45578355535739	5.24633881649888	5.70805892017163	5.75581774951542	5.29932564292459
COPA	0.942123137860149	1	23.5643564356436	5.50380882249025	7.31478027338585	7.08534440512054	0.0707100515018855	0.00997976209184464	7.31908973592115	7.17760487182812	7.39305770223058	7.380657052931	7.12199369601274	7.01502475059288	7.08133808848671	6.89342557141774	7.10943288860448	7.16357123045786	6.54855328142299	6.90465557046184	7.01938212428038
NCSTN	0.677682160961589	1	21.9692307692308	1.77336626410059	5.93207042046076	5.08867730299218	0.491217473850643	0.0965314647800133	5.86968742584296	5.51043496703087	3.13606006834097	4.33825322754532	5.28642255630383	4.29005944068011	5.02901539382852	5.43184920684853	4.62547238347855	4.95097732424588	6.76764865060023	6.22703139164615	5.51697203163699
KLHDC9	0.997747186764578	1	20	7.9999324559169	3.62315889373977	1.60471731784491	0.438474656572215	0.273241057285451	-0.143520440799451	1.16713215539074	1.5244551205063	1.39113224410322	0.513521492005143	0.42138042190962	2.50259178631743	-0.143520440799451	2.95687223498006	2.24438868476529	1.70803198557627	3.28691482619759	3.65119670784647
PFDN2	0.978680107432374	1	20.3418803418803	6.75440830680987e-05	7.1497919192407	6.25190889194002	0.213910912553196	0.0342152958801063	7.31568639791869	6.59270090014094	5.95468426887354	6.4745834139443	6.30813457218703	5.93587332428422	5.83926199447725	6.22617836053366	5.70375900904024	6.22903118306533	6.35400007581212	6.40985001496802	6.08621960087417
NIT1	0.964880082075004	1	28	19.9999324559169	3.89706226285386	3.11480557697626	0.115438189704116	0.0370611220672653	2.79189956675389	2.01177117915546	3.13606006834097	3.11006656859968	2.94377271810579	3.26052665556079	2.39786208794386	3.77313029515307	3.03942974066466	2.98778940214897	3.45195377950322	3.61943708973493	3.89680018296377
DEDD	0.994572012808404	1	22.6666666666667	2.666609988295	5.39928287648274	5.12880617314761	0.141202167176666	0.0275311958396761	5.3894724894307	5.56591605036954	4.75107548344441	4.95243638517407	5.16568100024939	4.6305139535325	5.02901539382852	5.15716373398048	5.28017269738991	4.89011705159542	5.3801429426984	5.28002711737561	5.40234100073301
UFC1	0.98485258137375	1	20	7.9841755081754	7.99250857777905	7.77333908918585	0.106040605304506	0.0136415772022641	7.69937360128278	7.63538456452807	7.78481418225048	7.51202816588979	7.91365492705809	7.57050956590682	7.98682729289217	8.00874033467479	7.95321992204402	7.8146725363522	7.37193970705994	8.0514152474892	7.80465898947694
USP21	0.640989061661826	1	24.3686006825939	6.6775167803397	2.8165561082464	2.70381714987013	0.325344943043988	0.120328012217695	3.6518274666927	3.74579220102148	2.27746515068341	2.49275930136293	2.34570634030948	1.62049836998317	2.50259178631743	2.82139126985029	2.77607113444362	2.98778940214897	1.42044905785475	3.08665456957301	3.35502637714107
PPOX	0.705518651464269	1	20	4.2917127994624	4.01641387402033	3.46350489068912	0.449385035333636	0.12974863599636	2.43839522912002	4.26478439728604	3.13606006834097	3.43043858852876	3.36531779148313	3.92827939218549	3.63375595638527	4.30997070069029	3.77704351712562	2.24438868476529	3.37193120684994	4.26660985869861	3.58265716220957
B4GALT3	0.999679732399612	1	21.9692307692308	21.4710517787829	6.17851278979803	5.90116583044268	0.0774110560907146	0.0131179259005686	6.20748404693231	5.65815239668988	5.71583580201253	5.46835911042715	5.81406210991546	5.72719695581104	5.76751287049335	5.68736914934647	6.20186050969494	6.08711865380084	6.20029874761157	6.07290350277242	6.20497512207391
ADAMTS4	0.971803342456292	1	20	2.8711699845823	2.37661209539368	2.05902092878862	0.542869640188566	0.263654260429471	3.41791660664716	3.08756028781011	2.27746515068341	2.11782186703674	0.963291744073368	0.42138042190962	2.60023067331592	1.82645643449939	0.863820687305708	2.86665743055928	2.49287594571398	2.72197547594124	1.93354288184838
NDUFS2	0.641137458246108	1	21.4414414414414	13.5352951943999	9.17191264436836	8.9655140381491	0.17920060973512	0.0199877674579064	8.6751359417982	8.71265954558011	9.32027774290802	9.126975086033	9.0496233861115	9.1792354543494	9.10664303903064	8.86487206374523	9.31197285122935	9.04774592859995	8.49383787373739	8.61625215943938	8.73224574715632
TOMM40L	0.998220091722851	1	22.6666666666667	6.75440830680987e-05	4.37222105353873	3.87256209049611	0.120684514931966	0.0311639974032038	4.4823271456031	4.04811595832691	4.30971819942094	4.3072984886158	4.18099669273258	3.5549365793989	3.99856404352044	4.43267983186041	3.32923102227747	3.47596537659096	2.6367869402391	4.40225322651688	3.35502637714107
SDHC	0.764207278544801	1	20.5763688760807	19.2179688720519	6.0202801399175	5.56390622418692	0.446328414544086	0.0802185365029782	6.38033928707312	5.7083266805993	4.87255890927408	5.39664579900153	5.34320389454889	5.23981397657673	4.86189625543017	5.73584465850362	4.82485085052629	6.05974665737126	6.64533609343113	5.94543826913147	5.40234100073301
DUSP12	0.619468631926508	1	20	15.6633385483629	3.55026440799189	3.55417532936725	0.21648359050061	0.060909654262653	4.45783511670436	3.08756028781011	4.05979585784796	3.11006656859968	3.43663438121632	3.96882264647763	3.00860971182696	3.14230419430891	3.11751755645002	3.84006049942162	4.12417879018273	3.46273507874469	3.08462616031216
ATF6	0.980009547486347	1	20	0.0824602027860983	5.49224856780087	5.5226880702527	0.14209830220929	0.0257299163743622	5.45281092662162	5.76868601487625	5.389289670129	5.25783054896135	5.6586827830939	5.55147952221041	5.31443098940932	5.43184920684853	5.65221941102372	5.51173015380502	5.64135843399772	6.09976227341246	5.14150435989687
OLFML2B	0.426648374649993	1	25.4092526690391	20.275255544657	3.7159688826829	3.66331988292502	0.611930008950159	0.167042471994435	3.60798129626652	1.65040124101014	2.02136043755946	3.64370415077882	3.50459102552661	3.38558694962546	3.88690643883448	3.62656995132993	2.86930212251804	4.41604726676708	4.65043016061363	5.45663930976237	5.01717084906877
UHMK1	0.995234893911531	1	21.0619469026549	18.4919717251049	4.91754826170824	4.7604680565234	0.140741584362776	0.0295646526122393	5.30960261411927	4.56627375371289	4.49770889371332	4.73705740844245	4.44587436757671	4.57906308559948	4.45524375078486	5.30906631176574	4.3940529440695	4.45858626126247	5.60681495750095	4.87615109675752	4.6325672570053
UAP1	0.76775086842187	1	24.3686006825939	22.793600956628	4.32539044088741	4.19347694785596	0.454099868779841	0.108287198052207	5.61665563283042	4.12401227598504	4.19016212372856	4.14170204860185	4.13885098966006	4.52570924938564	3.88690643883448	4.74838057908594	3.19159490698723	3.77422400473733	3.91421564028942	4.16853405553328	4.45223479505538
DDR2	0.916768137807969	1	28	15.6397518781613	8.38183017634046	8.09905480297992	0.213051132067603	0.026305678532909	7.63255860698155	7.51015611003436	8.4110574578665	8.52367510124788	8.2168817196842	8.29943531932444	8.21395706749491	8.31825781437685	7.62594469146494	8.35188900094459	7.87484350597389	8.0548507990275	8.31823160540251
RGS4	0.717571922483716	1	22.1052631578947	20.6368066239664	2.73683068546363	2.9954183703118	0.580519453010066	0.19380246137358	3.81498949889828	2.74705489656074	2.68379346259905	1.7997558437758	3.03851177000494	3.26052665556079	1.88087218342148	2.99075237591318	2.86930212251804	2.86665743055928	3.85657676064039	4.60333538720115	3.08462616031216
NUF2	0.562815991151688	1	20	12.6273104001526	2.15334355548218	1.52095782890437	0.194535206348718	0.127903090178939	-0.143520440799451	0.847089440681549	2.02136043755946	2.79008121017486	1.81410852316804	1.40103587475978	1.31762062090853	2.62947087654228	0.863820687305708	-0.143520440799451	0.58088604430737	3.19025667336331	2.31781539313053
PBX1	0.577367071069849	1	20	19.2525418219684	7.30885954712439	7.32850976699195	0.148895847881928	0.0203173431729004	7.44280477586745	7.44136165356892	7.22832495565098	7.24430853043082	7.3515283843338	7.31933860746993	7.19118481569651	7.20886813664954	6.96377503890732	7.56014195007007	7.634517007047	7.32457550137585	7.37899164808202
MGST3	0.828311991751933	1	21.3134328358209	2.9695454048279	8.81559788234459	8.24639883290667	0.319390477004112	0.0387309034495891	8.87218870871833	8.97209786971762	7.02496169927134	7.53559067685286	8.21434726721661	7.74697444257174	7.8644281330761	8.41260327199914	8.14952717914468	8.17504206277544	9.24207039479527	8.93425382582332	8.6213019246237
ALDH9A1	0.887575310914351	1	20	10.8105554658144	6.6700468697849	6.52618482949975	0.104737881355069	0.0160488683804405	6.48706547042616	6.41526520796895	6.42748793524782	6.50218133232175	6.40021342916098	6.15375001285963	6.56908467091083	6.7591539119525	6.53631700256074	6.76645873770009	6.24590938385838	6.76061140584148	6.72562401650229
TMCO1	0.866438127267792	1	20.3418803418803	9.3056184440131	8.0014643289344	7.91837688511481	0.13961143204142	0.0176313194063629	7.41444814635001	7.70190534237819	8.06736476819285	8.1941984478583	8.00153426817312	7.82634337874778	7.96408147722754	8.2614399893168	7.67841452069728	8.12309623499938	7.8602535069326	7.89152966653376	7.91330526442587
UCK2	0.796541811399533	1	27.148288973384	16.2794371281586	4.2142069102693	4.06406106837817	0.201699075478166	0.0496299322486947	4.30145078766066	3.29879251394375	3.7573150873467	3.99401456831122	4.37502444317306	4.22459973821729	3.67915393105998	4.2105641792889	4.51439788092957	2.98778940214897	4.17221986601817	4.77978862068673	4.56311513717389
POGK	0.995988815339094	1	20	2.1943743020731	4.46547394812834	4.39717639655311	0.23652747077016	0.053790762398245	4.186904881825	4.61968700087605	4.09350835667411	4.51120901271592	4.09543693117568	4.47030625369671	4.40208165137741	4.83992893745512	3.19159490698723	4.6172093149725	4.9822744923664	4.35844066357073	5.11748012773928
TADA1	0.877766102125444	1	24.3686006825939	24.0591678689484	2.48174609607575	2.57403432434309	0.0830144311965439	0.0322507087071302	3.00973766427324	3.00966852666438	3.52997858680913	2.37827580274302	2.1893087045031	2.80321078551535	2.1624021997333	2.62947087654228	2.32790455819018	2.4268565951612	2.49287594571398	1.48686381140981	3.08462616031216
MAEL	0.979586927090788	1	20	6.75440830680987e-05	0.286546896116933	0.162582954012899	0.102675347429162	0.102675347429162	0.357905282277546	-0.143520440799451	0.760345797755388	-0.143520440799451	-0.143520440799451	0.42138042190962	-0.143520440799449	0.428175523284352	-0.143520440799451	-0.143520440799451	0.58088604430737	0.620869444652929	-0.143520440799451
POU2F1	0.640469902208096	1	24.2033898305085	13.8801709329986	4.41470615188153	3.87589230862867	0.334912613430519	0.0864091638162708	3.07560727254327	3.00966852666438	3.13606006834097	3.82946599239845	4.13885098966006	3.92827939218549	3.67915393105998	4.40296708746579	3.72810039711526	4.65428232979616	4.43104901596931	4.52623214443345	3.58265716220957
CREG1	0.999977807214305	1	23.7209302325581	14.9375155384518	5.21576234329975	4.8389461602041	0.0424086385277254	0.00876402363731541	5.25378868829704	3.74579220102148	4.28074512885177	4.78278241972344	4.44587436757671	4.12048013098683	5.16287774427531	5.79423463793464	4.3940529440695	5.11952071063357	5.62419008066714	5.28002711737561	4.93707922125431
MPZL1	0.726038314296312	1	21.7021276595745	4.5956771367679	7.79489643421699	7.62034582798662	0.0413334030588561	0.00542408494205792	8.01480700912082	7.58926986633074	7.3588118816529	7.33534592067423	7.43661930791658	7.61269792443621	7.52537571304837	7.74425350443316	7.47838023794536	7.57471881971938	8.03605931581677	7.59854442453921	7.81589927710283
MPC2	0.890394402396851	1	28	5.9968851887003	6.71182742149947	6.55950931486029	0.0779354325438697	0.011881290017732	7.44903126838634	6.55206393230745	6.11920200932741	6.38105989039847	6.34567423233105	6.36594961505658	6.40988308614989	6.9303445166226	6.50033407991986	6.63353388356459	6.87314852229492	6.35516748545329	6.40677791748376
DCAF6	0.518723764217768	1	25.4092526690391	16.1539801831737	6.58513285122907	6.51660634529025	0.163563300723564	0.025099460065096	6.3272457290681	6.07629371764141	6.36674698473702	6.68788323608519	6.68283743278275	6.27187166397197	6.59300243171798	6.4677652248566	6.26326859721548	6.87251677645582	6.82136273198079	6.5816443295968	6.68533459351817
GPR161	0.998754272580837	1	28	23.342305887001	5.07762204898101	4.65399935203752	0.151919963514266	0.0326428845435391	4.186904881825	4.53880677334068	4.83319020644804	4.5645412026533	4.81048976531105	5.10079622873769	5.13055848527628	4.94675468707266	4.51439788092957	4.65428232979616	4.39100853330704	4.11687703687846	4.56311513717389
TIPRL	0.786883330289609	1	20	3.5210160627387	6.10630672827245	6.06736660007677	0.132579436655194	0.0218512322386316	6.36065746641932	6.23018098660982	6.00869173110408	6.09420731766931	5.99032132129023	6.10910486218596	6.12004946713975	6.12970352358738	5.91529797886194	6.05974665737126	6.0541190604846	6.46253537862347	5.55324395489555
SFT2D2	0.444603364792165	1	24.040404040404	3.9786973628816	4.64694043962637	4.21287902586534	0.234253428219045	0.0556041193637	3.92628907626506	4.4531215353897	4.98460246457873	4.39823873236404	4.13885098966006	4.15602816425831	4.25991734957482	4.81758069181522	4.95815886776792	3.55650683018939	4.39100853330704	3.19025667336331	3.65119670784647
TBX19	0.957382327797705	1	22.9581993569132	13.0604118773167	4.53622654913642	3.91238010382073	0.403250105547449	0.103070278154632	2.33460494055716	4.33033355752033	3.98991129171434	4.71363970778183	4.0506758010911	4.75164407290285	3.92509392897512	3.40466142278545	3.91463540681113	4.07693289065086	4.0744826993783	2.72197547594124	4.00551671581217
DPT	0.94468637472893	1	26.542750929368	21.4571815265489	12.1531441968711	10.8149892059126	0.0526331259642925	0.00486668317112306	9.24299700245654	9.45696487254562	9.64836885780104	9.97331727304358	10.5449075510839	10.7634156588515	10.9494001870112	10.8521577345438	11.6104790949026	11.4797261264263	11.7117225244253	12.3490284933434	12.0001833954275
ATP1B1	0.949274574440663	1	21.7021276595745	2.4437016065697	7.01648224259756	6.75729714627662	0.19555562503613	0.0289399179587484	6.26508256234787	6.18659864265951	6.88758746675982	6.95580790213706	6.66809588758275	7.23873961766553	6.89669145065655	7.02115555198259	6.8596945991114	6.95654374325401	6.66225609940805	6.46253537862347	6.44589018029006
NME7	0.981818122502097	1	20	15.90041377941	2.77946006885109	2.0279798122246	0.120406847787437	0.0593728039409606	1.9691445460027	2.92733013678005	1.06225381829637	1.13320850610468	1.58217042997734	1.40103587475978	1.88087218342148	3.14230419430891	2.03780800969841	2.24438868476529	3.37193120684994	2.72197547594124	1.05043405510373
BLZF1	0.968231956006559	1	20	11.8816413890337	2.70358331829107	2.18004923108857	0.335772241679049	0.154020485817831	1.82338351631634	2.74705489656074	2.39026821352965	2.49275930136293	3.03851177000494	2.26616177126973	1.71640562377189	1.99525737962745	2.19013559520829	1.79105458269045	1.06089674615187	1.7804296371	2.62096458313776
METTL18	0.996554876814365	1	20.9384164222874	12.661378640335	2.39478826847823	2.13565967427412	0.341721258828095	0.160007356483069	0.357905282277546	2.42575773525197	2.27746515068341	1.96753652637951	2.34570634030948	2.61167271976848	2.02849360503883	2.14636059702385	1.86747729051296	2.86665743055928	2.1531791441916	0.620869444652929	3.51069832135986
SCYL3	0.999985507062239	1	20	19.8960536497213	1.79223040538377	1.54175386280685	0.126124622417496	0.0818059389764587	2.33460494055716	0.435188776677169	2.02136043755946	1.39113224410322	1.30566507808184	2.39075499458696	1.31762062090853	1.99525737962745	0.446340293553264	3.77422400473733	-0.143520440799451	1.7804296371	1.05043405510373
KIFAP3	0.901136841824564	1	28	19.9999324559169	5.22734145043594	4.73781191159146	0.030369614393507	0.00641005066478159	4.50641031497607	4.2308580549571	4.59506737209783	4.84876239284705	4.6091253000473	4.68019293735187	4.22972263407392	4.77181802973584	4.62547238347855	5.29410101217135	4.78010109434227	5.18289046933438	5.25596764025075
GORAB	0.799440369144961	1	20	0.229218124770899	3.33912713765232	3.0898970426654	0.423508620717778	0.137062372910798	2.79189956675389	3.08756028781011	2.15508825580472	2.59882220118845	3.21114876656407	3.38558694962546	3.63375595638527	2.14636059702385	3.87021367367922	3.47596537659096	4.26375373555793	2.72197547594124	3.08462616031216
PRRX1	0.573415636911349	1	20.112676056338	3.6015424550821	8.76900458344559	8.72759244597656	0.188790700268962	0.0216314752822807	8.77764262708413	8.67056940795401	8.876872685235	8.48616090115516	8.55405725752701	8.80538739007065	8.87265688135132	8.66345406254178	8.41605006944174	8.85221629689204	8.68603000321737	9.2039781005097	8.90358659594804
FMO4	0.999901105111415	1	27.148288973384	20.8516434825329	3.12034623542445	1.89539546536114	0.129538137960423	0.0683435938978262	-0.143520440799451	2.54099231856379	0.37806982773274	1.13320850610468	0.963291744073368	2.26616177126973	1.5307483325864	1.63525528613071	2.6763964955643	2.58881608730835	2.6367869402391	3.61943708973493	2.871342531333
PRRC2C	0.997411096521887	1	20	13.2282014698817	8.68669136706678	8.15193865939804	0.156666303669831	0.0192182878472984	7.55096607366339	7.8092569148096	8.73722536254561	9.0188754366887	8.18875480715061	8.67055196991926	8.46301614435699	8.27585559993112	7.3708900312792	8.26766964845275	7.32489679798841	7.83670218622933	8.21446521167773
VAMP4	0.999999195168622	1	20	17.9400387093713	5.32011206410887	5.01153791347992	0.0835391929106545	0.0166693726263055	5.25378868829704	4.90429301243028	4.39330176209685	4.68983561248925	5.1230787870713	4.47030625369671	4.71705339793812	5.29295681122568	5.13753267254624	5.7184042872845	4.7167220071792	5.47726982901779	5.21126609649206
METTL13	0.55845074075418	1	20.5763688760807	15.068247078813	5.04680603759275	4.68029008723077	0.281144327276067	0.0600698508075627	4.90096595984818	3.9680041470304	4.28074512885177	4.53812153541722	4.57791958818161	4.6305139535325	4.67285071567466	4.67569325387079	4.87066923336812	5.31740194638425	4.95507007777753	4.67652614679586	4.33211776715101
DNM3OS	0.926986421289932	1	21.570996978852	1.5387026005417	6.09772821213279	5.73385101454493	0.323148458404872	0.0563580144627317	6.23657073273229	6.16879025679995	5.12162239757575	5.04915710641014	5.50125662306957	5.55147952221041	5.16287774427531	6.43877358087793	5.66527795101911	5.70079242284333	6.11683669119415	6.51336433525829	5.85877026129899
LOC102724528	0.255855774239971	1	24.5360824742268	12.490329715688	1.57718002569099	1.07208450652614	0.881064084816633	0.821823353899153	-0.143520440799451	0.847089440681549	1.5244551205063	1.7997558437758	1.30566507808184	1.14209339462461	0.764623944407756	1.15443934599601	0.446340293553264	2.24438868476529	2.49287594571398	-0.143520440799451	-0.143520440799451
PIGC	0.938486499719196	1	28	19.9999520539345	5.47883386709689	5.09195807352575	0.143565619716586	0.028194580089537	4.15678872349684	4.96746258554784	5.13786986373387	5.08609997428508	5.32452399536831	4.47030625369671	4.82197489739936	5.53132948839127	5.15615320412925	5.11952071063357	5.55339761332705	5.53744823422938	5.4220899037393
SUCO	0.495601189148123	1	23.4098360655738	18.6899405710499	5.47868862040237	5.49146842347109	0.15448182066791	0.0281312408185102	5.68155244332035	5.56591605036954	5.36188619463609	5.56312178741346	5.45047226294672	5.39663569213453	5.56474589656164	5.24352004731307	5.28017269738991	5.0093737842897	5.57142404977663	5.97475301467648	5.75358527684384
LOC101928673	0.921426393399601	1	28	12.3483008900322	2.35972884083098	1.81085984420091	0.528474182426553	0.291836049111663	-0.143520440799451	1.42890827087879	2.68379346259905	2.87697292986457	1.58217042997734	1.62049836998317	2.1624021997333	2.40804413548126	-0.143520440799451	2.4268565951612	2.33300265476153	1.7804296371	2.98192216182582
PRDX6	0.998136955501949	1	27.5675675675676	6.75440830680987e-05	7.74623535575773	7.27079464738565	0.0135431370544723	0.00186267632511695	7.70198289688815	7.75955694625498	7.47527617209294	7.38807245837039	7.458201849296	7.24287832151315	7.151469435396	7.21742871562987	7.06084940325158	6.88816293007377	7.37707325158177	6.79388703161273	7.01288503951222
KLHL20	0.563380228445284	1	27.148288973384	22.4019972089035	5.11536232027209	5.11472312987471	0.197314264066197	0.0385777018727953	4.95446726064043	5.00808952376835	5.07175241267564	5.01124333195511	4.96320803568336	5.20629510930299	5.0464433604311	5.15716373398048	4.65195441060493	4.98047100078221	4.87023647558143	5.75581774951542	5.70604731089644
DARS2	0.999724619627429	1	28	1.0169626687579	2.97474282579619	2.76223584494045	0.220318677658151	0.0797609943632099	3.07560727254327	3.83882265023515	1.31178548077403	3.54100851916614	2.48679546872106	2.80321078551535	2.39786208794386	3.86316910520769	2.45365660233348	2.58881608730835	3.28720797954215	2.2327446363117	1.93354288184838
GAS5	0.999941829446455	1	24.5360824742268	16.2472964789198	7.84180031229154	7.43307768842203	0.0124157479836443	0.00167033744353075	7.23150070853485	7.13237934586988	7.08485161788284	7.2686167899316	6.98001212166248	7.41414060215472	7.09396453771812	7.68992607472789	7.3906814938685	7.84304765707037	8.17222474713618	7.55067855121678	7.77424957059143
RC3H1	0.628673426044948	1	24.8780487804878	21.3239394468988	4.40858878319603	4.19288755951061	0.416961310166848	0.0994449062248441	3.96155929765724	4.4531215353897	3.37411835028648	3.73957285221484	4.18099669273258	4.25770082219446	4.40208165137741	4.65062689228695	3.11751755645002	4.57915844971819	3.96963991355993	4.9664782164756	5.04290956169236
RABGAP1L	0.529798464374319	1	28	14.310826997878	3.67109108419126	3.21262416230711	0.517027881040437	0.160936310915728	3.1386003089221	2.64769951790405	3.79877944029086	3.87239579981193	3.43663438121632	3.38558694962546	3.20762970007355	2.72862009692212	2.45365660233348	3.2999924205871	2.88759745210945	4.21840520767024	2.98192216182582
CACYBP	0.735586272784702	1	20	6.75440830680987e-05	6.21137763620566	5.50342429557841	0.272799810196738	0.0495691038061362	6.25800725663532	5.87135032326807	5.26165478365349	5.60190333367706	5.34320389454889	5.36660549915144	5.21003836202052	5.67499142490061	4.82485085052629	5.59035227148649	5.86245022520592	5.77260686871809	5.04290956169236
MRPS14	0.541042470733877	1	22.8115015974441	2.3769292610287	5.2650821533995	4.6738940234587	0.285318214781523	0.0610450757654077	5.05586205475946	4.86058904742515	3.79877944029086	4.17637689820645	4.4800358803425	4.75164407290285	4.42890755956195	5.08415248495413	4.62547238347855	4.23211578971369	5.33864351400401	5.2077946256103	5.11748012773928
RFWD2	0.999286607876996	1	28	3.6903977092325	4.5042937137123	4.0595932909841	0.212078219818963	0.0522412479816549	3.73571386198612	4.16051385365962	3.2599938813085	3.87239579981193	4.00448132001889	3.60723956523162	4.22972263407392	4.74838057908594	4.04023992304034	4.69042649613354	3.91421564028942	3.69183556378623	4.85227858135325
PAPPA2	0.870543821920151	1	20	11.8525903529828	3.7863119018099	3.44832225265374	0.228197349148003	0.0661763409647656	3.46783130930898	2.74705489656074	3.52997858680913	3.11006656859968	3.56949012561338	3.38558694962546	3.26830332767507	3.8188520031379	3.67743840939954	3.96335267797129	2.99834545486327	3.28691482619759	3.71662722287189
LOC730102	0.99443253421344	1	25.7761732851986	22.223752015915	4.00518065094194	3.20067331405494	0.113771770316713	0.0355461989254303	3.07560727254327	1.16713215539074	3.0004706967449	3.31068578865841	2.84237233339493	2.71061809252441	3.00860971182696	3.62656995132993	3.03942974066466	4.07693289065086	4.0744826993783	3.46273507874469	4.20108416479839
RASAL2-AS1	0.539924386883234	1	20.9384164222874	11.0721837423554	1.93691928596982	1.54414711504721	0.927937977497484	0.600938840901255	1.26923253883499	0.435188776677169	3.13606006834097	2.25391843383234	0.963291744073368	1.97915260215849	0.764623944407756	0.428175523284352	2.86930212251804	2.58881608730835	-0.143520440799451	0.620869444652929	1.69465666903714
RASAL2	0.990565031981427	1	24.3686006825939	12.3398690245556	4.53091114953111	4.39358755359155	0.193925131071852	0.0441382193267839	4.43292010577596	3.9680041470304	5.08856801107254	4.24332229203746	4.4800358803425	4.57906308559948	4.31847458347652	4.57270370653801	3.99957479678799	4.6172093149725	4.81077620644854	4.00765937304009	3.83920692711485
RALGPS2	0.965189490318378	1	26.1538461538462	6.75440830680987e-05	5.26377698111886	4.66602513882316	0.0661978891539824	0.0141872122812177	5.22505053651868	5.21313415864991	5.037521549428	4.71363970778183	4.98716026553888	4.6050178691048	4.75994192053252	4.27759031811781	4.62547238347855	4.57915844971819	4.02301348204259	4.11687703687846	4.49014970942574
ANGPTL1	0.999995866897725	1	22.9581993569132	2.08353438604779	4.57599942189816	3.59410923862634	0.2437666370647	0.0678239365806997	3.31258704308068	3.08756028781011	3.13606006834097	2.11782186703674	3.36531779148313	2.71061809252441	3.48830472514715	4.46179296169982	3.62493241351963	4.28034336265674	4.47000816102447	4.40225322651688	4.59825908956717
FAM20B	0.888795357117332	1	22.2429906542056	17.1065291388278	6.35457295653436	5.89372485990484	0.277362424475425	0.0470606333122757	5.95965673775578	5.26434354524723	5.10518986817715	5.39664579900153	5.86665695008974	5.75063945382847	5.86895189991162	6.12060455836341	5.61231925464513	6.61484793287613	6.8138106511879	5.88495891364836	6.19352992003841
TOR3A	0.998279793894414	1	28	21.0480317858996	5.56058328877088	5.22139739520661	0.129771912439855	0.0248538662387562	4.621141278804	4.94671187555014	5.05473850324471	4.84876239284705	5.78702774139727	5.42605352123791	5.41177685645514	5.68736914934647	5.15615320412925	5.49138641675252	4.84081264911364	5.4357094891861	5.06819711450889
ABL2	0.999998159943059	1	25.9636363636364	10.5837679421858	5.82098077624297	5.584418977994	0.0376673455723182	0.00674507871288856	5.07208940465673	5.43794163069642	5.2910098857742	5.39664579900153	5.51779510627866	5.49707611189644	5.69200786389186	5.75948498335624	5.8366757789406	5.6281128590302	6.09207584761972	5.57621636796664	5.79960666797657
SOAT1	0.876270366541248	1	24.7058823529412	19.8956751131146	5.13067381919102	4.94605811362984	0.228779207648867	0.0462548563710606	5.54870149897176	5.65815239668988	4.72979515972876	4.91185635624987	5.10129644060712	5.30460217690284	4.82197489739936	5.02686217266058	4.65195441060493	4.28034336265674	4.81077620644854	4.67652614679586	4.85227858135325
TOR1AIP2	0.965063670319548	1	28	24.0317855149618	7.25948302511477	6.99899234092983	0.133978169216823	0.0191424940463678	6.93144528214886	6.55891674742606	6.82875303231842	7.1251182159427	6.91906133824181	7.2178661103273	7.37485009600345	7.2343989755174	6.90443641742888	7.15712823256572	6.83634931965225	6.81834956659118	6.94625233674447
TOR1AIP1	0.999741937655467	1	20	7.2576549272039	5.18909189213888	4.87627846189022	0.0890961722411082	0.0182713462607653	4.35548446236867	4.56627375371289	4.7720464712503	4.80511270772843	4.98716026553888	5.18923904350412	4.69512134073715	5.64991275966956	4.99999129159372	4.79372403898125	4.65043016061363	5.30332270000302	4.69882891688864
CEP350	0.914712571167897	1	20	19.3490437299445	6.32389059157459	6.27276957208742	0.127179816880485	0.0202749065494785	6.39975621027001	6.15980294579508	6.39405915362459	6.4745834139443	5.86665695008974	6.59689682223206	6.30518355345695	6.11144784225167	5.63904159130071	6.41333223265193	6.45455373150595	6.50334079933805	6.2498690074666
QSOX1	0.972703187076094	1	25.9636363636364	6.75440830680987e-05	9.273109620898	8.97460894786216	0.0199586807550601	0.00222390533905262	9.2039514769199	9.35828230481277	9.30237025045106	9.07163674832542	9.10813408716506	9.02796240779595	9.11699031296916	8.71876850348982	9.20089834392385	8.52700243220947	8.90085835959646	8.42507836134643	8.70831835528736
FLJ23867	0.917086647211321	1	22.1052631578947	6.75440830680987e-05	4.14023402125638	3.68812221682049	0.25984593712799	0.0704548064982517	4.09460212812565	4.26478439728604	3.79877944029086	3.95460324871498	4.0506758010911	3.84360588250616	3.67915393105998	3.72591202231036	3.19159490698723	2.73441495560982	3.37193120684994	3.88949129984517	3.71662722287189
ACBD6	0.967485576470994	1	24.2033898305085	23.7965297079944	5.03254573296984	4.42703398000993	0.23594851000004	0.053297198771334	4.70677856186071	4.42339031023887	4.39330176209685	3.78521945501883	4.22194605232427	4.44178592107378	4.45524375078486	4.59914851477788	3.91463540681113	4.72568722241376	4.74875956139376	4.00765937304009	5.34141851595326
XPR1	0.999998895678866	1	28	19.9999568262661	3.57669376737737	3.26045092668312	0.15269511961447	0.0468325158231433	2.86822584220632	3.92621582156355	3.06985769025441	3.11006656859968	2.73330254051168	3.65771252767097	2.50259178631743	3.14230419430891	3.57044308497439	3.20324203611679	3.66840425650768	3.3775016832802	3.65119670784647
LOC102724791	0.99766674301445	1	20	7.380597307184	3.24578846275227	2.76925970183623	0.091464882818925	0.033028640382943	2.62594783890527	1.42890827087879	2.76971391590624	3.11006656859968	2.73330254051168	2.71061809252441	3.48830472514715	3.14230419430891	3.26205368910999	2.24438868476529	2.99834545486327	2.57658548274723	2.98192216182582
STX6	0.99697362085183	1	28	4.0359072433586	5.90371590085689	5.68780849432506	0.0266499626116974	0.00468545356938214	5.86037404094503	5.23040671136671	5.15393638863931	5.56312178741346	5.6586827830939	5.5909767040557	5.63554900369312	6.26798484800294	5.57128412847751	5.86792463066985	5.98855052924785	5.49760948656328	6.06124871387852
MR1	0.999616943834149	1	28	24.048112950507	5.4719600593128	5.02366759100993	0.175153827522532	0.0348657279466454	4.82639734704192	4.42339031023887	4.70819623748555	5.30560185153126	4.91407652168	5.51087050116967	5.57679035966522	5.41706077050504	4.99999129159372	5.2704175585964	4.34982496868117	5.45663930976237	4.37327803594709
IER5	0.99989647707801	1	27.7821011673152	20.2178312886017	7.85027468333594	7.49788669270782	0.0008989843625361	0.000119898365950291	7.25656639888602	7.19090062049217	7.30586896340796	7.2686167899316	7.38796965633238	7.41414060215472	7.54082950617996	7.45313756777576	7.89343641885072	7.60816945079587	7.42742837223051	7.87218674008767	7.85274673548453
GLUL	0.998561997591232	1	22.3824451410658	3.2350421737853	9.06498691307432	8.31106238906094	0.209091100496352	0.0251581675973891	8.37345124018919	8.21056007338006	7.57410923126299	7.81130734582088	7.71283332028311	7.75858371385204	8.14484751235061	8.48174450740796	8.64916858704107	8.49925342007904	8.76059581558535	9.56364631027213	8.80361849704378
RNASEL	0.519489299004599	1	20	6.2993787023761	3.98211817250964	3.68673533236015	0.411235899841809	0.11154473070855	3.77589613335088	3.69692616016835	3.42796450539474	3.78521945501883	3.12741100840245	3.65771252767097	3.96229662445196	4.34164025094668	3.3934190043923	3.20324203611679	3.37193120684994	4.9664782164756	3.71662722287189
RGS16	0.993310266371568	1	28	27.8377317026154	1.52242625758169	0.820610636712026	0.220413304681649	0.220413304681649	-0.143520440799451	-0.143520440799451	-0.143520440799451	1.39113224410322	-0.143520440799451	1.40103587475978	1.71640562377189	1.15443934599601	1.1872125358111	1.49663368512573	-0.143520440799451	1.48686381140981	1.40820950015942
DHX9	0.72599433417385	1	20	5.25696587914237e-05	6.45023706174785	5.83073761211157	0.253444779541943	0.0434670184807303	6.45648658532174	6.28906564593847	5.83023360721698	5.86895339726098	5.99032132129023	5.79641173782045	5.63554900369312	5.83930264085214	5.29705050349239	5.53179100409329	6.41516922589947	5.61396992774	5.36201318771904
LAMC1	0.843860371410725	1	27.5675675675676	20.4323648883493	10.4811587678124	9.99776628619743	0.0527296961185862	0.00527414770551128	9.22224371474515	9.39895085171664	9.71756630509277	9.93269480373052	9.79043192297279	10.1292005653743	10.1106451279865	10.2070449750148	9.91071532294931	10.3123874693103	10.3880917724076	10.3555367104436	10.4666637791084
LAMC2	0.905070534317453	1	20	7.9999324559169	2.88664871208039	2.22020178203594	0.158552235077084	0.0714134347427156	2.71130854554183	1.42890827087879	1.06225381829637	2.87697292986457	1.81410852316804	1.97915260215849	1.5307483325864	1.82645643449939	2.95687223498006	3.20324203611679	1.70803198557627	2.41488445494243	3.27040170303486
NMNAT2	0.90102717477679	1	28	7.7283881566698	2.70206303429326	2.43981198007758	0.352849980810936	0.144621792044696	3.36621286076559	3.08756028781011	2.92757714896617	1.7997558437758	2.73330254051168	1.40103587475978	2.39786208794386	2.523001451536	2.32790455819018	2.24438868476529	3.79653890250562	1.48686381140981	1.93354288184838
SMG7	0.560102345751609	1	22.8115015974441	20.2927398048668	5.34947302694884	5.3163916336022	0.344650505771117	0.0648279001104353	5.28196554539706	5.69594575028602	4.44644960847379	4.97230623694126	5.30559905410435	5.36660549915144	5.21003836202052	5.1923289424423	4.93677881865653	5.2704175585964	6.07953421758415	5.70424527867821	5.91560288725763
ARPC5	0.989445476079286	1	22.6666666666667	10.369348787163	8.31770494606977	8.12215348152085	0.0693057967425498	0.00853293364872151	8.19416737298605	8.19304680842044	8.42270831916272	8.23999497370811	8.30050632788381	8.22397897698064	7.98004112341405	8.14958991657132	8.12610552267252	7.85105337445146	7.99657902112609	7.68089376259625	8.1448617856354
RGL1	0.994379016113187	1	26.9433962264151	6.75440830680987e-05	5.0678543993819	4.60052565996072	0.061839759551117	0.0134418899321268	5.00605524690493	5.21313415864991	4.72979515972876	5.13979891391182	4.66958196924797	4.25770082219446	4.73865702743066	4.06637817086314	4.57100383511744	4.37221576972935	4.81077620644854	3.69183556378623	4.56311513717389
COLGALT2	0.775669467749086	1	26.3468634686347	22.1585364058359	3.43445066685608	3.12592842325298	0.283369675192256	0.0906513639545749	2.86822584220632	2.30051354996853	3.13606006834097	2.79008121017486	3.03851177000494	3.44427353131198	3.43636898645184	3.62656995132993	1.67431040776365	3.47596537659096	3.73389366572837	3.28691482619759	3.77921856854324
TSEN15	0.994633297172665	1	28	4.0521184842537	6.19793903401187	6.11043903588895	0.0985626479409382	0.0161302072342171	6.87706695662663	6.56573716543385	5.4425828243872	6.19065170633214	6.42672885183322	5.80763144605457	5.63554900369312	6.67464038234176	5.94772436336025	5.959635608257	6.25709024276202	5.6507606654875	6.02296280135615
C1orf21	0.95528250021806	1	21.186943620178	5.6260452155609	6.5552468080073	6.21906769869491	0.0989878864018484	0.0159168369276027	6.3272457290681	6.25571211831825	5.8793778063461	6.05747412915857	5.74550192427545	6.10000761626991	6.24607310511696	6.0742284978415	6.4856858019453	6.10061233707537	6.35400007581212	7.03561442603142	6.30409042035273
EDEM3	0.985233731777428	1	20.458452722063	17.19366812604	5.31766323113282	5.18965594690462	0.0374062076795185	0.00720783960675264	5.66024289576889	5.55224452058931	4.7720464712503	4.84876239284705	5.20706118666184	5.00657538238687	4.69512134073715	5.87220313319781	4.91507715532026	5.03770888705294	5.45972362438627	5.61396992774	4.79284259812862
FAM129A	0.908134013902866	1	22.3824451410658	16.4736959380778	7.622869834237	7.13054118709754	0.227206975261845	0.0318639173802078	6.29994778178465	6.9252400892225	7.32373334805303	7.54225273953596	7.65045401502554	7.54727118853662	7.41229990898037	7.23861053239671	6.91540837795909	7.21410483788046	7.56873588478903	5.96017009799992	6.9117452144976
RNF2	0.0647985697831827	1	20	1.8722224583432	3.75389276381556	3.3287539199126	0.763888338644361	0.229481769161361	3.81498949889828	4.1961146499454	2.85080367890104	2.25391843383234	3.290291647829	3.88656374699132	3.80735835076287	3.4634196382165	2.32790455819018	3.47596537659096	3.91421564028942	3.69183556378623	3.27040170303486
TRMT1L	0.974844206261957	1	24.3686006825939	20.2390010220183	5.24450794395836	5.23112815082373	0.0786393991081103	0.0150329712522388	4.91902107739273	5.2474749139606	4.7720464712503	4.78278241972344	5.34320389454889	5.36660549915144	4.93857035462972	5.26018790654936	5.06054994718174	5.76998550112448	5.4402361981285	5.51766637000042	5.62316153758933
SWT1	0.54093812223024	1	22.9581993569132	5.7968733882286	2.58523685136745	2.4687080245829	0.781221018808228	0.316449337478951	2.53521715678502	4.00861605011141	2.4948873331446	2.25391843383234	0.513521492005143	2.71061809252441	2.1624021997333	2.72862009692212	2.19013559520829	2.86665743055928	1.94770679586385	2.02424128232678	3.95218227014455
IVNS1ABP	0.899187439584065	1	20	15.9282044588404	6.14887477526129	5.85552821103006	0.105197784172905	0.0179655498840811	6.32046951292283	6.04734743486943	5.84019728439785	6.13884640429132	6.19956076494835	6.06303389768233	5.99098362006719	5.64991275966956	5.58509259720134	5.59035227148649	5.7242630983075	5.73883094701836	5.09304905171052
HMCN1	0.999901146894902	1	20	6.75440830680987e-05	3.79415566870529	3.53640223802576	0.11693911185892	0.0330672542284677	3.69438028176008	3.83882265023515	3.71462365734653	3.82946599239845	3.12741100840245	3.26052665556079	3.53843560848689	3.94791716054686	2.45365660233348	3.63278864503864	4.50794284136296	2.97503304390269	3.51069832135986
TPR	0.995856768127458	1	21.186943620178	13.2359455012645	7.60557244427957	7.14121819864947	0.168076790251774	0.0235361510566306	6.56939110036322	6.9092411655928	7.67775928606795	7.6324287179572	7.33762204797109	7.69957998688801	7.10648143849488	7.25948584989248	6.6523518929817	7.18905927937971	6.6872697555495	6.73514113164491	7.082792713563
C1orf27	0.998788517344443	1	20.112676056338	15.9350844086875	5.31301592747959	4.89285424361911	0.234477395848373	0.047922415868848	5.16579765760893	4.36202410384024	5.07175241267564	5.39664579900153	4.93885141756413	5.55147952221041	4.73865702743066	4.62511729837946	4.87066923336812	5.47075170046605	3.66840425650768	5.32624809227524	4.10661172388764
PTGS2	0.512226015893074	1	28	8.70587144212158	2.60159135059887	1.70072138800703	0.627998752771357	0.369254339481948	1.26923253883499	2.74705489656074	2.76971391590624	2.49275930136293	1.81410852316804	1.14209339462461	0.380859327701682	-0.143520440799451	1.45122195297436	1.1263071843942	2.1531791441916	3.19025667336331	2.31781539313053
RGS2	0.987887929624314	1	25.7761732851986	20.8715949621243	2.44187899588875	2.31406161124839	0.242804615790626	0.10492573517074	1.66122330615333	3.00966852666438	1.31178548077403	2.37827580274302	2.34570634030948	2.50543833216239	2.28493044957297	2.28312744083135	2.56932093040331	1.49663368512573	2.49287594571398	3.28691482619759	2.4773378613231
UCHL5	0.997914196501794	1	20	19.5887899724404	5.35985483569067	4.93115898082543	0.163237499702814	0.033103272544559	4.86416337853304	5.21313415864991	4.81309552131525	5.33659262680366	5.10129644060712	5.46908522713759	5.14680861490158	5.1027546079626	3.99957479678799	4.6172093149725	5.40045342284878	4.26660985869861	4.82286664769186
TROVE2	0.9532239723909	1	20	12.375141632481	5.79411715750683	5.56317509299918	0.108008471373665	0.0194148969910339	5.42780824030118	5.43794163069642	5.95468426887354	5.87951425327097	5.53414614563437	5.85165757192305	5.43842474259373	5.82816693930516	5.21061482928441	5.51173015380502	4.61610580988232	5.83787519009522	5.64012402965691
GLRX2	0.987843408126278	1	27.7821011673152	6.6593335821104e-05	5.19438217973711	4.15722784690383	0.109189058991944	0.0262648724132993	5.32322511441658	4.56627375371289	4.66400340904334	4.99190614028856	3.74831752436678	4.6305139535325	4.50651629388338	4.40296708746579	3.57044308497439	3.63278864503864	3.45195377950322	3.61943708973493	2.871342531333
CDC73	0.885965595531145	1	20	15.3177585480534	5.69165710670195	5.47066371256536	0.255388584626245	0.046683290738499	5.7129379737022	5.17795601042009	5.6718799632823	5.88999836287262	5.55031394246625	5.56476576006796	5.41177685645514	5.40211917302089	4.97922669612891	6.15335932721132	5.13553497925812	4.81262981576828	5.27780951780184
B3GALT2	0.979602192968175	1	28	13.4771762958969	5.52324706609214	5.18425553067502	0.180780646018598	0.0348710909307858	4.38176087157842	5.08606431853309	5.4425828243872	5.42576026804699	5.55031394246625	5.32035461157153	5.54035104431593	4.81758069181522	5.4406734668946	5.17159314022504	4.81077620644854	5.28002711737561	5.25596764025075
CFH	0.999184344810592	1	26.542750929368	11.9744376499541	4.06737467787637	3.3896774784891	0.230274643963631	0.0679340867752034	1.26923253883499	3.64634675666876	2.92757714896617	2.79008121017486	3.12741100840245	3.5549365793989	3.53843560848689	3.62656995132993	3.62493241351963	4.37221576972935	4.17221986601817	3.8265676136858	3.65119670784647
ASPM	0.888960633142625	1	28	14.2545748081238	4.62606073058747	3.7814046834682	0.521200790125931	0.137832587028982	1.66122330615333	3.42417988364222	3.87829561551891	4.76010105849443	4.66958196924797	4.44178592107378	3.72316682030363	4.40296708746579	3.67743840939954	3.77422400473733	3.19719719479719	4.26660985869861	3.58265716220957
ZBTB41	0.841174654818836	1	20	6.75440830680987e-05	4.73948411479835	4.26139714415213	0.284920043659897	0.0668607111756505	4.78761606210244	4.48225240736631	4.22099273758861	4.48378489612326	4.22194605232427	3.96882264647763	4.60389869216958	3.9061653364836	3.87021367367922	4.32701075964773	4.43104901596931	4.9664782164756	3.27040170303486
DENND1B	0.987485144482703	1	20.3418803418803	12.5868151470292	3.26064966742307	2.615333607374	0.156740995768892	0.0599315495839448	1.26923253883499	2.54099231856379	3.83908528936777	2.87697292986457	2.73330254051168	3.60723956523162	3.00860971182696	2.99075237591318	1.45122195297436	2.58881608730835	1.70803198557627	1.48686381140981	3.65119670784647
C1orf53	0.668483022344246	1	28	7.3080442885721	2.81441407771306	1.80741806201702	0.548637543019038	0.303547670872989	3.99598778914774	1.84237136235556	1.31178548077403	0.818912626986964	0.513521492005143	0.42138042190962	1.5307483325864	2.72862009692212	3.11751755645002	1.79105458269045	2.88759745210945	2.41488445494243	0.57359761844582
NEK7	0.995402129380007	1	28	6.75440830680987e-05	5.80698208792335	5.5753570326428	0.10205697063889	0.018305010789688	5.84156493807233	5.72060226358826	5.7479455324548	5.8259194882093	5.6882068345092	5.45488346235644	5.35695738220834	6.12060455836341	4.8013841697192	5.85205622419246	5.96146531821255	5.34881487578678	4.82286664769186
PTPRC	0.581991366054997	1	20	19.8285409812467	2.9819526100817	2.20714305728962	0.577219802171543	0.26152351124914	3.51607664745791	2.01177117915546	1.5244551205063	2.79008121017486	2.34570634030948	3.44427353131198	2.50259178631743	2.523001451536	1.1872125358111	2.4268565951612	2.49287594571398	1.11789181047686	1.05043405510373
ZNF281	0.998632991284264	1	21.0619469026549	6.75440830680987e-05	6.46960303584643	5.74870239692891	0.134768001655493	0.0234432037615114	6.46265443341155	6.21290571496357	6.10274173017485	5.67647242963964	5.67352033190044	5.86245733426799	5.14680861490158	5.7711614491453	5.28017269738991	5.38512841654723	5.86245022520592	5.57621636796664	5.87318968251964
KIF14	0.992009036102586	1	28	26.1074173326665	2.66439189733754	1.87989349399057	0.155883110360842	0.0829212457296926	1.26923253883499	0.435188776677169	1.87395871619331	2.69761880368474	2.01387163380465	2.39075499458696	2.50259178631743	3.06851739232667	2.03780800969841	1.1263071843942	1.06089674615187	2.41488445494243	1.40820950015942
DDX59	0.110639285742735	1	20.2266288951841	9.8307625521784	2.90704641326597	2.56048537359439	0.601522478607916	0.234925176613488	2.22276492343147	2.16335398719131	3.42796450539474	2.59882220118845	2.73330254051168	1.62049836998317	2.50259178631743	3.34340811763145	2.77607113444362	2.4268565951612	1.94770679586385	2.2327446363117	2.98192216182582
CAMSAP2	0.995974669983695	1	24.040404040404	13.1425346381532	6.90059029272932	6.49081246250144	0.195520158649228	0.0301226017203212	6.30682084468966	6.05706086995175	7.12207961131183	7.17312398477384	6.39126554246638	6.9405366465634	6.55088248446653	6.39416357713552	6.09009757244988	6.44541314225493	6.34354823445068	6.17746270672496	6.20497512207391
TMEM9	0.982146795220004	1	24.5360824742268	23.4638499816901	6.5336858217386	6.0938958573179	0.112896586527967	0.0185261758932744	5.95090812543527	5.87135032326807	5.99982972330065	5.50973611665388	6.12595591619846	5.89437986123424	6.40988308614989	5.74771324234705	6.37875915959245	6.05974665737126	6.30096679975235	6.62851009496402	6.42646658922052
PHLDA3	0.964345203794259	1	20	17.7204769291778	8.61757604000967	8.3093161293565	0.0374607682134812	0.00450828535469168	7.61328222196414	7.93836923155982	8.08003310760116	8.23177573591524	8.93269212154732	8.43040572509817	8.60062563625845	8.23427987972649	8.77948694502635	8.27661353354225	8.21011334250137	8.14786769486922	8.52185061126665
CSRP1	0.749900395308748	1	27.5675675675676	6.75440830680987e-05	7.04392390727919	6.23064613960464	0.210585805045271	0.03379838949715	6.9578846574186	7.04721930781505	6.17537756513514	6.60121194417568	6.24992750600462	6.31181893895785	6.29792584412933	6.54461296264917	6.12832200867189	5.64662888109027	6.04124158914987	5.2077946256103	5.67346217924505
RPS10P7	0.683884983919929	1	24.7058823529412	11.0048247349616	2.83206578331014	1.84846513701524	0.765630579117242	0.414198008815857	0.357905282277546	0.847089440681549	1.87395871619331	2.37827580274302	1.81410852316804	1.40103587475978	1.71640562377189	2.523001451536	2.45365660233348	2.86665743055928	2.1531791441916	3.28691482619759	-0.143520440799451
NAV1	0.97320789676416	1	22.8115015974441	10.5039157421185	7.60297602174458	7.33444691902234	0.0921512912541253	0.012564177268108	7.20599180980814	7.53121637829611	7.78223238964497	7.50181093845488	7.52925743551669	7.38447632747779	7.37139686541536	7.35180321915167	7.11420245124472	7.16357123045786	7.17379855793666	6.8020873841875	7.32231779185578
IPO9	0.275150204084083	1	26.7415730337079	1.3390468220837	5.76548032639881	5.50353746621029	0.292728448541489	0.0531891443164936	6.02779895063916	5.53844219369433	5.36188619463609	5.54995942717317	5.056719571352	5.36660549915144	5.60058175682633	5.87220313319781	5.61231925464513	5.51173015380502	4.92734280352424	5.59521663987409	5.46079473473891
SHISA4	0.999993826697983	1	20	4.4063776679299	6.89232228015796	6.45918553299086	0.10860200601266	0.0168135758692742	5.86037404094503	6.23874166435868	6.53567902705707	5.97123642523868	6.46134130064335	6.64146996042656	7.14743709687	6.63045150104275	6.74751758190419	6.38052169111154	6.80621882936746	6.47284544423335	6.2498690074666
LMOD1	0.738519176978728	1	20.9384164222874	14.2539661652027	6.76120329105192	6.33961259096784	0.342566046881104	0.0540358013941048	5.48952080816445	5.42299536143076	6.94411629640092	7.02878304578709	6.20977576641989	6.88865168053734	6.52625006045205	6.48204545856627	6.19287059503583	6.91131853171877	5.80266142003182	5.51766637000042	6.40677791748376
TIMM17A	0.594501973787328	1	20	18.9169792464681	5.96930736145533	5.96771589976213	0.2765188935926	0.0463358005369561	6.87706695662663	6.26412306869997	5.64938940922254	6.12115616577073	5.92981375703295	5.95618094669891	5.89804310297837	5.85035304742523	5.72885439822095	6.10061233707537	6.23464119627652	5.49760948656328	5.46079473473891
RNPEP	0.953540495842579	1	20.8163265306122	6.3672793946925	6.06912779849608	5.60184917485029	0.0853896766547031	0.0152431231169277	5.89727218653484	6.19542107435123	5.21647087089039	4.91185635624987	5.36164501627754	5.0638429763609	5.16287774427531	5.64991275966956	5.58509259720134	5.59035227148649	6.14117972737324	6.17746270672496	5.9568047309984
ARL8A	0.999999995093179	1	25.4092526690391	22.5906797868778	8.12395135254928	7.5948008320892	0.0209878696781693	0.00276345228034056	7.6434591381847	7.78315857653863	7.15438347694769	7.34299729348943	7.78292616385441	7.31933860746993	7.02090792472054	7.43490105347686	7.8878766771207	7.60816945079587	7.72989316079415	7.7713795557047	8.25906925642122
UBE2T	0.391278227031076	1	22.5236593059937	22.2551321350075	2.23484280562934	2.27771207832307	0.693723430622629	0.304570291049856	3.73571386198612	3.23176031875344	1.87395871619331	2.37827580274302	2.01387163380465	2.26616177126973	2.28493044957297	1.99525737962745	1.86747729051296	1.1263071843942	1.70803198557627	3.46273507874469	2.62096458313776
PPP1R12B	0.999712981287863	1	20	12.4473447852937	4.19495036880584	4.10114084944516	0.00535609857389497	0.0013060021029562	3.56276067853078	4.00861605011141	4.22099273758861	4.27566498869071	4.22194605232427	3.96882264647763	4.16736852946029	4.96720241007545	3.67743840939954	3.2999924205871	5.03519110716303	3.54321261290537	4.37327803594709
KDM5B	0.999477140045602	1	20.2266288951841	15.0669583436239	6.38907290591949	6.00452168626496	0.132774576203834	0.0221124317874559	6.10868592776412	5.4962247887312	6.55999851153592	6.41775142835013	6.44413887441181	5.9256113022216	6.38269771246407	5.67499142490061	5.52904756832755	6.15335932721132	5.55339761332705	5.59521663987409	6.0099716695608
PCAT6	0.999994191344079	1	28	4.2714420902955	3.28748433803919	2.84100259713713	0.249972360114653	0.0879873747269889	2.71130854554183	3.00966852666438	2.02136043755946	2.25391843383234	2.84237233339493	2.26616177126973	3.38249356313625	2.523001451536	3.62493241351963	3.09953395960459	3.5277700003329	2.02424128232678	3.71662722287189
RABIF	0.862979259204513	1	28	0.6607391358562	4.17172753127553	4.03520208834968	0.189539899933519	0.0469716003767826	4.38176087157842	4.59322755462263	4.12645102608023	4.06974731427328	3.74831752436678	3.5549365793989	3.63375595638527	4.92601298103844	3.91463540681113	3.55650683018939	4.47000816102447	4.11687703687846	3.27040170303486
KLHL12	0.557121618438085	1	21.570996978852	20.5341279692296	4.60058442695143	4.52285339748019	0.205265162092344	0.0453839963521044	4.43292010577596	4.59322755462263	4.39330176209685	4.10617322973622	4.66958196924797	4.44178592107378	4.82197489739936	4.24446645944995	4.45547989684264	4.45858626126247	4.84081264911364	4.9664782164756	4.56311513717389
ADIPOR1	0.906003330982205	1	20	4.7744027570748	4.61039161859191	4.44675512296983	0.205765443935348	0.0462731673422855	4.186904881825	4.4531215353897	4.15865824088836	4.91185635624987	3.95675864430762	4.49827368641041	4.53148504612298	5.08415248495413	3.91463540681113	4.37221576972935	4.47000816102447	4.71177461903642	4.88110286029031
CYB5R1	0.99510777676476	1	20	12.2268405486336	6.18679840810028	6.0369785637079	0.0531944103040904	0.00881142938354555	5.86968742584296	5.94643709421292	5.77935613611228	5.8367989049089	5.89225239524396	5.90486564324659	5.88841106731848	6.18312415631462	6.24598851559848	6.12722688187488	6.04124158914987	6.12613013746837	6.56614347394022
TMEM183A	0.423862150090388	1	28	19.45331212886	5.47492102868439	5.14262111524899	0.288096160178137	0.0560212688669344	4.32872057758685	5.02798186718205	4.98460246457873	5.28985319088326	5.1230787870713	5.65449344510705	5.56474589656164	4.4903301999373	4.7775294628057	5.38512841654723	5.03519110716303	5.4357094891861	5.60599723380657
BTG2	0.97471593856684	1	22.2429906542056	10.1966242135333	3.22871549755272	2.90216386264767	0.326548771375144	0.11251906743723	2.71130854554183	3.36284797711743	2.76971391590624	3.11006656859968	1.81410852316804	2.26616177126973	2.02849360503883	3.4634196382165	3.03942974066466	2.86665743055928	3.79653890250562	1.7804296371	4.33211776715101
FMOD	0.999967229390901	1	25.0526315789474	22.947319705277	6.99785442298608	6.48270835954086	0.0748853280929105	0.0115515497442822	6.27212333841895	6.14165859943212	6.2445310089777	5.8367989049089	6.23999384675235	6.32749319776022	6.36891048071355	6.799623820149	6.67189386156291	6.68818205560826	6.86586339062044	6.8020873841875	7.05143577556521
PRELP	0.997071610189099	1	25.7761732851986	22.2237591707183	5.49726126960482	3.84294027109809	0.189930307149904	0.0494231743798694	2.94071614376443	4.08656314733537	3.31818429947175	2.37827580274302	3.85629927104622	3.5549365793989	3.20762970007355	3.77313029515307	3.99957479678799	3.90302325103376	4.34982496868117	5.2077946256103	5.40234100073301
ATP2B4	0.980685209597164	1	28	23.0315998263361	7.12062721659141	7.05792831385988	0.0303273133991059	0.00429691434235045	6.67940333712338	6.70198673175863	7.24342015033677	7.18168324545685	6.9498585860654	7.16650192820831	7.11476611141426	7.25533488119198	6.64577863414541	7.36709015539869	6.8138106511879	7.19978516095548	7.40403445310265
ZC3H11A	0.997917783053679	1	27.5675675675676	23.0827140147163	5.47218942525338	5.43284680561491	0.110799947510101	0.0203944545970977	5.6386138674542	5.10491686635362	5.4425828243872	5.60190333367706	5.26698772422946	5.53806978897005	5.35695738220834	5.74771324234705	4.84794192688531	5.59035227148649	5.29591490041879	5.37103409698837	5.73791269182405
ZBED6	0.924897195320757	1	20.9384164222874	12.5460313258981	4.66488936189451	4.48148791436463	0.153430264508949	0.034236456159383	3.8530514217168	4.26478439728604	4.91088178265685	4.64101571294099	4.41088428656088	4.7282180265678	4.55602900514484	4.88361293167294	4.1182850636186	4.79372403898125	4.12417879018273	4.11687703687846	4.59825908956717
SNRPE	0.848908786226506	1	20.695652173913	19.1887887879868	5.62824638817866	5.45116522923519	0.163281703338138	0.0299535413937631	5.61665563283042	5.46737751095553	5.2010895279999	4.95243638517407	5.28642255630383	5.48314855265578	5.52799716716482	5.30906631176574	5.77777237427877	5.17159314022504	6.02824813771219	5.61396992774	5.46079473473891
SOX13	0.798973657145767	1	22.8115015974441	5.4240862625279	3.14517522027285	3.05131655049559	0.447440919922821	0.146638643522629	4.12603046485177	3.29879251394375	2.02136043755946	3.03647520176629	2.01387163380465	1.97915260215849	2.93566251148666	3.62656995132993	3.11751755645002	1.79105458269045	3.91421564028942	3.69183556378623	4.37327803594709
ETNK2	0.999963849773396	1	20	9.7269282325318	2.51567627270919	2.06239845661502	0.148980489941158	0.0722365212519007	1.9691445460027	-0.143520440799451	2.59243010677285	1.39113224410322	2.48679546872106	1.62049836998317	2.50259178631743	2.90855560570827	2.19013559520829	2.24438868476529	2.49287594571398	2.02424128232678	2.4773378613231
PPP1R15B	0.646732918097415	1	27.148288973384	10.3012174580458	4.423047182837	4.22138658951121	0.323642254810158	0.0766672864348185	3.51607664745791	4.1961146499454	5.00245870926892	4.14170204860185	4.37502444317306	4.04664326935952	4.03394206097415	4.2105641792889	4.54297846594165	4.0212602358637	4.61610580988232	4.52623214443345	3.83920692711485
MDM4	0.999999335524444	1	25.4092526690391	11.3316094285728	4.88351403583615	4.5534201832008	0.0441549548786042	0.00969709649056936	4.84540393640946	4.61968700087605	5.21647087089039	4.87010177767399	4.37502444317306	5.22315188586082	4.71705339793812	4.10379798271796	4.3623299998197	5.03770888705294	3.37193120684994	4.48607810002507	3.95218227014455
NFASC	0.999999989367935	1	20	3.6771787397683	6.64210936678618	6.19415257224524	0.0518304669245865	0.00836764453572365	5.60554990136782	5.86029736159528	6.04360522682296	5.53667587421488	5.86665695008974	6.03466817514194	6.10349336481114	6.32455047618635	6.54340713112639	6.77489966672365	6.73603242745098	6.11300644465924	6.89770789971964
RBBP5	0.130721059523554	1	21.7021276595745	8.6288632287788	5.42084296992791	5.08053596672816	0.468401946101938	0.0921953804026676	4.5534031316944	4.92565834103411	5.66067851220711	5.61460225864128	4.98716026553888	4.98696963312174	5.2406435114926	5.37176356989994	5.39436980947807	5.38512841654723	4.30743113352004	4.44477438696562	4.96427346923994
DSTYK	0.899303907499852	1	21.7021276595745	13.8284244380291	6.61997711735492	6.41106778680014	0.100564813744405	0.0156861254768605	6.19271779654556	6.31358431258349	6.68135536345719	6.61391692963883	6.50347082024247	6.6288746778789	6.64541023889738	6.30861390461265	6.64577863414541	6.31257343352998	6.11683669119415	5.96017009799992	6.2498690074666
TMCC2	0.999061693472756	1	23.7209302325581	8.3859950356214	2.23017150514623	2.09184546525187	0.107169879070494	0.0512322161702276	1.9691445460027	2.92733013678005	2.15508825580472	-0.143520440799451	3.03851177000494	1.81094209183645	2.1624021997333	1.82645643449939	2.6763964955643	2.03545509672778	1.94770679586385	2.2327446363117	2.62096458313776
NUAK2	0.946800970579152	1	23.1067961165049	4.65744071802426	2.88744199945757	2.41889335743505	0.239067193247592	0.0988332918905919	2.71130854554183	3.08756028781011	2.92757714896617	2.79008121017486	2.73330254051168	2.39075499458696	2.8588295215812	2.523001451536	2.32790455819018	1.49663368512573	1.42044905785475	2.41488445494243	1.93354288184838
ELK4	0.711051212754679	1	26.542750929368	2.9150431687957	4.18360202276275	4.0172758986291	0.32002799823751	0.0796629373518308	4.5534031316944	3.9680041470304	4.19016212372856	3.54100851916614	3.290291647829	3.84360588250616	4.1021972255069	4.17584600902604	3.99957479678799	4.41604726676708	3.79653890250562	4.16853405553328	4.15462110218852
NUCKS1	0.999911814364975	1	20.9384164222874	13.2300479155045	10.5098313124565	10.0809443473539	0.0890021763391099	0.00882875386198033	9.68479354930211	9.96951166740805	10.5560591731811	10.5752072431124	10.2955988513636	10.476714208496	10.3145544488633	10.0595158526987	9.70162385283446	9.9741344805188	9.5351449817604	9.8950856170592	9.85759620103853
RAB7L1	0.931566758552287	1	20.458452722063	7.5412102125265	6.51887293464764	6.104429131624	0.0332862518553192	0.00545280338875256	5.45281092662162	5.14189860700106	6.19103399894763	6.4464472503625	5.97842112493765	6.3583399020177	6.59300243171798	6.20911055056361	6.74751758190419	6.20424564112531	6.07953421758415	6.01763765574506	5.9568047309984
SLC41A1	0.966587362346324	1	20	12.0219620691417	5.05046238518165	5.01610539210695	0.142442487759261	0.0283970284961316	5.16579765760893	4.64566990009096	5.36188619463609	5.12212042298067	4.93885141756413	5.00657538238687	4.9007426144791	4.98736436726555	4.84794192688531	5.40701534104442	4.7167220071792	4.77978862068673	5.14150435989687
RAB7B	0.97258561122426	1	28	24.5054344766938	3.73667242467411	3.4567503453544	0.112516216148238	0.0325497085143712	1.82338351631634	3.36284797711743	2.85080367890104	3.03647520176629	3.36531779148313	3.65771252767097	4.06847325704371	3.06851739232667	4.22796569782625	2.98778940214897	4.02301348204259	3.8265676136858	4.52709365957703
SRGAP2	0.999236268550304	1	21.7021276595745	18.435873145636	5.28884296955078	4.83783864977353	0.0785882495683153	0.0162444957878027	4.86416337853304	4.08656314733537	4.57133674583336	4.87010177767399	4.33825049271935	4.52570924938564	4.93857035462972	4.46179296169982	5.08018415008545	5.6281128590302	5.40045342284878	4.77978862068673	5.34141851595326
IKBKE	0.954243783021309	1	20	6.75440830680987e-05	3.51768833448002	3.17378894467419	0.252976606858019	0.079708074880823	3.31258704308068	3.74579220102148	3.83908528936777	2.59882220118845	3.43663438121632	3.1235876348893	3.14429194558538	2.28312744083135	3.19159490698723	2.73441495560982	3.91421564028942	3.19025667336331	2.871342531333
RASSF5	0.654495873284868	1	27.7821011673152	20.2178312886017	4.68131990166653	3.21362949459984	0.0518110108573075	0.0161222726342195	0.357905282277546	2.30051354996853	2.59243010677285	2.958927236573	3.21114876656407	2.97227418982426	3.38249356313625	2.72862009692212	3.51381468717957	4.0212602358637	4.68395681425129	4.48607810002507	4.59825908956717
EIF2D	0.898166024635785	1	21.186943620178	18.7104724251379	4.91099611469871	4.57964628997024	0.235784661766278	0.05148534337306	5.07208940465673	4.88260651565701	3.42796450539474	3.95460324871498	4.57791958818161	3.65771252767097	4.84207365687685	5.30906631176574	4.3623299998197	4.18222010281791	5.47895132560152	5.45663930976237	4.33211776715101
DYRK3	0.999894462197307	1	24.3686006825939	7.61631222302426e-05	3.17301056366813	1.59327000899452	0.359335134687617	0.225533106541299	3.56276067853078	2.16335398719131	1.31178548077403	2.59882220118845	2.01387163380465	0.82628150907053	1.5307483325864	1.15443934599601	-0.143520440799451	2.03545509672778	-0.143520440799451	1.7804296371	2.31781539313053
MAPKAPK2	0.995621901594378	1	24.5360824742268	23.4638375845431	8.35728155554482	8.30596486801391	0.0310806176735246	0.00374196353673675	8.14707207077261	8.65945369744607	8.4732031406679	8.01661474350405	8.29571915009964	8.28144104584644	8.19063341143973	8.02589923924443	8.59560405513097	8.32627416902036	8.29392793912976	8.18282986006849	8.46586668898345
YOD1	0.822524853248138	1	20.8163265306122	10.1353543052246	2.45306999208077	1.79645667359624	0.370421803583526	0.206195790317612	1.0243740552326	0.435188776677169	1.70976486856451	2.49275930136293	1.30566507808184	2.26616177126973	2.02849360503883	2.523001451536	2.19013559520829	2.73441495560982	1.42044905785475	1.48686381140981	1.40820950015942
PFKFB2	0.691682454562696	1	20	11.8843625390894	3.80906859830067	3.30959219183261	0.508018967524943	0.153498962433689	2.53521715678502	2.64769951790405	3.06985769025441	3.99401456831122	2.61530756230565	3.26052665556079	2.93566251148666	3.77313029515307	3.67743840939954	4.37221576972935	2.1531791441916	3.76077383130463	3.58265716220957
CD55	0.99906688854903	1	20	15.6408996403646	5.22460350082863	5.10813526120689	0.00817717220438037	0.00160081356233475	5.19572827230751	5.00808952376835	5.02009664635909	5.12212042298067	5.01072131608508	4.9670937732695	5.29997232081188	5.20959525622862	5.13753267254624	5.09276229350608	5.3801429426984	5.15754884872304	4.79284259812862
CD46	0.876200158452746	1	20.9384164222874	3.8050178975289	5.31934735752003	5.07258284612985	0.278705983018652	0.0549436039731302	5.28196554539706	5.17795601042009	4.59506737209783	5.15726339599429	4.4800358803425	5.18923904350412	5.13055848527628	5.91493490292581	4.485239635713	5.09276229350608	5.20646285475893	5.59521663987409	5.11748012773928
CD34	0.89174182857896	1	28	19.9999324559169	2.96464555217499	1.44598799140373	0.242817043055731	0.16792466085421	-0.143520440799451	-0.143520440799451	1.5244551205063	1.13320850610468	0.963291744073368	1.97915260215849	1.31762062090853	1.15443934599601	1.45122195297436	2.58881608730835	0.58088604430737	3.61943708973493	2.62096458313776
PLXNA2	0.77280063074128	1	25.4092526690391	19.1471291023128	2.70731693844421	2.64298871865136	0.227880217230532	0.0862206545273536	2.62594783890527	2.64769951790405	2.4948873331446	2.25391843383234	2.61530756230565	3.26052665556079	2.1624021997333	2.28312744083135	2.56932093040331	2.58881608730835	2.6367869402391	2.97503304390269	3.27040170303486
TRAF3IP3	0.0624727409263333	1	28	6.1641444532836	2.40163432376379	2.03223391842754	0.588740702326743	0.28970124796573	2.10152076187902	2.64769951790405	2.76971391590624	2.11782186703674	1.58217042997734	1.40103587475978	1.71640562377189	1.63525528613071	2.77607113444362	2.4268565951612	2.1531791441916	1.7804296371	1.69465666903714
C1orf74	0.953051870300481	1	20	6.76265329468544e-05	3.36897168945456	2.57091817689005	0.524410492423851	0.20397790063401	3.25689071266834	3.23176031875344	3.19935737288968	2.69761880368474	2.01387163380465	2.61167271976848	2.93566251148666	0.428175523284352	1.45122195297436	3.90302325103376	3.10119467072197	2.2327446363117	2.62096458313776
DIEXF	0.991954294263054	1	20	6.75440830680987e-05	4.44071527678169	3.63345329031349	0.182860011747281	0.0503267820271068	4.27365559772146	4.56627375371289	3.7573150873467	3.78521945501883	3.290291647829	4.00825761100789	3.38249356313625	2.72862009692212	3.51381468717957	3.55650683018939	3.10119467072197	4.00765937304009	3.35502637714107
SERTAD4-AS1	0.995423694975185	1	23.5643564356436	11.3047143852128	4.01591692684329	3.71390224144895	0.278496672960055	0.0749876154121389	3.36621286076559	3.83882265023515	3.31818429947175	4.06974731427328	4.00448132001889	3.38558694962546	3.38249356313625	4.77181802973584	2.86930212251804	4.32701075964773	4.47000816102447	2.97503304390269	3.1805021527471
SERTAD4	0.99999853807029	1	28	22.257600776644	5.01255383546386	4.64408571415501	0.0258282621283766	0.00556153863604476	3.69438028176008	4.74516043857718	4.75107548344441	5.06774678590214	4.44587436757671	5.18923904350412	5.2406435114926	4.62511729837946	4.485239635713	4.57915844971819	4.78010109434227	4.21840520767024	4.52709365957703
HHAT	0.994006544231305	1	20.5763688760807	18.180040969553	2.23309310850638	1.83220999197183	0.484601864991481	0.264490351605359	3.51607664745791	0.435188776677169	0.760345797755388	2.25391843383234	0.963291744073368	1.14209339462461	2.50259178631743	1.63525528613071	1.1872125358111	3.20324203611679	2.33300265476153	1.7804296371	1.93354288184838
RCOR3	0.526576910025656	1	27.5675675675676	17.6266003601981	4.79742534847077	4.69630545687538	0.17464451165611	0.0371876389344374	4.84540393640946	4.53880677334068	4.61841396600037	4.71363970778183	4.96320803568336	4.57906308559948	4.82197489739936	4.5183138889418	4.3623299998197	4.65428232979616	4.58094487587115	4.74618238682628	5.09304905171052
TRAF5	0.999880379390557	1	28	12.2956163218359	4.49778439988328	4.10668482978421	0.221795059512243	0.0540082983489866	3.31258704308068	4.29793122541443	4.87255890927408	4.03237782301717	4.51340715996968	4.08403401821882	4.71705339793812	3.14230419430891	4.32989379725228	3.39066027812759	4.81077620644854	3.3775016832802	4.69882891688864
LINC00467	0.768816549215048	1	22.8115015974441	4.0828045664792	3.5125598360238	3.03499238088956	0.453474651312154	0.149415416713251	2.94071614376443	3.36284797711743	3.7573150873467	3.37180436188265	2.48679546872106	4.00825761100789	3.26830332767507	3.34340811763145	3.19159490698723	3.20324203611679	1.06089674615187	2.41488445494243	3.51069832135986
LPGAT1	0.999230662374989	1	24.040404040404	23.9595284155129	5.64382845641874	5.18824049252438	0.110115736841308	0.0212241003476941	5.40236459052021	5.12352623120144	4.92966811395411	5.38186522804272	4.93885141756413	4.98696963312174	4.9935148560421	5.53132948839127	4.7035033093538	5.19694109391059	5.4204819339817	5.25634919251994	5.68984674027816
INTS7	0.998939328253473	1	20	15.9835917445044	3.90072135210814	3.57789697876099	0.100970895052186	0.0282207385096794	3.6518274666927	2.92733013678005	3.47987304513066	4.3072984886158	3.90740319366604	3.26052665556079	3.99856404352044	3.40466142278545	3.32923102227747	3.90302325103376	2.76763572829322	4.00765937304009	3.43496102621146
RPL21P28	0.998122539789936	1	20	15.2534278233788	2.46388021809182	2.12357148192999	0.0341385857262741	0.0160760238196679	2.10152076187902	2.42575773525197	1.70976486856451	1.60986307229057	2.34570634030948	1.62049836998317	2.50259178631743	2.62947087654228	2.19013559520829	2.24438868476529	2.6367869402391	2.2327446363117	1.40820950015942
PPP2R5A	0.999857349691844	1	20	12.0369880835647	5.08384472774148	4.88701125952602	0.133826280735048	0.0273840745658579	5.02284929853292	4.92565834103411	4.19016212372856	5.04915710641014	4.81048976531105	4.57906308559948	4.58016238349647	5.1923289424423	4.93677881865653	5.34033252148669	4.26375373555793	5.2077946256103	5.25596764025075
NENF	0.258941320115102	1	24.8780487804878	23.646708839837	6.7439169491585	6.63648016799953	0.140048715902086	0.0211028606063478	6.89997418819425	6.58600706423433	6.63631955812606	6.57546130851079	6.56045877519562	6.7559404847992	6.82781029122381	6.56487999676729	6.64577863414541	6.3582259714103	6.55762496950148	6.70921309496468	6.67713991054023
NSL1	0.985040195573542	1	24.7058823529412	23.2940501029757	5.17506401561729	4.67289295173984	0.0708288486006022	0.0151573873684033	4.5300980516428	4.51080669253494	4.39330176209685	4.51120901271592	4.26176511647368	4.6555672709075	4.60389869216958	4.67569325387079	4.54297846594165	4.79372403898125	5.18320553857505	4.9664782164756	5.16513507664532
TATDN3	0.606815106957508	1	20	15.8138099582283	2.90275458100768	2.62474422220483	0.371886559999849	0.141684876131457	3.25689071266834	2.42575773525197	2.27746515068341	3.31068578865841	2.73330254051168	2.71061809252441	2.39786208794386	2.28312744083135	2.6763964955643	2.4268565951612	3.19719719479719	1.7804296371	2.1384357232133
ANGEL2	0.680463171372618	1	24.3686006825939	16.1995745922176	4.8382256614842	4.43586429203622	0.474910541987272	0.107061557956109	4.4823271456031	3.23176031875344	4.85300884184276	4.82710262522474	4.6091253000473	4.84172014711762	4.50651629388338	4.57270370653801	3.72810039711526	4.32701075964773	4.92734280352424	4.81262981576828	3.77921856854324
RPS6KC1	0.503052125454306	1	20	15.6029719886894	4.3530612828618	4.252231775901	0.0682396967050557	0.0160479720535921	4.74776342666508	4.59322755462263	4.25117825821623	4.03237782301717	4.4800358803425	4.49827368641041	3.96229662445196	3.62656995132993	4.22796569782625	3.84006049942162	4.65043016061363	4.26660985869861	4.00551671581217
SMYD2	0.969492248669056	1	20	6.3264870088505	4.34392608623907	4.34505945871556	0.0650578356029976	0.014972829767036	4.88268201842507	4.96746258554784	4.44644960847379	3.99401456831122	4.18099669273258	4.35267749482902	3.88690643883448	4.40296708746579	4.07979017773466	4.37221576972935	4.30743113352004	4.35844066357073	4.33211776715101
PTPN14	0.940588050644081	1	23.7209302325581	12.3087774167096	7.82399675227991	7.67193153090034	0.0821980766206795	0.0107141306318506	7.488861347319	7.76845286598525	8.02867830777718	7.74643824439115	7.54547980401112	7.97556190350869	7.94562304140401	7.38637825059077	7.9664683949777	7.77735048668371	7.40247049706166	7.05633012966243	7.55476931356873
CENPF	0.943753245332645	1	20	14.7671159389025	6.32150251879155	5.38073209019661	0.154836830220507	0.0287761642142732	4.06247386617035	4.69627262761411	5.85992054871667	6.65137405823746	6.20977576641989	5.97620667888868	5.46458933154798	5.97674921506304	4.89304405388372	4.82657587116732	4.50794284136296	5.39291629965692	5.18838496201523
KCNK2	0.999941665187545	1	23.8795986622074	16.2004649413619	7.88390058924051	7.715484801908	0.0821412353079235	0.0106462830809556	7.55962389597714	7.65790068111802	7.886876221519	7.77217027733498	7.87886920429226	7.83459387210531	7.99358169087856	7.35568606340597	7.83973327357515	7.74763964824289	7.46165956478801	7.7962234300642	7.47665573636935
KCTD3	0.999998884111209	1	26.542750929368	13.2613795749331	5.99714892911937	5.85688890401971	0.0415405986361088	0.00709260484821534	5.59435801538517	5.61934230026537	5.68299511307846	5.91074074865112	5.85368690129581	5.85165757192305	5.65839836187166	6.33245322887427	5.52904756832755	6.42410532798878	5.4402361981285	6.48308235256498	5.76908943225723
GPATCH2	0.999065237632253	1	27.3563218390805	5.90137809195981e-05	5.09205576734991	4.56750793901559	0.0476008574175795	0.0104216255457322	5.19572827230751	4.88260651565701	4.98460246457873	5.06774678590214	4.6988860560095	5.41141958733461	4.40208165137741	4.40296708746579	4.59849514963625	4.49990680148409	3.85657676064039	3.88949129984517	3.51069832135986
RRP15	0.922036170384391	1	22.8115015974441	1.1307634206551	5.1055864327874	4.8791731564754	0.0296272908167631	0.00607219499423652	4.70677856186071	5.06696214777072	5.34798675768975	4.87010177767399	4.83709203521358	5.08243791458812	4.86189625543017	5.4753261661402	4.54297846594165	4.69042649613354	4.78010109434227	4.35844066357073	4.85227858135325
TGFB2	0.849156568187414	1	21.9692307692308	12.4938806817969	2.42032817531028	1.82935782283378	0.479724491165025	0.262236553820785	-0.143520440799451	2.01177117915546	2.27746515068341	2.37827580274302	2.01387163380465	2.26616177126973	1.5307483325864	1.41478585893744	1.86747729051296	2.58881608730835	1.06089674615187	1.7804296371	1.93354288184838
LYPLAL1	0.543132105966601	1	20	7.9572491816842	3.3276372146483	3.17755374994334	0.354416116242262	0.11153741026366	2.62594783890527	3.53953565635387	3.19935737288968	3.37180436188265	2.73330254051168	2.80321078551535	3.58688287848653	3.27943838799544	2.95687223498006	3.2999924205871	2.49287594571398	4.16853405553328	3.43496102621146
EPRS	0.987013161558197	1	23.257328990228	12.1365590088371	8.36540019308467	7.90759396516651	0.182647941960506	0.0230977896393116	7.91263140350963	7.9171926980025	8.54196830177233	8.60228801297164	7.99564250517846	8.18148661503057	8.033457175402	8.04766499364215	7.35485902193706	8.06920995475261	7.36678783058679	7.08349632360229	7.4528525148611
BPNT1	0.999971334458112	1	25.0526315789474	22.9473008769695	3.96532666306116	3.42302363047418	0.0922952889589963	0.0269630884628778	3.41791660664716	3.64634675666876	2.68379346259905	3.31068578865841	3.56949012561338	3.19368129823965	2.93566251148666	3.51987810271604	3.26205368910999	3.96335267797129	2.88759745210945	4.31325579264442	3.83920692711485
IARS2	0.9790110313307	1	20	6.75440830680987e-05	5.89533612078885	5.81921517712962	0.147970015995474	0.0254278302986661	5.70255181094625	6.35354489851969	5.389289670129	5.9513517317307	5.64369104884738	5.72719695581104	5.78837929976048	5.71181049550082	5.52904756832755	5.7529958533334	6.42511660709412	5.80561009480315	5.94320110761715
RAB3GAP2	0.487614318591692	1	28	25.7930832714994	5.54882941036962	5.54168047361272	0.0761644357873122	0.013743924094862	6.03609480160979	6.05706086995175	5.66067851220711	5.27393071653545	5.48452634851004	5.41141958733461	5.51553658873623	5.63720802922823	5.52904756832755	5.36290432693148	5.64135843399772	5.37103409698837	4.99096458530721
C1orf115	0.999982248123472	1	20	6.75440830680987e-05	1.53888032489476	0.541057226725801	0.0695434095292927	0.0695434095292927	2.33460494055716	-0.143520440799451	-0.143520440799451	1.7997558437758	0.513521492005143	-0.143520440799451	-0.143520440799449	0.428175523284352	0.446340293553264	0.626812837556312	-0.143520440799451	1.7804296371	-0.143520440799451
MARC2	0.99999999850707	1	28	3.6910890555698	3.17572968635146	2.58521431209122	0.198758612571507	0.0768828377755373	1.47850051449528	2.64769951790405	1.5244551205063	2.25391843383234	2.48679546872106	2.61167271976848	3.20762970007355	3.06851739232667	2.95687223498006	3.2999924205871	2.99834545486327	2.2327446363117	2.871342531333
HLX	0.348612005521649	1	26.542750929368	20.3507540145293	4.35621800125611	4.23856837869272	0.217503067103626	0.0513152195908916	3.96155929765724	3.74579220102148	3.62525311095977	4.03237782301717	4.33825049271935	4.38299596812973	4.19888242805722	4.30997070069029	4.04023992304034	4.41604726676708	4.50794284136296	4.5652987917328	4.93707922125431
DUSP10	0.775644062674651	1	21.9692307692308	15.1008335512881	3.24445980017157	2.52123957548594	0.403553694321642	0.160061621372837	2.33460494055716	2.01177117915546	1.06225381829637	1.96753652637951	2.84237233339493	2.71061809252441	1.71640562377189	3.14230419430891	2.86930212251804	2.86665743055928	3.66840425650768	3.08665456957301	1.93354288184838
TAF1A	0.282233300498424	1	20	19.3971243384086	1.76322812137947	1.48320029937439	0.794144362874527	0.535426242301527	2.33460494055716	1.42890827087879	1.06225381829637	1.60986307229057	1.30566507808184	1.97915260215849	1.88087218342148	0.428175523284352	0.863820687305708	3.20324203611679	1.70803198557627	1.7804296371	-0.143520440799451
MIA3	0.727142971300794	1	20.112676056338	11.5860033621493	6.07847363272524	5.92816874335149	0.250904138890888	0.0423240548225419	4.98906339512633	5.57945923876724	6.3872794323074	5.85831466294443	5.87951143433532	6.10000761626991	5.78837929976048	6.14773108344541	5.97943791653852	6.25339809071442	5.62419008066714	5.94543826913147	6.22759668410901
AIDA	0.99950467126802	1	28	7.7068404712187	2.68055963562942	2.26692616247436	0.263215961958447	0.116111396266716	2.43839522912002	3.64634675666876	1.06225381829637	2.37827580274302	2.34570634030948	1.40103587475978	2.02849360503883	3.4634196382165	1.67431040776365	2.58881608730835	2.76763572829322	2.8540456428747	1.05043405510373
BROX	0.974076809220037	1	20.695652173913	18.3967259337511	5.16025945830147	5.08814801914043	0.16158875176724	0.0317578716576995	5.84156493807233	5.2474749139606	4.6862690317318	5.20842308497405	4.93885141756413	4.86338705423546	4.71705339793812	5.5035995561405	4.62547238347855	5.0093737842897	5.31743738926323	5.51766637000042	4.6325672570053
DISP1	0.796214814163277	1	20	15.2410866044762	2.69250254517825	2.21507282976666	0.0614090037637999	0.0277232436507602	1.47850051449528	1.16713215539074	2.4948873331446	3.2468629936054	2.34570634030948	2.26616177126973	2.39786208794386	2.14636059702385	2.32790455819018	2.4268565951612	-0.143520440799451	3.46273507874469	3.27040170303486
CAPN2	0.999997689800962	1	24.7058823529412	23.6488974556111	6.93199843914387	6.87253558465461	0.0564234819810974	0.00820999488268682	7.06716636721131	6.84901206975055	6.99851343160627	7.0048658048426	6.66809588758275	6.96579575737317	6.92993677132552	7.11577489445296	6.36281583640295	7.17637154125884	6.51168510672774	6.93480209965573	6.79542555034198
TP53BP2	0.994225611692954	1	20	3.6843983235027	4.50487005127139	4.00874545333666	0.0583677485465035	0.0145601034602787	3.31258704308068	3.53953565635387	4.05979585784796	4.42732139444691	4.09543693117568	4.47030625369671	4.50651629388338	4.59914851477788	3.91463540681113	3.96335267797129	3.10119467072197	4.31325579264442	3.71662722287189
FBXO28	0.491013814418488	1	21.9692307692308	19.1244971437806	3.5336675706185	3.4733658314466	0.49339182282555	0.142050059443367	3.6518274666927	3.16146118621419	3.52997858680913	3.4867825717103	3.36531779148313	3.5549365793989	3.58688287848653	3.14230419430891	2.77607113444362	3.47596537659096	4.92734280352424	3.88949129984517	2.7515783525049
DEGS1	0.951536287343538	1	27.7821011673152	3.2304722765844	5.64264240109998	5.59676029791175	0.0846591425421661	0.0151264549553344	5.97699639637959	5.94643709421292	5.51900381774156	5.67647242963964	5.82739166541816	5.41141958733461	5.51553658873623	5.98679892481438	5.228321219642	5.81978599616101	5.18320553857505	5.32624809227524	5.34141851595326
NVL	0.999999999794696	1	20	11.3033731986497	3.39964851497763	2.89394837970679	0.0203611158386821	0.00703575640168988	3.07560727254327	3.08756028781011	3.67063030254061	3.43043858852876	3.12741100840245	3.1235876348893	3.38249356313625	2.40804413548126	2.45365660233348	2.86665743055928	1.42044905785475	3.61943708973493	1.93354288184838
CNIH4	0.889037433727762	1	25.0526315789474	22.9473008769695	6.98096090011155	6.53567477031919	0.111745459856909	0.0170977693633693	6.49310423293552	6.23018098660982	6.06075016039436	6.12115616577073	6.62294533308083	6.45426651668125	6.42994113360803	6.67464038234176	6.66540923928301	6.53758556964762	6.92313968509118	6.81024138885762	6.99321636330405
WDR26	0.774188572958047	1	22.1052631578947	19.3319760583189	5.27045067340012	5.47254312008885	0.314403469498898	0.0574510721249088	5.81288334121565	5.40789262695955	4.85300884184276	5.25783054896135	5.59775783221623	4.98696963312174	5.14680861490158	5.44648759022112	4.99999129159372	5.8360113359243	6.384908817137	5.91551548828529	5.62316153758933
DNAH14	0.982968761735445	1	28	6.75440830680987e-05	3.11343042620595	2.00828989133903	0.0733862463448103	0.0365416599771261	2.86822584220632	3.36284797711743	1.87395871619331	1.7997558437758	2.48679546872106	0.82628150907053	1.5307483325864	1.99525737962745	1.1872125358111	2.03545509672778	2.99834545486327	1.7804296371	1.40820950015942
LBR	0.59179542338683	1	20	4.3094764423908	5.46273365646474	5.01702911763668	0.291462798138459	0.0580946993338869	4.91902107739273	5.40789262695955	4.6413887594348	4.39823873236404	4.44587436757671	5.18923904350412	5.01137431783057	4.92601298103844	4.91507715532026	5.22185136646453	5.81784251465726	5.49760948656328	5.29932564292459
ENAH	0.987156566767755	1	24.5360824742268	4.25865945263832	8.54061586027727	8.13528206288552	0.0833355131298106	0.0102437152744833	8.55182538700966	8.30529692721994	8.81380325100954	8.64778740663553	7.97183185297932	8.41030671963047	8.19063341143973	8.30426175878628	7.61589055504201	8.04847213836405	7.56873588478903	7.42356786934874	7.9271923595691
SRP9	0.999954094786047	1	28	0.510878293900699	5.21561143941852	4.76166257646333	0.327625616699526	0.0688048788502915	4.7678273498731	4.61968700087605	4.12645102608023	5.10422261315815	3.56949012561338	4.70440530786256	4.95711866735309	6.14773108344541	4.04023992304034	5.29410101217135	5.4204819339817	4.48607810002507	4.49014970942574
EPHX1	0.962968243649078	1	28	23.8101944098831	3.89880363693798	3.67977194929829	0.184143922112819	0.0500422104005479	3.8530514217168	2.64769951790405	3.31818429947175	4.45582935781416	3.21114876656407	4.12048013098683	3.58688287848653	4.27759031811781	3.3934190043923	3.20324203611679	3.79653890250562	3.94978486024155	3.83920692711485
TMEM63A	0.992082604267382	1	20.5763688760807	2.5236785470347	5.38030860678654	5.16832825824454	0.078933688111078	0.015272576385829	4.91902107739273	5.46737751095553	5.389289670129	5.06774678590214	5.36164501627754	5.524534243015	5.08068013522875	5.48953212142816	4.95815886776792	4.69042649613354	5.13553497925812	4.93699311372841	5.29932564292459
PYCR2	0.999328857381976	1	20.695652173913	0.845936644361601	7.13614553236203	6.91812087699107	0.18475070139684	0.0267053300573716	7.79290634349149	7.30126962531908	6.09444062499347	7.01926367682967	6.74034195811537	6.48254357897345	6.36196713841677	7.26362490954885	6.54340713112639	7.16357123045786	7.27626807481613	7.06316978573072	7.07033160351082
SDE2	0.916201710426698	1	22.6666666666667	0.136999176239499	3.6922198231668	3.50112056447687	0.332404496883808	0.0949423165418683	4.186904881825	3.42417988364222	3.87829561551891	3.99401456831122	3.36531779148313	3.5549365793989	3.84768059596881	3.8188520031379	2.32790455819018	3.09953395960459	2.88759745210945	3.8265676136858	3.77921856854324
ACBD3	0.920185699740124	1	22.1052631578947	12.6113718081708	8.20031343214999	7.97502698047141	0.122060206082529	0.0153053032148254	7.65965704707396	7.86561646259329	8.31965117462864	8.25020360617962	7.95067020990415	8.20501213558486	8.04217068774085	7.81928208013701	7.90998823440549	8.06920995475261	7.71780458865643	7.7755500251748	7.88867647411973
PARP1	0.446880266523955	1	28	15.8859057145056	6.09832711348459	5.92314022998021	0.292953214812971	0.0494591050419803	6.02779895063916	5.42299536143076	6.1435455681701	6.05747412915857	6.14737183493274	5.80763144605457	6.1922869923653	5.53132948839127	5.31373314049891	5.9297084129297	6.06688260389873	6.13913552401085	6.29340793929485
ITPKB	0.863639485063891	1	20	7.9999324559169	3.06054085549975	2.41311896258603	0.163877694017831	0.0679111542193554	1.26923253883499	1.16713215539074	2.39026821352965	3.03647520176629	2.1893087045031	2.50543833216239	2.50259178631743	2.523001451536	2.86930212251804	2.4268565951612	2.88759745210945	2.41488445494243	3.27040170303486
PSEN2	0.948420705474104	1	20	11.3065268786771	4.29768956597586	3.70501598038069	0.263959823393375	0.0712439095515731	2.79189956675389	3.36284797711743	3.06985769025441	3.59326991741523	3.63159500970627	3.60723956523162	3.63375595638527	4.40296708746579	4.57100383511744	3.90302325103376	3.5277700003329	4.00765937304009	3.77921856854324
ADCK3	0.998721435674018	1	28	4.1493858811442	4.99082455556243	4.55832099086988	0.0856893464641279	0.0187984450054658	4.40756724572303	4.00861605011141	3.67063030254061	4.21023786876925	4.22194605232427	4.77469580409622	4.19888242805722	4.90496871514729	5.19268842293356	4.98047100078221	4.43104901596931	4.77978862068673	5.49848825934412
CDC42BPA	0.221379266619915	1	24.5360824742268	16.315600167793	6.82351030908625	6.44215683385844	0.365131304772881	0.0566784252835693	6.47491158199336	5.6834576488336	6.23700896379598	6.85238479408363	6.71904545757005	6.82933671306272	6.34797939258278	6.45334222675368	6.10933638217832	6.27736027118835	6.79091427405948	6.5527762500066	6.31469438367273
JMJD4	0.793931912921863	1	20	15.7921005749712	4.22580740672461	4.20699858887569	0.168335432169329	0.0400131895966042	4.4823271456031	4.86058904742515	4.52267135820063	3.99401456831122	4.09543693117568	3.84360588250616	4.53148504612298	4.24446645944995	3.87021367367922	4.13053676012728	4.54490555776553	4.21840520767024	3.58265716220957
SNAP47	0.68405717816251	1	25.4092526690391	22.051523216346	3.74548052224532	3.63362202374682	0.295998876631993	0.0814611081443117	3.51607664745791	3.29879251394375	2.92757714896617	3.43043858852876	3.36531779148313	4.08403401821882	3.38249356313625	3.98849458775208	3.26205368910999	3.84006049942162	3.37193120684994	4.84474003007632	4.00551671581217
ARF1	0.713143795884801	1	21.8348623853211	4.3302076852747	8.82636247208301	8.55465602426311	0.123943928761199	0.014488476031025	8.92674777802204	8.89295588792992	8.33558692677619	8.18571333441738	8.56404502930964	8.37114049965785	8.34649505767199	8.51511096310103	8.52751340053149	8.46053260722406	8.56753912277164	8.97108598577762	8.71833637299413
C1orf35	0.976949425751122	1	26.9433962264151	23.675372010873	5.72423434653658	5.45257528047861	0.17469780866933	0.0320395042127681	5.25378868829704	5.12352623120144	5.64938940922254	4.89113011967375	5.45047226294672	5.76221938832978	5.60058175682633	5.93583533959509	4.7035033093538	5.78677739977633	5.22935118616721	5.78920285281201	5.62316153758933
MRPL55	0.990261297304179	1	20.8163265306122	3.3193171151579	5.57889400517772	5.38871229085005	0.084783737855636	0.0157335803582606	5.05586205475946	5.51043496703087	5.61498219702174	5.19157063008316	5.22731454260418	5.57793075643434	5.78837929976048	5.26018790654936	5.50018687549136	5.31740194638425	5.4204819339817	5.13175411963909	5.60599723380657
GUK1	0.682729705924218	1	20	6.75440830680987e-05	8.07741883410237	7.89281823851138	0.0397258178880893	0.00503316010677345	7.98726194012172	8.15284691055786	8.18344608898078	7.87074056277954	7.79992990734113	7.87781692668796	7.95025983798838	7.73235630647317	7.66222175297242	7.67733975358331	8.02955383929243	7.86828683811379	7.83444064188615
GJC2	0.858851887450944	1	21.8348623853211	16.0135375809081	1.48979065728153	1.11122527471239	0.642846365487168	0.578502289424212	2.33460494055716	-0.143520440799451	0.760345797755388	1.13320850610468	2.34570634030948	0.42138042190962	1.06745766086434	0.428175523284352	1.67431040776365	-0.143520440799451	2.49287594571398	1.48686381140981	-0.143520440799451
IBA57	0.381519232177404	1	20	10.5927011560628	3.67525600591119	2.77854607659329	0.950181609433117	0.341970794523629	2.79189956675389	1.16713215539074	3.13606006834097	3.87239579981193	3.03851177000494	3.04991377008903	2.69167834130645	4.10379798271796	3.32923102227747	3.63278864503864	0.58088604430737	1.11789181047686	2.871342531333
TRIM11	0.942035522113567	1	21.8348623853211	9.3170698088098	7.04173969680851	6.8769674321391	0.20776839163033	0.0302122110771292	6.13209337766266	6.73261493078284	7.25835903519618	6.71171930205437	7.13812937332533	6.9251661404418	7.23744364867265	6.58486625857545	7.3708900312792	6.97863558502506	6.69551218483932	6.62851009496402	6.84015160138472
RNF187	0.996793587910102	1	26.3468634686347	20.2652748631157	8.90161257854371	8.65304241576559	0.0366006475106281	0.00422980100547557	8.0784439558376	8.31747119097781	8.65353130430758	8.47227384424204	8.8436609743875	8.80957889211805	9.2309375129688	8.27175153127765	8.92366525909998	8.74674501087216	8.89728968552044	8.48233244271303	8.75772695822764
RAB4A	0.974678740539906	1	20.112676056338	7.7745803432409	5.04049115444905	4.83235382154853	0.0547814567599093	0.0113363919081477	4.78761606210244	5.04760365484598	4.52267135820063	4.42732139444691	4.75576681881076	4.88473336887314	4.97543153365097	5.04621282907762	4.51439788092957	4.79372403898125	5.40045342284878	4.44477438696562	5.18838496201523
CCSAP	0.412607152156307	1	20	15.713151831512	3.9325902123419	3.53938135503291	0.339411295106698	0.0958956555003782	3.69438028176008	3.42417988364222	3.62525311095977	3.82946599239845	4.09543693117568	3.70647921023465	3.48830472514715	3.14230419430891	3.19159490698723	4.0212602358637	3.28720797954215	2.8540456428747	3.1805021527471
NUP133	0.748993751154433	1	20	12.5875495344282	5.14690001761849	4.94607724069006	0.136920151269897	0.0276825744134142	4.15678872349684	4.90429301243028	5.15393638863931	5.10422261315815	5.033903759476	5.10079622873769	4.88145017932401	5.06530736944397	4.89304405388372	4.98047100078221	4.7167220071792	4.9664782164756	5.14150435989687
ABCB10	0.58652138839261	1	20.3418803418803	7.3161717721563	2.5358438619777	2.26142528183068	0.0776898595481524	0.034354378264163	2.79189956675389	3.23176031875344	1.87395871619331	1.7997558437758	2.34570634030948	1.40103587475978	2.60023067331592	2.28312744083135	1.67431040776365	1.79105458269045	2.76763572829322	2.57658548274723	2.31781539313053
TAF5L	0.843071643271809	1	22.6666666666667	2.6665991225835	3.23291840793079	2.81799605473919	0.372391609353692	0.132147668811466	4.5534031316944	3.00966852666438	2.68379346259905	1.96753652637951	2.48679546872106	2.50543833216239	2.39786208794386	2.72862009692212	2.86930212251804	2.58881608730835	2.99834545486327	3.19025667336331	3.1805021527471
URB2	0.997106971707971	1	22.1052631578947	3.7894071433983	3.39142890748048	2.34662441647052	0.297286142626666	0.126686716689756	2.22276492343147	2.54099231856379	2.15508825580472	1.39113224410322	2.48679546872106	1.97915260215849	1.71640562377189	2.99075237591318	2.03780800969841	2.73441495560982	2.1531791441916	3.08665456957301	3.43496102621146
GALNT2	0.282030643209263	1	20	3.8442589224277	6.13433431956799	6.00638792691522	0.449285238761791	0.0748012356558755	6.67940333712338	6.81506823789644	5.96382708434097	5.74737593483838	5.95432214159822	5.73896581923688	6.29063143904652	6.28437402746584	5.45578355535739	5.49138641675252	6.41516922589947	6.33270062771305	5.64012402965691
COG2	0.999257836741084	1	28	24.8576237563482	3.42666189208252	3.28247980688002	0.102702903112435	0.031288205611249	3.46783130930898	2.74705489656074	3.42796450539474	3.2468629936054	3.12741100840245	3.26052665556079	3.72316682030363	3.21250007538748	3.32923102227747	3.2999924205871	3.28720797954215	3.08665456957301	3.35502637714107
AGT	0.317723253908912	1	22.2429906542056	14.2542264727233	1.10710655018708	0.771798659961905	0.625956777042931	0.625956777042931	0.72928756713634	0.435188776677169	0.760345797755388	1.39113224410322	1.58217042997734	-0.143520440799451	0.764623944407756	-0.143520440799451	0.863820687305708	1.79105458269045	0.58088604430737	0.620869444652929	-0.143520440799451
C1orf198	0.999988601636309	1	24.8780487804878	18.4384109503527	6.88351061421338	6.59272267433804	0.000668122870526129	0.000101342480721474	6.17028111594646	6.68955103781989	6.0349557435553	6.2488299666258	6.77515207773816	6.3352669260057	6.50749575496473	6.82224978374012	6.68477631457941	6.56704596165001	7.3872858633893	6.5430237483129	6.93941662529575
TTC13	0.949012412914108	1	28	12.2108791049877	2.70876654610634	2.16559332896342	0.413835130039974	0.191095495403128	-0.143520440799451	3.42417988364222	2.27746515068341	2.79008121017486	2.01387163380465	2.61167271976848	2.02849360503883	1.82645643449939	1.67431040776365	1.79105458269045	1.94770679586385	3.19025667336331	3.08462616031216
ARV1	0.970002175228193	1	20	7.7971013627399	3.16949983600009	2.95992339495271	0.44586719217345	0.150634706605498	3.41791660664716	2.92733013678005	2.85080367890104	3.37180436188265	3.12741100840245	2.61167271976848	3.00860971182696	3.40466142278545	2.56932093040331	3.39066027812759	0.58088604430737	3.3775016832802	4.10661172388764
C1orf131	0.879031932173171	1	20	3.7646223370178	5.19903755321943	4.84846487348298	0.0232647161493538	0.00479836747433032	4.43292010577596	4.76899682146501	5.05473850324471	5.17451898872888	4.6988860560095	5.44054050560223	4.95711866735309	5.34075550456657	4.72860310830167	4.65428232979616	3.85657676064039	4.9953727662603	4.96427346923994
GNPAT	0.997562319071633	1	28	16.7718192656166	4.90914357020045	4.61098641477295	0.0926209426909627	0.0200870127038801	4.74776342666508	3.92621582156355	4.66400340904334	5.08609997428508	4.5460239411545	5.0638429763609	4.80159217341466	4.92601298103844	4.51439788092957	4.72568722241376	3.85657676064039	4.52623214443345	4.56311513717389
EXOC8	0.937623576397926	1	25.2296819787986	23.5900835367706	3.59275129790969	3.45672155871246	0.0414094169631864	0.011979390373175	3.46783130930898	2.74705489656074	3.87829561551891	3.31068578865841	3.290291647829	3.79932953980953	3.32652792939159	3.72591202231036	2.95687223498006	2.98778940214897	4.2187126163727	3.88949129984517	3.35502637714107
SPRTN	0.868880598609195	1	27.148288973384	16.0081504158628	3.1234834963779	3.0271091746143	0.129488660326169	0.04277634299155	2.94071614376443	3.29879251394375	2.68379346259905	3.2468629936054	2.84237233339493	3.5549365793989	2.60023067331592	2.99075237591318	2.95687223498006	2.4268565951612	2.6367869402391	3.54321261290537	3.65119670784647
EGLN1	0.996992970458527	1	28	0.4699934474692	4.36542579988402	4.07378761045864	0.214685841425817	0.0526993211120417	4.35548446236867	3.42417988364222	3.2599938813085	4.14170204860185	3.43663438121632	4.1907213154142	4.06847325704371	4.83992893745512	3.91463540681113	4.28034336265674	4.43104901596931	4.16853405553328	4.33211776715101
TSNAX	0.949522547823776	1	20	8.6242265991807	5.6501690893953	5.3956976185524	0.159604780408118	0.0295800083124261	5.1352329136899	4.61968700087605	5.34798675768975	5.84759689319619	5.14453714125747	5.15450979644215	5.39826603224905	6.01653472625871	5.51468938942224	5.22185136646453	5.80266142003182	5.4357094891861	5.53522198285949
SIPA1L2	0.403038955907123	1	20	7.6578395704042	3.09243517760679	2.80593447711788	0.695690270600989	0.247935322893059	2.33460494055716	2.30051354996853	2.92757714896617	3.37180436188265	1.81410852316804	2.61167271976848	3.32652792939159	2.99075237591318	2.6763964955643	2.4268565951612	1.70803198557627	4.11687703687846	4.33211776715101
NTPCR	0.999960810469066	1	22.2429906542056	21.243542332835	4.84028562430578	4.66841487876269	0.0779497022160253	0.0166972525451047	4.50641031497607	4.56627375371289	4.36597511430647	4.42732139444691	4.6988860560095	4.90576844010273	4.65023090561108	5.12111992516459	4.07979017773466	5.17159314022504	5.00897540224561	4.31325579264442	4.96427346923994
PCNXL2	0.909447426743553	1	22.6666666666667	15.3753326563977	3.90879207172647	3.77293232478562	0.349569213740242	0.0926518642923459	3.73571386198612	3.48301042272333	3.79877944029086	3.95460324871498	4.18099669273258	3.1235876348893	4.34688537668226	2.72862009692212	4.22796569782625	3.84006049942162	4.50794284136296	3.3775016832802	3.35502637714107
KCNK1	0.991987040478188	1	20	10.5720980525257	2.92682624769878	2.45434911171429	0.313085267835938	0.127563461262142	3.1386003089221	2.01177117915546	2.85080367890104	3.37180436188265	2.84237233339493	2.50543833216239	1.31762062090853	2.90855560570827	1.67431040776365	2.58881608730835	1.42044905785475	2.41488445494243	2.62096458313776
COA6	0.998046666975789	1	28	27.0343516632643	4.42945726452771	4.16440106302267	0.168804092437986	0.0405350228960564	4.90096595984818	3.59392946166868	4.15865824088836	4.24332229203746	4.09543693117568	4.29005944068011	4.13515084660183	4.81758069181522	4.07979017773466	3.84006049942162	3.5277700003329	4.81262981576828	3.51069832135986
IRF2BP2	0.972335208760845	1	23.257328990228	6.75440830680987e-05	6.60219470112358	6.30036160195333	0.108547226708311	0.0172287296453997	6.57509557712464	6.45988215178758	6.57797281672834	6.03875074443497	6.38226181263659	6.25557780887887	6.2155841453106	6.5171396146255	5.84817326836306	6.36941690118875	6.14117972737324	6.22703139164615	6.43621107297334
TOMM20	0.99706998519962	1	28	2.2069175026032	6.26661252286961	6.14236245501752	0.151389693503906	0.0246468186487823	6.77667540773293	5.74484445358042	6.28885782791331	6.17358913598488	5.84059919118917	5.84077635430596	6.10349336481114	6.6495555607565	5.80162309804772	6.46641082668628	6.0541190604846	6.23916195097908	5.84420526490261
RBM34	0.799796386576437	1	23.5643564356436	9.7887426747855	5.88068921809586	5.50060039880433	0.263552956004467	0.0479134888732794	5.76377597196813	5.36161199070236	6.10274173017485	6.28105079221185	5.43313896230578	5.51087050116967	5.54035104431593	5.5984084336827	5.51468938942224	5.31740194638425	5.29591490041879	4.44477438696562	5.09304905171052
ARID4B	0.747480262871215	1	28	16.022058592839	7.16431507425864	6.80505532143765	0.273937161127652	0.0402549499141735	6.32046951292283	6.06670934316258	7.04232829274198	7.39544994369287	6.7118761863101	7.3580101129788	6.74483860335405	6.88807345842347	6.51483512158341	6.91131853171877	6.6872697555495	6.82641242962152	7.05776192363474
GGPS1	0.987134678520457	1	24.8780487804878	19.2441090319285	4.69624457611104	4.3894787277378	0.100954493637925	0.0229991987431168	3.89013493297217	4.04811595832691	4.15865824088836	4.66563215722848	4.33825049271935	4.92650121391214	4.65023090561108	4.14027170792273	4.19232400970475	4.69042649613354	4.89907217672463	3.69183556378623	4.79284259812862
B3GALNT2	0.864912862097719	1	20.8163265306122	6.3672793946925	5.67843502760644	4.82487727315987	0.17879210055224	0.0370563001771745	4.98906339512633	5.17795601042009	4.42012041249554	3.78521945501883	4.09543693117568	4.47030625369671	4.40208165137741	5.17485347808159	4.65195441060493	4.85869625423477	5.77181141902355	5.51766637000042	5.58862625830776
LYST	0.856780624252262	1	20.3418803418803	16.561407192955	4.49399215576975	4.15736882292036	0.226694808971935	0.0545284333980962	4.12603046485177	3.69692616016835	3.91646839945562	3.78521945501883	4.22194605232427	4.1907213154142	3.72316682030363	4.24446645944995	4.42509332474235	4.49990680148409	4.65043016061363	4.06330148385546	4.24609742075566
NID1	0.996440946327642	1	26.542750929368	15.8904035946378	7.32984866254226	7.09508127190781	0.0298600412793964	0.00420855521382453	6.75170654941216	6.3770005287334	7.13022364229617	7.07545990598513	6.7820144346846	7.19241259666983	7.09814891595191	7.4052344938509	7.06578203943654	7.3502437321396	7.36161749076572	7.3967443563156	7.2523364467919
GPR137B	0.99981086041475	1	28	4.5894060282621	4.26359842010344	3.63576120314241	0.442562301483755	0.121724798950285	3.41791660664716	3.59392946166868	3.7573150873467	2.11782186703674	3.50459102552661	3.04991377008903	3.14429194558538	4.62511729837946	3.99957479678799	4.23211578971369	3.85657676064039	4.06330148385546	4.05694955164481
ERO1LB	0.838036893334961	1	20	4.0903018945639	3.3919327967011	2.86006691253564	0.375271517358053	0.131210747452531	1.66122330615333	2.01177117915546	3.42796450539474	2.37827580274302	2.61530756230565	3.04991377008903	3.80735835076287	3.21250007538748	2.45365660233348	2.86665743055928	2.6367869402391	3.94978486024155	3.71662722287189
LGALS8	0.999999926790543	1	28	26.6305799311924	4.27510812301295	4.02444454331981	0.0829310347430836	0.0206068275635059	3.69438028176008	4.2308580549571	3.62525311095977	4.06974731427328	3.85629927104622	4.47030625369671	3.84768059596881	4.4903301999373	4.3940529440695	3.70523884239975	4.26375373555793	3.94978486024155	3.65119670784647
HEATR1	0.993766051712281	1	28	24.0398930074204	4.29970723075134	3.99594853444461	0.184027564907466	0.0460535373068922	4.30145078766066	3.23176031875344	4.42012041249554	4.06974731427328	3.90740319366604	4.12048013098683	4.34688537668226	4.43267983186041	3.82438058817807	3.77422400473733	3.66840425650768	3.8265676136858	3.83920692711485
MTR	0.90130713766749	1	28	25.5041332082759	5.86627792281313	5.72328480351638	0.0865558454870694	0.0151234559275977	5.66024289576889	5.34584920419963	5.55574800632659	5.8367989049089	5.56630255841624	5.60390573672463	6.03530096593367	5.98679892481438	5.48553709519855	5.70079242284333	5.64135843399772	6.07290350277242	5.82949172393943
FMN2	0.895002067623666	1	28	6.75440830680987e-05	5.03102220689537	3.04275378305354	0.045547506398751	0.0149691725477183	5.00605524690493	4.42339031023887	3.19935737288968	3.4867825717103	2.61530756230565	2.50543833216239	2.77767335335729	1.99525737962745	2.56932093040331	3.09953395960459	3.79653890250562	2.41488445494243	1.69465666903714
GREM2	0.999529342870277	1	20	6.75440830680987e-05	7.17273789850145	5.63182474568815	0.209115168659253	0.0371309794075812	7.21332620640285	6.75665777078143	6.19103399894763	5.92100116891268	5.86665695008974	5.67913729201398	4.75994192053252	5.02686217266058	4.97922669612891	5.11952071063357	4.89907217672463	6.11300644465924	4.79284259812862
FH	0.790020150970968	1	21.9692307692308	20.750492469004	5.01250745926498	5.18964401550292	0.374002059110385	0.0720669968870959	6.18527760614787	5.59287647299734	4.47230689588798	5.10422261315815	5.033903759476	5.0638429763609	4.62725078602696	5.48953212142816	4.59849514963625	4.95097732424588	5.691670669204	5.49760948656328	5.53522198285949
OPN3	0.920053258842428	1	20	15.5629651790199	2.89486383360551	2.20431556558087	0.597884318630184	0.271233542041715	2.33460494055716	1.65040124101014	3.0004706967449	2.49275930136293	3.12741100840245	2.50543833216239	2.50259178631743	1.41478585893744	1.1872125358111	3.09953395960459	2.49287594571398	-0.143520440799451	2.1384357232133
CHML	0.967915751285241	1	20	2.9506296784787	3.85660262311381	3.44134352241456	0.0409514048749269	0.0118998305772723	3.92628907626506	3.53953565635387	3.13606006834097	3.69243467784897	3.21114876656407	4.04664326935952	3.92509392897512	3.72591202231036	3.11751755645002	3.55650683018939	4.39100853330704	1.7804296371	2.7515783525049
CEP170	0.99925657508814	1	20	11.7466920896123	4.44014659418427	4.19598233631613	0.111901906764827	0.026668822172181	4.24531436388454	4.00861605011141	4.61841396600037	4.53812153541722	4.13885098966006	4.47030625369671	3.88690643883448	4.02796188157104	3.91463540681113	4.13053676012728	3.45195377950322	4.5652987917328	4.41329649775671
SDCCAG8	0.52747791594603	1	20	7.8466951158865	4.5342863205947	4.41636327809421	0.28525437454275	0.0645903329460356	4.12603046485177	3.92621582156355	4.70819623748555	5.19157063008316	4.30051461023137	4.35267749482902	4.40208165137741	4.81758069181522	4.07979017773466	4.65428232979616	3.59980008296389	4.5652987917328	4.85227858135325
AKT3	0.999383422651552	1	28	15.5853363264935	6.09659924797636	5.4684173824391	0.319110170299506	0.0583551232435685	5.29585025762902	5.29750038825212	5.96382708434097	6.0005588388387	5.96642195178897	6.14493082494168	5.58873510050255	5.1923289424423	5.09955472719033	5.19694109391059	5.1595671455409	4.71177461903642	5.57104357339345
ZBTB18	0.392933784789049	1	23.8795986622074	20.0234807001179	4.1124992328238	3.75560040360312	0.39529988465323	0.10525610878995	3.56276067853078	3.48301042272333	3.19935737288968	2.958927236573	4.72760674713864	3.75365121478807	3.96229662445196	3.51987810271604	3.32923102227747	4.18222010281791	3.96963991355993	4.48607810002507	3.89680018296377
ADSS	0.999998740603262	1	24.3686006825939	6.75440830680987e-05	6.00778452535625	5.64274922991729	0.083904225063466	0.0148693875351778	6.07687324742172	5.87135032326807	5.42944295786906	5.85831466294443	5.78702774139727	5.46908522713759	5.14680861490158	6.08362373936098	5.17453646397278	5.80337609973409	5.08623527048924	5.90031809876358	5.73791269182405
DESI2	0.870019635472352	1	24.2033898305085	15.9233569743498	4.70991962163213	4.77571940894342	0.115270743876225	0.024136833428773	4.78761606210244	4.90429301243028	4.28074512885177	4.89113011967375	4.72760674713864	4.6305139535325	4.55602900514484	4.59914851477788	4.62547238347855	4.28034336265674	5.4979261339567	5.18289046933438	5.06819711450889
COX20	0.999999020467628	1	28	14.7705704547191	3.86936698283614	3.2554085089549	0.182475615891442	0.056053062277589	3.36621286076559	3.88318087944793	3.52997858680913	3.99401456831122	3.85629927104622	3.75365121478807	3.72316682030363	3.40466142278545	2.77607113444362	2.03545509672778	2.88759745210945	2.57658548274723	2.62096458313776
HNRNPU-AS1	0.995864210546943	1	28	8.00105723564909	3.35522866489707	2.88261631418001	0.273721213080913	0.0949558259746323	2.43839522912002	4.42339031023887	3.19935737288968	3.03647520176629	2.84237233339493	3.04991377008903	2.28493044957297	3.14230419430891	1.86747729051296	3.63278864503864	2.6367869402391	2.41488445494243	2.7515783525049
HNRNPU	0.996957416589536	1	22.1052631578947	3.7894196437073	8.39735874822226	8.15130877182357	0.00676181662386426	0.000829537539693953	8.42963142142238	8.23643768816741	7.80020865795465	8.00219027857035	8.15743226470284	8.02446433819979	7.76265902376852	8.23638736881883	8.01318012684047	8.20969988283445	8.47001213180822	8.18282986006849	8.45152455028362
EFCAB2	0.99092630664049	1	20.3418803418803	17.2314855893164	3.83286438587045	3.2590327642025	0.261512746877463	0.0802424417913015	3.19895753944767	2.42575773525197	3.47987304513066	2.59882220118845	2.94377271810579	3.19368129823965	2.77767335335729	3.06851739232667	3.45487238800368	4.57915844971819	3.73389366572837	2.97503304390269	3.71662722287189
KIF26B	0.943110261772583	1	22.8115015974441	1.2575365495465	2.45151669027553	2.43033025027811	0.0295507129763486	0.0121591347402136	2.53521715678502	2.01177117915546	2.27746515068341	2.59882220118845	1.81410852316804	2.71061809252441	2.28493044957297	2.62947087654228	2.03780800969841	2.4268565951612	3.19719719479719	2.97503304390269	2.1384357232133
SMYD3	0.516923497511359	1	21.8348623853211	15.8398131774664	5.06685461471353	4.90352832449651	0.0685299538281694	0.0139756414755096	4.35548446236867	4.69627262761411	5.13786986373387	5.19157063008316	4.78338773890207	4.81972287077772	4.75994192053252	4.59914851477788	5.40997007130586	4.95097732424588	5.03519110716303	4.90689281376407	5.01717084906877
TFB2M	0.954176085047993	1	20	15.9003316650681	2.08001087667338	1.99544544847498	0.517824340558639	0.259503130468632	4.02961379211105	2.8400065244347	0.760345797755388	2.25391843383234	3.290291647829	0.82628150907053	1.71640562377189	2.28312744083135	1.86747729051296	2.03545509672778	1.70803198557627	1.7804296371	-0.143520440799451
CNST	0.492869062633328	1	20	2.6654172765264	4.22066739811532	4.2590594119703	0.374763041060505	0.0879919730650421	4.4823271456031	4.29793122541443	4.22099273758861	3.99401456831122	4.09543693117568	4.12048013098683	4.48110778489507	3.94791716054686	3.91463540681113	3.96335267797129	5.35954244068999	4.71177461903642	4.33211776715101
SCCPDH	0.446995824754008	1	20	17.5819369251477	5.83059516899031	5.54035641791549	0.351193396581004	0.0633882317472163	6.03609480160979	5.65815239668988	4.98460246457873	5.30560185153126	5.6882068345092	5.30460217690284	5.17876986112353	5.5175311456066	5.39436980947807	5.70079242284333	6.47384999915878	5.34881487578678	5.18838496201523
AHCTF1	0.980907763660179	1	28	23.4975195304016	4.39797167789232	3.98994823649524	0.111695244916339	0.0279941588952673	3.41791660664716	3.59392946166868	3.87829561551891	4.64101571294099	3.95675864430762	4.29005944068011	4.37474746819702	4.62511729837946	3.57044308497439	3.47596537659096	3.96963991355993	4.31325579264442	3.65119670784647
ZNF670	0.918907602394462	1	20	7.9999477119785	4.40759859831707	3.86865622291012	0.140452076192914	0.0363051323509077	2.86822584220632	3.59392946166868	3.52997858680913	3.87239579981193	4.00448132001889	3.38558694962546	3.88690643883448	3.77313029515307	4.51439788092957	4.32701075964773	3.66840425650768	4.48607810002507	4.45223479505538
ZNF496	0.999954011141865	1	24.7058823529412	23.2940501029757	4.35792777754085	3.73233545084872	0.112654466054209	0.0301833711191721	4.27365559772146	2.92733013678005	3.47987304513066	3.54100851916614	3.290291647829	3.44427353131198	3.43636898645184	3.62656995132993	4.22796569782625	3.77422400473733	3.79653890250562	4.48607810002507	4.28974861682706
SH3BP5L	0.958060973205601	1	21.8348623853211	12.6593226077225	6.31848501151784	5.89389968498991	0.204129397461724	0.0346340128559675	4.95446726064043	6.14165859943212	6.31767004314794	6.0005588388387	6.56045877519562	5.9152757622033	6.47568642049597	5.79423463793464	6.21079475192764	5.7529958533334	5.13553497925812	5.49760948656328	5.51697203163699
ZNF672	0.877299944519102	1	27.148288973384	12.0685773132348	3.7745805631821	3.49507603523309	0.277764434374828	0.0794730734252263	2.94071614376443	3.48301042272333	4.30971819942094	3.31068578865841	3.63159500970627	3.65771252767097	3.32652792939159	2.99075237591318	3.57044308497439	3.70523884239975	3.96963991355993	2.97503304390269	3.71662722287189
ZNF692	0.989239218820801	1	28	20.7642857455384	3.16992926251055	2.51797589400636	0.446854993978535	0.177465953920449	2.22276492343147	0.847089440681549	3.37411835028648	1.96753652637951	3.290291647829	3.1235876348893	3.14429194558538	2.99075237591318	1.86747729051296	2.86665743055928	1.94770679586385	1.48686381140981	3.27040170303486
ZMYND11	0.983472451777673	1	28	19.5352065010185	7.13652809029057	7.0582642853429	0.0799318186252075	0.0113245715084929	7.10314505700453	6.79779205975014	7.224526348483	7.08004559512936	7.02698405198548	7.15776058478748	7.19899836015544	7.02603684051714	6.80174254737504	7.11120311891767	7.05710804136765	7.02163683518407	7.10739661475166
DIP2C	0.999999996992483	1	21.9692307692308	9.3462448398229	5.78867764522106	5.68534510825526	0.0684365107617491	0.0120373538384464	5.15059622670709	5.95685173312448	5.78967618112347	5.25783054896135	5.46759978207552	6.03466817514194	5.86895189991162	5.12111992516459	6.27183163725845	6.01768959011701	5.1595671455409	6.01763765574506	5.73791269182405
LARP4B	0.931777117881876	1	21.3134328358209	6.75440830680987e-05	6.06500578997377	5.83605762841713	0.245076483827139	0.0419934996244389	5.91537330117949	6.40769303332964	5.4425828243872	5.52326887601316	5.99032132129023	6.00573353192943	5.21003836202052	5.72387762520154	5.80162309804772	5.47075170046605	6.384908817137	6.28668924162566	6.0099716695608
GTPBP4	0.99969127842008	1	28	15.2083200955598	6.47844384452017	6.24041907474117	0.199449456844118	0.0319609075056214	6.60885673010043	6.14165859943212	6.57200622922089	6.54924268448657	6.29859502120728	6.53748741743297	6.20786015354948	6.17435695643005	5.47073702699069	6.20424564112531	5.94772960778013	6.26312130131589	6.22759668410901
IDI2	0.990515946837638	1	27.148288973384	3.3180505866588	3.0334243321533	2.63717799331784	0.428699166260314	0.162559814827275	3.00973766427324	3.08756028781011	2.92757714896617	2.49275930136293	2.1893087045031	2.39075499458696	2.28493044957297	2.90855560570827	3.19159490698723	3.55650683018939	0.58088604430737	3.94978486024155	1.69465666903714
WDR37	0.959860821140701	1	21.7021276595745	4.5956771367679	3.14865400883862	2.53872639184828	0.180988929334493	0.0712912308768834	3.73571386198612	2.64769951790405	1.70976486856451	2.87697292986457	1.81410852316804	1.97915260215849	2.02849360503883	3.27943838799544	1.45122195297436	2.03545509672778	3.73389366572837	3.08665456957301	2.871342531333
PFKP	0.998700317536581	1	28	7.72990411900118e-05	5.41509981708078	4.65709409136639	0.221878926654331	0.047643213192893	5.5370579804257	5.00808952376835	5.59157954857083	5.25783054896135	4.81048976531105	4.55263279529276	4.73865702743066	4.06637817086314	4.1182850636186	4.41604726676708	4.43104901596931	4.31325579264442	3.83920692711485
PITRM1	0.995379664359617	1	21.0619469026549	6.75440830680987e-05	5.92388833082147	5.14577783106429	0.166726397604274	0.0324006210679699	6.01945512046187	5.43794163069642	5.037521549428	5.27393071653545	5.01072131608508	5.04500523452759	5.08068013522875	5.06530736944397	4.82485085052629	5.24633881649888	4.68395681425129	5.47726982901779	4.88110286029031
KLF6	0.994711892116725	1	22.2429906542056	6.75440830680987e-05	8.38123955359656	8.10891539943721	0.0918393515463354	0.0113257257009624	8.4074211792895	8.27856154682096	8.16572708085989	8.1226568430501	8.1913345797486	7.95804676844744	7.81444075390589	7.99137488917406	8.15416622460337	7.70410524736588	8.00323455533903	8.44091979788542	8.31559439234508
AKR1C1	0.780763480511603	1	25.9636363636364	22.0362960922805	5.41678856381348	4.26816991116642	0.320823534533312	0.0751665330131237	3.07560727254327	3.64634675666876	3.13606006834097	3.43043858852876	4.09543693117568	4.47030625369671	4.45524375078486	4.83992893745512	4.3940529440695	3.77422400473733	5.4204819339817	5.78920285281201	4.96427346923994
AKR1C2	0.857357994640066	1	24.7058823529412	19.7449977196803	5.71410960095594	4.70982347245569	0.237042844490658	0.0503294541455635	4.40756724572303	3.16146118621419	3.83908528936777	4.06974731427328	4.09543693117568	4.92650121391214	4.60389869216958	4.4903301999373	4.97922669612891	5.64662888109027	5.58922802318985	6.03165385863717	5.46079473473891
AKR1C3	0.96459299808167	1	25.7761732851986	15.6157755266566	6.6809568570089	5.63334185142919	0.151614213489083	0.0269137250122001	3.8530514217168	4.59322755462263	4.49770889371332	4.97230623694126	5.41559487516404	5.39663569213453	6.07829742668905	5.55853646167026	6.33856554577633	6.55729252217494	6.83634931965225	6.83443048164142	6.29340793929485
NET1	0.995204154976313	1	21.7021276595745	9.2179242109017	3.9515632436545	3.94019594755067	0.16351815209399	0.041500005144576	3.60798129626652	4.42339031023887	3.79877944029086	3.43043858852876	4.22194605232427	3.79932953980953	3.67915393105998	3.98849458775208	3.82438058817807	4.45858626126247	2.49287594571398	4.52623214443345	4.85227858135325
ASB13	0.113420043425712	1	20	0.0276779865137016	2.5412265487133	2.30916999302306	0.794376238792471	0.344009423815745	2.71130854554183	2.74705489656074	2.02136043755946	1.39113224410322	2.34570634030948	2.80321078551535	2.28493044957297	1.99525737962745	0.863820687305708	2.73441495560982	3.66840425650768	2.72197547594124	2.1384357232133
FAM208B	0.94410664856936	1	20	3.9904146413138	4.38848710396197	4.20281001873372	0.042094422034105	0.0100157803580158	4.09460212812565	3.48301042272333	4.54720924157631	4.3072984886158	4.00448132001889	4.49827368641041	4.37474746819702	4.3726295088361	4.1182850636186	4.23211578971369	3.66840425650768	4.16853405553328	4.69882891688864
GDI2	0.562862521250331	1	20	2.9579662811153	4.26411040832638	3.91606168075048	0.17797505112354	0.0454474586032141	3.25689071266834	4.12401227598504	4.30971819942094	3.99401456831122	3.95675864430762	4.1907213154142	4.55602900514484	3.9061653364836	3.51381468717957	3.47596537659096	3.5277700003329	4.16853405553328	4.20108416479839
ANKRD16	0.98671192629933	1	24.2033898305085	3.2121446171664	2.79139887768778	2.33348140282302	0.320527973727438	0.137360414931812	2.86822584220632	1.65040124101014	3.47987304513066	2.49275930136293	0.963291744073368	2.71061809252441	2.8588295215812	2.82139126985029	2.19013559520829	2.4268565951612	1.70803198557627	2.41488445494243	1.93354288184838
FBXO18	0.982642426258071	1	22.3824451410658	3.2350421737853	6.17746732256662	5.81356618448403	0.142598461619449	0.0245285694003164	5.88813574442001	6.05706086995175	5.02009664635909	5.87951425327097	5.59775783221623	5.45488346235644	5.82922801082592	6.14773108344541	5.71636126909666	5.59035227148649	6.29012212651923	6.28668924162566	6.02296280135615
IL15RA	0.619612996716982	1	21.9692307692308	4.0614709174553	3.57313479686083	2.50048398306878	0.422007683561578	0.168770400618067	2.86822584220632	2.74705489656074	1.5244551205063	2.11782186703674	2.1893087045031	1.81094209183645	2.60023067331592	3.14230419430891	1.86747729051296	2.03545509672778	2.99834545486327	4.21840520767024	2.98192216182582
RBM17	0.981926571637267	1	28	6.3559901131073	6.54536706604097	6.52310650469251	0.0677139531577103	0.0103806297059536	6.41891527192373	6.81506823789644	6.25945845477588	6.71761728895503	6.46134130064335	6.3583399020177	6.5200256745346	6.43143371493803	6.32216922566211	6.60541340834968	6.95781598521337	6.53320487155264	6.44589018029006
PFKFB3	0.347095868113161	1	25.9636363636364	16.3186158503725	4.75039428777941	4.6690652714338	0.267892498670424	0.0573760449033428	4.74776342666508	4.04811595832691	4.36597511430647	4.5645412026533	4.98716026553888	4.55263279529276	4.50651629388338	4.4903301999373	4.65195441060493	4.13053676012728	5.22935118616721	5.28002711737561	5.14150435989687
ITIH5	0.947251039570358	1	23.1067961165049	19.5023364502141	3.74839666020808	2.94738933095583	0.357816094081488	0.121401027792093	3.00973766427324	2.16335398719131	1.70976486856451	2.25391843383234	2.61530756230565	2.61167271976848	3.43636898645184	2.28312744083135	3.77704351712562	2.98778940214897	4.58094487587115	3.54321261290537	3.51069832135986
KIN	0.989645683250696	1	20	7.9873000065514	4.66531876968941	4.42576968882311	0.123301934416914	0.0278599979407654	3.96155929765724	4.36202410384024	4.39330176209685	4.71363970778183	4.51340715996968	4.15602816425831	4.67285071567466	5.02686217266058	4.29671152340319	4.37221576972935	4.61610580988232	4.26660985869861	4.24609742075566
ATP5C1	0.997450298699048	1	28	8.170546983248	6.24367432102537	5.8361507871013	0.116711343439505	0.0199979999998378	6.51107032517131	6.12328314739006	5.037521549428	5.49607521443313	5.70274533525448	5.1719789198368	5.54035104431593	6.41664099704221	5.74124027026523	6.15335932721132	6.55762496950148	5.88495891364836	5.64012402965691
TAF3	0.870932578797982	1	20	16.1972638953095	5.32301853510058	4.8008010373206	0.0463614508127312	0.00965702399502192	4.4823271456031	3.9680041470304	4.89184759041126	5.77025665417306	4.96320803568336	5.18923904350412	5.09749858663723	5.26018790654936	4.7035033093538	4.92086808891388	3.79653890250562	4.67652614679586	4.6325672570053
CELF2	0.997829059291097	1	26.3468634686347	21.6530723474845	8.14335488675779	7.15068720698989	0.0355627705160075	0.00497333605660228	6.50510645263	6.07629371764141	6.61326324646212	6.58194218508394	6.56045877519562	6.79592486324931	7.36446550794836	7.31637918844195	7.56105205716068	7.63623677621742	7.6302236931535	8.29457478603803	8.01758844758928
USP6NL	0.476405481049981	1	28	23.8824857223145	2.72919165184967	1.9828981677897	0.783683898463263	0.395221454734017	2.94071614376443	1.42890827087879	1.31178548077403	1.60986307229057	2.34570634030948	2.26616177126973	2.39786208794386	3.40466142278545	1.45122195297436	1.1263071843942	0.58088604430737	2.72197547594124	1.40820950015942
PROSER2	0.774997470781273	1	20	17.0427916826027	3.69819461452577	3.22942792730886	0.268917000732598	0.0832707856579079	1.82338351631634	3.36284797711743	3.42796450539474	3.37180436188265	3.85629927104622	3.79932953980953	3.43636898645184	3.51987810271604	3.82438058817807	3.2999924205871	1.70803198557627	3.08665456957301	3.71662722287189
UPF2	0.864574774460526	1	28	12.7946674349036	6.61314271914108	6.09851676549544	0.318383592285101	0.0522067257544443	5.58307862770931	5.64533135268173	6.72502776447805	6.84701379009405	6.38226181263659	6.26374773923398	6.03530096593367	6.22617836053366	5.57128412847751	6.3009309499146	5.81784251465726	6.01763765574506	6.12288377954538
DHTKD1	0.678967612781059	1	22.1052631578947	12.199551526752	5.84645823324127	5.49228390002097	0.22901106859656	0.0416968737897336	5.21046389870638	5.2474749139606	6.2445310089777	5.97123642523868	5.43313896230578	5.61671993137476	5.62398716815139	5.44648759022112	5.57128412847751	5.49138641675252	4.87023647558143	5.2077946256103	5.09304905171052
SEC61A2	0.839563519720157	1	28	3.7021777694161	3.15046001899981	2.78299016419034	0.338690205948594	0.121700108863708	3.36621286076559	2.92733013678005	2.85080367890104	2.59882220118845	2.34570634030948	2.89021755120471	2.8588295215812	2.99075237591318	2.56932093040331	4.0212602358637	1.94770679586385	1.7804296371	3.08462616031216
NUDT5	0.919407510293952	1	23.8795986622074	0.548361367761601	4.98869880912048	4.78525186975975	0.21831356345753	0.0456221677352357	5.05586205475946	4.72092360247364	4.54720924157631	4.24332229203746	4.6091253000473	4.98696963312174	4.71705339793812	5.43184920684853	4.29671152340319	5.19694109391059	4.61610580988232	5.10548978347004	4.9093625080934
CDC123	0.990646769144338	1	22.2429906542056	19.4772956594628	6.16737310390292	6.07485928866283	0.152023399218637	0.0250250074931529	6.51700964546943	6.45254115866921	5.96382708434097	5.97123642523868	6.40021342916098	6.10000761626991	5.93594076864728	6.12060455836341	5.72885439822095	5.97436957708864	5.3801429426984	6.70046582135086	5.79960666797657
CAMK1D	0.999999795098617	1	20	11.3196250957898	1.63326076039128	1.40776191030592	0.189928698361087	0.134915355338612	1.47850051449528	1.65040124101014	1.06225381829637	2.25391843383234	0.963291744073368	2.12978263420039	0.764623944407756	0.836533724031881	2.45365660233348	1.49663368512573	-0.143520440799451	2.57658548274723	0.57359761844582
OPTN	0.502881919515477	1	20.8163265306122	7.3993966040789	8.77349913459603	8.47822348890623	0.181044017987769	0.0213540039637626	7.38227296259591	8.10916220682468	8.75181429321636	9.02126181559037	8.43284477595316	8.67515344897425	8.80002359806612	8.54432478559266	8.88511693552156	8.74459787799612	8.16333808683883	8.26521677117671	8.53551361070008
MCM10	0.884601781341548	1	20	19.1697627495735	2.21548776383655	1.95239572973826	0.420109639984347	0.21517647963749	2.62594783890527	2.30051354996853	2.15508825580472	1.96753652637951	2.01387163380465	2.80321078551535	1.5307483325864	2.14636059702385	1.45122195297436	1.1263071843942	2.1531791441916	3.28691482619759	-0.143520440799451
PHYH	0.999999906929572	1	28	14.0064858332667	5.41511861703242	4.94409484691253	0.268128972466983	0.054232166001917	5.29585025762902	4.81551967564095	4.19016212372856	4.3072984886158	4.72760674713864	4.25770082219446	4.55602900514484	5.22665736661896	5.31373314049891	5.22185136646453	5.58922802318985	5.05148163675932	5.55324395489555
SEPHS1	0.943409100890099	1	23.5643564356436	17.0233730974914	4.75658590331433	4.8585863461352	0.20103540547193	0.041377345414854	5.08813625859259	4.48225240736631	4.15865824088836	4.76010105849443	4.88886873041446	4.6305139535325	4.60389869216958	4.67569325387079	4.62547238347855	5.09276229350608	5.787318878433	4.67652614679586	5.62316153758933
BEND7	0.604730006170705	1	21.0619469026549	18.3494600201149	3.59285470833317	3.16717089079903	0.362388102183622	0.114420129092623	2.86822584220632	3.23176031875344	3.31818429947175	2.958927236573	3.95675864430762	3.75365121478807	2.93566251148666	3.27943838799544	2.77607113444362	3.63278864503864	3.5277700003329	2.72197547594124	2.1384357232133
PRPF18	0.898075981664388	1	28	13.3824343911286	5.37126461971864	4.80976324580677	0.231885219747213	0.0482113584175634	4.21640520114003	4.76899682146501	5.27640699594951	5.46835911042715	5.14453714125747	5.20629510930299	5.06366330509007	4.27759031811781	4.54297846594165	4.28034336265674	4.12417879018273	4.60333538720115	5.7220679774946
FRMD4A	0.230620580404262	1	20.5763688760807	7.3841067028344	2.53178561642188	2.41960723453567	0.685388516663158	0.283264369059752	2.22276492343147	3.48301042272333	3.31818429947175	1.7997558437758	1.81410852316804	1.97915260215849	2.28493044957297	2.523001451536	2.6763964955643	1.79105458269045	1.42044905785475	3.69183556378623	2.871342531333
FAM107B	0.69552586638326	1	20.2266288951841	12.2005323068991	3.28148375269542	2.93194506939483	0.0549003273040653	0.0187248826306958	1.9691445460027	3.9680041470304	2.85080367890104	3.4867825717103	2.73330254051168	3.65771252767097	2.77767335335729	3.4634196382165	2.32790455819018	2.03545509672778	1.70803198557627	3.3775016832802	3.83920692711485
HSPA14	0.899073840472332	1	28	16.4033446118985	4.57911848272728	4.18329897456119	0.0831438251723809	0.0198751812093713	4.50641031497607	3.9680041470304	4.25117825821623	4.71363970778183	4.26176511647368	4.75164407290285	4.42890755956195	4.2105641792889	4.42509332474235	3.70523884239975	2.6367869402391	4.00765937304009	4.52709365957703
DCLRE1C	0.789137453017732	1	22.8115015974441	6.75440830680987e-05	4.01350055720043	3.36508551728698	0.300528706129322	0.0893078956197276	4.15678872349684	3.29879251394375	4.22099273758861	3.43043858852876	3.43663438121632	3.19368129823965	3.88690643883448	3.72591202231036	2.56932093040331	2.86665743055928	2.33300265476153	3.46273507874469	3.58265716220957
RPP38	0.998925094755937	1	20	5.3619139869942	3.40776064009476	3.1526778709644	0.216077871606571	0.0685378844431301	2.86822584220632	3.08756028781011	4.0252766869973	2.37827580274302	3.290291647829	3.38558694962546	3.43636898645184	3.14230419430891	3.45487238800368	3.20324203611679	2.33300265476153	3.8265676136858	2.871342531333
NMT2	0.72693081349978	1	24.8780487804878	12.2086401921697	5.91713398227121	5.61081333589603	0.272334334457458	0.0485374077079267	5.30960261411927	5.59287647299734	6.2445310089777	5.91074074865112	5.67352033190044	5.67913729201398	5.9637246832814	5.5984084336827	5.72885439822095	5.57109476744269	5.87701813740383	4.93699311372841	4.69882891688864
FAM171A1	0.998895673789965	1	28	22.2465813712091	5.11485122658257	4.67669931805754	0.134678774425077	0.0287978262585877	4.02961379211105	4.56627375371289	4.87255890927408	4.89113011967375	5.1230787870713	4.81972287077772	5.32874619008605	4.96720241007545	4.29671152340319	4.13053676012728	4.87023647558143	4.44477438696562	4.33211776715101
ITGA8	0.971625623283142	1	21.570996978852	17.4988376585052	3.73817662473019	3.17676701419492	0.185737863584005	0.0584675749760881	2.43839522912002	2.30051354996853	3.95365713735037	2.79008121017486	3.95675864430762	3.88656374699132	3.58688287848653	2.82139126985029	3.45487238800368	4.07693289065086	2.33300265476153	2.97503304390269	2.62096458313776
FAM188A	0.999685971411856	1	20	3.8430410957353	3.94943965833095	3.82324073869788	0.182147944925837	0.0476422902387971	4.09460212812565	4.42339031023887	3.37411835028648	4.39823873236404	3.21114876656407	4.08403401821882	3.88690643883448	4.10379798271796	3.45487238800368	3.39066027812759	4.39100853330704	3.28691482619759	3.89680018296377
PTER	0.999699311535253	1	24.040404040404	23.9595284155129	3.16167168671191	2.93722262279366	0.032850667269568	0.0111842619672876	3.69438028176008	3.08756028781011	3.5784021884863	2.87697292986457	3.03851177000494	2.39075499458696	2.77767335335729	2.14636059702385	3.11751755645002	3.20324203611679	1.94770679586385	3.08665456957301	3.27040170303486
RSU1	0.938554245627431	1	20	6.75440830680987e-05	7.28510106719606	6.77416170239092	0.116102914101913	0.017139082177642	7.23510829497602	7.18648230501217	6.9066775772191	6.77530776902182	6.71904545757005	6.78461338432138	6.72332803385599	6.8053136647054	6.67834946715334	6.22903118306533	7.08874274850382	6.66493651882339	6.32522097507089
VIM	0.905187236067552	1	20	6.75440830680987e-05	10.87979640663	10.6179899844985	0.116597018828415	0.0109810820125691	10.8830891391304	10.7702313764263	10.6101949134862	10.665697655195	10.5669282521988	10.5772427526741	10.5195491985698	10.8733037155715	10.2735930559961	10.524344472822	10.7880273032437	10.8867088912251	10.1532613886558
PTPLA	0.990440725717222	1	24.7058823529412	10.9057022912849	5.67325727752699	5.14486739439895	0.00395029830040492	0.000767813433773918	5.58307862770931	5.48187325028289	5.72661864730257	5.8259194882093	5.30559905410435	5.81876457254265	5.27061287141952	5.1923289424423	5.15615320412925	5.17159314022504	3.37193120684994	4.48607810002507	4.49014970942574
STAM	0.834265940616158	1	20	8.13649751241192	4.69795537286675	4.43745115743271	0.219650169603807	0.0494991745961855	4.30145078766066	4.92565834103411	4.81309552131525	4.84876239284705	4.09543693117568	4.49827368641041	4.40208165137741	4.62511729837946	3.99957479678799	4.32701075964773	4.02301348204259	4.67652614679586	4.24609742075566
NSUN6	0.999986708873912	1	20	19.5685731518915	2.86585393413247	2.57648307354649	0.0991978747429443	0.0385012716603645	2.10152076187902	3.16146118621419	2.59243010677285	2.49275930136293	2.61530756230565	3.44427353131198	2.39786208794386	2.28312744083135	2.45365660233348	3.2999924205871	1.94770679586385	2.41488445494243	2.31781539313053
ARL5B	0.998991558016744	1	28	4.6962511056895	3.87550555602477	3.64419154593102	0.18690130640605	0.051287454034829	3.60798129626652	4.1961146499454	3.37411835028648	2.87697292986457	3.80331842898446	3.5549365793989	3.26830332767507	4.34164025094668	3.3934190043923	3.96335267797129	3.96963991355993	3.3775016832802	3.71662722287189
PLXDC2	0.929300365631217	1	20.5763688760807	11.018351444481	5.80791442159419	5.73097977642255	0.184967482506562	0.032275019232754	5.2394911683925	5.51043496703087	5.98194070721332	5.87951425327097	5.61323196839543	5.81876457254265	5.72485218001565	5.93583533959509	5.40997007130586	6.2166916384804	5.4402361981285	5.47726982901779	6.03583799427084
[truncated: 9,855 more rows]
