# Supplementary material for: Fibroblasts as an in vitro model of circadian genetic and genomic studies
Source: Mamm Genome. 2024 Jul 3;35(3):432–44. doi: 10.1007/s00335-024-10050-7 (PMC11329553; doi:10.1007/s00335-024-10050-7)
Supplement: Supplementary file 6 — Supplementary file6 (ZIP 46445 kb) [file 335_2024_10050_MOESM6_ESM.zip › MetaCycle_Results/metaoutLS/meta3dGroupID_AllSubjects_QuoteOrderedDesignTable.csv]

CycID	meta3d_Pvalue	meta3d_BH.Q	meta3d_Period	meta3d_Phase	meta3d_Base	meta3d_AMP	meta3d_rAMP
LOC102723897	0.999642037858927	1	20.8833873246961	12.3472769195082	0.676474650884107	0.245724847160434	0.195144346157057
LINC01128	0.981986657128994	1	23.2119158082899	3.87949307554669	2.50629465062743	0.466625231666529	0.190598191225852
NOC2L	0.977808612348008	1	26.5804609380751	10.7745483818761	1.96223916935065	0.593710307274789	0.312585304181623
KLHL17	0.991575385158185	1	26.0692142223996	19.9967081311767	4.04074232949015	0.343916321535862	0.0845704393174181
HES4	0.994676513822725	1	27.2107406003733	20.1127874294937	2.45867996314997	0.458475644816721	0.189254451994308
ISG15	0.962928310055825	1	26.3084796614161	9.72623943291149	5.89693176831154	0.293668899787571	0.0495824825521876
AGRN	0.991262977172949	1	25.7631858610708	8.5379805601356	5.15414195385993	0.315425325736892	0.0610618372128569
C1orf159	0.976719850216339	1	20.7213323219826	9.85761953781085	2.9224636404838	0.405874481016386	0.138736777971488
SDF4	0.99180624519133	1	24.692359770028	9.25003262296003	9.06732240665831	0.104528965618888	0.0115163321967917
B3GALT6	0.999482983020601	1	25.7510429059433	16.4660430496671	6.27813905360092	0.159334416133207	0.0254360175886774
UBE2J2	0.652015223820324	1	25.8457747414596	14.6449216007106	6.57533522823122	0.248210890324342	0.037765049872585
SCNN1D	0.999953935803881	1	25.1764174747759	15.1155521020901	3.05221170872448	0.42281658667633	0.139364290437836
ACAP3	0.942261484322559	1	23.5468913820396	19.4937603111879	2.9953546552721	0.633277829576055	0.212673473317921
PUSL1	0.99999740402194	1	23.7573005062291	23.5662102707291	1.70397326236887	0.499449221925054	0.284849593934549
CPSF3L	0.992969116216375	1	23.1244170832789	10.8389595020363	4.08905706140845	0.388316933991675	0.0950602972925979
GLTPD1	0.958284116279692	1	27.0035210473933	12.8000707150988	3.8018455288426	0.413456574032673	0.109066445056528
DVL1	0.949345376900104	1	25.0471034253692	8.58659294788932	5.77230109776616	0.301951712804165	0.0523880979316227
MXRA8	0.973458953052756	1	24.0754115603659	8.5114527655943	10.5681262227388	0.234213379557329	0.0221079881040347
AURKAIP1	0.999760046476089	1	23.3444731086824	2.56812829001187	7.17974708376291	0.149335754839461	0.0207761084986711
CCNL2	0.998912941338143	1	24.9492372816084	14.4323792034187	7.057561460863	0.175697454708724	0.02486389355255
LOC148413	0.929351664050024	1	23.4729102619461	7.50581797693971	2.18770225167689	0.653923280134527	0.307642556133412
MRPL20	0.994313825469398	1	26.9802195317918	26.3776407776529	6.89149277882021	0.229709920714805	0.0332650532976219
VWA1	0.942691070323254	1	22.8355520471972	13.8100309970125	1.82553347095665	0.843812570443184	0.547604301123205
ATAD3B	0.999632533221173	1	22.8873785025612	4.58253252884518	3.68792525001307	0.283891261357986	0.0782876097251051
ATAD3A	0.999991442875578	1	26.7909959147525	2.3138223368584	5.37947778073241	0.150185550973356	0.0278794735645548
TMEM240	0.998857397544165	1	24.9858248999113	18.6808633220102	3.29819750466996	0.255435154059984	0.0772523133426985
SSU72	0.84656408733753	1	23.9738887986307	22.289758098415	6.70608432496239	0.215663842103222	0.0321650246950096
C1orf233	0.777724462799028	1	23.1568946805885	9.02774216238609	2.93201438391499	0.582494378897165	0.207092563813959
MIB2	0.998475491124556	1	22.0885808938564	16.8651015716958	4.58775556227712	0.284183158388768	0.0620734346766942
CDK11B	0.996166732759836	1	26.1603650528502	14.3114244530925	4.42662298328453	0.427330871641599	0.0977739902977236
SLC35E2B	0.999972760745552	1	26.6133856009078	18.5891460080364	5.58066360304336	0.222544224140654	0.0700071091118255
CDK11A	0.820083292460246	1	23.8795002105484	11.8916965372677	3.27644749616515	0.82923020913527	0.256425343105153
SLC35E2	0.999937993959135	1	21.5341059455012	6.75395267034085	6.55997125763478	0.184675220260175	0.0306173005992358
NADK	0.999976023287069	1	24.848737550691	8.33536719150703	3.16333310210316	0.549196541668725	0.175006456197874
GNB1	0.999749276388131	1	23.1531788829192	2.68399953525364	8.19716236757854	0.0953551709316135	0.0116321210372115
C1orf86	0.997659374092114	1	21.7282866161477	0.0554298047798664	4.77467470018408	0.218241087104223	0.0456821695489731
SKI	0.994066161142987	1	25.2938344935752	5.94209362759832	6.17164085082544	0.202461673256404	0.0328020219257876
RER1	0.999999793250061	1	20.0090593207993	2.62989696935904	6.67578222224111	0.211664978545167	0.0318727875984154
TNFRSF14	0.998482965711737	1	27.8230096171453	17.1345935913642	3.72771338565113	0.23814180501085	0.0641446288366429
FAM213B	0.999994807291808	1	22.5402549647475	22.2581361992166	3.11964832411413	0.250099936202106	0.0794492563993849
MEGF6	0.996213380964518	1	21.8399401456083	9.96166643680981	5.99737152752083	0.26425660002797	0.0440235514786907
TPRG1L	0.813989119219879	1	24.2529330310529	11.6836093449471	7.56715756314097	0.26366076455047	0.0348482608558596
WRAP73	0.97058828471417	1	25.7987109528707	19.4079935282809	3.68396450261824	0.728505323550182	0.199906430649878
TP73-AS1	0.953778024414527	1	24.5830056482791	20.4264146712378	3.9895747904266	0.691387688690961	0.174107613381143
LRRC47	0.959183196325932	1	25.7513715100048	16.1794658496832	6.77591966869955	0.330118871732021	0.0487674181278221
CEP104	0.954783436383268	1	27.1448638492125	7.12776629176011	5.26994643210927	0.388753534622314	0.0736298124276355
DFFB	0.526250061059711	1	24.9841708164364	21.9045283912794	2.78818867359426	0.69324090435618	0.249613936165815
C1orf174	0.983710018162867	1	22.9908417119255	20.6550706262809	3.80829314173219	0.912513094705107	0.244430272702922
NPHP4	0.988059652952989	1	24.5977673492543	22.3072928569835	3.11616605145277	0.473615985979257	0.158019002963661
KCNAB2	0.999999999790925	1	27.6298549771999	3.51335658961209	1.99063757869074	0.372718555050643	0.187236886094853
RPL22	0.992784929441489	1	24.0383640424623	22.1991614395596	7.95485847293449	0.238676060618892	0.0299673488974688
ICMT	0.998687857176325	1	23.6613421600147	20.5636832432547	5.98444138958042	0.352569408119548	0.0594144910843285
GPR153	0.873141546948552	1	24.1541198827543	14.7532701011131	2.86541209950125	0.652978314858948	0.23313178607867
ACOT7	0.998197591071497	1	23.870274299425	8.63017142232443	3.68046567139051	0.2937813898712	0.0797994027232228
PLEKHG5	0.93913722968191	1	22.0218722702141	11.9906499712353	2.04685563997681	0.688610541996022	0.354277831555725
NOL9	0.999998673276572	1	24.309318302648	0.0185721999570545	5.12281038621524	0.166364757472653	0.0323776093238349
ZBTB48	0.988537426255808	1	26.2020151925939	16.5231450831465	1.98893738974113	0.677964432878779	0.342621404217803
KLHL21	0.958981077398263	1	22.3102364254517	12.5880652903225	5.70830620221629	0.258710184567403	0.0455559383573652
PHF13	0.901959922349123	1	25.0654364921541	3.04057763305724	5.35382041434781	0.426718214642275	0.0805612905945783
THAP3	0.993732480433178	1	26.0693846243593	19.5303609255883	5.7927688861895	0.293214344425894	0.0505519922612912
CAMTA1	0.99999999870553	1	21.345780547505	1.66940318331722	4.53338828800681	0.209847226769766	0.0461883790861333
VAMP3	0.996560988386604	1	26.5417107837813	5.46543816713118	6.34019874364	0.123095817356614	0.0194350284122615
PER3	0.120947540265564	1	25.612262224063	17.012557482069	1.83171365835933	1.26653096754471	0.676390385368909
PARK7	0.648262199757101	1	24.4531088550582	6.18706734732055	8.4985125746799	0.157842005987013	0.0185759088275378
ERRFI1	0.986234019432017	1	26.2134424570391	1.71605453433575	4.02080778558528	0.318462053619084	0.0792854871068231
RERE	0.987865214436956	1	27.345220120475	18.2024790946293	6.26880140338289	0.265030694956239	0.0422144235788869
ENO1	0.999999964095491	1	22.3468597251525	6.7258326414414e-05	9.42265651684484	0.0287287875975156	0.00304642364061894
LOC102724571	0.999811024682978	1	26.6087253672123	16.6625976914785	2.67574868955547	0.500547124364797	0.190465419081118
H6PD	0.999978679834175	1	21.8184746447062	8.97458036600931	5.70983467597454	0.122709897303968	0.0214803706866909
SPSB1	0.999859610527639	1	22.8424351603537	16.3822505331197	3.06941747133585	0.260273875685999	0.0847511794256459
SLC25A33	0.999999997540266	1	20.3119338603218	7.82014886545549	2.05701458095693	0.2559577949914	0.128401673790978
TMEM201	0.998962990127807	1	23.9314556760831	23.5974824248434	2.64655729728273	0.374163598481897	0.143040839641243
PIK3CD	0.997413055356814	1	23.0589395689437	9.36159665823643	5.29652868708914	0.225887735113565	0.0429881483656037
LOC101929074	0.720757998327326	1	23.270332566098	16.7639603617689	2.00324473728424	0.596292414901583	0.318843662035496
CLSTN1	0.991377518604063	1	23.410557091347	5.95719828521072	6.76227606682973	0.189009351309211	0.0280131194637656
CTNNBIP1	0.817751658881855	1	25.9798036224576	24.9878647601568	5.04210595148662	0.367673280569535	0.0736295649287109
LZIC	0.999988968872892	1	23.9703144233895	13.2034919859247	4.03265848348234	0.403780131731934	0.0997396943944037
NMNAT1	0.985747704292079	1	24.380053066473	12.0639786889632	4.5081484282926	0.285843432400177	0.0635749416673249
UBE4B	0.997243774875906	1	25.4888627887044	19.9555123653305	4.972543968007	0.258983625616132	0.0520421743003457
KIF1B	0.999999961420233	1	22.1745034659236	19.577680213843	6.12675429017863	0.0157628386900304	0.00255624236022048
PGD	0.999996577517245	1	22.2990618169657	13.4586681488032	5.8706762454486	0.236864718790707	0.0403406724173929
APITD1	0.999256674074616	1	23.7602889678672	9.57835430795757	3.183999249715	0.406195644239694	0.128819394189464
DFFA	0.994513885987585	1	27.1245295735036	26.0495065243981	5.02978297642751	0.202508892290334	0.0401946337078093
PEX14	0.999340601760423	1	20.7129124058367	16.7833321112934	3.75066948240909	0.135265584826206	0.0356512036428436
TARDBP	0.999992479573821	1	24.563193934703	15.9980328151742	6.29034463603402	0.17868277928702	0.0283366347113592
SRM	0.999663831161485	1	26.0447075055978	2.40191865479895	6.99898554326933	0.220172282566545	0.031516232058181
EXOSC10	0.999699342129521	1	24.2354920699051	1.95739514741905	4.37798339494165	0.163820054507892	0.0379169553998838
MTOR	0.896713868044371	1	24.2495342628714	8.57221448395833	4.93043718259276	0.283539238473982	0.0577515386973584
UBIAD1	0.999998803785903	1	20.8259080442663	15.2842525096021	3.97971327327306	0.267621183548803	0.0672594100602917
FBXO44	0.941777736151801	1	24.1112650470953	19.7861628728816	2.41330021174049	0.454138212778386	0.187139338041083
MAD2L2	0.999015688062026	1	27.0067889710225	22.6495526815535	4.58900531616244	0.209162400977183	0.0462593856925185
AGTRAP	0.948815623771407	1	24.0088119827493	7.64248784973746	5.73180116896171	0.294509258221316	0.0516914973111737
MTHFR	0.999997695117855	1	24.9256863754382	15.6205586815459	4.77614012342291	0.246309847800668	0.0515248353836219
CLCN6	0.918191559351714	1	23.7827222357689	21.9452196664012	3.03816658021018	0.599018362446868	0.198378161892345
KIAA2013	0.945757876943354	1	25.3624108127599	21.1994409982845	6.784284199321	0.249460886221025	0.0367257608837952
PLOD1	0.961872490616186	1	25.6002095717427	6.49577493253395	8.47706307955956	0.203043899455735	0.0239957968418439
MFN2	0.99650868513626	1	26.8119403062031	8.62593367349975	5.79626058508171	0.193930994331906	0.0333046738949793
MIIP	0.975758729907648	1	22.9631653971799	4.55871294939562	3.91187107661514	0.388188951510597	0.0990065617239058
TNFRSF1B	0.999914787192703	1	22.9299364846075	16.714057165975	3.86488954362175	0.254994843699984	0.0652995745174515
VPS13D	0.999999699287715	1	25.4442986127902	18.0129008251352	5.52516777713817	0.242798976167201	0.0436340676216364
DHRS3	0.999730824015056	1	23.9043926643172	10.1734937589113	7.58563749361722	0.151442014952751	0.0200523919774836
PDPN	0.995202011465272	1	22.790199225655	1.07785905831979	3.4778960605634	0.500650289577095	0.174912140801878
PRDM2	0.797178583749001	1	24.2564572762187	12.2775149052788	6.06321497479019	0.273348375830642	0.045091686438105
KAZN	0.837656961109204	1	23.3681228456891	8.68511357562821	4.06376487528473	0.431416306302918	0.106822509883491
TMEM51	0.999932197863062	1	26.855981018565	12.4343159232923	1.43264447717759	0.630703654657164	0.440300082750474
EFHD2	0.994300609049594	1	21.9720388054717	6.55637505337659	4.89275432382325	0.223792064692177	0.0457303824283983
CASP9	0.997987583706859	1	23.4780925908276	16.2856216291874	2.54505948530059	0.569016657499566	0.222529118633423
DNAJC16	0.996693215985415	1	24.7675406491782	14.7299920356649	4.96294421166555	0.271390732168618	0.0545939574211957
PLEKHM2	0.996989677860949	1	20.8924943309063	16.0988862809207	7.21630953927549	0.131796249710295	0.0182849947137572
FBLIM1	0.99890630134317	1	22.2698727441338	9.86793050012684	6.52624181293967	0.177825033957924	0.0273650950359207
FLJ37453	0.917760631837062	1	24.620887795401	0.689184336229687	3.37335509764066	0.565198996878328	0.167845245371924
SPEN	0.998345018640956	1	24.9122491591587	7.1353126935957	6.09433993150613	0.257970939774335	0.0421484303011445
ZBTB17	0.986567736586777	1	27.8324014216523	23.6333361447273	3.86800643802426	0.356943665656917	0.0922288323649708
HSPB7	0.97622637622926	1	25.3959564173635	11.2466875393169	8.38422233532898	0.167457690991764	0.0199443027904822
EPHA2	0.999554364856598	1	22.8296277949846	20.2396007822411	2.53567630765064	0.961808113636732	0.393516823687778
ARHGEF19	0.968920063922612	1	25.1731280777915	3.97853847635514	4.64910995569378	0.311338113716815	0.0677015785560556
RSG1	0.8160502641596	1	23.5924663614216	23.0719837776945	1.95149876264269	0.633790571817456	0.333369229223068
FBXO42	0.999695786737759	1	22.0435077263858	13.0217763836099	4.12502985063264	0.3095705578553	0.0751787666679295
SZRD1	0.857267051575811	1	22.9866446426351	2.91970620388889	6.2237087717079	0.121808622048715	0.0194813815918033
NECAP2	0.996449033857251	1	23.2145991992662	21.2160013673352	5.45201899906479	0.533209450358037	0.0984342245292462
CROCCP2	0.999999902945666	1	21.2995269513065	5.74206522645077	2.49103954737796	0.252970651356694	0.102858108757194
LOC101927663	0.988247494862398	1	21.6977994815811	8.60625838734802	2.91670324154085	0.579140683898087	0.203076812071504
CROCC	0.945732634814048	1	27.1910498809403	23.1837305031481	4.77899336358834	0.422450633569897	0.0885776344753154
ATP13A2	0.999696876816653	1	24.0073151350058	3.35832489490713	3.04253485674252	0.189517566881116	0.0622590272399503
SDHB	0.98753168817583	1	23.0551265987654	22.9948056744159	4.49757707021898	0.475943112328233	0.107233127656581
RCC2	0.965690463898065	1	25.7257485893541	22.3993764967498	5.98302205677549	0.639605344101829	0.107276262857161
ARHGEF10L	0.999838864898804	1	26.0273866818836	23.3879328483267	5.59983080457	0.244349404789823	0.0435429934144531
ALDH4A1	0.942622373345954	1	22.6883852125378	8.88866925497468	5.70808635344119	0.256081660338833	0.0447540584713967
IFFO2	0.994819125556774	1	21.0757893580605	12.0075182658692	3.58513970515111	0.575197767685235	0.160397559517913
UBR4	0.952755115312868	1	25.8482179038691	16.1758608737838	6.59574229697106	0.318907538294338	0.0484394885565758
EMC1	0.954515853569693	1	27.0200130108436	3.6565695745934	6.22905690141769	0.316224646412609	0.0508117969519356
MRTO4	0.984327838077568	1	26.3295558178489	22.8453021808708	5.14585908982618	0.227500058298681	0.0442720985877947
AKR7A2	0.974429266512043	1	26.5052704574585	15.1583771921421	6.68028758770124	0.21557655134085	0.0323340039588348
PQLC2	0.999999998660561	1	27.1243512081157	16.9322391920702	3.12530138978356	0.496603080267373	0.158928458176254
CAPZB	0.968862461859783	1	26.3849707235913	1.94594695179221	9.41217096129748	0.385180439167033	0.0410986080714491
MINOS1	0.965802668153515	1	20.9606317437259	2.65047918300185	5.51172741635652	0.342771126930015	0.0624656262513296
RPS14P3	0.995890301655993	1	25.2652540727736	23.8333341552326	6.07459701465845	0.297575115726327	0.0490870914752879
TMCO4	0.986178711516685	1	25.8726957544692	20.2097101353417	3.59100516498901	0.289141705257098	0.0811442703862139
OTUD3	0.999114630401336	1	25.4838853334298	10.2736454862287	2.11075146562574	0.537784395825257	0.255578738323301
CAMK2N1	0.998767000957297	1	25.525016558031	19.9610662055058	6.29075818750988	0.229010889160515	0.0363673403807675
MUL1	0.999780671754518	1	23.9823552892776	9.02096218462497	5.03164978811956	0.284243393458288	0.0564253748647309
CDA	0.999999374897526	1	22.7787361038456	6.11921602107257	2.13353410620306	0.39605453668766	0.190401703514037
DDOST	0.915782010717574	1	26.4282848889269	4.17252840676234	5.89406499203025	0.303137504724838	0.0513311607070189
HP1BP3	0.999356648765772	1	25.6852737656498	18.2811414123968	6.53402558687558	0.137316197444678	0.0210314450360876
EIF4G3	0.972752032179804	1	25.0915622135562	14.6155086428257	6.74133073404587	0.217051601670361	0.0321443917359707
ECE1	0.999639685616338	1	23.4473029083405	10.660807096038	7.49357297890535	0.184338067537922	0.0245499838091872
NBPF3	0.788821205719975	1	22.686407052055	17.9679521670492	1.35286074035313	0.803494204597555	0.665295524052289
USP48	0.980226869551075	1	22.8529586160352	12.7856654724512	7.8785833686164	0.322797907582998	0.0408597091030765
HSPG2	0.839201242301644	1	22.472441645216	6.82312772747187	2.0080297985233	0.810999902620359	0.405251285198096
LINC00339	0.998874433854538	1	24.7745794748376	17.9813268480837	1.61093108892587	0.450757072338961	0.287742271037307
CDC42	0.953271278816039	1	22.216065294534	2.4990693231178	7.15882675765115	0.275670955831864	0.0387397780204956
WNT4	0.998660894711204	1	20.355103988595	17.3330035596585	1.15453437366588	0.635104576262584	0.526433812229796
ZBTB40	0.999993528249262	1	21.6695923215828	16.6354381750227	3.82966058005845	0.290710947123903	0.0758892315691628
EPHB2	0.997672116307371	1	24.3053628239482	0.169287959438187	2.88816731843275	0.435476694155852	0.152553560150909
KDM1A	0.998372364584398	1	23.2484410134617	14.6747828446265	4.20681326621593	0.349965971894616	0.083160820279454
LUZP1	0.995950807651161	1	20.5716286322499	14.2728471196606	6.20374419503627	0.1671712322962	0.0267279591321115
HNRNPR	0.982262670060178	1	24.6160398463291	21.7880314855749	6.26132065789038	0.226575944578845	0.0362671164747032
ZNF436	0.81740159934172	1	23.9152157674587	17.6843232531392	2.85723559670364	0.576021636423485	0.203063025507949
C1orf213	0.999992320070247	1	27.0189549792123	12.5645022871433	1.13174328484587	0.679968884163825	0.640799376221278
TCEA3	0.999994139934748	1	24.8970350138736	11.0753735947808	2.71143957199838	0.362495971918858	0.146821870914876
ASAP3	0.99661445120348	1	23.2379097589468	10.8568691230713	4.8008644767874	0.317341854215944	0.0660519075092899
ID3	0.999657181803492	1	24.6793410325741	0.0843695967123278	8.46595352482795	0.440280404087225	0.051995904961346
RPL11	0.999768176200566	1	22.1798745065554	0.209379083447266	10.4058915496865	0.0887567451992444	0.00854336598995979
TCEB3	0.807006135924752	1	23.9969449583265	23.9124886364672	5.94282968059513	0.346083226533802	0.0585240524012457
PITHD1	0.999758042138125	1	21.4650743868131	12.8593697189616	5.75602292322761	0.126362703707871	0.021985601367208
LYPLA2	0.999741139272587	1	22.225454304462	5.61934796870254	5.42370491194918	0.299319472327306	0.0552436564388843
GALE	0.988233788836771	1	20.5535099517562	18.2532215827355	2.21182954937873	0.623964558312946	0.29045732804459
HMGCL	0.985172245807916	1	22.3528248012916	9.99919957628083	5.30561373486662	0.30222422886242	0.0569149566489888
FUCA1	0.999769468564819	1	24.0091378260038	3.00882516654435	4.00195340068976	0.400612274807721	0.100249151402708
PNRC2	0.99986423707313	1	25.5578323770362	5.96393251720356	5.32659935278436	0.191977248648393	0.0360417830289867
SRSF10	0.994971215525327	1	25.3272248526731	4.3371800890643	5.84726911980646	0.183875436801986	0.0313487490520781
STPG1	0.930390668375659	1	22.0319717441973	6.16061675521986	2.98856254040063	0.443332215227442	0.148514056618981
NIPAL3	0.959870214928251	1	23.1454881860384	9.34820280835652	6.26763632135045	0.345809868324325	0.0552244601557052
RCAN3	0.963243665609956	1	24.4696904612626	0.56559650844402	2.55859043058845	0.503285659029938	0.203187028298313
SRRM1	0.996452753249478	1	22.1227494859151	12.4173958722541	7.18651435881152	0.224298882069903	0.0312191305588083
CLIC4	0.988974190571053	1	23.2841623891867	22.6441212598664	7.77608669554639	0.322599873717731	0.0419165511265145
RUNX3	0.998646446934441	1	25.2866017803038	15.6212655774415	3.92058545316398	0.332748253396856	0.0940787415324146
SYF2	0.999447104341284	1	24.3296082395556	12.4801795833096	7.10691458664143	0.226295271454781	0.0318063070658458
C1orf63	0.999996746229799	1	26.7295766888263	13.0620923595053	6.25467637132063	0.173366030808691	0.0276747056295823
TMEM50A	0.937299426548738	1	26.7485070009321	23.7859684083171	6.49970999185452	0.349927603038115	0.0539113638045357
TMEM57	0.997837524027777	1	25.4496955019248	20.9809451093586	5.2977940709954	0.257267257823567	0.0488822975616894
LDLRAP1	0.996445271044248	1	24.8126266341646	13.4864509929166	6.31011383302617	0.271764953461863	0.0438962248507596
MAN1C1	0.999997685733097	1	22.7999437918935	15.5658845175026	4.30054921322385	0.394155869938015	0.0922175325938061
SEPN1	0.999890196886863	1	22.1361122961057	12.5516011952339	4.28931480686263	0.294179752433774	0.0683245296866763
MTFR1L	0.981328220155783	1	25.5033286783748	13.174792778848	5.46925215335554	0.272345215184224	0.0498335381916455
PAQR7	0.99967286055938	1	21.7724697124175	13.9537781499061	4.73418035049783	0.293631832608563	0.0621604498787943
STMN1	0.999435781287894	1	25.4611153760911	12.4905372773928	6.93347318713559	0.417207182529852	0.060032732311378
PAFAH2	0.995314056054426	1	22.3009047826616	11.7220133768782	3.56468134485873	0.494585656043421	0.139383157397326
ZNF593	0.997472998128284	1	27.1130852710485	25.4982404555405	5.91487930745037	0.177074493951739	0.0298936441411869
CEP85	0.999999985433278	1	26.3414518406304	5.70809006782539	1.67565666714386	0.453161611987901	0.275151061846324
SH3BGRL3	0.999705517082753	1	27.8976703506191	7.31585494909099	9.05663836006524	0.14236410950118	0.015710366783687
DHDDS	0.999958150708519	1	26.3032234673094	9.45739397589239	5.16560976892185	0.173387749150252	0.0334385194407959
HMGN2	0.9308656310575	1	25.7799844539914	8.35902372536297	3.40419028335457	0.653149460891069	0.193735995531189
ARID1A	0.963180623861036	1	22.4737911549059	20.8849677855299	5.01068428726623	0.332605982365269	0.0663726145844287
PIGV	0.973864186951673	1	24.5184365741027	21.2395054749428	3.42609042318797	0.495841618004604	0.14410641022442
ZDHHC18	0.995877029207626	1	26.4713084670843	11.1751243680197	4.26112237857837	0.333619201963548	0.0784391881986193
GPN2	0.999909882440827	1	25.0110945601851	12.8516904929941	2.86645260943309	0.353087134364997	0.124961370782177
GPATCH3	0.970443203809611	1	23.7407286233319	10.3332806959776	4.27275231965495	0.354029508409472	0.0832928141043564
NUDC	0.9999619341386	1	24.8181071965717	24.7662318413056	6.26939821050605	0.0847673573777833	0.0134700166192148
TRNP1	0.978799076857876	1	25.4903224421103	1.44664558802472	8.635185338865	0.183901180906301	0.0212096991984466
FAM46B	0.986596011989247	1	26.7946758420689	14.8338285204902	3.4317967853967	0.587016367903704	0.170252635585769
SLC9A1	0.988759205983976	1	22.6137886119081	19.2047895247535	4.55852007087494	0.346042209237036	0.0757931063540915
WDTC1	0.983930503629096	1	24.5934178167513	11.3813655828411	4.66537005239109	0.282656138670203	0.060636132552061
TMEM222	0.999994559032182	1	26.5789778927521	23.3489884844017	4.13220613648009	0.192137029350522	0.0462986463945589
LOC644961	0.999016022205006	1	21.8667314069615	5.18301042212259	1.90721788453445	0.442380863696622	0.235509915628998
MAP3K6	0.999254307071752	1	24.7754043853859	4.09852999560685	4.21964048012119	0.28715159398982	0.0681724141088708
WASF2	0.975657332348417	1	23.2555642284584	14.7376113317702	8.43297134974904	0.11708101493595	0.0138769981364068
AHDC1	0.981831315470616	1	23.1312537933619	19.7198363782546	3.98216845541982	0.414526808684175	0.104510123941628
IFI6	0.999401556003807	1	27.1818109107632	14.012079867578	6.72685504962842	0.0979240917430543	0.0145225327260408
FAM76A	0.862279181221808	1	25.6486540388303	12.5588599244075	3.63873427540272	0.425210167241727	0.116637180599981
STX12	0.999999999976525	1	20.3473242987897	11.3751874081091	6.49029480121056	0.051708465829952	0.00795328356916213
PPP1R8	0.995180263077871	1	21.7145337181459	0.360631356966364	4.72711254150994	0.14936436858648	0.0316169313801444
RPA2	0.996130122757909	1	26.4865143486463	4.7796335647014	5.43996405446511	0.270708032599816	0.0497717869631631
XKR8	0.998750453183303	1	27.2870771270117	0.301654793902688	3.00643812378615	0.313806573409681	0.10466751531902
EYA3	0.986318188027397	1	23.6890039693702	21.5340791798546	4.26239399942689	0.426813095613819	0.100493931089041
DNAJC8	0.99731453164372	1	25.4667386598461	12.9415335129918	7.71749373505727	0.230348646519236	0.029884038575628
ATPIF1	0.999999977353054	1	26.8511031647093	9.91426730557296	7.23657437244768	0.0754081585070357	0.0104207995612338
SESN2	0.997858642864317	1	24.540031439042	9.59052039070288	7.63497291148482	0.21439346127933	0.0282714385023684
MED18	0.999257268137267	1	22.3598053022406	16.3366456493266	3.63648325439364	0.214274802940564	0.0575439096904057
PHACTR4	0.999016673110869	1	23.2865253861772	10.7795525503349	5.51744556688854	0.275129260250509	0.0497223986384391
SNHG3	0.999630109355108	1	25.013538111056	14.2992471292275	3.555336089246	0.318298872709919	0.0896419472610625
RCC1	0.915638001371912	1	25.6601861654775	22.9755181337035	5.11515258118626	0.544303770478333	0.108247448324774
TRNAU1AP	0.995664382422483	1	24.570753963331	1.34872786812608	4.23172392366005	0.243770909023859	0.0577295955304338
SNHG12	0.999999936973241	1	25.0464266334629	5.2102178011584	5.0777115758557	0.16099185307994	0.0316314205910956
TAF12	0.999569995897611	1	24.5540102943809	19.9808020063665	4.82562606993603	0.405838202792417	0.0840973336563785
GMEB1	0.969516451133308	1	24.7688450877062	3.09136348171715	3.60788701587923	0.317687838355014	0.0880076503667952
YTHDF2	0.999999999915893	1	24.5298234071458	23.8389199234482	5.71591869338597	0.0851151702986261	0.0148901430091904
SRSF4	0.999932551825603	1	23.9555260298236	15.941154753932	6.71263962410749	0.174631844844874	0.0258424870391723
MECR	0.999999908894591	1	22.8444528028232	6.85906449937159	3.98480595003657	0.250089173785657	0.0627825671582331
PTPRU	0.999679851850355	1	25.1685026551257	19.5722767814015	4.56481901720464	0.246873752656324	0.0543257267665356
LAPTM5	0.999302245724802	1	20.3244091624682	8.49384586726932	3.57354030019508	0.335495640875273	0.0939794097999619
SDC3	0.868012412761328	1	23.5941724483557	16.6261205562896	5.26585726648638	0.227519793554211	0.0434083635071841
PUM1	0.994038961211205	1	27.9908019607973	19.583310302847	6.16705050591802	0.135418500447252	0.0219576198237684
SNRNP40	0.999968964239711	1	21.2825004379151	19.5032418881398	2.29106171693443	0.42253500769754	0.180347755073102
ZCCHC17	0.999692233628535	1	24.0903584213946	21.1748504391545	5.9575903724889	0.155920117754053	0.026224795914526
SERINC2	0.964459455825118	1	23.9304839080747	13.8793725406064	6.342175674786	0.262706819637946	0.0416241366705873
TINAGL1	0.993003670167939	1	21.6831803807417	10.740979791497	3.45077748685218	0.506660698086797	0.166724553082432
PEF1	0.720315758839998	1	23.7413419564276	21.2975492005192	5.42318753315194	0.288959478459944	0.0534603937220054
COL16A1	0.977760474567	1	26.0695950469066	20.644430913789	6.59735031221391	0.322024917671198	0.0489972101765576
SPOCD1	0.999981267282068	1	26.4657685593772	4.67344620112921	3.60674553228258	0.394408899344421	0.109244331519802
PTP4A2	0.999999058350578	1	23.4155000439628	10.2927545204475	9.19993642371002	0.0543048018619985	0.00589270440292137
KHDRBS1	0.909996641031775	1	21.0698124198664	20.4312129312752	6.28173451373089	0.262087165511738	0.0418028752958383
TMEM39B	0.95537590736381	1	27.1409725890939	24.8561458390693	5.35093589485172	0.361668891481287	0.0676917127309839
KPNA6	0.995839064158289	1	23.6562375381456	11.1766861951791	7.24677640810702	0.142775796473891	0.019661260878482
TXLNA	0.999727412836641	1	25.6741611586747	13.9557986365337	6.37658881122524	0.185062290298413	0.0289425018650582
CCDC28B	0.981497282837186	1	25.6026506253544	14.2931643356221	3.9581914747642	0.296455773649869	0.0743126913574538
TMEM234	0.999465557504239	1	25.5725855801996	20.4150590866938	3.32929098875028	0.389610045547718	0.117118117052148
EIF3I	0.76578401105723	1	25.6316007859357	7.79810012370393	6.8062047277831	0.278334571278959	0.0409901273284874
MTMR9LP	0.991931315953069	1	23.2838984158427	11.0318890796971	2.01094211404414	0.54316864861174	0.268881575167639
FAM167B	0.998632623855667	1	22.8919475342066	22.6563555040714	2.15377580612829	0.387828991683453	0.180669712478129
HDAC1	0.999645071521763	1	24.8606413383297	1.07832626801356	5.84350765203512	0.158434724146208	0.0272093906753397
MARCKSL1	0.962763399249356	1	24.0543209590067	0.00853801552609644	3.7982128439245	0.751588164290204	0.211396345545253
BSDC1	0.99789305978382	1	25.3681229022772	24.1065784646534	4.9246064705409	0.469120670961049	0.0952261612258867
ZBTB8A	0.997870688026522	1	24.3060106479584	7.64833610819734	4.98433049111822	0.223834591489803	0.0450913052606695
ZBTB8OS	0.984254022879374	1	24.9430625830229	22.7282516598599	4.88754997098767	0.327180013690935	0.066832298351476
RBBP4	0.999765339329488	1	25.903752070455	17.6193024808005	3.62614056960274	0.165894334479219	0.0456632039911151
SYNC	0.987526521025307	1	25.6020100274338	18.830423000896	2.00215484331454	0.585414401982878	0.286947733176194
KIAA1522	0.971353508181501	1	23.5907332499864	17.3429905294798	1.70622144385753	0.844558035762737	0.518797526627408
YARS	0.987978396623612	1	26.139833127668	6.836983913195	7.16994573933941	0.144399404259376	0.0201088392184195
S100PBP	0.999933429340391	1	20.9414024179534	3.82345693610991	4.32090882789885	0.287379966646246	0.0665093727610701
TMEM54	0.840226836439945	1	25.7894894402167	24.7598333135601	3.56213277582696	0.552478580294871	0.156296171062902
AK2	0.997376757537942	1	26.1283263292403	0.116518126292756	6.07129651601478	0.223300546845766	0.0368498864999721
ADC	0.996309762820735	1	24.0672194461511	19.5922117203367	1.87192115304972	0.566617837177995	0.301013053892379
ZNF362	0.986910203323205	1	27.6417677193252	19.7563858048965	4.74621523954643	0.326801931364092	0.0697354025309992
PHC2	0.990526845352353	1	23.2878558254064	2.87011506961344	5.9390721878281	0.317975202039684	0.0536214431241905
CSMD2	0.994536513163107	1	26.6753383404979	2.65157379303348	1.34203735565893	0.733316261101588	0.547764428505067
SMIM12	0.926171130139143	1	24.5017682712148	2.84592143096615	5.42238359566749	0.166928777720381	0.0308146468812603
ZMYM6NB	0.995262265411763	1	24.6918305495786	21.191841883954	3.87445905768368	0.594010235575574	0.154436684696585
ZMYM6	0.999210061911859	1	23.7549930553062	22.2125985623436	2.91656256452692	0.312272499350643	0.107050038389349
ZMYM1	0.958605841665762	1	22.9350657506717	14.481493685053	2.12105826772869	0.694158585223679	0.328413794343156
SFPQ	0.997007850806297	1	23.7094736600457	0.975664310599487	7.7651260722641	0.204072998294628	0.0263776835154531
ZMYM4	0.998365529412546	1	22.1481090388111	15.6097562920211	5.5686368044947	0.16999565439983	0.0306126562521981
KIAA0319L	0.998085130623767	1	27.4714246604179	17.4326595401423	5.59326571310152	0.214886753822124	0.0384560262377684
NCDN	0.617916168526342	1	26.7702159604368	4.82695089804332	5.16699050013157	0.479323096651835	0.0926704827139404
PSMB2	0.954510655334607	1	22.3726797955643	21.4776172417531	6.16538634620884	0.350507904780655	0.0569138950645058
C1orf216	0.999094084836955	1	24.0490029977177	19.2805992917055	4.49323473614324	0.202012610489308	0.0449455783267322
CLSPN	0.998806157601058	1	21.3765265473143	6.78559714211483	2.65575060649264	0.754314335769464	0.287725988453608
AGO4	0.98653478561622	1	24.7653987521884	14.11343788254	3.74428066582927	0.348506054757034	0.0927506646827952
AGO1	0.998260135301454	1	24.7860959125249	21.0126524137648	4.85244336404211	0.203400879631914	0.0419255862417207
AGO3	0.999486398832407	1	24.5983856991779	9.22726056336312	1.97965428754888	0.621020213168414	0.323048137862115
ADPRHL2	0.998734586336518	1	22.481302228802	21.2004293348822	5.85199670756099	0.203666500202403	0.0347837520666168
COL8A2	0.990320719354767	1	26.1751620662571	21.0831384946775	5.0153533809984	0.418405623974009	0.0827532144671671
TRAPPC3	0.98717385984079	1	25.0603510641075	8.42750353038528	6.55157123461279	0.290951499595305	0.0444882017473041
MAP7D1	0.996679919959362	1	20.9350386399282	20.8558911985901	7.10713571893142	0.181618053948636	0.0255638612019311
THRAP3	0.997240174052642	1	24.89200188637	8.74703704216365	7.57931520402339	0.333086609524298	0.0439275023290237
EVA1B	0.999650614811309	1	26.2035924722231	19.6568678336221	7.28123885010126	0.0887127364092136	0.0121324246488005
STK40	0.999997619135335	1	26.603406130925	7.8686164520149	3.75780627691726	0.310824800387185	0.0829609563443752
LSM10	0.999764223974203	1	24.5606012806927	21.173225364433	4.90255368226617	0.265635813913051	0.0541661706958501
OSCP1	0.999916012861247	1	25.5169324673655	14.8057961740279	2.86552770446025	0.458152319807712	0.1638319670082
MRPS15	0.985402100673856	1	25.8105335965398	22.1896609188021	5.57540417248204	0.301869319335921	0.0543060714808728
LINC01137	0.999942363806108	1	22.9953600338139	10.7236341552541	1.53541084878626	0.500937012083364	0.354292198865966
ZC3H12A	0.99999998591836	1	23.2289077883716	17.8207193889955	3.53742259886652	0.171568783219103	0.0486171393017676
MEAF6	0.987546815072307	1	23.6776785640286	18.5618022710177	5.65081138329098	0.283849748069358	0.0503149112176744
SNIP1	0.994998312629602	1	26.4680909699248	4.93899599442419	3.66368247978051	0.43233241939486	0.11867537704682
DNALI1	0.999547070499397	1	21.7853084693373	12.5187625601049	1.24047620200629	0.417110316514456	0.327987838346947
GNL2	0.999859769521605	1	22.0447159708411	5.97971918595538	6.1742035636387	0.0974340185613585	0.0158774430770973
RSPO1	0.999483533832171	1	27.3575267144764	17.9678080712791	3.27535853292845	0.418568699309981	0.139785410535554
C1orf109	0.972210939252512	1	25.1312489019886	21.7104634106709	2.58276736362098	0.530757705515143	0.204925611725105
CDCA8	0.999972835099142	1	26.874655823073	13.6687705351801	3.21439831687484	0.798444226120824	0.257279638208246
YRDC	0.999639015538084	1	26.4179698499696	4.98914409098781	3.3550034777394	0.314928511576834	0.0938277009492734
C1orf122	0.999999629087755	1	21.5944481498218	4.38472928665806	7.15888567239355	0.106429244170727	0.0147807281147851
MTF1	0.974299660583475	1	24.361963160131	21.0051684625842	4.75754369034227	0.291376322276522	0.0613227638931579
INPP5B	0.998449735522688	1	27.2593315302408	3.07944532867134	3.7313977188454	0.302389784745247	0.0810468742971895
SF3A3	0.584753099474595	1	22.2507263182138	5.38396613115578	5.84451048554611	0.238425782241071	0.0408231257116474
FHL3	0.967551734502686	1	26.8499632939071	4.12875120638913	5.42567391751094	0.332521821894624	0.06152738471711
UTP11L	0.999994785653636	1	27.2214155895508	25.197312234537	5.9328004843435	0.171062107891875	0.0290034762927964
RRAGC	0.897112310709083	1	25.139616938729	15.0032865299196	7.90206015021968	0.189050136223183	0.02395478100288
RHBDL2	0.99614902222743	1	24.4841014168469	20.1790847564091	2.06862221458608	0.583442976565518	0.286596960575953
AKIRIN1	0.996963525105669	1	23.5155608542845	8.24740905299376	6.352831784096	0.354430692281818	0.0558027471612043
NDUFS5	0.79046050646059	1	25.9562694030667	3.67821038721883	8.09984620850522	0.175008055606694	0.02160234907758
MACF1	0.999625814676296	1	23.4523289379242	15.18213755032	8.35875500528831	0.144143964068824	0.0173617631812254
KIAA0754	0.998408780786736	1	24.9588350788085	9.54477488260942	4.40436872012704	0.464988385504079	0.105333294700906
PABPC4	0.804649554228803	1	25.5467999449448	16.7160745893652	8.24172413965948	0.175854039123354	0.0214631571699229
PPIE	0.999999861444701	1	21.3130491512152	6.46850432109662	5.1072772545403	0.0576824902430379	0.0114254835315718
TRIT1	0.605968471686603	1	24.1476444733666	22.8933606201501	3.11564508393876	0.820222990736888	0.270372217059279
CAP1	0.999759577293278	1	25.506251529434	0.251441504729485	8.72366248813743	0.0800703282769536	0.00921055551865387
PPT1	0.993305482066228	1	22.2452804221904	0.581206401719615	5.82290519678041	0.183502979978739	0.0314998958997331
RLF	0.927844103872476	1	26.8082678983595	20.3494577005631	5.4669972014845	0.211871954240193	0.0391221210160485
ZMPSTE24	0.988707509734966	1	22.6400476043243	3.73013639079886	5.83931841458753	0.162642577153247	0.0278665954581879
SMAP2	0.987024064677204	1	24.90483000665	3.90659857819073	4.46164360531124	0.294778233816282	0.0649893077331035
EXO5	0.939916749811919	1	24.0321347849745	12.4757413097545	2.68417315078479	0.543305887985998	0.202990520820485
NFYC	0.991482843607028	1	25.4492344350983	22.7506010365623	4.08942032196702	0.319633864626669	0.0785623868579142
CTPS1	0.999991674187801	1	27.0616080739566	13.50161648287	5.21180167830848	0.202307079717092	0.0391400821522318
SCMH1	0.999012953462501	1	26.940441933468	18.2348242466075	5.34729738271278	0.574823922061336	0.108874807415041
HIVEP3	0.999254708355308	1	26.6669179014377	1.25649181184516	3.45102814898605	0.223846959579979	0.0668796814251916
FOXJ3	0.958905520445789	1	23.6391677487133	19.5807550567728	4.34931154895627	0.52340049426269	0.120118275091605
PPCS	0.999961629823229	1	25.4160991606098	18.2242735238143	5.98083506112096	0.119880632758883	0.0200961302042585
PPIH	0.999944891857545	1	22.9812755337807	0.8044912750449	5.10436167656532	0.142788757777898	0.0280975716579222
YBX1	0.994604525757096	1	26.0047990642245	9.53971036931169	8.00634558861092	0.282816279658818	0.035364872024255
LEPRE1	0.999999821560479	1	26.6411988199383	9.7216084968433	5.90017698291728	0.195083977862908	0.0331141140256771
C1orf50	0.999230609414091	1	22.9477507048034	6.12090615645108	3.40023624806885	0.373976440240284	0.11086794143098
CCDC23	0.998501699927232	1	22.7152790210394	0.0945054419331197	4.54276164729441	0.334506370107958	0.0739077488780429
ERMAP	0.999270078745828	1	23.92391418727	7.35863974149786	3.14327037433743	0.415338840314366	0.133254208980873
ZNF691	0.952050527490641	1	23.2176737514595	17.3760004059481	2.11025723895186	0.709151480091922	0.333088233868355
SLC2A1	0.924755813076742	1	26.4339126670657	25.296940655969	4.8148981237433	0.379472762588861	0.0800089009201164
EBNA1BP2	0.999988949137303	1	22.6027941494695	21.7589903248531	6.29189351894457	0.225333542690632	0.0358723487455926
CDC20	0.99999491567346	1	25.701038794212	18.0877700716978	2.84370209185427	0.61804751356526	0.221777508228796
ELOVL1	0.982131252372504	1	23.3256450518961	22.0711834201951	5.50531791866099	0.222489364185103	0.0402779241448222
MED8	0.905567632254703	1	24.1729687469634	3.36165867882388	6.38477105686611	0.179809767608689	0.0282202205808188
PTPRF	0.997942469074372	1	22.4943070655182	21.8786341188526	5.70447593732589	0.233640701447858	0.0408854658348511
KDM4A	0.996553963028719	1	27.3896508652632	15.5458510506819	5.70273074182823	0.302896959397134	0.0531522634145017
ST3GAL3	0.999149479575456	1	22.6452906134973	6.77801164197663	2.720126596481	0.452398878532402	0.167270815442748
IPO13	0.998968396597753	1	24.5642950151912	15.8299452171097	4.34230127841343	0.28567825396012	0.0661519146959458
DPH2	0.999999999993422	1	25.0037538398664	1.6927940180247	3.032106925928	0.077455571799563	0.0248745152331569
ATP6V0B	0.98993905292318	1	26.5089723222611	3.36908291183226	7.46721100119168	0.133167439368225	0.0179112605802242
B4GALT2	0.988297047798862	1	26.5986829255154	4.40297151842239	8.69119310686538	0.214290774448708	0.0245985914209486
SLC6A9	0.997818310563534	1	25.273068526527	10.8378830578196	3.90530799811213	0.392100576990947	0.100899872839215
DMAP1	0.999927365704818	1	21.0565339085751	11.3829477520363	4.17789457562351	0.31001283502226	0.0743003334411395
ERI3	0.987174139784223	1	26.9998023027128	4.73099999288037	3.90731457303368	0.253509750802022	0.0649618966022199
RNF220	0.999996934628224	1	20.9524881619514	8.5149551083612	6.92154227656602	0.124525521179354	0.0179860472253057
TMEM53	0.999580454699473	1	25.6548349014444	22.0625465435514	3.04429068467086	0.511022251592223	0.168778207111592
KIF2C	0.997148665727537	1	24.2759827068375	15.7791112668156	2.81334037419256	0.540972408101223	0.201667800095716
RPS8	0.999999859717796	1	25.6018625026999	0.700323869904418	11.1731261903103	0.0635382729950781	0.00568723817545629
PLK3	0.979271444724162	1	25.199566825969	15.9623059265117	2.88454750112174	0.745432037496328	0.259127264805469
EIF2B3	0.999282190240009	1	24.6216274367745	2.63888717522032	4.88176742148967	0.238251699937731	0.048913036206601
HECTD3	0.999897569988084	1	21.7653084996452	14.1887605831506	4.23198954773904	0.250724070854856	0.0596959982849634
UROD	0.999908488569478	1	22.5451222531832	1.87702319664763	6.5897985242743	0.123755827151491	0.0188294289515028
MUTYH	0.999892538426236	1	23.5011724955571	16.301103512478	1.74627816683605	0.41430146634387	0.230291793969695
TOE1	0.999998715655943	1	27.4059228652786	13.9692963902269	2.67222508966678	0.244409942706539	0.0901018186366731
MMACHC	0.997604533270349	1	20.0141060231143	19.7096337954041	1.54938708159939	0.661513151758705	0.435614597606224
PRDX1	0.983136771984992	1	26.1531215602194	4.96768513574892	9.05036688394995	0.129483936401348	0.0143173497694391
AKR1A1	0.984304572577957	1	27.8012135843491	8.29127325004598	6.01486058032332	0.229405393068616	0.0381684289454888
NASP	0.995688762691755	1	23.6273145147498	4.13265076741914	6.03265499960664	0.203276274944221	0.0338211682682473
GPBP1L1	0.999999523432135	1	22.0152665695036	18.7533804995476	6.18240064889912	0.110451626880669	0.0178532594393986
TMEM69	0.986161234211524	1	22.1663142191623	2.00477336204395	2.87642736745118	0.536332094752809	0.18657870142059
IPP	0.997385791178059	1	24.0155909487574	12.4658822527544	3.86518006866305	0.33094448503726	0.0863219998939613
MAST2	0.986096801674321	1	24.4942087553995	18.7230520595523	4.40015770523681	0.390176869638528	0.0886790376512041
PIK3R3	0.928958030024553	1	24.1841954948823	5.6327797988904	3.08667982975989	0.429154193436559	0.139301038512922
POMGNT1	0.999031339953072	1	22.6724677549889	19.6307311473936	3.45925357786061	0.543952652518859	0.163348284974558
LRRC41	0.998557397416647	1	23.8143390127724	19.0903982718367	3.08686127158675	0.522986672984491	0.171479072187478
UQCRH	0.999773522676787	1	20.7387635248793	0.00063107238095445	8.06519245409324	0.126695023819335	0.015695119369728
NSUN4	0.999899508983096	1	23.6518610586213	9.99376584259876	4.07768208568839	0.251086479424207	0.0616366631690528
MKNK1	0.998855718185462	1	23.0120910396145	8.71987724800811	3.96668588614464	0.325742116181106	0.0818234246028932
MOB3C	0.908770906726445	1	23.0210936564761	15.9699828212234	3.6012653794155	0.464637744728793	0.130502387149836
ATPAF1	0.983385996654119	1	23.4079969225637	19.2587188906143	4.68454876438806	0.330852165659676	0.0706180904536894
EFCAB14	0.986574356819161	1	22.372988861828	0.867097763815067	5.37629810935807	0.268528755388128	0.0499690270991581
STIL	0.959926982517119	1	26.0297696514632	9.54430116423637	2.2386800764616	0.715232366878588	0.324820327189892
CMPK1	0.921866896722759	1	21.5744105294977	0.430972347782847	6.03489300650708	0.324975701176695	0.0540138615746933
SPATA6	0.999792841967536	1	23.6472709850998	8.37410583295313	2.28570285065178	0.694169873720695	0.297028117720256
FAF1	0.99120609742436	1	25.319217252806	13.8254409417031	4.17595084955914	0.37390514150786	0.0895527201666628
CDKN2C	0.835681723833749	1	26.5977003782411	15.3758995373944	4.07076361614057	0.37643475668359	0.0931537565320758
RNF11	0.986782608893812	1	23.514352851238	18.2884724451802	5.82579136960931	0.268429035651047	0.0461225589496334
EPS15	0.99484605511013	1	24.4471138106315	19.7455779148161	5.32709512851527	0.21464583029611	0.0402162750295501
OSBPL9	0.999988037930509	1	22.1493698281288	7.52138422581143	5.47177183015721	0.120524206732247	0.0230926211410545
NRD1	0.999920074591421	1	26.1198510575238	12.6520533767967	6.52767093142019	0.264280947070932	0.040500181686413
RAB3B	0.999950782825404	1	26.1613225261869	4.39210046900929	6.70389517145968	0.131231441529657	0.019564117629801
TXNDC12	0.992537229687006	1	22.9184104336112	2.29608455162942	5.66809248574724	0.244515965115388	0.0432201730773374
BTF3L4	0.914423641800276	1	26.4661817363382	7.14854280392185	5.26177543673985	0.49123523800279	0.0937351586531471
ZFYVE9	0.972244756840848	1	25.1021454064708	12.9015033900285	3.82906136801016	0.535240492701245	0.14141657970922
CC2D1B	0.998939942093134	1	22.2061290373303	4.81971466291471	3.8499418939355	0.725132993483173	0.187744131590651
PRPF38A	0.97920287965129	1	26.4468239379969	6.15664168299168	4.69215822360212	0.333826094734367	0.0711539753406128
ZCCHC11	0.999973752026453	1	24.237464249917	12.425590205635	4.00614034150216	0.196341698583502	0.0483522000155601
GPX7	0.998913038431265	1	25.3529436045814	0.209970037392683	5.55142952950748	0.166748164816091	0.0301358225826002
COA7	0.978743472314204	1	22.3794002457287	15.8857437552274	2.74255056341606	0.372732807369152	0.136037649597966
ZYG11B	0.98572464915342	1	27.1559811972273	23.9303800001329	5.46298699314066	0.141714939292853	0.0257329512581844
ECHDC2	0.995039447496367	1	22.3064112169144	15.2058227529045	3.3390401674645	0.294416366667491	0.0896578143535699
SCP2	0.96153896425788	1	21.6417119676092	2.591845003044	5.12385072108367	0.411314505555596	0.0804002736932267
PODN	0.946663614224728	1	25.9750807348141	21.7559724057546	7.4610339867076	0.664871289967576	0.0897631346702612
CPT2	0.985221458670958	1	22.1139655006889	10.5545107164158	3.28964184808114	0.406210446440091	0.124739668048443
C1orf123	0.999935698914425	1	22.745164054415	5.31307329733961	4.72492364428019	0.095801848038436	0.0205127726767359
MAGOH	0.816933021343818	1	25.6967024673851	20.6543703244942	5.88609916149765	0.260475107560528	0.0443672677118738
LRP8	0.999999411315345	1	22.8909403137901	20.2428572354917	2.3370563372761	0.304823614368016	0.133300237694737
GLIS1	0.976781145201771	1	21.605678566267	3.68068969080538	1.61386305076565	0.469272417493834	0.323168428973219
NDC1	0.972338923403102	1	26.0436993156038	16.1596564920828	3.54868298502915	0.508549032227603	0.141175373629725
YIPF1	0.999846673162309	1	24.1760474844661	17.7911964825288	4.70089921081663	0.223302578002955	0.0474582365187944
HSPB11	0.737458358704129	1	22.4972972120359	22.3777292553339	3.73995317285509	0.567306420192995	0.157105967785693
LRRC42	0.99997863956309	1	20.5079571812867	19.5507547330739	6.69407735449721	0.145700589941297	0.0218500916223693
TMEM59	0.9783089270735	1	23.5869861422105	20.7376302050868	7.51051167006865	0.519067455426636	0.0694282569893138
TCEANC2	0.999989209107537	1	21.9566039756668	10.7626992298412	2.82380322389108	0.664893110921795	0.235485135933484
CYB5RL	0.999096293714722	1	25.6107249938717	20.2065378557379	2.25108477124632	0.651318297024161	0.289928682194792
MRPL37	0.98506565401685	1	25.4410623489449	0.795342828196341	6.41402170965794	0.169786927184701	0.0264945048880506
SSBP3	0.969856813447272	1	24.9853809328185	21.5030309500625	3.80579713208302	0.461210745933251	0.12117380002458
PARS2	0.300767589708787	1	24.840173594018	10.2237079599748	1.75180992077211	0.938289771347011	0.541141005242644
DHCR24	0.999999986198734	1	21.8306944712366	8.14812711153201	8.25351577793535	0.205996405180269	0.0249697971549303
PCSK9	0.995973552969385	1	20.7561602447233	6.78806313776729	1.77241040826867	0.654407691215978	0.367496316203646
USP24	0.982446026150575	1	24.5422892902536	0.607151436266663	3.69841191215033	0.50721670687133	0.13774814143422
PPAP2B	0.996259940666808	1	27.6924843129363	17.3270902962675	10.4454587083055	0.135887472062815	0.0129564758977605
PRKAA2	0.927212361622139	1	21.1513173323013	16.676993676485	2.25823063443113	0.642686327281841	0.288598932625017
DAB1	0.999998982247096	1	23.8163389617426	21.0748684896307	3.57494278039569	0.326432857144422	0.0917130201326833
OMA1	0.99142798596951	1	23.5625918378973	16.8378184227058	2.916947659035	0.353338144398644	0.123069423355292
MYSM1	0.999986970182821	1	20.8508772684159	7.20567324113962	3.33858322339454	0.463319961432784	0.137262672609103
JUN	0.99855152696188	1	27.9137721349887	11.5664800831111	6.16658651361295	0.298541966385862	0.0490400572793361
FGGY	0.965671569217902	1	27.4306832191491	18.7335493383541	2.66415139495717	0.649261348269179	0.244786901554557
NFIA	0.999999566417032	1	27.1858073332171	20.0074802610351	6.62236264834852	0.069911821316823	0.0108042507163913
TM2D1	0.982173384483219	1	25.7937240493433	18.615860649078	6.13211801252059	0.37042785202202	0.0605022885274996
INADL	0.984878992657687	1	24.123777667612	8.57652449638523	2.27721590443766	0.634040872938286	0.271529821645397
KANK4	0.997801050942107	1	25.337929152073	0.700226378148202	1.56814326090475	0.699110328209156	0.454030266952047
USP1	0.965480438914446	1	24.4433914384086	7.11918644091221	5.44745146232688	0.234873385412875	0.0430554289983945
DOCK7	0.999996656775192	1	24.9883775638988	19.9542201821929	3.71490881299978	0.292017345337253	0.078893000487706
ATG4C	0.997250529710759	1	23.4030295608568	6.21907082099223	3.21255177145026	0.486434427427463	0.153249394335021
ALG6	0.999999925543603	1	27.2836098144132	26.2055310057843	2.99959695186768	0.243899827909148	0.0804700255429222
ITGB3BP	0.961609701823154	1	24.4327774180232	10.6013228033094	3.77390829664108	0.347232961315436	0.0943934190414426
PGM1	0.997822140573831	1	26.2667526517161	7.31663684290086	6.30803413201111	0.232960047928583	0.0372373441123848
ROR1	0.996389606651287	1	24.1927746114775	21.1548156072026	6.38893329322509	0.199230917176756	0.0312814058433575
CACHD1	0.981877851727049	1	23.3666291482297	21.3619891011549	1.92178774282187	0.687729201889594	0.365515387399758
JAK1	0.96233799602744	1	24.2446642617141	3.96306144445701	7.25920631948993	0.197435218082139	0.0272121455808767
AK4	0.970273700644201	1	24.8551309553517	17.975197760727	4.72580451141257	0.314224271815791	0.0680673083680544
DNAJC6	0.999965014875069	1	25.6839745577541	21.5729072308436	2.93655542038832	0.285706215406229	0.0983661306101282
LEPROT	0.999871259499618	1	23.9487641929224	19.7091778540729	7.69117096538401	0.287670715578313	0.0377480347557445
LEPR	0.999999997553507	1	24.8786362052002	0.463819677081833	3.36852193061702	0.484447465934453	0.151930040155402
PDE4B	0.955456306163401	1	22.1164953112967	3.69660322204324	2.51513202409923	0.85670016455673	0.34509183515514
SGIP1	0.759680973960599	1	22.0532855550545	21.7967392586141	2.06362301250537	0.742955252021507	0.378058167281764
MIER1	0.999825959686061	1	20.0960362964674	17.3120648644344	6.15762667926279	0.144527886838513	0.0234761284540185
SLC35D1	0.958027086833508	1	24.2839971514848	21.6416103927435	4.17391714829064	0.5353320693267	0.12851304535555
SERBP1	0.994808420144686	1	26.7641848796656	9.77878828113646	9.13083023010006	0.25909934823934	0.0283840827483118
GADD45A	0.998211550792729	1	24.0011048111224	20.1839536929536	4.76579833406332	0.367264471881641	0.0772010304994841
GNG12	0.996575855940849	1	22.3403794884049	7.77608709707	7.13321659889874	0.0934864677227854	0.0133391928075621
DIRAS3	0.997378227270007	1	22.7219335016771	19.0304721271748	2.29454711726528	0.715086233689534	0.320984530765884
WLS	0.999928951435111	1	26.9227652521479	23.0377693554887	4.04587758337842	0.126377857344511	0.0318371551509275
DEPDC1	0.982345622502483	1	21.9660425064609	11.1079528486397	1.68856847744998	0.850102253330056	0.504725116285596
LRRC40	0.996753224110813	1	22.6397087284593	1.43258845731617	2.9842433850328	0.390181510142461	0.132042723542808
SRSF11	0.975793410290787	1	26.0196849557598	10.1204016325718	8.59018117863824	0.371288773116227	0.0431894578007167
ANKRD13C	0.995587739237967	1	22.8265956085711	20.6981985597828	3.69750176864603	0.51257066254058	0.141267656705764
HHLA3	0.999413857866077	1	25.1681414935671	14.1683470737795	3.00306817249325	0.299679224782396	0.101247105949154
CTH	0.937720365390139	1	25.1789911128853	4.75447946992547	2.35678913701287	0.548464915908738	0.251611250120903
PTGER3	0.895175929344466	1	23.7364120977649	14.7463786198111	1.49922733096718	0.692530568464265	0.544763227704838
ZRANB2	0.999999996267474	1	21.2718086852088	12.6515758343963	6.80617095470951	0.140003758023721	0.0205327147799604
NEGR1	0.999922439424077	1	27.1540823650259	18.8750391508896	5.02090168495541	0.31494128786007	0.0639861241924934
FPGT	0.983677830823238	1	26.109844451427	7.88688954770058	2.82277691591869	0.50376617117882	0.184608250121775
CRYZ	0.981921367695342	1	25.7687001180117	22.3300984957563	4.71056650453658	0.372175182578446	0.0834082383370649
TYW3	0.999502094305001	1	22.3304453111366	8.65017540429951	5.73268934086359	0.178908487842744	0.0310792006098713
ACADM	0.546463279983306	1	25.2122965980789	22.3635836658204	4.58917410352297	0.399542866754307	0.0865518745633247
RABGGTB	0.93506599885809	1	22.7863154638472	22.1196995108094	2.58851563404998	0.839363252382531	0.324145102547502
PIGK	0.999805414189779	1	21.4043917671308	1.25053015001693	4.43605555986176	0.336503016190808	0.0759277251725739
AK5	0.993736409773674	1	25.5453784206805	0.905389581230565	4.24197521064022	0.25405135842712	0.0612584346284581
ZZZ3	0.98508388170866	1	24.1913255452556	6.1649643917604	5.24076166829968	0.243292285181121	0.0465297731518174
USP33	0.999949922497214	1	26.902032121676	15.3966808337708	6.1717732666204	0.166045361341984	0.0275068573439789
FAM73A	0.999210411009033	1	22.7019922711775	17.6324251027805	4.1568874943004	0.340374318554211	0.0822317380694848
NEXN	0.999999832271111	1	27.9897983336416	1.57302414270482	9.34303492088687	0.204192022614406	0.0218564557614528
FUBP1	0.999737891767879	1	27.777011815918	4.88209790987457	5.86387709040318	0.28722074412132	0.0488270238191181
DNAJB4	0.92071124957183	1	23.3569204714067	0.244387584466709	4.99306374214624	0.397939490105467	0.0803739985385038
PTGFR	0.999982598008301	1	24.0171799842642	14.0667712616337	6.46291287676107	0.256745284874019	0.0397047407263416
IFI44L	0.950374520805938	1	26.1346302726973	2.13664054846957	4.32444743352114	0.605724649573741	0.143589096769203
IFI44	0.999971495648536	1	22.9051705494023	6.81983011905224	1.8254140742086	0.493374956712293	0.293310694504998
ELTD1	0.999999401678132	1	25.8965855924758	6.14639503878222	3.04728987913159	0.269026874565051	0.0910796690747595
LPHN2	0.988211880528934	1	27.5444720636688	21.3033437416244	2.50191026938368	0.631910703618565	0.2553377391024
TTLL7	0.995149124127677	1	23.602238025106	16.2096512049009	2.45249469208667	0.581135912693932	0.241619800054663
PRKACB	0.995191491641306	1	26.1579963077829	24.7093142574026	4.19102013725045	0.370571756500447	0.0883059224949361
RPF1	0.999979322717291	1	21.9624620252708	13.7545444409363	5.62511557857835	0.1851590669434	0.0328678537512782
GNG5	0.939576970038735	1	25.982874709282	24.2394713798837	5.39825778340474	0.346525472952096	0.0643942400581354
CTBS	0.998763443672346	1	25.289543977201	20.9904003052012	3.94211815589756	0.394165337314637	0.100201724591436
SSX2IP	0.9937852462213	1	20.7478706115587	3.33173259591897	2.76228280175785	0.538474653052081	0.193791516558446
C1orf52	0.999999993086691	1	23.7713658433111	20.33921462304	4.76527467595547	0.251633436321053	0.0528602790277065
BCL10	0.99086822567821	1	21.8525903804146	18.8826956950529	3.18311541321569	0.348144484588137	0.109810278197989
DDAH1	0.995623184583196	1	26.2449917345834	1.3969642903217	7.83513901427762	0.117543644802127	0.0150234134878823
LOC101930232	0.999219051878937	1	27.3850801331945	6.56120893581776	2.2586127164547	0.584175498217919	0.257936541705065
CYR61	0.955994262730895	1	26.2018940480441	0.348534724872283	10.8134159053116	0.635137981675455	0.0590269598704957
ZNHIT6	0.999996905575859	1	27.9986154304422	3.97864223704471	5.53812519098934	0.235307245683137	0.0419592245527211
ODF2L	0.997583265617466	1	25.7479068692777	5.35406244822075	4.65203436290356	0.267113249985358	0.0575357191919467
SH3GLB1	0.930818261434309	1	24.3949456759058	17.2698362237987	7.04524810892524	0.135541470420385	0.019252471862663
SEP15	0.923128876945137	1	23.5588448853977	22.112366408746	6.04420904538137	0.496260085878569	0.0830418140756071
HS2ST1	0.998228366734542	1	20.9937744747037	20.179132757072	4.18613708276363	0.30513953252474	0.0728234844077538
LMO4	0.999999945135806	1	21.0600342255361	11.8926001619403	7.61397723925289	0.0499357045341878	0.00663992050530149
PKN2	0.99999989773434	1	22.755559343678	7.89040098322906	5.17152861605134	0.106450033785304	0.0206591261109015
GTF2B	0.988825321803786	1	21.8792448591844	5.22700589024568	3.43168393423726	0.423105092902146	0.125019444498406
CCBL2	0.996528194857282	1	25.159298503919	20.0736384622228	3.97756199704806	0.342056109802392	0.0867955299648925
RBMXL1	0.7135299870906	1	22.8927803972598	22.4622044277875	3.98839956026183	0.570812955563177	0.143064293167359
GBP3	0.993695133297758	1	27.1019068790778	5.81740139996746	4.39394348275143	0.455251449836341	0.104432740787931
GBP1	0.998630549437962	1	23.537103568092	8.88956128136636	5.55753952283299	0.371068172861515	0.0667022890988256
GBP2	0.999999501518724	1	26.7301170888652	20.0491667199359	4.56753338634196	0.0695934467007371	0.0144826882074838
LRRC8D	0.999231649875533	1	21.9996850489159	16.3850036914446	3.62109730059075	0.435085067090528	0.120196402779425
ZNF326	0.995349668556793	1	26.060751501637	20.6632748306716	4.9696067208326	0.364480741855032	0.072882521587256
ZNF644	0.998452200148875	1	27.4309559501959	7.2792835225755	4.96818209583463	0.250542597866788	0.0504264812057927
TGFBR3	0.998007982148952	1	26.4486222736818	21.0517347538985	5.42936350750868	0.139101339702312	0.0257816119740951
KIAA1107	0.999848672413551	1	24.612879107111	14.2516572187056	1.90289627268707	0.523398554570019	0.276130556214729
GLMN	0.914284706909521	1	24.4773146845073	20.4240416082794	2.10576007237934	0.44183331318228	0.211434992707817
RPAP2	0.999999998536446	1	21.6486121314914	5.86649556620303	2.863587610747	0.317396727063767	0.11184967606297
EVI5	0.998545919192851	1	27.5269711288838	21.7663416128528	5.62694895899188	0.236328690856032	0.0419629499413891
RPL5	0.99999999991453	1	26.1362808297983	22.1171338438708	10.1155849986089	0.136748458181482	0.0135284840737503
FAM69A	0.99388457640309	1	22.2159809707937	15.8179890134083	4.28716385122755	0.510730557862808	0.119867772877022
MTF2	0.999876461822379	1	22.226144583221	16.7582165979393	3.74373937240117	0.254803229288474	0.0692831336599397
TMED5	0.999343911166653	1	22.2501544642013	6.24913064289192	4.68336057124496	0.193362263360377	0.0418003844934978
CCDC18	0.99693315699013	1	22.1505861163145	9.21285012809992	3.45318637896428	0.167731215629489	0.0486211135688698
LOC100131564	0.975746766755549	1	27.5390065221145	16.3014290451705	2.36116968655388	0.552087188514323	0.235585687169849
DR1	0.936186075753927	1	25.5356553496489	2.67775202070805	5.28840338902748	0.209698793101023	0.0396992601036613
FNBP1L	0.99682346712739	1	22.236645592946	16.556020737233	5.16368494632548	0.263059560294375	0.0510073825709278
BCAR3	0.879269654233273	1	23.0421586775411	3.14342028249086	4.83772727778572	0.40334909673607	0.0847341053764036
DNTTIP2	0.998146044920541	1	23.3313630217593	21.8621066301909	5.75394998011459	0.213688636159001	0.0370169149286325
GCLM	0.966023257757433	1	23.3834973454324	10.4457436122877	6.44911042380843	0.416385828990703	0.0643565858644694
ARHGAP29	0.999680290348627	1	23.9152344855923	11.22841684388	6.49762468177413	0.269547869677436	0.0418631268349501
ABCD3	0.976663844336228	1	26.7112082413276	5.63492752910749	4.13606597149461	0.345845478471777	0.083994094417539
F3	0.999999995658606	1	21.4213600533929	17.4967655531551	3.45789307732235	0.155000579720292	0.0442608135950143
CNN3	0.973828964539022	1	24.3675012347113	23.5868051617123	7.32393331971076	0.531934529688623	0.072792659516082
ALG14	0.972122544220599	1	23.5854983306576	18.9181424539593	2.92505404301745	0.787884654623252	0.272719027024906
RWDD3	0.897230744087817	1	22.2348850118738	20.2652043225107	3.11997350015425	0.511079280482268	0.164392636625469
PTBP2	0.983496928741837	1	22.7590864558408	4.52760728094962	2.21628652236808	0.622491210468925	0.297440587151139
DPYD	0.973598792226583	1	20.8958657144985	0.144167777675558	3.85508865023322	0.220539148750565	0.0575312632634992
SNX7	0.998974946881574	1	26.5768156081095	23.0780455729662	5.69340409904315	0.512515700418941	0.0904124369750805
AGL	0.997826846523131	1	22.7700073390863	4.65428814240652	4.71019359554093	0.278234794984284	0.0580461674379225
SLC35A3	0.756895443895083	1	22.3659884983714	0.869439831764839	4.83962803642573	0.298919605391426	0.0619804762938038
HIAT1	0.997563228051241	1	22.49909334418	22.0391549941752	5.01637464113512	0.356562831509446	0.0714231410276828
SASS6	0.999999984352608	1	21.37461821676	12.8030588438916	4.1920861970673	0.184918477788169	0.0436558282962287
TRMT13	0.993959462720335	1	27.0804354776224	26.2863058336874	4.01417771842671	0.384147153185422	0.095303688414944
DBT	0.976411669469566	1	20.4589276564452	11.8431543240116	4.86667135127282	0.250834889359177	0.0515943215835154
RTCA	0.971839289009138	1	23.7303350949673	8.06847279470499	5.26487621355869	0.212325428534474	0.040467598598818
VCAM1	0.961796157320173	1	27.0071030171197	17.287707861162	2.63110232253638	0.726911655552496	0.433170435971201
EXTL2	0.998513471782568	1	20.650206221562	4.95520842093521	4.59063124806036	0.160689268493827	0.0350859475946541
SLC30A7	0.930881410631647	1	23.6753444576413	23.1626154552081	4.45678282519729	0.461884315939559	0.105373866313594
DPH5	0.997909566228495	1	27.4029416440262	12.3406059335452	5.19313842847781	0.233437001298032	0.0450145078747593
LOC102606465	0.963776467261576	1	23.079233028899	9.71898360515779	1.65019931331062	0.741659853866389	0.454792858734962
S1PR1	0.601480678509356	1	25.585253680083	25.1188802922967	2.28729605949843	0.673946571737047	0.314643577941206
COL11A1	0.999999987432717	1	21.9123291532401	11.0382878000488	7.71700366775062	0.272310287996837	0.0370244826551396
RNPC3	0.85019395013505	1	24.0479332683032	22.0332123059632	3.2498794789319	0.375457540588861	0.118752021015379
PRMT6	0.982274302801424	1	20.76662234709	19.8579016997794	2.63427386404574	0.422543699448682	0.168764280859188
NTNG1	0.947382690302654	1	26.5179814225905	12.4882522178402	1.85925854727015	0.574551240673597	0.349234496976437
SLC25A24	0.999980838561088	1	20.8375688345848	17.8422026248427	5.44175210757744	0.279875844613812	0.0515887882543853
HENMT1	0.883435654536511	1	26.5896827898263	18.768198780632	1.89866782715468	0.597140174748505	0.344202011468549
PRPF38B	0.999911969123549	1	24.3740855398055	15.2673848639639	6.82386634063948	0.295308027567208	0.0433480554226695
STXBP3	0.999999999294621	1	22.7219262774289	18.0092015498687	2.88358241215842	0.304587182840149	0.105545101343148
CLCC1	0.88269606936416	1	23.0600567159183	16.5683583558401	5.04684744869401	0.419380476232936	0.0828827766809555
WDR47	0.999991938546383	1	21.7981622287612	10.8796862158832	3.28718138483385	0.274513009330081	0.0825174349757109
TAF13	0.994427893831156	1	25.658201019965	2.51702824146588	3.70648485631781	0.637234761787317	0.17231052545668
TMEM167B	0.997125428835267	1	24.0763677333811	21.223201467441	5.91659497982121	0.379994277449799	0.0642427190442484
SCARNA2	0.999999931740466	1	25.0567217701855	14.8043466488938	1.94418457933228	0.444183353899108	0.22983403746678
SARS	0.974239815592994	1	24.6062999253262	10.7481131931605	8.53972414063153	0.411940371775779	0.0481490890426744
PSRC1	0.999972640429752	1	22.6920233712515	12.1061447661007	2.46586248625911	0.622136821795691	0.251796035913862
SORT1	0.998943390460765	1	25.4227074999462	24.3976750266856	5.79794304816181	0.285242561036378	0.0489274926267175
PSMA5	0.997103118191352	1	23.8943930675556	21.1884917411447	4.02871022222923	0.642947483362156	0.161764099545601
SYPL2	0.999651543204254	1	25.1677697830107	18.6609253165623	3.00112878136566	0.230070061363584	0.0753377353130344
CYB561D1	0.999872129047584	1	23.3145752703286	15.5887601833334	4.7488478157664	0.207800485340362	0.0440121447881804
GNAI3	0.84406608518116	1	21.6925883075259	1.51362032977602	6.32160960132253	0.194014375527531	0.0306051610680691
AMPD2	0.999999999754193	1	22.3536947397532	5.03643315839879	5.24757165525541	0.0539471324461863	0.0104166423000016
GSTM4	0.992307023009074	1	21.8957201782592	8.94559924884654	4.3302349155451	0.295131587003904	0.0681324162363958
GSTM5	0.965651208785535	1	24.198105233329	14.7282213925715	4.56874118046886	0.352853673276913	0.0858627561983372
GSTM3	0.999999996897796	1	23.8665649416333	19.8268503645135	7.02613167377423	0.101764242865681	0.0145358065757239
CSF1	0.783970665487123	1	24.103267611151	19.1285246119676	5.3510332407363	0.649342281814737	0.12240004285824
AHCYL1	0.998099005426916	1	22.6816031151766	14.4658402496672	8.70680233775482	0.102070199648572	0.011719941725537
STRIP1	0.971648665077912	1	24.4919971535139	5.03438574496493	5.77292179515946	0.291314339760346	0.0504147008392348
KCNC4	0.999254165576552	1	26.918504030275	5.9222458488144	2.48546455820804	0.373518015956146	0.154198846784367
RBM15	0.990466681309062	1	22.8836473926212	18.8212671968516	2.93817590113158	0.241881970969238	0.0831239196601086
LAMTOR5	0.99995714982959	1	24.5784334225949	1.00643041802543	6.0866950021867	0.301653580514364	0.049869320988827
LRIF1	0.998827742827558	1	22.7089371996595	6.23403674471987	4.30624163031275	0.294231742449594	0.0686532555606681
DRAM2	0.999990485618924	1	27.7996305561543	27.5920712964962	4.20230344757179	0.463288424308118	0.110500363018513
CEPT1	0.998949354820903	1	26.0531596332723	15.5237666601941	4.15581554320594	0.356350921322934	0.085540966108591
PIFO	0.987942151556949	1	26.2024363993631	20.0396956720311	1.12812528059494	0.706329519679275	0.642255693995084
WDR77	0.998198248334048	1	23.4685334263265	19.8794531012995	4.5776371452164	0.316046056945899	0.0691082004336104
ATP5F1	0.988177580444639	1	27.0517067425896	20.6187224060512	6.28195228286201	0.14989658306014	0.0238882079159753
RAP1A	0.978404613819878	1	20.6169166567052	3.17629192342443	5.12440543520775	0.525034008000118	0.102362495658114
FAM212B	0.999999997152622	1	24.0967410028125	19.3419001082849	2.6491962047284	0.289200216745731	0.11829576725873
DDX20	0.999999948806797	1	20.4347245757049	15.6275666708415	3.57356192039043	0.11400784202272	0.0312183549008627
LOC643355	0.99908338425799	1	22.5706104767889	11.8103805980725	1.79888534262286	0.53812138538424	0.322388089923188
CTTNBP2NL	0.99987633417507	1	26.8326310915233	8.61380290506808	6.61666011792884	0.294088784327821	0.0444084175297247
ST7L	0.884293142775132	1	23.8295259519447	6.45851592972372	3.23913755711595	0.436875706794115	0.138886586451994
CAPZA1	0.891046884561111	1	21.9199510330583	21.2180209742007	6.82349657722129	0.287239441554442	0.0422052039015566
MOV10	0.973547533185396	1	23.4082915397576	8.90879189865661	3.61003050135188	0.561716266666133	0.154597550134931
RHOC	0.998408795130401	1	26.27113283024	1.85086883923773	7.67009115768929	0.0770008070490321	0.0100324109040691
SLC16A1	0.999999412679275	1	20.3678455237862	0.249422068414904	7.30291434087543	0.0969771143318628	0.0132626936159984
LRIG2	0.979383579092604	1	20.4289518224242	2.77295389969743	2.13864780977506	0.335710405790719	0.156809417249219
MAGI3	0.942541375328895	1	24.3580320622713	9.59136099534162	3.41512437415885	0.497504800800616	0.146992914592936
PHTF1	0.999337652899425	1	27.9445433111794	9.12741354287959	3.04818254676095	0.535121371861302	0.176073141274958
RSBN1	0.924241459976768	1	25.3639761545685	15.7822767583725	4.85921468634482	0.263966185197548	0.0545073548369532
AP4B1	0.99986560712347	1	24.5501856587274	16.6899061589091	3.19463865599881	0.424562076960596	0.13402787200164
DCLRE1B	0.996857135713992	1	21.7819644451415	14.0452234794369	2.12160091493444	0.558337375681787	0.263691121211588
HIPK1	0.831610849983673	1	22.6687805717059	6.43382274916474	5.35770140156977	0.369467228765619	0.0690042086650428
OLFML3	0.685714740633805	1	23.9293171685727	7.09988143324739	9.33766324465503	0.249003165931695	0.0266089351327035
TRIM33	0.97929032493565	1	23.1312083215324	17.1633854553973	4.7393810220078	0.32844562225266	0.0692714191353509
BCAS2	0.999657926020527	1	25.1711042538089	4.71954729830756	4.13413775916945	0.40670027215653	0.0973953120668619
NRAS	0.998821851735362	1	26.3028519147852	3.76374222356522	5.49339479729986	0.48025672016662	0.0887787296092211
CSDE1	0.999925320474473	1	27.8811825510438	15.563983603193	10.7540771949053	0.0648483815954821	0.00602936143631908
SIKE1	0.996379791282616	1	20.0086609074574	0.45664351984295	4.08467583982122	0.430417670457915	0.106200218326661
TSPAN2	0.957136430005883	1	26.8207683599275	1.39342526223406	2.37222581433099	0.827817057096749	0.349677748659956
NGF	0.999940982770529	1	22.166908941807	15.7318456301079	1.70211500717466	0.442994747873479	0.287645006268817
VANGL1	0.95744909343858	1	27.7174123352687	15.077475862331	4.18690791840879	0.374489572614608	0.0894349598731552
SLC22A15	0.998685013951211	1	24.608444676703	15.0232622212798	2.95097373905106	0.534990796115505	0.180262157943631
ATP1A1	0.985578046265425	1	27.0745211695584	1.4250652856968	7.59194888937738	0.267123890927568	0.0351948212209361
CD58	0.750448803481395	1	22.9146267896644	19.2531916681574	2.10743503373324	0.692278333232338	0.335093444004626
PTGFRN	0.977817132279747	1	21.4816584014096	20.479287241414	4.6020444379221	0.287426010302089	0.0625666472397462
TTF2	0.983331496427033	1	22.5480361660616	15.9587033599452	2.8068001946419	0.422313843808904	0.150730611141862
MAN1A2	0.997181599858123	1	22.5213201950513	11.6994455446348	7.21212689242954	0.279945266891502	0.0387847576041927
GDAP2	0.988308169415134	1	22.8053294802049	19.561591803873	3.35670879949836	0.286393293992066	0.0859488644293272
WDR3	0.999996692908876	1	22.9400210249775	22.4449760440814	4.36884329241284	0.227981536191302	0.0522976103920914
TBX15	0.999999088959966	1	25.8009288972495	21.4969061299634	5.93743173731528	0.0678275108122534	0.0114616663058642
WARS2	0.998681752780309	1	27.7295644854608	20.4587610337867	4.12757145383825	0.395444931608165	0.0951463050788564
ZNF697	0.742676598146715	1	23.7382814440313	2.16730660249374	2.87810423591189	0.525494892878474	0.182129852050097
PHGDH	0.775740803538611	1	24.9871788751687	14.1071563279101	7.0239223637944	0.221231748180935	0.0314965391960208
NOTCH2	0.947875415219656	1	22.9741811617519	18.8781628857739	5.38804460889001	0.389780773426006	0.0724339049160423
SEC22B	0.991949643809085	1	20.522993511876	20.0918286065275	3.58901062747265	0.578601834365558	0.161308462056517
GPR89A	0.997567767181683	1	25.3308209905259	3.86756784021828	4.41122960966106	0.249034738369949	0.0561639587938287
RNF115	0.989710126539717	1	24.6952906673458	9.77236166312959	6.35779884914985	0.177948339818595	0.0279981702303528
POLR3C	0.837801497211082	1	25.3014054423302	5.79634874007907	4.70523645156633	0.456470230458798	0.0969104205198286
PIAS3	0.794473172878903	1	23.6553949267352	5.6344838200154	2.49784700910937	0.798458252013875	0.32343258962259
ANKRD35	0.999853011402368	1	26.5162415720761	20.182925419502	3.88527580980621	0.396103267049683	0.101635572297246
ITGA10	0.993973031918022	1	25.7758376340182	10.2836736751623	1.74412460867593	0.657986965902852	0.395099889233822
PEX11B	0.845036552541913	1	20.7028582992008	20.0279145625233	4.86215898142523	0.360457092520013	0.0741751886235515
RBM8A	0.992819250539133	1	24.4211473656045	4.07494649998433	6.89205367183996	0.141421374609941	0.0206134627937809
LIX1L	0.968732817012622	1	25.2481802285573	24.7189440671208	5.79764171835	0.671045964148832	0.117541235816137
POLR3GL	0.999992863641521	1	20.0202248726484	8.34901443448926	6.49384252197088	0.164875107932562	0.0253928275385056
ANKRD34A	0.968905939904187	1	22.9880903191408	3.09952600272136	2.31881076785381	0.721012947200319	0.325175707006757
TXNIP	0.998642067835969	1	26.6845406564826	20.7447304173502	7.86365764885169	0.166497857903867	0.0210822995170294
PRKAB2	0.998669651592581	1	21.1991392388349	16.8739158065124	5.52971312857452	0.277161981714516	0.049919571780236
CHD1L	0.999974559132927	1	24.559119250979	7.2159846905424	5.62839424526126	0.167250073787588	0.0298814733792827
PDIA3P1	0.986175755117126	1	27.0038105215642	1.38186398237806	2.1868497297652	0.614726665218037	0.281801837295771
BCL9	0.999497380795304	1	24.2909101869612	0.0674080848817951	2.46412082056006	0.275243997597201	0.112207970348073
ACP6	0.957006532174315	1	26.9420604381467	11.4927581341892	1.51312745955861	0.9978268174908	0.678908715693838
GPR89B	0.999586660747888	1	24.6774587045996	3.03865353291318	3.0234856519857	0.426500505158199	0.139921653843781
NBPF11	0.997702318499608	1	24.4650047801036	19.6645597403561	3.14070735098791	0.972303075348478	0.306360111141495
PDE4DIP	0.994979051012962	1	23.9117679790334	7.7755112093698	4.46499388827722	0.294828700984729	0.0661710906801093
NBPF9	0.979362163741487	1	24.3438307120736	3.33932395153069	1.51933373192089	0.377960171359358	0.313757655771551
NBPF19	0.999982044441766	1	20.6740330582666	17.2605110155566	2.80225697293509	0.626035740516497	0.22045786713854
HIST2H2BE	0.997994354885182	1	25.9636291489033	15.7727086061683	3.64189979130029	0.579033993912613	0.161382855256956
BOLA1	0.99998962015417	1	26.9903653648209	17.6018910316545	3.71458545899273	0.433477189036563	0.116564257266844
SV2A	0.957658036502814	1	24.8556992700988	8.48685868290978	4.40198663798085	0.292790201716507	0.0663715955363935
SF3B4	0.983691775174097	1	24.0688826888647	3.46619635983968	4.1159552092388	0.357486947381883	0.0876293458705388
OTUD7B	0.998169218424903	1	22.7202234501382	7.89247778054772	4.48087092895928	0.314207863198342	0.0700309229246175
VPS45	0.959001097811423	1	22.8512265845288	21.1774190063725	3.84393638358503	0.476983293128564	0.125370198879761
PLEKHO1	0.999998158272214	1	25.0614077111188	0.908581543307993	6.78033519262788	0.0893046311878798	0.0131899744802288
ANP32E	0.986214257643411	1	22.6093384610392	11.5425596058712	5.13866510854347	0.387489133689867	0.0752656489579556
APH1A	0.845840000610927	1	24.786785209972	18.0584879452222	8.24764797760959	0.195188081467615	0.0236714782470018
C1orf54	0.94489296797593	1	20.252112247139	3.63448006355791	3.58425296536797	0.580413758035806	0.162412741081997
MRPS21	0.91289246784655	1	20.7048647219668	4.8446867057552	7.56158656403492	0.120586177098995	0.0159588418058937
PRPF3	0.999999970603689	1	20.6853488584906	0.183186036811929	4.37699127960167	0.160302858053714	0.0363562746038999
RPRD2	0.999804409474592	1	25.3278560973872	19.7804428339778	5.29123614928045	0.13734504172417	0.0258938524536972
TARS2	0.998701698525691	1	22.3676895973827	10.7578722498316	2.70747713495667	0.420694860411033	0.159931836897356
ECM1	0.999999999984505	1	23.4909236679299	8.73184847005457	5.49649100635822	0.114762356857603	0.0209876171647782
ADAMTSL4	0.99841683644157	1	20.2279253193035	15.8350346935825	2.6956598936289	0.479051864601791	0.180371492793104
MCL1	0.944951735610817	1	27.3030348952628	19.5688612719829	8.99418038359868	0.350361927772379	0.0389635236398974
ENSA	0.931491846355135	1	25.0833162062991	21.1031969987857	6.38842949727317	0.252619482139481	0.0396281744434138
GOLPH3L	0.980974059178123	1	21.4837482122987	2.52897813160453	4.98896278733255	0.248106817624324	0.0497053027812176
CTSS	0.992159459458308	1	21.7783717909633	2.88475306726166	2.60360193737334	0.774334847912602	0.29787434812651
CTSK	0.999965261795086	1	22.9768400776272	3.92450635483782	7.78904822215974	0.24492374557271	0.0311276148915648
ARNT	0.99588999441051	1	26.86511878636	22.403927740477	6.07898592816978	0.225426346247705	0.0370891823831101
SETDB1	0.718230429316512	1	26.7890857849016	18.0118305306542	4.80987334198717	0.447489780695008	0.0929392369632192
CERS2	0.993503344160564	1	24.0578354617283	21.4610005805738	5.43648518479074	0.767287539415317	0.140174443322543
FAM63A	0.999968443381613	1	20.2888362729558	4.04155336468543	2.70089088898275	0.467312379688263	0.172579045956463
PRUNE	0.99988170824173	1	20.2666671469967	3.88759950622785	4.39322923146248	0.424403590156082	0.0969210814389237
C1orf56	0.999958166502813	1	24.5265596523469	19.6593749825419	1.78859785146681	0.459316657480098	0.25730299747614
CDC42SE1	0.998371377884987	1	26.4292910941826	0.737551642381136	3.57651846993953	0.233638325455026	0.0654507611870293
MLLT11	0.992954867578763	1	23.8163505852815	5.24538784765794	3.0852356861534	0.390396360348421	0.131365623439922
GABPB2	0.99948510649565	1	22.950698838668	15.5096136695843	2.93931416093604	0.371711563016393	0.129747595848666
SEMA6C	0.728687499467553	1	21.5407685800491	8.99372668281685	3.22356038602531	0.498258250693941	0.155138235272385
LYSMD1	0.999308387031106	1	21.8130582041424	12.0686439460678	3.0605724720484	0.325887517426817	0.108738328888917
SCNM1	0.99999956202567	1	20.2762689809799	8.4735877281422	1.7175339819917	0.164807957138414	0.133247564456141
VPS72	0.889047091349539	1	27.2330891603069	15.695250314494	5.61846179581886	0.367115071276216	0.0654020481767595
PIP5K1A	0.999383647621231	1	23.2263934918597	8.64440697652996	6.07249154476415	0.278855319257011	0.0459389683482506
PSMD4	0.993790868163161	1	22.1652921599894	8.87685825651008	7.54453291233192	0.172352742113328	0.0228344225413471
PI4KB	0.949548180650564	1	25.3394472543798	16.4107494302054	4.38667620707479	0.357039382759695	0.0824966874056586
RFX5	0.913801811898624	1	23.2090897776905	16.0917918809852	3.00185107918721	0.488808173373418	0.164483762979392
SELENBP1	0.999729522211753	1	25.5395180501837	22.2217193388356	3.6082812275755	0.316627468980886	0.0874536495294175
PSMB4	0.923149759741899	1	24.6832835475667	20.4034826503306	6.71588030857602	0.312972559699119	0.0467104515023162
POGZ	0.999932499957773	1	26.3084456672764	12.0476814600682	4.68483228984712	0.225780911854021	0.048428004699205
TUFT1	0.989447439634332	1	24.9646681011987	16.6602637033214	4.01346368269371	0.423666704209656	0.104760473876512
SNX27	0.999895525816583	1	24.8626871382352	20.7110643731738	4.53530061578444	0.268614168202009	0.0595590595239973
MRPL9	0.999977542573202	1	22.3355545767451	17.2843566190931	5.19635757239381	0.128659006486063	0.0246900639620883
THEM4	0.881219213378497	1	24.0885570771048	2.31142253772635	3.36170083434661	0.577275489282772	0.171880641109858
S100A10	0.995919115442548	1	21.5475006972769	3.63284458181644	7.40860945681011	0.295039040465159	0.0401902024417142
S100A11	0.999066242955776	1	27.0587872256386	1.31645713367621	8.492811152113	0.129698307128452	0.0151951004235164
S100A9	0.999966601372415	1	24.3055981312265	3.7324015476031	4.51001672977327	0.26534631814014	0.0590202768140626
S100A8	0.965866154243693	1	26.6423088244727	18.3349177179844	2.25548871663552	0.66914626645048	0.309419319925724
S100A6	0.984895052755282	1	25.1207983922301	2.78322758210243	11.7348836500962	0.239458655644443	0.0204557512063118
S100A4	0.999871472254948	1	27.0735426850973	9.62821729743121	10.6623941961456	0.156425921453452	0.0146021781963546
S100A3	0.992955369242167	1	27.1693241707589	14.4291583244901	2.91317336040426	0.390552592881764	0.134733434692236
S100A2	0.99999428833815	1	22.5124556576995	21.8165514065917	2.83946374384456	0.480982309128707	0.16766901610709
S100A16	0.999999496513297	1	26.7237312022086	26.6736354816307	7.72246103736608	0.0611993851572681	0.00804164109317297
S100A13	0.970051620950509	1	24.1122387181616	9.41162294093669	8.9682033691461	0.242040450207189	0.0269435054391713
CHTOP	0.999818151952036	1	24.5133946572067	1.93501833124649	5.68786142873647	0.145104363796704	0.0254683654447433
SNAPIN	0.972421752070992	1	27.8984698254412	16.7099173779913	6.28184743531116	0.260635631434232	0.0416119646240485
ILF2	0.974506253093491	1	21.3585884728796	19.4195827981467	5.6889753801409	0.158760410867222	0.0283108852900054
INTS3	0.92181665925148	1	26.383136167338	12.5657841220236	1.81779189083642	0.823060445119545	0.456457552799215
SLC27A3	0.892326308457878	1	24.4025262846041	14.1006525671245	4.99681892660918	0.266675166745287	0.052503396615844
GATAD2B	0.886843765565755	1	25.3444721030924	12.6337340857373	5.20503413254247	0.226546523217082	0.0436276702756882
DENND4B	0.999720129285722	1	22.9139661520588	16.1218460496237	3.4909209527165	0.17685088511263	0.0514003300638045
CRTC2	0.945692170471429	1	22.9541781870483	21.0125541070797	1.49762529051203	0.763337886788901	0.524749618811468
SLC39A1	0.954178251250743	1	25.4863725270024	22.6371107998117	7.00464570101203	0.135109445184522	0.019266141566357
JTB	0.999837810534879	1	24.1864733892239	21.7993351885764	7.36175261519619	0.146297920663023	0.0198510079189883
RAB13	0.948384171899724	1	24.6689033015206	7.99851167274795	7.81223650147393	0.365983546676096	0.046759333054525
RPS27	0.99950141490146	1	20.0141581475716	3.48324541154098	8.93569837666441	0.160387616883331	0.0179491528563483
TPM3	0.996366204709393	1	26.7197914870175	3.98223774378865	7.51870793475276	0.30133884806505	0.0401039893332648
C1orf43	0.985834092743394	1	24.4859022994522	23.4952699615784	7.13418526163955	0.529371218894172	0.0748455380464955
UBAP2L	0.983818423269706	1	25.8703400356516	15.951917327557	5.92359755985795	0.152558843057336	0.0257401586279501
HAX1	0.987611072866256	1	22.4899522616919	11.6788996729576	6.42521977098199	0.13987023343121	0.0217707973341673
ATP8B2	0.926375406105603	1	22.6482995063254	21.1191461657624	5.39868172282573	0.345439184200044	0.0640488996383938
IL6R	0.999999547445194	1	24.5777490609202	19.4153286189859	4.45635137742047	0.264832253473547	0.0594269377481448
UBE2Q1	0.998394559280924	1	21.1743108985256	6.8929645579922	6.15943681286563	0.239319914285734	0.0389156569179642
ADAR	0.727012384814637	1	25.9248952133119	20.8535892608874	6.39132363303169	0.262731452467335	0.0412090388352121
PMVK	0.993492250365947	1	24.7187766258918	8.06537712133157	5.58857389129781	0.182696862601952	0.0325974622805959
PBXIP1	0.998725448655112	1	25.163838384475	18.4826333260183	5.83291335243736	0.20407967593235	0.03496012420991
PYGO2	0.983279201884293	1	27.3638786032486	17.5569782468837	5.6259968431192	0.179339589302	0.0318762720451853
SHC1	0.998226829913742	1	24.1782415383938	19.0507485641872	3.75443831493595	0.371333365253266	0.0984370050236695
CKS1B	0.965844972345866	1	27.2008655412152	18.1962420914195	5.09479378624888	0.655860440116204	0.130411162701062
FLAD1	0.927008269239126	1	23.9526524793613	10.6052315631966	4.06223933700014	0.368665021595683	0.0909026229790673
ADAM15	0.999955444467341	1	21.6856964325966	15.2041599012591	6.01557013186493	0.203849020257755	0.0340483774857396
EFNA4	0.994457506666062	1	23.0845819574362	3.92169878826279	1.70603510393555	0.6650368003731	0.395553718768462
SLC50A1	0.994581478449609	1	22.755361926828	5.86552396350945	4.30921169177226	0.423133161456465	0.0978574593529207
DPM3	0.999308049370303	1	26.6064053492634	9.59101996905476	6.62978405497739	0.222019189486217	0.0334883160967828
KRTCAP2	0.999999987617447	1	23.3903141251827	3.55705746673357	7.51282670577255	0.0923297069800829	0.0122585727292045
MUC1	0.950462909884507	1	24.1702144476181	18.7290733605664	4.17446628416828	0.449687541719727	0.10794190752248
THBS3	0.993427839891927	1	25.4484711927209	5.2849120126935	4.24611467527323	0.350467448336438	0.0826507849691409
GBA	0.999946377576302	1	25.8722012017268	18.2835151502988	2.35570088723715	0.410787209283034	0.174978649244088
FAM189B	0.994629621422975	1	23.3125849729968	20.1714108276339	5.43748948022847	0.167328005838684	0.0308027490437608
SCAMP3	0.999465467246759	1	20.344953274796	19.6114398269986	5.4680700266591	0.246442444383613	0.0450437588712547
CLK2	0.990555979483503	1	21.0319021793372	20.5694951590408	3.30855266372439	0.494750544035771	0.1493358130959
FDPS	0.999999968776484	1	23.1351386978583	17.1909590772399	2.84451632799034	0.355111439743636	0.12730678481
RUSC1	0.985353171092718	1	27.5273624292734	11.4310814398022	5.11202928409848	0.419246363685967	0.0826068875385696
ASH1L	0.999692465143774	1	24.1670646058398	17.9088618613463	5.82940251080811	0.227628680352131	0.0391165096687358
MSTO1	0.979697157457186	1	25.9135374762624	25.120920789017	3.1035733082997	0.575395042610195	0.185197276642745
YY1AP1	0.971456180916976	1	26.3290052440332	18.2629630824036	5.64812023248873	0.342200043148184	0.0606339149861816
DAP3	0.995083452338196	1	23.9529928913681	22.7870203859175	5.62947337938463	0.284157910244211	0.0505216474009497
GON4L	0.833758813619119	1	24.7685643507991	13.9236517078062	4.71823682864285	0.551757159027902	0.117176106918487
SYT11	0.997818472116447	1	26.1088674883888	23.338265387505	5.36448161476229	0.247306811545089	0.0460648740933187
RIT1	0.999017652445415	1	25.5820344336654	12.8263654464703	4.65685006446172	0.324162215058089	0.0695481485229034
KIAA0907	0.722075338075357	1	24.4417117524227	21.3141978669572	3.20142378883253	0.714291824987377	0.224082952002145
ARHGEF2	0.99272015242515	1	27.346569880435	17.0834054510673	6.20285468059384	0.396672508965287	0.063866217145403
SSR2	0.977892380927696	1	22.7771334041799	0.882292323970943	7.55808933859216	0.22846400826575	0.030215391904122
UBQLN4	0.999977631111642	1	23.1089509767896	9.49948133767616	1.9096093829976	0.545401248190821	0.285773900911429
LAMTOR2	0.999696982661541	1	24.4242942815596	6.11270190724309	6.52627881635701	0.103035288909822	0.0158964880503061
MEX3A	0.90915769990588	1	24.3005509381366	16.6046914191706	2.12992842026572	0.567950374007651	0.265693232128963
LMNA	0.989624609005508	1	26.4446238453858	11.6511246931679	10.1682927144458	0.251067949885869	0.0247211833475439
SLC25A44	0.987033477424004	1	24.5642948689674	17.5151781864528	5.21617731868261	0.191262733489609	0.0368374834125747
PMF1	0.980959162859096	1	21.3523895079312	5.96719368109924	4.07326908967454	0.423494518809753	0.103866891112857
SMG5	0.999897057134494	1	24.2012530639445	19.8296959126689	4.9185362972025	0.282096125275016	0.0573582157486895
TMEM79	0.999738036819575	1	21.7590227751653	9.80537573160009	3.37550076129217	0.357034923112825	0.108012543663779
C1orf85	0.846054173402531	1	24.5511852387487	12.8269386793742	6.65666908503287	0.181814220734688	0.027303124585547
CCT3	0.995483887230731	1	23.106370531406	20.6198228770225	6.87546249587191	0.171739586099906	0.0250104616033731
MEF2D	0.999735439135473	1	23.2082527323675	21.181913377805	5.53628351223278	0.373023544166841	0.0674389987970835
IQGAP3	0.995032876761313	1	24.9790664025858	12.7877674587379	1.60558464237887	0.819228940582321	0.573025287594225
APOA1BP	0.999897730978228	1	23.6497235363551	19.8280756492212	6.14481910511289	0.145822642457146	0.0237386891862162
GPATCH4	0.999885650490465	1	22.4179871930528	1.27612518884615	6.2192488117873	0.127512982192979	0.0205254071675761
NES	0.992861120990377	1	26.5194269069889	18.309920708944	3.22479253962038	0.515686843459192	0.237712617418032
CRABP2	0.97178811653256	1	22.87102708695	21.4743387134704	4.09540046583974	0.699039856681449	0.188024568493955
ISG20L2	0.957498679461654	1	22.6647913390608	9.07673668430463	6.49335723750752	0.43768412139313	0.0674415658395501
RRNAD1	0.999994704356969	1	21.8813820273148	11.2262107552738	2.57246046788909	0.56050104106891	0.222527189655486
MRPL24	0.985619144786131	1	26.4119090938846	8.20951007703254	6.5478076073577	0.204831260811136	0.0312973179264633
HDGF	0.931267584372816	1	22.2145827796579	3.12613012020561	8.23823518033956	0.151718890057716	0.0184208374914068
PRCC	0.999874418923834	1	22.3098912629269	10.881069075037	4.23586781886248	0.165727379195037	0.0391780279644966
PEAR1	0.999490716914223	1	20.4284200239669	1.81952392858799	3.27781118811954	0.311246218422237	0.117703529327533
ARHGEF11	0.893066117233701	1	24.2441494809526	11.9951433850095	4.55364383275875	0.587804099811871	0.128907395602323
ETV3	0.977127113131553	1	24.9669466670115	10.0493608181905	2.1217192040154	0.509148191774442	0.242277309995953
KIRREL	0.999913643541096	1	20.97829271175	12.2689628085479	4.63222226774992	0.262633734819914	0.0567156738610945
IFI16	0.931683550229794	1	27.4883187332772	17.8318230739327	6.5018460049308	0.232146794578742	0.0357041310308493
CADM3	0.999998743821359	1	25.861224697338	16.136566616088	2.81145754961884	0.367605915191068	0.144192827649191
DUSP23	0.999984922525654	1	26.1625658384331	22.682405834264	5.78437617445164	0.240968282016388	0.0418549827440532
C1orf204	0.999994289766344	1	22.6878192674665	12.9153628769359	2.22560361463996	0.648532993889175	0.305267555487042
TAGLN2	0.999999999999076	1	21.6094714415197	0.529923987897337	8.48677735815906	0.133661671068644	0.0157407374224909
LINC01133	0.999191212664665	1	27.3454913580733	13.9792616270914	5.31924914986332	0.374349371189229	0.0725788794486708
PIGM	0.679129181975224	1	23.2366466207207	8.90925948666414	5.77609896729516	0.369390230236485	0.063882508869653
IGSF8	0.748922358036847	1	25.2471468872286	20.2581595535218	3.48446961895091	0.507948002617746	0.143167102303286
PEA15	0.9999854273923	1	25.772756335423	5.9332838877635	9.22130432777196	0.140748281739362	0.0152615147969046
DCAF8	0.999954121241932	1	26.6005862544121	12.5004532530363	6.52202499159033	0.12525174375957	0.0192235018853362
PEX19	0.739532590009076	1	24.9357147375072	3.35898068756551	5.10810643015976	0.290919851588519	0.0570122334808423
COPA	0.999954909663374	1	26.4951506960658	13.3662723703602	7.20764553770522	0.0400464140105645	0.00559553397627716
NCSTN	0.990465196499787	1	25.0204483666717	24.2761624564616	4.80062847692324	0.607373141029966	0.128193628662762
KLHDC9	0.999974661457257	1	20.1691929005872	8.6022429589718	1.63030266640192	0.513097965260337	0.323088313518906
PFDN2	0.998807674374392	1	24.2032648975684	20.2374755380478	6.05879900246541	0.305613559765151	0.0504983480281579
NIT1	0.883940262913997	1	20.2508616621998	14.5936896346415	3.28450573921303	0.632362698786247	0.19185666399019
DEDD	0.99514312596005	1	27.1948506562357	22.4520186061992	5.36969426035653	0.213268943712343	0.039671349418689
UFC1	0.999761868621522	1	25.8346820297152	14.162856749455	7.69113948530598	0.136487375435747	0.0177640449988031
USP21	0.961585487561394	1	24.6754805653524	17.5831150293856	2.6750314632093	0.554672062255483	0.206181597592162
PPOX	0.999809373391008	1	20.9670473469458	5.79722245866977	3.34305533159746	0.362110906302062	0.107606393979868
B4GALT3	0.998999692397023	1	25.5466084028548	18.7514103761543	5.65556771856976	0.193496448149947	0.0342864528510514
ADAMTS4	0.99220392906562	1	23.3895411616569	1.05589396752249	2.46288921694021	0.431760118736487	0.171916142286136
NDUFS2	0.995304442474818	1	23.6641531253598	6.95334415981863	8.84242636316577	0.202216364794382	0.0228529119106182
TOMM40L	0.999619919264904	1	21.9674949977107	8.79968535554165	4.0027660594161	0.411593191621831	0.103386858205445
SDHC	0.949665797002712	1	22.8398537738351	0.127147250371031	5.44890437499278	0.630302759843235	0.116437385160461
DUSP12	0.885136421098174	1	22.1091858931364	20.6868987378428	3.31572022485018	0.580210741721267	0.177162092605212
ATF6	0.986923983745686	1	23.377383546154	20.2980943791875	5.58615027933179	0.397391115631196	0.0710910531259793
OLFML2B	0.992247827135613	1	26.2163863173833	21.6656140170649	3.54847570881194	0.588020450929265	0.166102561262417
UHMK1	0.987400481445666	1	23.0823578769298	10.1730857520973	4.66521107949078	0.385923045518366	0.0827254192735755
UAP1	0.988227568928629	1	22.3747074728809	0.53071393353864	4.14092274960424	0.355743332094387	0.088386699137831
DDR2	0.991447816479274	1	27.1553042590077	14.6385848858693	8.04488566341691	0.200125511570403	0.0248796701543974
RGS4	0.566078782957202	1	21.5945153389763	20.2326420299113	3.58499117125333	0.610609199279955	0.17909847242674
NUF2	0.776915881042964	1	25.0866771659915	12.329472844021	1.2813687705742	0.881311900474311	0.646889066486085
PBX1	0.992158378772455	1	24.7929051381932	22.2882170785575	7.33359270641569	0.0916101584871339	0.012495621411167
MGST3	0.969775420134162	1	25.7514453022443	24.9362810190104	8.21349555097349	0.53302910038339	0.0661928540130234
ALDH9A1	0.87982577656251	1	24.326780840206	12.775730339828	6.75925113886756	0.16331542516115	0.0242519662803144
TMCO1	0.999997684089996	1	20.3440348924981	1.54868486920465	7.88499196971894	0.10215008302825	0.0129312287845489
UCK2	0.806127798833886	1	20.5506250887583	19.8567033378405	4.08070284574687	0.333811645045582	0.0817652512698027
POGK	0.994418768357948	1	22.8337192473371	2.19989774872186	4.29975752613191	0.431334546829796	0.101083916831624
TADA1	0.921242436059887	1	21.2607711483318	19.2532944707469	2.04624800720818	0.664858493416672	0.340074466871464
MAEL	0.998659831099064	1	24.3583934539601	12.8037354777229	0.236947575926678	0.321911682626899	0.321504080011899
POU2F1	0.992099350979261	1	22.3437896759995	11.4283087600693	3.92212414197952	0.373181349489974	0.0960175097462507
CREG1	0.998336219803383	1	26.5990681176794	20.3093572326609	4.07518754146527	0.547467435425973	0.135380506585937
MPZL1	0.975687913286212	1	24.1749136616148	22.0131319976157	7.26029861189602	0.337183965656456	0.0469383803197101
MPC2	0.99794593246107	1	24.5140888902707	2.66590335382424	6.34216275763789	0.248757360616994	0.0395636539200629
DCAF6	0.97771509915364	1	27.016039608586	9.77010419531936	6.45876997416578	0.159667150106508	0.0247178901372309
GPR161	0.975681853786474	1	25.2665074821527	22.3724654042159	4.57792680591763	0.35602673647322	0.0778988481551927
TIPRL	0.98364315079607	1	24.3224717588543	2.13097685547278	6.03661361067207	0.232309946708328	0.0384946721361539
SFT2D2	0.996703975901336	1	23.2135969195641	5.95269970221902	3.95661059899432	0.258884451125647	0.0663327501686135
TBX19	0.958996348023315	1	26.8415011724899	18.2692149527634	3.73867911323311	0.458019220624602	0.121222741180383
DPT	0.999999888378736	1	26.4782158934918	21.3052859678008	10.6606805324846	0.0802382875998541	0.00770319018136298
ATP1B1	0.999987014335884	1	23.0945366276157	4.70169057146056	6.69253944202862	0.183276400631414	0.0273875317786278
NME7	0.999719659671899	1	26.9165098177328	18.2038843340731	2.02391700768355	0.63520850573738	0.320351239813984
BLZF1	0.999256104271423	1	27.5924027988419	2.45996361093125	2.34188918787379	0.478438792925229	0.202616796643906
METTL18	0.999999598519989	1	27.7281220067068	21.2046719346055	2.07406640110667	0.352880829676417	0.1703718618576
SCYL3	0.95821768038897	1	21.6566442549996	20.5489033586074	1.7344733376491	0.606531296398266	0.356357056492114
KIFAP3	0.999985535884326	1	27.5911630511074	25.5520741745094	4.85291061107848	0.163330019668482	0.0334663740513664
GORAB	0.993520527775237	1	25.8825434737939	6.40609164336174	3.16881377052653	0.298877064441121	0.0954099832151509
PRRX1	0.967641158342684	1	23.3203175942287	21.0377275093366	8.50382397439118	0.149042224460975	0.0174696442421632
FMO4	0.999999999998649	1	24.6948994021207	17.0944770434879	1.55394586168289	0.117718196758532	0.0751305633756721
PRRC2C	0.999989696574329	1	23.8475137414731	9.00667350143571	8.35363203248582	0.421392046663336	0.0504050311642894
VAMP4	0.999751604908573	1	23.5049339217109	18.8356288305966	4.745049554086	0.0805553244746205	0.0173720342136933
METTL13	0.965687532106701	1	22.9725650290572	19.9111264965035	4.71574283283141	0.26830937326547	0.0568730424097383
DNM3OS	0.993137217618967	1	22.3541709572758	19.5784834548981	5.5055001107973	0.556221183121219	0.101082066583106
LOC102724528	0.988460415047997	1	24.3534761793144	11.726178926698	1.27544159883086	0.846371814066589	0.709976888397754
PIGC	0.961366567082343	1	27.9304563913813	17.0668059035556	4.82945410349091	0.254665877094958	0.0527300776642637
SUCO	0.915617456939703	1	23.3663347008272	20.2981137236853	5.46852066695848	0.237064477118239	0.0434847659207021
LOC101928673	0.993802493529473	1	21.8388265157763	5.63101169996613	1.68609784223184	0.763045384110552	0.463546631084138
PRDX6	0.999830796309427	1	21.6793361344384	1.63567042748201	7.43626130089132	0.227457096147127	0.0307268523674416
KLHL20	0.933700501420596	1	25.4124264782755	22.411512003313	5.03497453733872	0.328380625920159	0.0653885345934382
DARS2	0.999858528030272	1	24.0674969574523	1.99760189975067	2.5810147725019	0.661465109105883	0.257237015362771
GAS5	0.94677921768664	1	24.960535261772	19.4912649063333	7.1659677564614	0.263670504427568	0.0367968776072742
RC3H1	0.922270650736015	1	22.4714032115409	13.7980114392416	4.28815532723552	0.438797896833157	0.102286661164539
RABGAP1L	0.755269343558139	1	24.7218131385583	13.5863836989337	3.4890777167297	0.439741082760206	0.126225667657225
CACYBP	0.996372724043906	1	22.3452824385689	19.6672226805235	5.43266476412593	0.252989330526894	0.0465785007325424
MRPS14	0.932935684908858	1	24.6692213486553	21.1053210566812	4.60035304557259	0.480618463013836	0.10498850103614
RFWD2	0.999387715398403	1	24.8978168525559	0.159446411187998	4.09248510463848	0.33853724841868	0.0831072877945537
PAPPA2	0.925431423239542	1	23.725152515026	16.3778386955503	3.26344937059592	0.460002159130609	0.20815049097999
LOC730102	0.999824405103788	1	22.0739597546325	21.5312845360539	3.35046503210038	0.738606683977375	0.221870386464075
RASAL2-AS1	0.999409388866117	1	22.2005390837271	10.4465598720179	1.48924231649791	0.816704792916844	0.574619015469056
RASAL2	0.911165977512111	1	22.1889257597003	3.0746652616199	4.47912097084343	0.337811861087426	0.0756553836899438
RALGPS2	0.999994571426352	1	23.3786453477683	14.9195358163967	4.87307226788879	0.158654668690859	0.0314540868765296
ANGPTL1	0.999999999994673	1	27.0211804514981	0.0556112964296937	3.50842700832125	0.295637920441622	0.0839421646680457
FAM20B	0.991258067259046	1	25.9764945057056	20.6347218810762	5.87097535372339	0.367402381007147	0.0628199312307403
TOR3A	0.999163970962618	1	27.1798024999356	19.1607672944378	5.17610355310974	0.200245661230743	0.038739442505908
ABL2	0.982213779805436	1	20.4897163768933	8.18623162381001	5.78551937877656	0.264031058216487	0.0456838036196365
SOAT1	0.982884817549649	1	26.3326176650757	3.38437055403803	4.83017936513384	0.332400905811037	0.0691264573671379
TOR1AIP2	0.982797961932897	1	25.7914226066219	9.72586983698821	7.03222864360188	0.153465502615286	0.0218188311171326
TOR1AIP1	0.999998284228178	1	26.314205648639	21.2285506984171	5.09790785600843	0.232361560307719	0.0454308941528426
CEP350	0.997164774721749	1	23.1056774119424	10.9991006450677	6.28795100575695	0.221203167245797	0.0350377512729154
QSOX1	0.997443461340551	1	23.560867578999	8.31925318331466	8.73766100328117	0.231124717301341	0.026395780832871
FLJ23867	0.998391407932328	1	20.9016841726477	20.4541805522078	3.28890413781344	0.37588943800859	0.115685269203278
ACBD6	0.897439417318744	1	25.4503288098331	18.4973022428884	4.5053780307098	0.215423268231485	0.0478724375520116
XPR1	0.923068433735663	1	20.8856804811534	3.87324870933517	3.6413659921465	0.468396350395146	0.128489608772478
LOC102724791	0.996019226866626	1	26.4377343169941	10.7356071079276	2.51771863457584	0.493959716866751	0.196323633451313
STX6	0.999804525768101	1	25.9042538610347	22.462051773824	5.59330905513236	0.0844286719008575	0.0149934985958843
MR1	0.999999016862323	1	25.9145671554489	20.0508080010673	4.96714279918765	0.133615932685685	0.0258272276448899
IER5	0.999990005445837	1	24.6671322345971	16.4526365270213	7.41772940624541	0.0949045383643691	0.0128200645637713
GLUL	0.999999917165426	1	23.6905361770761	1.63946273662666	7.37746186488886	0.221253615605563	0.0299678845879645
RNASEL	0.996296666338973	1	21.6434414953884	0.821727556137129	3.57197461975931	0.37806851455284	0.106051519273151
RGS16	0.999999824528762	1	26.8778543769359	20.4285903395578	0.689818978343405	0.34961457115683	0.346341833357189
DHX9	0.999894073090814	1	20.539186794902	0.693487166319816	5.83937695808328	0.208451979880363	0.0356401906001168
LAMC1	0.999999928057361	1	26.818759521572	19.4986219843268	9.94299328354733	0.0547949897315683	0.00552072124066516
LAMC2	0.982965285855348	1	20.9586292050145	0.253933760668538	2.33660734740534	0.378643441532336	0.156575241883032
NMNAT2	0.99820730030701	1	24.2448263847933	3.76579889328423	1.81950501862221	0.525818656780663	0.339219070058532
SMG7	0.890569546832722	1	26.1608151352383	21.1232983174264	5.32766359758408	0.3479129924215	0.0653808758009678
ARPC5	0.999961572897535	1	27.494118440936	2.89946302441377	7.75754780783696	0.123222572366095	0.0159467959087297
RGL1	0.991077230497368	1	23.799378879738	8.89387417064207	4.48476872164054	0.343474529145	0.0762273835216989
COLGALT2	0.999991088924176	1	25.5530849481838	21.9366865568781	2.9442258918046	0.366557254994325	0.127467717663897
TSEN15	0.998906715685266	1	26.564067958658	22.8943765497398	5.8167682357996	0.407679593788819	0.0700192110496172
C1orf21	0.868346632788154	1	26.8862526442472	13.6011824190602	6.00446459356572	0.334143284827396	0.0556637794138966
EDEM3	0.931427759175572	1	22.6200913764592	20.0899002572723	5.26184715150843	0.427740072710365	0.0811972491779742
FAM129A	0.86636395334637	1	27.2377507090729	16.7877678627994	6.9354699542876	0.305931011067827	0.0450379901512509
RNF2	0.700125021496647	1	20.2189481729852	0.27043550083066	3.38781852837914	0.660512479406099	0.195601398660273
TRMT1L	0.999994229402371	1	24.916761654807	21.4892991629887	5.18800545722841	0.238365758739055	0.045957245331395
SWT1	0.999788936530081	1	24.1595502825621	7.0729819539933	2.3230635502127	0.735374028631309	0.318799267635156
IVNS1ABP	0.999167770234234	1	25.8731708245928	19.8274762193903	6.27626381663863	0.190374274910213	0.0302543539024338
HMCN1	0.977890281132156	1	27.018559597479	13.6014920383451	3.91484017135465	0.504885311340293	0.140551345179895
TPR	0.999976285270286	1	25.9464712093394	6.67741042521827	7.14095921479144	0.357664302408568	0.049996361353801
C1orf27	0.999183205706568	1	26.414931361795	16.0792858295246	5.0739981224563	0.282671116884021	0.0556863324524604
PTGS2	0.894828478805409	1	25.5477683551283	10.2471641091625	1.61036799118101	0.637228422763559	0.429648220594505
RGS2	0.987627686385712	1	20.6006101381343	0.396905420573761	1.79233557122018	0.545552446241326	0.307846687272122
UCHL5	0.999752047038827	1	23.8287034188061	6.36633467599663	4.8708398773407	0.246570389933608	0.050630183034202
TROVE2	0.988144135965751	1	27.0886545624412	3.83117176621893	5.65507478490677	0.204422991087715	0.036132645411666
GLRX2	0.999999999935835	1	21.5762353990315	20.4936530717225	4.09141963480734	0.230130635573741	0.0567207034301783
CDC73	0.878313605214794	1	23.3342959401774	5.52460082064013	5.59537242695347	0.255503225197955	0.0456945534849134
B3GALT2	0.978897464603726	1	25.2169947799885	17.9192871318737	4.95748365369183	0.314627295509849	0.0646690983050014
CFH	0.988826884020317	1	27.9914168043379	20.7250600034071	3.19643305212673	0.382684996329187	0.177449841831062
ASPM	0.994076695690154	1	25.297478919205	14.4404258206472	3.51018104049899	0.732855417330116	0.21835405094381
ZBTB41	0.995141997655337	1	23.264002105741	16.3846190778527	4.29585202005114	0.208909269639983	0.0484087859712973
DENND1B	0.993900665188376	1	25.086082803919	6.7797812625331	2.70943867499538	0.470524379789991	0.173866449866692
C1orf53	0.96706515192555	1	22.5547038990182	2.5475488266766	1.65380988092291	0.647554283908927	0.404560908945103
NEK7	0.999942560132351	1	20.7603840067272	2.91894788841891	5.74053750931657	0.255817598053312	0.044878725368951
PTPRC	0.905980228295521	1	21.9611561835852	18.1217616745144	2.23809009303568	0.790489214907226	0.363156403753591
ZNF281	0.998962785182312	1	25.03136092074	2.87015860752422	5.75416431544442	0.236590962788181	0.0411290127964655
KIF14	0.99938718498301	1	23.9892218987678	13.228621529348	2.12340370432094	0.817925677126431	0.389998534735103
DDX59	0.715269450555518	1	21.4994627528318	9.74016448497452	2.77628231990511	0.59760398171134	0.216351112508058
CAMSAP2	0.992993553800663	1	24.7907870433514	9.65399751215801	6.60536470600904	0.336353422497621	0.0508166461758807
TMEM9	0.981964299111062	1	26.580321882378	15.7289226708817	5.90429385677341	0.256183168288967	0.0434409906307508
PHLDA3	0.997715570007061	1	21.913079028165	10.7338411983238	8.45570795541702	0.437094804345127	0.0515781998394826
CSRP1	0.999962461651039	1	26.0238350583772	0.888761419441459	6.38318627306192	0.174150379215988	0.0274492085868567
RPS10P7	0.963223069331382	1	25.4527564074897	13.1143085883608	2.33468810321464	0.617243503536423	0.272415332758959
NAV1	0.995576223754952	1	27.5057938022722	3.93255315584922	7.19370667396707	0.184136171716268	0.025612020878161
IPO9	0.938144487935786	1	26.2968970295415	3.3726458519786	5.57209477866013	0.256783283864177	0.0461683772109411
SHISA4	0.996571854039592	1	25.4390704688907	17.1475626770228	6.54379865130123	0.204245223122343	0.0311730643262482
LMOD1	0.993516247459344	1	21.0150463482582	11.5439431856949	7.22158384858997	0.474377468335402	0.0653272603162874
TIMM17A	0.930520543652733	1	21.3704088839849	1.63847966583385	6.04012526278096	0.217988333249142	0.0361869808868666
RNPEP	0.932371205771761	1	26.258983100659	9.2061472385216	5.57826004934155	0.502711333583992	0.0920281059456553
ARL8A	0.89460203055047	1	27.9971828080789	20.1942113722956	7.80537311845625	0.338752666041117	0.0435494706751445
UBE2T	0.945054062649493	1	24.2529000389148	2.5495020044882	2.15672237896143	0.744315109270546	0.367550994389226
PPP1R12B	0.999999994249978	1	22.4996049010585	15.2654723327916	5.19240637097958	0.144846357371569	0.0288229285530432
KDM5B	0.981623765235911	1	22.8948983301142	18.0504000685202	6.18600060094176	0.188045051055648	0.0304413366504413
PCAT6	0.972043239874771	1	21.5940711780361	13.8673007120382	2.8456644705291	0.349742944627957	0.120811024562905
RABIF	0.996515934324864	1	25.868285642917	22.1303965021137	3.85441600345183	0.301587451825402	0.0784443046809986
KLHL12	0.988645696144271	1	24.2587462932242	22.6505608373538	4.50602646842058	0.305617551687936	0.0678844605520778
ADIPOR1	0.999964134252381	1	23.0129260461569	5.38249459528471	4.50390482298228	0.172956360710918	0.0375858539252443
CYB5R1	0.835717182434477	1	27.8215638439796	7.18191477964898	5.97525179565838	0.219139572733104	0.0366184025064036
TMEM183A	0.920918929866311	1	26.130580751877	18.2395214488759	5.23944609902042	0.302648541884282	0.0577930118395265
BTG2	0.997290695561486	1	22.8385624528639	4.08805497953496	2.79224810273689	0.563593181396617	0.203044683270154
FMOD	0.99652417512502	1	27.5986400782963	19.977141829633	6.21460039682484	0.245702597901965	0.039711976127312
PRELP	1	1	22.9883800331037	12.9488089409691	4.57918151327336	0.134689948010645	0.0309847206134358
ATP2B4	0.952444512120513	1	27.4613491332799	19.3036479646909	7.00582539767646	0.177148694790419	0.0254062727438968
ZC3H11A	0.990627179439593	1	26.8422642056853	15.6628237229847	5.5522647740784	0.22846377264487	0.0410759343014768
ZBED6	0.918484330604697	1	21.9873845835332	10.2738512351223	4.55721432730209	0.357605856730701	0.0781617942296138
SNRPE	0.987799162557071	1	24.7452314133014	4.76300522082529	5.38757412594452	0.220733385093497	0.041067622002639
SOX13	0.998666607826759	1	24.0120945347725	0.664727035599144	2.84101820700138	0.486154169784894	0.170736959163962
ETNK2	0.9997299824622	1	24.9940884868533	15.4309758891582	2.22788074872418	0.513893751442196	0.240343529639332
PPP1R15B	0.999650595243568	1	25.1961865523205	8.41020268219733	4.30501927995155	0.216992241085098	0.051092887019146
MDM4	0.976642578140009	1	23.7419891607928	12.5187975159383	4.7011642804891	0.482495529722674	0.102888236622221
NFASC	0.999999999890724	1	25.3505289208163	25.047146457971	6.23185625791375	0.0592368750151605	0.00960495153414452
RBBP5	0.525444262688882	1	24.5543972921731	10.1429378653379	5.16869073317695	0.393172796175739	0.0762493694577282
DSTYK	0.955070875974783	1	23.9797297672594	11.1484179533915	6.49154778379247	0.26916501880964	0.0414139715520741
TMCC2	0.99834401063483	1	24.2636664143625	9.91723094485686	2.39784320470754	0.608764647669349	0.249956013126436
NUAK2	0.971262821752799	1	27.0179171574152	25.2944712681629	2.46564583211256	0.642735920348598	0.268954623739263
ELK4	0.878279036401774	1	26.3062497940367	17.6832521949766	3.89668805568666	0.374691124010968	0.0962046447775056
NUCKS1	0.999556110316898	1	24.8669624372092	7.99909624588485	9.97457719594317	0.382600106887866	0.0383480549646511
RAB7L1	0.999999837830809	1	22.2235602440932	10.0585099552567	6.32003182025238	0.17472259908416	0.0272018754267545
SLC41A1	0.998497993088698	1	22.2521010744984	14.4535775990501	5.0518918583553	0.225792428611196	0.0446026835041122
RAB7B	0.999371599898151	1	23.1921331434082	20.405826701872	3.50128132494012	0.35972543299457	0.102778493362562
SRGAP2	0.924769590681056	1	22.5994495362985	16.6363017123306	4.94119512033703	0.368837462482313	0.0746813313235249
IKBKE	0.990227984698223	1	20.1838093986701	20.1580893731701	3.33450805391127	0.490401404017623	0.146842853929646
RASSF5	0.984734293158215	1	27.8443725830939	21.3653333082498	3.0621136874919	0.617228466193671	0.205790157568984
EIF2D	0.852994833317177	1	25.5147502257059	23.3704495732345	4.42136702347113	0.781152349790249	0.183075963892684
DYRK3	0.999140177529092	1	21.0192007961479	15.8690900294828	1.6293174779272	0.577621422629202	0.359622476037739
MAPKAPK2	0.996205986111368	1	26.740973423266	11.8630637039245	8.31642759476766	0.183255221993015	0.0220885415343947
YOD1	0.953647498039174	1	23.8102372816605	8.83242182986481	2.18052400575107	0.680720829608587	0.310833491742288
PFKFB2	0.999267710407586	1	20.1545958597889	11.7596149205767	3.67688278257378	0.496577677544712	0.136254721212257
CD55	0.959991853698097	1	26.7255435433979	26.5946679664088	5.58433251351996	0.25637059523558	0.0458420059294012
CD46	0.939916583364615	1	22.3305449294199	22.2947280204123	5.07166639087413	0.181801060594346	0.0358867617238541
CD34	0.999990906220751	1	22.8401196522614	11.112828478071	1.65418894159406	0.386287076267304	0.325786813963587
PLXNA2	0.999934189541327	1	24.0319734191825	17.8177379237435	2.15899232781282	0.2633694539955	0.130501953910924
TRAF3IP3	0.241561963750996	1	24.6236043318062	5.59967070513932	2.04756090873542	0.561876332070826	0.281733688126164
C1orf74	0.994669498490761	1	20.2282864897597	6.61278129471363	2.49410429597441	0.584322668605063	0.238666283767734
DIEXF	0.999913681542449	1	26.8673459507695	5.41965367329032	3.83487689921136	0.184696715804605	0.047340786830672
SERTAD4-AS1	0.998231006336845	1	23.7914659716469	17.8879103868149	4.00689636311269	0.393921648487343	0.0991616738909482
SERTAD4	0.996851568923281	1	24.1531895729142	16.3758081276355	4.46066219677238	0.295605315198419	0.0685186748268251
HHAT	0.997446763908182	1	24.1961694564381	19.3831001703754	2.22313799308475	0.509276192374806	0.249607754452228
RCOR3	0.958139189998041	1	27.562710183145	14.5284514166732	4.62400230681487	0.284767904797082	0.0618495155453823
TRAF5	0.999684221254659	1	26.9208289358242	15.6500395385653	4.66346768980239	0.308889283102624	0.0659610749782785
LINC00467	0.999557527528721	1	21.1793481971264	16.8756423739994	3.40121426955226	0.330499407447751	0.0994223434928324
LPGAT1	0.834112350994337	1	25.5823515955585	20.369185369504	5.36533258708231	0.381760720773342	0.0713881343771182
INTS7	0.999899094330993	1	27.6870329154105	19.3016584278934	3.23098534114328	0.647914801277715	0.202436774418265
RPL21P28	0.999998977493298	1	26.8861281022529	17.2108695768631	2.19325599184265	0.361919686853342	0.162875365300324
PPP2R5A	0.979547652465821	1	24.6192482101284	18.8327856669191	4.87837726390075	0.280264874278209	0.0576897985133382
NENF	0.902633685102659	1	25.5262812226102	1.75087466587751	6.63156146439914	0.154740292726843	0.0233437537306717
NSL1	0.999722773282734	1	21.526368105658	7.92973270054233	4.66201574063405	0.21113635973952	0.0454157894684508
TATDN3	0.992049178345289	1	21.3740287358941	5.58818363038575	2.90898065682318	0.376277558631894	0.130242387237249
ANGEL2	0.999990748854583	1	24.7740273992308	16.985037620494	4.36304035732523	0.416256055899927	0.0944080979188956
RPS6KC1	0.983683567925747	1	24.7385471732718	8.45631638688411	4.29447201183399	0.210567253589069	0.0485983446637785
SMYD2	0.998034976208868	1	20.4521694105908	1.67820865986303	4.28483244922779	0.384078835524697	0.0904911173020358
PTPN14	0.999821769247183	1	24.1316510807637	9.26742703025778	7.92735718949474	0.204714041743679	0.0257714393901693
CENPF	0.999781647555828	1	26.8154871064114	12.9564621690015	4.48584554111094	0.712305824596538	0.161417723973409
KCNK2	0.976546624212298	1	26.9819451203592	9.48623914325591	7.25286906809157	0.234826260256071	0.0328137858493928
KCTD3	0.994224587575549	1	25.1019422245725	14.7625485879175	5.87710297578588	0.369614940837517	0.0628248524478925
GPATCH2	0.999906946902208	1	25.485802169105	6.73929063666595	4.60636908435998	0.430717472665074	0.0934915093878643
RRP15	0.9965862193439	1	26.0181386342433	8.42113158825208	4.77750837555235	0.377355995488882	0.0790934616674408
TGFB2	0.998319242896613	1	27.0702358525096	18.0088020127923	3.12719371641288	0.550856709698862	0.182225360210965
LYPLAL1	0.998861628379948	1	21.4987492480639	11.7888236736172	3.05478485236317	0.441374686068544	0.146247860481267
EPRS	0.972786255252402	1	27.9235754284558	6.04309485380038	7.76651941655634	0.324944396363885	0.0418455493360255
BPNT1	0.999981666729352	1	27.6894141107393	7.80108915482436	3.54981219484326	0.410845135456916	0.115564654820103
IARS2	0.999763593359942	1	25.9048659015819	5.99805063803622	5.87323626243168	0.157893627925281	0.0268751564939311
RAB3GAP2	0.994505982683982	1	26.9591980952918	23.7055934648177	5.5978488933533	0.15072869882791	0.026802171635323
C1orf115	0.999970817346487	1	27.1748155848333	24.9951906517202	1.14317152989937	0.32222784560877	0.290118691493005
MARC2	0.999999985679549	1	22.8484931845408	18.5685172131834	1.88739492497734	0.444571912434983	0.239707305272454
HLX	0.969253532305937	1	26.89022882147	17.4697828783389	4.40765278682323	0.274258550979827	0.061851150037479
DUSP10	0.999769325094577	1	25.3417577583469	18.8966689190989	2.52457634758337	0.312221875067279	0.124496614733029
TAF1A	0.760613450559704	1	23.5668806919016	23.1996213116145	1.55420297523374	1.09403911469066	0.696082174548809
MIA3	0.999974619699478	1	20.9411487662371	10.436870581065	5.82200595641719	0.187811596589251	0.0318993756668242
AIDA	0.882449616656375	1	25.0287622952567	4.31084663254123	2.04304202140199	0.711327582262417	0.353155020667338
BROX	0.984392411048829	1	25.2679810690013	23.9917141253385	5.33834769923177	0.365804061506224	0.0689367447309597
DISP1	0.982077833557407	1	22.7470835119066	20.1325280864096	2.49812927761961	0.810785000065726	0.326225081328745
CAPN2	0.999999997592684	1	22.5602852434278	1.09795422150921	7.06110770127496	0.0784525387030239	0.0111693974861951
TP53BP2	0.999985081745063	1	27.5620898309037	26.7351702658268	4.19597625586691	0.283163058713646	0.0675263408585802
FBXO28	0.944990984784559	1	25.6747587587266	5.06896978281793	3.19627155120518	0.596735118567112	0.189581005346784
DEGS1	0.997877660548319	1	25.4249710881966	20.874934015916	5.63232978071173	0.271102609352929	0.0482790819619717
NVL	0.999966125174372	1	26.2823284564139	21.6527564652529	2.72821339952488	0.257716081005538	0.0970246944915315
CNIH4	0.949984790869528	1	24.7140149979237	21.3918809685265	6.39185798962585	0.318818954286015	0.0501501403956756
WDR26	0.998296752801761	1	23.6404066651365	19.0399167673075	5.53013422118855	0.289310151383498	0.0524020350549487
DNAH14	0.993538683442265	1	21.1850649986342	3.05392907842494	1.78577040276756	0.420157775160413	0.234794842441736
LBR	0.998740154959365	1	23.3418581346358	21.6687527171532	4.88496319146948	0.325785494198259	0.066834621330998
ENAH	0.988694510029925	1	27.706416452255	1.3197670051072	8.50238741452372	0.20389567291786	0.0240604483892187
SRP9	0.993245527753765	1	23.8068380636288	20.847411776949	4.68040868094673	0.752945754086287	0.164428376477787
EPHX1	0.999986154979807	1	27.5080569256811	15.955463558268	3.74939450704995	0.3412823186182	0.0920474020894759
TMEM63A	0.972800633947865	1	22.9229722572526	2.62730426795896	5.32461032076051	0.359582627970175	0.0676664931362404
PYCR2	0.994358773111259	1	26.6550422920935	2.21583235001234	6.93955131022133	0.444424468240389	0.0648868518850974
SDE2	0.998682053975944	1	20.4061716226028	16.1637551643063	3.60585426708191	0.340944097849748	0.0943245348944774
ACBD3	0.997873516594072	1	24.9725426246784	7.45701252586767	7.84858653558305	0.285915698961276	0.0364105486858237
PARP1	0.950533845713425	1	26.7469012611484	16.6539433047979	5.72854948380347	0.232948352373248	0.0404787118074392
ITPKB	0.997130745964584	1	24.6530213458278	10.0978873735465	2.40486629356502	0.402514720839061	0.16693160428513
PSEN2	0.999639550441653	1	26.6622663049634	19.0106966364853	3.95695939152629	0.303107912655056	0.0771931797471033
ADCK3	0.919002812383732	1	25.978472903651	21.9035148720069	4.26195946738552	0.343490646417266	0.0812548186934535
CDC42BPA	0.901242288255445	1	25.9902713365091	16.03419987808	6.48560494002946	0.27427212110118	0.0423817488508247
JMJD4	0.999908226478115	1	20.2160943419518	14.3124293389336	4.14480054359441	0.256682569431545	0.0623676112470578
SNAP47	0.998829290956326	1	26.3501340281487	18.2132316931469	3.51514090458911	0.427901607356728	0.122454298953514
ARF1	0.99836706563116	1	22.5085213766256	22.4598500119173	8.48484033862888	0.26178778127779	0.0310129814215095
C1orf35	0.993816601151977	1	26.5736880672953	10.0269848735351	5.3513011632672	0.24992855787382	0.0467902846270125
MRPL55	0.980926666274698	1	27.8690415941405	15.3811794506416	5.3107867786078	0.254644798825036	0.0478127957578581
GUK1	0.999677356610017	1	21.6204053219598	0.0782342479592446	7.92891692287335	0.0609894779469214	0.00767391578540498
GJC2	0.981364932906951	1	25.5874254277841	16.2250634786291	1.81598876670748	0.541638900005924	0.305924238545338
IBA57	0.994009833374902	1	22.575014453525	11.1307772464316	2.92625911670541	0.775481285511667	0.270628970270867
TRIM11	0.999236928783114	1	24.0979736325161	9.70623710765396	6.86556613961989	0.236390708177043	0.0344742842875115
RNF187	0.848683228097879	1	26.3488196403869	17.9306613876836	8.57551524036291	0.215513253976396	0.0251234444641055
RAB4A	0.99028375417186	1	22.81968734689	22.5229937404479	4.72742873587827	0.361683946898391	0.0764013447545717
CCSAP	0.999376410132704	1	20.765265106842	16.2442672895145	3.53610835644685	0.339853040997851	0.0961378807135406
NUP133	0.997416221318419	1	20.5908615912325	18.810206540824	4.95668049961965	0.194887360581245	0.0393118840110414
ABCB10	0.989909124550644	1	22.897102139541	15.5311680703897	1.9549381331303	0.367103297743055	0.198622698404831
TAF5L	0.986705542574446	1	20.6921119172241	19.9354316371443	2.87692106965339	0.42054960139744	0.146417813591245
URB2	0.999999984667933	1	20.2100759022862	19.5170793925359	1.86236078770898	0.244499310061913	0.131794003696382
GALNT2	0.730603254131178	1	22.5844155883774	4.66893724240054	5.9247502917746	0.35791291028887	0.0609588257211261
COG2	0.999756390256517	1	27.4487335731801	11.4861317041812	3.48703003246542	0.595739307935077	0.170652716512328
AGT	0.973674725016617	1	21.5924872851557	14.6668974728094	1.01161125968881	0.647645739586026	0.600834449173626
C1orf198	0.996949036681455	1	25.6073516154248	19.1795057676283	6.85022140314078	0.206753389816373	0.0303775550396105
TTC13	0.992022041275788	1	23.6299798035618	5.74103379376128	2.41983528992717	0.547706263810624	0.226783194497395
ARV1	0.996754043722695	1	23.1748032897466	20.0970648451395	3.04332481671881	0.52106648852651	0.171672238308803
C1orf131	0.999548882646085	1	20.3251850161755	14.4471312882693	4.85959816861401	0.16888538088369	0.0347014032929119
GNPAT	0.999780786934817	1	22.8851358292485	21.0213206387976	4.6141434994095	0.156800648245599	0.0341822976439453
EXOC8	0.999999861156275	1	24.1003705249577	20.1197010889885	3.48022217908239	0.26370664830099	0.0765025991750695
SPRTN	0.999054979291334	1	21.9151447142237	16.4297946994471	3.0018896236935	0.145399171398143	0.0492000742141838
EGLN1	0.999992252821902	1	25.5914792313526	18.9636378944445	4.31247346942648	0.362285613686054	0.0837950472458129
TSNAX	0.999933818584513	1	26.279182939352	22.490952277472	5.48458745956184	0.232436762877796	0.0423922306187135
SIPA1L2	0.71279089818644	1	25.0834980759757	7.13572895019809	3.33698229947402	0.577589951653835	0.198470535380131
NTPCR	0.999859128568613	1	20.6420498044486	17.4222200312487	4.63328710106546	0.308163752322642	0.0669325895096806
PCNXL2	0.999819439052023	1	25.7105933319351	13.8079119050884	3.47164169281329	0.430625752457254	0.124879010875989
KCNK1	0.99992300686819	1	21.043017966115	17.187091722314	2.52641849834124	0.357336318952727	0.137989115086558
COA6	0.999998462159233	1	23.4210573733294	22.0145185480641	4.12160416131223	0.288162319634104	0.0689713606357504
IRF2BP2	0.999999993806192	1	25.7149928879389	23.786586761983	6.28406380715652	0.114354491545047	0.0182127270015967
TOMM20	0.999995442446371	1	22.5443207245787	0.737199070704944	6.01289927386737	0.16160126099796	0.0267760464627982
RBM34	0.998962023566174	1	27.0869303122206	11.2964025809793	5.49762278972545	0.322770458738715	0.0587063581422833
ARID4B	0.999864117993324	1	24.1644748260595	13.6296105922955	6.86925443640072	0.276356224677457	0.0401950889738894
GGPS1	0.996718033464809	1	20.6134165375961	6.0135635281702	4.59906215425726	0.210427963340505	0.0458139339737322
B3GALNT2	0.945470646866055	1	25.2122860788181	23.3569057296062	4.73854505052681	0.606392648674206	0.131223794452091
LYST	0.971947316721171	1	24.3816226976812	18.7749057753318	4.09583424857688	0.420998052959613	0.103124974775194
NID1	0.999972885093672	1	22.1579123503049	10.7594169780664	6.78589639096037	0.145912977167375	0.021482344242324
GPR137B	0.999404872788375	1	27.1769662139451	24.1299362105516	3.78621673860518	0.479213379819096	0.126557716313964
ERO1LB	0.999741152561724	1	22.2648474090519	10.522810439039	2.72540343164353	0.256082744186465	0.0931453693385942
LGALS8	0.964823879840826	1	24.6180862621907	21.7929399246912	4.02735368971732	0.378796554870747	0.0940704473933984
HEATR1	0.999982253750922	1	24.649351010074	7.10388119826526	3.73445643878263	0.320427402519486	0.085867890077862
MTR	0.999997942420993	1	26.1272774432875	23.5271897273595	5.73900321068195	0.108369334875275	0.0190982091970833
FMN2	0.999976457660401	1	24.4958841642711	0.191672159497186	3.39794240584676	0.255533546456352	0.0735363391094897
GREM2	0.999716840647871	1	27.3112010035155	3.34240383870012	5.81973635296189	0.411001767506478	0.0714137674199891
FH	0.939938456893949	1	22.7398897899808	22.2153778571598	4.99700761456106	0.476361205806329	0.0962920988318232
OPN3	0.998094584245548	1	24.3117107222714	19.3649201498011	1.69828751384664	0.694312320581708	0.43820382004681
CHML	0.999902165619795	1	26.6411758783471	26.5163218027468	3.43829846415203	0.270006609129417	0.0784361259236977
CEP170	0.988638947804371	1	24.9387822220086	24.1968049763793	4.28290275594648	0.359037226664681	0.0835689543639515
SDCCAG8	0.999382549063382	1	21.361883358501	8.01073945422446	4.41031009775917	0.323256349011581	0.0732000657469695
AKT3	0.976830991204541	1	24.942421789463	12.5072255287435	5.67897282189161	0.221311432014653	0.038931010231747
ZBTB18	0.826899706206225	1	22.4308511006108	12.3593711384124	3.81909962897081	0.397822449817975	0.104532327143352
ADSS	0.99367105954307	1	26.3510461160024	23.7112919253715	5.83455887616179	0.305914078308589	0.052430797523282
DESI2	0.987401192537218	1	24.2958430200697	19.924055147966	4.52676930434841	0.446277025702057	0.098915989892338
COX20	0.995275824588357	1	21.6100861247666	18.1628536973326	3.25061874780488	0.454393757211754	0.139400549827223
HNRNPU-AS1	0.993511112513921	1	21.0371637374459	19.7631625681386	2.75981618774403	0.555566999856792	0.200877269510161
HNRNPU	0.768797897200842	1	23.8638940464885	23.3398238072712	8.02642111455525	0.155159786808846	0.019365343655586
EFCAB2	0.999903000567469	1	24.9686913924592	8.76879420434313	3.02349866301513	0.529471178239633	0.182186088327344
KIF26B	0.944862901491095	1	23.9260757615015	7.73938374047078	2.40889067728626	0.742330207469252	0.356043670326566
SMYD3	0.997264432828664	1	22.9846371066953	18.1649712982552	4.97486311607309	0.159224977571231	0.0334032314956559
TFB2M	0.999211936886938	1	21.3610925608239	18.7572902180872	1.95837943357831	0.393174047791636	0.202942001370609
CNST	0.996617836186018	1	22.4900552252613	5.4636165342876	4.52091811279411	0.281434219806146	0.0640203881908125
SCCPDH	0.956885774995867	1	23.6173948737135	22.0430847970398	5.42073953872604	0.293004157440207	0.0539747593464835
AHCTF1	0.939496059339278	1	24.2909428588617	16.2683815207612	3.91016464013587	0.379813246444228	0.0968947747650566
ZNF670	0.997581540501261	1	21.693314875383	1.09126666422622	3.51096165381435	0.441751411863993	0.127784211562417
ZNF496	0.995816358282557	1	24.290797672252	6.91314972381143	3.37070478617788	0.499870471438622	0.157526557256695
SH3BP5L	0.999176476568988	1	25.3180155052631	5.12856588866008	6.02386408134552	0.316055138164852	0.0524314536879023
ZNF672	0.959695205829682	1	21.0520342750301	3.28132671223404	3.58477279536943	0.242221990325746	0.067048546988538
ZNF692	0.999934560141808	1	26.6146738668379	13.2452209769745	2.60062893252897	0.262815856724811	0.101097736959676
ZMYND11	0.99980601398192	1	23.5178515152523	12.8601219024104	6.90315472407492	0.0927645252499113	0.0135014642277408
DIP2C	0.99974748385189	1	27.8822714137548	18.673667502465	5.7210348538178	0.189195885804552	0.0331276163284763
LARP4B	0.988436871979649	1	26.6944681866348	13.6473081166696	5.92743486258463	0.330701910652918	0.0560783433057498
GTPBP4	0.994808560793689	1	27.8170813053175	26.92882014724	6.19852377815166	0.175806246579749	0.0283628467468111
IDI2	0.996645602350013	1	21.297984347643	4.35487233404838	2.04500261901062	0.722827412832174	0.355579821638514
WDR37	0.999742161849279	1	21.954170156064	7.68419073310895	2.42856787028333	0.391309852467854	0.162504214332095
PFKP	0.962967263739267	1	25.8146448908128	25.0352093388337	5.44261083975497	0.359032186226549	0.06596577468242
PITRM1	0.959947390942025	1	23.7510241151563	0.701707917953205	4.57206829884894	0.263630315893888	0.0577333488467226
KLF6	0.999999991789451	1	25.8282808233485	19.5065714900797	8.09578859170712	0.0398532002306236	0.00492901355258885
AKR1C1	0.999959747484655	1	26.7329591965437	21.305833193143	4.11437504308166	0.279497658819998	0.0679926535102304
AKR1C2	0.999757288499527	1	23.542669104342	18.2914439132649	4.57248867009002	0.36719763799901	0.0798512980145983
AKR1C3	0.999869994706572	1	27.4187697427527	22.7833507972826	5.58764678845273	0.0801635324692122	0.0148140977209297
NET1	0.938090751913195	1	23.2764699005639	0.265733856768248	4.10842436929577	0.420163602269595	0.102284019392097
ASB13	0.792206537729512	1	20.830590815095	19.4382778745062	2.14750600521408	0.775466576905499	0.364003689490972
FAM208B	0.907612612569101	1	23.2721796180019	17.5712014507038	4.3371555161449	0.32491921120688	0.0750624921339966
GDI2	0.997107025340779	1	21.6955071143598	4.05727236428343	3.86429088795255	0.315825872899387	0.0826096092584193
ANKRD16	0.99991807195661	1	26.5971932952531	21.0111249374668	1.68209942434039	0.502566088944019	0.304911792782932
FBXO18	0.98144260592671	1	26.1198265056173	9.90201150780997	5.83639407285968	0.379650752777885	0.0650874258366685
IL15RA	0.999720303970232	1	24.4373157846318	2.14910899534458	2.07023978305832	0.355454591309132	0.172339300479656
RBM17	0.999972486068733	1	22.7402229171598	13.6143129787837	6.46499100954058	0.146891089708905	0.0227196458172771
PFKFB3	0.981430111907729	1	24.0319636036053	13.0031275420483	4.82175419150769	0.282862429534101	0.0591763700015034
ITIH5	0.999117023769497	1	25.6257246021279	20.8673909205889	2.88659979339057	0.556684420650717	0.200384455788486
KIN	0.998700886156829	1	21.7968813466252	11.1996721697929	4.40371527883123	0.342817654679948	0.0778365103037284
ATP5C1	0.999637731273734	1	24.3649005884643	22.971851512101	5.59695743951831	0.579325845658596	0.104361429767171
TAF3	0.999992029640202	1	22.1154342989366	12.9015768969912	4.74669592877284	0.218276902189666	0.0465915490737823
CELF2	0.99992487299323	1	24.9550826595811	23.1281984542648	6.12269800673924	0.162988077076796	0.0269544340180759
USP6NL	0.992487162853662	1	27.8422039490677	25.662829098016	1.87250604288078	0.825978590286211	0.445439738753806
PROSER2	0.944076022297511	1	23.4163529712522	12.7463393941262	2.45798565651769	0.566944360477206	0.236857314445165
UPF2	0.997876417344378	1	27.6322565743111	9.1875089596134	6.18252864669044	0.380192158793989	0.0613580000490629
DHTKD1	0.672053358143654	1	24.6203471953725	10.6272446607441	5.34493406266435	0.4569974036011	0.0854915490796919
SEC61A2	0.980656386367069	1	27.2149820919128	24.9335842883218	2.80627113260828	0.50124936667593	0.178355411268742
NUDT5	0.975746140387981	1	20.1491182313957	10.1346949749755	4.70577439626742	0.182885550239367	0.0390154118804953
CDC123	0.999585259901482	1	25.6095531630222	23.9952442522337	6.00683893215051	0.266536202555867	0.0445592823645077
CAMK1D	0.999967384914572	1	22.9121625068657	12.5782545973436	2.16462175488079	0.527998437197788	0.258921009426393
OPTN	0.919908007201048	1	23.0946625177323	11.3970652834026	8.60089859321377	0.255302916186209	0.0296245367904315
MCM10	0.9999719010321	1	21.8290670392355	0.394536180030142	1.86213690168625	0.388800894235343	0.240363365505434
PHYH	0.999743403032519	1	23.2281528141038	0.680291238071277	4.76047732459822	0.428420099553351	0.0897188650765533
SEPHS1	0.670411644329879	1	24.5221140067835	20.4661850617652	4.61320172314168	0.403877055542998	0.0881621808543886
BEND7	0.998604708713682	1	22.8287869999489	17.4976315947322	3.08640918662606	0.426916645517298	0.142616690677671
PRPF18	0.994336080960972	1	24.3929516874407	2.43069377185812	5.0118482864951	0.280192071142624	0.0562963717275989
FRMD4A	0.953220722555958	1	23.5955382540403	6.61513279344674	3.00727526174938	0.539695495765313	0.202985655084529
FAM107B	0.999884756339834	1	23.4009806041254	15.3927588047543	3.01338090416519	0.162894501181499	0.0532795807198194
HSPA14	0.90692662179033	1	27.4384820364288	20.1286495866113	4.24296602811533	0.235528893171788	0.0562525546958328
DCLRE1C	0.997960845859995	1	24.8307019007194	9.31929141455639	3.51978707022346	0.405104267928954	0.117216420754854
RPP38	0.99997517358576	1	23.0685447576523	9.9320878969273	3.16514165873093	0.476961848207998	0.150792351009567
NMT2	0.962303400307689	1	25.7909211977592	7.11918980035779	5.71409056485678	0.376811341546839	0.0659617011499528
FAM171A1	0.999984005132412	1	27.3428915649215	14.0363246974673	4.74130992928858	0.432378947056668	0.0914700666775321
ITGA8	0.999964094784263	1	23.933385643218	12.9904376039837	3.72872634703597	0.339069506961202	0.105062090883473
FAM188A	0.996861222039071	1	20.8444866072188	0.986903692161741	3.81429970895551	0.395557851812817	0.103683090152919
PTER	0.995112453709203	1	25.826999194571	1.93348433718356	2.62326929084783	0.542971779438045	0.216389705117017
RSU1	0.994982983881137	1	23.1436038490436	2.95955747243784	6.93983449912255	0.180236335411159	0.0259984509844158
VIM	0.999908898279346	1	22.9274958198049	3.81713567129242	10.4825238910989	0.158768117057721	0.0151458275464862
PTPLA	0.999939933470578	1	25.1458696950954	24.8613840666264	5.48096816765109	0.182632914430872	0.0331811553986141
STAM	0.999998958577785	1	21.0739450744303	6.61400966096646	4.50133521467057	0.209787086624169	0.0466421917556211
NSUN6	0.999924899693283	1	23.3977167146137	16.7942404064872	2.51077904091015	0.536849606545598	0.217755968099637
ARL5B	0.857755989815148	1	24.7838974424446	5.90346898244707	3.79668657472378	0.482347180791446	0.125057668344888
PLXDC2	0.999999841917369	1	24.4280831007734	16.7460332446567	5.66578890159886	0.177857384740939	0.0315198767075094
CASC10	0.871441221696518	1	21.0487582552057	18.1350803796292	1.93062504778409	0.764846996254306	0.49430814836765
SKIDA1	0.999380608077942	1	23.6403909446903	10.0678741664657	1.91561655161983	0.499836650608293	0.259761158843339
MLLT10	0.978223937980475	1	23.2984071720592	12.0692810506376	3.91804821971452	0.3750651343945	0.0963012698975439
DNAJC1	0.996353399728809	1	27.347099569307	3.74747646698061	6.61182133842819	0.138853591056331	0.0209566180520773
COMMD3	0.990718207161923	1	25.7393415939973	23.2254660904968	5.44647223409277	0.261975145215177	0.0481481812709284
LOC100499489	0.999831881853577	1	26.7402026499719	12.2299847338434	2.57451118249411	0.281838523446699	0.109274392137715
PIP4K2A	0.987861639790764	1	21.2378881361413	6.79099792832204	5.45264635313709	0.317873024187064	0.0583442803110135
MSRB2	0.999999991157057	1	24.4911444393739	14.759733400126	5.61076671214243	0.108078472039701	0.0192060492165984
OTUD1	0.95220240473957	1	20.4857077113048	9.12696147869639	1.79185207745485	0.219091410768582	0.119967556571166
KIAA1217	0.964488957857909	1	26.4966491084151	12.6765311909287	2.12502029180185	0.665803063261395	0.364878337763932
ARHGAP21	0.957558069377481	1	23.3184891226109	10.4379265101235	7.49981470525564	0.283157197428697	0.0376426412077423
PRTFDC1	0.994319040999474	1	20.1403043207114	4.18409511618173	1.14904761163869	0.48906048139996	0.449234406497144
APBB1IP	0.996548028124997	1	27.6983755571559	16.2441071397361	4.28460007107167	0.346370715661036	0.0809384888240292
ABI1	0.99783733715209	1	25.0645610538279	0.120604458144188	5.31807635974807	0.222400227128975	0.0418305400240095
ANKRD26	0.999969815284138	1	26.8167880612546	15.9828511510713	4.92495631246495	0.359113968001013	0.0728526708113997
YME1L1	0.997628090517396	1	27.6150101886191	9.06818410526498	6.55666481413151	0.181432394860742	0.0276667125819491
MASTL	0.924427626276002	1	24.6351700503558	8.53927640668374	2.30474342238999	0.632480119022017	0.282720486715786
ACBD5	0.897877816517844	1	23.3272299819622	10.5822692254932	4.09188800497289	0.420981454336988	0.102466838197806
RAB18	0.98049164755855	1	26.4276849370904	3.59979092890083	7.18918381746497	0.245546733407682	0.0343351209871898
MKX	0.920346672515918	1	24.8274428059543	20.3317862268268	4.4265524544047	0.702540669471569	0.163743247559304
WAC-AS1	0.742483879385376	1	23.8339714955199	13.2985030348999	5.5968278918796	0.385370143068147	0.0686615587528486
WAC	0.997770224324924	1	25.8564044993586	7.16126032962435	7.76375993295198	0.109331212197236	0.014072483165939
BAMBI	0.990102754251589	1	25.1150768819745	8.80432056819215	2.50541768582127	0.383483949487395	0.165458660415261
PTCHD3P1	0.99667494865106	1	24.9995606072058	5.76762269149731	4.93807846385918	0.34721690032533	0.0709293501786038
SVIL	0.999998858066908	1	21.2252272895039	11.7752252038823	2.94473402024325	0.383615233835364	0.1321600882236
KIAA1462	0.999999860616593	1	22.247098439435	0.297566802862531	7.07157689068278	0.108782871470422	0.0153425003987076
MTPAP	0.830197269820895	1	23.567905493402	20.8788424246446	3.58629528280948	0.588289321096869	0.16438959391553
ZNF438	0.999999916684815	1	26.8233244180225	16.0012192445838	3.19624557550977	0.366956025473765	0.11728836649725
ZEB1	0.999971547705482	1	23.8385711258782	14.4813481238367	7.78850171345628	0.234106794089781	0.0300398253595283
ARHGAP12	0.997350542146368	1	27.0780950156365	22.8548847021235	6.34461768468613	0.273841366835593	0.0429785738843092
KIF5B	0.999994519709243	1	20.0818058555851	15.1403134645184	8.15159342173363	0.15622624630661	0.0191662413063031
EPC1	0.99992447342567	1	21.3946041194794	20.280644326809	5.8466615619773	0.192838545407892	0.0329946861199448
CCDC7	0.999979719327032	1	24.8489560149235	6.61332033030203	2.23403391331179	0.502869984158584	0.226003657175411
ITGB1	0.999979879085556	1	24.9371333208115	5.08592150612298	9.09207857787636	0.126220506004751	0.0139747330259557
NRP1	0.99997446976817	1	27.970086935556	17.2374179340622	6.60945597756444	0.122669928400998	0.0185697847299988
PARD3	0.999980979111203	1	24.013467360652	11.9282659578707	5.36837069267942	0.182193860450723	0.0342172725118431
CUL2	0.998445696699835	1	25.5188140772141	6.11832646344978	3.37271202802558	0.298130438983301	0.088264794837248
CREM	0.994208005153027	1	24.5785442253573	20.7797909764543	3.4092224128826	0.402684223637962	0.117966701343707
CCNY	0.999158032177213	1	24.0202520330065	16.5284267377084	6.79120414884652	0.15537433621885	0.0228739184497962
FZD8	0.996512281407576	1	24.4475239992358	24.3545608872754	3.06042307550192	0.400159944440366	0.132292666226785
ZNF248	0.9638109927528	1	27.2023963505065	17.4872275447252	3.40148764156371	0.29430564666287	0.0863532522801592
ZNF25	0.99182736882016	1	23.7820963042612	16.507945104767	4.94569904145918	0.353163744331895	0.0713992644209267
ZNF33A	0.999999998368825	1	25.0291350790559	7.24226493122192	4.82310489606586	0.293967804989758	0.0604832206644982
ZNF37A	0.999992254513478	1	25.8476701326972	4.06513310534482	5.83148731743494	0.269402963057845	0.0461472163695263
ZNF37BP	0.999829084685397	1	27.0473594677233	18.3367648039793	3.12577568688376	0.605450055272956	0.192721657622032
ZNF33B	0.999208187302397	1	25.6285452288353	9.98249235971888	3.75509815777096	0.331861724699983	0.0885251525783146
BMS1	0.966635573204822	1	23.1834869845028	21.8877840654149	6.69521592798878	0.245158984265833	0.036635394235675
CSGALNACT2	0.999999163925582	1	23.6580334777308	10.931843082459	4.65436352499715	0.232193930583904	0.0499762989205072
HNRNPF	0.820923680335765	1	25.4515058244468	22.0680998367543	6.71486297513414	0.463141657625013	0.069118140692538
CXCL12	0.999996414471826	1	21.7842736457811	5.47136982721329	5.99291361433382	0.231806375547547	0.0396894650793358
RASSF4	0.999826419232069	1	23.9304779300212	12.0810893747964	3.69498938848232	0.543956045231497	0.147772237133428
C10orf10	0.999999951393681	1	27.6588553289991	19.9648363513727	6.91665795942579	0.265380548955228	0.0385610681861153
C10orf25	0.939874916153045	1	24.7463769320465	15.5424682252521	2.05038606239973	0.584601172884291	0.311813944801929
ZNF22	0.898893858246475	1	23.801740536494	18.7729758594913	5.14865506393743	0.291089278054654	0.0567867625291651
MARCH8	0.999253316689825	1	21.2273575434314	20.335632832507	5.16713134472182	0.215795503413376	0.0416237007884435
FAM21C	0.973769247753014	1	21.9230850134413	15.1829328129515	5.18527509958143	0.230626163269697	0.0444731900065585
TIMM23	0.999996440371757	1	22.1036777731846	16.1778058586426	4.88579815646451	0.174167540480172	0.0356730926785147
NCOA4	0.99047959659145	1	25.4189340587408	24.2036505761062	6.9837008083731	0.255401980253196	0.0367431885278901
MAPK8	0.984960882588817	1	27.047156015339	17.4863696478294	3.89913428956133	0.391189454911641	0.10060672327675
ARHGAP22	0.983008248393861	1	22.8164036233872	0.898105639057334	3.2467602553554	0.479001904591387	0.150202855275851
VSTM4	0.999999999989333	1	25.6529818043845	17.9467023783816	6.95071872245339	0.085807940569716	0.0121933759685909
ERCC6	0.969057849357726	1	25.4056890909938	7.04784234168779	3.86143502474399	0.34876513181105	0.090376811204979
PARG	0.997804581779641	1	23.7243880244843	1.53739746634832	2.75000362810044	0.518728631929107	0.191361571286835
FAM21A	0.99452435258094	1	27.8929134919402	24.3293829616264	5.01724660721112	0.376127755588997	0.0754819293715176
SGMS1	0.999357032380771	1	23.8339587260887	19.083416306189	4.04222032643819	0.254514708814838	0.0618622423583933
ASAH2B	0.999997646343538	1	27.8556914862547	20.8961081599816	1.45110603543117	0.46307351537966	0.31668388192996
PRKG1	0.999999940998513	1	25.3476554904235	6.57700370217029	4.39932844776938	0.470301364849278	0.106345899605033
CSTF2T	0.766908406451	1	23.0692179802202	0.269385355567043	4.28647426846408	0.487761512052702	0.113123308810814
DKK1	0.99408570220197	1	25.0991343268599	24.9537805677027	6.22397464271615	0.417901839545068	0.0671272436795858
ZWINT	0.999998952371842	1	27.8751267489197	4.05414036568561	2.60233680449356	0.136336730156946	0.0554856533811039
IPMK	0.97113018240835	1	26.7288033416916	18.2956737024307	3.98434781576205	0.488668532669388	0.123566649551942
CISD1	0.981326796779974	1	21.1623734124257	1.32132210774726	5.54852895264008	0.284077822503472	0.0512485822647842
UBE2D1	0.993783214185039	1	25.0187956122265	19.5482411630245	4.18764566602742	0.589798478063084	0.14112713379395
TFAM	0.957427517367118	1	24.3215091150838	23.7980846902331	4.87478622735298	0.24873479627475	0.051094965867862
BICC1	0.999082584990443	1	26.0668252658987	19.0184212746005	7.20622978014365	0.120207979804391	0.0167789275107839
FAM133CP	0.999998841453992	1	25.1767488734663	6.88203904582982	2.46486400864903	0.535195500686225	0.216857417038603
CCDC6	0.999972571049381	1	20.9082831208685	0.0119868771106214	5.16998381119395	0.202290294328634	0.0394921012773271
CDK1	0.99975501663432	1	26.1861369469559	12.7944900065499	3.36964981573665	0.61055189418244	0.179881498149391
RHOBTB1	0.992719966866839	1	20.4263425252575	13.0591859085654	5.55943350953893	0.112874375145486	0.019817785278428
ARID5B	0.999994262296851	1	22.5902664937686	12.5089139092997	7.90803940432126	0.258017719022604	0.0325303717441762
ADO	0.999966143659463	1	20.1375619138699	1.31557247161572	4.27327306005321	0.247231629852535	0.0575253464737737
NRBF2	0.995722612522596	1	20.8375601827548	14.0330226423192	4.85164047890568	0.290488204047375	0.0606306763030269
JMJD1C	0.999324869519738	1	25.3335080981863	14.1195514980539	5.38359372760745	0.258094543558347	0.0474432521624275
REEP3	0.995092065878116	1	25.9719612331366	21.9610413815772	6.51070030726342	0.210259119802818	0.0323231546897091
ANXA2P3	0.999999999115002	1	21.5406949422133	2.0078029672571	7.62749139613768	0.131551502045399	0.0172947443293512
SIRT1	0.999773214743911	1	26.1289531947287	18.7682162316564	3.80380120997979	0.397402425228903	0.104163801793086
HERC4	0.99997165090783	1	23.8546673346825	23.454023952492	5.0174667004592	0.379816955788591	0.0761058833473888
PBLD	0.986269585017103	1	20.6424891121949	7.79976266093476	3.11407055759292	0.35505723142208	0.115317498002244
HNRNPH3	0.999310524793282	1	23.6784118519731	20.8233814235921	6.69494433218145	0.269787306087965	0.0404419533674609
RUFY2	0.961527413313261	1	24.5915162763162	9.55548961922156	4.26052124854032	0.231308106606377	0.0547734723721818
SLC25A16	0.99624991838821	1	21.3590812470859	7.6330981810673	2.36180731656429	0.591425673807736	0.252213994050499
TET1	0.85378212569751	1	22.0695955427085	18.2596994670234	3.90837776062968	0.295917921982017	0.0770315532122139
CCAR1	0.998448741827825	1	27.1018984560941	9.38138215827621	7.23091461888581	0.272207673041095	0.0375960453643711
DDX50	0.966392728095592	1	23.9845300916617	20.1287057009087	6.10080791739214	0.399201067785883	0.0656364427496647
DDX21	0.999229601640091	1	27.5082157955526	0.573667354108745	7.91018587600683	0.209041375611362	0.0264110040907509
KIAA1279	0.992877542675515	1	27.3676194040039	11.3001218258169	4.75820536115752	0.346407397489055	0.0734410547907672
SRGN	0.99334840010065	1	23.5450587380092	10.230607217991	4.1610632037657	0.471909879478062	0.116365439026696
VPS26A	0.998924995395861	1	26.2079527181289	15.2091829127802	5.07605652602154	0.318632325537304	0.0626153676345942
SUPV3L1	0.998548581691956	1	20.045374152471	8.23114844515676	2.96553979728934	0.562073512869827	0.189694811110672
HK1	0.994781565117774	1	27.0199159027106	12.6356084263479	7.42756916066854	0.239794624362141	0.0324075338416668
COL13A1	0.999190359008999	1	26.0421603287108	24.0288149423636	1.72564830326122	0.461438726983366	0.268442806939233
H2AFY2	0.990746699127482	1	22.8858092510124	20.2869978554828	2.92991241089816	0.473899957464135	0.171944402267797
AIFM2	0.999528055429881	1	25.1337276347042	22.1621122295922	5.20039132205308	0.195271777446238	0.0374415092287727
TYSND1	0.99985075914541	1	27.2977672810758	16.0770155952406	3.22643705608823	0.435020455467323	0.13749276408388
SAR1A	0.824296448020689	1	25.0107663059681	1.14606750439773	6.90254448085945	0.117905208250573	0.0170887162321026
PPA1	0.97762498073044	1	21.7252289479756	4.3908810298571	3.99043132890707	0.459150808129681	0.115118270500903
LRRC20	0.999961204755579	1	26.9958109884335	18.3614305028609	1.86652969525449	0.498070051243007	0.271938321945396
EIF4EBP2	0.999617733324125	1	26.0958761924723	22.3846962411117	6.98218181832916	0.205703631506972	0.0294292722105561
SGPL1	0.999929847983636	1	22.1585912038116	15.3685122251021	4.63711109034613	0.210558887403903	0.0457185794433111
PCBD1	0.986607880473068	1	25.6991904143195	22.722627650577	4.74927320077649	0.344991034369261	0.0730940792535594
UNC5B	0.99963132365925	1	22.39863041165	8.12556963373403	5.34256368645106	0.326067286016432	0.0630301248399174
SLC29A3	0.932033213642062	1	21.0087920105631	10.038650599206	3.84843174257442	0.472177549310055	0.122833157617164
C10orf54	0.99998940840431	1	24.1853431018542	9.592870243338	6.51558442457518	0.319939817760057	0.0494766770649457
PSAP	0.994874630915125	1	26.9925019414549	20.0465143793904	11.8338014950648	0.168664728696126	0.0142445140246582
CHST3	0.989515017337295	1	21.260670899956	11.1642561077012	4.12146404053354	0.180733421903826	0.0439074867826212
ASCC1	0.950283423907815	1	27.5179209951907	9.94954069443943	4.8384472671556	0.410931139769473	0.0849473217317218
ANAPC16	0.948445772810969	1	27.8691485469511	19.4538669110213	5.79932019554354	0.280589553533605	0.0484502948704152
DDIT4	0.970700982524657	1	26.182986909604	4.96205336485085	8.68765073940448	0.238088791061998	0.0274194081303398
DNAJB12	0.999999747323612	1	21.1659279239283	11.4645365140075	5.78572756177921	0.1211111702222	0.0208954892111641
MICU1	0.989616995805338	1	25.8963147104352	7.89668985734218	5.68560164991732	0.293136687837917	0.0516149023701004
MCU	0.97319410410871	1	25.6778606518665	6.21327913586637	5.84447418399975	0.39801520685574	0.0681692876342556
P4HA1	0.999999761546753	1	22.1813622219874	22.1347573612293	7.50057125422288	0.143505327658213	0.0193032535263189
ECD	0.784523525107079	1	22.3558024271759	0.879567708902698	3.69825218012374	0.358118723247561	0.0961680735933991
FAM149B1	0.998486847915605	1	27.7626120154645	11.2742795159689	4.02801170967296	0.309199579449026	0.0775831837907209
DNAJC9	0.978606505326566	1	27.353229090902	4.25857068201506	4.34612019304077	0.414470306558822	0.0953535211856189
MRPS16	0.999806266401599	1	25.1152652459032	25.0738613289499	5.40769636452431	0.242792962876394	0.0449959170700661
ANXA7	0.979297926725799	1	22.4231933813106	19.9111255673679	5.04058160143473	0.450599814497943	0.0903900213952204
PPP3CB	0.999386450809031	1	26.2034858734108	19.4210289466794	4.80207077762366	0.119843548314893	0.0256922511330733
SEC24C	0.944014763731148	1	25.4260328155194	19.4715915068306	4.59890265102576	0.667705200046502	0.146794978030094
FUT11	0.938924060096684	1	24.3664162636104	5.19175630171533	4.8354675806206	0.430991593758786	0.0881047508224389
CHCHD1	0.997240264848312	1	23.8287990139243	22.9614320442308	5.28636733371201	0.388063411279769	0.0735529960263612
ZSWIM8	0.999988304498931	1	26.9862957728787	18.6029325877098	5.32178206556314	0.201267963995918	0.0377756418086774
NDST2	0.974991852899375	1	22.0707810403527	10.542664485973	4.88651110322827	0.267177457344897	0.0547815835220245
CAMK2G	0.999999916341665	1	21.7846370298647	13.1062144499649	4.44047972918896	0.223248894173422	0.0509645828551077
PLAU	0.998445301793739	1	25.7660118680357	17.7795875802435	2.17597856337153	0.513068351001411	0.240088709591161
VCL	0.991510750421553	1	27.3070867670188	2.23798163169039	7.46296332462304	0.12697173482273	0.0170034815615564
AP3M1	0.999646733131022	1	23.615592112588	23.4420010176572	4.13445133275767	0.38098685307187	0.0922038997931941
ADK	0.99995992866761	1	26.2887610158549	10.2593428900574	4.21409434780799	0.250710081134122	0.0595261614189672
KAT6B	0.999721184651631	1	27.3799707379623	15.0885733548657	4.94232607293276	0.198855517126153	0.0402834310700346
SAMD8	0.80643230139992	1	26.3901937818144	21.1334598145621	3.59343672976204	0.467783335121777	0.131036312210478
VDAC2	0.997436872323748	1	21.8198879199883	20.108700360703	5.92318917775858	0.307008639935944	0.0518354235493382
COMTD1	0.994233177246478	1	21.0681982176893	3.39712146179388	4.3599268303202	0.216781554731678	0.0492097829248552
ZNF503	0.942031574156676	1	22.0695733472715	1.73310052941637	7.21622116073666	0.15397940768556	0.0213340996542815
ZNF503-AS2	0.999996333020408	1	27.9972716431606	6.6695078575826	2.82518685085137	0.285625695678612	0.10093674022014
C10orf11	0.999940539006234	1	23.0035012878742	21.7841177288433	2.16843326142903	0.338206532524764	0.166282011758709
KCNMA1	0.972209764412897	1	20.9011235514138	20.4585608747036	5.30201694220864	0.254021088142947	0.0489058809984241
DLG5	0.999708735524144	1	25.226201259257	18.3260772304528	6.39352033275914	0.131318419005894	0.0205576861320192
POLR3A	0.999343418358813	1	22.2109768318211	8.61296109128833	4.54568741983521	0.29108870177407	0.0639709348334787
RPS24	0.999999762951355	1	27.0905991633079	8.64740502418322	11.7178567549485	0.141840755772738	0.0121037620359298
LINC00856	0.999939110352369	1	27.8005921508243	13.1740466551759	1.74245040078219	0.548261947353727	0.309551944731119
ZMIZ1	0.999999993911318	1	21.865903071661	21.6225539647687	5.18089073037642	0.092404418108723	0.0177892424240763
PPIF	0.999421146135761	1	22.8679523416736	21.6910086749708	5.02560245515075	0.398202957141887	0.0789522952032375
ZCCHC24	0.999985982415442	1	27.0792419958367	23.4797369949789	7.7626690203376	0.0496910829702051	0.00639318141256423
EIF5AL1	0.999999994762134	1	20.3495402889915	19.5362320583888	3.63706880348014	0.285321280962135	0.0785141630762121
LOC100288974	0.999345662561404	1	24.4970599467745	10.6518009144156	1.3877333549966	0.576537331510548	0.447385130446656
TMEM254	0.981756317759448	1	26.3648779674703	20.7160441662869	3.75476757213393	0.347855953036299	0.0925277257624312
PLAC9	0.968959427451908	1	24.0372498348036	17.1043948238278	7.51401067964762	0.216434286932494	0.0288353834870835
ANXA11	0.996829629842117	1	21.0010067192989	9.03131356762164	7.54841558883833	0.164644724906081	0.021819345915942
TSPAN14	0.979155890635747	1	27.7320940393027	25.7969900311157	4.59156844559882	0.307820052732711	0.0674120726039545
GHITM	0.999961961473774	1	25.0110352018031	24.3991787147719	6.55477910646897	0.230550147072841	0.03523007428785
CCSER2	0.999918064139971	1	25.6934928341561	20.5593760827262	5.67313038656727	0.192901784620032	0.0339435555022193
WAPAL	0.948203744654135	1	25.0811741653128	10.0287407306609	5.4582084857011	0.295868638828303	0.0544682076035072
ADIRF	0.999981777319527	1	22.4159703714835	6.62257325730122	3.15940298044344	0.361153691718801	0.114192963547091
GLUD1	0.995918268934033	1	21.6319931607931	19.9860255637428	4.98174189630467	0.314599903241319	0.0630850034581367
FAM35A	0.984717012516062	1	23.5717535971285	20.1156543316851	4.08371407423859	0.499882757106417	0.122157736072382
MINPP1	0.956246703557091	1	25.7375242694237	15.0238138932139	3.76760645199743	0.453952059202418	0.119873135309072
PAPSS2	0.999977992275586	1	27.4231328634634	25.7871456129369	5.21702330150105	0.267412647100332	0.0522165143895015
ATAD1	0.832440677598584	1	25.7536920237903	0.616735462027995	6.47653979457541	0.266040530846958	0.0410589228312909
PTEN	0.999556754090778	1	25.239141663061	23.2777269234089	6.14283564916012	0.193541716058935	0.031532168981058
RNLS	0.990651562093646	1	24.212311988871	16.9432451715276	2.38504590049384	0.432868553424412	0.177071404660074
STAMBPL1	0.887350171966858	1	23.0913432747666	21.8899272165527	2.38671091360183	0.732086744631743	0.311936073992857
ACTA2	0.999643596767072	1	22.7910515378539	5.56216152898439	11.7248696988836	0.128418888242581	0.0110031824480475
FAS	0.980486252096316	1	21.6876928176062	2.32169941636664	4.02953995071746	0.373749347864399	0.0933173214939695
CH25H	0.999998547461429	1	24.366235313239	1.98386464172973	3.07924390727534	0.448795152236888	0.156036344839338
LIPA	0.977969935059417	1	25.3774334493409	22.9656149777615	5.10231444356417	0.288434258826732	0.0565495637961448
IFIT2	0.999982863355824	1	27.6473407913037	18.5288317633348	2.13595348299794	0.660890635430615	0.309117629163196
IFIT3	0.996279913295279	1	23.4242938966767	23.2861988829151	3.79468876429451	0.512884497486495	0.134374867555916
IFIT1	0.943361913591124	1	26.3517943868948	14.6004187994247	2.86289763066003	0.411992736166958	0.144901321404833
IFIT5	0.999998652490002	1	21.7157714493659	3.43197598146306	3.95444803249778	0.444943101961861	0.112959991574301
PANK1	0.999997879992554	1	20.0467521761404	0.24016864005596	1.63466214843679	0.491436609231815	0.3035280689131
KIF20B	0.999999910993124	1	21.8280447498224	13.3001158048486	4.20614157786174	0.34498112610751	0.081576234856406
RPP30	0.989512122678334	1	20.0279977002351	2.29570532514698	4.18243108985635	0.372673521303663	0.0884492419117915
ANKRD1	0.999961385625635	1	26.5530627052663	6.59736975791648e-05	7.04821921556594	0.252788434546008	0.0357208920401845
PCGF5	0.999327430616759	1	22.6404286699831	3.59901459347386	5.50564452871547	0.361167594040481	0.0663574949173442
HECTD2	0.982599965762711	1	27.0248868896099	0.257006802701212	2.32427321443452	0.641567138229476	0.27549027944039
PPP1R3C	0.99707336946236	1	26.4596673332185	7.79205250489915	5.62920584447005	0.27530742037305	0.0484486169000297
TNKS2	0.999996893093476	1	22.2634408467309	17.4647463479038	4.49542323897395	0.227689516530793	0.0507145757911715
BTAF1	0.996873492983174	1	23.9175480728832	15.284741327884	4.49905153948552	0.326817359969571	0.0726733771897488
CPEB3	0.989744338353703	1	27.8770816485629	5.78927479845559	2.29662434848447	0.548678281137384	0.239639065977904
MARCH5	0.999467386897145	1	26.1976527634239	22.3047895152739	6.24301937363321	0.446348503557322	0.0714755131919619
IDE	0.989798396656698	1	24.3727714654366	17.3137188110967	4.68720081280084	0.25105673526041	0.0535437621721559
KIF11	0.961078262746141	1	25.3444387898443	10.9847776539737	2.16556977766023	0.771431677931221	0.360522196089606
MYOF	0.875655315467527	1	25.0518805238693	4.83617197381965	6.69895911627596	0.184482629288619	0.0275668380505799
CEP55	0.999827754210715	1	26.7078932657389	11.8250267080682	2.64919258970848	0.638992290536887	0.263455311082034
FRA10AC1	0.999962995149126	1	27.5953543882153	17.6143376112457	6.0700386396054	0.248683492462025	0.0409110138693642
PLCE1	0.989904540790499	1	25.5977952978357	10.8575431638273	3.30307761336412	0.642876605876572	0.191328796417812
PLCE1-AS1	0.998524001082659	1	20.319881725662	16.1453514865224	2.27634985617242	0.678638030417975	0.297988019652886
NOC3L	0.958229211507605	1	22.5468657838892	7.87824916694627	4.39096501277205	0.233614508739071	0.0531347037141191
TBC1D12	0.997797061257391	1	25.3154040172613	18.1205940101772	3.77506375294707	0.362112759133443	0.0962331573971437
HELLS	0.999865703235536	1	20.1097604060476	6.13550895424333	2.98007116779211	0.18964837658925	0.0646262260672666
PDLIM1	0.999984871184543	1	20.3828430904865	9.40062074663798	7.39451994886667	0.154638189711171	0.0209888678780716
SORBS1	0.999972685394021	1	25.6566649168054	22.2104484837101	1.85583756195806	0.447759926213012	0.256259048750794
ALDH18A1	0.911207471637649	1	22.1154915852647	2.59504507394537	4.45537029034498	0.573146305373871	0.13028846016573
TCTN3	0.851928001302481	1	23.2352649383909	4.83282800501887	3.9876269677072	0.576586870829564	0.14624698716494
ENTPD1	0.999734908595623	1	23.9794805007888	16.7877202140553	2.91936818896219	0.227052113412826	0.075766488648934
CCNJ	0.71224200321349	1	22.0197965530288	16.743186419202	1.65390458967117	0.758322302758066	0.462294350480767
ZNF518A	0.866179602931817	1	24.2635063173553	11.405622178753	3.04905356664751	0.664407379228892	0.21857880792456
TM9SF3	0.698690102551148	1	23.1540098022571	21.8664742285436	9.24358430478355	0.156421786408764	0.0169227042361855
RPL13AP5	0.998270060543946	1	23.1321183754518	20.3943065355983	5.5158931439654	0.381932358275222	0.068924179146989
LCOR	0.999949794359136	1	27.5090211457392	25.437637214986	2.78045952151179	0.356596466354393	0.128697150779735
C10orf12	0.9671946300599	1	21.3139303229875	3.5021278921891	2.61431699266572	0.261610302419444	0.10486903524877
LOC102724002	0.964234023295876	1	25.9443339556014	3.01110218333261	4.70022559875652	0.269096562686176	0.057442126983094
ARHGAP19	0.999956294404571	1	26.3434285198813	11.4888828747605	1.63433004776591	0.444444612152788	0.274449125710534
FRAT1	0.99605360684941	1	25.5885987953676	22.9477552286787	2.32292915675121	0.622379176178149	0.261388747473817
FRAT2	0.9995869306613	1	22.7600140486151	1.83472909601199	2.69559065681162	0.337425768387573	0.125274636513502
RRP12	0.998500465169273	1	23.9644954872431	4.0871874446647	3.28773970026592	0.619554454012976	0.188894448259458
EXOSC1	0.999996008894528	1	24.1207906673474	3.39701233565489	4.27554968034475	0.202507332091615	0.0475865528469115
ZDHHC16	0.999998321934693	1	27.5216857940072	5.8713628154022	4.52718558750924	0.178460630565132	0.0394581384372032
MMS19	0.997446428538064	1	25.9109579847049	10.8678500824858	7.27880802966706	0.209441103652932	0.0287580021107801
UBTD1	0.996171487435039	1	22.1834045282833	12.2407402156493	7.09093439994842	0.223206539338264	0.0314032429566021
MORN4	0.99981615984656	1	25.6551958937407	24.8975783217597	4.17601685144166	0.236265105125433	0.0557284526275263
PI4K2A	0.983287929321257	1	27.5666881193474	9.96690359088253	4.96766017830825	0.204738511967505	0.0413341022825125
AVPI1	0.971979289151752	1	26.3451360518969	12.0040628019463	2.64535796583789	0.591385786965881	0.225069621938708
MARVELD1	0.999776655117652	1	23.0216197824981	9.00198020723301	6.92988953787886	0.350882245837554	0.0507565348384079
ZFYVE27	0.999973003075385	1	21.0410787003178	21.0377859117236	3.99868220495428	0.214291082045445	0.0535344647786996
R3HCC1L	0.999214358178878	1	21.2406743089538	5.25944252952094	3.88480157812246	0.281779148025408	0.0730424079856576
LOXL4	0.943328248502084	1	25.8205463178527	13.3389247768158	4.63611508152791	0.490936348906507	0.107578299309971
PYROXD2	0.973133718969311	1	22.632573176122	18.8344733505325	1.76641666127936	0.548115299468723	0.360033058605858
HPS1	0.973183177756034	1	23.5654335997852	12.9284558943764	6.33045475658538	0.218160752101761	0.034623012624023
GOT1	0.997771105370079	1	23.3217951680052	21.3719193138961	5.81492979496587	0.174636186015556	0.0303819076812773
SLC25A28	0.929686623268673	1	23.8960014946673	15.7731197513017	4.15906287845602	0.288842035134987	0.0694591449085152
ENTPD7	0.999963724027926	1	27.6625120163117	23.677935346306	3.22800890728729	0.408629753241849	0.126718628456055
COX15	0.932492992524478	1	22.5282019943008	11.6008112714307	5.11479252975664	0.3070308149916	0.0601848058273481
CUTC	0.953790343559398	1	21.369425954433	11.7473799078082	2.76049721867457	0.684597864634854	0.254304250039481
DNMBP	0.985033641058334	1	22.8873704639687	1.5269806118548	4.21610913358167	0.13457529944585	0.0308165562443072
ERLIN1	0.920738326558057	1	22.6984883356444	21.3174343688725	5.24549476748212	0.553413460296793	0.106937670384406
CHUK	0.89210563289621	1	24.3604518393372	22.5969221880403	4.20873984329147	0.544045869264341	0.129333909725773
CWF19L1	0.99621634309305	1	20.9345119390217	2.80569241117251	2.73639227754385	0.60518612643085	0.221425970126479
SNORA12	0.9999775286871	1	23.4705765702154	11.6862205347479	4.59725404899649	0.613241180169346	0.134047256569749
BLOC1S2	0.991729115599867	1	23.2587692933621	21.6831698919042	6.18356894363024	0.257712360172336	0.0417160180384533
SCD	0.995971284979354	1	24.2847855469793	22.2427169292107	7.1611879384528	0.397732537221532	0.055592929860739
SEC31B	0.989794787378744	1	20.9944024007568	11.3040887886832	2.73148344417189	0.54708939446934	0.201422674003757
NDUFB8	0.999999998990877	1	23.4699864042505	1.24628930626292	8.2245114450902	0.0788085736839627	0.00957702976554372
HIF1AN	0.981288532361013	1	24.7968912798413	17.9369805125687	6.58852289822975	0.186069283870927	0.028227317645151
FAM178A	0.994140985152558	1	26.195803045209	9.75400146408781	4.4486376085987	0.293730262491064	0.0660038528702837
MRPL43	0.999411587685626	1	24.7558851464644	18.0555214330222	6.16896127978327	0.0839113061613048	0.0136437102389947
C10orf2	0.994508541423389	1	22.1455172123794	13.8472406875588	2.80891357747804	0.524541824482435	0.187943670448112
LZTS2	0.944908249868738	1	22.914917285578	22.4956322315443	3.15939476672345	0.656154982462221	0.208854811276744
SFXN3	0.955895780761102	1	23.0396225591721	7.49687460017412	6.27941326160298	0.27891187428958	0.0444425940098236
KAZALD1	0.997936522738533	1	25.9058789792103	2.92630220172805	3.79914838220548	0.251092650885058	0.0670667185507498
BTRC	0.941219733241749	1	23.1734080896042	20.8092276339069	4.13819291715934	0.406655895581807	0.0984420816404906
POLL	0.991428251367406	1	23.0877070848893	20.0688501307695	4.38338028721581	0.370578612166219	0.0847320163021727
DPCD	0.999978169498159	1	25.3389910770725	6.92315088316131	4.07046481746592	0.280934057241543	0.0690743444117503
FBXW4	0.999125423383617	1	27.5001864033274	11.446750913331	5.264195249525	0.296470985483408	0.0562346023613187
NPM3	0.99830651748163	1	23.934870511547	1.24013024887457	6.85791400682661	0.210541617511462	0.0309567938248486
MGEA5	0.999997762731418	1	20.023409659143	8.1753265398137	6.12704972275457	0.0539024563994785	0.00873574536158792
C10orf76	0.61290019861339	1	22.3917329381554	3.51667582777165	3.84881881746083	0.333420728764931	0.0867044733039663
HPS6	0.999180769177492	1	25.5520074778786	16.9555901509258	4.85746789292991	0.321762816285156	0.0669692550878998
LDB1	0.995681853963829	1	25.1889787954182	5.63861443327777	3.05374809773443	0.623597011764614	0.207697022900266
PPRC1	0.999962227902302	1	26.1738190516943	23.7306500962335	3.69148870507519	0.311489243102242	0.0844159421127259
NOLC1	0.999999474627761	1	23.1542852147505	3.46281209520665	5.27052003855934	0.211819310520047	0.0402480975689389
GBF1	0.990868991311914	1	26.229539392872	5.54235261505345	5.77248630676208	0.179227151372321	0.0310623419630545
NFKB2	0.977059376269948	1	23.6478530142648	16.3084814404957	2.2105931569142	0.569985310261169	0.258550584508592
FBXL15	0.990052489811476	1	24.4524559856375	9.94934374251023	4.03023539159698	0.28421410041936	0.070669586118342
CUEDC2	0.993796962124945	1	25.2790374370347	15.2966982799544	4.42007974509405	0.311761452775458	0.0708420939408613
ACTR1A	0.993712211082721	1	24.2861298023267	9.72041535095559	6.64137155494743	0.209900762567267	0.031560735190614
SUFU	0.997768707282333	1	24.6185569944667	15.0650713074462	4.06746117984164	0.309006897723417	0.0759228956864169
TRIM8	0.816838226059351	1	26.1901206567986	17.7351820170486	5.61420987938192	0.247172587723246	0.0441441957404214
ARL3	0.98639493155204	1	22.0254857727897	10.6534476043673	5.55632123607314	0.243161973562748	0.0436434371817855
WBP1L	0.999903457142573	1	26.7987520107902	26.7751410180038	7.2832454395054	0.0950318512127187	0.0131275157078834
C10orf32	0.998605542689773	1	26.668385421316	22.7003341829346	6.06531261080103	0.248949656925948	0.04152404139934
CNNM2	0.99994026938244	1	26.0144135423382	24.6774615024251	2.11688923710149	0.470988055275096	0.222133444805176
NT5C2	0.999994212509314	1	21.6480653524293	10.8174142247968	5.70233498305939	0.186752208814829	0.0327152317425523
PCGF6	0.916161564665885	1	23.9246313141091	23.5769551180682	1.9320667207861	0.649315669490929	0.336234023051593
TAF5	0.991205425475606	1	27.9962264305055	23.5126095456003	2.43945726620303	0.567955863400069	0.231714693546671
USMG5	0.991864470999394	1	23.6283539782516	1.06373271752644	6.96285331618407	0.246216599908298	0.0356461995729296
PDCD11	0.936218608372968	1	21.154066390756	2.57517007562512	5.15264001282383	0.303344304798051	0.0592347837347224
CALHM2	0.992928141993242	1	25.8427733469472	4.55515615908868	4.18947795175484	0.622156879673992	0.151288496781388
SH3PXD2A	0.998387744825659	1	24.0792739243561	20.7729218674285	7.92829365140443	0.126677894170407	0.0160000909283325
OBFC1	0.990252700479109	1	21.9088633256439	7.615390835312	3.74212650253885	0.293349468759633	0.0789281929823625
SLK	0.999984727410816	1	24.685477330724	9.19310229294426	6.57750082294632	0.173794341177549	0.0264090095662505
SFR1	0.991921162822023	1	22.2590387799214	1.1977475705556	2.20269613657788	0.340371549519154	0.152970957619964
GSTO1	0.99997362904048	1	24.4161603664808	1.02243787474592	7.59379300536788	0.106377016561014	0.0139150993882197
ITPRIP	0.999377908704183	1	22.9801814231354	17.5985053465592	4.88564394818479	0.272317942350685	0.0555392483439678
XPNPEP1	0.96829576660316	1	27.1369774178027	9.54271293995689	5.54976616366835	0.252876685482481	0.0455883422491018
ADD3	0.990299609188305	1	25.6071048241827	20.6810384899097	6.442345536656	0.151145863748568	0.0233622354655835
MXI1	0.98453287214686	1	25.1100471079489	0.689235330631821	5.51842066607291	0.223903882308421	0.0405554503305907
SMNDC1	0.999571675601424	1	26.9581471368697	20.8288922744369	5.24570743547322	0.238998269824816	0.0455834555609851
DUSP5	0.999999788463098	1	25.1477431814787	0.0922115001828556	2.24410124389878	0.373569448064725	0.166154098686673
SMC3	0.999578664819464	1	23.9904881874512	10.068805740128	6.98862615723104	0.361770897689954	0.0517384021603773
PDCD4	0.983535122965862	1	25.8483201679559	8.52048624048708	4.96284693177038	0.364852311291178	0.0739123612688045
BBIP1	0.995520286231629	1	24.8246257987814	9.37026064948993	3.0003620418101	0.502002969166362	0.165725940193229
SHOC2	0.930523973100756	1	25.0647925740034	23.1959208817827	5.77053389752815	0.315054882824519	0.0547714892960849
ADRA2A	0.999420597584868	1	22.9747120078809	3.0429713293577	5.87799814893054	0.605394558295553	0.106695732670864
GPAM	0.997078003712446	1	24.3357119329532	3.06838268455366	4.19479402501436	0.332361709878145	0.0799987050090539
ZDHHC6	0.831633660504337	1	24.6485685701174	10.5638824216624	4.80919549858209	0.255105313860623	0.0531956697392922
VTI1A	0.700513407316753	1	23.3695234687111	7.95493891161581	4.78154397099476	0.281162603706255	0.0591776313601398
TCF7L2	0.999866374190199	1	24.0271812451123	12.329557067006	7.09486938091581	0.306896062517259	0.0430482027337963
CASP7	0.995424252482284	1	23.3050887362131	0.847985883828519	4.29849979715524	0.240549705517077	0.0561595183185465
NHLRC2	0.974024841510974	1	24.7441781419352	16.1904733383846	2.19853033981203	0.684404019416439	0.310921861313549
C10orf118	0.997441035154041	1	23.3248545973448	21.1359737857886	5.72822233753125	0.151388997995643	0.0264558691357645
ABLIM1	0.999980095031291	1	27.9175791134706	12.0590682544279	2.51647825505831	0.507638865131666	0.206083742578989
FAM160B1	0.946494331910758	1	22.2465472922183	21.8107240184329	4.51174562271392	0.336182151811537	0.0747482898463911
TRUB1	0.995743571207514	1	24.4546651864484	1.72016235085834	4.83170097449153	0.366401805618978	0.076625864202326
GFRA1	0.999959683030955	1	25.6628853245296	23.1334741690996	3.40217787362918	0.393444675785961	0.121671388927187
HSPA12A	0.976589310848889	1	25.9403391505967	13.1235172671229	1.91883418973302	0.67007743879484	0.366701934725496
KIAA1598	0.890822942785664	1	27.2861599390014	11.9691159987836	2.35418061938887	0.816966679693658	0.347806916957895
PDZD8	0.999232500037702	1	26.8295357460759	18.3711306133494	5.18649941259	0.162760654104964	0.0314174335268059
EMX2OS	0.99988667023215	1	26.6600951835774	21.9986406953491	7.82311351051067	0.0501204511613873	0.0064142727878807
EMX2	0.999987688019046	1	21.0061215788458	8.01602390423604	8.04275257106063	0.131092696554231	0.0162703257661139
RAB11FIP2	0.999998766509753	1	25.0089520751955	16.6899370196647	7.05321761418303	0.0751539396342409	0.0109163010221718
CASC2	0.977489803279151	1	25.9828831377687	22.4125341039469	2.21051007220216	0.774280286468255	0.349908424572812
FAM204A	0.999983680443553	1	23.2719375440572	12.390300506753	5.86375060796314	0.15541301007251	0.0264942465617673
CACUL1	0.995426869202038	1	22.8714895731392	20.1430501476209	6.70597932154327	0.116025792495431	0.0173171043904086
NANOS1	0.999997732556823	1	24.330778535802	23.5490767834644	3.8568985871688	0.344685043922729	0.0893593913363799
EIF3A	0.998519179356301	1	24.6683698522391	7.97955871195462	9.38037920267074	0.462293522310372	0.0492098226676193
FAM45A	0.999999645837653	1	24.2497905687751	3.95392251451427	4.6347740652089	0.204747700238052	0.044764628022607
SFXN4	0.999924568598569	1	22.7111042968087	12.7661240097181	4.40548258674332	0.336078349987433	0.0762990976522994
PRDX3	0.968316522931261	1	23.9723171709505	1.41205703523633	5.14004991015584	0.632860491553429	0.127011380377308
GRK5	0.977453925859559	1	27.8638089056592	25.0107382615546	5.72808207054966	0.299338624738256	0.0528079560147027
RGS10	0.990814782666347	1	24.0506026194111	0.386431272243509	5.00857642193779	0.204173662215584	0.0406327278993479
TIAL1	0.999999584133642	1	21.9043172088351	20.4740977235755	5.65650861654431	0.156478087495229	0.0277108826682478
BAG3	0.950322026562336	1	24.6802917095249	24.3046849370544	6.36419473524795	0.495168618050605	0.0786404739162348
INPP5F	0.891046415827024	1	23.3392724209452	1.92793844894414	3.25785366492501	0.312778842622317	0.10826739460351
MCMBP	0.999789763900669	1	23.9302624711743	3.57950938446815	3.7891275454083	0.356908255575993	0.0940064180476193
SEC23IP	0.99818902640283	1	22.2729003412286	3.66385244026581	4.94182611493024	0.341508892220398	0.0690965791095306
PPAPDC1A	0.999649621582587	1	27.0513588276344	6.75544316575876e-05	4.81875096238935	0.249295432644992	0.0522907312179041
WDR11	0.916361144089648	1	25.0679504327756	18.3138536886072	3.94046043779676	0.562468565375854	0.142813974610496
FGFR2	0.998501874435578	1	27.7219325454808	27.0353931114628	1.4209050452171	0.786167026495658	0.58264959318075
ATE1	0.99967140362813	1	21.4334926231426	4.38477124724757	4.0230580414754	0.482379917488376	0.120716057115035
NSMCE4A	0.99838053150146	1	25.3120088580739	15.3178780667491	3.70373144336505	0.290746339696372	0.0783713418007864
TACC2	0.999263922478873	1	21.9301541499785	15.1164644722873	3.12934828516178	0.492873997489211	0.15876654343983
PLEKHA1	0.99998548009563	1	20.2755999745119	15.9266367723129	4.69929620668303	0.284950469253231	0.0606169451131608
HTRA1	0.878755557733657	1	27.121453649213	17.0398932251365	10.6338134551396	0.123329016759814	0.0115912284866005
FAM24B	0.996541649180226	1	22.8557230984292	20.9389173397434	1.74159680622458	0.53391759198515	0.306627836121059
C10orf88	0.956648597540417	1	25.102069398935	10.8131169479709	2.01485196209323	0.508148722378877	0.25297745825103
IKZF5	0.997898881679567	1	22.9809271995344	1.3839266644539	2.91258579092665	0.538698748600626	0.184696948465051
ACADSB	0.964150980608076	1	23.0397006714004	16.878460257079	3.60841814237668	0.274958892677421	0.075969711415094
BUB3	0.997205049384242	1	26.7491698679787	23.355729608946	6.32359111633129	0.187752635171324	0.0297881423466623
CPXM2	0.997686464915913	1	21.3645524609196	20.4902301726473	4.13651464069796	0.295971608646398	0.0830081321739263
OAT	0.997138824204675	1	23.2726810449112	0.134497305836867	4.776247381173	0.610151257988712	0.130094351799039
LHPP	0.99898686634743	1	26.6735429357493	11.2532279032111	2.74226513050001	0.497545518093873	0.183915079932603
FAM53B	0.998175642668039	1	21.4347368560145	13.7916546141577	4.33807889091451	0.375586069751803	0.0872318197740307
METTL10	0.876833513450975	1	23.9076536527462	18.20245893561	3.11820535699077	0.579548594617534	0.191395661033016
FAM175B	0.98987886448972	1	23.4133739101713	0.833632827167293	4.36741671835555	0.38483915927281	0.0881640652123075
ZRANB1	0.929450311445496	1	21.4778610978939	13.5747862738251	5.96155092373482	0.239123458000961	0.0400688356363637
CTBP2	0.871237024354136	1	24.995139813867	13.1534302055598	6.46393714685935	0.332921951415617	0.0515280839984684
EDRF1	0.968900981769692	1	26.3809190933559	11.9713425768145	3.22801279796053	0.509134666465517	0.157474502477838
UROS	0.956781987480886	1	24.79567475301	9.07662496505539	5.98178695011653	0.241093780405454	0.0402117757598724
BCCIP	0.999986646093068	1	23.7370994825276	14.0674835725395	4.95227848406861	0.278208266662959	0.0564477463905508
DHX32	0.961520959275251	1	23.0604184079661	21.6939238732331	2.38234276345046	0.433996103008412	0.186898126785494
FANK1	0.999865898142223	1	21.743214943977	18.5558851859754	3.40648923035898	0.1892039575194	0.0577002969302413
ADAM12	0.999999764119832	1	26.7943417162973	0.0154838873876052	7.54315536773212	0.0427729645054004	0.00571237018700773
DOCK1	0.996359738962829	1	24.5355448240601	11.4303992442131	5.00068417155416	0.33359365027259	0.0666679767474552
MKI67	0.999562316034793	1	24.7567969188243	13.5532661609672	4.58628639689508	0.673365878685839	0.151603853588273
MGMT	0.988466966093723	1	25.1903903205631	16.5195371511304	6.26871803618137	0.258585702464484	0.0412800897015877
GLRX3	0.995425534525524	1	27.5006246233842	4.56056323401776	4.99484311736345	0.185724506391071	0.037384767474942
PPP2R2D	0.999902528256597	1	23.0774032787739	14.4830274189273	4.65265062335039	0.20850488503203	0.0449528791792262
BNIP3	0.998936790462424	1	25.3019018238578	19.9505370131023	5.87415750189704	0.23589097262235	0.041276461490472
DPYSL4	0.97658695189956	1	23.434564658401	16.9253380438017	1.82231028303434	0.755142344052056	0.412414225365431
STK32C	0.999992108288315	1	21.7349930044882	4.13955022772791	4.0606089593091	0.218597480450181	0.0548994085700887
LOC102724967	0.999925387390531	1	21.2938494962285	19.6126078131144	4.19133939408031	0.209111029289073	0.0496957407007089
LRRC27	0.999887225995821	1	21.6166309124306	6.16998971758106	3.9685704731742	0.328828473106032	0.0825204524665296
PWWP2B	0.92989337082316	1	23.7921888023332	18.344600951628	3.32834518119168	0.521060604296851	0.165384191773802
INPP5A	0.994270247768471	1	20.936758121026	15.0949621867278	6.22723379256673	0.188650306578159	0.0302996353239235
TUBGCP2	0.961687223138402	1	26.4221479038589	8.01802943003936	6.68221876590117	0.264413269823748	0.0396986704814925
ZNF511	0.96391690820047	1	24.8200561141958	24.0468668190177	4.80531856293784	0.348212547987403	0.0726617466832304
FUOM	0.874031354694419	1	26.6496000465215	7.52974755681283	4.08985881627588	0.391075043576055	0.0958857970353425
ECHS1	0.905797625441177	1	27.1809489954499	11.6357880739567	7.03434626776998	0.164530354678954	0.0234208225588152
PAOX	0.99992288841097	1	23.0785746087835	18.0557422612661	2.62413711454138	0.471416348470797	0.180110379755432
MTG1	0.999998704345167	1	22.6621537072007	3.80570828824938	3.82050799266222	0.230947405734877	0.0604574325747183
SPRN	0.992848115874882	1	22.1129851855799	1.73056191150994	2.1629525217592	0.755124042537924	0.349132358335719
BET1L	0.974630851989269	1	23.9796118145098	5.3418916245532	5.97175981465335	0.187474705807861	0.0313990912608544
RIC8A	0.999998459799302	1	27.1008610076263	22.3930025037796	5.55941088805542	0.0745156882095522	0.0134131388365842
SIRT3	0.999910538877425	1	23.9490658815601	21.1240861765798	3.32942132284123	0.340138380024382	0.102904314499216
PSMD13	0.999688873946678	1	24.3143055252538	6.11387991976807	7.65936538234225	0.209649158244497	0.027320599488797
ATHL1	0.999730544228004	1	25.0212567018802	12.6160878115411	3.76263468849596	0.464243157587383	0.124663231663269
IFITM2	0.99840338862857	1	21.2397883789698	10.073785681566	10.2089670528263	0.224997537077817	0.021989490863623
IFITM1	0.999999999504146	1	21.9604160276629	4.0775226416959	5.88208275929976	0.217463713974773	0.0370155516050653
IFITM3	0.999985035862534	1	23.3351092883625	11.2743956970277	10.1138950528984	0.116443575832072	0.0115316370702355
SIGIRR	0.994736107897618	1	25.0404442986144	18.0460999724269	4.8852680048585	0.336811253996903	0.0687812210610265
PTDSS2	0.999973950532723	1	22.192166282631	15.9532416593874	5.4268457247645	0.18048185282681	0.0331437169559763
RNH1	0.974912627047064	1	20.6018139801742	20.3314938708844	8.32536944499332	0.186611953115586	0.0224114937451153
HRAS	0.970925563862744	1	21.768437159508	17.2014051640229	5.98186938240728	0.235712393602621	0.0395850145306131
RASSF7	0.99805850062051	1	23.2997845692079	1.88360625349403	1.78712006943174	0.521313457666395	0.290589391969409
MIR210HG	0.879333313233556	1	22.4306513837917	11.3091975074892	2.73467915767785	0.601893785643006	0.237309024074677
PHRF1	0.9995995011743	1	22.9202189248346	15.1823768001162	5.70048118657995	0.194893332078245	0.0341849070882155
DEAF1	0.999970591183124	1	26.121162155897	20.371465874592	6.58243534718581	0.0881972820758501	0.0136263378417956
TMEM80	0.998269497196565	1	26.0554130637285	7.02020130086924	3.39772887338673	0.55130644719492	0.164869364318841
EPS8L2	0.993658114252645	1	23.7403584597268	10.1991920514535	5.35416183326318	0.420352431252012	0.0784659747961787
TALDO1	0.994227077111781	1	25.134675354236	9.80612981236412	7.84780446366725	0.161538037576766	0.020630725357538
PDDC1	0.999689088920157	1	23.4912966757886	9.0244641105259	5.84077698574886	0.256463440991696	0.0438304047620245
LOC100506518	0.999555991819103	1	22.7189450830491	10.6419458312596	2.23685681814286	0.439184896691743	0.197045711600848
SLC25A22	0.999803924497609	1	23.4304392655185	21.6454345471305	1.62544027164512	0.665356083932355	0.441439585421305
PIDD	0.972696664951849	1	22.0328036108536	16.802652419731	2.77765278008785	0.702861547666674	0.262930900453919
RPLP2	0.916743753578019	1	23.960430755581	10.702115311118	11.8711336483385	0.147686125035225	0.0124446855122785
PNPLA2	0.999828711693216	1	24.8377576766791	7.87572737298372	5.39331687231048	0.183829043853971	0.0341776039706295
CD151	0.99131713915179	1	23.638285351598	7.85860497414005	8.01163767247724	0.166522666759561	0.0209755936412103
POLR2L	0.999983442115181	1	22.299483726824	7.35488302377292	9.13780562465043	0.144801158926406	0.0158179185356031
TSPAN4	0.908026321686727	1	25.3874189415365	12.5761633859346	8.45731574993859	0.292860505992704	0.0345884055966877
CHID1	0.993950162437327	1	22.5768907836491	10.1689911920706	7.98235188515521	0.321786113899057	0.0403233333763952
AP2A2	0.976568614290631	1	25.5523656271366	19.0244330750144	6.58477713262647	0.152967424755674	0.0232805987189406
TOLLIP	0.977185170375236	1	22.4642455413827	16.9372623139132	6.73566735797772	0.222224806376225	0.0330845045781559
MOB2	0.947201235078511	1	27.8726737439502	12.0226353101403	5.12846277130434	0.287966309829692	0.0561715420613407
IFITM10	0.967810288456856	1	27.5803961766808	4.07353780154983	3.10940073076279	0.605701579757601	0.194857508926045
CTSD	0.987752229602275	1	24.6523724815174	14.0854694700141	10.5554704083557	0.197400662937901	0.0187069098205081
LSP1	0.993439844206183	1	23.1579510524705	6.90355593238448	1.5564700408015	0.663248928746166	0.436226718108286
CD81	0.999989548496409	1	24.0800314600609	8.8874197986938	10.2429383183218	0.0545058733371096	0.00536671051559943
TSSC4	0.99624296699453	1	23.7380210694226	9.5407399861627	6.20319040182242	0.302325831960337	0.0486709110823747
KCNQ1OT1	0.98741540133413	1	25.1192080557569	7.12670141986149	4.78602454596469	0.411139965115099	0.0863643806904754
CDKN1C	0.999543033811404	1	28	20.291598984216	6.57420945456221	0.329466156884088	0.0500679085687941
SLC22A18	0.994882730165582	1	22.2749533947544	6.96254414113286	4.25553812439105	0.312688618696524	0.0731825014466908
PHLDA2	0.998180686724067	1	23.7573313928445	0.259131719688484	4.99039705390939	0.411662837286972	0.083565300549976
NAP1L4	0.999012427763444	1	25.1826385674797	11.3334410587041	8.06198222733025	0.237570078105808	0.0294437590755058
CARS	0.82046822219617	1	26.3910327078002	6.3883260934284	7.73492615716861	0.185967964290151	0.0239931907007441
OSBPL5	0.999605881946804	1	24.5179320011048	5.98920486628834	7.2393021645666	0.187304210786466	0.0258870795354943
ZNF195	0.999999928666801	1	25.1085293502634	24.432048176202	2.65557439066856	0.414923571052335	0.158680638045684
NUP98	0.88303601141735	1	21.8594378423579	21.2743819859644	3.99191104963144	0.462077480416539	0.115194575159558
PGAP2	0.993878814016487	1	24.2475681234109	16.5295633672095	3.24142048630041	0.583614982927064	0.180088688847809
RHOG	0.86214596876424	1	24.8603697223323	13.7894130065881	6.18745931971724	0.21964015149669	0.0353827090035862
STIM1	0.988074552967222	1	25.9349864166224	18.1005317597335	6.87189613229868	0.205349171117104	0.029970974555008
RRM1	0.991305111273603	1	21.6952988001856	8.59093187666356	6.54879783937707	0.189182234923619	0.0289055786427571
TRIM21	0.989352102099758	1	21.3930308024577	1.13019397943973	2.02009542298667	0.384840334014079	0.199927764233209
TRIM68	0.999991442602747	1	25.6605226208974	19.8002995277278	2.78123812674207	0.053182714885557	0.0180931864262018
HBB	0.951330903240128	1	21.1856581766646	7.86394361131773	12.4933818671352	0.455714054502065	0.0364814823874287
TRIM5	0.852604075370087	1	25.5821463954345	22.9306805579322	3.06286896012819	0.625312010885723	0.208607262261993
TRIM22	0.995926970350914	1	25.1955950365459	21.5004137244753	4.79829861799358	0.42997440150764	0.0897194319534203
FAM160A2	0.779676537392374	1	23.419589768967	15.2129257684686	3.79802687300257	0.499653597926984	0.131492755463132
PRKCDBP	0.992024818786079	1	22.3058839060894	9.27291213739027	7.28224539923761	0.152637400434302	0.0209615064771026
SMPD1	0.997644840873548	1	25.9828498962503	8.88921663403628	8.29703449929248	0.357407643993907	0.0429890809729424
APBB1	0.999901598652429	1	20.0001006760937	13.2414513757216	5.52049143582822	0.106260901534608	0.0192541546055636
ARFIP2	0.999831261734627	1	22.0969026396049	15.6389060321469	4.09105580910529	0.165370820626089	0.0404281541726097
TIMM10B	0.999918281818989	1	24.0510667170832	16.5043129051115	4.85134551488123	0.21991877459912	0.0454708820225766
RRP8	0.912560699550107	1	23.4691544513072	13.3119759176228	3.55201165369869	0.507888105374888	0.144077358075602
ILK	0.978843678229589	1	23.8148058349181	5.62950744937732	5.42433908725849	0.325937792197501	0.0600609711496395
TAF10	0.999099733611475	1	24.2039134660811	23.4199214342449	5.2991834165552	0.234921729299695	0.0443891705910961
TPP1	0.99999999601559	1	22.6762105429097	12.6666387539899	7.89429768883	0.129024030245344	0.0164525299928329
DCHS1	0.999767482770724	1	24.1708375345911	13.8552567408244	2.95661586890275	0.404493197892483	0.148694116586681
MRPL17	0.961455543234845	1	21.7507610532792	20.1340911559985	4.91882809043403	0.422178407321312	0.0864848271125373
ZNF215	0.974566509344645	1	23.8948422105814	5.73911634343483	1.63447804973706	0.660730871467977	0.41406845996415
OLFML1	0.999430019131488	1	27.9730426876663	11.933860781724	2.28747585187416	0.518379085226874	0.229220584383551
PPFIBP2	0.943932236194795	1	24.6152071211115	13.4662449576728	4.39260882677404	0.366641502815659	0.0835432813402204
CYB5R2	0.941161578145679	1	22.3323004311356	19.5161319900137	4.36129002858026	0.376706971792562	0.086428857656002
EIF3F	0.990927110911159	1	24.5089293986909	21.1069213708619	5.73217096226509	0.484403879142597	0.0847350337208528
TRIM66	0.999999865697316	1	20.0482396608743	14.4386530130798	3.0056738191282	0.170056556894357	0.0569986239540478
RPL27A	0.991454695977805	1	24.9021161544369	11.6481686162807	12.5781172551456	0.223099253413495	0.0177001658874747
ST5	0.995644889404997	1	20.5773486579935	11.8420049187266	4.67879312285824	0.450243982081742	0.0963886463770258
AKIP1	0.991408250254265	1	26.8861322911694	16.1091684706357	5.10843546207976	0.176845269698063	0.0345873899806821
TMEM9B	0.989423681623118	1	26.4852328101081	22.2190901695283	7.73973465641518	0.171164138611173	0.0220828448741496
NRIP3	0.999980103213493	1	21.3899262755772	8.77971606785195	3.24165440359684	0.343944874622068	0.107076250521759
DENND5A	0.963164173031077	1	21.6904960153448	15.9313122781219	5.07159240384544	0.276727452791925	0.0546676239745413
TMEM41B	0.992265478967439	1	21.1370809106659	19.6916113549881	4.96959819911812	0.447168784428933	0.0898874444466388
IPO7	0.976888613169657	1	21.3126004277379	21.1269755103644	6.93049128138907	0.253303616169588	0.0366205186041487
ZNF143	0.99619350184691	1	24.5000779281402	23.2877755256223	2.94418951016647	0.389731407568644	0.132838715815359
WEE1	0.977004616633986	1	22.1311722706866	17.5250923143528	4.81606958352526	0.355740243779129	0.0738915126343348
SWAP70	0.999942227429483	1	23.5578083408713	9.57637838575403	7.86066263720967	0.284990025827759	0.0362165928966066
RP11-540A21.2	0.997241088765532	1	22.5203948930754	12.4822195174954	2.58073311041201	0.449026064023262	0.175791819935811
SBF2-AS1	0.999996743073194	1	20.5273818547702	1.30697497409151	2.34460612255856	0.584700750262269	0.252808037463051
SBF2	0.938272521245956	1	23.7140466170485	8.85972182488222	4.54015518117701	0.343841276876767	0.0763564686127661
ADM	0.998480265899236	1	23.6903794086606	14.6192512684707	11.0444900932942	0.172046252794681	0.0156055384827676
AMPD3	0.994466772250856	1	20.4212264896865	11.1374607016383	3.51514424173141	0.427070789417062	0.121140805919134
MTRNR2L8	0.997781981870095	1	25.906806573652	15.5153941251303	2.64837981641005	0.242539799020077	0.230962264097794
RNF141	0.99998904789031	1	24.7418406812263	23.7364428119857	5.7980300366985	0.151643075476842	0.0261684233778585
MRVI1	0.998702316186228	1	24.5051433916307	8.09471553744683	6.11294020314306	0.296442026607797	0.0490263330476245
CTR9	0.999954292654601	1	22.4093425477046	8.93074189445744	6.6548367677979	0.327618391266496	0.0491450504832132
EIF4G2	0.957123975789985	1	21.7101447672321	18.9205587667766	9.87039712729121	0.181933354244424	0.0185030134771317
ZBED5	0.998442881297884	1	26.9729103678877	26.6177312310037	3.94773910552972	0.275953374996989	0.0698500495274682
ZBED5-AS1	0.986818931419148	1	26.0908804479654	18.2171343863632	1.90614075389262	0.745412985344202	0.406233371948929
USP47	0.997895138506008	1	24.0436876499823	12.4124581340124	6.97535262936522	0.207455310145263	0.0297186912220881
DKK3	0.999519231922615	1	24.189271498372	1.42370903364289	6.90520583669014	0.29342898798834	0.0419918380332364
MICAL2	0.999996078672451	1	20.7950380506395	19.8001928101026	6.6291850133281	0.198056176697033	0.0297914972960495
PARVA	0.999994998686721	1	23.8700627508952	13.5621893377858	8.37527207979394	0.0904383819219573	0.0108155128838299
TEAD1	0.999999999949613	1	21.2300881843112	13.0784062622621	7.93084317024337	0.0220923765509873	0.00278882653975463
ARNTL	0.575739382580587	1	25.1113709486114	2.50923883486543	3.11077721086534	0.736192119755352	0.236760169316779
BTBD10	0.859845985216957	1	24.380573347575	18.159852832326	4.32562714653353	0.316277111202606	0.0730433078029688
FAR1	0.999662857167411	1	23.9556248785271	3.97506642508526	5.53046497112462	0.300131600440488	0.0548294263727575
SPON1	0.987406097440918	1	22.386032321717	20.1534415983165	3.7606844784758	0.51719113684881	0.140255756339871
RRAS2	0.997645837348271	1	26.0527033387888	15.9543768484689	6.71173095822199	0.183690929162181	0.0273531369664671
COPB1	0.999478209894057	1	24.924643913997	24.6648574114054	6.95694560492636	0.178950450362211	0.025706512106751
PSMA1	0.965343115503343	1	24.4374911689603	22.6769921081677	6.12593260360507	0.462078198369769	0.0756105263780156
CYP2R1	0.997645840056347	1	23.8435087922138	20.3276799193247	2.32370817039273	0.378023132256533	0.166057859025351
C11orf58	0.999274639982407	1	23.9943059985423	11.3283065437743	7.81908416229929	0.256058281238084	0.0327543796453128
RPS13	0.998918404650904	1	24.0272641424311	0.0400948844093782	9.68988967845889	0.140474790969	0.0145564255861044
PIK3C2A	0.931953075293556	1	25.019335865874	6.53034421282382	6.04723514287816	0.327485938632725	0.0541425024701869
NUCB2	0.999999993485766	1	24.8962925424138	6.26037328336994	7.18253693241688	0.145544723903322	0.0202859792699513
SERGEF	0.997068627818659	1	20.2397443788128	12.3322609261916	3.09125953576449	0.207950127474201	0.0658781986004689
SAAL1	0.889124755269365	1	23.9028659643982	0.728040815524003	3.34854080910784	0.376180552293963	0.112653096798059
SAA1	0.999999999999951	1	27.4498715142986	3.6205737342118	8.18684160768926	0.0500238210931392	0.00649375696820499
HPS5	0.999991548850433	1	20.7281445796066	9.54209954696331	5.92389287935495	0.15463699514927	0.0261757956665302
GTF2H1	0.974685312859419	1	25.5920716958654	21.5517054009816	5.47329560412557	0.351099222532686	0.0641305523261184
LDHA	0.999615007938205	1	25.7940824088566	3.80533267863878	8.97285725442769	0.152326508626997	0.0171949586254367
TSG101	0.999995746947373	1	26.2046203619321	23.8563268055148	5.43164360856828	0.209384189843983	0.0384574341615196
UEVLD	0.944740857986238	1	23.6697698879199	4.5911350040457	5.49465428654774	0.20318351855601	0.0370049359815071
SPTY2D1-AS1	0.999992534926978	1	25.1790668458946	18.0512425512393	1.63043948094317	0.534299820231039	0.326806107303835
SPTY2D1	0.999807076382377	1	25.7842108201882	9.89864344082082	4.76076727027733	0.285247420194599	0.0600974155681628
TMEM86A	0.969545258951791	1	27.8597364545103	16.8874058697241	1.43413253573389	0.959914419085083	0.700357317968486
NAV2	0.979817604850857	1	26.0532916580454	4.11569098921863	5.86987725820975	0.314684818005191	0.0535953263765972
HTATIP2	0.999978770027348	1	24.32962636454	24.1694361990979	5.8084827015861	0.263190060596403	0.0451857586048112
FANCF	0.92130258321954	1	20.9212689794778	13.8279194155612	2.10066534628745	0.614773241082223	0.288606207460781
SVIP	0.999999884211445	1	23.743128834913	1.52342432163547	3.10661859938284	0.313217011685202	0.133178297006646
ANO3	0.991645645449439	1	26.3780323734361	23.4556678806464	1.37799582644782	0.669891079907117	0.55210789873482
FIBIN	0.9591997128523	1	25.282953809366	19.2234024173566	6.29119295154092	0.269808554867678	0.0436407666218853
CCDC34	0.990467436388106	1	27.3106190502578	13.8413095562237	4.80666202336386	0.392574263409284	0.0817551687269444
LGR4	0.86038908496808	1	24.0241850943278	17.5475625846476	4.21262833359053	0.602915191622266	0.143686950757439
LIN7C	0.988775841711295	1	24.6310825899634	0.0440125415819208	4.66594170496767	0.250796218095896	0.0535425861829176
BDNF-AS	0.823596874599291	1	25.3587728805749	23.2584055812091	1.71611082618711	0.829462446641788	0.482771589319409
BDNF	0.999947429553398	1	20.6075780682185	20.5975323622774	3.53909919398064	0.264631584126288	0.0721497575310837
METTL15	0.999998643241464	1	20.7638246833907	3.96233848347717	3.88391201899776	0.205577409448232	0.0531929291880147
KCNA4	0.993723257787056	1	27.9815067133184	18.5401725649625	3.73074437192436	0.441906783926901	0.139749705309664
ARL14EP	0.965626726338688	1	24.7173823169673	10.1409866122503	5.62157363790379	0.359564002056678	0.0636326350930684
DNAJC24	0.993774645651464	1	25.6912162269655	19.5500408285539	2.87523151325868	0.479959649980502	0.167620533222882
ELP4	0.806292557626412	1	25.7805809738974	1.93993680369073	2.35447106120955	0.649442336734191	0.275895522332721
PAX6	0.751446420658099	1	22.8153469586448	17.4979804807105	1.88248493002353	0.596959367212873	0.403200074569713
RCN1	0.994247588265467	1	21.1752541742461	18.5218654289262	7.57284789402669	0.174728990286056	0.0230669167825849
EIF3M	0.99205464794359	1	26.3884334345879	24.0035618686556	3.12217881290856	0.309909800021665	0.100168966458921
QSER1	0.999547677723117	1	24.717722153416	15.3048038322721	4.944905702735	0.257728405704345	0.0522326301110708
DEPDC7	0.999987846288012	1	23.5272494020176	16.0494436606856	1.5956634279277	0.394872915604788	0.244012497300739
TCP11L1	0.999999981673694	1	25.6487381244042	1.3831963500172	3.57545532603997	0.165812002607171	0.045835989185869
CSTF3	0.999330224464867	1	23.7062319893427	2.41710623865932	4.19605989543881	0.329470327668356	0.0783941829326438
HIPK3	0.978942201217266	1	25.7557009459387	19.265337929691	5.91874132890038	0.245357793311955	0.0414511427814622
KIAA1549L	0.999011391120502	1	27.9531293982105	2.08662565051283	2.89036104707594	0.655350621994289	0.228052107591898
CD59	0.999923653580975	1	27.0399095292074	1.06361894435393	9.89147113244439	0.064384990120148	0.00652263666445253
FBXO3	0.999130865670687	1	23.6161060080723	17.3115707024403	3.26992616758066	0.515502873629157	0.158777557471126
CAPRIN1	0.998484199092304	1	26.5962699136012	6.02425390756469	6.62797744645013	0.109337794063648	0.0164550518917154
NAT10	0.960816085629501	1	25.914327868176	14.9622713523159	5.8454413119519	0.331251054065589	0.0567175499193159
ABTB2	0.999983290360731	1	22.4407037686119	22.1822975212582	3.5708843806282	0.207282717884386	0.0560255441283293
CAT	0.999999341811665	1	23.9839347582807	22.3403407509069	4.76724409772167	0.209598615459719	0.0435918648629236
APIP	0.999005384238541	1	21.1886202910672	18.458832831739	2.07402395692381	0.491654635447214	0.245313123521707
PDHX	0.996966284858224	1	22.9468983956744	5.97857615042738	3.85629391620359	0.413900775959221	0.107687878978297
CD44	0.993942464774326	1	25.0128426909987	4.49824908917308	7.91927877130751	0.215030301554009	0.0269990476869752
PAMR1	0.865409855193494	1	27.0363542722225	7.73988240192695	6.22809380566651	0.395932381455715	0.063743325122525
FJX1	0.999999804572424	1	21.7911370000512	19.3864210202637	2.14222207519113	0.612017254159416	0.289882804126585
TRIM44	0.972725821855321	1	25.4444738688933	17.1023326335182	6.92095814731459	0.260079031773607	0.0375496783305991
COMMD9	0.979241559571547	1	26.5689490521081	10.5001866199837	4.73726047491088	0.310834337224187	0.0657184033590799
PRR5L	0.999958064543048	1	21.3477028580486	0.701075147682045	3.94368673747898	0.328882162169679	0.0833435630658315
TRAF6	0.997526882694258	1	27.8410554065365	13.7218743996327	2.84735518129933	0.51053272557894	0.182515761626906
C11orf74	0.999999930592364	1	26.1939759958224	23.3782397896162	4.0988864703697	0.137039398507149	0.0333097322326767
API5	0.917269846492883	1	22.6202943732609	18.8503122385052	4.40667523956532	0.396850737878155	0.0919914693704748
TTC17	0.990269737652238	1	25.7646838009091	10.1206706524908	5.98505918589784	0.197580501851878	0.033013512065617
HSD17B12	0.995116667756948	1	21.7545828474007	3.20290890254739	5.88829114843319	0.315867843603096	0.05367351253507
ALKBH3	0.925125311473318	1	22.8782540241049	9.77408831934637	5.51448969477711	0.361441385037736	0.0658272779779324
C11orf96	0.938818918048401	1	20.1304302350399	7.85707991895473	5.41402042920503	0.369214357447517	0.0699678646551694
ACCS	0.985085933888654	1	21.4615903101267	11.5549379429433	3.49346549671593	0.350228350907911	0.104274987959494
EXT2	0.99792731692066	1	22.1990060373785	21.5865310557024	6.26776413249617	0.365329373767094	0.0586104393245739
CD82	0.999999999702047	1	24.6719901763255	18.4671906500672	3.99240564882158	0.17621583059525	0.0465992721821037
TSPAN18	0.965660447287603	1	23.7112310461788	15.4125909552538	4.72635778686708	0.434661729638289	0.0937261826385912
TP53I11	0.998903758578914	1	27.9287353072627	19.4989895646878	7.16067223319148	0.204584340912612	0.0285075101732883
LOC101060179	0.997810362732592	1	21.5358361747814	21.1937699042055	2.48618732090498	0.411561261249839	0.165908318196961
SLC35C1	0.999761021711341	1	21.1431329261379	14.1154598058098	5.63436458173222	0.146750565341856	0.026055925930958
CRY2	0.470853426923219	1	26.7639805341586	14.8057675528129	3.86576557993328	0.582463623627414	0.150953099766119
MAPK8IP1	0.993154503617043	1	21.8942253573383	6.88698381286052	1.78024427592254	0.690071109693675	0.407751680897847
PEX16	0.999981013592266	1	26.8970375507473	2.20232936065906	3.39433818478343	0.364227024220945	0.107726679949674
PHF21A	0.999989987799498	1	21.3325534053933	10.5138441989409	5.04322638037239	0.191775413943555	0.038380846366618
CREB3L1	0.999801588038353	1	23.7206390231024	0.423871162787642	7.76320696725662	0.0841549058132624	0.0108408725585653
DGKZ	0.999999826184628	1	20.293514179595	11.5809420915407	5.04906328026347	0.176380119991404	0.0349791845319066
MDK	0.994182459143601	1	25.2223645317439	3.55395422020241	3.54289786146655	0.403848262969354	0.120556441893803
AMBRA1	0.999786489202808	1	25.1587972526359	6.82169561808366	3.63825475893347	0.464430280601498	0.127600568283142
ATG13	0.999999999999966	1	22.8749467538326	5.41517602227075	5.5880415787192	0.159318365161515	0.0284546403576519
ARHGAP1	0.989308950819207	1	25.938463476967	5.65059930700695	7.42502106997805	0.190807357925177	0.0256887534718844
ZNF408	0.995654504050507	1	25.846460098173	15.7176701390225	4.1836904644285	0.366333656004828	0.0878705390163474
CKAP5	0.999945863085951	1	21.7201346769154	14.2847561156208	5.30077197839596	0.120443068278972	0.0227230234908563
LRP4	0.98667726575424	1	25.5944847879586	22.5942557188671	3.12470895652419	0.453423232785863	0.145428675846038
C11orf49	0.941275666453455	1	21.5026900555932	18.8932147936458	4.54005208067058	0.290828127785997	0.0635938668839648
ARFGAP2	0.962999886738921	1	23.0901739009583	15.3004510707925	4.21333808453059	0.361493880508429	0.0858556919691834
PACSIN3	0.99296697024829	1	25.2793598786977	15.4817262884631	4.25467946786747	0.409326920393275	0.0962735763600352
DDB2	0.997804309084286	1	22.7968469832789	13.2508002584287	5.65602575398385	0.274799120288143	0.0483625069729248
ACP2	0.999583731575562	1	24.5674805873706	8.1390421007701	6.60272538063792	0.375831850935855	0.0571055913231687
NR1H3	0.997802011473529	1	22.4328428680532	1.86187903887701	2.64690112609915	0.472633406112798	0.178955051333396
MADD	0.914088878876525	1	20.5061213570286	3.74704319297515	4.44179373864085	0.303231857457732	0.0686965789385739
SLC39A13	0.995475248558976	1	25.8445791367647	2.65033863868136	7.11971829155291	0.282395457318982	0.0397370118588953
PSMC3	0.989832968040685	1	24.4854337205295	8.14333579031885	7.6241154379277	0.39256420902531	0.05146658134335
CELF1	0.995146150131077	1	21.0652443764791	14.7169664710741	7.16620325776571	0.123310485890905	0.0172353074176813
PTPMT1	0.999458531738327	1	22.360428193355	18.6557420537552	5.39909574007329	0.236612254687744	0.0438873985974223
NDUFS3	0.895574897203073	1	22.2933758183212	0.809950177214867	6.69331408253531	0.195533201395548	0.0292266442197383
MTCH2	0.989264917177733	1	25.6455842792689	19.8580472655599	7.82933772300789	0.0873433410242987	0.0111748000967744
FNBP4	0.972773573034389	1	26.1247394131468	11.3802159022447	5.48327841391102	0.405063167595002	0.0738835788649393
NUP160	0.998656153702904	1	22.8825861367033	8.66621652821931	1.95178887093718	0.465116999104715	0.248803152692598
PTPRJ	0.99982878110038	1	26.1814940327266	0.96773709008774	2.96390446904916	0.425535013824508	0.145381331986824
TNKS1BP1	0.999882581065773	1	27.3826941378519	25.0064515724532	6.64767418892845	0.211800551122784	0.0318359525807214
SSRP1	0.99964902096995	1	25.492969961345	8.41614804190707	7.68018169780358	0.182312631219878	0.0238118566526346
SLC43A3	0.888280368728087	1	25.6752002118778	14.7143656902951	4.61338914193924	0.424816356860847	0.0925533176222029
SLC43A1	0.928380236209429	1	22.3461045965793	11.6193093318184	5.10310974211855	0.300650922620063	0.0592344080728697
TIMM10	0.999276486636033	1	26.4585843722825	3.20530411176578	5.62911768882774	0.164376405602531	0.0320819062510206
UBE2L6	0.999999959648397	1	21.7784865725884	14.5639433745594	4.96489163096487	0.0530519112267623	0.0106902493795794
SERPING1	0.99999995912468	1	26.9856686651886	21.0585060309425	7.73822416283755	0.0634476244385647	0.00822907143218077
CLP1	0.999999516936304	1	23.5603945707172	17.6938035094869	2.35440814260667	0.364960438857575	0.155738595229929
ZDHHC5	0.870080663637494	1	27.5373906846855	25.9848212147512	6.29454153346564	0.420238883370078	0.0668591340614315
MED19	0.999851429517191	1	24.2773003211801	16.5385269419748	5.52951834742245	0.248138546739952	0.044862380386667
TMX2	0.999999999726791	1	24.5733979798389	18.6856602237234	4.79271952206371	0.142284470793094	0.0294964045611101
C11orf31	0.763757951599701	1	25.407726631666	3.43904323002464	6.60547711114618	0.224047722854899	0.0338788171008057
CTNND1	0.88689423787182	1	26.7463037102444	2.56742046868781	1.62406333281556	0.720585427508003	0.443005604744195
LPXN	0.999897408151452	1	24.7811976799706	7.416501619621	3.41514403932787	0.40731137547451	0.1232587216741
ZFP91	0.98719674938611	1	23.3463737486024	13.8058321905937	6.85552705938484	0.18891457113011	0.0275980955637417
FAM111B	0.998525886137113	1	20.5245971924708	19.2049144696365	1.65108288531797	0.917095829320599	0.551865108855161
FAM111A	0.9951833298545	1	21.2702085937101	8.41159294456315	4.53941275235661	0.229939796889957	0.0506633929918767
DTX4	0.99991782010904	1	26.706275591411	19.6222018907825	1.76036451080562	0.482558932680055	0.270722350159461
OSBP	0.999457244599301	1	27.9999998494453	0.517709020240919	5.01535989894979	0.263825630676567	0.0525813392505409
PATL1	0.964474788777427	1	26.3864209070499	22.6090482153536	5.77198880870666	0.549968755895024	0.0952717563735484
STX3	0.999999664613407	1	28	13.3319225125452	4.05022992918321	0.452450972079994	0.117875741870334
MRPL16	0.998098540341069	1	26.6617856402929	25.2789305837738	5.54697185623958	0.182159084631447	0.0327706104049457
PRPF19	0.997877342397412	1	20.3061019931644	4.03475610436043	5.87898940273374	0.264031649663351	0.044971654349475
TMEM109	0.961673666256856	1	27.603785904915	16.2850379621668	7.40663410703393	0.336010328642	0.045303784241625
TMEM132A	0.983744869877573	1	21.5096313674647	2.72645297124191	2.2467574810137	0.762557667134284	0.344402800991499
SLC15A3	0.996750645734566	1	24.7949946215171	14.6204242463856	4.06161541759186	0.394657986528954	0.097229912466079
VPS37C	0.999971155008191	1	26.2132030219626	23.1939646721728	5.07545889666287	0.182296949027891	0.0358838895123553
DDB1	0.998037368925782	1	26.4538310263585	4.39778548582152	7.9359568035608	0.132147270142535	0.0167257169516002
DAK	0.999994256814958	1	20.0120250732062	12.4514133122502	3.07657280914206	0.226862164617518	0.0737028183507109
CYB561A3	0.999953066421585	1	24.1397032272204	23.5146281027934	5.9653433402502	0.167002617397378	0.0280262167408551
TMEM138	0.99910099358274	1	23.9081100046878	19.7364623381712	4.40640339641545	0.652328518313514	0.149132005211386
CPSF7	0.968818727440767	1	21.5838675834412	0.65561851938248	4.12432813471041	0.384196836643638	0.0933391475373424
SDHAF2	0.999828625604531	1	24.5180462652345	14.1403008943908	4.75394422006912	0.254687540804516	0.0536389162803992
RPLP0P2	0.971358978302138	1	25.1590290530793	4.60903986568223	2.15187938704549	0.629976439195558	0.297191110647831
TMEM258	0.917811986936127	1	27.4977346283074	12.892270731918	8.48332185832562	0.222735902949226	0.0262313102776037
FEN1	0.945055562777671	1	26.8561434597726	0.405812431817189	4.91365147338933	0.447358909223046	0.0906238171711194
FADS1	0.999887520965633	1	27.9955974178546	3.52883335263054	7.07728428163521	0.363290538575559	0.0509349028634928
FADS2	0.998884517428983	1	23.2912066240718	20.6095925323894	5.64852070240841	0.46983855117141	0.0826338922012045
FADS3	0.999999983220479	1	27.1649161293086	17.9561558474575	6.51702586513783	0.210789930745545	0.0327679181619755
RAB3IL1	0.949769752067251	1	25.0803541301327	13.5469194467377	4.57167661121364	0.428577048617648	0.0939670817982166
BEST1	0.999999979698139	1	22.3893328662258	22.366543333956	2.01196957055469	0.296037529701324	0.164303180828648
FTH1	0.999842014885208	1	26.2249428257008	20.1817764115662	12.4321519969976	0.289517128318398	0.0232603969407174
INCENP	0.926082883059528	1	26.0260936236175	12.6690909259959	2.7772852765144	0.662809094842508	0.242637678228267
AHNAK	0.993709113214276	1	26.6247034081419	2.05213378817823	9.2061477254825	0.176463162822511	0.0191791357781829
EEF1G	0.924997982537306	1	24.9426136012894	12.9210479794678	10.8543095728864	0.26930190631398	0.0247943875478698
TUT1	0.999292025159156	1	24.3642028570425	20.7518033196653	3.83752206980445	0.264966900142046	0.0690061764735724
MTA2	0.964205589104309	1	26.4087248613314	19.5902560869912	6.01270572482501	0.217717667779166	0.0363081162435737
EML3	0.999999981251352	1	25.5482333981388	2.93458992387721	4.88736157159249	0.40192543782697	0.0824688824257947
ROM1	0.999984691405174	1	23.0143053849006	8.26042822820504	3.33867147663292	0.62402892006098	0.188344076423653
B3GAT3	0.999983340093807	1	24.0564707789625	23.9977503736216	4.02249729577369	0.292157860177915	0.0729673442966945
GANAB	0.999999974594326	1	27.910524531582	12.1615573071113	8.49130030689877	0.176802716526163	0.0208530147218578
INTS5	0.958690351598468	1	23.3714561231994	20.9606715269043	4.010774900345	0.527789936602267	0.131991251096504
METTL12	0.999979160341624	1	24.9117794858226	16.702549030833	3.35435493999705	0.18681088790751	0.0556887003458813
C11orf83	0.963941649432674	1	26.4589845351487	15.7976902883071	4.80740041341217	0.347903806563829	0.0720321108930247
UBXN1	0.948758394818203	1	23.1890775966247	15.472519307978	7.58661563288225	0.278711897923977	0.0366732901066394
LRRN4CL	0.992276016288596	1	26.8600991582573	23.0411606807535	4.43708853018182	0.314403179881726	0.0716063305257989
HNRNPUL2	0.999459253659789	1	22.0059780051145	9.44642822420871	6.98503729497482	0.227397129818259	0.0325560549481382
TTC9C	0.979007168013819	1	23.6588019581788	20.8119634515321	3.25862473134717	0.425965056438097	0.130784294442882
POLR2G	0.934911049013521	1	24.695658455581	9.02567686528591	6.90161742533349	0.181831910559267	0.0260719944426973
TMEM179B	0.997454769063029	1	27.4326381283834	15.5980159264887	6.74521710184766	0.17250352829534	0.0256334732965748
TMEM223	0.993589392999166	1	22.7756810596646	21.5419845637057	4.33819152474096	0.371278370071229	0.0859658782091217
NXF1	0.993337220836845	1	26.9302544337735	17.0107978919625	4.37345882036604	0.190339882630542	0.0436594991908611
STX5	0.984181043297632	1	25.8506827745925	5.74238830981949	4.27125409323906	0.328599108798352	0.0768358298018565
WDR74	0.999985712305747	1	27.3761575697407	1.95025652786266	3.6057645607466	0.217955406659418	0.0611711072009907
SNHG1	0.896420236947601	1	23.9640643617134	10.7834406206097	5.10042157242438	0.2853507321703	0.055975710135371
SNORD26	0.998592178431584	1	26.2735890329771	10.747719460538	2.84073055748971	0.536622506556751	0.18859346959506
SLC3A2	0.999998993997864	1	22.4059743771294	18.4736927232049	6.95136576006397	0.253390499876155	0.0365241948873214
RARRES3	0.999998511540659	1	27.671329417412	25.1852873273776	2.57094059267675	0.402540441844596	0.152935155151864
PLA2G16	0.997633998388609	1	23.769417128818	18.4879704623998	5.13792467054708	0.111405753243315	0.0218456471398853
ATL3	0.994183989346782	1	23.193896160944	2.51850032616878	7.06345898322478	0.125037647050254	0.017707682836274
RTN3	0.999502987983974	1	27.0335230382973	20.140076479692	6.99882045940379	0.225191574977557	0.0321493822287219
C11orf95	0.907400694524185	1	25.7941913195291	18.8882682688502	5.15025533966949	0.173871980440615	0.0337419600998307
C11orf84	0.990826838446304	1	26.3246272031801	11.4919068803834	2.6170349511014	0.67816353817081	0.265871394658511
MARK2	0.99999850305184	1	20.5797290330415	12.0502943568163	5.35884169447372	0.174706275413277	0.0324132153563843
NAA40	0.992022798013102	1	23.558498321485	9.45685110642143	3.43916915607508	0.40880365013077	0.118876534246426
COX8A	0.999987730577838	1	21.3092270853335	0.0379828639108327	8.02799869867137	0.177347937775166	0.0220883576262548
OTUB1	0.999943795317664	1	24.2505159694334	1.0656702733099	5.3927220558017	0.178599553401605	0.0331006639233011
MACROD1	0.989036413508712	1	21.5965652032215	10.1713745153636	3.12929850784654	0.416195267881572	0.135849775923261
STIP1	0.999998217043925	1	23.000807222521	3.26430858429553	5.88108541363086	0.162075422576453	0.0277889521396846
FERMT3	0.973610149810957	1	21.5150247307378	8.46922831645685	1.46764926828469	0.812518965068764	0.573070243569555
TRPT1	0.999999999545042	1	24.0070475203638	21.622716737294	3.02467302851774	0.404289953516223	0.13269557393348
NUDT22	0.999626842172084	1	21.3617823818098	3.6075053843582	4.9292206243639	0.222331441624779	0.0451369998807688
DNAJC4	0.996994753606082	1	27.7675325982511	16.2594205525178	3.75196499066884	0.3344045261056	0.0892828213186804
VEGFB	0.999999881725536	1	26.1756023666805	19.2736057610582	6.20222265272846	0.0627962630190289	0.010135808116159
FKBP2	0.727011315810383	1	26.7819945608825	21.9116832469387	7.96588223851593	0.165223839480583	0.0207506263743909
PPP1R14B	0.999998220114352	1	20.5171291154321	20.4063416389023	5.95231479999177	0.220270524220257	0.0370807979436411
LOC101927696	0.999972487027883	1	22.7158715325659	1.10458568475309	3.23822915525015	0.378150766399514	0.117261956337219
PLCB3	0.910082178032677	1	23.7136224413396	0.0898568354357255	4.77068140442466	0.313756426962995	0.0657922019439953
BAD	0.999999577611325	1	26.7797532038027	19.2211504130506	5.57119615601112	0.181363074870661	0.0325724005789919
GPR137	0.955238488583224	1	24.0766680328614	11.9265257986779	4.20928781262683	0.293032411867917	0.0697151438498585
TRMT112	0.989999432628265	1	25.8465006521957	21.8520137906526	7.45859224016049	0.281216959629877	0.0379814407230646
PRDX5	0.999375654789366	1	21.5257549256296	9.83697652947417	7.52856777064313	0.202313515511862	0.0268787484998328
RPS6KA4	0.999888757305325	1	20.15357191488	18.9355849740868	5.49011028689782	0.160493273885236	0.0294382257570966
SF1	0.954369260014287	1	26.689423191531	21.919636041387	6.93023320138837	0.241917030982272	0.0349590775581007
MEN1	0.865998005289492	1	24.6878338396911	23.3662993388758	5.64043610972666	0.3023677859379	0.0534434633176767
EHD1	0.907870527720385	1	23.8227353376635	11.581246816416	6.87158770039819	0.259431339437001	0.0378353488450566
ATG2A	0.999070358136865	1	22.3145710162524	10.8173583145119	5.30202188201056	0.322821464679643	0.0612041954675752
PPP2R5B	0.866642072852139	1	21.0609822207496	9.4390444633664	3.45527659241475	0.572353623399422	0.165602656287075
ARL2	0.999915754545792	1	27.2138185096656	17.4190203646604	6.82510517799275	0.145187180198041	0.0213237145790577
SAC3D1	0.97921299711253	1	26.0241635514457	13.2813436160341	6.1361353619271	0.368024471831598	0.0596732961126499
NAALADL1	0.988642287608882	1	21.9863309948246	10.2061757840426	3.88765101038686	0.682095791930006	0.173811337699397
CDCA5	0.995160972083512	1	24.1424152674966	6.31085793730014	1.83502861411833	0.853975565820881	0.460832407669045
ZFPL1	0.946443960415734	1	25.3283771477205	12.2107027482396	4.24798642440121	0.417742347476926	0.0986607938920175
VPS51	0.993655083848028	1	22.7150489768913	12.8061978228789	6.96677810458916	0.254997686887512	0.036556817825413
TM7SF2	0.99998042449476	1	20.9936680111336	13.6025311904564	1.64550874934781	0.574754361505989	0.363468279730685
ZNHIT2	0.988707100266022	1	27.7227812218255	6.88306058908166	3.50452941892339	0.418947849279447	0.119743142473357
FAU	0.99994839814178	1	27.6577610807145	14.2755905275661	10.5552171767208	0.124200120962121	0.0117611892703824
MRPL49	0.999006798334753	1	26.0696015742359	9.29141870781779	2.9535143282367	0.556211308437723	0.189387617870436
SYVN1	0.968601627743004	1	23.3985061691629	20.3729945741136	2.99655044735015	0.570710144364688	0.192177632973733
CAPN1	0.999999991047663	1	26.9964206165062	19.9176338245647	6.15868816907096	0.0696376227103039	0.0113474954122942
POLA2	0.982510995112393	1	24.6986300802089	3.6567315617493	2.27604967256636	0.575097222864516	0.254405263617234
CDC42EP2	0.979622738248235	1	24.1058824437953	10.3748047416997	4.53719849236944	0.263541497065889	0.0581169895933466
DPF2	0.999545592052461	1	22.1731323336796	4.94160766835855	4.73722989225208	0.313072465272933	0.0688445573062678
SLC25A45	0.999751809358333	1	25.7529081449526	24.7504578106948	2.21966932593906	0.378925413998071	0.173643048618084
FRMD8	0.976488609056376	1	24.7346302192212	4.10153126014618	7.42517895188118	0.210647162518725	0.0283840963606443
NEAT1	0.974896679708406	1	25.032290275229	11.7017853227597	8.1395193065387	0.280817875542462	0.0345556789599518
LOC101927789	0.999672685469516	1	25.1250955157788	22.2458753015148	3.10669129865062	0.444073513880364	0.142932606976076
MALAT1	0.999481515492316	1	23.9599137820419	9.81636920803862	12.2157920798326	0.327294534328238	0.0267605293797575
SCYL1	0.987641718248061	1	25.859996394742	4.50669595236979	4.63442214779355	0.544817964470722	0.119230752361805
LTBP3	0.997158074376857	1	25.0262980553231	14.9525554905221	6.5381796452884	0.214179329730991	0.0330353895415481
SSSCA1	0.983214430227478	1	26.5163987180048	26.2370915779374	3.67643758935028	0.518407527876227	0.141202482642159
FAM89B	0.948327538644597	1	25.9577210643429	11.279824234615	6.2832791784926	0.271548816474561	0.043442989772054
EHBP1L1	0.998166757452213	1	25.4577898572059	11.9878103099182	4.9436865298657	0.307788621939888	0.0630417307422077
MAP3K11	0.999840608596247	1	22.9734273779828	9.9724386444444	3.98946952983236	0.385299705036503	0.0965170480328499
PCNXL3	0.992940911008137	1	22.058467825782	21.2474268442024	2.68859854179754	0.90365922608694	0.334882197653793
SIPA1	0.999994456083059	1	22.1531548808065	6.23001064254487	2.11694182178184	0.398699619648357	0.193659904545707
RELA	0.999892981888849	1	23.7084355300985	10.4265056436519	7.04223236087967	0.171824133577934	0.0244009159718244
RNASEH2C	0.999894830740583	1	22.1970169264929	19.8271873404819	5.8684132815451	0.312606538548674	0.0533221917562365
AP5B1	0.997549737575349	1	22.231946545591	6.57126397799819	4.79895005722297	0.30461478173013	0.0633974624441363
CFL1	0.999994170839252	1	27.6272995690952	6.36363582476833	10.1301796707586	0.171661217502724	0.0168861343705691
MUS81	0.959857858569414	1	25.5519028677193	25.0477463843146	4.68318202292037	0.437137321237341	0.0934787136700164
EFEMP2	0.997271439598953	1	22.5054469743834	7.4879150004075	8.87754501813551	0.0877486446641273	0.00983955483102655
FIBP	0.999051644701499	1	25.2700227767609	6.23439337908132	7.0892729716197	0.208297919510043	0.0293807452661824
CCDC85B	0.993186776675807	1	26.3188025362153	6.40798667692042	3.65684856552333	0.270848068557049	0.0738804079255063
FOSL1	0.999999827621171	1	24.3699546169704	1.88928122297316	3.10884948799539	0.328808926025387	0.109012621848433
C11orf68	0.999022446599783	1	23.285012263663	3.11646929015855	5.58818304275083	0.188639926476649	0.0336702649725901
DRAP1	0.999848728456018	1	24.4103029583871	23.1466988915447	6.4568772603293	0.313948447832915	0.0487430923843995
SART1	0.994709862319159	1	26.5897290785657	8.68653865378094	4.23915600632588	0.254021099636033	0.0599625800628833
EIF1AD	0.892752019847784	1	25.0768122279619	23.1560057433787	3.31151160915708	0.649237862932557	0.198234992131574
BANF1	0.9998565254827	1	20.2818396656767	11.7050147962801	4.7708283226269	0.271475473162446	0.0569620005043928
CST6	0.957559406178594	1	26.7225714129199	3.28203925100032	2.3341923103246	0.500363878297332	0.221811498008999
SF3B2	0.945357593765099	1	25.2671867988195	9.14029320204005	7.27776130860183	0.316510691598573	0.0434865400385948
PACS1	0.99999999999679	1	24.0519171127255	17.7630442985904	5.34411217206553	0.100772860391084	0.0189042103873158
KLC2	0.999914542747551	1	27.6252837527407	11.6730667625036	3.35454031017139	0.329970007372772	0.0981220427603445
RAB1B	0.952142607006924	1	23.5919937887394	2.00935182200091	5.28828138071585	0.356272399065909	0.0673980665346719
YIF1A	0.998031370305931	1	26.7451424554327	8.26278927225638	7.10522332186861	0.161165449017305	0.022682578232142
CD248	0.999997752248528	1	24.0432840725885	6.05526990443164	7.30692671928226	0.243293573395802	0.0333797052774356
RIN1	0.596123364767628	1	21.9010319012124	2.44413130929341	3.11866277318642	0.50084501881359	0.164518762682428
BRMS1	0.999999079789093	1	26.9863994981628	17.7197526055345	4.52804574356449	0.376516335471468	0.0828809057521656
B3GNT1	0.999014397415888	1	26.3860710085412	18.9422451544729	6.11476513021704	0.170805842164895	0.0279046351187244
MRPL11	0.999999965755008	1	25.164298711037	6.18585809364186	5.5702950874172	0.0941836482053037	0.016930318746275
PELI3	0.999568781849302	1	22.4604777052319	15.2149685577146	4.40773004868998	0.395439324723133	0.0910492289550371
DPP3	0.999986546708476	1	27.002270017983	3.69452966742615	4.71675942139836	0.188116750083899	0.0402282990373045
BBS1	0.990988851478713	1	21.7707231312079	8.61353166880804	3.62827791075514	0.460844048804286	0.127712955106273
ZDHHC24	0.907809793896541	1	23.8579768413116	4.26923285237629	4.82280914962349	0.303567016610383	0.0630019025589242
CTSF	0.983685078112935	1	27.8888188245319	20.5715427277799	6.84850640085815	0.307190315370469	0.0448304518655268
CCS	0.999982382075467	1	20.3190375285644	16.9740922157741	4.7726149622553	0.144271251242525	0.0302218010653486
RBM14	0.998836769206925	1	26.8157505081704	7.08782631351775	3.42608846911824	0.408944243477164	0.119438710051401
RBM4	0.989356663704022	1	22.0073793468299	14.6483856866698	2.28935764315727	0.648825119805691	0.281236840723558
RBM4B	0.942653700226264	1	26.3578081152703	17.5574768367796	3.93070092193391	0.468990028378273	0.119725716459454
RCE1	0.999986392031241	1	23.5623721518285	0.151985653102559	2.08896099541791	0.397500042974552	0.199136141237346
PC	0.988984799770041	1	21.1094737653264	9.79797210909929	2.91674238595531	0.527615935987557	0.18180698838622
LRFN4	0.976616775762688	1	21.6465396928469	18.6361091637846	5.1860064767265	0.653570111536895	0.128338153121907
RHOD	0.985349175646576	1	22.4930991715058	11.8753445431268	4.62530074865798	0.0959803456008999	0.0217312720514568
KDM2A	0.96063889588296	1	24.4452964280537	11.6371652777671	6.84771102215697	0.224732305665206	0.0328739952753844
ADRBK1	0.993220819144266	1	26.9700983997712	20.9063851137103	4.71227071930566	0.164398391153882	0.0350854932076978
ANKRD13D	0.988521121456344	1	20.0207980688764	11.0541443260498	3.6228761787835	0.314117852080734	0.0868526374410815
SSH3	0.999997016135332	1	24.1452934942096	2.90614570107478	3.30263542764099	0.355633650270689	0.108350514006136
POLD4	0.999843334083769	1	23.2293390914714	11.0856871737917	6.48752542746279	0.17023366336058	0.0262400461285684
CLCF1	0.999905943800169	1	25.2918080335347	2.82590161815069	2.52652821584298	0.343534553172768	0.137471106486793
PPP1CA	0.97802277741597	1	27.0593709374504	7.25780821032632	3.68214580956957	0.730071086527819	0.197727453430504
RPS6KB2	0.992674304790621	1	25.063859765046	5.53584869672039	6.61543545854748	0.255769086735281	0.0386498839357984
CORO1B	0.999967314558039	1	25.9668956523858	18.9617219103477	6.36582402833637	0.183417509095219	0.0288020054989176
TMEM134	0.999373310624201	1	25.7144874436732	23.2011785525653	5.36424298963882	0.187478997151442	0.0349294089542819
AIP	0.991860358030107	1	26.1846338151683	19.4453583955255	5.83671601936003	0.213397671732899	0.0365626178881146
PITPNM1	0.994847603375053	1	23.3687813727844	10.2521716271011	2.87310913259033	0.280480695345949	0.0969086580931432
CDK2AP2	0.999826694126764	1	26.2591125510875	21.2263762586376	5.74078080518763	0.27151463558018	0.0474721190519859
GSTP1	0.996061464279396	1	26.4633752478084	9.79170316297408	9.94036289857742	0.148794702040141	0.0149789009758845
NDUFV1	0.999963626577832	1	22.1917490587293	15.0532633035062	6.9102796221333	0.0422470773940918	0.00610244720990805
NUDT8	0.979470221171683	1	25.5520039140832	20.1843107074547	2.48227237804942	0.340622887285653	0.141350092151247
UNC93B1	0.878462823654372	1	22.9685013241418	8.07801348425689	3.6868801028628	0.604727417465786	0.163998674514368
ALDH3B1	0.993884095033431	1	20.9858163521402	13.8447120727035	5.15236414863547	0.217966947878951	0.0423237694411998
NDUFS8	0.999999974603496	1	25.7719249215347	6.27698907760472	6.18354400768045	0.193216339392423	0.0312488572068003
TCIRG1	0.999996591180412	1	23.698998852163	2.5984998312237	5.08957596182408	0.226779239112383	0.0445730300623912
SUV420H1	0.965864441600158	1	23.0362587538926	5.96351710110466	5.4047566688705	0.211429725694314	0.0393453477461765
C11orf24	0.989677750973062	1	22.7405831269588	20.5161963675232	6.73308578755568	0.210822623763107	0.0312951749140797
LRP5	0.999991372742989	1	21.1770625008517	12.4385171294033	3.22662805064106	0.277974423445501	0.086389956129546
PPP6R3	0.999975160392097	1	23.872375103952	17.5736137872698	6.13282996078327	0.153107035965906	0.024971758305944
CPT1A	0.999957816296018	1	24.6702148854603	12.712403095298	7.13276738011762	0.165387381676984	0.023215687488395
MRPL21	0.994824846372406	1	27.1309766663496	18.1361064643285	5.2991611601737	0.458831961536651	0.0870861207315779
IGHMBP2	0.999974572778135	1	24.7532192274417	8.89324910574753	3.17212572957111	0.357421255786867	0.114699631452131
MRGPRF	0.841819483318224	1	26.9589792263724	17.7538707840611	4.13090206528514	0.578937474182859	0.140009934907056
TPCN2	0.999535779497099	1	24.9675767247118	5.68248905391012	4.52888655187599	0.303720591196595	0.0672394711711021
CCND1	0.999999998396172	1	25.847323437946	0.122785387074479	8.63336444804947	0.104894235262646	0.0121579136542595
ORAOV1	0.981806297899502	1	27.7803235384836	24.2087078105772	3.85903460441117	0.4333159890185	0.112847023489605
FADD	0.970257115952985	1	26.7410073945651	21.0314791679294	5.50614649620775	0.21441294165751	0.0389066462140221
PPFIA1	0.912152333975564	1	22.8633741976102	11.2210381662548	6.2329332472978	0.361696292884585	0.0580147724683433
CTTN	0.99084832844256	1	24.865423499135	23.4086671859588	8.44049739601391	0.231565929586835	0.0275591723529062
DHCR7	0.999970368091892	1	27.9334796207283	8.47336049793739	4.11816559457567	0.496150079487951	0.120669423223882
NADSYN1	0.924346358329206	1	21.8998126317939	11.4065589461478	4.46160735759639	0.32580340652594	0.0733407517368033
FAM86C1	0.999999807402138	1	24.3115899633334	11.6345295508166	1.69596636588772	0.583472625127903	0.343220938101428
RNF121	0.999998790092921	1	25.1649423954078	18.3633030677218	5.21786933191772	0.218026444822609	0.0419850090719307
NUMA1	0.96308812063547	1	21.8560661555372	11.5185948699762	5.1087346359381	0.294430800085938	0.057595158456028
LRTOMT	0.999999982175022	1	25.6110494351726	7.09152984693867	1.97151831040064	0.581566570511674	0.298407748085559
LAMTOR1	0.999997077647109	1	22.3550345322912	3.73234614005022	7.6386940122391	0.169976020958973	0.0223023305901075
INPPL1	0.960862960614628	1	23.6440799345423	9.30559263131583	7.43204329222293	0.26211853082841	0.0352572894196162
CLPB	0.929645655520724	1	21.8315655760895	0.540406547245321	1.7961667666489	1.06170530046987	0.586184805013577
ARAP1	0.984468286968041	1	24.4089448997222	21.3080548450767	6.08827576981289	0.475374323069558	0.0787160150612921
STARD10	0.999999946262242	1	21.5464872893223	14.3324505048407	2.90693058687856	0.44188543239402	0.152194651217417
ATG16L2	0.999745317730227	1	24.5832043371878	18.9450667790168	3.50195293889495	0.50624441728318	0.147246587670299
FCHSD2	0.999306276405292	1	26.2319384446774	19.3206080282912	2.46950216909261	0.435113748034187	0.181229810809033
ARHGEF17	0.991577854140285	1	22.3541827830124	7.68811068021582	6.71149832489823	0.221573061108412	0.0331485156788845
RELT	0.997169486816081	1	25.0511491825917	5.8449151393243	1.40648139863438	0.494831462615845	0.358219070171731
FAM168A	0.986493654953114	1	21.8228099034084	20.1153219119901	4.09507437634764	0.407930104776627	0.0995029884336974
RAB6A	0.999451262189044	1	24.3709190352484	18.4411614411741	6.9176346035933	0.144245556200822	0.0208701941959871
MRPL48	0.999263229145405	1	25.9457180837748	25.7505860299672	3.61922576746332	0.347888855479807	0.0978546540042489
COA4	0.978272097735221	1	23.7403990149363	20.4325267829048	4.93723045914468	0.558842886692637	0.113619885920373
PAAF1	0.984689177707096	1	24.4318090053123	1.0248911409708	2.29922651857048	0.688354520121393	0.299149387448379
UCP2	0.993474651430715	1	23.2394724757731	8.44463413406766	1.52322551030681	0.951911559798099	0.64320505880636
C2CD3	0.999937522369374	1	22.6094635035957	12.3056564185382	3.03953917551981	0.347707430868028	0.119399184630711
PPME1	0.999971262123149	1	24.5960861490611	8.0625255160757	7.02622335842264	0.274168989934727	0.0388048427241162
P4HA3	0.999999193685498	1	26.7500640576102	5.9522897783178	3.7121585893881	0.247315148379072	0.0647176627383719
PGM2L1	0.923254138889188	1	26.3182424621851	5.1896688008334	5.54774842786733	0.403984159049572	0.0724684646165914
POLD3	0.999999774065133	1	20.2409193015271	15.1733277386415	3.95513002995659	0.0929750810390829	0.0236632505164826
RNF169	0.999919440724877	1	24.1111143575686	14.9298823533873	3.36064267359967	0.391924132676458	0.11864113907854
XRRA1	0.924129487028769	1	25.4094170891077	6.24541757063181	2.99152967558464	0.901767274596006	0.30828649097693
SPCS2	0.993210895147532	1	26.2296152678773	25.3360390426199	3.09984871545894	0.555415764395958	0.180801369942852
ARRB1	0.999924118191383	1	27.4141926734138	21.0570769985125	3.4195753164335	0.187041991214176	0.0641729009674511
RPS3	0.999951093058777	1	27.6462751170669	26.0163915358939	10.3453572378159	0.0568145726028997	0.00549113597621577
KLHL35	0.950937336398114	1	21.3014137760688	20.8217767065001	2.0171662637355	0.847829710079885	0.425630451875194
GDPD5	0.999950470375407	1	24.0644597836268	15.3433531453144	4.09953930097215	0.434202010666743	0.10437037536412
SERPINH1	0.999999457141162	1	26.0065290184311	10.5215730611246	10.9100670251456	0.0674381167120727	0.00616603164166757
MAP6	0.999999999129067	1	20.3282870015662	8.508204113003	3.21561060640716	0.220413370669079	0.0697908130226186
UVRAG	0.978310967174515	1	26.3562726594486	17.4839516530557	5.07911687153802	0.305956987506113	0.0600034759751619
PRKRIR	0.896142747439306	1	24.1085369286769	16.2715300829607	3.44695080467532	0.46577855865775	0.136828889619764
C11orf30	0.936322387271975	1	20.1632899728358	4.47354070347214	2.96868891954031	0.590952424008611	0.199592124353779
LRRC32	0.999579706928525	1	26.9787852880818	23.1386054643074	5.51259951640428	0.136654938179605	0.0258678907618792
TSKU	0.911788313152418	1	25.2041158003527	21.6880588412613	4.53923863613126	0.439352308127009	0.0991936892975457
ACER3	0.972072915043384	1	25.9309306907056	9.82002805440306	3.52309305473632	0.350484052706745	0.0991679021867395
CAPN5	0.927457746897753	1	24.5351577281149	3.63069520057272	4.40007812757259	0.296985239607015	0.0684701128787852
PAK1	0.979410004619311	1	26.8884057180401	12.5630189885942	4.97508289558334	0.370621650767108	0.0744613756184446
CLNS1A	0.816928082679259	1	25.3542574073916	19.282284438576	6.61163843690461	0.405299435674745	0.0614928888830766
RSF1	0.999546168581151	1	25.5907813104685	5.3897897441298	6.75743591378299	0.356348731341198	0.0526221569101088
AAMDC	0.830948507750584	1	22.5537820079774	9.99194831414807	6.52517580977577	0.286818885362515	0.0438593593761878
INTS4	0.997311721328414	1	24.7934493338544	23.9342803933432	2.68622815853235	0.53082914330857	0.198755468330347
NDUFC2	0.999407026830668	1	23.6742760858852	3.61202764496179	5.66618108345288	0.182663703313828	0.032193458298604
ALG8	0.986243946357553	1	24.221038590973	23.8337110328903	4.63470456784766	0.256755788048909	0.0552209859204365
KCTD21	0.90954776840648	1	25.4253624689486	5.66248276069294	3.5890570609694	0.635212759506932	0.176663409934529
USP35	0.988055756441817	1	25.8834527870753	22.7766104768302	2.68709845137489	0.440931148392793	0.163502837541918
GAB2	0.999350888753305	1	20.581500812689	6.92970578427578	1.93376797026069	0.722049017742773	0.420030388461214
NARS2	0.996379982777533	1	26.1722363195948	18.1430624366933	1.67802066957522	0.53282373830308	0.331138375510062
TENM4	0.999972591113181	1	26.9089560108098	3.21309347044368	2.12935862935998	0.530101617568405	0.258303173718478
PRCP	0.999899157400718	1	20.2984082842034	9.23931460414262	6.74772685852944	0.134707060237969	0.0200008273541618
RAB30	0.887958985718587	1	25.1813108985481	21.8841112865119	4.0815225976763	0.400310817861995	0.0981378554289807
RAB30-AS1	0.950284191769509	1	23.9810620746624	6.89369495288567	2.51293059152645	0.655761746937521	0.259711969948222
PCF11	0.993993602955508	1	26.1484182184562	6.33983690500101	4.60610380590827	0.318255560613941	0.0691912718517714
ANKRD42	0.999985383051087	1	22.4101227758769	0.0878378033688327	3.4302839343431	0.301094255804642	0.0883011363018616
CCDC90B	0.99996333691936	1	23.5617707519443	0.856712062574266	6.19721929986907	0.176854034329537	0.028586413365119
TMEM126B	0.999974208571916	1	24.2006903006496	9.91767782911315	4.72337278251629	0.176338342259967	0.0374608055544919
TMEM126A	0.998156938216769	1	26.0094041306124	20.551700176667	4.24732579683789	0.483776372720801	0.114847974577034
CREBZF	0.935076021161825	1	23.1020401323904	7.53510524559603	5.24059409444448	0.413746106362394	0.0791712314657487
SYTL2	0.999759797885092	1	22.8407857546952	11.7489964495173	3.60040300170944	0.27699254313235	0.0784630036562128
PICALM	0.977879755917333	1	25.3104882159119	23.6777051364207	8.63261369913249	0.2158520497431	0.0250142087540619
EED	0.978653790882239	1	25.2070430851021	19.9882005719563	4.52807878672296	0.717305935206763	0.158773138268396
C11orf73	0.999961637141945	1	26.0769240985395	25.0096917327827	4.18670757365681	0.511917000389257	0.122136243756364
ME3	0.886933278159455	1	24.3800111837787	21.4774339150751	2.39977336568946	0.803333008695231	0.331660234393448
PRSS23	0.917983344708723	1	25.919500970563	23.1982036446042	10.2275233829951	0.388579650317625	0.037762714743473
FZD4	0.999958080499917	1	20.8670026980069	10.0472345815719	6.40908016478991	0.122580565525766	0.018952528181804
TMEM135	0.996698552204526	1	20.4825785895012	7.06948590795725	2.92479569493248	0.423709523964013	0.145646513048766
CTSC	0.999994367931683	1	25.8293598406311	10.3512593083699	5.5649558450887	0.141487471267453	0.0250551389674311
NOX4	0.989426622283843	1	26.444208829216	22.2993076685598	2.23933468641454	0.85276228023926	0.379733847000695
CHORDC1	0.792838125418681	1	25.519153213986	20.9539844079487	4.05441068551529	0.387113760512225	0.0959865204891996
[truncated: 9,005 more rows]
