# Supplementary material for: Fibroblasts as an in vitro model of circadian genetic and genomic studies
Source: Mamm Genome. 2024 Jul 3;35(3):432–44. doi: 10.1007/s00335-024-10050-7 (PMC11329553; doi:10.1007/s00335-024-10050-7)
Supplement: Supplementary file 6 — Supplementary file6 (ZIP 46445 kb) [file 335_2024_10050_MOESM6_ESM.zip › MetaCycle_Results/metaoutLS/meta3dSubjectID_2013L01115_QuoteOrderedDesignTable.csv]

CycID	LS_pvalue	LS_BH.Q	LS_period	LS_adjphase	LS_amplitude	meta2d_Base	meta2d_AMP	meta2d_rAMP	X2013L01115_TP_0	X2013L01115_TP_4	X2013L01115_TP_8	X2013L01115_TP_12	X2013L01115_TP_16	X2013L01115_TP_20	X2013L01115_TP_24	X2013L01115_TP_28	X2013L01115_TP_32	X2013L01115_TP_36	X2013L01115_TP_40	X2013L01115_TP_44	X2013L01115_TP_48
LOC102723897	0.965802393112417	0.999999999999973	23.5643564356436	8.0469231292711	2.34743113099802	1.71988945531944	0.670088449194579	0.389611348056158	-0.143520440799451	3.04017735928746	2.27089597796305	1.2922681185063	3.2764256176943	1.80608968430698	0.962868281647744	2.27570988097665	3.11108011489632	2.026126600163	-0.143520440799449	2.37454803272972	-0.143520440799451
LINC01128	0.700318530822675	0.999999999999973	28	0.9522544436389	3.1416597289321	2.69177591616283	0.367802814756443	0.136639462649161	2.92054991527466	2.70852921317334	2.76270765941675	2.36480041134331	2.47398800618217	2.38534310281625	3.09767534312739	2.65963978827214	3.56842163592415	2.95770184001202	1.78252156407212	2.91083073432094	2.23725284375666
NOC2L	0.728356299854744	0.999999999999973	23.1067961165049	9.3314067483118	2.85818943802516	1.80046465513983	0.839703552980326	0.466381581323023	0.949237469703318	1.02258493568516	2.76270765941675	1.04486463191352	1.57152225244818	-0.143520440799451	2.1325397234727	1.94788892335354	3.56842163592415	2.20196732119728	2.35902749611718	1.51144554103779	1.716488415018
KLHL17	0.889386276267369	0.999999999999973	24.5360824742268	7.2186503961767	3.85078975866705	3.76039201245093	0.27830521460824	0.0740096281682207	3.93196007168453	4.24224284873435	4.01764551390535	4.12939664462441	3.61742962630027	3.18778647967873	4.22119380510047	3.13412392169646	3.85215178779823	4.39011617223684	3.01572947993858	3.18222028988274	3.87925336885513
HES4	0.289012857633477	0.999999999999973	28	21.5906578559286	3.04702411002288	2.56938373064874	0.449791400060196	0.175058086768001	2.59288272203175	1.89566258796368	1.86787732562697	2.36480041134331	2.33315343151179	3.37961133864121	3.15515677864737	2.54265953202391	2.59978527554551	2.74694129410437	1.94963321340981	2.6674657912599	2.920720387895
ISG15	0.675112532979132	0.999999999999973	28	3.0083163074188	6.23169032323339	6.00057276427639	0.237767577560371	0.0396241470440769	6.35620233179035	6.22254524075154	5.46059288443759	6.00454521895057	5.71636439412818	5.70890068812175	5.98954197046029	6.17521237421913	6.4895691711448	5.84291795061962	6.03445434854207	5.81151511681324	6.19552796127039
AGRN	0.400831015327705	0.999999999999973	25.2296819787986	6.8407211496097	5.43108336800891	5.17098800669261	0.273715389058416	0.052932899613025	4.98511977957496	5.59119287153703	5.22380350530934	5.21665237871288	5.15078104599985	5.05747686503053	4.97845237701152	5.10308809925705	5.5837537075217	5.64403120033528	4.66732112288839	5.07005425211328	4.90468115213477
C1orf159	0.527327389585078	0.999999999999973	20	8.8647746892218	2.81017960204005	2.63312400490936	0.351589720290559	0.133525697853589	2.46473559249488	2.43570882351885	2.8437386630303	3.04237380740022	1.80277229958778	2.12459504164195	2.61463378520875	2.54265953202391	3.21488238673722	2.50003554934332	2.35902749611718	3.30089818601552	3.00871112880826
SDF4	0.881681782399726	0.999999999999973	26.9433962264151	19.3231703203083	8.96545956486142	8.79402793736865	0.229847633186922	0.0261367867857487	8.98295358652959	8.91064345458785	8.71037740301175	9.18429962053023	8.8052606596742	8.80861825371148	9.13662578249615	8.72503913073261	8.27153558308793	8.46376163688998	8.4987092729171	8.71290112292058	9.0601117530585
B3GALT6	0.707264531680159	0.999999999999973	24.8780487804878	15.1407939375919	6.3694065732705	6.25808010509633	0.164100363566688	0.0262221577242278	6.07821913799722	6.36734161932462	6.03563475126893	6.60576236035534	6.33055777487949	6.25728139583642	6.19535878012277	6.28854194403612	6.0161159181685	6.34262601966226	6.48589339090876	6.32009875604897	5.97298096592495
UBE2J2	0.92148977957332	0.999999999999973	20	3.1697878137988	6.7803449634894	6.55517465305693	0.0846222048036029	0.0129092219936719	6.27255276724968	6.82693161334371	6.66221786501969	6.9589696845545	6.32126514268564	6.93404137033642	6.84593566226352	6.64840573437358	6.30194861781584	6.35198115894893	6.0062836601105	6.66803235870995	6.55099565201445
SCNN1D	0.999980680374913	0.999999999999973	21.186943620178	11.7129279871071	4.04071362797333	3.35716349991585	0.129072494807839	0.0384468897064662	2.92054991527466	2.70852921317334	3.47244880891503	2.56626089759553	2.47398800618217	2.60610019960438	3.8204558031181	3.35836865617639	4.1427762194032	4.31557003705217	3.622067851389	3.65296787121704	3.78271947797838
ACAP3	0.321729524651026	0.999999999999973	22.9581993569132	16.4020846732993	3.78363306745209	3.07867556298527	0.566082676683906	0.18387214407711	3.3413037729776	2.09897615421526	2.14865290569764	3.45155942502552	3.94236689144577	3.92212572997714	2.53025034723355	2.86849227552206	2.99922618252991	2.95770184001202	3.28949141055619	2.91083073432094	3.17006445877555
PUSL1	0.999997963290653	0.999999999999973	20	7.9999324559169	2.59292705493812	1.7235261271648	0.108297143827812	0.0628346400561738	1.79458995624606	0.554275999058886	2.38358533817122	1.50339099367443	1.29599509104414	1.13823753804012	2.0132582834013	1.52297617938569	1.50541007376254	2.026126600163	2.57899462234934	1.05150871500287	3.09164237103685
CPSF3L	0.998459860046487	0.999999999999973	22.3824451410658	5.7535884813707	4.38049206299452	4.00370078002785	0.0622871895431979	0.0155574037535254	3.48036238062145	3.90529429365001	3.52253191351268	4.63427530784376	4.1243530483296	3.83747578858866	4.46798007090339	4.0577545340911	4.66672400540282	4.06559485774435	3.57169417787321	4.50440220259928	3.17006445877555
GLTPD1	0.879078450945169	0.999999999999973	22.5236593059937	5.6041213969459	4.77679447123514	3.94749061929581	0.371746932547562	0.0941729742764729	3.72375964856392	3.73270764325446	3.66312465312318	4.36380322091741	3.11371478225847	4.04045889521655	4.37426833372104	4.64499520708032	5.18417401713942	3.51911540235507	3.67074183910633	3.73957333946934	3.78271947797838
DVL1	0.35987932147368	0.999999999999973	21.186943620178	4.0353785513753	5.89293652130217	5.69468993995944	0.330747509483818	0.0580799855604033	5.80146750491248	5.98668607805179	5.7293773274084	5.89652588802124	5.12964290824465	5.67270955382735	6.12517555483663	6.04147628937608	5.18417401713942	5.74689912596855	5.25114158011011	5.94508165129225	6.06820726599479
MXRA8	0.488095791116436	0.999999999999973	21.3134328358209	6.5950409233568	10.6958736167557	10.4727663140481	0.199565886350833	0.019055699360267	10.1725901476081	10.644524301843	10.6284425007388	10.7852238238857	10.4223553345275	10.3967311926243	10.7803667332735	10.4220472689965	10.8443988437892	10.4620648405722	9.81981874021667	10.433683273592	10.476997392779
AURKAIP1	0.997057946049836	0.999999999999973	26.542750929368	6.75440830680987e-05	7.30113700961381	7.06175995955035	0.0173613293463372	0.00245849893592852	7.2926719952542	7.36927078583322	7.02998033420597	7.29661469191397	7.21613290660739	7.01817411715047	6.98320043534675	6.95919386925886	6.96191343827277	7.13224888288773	6.7967036344551	6.80486999081705	6.94592562997209
CCNL2	0.735060535751626	0.999999999999973	25.9636363636364	1.2929683972586	6.97961249301995	6.95331226946304	0.0855452807725866	0.0123028101511099	7.06299938314022	7.09994066764743	6.57590961174834	6.96343837196235	6.95885476501077	6.99393438685051	6.867591538203	7.0584101388546	6.97675576815548	6.83816786853735	6.83991057927091	7.01478027685228	7.14350699550547
LOC148413	0.128799723473428	0.999999999999973	23.1067961165049	7.0209245349721	2.77361449827919	2.29840656799352	0.59559403856023	0.259133456566901	1.99347179079824	2.57855838379128	2.92045946199189	2.36480041134331	2.00202508989542	1.80608968430698	2.44062300570743	3.21280914157886	2.25483582454514	2.74694129410437	1.59348561039619	1.51144554103779	2.37606625543349
MRPL20	0.729916146028165	0.999999999999973	25.9636363636364	19.3146346461704	6.90085573509793	6.85128551552593	0.134854038214092	0.0196830270623659	6.86144755234637	7.02706413553367	6.69534551614635	6.78307172710576	7.06287698256648	6.82833928999363	6.76054464254271	6.821598798477	6.57982688551297	6.69112297951671	6.83991057927091	6.91130936960229	7.20533243916324
VWA1	0.228701364719222	0.999999999999973	20	12.0606331285111	1.94368085282754	1.30304470253003	1.000515244084	0.767828795237315	-0.143520440799451	1.02258493568516	1.0576813926648	2.97315201284271	0.507947740334815	0.823082616751734	-0.143520440799451	1.94788892335354	2.99922618252991	0.971764348146232	0.409038971928806	1.69603174118514	1.49064489164834
ATAD3B	0.914486056637749	0.999999999999973	23.8795986622074	3.7758121384438	3.35989130725162	3.34486876513262	0.41209479043486	0.12320208037176	3.77869363034913	4.19866365537152	3.36674410647843	3.81021502129298	1.80277229958778	3.70039034297258	3.63086216018276	2.86849227552206	3.4024545803659	3.14156104967848	3.35052106560685	2.6674657912599	4.0129273865605
ATAD3A	0.882545135862812	0.999999999999973	25.9636363636364	2.0115509888893	5.29115871305627	5.27619413876255	0.106446439375027	0.0201748526637787	5.80146750491248	5.89409558326775	5.55986398320539	5.58471705444687	5.45262665156258	4.98061323580343	5.14376676879803	5.12359887942847	5.5837537075217	5.11665904610596	4.28503442974893	5.35704733309942	4.7084308577257
TMEM240	0.946953106545172	0.999999999999973	20.3418803418803	7.5886609439149	3.35420297980855	2.84409407065794	0.210003967006306	0.0738386149645621	1.56383969652602	2.93787120426766	2.27089597796305	3.50157877405589	2.60228890092482	3.11772510885391	3.58975903220539	2.76784206602409	3.64475439042224	3.05255837644721	2.35902749611718	2.37454803272972	3.3151733570321
SSU72	0.883150634949819	0.999999999999973	25.2296819787986	9.8610491652701	7.13454742875687	6.92401943723617	0.161847683686812	0.0233748164854107	6.8486669957328	6.79802002977656	7.03430225627937	6.88080445695927	7.011803206205	6.76098900155444	7.08284144402382	6.75742268536278	7.3403025707335	7.12680915163092	6.87668348246512	7.07013998802851	6.36347149717806
C1orf233	0.170251457533997	0.999999999999973	21.7021276595745	6.3217119276936	3.08687009723524	2.58323504914267	0.606803200257339	0.234900498295238	2.46473559249488	3.79256009171983	2.14865290569764	2.13056969061266	1.57152225244818	1.97411416748224	3.41252830507069	3.05089835253695	2.74556995067703	2.20196732119728	2.35902749611718	3.05289760986788	3.09164237103685
MIB2	0.982793785252305	0.999999999999973	20	12.0751885197064	4.55360655072097	4.16745525825555	0.217520058347927	0.0521949354865967	3.3413037729776	3.46486985969203	3.61776586420085	4.25135545181612	3.99006042947026	4.37673689435569	4.13810101702197	4.61633499703104	4.42840599148326	4.62431961308636	4.37590899360279	4.00731781038591	4.65489349307738
CDK11B	0.680162113989243	0.999999999999973	21.8348623853211	14.6651123948604	4.90620075903159	4.61125814675601	0.0461799029486187	0.0100145993737319	3.83161237292726	5.25063965494046	5.16194806388011	4.33650222863465	5.1921502751815	3.60118307441134	3.58975903220539	4.90405336196877	5.33001384753693	5.02605710167442	3.80762401742651	5.13540006782118	4.7084308577257
SLC35E2B	0.892450289747815	0.999999999999973	28	24.1563698626737	2.53772899295778	1.94992189679551	0.439819974319989	0.225557739026772	1.56383969652602	-0.143520440799451	2.14865290569764	1.04486463191352	2.17706858114656	3.25460246804175	1.74028569477629	2.41535031010873	2.74556995067703	1.59319499134493	1.37589135277693	2.37454803272972	2.61908724767987
CDK11A	0.338520992890572	0.999999999999973	20	12.1665637475401	4.22627047102996	3.57757928839085	0.582444880120748	0.162804184944486	3.60718788672383	3.60499539000978	3.70710071045356	3.39974338760976	4.03622760871714	3.11772510885391	3.03780829027285	3.21280914157886	4.66672400540282	4.46099891866823	3.15909426709265	2.13995209140957	3.5678043013962
SLC35E2	0.703497243699683	0.999999999999973	20	3.562789706397	7.25181574856852	7.02452125209148	0.050396194782685	0.00717432448050179	6.33802818212764	6.73839840408072	7.28338159389028	7.34536542335023	7.10138751331302	6.98412329808166	7.38568317262756	7.44406700623022	6.55036396286729	6.89687122861646	6.67074543413365	7.38761063036022	7.27352519810707
NADK	0.998275942508044	0.999999999999973	27.3563218390805	6.75440830680987e-05	4.02368195830844	3.15322822117421	0.0900819708924128	0.0285681734951832	3.97963235776356	3.60499539000978	4.01764551390535	2.8238694950241	2.72010582826179	4.00208292216859	2.91006277235969	2.27570988097665	3.21488238673722	3.45109834116215	2.35902749611718	2.6674657912599	2.920720387895
GNB1	0.999995495111068	0.999999999999973	20.8163265306122	15.7126788585785	8.24086447538622	8.17279388595819	0.0159591615170901	0.00195271797377759	8.36453881806569	8.2038674001239	8.1870823388702	8.34134408704364	8.15270970367533	8.27893462973639	8.1451640262064	8.25983222618446	8.0613317952466	7.87849135936904	8.27691852711312	8.04203039466329	8.07662169690138
C1orf86	0.351408340223101	0.999999999999973	20.2266288951841	0.779822022317305	4.90002825902392	4.77607629761259	0.259798876333004	0.0543958806652376	4.45476612246822	4.5152047123443	4.94036889853536	5.30381074690861	4.84840307933379	4.43551548642908	4.32502630402103	4.70066211129049	4.77258101609514	5.11665904610596	4.56803005537053	4.96612676236126	4.88156094063987
SKI	0.999975573422193	0.999999999999973	24.2033898305085	3.4981556206782	6.21762143655878	6.15097804213166	0.0276824702110188	0.0045004989485258	6.31962216208786	6.24414163837134	6.24402860297688	6.32239889686567	6.25448476105446	6.19909895778247	5.97365325299812	6.20439024506672	6.49988121481878	5.71824904203917	5.81383197349006	6.34793388265231	5.83536923051382
RER1	0.857553540300213	0.999999999999973	20	3.7899593247187	6.71101128231823	6.57902472112669	0.251576384494285	0.0382391608419434	6.95385476654828	6.46253592050208	6.8939083316784	6.480411103968	5.97525263963256	7.0229735713799	7.02234250266776	6.00877049573746	6.6276328545331	6.24557852428217	6.92764169781041	6.6625011076775	6.65009111586998
TNFRSF14	0.660778757554302	0.999999999999973	27.5675675675676	11.7869054909294	3.85279520619788	3.67663917946555	0.264654098810282	0.0719826139830108	3.10381503358529	3.46486985969203	3.98229129721659	4.0972250623296	3.73406495979902	3.31846047520899	3.67082660555258	3.61168340914145	3.91514923692621	3.70581269126772	3.622067851389	4.31995455895891	3.4470115675359
FAM213B	0.986241807843975	0.999999999999973	21.0619469026549	14.6400388033036	3.06560605278379	2.70817305145815	0.153226639754876	0.0565793384851735	2.81937682764062	2.57855838379128	2.01508488882755	2.65733801439324	2.93029236700332	2.26085191750056	2.97534899609066	2.76784206602409	3.21488238673722	2.50003554934332	3.40907345198353	2.91083073432094	1.91171641261924
MEGF6	0.340395725694596	0.999999999999973	22.1052631578947	9.7887227386929	6.41179371523575	6.1219053204772	0.287240313255026	0.0469200842251242	5.66232559773257	6.23338385004514	6.23654607411253	6.02178752431712	6.33979093459335	6.00899120337435	5.99742118763595	6.22351939309938	6.57982688551297	6.27538431361338	6.0062836601105	5.48790293646405	6.21415552906017
TPRG1L	0.260201460894631	0.999999999999973	20.8163265306122	8.535481615638	7.9281098082595	7.69348588559827	0.265865787259861	0.0345572593767339	7.17985247562726	7.67776377919063	8.02280134374833	7.6827244943347	7.81481418272004	7.41860025037706	7.81148574328829	7.81581377439982	8.16864369953594	7.6736404275744	7.28893972459456	7.77870904833528	7.66065168073181
WRAP73	0.332600845932679	0.999999999999973	26.3468634686347	19.7009990595982	4.22676006714051	3.45184026016576	0.833058737639319	0.241337569195428	3.10381503358529	2.70852921317334	3.12881270811898	4.0972250623296	3.02491662506829	4.79105488681458	4.16633371865649	3.13412392169646	1.50541007376254	3.14156104967848	4.28503442974893	3.73957333946934	3.9697310801555
TP73-AS1	0.381445001581179	0.999999999999973	25.2296819787986	19.7778927132854	4.57141191398617	3.92292123297762	0.954185461580655	0.243233397999276	3.93196007168453	3.8500280636086	3.4205643498537	3.9608455325203	3.89304260596855	4.98061323580343	4.04992838974481	3.92382592398864	1.13387353172569	4.06559485774435	4.34624896773621	4.55304258657966	5.07740399544759
LRRC47	0.686119898355421	0.999999999999973	23.5643564356436	8.0895208818517	7.3064103427958	6.94678917281136	0.269010620643622	0.0387244544136286	6.70715620364956	6.89677301441219	7.12219431598214	6.96343837196235	7.06287698256648	6.80065774976992	7.17256748738401	6.82786214846288	7.61153459314238	7.39463639166305	6.37276203774689	6.85907107028735	6.3717915095405
CEP104	0.18875086528956	0.999999999999973	26.9433962264151	5.2569879962075	5.75437229392316	5.29022958307899	0.483244452592814	0.0913465937543601	5.31744873781414	5.70458452105331	5.71867550066421	4.84268108460573	5.0643041591119	4.98061323580343	4.94624866246151	5.29614738823738	6.24177972072832	5.61324094777586	4.94964506580911	5.18253755519249	4.993625879652
DFFB	0.424442159785693	0.999999999999973	20	1.081695112451	3.22166349596665	2.39260529556456	0.83213584482058	0.34779486878308	2.46473559249488	2.43570882351885	2.58556440823015	2.13056969061266	1.80277229958778	3.92212572997714	3.21043546019617	2.76784206602409	-0.143520440799451	2.62876398165454	2.67755903510928	3.35676621780815	2.08364715938575
C1orf174	0.300413986826762	0.999999999999973	23.257328990228	19.954788626786	4.36122255953586	3.65418531795786	1.15774427431835	0.316826918609961	4.07049642147623	3.46486985969203	3.06264949628725	3.6859308090382	3.11371478225847	4.98061323580343	4.04992838974481	3.82709290987288	0.632165286490975	3.3046154138985	5.08150217430819	4.47945289435554	4.45012437120888
NPHP4	0.431461581168815	0.999999999999973	28	21.1514328045542	3.7176175279319	2.89716001846572	0.688059810496736	0.237494583009301	3.10381503358529	3.22530118477959	2.38358533817122	2.13056969061266	2.93029236700332	4.37673689435569	3.3645966502938	3.28742388401358	2.04551906312914	3.05255837644721	1.78252156407212	1.69603174118514	3.73191702029406
KCNAB2	0.950832008258908	0.999999999999973	28	2.8884051031968	2.6165252977477	2.07963101387472	0.390982575994925	0.188005743993236	1.56383969652602	2.82775266591276	2.01508488882755	0.746069893225806	2.82902348216886	1.80608968430698	2.69435316910607	2.86849227552206	2.04551906312914	2.74694129410437	1.59348561039619	1.05150871500287	2.23725284375666
RPL22	0.689689368444938	0.999999999999973	23.8795986622074	23.5118887609487	7.82149127946447	7.73846350716571	0.194551136146942	0.0251407964858645	7.75326275895243	7.4597343108755	7.67525895982756	7.31421537903461	7.65386333523064	7.87395743223616	7.62317631849857	8.02107112748374	7.11734047456473	7.49937890107876	8.57581194177905	8.03776412354311	8.19856385347701
ICMT	0.451448515044943	0.999999999999973	22.9581993569132	19.9698168509375	6.15339704891028	5.91770876653804	0.436718279879416	0.0737985421568664	6.30097827860635	5.79515272081722	5.75054572889917	5.77975945350776	6.06706392147263	5.99928231996923	6.20219291384407	6.01975501527676	4.83906955093207	5.46592384470972	6.76902707011253	5.91748288890779	6.30384789092177
GPR153	0.216208850821493	0.999999999999973	28	15.3992924012916	3.30617073092471	2.91531246989241	0.686608895557032	0.235518114318076	2.71056998761629	2.09897615421526	3.36674410647843	3.50157877405589	2.82902348216886	3.43827528279095	2.69435316910607	2.54265953202391	1.80059374265331	2.35868558696552	3.80762401742651	3.82127296234526	3.17006445877555
ACOT7	0.302867004020377	0.999999999999973	23.7209302325581	8.5669089036213	3.75533222589903	3.66451845068636	0.291411698015362	0.0795225080558079	3.60718788672383	3.8500280636086	4.05215403466975	4.0643196704898	3.89304260596855	3.18778647967873	3.41252830507069	3.35836865617639	4.1427762194032	3.64622494044592	3.28949141055619	3.56082954066314	3.38259791464204
PLEKHG5	0.161594058412069	0.999999999999973	20	11.9913524270219	2.16766150914606	1.77769680893617	0.770367240383202	0.433351309689425	1.56383969652602	1.02258493568516	1.86787732562697	2.65733801439324	2.60228890092482	0.419263551913673	1.74028569477629	1.52297617938569	2.74556995067703	1.82583977887372	1.11954767930432	1.29972873850248	1.716488415018
NOL9	0.965205537664093	0.999999999999973	28	20.4629082677447	5.5466628100828	5.10914130271521	0.24122778565204	0.0472149371801171	5.16083229313485	5.35357471191114	5.16194806388011	5.05855630904651	5.30958363888249	5.54506250416711	5.69229252429167	5.16376583328592	4.62963896507436	4.90416567197056	4.66732112288839	4.94805364082143	4.65489349307738
ZBTB48	0.900653282689594	0.999999999999973	22.9581993569132	19.8036370697475	2.48582956086359	1.95671248504171	0.479291973103846	0.244947572404143	1.99347179079824	1.89566258796368	2.48810665487606	1.04486463191352	2.17706858114656	3.31846047520899	2.1325397234727	0.918058058024856	1.80059374265331	1.82583977887372	1.37589135277693	2.83418159995827	1.91171641261924
KLHL21	0.969836116352471	0.999999999999973	28	23.4391340286905	6.67701215329195	6.29011768951401	0.181922546288167	0.0289219622379153	6.07821913799722	6.20062063694515	6.24402860297688	6.60003386331727	5.97525263963256	6.71427609534137	6.93067449261472	6.40203387586928	5.89632698806877	5.89504659711147	6.3505255540747	6.19541493419341	6.10859294703279
PHF13	0.371539420131108	0.999999999999973	21.3134328358209	19.8517890327222	5.61996956962848	5.16389036027489	0.654283782743445	0.126703655014979	5.67685941882139	5.78044736896596	4.90304395344113	5.26088965634075	5.08641417221496	5.44847521034064	5.82218418459439	5.03974586973241	2.59978527554551	4.59310116940226	5.79199615806405	5.68628089874826	5.83536923051382
THAP3	0.999742968160368	0.999999999999973	21.570996978852	10.1118482775058	5.6638999657314	5.58834267370963	0.145741204932558	0.0260795039678219	5.05354404464581	5.72007958390924	5.75054572889917	5.52550698844677	5.79902186479792	5.40501547518536	5.82218418459439	5.20284470016084	5.88062906822506	5.96986949911426	4.90964695027739	6.01619695129766	5.43589387561073
CAMTA1	0.999944848434796	0.999999999999973	24.3686006825939	23.631331773323	4.87714719686126	4.42084639259843	0.0989121657373604	0.0223740336020187	4.58376328265018	3.73270764325446	4.35824918900872	4.5887215754065	3.42263129176254	4.67388089565962	4.39827308893573	4.72771027560032	3.97551051857858	4.59310116940226	5.0633873602231	4.55304258657966	4.88156094063987
VAMP3	0.998128570676649	0.999999999999973	23.1067961165049	1.156740716159	6.21595318018955	6.19818477305834	0.0193025427569524	0.00311422512617803	6.3741503804591	5.76559058094833	6.17524628562969	6.30137264643483	5.67318912810285	6.48999909707934	6.29461960439069	6.00877049573746	6.1267166470952	6.40687276958808	6.37276203774689	6.32710804750835	6.28634997252263
PER3	0.204328021086172	0.999999999999973	23.5643564356436	17.2111504365824	2.28620186162489	1.81142793630778	1.09050931735377	0.602016395737246	1.28902237172828	-0.143520440799451	0.756589015237943	1.99745445107029	1.80277229958778	2.38534310281625	2.53025034723355	-0.143520440799449	2.04551906312914	2.95770184001202	3.51949780462074	2.75323053740058	1.49064489164834
PARK7	0.137601611072564	0.999999999999973	24.2033898305085	3.4630363974805	8.60424072590984	8.45809341277921	0.17292866167274	0.0204453478146109	8.62278991048837	8.60533505076658	8.41961249514736	8.32580966252998	8.25629954594869	8.33982550023916	8.66508147038089	8.58599778987371	8.59862780261977	8.18105386930414	8.46288072451533	8.45902269744474	8.52380846876553
ERRFI1	0.990381338204985	0.999999999999973	21.186943620178	5.6260452155609	4.71672547716937	4.24093286096782	0.0462509371841753	0.0109058404602096	4.61428762678042	3.79256009171983	4.27304085192581	4.22181861339817	3.11371478225847	4.67388089565962	4.34985739963373	4.14059663957387	3.56842163592415	4.62431961308636	4.76021646297529	4.31995455895891	4.73447248894582
RERE	0.227712685799637	0.999999999999973	27.5675675675676	17.5275219106905	6.51584994552627	6.29262735675709	0.298470409056083	0.0474317629400988	5.80146750491248	6.34752510953626	5.81224879087492	6.5414619613966	6.59243073056198	6.454911675705	6.22250319359338	6.17521237421913	5.78267594883747	6.24557852428217	6.76342746859926	6.44777898069831	6.59430117420925
ENO1	0.999755485661676	0.999999999999973	27.3563218390805	6.75440830680987e-05	9.1579992250099	8.86501366178532	0.0159779987242531	0.00180236594480728	9.0681126851056	9.3497014134808	8.8145593263459	9.18621257101729	8.83983752222972	8.73008259043363	9.00992702892289	8.57858831414513	8.82669626985399	8.7236590938169	8.6626034515783	8.83839560325716	8.62472463056805
LOC102724571	0.999965971045428	0.999999999999973	20	7.9999552011132	4.01219994523636	2.92639407192768	0.159065335805898	0.0543554052859046	1.56383969652602	2.93787120426766	2.48810665487606	1.50339099367443	2.60228890092482	2.70498122395398	2.69435316910607	3.13412392169646	3.91514923692621	3.22539057103506	3.57169417787321	3.6076341376604	4.17383515941378
H6PD	0.991661759217307	0.999999999999973	20	11.6738880896892	6.41766433865484	6.13945250792425	0.117808430501529	0.019188751822654	5.94045885528129	5.79515272081722	6.18305271941404	5.83932367922616	5.87719910586959	6.16476705722772	6.22921024033612	6.11502430462115	6.68298441252975	6.41582170273944	5.87742383102793	6.19541493419341	6.35510322491259
SPSB1	0.999999716157559	0.999999999999973	22.5236593059937	1.2977120330379	4.08114639105089	3.67843043132035	0.0578613346659584	0.0157298977774033	3.26640211306825	3.53663321389349	4.18248230042956	3.45155942502552	3.78902716381623	4.07784045429592	3.70971376135482	4.5572477909561	3.11108011489632	3.45109834116215	4.48880323969385	1.85965745498819	4.24802401743574
SLC25A33	0.961269206758382	0.999999999999973	20.8163265306122	3.520104692805	2.53618486927242	1.89928565667594	0.537561382102682	0.283033455348418	2.81937682764062	1.3755565741715	1.30665624534736	2.13056969061266	-0.143520440799451	2.49993999120889	3.03780829027285	2.27570988097665	1.50541007376254	1.31568375961057	3.622067851389	1.51144554103779	2.37606625543349
TMEM201	0.851981904959209	0.999999999999973	22.8115015974441	19.3000613818795	2.80677033354928	2.44359646501297	0.489677327344103	0.200392059145291	2.92054991527466	1.89566258796368	1.86787732562697	2.25243344518186	2.82902348216886	2.60610019960438	3.3645966502938	0.918058058024856	3.11108011489632	2.35868558696552	2.35902749611718	3.24277921802522	2.23725284375666
PIK3CD	0.832588140377926	0.999999999999973	21.9692307692308	19.7307134365865	5.76927735675099	5.50732503932567	0.238127188944939	0.0432382667165212	5.81467116852745	5.39277671830653	5.44768957835803	5.57306785133838	5.90234430879308	5.36020578808329	6.0285146598512	5.43391443892409	4.87119896059867	5.37707596379238	5.7359154048669	5.47533872656066	5.32028580764153
LOC101929074	0.174347901523368	0.999999999999973	25.7761732851986	18.3906767684321	2.13295770853957	1.7896214430712	0.712412041480185	0.398079741522096	1.79458995624606	0.554275999058886	1.0576813926648	2.13056969061266	2.00202508989542	2.12459504164195	1.74028569477629	2.12109070859405	0.632165286490975	1.31568375961057	2.85653013031007	2.57627848153516	2.37606625543349
CLSTN1	0.787860471193066	0.999999999999973	20	12.1595691015065	6.6296663062867	6.57687297994664	0.024897268611681	0.00378557844854151	6.23375931532431	6.67620620712393	6.66779223572271	6.6171515644439	6.70388999406021	6.26540488669507	6.8546370597596	6.63418063253836	6.38217981605892	6.46838001746491	6.59710464498595	6.52296033707404	6.84196550348697
CTNNBIP1	0.374059923539273	0.999999999999973	22.2429906542056	19.850688528277	5.45965122242544	5.18056918662989	0.32427576889806	0.0625946217907788	5.33588233094477	5.33356687449535	5.08070192440404	4.95465270088298	5.67318912810285	5.11255110530596	5.61245598168517	4.9959179371176	4.47096081996591	4.90416567197056	5.47320753718563	5.4108220174376	5.19460026869704
LZIC	0.999610096484014	0.999999999999973	28	8.3017678965197	4.22365931870702	4.07492734423543	0.130167464679085	0.0319435056586286	4.45476612246822	3.53663321389349	4.5872892147359	3.88749528438584	4.20740392947607	3.60118307441134	4.07992202499595	4.09977012271846	4.03344742400609	4.39011617223684	4.11956875032298	4.17208834201866	3.925201389888
NMNAT1	0.417240613990172	0.999999999999973	23.1067961165049	8.6002039418173	4.7252305299674	4.50770407705226	0.375043871386567	0.0832006416072948	4.19688742746748	4.7746365518721	4.80527479310595	4.88097872152969	4.79569798534698	3.49464670646053	4.82751359104756	4.64499520708032	4.59157543142568	4.65487680516253	4.31596634623306	4.00731781038591	4.35261021531303
UBE4B	0.630187769768424	0.999999999999973	23.5643564356436	16.6518572978402	5.09053386714587	4.90615319290244	0.240626887947283	0.049045938535998	4.78499933581768	4.4792322796961	5.0468775317607	4.51757493182479	5.48627624362474	5.00021645823388	4.86244663166996	4.72771027560032	4.99300615984756	4.82575992991469	5.16881382490919	5.15128430565563	4.62736087114301
KIF1B	0.962960632380616	0.999999999999973	26.7415730337079	6.75440830680987e-05	6.57486463641082	6.25947241541565	0.00595244442702662	0.00095094986158372	6.50208314005908	6.61949800031693	6.5580105999117	6.2437567435809	6.29302262419171	6.27348289200559	6.1884921185489	6.07345705106711	6.04457110489591	6.61545887816526	5.81383197349006	6.00749689747763	6.13815718864542
PGD	0.779682464146662	0.999999999999973	20.112676056338	10.7367922803141	6.39536099190168	5.90605741411974	0.27520815464243	0.0465976090893536	5.5873756273986	5.67308600910579	5.82228085912364	5.70700955653276	6.02188850152888	5.32954028588618	6.19535878012277	6.26103318441509	6.56025194311468	6.24557852428217	5.2828007652587	6.02484485449145	5.82328639504482
APITD1	0.836625394793867	0.999999999999973	20	2.7292959456301	3.46931908878826	3.0974263559609	0.464547666533134	0.149978599374647	3.3413037729776	3.38934909353505	2.92045946199189	3.54992186846548	2.72010582826179	3.49464670646053	3.54745042622935	3.61168340914145	1.50541007376254	2.62876398165454	3.89215774029628	2.91083073432094	3.4470115675359
DFFA	0.99754228027536	0.999999999999973	20	19.432718942497	5.2112980223008	5.13392126467782	0.0885792689734451	0.0172537256429864	5.18136468918386	5.55708810197388	4.95867538570071	5.13976885806834	5.51915884399659	4.81338948317138	5.46113880272159	4.83110022532706	5.25893598883041	5.30183500821936	5.0633873602231	4.96612676236126	4.7084308577257
PEX14	0.515078070626038	0.999999999999973	20	15.5139675833728	3.837656798619	3.6901036676207	0.0957249923019268	0.0259410035392443	4.07049642147623	3.60499539000978	3.570934558984	3.50157877405589	3.5553740828179	3.92212572997714	3.8204558031181	3.77618017360416	3.56842163592415	4.01937247001928	3.76342409726286	3.73957333946934	2.920720387895
TARDBP	0.992254536018862	0.999999999999973	20	14.1550979635201	6.37559935689948	6.11336864385026	0.153885474842158	0.0251719606336777	6.17354023584991	6.27594191056139	6.28086996530432	6.57688966800041	6.13228058240986	6.42621407521405	6.31367779149561	6.06287537203707	5.41964481064562	5.71824904203917	6.23389181363107	6.05048182023843	6.05793169510245
SRM	0.465805557252204	0.999999999999973	26.1538461538462	2.8073275775239	6.93583226706676	6.94732347695892	0.228986685491305	0.0329604179581891	7.55116535151136	7.5448585161191	7.43163648313097	7.07088072468441	6.56906699375789	6.74364842488811	6.95110371815896	6.58325829751933	7.22070901105015	6.89046535304821	6.30499719365949	6.78972750065609	6.65691557393243
EXOSC10	0.724482268613605	0.999999999999973	20	6.75440830680987e-05	4.61210996290755	4.38468845577918	0.193129807482827	0.0440464150259693	4.5525791231986	4.68272900274862	4.4645556947734	4.46811668205414	4.20740392947607	4.67388089565962	4.19402451065841	4.14059663957387	3.78627735447449	4.23696111217184	4.88922420770619	4.31995455895891	4.48121742377955
MTOR	0.329541723533662	0.999999999999973	28	8.1377789973964	5.29147852714324	5.09831871744672	0.255385225829329	0.0500920479834631	5.37205762856156	5.29269902274563	5.40827242957127	5.05855630904651	5.23236623628616	4.69808941249679	4.61861750355753	5.29614738823738	5.0780544276749	5.24271176899567	5.34410816547742	5.13540006782118	4.73447248894582
UBIAD1	0.899669201122682	0.999999999999973	20	11.7276997982611	4.6123166959943	4.00243202004844	0.230931996023924	0.0576979183824163	3.97963235776356	2.93787120426766	3.47244880891503	3.72855965281466	4.36040729752383	4.04045889521655	4.22119380510047	4.25657055759526	5.25893598883041	3.87109462208752	4.43346011471644	3.35676621780815	3.83179368464536
FBXO44	0.697457412270795	0.999999999999973	24.7058823529412	18.9729991707653	2.93109725966212	2.2467678126154	0.322194909945489	0.143403741203872	1.28902237172828	1.89566258796368	2.27089597796305	1.85079675230411	3.3513797605662	3.04408691955786	2.53025034723355	1.75101987203913	2.43759579361217	2.20196732119728	2.47319929205154	2.26201325924914	1.91171641261924
MAD2L2	0.65150670684963	0.999999999999973	28	17.6535872062039	4.665383445516	4.41848796103357	0.260862220804836	0.0590387985902345	4.52070599183202	3.22530118477959	4.21330441843859	4.78325820516684	4.28593298824436	4.64925921556549	4.94624866246151	4.32901101559339	4.42840599148326	4.35332453939055	4.11956875032298	4.68983611683488	4.85806416851246
AGTRAP	0.313950210864147	0.999999999999973	24.5360824742268	6.8473076080873	5.95316720482285	5.70241482074813	0.309219056446816	0.0542259842833124	5.71960251540464	6.20062063694515	5.75054572889917	6.02178752431712	5.67318912810285	5.57151143856216	5.7211278214862	5.63303342528798	6.20443581040213	5.90778967983583	5.00763685527946	5.11933899391504	5.52810919610662
MTHFR	0.99820936116617	0.999999999999973	20.8163265306122	10.5527806047056	5.38085755723256	4.89863117746728	0.171719628513413	0.0350546147061018	4.45476612246822	4.40447933548955	4.78489997149771	4.84268108460573	4.08096310463029	5.03864145595314	4.92987316288468	5.34936350623171	5.46245504358305	5.33994593614974	4.90964695027739	5.01902613363673	4.88156094063987
CLCN6	0.530843716732012	0.999999999999973	25.7761732851986	19.713664073189	3.49118532618318	3.15283112363888	0.640999584750712	0.203309203574118	3.01509053409279	2.93787120426766	2.9933055273085	3.34599676365959	2.72010582826179	3.88042152326286	3.31501764108665	2.96257619306092	1.13387353172569	3.14156104967848	3.89215774029628	3.51245542539733	4.17383515941378
KIAA2013	0.341133087121097	0.999999999999973	28	19.9611600969423	7.11769581546514	6.80434263334872	0.400337876998376	0.0588356434369256	6.40939019924075	6.67620620712393	6.49669068665926	7.07501635348789	6.48000947019626	7.36668526267464	7.11578932862285	6.84649068153131	5.81607142412392	6.61545887816526	6.86627223273123	7.11537872025773	7.33012562228515
PLOD1	0.401172548077881	0.999999999999973	24.8780487804878	6.134961516873	8.29932243105401	8.24130375850986	0.223885574398411	0.0271662810835275	8.49738962211878	8.65455003388328	8.68311243417616	8.6071382692994	8.31599735472247	7.98142356465682	8.21609351328291	8.07735612041094	8.54237091504486	8.17315897731905	7.61542652050573	7.86069867860402	7.88648335294385
MFN2	0.999953847242234	0.999999999999973	20	7.9481252564403	5.3644217523365	5.39040062716378	0.120482703907377	0.0223513449631609	5.76111560562047	5.44965202035301	5.39489036947577	5.7695885301425	5.43550288674251	4.87839071901543	5.59178690712082	5.34936350623171	5.15836690253286	5.37707596379238	4.84749039757614	5.77096637615259	5.35427270028489
MIIP	0.302233868040377	0.999999999999973	24.8780487804878	5.0671251912159	4.44379095629721	3.91655782521739	0.493286850952557	0.125949079004132	3.83161237292726	4.5152047123443	4.01764551390535	4.03064621089603	3.94236689144577	3.92212572997714	4.24786088205191	4.39798734800503	4.47096081996591	4.11038218891168	3.08919196306214	2.57627848153516	3.78271947797838
TNFRSF1B	0.997357894798578	0.999999999999973	20	11.4637209490479	4.37855072215063	3.76848541707769	0.158726908021258	0.0421195494884902	4.02577962340042	3.22530118477959	3.79122483832232	2.9004407646552	4.68413414086157	3.96265817965504	3.50386349146066	4.39798734800503	4.80620827627799	4.06559485774435	2.85653013031007	3.97197881665958	2.61908724767987
VPS13D	0.995414460642932	0.999999999999973	20	4.3646357874236	5.79496951294114	5.54726489662992	0.145244500746995	0.0261830836373496	5.3898107091588	5.86651176942715	5.0468775317607	5.58471705444687	5.04185001838664	5.90883052915338	5.74003606446557	5.80797368077321	5.56423233465506	5.37707596379238	6.06208548266247	5.31535868350254	5.64255408927472
DHRS3	0.948089873836451	0.999999999999973	20	10.2943839152416	8.12604289573397	7.61842912802612	0.287592269380881	0.0377495497494238	6.07821913799722	6.61121175329618	7.45116305272591	7.69352425914066	7.67590354864594	7.77785128697954	8.15223952791393	7.91915942744745	8.2287772910621	8.06069452748543	7.69111349221476	7.56113458411015	7.95453410511764
PDPN	0.513924921962104	0.999999999999973	22.3824451410658	1.399789340189	4.12453671180149	4.11371717404036	0.371293399639299	0.0902573959100417	4.3130920417243	4.10734546948231	3.98229129721659	3.6859308090382	3.78902716381623	4.04045889521655	4.19402451065841	4.29324541046049	3.21488238673722	4.27680090940519	4.43346011471644	4.8345854123542	4.90468115213477
PRDM2	0.138214903697258	0.999999999999973	21.570996978852	10.2383950096134	6.29011788333608	6.07499180203263	0.238477863629703	0.0392556683862373	5.92836228665127	6.08570265528632	6.10301979361829	6.30841550069146	5.91475444833768	5.89842112262763	5.82218418459439	6.2329896855208	6.55036396286729	6.05252425846948	5.79199615806405	5.98993779517078	6.02665842081243
KAZN	0.242118811748	0.999999999999973	26.3468634686347	6.0131217725399	4.31202354175527	4.02860190890915	0.660533634075378	0.163961009057417	4.5525791231986	5.16265344265013	4.514908819765	4.25135545181612	3.2764256176943	2.60610019960438	3.70971376135482	4.25657055759526	4.08914720393897	4.27680090940519	4.11956875032298	3.35676621780815	4.24802401743574
TMEM51	0.998930698027837	0.999999999999973	28	15.4551750182592	1.2171462703859	0.815130347030887	0.418206166825601	0.418206166825601	1.28902237172828	-0.143520440799451	1.30665624534736	2.25243344518186	-0.143520440799451	1.39673876408542	1.19983833074514	-0.143520440799449	-0.143520440799451	0.971764348146232	0.807597860240623	0.372324730481574	1.716488415018
EFHD2	0.997804785943487	0.999999999999973	20	8.02429389371696	4.8072544647277	4.55063733776363	0.094560178614963	0.0207795461594471	4.58376328265018	5.06895065479697	4.53944132124702	4.9724979878064	4.68413414086157	4.43551548642908	4.57715895213353	4.46381580050102	4.1427762194032	4.19598982533635	4.31596634623306	4.77431914692027	4.45012437120888
CASP9	0.811481898117289	0.999999999999973	20	18.7176428255065	2.67478660915858	2.36340772287633	0.313302802718944	0.132564009030844	2.46473559249488	2.09897615421526	2.14865290569764	2.36480041134331	1.57152225244818	2.26085191750056	2.97534899609066	3.13412392169646	1.13387353172569	2.35868558696552	3.89215774029628	3.05289760986788	1.22276503163789
DNAJC16	0.821929812773793	0.999999999999973	28	27.5719735274165	5.15949294799448	4.7905100369756	0.28233447119585	0.0589362028294792	4.88852669078525	4.80401578013781	4.43870438352829	4.91828594793292	4.4987287122338	5.14813287383152	5.02544895217336	4.95071671835891	5.18417401713942	4.74284696742755	3.51949780462074	5.10309710220592	4.85806416851246
PLEKHM2	0.901824368910882	0.999999999999973	28	20.0712839539931	7.38677841551179	7.18962773770016	0.148419764377973	0.0206435951613608	6.83577220591398	7.25158385249358	6.90810778531177	7.39583260987897	7.15990070015067	7.23637390653122	7.69760946757372	7.03152746898319	6.95443461654143	7.24198670935449	7.02913114222072	7.23572915253958	7.39278850786588
FBLIM1	0.605191331094866	0.999999999999973	23.4098360655738	8.1876243905601	6.60009551127042	6.44076161626776	0.270628880604444	0.042018148897314	6.24355591013424	6.7153893620085	6.84061425871942	6.52341643110895	6.66033407340781	6.51746728599807	6.4288628443451	6.4352313520421	6.61819755143216	6.59196357330359	6.1676037289777	5.39756508749338	6.43667872977677
FLJ37453	0.771177505643245	0.999999999999973	28	10.2377363525055	3.59718301508822	3.24424717687355	0.262355831587733	0.0808680156857109	3.18739774225987	3.22530118477959	4.01764551390535	3.23209591157527	3.5553740828179	3.31846047520899	2.53025034723355	2.96257619306092	2.87796566559859	3.05255837644721	3.67074183910633	3.18222028988274	3.62460826527967
SPEN	0.459483538584883	0.999999999999973	25.7761732851986	7.1783084100808	6.49061484163651	6.18648592738363	0.300024779212368	0.0484968013722215	6.22389574183632	6.15574581517324	6.52767640935611	6.00454521895057	6.42033334651914	5.76727202493741	5.96564278907388	5.86998685639071	6.9241254967545	6.41582170273944	6.20938931558419	5.93594060126335	5.98387741795475
ZBTB17	0.999985624260713	0.999999999999973	20	7.9999324559169	4.21424889867878	3.57248727601221	0.0546820812985042	0.0153064453624991	3.93196007168453	3.22530118477959	2.9933055273085	3.84937254606918	3.84197209523439	2.60610019960438	3.26367399953756	3.82709290987288	3.48782339117486	3.51911540235507	3.67074183910633	4.0418118276486	4.21140641999314
HSPB7	0.672294577389962	0.999999999999973	25.9636363636364	1.9287399167779	8.45454012196962	8.37560461737634	0.187618336280373	0.0224005722394218	9.27212375724934	8.69235514359503	8.79048870196016	8.92610878400391	8.26116733663417	8.21954730923441	8.41597905823411	8.22228678379236	8.66885668390107	8.14921172313796	7.4785888806941	7.75291492825757	8.03531796967311
EPHA2	0.54326734869607	0.999999999999973	23.5643564356436	19.9425460214922	2.98088882469619	2.34506950559289	1.13114188622857	0.482348980928219	3.26640211306825	0.554275999058886	2.9933055273085	1.68752576260291	1.80277229958778	3.37961133864121	3.54745042622935	1.52297617938569	-0.143520440799451	2.20196732119728	4.34624896773621	2.57627848153516	3.38259791464204
ARHGEF19	0.530154519316751	0.999999999999973	23.4098360655738	8.08326814175011e-05	5.21391073539441	4.38612188170283	0.434202778480016	0.0989946905696666	5.14000345658241	5.16265344265013	4.56356362210704	4.63427530784376	4.71284427656783	4.04045889521655	4.87960099125417	4.32901101559339	4.03344742400609	3.45109834116215	3.22576557127239	4.34779244114577	5.03612298243417
RSG1	0.16723970880966	0.999999999999973	23.4098360655738	4.4745369913289	2.49131126439676	2.15495913709194	0.483701488350842	0.224459703214412	2.32408629626719	2.57855838379128	2.27089597796305	1.99745445107029	1.57152225244818	2.26085191750056	2.24270772456361	2.27570988097665	2.87796566559859	1.59319499134493	1.59348561039619	2.00660123962877	2.72679246314233
FBXO42	0.752783260605414	0.999999999999973	23.257328990228	15.3856520533553	4.38629182179416	4.26966493600386	0.320827346656792	0.0751411062613889	4.34983606530376	3.6702642456159	4.01764551390535	4.56539371034233	4.995865302314	3.43827528279095	3.88982655008197	4.49563687225787	4.08914720393897	4.52856153044267	4.66732112288839	4.45406452004248	4.05486784589128
SZRD1	0.211452771504576	0.999999999999973	20	6.75440830680987e-05	6.35873717087321	6.09861910564375	0.0910118799775377	0.0149233586162668	6.16325473447898	6.56905122741124	6.19081713975918	6.04727065092606	5.88982648963192	5.95977991223673	6.50821351807268	6.0943903782969	5.48339301758508	5.99397227799826	6.12457169157614	6.25543383594183	6.04758241129837
NECAP2	0.583346038149863	0.999999999999973	24.2033898305085	19.7098112042796	5.63580515026371	5.29663370484852	0.688573622212479	0.130002122212484	5.49197238524352	4.86103810048946	5.19320726513162	5.42540618343968	4.94836646760541	5.98950765590247	5.43816579044184	5.18343758082191	3.3117147419447	5.09453637929114	6.75216263872816	5.38418520892348	6.05793169510245
CROCCP2	0.999540179026811	0.999999999999973	28	3.9650592488916	2.87118823725989	1.97345110388657	0.430372901883028	0.218081360635406	1.79458995624606	1.6589216748708	1.51892157452871	0.746069893225806	2.82902348216886	0.823082616751734	2.24270772456361	2.96257619306092	2.43759579361217	2.85616684989489	2.09938166840097	1.05150871500287	2.72679246314233
LOC101927663	0.943239300539086	0.999999999999973	28	12.4920347255506	2.97050484151382	2.57179139196378	0.413635024792512	0.160835371828765	1.79458995624606	1.6589216748708	3.61776586420085	2.36480041134331	3.11371478225847	2.88447457586346	1.19983833074514	2.86849227552206	3.21488238673722	2.026126600163	2.85653013031007	3.35676621780815	2.82701246361087
CROCC	0.402730027778937	0.999999999999973	28	19.2431745513258	5.25713906475497	4.67567138773062	0.503469457148463	0.107678537561389	3.60718788672383	4.83280864688516	3.87071275289662	5.2753390330807	5.29066328116118	5.11255110530596	4.92987316288468	4.85583010432505	3.91514923692621	4.31557003705217	4.59350078148974	4.94805364082143	4.993625879652
ATP13A2	0.99999407534417	0.999999999999973	20	10.4552343867387	3.4772156394848	2.90322693691902	0.163157719471192	0.0561987481572279	3.54516831899321	2.93787120426766	3.36674410647843	3.54992186846548	3.2764256176943	3.65163929216486	1.40332077140163	2.96257619306092	2.87796566559859	2.35868558696552	1.94963321340981	3.24277921802522	2.50268780302443
SDHB	0.580070274453349	0.999999999999973	20	19.7474351573591	4.7870107537298	4.4531640080422	0.629704484288057	0.141406084112519	4.83769145053789	4.91589205442651	4.6562110901418	4.5887215754065	3.78902716381623	5.37529752170133	4.44511660464211	4.43127700089972	1.50541007376254	4.65487680516253	5.51379510378981	4.87340823430125	4.54146262107155
RCC2	0.657744851152218	0.999999999999973	23.5643564356436	19.932458522793	6.37996587468432	5.80920163454517	0.772507322113887	0.132979946421565	5.89145185151344	5.3132776539653	6.02698593679742	5.9058429095598	4.89925039998748	7.2197478280959	6.42302437140272	5.54453257556318	3.7172505359901	5.54961603598207	7.06143410306512	6.02484485449145	6.3717915095405
ARHGEF10L	0.782199692135759	0.999999999999973	28	19.6019022663505	6.05156828200722	5.60136580324088	0.509845006424267	0.0910215515882353	5.20160896447017	5.67308600910579	5.9375204946369	5.45109001581515	6.12161381760119	5.95977991223673	5.73061291964486	5.74317472184374	3.48782339117486	5.59759583895845	5.79199615806405	6.04198668390929	5.79881283178337
ALDH4A1	0.191111777758201	0.999999999999973	20.8163265306122	7.1145493547933	6.25758650808511	5.87650844448866	0.286286799329831	0.0487171595232417	5.3898107091588	5.68892122716105	6.47777469678536	6.3903523446937	6.31191226689584	5.63558712423754	6.08876064494301	6.22351939309938	6.4368734756955	5.77499131683054	4.9692358170039	5.51270778607	5.68323386734826
IFFO2	0.865655086161647	0.999999999999973	28	21.885797870091	4.19242784695385	3.71555080695556	0.222593099335833	0.0599085064101765	2.92054991527466	3.309655606582	3.66312465312318	3.54992186846548	3.73406495979902	4.31546144469091	4.46798007090339	3.61168340914145	3.7172505359901	3.70581269126772	3.46534186004361	4.07550033441355	3.5678043013962
UBR4	0.47784400143348	0.999999999999973	24.8780487804878	6.7664195370736	6.91272831118469	6.67038053479512	0.324719031898867	0.0486807357099067	6.59684151869288	7.31927767590282	6.84061425871942	6.83276552440354	6.79397857239811	6.40430993767	6.54092887410497	6.5608719226437	7.2817446637849	6.89046535304821	5.80295537720036	6.58859575364334	6.19552796127039
EMC1	0.688231871936433	0.999999999999973	24.040404040404	19.3893019437962	6.31810073194215	6.04577425748339	0.370832750373281	0.0613375118851434	6.23375931532431	6.03704367634643	6.39952848595089	6.01319213031088	6.07814015657954	6.5310077199445	6.24253150985098	5.63303342528798	5.20952759185662	5.51671944331888	6.40188738064962	6.01619695129766	6.41268671637932
MRTO4	0.939496203008277	0.999999999999973	28	3.967411470708	5.38019475533436	5.23373719993683	0.138799012708685	0.0265200577343394	5.77469202955457	5.29269902274563	5.20858649317674	4.9724979878064	5.34669584196065	5.29820878488392	5.22654304151757	4.97349434597121	5.79947031404572	5.30183500821936	4.98856410016739	5.25783105927361	4.62736087114301
AKR7A2	0.997520614975538	0.999999999999973	25.0526315789474	6.9192793019915	6.44846983029263	6.39903522962561	0.138725296970124	0.0216790956749023	6.46068671057072	6.83406987839606	6.29534706126408	6.59428252947628	6.12161381760119	6.2075557787373	6.54092887410497	5.79524463590008	7.02038799719417	6.39786798019823	5.96784610183163	6.5351183019222	6.38828895885204
PQLC2	0.959396430225349	0.999999999999973	27.7821011673152	7.6253045037402	4.14643182926766	3.05749939223262	0.653039798944508	0.213586239985366	2.46473559249488	2.57855838379128	3.06264949628725	2.74300528017925	2.93029236700332	1.61588445681194	3.21043546019617	4.01447852713084	3.91514923692621	3.97162000994513	3.622067851389	4.20289888930575	1.91171641261924
CAPZB	0.810180361293846	0.999999999999973	23.8795986622074	19.4684465143989	9.39379204020407	8.89421848975437	0.622636334050697	0.0700046142073009	9.0818296770393	9.07330855164068	8.93848651874145	9.48319953194296	8.65986213963357	9.81755723188752	9.06906990489879	8.87169005832683	6.984120061814	8.20706244788703	9.53519610391623	8.91947214024189	9.22647126394502
MINOS1	0.189760057524414	0.999999999999973	20.112676056338	2.7351618942939	5.70520041230898	5.452506365163	0.386414257488856	0.0708691070876549	5.7474102066168	5.48636022496728	5.63007690094855	5.39925680971813	5.25206149130642	5.8560157696335	5.74003606446557	5.55966489002355	4.66672400540282	5.09453637929114	5.6656077184428	5.94508165129225	5.43589387561073
RPS14P3	0.999999922216533	0.999999999999973	28	7.8804999496704	6.21210186078454	5.83255208278889	0.121304545152352	0.0207978503115825	5.73357335851355	5.43094161694037	5.91894184479491	5.3317314261324	5.17161393815834	6.08439613556995	5.8744609039508	5.86998685639071	6.09985116377925	6.5840459981613	5.92835635892603	6.11670001975157	5.786418582107
TMCO4	0.433542090022954	0.999999999999973	23.7209302325581	20.4049252848026	4.00140289546016	3.56224937239577	0.383393970169523	0.107626931775322	3.77869363034913	2.93787120426766	2.58556440823015	3.64200391326948	3.61742962630027	4.18450280211514	3.74758018559996	3.92382592398864	2.99922618252991	3.76303659580618	4.08406999411631	3.51245542539733	3.78271947797838
OTUD3	0.911441502445911	0.999999999999973	28	8.5380708651519	2.6461485073137	1.80317218544825	0.518553337528642	0.287578380874223	2.16822903130445	2.43570882351885	2.27089597796305	-0.143520440799451	2.17706858114656	1.13823753804012	0.962868281647744	1.75101987203913	2.25483582454514	3.05255837644721	2.67755903510928	1.69603174118514	1.49064489164834
CAMK2N1	0.946097776586662	0.999999999999973	25.9636363636364	11.7932551923467	6.53873014812192	6.2621729781491	0.209247043021194	0.0334144463513431	5.73357335851355	6.27594191056139	6.45216127739966	5.96942980321715	6.46320953684518	6.25728139583642	5.98954197046029	5.9977016992025	6.74498650822336	6.74892094516469	5.98719288811641	6.78972750065609	5.99469218732238
MUL1	0.990634664278318	0.999999999999973	22.2429906542056	10.1442948840131	4.9785845571795	4.77359411076886	0.243530721651586	0.0510162188071665	4.1559751735662	4.58456565320842	5.0973213118037	4.80333901404461	4.24720270654745	4.57276785761786	5.31747055649511	4.14059663957387	5.28301980307569	5.22245305083805	4.78253487203787	4.5289273733654	5.03612298243417
CDA	0.999998208667702	0.999999999999973	20	4.95086477143375e-05	2.39614673925944	1.754637934723	0.276701470012527	0.157697188996549	2.81937682764062	1.6589216748708	1.86787732562697	2.97315201284271	2.00202508989542	1.13823753804012	2.24270772456361	-0.143520440799449	2.74556995067703	1.31568375961057	-0.143520440799449	2.47893635650286	1.716488415018
DDOST	0.669962683896453	0.999999999999973	20.458452722063	19.7724820256179	6.07177008991737	5.63132489398413	0.196158021677761	0.0348333696546818	5.61782443752735	5.94772973212994	5.82228085912364	5.71762971098779	5.79902186479792	6.06591115844707	5.96564278907388	5.82059139753394	3.78627735447449	5.0024887940658	5.6167572347611	6.00749689747763	6.1283696030992
HP1BP3	0.508586256053811	0.999999999999973	26.1538461538462	19.9831143946101	6.56698934090373	6.49734357407268	0.147011447598878	0.0226263927592686	6.2629517595875	6.40617628605158	6.16739738126022	6.48663376724367	6.42033334651914	6.69636130318355	6.47473904291954	6.36805447328603	6.33688114264655	6.35198115894893	7.01034228483006	6.55913110766726	6.91779117704809
EIF4G3	0.338162269696022	0.999999999999973	22.8115015974441	10.3797254701997	6.9980065952232	6.77776654143777	0.290354889751587	0.0428393170488273	6.22389574183632	6.7153893620085	6.94988638979364	6.72635585370154	7.27988127532549	6.68429331441748	6.21576482029501	6.94197359388953	7.09029817007252	6.98969509245796	6.71202829862457	6.73280427201986	6.49877273503462
ECE1	0.600715008700474	0.999999999999973	20.112676056338	7.7853775571746	7.71036543484976	7.56850130526238	0.243159430347251	0.0321278177197621	7.21014475302955	7.85314173208979	7.6917688158648	7.6827244943347	7.54630791118886	7.49658437398995	7.61295530151427	7.55771156722506	7.9110314351035	7.41263012498243	6.89216082383528	7.98777319013647	7.67416961919723
NBPF3	0.258627676134102	0.999999999999973	22.1052631578947	15.6736645985631	1.53544458653075	0.978295644725626	0.799751214398724	0.799751214398724	0.503938509586027	-0.143520440799451	0.375622649800728	2.56626089759553	1.80277229958778	-0.143520440799451	1.40332077140163	0.48278503208965	1.50541007376254	1.59319499134493	1.59348561039619	0.372324730481574	-0.143520440799451
USP48	0.405971306573688	0.999999999999973	21.9692307692308	10.0757524872218	8.3946300666004	8.01425121805878	0.394863605617571	0.0492701806910933	7.44053331137372	7.96466547025355	8.36232233241175	7.84408873595813	8.37781187204203	7.70804334305483	7.77528080614867	7.91622317797014	8.82464670871386	8.40430283813158	7.38323188673368	7.98998311166798	7.74953167718726
HSPG2	0.0377742105324302	0.999999999999973	22.1052631578947	6.4102880160345	2.53783698819287	2.02415065746056	0.784831649973625	0.387733811750085	1.56383969652602	2.70852921317334	2.8437386630303	2.65733801439324	1.57152225244818	1.39673876408542	2.1325397234727	2.54265953202391	2.74556995067703	1.82583977887372	0.807597860240623	1.51144554103779	2.37606625543349
LINC00339	0.735991303027653	0.999999999999973	26.9433962264151	20.9462863317925	1.82733755068282	1.34582022497622	0.480413316647737	0.356966931936415	1.28902237172828	-0.143520440799451	1.0576813926648	0.746069893225806	0.955122655570747	2.26085191750056	2.0132582834013	1.25199261809308	0.632165286490975	2.35868558696552	0.807597860240623	2.00660123962877	2.08364715938575
CDC42	0.190486213194375	0.999999999999973	21.186943620178	2.4357023528273	7.21966409073811	7.04433284854893	0.331926748857693	0.0471196855676783	7.49075320815023	7.21377346676014	6.68438726982275	6.90887828903132	6.61542212502987	7.37796824804954	7.21034536240827	7.20034279900788	6.47918288845498	6.9159199424605	7.59980070294565	7.21698414194764	7.24663364135547
WNT4	0.979222424668223	0.999999999999973	20	4.0585035610926	3.58060616294382	3.22065053942863	0.13599518136922	0.0422259974201816	2.81937682764062	3.13570657832532	1.51892157452871	2.13056969061266	3.89304260596855	3.65163929216486	3.26367399953756	3.66862528491207	3.3117147419447	3.76303659580618	4.08406999411631	2.57627848153516	3.83179368464536
ZBTB40	0.993291572965128	0.999999999999973	22.3824451410658	3.2350421737853	4.71378363934409	4.12293871358179	0.146419133124293	0.0355132936228129	4.3130920417243	4.24224284873435	4.08585637530247	3.64200391326948	3.99006042947026	4.28381929786165	3.31501764108665	4.46381580050102	3.7172505359901	4.15382089463123	4.34624896773621	4.60009640817536	4.65489349307738
EPHB2	0.999999989593338	0.999999999999973	20	8.8305629025456	3.41458093442043	3.31699561571372	0.080052428064382	0.0241340168449867	3.10381503358529	3.90529429365001	2.8437386630303	3.45155942502552	3.84197209523439	2.79751756651169	3.50386349146066	2.96257619306092	3.21488238673722	3.58406960190428	2.57899462234934	3.6076341376604	3.73191702029406
KDM1A	0.945994943656083	0.999999999999973	25.0526315789474	4.792092434585	4.29539338645867	4.01887107491482	0.301193694957022	0.0749448512635867	3.97963235776356	4.10734546948231	4.41238138382586	3.29017010561553	3.89304260596855	3.96265817965504	4.27404397176567	3.72340479274195	4.90262839557142	4.06559485774435	3.51949780462074	4.07550033441355	4.05486784589128
LUZP1	0.582669218689202	0.999999999999973	20.9384164222874	10.8541800951491	6.74495259932339	6.35770122270545	0.267241255175884	0.0420342582664119	6.24355591013424	6.09761522416437	6.50916494885115	6.1683422409358	6.48833663976111	5.88793606343976	6.31997498125015	6.59799186358764	6.9393596495126	6.64620233203148	5.84597825324255	6.38198916089049	6.19552796127039
HNRNPR	0.999876162552125	0.999999999999973	28	9.1500097802527	6.5556272034722	6.38852182967374	0.0311393138357029	0.00487425959649467	6.43526643044828	6.60287763841451	6.34490258828318	5.79988868188071	6.6077989656698	6.1026472613315	5.93314860810666	6.59064388884453	6.69200667179941	6.55193388890444	6.24196770048414	6.57688200779654	6.60139404718464
ZNF436	0.741465227685647	0.999999999999973	20	7.9999324559169	4.16102644086653	2.78842387190828	0.178764494000372	0.0641095121159012	1.99347179079824	2.27714466767226	2.8437386630303	1.50339099367443	2.17706858114656	3.31846047520899	3.09767534312739	3.13412392169646	2.59978527554551	1.59319499134493	4.18804862774789	3.78100140345478	3.83179368464536
C1orf213	0.977699513270653	0.999999999999973	25.0526315789474	19.6546901744099	1.64026232584913	1.64725276060878	0.420484246657174	0.255263950203837	1.99347179079824	1.3755565741715	1.51892157452871	2.13056969061266	0.955122655570747	1.39673876408542	2.24270772456361	1.25199261809308	-0.143520440799451	1.82583977887372	2.35902749611718	1.51144554103779	3.09164237103685
TCEA3	0.997326821106453	0.999999999999973	20	8.3545478631837	3.63067438647092	3.1834354899058	0.166395052858254	0.0522690198641901	3.10381503358529	2.43570882351885	3.06264949628725	2.74300528017925	2.82902348216886	2.79751756651169	3.21043546019617	4.32901101559339	3.11108011489632	3.3046154138985	3.22576557127239	4.0418118276486	3.24444255408058
ASAP3	0.987300939009767	0.999999999999973	28	25.0528583222312	5.04029412449952	4.7729868445977	0.110287037086718	0.0231065034699492	3.60718788672383	4.86103810048946	4.30200641946169	4.41690253883132	4.76860535826628	5.00021645823388	5.04078031721744	4.97349434597121	4.9635048729065	4.87850098249344	4.61852961325648	5.24308344274329	5.26775538139809
ID3	0.82616842997176	0.999999999999973	21.4414414414414	19.3096486001978	8.64298422818275	8.30093016634077	0.519991081681572	0.0626425076782444	9.71566390872194	9.02578201123093	8.47947663700631	8.71971877212074	8.32996461487203	8.73301461261667	8.21946586650846	8.20314117624775	5.5837537075217	7.46530274038108	8.74019877444741	7.94967714861929	8.92529586973847
RPL11	0.475085330394527	0.999999999999973	22.1052631578947	22.0593775196939	10.4973908354232	10.3670785228258	0.0930800356450576	0.00897842487062464	10.5652180282464	10.244064756596	10.1958254283147	10.2848708322806	10.2839145379525	10.3295530724694	10.3795869073191	10.3547812556693	10.2371123927263	10.4781742178565	10.591924103604	10.523762346453	10.4349347746109
TCEB3	0.288262826459832	0.999999999999973	22.8115015974441	19.6048159410032	6.06587397472449	5.85597152583996	0.419617485562687	0.0716563398081923	6.17354023584991	5.83839026578325	5.55986398320539	6.05566597133893	5.77199217332094	6.23263281435334	5.89147383656919	5.79524463590008	5.05025837874022	5.33994593614974	6.55234506651811	6.13279033604701	5.95093801217537
PITHD1	0.863940794285686	0.999999999999973	20	12.1444463872397	5.96025989639518	5.69004196459461	0.128924700489849	0.0226579524882352	5.67685941882139	5.35357471191114	5.65274184485325	5.56132381920426	5.50281122629142	5.49066395864333	5.52794125969676	5.9639764622574	6.04457110489591	5.85612775646541	5.62912580129421	5.75025646255179	5.786418582107
LYPLA2	0.937147283212188	0.999999999999973	23.4098360655738	9.8920153945489	5.73008425298303	5.45481569744577	0.163237680577497	0.0299254254646832	5.24126472355329	5.93450696431479	5.74000035281781	5.70700955653276	5.41817343115679	5.75578516585657	5.50601567637204	5.08228150692773	5.94242119953002	5.46592384470972	4.48880323969385	5.27242944588536	5.19460026869704
GALE	0.933203985631088	0.999999999999973	22.1052631578947	3.7894162244045	3.00781149965187	1.951979644751	0.499290488589168	0.255786729094124	2.81937682764062	2.70852921317334	1.30665624534736	1.50339099367443	1.80277229958778	0.419263551913673	1.58161890764554	2.41535031010873	2.04551906312914	1.31568375961057	2.35902749611718	2.98361218943931	2.82701246361087
HMGCL	0.998795676286901	0.999999999999973	28	7.9048354520921	5.66146579198592	5.43065370979339	0.133529951681622	0.0245881911860483	5.354083362852	5.59119287153703	5.23886168786098	5.37262470594413	5.32825907243597	5.09442562886256	5.48375172657818	5.41739602813139	5.92721951170397	5.18106167184376	5.96784610183163	5.47533872656066	5.2854788978041
FUCA1	0.782289197436111	0.999999999999973	20	4.41762906198915	4.38668373172475	4.23397331757305	0.318268393082142	0.0751701461511753	4.11386877507027	4.68272900274862	4.56356362210704	4.3905971604007	3.67692565173662	4.43551548642908	4.39827308893573	4.0577545340911	3.85215178779823	3.70581269126772	5.11706339715589	4.17208834201866	4.38585268832236
PNRC2	0.819872385030393	0.999999999999973	28	12.8437617731057	5.52204298394867	5.3997831204658	0.149989814057543	0.0277770070966488	5.5719067924787	5.62451000083029	5.85196517439625	5.43830525399093	5.41817343115679	5.03864145595314	4.61861750355753	5.61865517885848	5.0780544276749	5.73264520210214	5.29837358360918	5.60787038800678	5.41993488568749
SRSF10	0.871720710563664	0.999999999999973	21.3134328358209	5.3730667842751	5.96220101884718	5.69240025705119	0.017949380927915	0.00315321834680916	6.40939019924075	5.62451000083029	5.61860948918406	5.34549171351659	5.68772492368617	5.2167672183978	5.59178690712082	5.46639447162148	5.37552528506469	5.67417803001547	6.15909939243914	5.92674126317604	5.88271334390747
STPG1	0.160575620869668	0.999999999999973	20.8163265306122	7.4358569280835	3.34715667110254	2.98806435698063	0.522688073419382	0.174925306477517	2.46473559249488	3.22530118477959	3.70710071045356	3.54992186846548	2.47398800618217	2.38534310281625	3.3645966502938	3.13412392169646	3.48782339117486	2.85616684989489	2.23503786354139	3.30089818601552	2.920720387895
NIPAL3	0.187608666941927	0.999999999999973	23.8795986622074	8.6778799721113	6.42830010643588	6.2567321750589	0.415926273284176	0.0664765985896241	5.50831750559025	6.41572378608675	6.8307093046896	6.6284515614364	6.6077989656698	5.72076542127175	6.28821051484556	6.00877049573746	6.70097285856493	6.37051139120018	6.10699293524482	6.10042822289703	5.77391692957716
RCAN3	0.396549978037034	0.999999999999973	23.5643564356436	5.022460851624	3.13320716282484	2.70967176754565	0.368381637221498	0.135950649681518	2.46473559249488	3.53663321389349	2.76270765941675	3.54992186846548	2.60228890092482	2.26085191750056	2.76989719029703	3.21280914157886	3.21488238673722	2.74694129410437	1.59348561039619	2.57627848153516	2.08364715938575
SRRM1	0.604885167666358	0.999999999999973	24.2033898305085	10.2381322761664	7.40953668922195	7.16261632811741	0.238501379322173	0.03329808109167	6.89912362474832	6.99557779500554	7.39849315801326	7.06673320659973	7.28467027660471	7.04201329937838	6.71826164071108	7.16119517467997	7.6304303949386	7.45231377493963	6.9622708782563	7.44672872322593	6.85982078928551
CLIC4	0.349146109430673	0.999999999999973	20.9384164222874	19.8294337317321	8.02928084116526	7.66048135907783	0.472631918404426	0.0616974177274575	8.2549909068119	7.82833474534961	7.70538415628963	7.64427566191728	7.47686584573691	8.30675238179351	7.94581627807052	7.51565191872871	6.09985116377925	7.29144723681072	8.2511427822495	7.65325404387618	7.87482281725691
RUNX3	0.976337502249188	0.999999999999973	20.8163265306122	11.1730423409147	4.27262191433773	4.06610853111102	0.160897035664061	0.0395702757152175	3.54516831899321	4.4792322796961	4.43870438352829	3.76996496340811	4.4987287122338	3.96265817965504	4.07992202499595	3.61168340914145	4.33933479182657	4.01937247001928	3.15909426709265	4.20289888930575	4.54146262107155
SYF2	0.836838425863334	0.999999999999973	23.257328990228	8.8801918415414	7.51946921796991	7.21504262083849	0.264860457731231	0.0367094792990219	6.80963162850923	7.27799716117121	7.46082811557076	6.9364162354237	7.46002905083766	6.7260968836404	7.11578932862285	7.37730992700233	7.70363186681308	7.47389753389459	6.82385923197051	7.53109778256959	6.89488178073058
C1orf63	0.99574084108154	0.999999999999973	28	21.4284729304514	6.18168247061402	6.05648995054259	0.0973539098641937	0.0160743121278476	5.89145185151344	6.31728043991675	5.75054572889917	6.17606358018734	6.14286905949845	6.11168696446872	6.13948799722123	6.29759619106158	5.89632698806877	5.9819712229285	5.76982476244052	6.17224810138178	6.00542648955094
TMEM50A	0.408419089394791	0.999999999999973	24.2033898305085	20.3371141926846	6.51262089423875	6.34091143030118	0.301251103044424	0.0475091170024615	6.16325473447898	5.96083240883181	6.1515702945066	6.02178752431712	6.17417604940863	6.88215817431457	6.31367779149561	6.2329896855208	5.86475845905431	6.23550483214405	7.33118938525542	6.5351183019222	6.72344132570726
TMEM57	0.705995391886802	0.999999999999973	22.9581993569132	9.0524002396945	5.7658994365485	5.51343832474302	0.222020244511656	0.0402689268355975	5.22157309332981	5.65707505079874	5.60705019669186	5.30381074690861	5.9513569253853	5.01955688059509	5.43816579044184	5.74317472184374	5.83248367615032	5.56578724966589	5.48686399276426	5.22818351379387	5.43589387561073
LDLRAP1	0.837015052013559	0.999999999999973	28	20.3160168481365	6.70697667354402	6.4953684021222	0.252317951726963	0.0388458261496798	5.99946552390966	6.3868896183665	6.1515702945066	6.81803628463	6.49661602098561	6.69636130318355	6.69906393180077	6.74423763733797	6.21699149191398	6.5840459981613	5.7359154048669	6.57688200779654	7.16281393978739
MAN1C1	0.89880491891141	0.999999999999973	27.3563218390805	20.6436106168364	5.52052514036437	4.19134599663719	0.144617603543568	0.0345038571522365	2.59288272203175	2.43570882351885	3.52253191351268	3.84937254606918	3.67692565173662	4.00208292216859	4.89655377152563	4.61633499703104	4.08914720393897	4.74284696742755	5.3884373624235	5.15128430565563	5.45167825805707
SEPN1	0.770906534456929	0.999999999999973	25.2296819787986	19.0327118900082	4.04195127570226	3.98056327137454	0.236473034450304	0.0594069276955989	4.02577962340042	4.19866365537152	3.70710071045356	4.03064621089603	3.94236689144577	4.25146756217353	3.67082660555258	3.87627001129191	3.3117147419447	3.97162000994513	4.08406999411631	4.1084200946465	4.59929257275788
MTFR1L	0.87012128904316	0.999999999999973	20.8163265306122	11.288443330333	5.89280900871585	5.45378840500833	0.228593361265042	0.0419146003272001	5.05354404464581	5.09295306192894	5.54782227986836	5.07516867063513	5.53532329543253	4.9405891256616	5.50601567637204	5.68915489858045	6.1267166470952	5.71824904203917	5.34410816547742	5.57291585812743	5.38747732571362
PAQR7	0.702522522554874	0.999999999999973	20.3418803418803	12.0533988184352	5.2558269384092	4.772768445372	0.425545815363712	0.089161211199414	4.5525791231986	4.4792322796961	5.26851458912751	4.22181861339817	5.08641417221496	4.72189840368988	3.95601413881338	4.52677119675003	5.84871131882148	5.413274319638	4.15421496455653	4.60009640817536	4.59929257275788
STMN1	0.938036454133574	0.999999999999973	20	7.9265967758108	6.41692236452662	6.35286835426192	0.209982468521564	0.0330531748514345	5.86630960302124	6.56046923079253	6.47777469678536	7.12772775524022	6.37614376380046	5.94973296350238	6.58865160377089	6.39361375911494	6.40430671293236	6.01767898523944	6.28949609297059	6.60021515697466	6.04758241129837
PAFAH2	0.999630032642251	0.999999999999973	27.5675675675676	18.4971184181721	4.16395491310192	3.71502981357244	0.0780712937801052	0.0210149844544667	2.81937682764062	3.04017735928746	4.01764551390535	3.34599676365959	3.02491662506829	4.04045889521655	3.85555809050661	3.61168340914145	3.91514923692621	4.23696111217184	4.18804862774789	4.00731781038591	4.21140641999314
ZNF593	0.791329086254982	0.999999999999973	28	0.0466156705121996	6.36004874616186	6.02746692083573	0.244226664282235	0.0405189555562707	5.94045885528129	6.25481980214029	5.71867550066421	5.92429836277011	6.02188850152888	5.90883052915338	6.29461960439069	6.15542737748732	6.56025194311468	6.06395480078097	5.29837358360918	6.09222298086529	5.97298096592495
CEP85	0.99999999906807	0.999999999999973	28	7.06187427335535	2.32229759345575	1.7994868840825	0.0493927804635957	0.0274482581120781	1.99347179079824	2.82775266591276	1.70392440739061	2.56626089759553	1.80277229958778	2.26085191750056	0.679174522498239	1.75101987203913	1.13387353172569	1.31568375961057	1.78252156407212	1.29972873850248	2.23725284375666
SH3BGRL3	0.999999921015223	0.999999999999973	27.3563218390805	15.454199563758	8.97520038865328	8.73315611435613	0.080735707168529	0.00924473421880211	9.11822703040746	9.0505072645164	8.69817189070055	9.2507025247726	8.9174330670978	8.75913806779539	9.00015661836078	8.60800059304142	8.49676067802737	8.29941212590174	8.56136308143818	8.42838856231347	8.36409047702337
DHDDS	0.970504460818929	0.999999999999973	21.7021276595745	15.7550611046462	5.14762323712548	5.10581396248974	0.0720117488103914	0.0141038724362915	5.94045885528129	5.04454214892527	4.99460588242781	5.12388796612109	5.30958363888249	4.87839071901543	5.02544895217336	4.58709387076766	4.70287960208204	5.13844759510733	5.0993923522483	5.03623682802085	5.40379738200571
HMGN2	0.366363867403003	0.999999999999973	27.7821011673152	9.3415509882909	3.77954429326888	3.27915453595461	0.677130762488368	0.206495532633153	3.01509053409279	3.60499539000978	4.05215403466975	3.23209591157527	4.16647602480613	1.97411416748224	2.91006277235969	2.41535031010873	4.1427762194032	3.92223270111921	3.40907345198353	3.46240286601375	2.920720387895
ARID1A	0.996765812657873	0.999999999999973	28	11.9342383346918	5.12694826529526	4.87187988014496	0.171836788492624	0.0352711463993465	4.48811275560602	5.22914103727445	5.08070192440404	5.24629409587751	4.56321450984442	5.44847521034064	4.57715895213353	4.49563687225787	4.7381512066576	5.0024887940658	4.56803005537053	5.10309710220592	4.94983885753996
PIGV	0.998684297103984	0.999999999999973	20	10.7005044063963	3.67783848200587	3.23629237830774	0.154670182878319	0.0477924009323275	2.59288272203175	2.93787120426766	2.67685317414113	2.8238694950241	3.42263129176254	3.31846047520899	2.97534899609066	4.0577545340911	3.85215178779823	3.14156104967848	3.22576557127239	3.41055118846108	3.50867176918458
ZDHHC18	0.971254483009972	0.999999999999973	28	15.9992510663183	4.53703961935918	4.22905723546725	0.240626121187092	0.0568982890959873	4.1559751735662	3.95852128361318	4.15098728851272	4.86195697998705	4.32365065044617	4.43551548642908	4.32502630402103	4.25657055759526	3.56842163592415	4.23696111217184	4.43346011471644	3.69692037720896	4.62736087114301
GPN2	0.980371130468294	0.999999999999973	23.8795986622074	19.3503391798696	3.30102458600564	2.81355860826655	0.408988184888026	0.145363307409475	3.10381503358529	3.38934909353505	3.25267785827628	2.8238694950241	3.49052886191288	2.88447457586346	3.58975903220539	1.94788892335354	1.50541007376254	2.50003554934332	2.09938166840097	2.75323053740058	3.38259791464204
GPATCH3	0.888057851036471	0.999999999999973	20	8.9474389496599	4.59652368547364	4.36408859508474	0.204507634398641	0.0468614763295543	4.02577962340042	4.00985418329984	4.38556916219788	4.49305773657701	4.20740392947607	4.11427783572798	4.69812300900441	4.36391136881891	4.55248036655384	4.87850098249344	3.622067851389	4.73269595059681	4.65489349307738
NUDC	0.856122385062502	0.999999999999973	20	6.32380470840889e-05	6.21175371350895	6.12488186342995	0.0433442755581556	0.00707675291126067	6.30097827860635	6.0120845839726	6.1435911596553	6.08876707843613	6.15338038966998	6.2075557787373	6.02080389121589	5.71641763312052	6.49988121481878	6.20485471149479	6.09812257737846	6.14076869527197	6.05793169510245
TRNP1	0.650733617762519	0.999999999999973	25.7761732851986	2.0566385083775	8.55299243430237	8.50722660987939	0.135808610006817	0.0159639111821829	8.99315176790675	8.93740392031423	9.05579762854291	8.56659197805934	8.49815056225458	8.30675238179351	8.52356579892594	8.4155737440206	8.73145587488585	8.20448258831178	7.88922575261468	8.46697735419104	8.0142140318971
FAM46B	0.962671215762818	0.999999999999973	20	5.5477985368065	3.94916961209194	3.30998090856266	0.277024175944279	0.0836935872432495	2.32408629626719	3.13570657832532	3.31083801555548	2.97315201284271	3.67692565173662	2.88447457586346	4.19402451065841	4.29324541046049	3.56842163592415	2.50003554934332	3.93263690715466	2.75323053740058	3.87925336885513
SLC9A1	0.531746574085248	0.999999999999973	21.186943620178	19.7646010689219	4.91695769625991	4.56725027494465	0.281865545325128	0.0617144952339062	4.96157101708679	4.80401578013781	4.48995192501297	4.95465270088298	4.32365065044617	5.11255110530596	5.00995291079771	4.39798734800503	3.64475439042224	3.92223270111921	4.69111171990133	4.64566390798001	4.57066733931894
WDTC1	0.607101805086973	0.999999999999973	24.040404040404	8.1412220761756	5.26743169279253	4.83579201281929	0.312329365986188	0.0645870139075932	4.1559751735662	5.04454214892527	4.67847228146468	4.80333901404461	5.0643041591119	4.5194233783443	4.91330965499403	5.10308809925705	5.41964481064562	5.0720691877713	5.00763685527946	4.60009640817536	4.31858366963316
TMEM222	0.944863098534455	0.999999999999973	28	12.4833075612433	4.19772323467453	4.0426284147669	0.269755256710705	0.0667276902634297	3.26640211306825	4.24224284873435	3.87071275289662	4.56539371034233	3.89304260596855	3.83747578858866	4.44511660464211	3.13412392169646	4.42840599148326	4.49517569010059	3.93263690715466	4.57676132274055	4.09562342239296
LOC644961	0.549569056336697	0.999999999999973	20.3418803418803	2.4325099296661	2.26547814138294	1.86244608198565	0.551530647185974	0.296132410232225	1.79458995624606	2.57855838379128	2.67685317414113	1.85079675230411	1.29599509104414	3.11772510885391	2.24270772456361	1.25199261809308	1.50541007376254	0.519312913108196	1.11954767930432	2.75323053740058	2.37606625543349
MAP3K6	0.551657948234423	0.999999999999973	24.040404040404	3.965393003323	4.57093989061015	4.31040193440687	0.317251074353581	0.0736012741227661	4.19688742746748	5.06895065479697	4.70039518952406	4.86195697998705	3.3513797605662	4.40642551594798	4.32502630402103	4.7803312253516	4.24440041101457	4.27680090940519	3.80762401742651	4.29156893760266	3.87925336885513
WASF2	0.627267129779867	0.999999999999973	20	10.6980559921282	8.73979632924203	8.52743626702636	0.139990444748537	0.0164164750535689	8.29086489612204	8.46754105354165	8.30802718699964	8.67818390942425	8.45631534995766	8.36082869158371	8.65764233644933	8.61526091651019	8.93705921583521	8.51046073235722	8.47492270980902	8.37189149549053	8.61248945643034
AHDC1	0.754991908738229	0.999999999999973	20.2266288951841	7.5466746655487	4.57274555951448	4.02418347758506	0.0789212997166883	0.0196117548208934	4.07049642147623	4.00985418329984	4.30200641946169	2.65733801439324	3.3513797605662	4.4919927632785	3.67082660555258	4.29324541046049	4.1427762194032	3.58406960190428	4.76021646297529	4.64566390798001	4.38585268832236
IFI6	0.999964309734628	0.999999999999973	28	12.6352775701186	7.03964381569962	6.65621934393202	0.041764280940816	0.00627447486070143	6.46068671057072	6.18953211041695	6.80564525611315	6.14492713414129	6.66768532551567	6.23263281435334	6.46908366515808	6.73093097650546	6.86152739417476	7.1213488320268	6.76342746859926	7.27613040560546	6.84196550348697
FAM76A	0.771597489654904	0.999999999999973	24.7058823529412	7.524782226131	3.90995758599272	3.67177378067161	0.0421750297281851	0.0114862821751701	4.3856674506378	3.6702642456159	2.92045946199189	3.04237380740022	3.19736285327088	3.18778647967873	3.45891856688906	4.0577545340911	4.03344742400609	3.64622494044592	3.622067851389	4.17208834201866	4.35261021531303
STX12	0.999221762145768	0.999999999999973	26.9433962264151	1.4886862734802	6.66538343458925	6.57378355856772	0.0426591221414325	0.00648927999551098	6.76951062911323	6.22254524075154	6.35875419056015	6.60576236035534	6.6077989656698	6.24089588810917	6.77436800166148	6.71750043856315	6.570072613935	6.55193388890444	6.64661376299805	6.67903164447245	6.70380370795909
PPP1R8	0.619946361593272	0.999999999999973	22.3824451410658	20.0491476972904	4.78514350456306	4.64868832954694	0.141728737047682	0.0304878983060357	4.5525791231986	4.4792322796961	4.11878934509882	5.02474646792126	4.62494081609777	4.7683690806821	4.73629087594397	4.80593903642569	4.51229629987194	4.79864830069627	5.2023107702805	4.77431914692027	4.13525923024455
RPA2	0.981869490275783	0.999999999999973	22.8115015974441	2.3769292610287	5.36814731077047	4.94307625956724	0.176594544257214	0.0357256362200398	5.4417956561617	5.33356687449535	4.76423327436874	5.21665237871288	4.59440776099894	4.43551548642908	4.5980371463885	5.22199421656266	4.59157543142568	4.90416567197056	4.98856410016739	4.94805364082143	5.46729181247729
XKR8	0.355710456923544	0.999999999999973	28	27.9875294938833	3.35940968049305	2.99049989408484	0.33140972317521	0.110820844311258	3.54516831899321	2.93787120426766	3.31083801555548	2.9004407646552	2.72010582826179	3.11772510885391	3.21043546019617	3.05089835253695	3.64475439042224	3.05255837644721	2.09938166840097	2.57627848153516	2.50268780302443
EYA3	0.690042962070263	0.999999999999973	25.4092526690391	19.5842871663078	4.42597446394202	3.98834694687633	0.583843701290179	0.146387390331587	4.02577962340042	3.53663321389349	3.98229129721659	4.70001747102683	3.61742962630027	4.67388089565962	4.46798007090339	4.09977012271846	2.59978527554551	3.22539057103506	4.59350078148974	4.57676132274055	3.83179368464536
DNAJC8	0.930202556127263	0.999999999999973	20	17.3605381194416	7.86033931373171	7.80024971232687	0.00162255793355589	0.000208013588461371	7.7601039903542	7.97761591869566	7.93999484237985	7.7771298102066	8.29716147385106	7.43309632629641	7.27659617464624	7.82210223527938	7.93022136713046	8.02896758165302	7.38687834741384	7.98112304169686	7.79354834805423
ATPIF1	0.995651757492604	0.999999999999973	20	0.416327405129898	7.19512704183566	7.12201724480909	0.10637918757542	0.014936665261932	7.63543079618232	7.29878506085909	7.31569744792689	6.94095521945234	7.05729059149926	7.01817411715047	6.67960731294719	7.03152746898319	7.02038799719417	7.04841743005057	7.41214872439994	7.14344553578593	7.05844170463918
SESN2	0.47654147560001	0.999999999999973	24.040404040404	7.7914957535374	7.92494375301368	7.77909885504863	0.20179671196019	0.0259408854059264	7.76351247901967	8.00000318680138	7.98534431954148	7.98481699761446	8.17093065542156	7.52053882127276	7.68302688990492	7.70448990108815	8.11598528937501	7.9041562185227	7.31213823579765	7.55815888956065	7.33438889513529
MED18	0.960347428691835	0.999999999999973	21.570996978852	11.9634738282909	4.01387269257544	3.63866253498025	0.186355331668062	0.0512153380195433	3.26640211306825	3.13570657832532	3.06264949628725	3.45155942502552	4.28593298824436	3.70039034297258	3.26367399953756	4.29324541046049	4.08914720393897	3.76303659580618	3.67074183910633	4.00731781038591	3.00871112880826
PHACTR4	0.518961996580951	0.999999999999973	22.3824451410658	9.7218055171371	5.93812311768912	5.57004307470458	0.341624168613041	0.0613324105453456	5.03109461525734	5.76559058094833	5.7919729173176	5.24629409587751	5.86446022258771	5.18285815636664	5.12949692194686	5.80797368077321	6.32533069495409	5.61324094777586	5.2828007652587	5.54913329131504	5.46729181247729
SNHG3	0.999170888176854	0.999999999999973	28	18.8433639522899	3.61870477737346	3.30890568262888	0.168825829817888	0.0510216506635989	2.92054991527466	3.79256009171983	3.47244880891503	3.45155942502552	2.82902348216886	2.88447457586346	2.76989719029703	4.01447852713084	2.25483582454514	3.76303659580618	3.85050993972298	3.51245542539733	3.5678043013962
RCC1	0.324562881819177	0.999999999999973	24.7058823529412	19.9585517717542	5.48998847437119	4.83426427072114	0.791686307322587	0.163765624506185	4.93763148660826	4.00985418329984	4.514908819765	4.89975292417709	4.56321450984442	6.12067037874382	5.11508451934724	5.03974586973241	2.99922618252991	4.52856153044267	5.9482363413231	5.03623682802085	5.40379738200571
TRNAU1AP	0.70728860593898	0.999999999999973	21.8348623853211	20.4029620075164	4.15212230752865	4.05737866844461	0.242939410496549	0.0598759520243842	4.45476612246822	4.05942317633057	3.31083801555548	4.12939664462441	3.99006042947026	4.00208292216859	4.24786088205191	4.14059663957387	3.64475439042224	4.31557003705217	4.37590899360279	4.07550033441355	4.21140641999314
SNHG12	0.989654544746488	0.999999999999973	28	8.2326300175852	5.22744057301157	5.0752779197856	0.149673730929728	0.0294907457867944	5.81467116852745	5.09295306192894	5.16194806388011	4.84268108460573	5.51915884399659	4.31546144469091	5.04078031721744	4.85583010432505	5.13208972564093	5.30183500821936	5.23504758857776	5.01902613363673	4.7851866009404
TAF12	0.414316046879728	0.999999999999973	24.7058823529412	20.0941710798875	5.21412889866384	4.83305299745003	0.417197496154046	0.0863217300481007	5.07564948970358	3.95852128361318	4.48995192501297	4.95465270088298	4.56321450984442	5.34495451256483	5.50601567637204	4.5572477909561	4.08914720393897	5.09453637929114	5.18565951323249	4.94805364082143	5.21323974130671
GMEB1	0.819081394690606	0.999999999999973	27.7821011673152	2.0643167559782	3.75312464189861	3.25143668502149	0.352654164867428	0.108461027856397	3.18739774225987	3.79256009171983	3.47244880891503	2.9004407646552	3.61742962630027	3.60118307441134	3.3645966502938	3.82709290987288	3.64475439042224	3.87109462208752	1.78252156407212	2.75323053740058	2.37606625543349
YTHDF2	0.939331892652971	0.999999999999973	24.5360824742268	23.8279369432282	5.87525431224575	5.71657252976521	0.0851142182495987	0.014889029712546	5.6026803606686	5.57424126240379	5.70789369475002	5.45109001581515	5.5827575818558	6.0186351855723	5.79531787427261	5.79524463590008	5.60301445572615	5.54961603598207	6.15054462749406	5.63071160117589	5.91722893129116
SRSF4	0.821946025709116	0.999999999999973	20	12.4162554869402	7.31597995312607	6.83730777788382	0.304795945327628	0.0445783567493526	6.92978577563373	6.6920074011316	6.9815645222025	6.29429524209983	7.08500871168204	6.46904921033459	6.12517555483663	6.91280834129747	7.75188637694408	7.2011599319428	6.59079481357327	6.6625011076775	6.75558811400099
MECR	0.988032110705175	0.999999999999973	25.7761732851986	12.0925200891295	3.98213753822954	3.84414861923154	0.107991114786469	0.0280923360367002	3.72375964856392	4.05942317633057	4.15098728851272	3.76996496340811	3.84197209523439	4.11427783572798	4.07992202499595	3.35836865617639	4.03344742400609	4.11038218891168	3.85050993972298	3.30089818601552	3.5678043013962
PTPRU	0.986728144118413	0.999999999999973	24.5360824742268	3.6562865069509	4.3426530257156	4.07007380610759	0.209573923465747	0.0514914307330885	3.60718788672383	4.28454416072372	3.4205643498537	2.74300528017925	4.4987287122338	3.83747578858866	4.34985739963373	4.29324541046049	4.47096081996591	4.15382089463123	3.89215774029628	4.98397627422964	4.45012437120888
LAPTM5	0.982896936151809	0.999999999999973	20	16.1758517080553	4.23748589683581	3.97562854026051	0.0271691540424833	0.00683392670299699	3.72375964856392	3.95852128361318	3.12881270811898	4.16086643346125	4.71284427656783	4.11427783572798	3.21043546019617	4.64499520708032	4.42840599148326	3.51911540235507	3.15909426709265	4.2330651740809	4.65489349307738
SDC3	0.844468508647809	0.999999999999973	23.1067961165049	8.8515678455255	5.6941394719718	5.59708970678158	0.181575681852439	0.0324410883807056	5.33588233094477	6.14430556879815	5.7293773274084	5.54948340147475	5.38287725637427	5.54506250416711	5.15789685239295	6.0306565314865	5.37552528506469	5.92042118983715	5.18565951323249	5.59631272325715	5.66980098931017
PUM1	0.995754015246419	0.999999999999973	28	24.0298926383932	6.27620833219565	6.11138528173016	0.00243332468519136	0.000398162539754404	5.73357335851355	5.67308600910579	6.28086996530432	6.1291032340361	6.14286905949845	6.41164833072214	6.1179657334093	6.28854194403612	6.2901139170347	6.00587432535084	6.11580908715284	6.20305527316616	6.05793169510245
SNRNP40	0.933985464284623	0.999999999999973	26.1538461538462	19.4734869368536	1.76582923695912	1.77073579599965	0.190475883556841	0.107568776769044	1.56383969652602	1.02258493568516	1.86787732562697	1.99745445107029	1.29599509104414	1.39673876408542	2.61463378520875	0.918058058024856	0.632165286490975	2.74694129410437	2.57899462234934	2.13995209140957	2.23725284375666
ZCCHC17	0.713843012170138	0.999999999999973	22.1052631578947	20.0673795106005	6.03671774645954	5.85267049483443	0.19915132617477	0.0340274283936779	5.90386055179796	5.65707505079874	5.81224879087492	5.26088965634075	6.19467620556776	6.23263281435334	5.68255124636809	5.80797368077321	5.60301445572615	6.17353926726549	6.0062836601105	5.88934584807484	6.00542648955094
SERINC2	0.914038563949432	0.999999999999973	21.4414414414414	6.1755686940795	7.14946616421391	6.59723196623846	0.267611262400314	0.0405641735457875	6.19389383122395	6.82693161334371	6.46502482850893	7.01601006158805	6.8139929718054	6.68429331441748	7.35841034399081	6.8089899279045	7.08345764352794	6.71306945894546	5.15176911099076	6.26276363246976	6.61547602831768
TINAGL1	0.999999576160202	0.999999999999973	20	9.12626132309183	6.33732158050978	5.85563340587115	0.0288591931309495	0.0049284494316215	6.11069766703252	6.51677636435749	6.00072397987994	6.6171515644439	6.05590199065144	6.29744901812158	5.92490940558167	5.74317472184374	4.7381512066576	5.24271176899567	5.93833059251139	4.96612676236126	5.97298096592495
PEF1	0.376222029230668	0.999999999999973	23.5643564356436	19.9692027589207	5.70787660388395	5.30290140309169	0.428597515546637	0.0808232103460865	5.61782443752735	4.80401578013781	5.29757026452784	5.23154936356561	5.38287725637427	5.67270955382735	5.91662287873824	5.20284470016084	4.33933479182657	5.20190579772646	5.79199615806405	5.3011903998361	5.41993488568749
COL16A1	0.259797262626204	0.999999999999973	27.5675675675676	19.5543910104474	6.97872084845817	6.54376221078064	0.42635971771403	0.0651551361404325	6.02240862465759	6.52562144028346	6.11938550613267	6.79314836710196	6.67499930914212	7.19018301762646	6.73249411359539	6.33325541927705	5.69564009442412	6.17353926726549	7.17545633765639	6.54717466408685	6.90638195237043
SPOCD1	0.600045946875019	0.999999999999973	26.542750929368	4.68275154197736	4.98742446369448	3.61741387145399	0.398248200985645	0.110091964905738	4.64417949965274	5.3733088643525	4.56356362210704	5.02474646792126	4.4987287122338	2.60610019960438	3.41252830507069	3.21280914157886	3.48782339117486	3.70581269126772	3.08919196306214	1.51144554103779	1.91171641261924
PTP4A2	0.957153234649285	0.999999999999973	28	10.9053148914826	9.27298662619247	9.17032831404105	0.0558958113112861	0.0060952900918173	9.1615006812751	9.1582312611414	9.18872252689193	9.12868610780661	9.12793776597741	9.05227600800477	9.06438917474643	9.27957109577378	9.07621681908727	9.25682427871126	9.40008471395221	9.22827955765228	9.14629443156668
KHDRBS1	0.29327484133628	0.999999999999973	20.9384164222874	18.8177242282653	6.22393289015371	6.10873701920935	0.282135932488154	0.0461856405998422	6.61204668799645	5.94772973212994	5.59539753921351	5.66372945039439	5.56711880252738	6.47606636256126	6.38748847269899	6.26103318441509	5.88062906822506	6.10879229167697	6.67074543413365	6.20305527316616	6.04758241129837
TMEM39B	0.681958258750892	0.999999999999973	25.0526315789474	19.3407179109352	5.56696668899409	5.29676114362386	0.495314700835181	0.0935127500380929	5.18136468918386	5.86651176942715	5.11375142743473	5.69631064348862	5.15078104599985	5.78997495332054	5.37907996935332	4.92757369523799	4.08914720393897	4.65487680516253	5.48686399276426	5.78121090524229	5.83536923051382
KPNA6	0.793670520401803	0.999999999999973	24.5360824742268	8.106839720836	7.63968129280797	7.37005876267247	0.200489892577419	0.0272032963417946	7.04630555709486	7.31927767590282	7.59268429287891	7.07501635348789	7.54630791118886	7.3049721057688	7.24715919056077	7.48030341234009	7.83568904091187	7.57722305429937	7.28503677820201	7.45954346585576	6.95148727562019
TXLNA	0.966404819167834	0.999999999999973	27.148288973384	20.8516601553427	6.4233563846535	6.2153609851215	0.0722311363225408	0.0116213903738576	6.07821913799722	6.0120845839726	5.83224364884601	6.02178752431712	6.12161381760119	6.38952021108504	6.38748847269899	6.05221550615149	6.4687212900623	6.35198115894893	6.31268573100856	6.24066156798815	6.49877273503462
CCDC28B	0.895789980342715	0.999999999999973	28	7.9908255375471	4.39829909331295	3.86988460183718	0.358709876625241	0.092692654570358	3.97963235776356	4.32564040443471	3.4205643498537	3.92463652216375	3.61742962630027	3.31846047520899	3.50386349146066	3.82709290987288	4.87119896059867	3.76303659580618	4.43346011471644	4.40190678872325	3.24444255408058
TMEM234	0.963493251069648	0.999999999999973	21.3134328358209	5.3730667842751	4.51611661884034	3.74957123110231	0.19574063993977	0.0522034728440739	3.60718788672383	3.90529429365001	3.70710071045356	2.36480041134331	3.5553740828179	3.70039034297258	3.50386349146066	3.96986413474955	3.56842163592415	4.15382089463123	4.11956875032298	4.31995455895891	4.5116544703869
EIF3I	0.156646531432176	0.999999999999973	28	7.6491712213399	7.07634990800465	6.73317107059618	0.329987757483182	0.0490092638406651	6.9716466018112	6.67620620712393	6.96807326165675	6.87132378697052	6.69672138067351	6.41894958523233	6.42302437140272	6.60530260298822	7.23929235830842	6.94711932557114	7.11518152296763	6.60598995271568	6.27752077972204
MTMR9LP	0.945203431972012	0.999999999999973	28	27.8172446539997	2.38733679538134	1.47200681365688	0.484729636509716	0.329298500531741	1.56383969652602	-0.143520440799451	0.756589015237943	1.50339099367443	0.507947740334815	2.38534310281625	1.58161890764554	2.41535031010873	2.74556995067703	0.971764348146232	0.807597860240623	2.00660123962877	1.716488415018
FAM167B	0.998777587998888	0.999999999999973	22.6666666666667	8.84059479734456	2.95498070767739	2.18784996992517	0.256479099116357	0.117228833165891	2.71056998761629	2.70852921317334	2.92045946199189	2.97315201284271	2.93029236700332	2.12459504164195	2.0132582834013	1.52297617938569	3.21488238673722	0.971764348146232	0.409038971928806	2.26201325924914	1.49064489164834
HDAC1	0.691452489644966	0.999999999999973	23.5643564356436	0.0511005352746992	5.83999336287727	5.68411218064933	0.180620920046765	0.0317764523827767	5.69124828415758	5.46812287082074	5.26851458912751	5.97828911119231	5.15078104599985	5.8560157696335	6.06646218141279	5.74317472184374	5.15836690253286	5.51671944331888	6.20938931558419	6.2773124428302	5.72279798130388
MARCKSL1	0.256796024332152	0.999999999999973	25.5913978494624	22.9803193670657	3.83442243464282	3.09236130891028	0.844875027274896	0.273213555233823	3.66665084250992	2.57855838379128	2.58556440823015	3.45155942502552	2.82902348216886	3.83747578858866	3.78447809602102	4.01447852713084	1.13387353172569	1.82583977887372	3.08919196306214	3.89859286231375	3.67926012623537
BSDC1	0.809663408715257	0.999999999999973	23.8795986622074	22.6146137233019	5.09896313825042	4.67412158928092	0.290816211779217	0.0622183668576659	4.86333296482309	3.95852128361318	4.82536586882115	4.51757493182479	4.39625068693124	5.86673453176885	4.7173331596877	4.64499520708032	4.38455768337721	3.76303659580618	5.7359154048669	4.66791906301848	4.7084308577257
ZBTB8A	0.559383321414426	0.999999999999973	28	7.6013943931738	5.20280876204552	4.90945606653662	0.288000611592034	0.0586624277086573	5.24126472355329	4.94255623358541	5.19320726513162	4.82314415169225	5.23236623628616	4.72189840368988	4.7173331596877	4.64499520708032	5.20952759185662	5.413274319638	4.90964695027739	4.96612676236126	4.05486784589128
ZBTB8OS	0.970841967970896	0.999999999999973	20	7.9999324559169	5.07211139715488	4.69336472575488	0.0234249833040464	0.00499108521771205	4.91328800018863	4.10734546948231	4.82536586882115	4.28029968379783	4.03622760871714	4.72189840368988	4.80972466629565	5.01799832926012	4.08914720393897	4.97852906412846	5.2023107702805	5.07005425211328	4.94983885753996
RBBP4	0.99999979781456	0.999999999999973	28	8.9556729726543	4.26467781892263	4.0360969701213	0.086775241028287	0.0214997909293738	4.07049642147623	3.90529429365001	4.05215403466975	2.8238694950241	4.16647602480613	4.62421002418929	3.54745042622935	3.92382592398864	4.80620827627799	4.27680090940519	3.67074183910633	4.50440220259928	4.0129273865605
SYNC	0.742769008165363	0.999999999999973	20	15.8985525704935	2.64408583987009	1.85542928697226	0.752907581731599	0.405786190300044	2.46473559249488	-0.143520440799451	2.76270765941675	1.68752576260291	2.82902348216886	2.60610019960438	1.40332077140163	0.48278503208965	2.59978527554551	1.59319499134493	2.35902749611718	0.751520811735729	1.716488415018
KIAA1522	0.45847110630715	0.999999999999973	21.4414414414414	0.329649334202301	2.58362363888985	1.87846061129748	0.739775102343638	0.393819863932448	1.79458995624606	1.3755565741715	1.0576813926648	0.368782294728694	1.80277229958778	2.79751756651169	2.69435316910607	2.27570988097665	0.632165286490975	2.95770184001202	3.35052106560685	2.26201325924914	2.08364715938575
YARS	0.961089863896581	0.999999999999973	28	5.2135658521805	6.9624620114002	6.94129581660768	0.0839077682625299	0.0120881994485486	7.20514000424666	7.05787794869095	6.99935883203445	7.16700368592245	6.910100553216	6.84469680392763	6.92242110781477	6.52277162134713	7.31716383762811	6.90324878641322	6.84522158630883	6.79479267738238	6.78703417839855
S100PBP	0.872869470454637	0.999999999999973	24.5360824742268	19.6484169971373	4.08118659171344	4.17497328341549	0.280503298242602	0.0671868486816102	4.6734645799909	3.38934909353505	4.21330441843859	4.03064621089603	4.20740392947607	3.74754772131286	4.29976032953951	4.21893901782878	3.56842163592415	3.92223270111921	4.90964695027739	4.50440220259928	4.6819105027407
TMEM54	0.27450901214558	0.999999999999973	24.5360824742268	19.5011729408052	3.45643381518092	3.35147990274074	0.611239425676693	0.182378961955535	4.02577962340042	2.82775266591276	2.38358533817122	3.76996496340811	3.2764256176943	3.18778647967873	3.54745042622935	3.28742388401358	2.43759579361217	2.85616684989489	3.85050993972298	4.29156893760266	4.0129273865605
AK2	0.559604629971189	0.999999999999973	27.3563218390805	0.483690173238699	6.30499779501055	6.05660869555049	0.219048422724338	0.0361668441425418	6.5102217724552	5.94772973212994	5.91894184479491	6.16057935442552	5.68772492368617	6.00899120337435	6.24914630052888	6.2517457885761	6.33688114264655	5.76101359679228	5.64138922990863	6.24806660919599	5.91722893129116
ADC	0.990296024162804	0.999999999999973	20	7.9999324559169	2.43616908711474	1.69201114435885	0.00458817402725796	0.00271166891693054	0.949237469703318	1.3755565741715	2.14865290569764	0.368782294728694	1.29599509104414	2.12459504164195	1.40332077140163	1.94788892335354	1.13387353172569	2.20196732119728	2.23503786354139	2.57627848153516	2.23725284375666
ZNF362	0.96362657616342	0.999999999999973	25.2296819787986	22.7702504771183	5.43112391088578	4.96130780320488	0.123778858927423	0.0249488368464994	4.91328800018863	4.36559834167917	4.15098728851272	4.84268108460573	4.62494081609777	5.28228412017704	4.69812300900441	5.38378075241387	4.9635048729065	5.22245305083805	5.4314449781995	5.16699555906006	5.49802095319187
PHC2	0.662634584208291	0.999999999999973	20.458452722063	19.8789317475131	6.27843971074674	5.88254265385963	0.332991263415891	0.0566066891495313	6.11069766703252	6.17835769713563	5.59539753921351	6.56517683205827	5.12964290824465	6.55108302986062	6.49157336575322	5.91774693576174	3.91514923692621	5.413274319638	6.17605822815547	6.26276363246976	6.33821963824904
CSMD2	0.388365181114005	0.999999999999973	28	0.0497267903121994	2.15161288896347	1.4477838975293	0.863489292557033	0.596421395507031	2.32408629626719	2.82775266591276	1.86787732562697	-0.143520440799451	0.507947740334815	1.13823753804012	1.88321853054155	1.94788892335354	2.43759579361217	0.971764348146232	0.409038971928806	2.26201325924914	-0.143520440799451
SMIM12	0.4192852104716	0.999999999999973	27.148288973384	23.319516952643	5.52060803235658	5.39981571809635	0.178645015849655	0.0330835393606051	5.31744873781414	5.44965202035301	5.08070192440404	5.43830525399093	5.32825907243597	5.6102973162797	5.47248956880604	5.40068629395021	5.50403145869374	4.954164690493	5.26705801396628	5.6419980126713	5.62873520712726
ZMYM6NB	0.374518680346495	0.999999999999973	25.4092526690391	21.6424668441856	4.46874781758442	3.79397572476698	0.720987911644941	0.190034930096771	3.10381503358529	3.60499539000978	3.19207420796756	3.6859308090382	2.82902348216886	5.24989755103434	4.7173331596877	3.42598761586854	2.43759579361217	3.14156104967848	4.92978461997827	4.42822134875328	4.76005237345789
ZMYM6	0.483863005766971	0.999999999999973	23.257328990228	20.6941447246947	3.16210887484359	2.92881996002513	0.428193616116844	0.146200047104695	3.10381503358529	2.82775266591276	2.38358533817122	1.68752576260291	3.02491662506829	3.43827528279095	3.03780829027285	2.65963978827214	2.74556995067703	3.45109834116215	2.9383246196644	3.56082954066314	3.5678043013962
ZMYM1	0.584691320358912	0.999999999999973	20	7.9999324559169	2.42235760068053	2.01459529166662	0.669404471836599	0.332277393184424	1.28902237172828	2.82775266591276	2.67685317414113	2.13056969061266	0.507947740334815	1.39673876408542	1.58161890764554	2.86849227552206	2.59978527554551	0.519312913108196	3.28949141055619	2.75323053740058	2.08364715938575
SFPQ	0.611646861541457	0.999999999999973	23.1067961165049	1.7863402229071	8.26089919615408	7.87916160138352	0.20170407129222	0.0255996870602073	8.4260548087603	7.7774032311136	7.6917688158648	7.40243012663187	7.78470481349002	7.86061377511931	7.61295530151427	8.07735612041094	7.82752446494759	7.76751564410587	7.98134775469245	8.32189027728637	8.16544599464701
ZMYM4	0.511705289655693	0.999999999999973	20.458452722063	12.3834097221994	5.66677590837622	5.49793015953149	0.183115058296843	0.0333061812324746	5.20160896447017	5.06895065479697	5.52343308832607	5.69631064348862	5.3648999706119	5.39023301679274	5.33000471726847	5.66136703848695	5.54444318703802	5.81612984553733	5.52707445233248	5.47533872656066	5.58646616873767
KIAA0319L	0.977420797551599	0.999999999999973	23.1067961165049	10.5586408588289	6.17089777104588	5.70370486037787	0.23241240624093	0.040747621402264	5.20160896447017	5.3132776539653	5.61860948918406	5.39925680971813	5.71636439412818	5.54506250416711	5.75869969480436	5.79524463590008	6.56025194311468	6.01767898523944	5.7359154048669	6.0334412285472	5.17571682042579
NCDN	0.0495973689320282	0.999999999999973	26.542750929368	6.8539171023481	5.65925141034835	5.16264667182316	0.526797613689628	0.102040222230353	4.93763148660826	5.3733088643525	5.54782227986836	5.3317314261324	4.92401744120417	4.69808941249679	4.82751359104756	5.40068629395021	5.76568377604827	5.67417803001547	5.2023107702805	5.10309710220592	4.41834641098348
PSMB2	0.106850113456974	0.999999999999973	22.1052631578947	21.0481649777811	6.47121765834858	6.1494675229277	0.372320174092751	0.0605451078007309	6.3741503804591	6.16709605622808	5.88105101046853	5.96051575564687	6.05590199065144	6.58393330680933	6.54092887410497	6.22351939309938	5.41964481064562	6.06395480078097	6.47222770091943	6.32710804750835	6.28634997252263
C1orf216	0.997464051421082	0.999999999999973	28	19.8206486665018	4.83465774633715	4.47174673542913	0.172115254102261	0.0384894906365363	3.97963235776356	4.5503019788345	4.72198994178574	4.33650222863465	4.39625068693124	5.13045168272359	4.97845237701152	3.87627001129191	4.03344742400609	4.71411549191502	4.5421015503768	4.17208834201866	4.59929257275788
CLSPN	0.990628396370733	0.999999999999973	28	0.237095187297325	4.5026929659484	3.18088229211141	0.363342037913559	0.114226810220123	4.19688742746748	4.94255623358541	4.38556916219788	3.54992186846548	3.78902716381623	2.49993999120889	3.15515677864737	1.75101987203913	2.59978527554551	3.37971520835745	1.94963321340981	4.14060541147287	1.22276503163789
AGO4	0.992929800106321	0.999999999999973	25.5913978494624	5.1542156164293	3.85136383020658	3.62789773833418	0.128535619427137	0.0354297801916978	3.26640211306825	4.19866365537152	3.66312465312318	3.54992186846548	4.24720270654745	3.31846047520899	4.04992838974481	3.49057867042854	4.08914720393897	3.87109462208752	3.01572947993858	3.78100140345478	2.61908724767987
AGO1	0.977263956629242	0.999999999999973	25.9636363636364	22.0362842551283	5.0694353247667	4.87656581551396	0.0369566211595666	0.00757841123398672	4.75791356738759	4.40447933548955	4.84518099327841	4.93658391079565	4.84840307933379	4.85704739975843	4.89655377152563	4.67309713345774	5.13208972564093	4.90416567197056	5.16881382490919	4.79468891180624	5.17571682042579
AGO3	0.778407711332807	0.999999999999973	20	4.5176519848517	2.32145683409952	2.06932660995029	0.456072540587705	0.220396595875535	2.59288272203175	2.09897615421526	3.06264949628725	1.2922681185063	0.955122655570747	2.38534310281625	2.34505656878781	2.41535031010873	1.50541007376254	2.35868558696552	2.23503786354139	2.00660123962877	2.37606625543349
ADPRHL2	0.978554798925941	0.999999999999973	20	19.5105448663251	5.86631750335102	5.84726403976045	0.0304590592152142	0.00520911301560824	5.80146750491248	5.96083240883181	5.59539753921351	6.36355381557718	5.50281122629142	5.76727202493741	6.08876064494301	5.84550051884697	5.2344432929767	5.81612984553733	5.70118981238938	6.24066156798815	6.0885414175615
COL8A2	0.484984673461882	0.999999999999973	24.8780487804878	19.5147182166966	5.41922329134869	5.17642365152262	0.541502063283483	0.104609301660269	5.05354404464581	4.91589205442651	4.99460588242781	5.31783862956847	5.27149148955173	5.24989755103434	5.37907996935332	5.06117044485626	3.4024545803659	5.24271176899567	6.32033351103943	5.63071160117589	5.58646616873767
TRAPPC3	0.932354980876516	0.999999999999973	27.7821011673152	24.2785730507756	6.87062370968868	6.74739283249092	0.11196454254294	0.016593748922368	6.74902381259246	6.37714872713704	6.73836464384222	6.74204625201875	6.71812123728456	6.5310077199445	7.10123863952085	6.96488858543172	6.44756772075621	6.73468708181471	6.57169802838515	7.07431172176144	6.86572377922903
MAP7D1	0.957290121636767	0.999999999999973	25.7761732851986	1.50255168181681	7.35271570423356	7.22601767612867	0.0696379287482933	0.00963711021332593	7.2001178333974	7.69746723882185	7.10174813215455	7.49176085992599	7.08500871168204	7.36668526267464	7.39764088504231	7.20996594792937	7.2144609848092	7.23188781784323	6.92764169781041	6.96621890212965	7.05327817185414
THRAP3	0.328987822784316	0.999999999999973	24.7058823529412	8.09642460415	7.84217981714022	7.59836401359823	0.347985308938675	0.0457973990606282	7.43199070302512	7.86712796172404	7.97188852437388	7.57879678641042	8.09116701927361	7.19018301762646	6.9911142677482	7.38157397485044	8.0438190853742	8.08614379775595	7.20053693899446	7.46272944470162	7.33863960680218
EVA1B	0.999959986241951	0.999999999999973	28	1.0909575699016	7.32593017524148	7.160232622093	0.0760551519814076	0.0106218828347473	7.0406977442687	7.04563128610518	6.59358927541393	7.3792056011553	6.91628569655443	7.23223531529346	7.2271954613262	7.14623654326131	7.58271858542267	7.14306719732414	7.14563368750107	7.1979923667299	7.400941627515
STK40	0.978484376255412	0.999999999999973	20	7.91766058942671e-05	4.53158416432562	4.03827195201531	0.186331260768762	0.046141335448142	4.52070599183202	4.5503019788345	4.05215403466975	4.0972250623296	4.16647602480613	4.31546144469091	3.58975903220539	3.21280914157886	3.97551051857858	3.70581269126772	4.22110698135653	3.97197881665958	4.21140641999314
LSM10	0.880760673999233	0.999999999999973	20	12.0306627076044	5.23218509149955	4.88539401251187	0.235112609319379	0.0481256186742027	5.05354404464581	4.28454416072372	4.70039518952406	5.10783031300778	4.71284427656783	4.31546144469091	5.14376676879803	4.83110022532706	5.39775369547608	5.321016313107	4.56803005537053	4.92975123591976	4.83417836623743
OSCP1	0.72458760008795	0.999999999999973	26.542750929368	16.0888959632252	3.23478437579416	2.83213865826362	0.536044861583933	0.189272110678571	3.48036238062145	0.554275999058886	2.48810665487606	3.45155942502552	3.02491662506829	3.04408691955786	2.1325397234727	2.86849227552206	2.04551906312914	3.3046154138985	3.01572947993858	3.35676621780815	4.09562342239296
MRPS15	0.999916031543674	0.999999999999973	28	8.972286820028	5.74736958472142	5.36408790725771	0.12135797327641	0.0226241581746284	5.66232559773257	4.99445019264886	5.63007690094855	4.49305773657701	5.40063328314717	5.03864145595314	5.26621570474946	5.38378075241387	5.52437881624746	6.00587432535084	5.62912580129421	5.57291585812743	5.24981142052847
LINC01137	0.802505832092999	0.999999999999973	20.695652173913	7.9791774094732	1.36219049131672	1.08281741540478	0.562191127890873	0.519192912759638	0.503938509586027	1.3755565741715	0.756589015237943	1.04486463191352	-0.143520440799451	0.419263551913673	1.74028569477629	0.48278503208965	1.80059374265331	1.31568375961057	0.409038971928806	1.51144554103779	3.00871112880826
ZC3H12A	0.994552193211659	0.999999999999973	20	10.5256072568516	4.14077895245287	3.89535599607247	0.232109176732881	0.0595861269077608	3.88265851609805	4.05942317633057	4.18248230042956	3.84937254606918	4.39625068693124	3.96265817965504	3.31501764108665	4.14059663957387	3.64475439042224	4.15382089463123	2.76981804959257	3.93575240705842	4.17383515941378
MEAF6	0.326320315996765	0.999999999999973	25.5913978494624	20.0287202034614	5.87589623348924	5.6271004541868	0.308167291946681	0.0547648463814773	5.49197238524352	5.13979210650881	5.57180600978113	5.50112536324142	5.45262665156258	6.28151591830402	5.78625009474903	5.34936350623171	5.39775369547608	5.24271176899567	6.24196770048414	5.78121090524229	5.95093801217537
SNIP1	0.982383965109243	0.999999999999973	20.3418803418803	15.625186669084	4.084849736143	3.699793848829	0.181494067195281	0.0490551837780703	3.72375964856392	3.6702642456159	3.31083801555548	3.45155942502552	3.67692565173662	3.37961133864121	3.41252830507069	4.09977012271846	3.4024545803659	4.35332453939055	4.34624896773621	3.56082954066314	3.4470115675359
DNALI1	0.89803814149951	0.999999999999973	26.7415730337079	16.0199435711515	2.04825815871812	2.03053725360814	0.386653047741085	0.190419085911389	1.99347179079824	0.554275999058886	2.01508488882755	2.36480041134331	2.00202508989542	1.80608968430698	1.40332077140163	2.96257619306092	0.632165286490975	2.50003554934332	2.67755903510928	2.91083073432094	2.61908724767987
GNL2	0.860408995630505	0.999999999999973	20	4.42602195132177e-05	6.58576419583227	6.34053286420201	0.0675266936763501	0.0106500029449573	6.79638154914031	6.10943023402413	6.56996791443608	6.14492713414129	6.74616937794158	6.11168696446872	5.74003606446557	6.279430514164	6.39328568464966	6.65378691032419	6.38009868246807	6.49833264675956	6.03715834936149
RSPO1	0.565323635630312	0.999999999999973	27.148288973384	16.6954026083317	4.12373706915006	3.86010151271388	0.468673514353391	0.121414815856458	1.56383969652602	1.6589216748708	3.70710071045356	3.72855965281466	4.08096310463029	4.18450280211514	3.74758018559996	4.0577545340911	3.85215178779823	4.87850098249344	5.00763685527946	4.68983611683488	5.05691113482713
C1orf109	0.224706225295078	0.999999999999973	24.040404040404	19.5714744275106	2.79034492090112	2.45782137449495	0.51115046254875	0.207968922336264	2.92054991527466	1.6589216748708	2.01508488882755	2.8238694950241	2.17706858114656	3.04408691955786	2.8416815422784	2.12109070859405	1.80059374265331	2.35868558696552	2.9383246196644	2.83418159995827	2.61908724767987
CDCA8	0.999994773541668	0.999999999999973	20	3.5500591901292	3.57464523337844	2.11581347784843	0.330330072012563	0.156124382168354	3.48036238062145	3.60499539000978	3.19207420796756	3.6859308090382	2.72010582826179	1.13823753804012	1.40332077140163	1.94788892335354	-0.143520440799451	1.59319499134493	0.409038971928806	3.51245542539733	1.49064489164834
YRDC	0.879293736078416	0.999999999999973	21.7021276595745	2.0571704639061	3.93847918842684	3.43624321760118	0.366102441471497	0.10654148099769	4.1559751735662	3.04017735928746	3.61776586420085	2.65733801439324	3.2764256176943	4.18450280211514	3.45891856688906	4.32901101559339	2.43759579361217	3.22539057103506	4.18804862774789	3.05289760986788	3.67926012623537
C1orf122	0.992344103014319	0.999999999999973	27.7821011673152	23.7399533553677	7.06253914472476	7.00715501680457	0.101124243621884	0.0144315693572309	7.4700402785289	7.20278595739352	6.78527570289468	7.48245002665006	6.87877071594503	6.70832918135769	7.57660048700859	6.78343669480316	7.09029817007252	6.69112297951671	6.86103829673346	6.67903164447245	6.79324196940341
MTF1	0.53426565486839	0.999999999999973	28	23.1881519791487	5.04784505328416	4.75573544163858	0.195156344529365	0.0410359968346188	4.42063043687512	4.32564040443471	4.5872892147359	4.65652389527286	4.53133188052144	5.23342748406072	5.07096276322226	4.95071671835891	4.33933479182657	4.929381770383	4.61852961325648	5.01902613363673	4.94983885753996
INPP5B	0.35481456693718	0.999999999999973	28	2.9170834209759	4.02739930493348	3.74211734072126	0.308338755177691	0.0823968697673872	3.83161237292726	3.79256009171983	3.98229129721659	3.45155942502552	3.2764256176943	3.60118307441134	3.88982655008197	4.18029953967531	3.85215178779823	3.92223270111921	4.08406999411631	3.46240286601375	3.3151733570321
SF3A3	0.596153343341893	0.999999999999973	25.5913978494624	20.350982826266	5.88987914134206	5.78737222472934	0.194240352291793	0.0335627889047481	6.31962216208786	5.78044736896596	5.85196517439625	5.58471705444687	5.73047371317473	6.05657908779314	5.93314860810666	5.4981593382603	5.78267594883747	5.43103850621168	5.68942635483974	5.52495209263753	6.07841016659609
FHL3	0.674421549872547	0.999999999999973	28	0.0570384329876994	5.91526200904104	5.55097322860527	0.306494820977398	0.0552146098269703	5.96435190141008	5.29269902274563	5.67505621966315	5.6303954234976	5.38287725637427	5.28228412017704	6.04381365248846	5.74317472184374	5.76568377604827	5.88218995306705	4.5421015503768	5.19791390203455	5.57209673045113
UTP11L	0.992296505578006	0.999999999999973	28	17.0519735695674	6.09738083197048	5.97824243176199	0.0289546302764533	0.00484333491104667	5.90386055179796	5.96083240883181	6.1435911596553	5.96051575564687	5.97525263963256	6.06591115844707	5.48375172657818	5.88207591914957	6.15309098065357	6.00587432535084	5.76982476244052	6.42835512115185	5.98387741795475
RRAGC	0.483713574490188	0.999999999999973	20.5763688760807	8.4238422533858	8.29734224144894	8.04743857021938	0.203670906127919	0.0253087866842041	7.32070764760538	7.88097990246055	8.12359667286843	8.36010622115279	7.87955587943194	7.9863466374357	8.28691672890548	8.12136469085627	8.48383100341272	8.08894398079535	8.01472604568731	7.960986669665	8.12418178945238
RHBDL2	0.500398968853242	0.999999999999973	27.3563218390805	21.9238012461389	2.51827081623879	2.22899434768921	0.469325544598706	0.210554838367021	2.32408629626719	1.02258493568516	2.38358533817122	2.13056969061266	1.57152225244818	3.37961133864121	2.24270772456361	2.12109070859405	1.50541007376254	2.026126600163	2.23503786354139	2.57627848153516	3.17006445877555
AKIRIN1	0.339097754276027	0.999999999999973	23.5643564356436	8.3216770734716	6.76293229832542	6.39271043374965	0.364334183314561	0.0569921298782902	6.03374478637051	6.37714872713704	6.78013805773333	6.55336812400026	6.87877071594503	6.07518325236795	6.35719159484776	6.42700332343323	7.06273927810732	6.72031138433901	5.86701794197942	6.2700563771968	5.4827381969232
NDUFS5	0.99357586031088	0.999999999999973	28	19.9999227323468	7.94252897995731	7.93969963742436	0.0599050744776463	0.00754500512781104	8.46216306894289	8.19557773606742	8.15370371593479	7.88470745477258	7.96557451215016	7.70207062817826	7.60524173572461	7.96250078212573	7.73888530733393	7.79521304602789	8.02412255873537	7.77358698653094	7.99009714492756
MACF1	0.969773536807554	0.999999999999973	23.5643564356436	8.1619009525196	8.55720885923879	8.50636281924431	0.118599904110044	0.0139424930055571	8.35327237986198	8.83616368700011	8.63269813056284	8.50201735583481	8.75092516349862	8.49814335066762	8.27237822315313	8.48855099625987	8.71384582818433	8.57779187925495	7.98375769839431	8.60889821358023	8.29795903650009
KIAA0754	0.544356797559426	0.999999999999973	23.5643564356436	7.7293416390453	5.0092360639979	4.62072991608542	0.516984103711437	0.111883644597305	4.58376328265018	5.22914103727445	5.20858649317674	4.51757493182479	5.10819044673651	4.43551548642908	4.19402451065841	4.88014321147917	5.37552528506469	4.90416567197056	2.85653013031007	4.2330651740809	4.31858366963316
PABPC4	0.999972564943088	0.999999999999973	20.2266288951841	7.5464131829605	8.47643945485988	8.19276196960272	0.0210628971314583	0.00257091530421696	7.86536914781146	7.80672674052574	7.9651132697198	8.27098442737739	8.0467517166047	8.44906115228957	8.56391970676697	8.26906787674342	8.49933276553191	8.41995493685194	8.00526793013846	8.23884249010813	8.09181073701738
PPIE	0.989153050535915	0.999999999999973	26.542750929368	15.991801911533	4.94472741734119	4.83228333502582	0.0750026758187575	0.0155211668312402	5.24126472355329	4.88872576794934	4.33040186153294	5.21665237871288	4.92401744120417	4.67388089565962	4.96244037393917	4.29324541046049	4.90262839557142	4.19598982533635	5.00763685527946	4.42822134875328	5.76130599650356
TRIT1	0.160276025566292	0.999999999999973	22.3824451410658	19.9387164043997	3.41866725372507	2.64545045817862	0.986220941743712	0.372798870111036	3.10381503358529	2.43570882351885	2.38358533817122	2.25243344518186	2.47398800618217	4.14981756263725	3.09767534312739	2.27570988097665	0.632165286490975	2.35868558696552	3.89215774029628	2.98361218943931	3.00871112880826
CAP1	0.739570535645639	0.999999999999973	25.9636363636364	1.8113237567155	8.65232736456947	8.71041950074138	0.103918859884823	0.0119304081595586	9.27212375724934	9.08980339845258	8.87845427194677	8.93977998849386	8.54480755085254	8.5980126549466	8.62495532204316	8.64394226113427	8.66427963446682	8.48304886955568	8.41725215602725	8.51226896754715	8.56792533959265
PPT1	0.999697131485732	0.999999999999973	28	12.7246999998142	5.89134044997893	5.77101249415554	0.00669666427617813	0.00116039677317629	6.07821913799722	5.78044736896596	5.88105101046853	5.74902900901016	5.32825907243597	5.75578516585657	5.46113880272159	5.67532787051324	5.95746437584973	5.68901845648892	5.82462718342369	6.14076869527197	5.69654282530372
RLF	0.651574375501847	0.999999999999973	28	27.2950315762621	5.77493298800127	5.36301937356024	0.238721734055108	0.0445125623136864	5.4417956561617	5.3132776539653	5.32605229679392	5.48877827018875	5.32825907243597	5.29820878488392	5.89147383656919	5.79524463590008	5.52437881624746	5.0024887940658	4.61852961325648	5.43697592687085	5.07740399544759
ZMPSTE24	0.99940277683691	0.999999999999973	20	18.1561609118331	5.8661882950972	5.59852950352457	0.0866892749292506	0.0154842936658055	5.86630960302124	5.35357471191114	5.4733818070415	5.41239074163474	4.56321450984442	5.81232614567189	5.66286911841867	5.64726978753789	5.60301445572615	6.04100242765603	6.01573514077039	5.66430935449015	5.62873520712726
SMAP2	0.999779659829059	0.999999999999973	20	7.9999324559169	4.67517009724381	4.15984815739712	0.0813453993092641	0.0195548962922154	4.34983606530376	3.79256009171983	4.21330441843859	4.28029968379783	3.67692565173662	3.96265817965504	4.07992202499595	4.25657055759526	3.85215178779823	4.19598982533635	4.46139703766027	4.26261358904506	4.73447248894582
EXO5	0.677842585891055	0.999999999999973	25.7761732851986	12.2838028747839	3.55432961091246	2.88846343236823	0.52899021786151	0.18313896999132	1.28902237172828	3.13570657832532	3.70710071045356	3.54992186846548	3.19736285327088	2.96648695876409	2.97534899609066	2.86849227552206	3.11108011489632	2.50003554934332	3.22576557127239	3.05289760986788	1.91171641261924
NFYC	0.686652398785564	0.999999999999973	27.5675675675676	20.0736759932466	4.08786405751236	3.85087680181679	0.345040792812058	0.0896005794444716	3.3413037729776	4.10734546948231	3.12881270811898	4.03064621089603	3.49052886191288	4.62421002418929	3.67082660555258	3.92382592398864	3.21488238673722	3.58406960190428	4.11956875032298	3.97197881665958	4.6819105027407
CTPS1	0.957968610243127	0.999999999999973	28	6.5072652391129	4.9901082615644	4.98240020964087	0.117658573150674	0.0236148378693077	5.82775508622383	5.52215754782809	4.80527479310595	5.12388796612109	5.12964290824465	4.79105488681458	4.4904868481012	5.34936350623171	4.55248036655384	5.20190579772646	4.84749039757614	4.79468891180624	4.41834641098348
SCMH1	0.469189222696549	0.999999999999973	27.5675675675676	19.6489749475576	5.76224368734449	5.21639173842823	0.704593263315677	0.135072919873917	4.83769145053789	5.41198536520654	4.80527479310595	5.58471705444687	5.46954955125978	5.55834758156937	5.74003606446557	5.08228150692773	2.99922618252991	5.0024887940658	5.44550058517614	5.67533695320748	5.89431053369828
HIVEP3	0.999908914330102	0.999999999999973	20	11.9954302896592	4.20508556682624	3.69720927178957	0.169920244130488	0.0459590549626209	2.16822903130445	3.79256009171983	2.58556440823015	3.23209591157527	3.89304260596855	4.57276785761786	3.67082660555258	3.5524014099294	4.70287960208204	4.35332453939055	3.57169417787321	3.46240286601375	4.28373516895722
FOXJ3	0.120196441955985	0.999999999999973	24.040404040404	19.8397417949184	4.77272480488935	4.37249280434181	0.558873254369406	0.1278157059091	4.5525791231986	3.95852128361318	3.83151616783359	4.22181861339817	4.84840307933379	4.83538357866514	4.27404397176567	4.64499520708032	3.3117147419447	4.19598982533635	4.98856410016739	4.89243477629522	4.54146262107155
PPCS	0.927839937498078	0.999999999999973	20	12.159510515433	6.52076308021796	6.03283809074079	0.248053296867435	0.041117181190085	5.9524548405599	4.99445019264886	5.89061742319089	5.6303954234976	6.48000947019626	5.6969375696506	6.03618443575702	6.31553597642462	6.73629054446531	6.46838001746491	5.81383197349006	6.32710804750835	5.74858385552078
PPIH	0.808872129543274	0.999999999999973	20	6.75440830680987e-05	5.4874373571719	5.14738164026164	0.0368138370925631	0.00715195407401185	5.42467463145003	5.43094161694037	5.29757026452784	5.46376247708698	4.84840307933379	4.7683690806821	5.5170201198184	5.24089287919179	4.38455768337721	5.11665904610596	4.76021646297529	5.48790293646405	5.15658292480088
YBX1	0.504603123441771	0.999999999999973	24.8780487804878	7.3962446859754	8.31802714148019	8.06019367940131	0.279025379506332	0.0346177015844434	7.8494193386172	8.31773130464348	8.34850511062023	7.86812036592727	8.08568931178707	7.96156153813405	7.6282597999277	8.09823335583529	8.64582482970869	8.25272801341345	7.6881610377242	8.15860061853811	7.79972823215422
LEPRE1	0.999925445327094	0.999999999999973	20	6.02169755470575	6.29010726397575	5.93234710391721	0.0739246787459334	0.0124612868146437	6.18375292689947	6.51677636435749	6.03563475126893	6.34312310153669	6.26421616570035	5.93961555671687	6.20899482643381	5.55966489002355	5.15836690253286	5.70370777846747	5.6656077184428	5.67533695320748	5.96200158795794
C1orf50	0.614153833592894	0.999999999999973	21.0619469026549	7.088153758433	4.29700583889661	3.41298198559036	0.507075602885341	0.14857259869118	3.26640211306825	2.93787120426766	3.52253191351268	3.23209591157527	3.3513797605662	3.25460246804175	3.95601413881338	4.36391136881891	4.1427762194032	3.92223270111921	1.78252156407212	2.83418159995827	4.09562342239296
CCDC23	0.781693131731493	0.999999999999973	28	17.4789789812711	4.05519292660243	3.78718459418025	0.322428783618856	0.0851368016532204	3.66665084250992	2.43570882351885	3.98229129721659	4.12939664462441	3.5553740828179	4.14981756263725	4.27404397176567	3.61168340914145	3.3117147419447	4.06559485774435	3.622067851389	3.73957333946934	4.65489349307738
ERMAP	0.836844326812608	0.999999999999973	23.7209302325581	20.1563778514654	3.27387699767754	3.17875400876721	0.218081155308488	0.0686058608835429	3.01509053409279	1.89566258796368	3.36674410647843	1.99745445107029	3.73406495979902	3.43827528279095	2.8416815422784	3.05089835253695	2.99922618252991	3.76303659580618	4.48880323969385	3.18222028988274	3.67926012623537
ZNF691	0.173553500355928	0.999999999999973	24.040404040404	19.33791161249	2.50296692906849	2.17716511511912	0.81292395706641	0.373386451684871	2.46473559249488	1.89566258796368	1.70392440739061	2.36480041134331	2.00202508989542	2.70498122395398	2.44062300570743	1.25199261809308	0.632165286490975	2.35868558696552	2.57899462234934	3.56082954066314	2.61908724767987
SLC2A1	0.666269013942246	0.999999999999973	23.8795986622074	19.4750955562692	5.40396169475327	4.70852994379145	0.742791127045514	0.157754359834738	4.96157101708679	5.06895065479697	4.61063093658988	5.28964512532771	4.82229119932085	5.55834758156937	5.31747055649511	4.21893901782878	2.74556995067703	3.97162000994513	5.21877203310317	4.60009640817536	5.11753658566435
EBNA1BP2	0.756776818807581	0.999999999999973	20	6.75440830680987e-05	7.26663169070548	6.27949767513508	0.312021966798881	0.0496890010859298	7.32993308893833	6.64407495515014	6.37928538184991	5.83932367922616	6.26421616570035	5.9796663137218	5.89147383656919	6.16535379180715	5.65930030132502	6.59983793349581	6.59710464498595	6.38198916089049	6.05793169510245
CDC20	0.973724375695276	0.999999999999973	28	12.298472240439	2.93999024062246	1.99892535886248	0.628796772288772	0.31456740968387	1.28902237172828	1.89566258796368	2.67685317414113	4.12939664462441	2.17706858114656	1.80608968430698	2.34505656878781	2.12109070859405	-0.143520440799451	2.62876398165454	1.11954767930432	2.57627848153516	1.91171641261924
ELOVL1	0.979957036399516	0.999999999999973	28	3.0990583215157	5.53281175602375	5.35943575714781	0.137602065348033	0.025674729875158	5.78814188325348	5.29269902274563	5.59539753921351	5.00753970150967	5.67318912810285	5.28228412017704	5.60215845906805	4.97349434597121	6.07247589039282	5.37707596379238	4.80451326987613	5.21312809341881	4.993625879652
MED8	0.846529832503438	0.999999999999973	21.0619469026549	6.25372153753664e-05	6.70537630849792	6.38257811566522	0.154241680007956	0.0241660465744069	6.63455812447227	6.75353639321893	6.57590961174834	6.46788467475468	6.39398234555601	6.35947798729452	6.41716217458005	6.37662464684747	5.46245504358305	6.30458676514508	6.13328139506242	6.56507237487671	6.70380370795909
PTPRF	0.499668080301419	0.999999999999973	20	6.75440830680987e-05	6.09503193296243	5.78758978116754	0.26164419538107	0.0452077989757401	6.03374478637051	6.07369090283577	5.90012081931037	5.65270346442368	5.68772492368617	5.89842112262763	5.60215845906805	5.67532787051324	4.90262839557142	5.68901845648892	6.45148334603167	5.90816471583986	5.89431053369828
KDM4A	0.995460226458338	0.999999999999973	20	12.3317471196775	5.85008995415481	5.6812436727932	0.0352390057707512	0.00620269219211747	5.50831750559025	5.89409558326775	5.78172710937059	5.83932367922616	5.90234430879308	5.70890068812175	5.82218418459439	5.85779563670655	5.25893598883041	5.321016313107	5.71285812821584	5.46266413487791	5.83536923051382
ST3GAL3	0.768552559758647	0.999999999999973	20	16.2409994578937	3.02932028839933	2.50930922893536	0.250071927560084	0.0996576765734779	1.99347179079824	2.70852921317334	1.86787732562697	3.34599676365959	3.02491662506829	2.79751756651169	2.76989719029703	2.41535031010873	3.21488238673722	2.95770184001202	1.11954767930432	1.85965745498819	2.23725284375666
IPO13	0.92560717754845	0.999999999999973	25.9636363636364	5.8150222326376	4.34061519060778	4.27801883756462	0.184827285942111	0.0432039439188934	5.11886949414044	4.15372696209514	4.67847228146468	4.49305773657701	3.73406495979902	4.14981756263725	4.10930477128787	4.01447852713084	4.47096081996591	4.59310116940226	3.57169417787321	4.07550033441355	4.45012437120888
DPH2	0.996845483403894	0.999999999999973	21.4414414414414	0.219166818549702	3.78761000033099	3.22746306045091	0.262203607387779	0.0812413968732291	3.54516831899321	3.38934909353505	2.38358533817122	2.97315201284271	2.72010582826179	2.70498122395398	3.58975903220539	2.27570988097665	3.91514923692621	3.3046154138985	4.08406999411631	3.86045083637154	3.5678043013962
ATP6V0B	0.960708057788096	0.999999999999973	21.8348623853211	19.8883947482788	7.99005672972625	7.92038644573853	0.0259897199728822	0.00328137018956514	7.82025764294234	8.34297120188744	7.60144901603297	8.21023781042193	7.9354389220804	7.8792605290092	7.99387039547043	8.08522053016982	7.67661469458046	7.68848635681802	7.62780645199886	7.94284863442604	8.14374733666938
B4GALT2	0.467170162267372	0.999999999999973	26.3468634686347	1.718272785987	8.84000680431095	8.61103114095495	0.179769751987659	0.0208766812063488	8.91408146590191	8.75950436326022	8.72114073221183	8.66177930551274	8.71056752562002	8.35893189565555	8.72443998275649	8.733404159675	9.09334293848124	8.39754246075848	8.07473710423362	8.47330965054493	8.30231828656237
SLC6A9	0.934082772258599	0.999999999999973	21.4414414414414	19.7784450597517	4.32302811364639	4.02078464394536	0.0625256679429934	0.0155506134945941	4.19688742746748	4.28454416072372	4.18248230042956	4.3905971604007	4.03622760871714	4.04045889521655	4.77347494708029	3.92382592398864	3.11108011489632	3.58406960190428	3.71782710710384	3.78100140345478	4.28373516895722
DMAP1	0.755075839956998	0.999999999999973	20	7.8922404418268	4.50908856752057	4.03903301589616	0.337367772835717	0.0835268668287583	3.18739774225987	4.00985418329984	4.01764551390535	4.1916643942909	3.61742962630027	4.04045889521655	4.7173331596877	4.14059663957387	4.51229629987194	4.15382089463123	3.22576557127239	4.66791906301848	4.21140641999314
ERI3	0.744905410282102	0.999999999999973	23.4098360655738	8.9977024540323	4.10880177459218	3.94993067594788	0.117219239669711	0.0296762777087427	3.88265851609805	4.24224284873435	4.01764551390535	3.64200391326948	3.67692565173662	3.60118307441134	3.74758018559996	4.25657055759526	3.91514923692621	4.15382089463123	4.01033944381691	3.89859286231375	4.21140641999314
RNF220	0.766451334719716	0.999999999999973	20	7.7807845239869	6.96944594522929	6.92063291685143	0.139015095317688	0.0200870494054369	6.64198454919362	6.91708273381452	6.76461442616172	7.07914016097904	6.96483480628038	6.67822125242413	7.05290907550964	7.11071783024944	6.72754184704891	6.90324878641322	6.76902707011253	7.14741087634611	7.29555816038652
TMEM53	0.744231031308353	0.999999999999973	28	19.8302401679778	3.74040481540293	3.07022776568459	0.466771307045414	0.152031491690107	2.59288272203175	3.13570657832532	2.67685317414113	2.8238694950241	3.89304260596855	3.70039034297258	3.74758018559996	2.41535031010873	3.21488238673722	2.35868558696552	3.08919196306214	2.47893635650286	3.50867176918458
KIF2C	0.632708388849347	0.999999999999973	22.3824451410658	15.392811486996	3.03390935071004	2.34194525026778	0.732673856695808	0.3128484137757	2.59288272203175	2.43570882351885	2.48810665487606	3.59669742448901	2.00202508989542	3.54889806943696	2.0132582834013	0.918058058024856	0.632165286490975	1.82583977887372	3.80762401742651	3.24277921802522	0.466253222237222
RPS8	0.998284635551722	0.999999999999973	21.9692307692308	15.3818921113354	11.3716228903366	11.2246590684326	0.0381273171619992	0.00339674612204709	11.2696399217138	11.0448182724936	11.0953935107789	11.1189455580499	11.1519681216848	11.1083111628594	11.2338752394957	11.2702535588328	11.3233219234954	11.3536831027834	11.3710541513089	11.3982788710463	11.1308432145771
PLK3	0.354005917734154	0.999999999999973	28	15.731885131775	3.67441373143402	2.84480603239487	0.845972101849906	0.297374264612949	3.01509053409279	2.43570882351885	3.31083801555548	3.50157877405589	3.61742962630027	3.54889806943696	2.91006277235969	1.94788892335354	1.13387353172569	2.62876398165454	2.67755903510928	2.98361218943931	3.50867176918458
EIF2B3	0.924944956651225	0.999999999999973	24.5360824742268	21.6492525794459	4.87260792303786	4.78823463030879	0.0627570510511354	0.0131065112502827	5.27985955089386	4.7746365518721	5.02966322764367	4.30867462166853	4.4987287122338	4.46403047216361	4.92987316288468	4.70066211129049	4.87119896059867	4.79864830069627	4.84749039757614	4.94805364082143	4.83417836623743
HECTD3	0.829552628786399	0.999999999999973	20	7.9999178031205	4.57308377529258	4.24815078498871	0.154978553192015	0.0364814153347966	4.42063043687512	4.4792322796961	4.5872892147359	4.03064621089603	3.61742962630027	3.92212572997714	4.13810101702197	4.46381580050102	3.91514923692621	4.19598982533635	4.73754735704779	4.14060541147287	4.65489349307738
UROD	0.583693380599912	0.999999999999973	22.3824451410658	0.811992088951179	6.78717074004749	6.61323904710564	0.0961579579664092	0.0145402211051926	6.61958959673129	7.07605519900116	6.75940253980406	6.6284515614364	6.54531865575326	6.75523193678996	6.59385798190469	6.76397029528357	6.5202867778927	6.33320982092858	6.3505255540747	6.61747065765621	6.55830411357486
MUTYH	0.722047666278408	0.999999999999973	23.4098360655738	20.7310491266585	2.19486520692341	1.78020611753697	0.648910309403831	0.364514144183283	2.16822903130445	2.70852921317334	1.30665624534736	-0.143520440799451	2.17706858114656	2.96648695876409	1.74028569477629	0.918058058024856	2.59978527554551	0.971764348146232	1.11954767930432	2.75323053740058	2.37606625543349
TOE1	0.95940135024138	0.999999999999973	24.040404040404	19.2497233746647	3.49676837452098	3.13350708063965	0.379189474940482	0.121011207309312	3.77869363034913	3.309655606582	2.92045946199189	3.6859308090382	3.11371478225847	3.79321233166218	3.09767534312739	3.42598761586854	2.25483582454514	2.20196732119728	3.35052106560685	2.75323053740058	3.17006445877555
MMACHC	0.997676919642334	0.999999999999973	28	7.7473487905422	1.9596919762887	1.79982493939098	0.00865772399683169	0.00481031449634277	2.92054991527466	2.43570882351885	0.756589015237943	1.99745445107029	0.955122655570747	1.61588445681194	2.0132582834013	1.52297617938569	2.87796566559859	0.519312913108196	2.85653013031007	1.69603174118514	1.22276503163789
PRDX1	0.494672875625309	0.999999999999973	24.7058823529412	3.3266964505214	9.182960660578	9.04359182873433	0.130678729370392	0.0144498703441242	9.20476827698612	9.15253232369009	9.32989531976858	9.18142543045886	8.83657996119219	8.93876314461936	9.20626736703078	8.95129993768154	9.40179112921152	8.88218515380032	8.69532095677813	8.99293195497331	8.83791261089335
AKR1A1	0.501742779330055	0.999999999999973	28	4.3464086370818	6.34740596002351	5.98228589882269	0.309512213878882	0.0517381180227101	6.31962216208786	6.06157830133942	5.85196517439625	5.85864418586296	5.74444638076309	5.68487442053418	5.74939806001427	5.91774693576174	6.81272933026958	6.10879229167697	5.97755192519354	5.8014842746244	5.97298096592495
NASP	0.996946188142989	0.999999999999973	20.8163265306122	6.75440830680987e-05	6.50983951433496	6.20511401906924	0.0764982143689953	0.0123282528143568	6.5423248054914	6.29675923282435	6.39952848595089	6.20654220724983	6.05590199065144	6.33652851769802	5.93314860810666	6.20439024506672	5.94242119953002	6.20485471149479	5.97755192519354	6.5351183019222	6.10859294703279
GPBP1L1	0.999727084874838	0.999999999999973	20	3.7306406518572	6.50495666996005	6.2651866323534	0.0701252608992863	0.0111928446851303	6.02240862465759	6.15574581517324	6.37928538184991	5.98709434776359	6.45473563392959	6.43344216905923	6.53010597674751	6.42700332343323	6.26614922524733	6.15227817999376	6.43043635343911	6.32710804750835	5.99469218732238
TMEM69	0.839841127685969	0.999999999999973	20	7.9999324559169	3.58195876897067	2.51179018948516	0.38734707577445	0.15421155691903	1.56383969652602	2.82775266591276	2.8437386630303	2.9004407646552	2.00202508989542	2.26085191750056	1.40332077140163	2.27570988097665	2.99922618252991	2.20196732119728	2.76981804959257	3.1190075199758	3.67926012623537
IPP	0.647278367390172	0.999999999999973	21.7021276595745	6.635995631349	4.08357949552729	3.61529280351671	0.404969781148187	0.112015762804678	3.18739774225987	3.53663321389349	4.35824918900872	3.88749528438584	3.42263129176254	3.18778647967873	4.10930477128787	4.01447852713084	3.78627735447449	4.27680090940519	2.23503786354139	3.89859286231375	3.3151733570321
MAST2	0.993341309348908	0.999999999999973	20	12.0481348306905	4.63125296151698	4.46499614776878	0.138050841275865	0.0309184681704263	4.19688742746748	4.68272900274862	4.43870438352829	4.89975292417709	4.4312251023173	4.31546144469091	4.75500270613591	3.82709290987288	4.55248036655384	4.49517569010059	3.71782710710384	4.60009640817536	4.94983885753996
PIK3R3	0.244396101976014	0.999999999999973	26.1538461538462	4.8200349311443	3.33284935566412	3.04120868480569	0.360741352676253	0.118617756972275	3.66665084250992	3.38934909353505	3.25267785827628	3.34599676365959	3.02491662506829	2.38534310281625	3.15515677864737	3.35836865617639	3.21488238673722	3.3046154138985	2.23503786354139	2.47893635650286	2.72679246314233
POMGNT1	0.473654329542158	0.999999999999973	23.5643564356436	19.6059365623532	3.63589119484138	3.18926951626226	0.632805824770731	0.198417167800971	3.26640211306825	3.13570657832532	2.01508488882755	3.6859308090382	3.19736285327088	3.79321233166218	3.21043546019617	3.13412392169646	1.50541007376254	3.76303659580618	4.01033944381691	3.35676621780815	3.67926012623537
LRRC41	0.783907572784084	0.999999999999973	24.2033898305085	20.243538806491	3.10541500800362	2.64824264236478	0.647964501810774	0.244677164941414	2.16822903130445	2.09897615421526	1.86787732562697	3.10842578878166	1.29599509104414	3.83747578858866	3.3645966502938	2.41535031010873	0.632165286490975	3.22539057103506	4.37590899360279	2.98361218943931	3.38259791464204
UQCRH	0.80786632932884	0.999999999999973	21.8348623853211	4.3302076852747	8.22198893783728	7.94865575539698	0.102764633391771	0.0129285550354846	8.17534152145159	8.01578403647176	7.67248885462884	7.98041414178366	7.4852111275053	8.04650815813674	7.9335484199838	7.9906881485372	7.83161252859696	7.77449000500801	8.33470008527696	8.03134096814986	8.20323352107388
NSUN4	0.712106427855023	0.999999999999973	20	10.8984909555837	4.46640226372865	4.18196406791279	0.269528569954798	0.0644502357212551	4.1559751735662	3.04017735928746	3.98229129721659	4.65652389527286	4.65484104262991	3.74754772131286	4.5980371463885	4.14059663957387	4.7381512066576	4.35332453939055	3.76342409726286	4.31995455895891	3.9697310801555
MKNK1	0.619494244882365	0.999999999999973	20	6.3272024832741	4.19028888504172	4.02992834633349	0.347510825725456	0.0862325073451065	3.97963235776356	4.24224284873435	3.70710071045356	4.44273685447928	3.67692565173662	3.79321233166218	4.16633371865649	4.58709387076766	3.85215178779823	3.14156104967848	4.34624896773621	4.45406452004248	4.41834641098348
MOB3C	0.961238927173318	0.999999999999973	20	7.8911696622254	3.89543939953694	3.36109170617073	0.188033808708372	0.0559442660737744	3.66665084250992	3.22530118477959	3.06264949628725	3.59669742448901	4.20740392947607	2.88447457586346	3.45891856688906	4.29324541046049	3.85215178779823	3.14156104967848	2.09938166840097	3.30089818601552	3.00871112880826
ATPAF1	0.293538368733673	0.999999999999973	22.9581993569132	19.7780358006678	4.83806907320081	4.63824737579858	0.330151270966213	0.0711801773852931	4.98511977957496	4.00985418329984	4.48995192501297	4.49305773657701	4.7409942008129	5.00021645823388	4.57715895213353	4.70066211129049	3.97551051857858	4.929381770383	5.08150217430819	4.79468891180624	4.7084308577257
EFCAB14	0.668677631045638	0.999999999999973	24.7058823529412	19.848657586317	5.58658348706712	5.34189348029462	0.365369008743135	0.0683969102137513	5.37205762856156	5.18515815567114	5.23886168786098	5.31783862956847	5.30958363888249	5.8560157696335	5.18574849662008	5.67532787051324	4.08914720393897	5.43103850621168	5.64138922990863	5.6193361978009	5.64255408927472
STIL	0.575760952578634	0.999999999999973	22.9581993569132	6.75440830680987e-05	3.64001136642616	2.260099487329	0.829874352446088	0.367184877081159	3.60718788672383	3.13570657832532	2.76270765941675	1.85079675230411	2.33315343151179	3.04408691955786	1.58161890764554	2.76784206602409	1.50541007376254	-0.143520440799451	2.35902749611718	2.26201325924914	3.4470115675359
CMPK1	0.406042940766196	0.999999999999973	21.8348623853211	21.5552779691272	6.02586714832942	5.91636854737675	0.399170868406625	0.0674688983977532	6.40939019924075	5.78044736896596	5.52343308832607	5.69631064348862	5.50281122629142	6.25728139583642	6.0961175298525	5.7694445802827	5.35294902254476	5.85612775646541	6.90238756879406	5.89878596648034	6.38828895885204
SPATA6	0.814551822080185	0.999999999999973	20	12.1530250561448	2.75795234803221	2.30107975445438	0.43242064435552	0.187920754818884	1.56383969652602	1.02258493568516	2.27089597796305	2.36480041134331	2.33315343151179	1.61588445681194	2.0132582834013	3.28742388401358	2.04551906312914	3.14156104967848	2.09938166840097	2.47893635650286	3.09164237103685
FAF1	0.783725700044253	0.999999999999973	20	19.6769710751511	4.6410311033027	4.15541143015222	0.372457303964981	0.0896318716511154	4.6734645799909	4.5152047123443	4.4645556947734	4.1916643942909	4.4312251023173	4.81338948317138	4.37426833372104	4.21893901782878	2.74556995067703	4.52856153044267	4.04767567803925	3.89859286231375	3.24444255408058
CDKN2C	0.924636803493022	0.999999999999973	20	7.9999324559169	4.70010861394345	3.9883372298177	0.0500299184056505	0.0125440542067546	3.01509053409279	3.6702642456159	3.83151616783359	3.50157877405589	2.93029236700332	4.59871821287795	4.16633371865649	4.25657055759526	3.7172505359901	3.76303659580618	5.2023107702805	4.8345854123542	4.38585268832236
RNF11	0.634114818148666	0.999999999999973	20	0.930162403907701	6.04359763165135	5.89812448300992	0.239303216589218	0.0405727646607921	5.81467116852745	6.22254524075154	5.83224364884601	5.51336768158132	6.21488913875215	5.72076542127175	6.16069390349659	6.10474423034361	5.18417401713942	5.89504659711147	6.28168263481503	6.09222298086529	5.8592354866463
EPS15	0.999316348589643	0.999999999999973	20	15.4676703720387	5.72312399564132	5.37974300768849	0.00505545834444158	0.00093972116088381	5.24126472355329	5.27182260475579	5.23886168786098	4.86195697998705	4.82229119932085	5.77866814666439	5.36696676992725	5.7028506631776	5.5837537075217	5.68901845648892	5.93833059251139	5.25783105927361	5.17571682042579
OSBPL9	0.998118620148551	0.999999999999973	21.0619469026549	14.6100433347601	5.4880654961296	5.29552178484485	0.0870863717029288	0.0164452862704029	5.76111560562047	4.86103810048946	5.26851458912751	4.82314415169225	5.15078104599985	5.03864145595314	5.52794125969676	5.67532787051324	5.39775369547608	5.09453637929114	5.86701794197942	5.38418520892348	5.13719184916325
NRD1	0.954527612383327	0.999999999999973	27.148288973384	5.39912434234081	7.04144097062809	6.59665264870884	0.285230022473291	0.0432385995841571	6.44378972140404	6.48084359007362	6.75417175667598	6.01319213031088	6.92857699607021	6.12067037874382	6.38748847269899	7.00965474221527	7.09710641531867	6.89046535304821	6.75780604837032	6.55913110766726	6.38006381544033
RAB3B	0.705970344078829	0.999999999999973	26.542750929368	5.2368127533497	7.21610598531499	6.70535579421015	0.148014760931029	0.0220741099314723	7.09581847064893	7.26748979612708	7.28700819888753	7.045814856512	6.97672103595268	6.75523193678996	6.45770596454573	6.53047260256693	6.88532110751958	6.64620233203148	6.15909939243914	6.26276363246976	5.81110150831393
TXNDC12	0.508275049220843	0.999999999999973	22.6666666666667	1.2072425037346	5.77516803965451	5.58583340329797	0.29223582379133	0.0523173182391708	5.70549505669645	6.04936314301905	5.31188156691033	5.15547683805753	5.43550288674251	5.68487442053418	5.84855931519536	5.80797368077321	5.0780544276749	5.59759583895845	5.84597825324255	5.37068007984022	6.16712773472917
BTF3L4	0.547596382605786	0.999999999999973	26.1538461538462	19.5727768514442	5.5084657531549	5.01281847116323	0.618249500801864	0.123333710238743	4.91328800018863	4.58456565320842	5.25376432222082	5.23154936356561	4.97231135570566	5.81232614567189	5.25311232837072	5.03974586973241	3.11108011489632	4.77101740648687	5.6167572347611	5.31535868350254	5.26775538139809
ZFYVE9	0.995618392843435	0.999999999999973	20	7.9999324559169	4.52517842064053	3.78856025703679	0.16552965665597	0.0436919688286648	3.26640211306825	3.38934909353505	4.05215403466975	3.17158559470209	3.49052886191288	3.49464670646053	4.10930477128787	3.66862528491207	3.78627735447449	4.39011617223684	3.57169417787321	4.40190678872325	4.54146262107155
CC2D1B	0.846458257823191	0.999999999999973	26.3468634686347	24.0373324025549	4.30818718858837	3.81841713227618	0.23096130218972	0.0604861371057286	3.72375964856392	2.09897615421526	3.74977585150485	3.34599676365959	3.3513797605662	4.72189840368988	3.92329987829249	4.39798734800503	3.56842163592415	3.64622494044592	4.64313162250426	4.1084200946465	4.31858366963316
PRPF38A	0.364117102703976	0.999999999999973	24.8780487804878	3.1852757801318	5.06258896086522	4.79176000963456	0.347386026320383	0.0724965410667292	4.75791356738759	5.35357471191114	5.23886168786098	4.49305773657701	4.16647602480613	4.87839071901543	4.97845237701152	4.85583010432505	5.37552528506469	4.35332453939055	4.88922420770619	4.34779244114577	4.7084308577257
ZCCHC11	0.955301342330523	0.999999999999973	28	8.6265711241006	4.19379142233021	3.77805209813626	0.316264837667308	0.0837110842974673	3.83161237292726	3.8500280636086	4.01764551390535	3.50157877405589	3.73406495979902	3.60118307441134	2.76989719029703	3.77618017360416	4.7381512066576	4.31557003705217	3.22576557127239	4.37510332334818	3.67926012623537
GPX7	0.921814910167579	0.999999999999973	20	3.9066454144317	5.38393263216919	5.16508701296715	0.223201799684715	0.0432135604152183	5.71960251540464	5.39277671830653	5.02966322764367	5.07516867063513	4.79569798534698	4.7683690806821	5.35475100350869	5.20284470016084	4.1427762194032	5.78883491054898	5.78095305119603	5.13540006782118	5.32028580764153
COA7	0.673532395560537	0.999999999999973	20.2266288951841	16.1142424697645	3.3259746662445	2.84887080742222	0.445959104278878	0.156538900646885	2.32408629626719	2.70852921317334	2.38358533817122	2.74300528017925	3.89304260596855	3.25460246804175	2.34505656878781	2.54265953202391	3.7172505359901	3.05255837644721	2.35902749611718	3.05289760986788	2.08364715938575
ZYG11B	0.952889040750226	0.999999999999973	28	0.185671496432501	5.93213620538026	5.36946952469645	0.355926513381151	0.0662870906975252	5.14000345658241	4.61803441569842	5.19320726513162	4.80333901404461	4.84840307933379	5.32954028588618	5.84855931519536	5.89406452282381	5.95746437584973	5.35863039663742	5.34410816547742	5.5610735805804	5.69654282530372
ECHDC2	0.648171674954284	0.999999999999973	28	16.5832372028525	4.03373414777648	3.72824242750376	0.282823809177444	0.0758598226046175	2.46473559249488	3.22530118477959	3.47244880891503	4.03064621089603	4.08096310463029	3.79321233166218	4.07992202499595	3.49057867042854	3.97551051857858	3.92223270111921	3.40907345198353	4.37510332334818	4.17383515941378
SCP2	0.448016949733854	0.999999999999973	20.458452722063	2.9555977483389	5.40681508205413	5.07335580725559	0.542170756115685	0.1068662985041	5.354083362852	5.27182260475579	4.86472764427618	4.78325820516684	4.46537168247182	5.66044123954812	5.36696676992725	5.4981593382603	3.7172505359901	5.11665904610596	5.91831268701261	5.19791390203455	5.656241861837
PODN	0.379371041609227	0.999999999999973	25.5913978494624	19.8966279010359	8.34147328903439	7.47965142286297	1.03079873282618	0.137813739511356	7.30207787745674	6.77594965413495	7.19349039043421	7.72017518217102	7.01756818221842	8.96892259493834	8.21440437593069	7.43178308552107	4.77258101609514	7.11586776763716	8.64291577099984	7.71066039542245	8.48598501475057
CPT2	0.754119183291636	0.999999999999973	24.040404040404	19.9186778122982	3.74195598421194	3.40312204302669	0.0865570902361085	0.0254346124357991	2.46473559249488	3.22530118477959	3.31083801555548	2.74300528017925	4.32365065044617	3.31846047520899	3.78447809602102	3.13412392169646	2.99922618252991	4.35332453939055	3.97201123774193	3.56082954066314	3.09164237103685
C1orf123	0.612708178855964	0.999999999999973	21.186943620178	5.6260452155609	4.88684002285593	4.74603327380846	0.0156110454521856	0.00328928276553328	5.00829032656199	4.7140199394114	4.6562110901418	4.41690253883132	4.56321450984442	4.79105488681458	4.77347494708029	4.58709387076766	4.87119896059867	4.52856153044267	5.0993923522483	4.87340823430125	4.83417836623743
MAGOH	0.782124780692003	0.999999999999973	22.2429906542056	19.3140111952022	5.97177247110623	5.81970420351565	0.319312149340979	0.0548674190602478	6.24355591013424	5.9076922061453	6.04423202577434	5.71762971098779	6.03331566482246	5.9796663137218	5.67274374658622	5.80797368077321	4.47096081996591	5.76101359679228	5.98719288811641	6.05892722666417	6.09860201819339
LRP8	0.99750373071732	0.999999999999973	20	6.62488883472751e-05	3.12814876819608	2.04283760248929	0.262870483089362	0.128679089698096	3.3413037729776	2.70852921317334	2.92045946199189	2.46904433832883	2.72010582826179	2.38534310281625	1.40332077140163	-0.143520440799449	2.04551906312914	1.31568375961057	2.09938166840097	1.51144554103779	1.91171641261924
GLIS1	0.785089232127959	0.999999999999973	22.1052631578947	4.18601184793032e-05	3.29082423281799	2.23604172229581	0.461666669269164	0.206466035345332	2.92054991527466	3.8500280636086	2.27089597796305	2.46904433832883	2.47398800618217	1.97411416748224	2.34505656878781	2.54265953202391	0.632165286490975	1.82583977887372	1.11954767930432	2.57627848153516	2.72679246314233
NDC1	0.982834345678592	0.999999999999973	21.8348623853211	6.75440830680987e-05	3.74778627383965	3.33653477336633	0.265302077541091	0.0795142552263645	3.83161237292726	3.309655606582	3.31083801555548	3.23209591157527	3.2764256176943	2.70498122395398	3.31501764108665	3.61168340914145	2.25483582454514	3.70581269126772	3.22576557127239	4.2330651740809	3.73191702029406
YIPF1	0.996643417304757	0.999999999999973	28	24.0024463171553	4.93727171777615	4.63324133566851	0.123385092615525	0.0266304048670331	4.27538767165993	4.61803441569842	4.38556916219788	4.51757493182479	4.4312251023173	5.18285815636664	4.75500270613591	4.83110022532706	4.80620827627799	4.23696111217184	4.9692358170039	4.5289273733654	4.57066733931894
HSPB11	0.160586585528478	0.999999999999973	22.1052631578947	21.5436659763188	3.90718654422565	3.44732332627293	0.853297544118517	0.247524662863886	4.78499933581768	3.38934909353505	3.12881270811898	3.23209591157527	3.2764256176943	3.96265817965504	4.04992838974481	3.61168340914145	1.80059374265331	2.74694129410437	4.34624896773621	3.73957333946934	3.83179368464536
LRRC42	0.850122957572092	0.999999999999973	20	19.2624647875562	7.10568584051542	6.62457185820278	0.225536222017608	0.0340454035136385	6.90530841055984	7.24088162167901	6.90810778531177	6.9589696845545	6.89765014245944	7.16435040988494	6.89315666358585	6.22351939309938	4.83906955093207	6.29491814442774	6.56527584344276	6.62886072205969	6.62942188447498
TMEM59	0.390316882376874	0.999999999999973	24.040404040404	19.9124477726022	7.79333547131571	7.36474903597206	0.683894655021104	0.0928605512123656	7.55116535151136	6.83406987839606	7.20119898840691	7.22770249218493	7.12827895569557	8.16848035102915	7.62317631849857	7.31178902846447	5.60301445572615	7.25700372286539	8.60584800489449	7.51277086934131	8.04054606833151
TCEANC2	0.999884640932108	0.999999999999973	28	27.9507584494784	2.77116005559843	2.65158512269798	0.00198381415048177	0.00074816159341822	2.46473559249488	2.57855838379128	2.27089597796305	2.56626089759553	3.19736285327088	2.38534310281625	2.76989719029703	2.76784206602409	2.87796566559859	2.62876398165454	2.35902749611718	2.98361218943931	2.61908724767987
CYB5RL	0.794071143130836	0.999999999999973	28	4.6769284364628	3.37798092924696	2.32589918459415	0.993951133976963	0.427340591785107	1.99347179079824	2.57855838379128	2.9933055273085	1.2922681185063	2.00202508989542	-0.143520440799451	2.91006277235969	2.27570988097665	3.85215178779823	3.22539057103506	2.57899462234934	2.6674657912599	2.37606625543349
MRPL37	0.383114469578529	0.999999999999973	25.4092526690391	2.2849595087712	6.58447571326778	6.36703780992769	0.178498061993295	0.0280347105391733	6.35620233179035	6.61121175329618	6.22902453474309	6.4928297060217	6.11086759877651	6.46904921033459	6.58342636886025	6.48363776786028	6.60870013449115	6.23550483214405	6.07117949814181	6.14870317530512	6.40459988806106
SSBP3	0.342751643451796	0.999999999999973	28	22.3121940687055	4.17993743389226	3.60032447284035	0.446940004652194	0.124138812494196	2.59288272203175	3.04017735928746	2.58556440823015	3.39974338760976	3.42263129176254	4.62421002418929	3.98800299609309	3.82709290987288	3.48782339117486	3.05255837644721	4.22110698135653	3.93575240705842	4.21140641999314
PARS2	0.728566132476066	0.999999999999973	21.7021276595745	5.7918417097132	2.10887678004829	1.79224903895916	0.554132652595176	0.309182842646124	0.503938509586027	2.93787120426766	2.38358533817122	2.13056969061266	0.507947740334815	2.38534310281625	2.1325397234727	1.94788892335354	1.80059374265331	2.026126600163	1.37589135277693	1.29972873850248	2.37606625543349
DHCR24	0.87092382274008	0.999999999999973	21.3134328358209	7.9162950142449	8.59099621361255	8.27616185883044	0.203837580410227	0.0246294821062178	8.1956698981684	8.25529061225339	7.90502203446306	7.69352425914066	7.67590354864594	7.66877124553296	8.38477967474387	8.77613726837446	8.46553254615524	8.45727483084889	8.3553199315126	8.80990804369855	8.95743779542056
PCSK9	0.619384840835612	0.999999999999973	20	4.488037708142	2.75697299037693	1.77119911316543	0.779114825646163	0.43987986435571	2.32408629626719	2.27714466767226	0.756589015237943	1.85079675230411	-0.143520440799451	2.38534310281625	3.15515677864737	2.96257619306092	1.13387353172569	1.31568375961057	2.67755903510928	1.85965745498819	1.716488415018
USP24	0.318164645480954	0.999999999999973	22.5236593059937	21.2198246654273	4.05670780710203	3.56700100919016	0.540079858748526	0.151410066147176	4.07049642147623	3.60499539000978	3.06264949628725	3.23209591157527	3.5553740828179	4.67388089565962	3.54745042622935	3.77618017360416	3.11108011489632	2.74694129410437	4.34624896773621	3.51245542539733	3.73191702029406
PPAP2B	0.996017072405137	0.999999999999973	20	7.50074333794447	10.4537936976221	10.1957162472644	0.12362637092244	0.0121253247858491	10.2017779574513	10.6953847336203	10.3463659951287	10.2946568422322	10.4524601478289	10.1153775859158	9.63408038667155	10.3455343628553	9.37543104643674	9.8306566192714	10.248926294868	10.5695502287534	10.5248798674645
PRKAA2	0.999837139185988	0.999999999999973	28	11.648830268958	2.81655188352157	2.25736026170047	0.1860071156007	0.0824002791032482	2.32408629626719	2.43570882351885	3.19207420796756	2.36480041134331	2.82902348216886	2.60610019960438	2.34505656878781	1.25199261809308	1.13387353172569	2.85616684989489	1.11954767930432	2.13995209140957	2.920720387895
DAB1	0.943323836525291	0.999999999999973	28	6.75440830680987e-05	3.97565060919979	3.00180427083439	0.0906034429800396	0.0301829948942191	3.72375964856392	4.28454416072372	3.47244880891503	2.56626089759553	3.89304260596855	2.49993999120889	3.09767534312739	2.27570988097665	3.4024545803659	2.85616684989489	2.23503786354139	2.57627848153516	2.08364715938575
OMA1	0.958033762444158	0.999999999999973	20	18.7885419905202	3.61087853772952	3.10294989300953	0.154139542223382	0.0496751631634898	2.59288272203175	4.28454416072372	3.06264949628725	1.99745445107029	2.17706858114656	3.31846047520899	2.76989719029703	2.86849227552206	3.48782339117486	3.51911540235507	3.76342409726286	3.65296787121704	2.82701246361087
MYSM1	0.98476810220246	0.999999999999973	28	13.4241142882856	3.47856079682051	3.10328092004761	0.23092737876642	0.074413945986842	2.46473559249488	3.38934909353505	2.58556440823015	3.72855965281466	3.19736285327088	1.97411416748224	3.21043546019617	3.28742388401358	2.43759579361217	4.11038218891168	3.22576557127239	3.65296787121704	3.24444255408058
JUN	0.998266594607157	0.999999999999973	20	7.59505798072052	7.27583213217687	6.87681592551817	0.014521015103958	0.00211158990748525	7.11195222612337	7.34449076883435	7.20503789651411	7.32119596746426	7.13359761327509	6.84469680392763	6.9265537022129	6.5683727106166	6.07247589039282	6.5437929232613	6.83457994850878	6.94359335747906	6.55830411357486
FGGY	0.162376487633503	0.999999999999973	28	19.5530492669535	3.11026706459889	2.61620286933552	0.730208922807393	0.279110206385813	2.46473559249488	1.6589216748708	2.8437386630303	2.74300528017925	2.82902348216886	3.11772510885391	3.26367399953756	2.41535031010873	1.80059374265331	1.31568375961057	2.76981804959257	3.30089818601552	3.09164237103685
NFIA	0.999089690861314	0.999999999999973	27.3563218390805	0.998995477497299	6.12598988993626	5.8892591414843	0.102732867700993	0.0174441071844397	5.49197238524352	5.48636022496728	5.7293773274084	5.46376247708698	5.68772492368617	5.84521677404746	6.0961175298525	6.18500404549015	6.0161159181685	6.07529548980066	5.9482363413231	6.36846336211372	6.1283696030992
TM2D1	0.431567762010395	0.999999999999973	27.3563218390805	23.1911885404042	6.63514953220311	6.2253159143005	0.377704676008389	0.060672370881732	6.3830413614097	5.73540999112011	5.80214647386113	6.50514232143045	5.86446022258771	6.6032903237186	6.87188397646224	6.54575232990466	5.35294902254476	5.92042118983715	6.35797586186267	6.16444241001317	6.5655757381736
INADL	0.291387524484209	0.999999999999973	23.8795986622074	8.1625574044542	3.03417564039445	2.39061468314666	0.81551997734815	0.341134011724014	1.28902237172828	3.309655606582	3.12881270811898	2.36480041134331	2.72010582826179	2.26085191750056	1.19983833074514	2.86849227552206	3.85215178779823	2.35868558696552	1.78252156407212	2.00660123962877	1.49064489164834
KANK4	0.859245666850488	0.999999999999973	27.148288973384	6.75440830680987e-05	5.97662475779638	1.48658015811016	0.628394170513895	0.422711259184808	5.90386055179796	4.40447933548955	2.27089597796305	1.85079675230411	0.507947740334815	1.39673876408542	-0.143520440799451	1.75101987203913	-0.143520440799451	0.519312913108196	0.409038971928806	-0.143520440799451	0.466253222237222
USP1	0.476035007239886	0.999999999999973	28	9.2190736267179	5.70130723640493	5.50315464221595	0.211051224257076	0.0383509528585758	5.49197238524352	5.76559058094833	5.57180600978113	5.56132381920426	5.90234430879308	5.39023301679274	5.07096276322226	5.41739602813139	5.50403145869374	5.51671944331888	5.79199615806405	5.60787038800678	5.15658292480088
DOCK7	0.977712353152748	0.999999999999973	28	5.6837658724249	4.27516332544103	3.80122330692568	0.259074842270535	0.0681556492086405	4.3856674506378	4.15372696209514	2.8437386630303	3.34599676365959	3.2764256176943	4.18450280211514	3.3645966502938	3.92382592398864	4.66672400540282	3.92223270111921	4.59350078148974	3.1190075199758	3.78271947797838
ATG4C	0.751204081711494	0.999999999999973	22.8115015974441	22.433072786779	3.73353319094705	3.31959473663678	0.38839975734225	0.11700216085285	3.97963235776356	2.70852921317334	3.06264949628725	1.85079675230411	3.61742962630027	4.00208292216859	3.50386349146066	3.49057867042854	3.21488238673722	3.64622494044592	3.622067851389	3.24277921802522	3.73191702029406
ALG6	0.989836810877361	0.999999999999973	28	9.4792789806434	3.69924205432071	2.86548926065107	0.383454207762375	0.133818057889092	2.92054991527466	2.43570882351885	3.25267785827628	2.13056969061266	2.47398800618217	1.13823753804012	3.03780829027285	2.65963978827214	4.19448293791028	3.05255837644721	3.80762401742651	3.6076341376604	2.920720387895
ITGB3BP	0.430596348984783	0.999999999999973	21.186943620178	7.6801569195509	4.18849687162261	3.96749774242984	0.340949463422007	0.0859356414436665	3.83161237292726	4.58456565320842	3.90887251324934	3.45155942502552	3.42263129176254	3.37961133864121	3.70971376135482	4.83110022532706	3.85215178779823	3.81807706739176	4.11956875032298	4.2330651740809	4.5116544703869
PGM1	0.980567828793437	0.999999999999973	20	4.8345046899146	6.20102071754102	5.97218466091519	0.192197559060624	0.0321821192700982	5.81467116852745	5.75057920529364	5.92826107588415	5.8490162747216	5.30958363888249	6.07518325236795	6.3448924227979	6.16535379180715	6.00167505444435	5.78883491054898	6.63439485274351	5.87984355220441	6.3964674744988
ROR1	0.983127845607348	0.999999999999973	28	18.5916631946392	6.03481153826369	5.87544702392556	0.123093740071452	0.0209505318608437	5.55627029864446	5.82412124872209	5.85196517439625	6.05566597133893	6.05590199065144	5.93961555671687	5.98954197046029	5.92944393624948	5.48339301758508	6.09771288193449	5.67756619125993	5.65319681388538	6.22337989026984
CACHD1	0.266781121801946	0.999999999999973	21.0619469026549	17.8578281178129	2.21506113482803	2.04784929869733	0.679882576216587	0.331998344140398	2.46473559249488	2.27714466767226	0.756589015237943	1.99745445107029	2.47398800618217	2.26085191750056	1.74028569477629	1.52297617938569	2.25483582454514	1.82583977887372	3.08919196306214	2.75323053740058	0.893538104403489
JAK1	0.431507698555646	0.999999999999973	20	0.224593599676599	7.34074153538721	7.27117387190103	0.185773581256055	0.0255493245697183	7.48663434415387	7.53174729347952	6.99935883203445	7.3792056011553	7.13359761327509	7.44029010688258	7.25045978498189	7.37730992700233	6.89316593293322	7.2011599319428	7.59034332506666	7.31190214336978	7.04289533114005
AK4	0.204606825386641	0.999999999999973	25.9636363636364	18.9885956008481	4.99973115980404	4.63996368510372	0.398768258415029	0.0859421076279641	4.52070599183202	4.5152047123443	4.08585637530247	4.86195697998705	5.04185001838664	4.96073997288694	4.67865361040603	4.49563687225787	3.78627735447449	4.85237145167331	4.71451635683056	4.81477507064661	4.993625879652
DNAJC6	0.684078601604032	0.999999999999973	24.7058823529412	19.9432923650561	3.42097488657352	2.85626297829499	0.263538952075853	0.0922670475647761	1.99347179079824	2.70852921317334	2.14865290569764	2.97315201284271	3.49052886191288	3.43827528279095	2.91006277235969	3.35836865617639	2.04551906312914	3.05255837644721	3.622067851389	2.75323053740058	2.72679246314233
LEPROT	0.990322362987131	0.999999999999973	26.1538461538462	21.8460863020707	8.29049599642075	7.7367592136508	0.0256300724957137	0.00331276595121273	7.15929839239172	6.76851718961317	7.61882031837192	7.22025334010837	7.27507632407888	8.13340300591174	7.63585159374878	7.97666330480946	7.93402891210986	7.92310961447706	8.57581194177905	8.02919354567916	8.32606152153354
LEPR	0.975546481816826	0.999999999999973	25.5913978494624	22.4085346064545	4.34444739711257	3.64475056744619	0.246021247851857	0.0675001603811366	3.26640211306825	2.43570882351885	2.67685317414113	2.9004407646552	2.82902348216886	4.25146756217353	3.74758018559996	4.25657055759526	4.1427762194032	3.87109462208752	4.37590899360279	4.42822134875328	4.24802401743574
PDE4B	0.999999993102574	0.999999999999973	20	7.9999340741694	3.1922387283649	2.54587562395227	0.0498731108428967	0.0195897672194499	2.59288272203175	1.3755565741715	2.8437386630303	1.50339099367443	2.17706858114656	3.18778647967873	1.40332077140163	2.96257619306092	3.3117147419447	2.50003554934332	3.22576557127239	2.47893635650286	3.50867176918458
SGIP1	0.166217072189961	0.999999999999973	20	19.4123247151358	2.46237014621183	2.42253379374253	0.8562796453265	0.353464479025347	3.72375964856392	3.13570657832532	1.70392440739061	2.36480041134331	2.00202508989542	3.11772510885391	2.0132582834013	1.52297617938569	2.04551906312914	3.37971520835745	3.01572947993858	2.75323053740058	0.893538104403489
MIER1	0.897282059659363	0.999999999999973	20	12.3126714882486	6.50723379963793	6.24549549715967	0.161573013788868	0.0258703274803974	6.32885452509526	5.97381715617192	6.28812667247777	5.92429836277011	6.59243073056198	6.07518325236795	5.83102957935936	6.55333193304484	6.66476884008783	6.25558236381567	6.28949609297059	6.10042822289703	6.0885414175615
SLC35D1	0.176500165852761	0.999999999999973	23.7209302325581	20.0557401205529	4.58504077086986	4.14853949648075	0.596222356565216	0.143718616412113	4.19688742746748	4.32564040443471	3.36674410647843	3.54992186846548	4.1243530483296	5.29820878488392	4.01929792356385	3.72340479274195	3.48782339117486	4.23696111217184	4.43346011471644	4.62306005669412	4.88156094063987
SERBP1	0.793144449896014	0.999999999999973	25.2296819787986	6.95211838263	9.43662534776695	9.16514311238192	0.244556400098339	0.026683314935688	9.37263500262849	9.31057448830655	9.21941301993818	9.00300561389602	9.22580675486093	8.62193595700323	8.80409049137955	9.26925248934381	9.69780585558786	9.3426225317173	8.70557737475457	9.36226224705537	9.16795510000915
GADD45A	0.993638552197064	0.999999999999973	20.9384164222874	12.2369467401441	6.29589339043944	5.93962834918725	0.192034112962329	0.0323309981151609	5.52447951531375	5.52215754782809	6.0182849606751	5.53754500293731	5.9270587450201	6.14728979112615	5.37907996935332	6.15542737748732	6.75363037023098	5.96986949911426	6.03445434854207	6.13279033604701	5.79881283178337
GNG12	0.759199146071231	0.999999999999973	20	8.1088268142	7.0967837133607	7.07991910113453	0.0839983197263272	0.011864305019088	7.17985247562726	7.39363235358469	7.18574038257511	7.19767228968732	6.73920829858642	6.91867138194537	7.13734384323211	7.24782921814511	6.86152739417476	6.99567605897764	7.20053693899446	7.07847142717586	6.94034246096297
DIRAS3	0.819554748883526	0.999999999999973	21.3134328358209	16.0458371262241	2.14462088094528	2.47249673202696	0.426608160520033	0.17254144565453	3.72375964856392	2.27714466767226	1.51892157452871	1.68752576260291	2.60228890092482	1.80608968430698	2.24270772456361	0.48278503208965	2.87796566559859	3.22539057103506	2.76981804959257	3.89859286231375	2.50268780302443
WLS	0.743646674588309	0.999999999999973	26.9433962264151	23.4951342300657	4.59719610133339	4.21769576922571	0.04126150454096	0.00978294945833299	2.81937682764062	3.60499539000978	3.25267785827628	4.33650222863465	4.1243530483296	4.59871821287795	4.37426833372104	5.01799832926012	3.64475439042224	4.19598982533635	5.35903642026501	4.85412740931322	4.62736087114301
DEPDC1	0.676464268546727	0.999999999999973	20	12.6002194547648	2.19394196488241	1.63540652750772	0.498097319680915	0.304570949976573	0.503938509586027	1.3755565741715	1.51892157452871	3.81021502129298	1.57152225244818	0.823082616751734	2.76989719029703	2.27570988097665	1.13387353172569	1.31568375961057	-0.143520440799449	1.85965745498819	1.716488415018
LRRC40	0.689322220754337	0.999999999999973	20.2266288951841	19.8316539408102	2.94916553646576	2.8934808220716	0.394723149306832	0.136418097640692	3.66665084250992	2.70852921317334	2.92045946199189	3.23209591157527	2.00202508989542	3.25460246804175	3.21043546019617	2.65963978827214	1.50541007376254	2.85616684989489	3.71782710710384	3.05289760986788	3.00871112880826
SRSF11	0.491737217027407	0.999999999999973	25.0526315789474	7.5627082600712	9.18101165189607	8.67775794268863	0.447743033832544	0.0515966263163386	8.60959326762698	8.73492658698336	9.03005959995704	8.45994173773401	9.11589574762726	8.22788545433805	7.82925309968842	8.82392145617842	9.51160963631147	9.26055469817173	8.16881509764405	8.79228829770684	8.12418178945238
ANKRD13C	0.359358628448696	0.999999999999973	21.570996978852	20.2401642349154	3.90762515962082	3.61438344617819	0.694881203385305	0.192254422844943	4.61428762678042	3.13570657832532	3.74977585150485	2.9004407646552	2.93029236700332	4.79105488681458	3.85555809050661	2.86849227552206	2.74556995067703	3.51911540235507	4.56803005537053	3.65296787121704	4.21140641999314
HHLA3	0.833097507623003	0.999999999999973	20.112676056338	11.7789384551787	3.61480913750669	3.0555992509535	0.246538379610102	0.080684134064102	2.71056998761629	2.93787120426766	2.48810665487606	2.97315201284271	3.73406495979902	2.88447457586346	2.97534899609066	3.5524014099294	3.56842163592415	3.81807706739176	2.47319929205154	3.05289760986788	2.23725284375666
CTH	0.651599660226685	0.999999999999973	20	6.1240346594318	2.42179649520282	2.16458315783221	0.353300436085494	0.163218694004493	2.81937682764062	2.57855838379128	1.86787732562697	2.25243344518186	0.955122655570747	1.80608968430698	3.26367399953756	2.27570988097665	1.50541007376254	2.50003554934332	2.09938166840097	2.75323053740058	1.91171641261924
PTGER3	0.703287704376857	0.999999999999973	28	19.894534026388	2.82631724214111	2.07766419591642	0.468545074222465	0.225515304707746	1.28902237172828	1.6589216748708	1.51892157452871	2.13056969061266	2.82902348216886	3.25460246804175	2.1325397234727	2.27570988097665	2.25483582454514	1.59319499134493	1.59348561039619	2.47893635650286	1.716488415018
ZRANB2	0.990512818737821	0.999999999999973	20.695652173913	15.3891634829577	7.10226013207855	6.73011397967111	0.110083636424482	0.016356875493788	6.42669248537628	6.39656518119454	6.85534533902222	6.2289859227029	6.9943687555643	6.35947798729452	6.1884921185489	7.19550704618052	7.04875986954048	7.1907701238267	6.72360963233815	7.01911495620326	6.69719798223296
NEGR1	0.924282810990542	0.999999999999973	25.5913978494624	17.0118630671625	5.91768325879473	5.62556417409322	0.162396247783237	0.0288675487040219	5.07564948970358	4.58456565320842	5.02966322764367	5.56132381920426	5.25206149130642	6.22432214086587	5.89990565542536	6.13536727383353	5.62202144674444	5.62871821387322	6.51950179699389	5.77096637615259	5.82328639504482
FPGT	0.997906152439035	0.999999999999973	23.1067961165049	12.418247220513	3.78819047209032	3.45213568286825	0.170369919243149	0.0493520344778555	3.18739774225987	2.93787120426766	2.92045946199189	3.99616796884545	3.02491662506829	3.31846047520899	3.74758018559996	3.61168340914145	3.91514923692621	3.37971520835745	4.08406999411631	3.51245542539733	3.00871112880826
CRYZ	0.651793687207542	0.999999999999973	20.9384164222874	19.7698336136445	4.10718666727776	3.68929302343916	0.597522057809312	0.161961127514968	4.48811275560602	3.38934909353505	3.87071275289662	3.99616796884545	3.02491662506829	4.62421002418929	4.07992202499595	3.5524014099294	1.50541007376254	3.70581269126772	4.43346011471644	3.82127296234526	3.78271947797838
TYW3	0.994105355479768	0.999999999999973	28	9.8436549096035	5.86674551688867	5.49230353311019	0.154260052298051	0.0280865854132239	5.55627029864446	5.20731720110406	5.54782227986836	5.20159996419703	5.46954955125978	4.85704739975843	5.25311232837072	5.46639447162148	5.88062906822506	6.07529548980066	5.54023268451389	5.75025646255179	5.74858385552078
ACADM	0.0557097131286202	0.999999999999973	25.7761732851986	25.150012476596	5.22201918684727	4.68457445801784	0.540640075886941	0.115408577818976	4.91328800018863	4.88872576794934	4.6562110901418	3.99616796884545	4.39625068693124	4.9405891256616	5.22654304151757	5.22199421656266	4.87119896059867	4.11038218891168	3.97201123774193	4.79468891180624	4.9718984838928
RABGGTB	0.490199814882499	0.999999999999973	22.1052631578947	20.9636948495401	3.02303911485127	2.50070659361133	0.764884098504567	0.305867189880912	2.92054991527466	1.89566258796368	2.58556440823015	0.746069893225806	2.82902348216886	3.65163929216486	2.34505656878781	2.86849227552206	1.13387353172569	2.74694129410437	3.85050993972298	2.75323053740058	3.00871112880826
PIGK	0.528147779175922	0.999999999999973	21.4414414414414	1.6735899783648	4.76201541301294	4.41685609811343	0.353630895011459	0.0800639385019822	4.6734645799909	4.4792322796961	3.83151616783359	3.92463652216375	4.08096310463029	4.87839071901543	4.10930477128787	4.9959179371176	3.97551051857858	4.35332453939055	5.23504758857776	5.00160764209219	4.48121742377955
AK5	0.965870090617032	0.999999999999973	20.2266288951841	6.75440830680987e-05	5.04429701238478	4.22224084691056	0.113812520182698	0.0269554779817867	5.07564948970358	4.68272900274862	4.76423327436874	4.49305773657701	4.24720270654745	3.96265817965504	4.5126478947832	3.77618017360416	3.48782339117486	3.70581269126772	3.85050993972298	4.47945289435554	3.925201389888
ZZZ3	0.470797401736488	0.999999999999973	28	8.783915826543	5.51397789864243	5.20130320658348	0.34182614603813	0.0657193269574187	5.14000345658241	5.16265344265013	5.65274184485325	5.09159191954102	5.56711880252738	4.46403047216361	4.87960099125417	4.9959179371176	5.71347239837756	5.37707596379238	5.55327198970178	5.13540006782118	5.21323974130671
USP33	0.974724647592406	0.999999999999973	28	1.0132632229602	6.41968497207435	6.00209287265576	0.29019782498057	0.0483494392935253	5.69124828415758	5.9076922061453	5.86172575304458	5.61911070133263	5.41817343115679	6.25728139583642	6.22250319359338	6.26103318441509	6.53038233860808	6.37968801278407	5.84597825324255	6.08397080494777	5.82328639504482
FAM73A	0.476809291026215	0.999999999999973	22.2429906542056	16.7464356488958	4.51088758914783	4.28157187281642	0.334361218846513	0.078093099632255	3.93196007168453	4.44233991697805	4.11878934509882	4.1916643942909	4.62494081609777	4.7683690806821	3.95601413881338	4.14059663957387	4.1427762194032	4.46099891866823	4.59350078148974	4.5289273733654	3.50867176918458
NEXN	0.911948086446208	0.999999999999973	28	5.7672224110602	9.7569427788469	9.35721058918985	0.273719608585432	0.0292522655097293	9.57046485085927	9.11639467682267	9.6431288536177	8.86412809879075	9.77430908673711	9.08592041897668	8.78031116509332	9.59810459272475	9.76026024015836	9.8952700463554	9.34865751169812	9.39348284160434	8.97256050800936
FUBP1	0.673216339007311	0.999999999999973	28	5.1712914326096	6.26260789602811	5.88766833638647	0.365571626767581	0.062091069992565	6.31962216208786	5.80970969257415	6.3724740645931	5.5962729476948	5.56711880252738	5.94973296350238	5.50601567637204	5.72985820822284	6.72754184704891	6.37051139120018	5.44550058517614	6.14076869527197	5.17571682042579
DNAJB4	0.323106470096965	0.999999999999973	20.5763688760807	19.787081173709	5.43448954467796	5.24372763007167	0.339734135189672	0.0647886692743859	6.17354023584991	5.73540999112011	5.0468775317607	5.2753390330807	5.32825907243597	5.36020578808329	5.49492664874808	5.01799832926012	4.55248036655384	4.74284696742755	5.31378009850963	5.4108220174376	4.88156094063987
PTGFR	0.997557341474345	0.999999999999973	27.5675675675676	20.4323648883493	6.72601719266694	6.29318419368236	0.0215893426684204	0.00343059125618691	5.29877656341772	5.88036959942678	5.87142073984088	5.66372945039439	6.37614376380046	6.32102351459971	6.42302437140272	6.72423133615756	6.61819755143216	6.44234018854855	6.72360963233815	6.779543482798	6.67719736736735
IFI44L	0.999995503534062	0.999999999999973	23.1067961165049	1.7863587132124	4.57265657891355	4.34703729840564	0.05604934039139	0.0128936874804242	4.64417949965274	4.19866365537152	4.33040186153294	3.6859308090382	4.79569798534698	3.96265817965504	4.04992838974481	4.5572477909561	4.24440041101457	4.56119222120785	4.34624896773621	4.66791906301848	4.54146262107155
IFI44	0.981186555173558	0.999999999999973	28	0.573568893953301	2.55536368632601	1.75331769560286	0.566946633642806	0.323356477302801	2.59288272203175	0.554275999058886	2.01508488882755	1.68752576260291	0.507947740334815	0.823082616751734	2.69435316910607	2.96257619306092	1.50541007376254	2.74694129410437	1.37589135277693	2.13995209140957	0.893538104403489
ELTD1	0.989918797010446	0.999999999999973	20	3.7361133176141	3.31647735516338	3.01398768340735	0.382474767507703	0.126899910578039	4.27538767165993	2.57855838379128	3.36674410647843	3.34599676365959	2.00202508989542	3.18778647967873	3.8204558031181	3.49057867042854	1.13387353172569	3.58406960190428	3.71782710710384	2.37454803272972	2.920720387895
LPHN2	0.241459893947294	0.999999999999973	27.5675675675676	20.6796188434678	3.09953532841372	2.44883462345778	0.720319931751099	0.294148051016201	2.92054991527466	1.6589216748708	1.0576813926648	2.36480041134331	2.47398800618217	3.54889806943696	2.53025034723355	3.13412392169646	1.50541007376254	2.35868558696552	2.35902749611718	2.26201325924914	3.24444255408058
TTLL7	0.761753011843737	0.999999999999973	22.1052631578947	13.4738845690224	3.34014442225268	2.95044649367543	0.405089380980631	0.137297653710711	2.71056998761629	2.57855838379128	3.4205643498537	3.17158559470209	3.42263129176254	3.43827528279095	2.0132582834013	3.61168340914145	3.21488238673722	2.74694129410437	3.01572947993858	2.26201325924914	2.08364715938575
PRKACB	0.866314373185394	0.999999999999973	20	15.3189042839655	4.43666016133311	4.08962275829457	0.130668944172781	0.0319513441448258	4.86333296482309	3.73270764325446	4.01764551390535	2.13056969061266	3.42263129176254	4.87839071901543	4.29976032953951	4.43127700089972	4.29264833737173	4.52856153044267	4.61852961325648	4.00731781038591	4.13525923024455
RPF1	0.908493003665206	0.999999999999973	20	11.5630696431089	5.74481221338354	5.50845019890435	0.135440253955579	0.0245877241447183	5.61782443752735	5.65707505079874	5.46059288443759	5.46376247708698	5.88982648963192	5.70890068812175	5.31747055649511	5.63303342528798	5.97235231225093	5.65918335797785	4.9692358170039	5.19791390203455	4.90468115213477
GNG5	0.258863667407384	0.999999999999973	26.7415730337079	20.4091188244202	5.74480865339791	5.34893978808355	0.497359737459674	0.0929828633643811	5.4417956561617	4.650744315218	5.35398289883782	5.31783862956847	5.04185001838664	6.2075557787373	5.65292643659519	5.36667476005146	4.38455768337721	5.0720691877713	5.50039238849882	5.52495209263753	5.89431053369828
CTBS	0.426434744295518	0.999999999999973	25.7761732851986	20.4950277375667	4.38307939695172	4.03789165453774	0.392177955161414	0.0971244373832291	3.72375964856392	3.8500280636086	3.4205643498537	4.30867462166853	3.99006042947026	4.31546144469091	4.42188496134164	4.36391136881891	2.99922618252991	3.70581269126772	4.73754735704779	4.40190678872325	4.28373516895722
SSX2IP	0.831904891672272	0.999999999999973	23.7209302325581	23.0343780312959	2.60457113570369	2.37330314947879	0.166895173443126	0.0703218943942237	3.41250787767276	-0.143520440799451	2.14865290569764	2.46904433832883	2.33315343151179	2.79751756651169	2.1325397234727	3.21280914157886	1.50541007376254	2.50003554934332	3.22576557127239	3.35676621780815	2.08364715938575
C1orf52	0.999796335338555	0.999999999999973	20	7.2784839316404	5.3536545153999	5.10885623796914	0.0583104343829843	0.0114135985956347	5.22157309332981	4.650744315218	5.39489036947577	4.56539371034233	5.46954955125978	4.62421002418929	4.94624866246151	4.80593903642569	5.50403145869374	5.33994593614974	5.13452061236602	5.25783105927361	5.45167825805707
BCL10	0.584372575097944	0.999999999999973	24.8780487804878	20.6144934605294	3.46718729361535	3.06319740692113	0.479863521502774	0.156654455380038	2.71056998761629	2.09897615421526	2.48810665487606	2.56626089759553	2.17706858114656	4.69808941249679	3.21043546019617	2.41535031010873	2.99922618252991	3.3046154138985	3.76342409726286	3.73957333946934	3.83179368464536
DDAH1	0.323816463349228	0.999999999999973	26.1538461538462	1.7918082448048	7.96194820496632	7.81284991988	0.136987577248642	0.0175336245612595	8.20070754959054	7.97761591869566	8.1948251605323	8.07842835044994	7.60492208364203	7.74627466992662	7.93764930792835	7.8592680306479	8.0613317952466	7.63966775462129	7.49894983825409	7.33989433549581	7.42112509499624
LOC101930232	0.99996754234693	0.999999999999973	23.1067961165049	6.75440830680987e-05	3.32722259931003	2.3491623937794	0.156455657271824	0.0666006137703036	3.01509053409279	3.90529429365001	2.48810665487606	2.74300528017925	2.33315343151179	2.12459504164195	1.40332077140163	2.12109070859405	1.13387353172569	2.50003554934332	1.94963321340981	1.85965745498819	3.17006445877555
CYR61	0.69160549906027	0.999999999999973	21.570996978852	19.62553525678	11.566896696792	10.6796624800744	0.922518819611975	0.0863808965248822	11.3795107063454	11.0805208949482	10.899654127903	11.0796073594901	10.6703041169903	11.9881211533494	11.0991745458347	10.5666914895711	6.79608949520218	10.2625932034826	11.4553032508112	10.8170892286038	11.211859558105
ZNHIT6	0.832184642938906	0.999999999999973	28	5.0304780100066	6.13154126000882	5.68947795293641	0.357582720140405	0.0628498296501619	5.80146750491248	5.62451000083029	6.06972066216801	5.20159996419703	5.73047371317473	5.49066395864333	5.1718898839668	5.61865517885848	6.57982688551297	6.21514393971921	5.29837358360918	6.05048182023843	5.26775538139809
ODF2L	0.99527089609566	0.999999999999973	28	10.6943245725395	4.81353633538962	4.67293034627722	0.0373172462207359	0.00798583403890567	5.20160896447017	4.650744315218	4.92182713000352	4.25135545181612	4.84840307933379	4.04045889521655	4.39827308893573	4.70066211129049	4.80620827627799	4.77101740648687	4.59350078148974	5.00160764209219	4.59929257275788
SH3GLB1	0.829674444685534	0.999999999999973	20.8163265306122	1.9626573591727	7.27756304184731	7.05947459618394	0.194344692205853	0.0275296255490327	7.55510428618075	6.9237895972402	7.20119898840691	7.11974260965922	7.10680605125651	7.16435040988494	7.40950030067039	7.24315029765477	6.4895691711448	6.83816786853735	7.12831123601535	7.10725830774335	6.80557798681424
SEP15	0.36018412483887	0.999999999999973	22.5236593059937	19.9526301122043	6.18736306266232	5.69635969332913	0.652733250457572	0.114587786867106	6.17354023584991	5.53972853970699	5.36774800631794	5.81974091715407	5.45262665156258	6.33652851769802	6.26881062258546	5.72985820822284	3.85215178779823	5.67417803001547	6.37276203774689	5.92674126317604	5.97298096592495
HS2ST1	0.812438888311996	0.999999999999973	24.040404040404	15.9301653000987	4.24615458037396	4.12458829105191	0.187025603652405	0.0453440659903312	4.61428762678042	4.00985418329984	3.87071275289662	4.16086643346125	4.24720270654745	4.46403047216361	3.50386349146066	4.09977012271846	3.11108011489632	4.19598982533635	4.40497150946371	4.1084200946465	4.73447248894582
LMO4	0.992094889380186	0.999999999999973	23.7209302325581	18.743982424828	7.92252165668509	7.74862883153326	0.058253455525546	0.00751790501159147	7.65391455554734	7.40326295141448	7.65013442513614	7.4855603191942	7.57395778997478	7.98388720099056	7.68790414512348	7.8500659559668	7.68115283823091	8.01431231621417	8.08150352644724	7.73194235337926	7.94620124365119
PKN2	0.960491340302241	0.999999999999973	28	3.6098052584806	5.35078680007499	5.10685932461467	0.103356978115649	0.0202388535782602	5.49197238524352	4.650744315218	5.02966322764367	4.0643196704898	5.25206149130642	5.31395958832732	5.07096276322226	5.43391443892409	5.20952759185662	5.59759583895845	4.73754735704779	5.3011903998361	5.24981142052847
GTF2B	0.588210138687366	0.999999999999973	20	19.9825903943165	3.62723263954272	3.24523723743863	0.665547209805563	0.205084300810889	2.71056998761629	3.46486985969203	2.9933055273085	2.9004407646552	2.93029236700332	4.07784045429592	3.31501764108665	3.35836865617639	1.13387353172569	3.51911540235507	4.8685082051304	3.86045083637154	3.38259791464204
CCBL2	0.708001089697442	0.999999999999973	23.1067961165049	20.5651282515223	3.67207529256259	3.58598502188732	0.35275057607934	0.0983692274023182	4.42063043687512	2.82775266591276	3.47244880891503	2.9004407646552	3.84197209523439	3.65163929216486	3.50386349146066	3.72340479274195	3.11108011489632	3.92223270111921	3.622067851389	4.07550033441355	3.83179368464536
RBMXL1	0.999878021092462	0.999999999999973	20	3.1530157970308	3.93649597200083	3.81604403156236	0.210345893413949	0.0551214534408371	4.48811275560602	3.46486985969203	3.94604889029632	4.22181861339817	3.89304260596855	3.11772510885391	4.5980371463885	4.14059663957387	2.59978527554551	3.76303659580618	4.28503442974893	3.73957333946934	3.67926012623537
GBP3	0.604156180750173	0.999999999999973	25.2296819787986	10.4187050322334	5.26900214098539	4.68097255864302	0.396183061152207	0.0846369117077364	4.27538767165993	4.7140199394114	4.4645556947734	4.65652389527286	4.59440776099894	4.81338948317138	3.98800299609309	4.80593903642569	5.28301980307569	5.46592384470972	4.80451326987613	5.00160764209219	3.83179368464536
GBP1	0.375056095992018	0.999999999999973	23.4098360655738	8.8598323556613	5.95584941721891	5.58526611567493	0.40048396913089	0.0717036504325086	4.96157101708679	5.67308600910579	6.08646629874591	5.31783862956847	5.8123491462952	5.47673767458671	5.1718898839668	5.61865517885848	6.08622845715868	6.23550483214405	5.0993923522483	5.46266413487791	5.30298732047032
GBP2	0.982367619315475	0.999999999999973	22.1052631578947	11.2811629562404	6.03939999919397	5.15184983034748	0.423755000391791	0.082252979870574	4.23667140530945	4.650744315218	4.84518099327841	4.51757493182479	5.27149148955173	3.79321233166218	4.94624866246151	5.57464012895909	6.1267166470952	6.05252425846948	5.55327198970178	5.58466171992054	5.19460026869704
LRRC8D	0.933400235082667	0.999999999999973	28	12.4417637446051	3.50594205883141	3.23340448168028	0.357015490097088	0.11041473224889	3.10381503358529	3.38934909353505	3.31083801555548	4.22181861339817	2.60228890092482	3.70039034297258	3.54745042622935	2.65963978827214	2.04551906312914	3.3046154138985	3.622067851389	3.73957333946934	3.09164237103685
ZNF326	0.787103248608314	0.999999999999973	28	4.4590321005695	5.06653206837431	4.79303554449108	0.23767075008966	0.0495866863250846	5.07564948970358	4.86103810048946	4.88401299971877	4.67843457949013	5.01904086821337	4.18450280211514	4.44511660464211	5.12359887942847	5.05025837874022	5.0720691877713	4.48880323969385	5.05324462476262	4.45012437120888
ZNF644	0.333477577415914	0.999999999999973	28	7.2867099097802	5.28472501032923	4.9713368040897	0.260702029207559	0.0524410313525914	5.05354404464581	4.88872576794934	5.22380350530934	4.78325820516684	5.0643041591119	4.59871821287795	4.6589178707709	5.16376583328592	5.2344432929767	5.30183500821936	5.15176911099076	5.03623682802085	4.6819105027407
TGFBR3	0.727204288147502	0.999999999999973	25.5913978494624	24.1728687377705	5.19339364319522	5.15820917889824	0.0429511414415197	0.00832675449014919	4.75791356738759	4.86103810048946	4.61063093658988	5.15547683805753	4.71284427656783	5.46267564923384	5.05595046918683	5.22199421656266	5.02191625182428	5.22245305083805	5.6535492929804	5.83136996616438	5.49802095319187
KIAA1107	0.947461088130557	0.999999999999973	23.257328990228	13.0643439734634	3.20679225657359	2.5710538384901	0.399266656920849	0.155292997347471	0.503938509586027	3.53663321389349	1.70392440739061	3.10842578878166	2.47398800618217	1.80608968430698	2.1325397234727	2.54265953202391	3.7172505359901	3.22539057103506	2.47319929205154	3.18222028988274	2.50268780302443
GLMN	0.303045605203828	0.999999999999973	28	23.3521589541963	2.84215416978897	2.10558672648528	0.658982933661118	0.31296879172539	2.16822903130445	2.57855838379128	1.51892157452871	1.2922681185063	2.33315343151179	3.25460246804175	2.44062300570743	2.54265953202391	2.25483582454514	1.31568375961057	1.59348561039619	1.05150871500287	2.37606625543349
RPAP2	0.957415902204401	0.999999999999973	20	4.6158978549444	3.27692608507741	2.97833236203683	0.309717173325532	0.103990131280621	3.3413037729776	3.22530118477959	3.25267785827628	3.17158559470209	2.17706858114656	3.31846047520899	3.03780829027285	3.61168340914145	2.87796566559859	2.35868558696552	3.57169417787321	3.18222028988274	2.08364715938575
EVI5	0.973209451483291	0.999999999999973	20	16.039476943498	5.87092092153306	5.55440800402084	0.203595039140619	0.0366546784091547	5.82775508622383	5.3132776539653	5.58364999623202	5.04175042874941	5.88982648963192	5.01955688059509	5.30482654361063	5.36667476005146	6.04457110489591	5.94535718893554	5.60428171195324	5.66430935449015	5.33737933420618
RPL5	0.994632062820416	0.999999999999973	22.1052631578947	15.8557266010102	10.3501646528911	10.0536107644151	0.124094012045662	0.0123432282145729	10.0404458570807	9.84448743964799	9.99428625665368	9.57658385665205	10.3082243486322	9.69360101998396	9.87765196472223	10.1961868738857	9.9988900539107	10.475501782337	10.345783190236	10.3557106735693	9.84994772400035
FAM69A	0.945161786023165	0.999999999999973	21.3134328358209	13.2707329537321	4.9023232389267	4.37466317861762	0.35673667459071	0.0815460893845176	4.34983606530376	2.82775266591276	4.15098728851272	4.51757493182479	3.99006042947026	4.5194233783443	3.98800299609309	5.10308809925705	4.59157543142568	4.954164690493	4.94964506580911	4.20289888930575	4.09562342239296
MTF2	0.669445759223475	0.999999999999973	20	12.5705458095918	4.18862961932907	3.86986333755614	0.143648295545483	0.0371197334415944	3.97963235776356	3.22530118477959	3.90887251324934	3.10842578878166	4.36040729752383	4.28381929786165	3.63086216018276	3.82709290987288	4.38455768337721	4.31557003705217	3.93263690715466	3.46240286601375	3.67926012623537
TMED5	0.71767076602037	0.999999999999973	23.8795986622074	23.6421987407108	4.76426314380495	4.65424978477127	0.0948879833904259	0.0203873852453944	4.75791356738759	3.46486985969203	4.78489997149771	3.99616796884545	4.36040729752383	5.03864145595314	4.77347494708029	4.52677119675003	4.24440041101457	4.90416567197056	5.68942635483974	5.07005425211328	4.993625879652
CCDC18	0.938427225394071	0.999999999999973	28	10.9938480355391	3.08352776034836	2.97610284476582	0.428051326833282	0.143829480754038	3.48036238062145	3.13570657832532	4.33040186153294	2.65733801439324	3.89304260596855	2.12459504164195	2.1325397234727	2.12109070859405	3.7172505359901	2.95770184001202	2.47319929205154	3.35676621780815	2.72679246314233
LOC100131564	0.854463430366273	0.999999999999973	28	27.7239562193133	2.65709158782311	2.278314152245	0.319579212479636	0.140270037898299	2.71056998761629	2.09897615421526	2.58556440823015	1.85079675230411	2.47398800618217	2.49993999120889	2.0132582834013	2.76784206602409	2.99922618252991	1.82583977887372	1.11954767930432	2.37454803272972	2.08364715938575
DR1	0.374317024334896	0.999999999999973	22.2429906542056	1.1396567956547	5.38150084433593	5.17362930439307	0.222150850582504	0.0429390738130134	5.55627029864446	5.06895065479697	5.16194806388011	4.93658391079565	5.10819044673651	5.44847521034064	5.33000471726847	5.34936350623171	4.77258101609514	4.87850098249344	5.57900228449216	5.08667027494775	5.33737933420618
FNBP1L	0.892319767458392	0.999999999999973	20.5763688760807	15.8017834579417	5.66633868686233	5.29911932632876	0.294977382872009	0.0556653596016245	5.37205762856156	4.7140199394114	5.0973213118037	4.82314415169225	5.5827575818558	5.49066395864333	4.4904868481012	5.58946151982852	5.5837537075217	5.77499131683054	5.34410816547742	5.66430935449015	4.94983885753996
BCAR3	0.44793687394093	0.999999999999973	20	19.9234363614064	4.78990348845329	4.54804652572102	0.653368926688082	0.143659244247617	5.63281119584285	5.09295306192894	4.33040186153294	4.74223810865857	3.67692565173662	5.37529752170133	4.63890840182923	4.58709387076766	2.43759579361217	4.27680090940519	5.80295537720036	4.29156893760266	4.54146262107155
DNTTIP2	0.869692111864766	0.999999999999973	21.186943620178	11.6184805739848	6.49277184008371	5.98907211252531	0.270241671314692	0.0451224607480547	5.9761516560493	5.65707505079874	6.00953118990068	5.58471705444687	6.33979093459335	5.28228412017704	5.73061291964486	6.11502430462115	6.76222275110549	6.39786798019823	5.98719288811641	6.01619695129766	5.58646616873767
GCLM	0.201379241633539	0.999999999999973	23.1067961165049	8.9741472569704	7.07100781543569	6.58694018103974	0.455215444778389	0.0691087868216429	6.03374478637051	6.41572378608675	7.09762389186275	6.44250072926877	6.82718329583371	6.24089588810917	6.28821051484556	6.85877739961565	7.36871368077573	6.90959827569971	6.27382662939986	6.46058443907286	6.04758241129837
ARHGAP29	0.717510724528151	0.999999999999973	27.148288973384	4.91075615266841	7.28149428477492	6.92140513133808	0.271587365350103	0.0392387615226329	6.97752878641719	7.05176761220032	7.09348782777358	6.49899914886845	7.15467830737085	6.67212352608301	6.54092887410497	7.20996594792937	7.54835591606889	7.09373287023589	6.57809175149837	6.96172209079744	6.64323422221334
ABCD3	0.6568575004546	0.999999999999973	21.4414414414414	19.9786191359885	4.47981827759633	4.16186005245388	0.492275163857515	0.118282488515505	4.6734645799909	4.19866365537152	3.94604889029632	4.25135545181612	3.67692565173662	4.7683690806821	4.4904868481012	4.25657055759526	2.43759579361217	4.11038218891168	5.00763685527946	3.93575240705842	4.6819105027407
F3	0.920697488752561	0.999999999999973	20	15.8230965789234	3.96408587967921	3.39074799353207	0.07463122028131	0.022010252729979	4.19688742746748	3.90529429365001	3.90887251324934	3.29017010561553	3.61742962630027	4.92015282970601	3.09767534312739	2.27570988097665	2.74556995067703	2.62876398165454	3.40907345198353	2.6674657912599	3.3151733570321
CNN3	0.399711526865677	0.999999999999973	24.2033898305085	23.3055988269863	7.72291380778884	7.17866184131889	0.587726569255142	0.0818713267523355	7.5472156330712	6.08570265528632	6.9590084839056	6.88552153051577	6.18446253962443	8.18356251763472	8.00758988613877	7.16119517467997	5.78267594883747	6.81129059004055	8.49195303625024	7.62224694176223	8.12418178945238
ALG14	0.288128185784654	0.999999999999973	23.1067961165049	19.9705727907731	3.37689515370669	2.82235729131894	0.9871156911426	0.349748663707032	4.1559751735662	1.89566258796368	2.92045946199189	1.85079675230411	3.42263129176254	3.43827528279095	2.97534899609066	3.05089835253695	0.632165286490975	2.85616684989489	3.15909426709265	3.78100140345478	3.17006445877555
RWDD3	0.278717313040059	0.999999999999973	20	19.9841911562887	3.19375383858117	2.96994369020594	0.56309137894845	0.189596651547762	3.01509053409279	3.79256009171983	2.9933055273085	1.85079675230411	3.49052886191288	3.04408691955786	3.15515677864737	2.54265953202391	1.80059374265331	2.35868558696552	4.18804862774789	3.41055118846108	3.24444255408058
PTBP2	0.757621631296392	0.999999999999973	20	16.2016792323087	2.53448563804032	2.4518554366833	0.367493204410191	0.149883716189773	3.10381503358529	2.82775266591276	1.30665624534736	2.8238694950241	2.72010582826179	2.26085191750056	2.24270772456361	2.12109070859405	2.87796566559859	2.50003554934332	2.47319929205154	2.6674657912599	1.49064489164834
DPYD	0.563033810746706	0.999999999999973	23.257328990228	0.584023931452499	3.80809511074367	3.80922591387584	0.392880557934348	0.10313921169737	4.93763148660826	4.10734546948231	3.90887251324934	3.45155942502552	3.78902716381623	3.79321233166218	3.74758018559996	3.66862528491207	3.91514923692621	3.05255837644721	3.40907345198353	4.37510332334818	3.87925336885513
SNX7	0.573196981257618	0.999999999999973	25.2296819787986	19.7348722765567	6.11059489720519	5.61848986912783	0.670089530356568	0.119265059823021	6.02240862465759	5.60794761091282	5.66394217428976	6.14492713414129	5.25206149130642	6.40430993767	6.22250319359338	5.46639447162148	4.1427762194032	4.52856153044267	5.85653645157413	5.53709335440913	6.32113612414864
AGL	0.647015419788895	0.999999999999973	20.9384164222874	2.13945535789	4.94981924619277	4.7361776422303	0.278016761704831	0.0587006617374071	5.16083229313485	5.16265344265013	4.43870438352829	4.3905971604007	4.71284427656783	5.18285815636664	4.75500270613591	4.7803312253516	4.70287960208204	4.15382089463123	5.26705801396628	4.45406452004248	4.88156094063987
SLC35A3	0.994909032719668	0.999999999999973	23.5643564356436	7.5843203656402	5.20540836802966	4.84189306921724	0.249109460056709	0.0514487735469509	4.81158594164513	4.40447933548955	5.19320726513162	4.12939664462441	4.46537168247182	4.72189840368988	5.12949692194686	4.64499520708032	5.79947031404572	4.87850098249344	4.73754735704779	4.64566390798001	5.2854788978041
HIAT1	0.450276635517368	0.999999999999973	22.2429906542056	20.5196267343331	5.05630014879488	4.97957596267858	0.417444476937422	0.0838313302309527	5.22157309332981	4.96873652973494	4.18248230042956	4.82314415169225	4.4312251023173	5.47673767458671	4.97845237701152	4.70066211129049	4.62963896507436	5.0720691877713	5.97755192519354	5.19791390203455	5.45167825805707
SASS6	0.899922763221407	0.999999999999973	20	11.2666452344749	4.35893782339562	4.21176911832845	0.210154931282387	0.0498970682813193	4.5525791231986	4.00985418329984	4.43870438352829	4.12939664462441	4.36040729752383	4.21837368044662	4.04992838974481	4.18029953967531	4.62963896507436	4.27680090940519	3.46534186004361	3.93575240705842	4.28373516895722
TRMT13	0.52129476283839	0.999999999999973	28	3.8644273825626	4.73170206322616	4.18839287534561	0.423217148338732	0.101045236427065	4.6734645799909	4.36559834167917	4.35824918900872	3.39974338760976	4.68413414086157	3.54889806943696	3.88982655008197	4.80593903642569	4.93338770612876	4.35332453939055	3.76342409726286	3.97197881665958	3.78271947797838
DBT	0.440915419960333	0.999999999999973	20.112676056338	12.4342319616002	5.13459515507581	4.8479817261059	0.278656551310042	0.0574788782328746	4.70216701372515	4.24224284873435	5.12999653388355	4.54168243389058	5.17161393815834	4.69808941249679	4.53447367210938	4.83110022532706	5.18417401713942	5.321016313107	4.8261618610675	4.50440220259928	4.92743668243193
RTCA	0.362693120735315	0.999999999999973	20	12.3719258842617	5.47547884714014	5.35090812710492	0.160438560320367	0.0299834264594581	5.63281119584285	4.99445019264886	5.22380350530934	5.42540618343968	5.5827575818558	5.24989755103434	5.08582045080226	5.40068629395021	5.62202144674444	5.30183500821936	5.45942057414538	5.03623682802085	5.32028580764153
VCAM1	0.935830441373905	0.999999999999973	28	16.2110230311238	1.34184516302292	0.772088052837354	0.237526160704128	0.237526160704128	1.28902237172828	-0.143520440799451	1.30665624534736	1.68752576260291	-0.143520440799451	-0.143520440799451	0.679174522498239	-0.143520440799449	0.632165286490975	0.519312913108196	1.94963321340981	1.69603174118514	0.893538104403489
EXTL2	0.617201393516262	0.999999999999973	20	7.9999201473801	4.62794570120806	4.51008780914743	0.155194122736105	0.0344104437215919	4.07049642147623	4.61803441569842	4.6562110901418	4.72128223331335	3.99006042947026	4.54634215928898	4.79171365676895	4.85583010432505	4.03344742400609	4.15382089463123	5.02646075065513	4.89243477629522	4.35261021531303
SLC30A7	0.894385362269356	0.999999999999973	20.695652173913	15.1838131940914	4.57396522570406	4.26933994145768	0.149751905705982	0.0350761259959197	4.64417949965274	3.53663321389349	4.11878934509882	4.0972250623296	3.73406495979902	4.4919927632785	4.55597417350451	4.18029953967531	4.33933479182657	4.42599282961858	5.2023107702805	4.1084200946465	3.83179368464536
DPH5	0.773912006216016	0.999999999999973	28	19.1631137587416	5.44898718970449	5.19763196288125	0.244178066600008	0.0469787142190519	4.73030953360851	5.09295306192894	4.99460588242781	5.7695885301425	4.92401744120417	5.46267564923384	5.79531787427261	4.64499520708032	4.7381512066576	5.02605710167442	5.72443282897431	5.19791390203455	5.35427270028489
LOC102606465	0.533401765421829	0.999999999999973	24.7058823529412	22.5875373213934	2.07033615340633	1.63161824595768	0.496220575134694	0.304127865917211	1.28902237172828	1.89566258796368	2.01508488882755	0.746069893225806	1.57152225244818	2.38534310281625	2.24270772456361	1.25199261809308	1.13387353172569	0.971764348146232	1.59348561039619	1.69603174118514	2.72679246314233
S1PR1	0.205962241172304	0.999999999999973	20.8163265306122	2.851799051863	1.77696344752435	1.42980444560765	0.586259281949621	0.410027597655473	1.79458995624606	1.89566258796368	1.0576813926648	1.50339099367443	0.507947740334815	2.12459504164195	1.88321853054155	1.52297617938569	0.632165286490975	0.971764348146232	1.94963321340981	1.85965745498819	1.91171641261924
COL11A1	0.988328860980034	0.999999999999973	20	12.1680349739648	8.58585071582956	7.97029492232443	0.245741046331984	0.0308321145863341	7.0574562099959	7.29361609978825	7.69995342963475	7.34536542335023	7.98335826915097	7.97648363477555	7.89399734156806	8.33431457196702	8.94084878076283	8.33286937885993	8.17515529821518	7.9336933798162	8.31315913049939
RNPC3	0.999999854327357	0.999999999999973	28	16.6060210819124	3.96953823570896	3.26984023961294	0.351033172068513	0.10735483887435	3.54516831899321	3.60499539000978	3.52253191351268	1.68752576260291	2.72010582826179	3.25460246804175	2.24270772456361	2.27570988097665	4.33933479182657	3.97162000994513	3.15909426709265	4.14060541147287	4.0129273865605
PRMT6	0.437144965391881	0.999999999999973	20	19.9356552047322	2.49939155887975	2.33799694907749	0.623271194029722	0.266583407765202	1.99347179079824	2.93787120426766	2.76270765941675	1.50339099367443	2.17706858114656	2.49993999120889	2.61463378520875	2.12109070859405	-0.143520440799451	2.62876398165454	3.67074183910633	3.30089818601552	2.61908724767987
NTNG1	0.57822014091322	0.999999999999973	28	11.6862761577987	2.39667257024575	2.02332698885192	0.662179447176601	0.327272581656382	1.28902237172828	1.89566258796368	1.70392440739061	3.34599676365959	2.00202508989542	1.80608968430698	0.32569187609349	2.65963978827214	1.80059374265331	2.026126600163	3.15909426709265	2.6674657912599	2.23725284375666
SLC25A24	0.976274750273678	0.999999999999973	24.5360824742268	3.5580302064409	5.90866195992843	5.85249201612562	0.124685239173626	0.0213046406266041	6.09995252741146	6.16709605622808	5.78172710937059	5.85864418586296	5.64367065478595	5.68487442053418	5.94134102378313	5.63303342528798	6.26614922524733	5.49998550999765	5.72443282897431	6.09222298086529	5.73574852782041
HENMT1	0.216189680077587	0.999999999999973	26.1538461538462	20.2800733816531	2.13041360973619	1.46256421557133	0.719282491684345	0.491795494533802	2.59288272203175	1.3755565741715	0.375622649800728	0.746069893225806	2.00202508989542	1.97411416748224	2.24270772456361	1.25199261809308	0.632165286490975	1.59319499134493	0.807597860240623	1.29972873850248	2.08364715938575
PRPF38B	0.832271987000365	0.999999999999973	25.4092526690391	8.6781967692701	7.26763277177961	6.86138350204168	0.373192256148146	0.0543902342781305	6.76951062911323	6.67620620712393	7.38163152409764	6.42316530629012	7.31775542208203	6.72019859622872	5.84855931519536	6.98183909180129	7.38549560640703	7.58120603984823	6.4584313260663	7.18261686061952	6.38006381544033
STXBP3	0.981185797433905	0.999999999999973	26.3468634686347	9.308530721606	3.4566274607316	2.93473586200903	0.430694727641944	0.146757578158023	1.99347179079824	3.46486985969203	3.47244880891503	1.99745445107029	2.93029236700332	3.49464670646053	2.24270772456361	2.76784206602409	3.7172505359901	3.22539057103506	4.08406999411631	2.00660123962877	2.82701246361087
CLCC1	0.864141124760531	0.999999999999973	26.3468634686347	16.4223554611596	4.94453782110723	4.7518614035386	0.24148917027579	0.0508199102978802	4.6734645799909	3.53663321389349	4.92182713000352	4.65652389527286	4.97231135570566	5.03864145595314	4.5126478947832	5.16376583328592	4.7381512066576	4.49517569010059	4.9692358170039	5.39756508749338	4.7084308577257
WDR47	0.854687566911367	0.999999999999973	20	11.214496165914	3.7076960749085	3.26425901209586	0.369169722884406	0.113094494498271	3.01509053409279	2.09897615421526	3.66312465312318	3.39974338760976	3.11371478225847	3.60118307441134	3.15515677864737	3.35836865617639	4.19448293791028	3.70581269126772	2.35902749611718	3.56082954066314	2.82701246361087
TAF13	0.355298249032406	0.999999999999973	28	4.2882113282238	4.73836942142454	3.69079622002558	0.844102575018992	0.22870473596972	4.02577962340042	4.00985418329984	3.94604889029632	2.74300528017925	4.08096310463029	2.38534310281625	3.09767534312739	4.39798734800503	5.33001384753693	4.01937247001928	3.85050993972298	3.24277921802522	3.09164237103685
TMEM167B	0.414455710936048	0.999999999999973	24.040404040404	19.9267278449531	6.33710839443997	5.91235940579906	0.476174487677185	0.080538826379556	5.98785568331046	5.93450696431479	5.75054572889917	6.07231145652829	5.88982648963192	6.3287968455651	6.51371785625364	5.86998685639071	4.77258101609514	5.35863039663742	6.45148334603167	5.98993779517078	6.16712773472917
SCARNA2	0.999856694004219	0.999999999999973	28	11.8269195530521	2.12902616454598	1.67049453188503	0.199010246412684	0.119132533877926	2.46473559249488	1.3755565741715	2.76270765941675	1.2922681185063	0.507947740334815	1.80608968430698	0.962868281647744	-0.143520440799449	3.7172505359901	1.31568375961057	1.59348561039619	2.75323053740058	1.49064489164834
SARS	0.272677758120152	0.999999999999973	23.257328990228	8.8507455817365	9.06115982755117	8.59516394002812	0.484069396765391	0.0563188090585515	8.24770780826126	8.78182581124825	9.03545968640893	8.37527761958461	9.07639545070065	8.10652371560708	8.16453876632121	8.51596312123648	9.50650457325669	9.04244340405218	7.990963469157	8.22013815073453	8.30449298205362
PSRC1	0.9868025495593	0.999999999999973	23.8795986622074	6.75440830680987e-05	2.92909697734841	2.28633499092964	0.49311789338126	0.215680508472101	2.81937682764062	3.53663321389349	1.86787732562697	3.10842578878166	2.93029236700332	2.88447457586346	1.74028569477629	2.27570988097665	2.04551906312914	-0.143520440799451	1.78252156407212	2.6674657912599	2.72679246314233
SORT1	0.882408854945274	0.999999999999973	28	23.5941659936949	6.07407482088065	5.69374605751117	0.133468394969892	0.0234412272029275	5.05354404464581	5.25063965494046	5.63007690094855	5.48877827018875	5.68772492368617	6.14728979112615	6.00525760644014	5.9977016992025	5.48339301758508	5.28239523865045	6.40907776193243	5.48790293646405	5.96200158795794
PSMA5	0.332385479562298	0.999999999999973	23.257328990228	20.0489613590059	4.27415134849197	3.93202960909449	0.731837704357746	0.186122124478681	4.73030953360851	2.82775266591276	3.570934558984	3.81021502129298	3.78902716381623	4.46403047216361	4.07992202499595	4.21893901782878	2.25483582454514	4.11038218891168	5.04504219694125	4.50440220259928	4.17383515941378
SYPL2	0.874503517013291	0.999999999999973	28	17.7426414948945	3.77318336444163	3.42183216858899	0.241546634884941	0.0705898544943961	1.56383969652602	2.27714466767226	3.47244880891503	3.17158559470209	3.5553740828179	4.21837368044662	3.63086216018276	3.05089835253695	4.03344742400609	4.06559485774435	3.40907345198353	3.82127296234526	4.17383515941378
CYB561D1	0.991400061519813	0.999999999999973	28	0.325831355355	5.15872369867058	4.94268417194235	0.0612560189054209	0.0123932698862588	4.98511977957496	4.32564040443471	4.2434817949923	5.20159996419703	5.01904086821337	4.40642551594798	5.22654304151757	5.16376583328592	5.25893598883041	4.68480017809901	5.04504219694125	5.27242944588536	5.38747732571362
GNAI3	0.404029130628026	0.999999999999973	23.7209302325581	0.545314341691	6.28887227228189	6.23692757871488	0.224096003916674	0.0359305124339522	6.70715620364956	6.29675923282435	6.09476678791906	6.21406230723549	5.82555443950326	6.2075557787373	6.49714143586151	6.20439024506672	5.98708818006956	6.18405345646458	6.28168263481503	6.18773391738626	6.64323422221334
AMPD2	0.996316810551307	0.999999999999973	22.5236593059937	7.23683650506591e-05	5.49923708084755	4.99620760587955	0.213230425174566	0.0426784557398367	5.64764387052817	5.09295306192894	5.11375142743473	5.31783862956847	5.27149148955173	4.37673689435569	5.29207073604179	4.72771027560032	4.1427762194032	4.74284696742755	5.02646075065513	5.18253755519249	5.32028580764153
GSTM4	0.501775234958855	0.999999999999973	20	8.8393268212255	5.04048875180484	4.73183297419802	0.263888570642361	0.0557687839112891	3.93196007168453	4.7746365518721	4.70039518952406	4.84268108460573	4.36040729752383	4.4919927632785	4.82751359104756	4.9959179371176	5.25893598883041	4.68480017809901	4.71451635683056	5.07005425211328	4.88156094063987
GSTM5	0.424145360223838	0.999999999999973	20	12.141563707053	4.80939554367405	4.43534892330839	0.358190086766366	0.080758040226334	3.72375964856392	4.36559834167917	4.2434817949923	4.63427530784376	4.65484104262991	3.43827528279095	4.46798007090339	4.64499520708032	4.83906955093207	4.79864830069627	4.15421496455653	4.5289273733654	4.6819105027407
GSTM3	0.998904479369678	0.999999999999973	20	8.3339670271117	7.10093805865267	6.78985501361134	0.09181974836387	0.0135230793853187	6.03374478637051	6.73076942454055	6.39281229522112	6.60576236035534	6.87877071594503	6.7260968836404	7.09757792059638	7.12095557737737	7.09710641531867	6.87107527671507	6.85051311357496	6.81487740159081	7.0789129891444
CSF1	0.178485802275929	0.999999999999973	25.7761732851986	20.0201948248996	5.9342800146496	5.29009697362085	0.900126193036803	0.170153060997803	4.83769145053789	4.61803441569842	4.67847228146468	5.18638884239859	4.84840307933379	6.44779061446929	5.89990565542536	5.06117044485626	3.3117147419447	5.04924657073158	6.36538789265429	6.05048182023843	6.47579952901148
AHCYL1	0.805786081999711	0.999999999999973	20.112676056338	2.9913807910806	8.8030001633814	8.75399963392801	0.0773423249851628	0.0088350843293854	8.65801255211109	8.8747497405759	8.63554562452503	8.95556769408824	8.64317808415497	8.75337359736692	8.86241796350027	8.83484700122774	8.48123110475565	8.55569548461819	8.7487258463921	8.78339706536303	9.13778222195587
STRIP1	0.658261884136759	0.999999999999973	20	6.75440830680987e-05	5.94091492028717	5.57738411741271	0.23111992970309	0.0414387685763885	5.80146750491248	6.09761522416437	5.75054572889917	5.72817225792662	5.08641417221496	6.26540488669507	5.22654304151757	5.40068629395021	4.55248036655384	5.24271176899567	5.86701794197942	5.84119585377691	5.76130599650356
KCNC4	0.708987950746984	0.999999999999973	25.7761732851986	3.7925652113775	2.77599529834144	2.48596434207097	0.276397688410784	0.111183287601192	3.10381503358529	3.309655606582	2.38358533817122	3.54992186846548	2.72010582826179	2.12459504164195	2.24270772456361	2.96257619306092	2.99922618252991	2.20196732119728	1.37589135277693	1.85965745498819	1.49064489164834
RBM15	0.717511901616625	0.999999999999973	26.542750929368	19.9896762341888	2.89014235060214	2.79096781794462	0.406535404743774	0.145661086498361	3.18739774225987	1.89566258796368	2.27089597796305	3.29017010561553	2.47398800618217	2.79751756651169	2.97534899609066	3.13412392169646	1.80059374265331	2.95770184001202	2.47319929205154	3.51245542539733	3.4470115675359
LAMTOR5	0.977999072347376	0.999999999999973	25.9636363636364	22.0362960922805	6.39116077647736	6.06347145585216	0.130960635346762	0.0215982933704364	6.04499256675223	5.70458452105331	5.63007690094855	5.9058429095598	5.75828501851378	6.3053500633766	6.10343708929059	6.12523164512171	6.40430671293236	5.73264520210214	6.60964211563751	6.05048182023843	6.45245457431332
LRIF1	0.999571504141485	0.999999999999973	21.9692307692308	18.3004773246797	4.45407389214366	4.2170499326352	0.123681040781263	0.0293288063354697	4.23667140530945	4.32564040443471	3.94604889029632	3.84937254606918	4.53133188052144	4.11427783572798	3.74758018559996	4.14059663957387	4.19448293791028	4.74284696742755	3.97201123774193	4.8345854123542	4.17383515941378
DRAM2	0.999313922149925	0.999999999999973	20	7.9999324559169	4.3837966779235	4.17501138811735	0.0333160875292365	0.00797987943794803	3.77869363034913	4.24224284873435	3.47244880891503	4.3905971604007	3.78902716381623	4.00208292216859	4.6589178707709	4.90405336196877	3.21488238673722	4.27680090940519	5.16881382490919	4.00731781038591	4.35261021531303
CEPT1	0.998855021552197	0.999999999999973	21.186943620178	20.341040007893	4.12625640461556	3.91717157946461	0.135067963787449	0.034480992483334	3.83161237292726	3.79256009171983	3.94604889029632	3.23209591157527	4.4987287122338	4.21837368044662	3.8204558031181	3.92382592398864	4.24440041101457	4.01937247001928	3.67074183910633	4.45406452004248	3.38259791464204
PIFO	0.812308495926873	0.999999999999973	26.1538461538462	16.1668220592058	1.87015845705366	1.36604524587319	0.437282798852314	0.32010857632523	-0.143520440799451	-0.143520440799451	1.86787732562697	2.56626089759553	0.955122655570747	1.80608968430698	2.1325397234727	1.25199261809308	1.13387353172569	1.82583977887372	1.78252156407212	1.51144554103779	1.22276503163789
WDR77	0.429344924049406	0.999999999999973	24.7058823529412	19.837577147186	4.8180715809924	4.55242222372712	0.33788979311409	0.0742219804114425	5.11886949414044	4.80401578013781	4.27304085192581	4.36380322091741	4.87405074024099	4.9405891256616	4.61861750355753	4.29324541046049	4.51229629987194	3.97162000994513	4.11956875032298	4.77431914692027	4.62736087114301
ATP5F1	0.884747842661091	0.999999999999973	22.1052631578947	2.1635019182756	6.23003216521773	6.1426522029927	0.166389035920531	0.0270874909439715	6.49389833484287	6.37714872713704	5.81224879087492	6.25108582757057	6.0103701039132	5.93961555671687	6.2817728261925	6.54575232990466	5.74848908044701	6.01767898523944	6.28949609297059	6.19541493419341	6.16712773472917
RAP1A	0.17973926351611	0.999999999999973	20	3.4400298909012	5.4359982327184	5.14015876675956	0.567378643709591	0.110381540620636	5.63281119584285	5.3132776539653	5.0468775317607	5.12388796612109	4.4987287122338	5.53165395305433	5.67274374658622	5.31410508666812	3.97551051857858	5.0024887940658	5.75860996746095	5.6419980126713	5.21323974130671
FAM212B	0.97431664167635	0.999999999999973	27.7821011673152	0.422559613910501	3.5770476968684	3.39856764819802	0.311930347026791	0.0917828860026315	3.72375964856392	3.90529429365001	3.19207420796756	3.88749528438584	2.17706858114656	3.43827528279095	4.16633371865649	3.13412392169646	3.4024545803659	3.45109834116215	3.89215774029628	2.13995209140957	3.50867176918458
DDX20	0.998950889052994	0.999999999999973	28	10.9149013459084	4.19389992617346	3.80761895089267	0.0660000819953955	0.0173336888083095	4.23667140530945	4.5503019788345	2.9933055273085	3.23209591157527	3.49052886191288	3.37961133864121	2.97534899609066	4.0577545340911	4.1427762194032	3.92223270111921	4.46139703766027	3.78100140345478	4.21140641999314
LOC643355	0.990850303802928	0.999999999999973	22.8115015974441	14.2865857499191	2.9068883871806	2.444998681645	0.206810388678389	0.0845850716529823	2.16822903130445	1.3755565741715	2.27089597796305	1.68752576260291	2.60228890092482	2.49993999120889	2.24270772456361	2.86849227552206	2.25483582454514	3.22539057103506	3.35052106560685	2.13995209140957	2.82701246361087
CTTNBP2NL	0.535056843742478	0.999999999999973	28	8.4797767661638	6.9742724823333	6.62952895714966	0.32625489256239	0.0492123791405328	6.55811235090675	6.86227490362556	6.9815645222025	6.25108582757057	6.846745382563	6.38206810036762	5.91662287873824	6.71750043856315	6.9241254967545	6.92221402946059	7.14563368750107	6.38198916089049	6.60139404718464
ST7L	0.703592935202339	0.999999999999973	26.1538461538462	10.2438927337004	3.92321687354761	3.31263017809117	0.455562371737609	0.137522858648869	2.71056998761629	3.309655606582	3.52253191351268	2.74300528017925	3.84197209523439	2.70498122395398	3.45891856688906	2.65963978827214	3.97551051857858	3.92223270111921	4.11956875032298	3.51245542539733	2.61908724767987
CAPZA1	0.339946672527968	0.999999999999973	22.1052631578947	20.2585306103969	6.97070053612391	6.67762243452658	0.35126769383379	0.0526037069747406	6.79638154914031	6.72309988835462	6.3724740645931	6.87132378697052	6.38509062573128	7.1512585520328	7.04532793182187	6.71750043856315	5.81607142412392	6.55193388890444	6.94258466979205	7.04909843136971	6.67046840066145
MOV10	0.999618059861734	0.999999999999973	28	0.380570677844702	4.02028274568759	3.73837770800151	0.167552884503703	0.0448196778364791	3.18739774225987	4.28454416072372	3.74977585150485	3.29017010561553	3.49052886191288	3.83747578858866	4.32502630402103	3.35836865617639	4.33933479182657	4.15382089463123	3.28949141055619	4.1084200946465	3.09164237103685
RHOC	0.537987964565365	0.999999999999973	26.1538461538462	1.7013451202572	7.67181098175969	7.62759109445166	0.0803778588273376	0.0105377776328105	7.81698076657921	7.84256235401261	7.67802375636478	7.7771298102066	7.49350841341949	7.67488312716527	7.66829540700305	7.53108858132726	7.79439611014596	7.54495700239843	7.40137271757401	7.38761063036022	7.54401421571076
SLC16A1	0.999891481102437	0.999999999999973	28	16.491445518025	7.15729123225934	7.08796607895818	0.0295613837611833	0.00417064407925726	7.4277003549586	7.10585075301646	7.09762389186275	7.08325221454553	7.14417646393059	6.9135114476871	6.62978584934635	7.09002177464498	7.19555289293937	6.95327904640952	7.25741644891391	7.03204139473026	7.20998028490827
LRIG2	0.998862232255221	0.999999999999973	28	8.95758189562423	2.0254163112896	2.12780596262398	0.0886691801345083	0.0416716475524689	1.79458995624606	2.27714466767226	1.70392440739061	2.56626089759553	1.57152225244818	1.97411416748224	2.44062300570743	1.75101987203913	2.04551906312914	1.82583977887372	3.15909426709265	2.26201325924914	2.37606625543349
MAGI3	0.479944563375161	0.999999999999973	20.2266288951841	11.5778363738075	3.97170415523854	3.68413765620484	0.360721181405456	0.0979119715567437	3.41250787767276	2.57855838379128	3.74977585150485	4.33650222863465	3.49052886191288	4.00208292216859	3.45891856688906	3.92382592398864	4.08914720393897	3.97162000994513	3.46534186004361	3.51245542539733	3.4470115675359
PHTF1	0.999979968739474	0.999999999999973	24.040404040404	23.959545420334	3.38820514802656	3.21286996570283	0.0534410791680587	0.0166334398025873	4.02577962340042	2.09897615421526	3.25267785827628	2.8238694950241	3.99006042947026	2.38534310281625	3.09767534312739	3.77618017360416	2.99922618252991	3.05255837644721	3.46534186004361	3.6076341376604	3.24444255408058
RSBN1	0.139958794638169	0.999999999999973	26.9433962264151	17.228320783846	5.06412880627873	4.82949781795544	0.330387142186944	0.0684102477401704	4.52070599183202	4.4792322796961	4.514908819765	5.10783031300778	4.87405074024099	5.13045168272359	4.99428861702179	4.49563687225787	4.66672400540282	4.65487680516253	4.8685082051304	5.57291585812743	4.90468115213477
AP4B1	0.680721038745834	0.999999999999973	24.5360824742268	16.4614919206996	3.41069582867232	3.10149273736454	0.312062311720107	0.100616812014617	3.93196007168453	2.93787120426766	2.27089597796305	3.17158559470209	4.08096310463029	2.96648695876409	2.76989719029703	3.21280914157886	2.74556995067703	2.026126600163	3.22576557127239	3.65296787121704	3.24444255408058
DCLRE1B	0.955073994546837	0.999999999999973	22.5236593059937	4.1700281516868	2.72630560798292	2.22206469694407	0.563001434096441	0.25336860572544	2.46473559249488	2.93787120426766	1.30665624534736	3.23209591157527	-0.143520440799451	3.25460246804175	2.44062300570743	2.96257619306092	2.04551906312914	1.82583977887372	2.09938166840097	2.37454803272972	2.72679246314233
HIPK1	0.163015643587806	0.999999999999973	21.9692307692308	2.0378683002714	5.62805880321728	5.26255253219203	0.390054134536698	0.0741188106248181	5.54046247169558	5.16265344265013	5.11375142743473	4.91828594793292	4.92401744120417	5.39023301679274	5.81328422256228	5.6041321916285	4.83906955093207	4.79864830069627	5.75860996746095	5.60787038800678	5.6006938957732
OLFML3	0.12677060938152	0.999999999999973	21.7021276595745	6.0625284864451	9.3847815167342	9.21491024095772	0.237103139313478	0.0257303796904739	9.26732981241595	9.33090149340584	9.27890218740164	9.22673916946855	9.05272711035125	9.0939252729995	9.36466393867365	9.38421275803834	9.3385606442303	9.00735080047878	8.74304673536715	9.39681792475608	9.4984807072935
TRIM33	0.921808059080997	0.999999999999973	26.542750929368	19.9375316705145	4.80262239842376	4.71606322641296	0.022417050191196	0.00475333962141267	4.1559751735662	4.80401578013781	4.78489997149771	4.51757493182479	4.82229119932085	4.98061323580343	4.55597417350451	4.7803312253516	4.55248036655384	4.87850098249344	5.08150217430819	4.68983611683488	4.7084308577257
BCAS2	0.998720786699782	0.999999999999973	23.257328990228	0.868293788828101	3.98277232470254	3.96267042170388	0.0536519850108644	0.0135393508168148	4.1559751735662	2.82775266591276	3.87071275289662	4.25135545181612	2.47398800618217	5.09442562886256	3.45891856688906	4.0577545340911	3.48782339117486	4.39011617223684	5.26705801396628	3.86045083637154	4.24802401743574
NRAS	0.83333958706088	0.999999999999973	24.2033898305085	19.777378778325	5.57860939794142	5.09367235469134	0.906263363599142	0.177919446028848	5.50831750559025	4.32564040443471	5.64145388112899	5.18638884239859	4.4312251023173	6.38952021108504	5.07096276322226	5.51378329264924	2.04551906312914	4.59310116940226	6.71202829862457	5.21312809341881	5.96200158795794
CSDE1	0.771735478380038	0.999999999999973	28	12.4952068579801	10.7726373975044	10.7080653441482	0.0516726629735124	0.00482558345628239	10.4161829722529	10.7975112703063	10.7510130874683	10.6375036176323	10.8603306413452	10.7507403106234	10.6373612609837	10.7864171604575	10.4869359866025	10.6591098648418	10.7217550700698	10.8279393461383	10.9158309233524
SIKE1	0.300097367314036	0.999999999999973	20	0.351747061678498	4.56467972447432	4.01491210484521	0.465772335662978	0.116010593382825	4.07049642147623	4.61803441569842	3.74977585150485	3.50157877405589	4.03622760871714	5.05747686503053	4.27404397176567	4.0577545340911	2.99922618252991	3.87109462208752	4.43346011471644	3.73957333946934	4.09562342239296
TSPAN2	0.936655882820063	0.999999999999973	27.7821011673152	6.75440830680987e-05	3.96319613260234	2.09453522071449	0.243289869386716	0.11615458502709	4.1559751735662	2.93787120426766	2.76270765941675	2.36480041134331	2.47398800618217	1.61588445681194	1.88321853054155	2.41535031010873	2.25483582454514	0.519312913108196	1.37589135277693	1.85965745498819	0.466253222237222
NGF	0.955234799012603	0.999999999999973	20	18.8028341955334	2.06879581218873	1.56755539219502	0.309708030031781	0.197573898551746	2.46473559249488	2.27714466767226	1.70392440739061	2.56626089759553	1.29599509104414	2.49993999120889	1.74028569477629	1.25199261809308	-0.143520440799451	1.59319499134493	1.11954767930432	1.51144554103779	0.466253222237222
VANGL1	0.444931221760456	0.999999999999973	27.3563218390805	19.3598883642768	4.38660047179464	4.25530289418946	0.37047697593354	0.0870624219111216	4.07049642147623	4.28454416072372	4.01764551390535	4.41690253883132	4.16647602480613	4.64925921556549	3.95601413881338	4.43127700089972	3.3117147419447	3.92223270111921	4.31596634623306	4.89243477629522	4.76005237345789
SLC22A15	0.493856213983413	0.999999999999973	24.7058823529412	16.243245355133	3.50438610387507	3.08352989276889	0.584332861842096	0.189501280079172	3.3413037729776	1.3755565741715	3.4205643498537	2.9004407646552	3.3513797605662	3.96265817965504	2.53025034723355	2.86849227552206	2.74556995067703	2.62876398165454	4.15421496455653	3.41055118846108	3.24444255408058
ATP1A1	0.927043014228685	0.999999999999973	28	10.9682545593801	7.88763484920705	7.49742910517148	0.0488993500182466	0.00652214903699689	7.61293307922511	8.01891959747512	7.68078326454875	7.80975741314259	7.87002790696056	7.9515270322321	7.34612160191407	7.20996594792937	6.26614922524733	6.93472041947578	7.5256583492531	7.50042229616325	7.7873418780695
CD58	0.269856690312384	0.999999999999973	24.8780487804878	24.3062365155124	2.29849876214461	1.92230348325455	0.716934660977857	0.372956022409142	2.81937682764062	1.6589216748708	0.756589015237943	0.746069893225806	1.57152225244818	2.79751756651169	2.0132582834013	1.75101987203913	2.59978527554551	1.31568375961057	1.59348561039619	3.05289760986788	2.72679246314233
PTGFRN	0.618621963060284	0.999999999999973	20.5763688760807	15.7274276703548	4.79172993778606	4.44676769893091	0.224774476987461	0.0505478343385243	4.93763148660826	4.68272900274862	4.18248230042956	4.88097872152969	4.84840307933379	4.62421002418929	4.27404397176567	3.82709290987288	3.78627735447449	4.11038218891168	5.04504219694125	4.0418118276486	4.24802401743574
TTF2	0.827590670927325	0.999999999999973	20	11.6935173518214	3.05917454381432	2.87077700802297	0.410042181720484	0.142833170453343	2.46473559249488	3.309655606582	2.9933055273085	2.65733801439324	3.61742962630027	2.60610019960438	2.1325397234727	3.28742388401358	3.11108011489632	3.05255837644721	1.59348561039619	2.75323053740058	3.24444255408058
MAN1A2	0.355381809754236	0.999999999999973	21.9692307692308	10.9004737672739	7.63578954892895	7.25546789794394	0.301087807323333	0.0414980551989839	7.03506804856447	7.19171412497074	7.20886661666539	7.13962321118388	7.64644113236115	6.80065774976992	6.80162360432232	7.31178902846447	7.85188087054487	7.63584315328442	7.17545633765639	7.17486721863891	6.9291108819584
GDAP2	0.984748954068565	0.999999999999973	27.5675675675676	4.3417384869213	3.5432234721504	3.43879202135688	0.0877491157962177	0.0255174245058279	3.54516831899321	3.6702642456159	3.52253191351268	3.29017010561553	3.61742962630027	3.54889806943696	3.21043546019617	3.49057867042854	3.48782339117486	3.81807706739176	2.9383246196644	3.41055118846108	3.17006445877555
WDR3	0.999998825528207	0.999999999999973	24.7058823529412	7.8465911125386	4.46973235420102	4.31354301796458	0.0853785605398882	0.0197931399279694	5.03109461525734	3.46486985969203	4.27304085192581	3.99616796884545	4.4987287122338	3.74754772131286	4.19402451065841	4.90405336196877	4.19448293791028	4.42599282961858	4.22110698135653	4.87340823430125	4.28373516895722
TBX15	0.99535657784715	0.999999999999973	27.148288973384	23.0179846330066	6.08771811726953	6.11455550054043	0.0226495766310464	0.00370420656563581	5.92836228665127	6.04936314301905	6.03563475126893	5.89652588802124	6.13228058240986	6.18203512988295	5.77712496077787	6.42700332343323	5.71347239837756	6.1415289729181	6.53929734295003	6.12476760960951	6.52884546542616
WARS2	0.661118150470895	0.999999999999973	28	16.7879972230042	4.10071367616167	3.67525857406045	0.33442030245597	0.0909923195108692	3.3413037729776	2.43570882351885	3.12881270811898	4.46811668205414	3.73406495979902	4.11427783572798	3.78447809602102	4.25657055759526	3.3117147419447	3.70581269126772	3.57169417787321	3.97197881665958	3.9697310801555
ZNF697	0.993915881680004	0.999999999999973	20.2266288951841	6.7951416427404	3.37923094668628	3.12875619584068	0.126699303917658	0.0404951028418547	3.48036238062145	3.04017735928746	2.8437386630303	3.17158559470209	2.33315343151179	2.96648695876409	2.97534899609066	3.49057867042854	3.3117147419447	2.62876398165454	3.85050993972298	3.46240286601375	3.24444255408058
PHGDH	0.404157577334979	0.999999999999973	21.7021276595745	10.2538231902404	7.17126553382842	6.89738869694803	0.233043257908482	0.0337871719498134	6.47738808930271	6.89677301441219	6.81069302206746	7.02885901483688	6.87877071594503	6.75523193678996	6.91827664160096	6.82786214846288	7.43470096151584	7.18030494868438	6.59079481357327	6.83468634779508	6.7619323997642
NOTCH2	0.309277204018385	0.999999999999973	24.3686006825939	19.953511044159	5.88627407134743	5.55694835198836	0.535455104399966	0.0963577615776062	5.55627029864446	5.18515815567114	5.44768957835803	5.43830525399093	5.34669584196065	6.22432214086587	5.74939806001427	5.52923985548222	4.33933479182657	5.20190579772646	6.55882494214053	5.87027825437008	6.0160815132314
SEC22B	0.19349389516288	0.999999999999973	20.3418803418803	19.9440039727449	3.97479142638908	3.58635555734248	0.593191399332291	0.165402283696559	4.3856674506378	3.309655606582	3.4205643498537	3.29017010561553	3.84197209523439	4.21837368044662	3.58975903220539	3.72340479274195	2.59978527554551	3.58406960190428	4.64313162250426	3.41055118846108	2.920720387895
GPR89A	0.452621800705588	0.999999999999973	25.9636363636364	4.4919911808251	4.58445539650877	4.45820915787113	0.321965095692072	0.0722184815227054	5.22157309332981	4.650744315218	4.74326621762326	3.99616796884545	4.08096310463029	4.00208292216859	4.34985739963373	4.39798734800503	5.02191625182428	4.15382089463123	4.28503442974893	4.45406452004248	4.59929257275788
RNF115	0.997003544180639	0.999999999999973	28	6.75440830680987e-05	6.85322232848674	6.33466421810833	0.00907880538219649	0.00143319441561618	6.87411588194824	6.61949800031693	6.66221786501969	6.51735074398342	6.31191226689584	5.9796663137218	6.43467778465111	6.00877049573746	6.13996408265648	6.30458676514508	5.98719288811641	6.36846336211372	6.1478788200855
POLR3C	0.0970114926495802	0.999999999999973	27.5675675675676	4.576570098145	5.21788022028521	4.75537221719936	0.498121041428983	0.104749117141107	5.14000345658241	4.94255623358541	5.29757026452784	4.41690253883132	4.4987287122338	4.11427783572798	4.46798007090339	4.97349434597121	5.44120871403359	5.11665904610596	4.43346011471644	4.57676132274055	4.5116544703869
PIAS3	0.482531059253234	0.999999999999973	28	23.7560563645045	3.50325537049172	2.65838188880308	0.662906914197962	0.249364817368822	2.46473559249488	2.43570882351885	2.27089597796305	1.2922681185063	2.72010582826179	4.00208292216859	2.91006277235969	3.28742388401358	2.59978527554551	1.59319499134493	3.08919196306214	2.13995209140957	3.09164237103685
ANKRD35	0.999999728502517	0.999999999999973	20	16.4015144757321	4.48240615178228	3.70264346888188	0.138139719271166	0.0373084042339299	3.88265851609805	2.57855838379128	3.570934558984	3.04237380740022	3.19736285327088	3.31846047520899	3.15515677864737	4.01447852713084	5.05025837874022	3.97162000994513	4.11956875032298	4.62306005669412	3.4470115675359
ITGA10	0.999709848315058	0.999999999999973	24.8780487804878	5.40056736219324	3.08741127494905	2.26308155958485	0.00709888455861275	0.00313682223627636	2.92054991527466	3.22530118477959	3.06264949628725	2.46904433832883	3.5553740828179	1.61588445681194	1.88321853054155	2.12109070859405	2.04551906312914	1.31568375961057	1.78252156407212	1.51144554103779	1.91171641261924
PEX11B	0.781979468948107	0.999999999999973	27.7821011673152	22.1247546623058	5.00000320990272	4.80874499622941	0.353461505837523	0.0735038988581587	4.91328800018863	4.80401578013781	4.72198994178574	5.02474646792126	4.68413414086157	4.98061323580343	5.04078031721744	5.08228150692773	3.91514923692621	4.59310116940226	4.43346011471644	4.34779244114577	5.68323386734826
RBM8A	0.951793491925205	0.999999999999973	27.3563218390805	6.75440830680987e-05	7.00874652351416	6.66940534121157	0.0224251814824821	0.00336239594614417	7.0065852545551	6.84824131676755	6.99935883203445	6.70516629418003	6.68227640026032	6.5037985631163	6.93478354626011	6.34203419083148	6.61819755143216	6.72031138433901	6.59079481357327	6.21821562519903	6.52138584660841
LIX1L	0.472246012385428	0.999999999999973	22.5236593059937	19.8760050414249	6.03714532709241	5.40791763859812	0.928173088967099	0.171632253113919	5.96435190141008	5.09295306192894	5.71867550066421	5.46376247708698	4.59440776099894	6.66599991752565	6.26881062258546	4.92757369523799	2.74556995067703	4.929381770383	6.48589339090876	5.82147669734994	6.21415552906017
POLR3GL	0.914532398806315	0.999999999999973	20	12.4874145044331	6.99962201256597	6.66863905957919	0.158638375328261	0.0237887181943644	6.8486669957328	6.48991103452487	6.67887677453429	6.29429524209983	6.95885476501077	6.32102351459971	6.45198328786217	6.72423133615756	7.14388520248962	7.09373287023589	6.43043635343911	6.689947704441	6.33821963824904
ANKRD34A	0.621856767262618	0.999999999999973	28	0.2673497843431	3.10372938238706	2.51477600500987	0.703484584824099	0.279740455381567	2.59288272203175	3.6702642456159	1.51892157452871	1.2922681185063	2.00202508989542	2.49993999120889	2.91006277235969	2.76784206602409	3.4024545803659	2.74694129410437	1.59348561039619	3.05289760986788	2.23725284375666
TXNIP	0.697025173059496	0.999999999999973	26.9433962264151	21.0565416283244	9.10583506699237	8.25826363493062	0.248019389122063	0.0300328737475752	7.60155127520896	7.799451550078	7.40184196449577	7.85615458859323	7.99216861148731	8.57858421667002	8.29493081573194	8.66857905873497	8.31306300657335	8.13030732086548	8.7229919264652	8.86271823654531	9.04197908668763
PRKAB2	0.668267169128028	0.999999999999973	22.9581993569132	20.3515904714877	6.13984589747999	5.67588896230447	0.366542599924164	0.0645788884099917	5.86630960302124	5.62451000083029	5.26851458912751	5.70700955653276	5.65850538600871	6.41164833072214	5.94134102378313	5.9639764622574	4.77258101609514	5.54961603598207	6.1419388325197	5.31535868350254	5.84735170993904
CHD1L	0.955661064906798	0.999999999999973	22.5236593059937	3.85780954821264	6.08428317655709	5.73074510413147	0.228057704120651	0.0397954716143695	5.85357223625703	6.58606357027733	5.71867550066421	6.12112571901622	5.87719910586959	5.6969375696506	5.89990565542536	5.48236432694827	5.39775369547608	5.4485866167667	4.88922420770619	5.73978894401062	6.06820726599479
PDIA3P1	0.979311091562714	0.999999999999973	22.3824451410658	9.78141655364141	2.88060675078304	2.43406010841854	0.272400602530292	0.111912027804144	2.32408629626719	2.70852921317334	3.12881270811898	2.46904433832883	2.82902348216886	2.70498122395398	1.19983833074514	2.41535031010873	2.99922618252991	1.82583977887372	2.23503786354139	2.13995209140957	2.37606625543349
BCL9	0.994299870086602	0.999999999999973	23.257328990228	11.5529116461254	2.82230041801993	2.51925783385076	0.247852218002294	0.0983830295859173	2.71056998761629	1.6589216748708	2.67685317414113	3.17158559470209	1.80277229958778	2.49993999120889	2.44062300570743	3.13412392169646	2.25483582454514	3.05255837644721	2.85653013031007	2.26201325924914	1.91171641261924
ACP6	0.766775537713737	0.999999999999973	23.1067961165049	19.7092248016795	2.22196257812572	1.6333854094938	0.497980946215833	0.304876573110912	1.79458995624606	-0.143520440799451	1.30665624534736	2.13056969061266	1.29599509104414	2.79751756651169	2.0132582834013	1.75101987203913	0.632165286490975	2.95770184001202	1.59348561039619	2.47893635650286	0.893538104403489
GPR89B	0.989516530744246	0.999999999999973	20	7.9999324559169	4.08832005329844	2.77936040951123	0.352482280311299	0.126821364766178	1.79458995624606	3.38934909353505	2.58556440823015	2.25243344518186	3.61742962630027	1.61588445681194	2.61463378520875	2.41535031010873	3.11108011489632	2.85616684989489	2.09938166840097	3.86045083637154	4.09562342239296
NBPF11	0.314197814649315	0.999999999999973	24.2033898305085	19.8746972248815	4.00689495965507	3.20937003249772	1.04794138937504	0.326525573169719	3.54516831899321	1.6589216748708	3.12881270811898	3.04237380740022	3.67692565173662	3.96265817965504	3.8204558031181	3.61168340914145	0.632165286490975	2.95770184001202	4.88922420770619	3.93575240705842	3.3151733570321
PDE4DIP	0.861902030942858	0.999999999999973	28	14.7811515149147	5.19509406197042	4.83181948288127	0.273879925473112	0.056682565738113	4.42063043687512	4.80401578013781	4.80527479310595	5.39925680971813	5.01904086821337	5.28228412017704	4.32502630402103	4.85583010432505	4.47096081996591	4.65487680516253	4.92978461997827	4.47945289435554	5.49802095319187
NBPF9	0.732160497275321	0.999999999999973	28	3.625586599986	0.814195910810083	0.489958185098886	0.396622756193527	0.396622756193527	0.949237469703318	1.3755565741715	0.375622649800728	-0.143520440799451	0.507947740334815	0.419263551913673	0.679174522498239	-0.143520440799449	1.80059374265331	0.519312913108196	-0.143520440799449	0.372324730481574	-0.143520440799451
NBPF19	0.951720632574519	0.999999999999973	20	6.75440830680987e-05	2.70627030461543	2.58345772401739	0.349412262340554	0.135249847168856	2.16822903130445	3.53663321389349	2.14865290569764	2.46904433832883	0.955122655570747	3.37961133864121	2.24270772456361	2.12109070859405	1.80059374265331	2.35868558696552	4.22110698135653	2.47893635650286	3.87925336885513
HIST2H2BE	0.530592647531273	0.999999999999973	28	15.8737995063632	4.16972156384902	3.81757391688539	0.485747190016625	0.127239760275009	3.54516831899321	3.73270764325446	3.94604889029632	4.30867462166853	3.73406495979902	4.5194233783443	3.78447809602102	3.61168340914145	2.74556995067703	2.95770184001202	4.11956875032298	3.6076341376604	5.13719184916325
BOLA1	0.664626347800753	0.999999999999973	28	18.5962290833739	4.27388357342567	3.72207609891461	0.460912316895262	0.123832050889467	3.41250787767276	3.90529429365001	3.25267785827628	4.16086643346125	4.1243530483296	4.37673689435569	4.07992202499595	3.05089835253695	3.3117147419447	3.64622494044592	3.08919196306214	3.46240286601375	4.35261021531303
SV2A	0.640491152367793	0.999999999999973	28	6.7222394057179	5.21491137088707	4.78598395888063	0.336040741347665	0.0702135118368137	4.70216701372515	5.06895065479697	4.6562110901418	4.99012523335084	4.59440776099894	4.62421002418929	4.7173331596877	5.25954717539786	5.13208972564093	5.20190579772646	4.80451326987613	5.03623682802085	3.67926012623537
SF3B4	0.787737627342182	0.999999999999973	20	19.6939480194576	4.41735481121755	4.00966764913624	0.330514441465218	0.0824293857712663	3.93196007168453	4.68272900274862	3.52253191351268	4.93658391079565	3.3513797605662	4.69808941249679	4.32502630402103	4.09977012271846	1.50541007376254	3.51911540235507	4.61852961325648	4.60009640817536	4.45012437120888
OTUD7B	0.998235005345055	0.999999999999973	20	7.9999442972322	4.73257212372653	4.62201435921435	0.1593116416298	0.0344680109684644	4.19688742746748	4.99445019264886	4.76423327436874	4.63427530784376	4.92401744120417	3.96265817965504	4.6589178707709	5.14382214092963	4.08914720393897	4.49517569010059	5.0633873602231	4.50440220259928	4.73447248894582
VPS45	0.510276499253367	0.999999999999973	22.2429906542056	19.8747603362524	3.92254733295571	3.70651105005595	0.618822060414962	0.166955406865877	4.02577962340042	4.00985418329984	2.92045946199189	4.22181861339817	2.72010582826179	4.21837368044662	4.44511660464211	2.76784206602409	2.59978527554551	3.37971520835745	4.56803005537053	4.31995455895891	4.38585268832236
PLEKHO1	0.999976076636384	0.999999999999973	24.040404040404	12.2215118220622	7.26326018799423	6.88630046012989	0.021200856755219	0.00307870051241115	6.83577220591398	7.34948093935643	7.06841929448202	7.45415146419233	7.10680605125651	7.10221227931947	7.26358716605093	6.77697703569351	6.77076426044093	6.56807928728236	6.25798510545437	6.60021515697466	6.34668612961678
ANP32E	0.826295761263684	0.999999999999973	28	8.60583244405643	5.17996444980903	4.99334189546732	0.173357954019864	0.0347178217812862	5.03109461525734	4.96873652973494	5.44768957835803	5.20159996419703	4.76860535826628	5.01955688059509	4.79171365676895	4.32901101559339	5.18417401713942	4.74284696742755	5.34410816547742	5.21312809341881	5.03612298243417
APH1A	0.931150156401984	0.999999999999973	28	19.5860430616901	8.48334750861459	8.13581782042717	0.317258350734443	0.0389952623985606	8.0746658077955	8.25794698331537	8.1636013768235	8.47723204768319	8.19402444946087	8.59156553612687	8.41008810504616	8.1983148098695	7.4293158456094	7.96943153932966	7.39051561477242	8.33063574964427	8.1043472458655
C1orf54	0.0817059291119151	0.999999999999973	20	3.6318670527398	3.84712170349892	3.57867455679913	0.601894478089724	0.168189218811804	4.11386877507027	4.36559834167917	3.47244880891503	3.39974338760976	2.82902348216886	4.14981756263725	3.95601413881338	3.61168340914145	2.74556995067703	3.37971520835745	4.04767567803925	3.97197881665958	3.4470115675359
MRPS21	0.115603550426167	0.999999999999973	20.2266288951841	3.8107713364549	7.60596455521753	7.53680217593909	0.13510009927774	0.0179253874685793	7.80710524165228	7.61698545541631	7.41515999451859	7.40243012663187	7.35466066496786	7.58362172565012	7.72159091722232	7.53108858132726	7.3403025707335	7.58913917334405	7.69111349221476	7.64486343699176	7.50672366579444
PRPF3	0.971074614195321	0.999999999999973	20	17.0331760006377	4.61641655396276	4.40670754305784	0.15951982031533	0.0361993208663532	4.6734645799909	3.60499539000978	4.33040186153294	4.46811668205414	4.4312251023173	4.7683690806821	4.53447367210938	4.21893901782878	4.47096081996591	4.59310116940226	4.22110698135653	4.14060541147287	4.6819105027407
RPRD2	0.857538756616433	0.999999999999973	24.5360824742268	19.6060614998769	5.48062200964753	5.34912331315708	0.150627901085624	0.0281593622482265	5.4417956561617	5.53972853970699	5.28311557274395	5.38600221043033	5.34669584196065	5.64806770320117	5.41482103580816	5.14382214092963	5.37552528506469	5.0024887940658	4.90964695027739	5.70792284047781	5.38747732571362
TARS2	0.99994947915397	0.999999999999973	20.5763688760807	14.0869861676452	3.45660951418017	2.98064482005718	0.0586917735621576	0.0196909652459134	3.10381503358529	2.09897615421526	2.67685317414113	2.46904433832883	2.33315343151179	3.37961133864121	3.26367399953756	3.28742388401358	3.48782339117486	3.51911540235507	3.28949141055619	3.1190075199758	2.61908724767987
ECM1	0.99949589049028	0.999999999999973	28	6.75440830680987e-05	5.51120065256521	5.29721984605341	0.147413198925274	0.0278284087142619	5.54046247169558	5.46812287082074	5.43466982424361	5.51336768158132	5.41817343115679	5.36020578808329	5.30482654361063	5.10308809925705	4.38455768337721	5.56578724966589	4.8261618610675	5.44987720471353	5.58646616873767
ADAMTSL4	0.796896914965861	0.999999999999973	20	11.9167198088572	3.74830977295762	3.0967810694792	0.41859180023356	0.135169968700421	2.71056998761629	2.82775266591276	2.8437386630303	2.97315201284271	3.11371478225847	2.60610019960438	3.09767534312739	3.13412392169646	4.08914720393897	4.06559485774435	1.94963321340981	3.30089818601552	3.00871112880826
MCL1	0.420823380660315	0.999999999999973	25.9636363636364	19.7605300528549	9.43216678090224	9.01408524063787	0.586926373070678	0.0651121392134899	9.07772825614172	8.76137773153692	8.87243203786084	9.32290378079873	8.859229918485	9.62106896648595	9.33543370027591	9.09973583815273	7.41848493332621	8.59562236312016	9.45409328355175	9.20183033886562	9.56891973887397
ENSA	0.492599242705595	0.999999999999973	27.3563218390805	15.7285102374503	6.47361011358053	6.36520250058536	0.23955134880413	0.0376345212555453	6.08912675747844	6.28638811922842	6.41286779114	6.3903523446937	6.43763703176172	6.5904145462287	6.23588625044888	6.30659396851918	6.05859096381824	5.96986949911426	7.02913114222072	6.60598995271568	6.38828895885204
GOLPH3L	0.964214304777545	0.999999999999973	20	11.6412808049562	4.92479909755086	4.90985182112645	0.306325797920514	0.0623900290844694	4.64417949965274	4.5152047123443	5.31188156691033	5.3317314261324	4.71284427656783	4.72189840368988	4.99428861702179	4.46381580050102	4.90262839557142	5.67417803001547	3.67074183910633	5.34328453381023	5.17571682042579
CTSS	0.999998993310645	0.999999999999973	20	12.5016657794432	3.66025817046348	3.17268153175411	0.150587687339027	0.047463852212034	2.46473559249488	3.13570657832532	3.19207420796756	1.85079675230411	3.73406495979902	3.11772510885391	2.34505656878781	3.72340479274195	3.56842163592415	3.92223270111921	2.9383246196644	3.41055118846108	3.62460826527967
CTSK	0.754902441769827	0.999999999999973	22.9581993569132	0.823976946938	8.17525637222015	8.1681540322667	0.34040388914672	0.0416745188450194	8.28613292523264	8.12457968137167	7.79470966912727	8.21586714673353	7.60492208364203	7.9936998900274	8.4145085735128	8.38404228616954	7.11062727065636	8.32100923193197	8.54350455762736	8.92756532613558	8.9477310547394
ARNT	0.800545494561842	0.999999999999973	28	19.6743592163417	6.22465762913725	6.05263174339892	0.324593846206906	0.0536285470466483	6.02240862465759	5.76559058094833	6.0182849606751	6.4296392832406	5.73047371317473	6.33652851769802	6.26881062258546	6.15542737748732	5.02191625182428	5.78883491054898	6.37276203774689	5.87984355220441	6.71037932558832
SETDB1	0.0796352165935665	0.999999999999973	28	19.6695783388272	5.21539669898234	4.87582946618252	0.490372342255647	0.100572086381762	4.64417949965274	4.40447933548955	4.76423327436874	5.00753970150967	5.0643041591119	5.07606953024624	5.35475100350869	4.72771027560032	4.03344742400609	4.35332453939055	4.98856410016739	5.28688159244016	5.40379738200571
CERS2	0.824238762282554	0.999999999999973	24.2033898305085	24.026284892798	5.62547507234238	5.16826614902447	0.253003373860474	0.0489532401322307	4.91328800018863	3.95852128361318	4.92182713000352	4.49305773657701	3.99006042947026	6.36704739555765	5.63283311404514	5.01799832926012	4.80620827627799	5.13844759510733	6.76902707011253	5.5610735805804	5.84735170993904
FAM63A	0.748506562554637	0.999999999999973	20.458452722063	7.6593249639936	3.27955872061663	2.79771636497012	0.520095391873192	0.1858999712713	0.949237469703318	3.6702642456159	2.8437386630303	3.34599676365959	2.17706858114656	2.96648695876409	3.09767534312739	2.96257619306092	3.56842163592415	2.85616684989489	2.09938166840097	3.18222028988274	2.920720387895
PRUNE	0.951910529057701	0.999999999999973	20	19.8243301421827	5.04614817621121	4.5460503860425	0.281420543544081	0.0619044048451622	4.5525791231986	4.83280864688516	4.38556916219788	5.09159191954102	4.53133188052144	4.59871821287795	5.4030054570394	4.88014321147917	1.80059374265331	4.56119222120785	4.98856410016739	4.55304258657966	5.03612298243417
C1orf56	0.70723249891804	0.999999999999973	23.7209302325581	17.4915680994563	2.18304157099129	1.87102698002907	0.491309442253029	0.262588112035346	1.56383969652602	1.02258493568516	1.0576813926648	1.99745445107029	2.33315343151179	1.61588445681194	2.8416815422784	0.48278503208965	2.43759579361217	2.35868558696552	2.23503786354139	2.57627848153516	1.716488415018
CDC42SE1	0.712635818109976	0.999999999999973	23.7209302325581	8.2500289685069	3.61870978332159	3.51112060978559	0.284011692226983	0.0808891871829848	3.88265851609805	3.95852128361318	3.94604889029632	3.45155942502552	3.73406495979902	3.11772510885391	2.8416815422784	3.49057867042854	3.7172505359901	3.76303659580618	2.57899462234934	3.1190075199758	3.87925336885513
MLLT11	0.821655038230598	0.999999999999973	20	7.9999213559456	3.46662198938415	3.35875292616088	0.24127178513812	0.0718337402131863	3.26640211306825	3.73270764325446	3.90887251324934	3.29017010561553	2.82902348216886	2.60610019960438	3.8204558031181	3.28742388401358	3.3117147419447	2.95770184001202	4.08406999411631	3.24277921802522	3.4470115675359
GABPB2	0.975589247044397	0.999999999999973	20	12.3302575031948	3.7768731331835	3.10014333853093	0.356117228469132	0.114871213870351	3.10381503358529	1.6589216748708	3.12881270811898	2.36480041134331	2.93029236700332	2.12459504164195	2.69435316910607	3.82709290987288	3.7172505359901	3.64622494044592	3.28949141055619	3.18222028988274	4.13525923024455
SEMA6C	0.716215267975381	0.999999999999973	20	7.9999324559169	4.11310233222295	3.33971812775242	0.327142340778258	0.0979550753279948	2.81937682764062	2.93787120426766	4.05215403466975	3.04237380740022	2.82902348216886	3.11772510885391	2.91006277235969	3.21280914157886	3.85215178779823	3.76303659580618	2.9383246196644	3.82127296234526	4.28373516895722
LYSMD1	0.936682262538624	0.999999999999973	21.4414414414414	0.627517101003903	3.31379404095539	2.9276808771592	0.436942170428441	0.149245149578057	3.01509053409279	4.28454416072372	1.70392440739061	2.56626089759553	3.3513797605662	3.04408691955786	3.41252830507069	2.96257619306092	3.3117147419447	1.82583977887372	3.35052106560685	3.05289760986788	2.82701246361087
SCNM1	0.999960655744129	0.999999999999973	20.2266288951841	11.5824352892836	2.16645835614388	1.83709127483546	0.263457699694771	0.143410239493064	1.28902237172828	1.3755565741715	2.38358533817122	1.04486463191352	2.33315343151179	1.97411416748224	1.40332077140163	1.94788892335354	3.48782339117486	0.519312913108196	2.57899462234934	1.29972873850248	1.91171641261924
VPS72	0.413017172797803	0.999999999999973	28	19.7341738475109	5.92445991422605	5.55975699626132	0.443184690251634	0.0797129605753732	5.54046247169558	5.29269902274563	5.25376432222082	6.09692503460426	5.43550288674251	5.9796663137218	5.95758759915202	5.7028506631776	4.59157543142568	5.33994593614974	5.18565951323249	5.60787038800678	6.03715834936149
PIP5K1A	0.704942422816527	0.999999999999973	20.2266288951841	2.5566309652248	6.43419814696187	6.0553211733096	0.41237797867221	0.0681017516444664	6.3741503804591	6.06157830133942	6.31679390775111	6.41012954076045	5.97525263963256	6.22432214086587	6.65491163481667	6.52277162134713	4.51229629987194	5.49998550999765	5.91831268701261	6.45419591760285	6.43667872977677
PSMD4	0.885659890983002	0.999999999999973	23.7209302325581	8.0447214791646	7.75923678562427	7.52396130874435	0.181023488133743	0.0240595984888117	7.53928360755603	7.56215682830685	7.56307790510871	7.53443412431435	7.72605789453822	7.3049721057688	7.54737909828806	7.36874383541323	8.13595810634255	7.70683148025916	6.98650679305446	7.53109778256959	7.20998028490827
PI4KB	0.478547220354725	0.999999999999973	25.0526315789474	20.4617916100654	4.53954787984675	4.16610751697108	0.538357488283447	0.129223138406868	4.19688742746748	3.38934909353505	3.74977585150485	4.30867462166853	3.5553740828179	4.72189840368988	4.96244037393917	3.92382592398864	2.87796566559859	4.19598982533635	5.15176911099076	4.31995455895891	4.9718984838928
RFX5	0.473347812117327	0.999999999999973	23.8795986622074	17.3004370830193	3.75686886220345	3.37967537510585	0.455502080600472	0.134776873529223	3.10381503358529	2.57855838379128	2.9933055273085	3.17158559470209	3.78902716381623	4.21837368044662	2.97534899609066	3.35836865617639	3.3117147419447	3.14156104967848	4.51569850979892	3.1190075199758	3.5678043013962
SELENBP1	0.890917163595562	0.999999999999973	20	0.0259882316963029	3.97839879160481	3.27939256660836	0.335179386508113	0.102207765523713	2.59288272203175	3.8500280636086	2.67685317414113	3.50157877405589	0.955122655570747	2.26085191750056	3.15515677864737	4.0577545340911	4.03344742400609	3.64622494044592	3.57169417787321	4.47945289435554	3.67926012623537
PSMB4	0.398379378589736	0.999999999999973	23.7209302325581	19.5483177109006	6.8499810396735	6.63420973896593	0.412061682299458	0.0621116453221579	7.10121646118824	6.48991103452487	6.20622173216459	6.9364162354237	6.52926643191724	6.95929964222335	6.66977971136424	6.64131071598162	5.5837537075217	6.65378691032419	6.81846885018574	6.89724911332244	6.93473760135619
POGZ	0.954984721715166	0.999999999999973	27.7821011673152	21.3355636353629	5.03615678561511	4.6884941158308	0.363909179773409	0.0776174973846426	4.75791356738759	4.7140199394114	4.5872892147359	4.95465270088298	4.71284427656783	4.85704739975843	5.12949692194686	5.22199421656266	3.21488238673722	4.49517569010059	4.66732112288839	4.37510332334818	4.993625879652
TUFT1	0.806714256586563	0.999999999999973	28	19.2837104567615	4.63462841403275	4.08454583027686	0.538063162134661	0.131731454240578	4.1559751735662	3.73270764325446	3.90887251324934	4.78325820516684	4.24720270654745	4.57276785761786	4.5980371463885	4.14059663957387	2.59978527554551	3.92223270111921	4.08406999411631	3.46240286601375	4.62736087114301
SNX27	0.99999965626072	0.999999999999973	26.7415730337079	21.258359422209	4.70921646508342	4.56741840541786	0.00307861846924235	0.000674039073273975	4.3856674506378	4.650744315218	4.18248230042956	4.67843457949013	4.56321450984442	4.43551548642908	4.37426833372104	4.95071671835891	4.38455768337721	4.65487680516253	4.66732112288839	4.79468891180624	4.65489349307738
MRPL9	0.900023161899016	0.999999999999973	20	6.75440830680987e-05	5.31226207892182	5.11445759964819	0.000714246274982327	0.000139652399314339	5.20160896447017	5.46812287082074	5.02966322764367	5.47632459352211	4.65484104262991	4.85704739975843	5.26621570474946	4.80593903642569	4.70287960208204	5.0720691877713	5.04504219694125	5.48790293646405	5.41993488568749
THEM4	0.933520814708205	0.999999999999973	23.5643564356436	20.7438820374295	2.91949963324558	2.58612169612989	0.240923353391621	0.0931600990595924	2.16822903130445	2.43570882351885	1.86787732562697	1.68752576260291	3.2764256176943	2.70498122395398	2.69435316910607	2.96257619306092	2.25483582454514	2.74694129410437	3.622067851389	2.37454803272972	3.00871112880826
S100A10	0.465212465329387	0.999999999999973	20	3.71761990046	7.0544438590958	6.97586862084489	0.352498696646797	0.0505311547286715	7.62422579157837	7.04563128610518	6.91281004866072	7.037361845557	6.25448476105446	7.2528105616309	7.1480015283347	7.04234072149724	6.13996408265648	7.03105032767879	7.66732292467024	7.11942185050129	6.97897837349377
S100A11	0.814847159396141	0.999999999999973	28	5.554253748919	8.75743868398782	8.44784241793414	0.106793399243005	0.0126414999191143	8.67801833761486	8.84325653055681	8.629845005293	8.77032910433751	8.64690236181507	8.38712526364315	8.1380536525677	8.51983696461654	8.20376268935764	8.53941011236398	8.36828985003654	8.4087000742275	7.74633563772397
S100A9	0.998895319496328	0.999999999999973	24.040404040404	23.9595284155129	5.22804235914336	4.57141109028659	0.256237984845867	0.0560522735289166	4.78499933581768	4.80401578013781	3.98229129721659	3.23209591157527	5.30958363888249	4.37673689435569	3.70971376135482	5.16376583328592	4.87119896059867	4.15382089463123	5.13452061236602	4.85412740931322	5.30298732047032
S100A8	0.389771562277274	0.999999999999973	26.542750929368	20.5408298285446	2.68641587705865	2.18465056082405	0.748214278481473	0.342486936766329	2.32408629626719	0.554275999058886	1.70392440739061	1.04486463191352	2.93029236700332	3.18778647967873	1.74028569477629	2.54265953202391	1.80059374265331	1.31568375961057	3.22576557127239	2.26201325924914	3.62460826527967
S100A6	0.51570774403102	0.999999999999973	21.7021276595745	19.7896716765804	11.6748123604855	11.5165700101205	0.290909400844636	0.0252600731458231	11.8749569587215	11.6672820563041	11.3661498986091	11.7778936022196	11.1837214779237	11.7867962562732	11.7708304763939	11.3840749745557	10.5384911952667	11.2138117577677	11.9016826683498	11.5936687315727	11.8295731576858
S100A4	0.9119115118929	0.999999999999973	21.3134328358209	6.06380357367902	10.4860922121285	10.1159508532249	0.293792164943083	0.0290424666159212	10.2698692823294	10.5327054060531	10.5693598392333	10.7959120264564	9.97430401832408	9.8319870791296	10.638621366298	10.02549303314	9.98885802636209	9.77000924793752	9.14839863198955	10.3845542823025	9.85959342194451
S100A3	0.987612746182481	0.999999999999973	25.4092526690391	6.75440830680987e-05	3.66448069558091	3.15682719078579	0.231900716159002	0.0734600604163188	3.72375964856392	3.53663321389349	3.25267785827628	3.34599676365959	3.67692565173662	3.11772510885391	3.3645966502938	2.86849227552206	3.48782339117486	2.50003554934332	1.78252156407212	3.35676621780815	3.09164237103685
S100A2	0.974152442358902	0.999999999999973	20	1.4163749008765	2.85967036041717	2.64652017329821	0.238542732802584	0.0901344849774188	1.79458995624606	2.93787120426766	2.58556440823015	3.10842578878166	1.57152225244818	3.31846047520899	3.26367399953756	2.41535031010873	1.50541007376254	3.22539057103506	2.47319929205154	3.30089818601552	3.17006445877555
S100A16	0.931817327431618	0.999999999999973	25.5913978494624	6.75440830680987e-05	7.97130427061197	7.42163604223775	0.105347624721666	0.0141946632955477	7.92746143674647	7.88097990246055	7.38501965349498	7.68813448235982	7.13889673502406	7.35150269142986	7.46169332821017	7.17108211849204	7.49264736113481	7.11036580023395	7.22925699133518	7.34335547761956	7.32156109453657
S100A13	0.388031752935	0.999999999999973	23.7209302325581	8.187056648101	9.27779977203291	8.95231617574776	0.318344325191393	0.0355599957532558	8.81900427222962	8.96041894176122	9.28344809151317	8.91576968607204	9.00274019986466	8.64235336590293	8.84614803933175	8.91498880976132	9.66839450370501	9.19838262427844	8.38479594082885	8.98962258095159	8.57514875240519
CHTOP	0.999103120576271	0.999999999999973	28	24.3263652669302	5.54310946722704	5.51643626617173	0.0469376403729618	0.00850868896298069	5.90386055179796	5.75057920529364	5.42153150112943	5.74902900901016	5.01904086821337	5.55834758156937	5.39109230981806	5.86998685639071	5.18417401713942	5.24271176899567	5.95807453940755	5.18253755519249	5.43589387561073
SNAPIN	0.826965620975249	0.999999999999973	28	19.2964682827505	6.45904893990187	6.18638844186692	0.405057680524957	0.0654756299788249	5.9524548405599	6.0120845839726	6.30253149338636	6.89490965904936	5.96335425577045	6.33652851769802	6.73720723993418	6.1947297077653	4.9635048729065	5.93294306393133	5.91831268701261	6.43485884153851	6.5800099488685
ILF2	0.412259237374353	0.999999999999973	20	19.5459628488886	5.64117027485548	5.48757074209758	0.209367036179321	0.0381529543798268	5.78814188325348	5.46812287082074	5.16194806388011	5.15547683805753	4.82229119932085	5.50445709700065	6.00525760644014	5.46639447162148	5.48339301758508	5.43103850621168	5.9482363413231	5.84119585377691	5.32028580764153
INTS3	0.669512938643695	0.999999999999973	28	10.7476281506864	1.62439722894658	1.38972769911445	0.605419367873468	0.435638843680851	1.56383969652602	2.43570882351885	2.67685317414113	1.99745445107029	0.955122655570747	0.419263551913673	0.32569187609349	0.48278503208965	2.87796566559859	0.519312913108196	1.37589135277693	2.13995209140957	0.893538104403489
SLC27A3	0.36313496549071	0.999999999999973	21.9692307692308	5.9518694169174	4.8790963566068	4.59898746499869	0.163612409335633	0.0355757458746802	4.19688742746748	4.650744315218	5.12999653388355	4.89975292417709	4.79569798534698	4.69808941249679	4.7173331596877	4.67309713345774	5.13208972564093	4.71411549191502	3.71782710710384	4.26261358904506	4.31858366963316
GATAD2B	0.240948108467438	0.999999999999973	28	13.6056747954658	5.45182016158221	5.2538677543743	0.26722335466902	0.0508622156403792	5.05354404464581	5.20731720110406	5.28311557274395	5.60773701403149	5.45262665156258	5.2167672183978	5.22654304151757	5.14382214092963	4.90262839557142	5.04924657073158	5.7359154048669	5.48790293646405	5.11753658566435
DENND4B	0.999552360731493	0.999999999999973	28	16.1410262575984	3.78663696002292	3.58378302986153	0.0817305952012683	0.0228056761584772	4.07049642147623	2.82775266591276	3.52253191351268	3.92463652216375	3.49052886191288	4.00208292216859	3.26367399953756	3.82709290987288	3.64475439042224	3.05255837644721	3.93263690715466	2.91083073432094	4.13525923024455
CRTC2	0.387082590685652	0.999999999999973	25.0526315789474	23.678728756356	2.52649480513304	1.40535097791453	0.834678230110935	0.593928664958525	1.28902237172828	-0.143520440799451	0.375622649800728	1.04486463191352	-0.143520440799451	3.18778647967873	2.69435316910607	1.94788892335354	-0.143520440799451	0.519312913108196	3.28949141055619	2.13995209140957	2.61908724767987
SLC39A1	0.167733269690986	0.999999999999973	25.4092526690391	20.8760678140547	7.11858044735824	7.03095476458155	0.151546197239406	0.0215541419783868	7.06852133960504	7.0019302774671	6.77498205126969	7.02885901483688	6.9707901622739	7.13804680221212	7.11940418552621	7.10040691381108	6.77076426044093	7.01935501418014	6.95737445259694	7.24315948890002	7.24210257545661
JTB	0.748238127137066	0.999999999999973	25.9636363636364	23.4619926171436	7.52524806986276	7.41315342731529	0.155667077766011	0.0209987664888229	7.44053331137372	7.35940979517777	7.15431719592622	7.72281339553138	7.11758245313241	7.45457094210837	7.72396728216408	7.4562472171207	7.06273927810732	7.14844608467063	7.52234670088105	7.50351936259666	7.70742049147909
RAB13	0.178765368766167	0.999999999999973	25.5913978494624	6.8409047465176	8.32154486162522	7.84726991730913	0.446228535987344	0.0568641757820862	7.74638893193728	7.93509479457768	8.26270180557891	7.61900622961653	8.02402054396072	7.21556119685832	7.5010214271964	7.97384190079266	8.48642622518712	8.40205289702789	7.58717703842535	7.73194235337926	7.48387772568506
RPS27	0.99563185540037	0.999999999999973	22.9581993569132	20.6868163241884	9.20120991542976	8.86403120891826	0.109188098270227	0.0123181085103097	9.09406444109813	8.44906270463638	8.53543164411697	8.66452639263867	8.46688843315049	8.69893114072284	8.73861193314306	9.10619178715184	8.80814454669517	9.02792508002063	9.40188792208412	9.24317849981289	9.09319375261432
TPM3	0.312017276032245	0.999999999999973	28	4.9280481206185	7.67874064670596	7.51228169789499	0.35023910112253	0.0466222001792971	8.01013198707233	8.03759118549977	7.9942456292923	7.47933301416568	7.52622843769926	6.87155381447472	7.01847574026461	7.3339616074606	7.85990914406303	7.8357869497159	7.03843459968588	7.64766573157915	7.15319276443347
C1orf43	0.506858893842735	0.999999999999973	22.9581993569132	19.8059005077445	7.48179413357337	6.97552463767036	0.811778629717241	0.116375279550063	7.38408018063159	6.76851718961317	6.94070624988641	7.02885901483688	6.9407644616612	7.55739590176851	7.41244998440909	7.03152746898319	4.55248036655384	6.55193388890444	8.3441092925947	7.20941740648615	7.43310101412
UBAP2L	0.977219682767123	0.999999999999973	28	16.2217268105824	6.11677966922359	5.92769690018598	0.107275436510887	0.0180973214921838	5.76111560562047	5.73540999112011	5.7919729173176	5.9058429095598	6.38509062573128	5.9796663137218	5.83982107190518	5.94104686268153	6.22943884424672	5.65918335797785	5.80295537720036	6.16444241001317	5.88271334390747
HAX1	0.968555458803066	0.999999999999973	28	0.0451518593134992	6.38280766634695	6.2740369328221	0.117359760574728	0.0187056215689089	6.55024017366273	6.35746738851055	6.16739738126022	6.66183001635759	5.75828501851378	6.5106491124279	6.44046938126146	6.05221550615149	6.56025194311468	6.3141910200467	6.05293377930944	5.93594060126335	6.1283696030992
ATP8B2	0.104398908218871	0.999999999999973	21.8348623853211	20.0148524890677	5.59091463320447	5.38687201911556	0.398559705788025	0.0739872238237178	6.13195079787032	5.50436991258616	5.17766232537682	5.00753970150967	5.45262665156258	5.78997495332054	5.43816579044184	5.16376583328592	4.87119896059867	5.09453637929114	5.6535492929804	5.42395823776414	5.6006938957732
IL6R	0.994344510313412	0.999999999999973	20	12.0090313269938	5.05215587763986	4.65615232363721	0.291219231695418	0.0625450396493747	4.23667140530945	2.82775266591276	5.08070192440404	4.1916643942909	4.82229119932085	4.74532084257853	4.63890840182923	4.97349434597121	5.30670816361092	4.929381770383	4.51569850979892	5.11933899391504	4.76005237345789
UBE2Q1	0.995412299365295	0.999999999999973	26.3468634686347	21.6530689872822	6.52846258442414	6.23130296344688	0.0225594465939944	0.00362034180111755	6.06722842186605	6.08570265528632	6.19081713975918	5.88714830521076	6.36714107156463	6.0282151284978	6.27530628205297	6.26103318441509	6.03041366535063	6.45975219197676	6.4445017427203	6.34793388265231	6.55830411357486
ADAR	0.119327277873741	0.999999999999973	26.542750929368	20.340977898358	6.57543591333858	6.32324598352483	0.323271742421188	0.0511243344420681	6.21396426750417	5.83839026578325	5.86172575304458	6.51125944648395	6.18446253962443	6.64747157779238	6.65988470498943	6.31553597642462	5.89632698806877	6.16294788902223	6.46534600513077	6.78464447786076	6.60139404718464
PMVK	0.694567317281679	0.999999999999973	20.5763688760807	10.1662919589639	5.65831766137226	5.63804020382132	0.139003427067868	0.024654564714465	5.64764387052817	5.65707505079874	5.88105101046853	5.58471705444687	5.78557032016562	5.2167672183978	5.5495386077269	5.95255721618907	5.44120871403359	5.58177920714382	5.48686399276426	5.54913329131504	5.84735170993904
PBXIP1	0.790683748791877	0.999999999999973	20	12.4635121082056	6.27307788166595	5.94453297959514	0.253383380661608	0.0426246067658059	5.3898107091588	5.33356687449535	5.65274184485325	5.95154628782733	5.90234430879308	5.87737424388952	5.52794125969676	6.28854194403612	6.540407744164	5.96986949911426	6.08021654846662	6.13279033604701	6.26863721998613
PYGO2	0.346501698043332	0.999999999999973	28	17.650147408114	5.84203930731243	5.64916687940084	0.19885868988627	0.0352014189227424	5.07564948970358	5.50436991258616	5.28311557274395	5.75934539290285	5.87719910586959	5.83433633479881	5.74003606446557	5.51378329264924	5.76568377604827	5.413274319638	5.83534221594084	5.77096637615259	6.03715834936149
SHC1	0.961229343569538	0.999999999999973	20	7.77652384587611	4.31747330280945	3.5756504378884	0.33686303761392	0.0942102824270637	4.07049642147623	4.24224284873435	4.33040186153294	4.0643196704898	4.03622760871714	3.79321233166218	3.09767534312739	1.52297617938569	3.78627735447449	4.19598982533635	3.08919196306214	2.6674657912599	3.38259791464204
CKS1B	0.165026725039124	0.999999999999973	27.5675675675676	19.6015297034008	5.44340362255762	4.99487416450658	0.783963933543396	0.156953690468164	5.03109461525734	4.28454416072372	4.80527479310595	5.34549171351659	5.17161393815834	5.16559999110626	5.66286911841867	4.90405336196877	3.4024545803659	4.15382089463123	5.18565951323249	5.51270778607	5.97298096592495
FLAD1	0.322952028283973	0.999999999999973	21.8348623853211	7.8150736063786	4.49975937017146	4.06693489159529	0.507110253552272	0.124691018437562	3.83161237292726	4.40447933548955	4.01764551390535	4.1916643942909	3.5553740828179	3.04408691955786	4.39827308893573	4.14059663957387	4.9635048729065	4.01937247001928	3.57169417787321	4.20289888930575	4.48121742377955
ADAM15	0.788797199176902	0.999999999999973	22.1052631578947	9.7270253227895	6.22866596915698	5.96139625032924	0.278445666548238	0.046708129246208	5.63281119584285	5.89409558326775	6.27357657253462	5.89652588802124	6.10004073338177	6.09355055948519	5.83982107190518	5.61865517885848	6.90096833177369	6.09771288193449	5.3738117859354	5.87984355220441	5.61478267939333
EFNA4	0.633160997341367	0.999999999999973	21.9692307692308	19.9813545027505	2.38663636038229	1.6072684093685	0.602546592171871	0.374888592757581	2.16822903130445	1.6589216748708	0.375622649800728	2.13056969061266	2.00202508989542	2.60610019960438	2.1325397234727	1.52297617938569	1.50541007376254	0.519312913108196	2.09938166840097	1.69603174118514	0.893538104403489
SLC50A1	0.589600545342336	0.999999999999973	28	8.6200722515616	4.58243083047599	4.28676721952339	0.352789384064371	0.0822973037718607	4.42063043687512	4.40447933548955	4.78489997149771	4.28029968379783	4.36040729752383	4.07784045429592	3.45891856688906	4.29324541046049	4.87119896059867	4.42599282961858	4.11956875032298	4.8345854123542	3.73191702029406
DPM3	0.937292875502964	0.999999999999973	26.7415730337079	19.9385261147889	6.55099050344488	6.41660991977806	0.204179434868908	0.0318204530774983	6.40939019924075	6.68412843694664	5.70789369475002	6.91811613223426	6.22489039003847	6.44063422965024	6.74190501913039	6.33325541927705	6.09985116377925	6.25558236381567	6.28949609297059	6.44777898069831	6.81780941660391
KRTCAP2	0.987626844354205	0.999999999999973	24.7058823529412	6.75440830680987e-05	7.50747198103493	7.28621875143919	0.0199432327285228	0.00273711693388063	7.51926062260585	7.36927078583322	7.57795704390867	7.4855603191942	7.14943694141866	7.18590957710259	7.43293061429152	7.22902179380668	7.06967851179607	7.20632691107784	7.22925699133518	7.01911495620326	7.26014207550184
MUC1	0.918249502605627	0.999999999999973	20	8.037131436281	5.37024181804741	4.5694611080035	0.168156204578576	0.0368000078355076	3.48036238062145	3.90529429365001	4.18248230042956	4.56539371034233	4.79569798534698	4.67388089565962	5.25311232837072	5.20284470016084	5.52437881624746	4.90416567197056	3.89215774029628	4.62306005669412	4.48121742377955
THBS3	0.893828010686279	0.999999999999973	25.2296819787986	12.8310243350709	4.53523330151196	4.38602400452254	0.248718270937777	0.0567070017586127	4.23667140530945	4.10734546948231	4.33040186153294	5.04175042874941	4.39625068693124	4.14981756263725	4.27404397176567	4.67309713345774	3.78627735447449	4.56119222120785	5.04504219694125	4.07550033441355	4.24802401743574
GBA	0.99999811889112	0.999999999999973	28	20.5700839165279	3.0021125917615	2.56177572641404	0.0847253133351175	0.0330728847422236	1.99347179079824	2.70852921317334	3.12881270811898	1.50339099367443	3.11371478225847	2.88447457586346	3.50386349146066	1.94788892335354	2.87796566559859	2.95770184001202	2.09938166840097	1.69603174118514	2.82701246361087
FAM189B	0.998985436297221	0.999999999999973	20	3.4966274943465	5.4112528710059	5.34116757631693	0.126882400172851	0.0237555550092559	5.16083229313485	5.33356687449535	5.26851458912751	5.68553179498197	5.12964290824465	5.14813287383152	5.75869969480436	5.41739602813139	4.83906955093207	5.35863039663742	5.80295537720036	5.39756508749338	5.33737933420618
SCAMP3	0.822975794967632	0.999999999999973	21.7021276595745	6.75440830680987e-05	5.63262461289613	5.44337750383655	0.136397218184004	0.0250574607562805	5.50831750559025	5.86651176942715	5.23886168786098	5.48877827018875	5.53532329543253	4.96073997288694	5.71157994995934	5.29614738823738	5.0780544276749	5.321016313107	5.02646075065513	5.87027825437008	6.04758241129837
CLK2	0.998535284917937	0.999999999999973	23.7209302325581	6.75440830680987e-05	3.49630103011851	3.23279646058324	0.0300216041364802	0.00928657417889647	3.60718788672383	3.309655606582	2.9933055273085	3.39974338760976	3.02491662506829	3.49464670646053	2.34505656878781	2.76784206602409	3.21488238673722	2.85616684989489	3.97201123774193	3.24277921802522	3.83179368464536
FDPS	0.96664423591837	0.999999999999973	22.1052631578947	21.5924287616455	3.79149326207332	2.93634063909519	0.282231644744273	0.0961167927816577	3.10381503358529	2.70852921317334	2.9933055273085	1.99745445107029	2.47398800618217	2.79751756651169	2.44062300570743	2.12109070859405	2.87796566559859	3.51911540235507	4.11956875032298	3.93575240705842	3.4470115675359
RUSC1	0.99998940877957	0.999999999999973	26.3468634686347	3.820661646324	5.31227395089789	5.23559460927567	0.0282783468607464	0.00540117197207112	5.22157309332981	5.48636022496728	5.23886168786098	5.37262470594413	5.08641417221496	5.40501547518536	5.4030054570394	4.95071671835891	5.30670816361092	5.20190579772646	5.4314449781995	4.68983611683488	5.26775538139809
ASH1L	0.999989001268531	0.999999999999973	20	15.8355912395439	6.21207330359284	5.94079069140969	0.0550434162223669	0.00926533505076336	5.70549505669645	5.76559058094833	5.8421381103179	5.26088965634075	5.9270587450201	5.95977991223673	5.9816194848607	6.2329896855208	6.35970826168625	5.90778967983583	6.15909939243914	6.45419591760285	5.74858385552078
MSTO1	0.983821012257526	0.999999999999973	20	15.5472614277058	3.21064224992856	3.06898283403598	0.224482974733943	0.0731457251061675	4.1559751735662	3.309655606582	2.58556440823015	3.34599676365959	3.02491662506829	2.79751756651169	2.97534899609066	2.54265953202391	3.64475439042224	3.14156104967848	2.67755903510928	3.46240286601375	1.91171641261924
YY1AP1	0.272208804156846	0.999999999999973	26.3468634686347	20.3152155750638	6.0021365265757	5.6327967994536	0.426097016799174	0.0756457283956181	5.82775508622383	5.29269902274563	5.01224103866375	5.98709434776359	5.50281122629142	5.92942669666901	6.22921024033612	5.72985820822284	4.83906955093207	5.49998550999765	5.52707445233248	5.91748288890779	5.88271334390747
DAP3	0.655212169956793	0.999999999999973	20	19.6883611694045	5.79166837726392	5.55956798423934	0.322655156246345	0.058036012359419	5.73357335851355	5.78044736896596	5.38138301782904	5.82956552434113	5.32825907243597	5.96975737748268	5.65292643659519	5.54453257556318	4.1427762194032	5.46592384470972	6.28168263481503	5.6193361978009	5.656241861837
GON4L	0.619216288146817	0.999999999999973	23.8795986622074	8.0805867648823	5.51700270737081	4.95621936141387	0.453059831242292	0.0914123847643916	4.52070599183202	5.13979210650881	5.38138301782904	4.44273685447928	5.93925898899598	4.31546144469091	4.80972466629565	5.38378075241387	5.52437881624746	5.4485866167667	4.66732112288839	4.2330651740809	4.38585268832236
SYT11	0.722631531821721	0.999999999999973	28	20.1921963127367	5.4833440819168	5.32037571604847	0.140091274618408	0.0263310867681459	4.5525791231986	4.7140199394114	5.12999653388355	5.2753390330807	5.3648999706119	5.49066395864333	5.47248956880604	5.41739602813139	4.9635048729065	5.78883491054898	5.54023268451389	5.31535868350254	6.04758241129837
RIT1	0.999994831974854	0.999999999999973	20	9.28122750431895	4.91057968770487	4.8519520720437	0.0449719641962769	0.00926883933075088	4.78499933581768	4.99445019264886	4.78489997149771	4.9724979878064	4.995865302314	4.62421002418929	5.02544895217336	4.67309713345774	4.80620827627799	4.77101740648687	4.8261618610675	4.73269595059681	5.07740399544759
KIAA0907	0.259932115717641	0.999999999999973	20.695652173913	1.874631881448	3.42455652540963	2.80099699595586	0.71268660994554	0.254440333557849	3.18739774225987	3.309655606582	2.9933055273085	2.36480041134331	2.33315343151179	3.88042152326286	3.50386349146066	3.05089835253695	1.13387353172569	2.74694129410437	2.67755903510928	3.1190075199758	3.24444255408058
ARHGEF2	0.65289686194525	0.999999999999973	25.7761732851986	19.2544550709013	6.4110496613404	6.12585360389088	0.522678706768781	0.0853234080613349	5.98785568331046	5.80970969257415	6.1435911596553	6.55928456003488	5.8123491462952	6.71427609534137	6.15365984482058	6.04147628937608	4.29264833737173	6.18405345646458	7.05227825362507	6.44133337445208	6.46805977458134
SSR2	0.500134934681042	0.999999999999973	23.1067961165049	20.5630918097618	7.4929824786198	7.45290522776283	0.186150336893295	0.0249768823303784	7.86853805819874	7.49619007690583	7.06841929448202	7.56416028228058	7.24098597499233	7.62840012202204	7.47303974937246	7.37303323891118	7.39657607700652	7.30596067787283	7.41572291395905	7.68633683129181	7.52175574784685
UBQLN4	0.997005253764786	0.999999999999973	28	15.9127735270211	3.19050569877756	2.2344945358881	0.628704476901476	0.281363174894315	2.71056998761629	2.93787120426766	2.14865290569764	3.04237380740022	3.3513797605662	2.88447457586346	2.91006277235969	0.918058058024856	1.50541007376254	1.59319499134493	0.807597860240623	2.47893635650286	1.91171641261924
LAMTOR2	0.999803369898798	0.999999999999973	22.6666666666667	2.6665995014151	6.61007368684349	6.52890868120521	0.0588010767216351	0.00900626423079035	6.6567236883706	6.75353639321893	6.56996791443608	6.6890673527171	6.12161381760119	6.67822125242413	6.17465996287194	6.37662464684747	6.84544407313722	6.45975219197676	6.22577046515112	6.86389894338943	6.54364997837016
MEX3A	0.870137874681773	0.999999999999973	20	16.6846668784973	2.70298444981737	1.88162601869887	0.0361713321084398	0.0192234438453673	1.99347179079824	-0.143520440799451	2.8437386630303	2.25243344518186	1.29599509104414	-0.143520440799451	1.58161890764554	2.12109070859405	2.99922618252991	2.20196732119728	3.15909426709265	1.51144554103779	2.82701246361087
LMNA	0.832669708658677	0.999999999999973	28	18.3765594194789	10.1967555607089	9.94820101100142	0.326534265338233	0.0328234486795279	9.9302721669637	10.2074290760224	9.86316367370497	10.4519988149016	9.89274621424572	10.2987166721528	10.1070708916347	9.68864439234444	9.26338058581156	9.52633624704307	9.80012658004586	10.0798801721849	10.1175779302397
SLC25A44	0.704457847602298	0.999999999999973	26.1538461538462	19.6417284504949	5.56448423447831	5.40842366328088	0.0872855252265083	0.0161388106148398	4.96157101708679	5.39277671830653	5.36774800631794	5.28964512532771	5.56711880252738	5.64806770320117	5.4030054570394	5.31410508666812	5.02191625182428	5.58177920714382	5.92835635892603	5.25783105927361	5.57209673045113
PMF1	0.771395734679671	0.999999999999973	28	21.9274968288284	4.08011494374884	3.77046638012723	0.346934701829422	0.0920137369896705	3.72375964856392	3.95852128361318	2.92045946199189	4.1916643942909	3.89304260596855	4.04045889521655	3.92329987829249	4.32901101559339	3.78627735447449	3.64622494044592	2.67755903510928	3.56082954066314	4.05486784589128
SMG5	0.545462435831171	0.999999999999973	24.3686006825939	19.7528573988268	5.0642247223808	4.93338698705508	0.283397803114544	0.0574448758749643	5.07564948970358	4.96873652973494	4.4645556947734	5.10783031300778	4.79569798534698	5.14813287383152	4.99428861702179	4.80593903642569	4.29264833737173	5.15991196866005	4.71451635683056	5.50035867060893	5.21323974130671
TMEM79	0.81932222082591	0.999999999999973	23.1067961165049	8.2909229025395	4.28846531427928	3.73138692689501	0.43969384901949	0.117836573272601	3.77869363034913	3.60499539000978	4.27304085192581	3.29017010561553	4.32365065044617	3.74754772131286	3.50386349146066	4.09977012271846	4.59157543142568	4.23696111217184	2.23503786354139	3.1190075199758	3.4470115675359
C1orf85	0.430495081195661	0.999999999999973	28	19.7669482534636	6.84452083786342	6.68084416997687	0.277979125233731	0.0416083833361875	6.50208314005908	6.27594191056139	6.61105490200811	6.88552153051577	6.66768532551567	6.69033992719215	7.15506316154404	6.51502931225306	6.45818327568583	6.53560575824469	6.20938931558419	6.88779890030124	7.29555816038652
CCT3	0.527257645103439	0.999999999999973	23.5643564356436	19.8268517831147	6.85293785303794	6.78417586911107	0.181103436361709	0.0266949795901206	7.10121646118824	6.7153893620085	6.45860738987186	6.87132378697052	6.6001353116864	7.11125469987245	6.65491163481667	6.73759964857309	6.570072613935	6.77001184160046	6.83991057927091	6.86389894338943	6.99522504575936
MEF2D	0.54040750948288	0.999999999999973	23.257328990228	19.9033994832592	5.83617036005783	5.54229099708038	0.421780915108673	0.0761022680568132	5.54046247169558	5.9076922061453	5.38138301782904	5.58471705444687	5.29066328116118	6.23263281435334	5.56021723618799	5.63303342528798	4.29264833737173	5.02605710167442	5.93833059251139	5.68628089874826	6.22337989026984
IQGAP3	0.707464109750096	0.999999999999973	25.4092526690391	11.5493308293819	2.68851814167615	1.35175271610398	1.0226745129429	0.756554435407719	0.503938509586027	2.09897615421526	2.14865290569764	3.34599676365959	3.02491662506829	-0.143520440799451	2.1325397234727	-0.143520440799449	1.13387353172569	0.971764348146232	2.47319929205154	-0.143520440799451	-0.143520440799451
APOA1BP	0.929470669453978	0.999999999999973	22.8115015974441	8.3131939002567	6.33516718269031	6.22959551692034	0.137757586076268	0.0221134077970394	6.3741503804591	6.41572378608675	6.08646629874591	6.2728522966483	6.11086759877651	5.8560157696335	6.20219291384407	6.0839616818487	6.64632033231185	6.25558236381567	5.67756619125993	6.473277234606	6.45245457431332
GPATCH4	0.910023559050077	0.999999999999973	25.7761732851986	6.230699080131	6.52804711454831	6.30681792969424	0.231016421992385	0.0366296323387895	6.63455812447227	6.32743260963421	6.85045167282441	5.97828911119231	6.6001353116864	6.15605488965941	6.00525760644014	5.97530603184564	7.11062727065636	6.44234018854855	5.6656077184428	6.19541493419341	6.03715834936149
NES	0.997100324987928	0.999999999999973	20	18.2334364115537	3.05176918440132	2.81024546827194	0.25565681962427	0.0909731276184488	3.66665084250992	3.22530118477959	2.27089597796305	2.8238694950241	2.72010582826179	2.60610019960438	2.34505656878781	1.94788892335354	3.85215178779823	2.50003554934332	2.9383246196644	3.30089818601552	2.23725284375666
CRABP2	0.435283522814576	0.999999999999973	23.7209302325581	19.8168757410211	3.20748007866123	3.18554299661192	1.02510012254389	0.321797609900154	3.93196007168453	2.43570882351885	3.31083801555548	2.97315201284271	2.17706858114656	3.74754772131286	3.15515677864737	2.86849227552206	0.632165286490975	2.62876398165454	4.5421015503768	4.81477507064661	4.7084308577257
ISG20L2	0.217001325490668	0.999999999999973	22.2429906542056	10.0093876556791	6.97881973858672	6.48000012263286	0.518929114376759	0.0800816519376723	6.03374478637051	6.23338385004514	7.10174813215455	6.25837786694451	6.74616937794158	6.12067037874382	5.74003606446557	6.6270151357241	7.38549560640703	6.90324878641322	6.0062836601105	6.2773124428302	6.22337989026984
RRNAD1	0.999322642419469	0.999999999999973	20	2.1713691603647	3.18167669143372	2.74014246198276	0.335957519310184	0.122605858626448	1.79458995624606	3.6702642456159	2.01508488882755	2.36480041134331	3.11371478225847	2.79751756651169	3.26367399953756	3.35836865617639	1.80059374265331	2.50003554934332	4.01033944381691	2.00660123962877	3.38259791464204
MRPL24	0.845834564790237	0.999999999999973	25.4092526690391	3.2062609750216	6.64568425223639	6.59517589996984	0.0893579204990666	0.0135489821430654	6.81621131131281	6.8411729980764	6.85534533902222	6.76270481325092	6.63054865599235	6.3287968455651	6.81506071267354	6.32442290185728	6.82917943019425	6.65378691032419	6.03445434854207	6.5531652720822	6.30384789092177
HDGF	0.489031659555007	0.999999999999973	23.257328990228	22.7012890443605	8.21397570190967	8.114161079752	0.153163744812703	0.0188761035561527	8.35553271713705	8.12748771055759	7.8740109875252	8.30659314126414	7.9139630940416	8.20483858109848	8.37422812150428	8.08783250209468	7.88766141712273	7.97852008561269	8.13885340796344	8.23884249010813	8.1844634721849
PRCC	0.924887323975888	0.999999999999973	20.695652173913	3.2829232419017	4.60730059819414	4.14565166209168	0.314643563366317	0.0758972506647035	3.83161237292726	4.40447933548955	3.74977585150485	4.91828594793292	3.11371478225847	4.87839071901543	4.79171365676895	4.49563687225787	3.7172505359901	4.06559485774435	3.28949141055619	4.45406452004248	4.73447248894582
PEAR1	0.570207708336236	0.999999999999973	20	3.4046867908331	4.58334820430178	4.10221724098061	0.273591290729152	0.0666935158859972	4.1559751735662	3.8500280636086	4.27304085192581	3.17158559470209	4.03622760871714	5.14813287383152	4.24786088205191	4.36391136881891	3.78627735447449	4.27680090940519	5.18565951323249	3.82127296234526	3.4470115675359
ARHGEF11	0.303884889214876	0.999999999999973	20.8163265306122	11.2239374366606	5.2775466568068	4.67944084002455	0.653277758598207	0.139605944584349	3.88265851609805	4.650744315218	5.06388885361676	4.3905971604007	5.12964290824465	3.88042152326286	4.16633371865649	4.67309713345774	5.65930030132502	5.48305519843262	3.51949780462074	4.42822134875328	5.03612298243417
ETV3	0.689856090048362	0.999999999999973	22.9581993569132	16.0062686442224	3.14435637260163	2.50975092918774	0.418141478272717	0.166606763009764	2.32408629626719	1.3755565741715	1.51892157452871	2.65733801439324	2.33315343151179	2.38534310281625	2.34505656878781	2.41535031010873	2.59978527554551	3.3046154138985	3.71782710710384	2.47893635650286	2.82701246361087
KIRREL	0.576658578315825	0.999999999999973	20	12.0988866414741	4.91169666200343	4.6761621323765	0.275321135973911	0.0588775855455612	4.88852669078525	3.95852128361318	4.72198994178574	4.72128223331335	4.87405074024099	4.34642446336923	4.4904868481012	4.88014321147917	4.62963896507436	5.24271176899567	4.43346011471644	4.26261358904506	4.9718984838928
IFI16	0.814175769629382	0.999999999999973	25.9636363636364	20.6912344203949	6.72232609690557	6.5684471631728	0.0099099341753246	0.00150871795557502	6.04499256675223	5.98668607805179	6.43264830564031	6.64523731799475	6.6077989656698	6.78943468327693	6.72302141608279	6.6270151357241	6.74498650822336	6.7559855582901	6.6220715697753	6.84448975066269	6.5655757381736
CADM3	0.792462130297182	0.999999999999973	25.9636363636364	15.7075104478265	4.20817480244881	3.20982969752237	0.359087423491927	0.111871176146542	1.79458995624606	1.3755565741715	2.76270765941675	2.56626089759553	3.78902716381623	2.60610019960438	3.26367399953756	3.21280914157886	3.91514923692621	3.81807706739176	4.18804862774789	4.75365765241344	3.67926012623537
DUSP23	0.995461373554857	0.999999999999973	26.3468634686347	21.6530544518738	6.48844398665247	6.12013783182721	0.0377904929656179	0.00617477808573067	5.64764387052817	5.82412124872209	5.35398289883782	6.18374381453862	5.8123491462952	6.15605488965941	6.22921024033612	6.32442290185728	6.32533069495409	6.29491814442774	6.48589339090876	6.43485884153851	6.48349798276339
C1orf204	0.999955796535788	0.999999999999973	20	0.0846037985726014	2.35005509803782	1.79390726713713	0.129778267264448	0.0723439107705715	-0.143520440799451	2.70852921317334	0.375622649800728	1.85079675230411	2.72010582826179	2.70498122395398	1.40332077140163	1.94788892335354	2.87796566559859	1.31568375961057	2.23503786354139	0.751520811735729	2.50268780302443
TAGLN2	0.999804820596431	0.999999999999973	28	26.0295204118613	8.86964823540748	8.65937356480771	0.0662208171024827	0.00764729880364656	8.69775049389408	8.60950103432351	8.90347668048586	8.84366989625031	8.47319528808842	9.061635864444	9.05875217860866	8.45657149977286	8.91796062515664	8.73621659732337	8.03345826655023	8.58131589320966	8.13888076960158
LINC01133	0.701090808690783	0.999999999999973	26.3468634686347	9.79353703741876	6.38898413393819	6.05951488227585	0.269584116858928	0.044489389348224	6.03374478637051	6.13277387823406	6.5877200943543	6.2871829470305	6.52926643191724	5.72076542127175	5.94134102378313	6.15542737748732	5.56423233465506	6.23550483214405	6.45148334603167	5.65319681388538	5.52810919610662
PIGM	0.260992689744092	0.999999999999973	28	4.0065425932829	6.3083860439394	5.84619607649145	0.397008595882122	0.0679088745378488	5.9524548405599	6.17835769713563	5.97397508846001	5.21665237871288	5.93925898899598	5.36020578808329	5.68255124636809	6.22351939309938	6.44756772075621	6.130699074246	5.6535492929804	5.60787038800678	5.72279798130388
IGSF8	0.122057278853147	0.999999999999973	27.148288973384	18.9288202312333	4.04711612812036	3.57740039632557	0.745293654343249	0.208333865873319	3.26640211306825	3.60499539000978	2.9933055273085	4.03064621089603	3.84197209523439	4.00208292216859	3.92329987829249	2.76784206602409	2.25483582454514	3.14156104967848	3.80762401742651	4.45406452004248	4.24802401743574
PEA15	0.608438374838291	0.999999999999973	25.7761732851986	5.9509105856985	9.27885889441606	9.22280585344765	0.141965937996255	0.015392922745217	9.35692612734448	9.56984937374727	9.49342774379799	9.28234490277098	9.33140944046	9.19094261268173	9.22232469249216	8.9281663437918	9.58367213497018	9.17221566418604	9.00272404409846	8.7563897867823	9.00099822756151
DCAF8	0.997173106190393	0.999999999999973	26.3468634686347	13.876659838513	7.01535796281735	6.87575814543114	0.0520254904215808	0.00756650965917863	6.48566682991237	6.57758247501464	6.87475567929266	6.89958091280395	6.74616937794158	6.99393438685051	6.9265537022129	6.69711725122505	7.29956294366789	6.87756763481682	7.02445681825429	6.96172209079744	7.02717960449327
PEX19	0.145883697173048	0.999999999999973	23.4098360655738	0.143957387533	5.35453007048645	5.09096897781497	0.373334973028785	0.073332792766107	5.354083362852	4.88872576794934	4.86472764427618	4.95465270088298	4.56321450984442	5.53165395305433	5.52794125969676	5.08228150692773	4.51229629987194	4.90416567197056	5.25114158011011	5.72924492265797	5.4827381969232
COPA	0.628175267099736	0.999999999999973	28	14.6796688278431	7.23123586150267	7.24088531155632	0.0197104232123722	0.00272210128517224	7.34820885703806	7.60451637832	7.45116305272591	7.25347573842477	7.11758245313241	7.03727687242613	7.13377371343547	7.08480103609869	7.14388520248962	7.30113906872918	7.27326418405079	7.09909192949517	7.27352519810707
NCSTN	0.722021777335311	0.999999999999973	26.7415730337079	19.8201384292446	5.12912187688262	4.43276204249547	0.899832398796368	0.202995872589136	3.97963235776356	4.19866365537152	4.56356362210704	4.89975292417709	3.42263129176254	6.03773187702811	5.12949692194686	4.0577545340911	1.80059374265331	3.76303659580618	5.60428171195324	4.47945289435554	5.49802095319187
KLHDC9	0.999889174253967	0.999999999999973	28	7.5434285169718	2.28310638104979	1.1424323870058	0.534791393533227	0.46811645014272	-0.143520440799451	1.6589216748708	0.375622649800728	-0.143520440799451	0.955122655570747	-0.143520440799451	1.74028569477629	1.75101987203913	2.04551906312914	2.35868558696552	2.09938166840097	1.85965745498819	0.893538104403489
PFDN2	0.392546959386882	0.999999999999973	23.5643564356436	18.9536693923582	6.27464011783626	6.03822189266137	0.326106190670424	0.0540069902145798	6.27255276724968	6.0120845839726	5.89061742319089	6.15277447111854	6.16381568897219	6.36704739555765	6.15365984482058	5.66136703848695	5.54444318703802	5.64403120033528	6.52613053807431	5.91748288890779	6.27752077972204
NIT1	0.438945255742622	0.999999999999973	20	8.6391039126029	3.42667323424647	3.24623260187928	0.378054835470092	0.116459564619994	2.81937682764062	2.93787120426766	3.31083801555548	3.17158559470209	3.19736285327088	2.38534310281625	3.26367399953756	3.82709290987288	3.3117147419447	2.85616684989489	3.46534186004361	3.51245542539733	4.21140641999314
DEDD	0.911727810039021	0.999999999999973	20	19.8125594597665	5.3763418133877	5.19222742358911	0.16029168098135	0.0308714676582	5.47543995750545	5.16265344265013	5.02966322764367	5.45109001581515	5.08641417221496	5.40501547518536	5.47248956880604	5.14382214092963	4.77258101609514	5.20190579772646	5.55327198970178	4.73269595059681	5.07740399544759
UFC1	0.824425845442922	0.999999999999973	22.3824451410658	6.8362962164999	7.97513087276025	7.73601258985015	0.183845408112303	0.0237648796427133	7.51522246073368	7.73226921878577	7.90738011608908	7.69083188771294	7.505865548255	7.84984927068194	7.83805539143276	7.64543162043991	8.35058235887509	7.8357869497159	7.28112324445639	7.76586963455483	7.68088138497935
USP21	0.790264135163665	0.999999999999973	20	0.370311911191259	2.76168903185	2.37002996741773	0.497158279548923	0.209768773552937	2.46473559249488	3.53663321389349	2.14865290569764	2.65733801439324	2.82902348216886	2.49993999120889	2.53025034723355	2.41535031010873	1.50541007376254	2.62876398165454	3.08919196306214	2.37454803272972	0.466253222237222
PPOX	0.941312434136383	0.999999999999973	22.8115015974441	0.562929649240601	3.31719947714627	3.16899163228536	0.322600942250917	0.101799240794545	3.26640211306825	4.10734546948231	2.58556440823015	2.56626089759553	3.89304260596855	2.70498122395398	3.15515677864737	3.87627001129191	2.74556995067703	2.74694129410437	3.15909426709265	3.41055118846108	3.4470115675359
B4GALT3	0.917282194627002	0.999999999999973	28	23.9125070590515	5.98287459165376	5.81162513092239	0.146557472495015	0.0252179845040615	5.90386055179796	5.640884407669	5.75054572889917	5.97828911119231	5.46954955125978	6.08439613556995	6.08876064494301	5.72985820822284	5.91185593626129	5.35863039663742	5.84597825324255	5.77096637615259	5.87102217343814
ADAMTS4	0.99927400892881	0.999999999999973	28	2.11846999839283	2.77250741488556	2.07269406986517	0.1527454761731	0.073694173391945	2.71056998761629	2.82775266591276	2.67685317414113	2.56626089759553	2.00202508989542	2.12459504164195	0.962868281647744	1.94788892335354	0.632165286490975	2.50003554934332	2.76981804959257	0.751520811735729	2.50268780302443
NDUFS2	0.667764889985323	0.999999999999973	22.2429906542056	5.7484971314236	8.76462036828637	8.72896458595155	0.176230861899531	0.0201892057373171	8.62091205027529	9.06877703241861	9.20893663903983	8.86532253547153	8.96892268490125	8.461489134585	8.54253817168056	8.95702583686536	8.70272938341388	8.72725811918168	8.06338872944695	8.85182376730226	8.5606655778884
TOMM40L	0.930306579165181	0.999999999999973	20	19.5368145082038	4.40635456180341	4.1534725747168	0.220794909654552	0.0531591110047493	4.61428762678042	4.19866365537152	4.11878934509882	3.72855965281466	4.28593298824436	3.96265817965504	3.85555809050661	3.72340479274195	4.08914720393897	4.85237145167331	4.01033944381691	4.64566390798001	3.9697310801555
SDHC	0.188172530990048	0.999999999999973	21.8348623853211	0.287065322719201	5.85440341526538	5.35134339571864	0.744416892417655	0.139108413975681	5.86630960302124	5.75057920529364	4.92182713000352	5.10783031300778	5.15078104599985	6.0282151284978	5.82218418459439	5.71641763312052	3.78627735447449	4.68480017809901	6.26592761081476	5.60787038800678	5.95093801217537
DUSP12	0.213406500193095	0.999999999999973	22.6666666666667	19.8572032970197	3.77048509954015	3.2339379969727	0.779083234514917	0.240908525532716	3.93196007168453	3.46486985969203	2.67685317414113	2.74300528017925	3.78902716381623	3.88042152326286	3.26367399953756	3.13412392169646	1.50541007376254	2.95770184001202	4.01033944381691	3.24277921802522	3.925201389888
ATF6	0.174192646323157	0.999999999999973	23.4098360655738	20.1020677326648	5.88621629836118	5.59313848846426	0.419127889639712	0.074936082935217	5.84072141048088	5.13979210650881	5.25376432222082	5.50112536324142	5.50281122629142	6.19059227200958	5.71157994995934	5.54453257556318	4.99300615984756	5.39528866939767	6.38009868246807	5.6971424507162	5.82328639504482
OLFML2B	0.910768041999444	0.999999999999973	22.6666666666667	22.5343872900029	4.44894354941026	3.84332428659934	0.304054054692309	0.079112255958329	3.54516831899321	3.60499539000978	2.9933055273085	3.17158559470209	3.11371478225847	3.96265817965504	4.5126478947832	3.72340479274195	3.91514923692621	4.39011617223684	4.48880323969385	4.75365765241344	4.21140641999314
UHMK1	0.478855626634327	0.999999999999973	22.8115015974441	16.0618856884446	4.98622729936958	4.69704929489296	0.425757850067889	0.0906436835846731	5.07564948970358	3.6702642456159	5.02966322764367	4.3905971604007	5.0643041591119	5.24989755103434	4.19402451065841	4.39798734800503	4.47096081996591	4.56119222120785	5.4029161563296	4.77431914692027	4.41834641098348
UAP1	0.452542627599182	0.999999999999973	20.8163265306122	0.508104486519599	3.92651314540069	3.96766748244318	0.511532411350972	0.128925222089424	4.86333296482309	4.24224284873435	3.74977585150485	4.12939664462441	3.02491662506829	4.40642551594798	3.95601413881338	3.77618017360416	2.87796566559859	4.06559485774435	4.34624896773621	4.55304258657966	4.21140641999314
DDR2	0.847082102862002	0.999999999999973	24.3686006825939	7.9595868036042	8.47037574162854	8.06975101648499	0.267896725686814	0.0331976445294968	7.87485507337181	8.09219840425265	8.13168684973461	7.71753213554884	8.24159684481761	7.89766934667529	7.62062784490711	8.2896344244355	8.69601816801252	8.48091853292713	7.73754907322456	8.19353786356645	7.81200914698689
RGS4	0.0411112755728649	0.999999999999973	22.1052631578947	19.9542516982683	4.11031793071753	3.70562341246514	0.653288578194511	0.176296537850271	4.23667140530945	3.79256009171983	2.8437386630303	3.34599676365959	3.94236689144577	4.25146756217353	4.04992838974481	2.96257619306092	3.3117147419447	3.58406960190428	4.22110698135653	4.29156893760266	3.78271947797838
NUF2	0.778821071410378	0.999999999999973	28	15.0795257476723	2.65632520443746	1.50282295640775	0.814525148380496	0.541996743467032	0.949237469703318	1.3755565741715	2.14865290569764	2.36480041134331	2.47398800618217	2.96648695876409	0.32569187609349	0.48278503208965	1.80059374265331	0.519312913108196	1.11954767930432	1.85965745498819	1.49064489164834
PBX1	0.386395113173635	0.999999999999973	28	23.4223657976911	7.52600777187732	7.37510803764375	0.0629051499275519	0.00852938690612719	6.89912362474832	6.94372511754473	7.25773684385471	7.43497259731099	7.29420085038139	7.55739590176851	7.47586246606049	7.61315839160103	7.07658452810235	7.27186603319709	7.64921895164076	7.68633683129181	7.65384491461593
MGST3	0.584215349256227	0.999999999999973	24.2033898305085	19.7464377173628	8.49508748737922	7.77525887236505	1.02340324741357	0.13162304486748	7.8874067249632	7.94171863403911	7.68353750457141	8.17791655747616	7.48936573541485	8.86983951382273	8.27885787550253	7.7546652354725	4.59157543142568	7.2011599319428	8.73877268294624	8.18969746686422	8.69105530806275
ALDH9A1	0.680696529151291	0.999999999999973	26.3468634686347	23.4825061304307	6.62563191019142	6.49251178093445	0.129967072926459	0.0200179957020815	6.50208314005908	6.36734161932462	6.30253149338636	6.6171515644439	6.43763703176172	6.537730576721	6.60936532448828	6.80264392574053	6.09985116377925	6.33320982092858	6.41623248406027	6.82481587280553	6.52884546542616
TMCO1	0.99999643754619	0.999999999999973	21.570996978852	4.8579384982129	8.12016673687612	7.91133661371403	0.00188540510990902	0.00023831688650951	8.0910365106375	8.08323953345199	7.85703245613076	7.69083188771294	8.02115379842481	7.71399143297969	7.57660048700859	7.77100991186931	7.83975406698791	8.02896758165302	7.96436447936039	8.07779318866315	8.12909810844631
UCK2	0.257702275589258	0.999999999999973	20	6.75440830680987e-05	4.52318301384778	4.0943430363818	0.401586398136877	0.0980832320517437	4.23667140530945	4.74464658244879	4.21330441843859	3.84937254606918	3.3513797605662	4.31546144469091	4.39827308893573	3.21280914157886	3.3117147419447	4.19598982533635	4.69111171990133	4.73269595059681	4.17383515941378
POGK	0.623161466325615	0.999999999999973	25.9636363636364	19.2245753670502	4.56444585831861	4.15066778113706	0.613905844141647	0.147905319460058	4.61428762678042	4.15372696209514	3.83151616783359	4.70001747102683	4.59440776099894	4.00208292216859	4.89655377152563	3.82709290987288	2.99922618252991	3.14156104967848	4.37590899360279	4.17208834201866	4.65489349307738
TADA1	0.999153517074906	0.999999999999973	20	3.8852539658829	2.37471038802678	1.9523529502895	0.240949589771598	0.123414974600709	0.503938509586027	1.89566258796368	2.76270765941675	0.746069893225806	2.17706858114656	2.70498122395398	2.0132582834013	2.27570988097665	1.80059374265331	2.026126600163	2.09938166840097	2.26201325924914	2.50268780302443
MAEL	0.960564300993774	0.999999999999973	20	19.4328322310302	0.162133301625639	0.0277434417417655	0.205188082144289	0.205188082144289	0.949237469703318	-0.143520440799451	-0.143520440799451	-0.143520440799451	-0.143520440799451	-0.143520440799451	-0.143520440799451	-0.143520440799449	-0.143520440799451	0.519312913108196	-0.143520440799449	0.372324730481574	-0.143520440799451
POU2F1	0.935049977707421	0.999999999999973	25.9636363636364	23.8522325636702	4.23084189334829	3.98115227389027	0.122261261621854	0.0307100189117819	3.83161237292726	3.90529429365001	3.570934558984	4.0643196704898	3.89304260596855	4.00208292216859	4.34985739963373	4.39798734800503	3.56842163592415	3.92223270111921	4.15421496455653	4.17208834201866	3.925201389888
CREG1	0.873541987521252	0.999999999999973	22.1052631578947	1.8994907015751	4.88555377062295	4.38661367747834	0.453402363054623	0.103360449857363	4.6734645799909	3.22530118477959	4.18248230042956	3.92463652216375	2.72010582826179	5.36020578808329	5.12949692194686	4.72771027560032	2.74556995067703	4.97852906412846	6.34303657189935	4.75365765241344	5.01503090368656
MPZL1	0.198809674544446	0.999999999999973	24.2033898305085	20.8087277851846	7.40500831450018	7.158343572909	0.420998896592324	0.0588123344883318	7.53130773006785	6.66824023387067	6.90810778531177	6.91811613223426	6.87877071594503	7.76071340949703	7.35841034399081	7.03152746898319	6.57982688551297	6.95941257951746	7.72607954432098	7.26886837746035	7.72700927239804
MPC2	0.611925961052127	0.999999999999973	21.186943620178	19.8190350454402	6.19459673650893	6.22088895323954	0.37337181559342	0.060019045252204	6.91146679553887	6.30705632332539	6.00953118990068	6.3903523446937	5.70211572432437	6.19909895778247	6.40536583257585	6.01975501527676	4.99300615984756	6.1415289729181	6.98169207193288	6.36846336211372	6.65691557393243
DCAF6	0.999893620139028	0.999999999999973	28	19.9999407138371	6.78708141312794	6.58841870362186	0.045980578028275	0.00697900059129484	6.53436576984039	6.08570265528632	6.50294130005119	6.86655998582435	6.44621166395139	6.5310077199445	6.65988470498943	6.75742268536278	6.4895691711448	6.46838001746491	7.08855809270306	6.25543383594183	6.93473760135619
GPR161	0.640691589334324	0.999999999999973	26.1538461538462	7.5723792357616	4.88844302249559	4.63896154860492	0.218202468562547	0.0470369211463216	4.6734645799909	4.7746365518721	4.53944132124702	4.78325820516684	4.76860535826628	4.5194233783443	4.10930477128787	4.85583010432505	5.0780544276749	4.59310116940226	4.92978461997827	4.37510332334818	4.31858366963316
TIPRL	0.592324419413827	0.999999999999973	20	4.8576193051492	5.98135384767533	5.91794585218831	0.225399014284088	0.038087373543768	6.19389383122395	5.92116188364427	6.02698593679742	6.01319213031088	5.48627624362474	5.80119383400795	5.9816194848607	6.22351939309938	5.67758461443654	5.56578724966589	6.27382662939986	6.18001178728053	5.93978893721144
SFT2D2	0.956443480798826	0.999999999999973	20	11.1105785709725	4.52502151957775	4.09776508519266	0.192655814889241	0.0470148509941201	4.19688742746748	3.13570657832532	3.90887251324934	3.84937254606918	3.99006042947026	4.34642446336923	4.13810101702197	4.43127700089972	4.7381512066576	4.31557003705217	3.85050993972298	3.69692037720896	4.48121742377955
TBX19	0.324095758075315	0.999999999999973	28	24.2038940722805	4.17280174230833	3.6014161343902	0.43931235091324	0.12198322396521	3.48036238062145	3.79256009171983	3.66312465312318	2.97315201284271	3.3513797605662	4.07784045429592	4.22119380510047	4.18029953967531	3.3117147419447	3.64622494044592	3.01572947993858	2.83418159995827	3.83179368464536
DPT	0.925158888727807	0.999999999999973	26.542750929368	21.4571815265489	11.6437062996716	10.4008954301016	0.15790769126645	0.0151821246860577	9.28285224206373	9.14967439068847	9.45283753050069	9.68202181480273	9.97578541343403	10.3587953404416	10.6401949517633	10.8016126583172	10.5966993398068	10.9418160844631	11.1165159254646	11.6877164148616	11.4885438441604
ATP1B1	0.999463818890631	0.999999999999973	20	14.0307049826379	7.13329854051315	6.96024745076998	0.0773653740437877	0.0111153194754921	7.10121646118824	6.89677301441219	6.90339014545979	6.69981991632521	6.90388877862546	7.11575474528632	6.45198328786217	7.17108211849204	7.15697663232544	7.18030494868438	6.89728325800915	7.06176015593997	6.81780941660391
NME7	0.891356938127562	0.999999999999973	25.0526315789474	23.9302497041264	2.31309566528172	1.99318029902935	0.428829331145393	0.215148289070601	2.81937682764062	-0.143520440799451	1.70392440739061	1.04486463191352	1.57152225244818	2.49993999120889	2.24270772456361	2.12109070859405	1.50541007376254	1.59319499134493	3.97201123774193	1.51144554103779	3.67926012623537
BLZF1	0.440343423534184	0.999999999999973	28	2.5455141923054	2.91236533186372	2.37013427690988	0.569046220876747	0.2400902878881	2.92054991527466	2.57855838379128	2.14865290569764	1.68752576260291	2.17706858114656	1.39673876408542	2.69435316910607	2.96257619306092	3.21488238673722	2.026126600163	2.85653013031007	2.00660123962877	2.08364715938575
METTL18	0.840395514616858	0.999999999999973	28	23.386652457486	2.58994346709734	2.06060972283591	0.392808646940162	0.190627386926798	2.59288272203175	2.09897615421526	1.86787732562697	1.2922681185063	2.33315343151179	2.49993999120889	2.53025034723355	2.54265953202391	1.50541007376254	1.59319499134493	2.57899462234934	1.05150871500287	1.91171641261924
SCYL3	0.596330649962947	0.999999999999973	28	23.3201960638496	2.20857081440183	1.73106660543072	0.690029812850956	0.398615403177548	2.32408629626719	-0.143520440799451	2.14865290569764	1.99745445107029	1.29599509104414	2.26085191750056	2.53025034723355	1.94788892335354	0.632165286490975	1.31568375961057	0.807597860240623	1.69603174118514	3.00871112880826
KIFAP3	0.975378339917098	0.999999999999973	20	15.9359859957457	4.94183444627571	4.80421577415704	0.0123759221489576	0.00257605460094662	4.64417949965274	4.96873652973494	4.70039518952406	4.80333901404461	4.4987287122338	5.05747686503053	4.69812300900441	5.03974586973241	4.47096081996591	5.0720691877713	5.16881382490919	4.8345854123542	4.48121742377955
GORAB	0.757862900854027	0.999999999999973	25.9636363636364	24.1042076659483	3.57561497130429	3.15583693015739	0.531548648857474	0.168433496603693	2.92054991527466	3.38934909353505	2.48810665487606	3.17158559470209	2.33315343151179	3.60118307441134	3.50386349146066	4.0577545340911	2.04551906312914	3.45109834116215	2.47319929205154	3.18222028988274	4.41834641098348
PRRX1	0.997306509497158	0.999999999999973	28	8.9672523559677	9.10199854215443	8.75527802378186	0.0840228087299925	0.00959681788536723	8.99605234197054	8.6665958568271	8.51392848987476	8.39029113427522	8.45631534995766	8.50330446536253	8.44795622288952	8.69280218981557	9.44645999046513	8.97592855272248	8.93833133911553	8.93446638961453	8.93795856252706
FMO4	0.994315351867701	0.999999999999973	20	7.999923212978	3.34809934009208	1.784187289504	0.0779640983839039	0.0436972614044223	0.503938509586027	1.6589216748708	0.375622649800728	1.2922681185063	-0.143520440799451	2.70498122395398	1.88321853054155	3.05089835253695	0.632165286490975	2.35868558696552	3.15909426709265	2.37454803272972	3.38259791464204
PRRC2C	0.640556632581393	0.999999999999973	23.8795986622074	8.9161296708105	8.88937254180067	8.36562744084527	0.435358720551276	0.0520413709108813	8.1018480130731	8.3824584744755	8.55962052156294	8.05558877825498	8.8300426893086	7.95655300940258	7.53389843336236	8.35397787410852	9.25579465902207	9.11429616571444	7.82078171182023	8.5710195684012	7.90666522423997
VAMP4	0.820877667176398	0.999999999999973	27.148288973384	20.6174208043717	5.55781482830896	4.92762211987203	0.033413452296769	0.00678084712746536	3.83161237292726	4.32564040443471	4.63360101190494	4.5887215754065	4.94836646760541	5.00021645823388	4.57715895213353	5.2779633440848	4.87119896059867	5.24271176899567	5.83534221594084	5.39756508749338	5.54292122769573
METTL13	0.517653397310292	0.999999999999973	26.542750929368	20.240264057321	4.81715071466316	4.70862238510616	0.27044130934479	0.0574353361187387	4.78499933581768	3.90529429365001	4.41238138382586	4.65652389527286	4.36040729752383	5.13045168272359	4.82751359104756	4.43127700089972	4.51229629987194	4.85237145167331	4.88922420770619	4.87340823430125	5.52810919610662
DNM3OS	0.263652678710981	0.999999999999973	22.8115015974441	19.9700257879788	5.99544744251323	5.49835259435695	0.622987707113363	0.113304430085612	5.78814188325348	5.79515272081722	4.95867538570071	5.51336768158132	5.41817343115679	6.37457729649399	5.61245598168517	5.72985820822284	3.91514923692621	5.321016313107	5.6656077184428	6.08397080494777	5.70973012865156
LOC102724528	0.999998562971709	0.999999999999973	20	4.1702452417479	1.64102503598772	1.56113865914813	0.21087738595513	0.135079215878364	0.949237469703318	1.89566258796368	2.27089597796305	0.746069893225806	0.955122655570747	1.97411416748224	2.53025034723355	-0.143520440799449	2.59978527554551	1.31568375961057	2.57899462234934	1.05150871500287	1.91171641261924
PIGC	0.490801374139004	0.999999999999973	28	16.0545451850254	5.01742446194402	4.8722512138563	0.298595220800089	0.0612848573880812	4.61428762678042	4.36559834167917	5.06388885361676	4.95465270088298	5.12964290824465	4.74532084257853	5.05595046918683	4.7803312253516	4.51229629987194	4.31557003705217	5.6167572347611	5.05324462476262	5.19460026869704
SUCO	0.977583411553491	0.999999999999973	21.186943620178	15.8396951472882	5.78988239216099	5.60321383283972	0.0473895257355854	0.00845756152618011	6.17354023584991	5.89409558326775	5.39489036947577	5.66372945039439	5.99875900341531	5.73253337416165	5.36696676992725	5.36667476005146	5.44120871403359	5.22245305083805	5.4029161563296	5.60787038800678	5.51314351170018
LOC101928673	0.999609967701926	0.999999999999973	22.5236593059937	3.1714263933283	2.17909455634519	1.94083428479431	0.0893161656845068	0.0460194702784593	2.16822903130445	1.89566258796368	0.756589015237943	2.65733801439324	1.29599509104414	1.80608968430698	2.34505656878781	2.76784206602409	1.13387353172569	2.20196732119728	2.23503786354139	2.37454803272972	1.716488415018
PRDX6	0.539115964270499	0.999999999999973	20.9384164222874	1.9017607896602	7.55888988731295	7.39324309951851	0.273502683701446	0.0369936007811319	7.73601639069899	7.75876868470659	7.31924381997697	7.6827244943347	7.19084418260228	7.5374088544522	7.69518925101511	7.46832545472949	6.78769704930431	6.89687122861646	7.56481629649342	7.37751773067582	7.55135803973788
KLHL20	0.351543880251732	0.999999999999973	23.4098360655738	20.7992344160576	5.42430139549369	4.98797242592493	0.405717635268275	0.0813391896794701	4.96157101708679	4.40447933548955	4.5872892147359	4.1916643942909	5.32825907243597	5.62299763444697	5.08582045080226	5.36667476005146	4.29264833737173	5.20190579772646	5.75860996746095	5.19791390203455	5.17571682042579
DARS2	0.784114023305497	0.999999999999973	21.0619469026549	18.4700774847645	3.14466199386813	2.6953669266261	0.44702227513549	0.165848393671226	3.66665084250992	2.43570882351885	1.70392440739061	2.13056969061266	1.80277229958778	3.11772510885391	2.0132582834013	3.49057867042854	2.25483582454514	2.62876398165454	4.04767567803925	3.18222028988274	2.50268780302443
GAS5	0.378834223379661	0.999999999999973	24.3686006825939	21.5698484024605	7.4066926057474	7.13721474086822	0.323815189636537	0.0453699659311562	6.97752878641719	6.75353639321893	6.50916494885115	6.89490965904936	6.92857699607021	7.72286783775793	7.24053526169728	7.24315029765477	6.71873977250005	6.88403090711209	8.17936667174424	7.31190214336978	7.63668615655
RC3H1	0.970276734819707	0.999999999999973	24.5360824742268	17.638340741969	4.65413210347739	4.51261176794376	0.198952557489112	0.0440881174184784	4.58376328265018	4.15372696209514	4.27304085192581	4.78325820516684	4.39625068693124	4.87839071901543	4.39827308893573	4.80593903642569	4.24440041101457	4.01937247001928	5.2023107702805	4.37510332334818	4.54146262107155
RABGAP1L	0.977238506609166	0.999999999999973	20	12.815509928071	4.21991156538629	3.50869955442791	0.361092543878647	0.102913497800903	3.77869363034913	2.43570882351885	2.76270765941675	3.04237380740022	3.94236689144577	2.26085191750056	3.54745042622935	3.72340479274195	4.38455768337721	3.87109462208752	4.51569850979892	2.83418159995827	3.9697310801555
CACYBP	0.841371788545301	0.999999999999973	20	3.9265491151863	5.41142199392139	5.39831430968574	0.0375648866954905	0.00695863273987047	5.70549505669645	5.22914103727445	5.55986398320539	5.18638884239859	5.40063328314717	5.46267564923384	5.25311232837072	5.57464012895909	5.18417401713942	5.4485866167667	5.81383197349006	5.38418520892348	5.03612298243417
MRPS14	0.191214764849436	0.999999999999973	24.7058823529412	19.2364934010735	4.90629997661883	4.54835464399367	0.621396135444699	0.136619983286766	4.58376328265018	4.36559834167917	4.15098728851272	4.56539371034233	4.94836646760541	4.92015282970601	4.4904868481012	4.29324541046049	3.11108011489632	4.46099891866823	5.4314449781995	4.8345854123542	5.11753658566435
RFWD2	0.901733637466148	0.999999999999973	24.040404040404	19.2322874877691	3.79524323589705	3.85252283074698	0.352099481606423	0.0913945217394476	4.19688742746748	3.53663321389349	3.83151616783359	4.0972250623296	3.5553740828179	3.74754772131286	3.70971376135482	4.09977012271846	2.43759579361217	3.87109462208752	4.43346011471644	4.42822134875328	4.24802401743574
PAPPA2	0.473704174321008	0.999999999999973	26.542750929368	18.7801524227013	3.95431125583791	3.88683481333416	0.0894744328932619	0.0230198702003778	3.10381503358529	4.00985418329984	3.70710071045356	3.99616796884545	3.89304260596855	3.96265817965504	3.85555809050661	3.61168340914145	3.3117147419447	4.31557003705217	4.94964506580911	3.97197881665958	3.83179368464536
LOC730102	0.539423536978764	0.999999999999973	20.5763688760807	20.2990448832298	3.63895884714933	3.31937989385536	0.839464691112556	0.252898046610008	3.18739774225987	3.73270764325446	2.76270765941675	2.65733801439324	3.02491662506829	3.83747578858866	3.41252830507069	3.66862528491207	0.632165286490975	3.58406960190428	5.0633873602231	4.07550033441355	4.13525923024455
RASAL2-AS1	0.932514054331478	0.999999999999973	20	7.948839295415	2.71123001335413	2.11014663458844	0.214018997240374	0.101423755928751	1.56383969652602	2.27714466767226	1.0576813926648	2.65733801439324	2.60228890092482	1.97411416748224	2.61463378520875	2.27570988097665	3.11108011489632	2.35868558696552	0.409038971928806	2.13995209140957	2.50268780302443
RASAL2	0.954512072436073	0.999999999999973	20	16.857649817339	5.14211194446617	4.98232369059526	0.13417387792427	0.0269299801170164	5.22157309332981	4.7746365518721	4.82536586882115	4.9724979878064	5.3648999706119	4.98061323580343	5.10052668397006	5.03974586973241	5.30670816361092	4.68480017809901	5.08150217430819	4.60009640817536	4.6819105027407
RALGPS2	0.9999486779221	0.999999999999973	20	13.4036812797393	4.85413557462343	4.37145894418626	0.109522028470616	0.025053884725664	4.27538767165993	4.5152047123443	4.53944132124702	5.30381074690861	4.65484104262991	4.46403047216361	4.6589178707709	4.09977012271846	4.08914720393897	3.87109462208752	3.89215774029628	4.00731781038591	4.28373516895722
ANGPTL1	0.974114963652223	0.999999999999973	28	0.665448641792199	4.08814935674942	3.60110138153663	0.343179645381923	0.0952985237076231	3.41250787767276	3.04017735928746	3.66312465312318	3.10842578878166	3.11371478225847	3.49464670646053	3.92329987829249	4.29324541046049	3.91514923692621	3.70581269126772	3.85050993972298	3.24277921802522	3.87925336885513
FAM20B	0.513056812364633	0.999999999999973	23.8795986622074	20.3172270538247	5.98321512036711	5.74091265731796	0.475607650374229	0.0828453033104363	5.69124828415758	5.67308600910579	5.63007690094855	5.64159256150439	5.59822865351724	5.88793606343976	6.27530628205297	5.63303342528798	4.55248036655384	5.22245305083805	6.8076272870414	5.99874406023134	6.30384789092177
TOR3A	0.947052187591741	0.999999999999973	26.3468634686347	20.0617064133981	5.36056694511534	5.26071615829074	0.0280384143838204	0.0053297713733581	4.78499933581768	5.27182260475579	5.14606075134202	4.99012523335084	5.45262665156258	5.4196480012809	5.14376676879803	5.34936350623171	4.9635048729065	5.70370777846747	5.29837358360918	5.52495209263753	5.33737933420618
ABL2	0.762989395054177	0.999999999999973	20	12.0674326472778	6.05687312496143	5.91255562976377	0.146291667651577	0.0247425439711968	6.06722842186605	5.85251953576266	5.77140801643334	6.11310384619858	5.90234430879308	5.6969375696506	5.74003606446557	5.9059543232757	6.2901139170347	5.95766540337442	5.62912580129421	5.98107744603524	5.76130599650356
SOAT1	0.670334912789573	0.999999999999973	20.695652173913	2.8479697484903	4.80722178449165	4.48911369871685	0.39098727899635	0.0870967645814157	4.86333296482309	4.5503019788345	4.5872892147359	5.07516867063513	3.89304260596855	4.67388089565962	5.25311232837072	4.58709387076766	3.64475439042224	3.81807706739176	4.56803005537053	4.5289273733654	4.993625879652
TOR1AIP2	0.296146562949494	0.999999999999973	24.5360824742268	7.8844680362277	7.28297937411893	7.03563104616426	0.187714084650858	0.0266804901250751	6.95385476654828	6.93046542572855	7.15034073368137	6.96789326052861	7.10138751331302	6.8228453098479	6.95110371815896	7.14121566665321	7.4400660512472	7.13766818047255	7.12831123601535	6.87350648988807	6.78703417839855
TOR1AIP1	0.999674516136804	0.999999999999973	28	0.360657706901499	5.26144442714897	4.97394804881641	0.172752183174279	0.0347314007864208	4.93763148660826	4.61803441569842	4.78489997149771	4.74223810865857	4.56321450984442	5.11255110530596	5.15789685239295	5.16376583328592	5.44120871403359	4.90416567197056	5.23504758857776	5.07005425211328	4.83417836623743
CEP350	0.962382299780407	0.999999999999973	28	7.3477069007665	6.59058840463724	6.35081779660579	0.172409282442268	0.0271475718504179	6.67131376827741	6.39656518119454	6.48410762433946	6.0303320112049	6.35808184786032	6.37457729649399	5.77712496077787	6.53813269478113	6.76222275110549	6.53560575824469	6.15054462749406	6.75376441141194	5.87102217343814
QSOX1	0.988662835815367	0.999999999999973	22.2429906542056	9.4258244129055	9.13366804577802	8.79830416473457	0.054334473933137	0.00617556212149619	8.83367147317309	9.23304156805063	9.05686014558026	9.17758424806815	9.0832834668496	8.84295027168937	9.0118731958396	8.71324600340181	8.57199585666383	8.34697404189952	8.11706471637328	8.52908331341082	8.81063111556235
FLJ23867	0.99618690645678	0.999999999999973	28	11.4187755606054	3.91993445159682	3.65886251402813	0.140371520326142	0.0383647977446422	3.97963235776356	3.38934909353505	3.83151616783359	4.49305773657701	3.42263129176254	3.92212572997714	3.3645966502938	3.5524014099294	3.21488238673722	3.05255837644721	4.08406999411631	3.51245542539733	3.87925336885513
ACBD6	0.358103292343868	0.999999999999973	22.1052631578947	17.5162340486261	4.74173207008164	4.61364568964403	0.23238757377728	0.0503696186074511	4.6734645799909	4.32564040443471	4.08585637530247	4.63427530784376	4.7409942008129	4.92015282970601	4.32502630402103	4.70066211129049	4.47096081996591	4.85237145167331	4.88922420770619	4.60009640817536	4.65489349307738
XPR1	0.084186758205144	0.999999999999973	20.2266288951841	4.0503051854178	3.91487495297621	3.65667391943243	0.488422662612687	0.133570198867636	3.41250787767276	4.05942317633057	4.05215403466975	3.45155942502552	2.93029236700332	3.83747578858866	4.01929792356385	3.92382592398864	3.3117147419447	3.22539057103506	3.622067851389	3.93575240705842	4.57066733931894
LOC102724791	0.60585967166112	0.999999999999973	28	6.9997887036814	2.9950389544313	2.34363596634141	0.493639133708677	0.21062961176487	2.16822903130445	2.57855838379128	2.27089597796305	2.36480041134331	1.29599509104414	1.97411416748224	2.24270772456361	2.76784206602409	3.21488238673722	2.74694129410437	2.67755903510928	2.83418159995827	1.716488415018
STX6	0.561969179609377	0.999999999999973	26.3468634686347	23.8801608206857	5.83452287144772	5.57902369203597	0.0733488815892992	0.0131472611765396	5.20160896447017	4.58456565320842	5.31188156691033	5.43830525399093	5.64367065478595	5.6102973162797	5.97365325299812	5.84550051884697	5.39775369547608	5.46592384470972	6.19282002719845	6.02484485449145	5.82328639504482
MR1	0.942721442288129	0.999999999999973	20	11.850491083115	5.5805423775237	5.19289780501719	0.226643107009045	0.0436448232796091	4.81158594164513	4.650744315218	4.78489997149771	4.99012523335084	5.43550288674251	4.87839071901543	5.47248956880604	5.06117044485626	6.05859096381824	5.4485866167667	4.8685082051304	5.35704733309942	5.40379738200571
IER5	0.925674952539959	0.999999999999973	28	24.7367497516106	7.74888828176932	7.56670094142631	0.0514571012495844	0.0068004671583974	7.24470014035494	7.1861461812055	7.47042885980462	7.62747864735059	7.59724309151494	7.47222546293181	7.82483173207363	7.92208971305	7.43470096151584	7.41263012498243	7.54210351553279	8.03776412354311	7.54401421571076
GLUL	0.956916480641838	0.999999999999973	20	5.3264969235931	7.86130544154399	7.56722743547548	0.258650655871661	0.0341803729407016	7.33909991201003	7.01455193938007	7.30142413607428	7.31071237778809	6.85964094945379	7.62840012202204	7.84898326649645	8.13910277395997	7.4293158456094	7.49516313821559	8.12363594556452	8.17228803845845	8.09432676896092
RNASEL	0.47687812003836	0.999999999999973	22.9581993569132	20.1510286197643	3.85750226936749	3.44729798744439	0.36792767780956	0.106729293246366	3.01509053409279	2.93787120426766	2.38358533817122	3.23209591157527	4.20740392947607	3.74754772131286	3.21043546019617	4.14059663957387	2.74556995067703	3.87109462208752	4.80451326987613	3.6076341376604	3.17006445877555
RGS16	0.9997125309708	0.999999999999973	20	11.835328705347	3.11584372874011	2.59016222321512	0.088620170979654	0.0342141392478698	1.99347179079824	1.89566258796368	2.14865290569764	1.50339099367443	3.2764256176943	3.25460246804175	2.24270772456361	3.42598761586854	2.99922618252991	3.14156104967848	2.47319929205154	2.47893635650286	2.72679246314233
DHX9	0.999946817537992	0.999999999999973	21.8348623853211	2.0831611423896	5.9985393464448	5.70574218296367	0.0770773127800775	0.0135087268769726	5.96435190141008	5.43094161694037	5.68608530023112	5.38600221043033	5.17161393815834	5.83433633479881	5.52794125969676	5.52923985548222	5.95746437584973	5.77499131683054	6.1844634706877	5.81151511681324	6.04758241129837
LAMC1	0.999831951155575	0.999999999999973	20	17.3855548051093	10.3245303848109	9.88372461938194	0.0100160340045591	0.00101338659162132	9.02616138878042	9.34095859528466	9.73361351659597	9.36404450288236	9.72142391654839	9.97568686676568	9.74938255761207	10.0946543758352	10.544107461785	10.3339649951895	10.060293137573	10.2814242833619	10.2705762582347
LAMC2	0.287230543688144	0.999999999999973	20.458452722063	19.835480353712	2.84524058637572	2.63584761776834	0.48079078385835	0.182404620288868	2.71056998761629	2.82775266591276	2.58556440823015	1.68752576260291	3.2764256176943	2.88447457586346	2.61463378520875	1.94788892335354	2.43759579361217	2.74694129410437	3.28949141055619	3.1190075199758	2.37606625543349
NMNAT2	0.75216565985965	0.999999999999973	20	16.705681537771	2.7965117454849	2.09816909408544	0.483395876855364	0.230389380063797	1.99347179079824	0.554275999058886	1.70392440739061	2.74300528017925	2.17706858114656	3.49464670646053	1.88321853054155	2.54265953202391	2.25483582454514	2.50003554934332	1.94963321340981	1.05150871500287	1.91171641261924
SMG7	0.358545456476156	0.999999999999973	28	23.5063558823766	5.62526084495056	5.33531660984311	0.310379566138879	0.0581745356154237	5.14000345658241	4.83280864688516	5.0468775317607	5.58471705444687	4.92401744120417	6.00899120337435	5.33000471726847	5.71641763312052	4.93338770612876	4.85237145167331	5.2023107702805	5.57291585812743	5.90581524171621
ARPC5	0.999997325418522	0.999999999999973	28	10.4582257751347	8.47968124809183	8.30125178270304	0.00790559643549186	0.000952337869327661	8.30496839161588	8.46754105354165	8.42126353712335	8.46782666709962	8.51046816851817	8.35322649883592	8.15576430835753	8.32770012751008	8.0613317952466	8.09452809447711	8.18356578761839	8.15663462892324	8.41931795615246
RGL1	0.96405894655428	0.999999999999973	21.4414414414414	12.1036368155736	5.39101029949693	4.95604003753736	0.216637887504901	0.0437118921284074	4.64417949965274	5.09295306192894	5.49862448983972	5.37262470594413	5.12964290824465	5.23342748406072	4.84508584121522	4.39798734800503	5.52437881624746	4.56119222120785	4.18804862774789	4.87340823430125	4.7084308577257
COLGALT2	0.995224018760971	0.999999999999973	20	7.13383467541875	2.70873574580877	2.57381238194618	0.168257497960134	0.0653728683335134	2.59288272203175	2.82775266591276	2.67685317414113	2.9004407646552	2.00202508989542	3.18778647967873	2.44062300570743	1.75101987203913	1.80059374265331	3.05255837644721	3.01572947993858	2.13995209140957	2.920720387895
TSEN15	0.900420406282415	0.999999999999973	20	19.5470145569802	6.07178206737572	5.56817801910313	0.316295567105866	0.056804140604113	5.80146750491248	5.53972853970699	5.90956202361239	5.91510014703014	5.56711880252738	6.22432214086587	5.96564278907388	5.52923985548222	3.56842163592415	5.413274319638	6.12457169157614	5.34328453381023	5.57209673045113
C1orf21	0.437289852342879	0.999999999999973	27.148288973384	20.4414698614725	6.47041418887048	6.00592904584491	0.349254802541579	0.0581516697709249	5.86630960302124	5.78044736896596	5.86172575304458	5.94252070632963	5.93925898899598	6.5310077199445	6.81059556788784	5.79524463590008	5.37552528506469	5.88218995306705	6.08021654846662	6.02484485449145	6.04758241129837
EDEM3	0.10997007155514	0.999999999999973	22.9581993569132	19.9005879826905	5.46265442097689	5.30044085872891	0.453233577427533	0.0855086566395956	5.84072141048088	5.27182260475579	4.94036889853536	5.10783031300778	5.32825907243597	5.64806770320117	5.15789685239295	5.29614738823738	4.47096081996591	5.0720691877713	5.6656077184428	5.72924492265797	5.656241861837
FAM129A	0.37157520726362	0.999999999999973	27.7821011673152	14.9207902699281	7.514830701888	7.31214894633421	0.21723316349626	0.0297085255087925	6.63455812447227	6.89677301441219	7.34730526909483	7.6019106509276	7.56611174986071	7.28912233143618	7.32436116626317	7.43178308552107	7.1240225849648	7.50777364862784	7.51236589946729	7.39430021539406	7.51801238550144
RNF2	0.954713747716636	0.999999999999973	20	3.7656898398357	4.12647105480397	3.28063710991453	0.417511026520515	0.127265227006894	3.54516831899321	3.38934909353505	3.36674410647843	2.25243344518186	4.20740392947607	3.49464670646053	4.07992202499595	4.32901101559339	2.99922618252991	2.50003554934332	3.46534186004361	3.78100140345478	1.91171641261924
TRMT1L	0.900650801524993	0.999999999999973	23.257328990228	19.0221935627053	5.45892987802789	5.17633331836495	0.457738037048586	0.088429011212356	5.05354404464581	5.65707505079874	4.99460588242781	5.38600221043033	5.38287725637427	5.73253337416165	4.69812300900441	5.25954717539786	3.48782339117486	5.5332615018745	5.44550058517614	5.71862327200021	5.07740399544759
SWT1	0.987239349463513	0.999999999999973	28	16.7430183838645	3.21696755224032	2.49086514166162	0.384962362990656	0.154549660899688	1.79458995624606	-0.143520440799451	2.9933055273085	1.85079675230411	3.89304260596855	3.11772510885391	2.61463378520875	3.13412392169646	3.4024545803659	1.59319499134493	3.22576557127239	2.00660123962877	2.920720387895
IVNS1ABP	0.44162622877095	0.999999999999973	27.5675675675676	20.322127200737	6.56381777913504	6.3331071325477	0.204834565300573	0.0323434549603414	6.75588512675987	6.35746738851055	6.22146357596971	6.12112571901622	6.48833663976111	6.69636130318355	6.45770596454573	6.29759619106158	6.19176989756929	6.06395480078097	6.1419388325197	6.19541493419341	6.23254564690007
HMCN1	0.8981564225334	0.999999999999973	24.040404040404	10.274383716876	3.99605009854885	3.92199708374186	0.289672738886807	0.0738584789080055	3.01509053409279	4.32564040443471	4.27304085192581	4.25135545181612	3.42263129176254	4.40642551594798	3.67082660555258	3.5524014099294	4.24440041101457	4.23696111217184	3.71782710710384	3.78100140345478	3.83179368464536
TPR	0.678795357260947	0.999999999999973	26.7415730337079	5.9822063967704	7.67259469521061	7.17189011020921	0.419038555923154	0.0584279108413348	7.11729029777608	7.44115505214002	7.42506845101474	6.72108756933108	7.73658210835628	6.55771319812719	6.38748847269899	7.43178308552107	7.85990914406303	7.75346495239448	6.8076272870414	7.33294704051963	6.73638612426923
C1orf27	0.997654299861092	0.999999999999973	21.4414414414414	14.4531347886701	5.3628644001652	5.0756999404643	0.0840564336607617	0.0165605600501815	5.18136468918386	4.7140199394114	5.02966322764367	4.56539371034233	5.27149148955173	4.9405891256616	4.82751359104756	5.4981593382603	5.05025837874022	5.35863039663742	5.32902382439941	5.42395823776414	4.65489349307738
PTGS2	0.412557411981704	0.999999999999973	26.542750929368	16.1491462061188	1.92816333751139	1.31958102722582	0.727084167837772	0.550996227466484	1.99347179079824	-0.143520440799451	0.756589015237943	1.99745445107029	2.17706858114656	1.39673876408542	0.962868281647744	1.25199261809308	-0.143520440799451	1.59319499134493	0.807597860240623	2.47893635650286	2.08364715938575
RGS2	0.773758321723919	0.999999999999973	20	4.0197117260717	2.07679984894744	1.50323650459244	0.494435166064046	0.328913756786459	1.28902237172828	1.3755565741715	1.0576813926648	1.2922681185063	0.955122655570747	1.80608968430698	2.0132582834013	2.54265953202391	0.632165286490975	0.971764348146232	2.47319929205154	1.69603174118514	2.23725284375666
UCHL5	0.903014002658008	0.999999999999973	28	5.013919731583	5.06454776571174	4.79497288726071	0.249971511181753	0.0521319967931159	5.11886949414044	4.99445019264886	4.99460588242781	4.03064621089603	5.17161393815834	4.31546144469091	4.75500270613591	4.75426064965769	5.41964481064562	4.71411549191502	5.0633873602231	4.60009640817536	4.5116544703869
TROVE2	0.373077179065075	0.999999999999973	28	3.6332982927225	5.85464867655944	5.64634473208625	0.216435700797289	0.0383320025728076	5.99946552390966	5.79515272081722	5.78172710937059	5.54948340147475	5.82555443950326	5.11255110530596	5.70196846864429	5.83309971665988	5.98708818006956	5.58177920714382	5.52707445233248	5.52495209263753	5.21323974130671
GLRX2	0.999997852341546	0.999999999999973	26.1538461538462	5.97265789888891	4.57235196609545	4.17022777248023	0.0290648916894649	0.0069696173147345	4.70216701372515	4.24224284873435	4.61063093658988	4.49305773657701	4.94836646760541	3.74754772131286	4.13810101702197	4.46381580050102	3.7172505359901	4.27680090940519	3.22576557127239	4.40190678872325	3.24444255408058
CDC73	0.572793318124956	0.999999999999973	28	10.1121952542284	5.87501459391348	5.65668556318047	0.215568206743189	0.0381085715894002	5.69124828415758	5.96083240883181	5.7610145825804	5.56132381920426	5.85160785315478	5.2167672183978	5.14376676879803	5.72985820822284	5.60301445572615	6.11978726334563	5.68942635483974	5.78121090524229	5.64255408927472
B3GALT2	0.257022997571459	0.999999999999973	28	19.8653646675446	5.28642918761931	4.87766615107422	0.380805224467532	0.0780711948446218	4.3130920417243	4.19866365537152	5.0468775317607	4.84268108460573	5.08641417221496	5.34495451256483	5.30482654361063	4.90405336196877	4.19448293791028	4.62431961308636	5.16881382490919	4.81477507064661	5.33737933420618
CFH	0.318120275212065	0.999999999999973	28	23.2800293936809	4.21766045195632	3.89409178093131	0.221870117419244	0.0569760883669213	3.41250787767276	3.309655606582	3.61776586420085	3.64200391326948	3.94236689144577	4.31546144469091	4.24786088205191	3.92382592398864	4.03344742400609	3.58406960190428	3.89215774029628	4.42822134875328	4.05486784589128
ASPM	0.475241529565188	0.999999999999973	28	16.1309462990886	4.13379202742649	3.05761427795996	0.920656944789364	0.301103036908771	2.32408629626719	2.09897615421526	3.36674410647843	4.33650222863465	3.3513797605662	4.46403047216361	3.45891856688906	2.27570988097665	2.25483582454514	2.74694129410437	1.78252156407212	4.37510332334818	3.09164237103685
ZBTB41	0.937709521116294	0.999999999999973	22.5236593059937	19.6220503798259	4.53105289223255	4.42522594949217	0.137830140467752	0.0311464639412524	4.42063043687512	4.650744315218	4.48995192501297	4.30867462166853	4.32365065044617	4.79105488681458	4.39827308893573	4.09977012271846	3.97551051857858	4.42599282961858	4.51569850979892	4.31995455895891	4.88156094063987
DENND1B	0.981787982946513	0.999999999999973	20	18.600107779136	3.47114144293342	3.01840319707593	0.276260071861334	0.0915252382879002	3.26640211306825	3.04017735928746	3.06264949628725	1.99745445107029	3.2764256176943	2.88447457586346	2.24270772456361	3.28742388401358	2.99922618252991	3.3046154138985	3.622067851389	3.69692037720896	2.50268780302443
C1orf53	0.33410952976882	0.999999999999973	21.8348623853211	1.1788799461587	2.10491556554803	1.48331364413055	0.817970602800537	0.551448175534038	2.16822903130445	1.02258493568516	0.756589015237943	-0.143520440799451	1.29599509104414	2.60610019960438	1.58161890764554	2.27570988097665	-0.143520440799451	1.59319499134493	3.67074183910633	1.85965745498819	2.08364715938575
NEK7	0.581650138999208	0.999999999999973	20	3.1108293644792	5.77514721966243	5.64880638334025	0.281688128610995	0.0498668407969803	6.1424610954986	5.68892122716105	5.4733818070415	5.48877827018875	4.92401744120417	6.2075557787373	5.62268052428948	5.64726978753789	5.54444318703802	5.54961603598207	6.20112845845312	5.73978894401062	5.64255408927472
PTPRC	0.922191067569761	0.999999999999973	25.4092526690391	6.332041112485	2.63305543882569	2.55680726424141	0.0178481013063654	0.0069806205403053	3.60718788672383	2.27714466767226	2.92045946199189	1.2922681185063	2.17706858114656	2.88447457586346	2.0132582834013	2.96257619306092	2.25483582454514	3.14156104967848	1.78252156407212	2.75323053740058	3.17006445877555
ZNF281	0.814576060729739	0.999999999999973	21.4414414414414	19.6710403298026	5.97703476551196	5.81823160372168	0.19979635656144	0.0343397049429312	6.2629517595875	5.99944122256883	5.53567922180652	6.23639023666884	5.56711880252738	6.06591115844707	6.04381365248846	5.72985820822284	5.28301980307569	5.48305519843262	6.0062836601105	5.72924492265797	5.79881283178337
KIF14	0.999833173970846	0.999999999999973	28	16.6010130710127	2.22680595772395	1.50952790811681	0.15245468241104	0.100994941260299	2.59288272203175	-0.143520440799451	2.01508488882755	2.36480041134331	1.29599509104414	2.79751756651169	2.0132582834013	1.75101987203913	1.80059374265331	1.31568375961057	-0.143520440799449	1.51144554103779	0.466253222237222
DDX59	0.982274527679268	0.999999999999973	21.9692307692308	7.7116603951704	3.34611233159769	2.78347212225046	0.493978213358015	0.177468353072145	1.79458995624606	3.60499539000978	2.48810665487606	2.36480041134331	2.60228890092482	2.88447457586346	2.76989719029703	3.05089835253695	3.64475439042224	3.64622494044592	0.807597860240623	3.56082954066314	2.920720387895
CAMSAP2	0.309002978178481	0.999999999999973	23.5643564356436	9.3015149289463	7.05621311297161	6.66063701827514	0.376752097353165	0.0565639737339612	6.58917841358686	6.34752510953626	7.00377332655555	6.73160496987184	6.77368260397348	6.41164833072214	6.27530628205297	6.48363776786028	7.40208456144856	7.24700976857077	6.26592761081476	6.689947704441	6.04758241129837
TMEM9	0.957687929490784	0.999999999999973	20	8.0512172869135	5.89788200822123	5.69416411960498	0.142933222543672	0.025101704050214	5.22157309332981	5.13979210650881	5.48605835630584	6.26563323430184	5.41817343115679	5.51811961151199	6.1179657334093	5.86998685639071	5.69564009442412	5.73264520210214	5.75860996746095	5.84119585377691	6.02665842081243
PHLDA3	0.341099774234983	0.999999999999973	21.570996978852	10.3769771237579	8.74555280149729	8.48591213128571	0.490772277646384	0.0578337684922536	7.67578694136069	8.66259174733877	8.8270685860969	8.79058941818938	8.90970365187729	8.23410758947668	8.1767340371952	8.1886133672358	9.2573150387797	8.81274105029319	7.5256583492531	8.45582851319005	8.21945934753593
CSRP1	0.877933348763607	0.999999999999973	20	3.3697321878887	6.77695176500917	6.61195895118825	0.140255150843252	0.0212123444623089	6.78971059372571	6.73839840408072	6.72238241748582	6.58850817602433	6.30249836129889	6.89268515646714	7.01847574026461	6.48363776786028	6.32533069495409	6.81129059004055	6.5844572639439	6.42182194894317	6.49877273503462
RPS10P7	0.993436633612573	0.999999999999973	20	7.4105132321369	2.84150970628457	1.94718540613572	0.378209232639959	0.194233806112245	0.503938509586027	1.3755565741715	2.38358533817122	0.746069893225806	2.47398800618217	2.12459504164195	3.03780829027285	2.27570988097665	3.21488238673722	1.82583977887372	0.807597860240623	2.75323053740058	2.08364715938575
NAV1	0.327435964834452	0.999999999999973	28	4.7729437979356	7.2036544942897	7.18566073494152	0.214572455190811	0.0298612003969816	7.6091491129092	7.7958001507537	7.43490931997514	7.46994136511822	7.14417646393059	6.83381242765705	6.77436800166148	7.18090176693879	7.1891947226221	7.25201539956729	6.95737445259694	7.01911495620326	6.83596429423273
IPO9	0.731671346919317	0.999999999999973	24.2033898305085	3.8177618752249	5.47116644277201	5.33010027107249	0.230581713498952	0.0432602956365313	5.67685941882139	5.65707505079874	5.39489036947577	5.04175042874941	5.3648999706119	4.85704739975843	5.4030054570394	5.9059543232757	4.99300615984756	5.33994593614974	4.9692358170039	5.5610735805804	5.23164146229528
SHISA4	0.904895445028502	0.999999999999973	20	8.444779622832	6.92939244331225	6.57260302450121	0.116712869798604	0.0177574804629953	6.4180672805095	6.13277387823406	6.48410762433946	6.83276552440354	6.32126514268564	6.5106491124279	7.0491234833801	6.52277162134713	7.16995033425708	6.77697417471784	6.1419388325197	6.52905212675014	6.58717325743795
LMOD1	0.352709830037329	0.999999999999973	21.0619469026549	10.9458963599273	8.21038901051928	7.44266538648475	0.577136951407222	0.0775443905425675	6.74902381259246	6.98278829535203	7.73489314781411	6.99433751959671	7.84430798773527	6.93912852576229	7.15153666555222	7.63832192445405	8.72047481116985	8.12212898298549	6.76342746859926	7.09909192949517	7.26907793723056
TIMM17A	0.452572096104398	0.999999999999973	21.4414414414414	19.9229189306993	6.21249060239382	6.01235968910746	0.39700721628619	0.0660318471972734	6.67855384725105	6.0246181045361	5.80214647386113	6.14492713414129	5.79902186479792	6.28151591830402	6.27530628205297	6.00877049573746	5.02191625182428	5.54961603598207	6.77460502162776	5.90816471583986	6.1478788200855
RNPEP	0.391560688210712	0.999999999999973	24.5360824742268	19.8465985985423	5.76299352253281	5.1739566567561	0.774935357311968	0.149776159469768	5.42467463145003	5.41198536520654	4.84518099327841	5.46376247708698	5.12964290824465	5.62299763444697	6.20899482643381	4.70066211129049	3.48782339117486	4.19598982533635	5.76982476244052	5.18253755519249	6.09860201819339
ARL8A	0.545543307232602	0.999999999999973	28	19.3644311051648	8.17280882444037	7.68762935874002	0.631679437237912	0.0821683002341624	7.2926719952542	7.85314173208979	7.72690491421869	8.07636690257089	8.13955238772648	8.06291335793839	7.87487731280227	7.96534443085621	6.04457110489591	6.83149534560993	7.68520252868567	7.86792630501381	8.19856385347701
UBE2T	0.800690596202229	0.999999999999973	20	19.0911859973322	2.50755165405096	1.96977683526214	0.42515774309753	0.215840564010364	2.71056998761629	1.89566258796368	2.38358533817122	2.97315201284271	1.57152225244818	2.60610019960438	2.8416815422784	1.25199261809308	-0.143520440799451	0.519312913108196	3.51949780462074	2.00660123962877	1.49064489164834
PPP1R12B	0.967624676537101	0.999999999999973	20	11.2190432823761	5.48251070802087	5.13160611236836	0.189337935646912	0.0368964280384972	4.45476612246822	4.5152047123443	4.72198994178574	5.26088965634075	4.92401744120417	5.23342748406072	5.15789685239295	5.7028506631776	5.35294902254476	5.37707596379238	5.29837358360918	5.00160764209219	5.51314351170018
KDM5B	0.272527012246142	0.999999999999973	20	15.9975875080345	6.3235309892853	6.13329290771902	0.218501132569542	0.0356254194699471	5.98785568331046	5.78044736896596	6.03563475126893	6.22154341160668	6.38509062573128	6.28151591830402	5.94134102378313	5.89406452282381	6.69200667179941	6.09771288193449	6.15054462749406	5.87027825437008	6.10859294703279
PCAT6	0.365460490773443	0.999999999999973	20	15.625375395245	2.96485219948451	2.41276880946079	0.188624316904389	0.0781775345257977	1.28902237172828	1.02258493568516	2.67685317414113	3.34599676365959	2.82902348216886	2.60610019960438	2.1325397234727	3.05089835253695	2.43759579361217	2.35868558696552	2.09938166840097	2.00660123962877	3.24444255408058
RABIF	0.7754331743384	0.999999999999973	20	6.75440830680987e-05	4.38807311276173	3.74211502465258	0.258167128733596	0.0689896294028441	4.45476612246822	4.00985418329984	3.79122483832232	3.45155942502552	3.99006042947026	3.65163929216486	3.54745042622935	3.49057867042854	2.99922618252991	4.15382089463123	3.89215774029628	3.51245542539733	3.83179368464536
KLHL12	0.707195899998902	0.999999999999973	26.1538461538462	23.4733119164608	4.62574580471932	4.46791732210665	0.313247249919336	0.0701103506032734	4.45476612246822	4.00985418329984	4.4645556947734	4.70001747102683	3.84197209523439	4.59871821287795	4.79171365676895	4.70066211129049	3.21488238673722	3.92223270111921	5.08150217430819	4.87340823430125	5.40379738200571
ADIPOR1	0.966495915264254	0.999999999999973	23.7209302325581	15.9724983524275	4.50048251652138	4.51863537968803	0.027498433243197	0.0060855614433523	4.91328800018863	4.44233991697805	4.514908819765	4.46811668205414	4.20740392947607	4.92015282970601	4.22119380510047	4.32901101559339	4.55248036655384	4.31557003705217	4.48880323969385	4.60009640817536	4.7851866009404
CYB5R1	0.728977066677307	0.999999999999973	27.5675675675676	20.4323648883493	6.59277669538645	5.99698927718938	0.159915497180229	0.0266659635008013	5.99946552390966	5.29269902274563	5.86172575304458	6.06401272027525	5.97525263963256	5.72076542127175	6.1179657334093	6.00877049573746	5.95746437584973	5.68901845648892	6.28168263481503	6.36846336211372	6.53626671176051
TMEM183A	0.999990237829917	0.999999999999973	28	2.5337718292319	5.58572996133281	5.43099436236147	0.0914252038297608	0.0168339714110857	5.29877656341772	5.52215754782809	5.25376432222082	5.00753970150967	5.62868179698056	5.34495451256483	5.49492664874808	5.4981593382603	5.79947031404572	5.43103850621168	5.31378009850963	5.6971424507162	5.30298732047032
BTG2	0.992748525401054	0.999999999999973	20	7.9999324559169	3.3282904654423	2.81266366908813	0.136384815538263	0.0484895570832611	3.01509053409279	2.57855838379128	2.76270765941675	3.29017010561553	2.00202508989542	2.38534310281625	2.1325397234727	2.96257619306092	2.74556995067703	3.51911540235507	2.67755903510928	3.05289760986788	3.50867176918458
FMOD	0.282086949003711	0.999999999999973	27.7821011673152	20.3565019120853	6.36474581056103	6.15892759289833	0.265977367432212	0.0431856623446755	5.50831750559025	5.52215754782809	5.54782227986836	6.0303320112049	6.24468726917652	6.56431303558351	6.05895210858171	6.32442290185728	6.00167505444435	6.27538431361338	6.29726746224766	6.71688187605091	6.81170666420482
PRELP	0.996008221895555	0.999999999999973	20	7.9999324559169	5.82244750081479	5.20911756054472	0.114707950359235	0.0220206107898322	5.09742133303212	5.01971356583433	5.0973213118037	5.00753970150967	5.08641417221496	4.62421002418929	5.22654304151757	5.08228150692773	5.44120871403359	5.15991196866005	5.3884373624235	5.77096637615259	5.77391692957716
ATP2B4	0.410032418261831	0.999999999999973	28	4.3521021182564	7.12019590730953	6.93470385229925	0.209631277668309	0.0302293049758433	7.24956974662122	7.00825491122293	7.07682396477368	6.97233443520981	6.8139929718054	6.62870218185745	6.5516711837756	7.07956133641975	7.37432937428753	6.83149534560993	6.89728325800915	6.88779890030124	6.84196550348697
ZC3H11A	0.985736445854469	0.999999999999973	26.7415730337079	21.258359422209	5.87235947251975	5.43191285034493	0.0131898172775111	0.00242820855947155	5.16083229313485	4.61803441569842	5.60705019669186	4.91828594793292	5.59822865351724	5.49066395864333	5.05595046918683	5.58946151982852	5.41964481064562	5.85612775646541	5.68942635483974	5.65319681388538	5.96200158795794
ZBED6	0.288313860606539	0.999999999999973	22.5236593059937	9.9866379395925	4.82105005865903	4.59264123138635	0.454325496765538	0.0989246653234425	4.27538767165993	4.83280864688516	4.78489997149771	5.15547683805753	4.84840307933379	4.67388089565962	3.74758018559996	4.18029953967531	5.54444318703802	4.65487680516253	4.22110698135653	4.14060541147287	4.13525923024455
SNRPE	0.853865860000437	0.999999999999973	20.3418803418803	3.5803689251876	5.44785183509003	5.2101933292431	0.0864081079657582	0.0165844341093406	5.80146750491248	4.7140199394114	5.23886168786098	5.17101563091727	4.87405074024099	5.6102973162797	5.56021723618799	5.16376583328592	5.18417401713942	5.04924657073158	5.6167572347611	5.13540006782118	4.76005237345789
SOX13	0.601436429093501	0.999999999999973	25.0526315789474	21.6484629093674	3.43913345936215	2.7808547467447	0.555175187855439	0.199641922507938	3.01509053409279	2.09897615421526	2.01508488882755	3.23209591157527	2.17706858114656	3.92212572997714	3.45891856688906	3.13412392169646	1.50541007376254	2.50003554934332	3.57169417787321	2.57627848153516	3.17006445877555
ETNK2	0.476601949766921	0.999999999999973	25.0526315789474	16.0293057890025	2.54006967577011	2.10301557014318	0.565726370779409	0.269007219352585	2.32408629626719	0.554275999058886	1.86787732562697	2.25243344518186	2.82902348216886	1.97411416748224	2.0132582834013	0.918058058024856	2.43759579361217	2.026126600163	2.9383246196644	2.26201325924914	2.82701246361087
PPP1R15B	0.922929354820981	0.999999999999973	23.5643564356436	13.9850700009586	4.8232499471752	4.53596000243684	0.235301268062015	0.0518746346827582	4.52070599183202	3.73270764325446	4.72198994178574	4.72128223331335	4.03622760871714	4.67388089565962	4.63890840182923	4.39798734800503	4.55248036655384	4.68480017809901	5.3884373624235	4.55304258657966	4.09562342239296
MDM4	0.997692324155127	0.999999999999973	23.7209302325581	3.4849228831061	4.7240628936476	4.70994467271993	0.102895462739876	0.021846427058018	4.93763148660826	4.7746365518721	4.63360101190494	5.13976885806834	4.20740392947607	4.8994228815724	4.7173331596877	4.67309713345774	4.66672400540282	4.56119222120785	4.61852961325648	4.50440220259928	4.9718984838928
NFASC	0.964148647929265	0.999999999999973	27.7821011673152	0.6299175228039	6.32738493163997	6.18677216543546	0.0639716839932589	0.0103400743202827	5.80146750491248	5.86651176942715	5.95586293213776	5.83932367922616	6.12161381760119	6.06591115844707	6.24914630052888	6.47568198224668	6.25401592752893	6.17353926726549	6.37276203774689	6.51069904250344	6.71037932558832
RBBP5	0.579348696583651	0.999999999999973	22.1052631578947	9.9374210805958	6.1590738140476	5.54193083458023	0.414673467422312	0.0748247280234635	4.93763148660826	5.33356687449535	5.7919729173176	5.02474646792126	5.64367065478595	4.87839071901543	5.42654063131803	5.92944393624948	6.540407744164	5.81612984553733	5.31378009850963	5.53709335440913	5.41993488568749
DSTYK	0.371469724710335	0.999999999999973	22.6666666666667	9.7324072390046	6.7187727589655	6.57114867342606	0.309377620175911	0.0470812084083632	6.3741503804591	6.76851718961317	6.73305688318255	6.9364162354237	6.82718329583371	6.32102351459971	6.16069390349659	6.20439024506672	7.15697663232544	6.77001184160046	6.043723651522	6.52905212675014	6.27752077972204
TMCC2	0.903198158091027	0.999999999999973	20	12.1620901148674	2.57748371071301	2.42970649489081	0.240847488084178	0.0991261654815644	1.28902237172828	3.309655606582	2.27089597796305	2.56626089759553	2.60228890092482	1.97411416748224	3.21043546019617	1.94788892335354	1.50541007376254	2.20196732119728	2.47319929205154	3.05289760986788	3.50867176918458
NUAK2	0.99821724103144	0.999999999999973	20	7.9999324559169	3.05545419421375	2.40120067042762	0.456816937231303	0.190245214761643	3.26640211306825	1.3755565741715	2.67685317414113	3.64200391326948	2.60228890092482	-0.143520440799451	2.69435316910607	3.21280914157886	1.50541007376254	2.026126600163	2.35902749611718	3.6076341376604	2.61908724767987
ELK4	0.163086728711842	0.999999999999973	28	17.0012909267516	4.16868677287891	3.80970803853854	0.37180537721359	0.0975941918520928	3.60718788672383	3.60499539000978	3.36674410647843	3.99616796884545	4.36040729752383	4.04045889521655	3.92329987829249	3.61168340914145	3.78627735447449	3.05255837644721	3.93263690715466	4.1084200946465	4.13525923024455
NUCKS1	0.425452207680994	0.999999999999973	24.5360824742268	7.6787357473495	10.3790236524736	9.97925416050677	0.40396721554462	0.0404807021694401	9.9721190852104	10.0743580958144	10.4442116398952	9.89232264204458	10.352230864129	9.6289607768698	9.44248201035899	9.89436784073055	10.807515043484	10.451768405044	9.26394667579024	9.9342790634654	9.41841353715385
RAB7L1	0.930410848119296	0.999999999999973	20	12.0205889753912	7.117844573097	6.6630221405677	0.288295456591796	0.0432679721768466	5.87893549669557	5.78044736896596	6.62258227980018	6.26563323430184	6.83373350791316	6.61605220312471	6.70869471862016	6.74423763733797	7.72136626524822	6.68373266455288	6.72360963233815	6.74332240620347	6.91779117704809
SLC41A1	0.780103998128809	0.999999999999973	28	24.0985443996741	5.216286956161	4.99328930991429	0.114064708661558	0.0228436009976589	4.6734645799909	3.60499539000978	4.86472764427618	4.91828594793292	4.94836646760541	5.49066395864333	5.05595046918683	5.06117044485626	5.33001384753693	4.90416567197056	5.26705801396628	5.22818351379387	5.45167825805707
RAB7B	0.99220309576026	0.999999999999973	28	25.3789398918322	3.27517505571251	2.87064846812504	0.230164900689003	0.0801787133620491	2.32408629626719	2.27714466767226	2.27089597796305	2.13056969061266	3.11371478225847	3.11772510885391	2.69435316910607	3.87627001129191	3.11108011489632	2.74694129410437	3.22576557127239	3.1190075199758	3.09164237103685
SRGAP2	0.589789279660738	0.999999999999973	20	19.8052121074033	5.06166098393597	4.95647288391783	0.165789514430845	0.033449091382862	4.86333296482309	5.35357471191114	4.6562110901418	5.00753970150967	4.84840307933379	5.29820878488392	4.86244663166996	4.83110022532706	4.66672400540282	4.82575992991469	5.23504758857776	5.10309710220592	4.94983885753996
IKBKE	0.911423222063091	0.999999999999973	23.4098360655738	8.5184092995547	3.32238674637898	3.24068287115135	0.198497971204714	0.0612518963122705	3.26640211306825	4.28454416072372	3.19207420796756	2.74300528017925	3.49052886191288	2.96648695876409	2.61463378520875	3.05089835253695	3.7172505359901	3.3046154138985	2.23503786354139	3.1190075199758	4.0129273865605
RASSF5	0.400315779482118	0.999999999999973	28	19.9062473093898	3.96036482000553	3.00340198029914	1.11161170569487	0.370117524389509	1.79458995624606	2.93787120426766	3.19207420796756	2.97315201284271	3.42263129176254	4.14981756263725	3.88982655008197	3.13412392169646	1.13387353172569	0.519312913108196	3.93263690715466	3.78100140345478	3.50867176918458
EIF2D	0.239537286344482	0.999999999999973	23.8795986622074	19.9150303746944	5.03992026043962	4.03861129334596	1.20035846883282	0.297220599271471	4.02577962340042	3.60499539000978	2.8437386630303	4.28029968379783	3.89304260596855	5.43413360596798	4.84508584121522	3.87627001129191	1.13387353172569	4.23696111217184	5.6167572347611	4.55304258657966	4.76005237345789
DYRK3	0.872259641041588	0.999999999999973	28	10.2871472917825	1.79237698831996	1.60541319776726	0.0385423911694601	0.0240077702257981	1.99347179079824	1.02258493568516	2.01508488882755	1.99745445107029	2.00202508989542	0.823082616751734	1.74028569477629	1.25199261809308	0.632165286490975	0.971764348146232	1.94963321340981	2.00660123962877	2.50268780302443
MAPKAPK2	0.898106610470292	0.999999999999973	28	18.7676719414367	8.54585928875961	8.3362505219525	0.276015913100155	0.0331103188865666	8.27900573981732	8.49707256739475	8.32400189862668	8.69574755970657	8.57444278034671	8.33790086963271	8.52083497732433	8.4341670412536	7.60199306608048	8.03188085442285	7.98616362312866	8.44459284489426	8.53681583583016
YOD1	0.978378105151503	0.999999999999973	21.3134328358209	5.3730667842751	3.02809470986476	2.24189472567825	0.0903635133556007	0.0403067603133161	2.59288272203175	2.43570882351885	2.14865290569764	1.2922681185063	2.17706858114656	1.80608968430698	1.58161890764554	2.54265953202391	1.13387353172569	2.95770184001202	2.57899462234934	3.18222028988274	2.82701246361087
PFKFB2	0.997456670086767	0.999999999999973	20	12.5189674342541	3.74647280402405	3.46739917341641	0.150144850768383	0.0433018649596223	3.18739774225987	3.6702642456159	3.4205643498537	2.56626089759553	4.4312251023173	3.37961133864121	3.09767534312739	3.42598761586854	4.08914720393897	3.37971520835745	4.01033944381691	2.57627848153516	3.62460826527967
CD55	0.152619619751389	0.999999999999973	27.7821011673152	27.0442362108297	5.8886032977408	5.63977050484526	0.256324852256911	0.0454495182094194	5.67685941882139	5.73540999112011	5.65274184485325	5.39925680971813	5.43550288674251	5.81232614567189	5.84855931519536	5.85779563670655	5.83248367615032	5.56578724966589	5.32902382439941	5.18253755519249	5.81110150831393
CD46	0.206581401609393	0.999999999999973	22.3824451410658	0.984659591166498	5.25776570455282	5.05955683444088	0.150371125743043	0.0297202167429867	5.16083229313485	4.83280864688516	4.92182713000352	4.80333901404461	4.92401744120417	5.4196480012809	5.25311232837072	5.08228150692773	4.90262839557142	4.97852906412846	5.4314449781995	5.24308344274329	5.05691113482713
CD34	0.833208737603187	0.999999999999973	20	7.9999324559169	1.52298465593758	0.843521100941736	0.555863115860761	0.555863115860761	-0.143520440799451	2.43570882351885	1.86787732562697	1.04486463191352	-0.143520440799451	-0.143520440799451	0.32569187609349	0.918058058024856	-0.143520440799451	1.31568375961057	1.11954767930432	1.29972873850248	1.49064489164834
PLXNA2	0.896667880442104	0.999999999999973	20.112676056338	6.75440830680987e-05	3.08493272198274	1.69417083004471	0.281853206853204	0.166366461902644	2.81937682764062	3.04017735928746	1.86787732562697	1.50339099367443	0.955122655570747	2.12459504164195	0.679174522498239	1.52297617938569	1.13387353172569	1.31568375961057	1.59348561039619	2.13995209140957	1.49064489164834
TRAF3IP3	0.245009794008944	0.999999999999973	20	15.9164613736573	2.93891189571863	2.42196984237538	0.598305602094504	0.247032639146203	2.71056998761629	1.89566258796368	1.51892157452871	3.34599676365959	2.82902348216886	2.79751756651169	1.58161890764554	1.94788892335354	2.59978527554551	3.05255837644721	1.78252156407212	2.00660123962877	2.61908724767987
C1orf74	0.878362048120453	0.999999999999973	22.5236593059937	9.173564177575	2.78383312432176	2.69472072301731	0.373930058715448	0.138763937769683	2.71056998761629	3.38934909353505	3.47244880891503	2.25243344518186	3.42263129176254	0.823082616751734	2.76989719029703	3.28742388401358	2.43759579361217	2.20196732119728	2.76981804959257	2.00660123962877	3.17006445877555
DIEXF	0.999597223684211	0.999999999999973	20	6.75440830680987e-05	4.43786653023871	3.80464755825992	0.0859274450792504	0.0225848633187327	4.42063043687512	4.58456565320842	3.61776586420085	3.81021502129298	4.46537168247182	3.70039034297258	2.76989719029703	3.77618017360416	3.78627735447449	3.92223270111921	3.08919196306214	3.30089818601552	4.17383515941378
SERTAD4-AS1	0.406782153312812	0.999999999999973	24.7058823529412	19.7206584073647	4.30961338455303	3.96534950370079	0.485467320823222	0.122427372510328	3.54516831899321	3.13570657832532	3.31083801555548	4.3905971604007	3.49052886191288	4.8994228815724	3.95601413881338	3.96986413474955	2.99922618252991	3.97162000994513	5.52707445233248	4.29156893760266	4.21140641999314
SERTAD4	0.904666510883998	0.999999999999973	28	19.5875936896283	5.66709897925331	5.43877835172105	0.118155055217503	0.0217245579018887	4.64417949965274	5.3132776539653	5.7293773274084	5.45109001581515	5.78557032016562	5.43413360596798	5.8744609039508	5.38378075241387	5.25893598883041	5.35863039663742	5.3884373624235	5.6971424507162	5.32028580764153
HHAT	0.670916413748958	0.999999999999973	25.2296819787986	23.244741124828	2.9137181575105	2.75606831973912	0.0936534277885777	0.0339808077752741	2.46473559249488	1.6589216748708	2.58556440823015	2.25243344518186	2.60228890092482	3.37961133864121	2.61463378520875	2.65963978827214	2.87796566559859	2.35868558696552	4.04767567803925	3.1190075199758	3.24444255408058
RCOR3	0.999156741770266	0.999999999999973	23.1067961165049	20.2640172938602	5.19381336502387	4.85860444227499	0.0649433893396929	0.0133666755775829	4.07049642147623	4.7746365518721	4.86472764427618	4.84268108460573	5.23236623628616	5.19991230978936	5.12949692194686	5.01799832926012	4.93338770612876	4.87850098249344	4.80451326987613	4.71142518878236	4.65489349307738
TRAF5	0.82056219267061	0.999999999999973	28	0.219748224307299	5.23232869616677	4.70389449231399	0.383954065411955	0.0816247188450599	4.23667140530945	4.7746365518721	4.67847228146468	4.44273685447928	4.16647602480613	5.05747686503053	5.22654304151757	4.97349434597121	5.28301980307569	5.0024887940658	4.40497150946371	3.82127296234526	4.85806416851246
LINC00467	0.999999808668916	0.999999999999973	23.257328990228	10.256360721136	4.03076258990004	3.5109947067029	0.011857970759341	0.00337738212384733	3.77869363034913	4.00985418329984	4.01764551390535	3.84937254606918	3.94236689144577	3.96265817965504	3.3645966502938	2.76784206602409	3.85215178779823	3.22539057103506	1.94963321340981	3.73957333946934	3.17006445877555
LPGAT1	0.223165831917296	0.999999999999973	26.1538461538462	19.6953881601863	5.6459524077006	5.25658566579475	0.463588631829815	0.0881919674298172	4.98511977957496	4.7140199394114	4.67847228146468	5.61911070133263	5.30958363888249	5.72076542127175	5.46113880272159	5.40068629395021	4.19448293791028	5.09453637929114	6.0062836601105	5.46266413487791	5.66980098931017
INTS7	0.745466192750346	0.999999999999973	28	14.9429740103647	3.87076658637832	3.37578821147943	0.578590344003781	0.171394147901895	3.48036238062145	3.73270764325446	3.74977585150485	3.6859308090382	3.89304260596855	3.79321233166218	3.54745042622935	2.54265953202391	2.04551906312914	3.14156104967848	3.35052106560685	3.93575240705842	3.24444255408058
RPL21P28	0.981848952557923	0.999999999999973	20.112676056338	6.75440830680987e-05	2.23395657006381	1.72436383179135	0.0240535709245246	0.0139492434723225	2.46473559249488	1.89566258796368	1.30665624534736	2.8238694950241	1.80277229958778	1.13823753804012	1.74028569477629	1.75101987203913	1.50541007376254	2.026126600163	1.78252156407212	1.29972873850248	0.893538104403489
PPP2R5A	0.45013138017381	0.999999999999973	25.4092526690391	24.3565594594961	5.0686018372483	4.74270973567059	0.362720054367962	0.0764794968665051	4.91328800018863	4.40447933548955	3.94604889029632	4.28029968379783	4.4987287122338	4.9405891256616	4.87960099125417	5.25954717539786	4.80620827627799	4.15382089463123	5.34410816547742	5.01902613363673	5.32028580764153
NENF	0.767750184569265	0.999999999999973	20.2266288951841	9.732989393923	6.71391985076397	6.50317308385459	0.190243820771069	0.0292539992889604	6.09995252741146	6.4439929389739	6.26624612136207	7.00738007381348	6.11086759877651	6.38206810036762	6.68449612270128	6.53813269478113	6.77076426044093	6.77001184160046	6.24999863184794	6.48585933244361	6.64323422221334
NSL1	0.792121039625003	0.999999999999973	23.5643564356436	0.871219584629699	5.227088871163	4.55976290406227	0.29067422654912	0.0637476624695024	4.3130920417243	4.00985418329984	4.18248230042956	3.54992186846548	3.94236689144577	5.39023301679274	4.67865361040603	5.14382214092963	3.97551051857858	4.85237145167331	5.44550058517614	5.01902613363673	5.11753658566435
TATDN3	0.995829067806379	0.999999999999973	28	24.51585814925	3.42123529908496	2.84838903834023	0.27374949962015	0.0961067803363211	2.46473559249488	1.3755565741715	2.48810665487606	2.74300528017925	1.57152225244818	3.88042152326286	3.15515677864737	3.61168340914145	2.59978527554551	3.22539057103506	3.28949141055619	3.18222028988274	3.17006445877555
ANGEL2	0.977277209216434	0.999999999999973	23.8795986622074	23.6170633419413	4.43749252415982	4.15330951758995	0.0965519763018079	0.0232469975793748	4.19688742746748	3.53663321389349	3.90887251324934	3.54992186846548	4.1243530483296	4.18450280211514	4.42188496134164	4.29324541046049	3.91514923692621	4.82575992991469	4.28503442974893	4.40190678872325	4.45012437120888
RPS6KC1	0.827422598783067	0.999999999999973	28	3.08478866698761	4.34755254366798	4.12058132794887	0.107293936893463	0.0260385436796782	4.52070599183202	3.95852128361318	4.38556916219788	4.44273685447928	4.32365065044617	3.43827528279095	4.07992202499595	3.72340479274195	3.7172505359901	4.35332453939055	4.40497150946371	4.8345854123542	3.38259791464204
SMYD2	0.397605498237088	0.999999999999973	20	0.935183618002199	4.57673608779139	4.21483591563721	0.418794690666708	0.0993620390091493	4.88852669078525	4.5503019788345	3.74977585150485	4.30867462166853	4.03622760871714	4.79105488681458	4.46798007090339	4.5572477909561	3.3117147419447	4.19598982533635	4.61852961325648	3.97197881665958	3.73191702029406
PTPN14	0.616077386195126	0.999999999999973	24.040404040404	7.6636362418488	8.2706747784476	7.98798581953704	0.244662728982213	0.0306288386721739	7.97233748483099	7.97115522574655	8.2006051276544	8.01741696587352	8.14746116779503	7.72286783775793	8.05931853779408	7.8592680306479	8.66427963446682	8.18105386930414	7.4544654483153	7.91753053936608	7.57316784517919
CENPF	0.976924165339048	0.999999999999973	25.9636363636364	11.6536878926537	5.68894369711296	4.53933972776836	0.574846083261679	0.126636497318143	4.52070599183202	4.99445019264886	5.40827242957127	5.9058429095598	5.87719910586959	4.46403047216361	4.29976032953951	4.01447852713084	4.1427762194032	3.97162000994513	3.76342409726286	5.01902613363673	2.61908724767987
KCNK2	0.586640715635607	0.999999999999973	25.9636363636364	2.3660913348142	7.61854489001898	7.5152380245942	0.124248326650871	0.0165328531503938	7.69376398713834	7.8319048232049	7.79979577476005	7.5223700153348	7.47267503225693	7.32454254966098	7.58446829633003	7.39850524399289	7.89549356159384	7.39915590838201	7.05227825362507	7.59055875496305	7.13375575981552
KCTD3	0.241988316582874	0.999999999999973	24.8780487804878	14.3791532645259	6.01297600106978	5.88729500383563	0.396983351605468	0.0674305179792807	5.52447951531375	5.55708810197388	5.99186267414088	5.73863832337039	6.24468726917652	6.00899120337435	5.07096276322226	5.89406452282381	5.81607142412392	6.23550483214405	6.67074543413365	6.05048182023843	5.55758272953978
GPATCH2	0.810357871347448	0.999999999999973	25.9636363636364	6.3428055957194	5.37558771636898	4.76058311096912	0.498429945531027	0.104699347519544	4.88852669078525	4.58456565320842	5.35398289883782	4.33650222863465	5.68772492368617	3.31846047520899	4.46798007090339	5.48236432694827	5.46245504358305	4.90416567197056	4.76021646297529	4.71142518878236	3.925201389888
RRP15	0.269998260780405	0.999999999999973	26.3468634686347	8.7732997098499	5.14695657608518	4.77034545705429	0.403191569933783	0.0845204133670343	5.14000345658241	4.40447933548955	5.26851458912751	4.91828594793292	4.84840307933379	4.43551548642908	4.34985739963373	4.46381580050102	5.30670816361092	5.35863039663742	4.8685082051304	4.50440220259928	4.21140641999314
TGFB2	0.832509728481615	0.999999999999973	28	15.4183177763029	4.74488649824245	4.10246873495221	0.626616540250216	0.152741332288914	4.27538767165993	4.10734546948231	4.63360101190494	4.22181861339817	5.41817343115679	4.28381929786165	4.04992838974481	4.14059663957387	2.74556995067703	2.74694129410437	4.43346011471644	4.14060541147287	4.35261021531303
LYPLAL1	0.600844544780525	0.999999999999973	23.257328990228	17.8069608673592	3.27436352854079	2.90592327300854	0.555935548799175	0.191311158819279	2.71056998761629	2.27714466767226	3.4205643498537	2.65733801439324	3.61742962630027	3.25460246804175	2.76989719029703	3.05089835253695	1.80059374265331	3.14156104967848	4.08406999411631	2.83418159995827	2.08364715938575
EPRS	0.117223810386313	0.999999999999973	28	5.9920842779694	8.10353252372918	7.76437099329729	0.334327796228734	0.0430592248254685	8.10453827641716	7.93841051580572	7.90266009224721	7.67729414291339	7.76427702974263	7.47922722050334	7.30544451254297	7.81896143112753	8.2287772910621	8.12486025010716	7.85803915425093	7.60792944454895	7.33438889513529
BPNT1	0.980410332167703	0.999999999999973	20	15.9562434516592	3.18459183420746	3.09724655386606	0.251527452623821	0.0812100193669949	3.48036238062145	3.53663321389349	2.14865290569764	3.29017010561553	3.19736285327088	3.43827528279095	2.24270772456361	2.86849227552206	3.3117147419447	2.35868558696552	4.22110698135653	2.6674657912599	3.17006445877555
IARS2	0.958259081739022	0.999999999999973	24.2033898305085	23.7965426254084	6.27067044074838	5.60971737847967	0.110053145393531	0.0196183048036828	5.80146750491248	5.27182260475579	5.29757026452784	5.23154936356561	5.38287725637427	5.53165395305433	5.37907996935332	5.40068629395021	5.64078128014089	5.74689912596855	6.12457169157614	5.87027825437008	6.34668612961678
RAB3GAP2	0.93847016340414	0.999999999999973	28	4.1727243591059	5.73124677730777	5.63612993897145	0.0551537372563715	0.00978574622189009	5.92836228665127	5.65707505079874	5.49862448983972	5.05855630904651	5.77199217332094	5.72076542127175	5.57081740332752	5.63303342528798	5.76568377604827	5.80254692757925	5.59169736693017	5.54913329131504	5.73574852782041
C1orf115	0.870096503785085	0.999999999999973	26.1538461538462	21.8460863020707	3.42471301063699	2.20264819685856	0.13072652672236	0.0593497077330839	0.949237469703318	1.6589216748708	1.0576813926648	1.50339099367443	1.80277229958778	2.88447457586346	1.58161890764554	2.54265953202391	2.04551906312914	2.74694129410437	3.35052106560685	3.1190075199758	3.38259791464204
MARC2	0.989901363367506	0.999999999999973	25.9636363636364	20.2955221740851	2.20893913068524	1.98520968311859	0.167183802003164	0.0842146819173946	2.16822903130445	3.04017735928746	1.0576813926648	1.85079675230411	2.17706858114656	1.61588445681194	3.03780829027285	1.25199261809308	2.25483582454514	2.20196732119728	0.807597860240623	2.26201325924914	2.08364715938575
HLX	0.887395757046345	0.999999999999973	28	9.20594243038266	4.65935342094258	4.55857142170466	0.150794964645915	0.0330794344754449	4.1559751735662	4.86103810048946	4.30200641946169	4.93658391079565	4.68413414086157	3.96265817965504	4.32502630402103	4.46381580050102	4.38455768337721	4.49517569010059	4.69111171990133	5.19791390203455	4.94983885753996
DUSP10	0.617194498163294	0.999999999999973	28	22.1338316874798	3.03468745578051	2.4546968940888	0.273908856320509	0.111585612455906	0.503938509586027	1.6589216748708	3.12881270811898	2.8238694950241	2.00202508989542	3.60118307441134	3.09767534312739	2.54265953202391	1.13387353172569	2.026126600163	3.15909426709265	2.6674657912599	3.3151733570321
TAF1A	0.612588468857278	0.999999999999973	28	1.348392278298	2.17572407001819	1.53079936116677	0.881121335791154	0.575595573230163	1.28902237172828	3.309655606582	1.0576813926648	0.368782294728694	-0.143520440799451	2.12459504164195	1.74028569477629	1.94788892335354	2.04551906312914	2.62876398165454	0.807597860240623	1.51144554103779	0.893538104403489
MIA3	0.953174337627161	0.999999999999973	24.5360824742268	8.8689394682209	6.33073219694848	5.89593797721839	0.269370828813203	0.0456875275577929	5.6026803606686	5.79515272081722	5.91894184479491	5.42540618343968	6.06706392147263	5.57151143856216	5.4030054570394	6.01975501527676	6.70988366549446	6.09771288193449	6.08021654846662	6.00749689747763	5.79881283178337
AIDA	0.597865176848906	0.999999999999973	21.8348623853211	0.0115680595088996	2.32122764428132	1.6476780649446	0.84336142190352	0.511848424668976	1.79458995624606	2.82775266591276	0.375622649800728	1.04486463191352	2.47398800618217	0.823082616751734	3.3645966502938	2.27570988097665	-0.143520440799451	1.31568375961057	1.78252156407212	2.57627848153516	2.08364715938575
BROX	0.530508666869737	0.999999999999973	22.5236593059937	19.8261286773368	5.66929510303825	5.23340325307321	0.585148400445722	0.111810302426457	5.50831750559025	5.60794761091282	4.86472764427618	5.48877827018875	5.21239838160246	5.73253337416165	5.50601567637204	5.41739602813139	3.3117147419447	4.74284696742755	5.90819860316169	5.42395823776414	5.66980098931017
DISP1	0.927839059157377	0.999999999999973	26.9433962264151	11.7697312456297	3.3468318983949	3.21015533044561	0.294136075547825	0.0916267424065725	2.92054991527466	3.53663321389349	2.38358533817122	3.6859308090382	3.5553740828179	3.31846047520899	2.0132582834013	3.21280914157886	3.4024545803659	3.05255837644721	3.89215774029628	3.51245542539733	3.38259791464204
CAPN2	0.931188707978906	0.999999999999973	21.186943620178	21.1109594026934	7.1803999776314	7.01080005525041	0.113154592378447	0.0161400398651656	7.14891048465236	7.02706413553367	6.79549642917105	6.69981991632521	6.85320757438015	6.87686573763484	6.94704095050177	7.26177561533379	6.96191343827277	7.05988042820731	7.31978891098839	7.22075267909958	7.09909785349477
TP53BP2	0.994098675880765	0.999999999999973	20	2.7158632738527	4.31320907865958	4.18500336822257	0.0924459583014146	0.0220898169409784	4.11386877507027	4.28454416072372	4.21330441843859	4.41690253883132	4.08096310463029	4.28381929786165	4.46798007090339	4.21893901782878	3.91514923692621	4.11038218891168	4.51569850979892	4.0418118276486	3.87925336885513
FBXO28	0.831610571828644	0.999999999999973	21.7021276595745	1.8462779021209	3.71849488582847	3.51471667640884	0.348702979365712	0.0992122584748422	3.88265851609805	3.6702642456159	3.90887251324934	2.25243344518186	3.89304260596855	4.00208292216859	3.21043546019617	3.66862528491207	3.48782339117486	2.95770184001202	3.76342409726286	3.86045083637154	3.73191702029406
DEGS1	0.99809401535011	0.999999999999973	20.9384164222874	17.16325245828	6.08439328039738	5.74236181277951	0.126771754706752	0.0220765877943504	5.84072141048088	5.44965202035301	5.53567922180652	5.42540618343968	5.3648999706119	5.72076542127175	5.63283311404514	5.63303342528798	6.11334643976926	5.86921770546203	6.39466098297999	5.87027825437008	5.69654282530372
NVL	0.695623165995159	0.999999999999973	28	21.3202133174142	3.26967609236361	2.84877404354435	0.214488152074878	0.075291388083563	3.41250787767276	3.46486985969203	2.38358533817122	1.68752576260291	3.5553740828179	3.25460246804175	3.03780829027285	3.13412392169646	3.11108011489632	3.05255837644721	1.94963321340981	2.57627848153516	2.23725284375666
CNIH4	0.27332367297416	0.999999999999973	23.5643564356436	19.9633766671402	6.55261658424096	6.28215615785073	0.414133507142466	0.0659221924346673	6.60446413496057	6.15574581517324	6.00072397987994	6.41012954076045	6.06706392147263	6.57088281847304	6.7697749162731	6.13536727383353	5.30670816361092	6.1415289729181	6.63439485274351	6.44133337445208	6.66370790182078
WDR26	0.545329140727554	0.999999999999973	26.3468634686347	21.847263769591	5.95190394058858	5.51999060566393	0.354318738841978	0.0641882865667234	5.18136468918386	4.94255623358541	5.53567922180652	5.31783862956847	5.3648999706119	6.21596331606791	5.93314860810666	5.7028506631776	4.38455768337721	5.15991196866005	6.47222770091943	5.48790293646405	6.00542648955094
DNAH14	0.379601871134042	0.999999999999973	20	3.8982510054389	1.85413607556561	1.75301051740571	0.399307545498013	0.227783884656294	2.32408629626719	2.09897615421526	2.14865290569764	1.2922681185063	0.955122655570747	2.49993999120889	1.58161890764554	1.75101987203913	1.13387353172569	1.82583977887372	2.47319929205154	1.85965745498819	1.49064489164834
LBR	0.606145818111135	0.999999999999973	25.7761732851986	19.9297133869574	5.08574773146267	4.80671984979925	0.382289843116301	0.0795323744803366	4.3856674506378	5.01971356583433	4.41238138382586	4.65652389527286	4.92401744120417	5.23342748406072	4.69812300900441	5.06117044485626	3.48782339117486	4.929381770383	5.13452061236602	5.3011903998361	5.26775538139809
ENAH	0.368557574409061	0.999999999999973	28	4.2749222638803	8.6363128858614	8.46331035973785	0.291226601617084	0.0344104835151176	9.27809387342496	8.96855041745106	8.68860680545474	8.27817682914482	8.72297023029817	8.00829490534029	8.06495332576412	8.3690883929921	8.90831567423895	8.49153889739988	8.23707039726714	8.05686376903559	8.03269679846089
SRP9	0.517601772379744	0.999999999999973	22.6666666666667	19.6970184628687	4.82935262354309	4.30962388275144	0.988118396174627	0.229281817406249	4.75791356738759	4.32564040443471	4.05215403466975	4.16086643346125	4.71284427656783	4.59871821287795	4.5980371463885	4.21893901782878	1.13387353172569	4.59310116940226	5.84597825324255	4.79468891180624	4.7851866009404
EPHX1	0.966463936372417	0.999999999999973	23.257328990228	14.199634590263	3.67388292749132	3.25726672519918	0.299142039693585	0.0918383617096303	3.10381503358529	2.43570882351885	2.58556440823015	3.59669742448901	3.42263129176254	2.96648695876409	2.91006277235969	3.82709290987288	2.99922618252991	4.23696111217184	3.01572947993858	4.17208834201866	2.72679246314233
TMEM63A	0.259274157264801	0.999999999999973	24.040404040404	3.8574012032128	5.55929584196135	5.32911940112807	0.441740941662515	0.0828919204867144	5.61782443752735	5.68892122716105	4.95867538570071	5.18638884239859	5.04185001838664	5.23342748406072	5.25311232837072	5.64726978753789	5.65930030132502	4.929381770383	4.69111171990133	5.35704733309942	6.2416535389101
PYCR2	0.717194442749669	0.999999999999973	23.1067961165049	19.4434610685216	7.05593768959185	6.59506794844354	0.870582501639613	0.132005084473023	7.27367423791021	6.49892184518305	6.58182693868844	6.73160496987184	6.84025411468513	7.12917127046032	6.49714143586151	6.66249194381253	3.56842163592415	6.5437929232613	7.84484310396823	6.63452220912065	7.31725968872088
SDE2	0.46037965393643	0.999999999999973	20	15.9627036264844	3.75638217824465	3.6844703429361	0.371446843890372	0.100814176616325	4.19688742746748	3.8500280636086	3.12881270811898	3.54992186846548	3.94236689144577	3.79321233166218	3.26367399953756	2.96257619306092	3.7172505359901	4.31557003705217	3.51949780462074	3.24277921802522	3.925201389888
ACBD3	0.385445375965683	0.999999999999973	25.2296819787986	7.2193600498709	8.14609439718182	7.85231967623163	0.355478554549047	0.0452705148549992	7.85262343838574	8.15054330295397	8.1986810437644	7.6691100973306	8.08294263897226	7.14246417569652	7.3614662435147	7.88652724367251	8.46026150187547	7.9602853747598	7.64921895164076	7.80655987396848	7.7873418780695
PARP1	0.664866900064669	0.999999999999973	20	11.9272500578749	6.10005536350936	5.74041338001021	0.292332688083789	0.0509253722217596	5.64764387052817	5.59119287153703	5.67505621966315	5.56132381920426	5.87719910586959	5.58455626732234	5.36696676992725	5.79524463590008	6.5895156496954	5.94535718893554	5.04504219694125	5.82147669734994	5.74858385552078
ITPKB	0.977117812189988	0.999999999999973	28	3.9052749486931	3.14830767382013	2.3276889053661	0.473546128211063	0.203440471413247	2.46473559249488	1.6589216748708	2.14865290569764	1.2922681185063	2.17706858114656	1.61588445681194	2.44062300570743	3.49057867042854	2.59978527554551	3.3046154138985	2.23503786354139	2.00660123962877	2.920720387895
PSEN2	0.998582104304322	0.999999999999973	28	12.5749769559528	4.18639946701275	3.95921553804887	0.158899669335563	0.0401341295538231	3.66665084250992	3.90529429365001	4.15098728851272	3.99616796884545	4.59440776099894	3.79321233166218	3.70971376135482	4.43127700089972	2.87796566559859	4.52856153044267	3.40907345198353	4.29156893760266	4.24802401743574
ADCK3	0.644723712493766	0.999999999999973	28	19.5080255207549	4.37722253339656	4.27902586265652	0.215826500061013	0.0504382322024627	3.41250787767276	3.90529429365001	4.80527479310595	4.12939664462441	3.89304260596855	4.72189840368988	4.61861750355753	3.5524014099294	4.03344742400609	4.15382089463123	4.56803005537053	4.98397627422964	4.73447248894582
CDC42BPA	0.564139881202746	0.999999999999973	26.1538461538462	17.7896642685164	6.65830577131895	6.56820094360889	0.180993515714052	0.0275560259602237	6.22389574183632	5.83839026578325	6.43264830564031	6.51125944648395	6.73221346874404	6.6032903237186	6.51371785625364	6.80264392574053	6.20443581040213	6.79766181793605	7.12831123601535	6.67354248405551	6.92346213158883
JMJD4	0.69694179083855	0.999999999999973	20	12.2202682283254	4.5193500805952	4.15633524869501	0.275428786634268	0.0662672210382321	3.48036238062145	4.19866365537152	3.87071275289662	4.22181861339817	4.1243530483296	4.00208292216859	3.70971376135482	4.36391136881891	5.02191625182428	4.11038218891168	4.04767567803925	4.29156893760266	4.21140641999314
SNAP47	0.498428053501191	0.999999999999973	26.7415730337079	15.9932331307941	4.02701588802038	3.44682676375311	0.500851225613282	0.145307919411629	3.3413037729776	2.57855838379128	3.12881270811898	4.0972250623296	3.94236689144577	4.18450280211514	2.53025034723355	3.77618017360416	3.11108011489632	3.14156104967848	3.51949780462074	4.00731781038591	3.50867176918458
ARF1	0.560993673535341	0.999999999999973	22.5236593059937	19.6605198491366	8.6646731773224	8.40163497805861	0.406159764255606	0.0483429434052202	8.84014266962435	8.57156688791611	8.10522617622597	8.77160374382767	8.25141527525229	8.69442551193628	8.66508147038089	8.30991189883358	7.11062727065636	8.19671521337285	8.74304673536715	8.49681125951459	8.68772691055105
C1orf35	0.830574993403984	0.999999999999973	25.5913978494624	20.4476630548501	5.46707098576291	5.41378127833477	0.101736710900346	0.01879217235973	5.5719067924787	5.72007958390924	4.99460588242781	5.2753390330807	5.3648999706119	5.58455626732234	5.42654063131803	5.22199421656266	5.60301445572615	5.321016313107	5.2828007652587	5.39756508749338	5.62873520712726
MRPL55	0.917510262843709	0.999999999999973	28	4.1006913949559	6.01500323535002	5.46151661813576	0.346689598337353	0.0634786310429084	5.47543995750545	5.33356687449535	5.23886168786098	5.21665237871288	5.40063328314717	5.01955688059509	5.64291475658236	5.38378075241387	6.51012007323978	5.93294306393133	5.18565951323249	5.51270778607	5.23164146229528
GUK1	0.950627211238501	0.999999999999973	24.7058823529412	6.75440830680987e-05	8.15133539887895	7.78868156678029	0.0639600719953891	0.00821192540059499	8.13380473208635	8.11874597862632	7.86675892723515	8.10698354206627	7.71190511051043	7.63781730846507	7.87059378457921	7.6347538942547	7.77754222531754	7.6995213998927	7.2454153485871	7.80655987396848	7.68422559478761
GJC2	0.959258730004384	0.999999999999973	28	12.0480055433155	2.21323577577106	1.28758573981449	0.534950430090718	0.415467812005897	0.503938509586027	2.43570882351885	1.70392440739061	1.85079675230411	2.60228890092482	1.61588445681194	0.679174522498239	0.918058058024856	0.632165286490975	0.519312913108196	1.78252156407212	0.751520811735729	1.22276503163789
IBA57	0.966064851262361	0.999999999999973	28	9.99505094429543	3.67175549114641	3.33746676337689	0.255064746607932	0.0764246551926271	3.01509053409279	4.05942317633057	3.12881270811898	3.72855965281466	3.99006042947026	2.79751756651169	3.58975903220539	2.27570988097665	2.87796566559859	3.70581269126772	3.57169417787321	3.1190075199758	3.78271947797838
TRIM11	0.820807691459595	0.999999999999973	22.9581993569132	4.8878355536838	7.28523478061284	7.01587568298143	0.198195746528977	0.0282496092411878	6.91146679553887	7.42233340177072	7.16223739004301	7.17473217331437	7.32242053710038	7.11125469987245	6.91827664160096	7.27099887299821	7.47184423638912	7.03105032767879	5.82462718342369	6.92523391857308	6.79942316322918
RNF187	0.988605526576725	0.999999999999973	20	10.2288959116571	9.02450734659738	8.66501786082609	0.101704708982117	0.0117373917302487	8.34191726571255	8.3800219320991	8.43603849971797	8.51120315691231	8.59772031819048	8.71384908073325	9.00992702892289	8.70646353696008	9.28887839190798	8.91411456496619	8.42081374004603	8.5351493577274	8.72716966654112
RAB4A	0.626521240983874	0.999999999999973	28	15.7527227856256	4.84297863780235	4.48933333288892	0.34652737689344	0.0771890503997054	3.48036238062145	4.83280864688516	4.18248230042956	4.88097872152969	4.68413414086157	5.01955688059509	4.44511660464211	3.87627001129191	4.29264833737173	4.71411549191502	4.43346011471644	4.60009640817536	5.01503090368656
CCSAP	0.963093568528967	0.999999999999973	23.1067961165049	6.1714023670083	3.8004600356546	3.4135617613681	0.386781223402023	0.113307228765947	3.41250787767276	3.13570657832532	4.15098728851272	2.65733801439324	3.5553740828179	2.26085191750056	4.24786088205191	3.82709290987288	3.48782339117486	3.58406960190428	3.46534186004361	2.98361218943931	3.67926012623537
NUP133	0.999852944865947	0.999999999999973	28	9.1906908038816	5.12499733298474	4.98197061012317	0.00848624528225108	0.00170339127754133	5.55627029864446	4.83280864688516	4.70039518952406	5.02474646792126	4.68413414086157	4.5194233783443	5.00995291079771	5.33184200504202	4.77258101609514	5.09453637929114	5.2023107702805	5.24308344274329	4.7851866009404
ABCB10	0.66288332470578	0.999999999999973	28	19.7964353512967	1.68588320861644	1.54356048527851	0.363397392302044	0.235428022269224	0.503938509586027	0.554275999058886	1.86787732562697	1.2922681185063	1.29599509104414	1.39673876408542	2.34505656878781	0.918058058024856	-0.143520440799451	2.026126600163	3.01572947993858	1.85965745498819	2.920720387895
TAF5L	0.238471802843047	0.999999999999973	20	18.9391921568323	3.07307289204765	2.84001607894616	0.430175875191472	0.151469521028591	3.26640211306825	3.13570657832532	2.48810665487606	2.25243344518186	2.00202508989542	2.96648695876409	3.3645966502938	3.28742388401358	1.80059374265331	2.95770184001202	4.11956875032298	3.18222028988274	2.08364715938575
URB2	0.996823945038632	0.999999999999973	20	3.7301265056032	2.025807490101	1.8823197316531	0.416259508614289	0.22114176545805	1.56383969652602	2.93787120426766	1.86787732562697	1.04486463191352	2.72010582826179	0.419263551913673	2.91006277235969	2.41535031010873	0.632165286490975	2.026126600163	2.47319929205154	1.51144554103779	2.61908724767987
GALNT2	0.171356956482289	0.999999999999973	20.458452722063	2.9965357448481	5.69417292311064	5.56876732172223	0.385479818791133	0.0692217498992071	6.02240862465759	5.89409558326775	5.64145388112899	5.34549171351659	5.08641417221496	6.1026472613315	5.5170201198184	5.63303342528798	4.9635048729065	5.413274319638	5.79199615806405	5.92674126317604	5.70973012865156
COG2	0.997810396852101	0.999999999999973	20	15.3389870765494	3.52461971674256	3.07805613610961	0.0767240268875462	0.0249261298348245	2.46473559249488	3.60499539000978	2.67685317414113	2.8238694950241	3.02491662506829	3.65163929216486	3.41252830507069	3.42598761586854	3.4024545803659	3.51911540235507	3.15909426709265	3.51245542539733	1.22276503163789
AGT	0.994700925922898	0.999999999999973	24.5360824742268	6.33546095533647e-05	2.18549968177781	0.999280895044998	0.42461518707326	0.42461518707326	2.32408629626719	1.89566258796368	1.30665624534736	2.13056969061266	1.29599509104414	1.39673876408542	0.962868281647744	0.48278503208965	-0.143520440799451	-0.143520440799451	-0.143520440799449	-0.143520440799451	2.08364715938575
C1orf198	0.676345706074803	0.999999999999973	28	19.9085619769388	7.23889499831404	6.84961831482288	0.387008643078503	0.0565007603768226	6.39187788483025	6.86227490362556	6.51536186470589	7.23511337910899	6.53731486946139	7.41495335786076	7.34612160191407	6.81530813802765	5.67758461443654	6.66133182319086	7.27326418405079	6.81487740159081	7.26461692479793
TTC13	0.328995481984084	0.999999999999973	21.570996978852	5.2143325300508	2.85858606186293	2.39232019012461	0.476552602090786	0.199201011661388	2.59288272203175	3.13570657832532	2.27089597796305	2.13056969061266	1.80277229958778	2.49993999120889	2.61463378520875	3.13412392169646	2.74556995067703	1.31568375961057	2.35902749611718	2.83418159995827	2.23725284375666
ARV1	0.812451232874956	0.999999999999973	24.040404040404	20.1288862743368	3.09158372033996	2.87676782237085	0.462126633939165	0.160640921504159	2.81937682764062	2.93787120426766	2.14865290569764	2.9004407646552	3.11371478225847	2.49993999120889	3.26367399953756	3.35836865617639	1.13387353172569	3.05255837644721	3.67074183910633	3.35676621780815	3.38259791464204
C1orf131	0.757291371985334	0.999999999999973	20	0.656456875306702	5.12473902800692	4.83910539210371	0.0248884843004532	0.00514319947258545	5.31744873781414	4.36559834167917	4.70039518952406	4.49305773657701	5.34669584196065	4.34642446336923	4.44511660464211	4.36391136881891	5.05025837874022	5.73264520210214	4.69111171990133	4.73269595059681	5.30298732047032
GNPAT	0.540442071049484	0.999999999999973	21.570996978852	20.8873013189347	4.69601346526915	4.59067194777049	0.207222601816169	0.0451399281355333	5.03109461525734	3.6702642456159	4.43870438352829	4.61167823155649	4.46537168247182	4.85704739975843	4.57715895213353	4.83110022532706	4.33933479182657	5.09453637929114	5.35903642026501	4.79468891180624	3.83179368464536
EXOC8	0.968750555729911	0.999999999999973	23.8795986622074	15.7992495370732	3.62099194067728	3.68701892263546	0.166179072279041	0.045071391214954	3.93196007168453	3.38934909353505	3.31083801555548	3.64200391326948	3.49052886191288	3.96265817965504	2.69435316910607	3.66862528491207	3.48782339117486	3.92223270111921	4.18804862774789	3.97197881665958	4.17383515941378
SPRTN	0.998354741136381	0.999999999999973	20	19.9233450014026	3.06145389627334	3.0817728844409	0.115918209068296	0.0376141310261824	3.10381503358529	3.04017735928746	3.25267785827628	2.8238694950241	2.93029236700332	3.18778647967873	3.03780829027285	2.96257619306092	2.59978527554551	3.58406960190428	3.22576557127239	3.05289760986788	3.3151733570321
EGLN1	0.899408991893089	0.999999999999973	28	24.1471934288074	4.87503795750068	4.25408703971112	0.329233623735966	0.0773923101860942	3.97963235776356	3.8500280636086	3.83151616783359	3.76996496340811	3.61742962630027	4.98061323580343	5.02544895217336	4.58709387076766	4.1427762194032	4.15382089463123	4.78253487203787	4.0418118276486	4.21140641999314
TSNAX	0.971293196251841	0.999999999999973	22.8115015974441	19.5595778126875	5.7522739340877	5.57779105240708	0.136256682004738	0.0244284306680755	5.47543995750545	5.55708810197388	5.64145388112899	5.64159256150439	5.88982648963192	5.6102973162797	5.61245598168517	5.9059543232757	4.9635048729065	5.78883491054898	5.83534221594084	5.70792284047781	4.94983885753996
SIPA1L2	0.2629929399077	0.999999999999973	28	12.9409030212959	4.61157187589606	4.42453548999686	0.249209046312372	0.0563243411372319	3.88265851609805	4.15372696209514	4.53944132124702	4.72128223331335	4.4987287122338	4.5194233783443	4.04992838974481	4.43127700089972	4.24440041101457	4.62431961308636	4.40497150946371	4.91121365524872	4.73447248894582
NTPCR	0.967750161708616	0.999999999999973	21.186943620178	0.642660395824699	5.2291317018202	4.75858673659188	0.236680508807021	0.0497375632531883	4.75791356738759	4.94255623358541	4.27304085192581	4.41690253883132	4.76860535826628	4.11427783572798	4.89655377152563	4.61633499703104	4.38455768337721	5.11665904610596	5.72443282897431	5.21312809341881	4.9718984838928
PCNXL2	0.976348859746299	0.999999999999973	20.2266288951841	11.6335328009377	3.85660102049099	3.76839308529423	0.462245896918709	0.122663927689119	3.66665084250992	4.44233991697805	3.70710071045356	4.41690253883132	4.76860535826628	2.12459504164195	3.85555809050661	3.49057867042854	3.91514923692621	4.11038218891168	2.35902749611718	3.97197881665958	3.5678043013962
KCNK1	0.598331482195729	0.999999999999973	20.458452722063	15.8296575148885	2.74583888687695	2.8272989606354	0.416182543500901	0.147201463055527	3.3413037729776	2.57855838379128	2.38358533817122	2.8238694950241	2.60228890092482	3.11772510885391	1.74028569477629	2.96257619306092	2.43759579361217	3.3046154138985	3.93263690715466	2.57627848153516	2.37606625543349
COA6	0.860263805127098	0.999999999999973	20	18.8289310240479	4.16574672752007	3.85643606298689	0.283140355183814	0.0734202124861669	4.19688742746748	3.8500280636086	3.47244880891503	3.39974338760976	3.42263129176254	3.54889806943696	4.04992838974481	4.18029953967531	3.21488238673722	4.23696111217184	5.00763685527946	3.69692037720896	3.83179368464536
IRF2BP2	0.935087146812427	0.999999999999973	26.7415730337079	23.0616367600422	6.41903426174357	6.32210016383178	0.103469347300217	0.0163662935763272	6.18375292689947	6.03704367634643	6.17524628562969	6.57688966800041	5.86446022258771	6.5904145462287	6.41716217458005	6.50724522931222	5.54444318703802	6.3237317604588	6.83991057927091	6.32009875604897	6.76824890848548
TOMM20	0.786208073878624	0.999999999999973	20	0.742248553646601	6.06245172074225	5.94153651107099	0.122655961083668	0.0206438117236376	6.16325473447898	5.92116188364427	5.67505621966315	5.74902900901016	6.17417604940863	6.00899120337435	5.93314860810666	6.14543219135497	5.83248367615032	5.94535718893554	6.32794096358766	5.57291585812743	5.89431053369828
RBM34	0.685303477539961	0.999999999999973	28	4.6615176002193	6.13805256368517	5.49492641099845	0.484225697177846	0.0881223261168043	6.11069766703252	5.33356687449535	5.59539753921351	4.80333901404461	5.67318912810285	4.87839071901543	4.87960099125417	5.66136703848695	6.5895156496954	5.90778967983583	5.6167572347611	5.25783105927361	5.30298732047032
ARID4B	0.732351618719408	0.999999999999973	21.4414414414414	12.3653009079953	7.33593852445514	6.97983648565327	0.299863455136233	0.0429613868107926	6.76271396359734	6.69984356968597	7.08933987189672	6.54742732494638	7.63148118038006	6.48304954906582	6.36938680048145	7.1857866404659	7.24543399160051	7.5202748857897	7.00560658626036	6.95268619938771	6.73638612426923
GGPS1	0.63729484773034	0.999999999999973	20.9384164222874	14.7247759137035	4.97359576222269	4.59965681253347	0.240149496299928	0.0522103074397967	4.83769145053789	3.95852128361318	3.79122483832232	3.92463652216375	5.12964290824465	4.57276785761786	4.63890840182923	5.01799832926012	4.62963896507436	4.82575992991469	5.4314449781995	4.42822134875328	4.21140641999314
B3GALNT2	0.292692796070049	0.999999999999973	22.9581993569132	20.7659526700828	4.84413623103485	4.39149320019984	0.815045499501586	0.185596438920706	5.03109461525734	4.36559834167917	3.19207420796756	4.33650222863465	3.61742962630027	5.34495451256483	4.86244663166996	4.39798734800503	2.87796566559859	4.35332453939055	5.52707445233248	4.5289273733654	5.38747732571362
LYST	0.935121683252197	0.999999999999973	21.8348623853211	7.0074811462795	4.71836060417358	4.39308007761884	0.232951712876004	0.0530269671301483	4.3130920417243	4.40447933548955	4.01764551390535	4.25135545181612	3.42263129176254	4.34642446336923	4.37426833372104	4.88014321147917	4.59157543142568	4.62431961308636	4.40497150946371	4.66791906301848	4.88156094063987
NID1	0.999999902985238	0.999999999999973	24.2033898305085	11.3433099052661	7.28615506889539	6.92266068436534	0.0651853338438122	0.00941622546819776	6.3830413614097	6.68412843694664	6.59943467614479	6.4928297060217	6.80735230853434	7.0036792054489	6.75590726528261	7.29380229754081	7.24543399160051	7.3250875699012	7.13699846045462	7.213205735021	6.99522504575936
GPR137B	0.999832658557193	0.999999999999973	20	11.2511827711071	4.60173377053516	3.99023520491847	0.112952690860823	0.0283072764035551	3.26640211306825	4.10734546948231	3.47244880891503	3.17158559470209	4.32365065044617	4.4919927632785	4.44511660464211	4.49563687225787	4.77258101609514	4.27680090940519	4.46139703766027	3.46240286601375	3.24444255408058
ERO1LB	0.951047608632424	0.999999999999973	28	1.9118755833167	3.30838811876101	2.67244535118415	0.540647607875874	0.202304457839078	1.99347179079824	3.309655606582	2.92045946199189	1.04486463191352	2.47398800618217	3.11772510885391	2.97534899609066	3.42598761586854	3.3117147419447	3.05255837644721	3.01572947993858	2.47893635650286	1.49064489164834
LGALS8	0.933822566398071	0.999999999999973	20	12.1768159281294	4.55158711779043	4.09886097676391	0.30111940848036	0.0734641672863217	3.77869363034913	3.309655606582	3.79122483832232	3.99616796884545	4.65484104262991	3.18778647967873	4.24786088205191	4.46381580050102	4.87119896059867	3.97162000994513	4.37590899360279	4.17208834201866	4.05486784589128
HEATR1	0.679763153304553	0.999999999999973	24.3686006825939	6.233422984692	3.85532004116473	3.73563053959669	0.333415033725661	0.0892526790836379	4.07049642147623	4.68272900274862	3.79122483832232	3.59669742448901	3.99006042947026	3.11772510885391	3.50386349146066	3.66862528491207	4.38455768337721	3.45109834116215	2.67755903510928	3.86045083637154	3.73191702029406
MTR	0.999999989603623	0.999999999999973	20	12.4821043045807	6.2435554830699	5.87571537981427	0.0478942346322343	0.00815121760267227	5.4417956561617	5.68892122716105	5.68608530023112	5.02474646792126	6.18446253962443	5.99928231996923	5.61245598168517	6.16535379180715	6.4687212900623	6.1415289729181	5.86701794197942	6.14076869527197	5.89431053369828
FMN2	0.834797348691401	0.999999999999973	20.112676056338	6.75440830680987e-05	4.83777206372617	3.46222920612486	0.30198482368474	0.0872226550311901	4.93763148660826	4.00985418329984	4.01764551390535	3.34599676365959	3.2764256176943	3.43827528279095	3.26367399953756	2.86849227552206	2.87796566559859	2.74694129410437	3.622067851389	3.6076341376604	3.17006445877555
GREM2	0.9406312614808	0.999999999999973	20	6.66957509454873e-05	7.64850472129682	6.42095709997877	0.354361888095699	0.0551883282473372	7.75668742977254	7.1522795590631	6.79039511706446	6.45524852950462	6.76685333126735	6.58393330680933	5.59178690712082	6.05221550615149	5.41964481064562	5.59759583895845	7.05227825362507	6.18001178728053	6.25070429233261
FH	0.534769294869637	0.999999999999973	20	19.7288906876735	5.2353480590703	4.97556711151092	0.617406115787884	0.124087586791769	5.85357223625703	5.55708810197388	5.38138301782904	4.84268108460573	4.59440776099894	5.50445709700065	5.00995291079771	4.88014321147917	1.80059374265331	4.87850098249344	5.97755192519354	5.25783105927361	5.3709705393219
OPN3	0.999704678329397	0.999999999999973	28	15.9271345804173	2.63825359691298	1.72523858716821	0.425016784190505	0.246352468204483	1.99347179079824	1.6589216748708	2.27089597796305	1.85079675230411	3.02491662506829	2.60610019960438	1.88321853054155	0.918058058024856	1.80059374265331	1.31568375961057	-0.143520440799449	1.85965745498819	1.49064489164834
CHML	0.99227210799085	0.999999999999973	28	7.6328505500948	3.57445685957375	3.36968252704328	0.180322128197882	0.0535130911445554	3.54516831899321	3.22530118477959	3.70710071045356	3.17158559470209	3.42263129176254	3.11772510885391	3.45891856688906	3.5524014099294	2.87796566559859	4.19598982533635	3.40907345198353	3.35676621780815	2.920720387895
CEP170	0.907707647626589	0.999999999999973	20	19.1019840303858	4.244787399772	4.06982815815352	0.216650952362201	0.053233439826731	4.64417949965274	3.95852128361318	4.01764551390535	3.99616796884545	4.1243530483296	4.64925921556549	3.67082660555258	4.18029953967531	3.4024545803659	4.39011617223684	4.01033944381691	3.73957333946934	4.13525923024455
SDCCAG8	0.845030243888273	0.999999999999973	28	6.1636523706124	5.11634591430967	4.44375508496277	0.554840580346199	0.124858496865348	4.6734645799909	4.40447933548955	4.92182713000352	3.72855965281466	4.71284427656783	4.00208292216859	3.09767534312739	4.61633499703104	5.88062906822506	4.65487680516253	4.56803005537053	4.81477507064661	4.05486784589128
AKT3	0.39014478018648	0.999999999999973	24.2033898305085	7.5789352121031	6.08447473404904	5.75766668560271	0.229502157006823	0.0398602714500134	5.66232559773257	5.85251953576266	5.70789369475002	5.74902900901016	5.9513569253853	5.50445709700065	5.79531787427261	5.89406452282381	6.24177972072832	5.99397227799826	5.48686399276426	5.43697592687085	5.4827381969232
ZBTB18	0.103327315328736	0.999999999999973	21.186943620178	10.6866433910517	4.11400189766513	3.79607923988478	0.42099665405015	0.110903020576285	3.66665084250992	3.53663321389349	4.27304085192581	3.92463652216375	3.78902716381623	3.60118307441134	3.26367399953756	4.09977012271846	4.29264833737173	3.97162000994513	3.22576557127239	3.35676621780815	3.83179368464536
ADSS	0.776295905277021	0.999999999999973	22.9581993569132	19.0811841788369	5.85395992169595	5.746088235972	0.294684368504406	0.0512843444797115	5.92836228665127	5.68892122716105	6.00953118990068	5.56132381920426	5.78557032016562	6.18203512988295	5.36696676992725	5.75636944331914	4.80620827627799	5.64403120033528	6.12457169157614	5.99874406023134	5.93978893721144
DESI2	0.184750156918567	0.999999999999973	24.2033898305085	20.1973906085485	4.64324967982696	4.50683773033851	0.481494299144502	0.106836395706738	4.86333296482309	3.79256009171983	4.48995192501297	4.16086643346125	4.39625068693124	4.67388089565962	4.86244663166996	4.14059663957387	3.91514923692621	4.19598982533635	5.08150217430819	5.32938917672506	4.92743668243193
COX20	0.944003133754335	0.999999999999973	28	11.9447602138327	3.3531167620459	2.93902619680514	0.323020424948798	0.109907296947518	3.01509053409279	4.28454416072372	3.12881270811898	2.46904433832883	3.42263129176254	1.13823753804012	2.44062300570743	3.05089835253695	2.04551906312914	3.64622494044592	3.93263690715466	2.83418159995827	3.09164237103685
HNRNPU-AS1	0.998265397660108	0.999999999999973	20	7.9999324559169	3.38480030614197	2.7261916896016	0.229052774959708	0.0840193211040055	2.92054991527466	3.53663321389349	2.67685317414113	2.36480041134331	3.2764256176943	2.12459504164195	0.962868281647744	3.13412392169646	3.21488238673722	2.50003554934332	2.23503786354139	2.98361218943931	3.62460826527967
HNRNPU	0.349192803654403	0.999999999999973	23.4098360655738	23.1229630635637	8.08840126398302	7.94323308417048	0.183810196866074	0.0231404762919996	8.12057535016782	7.82116797639718	7.68078326454875	7.92191961418627	7.84754816530729	8.13562050417004	7.98399026139335	8.2199074316062	7.48228329510021	7.74283639554888	8.31569554545237	8.12681869347466	8.08676547101273
EFCAB2	0.871955357357526	0.999999999999973	20	4.1115706189469	3.41436351616959	3.18003189612176	0.186466853718822	0.0586367872429927	3.48036238062145	4.05942317633057	2.27089597796305	2.97315201284271	2.93029236700332	3.79321233166218	2.97534899609066	3.66862528491207	2.99922618252991	3.3046154138985	3.15909426709265	3.30089818601552	2.72679246314233
KIF26B	0.983676793725881	0.999999999999973	20	7.9999429465436	3.61466780773682	3.06781988967111	0.045955132311981	0.0149797360877361	2.81937682764062	1.3755565741715	3.31083801555548	3.54992186846548	2.47398800618217	3.25460246804175	2.1325397234727	3.5524014099294	3.48782339117486	3.05255837644721	4.01033944381691	3.05289760986788	3.83179368464536
SMYD3	0.853791756371186	0.999999999999973	20	12.5544449244952	5.8353911990981	5.66975744143454	0.0844237757723916	0.0148901918017556	5.90386055179796	5.76559058094833	5.80214647386113	5.45109001581515	6.10004073338177	5.49066395864333	5.64291475658236	5.72985820822284	5.69564009442412	5.92042118983715	5.86701794197942	5.00160764209219	5.21323974130671
TFB2M	0.619104788455264	0.999999999999973	20	19.8474327447678	2.04857375908789	1.87843935961351	0.497542697721756	0.264870247301529	1.28902237172828	2.57855838379128	1.51892157452871	1.50339099367443	2.00202508989542	1.80608968430698	2.44062300570743	0.918058058024856	1.13387353172569	1.31568375961057	3.46534186004361	2.57627848153516	2.08364715938575
CNST	0.961413256474593	0.999999999999973	20	0.392961296241701	4.81948270420268	4.5797523695914	0.199963629440462	0.0436625418370168	4.23667140530945	5.06895065479697	4.38556916219788	4.25135545181612	4.84840307933379	5.05747686503053	4.39827308893573	4.80593903642569	4.29264833737173	4.23696111217184	5.15176911099076	4.42822134875328	4.5116544703869
SCCPDH	0.494702263383492	0.999999999999973	25.0526315789474	23.8478706405653	5.42386305901156	5.27487074040972	0.24932268995255	0.0472661231378693	5.20160896447017	5.06895065479697	5.08070192440404	5.00753970150967	4.92401744120417	5.49066395864333	5.36696676992725	5.48236432694827	4.77258101609514	5.0024887940658	5.78095305119603	5.50035867060893	6.0160815132314
AHCTF1	0.300687488383802	0.999999999999973	26.9433962264151	15.9834320675108	3.768891094954	3.78161151067072	0.300446650473182	0.0794493695678152	3.48036238062145	3.38934909353505	3.61776586420085	3.9608455325203	3.5553740828179	3.74754772131286	3.74758018559996	3.42598761586854	3.21488238673722	4.06559485774435	4.46139703766027	4.40190678872325	4.13525923024455
ZNF670	0.999744994500607	0.999999999999973	28	15.5851548068975	4.25257615623063	3.84611890580709	0.265295484424164	0.0689774525752716	4.19688742746748	3.8500280636086	3.94604889029632	4.51757493182479	4.20740392947607	4.11427783572798	3.74758018559996	4.25657055759526	2.59978527554551	3.92223270111921	2.9383246196644	3.86045083637154	3.925201389888
ZNF496	0.64331980810439	0.999999999999973	20	2.2702309862645	4.08522946227249	3.85233076597566	0.195245912699995	0.0506825411837516	3.72375964856392	4.19866365537152	3.90887251324934	3.59669742448901	3.3513797605662	3.43827528279095	3.85555809050661	4.32901101559339	3.56842163592415	3.92223270111921	4.31596634623306	4.26261358904506	3.87925336885513
SH3BP5L	0.371177142494721	0.999999999999973	25.4092526690391	4.9153178193531	6.34191512383568	6.03711086450119	0.324068684933071	0.0536794324647286	5.9524548405599	6.68412843694664	6.47777469678536	6.32239889686567	6.05590199065144	5.95977991223673	6.28821051484556	5.97530603184564	6.63700685097643	6.24557852428217	5.2023107702805	5.58466171992054	5.09760983606138
ZNF672	0.685431063893977	0.999999999999973	20.8163265306122	7.1937562894686	3.70224067291212	3.64913395480181	0.336652488596551	0.0922554482149274	3.88265851609805	3.60499539000978	4.11878934509882	3.64200391326948	3.19736285327088	3.31846047520899	3.67082660555258	4.09977012271846	2.99922618252991	3.92223270111921	2.9383246196644	4.0418118276486	4.21140641999314
ZNF692	0.996226203172488	0.999999999999973	20	12.0154972070987	2.82354829663489	2.42319555322325	0.0999901803720408	0.041263768513869	2.46473559249488	2.09897615421526	2.01508488882755	1.68752576260291	3.42263129176254	1.97411416748224	2.53025034723355	2.65963978827214	3.21488238673722	2.20196732119728	2.85653013031007	2.00660123962877	2.23725284375666
ZMYND11	0.999999676290163	0.999999999999973	21.9692307692308	20.7394979771138	7.20268418827462	6.96953376494122	0.0541832253473602	0.00777429698668188	7.24470014035494	6.72309988835462	6.99493078815595	6.49899914886845	6.8913844113936	6.78379023923704	6.63484613539727	7.18090176693879	6.95443461654143	7.1213488320268	7.35744529015279	7.05333136544595	7.21923129509546
DIP2C	0.815810972400095	0.999999999999973	28	27.2855513998635	6.02511608835096	5.76630998085325	0.136994119242212	0.0237576751331605	5.47543995750545	5.43094161694037	5.12999653388355	5.61911070133263	5.9513569253853	5.74420611289259	6.20219291384407	5.91774693576174	6.00167505444435	5.84291795061962	5.74730731079408	5.73978894401062	6.05793169510245
LARP4B	0.542684584786875	0.999999999999973	24.8780487804878	18.5597643417068	6.01792939217492	5.76430734037299	0.445771545882301	0.077333063551302	5.80146750491248	5.55708810197388	5.83224364884601	5.82956552434113	5.83863995736672	6.35947798729452	5.49492664874808	5.66136703848695	4.66672400540282	5.5332615018745	6.55234506651811	5.76064858043151	6.09860201819339
GTPBP4	0.969908749707531	0.999999999999973	22.1052631578947	6.75440830680987e-05	6.82214124277173	6.19910618510371	0.178338676009529	0.028768449948167	6.73520250621554	6.79802002977656	6.28086996530432	5.96942980321715	6.28348423796966	6.19909895778247	5.85724495039997	5.89406452282381	6.00167505444435	6.10879229167697	5.90819860316169	6.40204302338425	6.40459988806106
IDI2	0.322894926617421	0.999999999999973	20.458452722063	4.1746043722693	2.49182520937965	2.03231433306902	0.764286499804154	0.37606707159812	1.56383969652602	3.38934909353505	2.01508488882755	1.85079675230411	1.29599509104414	1.39673876408542	3.31501764108665	2.54265953202391	1.50541007376254	1.31568375961057	2.57899462234934	1.69603174118514	3.24444255408058
[truncated: 9,907 more rows]
