# Supplementary material for: Fibroblasts as an in vitro model of circadian genetic and genomic studies
Source: Mamm Genome. 2024 Jul 3;35(3):432–44. doi: 10.1007/s00335-024-10050-7 (PMC11329553; doi:10.1007/s00335-024-10050-7)
Supplement: Supplementary file 6 — Supplementary file6 (ZIP 46445 kb) [file 335_2024_10050_MOESM6_ESM.zip › MetaCycle_Results/meta2dout/JTKresult_MCPM2014L01249_Input.txt]

CycID	BH.Q	ADJ.P	PER	LAG	AMP
LOC102723897	1	1	28	8	0.349334385231444
LINC01128	1	0.759272267084767	24	20	2.25287634614282
NOC2L	1	0.388468903781404	24	14	0.316568669306257
KLHL17	1	1	28	14	3.94801410187267
HES4	1	1	20	14	1.68401893192123
ISG15	1	1	28	14	7.2967724289886
AGRN	1	1	20	4	5.88123253739752
C1orf159	1	0.548683931808932	20	16	2.22411143151668
SDF4	1	1	28	22	23.4326113095178
B3GALT6	1	1	28	22	8.83614447050045
UBE2J2	1	0.759272267084767	28	18	9.18288773470763
SCNN1D	1	1	20	12	3.86334090003903
ACAP3	1	1	28	6	2.72607170452544
PUSL1	1	1	20	0	2.18989538520102
CPSF3L	1	0.269101639101639	28	14	3.15227425178613
GLTPD1	1	0.120192382848633	28	16	4.73299848320225
DVL1	1	1	28	4	8.34323353490587
MXRA8	1	1	28	14	471.126233443599
AURKAIP1	1	0.120192382848633	24	4	13.1920999778933
CCNL2	1	0.120192382848633	24	14	25.5855538242803
LOC148413	1	1	20	6	2.38258522374618
MRPL20	1	0.388468903781404	28	0	26.7308956444669
VWA1	1	1	24	18	0.702761695405377
ATAD3B	1	0.759272267084767	28	2	2.87123600742363
ATAD3A	1	1	28	4	21.1635821943935
TMEM240	1	1	28	14	4.80841641677118
SSU72	1	0.269101639101639	20	14	12.4214613408182
C1orf233	1	0.548683931808932	20	10	3.44889913741892
MIB2	1	1	24	18	2.0345519670674
CDK11B	1	1	28	10	6.32193872566993
SLC35E2B	1	1	28	20	26.3012710344413
CDK11A	1	0.0481594158156658	28	10	5.01807061514838
SLC35E2	1	1	28	14	22.3120767190863
NADK	1	0.548683931808932	24	6	2.2196243935185
GNB1	1	1	28	2	23.376066727646
C1orf86	1	1	24	2	3.08892404513077
SKI	1	1	28	8	12.5945128674095
RER1	1	1	20	4	14.4506959980536
TNFRSF14	1	1	28	18	2.76429107064906
FAM213B	1	1	28	26	1.94281129840529
MEGF6	1	1	24	10	3.83651847538799
TPRG1L	1	0.182113153050653	28	12	31.7215722162813
WRAP73	1	0.759272267084767	28	26	6.82440402537514
TP73-AS1	1	0.182113153050653	28	0	5.48433038887699
LRRC47	1	0.182113153050653	24	12	26.700133325915
CEP104	1	0.759272267084767	28	16	9.54900681188577
DFFB	1	0.00261476948976949	28	24	4.60990830975624
C1orf174	1	1	28	0	7.48196004634861
NPHP4	1	0.388468903781404	24	0	1.83790052750687
KCNAB2	1	1	24	0	1.66145921520275
RPL22	1	1	28	26	24.8634574491339
ICMT	1	1	28	0	12.7804396922951
GPR153	1	0.0290926434676435	20	18	3.38175246141961
ACOT7	1	1	28	4	3.9061380412027
PLEKHG5	1	0.548683931808932	20	16	0.806474202170803
NOL9	1	1	28	24	6.49584839865846
ZBTB48	1	1	28	18	1.36781305997316
KLHL21	1	1	28	14	10.2240489365524
PHF13	1	0.548683931808932	28	0	1.67826649745072
THAP3	1	1	28	16	16.4259762434156
CAMTA1	1	1	28	18	3.3774465741357
VAMP3	1	0.388468903781404	28	4	7.35536231604473
PER3	1	0.00261476948976949	28	16	6.73836990781826
PARK7	1	0.0290926434676435	28	8	26.6828629092149
ERRFI1	1	1	28	0	8.55703074398951
RERE	1	1	28	18	10.1978344459772
ENO1	1	1	28	6	97.49194449669
LOC102724571	1	1	28	6	2.42331212241705
H6PD	1	1	24	18	5.70031352435281
SPSB1	1	0.759272267084767	28	20	3.0643057349652
SLC25A33	1	1	28	24	1.98790690519794
TMEM201	1	1	20	16	1.00781339624915
PIK3CD	1	0.759272267084767	24	10	5.56449912319364
LOC101929074	1	0.388468903781404	20	16	2.22884967337851
CLSTN1	1	0.759272267084767	20	12	16.1440800312858
CTNNBIP1	1	0.0481594158156658	28	0	5.89454082225645
LZIC	1	1	28	20	4.29846537764673
NMNAT1	1	1	28	14	4.24161294897508
UBE4B	1	1	28	6	7.17348552227226
KIF1B	1	1	28	10	7.55067787857712
PGD	1	1	28	10	13.7539645205814
APITD1	1	1	28	2	2.27498312621317
DFFA	1	0.269101639101639	28	4	6.02669487855385
PEX14	1	1	28	20	1.57988302412904
TARDBP	1	0.548683931808932	28	16	13.4591110764601
SRM	1	1	28	6	87.6101922427138
EXOSC10	1	1	28	6	5.40661689891687
MTOR	1	1	28	8	4.59306154260068
UBIAD1	1	1	28	10	3.25339774288035
FBXO44	1	1	28	16	2.40177764828961
MAD2L2	1	1	28	14	4.04137236423989
AGTRAP	1	0.388468903781404	28	12	6.24520826607587
MTHFR	1	1	20	14	8.88428670233472
CLCN6	1	0.0095169702982203	24	0	2.7062928604967
KIAA2013	1	0.548683931808932	28	26	24.1197717718338
PLOD1	1	1	28	4	65.388355528832
MFN2	1	1	28	10	9.11785729666253
MIIP	1	0.388468903781404	20	16	1.14044740954853
TNFRSF1B	1	1	28	8	3.49285834631289
VPS13D	1	1	28	24	6.63601193289065
DHRS3	1	1	28	18	55.0641386527515
PDPN	1	1	24	22	0.61689262726519
PRDM2	1	0.120192382848633	28	14	21.4921808508004
KAZN	1	1	28	6	4.88775982942974
TMEM51	1	1	28	10	1.5998814567017
EFHD2	1	0.759272267084767	20	16	4.38743185679552
CASP9	1	1	28	24	2.88305682614441
DNAJC16	1	0.759272267084767	24	18	7.55096961804997
PLEKHM2	1	0.269101639101639	20	14	6.9144443144205
FBLIM1	1	1	28	6	6.06005865725888
FLJ37453	1	1	20	18	2.48135341435723
SPEN	1	1	28	10	15.8069766522928
ZBTB17	1	1	20	18	5.24543294378735
HSPB7	1	0.388468903781404	28	14	93.0398307395348
EPHA2	1	1	28	24	7.1748343582184
ARHGEF19	1	1	28	4	10.4659517129555
RSG1	1	1	28	6	1.85415220097532
FBXO42	1	1	28	4	8.81377102733595
SZRD1	1	1	20	4	8.55414214749999
NECAP2	1	1	28	0	16.6607249138983
CROCCP2	1	1	28	0	0.916553243881976
LOC101927663	1	1	20	12	3.30923829961617
CROCC	1	0.120192382848633	28	26	9.36390592573424
ATP13A2	1	1	20	2	2.54185093581397
SDHB	1	0.759272267084767	24	22	3.52653720393175
RCC2	1	0.0481594158156658	28	24	40.7069665539621
ARHGEF10L	1	1	20	4	8.95655515367915
ALDH4A1	1	0.182113153050653	28	16	7.74118350112264
IFFO2	1	1	28	8	3.30686888786951
UBR4	1	1	28	14	28.8733624035982
EMC1	1	1	28	24	16.366388906689
MRTO4	1	1	28	10	9.40690898966903
AKR7A2	1	1	20	4	8.30529428477347
PQLC2	1	1	24	22	1.24113861915877
CAPZB	1	0.182113153050653	28	26	140.55531075606
MINOS1	1	1	28	26	14.8588890813754
RPS14P3	1	1	28	6	8.87785145421079
TMCO4	1	1	28	20	2.00249264075461
OTUD3	1	0.269101639101639	28	8	1.86764815785745
CAMK2N1	1	1	20	0	11.0636671111573
MUL1	1	1	28	10	7.77554991122604
CDA	1	1	20	8	2.4026149105952
DDOST	1	0.388468903781404	28	24	17.1327470200825
HP1BP3	1	1	24	18	7.28962455632173
EIF4G3	1	0.388468903781404	28	16	3.27015624738113
ECE1	1	1	28	16	11.2052516370711
NBPF3	1	1	28	20	5.13486274587308
USP48	1	1	28	10	63.3571510902412
HSPG2	1	0.328785271441521	28	14	3.56798060472609
LINC00339	1	1	24	12	0.980719082302294
CDC42	1	1	28	2	21.3262168457251
WNT4	1	1	28	6	0.871215225503171
ZBTB40	1	1	20	0	0.91190629979871
EPHB2	1	0.120192382848633	24	2	1.76640866403852
KDM1A	1	0.548683931808932	24	22	4.98972501000615
LUZP1	1	1	28	10	17.7351680736045
HNRNPR	1	1	28	4	15.7410140673721
ZNF436	1	1	20	16	2.44089242199717
C1orf213	1	1	20	8	1.30207053857334
TCEA3	1	1	24	12	3.12213767265293
ASAP3	1	1	28	18	6.17198622770014
ID3	1	1	28	4	214.254950649161
RPL11	1	1	28	2	189.301651421317
TCEB3	1	0.182113153050653	24	0	15.3667947949241
PITHD1	1	1	20	18	9.3794458673224
LYPLA2	1	1	28	6	11.9663737583336
GALE	1	0.120192382848633	20	0	1.50044510243486
HMGCL	1	0.00511161292411292	24	10	8.49876409529336
FUCA1	1	1	24	6	3.91385747951141
PNRC2	1	1	24	6	3.98416959672034
SRSF10	1	0.388468903781404	20	0	8.05161330041508
STPG1	1	1	28	20	2.88852837885121
NIPAL3	1	0.388468903781404	24	12	9.35433540087029
RCAN3	1	1	28	10	3.08824771501351
SRRM1	1	1	28	10	19.9021370388462
CLIC4	1	0.548683931808932	28	0	37.3832929272722
RUNX3	1	0.759272267084767	28	16	9.49923386688243
SYF2	1	0.0481594158156658	24	12	19.2016123788668
C1orf63	1	1	24	12	6.20845839894138
TMEM50A	1	0.388468903781404	28	26	23.7294131528303
TMEM57	1	1	28	8	6.54196385517312
LDLRAP1	1	1	28	10	17.5290078052867
MAN1C1	1	1	20	12	6.10480872384105
SEPN1	1	1	28	24	4.27571989074862
MTFR1L	1	0.120192382848633	24	12	7.13651341698879
PAQR7	1	0.759272267084767	20	18	3.39795597812952
STMN1	1	1	28	18	16.7602956800003
PAFAH2	1	0.548683931808932	24	10	3.20832104724793
ZNF593	1	1	20	18	10.6601736005631
CEP85	1	1	24	10	0.769973612506473
SH3BGRL3	1	1	20	2	29.406956890174
DHDDS	1	0.120192382848633	28	6	10.9189059298247
HMGN2	1	0.00261476948976949	24	10	5.13386304688678
ARID1A	1	0.0169666213416213	24	0	6.12355440796465
PIGV	1	0.0169666213416213	24	22	3.42789000438785
ZDHHC18	1	1	20	4	2.26196164710481
GPN2	1	1	28	12	2.74818544562143
GPATCH3	1	1	28	12	6.32464550361834
NUDC	1	1	28	4	16.9821766487188
TRNP1	1	1	28	4	89.6680042434322
FAM46B	1	0.548683931808932	28	16	6.84954159342859
SLC9A1	1	1	28	12	5.11332419826424
WDTC1	1	0.0481594158156658	24	14	3.80331152278785
TMEM222	1	1	28	10	2.64190773403417
LOC644961	1	1	28	18	2.16874621792286
MAP3K6	1	0.269101639101639	28	4	4.73614317719675
WASF2	1	0.269101639101639	28	14	71.1254635856882
AHDC1	1	1	28	22	3.93730302780035
IFI6	1	0.759272267084767	28	14	8.44643085890886
FAM76A	1	0.388468903781404	28	12	3.43549735054834
STX12	1	0.759272267084767	24	8	4.56379590452002
PPP1R8	1	1	28	8	4.16358858795058
RPA2	1	0.0290926434676435	28	6	6.11302653691074
XKR8	1	1	28	10	1.77816502926521
EYA3	1	1	28	24	6.03092392341281
DNAJC8	1	1	28	4	18.0194203233861
ATPIF1	1	1	28	2	35.1883083684504
SESN2	1	1	28	10	55.9183330159891
MED18	1	0.269101639101639	24	12	2.27357402831295
PHACTR4	1	1	28	10	6.87610832976088
SNHG3	1	1	28	26	2.01580671503971
RCC1	1	0.388468903781404	28	22	19.4370395320495
TRNAU1AP	1	0.759272267084767	24	22	2.94790250214183
SNHG12	1	1	28	2	4.53878782424708
TAF12	1	1	28	26	3.6341468355033
GMEB1	1	0.120192382848633	24	8	2.52313519337182
YTHDF2	1	1	28	20	4.67571936780259
SRSF4	1	1	28	10	18.0481303175565
MECR	1	1	28	14	2.96534320268267
PTPRU	1	1	24	18	10.5063435113128
LAPTM5	1	0.0772071042383542	20	6	6.2682381722367
SDC3	1	0.120192382848633	20	18	5.92377611122624
PUM1	1	1	28	6	11.4031006092941
SNRNP40	1	0.759272267084767	20	0	1.31290164812751
ZCCHC17	1	1	28	0	10.7655593641952
SERINC2	1	0.182113153050653	24	12	17.9527523077279
TINAGL1	1	1	20	4	2.83340252543614
PEF1	1	0.120192382848633	24	0	4.04909666995348
COL16A1	1	0.388468903781404	28	22	13.2698657333795
SPOCD1	1	1	28	6	4.87817848444336
PTP4A2	1	1	20	6	11.1707522280954
KHDRBS1	1	0.182113153050653	24	4	10.1880685904249
TMEM39B	1	0.269101639101639	28	26	8.89909986677263
KPNA6	1	0.548683931808932	20	14	16.935789848176
TXLNA	1	1	24	18	9.12093838007873
CCDC28B	1	0.0481594158156658	28	14	1.30356121801719
TMEM234	1	1	24	12	3.11814640918327
EIF3I	1	0.182113153050653	24	6	12.9487980292043
MTMR9LP	1	1	24	12	0.877935250315126
FAM167B	1	1	28	12	1.6174435823867
HDAC1	1	1	28	14	10.5936339066885
MARCKSL1	1	1	24	0	4.60798765555196
BSDC1	1	0.182113153050653	28	24	10.8883246995626
ZBTB8A	1	1	20	6	6.3557111496637
ZBTB8OS	1	1	28	26	7.63983206922369
RBBP4	1	0.269101639101639	0	0	0
SYNC	1	1	28	12	2.5202147214861
KIAA1522	1	1	28	18	2.07916825146369
YARS	1	0.0772071042383542	28	8	15.9691492969278
S100PBP	1	1	20	4	3.61900869687648
TMEM54	1	0.0772071042383542	28	0	5.01326593801327
AK2	1	0.759272267084767	28	4	14.2434382521924
ADC	1	0.759272267084767	28	24	0.681910255780999
ZNF362	1	1	28	16	6.34538958459201
PHC2	1	0.759272267084767	28	26	8.4559708211955
CSMD2	1	0.468576417795168	24	6	0.798096098161366
SMIM12	1	0.120192382848633	24	22	3.73796639847312
ZMYM6NB	1	1	28	18	5.13374475429291
ZMYM6	1	1	28	22	3.03685558351537
ZMYM1	1	0.759272267084767	28	20	3.28355057624149
SFPQ	1	1	28	0	37.6990742602673
ZMYM4	1	0.759272267084767	28	18	4.61156579447811
KIAA0319L	1	1	28	14	14.6849180531774
NCDN	1	1	28	8	10.5789849368872
PSMB2	1	1	28	22	10.7029706748952
C1orf216	1	1	28	20	5.1842804810806
CLSPN	1	0.388468903781404	24	8	3.97104840593992
AGO4	1	0.0772071042383542	24	16	3.44261974872845
AGO1	1	1	28	16	4.47003481428622
AGO3	1	0.759272267084767	28	18	0.0939566331804719
ADPRHL2	1	0.388468903781404	20	0	3.46454851151632
COL8A2	1	1	28	24	9.77792220545358
TRAPPC3	1	1	28	14	18.4929905589341
MAP7D1	1	1	28	14	15.2383200881715
THRAP3	1	0.759272267084767	28	12	43.899867793839
EVA1B	1	1	24	18	21.2315825274363
STK40	1	0.759272267084767	28	8	2.97365751141881
LSM10	1	1	28	12	4.82386053928151
OSCP1	1	1	24	22	2.15120231982268
MRPS15	1	1	24	12	3.78979286225954
LINC01137	1	1	28	8	2.08955516670231
ZC3H12A	1	1	28	14	2.61043337491786
MEAF6	1	1	28	22	8.51096813701521
SNIP1	1	1	20	2	1.99807362694145
DNALI1	1	0.269101639101639	20	10	0.35371785077188
GNL2	1	0.388468903781404	20	6	15.8947275786738
RSPO1	1	1	28	20	10.9030005636846
C1orf109	1	1	28	18	3.04395138304945
CDCA8	1	1	28	18	2.80143388166146
YRDC	1	1	28	2	4.52325697315199
C1orf122	1	1	28	4	38.0648243448284
MTF1	1	0.759272267084767	24	22	5.56275579928616
INPP5B	1	1	24	12	3.56170094080656
SF3A3	1	0.269101639101639	20	16	11.913398411434
FHL3	1	1	28	4	10.6963104146404
UTP11L	1	1	28	4	10.1439929623618
RRAGC	1	1	28	14	64.8051872742602
RHBDL2	1	0.388468903781404	20	18	2.46756315536003
AKIRIN1	1	0.548683931808932	20	16	12.6455528913408
NDUFS5	1	0.388468903781404	28	2	68.6487378517103
MACF1	1	1	28	10	46.4418951321104
KIAA0754	1	0.269101639101639	28	10	8.20339036845312
PABPC4	1	1	20	16	35.3594966326031
PPIE	1	1	28	22	4.82789737534667
TRIT1	1	0.0169666213416213	28	24	7.84197078296112
CAP1	1	1	28	6	106.269732466306
PPT1	1	1	28	4	4.70725001065576
RLF	1	1	28	10	10.2982311579759
ZMPSTE24	1	1	28	26	6.00566569426978
SMAP2	1	1	20	6	2.65494553458338
EXO5	1	0.0481594158156658	24	14	2.67313935816929
NFYC	1	0.388468903781404	28	0	0.710394596049811
CTPS1	1	1	28	6	5.86579722127605
SCMH1	1	1	20	10	5.98589070976706
HIVEP3	1	0.548683931808932	20	14	5.01430592690165
FOXJ3	1	1	24	6	4.33303759607535
PPCS	1	1	24	12	11.9358509748215
PPIH	1	1	24	6	5.49090180038607
YBX1	1	1	28	10	81.7344185509821
LEPRE1	1	1	28	6	16.9757727131687
C1orf50	1	1	28	24	3.32178397853026
CCDC23	1	1	28	20	4.02932737394672
ERMAP	1	0.548683931808932	24	10	2.86975836283423
ZNF691	1	1	28	8	1.713827900631
SLC2A1	1	0.0290926434676435	28	0	9.09704144448958
EBNA1BP2	1	1	28	0	22.9166813798708
CDC20	1	1	28	14	2.77258801192449
ELOVL1	1	0.759272267084767	20	18	7.40500440768078
MED8	1	0.388468903781404	28	0	12.5042414237752
PTPRF	1	0.120192382848633	28	0	7.15008744086919
KDM4A	1	1	28	18	6.46693307400021
ST3GAL3	1	0.548683931808932	24	8	3.24227268001627
IPO13	1	0.759272267084767	28	4	3.07479186204711
DPH2	1	1	28	10	4.08421203303045
ATP6V0B	1	1	28	6	47.4130441624963
B4GALT2	1	1	28	10	113.930626149944
SLC6A9	1	1	28	6	6.67828553543688
DMAP1	1	1	20	16	2.94522880296982
ERI3	1	0.759272267084767	28	12	3.42178271871347
RNF220	1	0.759272267084767	24	10	6.06540849942952
TMEM53	1	1	28	24	3.63004778397952
KIF2C	1	1	20	16	1.75690841530119
RPS8	1	1	28	8	134.814704476926
PLK3	1	1	28	4	2.99372303499653
EIF2B3	1	0.182113153050653	28	10	3.53784300499025
HECTD3	1	1	28	8	2.71935489358459
UROD	1	0.759272267084767	20	8	6.97054761272479
MUTYH	1	1	28	12	1.73793882772855
TOE1	1	1	28	22	1.7222848606388
MMACHC	1	1	20	18	1.10689088457214
PRDX1	1	0.759272267084767	28	8	95.6136120190423
AKR1A1	1	0.759272267084767	28	8	24.9631748739948
NASP	1	1	24	10	7.07045438722976
GPBP1L1	1	1	28	22	13.9124020444083
TMEM69	1	1	20	12	1.20268810471579
IPP	1	0.120192382848633	28	14	5.02976897907146
MAST2	1	0.182113153050653	24	18	4.67560963793257
PIK3R3	1	0.759272267084767	28	12	3.92131174742106
POMGNT1	1	1	28	24	5.10607720660661
LRRC41	1	1	28	0	2.84589285852751
UQCRH	1	1	28	2	53.195036020799
NSUN4	1	1	24	12	3.47791850422232
MKNK1	1	1	28	20	4.02746467552523
MOB3C	1	1	28	4	1.3759764817278
ATPAF1	1	1	28	20	4.43347753341969
EFCAB14	1	0.388468903781404	24	0	6.07247213770242
STIL	1	1	20	10	0.826430991758869
CMPK1	1	0.548683931808932	28	0	23.1302772368571
SPATA6	1	1	28	18	2.52513535183341
FAF1	1	1	28	6	5.06502903273287
CDKN2C	1	1	20	14	2.72750750704757
RNF11	1	1	28	0	9.73765078204596
EPS15	1	1	20	0	3.38945878963994
OSBPL9	1	0.548683931808932	20	4	4.50224802262385
NRD1	1	1	28	10	21.6664361077069
RAB3B	1	1	28	10	21.8009467710064
TXNDC12	1	1	24	6	5.94480100278201
BTF3L4	1	0.548683931808932	24	0	11.2408625022838
ZFYVE9	1	1	28	24	3.76618422464724
CC2D1B	1	1	28	26	2.31616471722002
PRPF38A	1	0.759272267084767	28	10	8.76832108248237
ZCCHC11	1	1	24	18	1.41337780589605
GPX7	1	1	20	2	14.9948049860579
COA7	1	0.388468903781404	24	18	1.91564114787147
ZYG11B	1	1	28	20	8.34142691900655
ECHDC2	1	1	28	20	4.26673458251953
SCP2	1	1	28	0	4.64710353518696
PODN	1	0.759272267084767	24	22	44.109696946178
CPT2	1	1	28	18	2.7281707157077
C1orf123	1	1	20	6	6.64548334746404
MAGOH	1	0.269101639101639	28	26	11.7866224477911
LRP8	1	1	28	6	2.40395207047169
GLIS1	1	0.548683931808932	20	14	1.29610927300454
NDC1	1	0.388468903781404	28	6	2.80040499818586
YIPF1	1	0.388468903781404	28	24	10.4168126921286
HSPB11	1	0.00511161292411292	24	2	2.71628841789052
LRRC42	1	1	20	10	8.11196464246563
TMEM59	1	1	24	0	58.209096282737
TCEANC2	1	1	28	16	1.15983199549976
CYB5RL	1	1	20	14	3.17457063093584
MRPL37	1	1	20	10	6.65043414294435
SSBP3	1	1	28	20	5.86910642672463
PARS2	1	0.0481594158156658	28	16	1.5952922129622
DHCR24	1	1	28	6	54.4301709824388
PCSK9	1	1	28	4	2.12339083984928
USP24	1	1	28	20	3.68274680078808
PPAP2B	1	0.548683931808932	28	18	9.05805293677965
PRKAA2	1	0.269101639101639	20	16	1.24594186342486
DAB1	1	0.182113153050653	20	2	1.98163787277903
OMA1	1	1	28	20	1.99646709749165
MYSM1	1	1	28	18	2.02935092878781
JUN	1	1	28	14	7.20963900303651
FGGY	1	1	28	12	2.13226866721334
NFIA	1	1	20	12	14.2745081375505
TM2D1	1	1	28	20	10.9810450543683
INADL	1	1	28	18	3.23962263989381
KANK4	1	1	28	6	28.9597089939225
USP1	1	1	28	2	7.65133676927684
DOCK7	1	1	28	18	6.48633967149416
ATG4C	1	1	28	26	5.53517098258744
ALG6	1	1	28	24	3.25998459058646
ITGB3BP	1	1	28	12	2.79397338006736
PGM1	1	0.182113153050653	28	4	9.64725318796421
ROR1	1	1	24	12	7.04601327307963
CACHD1	1	0.388468903781404	0	0	0
JAK1	1	0.269101639101639	24	0	15.4791680571283
AK4	1	0.548683931808932	28	0	6.94225539162594
DNAJC6	1	1	28	20	4.7026011128428
LEPROT	1	1	28	20	86.1722356180793
LEPR	1	1	28	20	6.77027601613959
PDE4B	1	1	20	2	1.6469049349109
SGIP1	1	1	28	4	5.18902185851493
MIER1	1	1	28	4	10.2486214641748
SLC35D1	1	1	28	22	5.40237435443042
SERBP1	1	0.388468903781404	28	12	134.346700774788
GADD45A	1	1	28	20	12.408336457914
GNG12	1	0.120192382848633	20	6	24.9659330269372
DIRAS3	1	1	28	4	6.96864453495086
WLS	1	1	28	18	1.73840782723331
DEPDC1	1	1	28	14	0.802465689353271
LRRC40	1	1	20	8	2.26520349545969
SRSF11	1	0.120192382848633	28	14	43.5141791810628
ANKRD13C	1	1	20	2	2.98192045093424
HHLA3	1	1	28	18	2.73800432041067
CTH	1	0.548683931808932	24	6	2.7455790569615
PTGER3	1	0.269101639101639	28	8	1.16848698827521
ZRANB2	1	1	24	12	12.6258307918086
NEGR1	1	1	28	20	5.35569678543144
FPGT	1	0.182113153050653	20	12	3.13432066949333
CRYZ	1	0.0290926434676435	28	24	4.30145794266909
TYW3	1	0.759272267084767	24	10	8.28918477205131
ACADM	1	0.269101639101639	20	10	3.32797265045097
RABGGTB	1	0.120192382848633	28	0	1.22690920407027
PIGK	1	1	20	8	3.85982800082306
AK5	1	1	20	6	6.36033466787202
ZZZ3	1	1	28	12	6.96339222916276
USP33	1	1	28	12	16.5338521115872
FAM73A	1	0.548683931808932	20	6	2.46792897996422
NEXN	1	1	20	6	126.807339792231
FUBP1	1	1	28	10	9.34985863560921
DNAJB4	1	0.182113153050653	24	2	9.53675022395429
PTGFR	1	1	28	18	27.4922474514144
IFI44L	1	1	28	2	8.46894321985004
IFI44	1	1	28	20	2.17245514442491
ELTD1	1	1	20	0	2.12720389786652
LPHN2	1	1	28	14	0.528614246888359
TTLL7	1	0.653978099446849	24	16	2.20787700386743
PRKACB	1	1	20	14	2.54406240179814
RPF1	1	1	20	0	6.35448095338558
GNG5	1	0.0481594158156658	28	26	6.1607389706289
CTBS	1	1	24	18	1.36309574532558
SSX2IP	1	1	28	8	2.94586575147201
C1orf52	1	1	28	0	7.70343345077051
BCL10	1	0.269101639101639	20	0	2.32088055536197
DDAH1	1	1	28	12	8.84046962637713
LOC101930232	1	1	28	24	1.24748461632707
CYR61	1	0.0290926434676435	28	26	900.332898130201
ZNHIT6	1	1	28	10	8.4767559594955
ODF2L	1	0.548683931808932	28	12	1.42243312047848
SH3GLB1	1	1	24	10	8.67440910307054
SEP15	1	0.269101639101639	28	26	22.9784979481468
HS2ST1	1	1	28	0	3.31152395111219
LMO4	1	1	20	8	9.11632210938004
PKN2	1	1	20	2	4.58619051982753
GTF2B	1	1	20	16	2.52360126974288
CCBL2	1	0.759272267084767	24	20	4.88168012269034
RBMXL1	1	0.00511161292411292	24	0	5.04415592039334
GBP3	1	0.182113153050653	28	4	6.40742063115997
GBP1	1	1	28	4	13.5919955540897
GBP2	1	1	20	12	7.19363694426825
LRRC8D	1	1	28	20	3.53793829574648
ZNF326	1	1	20	6	8.11980111664503
ZNF644	1	1	20	6	4.67725722024673
TGFBR3	1	1	28	18	9.73955768484507
KIAA1107	1	1	24	18	1.31740230039151
GLMN	1	1	20	6	1.40371581431169
RPAP2	1	1	28	0	1.74864477425854
EVI5	1	1	28	10	8.03004570781546
RPL5	1	1	28	8	150.520080031233
FAM69A	1	0.548683931808932	20	16	1.19868549095746
MTF2	1	1	28	10	5.92247817455475
TMED5	1	1	28	0	5.54038510029799
CCDC18	1	0.548683931808932	20	12	1.38489604857256
LOC100131564	1	1	28	16	3.16096421234305
DR1	1	0.120192382848633	28	6	6.05455169145172
FNBP1L	1	1	20	6	5.7924468979018
BCAR3	1	0.182113153050653	20	6	5.3254577987217
DNTTIP2	1	0.548683931808932	28	16	1.20823265659417
GCLM	1	1	28	12	13.9516868013669
ARHGAP29	1	1	28	10	17.0499388756103
ABCD3	1	1	28	14	4.05201241953635
F3	1	1	24	6	1.50178253130684
CNN3	1	0.120192382848633	28	24	62.228060826823
ALG14	1	1	20	14	2.04221291477688
RWDD3	1	1	28	20	4.58619045733345
PTBP2	1	0.548683931808932	24	10	1.61336675033264
DPYD	1	1	28	8	7.02690232821599
SNX7	1	0.388468903781404	28	26	6.8818624984935
AGL	1	1	28	6	3.78029979190995
SLC35A3	1	0.0169666213416213	20	4	8.34581616924688
HIAT1	1	1	20	4	4.93707966881773
SASS6	1	1	28	10	6.9855805415874
TRMT13	1	1	28	12	3.97358240695738
DBT	1	1	24	10	3.1062186869445
RTCA	1	1	20	6	5.21180403825232
VCAM1	1	1	24	22	1.04660168723408
EXTL2	1	1	20	10	2.58336106201777
SLC30A7	1	1	28	0	3.43968168113503
DPH5	1	0.759272267084767	20	8	4.64247354273606
LOC102606465	1	0.388468903781404	24	0	0.746183306971161
S1PR1	1	0.182113153050653	28	24	3.59333845377801
COL11A1	1	1	24	12	98.09357911925
RNPC3	1	1	28	10	3.05849328456637
PRMT6	1	1	28	20	2.25898505201785
NTNG1	1	0.468576417795168	28	6	0.937961344909487
SLC25A24	1	1	28	22	2.94038409281287
HENMT1	1	0.548683931808932	28	16	2.24599415595221
PRPF38B	1	1	28	8	20.1778759380388
STXBP3	1	1	20	8	1.41493888736781
CLCC1	1	1	20	0	7.15328286315752
WDR47	1	1	28	12	2.47650998435413
TAF13	1	1	20	0	4.43716776948729
TMEM167B	1	0.548683931808932	28	0	2.59035133032851
SCARNA2	1	1	28	10	1.24712712089488
SARS	1	0.269101639101639	28	12	105.258100516285
PSRC1	1	1	28	22	1.3154980059206
SORT1	1	1	28	24	7.38436874327067
PSMA5	1	0.388468903781404	24	0	2.02902018479624
SYPL2	1	0.759272267084767	28	18	6.58384131218693
CYB561D1	1	1	24	12	4.7241818662793
GNAI3	1	0.548683931808932	20	6	6.66854778935496
AMPD2	1	1	20	4	5.39174254667491
GSTM4	1	1	20	16	3.29453484122833
GSTM5	1	1	28	14	2.04848254435599
GSTM3	1	1	28	2	5.86760575651974
CSF1	1	0.388468903781404	28	22	8.56214067535665
AHCYL1	1	1	24	12	19.498935954016
STRIP1	1	1	24	6	5.43045087067232
KCNC4	1	1	28	6	4.08501130028159
RBM15	1	0.182113153050653	20	0	2.04913104844728
LAMTOR5	1	1	20	8	6.06962633316802
LRIF1	1	1	24	18	4.7280027330362
DRAM2	1	1	24	6	5.32909658083728
CEPT1	1	1	28	20	4.92869970608373
PIFO	1	1	24	18	1.83616345331442
WDR77	1	1	24	12	2.35990932806242
ATP5F1	1	1	28	4	17.8635869156919
RAP1A	1	0.548683931808932	24	0	7.09773853708512
FAM212B	1	1	20	4	2.20436306796771
DDX20	1	1	20	6	2.26377962737903
LOC643355	1	0.548683931808932	24	16	1.12879753409191
CTTNBP2NL	1	1	20	8	5.8409131771501
ST7L	1	0.120192382848633	20	16	5.72834211861728
CAPZA1	1	0.759272267084767	24	0	16.1218224477294
MOV10	1	0.759272267084767	20	10	1.6971307808228
RHOC	1	1	28	6	32.959117172185
SLC16A1	1	1	20	0	17.2723375893702
LRIG2	1	0.269101639101639	24	20	1.26587668307053
MAGI3	1	0.0772071042383542	24	10	3.6927746551581
PHTF1	1	1	28	20	2.85374984194011
RSBN1	1	0.548683931808932	20	16	3.50073099812183
AP4B1	1	1	28	22	1.77648864089464
DCLRE1B	1	1	20	10	0.667433288718423
HIPK1	1	0.388468903781404	20	18	8.29320140592404
OLFML3	1	0.269101639101639	28	10	88.2804231487319
TRIM33	1	1	28	22	5.79028211200882
BCAS2	1	1	28	10	3.66409608389812
NRAS	1	1	28	24	16.6859936699997
CSDE1	1	1	28	22	166.782422129933
SIKE1	1	1	20	10	3.39994821796193
TSPAN2	1	0.182113153050653	28	4	6.69042906743656
NGF	1	1	28	0	0.502269703420743
VANGL1	1	1	28	14	6.21378790986383
SLC22A15	1	1	28	24	4.73471535426502
ATP1A1	1	0.0772071042383542	28	0	5.15285993814349
CD58	1	1	28	12	1.22716224894471
PTGFRN	1	0.548683931808932	20	18	3.74701974024486
TTF2	1	1	24	2	1.79316463317834
MAN1A2	1	1	28	10	25.1302656376801
GDAP2	1	0.120192382848633	20	16	2.16509331540798
WDR3	1	1	28	4	6.98497461832884
TBX15	1	1	24	18	8.91020305322248
WARS2	1	1	28	14	5.40190534442931
ZNF697	1	0.120192382848633	24	22	1.2478376557222
PHGDH	1	0.0290926434676435	24	12	21.9986732337838
NOTCH2	1	1	28	18	10.3022256161972
SEC22B	1	1	28	0	4.36363035047726
GPR89A	1	1	28	4	10.4639360133854
RNF115	1	1	28	10	26.1118448385401
POLR3C	1	1	28	10	4.67676607047127
PIAS3	1	1	28	22	1.02260256376262
ANKRD35	1	1	20	12	5.60628129280861
ITGA10	1	0.388468903781404	28	12	2.1120493285252
PEX11B	1	1	28	24	4.95966007181897
RBM8A	1	0.182113153050653	28	4	20.6802675998106
LIX1L	1	0.759272267084767	28	24	34.3959749301987
POLR3GL	1	1	28	20	6.14114223778782
ANKRD34A	1	1	28	8	2.09090968357643
TXNIP	1	1	28	20	36.1476715769966
PRKAB2	1	1	28	20	9.50042207469907
CHD1L	1	1	28	10	11.3031300235976
PDIA3P1	1	1	28	16	1.36133884069075
BCL9	1	0.548683931808932	28	24	1.29801266831569
ACP6	1	1	20	8	0.479872586432813
GPR89B	1	0.388468903781404	28	0	2.46091821143345
NBPF11	1	1	20	10	1.0274293561978
PDE4DIP	1	1	28	0	6.03679764208648
NBPF9	1	1	28	24	5.62753067487138
NBPF19	1	1	28	0	1.27660323455817
HIST2H2BE	1	1	20	10	1.86733888742781
BOLA1	1	1	28	24	4.08731890895141
SV2A	1	0.269101639101639	28	10	5.89081974644008
SF3B4	1	1	28	22	5.13579770671598
OTUD7B	1	0.388468903781404	24	10	4.44441530199278
VPS45	1	1	28	4	7.41936620337765
PLEKHO1	1	1	24	6	16.2706710271089
ANP32E	1	1	20	8	6.13280565747925
APH1A	1	0.120192382848633	28	24	33.8991523267899
C1orf54	1	1	20	0	2.59304302692116
MRPS21	1	1	20	18	18.6470042188875
PRPF3	1	1	20	0	3.10495869458481
RPRD2	1	1	28	16	8.81893835847975
TARS2	1	1	28	20	2.89926202784587
ECM1	1	1	28	6	6.06055606599245
ADAMTSL4	1	1	20	12	1.44188698025104
MCL1	1	0.182113153050653	28	0	35.5182921271425
ENSA	1	1	24	22	7.93313779149373
GOLPH3L	1	0.759272267084767	20	18	7.31439170549945
CTSS	1	0.388468903781404	20	6	1.68409248456232
CTSK	1	1	28	24	14.4565380815812
ARNT	1	0.0481594158156658	28	26	5.75672359800789
SETDB1	1	1	20	12	2.42966578853258
CERS2	1	1	28	24	19.1041391577126
FAM63A	1	1	20	18	2.66444603788376
PRUNE	1	1	28	20	4.47416930468046
C1orf56	1	1	20	14	0.901650983887449
CDC42SE1	1	1	28	4	4.65254478773
MLLT11	1	0.548683931808932	24	8	1.71397310347024
GABPB2	1	1	24	12	1.21233235428536
SEMA6C	1	1	20	18	2.69692350434368
LYSMD1	1	1	20	10	2.166646912972
SCNM1	1	1	28	8	1.82144417763656
VPS72	1	1	28	22	10.5150273757367
PIP5K1A	1	1	24	10	6.30132738374724
PSMD4	1	1	20	0	21.2535420775185
PI4KB	1	1	28	24	5.0019289878974
RFX5	1	0.120192382848633	20	6	2.34568419030993
SELENBP1	1	0.548683931808932	28	18	3.0252313658842
PSMB4	1	1	28	24	10.1319909762529
POGZ	1	1	20	16	2.88027988748836
TUFT1	1	1	28	12	3.1447734985228
SNX27	1	1	20	14	5.84873798191695
MRPL9	1	0.548683931808932	20	8	3.56450849516567
THEM4	1	1	28	24	5.75493178984695
S100A10	1	0.269101639101639	24	0	50.8649650889309
S100A11	1	1	24	6	67.133602723511
S100A9	1	0.182113153050653	24	8	4.29127017221247
S100A8	1	1	28	0	3.06200138511773
S100A6	1	0.269101639101639	28	0	602.499393556055
S100A4	1	1	20	18	115.987019648858
S100A3	1	0.0772071042383542	28	14	3.04743570895637
S100A2	1	1	28	16	2.21159818387454
S100A16	1	1	28	4	92.4947267903965
S100A13	1	1	28	10	64.6891912070258
CHTOP	1	0.548683931808932	24	0	9.72474890071955
SNAPIN	1	1	28	20	19.0359765563686
ILF2	1	0.759272267084767	28	4	11.7300317050468
INTS3	1	0.120192382848633	28	16	2.28658493522942
SLC27A3	1	0.269101639101639	24	14	6.31569087101071
GATAD2B	1	0.759272267084767	28	16	7.73372970614914
DENND4B	1	1	24	0	2.36391850287683
CRTC2	1	0.468576417795168	20	18	1.01505546139718
SLC39A1	1	1	20	10	8.29651747452596
JTB	1	1	28	24	15.1437613561122
RAB13	1	0.759272267084767	28	6	21.9984853585321
RPS27	1	1	28	0	46.0704957716244
TPM3	1	1	28	4	56.7604785791269
C1orf43	1	0.0290926434676435	28	24	56.5727195521881
UBAP2L	1	1	28	24	7.38180852674062
HAX1	1	1	28	12	8.83452289550947
ATP8B2	1	1	28	0	14.7814057393603
IL6R	1	1	28	20	4.35016005773588
UBE2Q1	1	1	24	18	11.4078628690814
ADAR	1	0.548683931808932	24	0	11.5645506650614
PMVK	1	1	20	4	9.13265198792843
PBXIP1	1	1	24	12	5.35147367584896
PYGO2	1	1	28	16	10.235499712733
SHC1	1	1	28	22	7.38656268783221
CKS1B	1	1	28	14	5.58351342985899
FLAD1	1	0.388468903781404	28	8	4.59875539393026
ADAM15	1	1	28	16	16.318774505503
EFNA4	1	1	24	6	1.35638545697228
SLC50A1	1	1	24	0	2.3715138618555
DPM3	1	1	20	12	10.3024080898603
KRTCAP2	1	0.759272267084767	24	4	18.2471121772985
MUC1	1	0.0772071042383542	20	18	4.85017835599318
THBS3	1	0.120192382848633	20	16	2.37776993543438
GBA	1	1	28	20	3.6633512004502
FAM189B	1	1	28	24	4.98379119216257
SCAMP3	1	1	20	4	8.93081889868248
CLK2	1	0.182113153050653	20	18	3.0722792263486
FDPS	1	1	28	0	2.31852874870192
RUSC1	1	1	28	10	10.1020767667406
ASH1L	1	1	20	0	6.55925288243416
MSTO1	1	1	28	8	3.36456504305725
YY1AP1	1	0.548683931808932	28	12	6.25090871083968
DAP3	1	1	28	24	10.1067471572662
GON4L	1	0.388468903781404	28	14	8.3156267187806
SYT11	1	0.759272267084767	24	20	9.70686842306036
RIT1	1	1	20	6	6.3725894781244
KIAA0907	1	0.0095169702982203	28	22	4.87499580319919
ARHGEF2	1	0.548683931808932	28	20	18.0374179710644
SSR2	1	0.182113153050653	24	0	29.0721112259305
UBQLN4	1	1	20	16	1.44055719486976
LAMTOR2	1	1	20	4	6.449336272581
MEX3A	1	0.548683931808932	20	6	1.08288054825884
LMNA	1	1	20	16	132.72387463311
SLC25A44	1	0.759272267084767	28	2	1.94308951767541
PMF1	1	1	24	10	2.4030597149459
SMG5	1	1	28	26	8.61054716664952
TMEM79	1	0.548683931808932	24	12	2.36466374098546
C1orf85	1	0.0772071042383542	24	8	10.11852532135
CCT3	1	1	28	4	14.5392996088481
MEF2D	1	1	28	24	10.785023118264
IQGAP3	1	1	28	12	1.18662981368967
APOA1BP	1	1	28	6	8.10019572578737
GPATCH4	1	1	24	18	6.58559557410746
NES	1	1	20	8	2.6469264476136
CRABP2	1	1	28	24	4.21481255628458
ISG20L2	1	1	28	16	24.8082227562701
RRNAD1	1	0.759272267084767	20	18	2.06446163284203
MRPL24	1	0.759272267084767	28	8	8.68788962976094
HDGF	1	1	24	0	16.6449017002855
PRCC	1	1	28	10	2.06686099187722
PEAR1	1	1	24	0	1.42910280878378
ARHGEF11	1	0.0290926434676435	28	12	9.37073047421289
ETV3	1	1	28	6	1.88230148947629
KIRREL	1	1	24	18	4.13659110205748
IFI16	1	0.388468903781404	28	22	14.3688348793062
CADM3	1	1	20	14	2.25288755976778
DUSP23	1	1	28	20	21.4875578058717
C1orf204	1	1	20	8	1.83705271804058
TAGLN2	1	1	28	6	54.6440135142259
LINC01133	1	1	28	18	26.1753200751393
PIGM	1	0.0290926434676435	24	12	15.5985130824401
IGSF8	1	1	28	16	2.70839634602264
PEA15	1	1	28	6	45.8975776235138
DCAF8	1	1	20	12	22.4309067449491
PEX19	1	1	20	16	4.07069690096632
COPA	1	1	28	6	29.6387137137402
NCSTN	1	0.269101639101639	28	24	17.0477488597694
KLHDC9	1	0.182113153050653	20	10	1.93831170847566
PFDN2	1	1	28	24	14.2946153523268
NIT1	1	0.759272267084767	20	8	1.19003316305218
DEDD	1	1	28	24	12.427310552271
UFC1	1	1	28	6	11.1208846038268
USP21	1	0.388468903781404	28	22	1.12277002479317
PPOX	1	0.759272267084767	24	12	0.666252679261468
B4GALT3	1	1	20	10	8.71740680335568
ADAMTS4	1	1	20	8	1.08288054825884
NDUFS2	1	1	24	10	60.9446744052751
TOMM40L	1	0.759272267084767	24	10	4.43492869429074
SDHC	1	0.388468903781404	28	26	12.9241461553775
DUSP12	1	0.388468903781404	20	6	2.19032154550327
ATF6	1	1	28	0	14.1528063388564
OLFML2B	1	1	28	24	2.70795859364498
UHMK1	1	1	20	0	4.60188266964814
UAP1	1	1	28	6	5.83987477850224
DDR2	1	0.0169666213416213	28	14	28.0240637912022
RGS4	1	0.759272267084767	20	4	1.41730145431474
NUF2	1	0.0772071042383542	24	14	0.906236012514968
PBX1	1	1	28	14	15.0880290534208
MGST3	1	0.548683931808932	28	22	121.257664631093
ALDH9A1	1	1	28	14	29.4730748882664
TMCO1	1	1	20	0	20.0942011993016
UCK2	1	0.548683931808932	20	12	4.28204426484611
POGK	1	1	28	2	4.24772407822422
TADA1	1	0.269101639101639	20	4	0.786245876779639
MAEL	1	1	28	12	0.822698523226626
POU2F1	1	1	20	6	3.13941360356605
CREG1	1	1	24	22	5.45611926661495
MPZL1	1	0.548683931808932	24	0	24.2674497052762
MPC2	1	1	28	2	22.1289406307917
DCAF6	1	1	28	0	6.04008272233121
GPR161	1	0.388468903781404	28	14	3.88880997798486
TIPRL	1	0.0095169702982203	28	0	14.662309024645
SFT2D2	1	1	28	10	6.1824682491396
TBX19	1	0.182113153050653	28	12	6.03943473288175
DPT	1	1	24	18	601.99073649211
ATP1B1	1	1	28	4	22.5146598536614
NME7	1	0.548683931808932	28	22	1.83470956568775
BLZF1	1	1	20	14	1.03306198053369
METTL18	1	1	20	0	0.80458535491364
SCYL3	1	1	20	6	1.05381963994217
KIFAP3	1	0.548683931808932	20	0	3.21761807996968
GORAB	1	1	28	8	2.20838126010324
PRRX1	1	1	28	10	93.5538901178769
FMO4	1	1	28	20	1.59537698673123
PRRC2C	1	1	28	10	80.0818916044053
VAMP4	1	1	28	20	9.7368206444416
METTL13	1	0.548683931808932	24	0	3.87809681733645
DNM3OS	1	1	28	4	8.07134117409039
LOC102724528	1	1	28	2	2.57635914771754
PIGC	1	1	28	20	12.8165267638563
SUCO	1	0.269101639101639	24	2	5.80758762732108
LOC101928673	1	1	24	18	1.16158707777556
PRDX6	1	1	24	6	29.5057155020946
KLHL20	1	1	28	0	2.56080212402211
DARS2	1	1	28	0	3.67981386053854
GAS5	1	1	28	24	40.1831035135876
RC3H1	1	1	20	0	3.99554344476282
RABGAP1L	1	0.182113153050653	28	4	2.66886672533778
CACYBP	1	0.120192382848633	24	20	8.1508560333294
MRPS14	1	1	28	24	6.19402306478333
RFWD2	1	1	28	24	5.00064012115427
PAPPA2	1	1	28	18	2.42915662735855
LOC730102	1	1	28	22	2.83913316814294
RASAL2-AS1	1	1	28	18	0.881168133125114
RASAL2	1	0.0772071042383542	20	2	3.39264706745064
RALGPS2	1	1	24	22	3.3083437605933
ANGPTL1	1	1	20	8	2.56702264660915
FAM20B	1	0.388468903781404	28	24	19.7258670763477
TOR3A	1	1	28	12	1.76319348238043
ABL2	1	1	28	4	8.869539931668
SOAT1	1	1	28	12	1.69881449034618
TOR1AIP2	1	1	28	6	15.5541193887195
TOR1AIP1	1	1	28	20	5.75610537013569
CEP350	1	1	28	16	9.56915905689413
QSOX1	1	1	28	12	54.815189918097
FLJ23867	1	0.548683931808932	24	10	2.77888954297322
ACBD6	1	0.182113153050653	28	14	2.7541339652306
XPR1	1	1	20	6	4.46832209429129
LOC102724791	1	1	28	16	3.48162614909024
STX6	1	0.759272267084767	20	14	6.50489491808993
MR1	1	1	28	18	10.5853392646791
IER5	1	1	20	12	18.1113864086022
GLUL	1	0.548683931808932	28	24	36.3781562612399
RNASEL	1	1	28	20	5.18461858012292
RGS16	1	1	24	22	0.435426551166014
DHX9	1	1	28	0	14.8491444879702
LAMC1	1	1	20	14	106.614198528685
LAMC2	1	0.182113153050653	20	10	0.584604252799569
NMNAT2	1	1	28	4	1.04728230739083
SMG7	1	0.182113153050653	24	22	10.8939707555201
ARPC5	1	0.269101639101639	28	0	14.5613223302295
RGL1	1	0.759272267084767	0	0	0
COLGALT2	1	1	24	10	1.74333140578029
TSEN15	1	0.182113153050653	28	24	18.2072527693169
C1orf21	1	1	28	20	15.2316916731215
EDEM3	1	1	28	0	9.47898919387374
FAM129A	1	0.388468903781404	28	18	82.1095096206112
RNF2	1	1	20	6	2.75122728358663
TRMT1L	1	1	28	24	8.53523950703622
SWT1	1	1	24	10	0.775026359673354
IVNS1ABP	1	1	28	8	26.2090328856092
HMCN1	1	0.0772071042383542	28	14	3.10769147770127
TPR	1	1	28	10	23.7713816237705
C1orf27	1	1	28	0	5.10641638038107
PTGS2	1	1	28	0	0.959311088615691
RGS2	1	1	28	22	2.19323353811093
UCHL5	1	1	28	0	7.854426237218
TROVE2	1	1	28	8	17.8133641085269
GLRX2	1	1	20	2	5.43399848371659
CDC73	1	1	20	6	9.06946784412553
B3GALT2	1	0.0481594158156658	20	14	6.68189619022365
CFH	1	1	28	20	1.11640463355129
ASPM	1	1	28	18	3.31822318282561
ZBTB41	1	0.182113153050653	24	22	2.84420827243185
DENND1B	1	1	28	8	7.04981884018312
C1orf53	1	1	24	22	2.26792862157126
NEK7	1	1	20	2	11.014769161724
PTPRC	1	1	28	14	2.95948023077056
ZNF281	1	1	28	0	13.4861862385805
KIF14	1	1	28	12	1.26313725730329
DDX59	1	1	20	14	1.90169412611126
CAMSAP2	1	0.759272267084767	28	14	0.116900150065439
TMEM9	1	0.759272267084767	20	10	10.0141450518398
PHLDA3	1	1	20	16	52.3547991703623
CSRP1	1	1	24	6	10.885276880082
RPS10P7	1	0.269101639101639	28	12	2.03932044410007
NAV1	1	1	28	6	29.1463112440787
IPO9	1	1	28	10	6.6108196572373
SHISA4	1	1	20	12	19.0733337840652
LMOD1	1	1	28	12	30.6910683199931
TIMM17A	1	0.120192382848633	20	4	15.4929509475696
RNPEP	1	1	28	24	9.44206031110851
ARL8A	1	0.548683931808932	28	26	26.3882880270495
UBE2T	1	1	28	24	2.67687812871785
PPP1R12B	1	1	20	16	2.09667158923359
KDM5B	1	0.388468903781404	20	6	5.06010506096038
PCAT6	1	0.388468903781404	24	12	2.36977417259252
RABIF	1	1	24	18	2.52815714757554
KLHL12	1	0.548683931808932	28	26	5.86681857118202
ADIPOR1	1	0.759272267084767	28	4	4.22961673418908
CYB5R1	1	0.120192382848633	28	6	9.1112948730157
TMEM183A	1	0.388468903781404	28	16	1.37675333510929
BTG2	1	0.548683931808932	20	8	1.20267248719189
FMOD	1	1	20	12	13.5985452095397
PRELP	1	1	20	18	3.85477568794175
ATP2B4	1	1	24	12	6.65956213681751
ZC3H11A	1	1	20	0	6.99559937097151
ZBED6	1	1	28	10	14.8103567088497
SNRPE	1	1	28	0	9.12392525519683
SOX13	1	1	20	4	1.48622236539073
ETNK2	1	1	24	0	3.67521539062771
PPP1R15B	1	1	28	6	2.77035311847801
MDM4	1	0.00261476948976949	24	14	6.58412033002681
NFASC	1	1	28	20	15.2641809701532
RBBP5	1	0.388468903781404	28	12	6.48737608686664
DSTYK	1	1	28	14	14.5967080786184
TMCC2	1	1	28	24	2.05513504814045
NUAK2	1	1	24	0	1.23189169283246
ELK4	1	1	24	22	3.67979434753217
NUCKS1	1	1	28	10	283.824267117802
RAB7L1	1	1	28	18	16.687430341939
SLC41A1	1	1	28	12	5.99515003630002
RAB7B	1	1	28	18	5.58843316213587
SRGAP2	1	1	28	18	5.48530830017725
IKBKE	1	0.0095169702982203	20	0	3.50850101129313
RASSF5	1	0.548683931808932	28	24	0.905462906255746
EIF2D	1	0.269101639101639	28	24	8.19536055837439
DYRK3	1	1	28	0	3.1396417544415
MAPKAPK2	1	1	24	0	11.1929369723936
YOD1	1	1	28	26	2.24199912714623
PFKFB2	1	0.269101639101639	20	12	4.2173972480177
CD55	1	1	20	4	10.9500503362431
CD46	1	1	28	20	3.35028737310152
CD34	1	1	28	18	0.742004529906408
PLXNA2	1	1	28	0	5.8410686028141
TRAF3IP3	1	0.0481594158156658	24	10	1.95282321376744
C1orf74	1	1	24	12	2.10388443713843
DIEXF	1	0.548683931808932	28	6	4.0042334936518
SERTAD4-AS1	1	1	28	20	4.78129968204784
SERTAD4	1	0.388468903781404	24	12	1.89376589605359
HHAT	1	1	28	18	2.95717080757786
RCOR3	1	0.182113153050653	28	16	7.81399004731069
TRAF5	1	0.759272267084767	28	14	7.17891118352407
LINC00467	1	1	28	8	3.53160865620322
LPGAT1	1	0.120192382848633	24	22	7.53596008684163
INTS7	1	1	20	0	3.72022828355641
RPL21P28	1	1	28	26	0.352422541653902
PPP2R5A	1	1	28	2	10.0382632491017
NENF	1	0.182113153050653	28	2	12.1571802321478
NSL1	1	1	28	26	10.6231364860199
TATDN3	1	0.0772071042383542	24	4	1.35158877855384
ANGEL2	1	1	20	8	3.41212424418282
RPS6KC1	1	0.759272267084767	28	12	4.98088441118765
SMYD2	1	1	20	8	6.79818379846426
PTPN14	1	1	28	10	41.5101343151412
CENPF	1	1	28	12	11.352885623129
KCNK2	1	0.548683931808932	28	12	34.6427161287879
KCTD3	1	1	28	18	4.95673854364919
GPATCH2	1	0.548683931808932	24	10	7.56515621945259
RRP15	1	1	20	14	4.80009849003202
TGFB2	1	1	28	4	7.87023656476581
LYPLAL1	1	1	24	6	2.79340314127981
EPRS	1	1	20	0	24.2406673319676
BPNT1	1	1	28	2	2.74050955239507
IARS2	1	1	28	22	7.50775003461114
RAB3GAP2	1	1	20	14	4.32749610476535
C1orf115	1	1	20	14	0.906582610147454
MARC2	1	1	28	0	1.12419218150148
HLX	1	1	20	10	2.32975697788909
DUSP10	1	1	28	20	5.49298486946483
TAF1A	1	1	28	12	1.5431970876223
MIA3	1	1	28	6	9.31163889953625
AIDA	1	0.388468903781404	28	20	1.47721793868133
BROX	1	0.548683931808932	24	2	3.32915938613212
DISP1	1	1	24	12	1.94108007840929
CAPN2	1	1	28	8	25.43805528228
TP53BP2	1	1	28	2	6.83903216442226
FBXO28	1	1	20	8	4.6266087817141
DEGS1	1	1	28	24	12.3741079345239
NVL	1	1	28	20	2.49734652913949
CNIH4	1	0.182113153050653	28	24	14.5032543109302
WDR26	1	1	28	20	19.0634053151725
DNAH14	1	1	28	20	1.30390634392823
LBR	1	1	24	22	1.80370021435942
ENAH	1	1	28	8	96.020692956081
SRP9	1	1	24	22	8.82019867427985
EPHX1	1	1	20	8	3.96014140169446
TMEM63A	1	1	28	14	6.13150453019136
PYCR2	1	0.0290926434676435	28	0	40.9639088925373
SDE2	1	0.759272267084767	20	16	2.66329943394139
ACBD3	1	1	28	4	48.6345366010248
PARP1	1	0.120192382848633	28	16	4.28933053117173
ITPKB	1	0.269101639101639	28	16	0.294047230716325
PSEN2	1	1	28	24	4.29227293199864
ADCK3	1	0.182113153050653	28	20	5.67651213354034
CDC42BPA	1	1	28	24	4.37120237263968
JMJD4	1	1	20	10	1.67411712039606
SNAP47	1	1	28	26	3.07553476903816
ARF1	1	1	28	4	70.0956631258248
C1orf35	1	0.388468903781404	28	10	7.54732010719665
MRPL55	1	0.548683931808932	28	12	12.148667639401
GUK1	1	1	28	6	35.8315259135812
GJC2	1	1	24	22	1.98426666836669
IBA57	1	1	28	2	2.2777189173422
TRIM11	1	1	28	12	20.7642411981367
RNF187	1	0.182113153050653	24	16	66.4993362093277
RAB4A	1	1	24	0	2.02508019556905
CCSAP	1	1	28	14	3.18898364101065
NUP133	1	1	24	12	2.27674156567932
ABCB10	1	1	28	18	1.6932240968269
TAF5L	1	1	20	12	2.41773284197941
URB2	1	1	20	18	2.11609583459213
GALNT2	1	1	28	2	8.43566129584747
COG2	1	0.182113153050653	28	10	3.53060349293783
AGT	1	1	20	18	3.98982345322157
C1orf198	1	0.759272267084767	28	22	15.15417292087
TTC13	1	1	28	24	1.65666145780822
ARV1	1	1	28	18	2.69646644312257
C1orf131	1	1	28	18	8.12367088641651
GNPAT	1	1	28	20	8.87744301683806
EXOC8	1	1	28	8	3.7281624355367
SPRTN	1	1	20	14	1.5355457294672
EGLN1	1	1	28	20	6.25177495017672
TSNAX	1	1	28	6	7.15190372480377
SIPA1L2	1	1	28	12	6.17541751997402
NTPCR	1	1	28	18	7.75964995212846
PCNXL2	1	0.182113153050653	28	12	5.37811848547337
KCNK1	1	1	24	6	1.34700504763231
COA6	1	1	28	0	1.56121612638523
IRF2BP2	1	1	28	0	6.01465186618199
TOMM20	1	1	28	0	11.6456413486824
RBM34	1	1	20	8	9.66723616949446
ARID4B	1	1	28	10	11.9117574184162
GGPS1	1	1	24	6	2.3531398050055
B3GALNT2	1	0.120192382848633	28	26	13.2970984476287
LYST	1	0.0290926434676435	24	20	5.03946555073416
NID1	1	1	28	18	22.9881232607328
GPR137B	1	1	20	6	2.18357996699717
ERO1LB	1	1	20	12	1.60457322436458
LGALS8	1	0.0095169702982203	24	0	2.57908304445319
HEATR1	1	1	28	10	4.20726267011046
MTR	1	1	28	18	7.43869967208514
FMN2	1	1	28	0	7.9868381780763
GREM2	1	1	28	4	45.2189167102198
FH	1	0.182113153050653	28	26	18.1946460744513
OPN3	1	1	20	12	1.73845892226229
CHML	1	1	28	0	4.93869370560956
CEP170	1	1	28	10	4.25184347854655
SDCCAG8	1	1	28	14	7.4166871271632
AKT3	1	1	28	14	6.33719726490335
ZBTB18	1	1	24	18	3.69247889681891
ADSS	1	0.269101639101639	28	2	18.3456190769404
DESI2	1	1	28	24	3.34290128727664
COX20	1	1	24	18	4.6004401081121
HNRNPU-AS1	1	0.120192382848633	20	0	3.09161102424415
HNRNPU	1	0.0481594158156658	28	26	24.5801002874146
EFCAB2	1	1	28	20	3.28206206660069
KIF26B	1	0.120192382848633	24	10	2.45362202328924
SMYD3	1	1	20	6	4.3249032884691
TFB2M	1	1	24	0	1.83994494362216
CNST	1	1	24	6	3.49732130966719
SCCPDH	1	0.182113153050653	28	24	13.5105427871533
AHCTF1	1	1	24	20	0.829650738530048
ZNF670	1	1	28	16	5.02977856377348
ZNF496	1	1	28	24	3.26499675347331
SH3BP5L	1	1	28	10	10.7657842011943
ZNF672	1	0.269101639101639	20	0	2.57062456882181
ZNF692	1	0.759272267084767	28	4	2.27760837630513
ZMYND11	1	0.759272267084767	20	6	7.52871559460344
DIP2C	1	1	28	10	9.99062648214944
LARP4B	1	0.269101639101639	28	0	8.73990009730809
GTPBP4	1	1	20	0	11.7630410444213
IDI2	1	0.759272267084767	24	4	1.04750870654655
WDR37	1	1	28	12	1.05577720689636
PFKP	1	1	28	8	8.90671561528608
PITRM1	1	0.269101639101639	28	4	6.294193250221
KLF6	1	1	28	4	41.9629325959832
AKR1C1	1	1	24	18	5.97551076064413
AKR1C2	1	1	28	18	7.1099401559927
AKR1C3	1	1	28	18	23.322737904673
NET1	1	0.548683931808932	28	26	0.748742099802284
ASB13	1	0.182113153050653	24	20	1.92708954649482
FAM208B	1	0.182113153050653	20	0	6.04851578636277
GDI2	1	1	28	10	7.05968951737088
ANKRD16	1	1	24	12	2.10555891227043
FBXO18	1	1	20	16	6.56001391671649
IL15RA	1	1	28	24	1.07448859133226
RBM17	1	1	20	8	11.7064336209115
PFKFB3	1	1	28	4	7.7593987344456
ITIH5	1	1	24	18	4.82687567036457
KIN	1	1	20	18	2.09491897667666
ATP5C1	1	0.120192382848633	24	0	14.1359971876791
TAF3	1	1	20	0	7.78527304414569
CELF2	1	1	24	18	5.33493844192738
USP6NL	1	1	28	14	1.14605504977916
PROSER2	1	1	28	14	1.95727401085065
UPF2	1	1	28	10	11.7628522982965
DHTKD1	1	0.120192382848633	28	14	11.9475108557449
SEC61A2	1	0.388468903781404	28	24	2.56131395632455
NUDT5	1	1	28	18	4.69053990969087
CDC123	1	0.759272267084767	24	2	5.24775277860081
CAMK1D	1	0.759272267084767	20	12	1.26094713506906
OPTN	1	0.182113153050653	24	12	46.6869664168235
MCM10	1	0.468576417795168	20	0	0.918877186357849
PHYH	1	1	28	20	6.01635245491469
SEPHS1	1	0.269101639101639	28	18	7.56260698401928
BEND7	1	1	28	20	6.30615188392944
PRPF18	1	1	20	0	5.49360739798793
FRMD4A	1	1	20	12	1.75030822284092
FAM107B	1	0.388468903781404	28	18	3.06918628037345
HSPA14	1	1	28	10	6.44036396039471
DCLRE1C	1	1	24	22	1.42684359327695
RPP38	1	1	28	0	4.06328946159499
NMT2	1	1	28	8	10.0252674923709
FAM171A1	1	1	28	8	5.14283172718198
ITGA8	1	1	24	12	3.47439906323978
FAM188A	1	1	28	4	6.73838400981402
PTER	1	1	24	22	2.24749032443557
RSU1	1	1	28	2	25.7213247945509
VIM	1	1	24	0	115.720829985417
PTPLA	1	1	20	4	12.7059891113324
STAM	1	1	28	8	9.94635353246065
NSUN6	1	1	20	0	1.06277822323661
ARL5B	1	0.759272267084767	20	14	2.73690990108867
PLXDC2	1	1	28	10	7.97941291245085
CASC10	1	0.269101639101639	20	10	1.19818758539482
SKIDA1	1	0.759272267084767	28	12	0.937820900728032
MLLT10	1	0.120192382848633	20	18	2.52966530472941
DNAJC1	1	1	28	8	38.130301033043
COMMD3	1	1	28	2	7.33465797337469
LOC100499489	1	1	28	22	2.32320377583762
PIP4K2A	1	0.120192382848633	20	4	6.61519128599137
MSRB2	1	1	20	12	8.64672072658383
OTUD1	1	1	28	14	2.29719296589462
KIAA1217	1	1	28	4	2.31882473243039
ARHGAP21	1	0.759272267084767	24	12	30.1311133919862
PRTFDC1	1	1	20	10	3.91231681960015
APBB1IP	1	1	28	26	3.10777857923433
ABI1	1	0.548683931808932	28	0	4.78219837152713
ANKRD26	1	1	20	0	6.3499465244213
YME1L1	1	1	24	6	8.04027200716881
MASTL	1	1	28	12	1.73893777216496
ACBD5	1	1	28	0	4.22628624746005
RAB18	1	1	28	24	22.3634726871871
MKX	1	0.120192382848633	28	20	13.5570269145262
WAC-AS1	1	0.0169666213416213	28	14	7.54727489384934
WAC	1	1	20	8	13.9706153466556
BAMBI	1	1	28	0	1.16848698827521
PTCHD3P1	1	1	28	24	4.86492383890318
SVIL	1	0.269101639101639	20	10	1.17457046623872
KIAA1462	1	1	28	4	33.5654361371838
MTPAP	1	0.120192382848633	28	24	2.172170637571
ZNF438	1	1	28	20	2.90206899592818
ZEB1	1	1	20	12	44.9351874344017
ARHGAP12	1	1	28	24	17.5969150690791
KIF5B	1	1	28	8	39.0506778725779
EPC1	1	1	28	0	8.25823874939837
CCDC7	1	1	28	20	3.62269449513702
ITGB1	1	1	28	10	51.6202700046181
NRP1	1	1	24	18	9.26927635164683
PARD3	1	1	28	8	6.60679036126714
CUL2	1	1	28	24	4.49132276751694
CREM	1	1	28	24	5.12704775218237
CCNY	1	1	20	16	9.2470123458263
FZD8	1	0.120192382848633	24	0	1.83031690465219
ZNF248	1	0.120192382848633	28	14	3.29482651542809
ZNF25	1	1	28	22	11.9022746428866
ZNF33A	1	1	28	20	4.88037423388339
ZNF37A	1	1	28	24	10.6131745812686
ZNF37BP	1	1	28	20	2.2790373731251
ZNF33B	1	1	28	24	3.5631934410473
BMS1	1	0.388468903781404	24	0	19.2388428940474
CSGALNACT2	1	1	28	14	3.42504934790044
HNRNPF	1	0.0481594158156658	28	24	33.0547046634386
CXCL12	1	1	20	8	9.31128459435288
RASSF4	1	0.548683931808932	28	14	6.28337000816733
C10orf10	1	1	28	24	34.2109329039289
C10orf25	1	0.225607396076146	28	14	2.15313014722162
ZNF22	1	1	28	16	5.62210145724531
MARCH8	1	1	28	18	5.69042231822004
FAM21C	1	1	20	16	7.33091673144949
TIMM23	1	1	20	4	4.79125641500743
NCOA4	1	1	28	2	2.63445859704715
MAPK8	1	1	28	8	5.20697152527269
ARHGAP22	1	1	28	6	4.16089462431115
VSTM4	1	1	20	14	54.6215208910216
ERCC6	1	1	28	0	2.40396646309965
PARG	1	1	20	8	1.6103898264035
FAM21A	1	1	20	8	2.38456287195818
SGMS1	1	0.759272267084767	20	0	2.5449104947532
ASAH2B	1	1	28	22	1.25765814385885
PRKG1	1	1	28	24	4.26887451078245
CSTF2T	1	0.182113153050653	24	22	4.66983517785365
DKK1	1	1	28	4	49.5360804984449
ZWINT	1	1	24	6	1.19446368509176
IPMK	1	1	20	10	5.01423554935488
CISD1	1	0.548683931808932	24	0	6.00837564592204
UBE2D1	1	1	28	6	3.6613169505904
TFAM	1	0.759272267084767	28	24	0.710245981416974
BICC1	1	0.388468903781404	28	16	2.32827057273252
FAM133CP	1	1	28	12	2.21515035874339
CCDC6	1	1	28	0	14.9259799254586
CDK1	1	1	28	18	2.08448900042774
RHOBTB1	1	0.388468903781404	20	16	5.88231862450017
ARID5B	1	1	28	10	25.6333514417873
ADO	1	1	20	0	5.56009746329279
NRBF2	1	0.388468903781404	20	8	7.74409021388831
JMJD1C	1	1	24	18	8.50893041712501
REEP3	1	1	28	8	6.68975186421678
ANXA2P3	1	1	20	2	30.3609506684956
SIRT1	1	0.759272267084767	28	26	13.2263520484568
HERC4	1	1	28	2	5.57586306137055
PBLD	1	1	28	0	2.06836661544725
HNRNPH3	1	0.759272267084767	28	26	22.6804856447499
RUFY2	1	0.269101639101639	28	10	6.26792451657649
SLC25A16	1	0.182113153050653	20	6	3.62184241554349
TET1	1	0.0481594158156658	24	20	2.05216915473714
CCAR1	1	0.548683931808932	24	10	25.0869788417203
DDX50	1	0.120192382848633	28	26	15.481793594056
DDX21	1	1	28	6	56.5998185825419
KIAA1279	1	0.269101639101639	28	14	4.43846372264869
SRGN	1	1	20	2	8.34206308090724
VPS26A	1	1	20	8	3.2918135340048
SUPV3L1	1	1	28	18	2.25566172925417
HK1	1	0.548683931808932	28	12	59.6128753072059
COL13A1	1	1	28	4	2.26976973209009
H2AFY2	1	0.759272267084767	24	22	1.37926027241786
AIFM2	1	0.759272267084767	20	16	3.35782612415565
TYSND1	1	1	28	10	3.95784210673905
SAR1A	1	0.388468903781404	28	0	19.3361595913994
PPA1	1	0.00511161292411292	20	4	4.21108433216267
LRRC20	1	1	20	12	1.69012649610402
EIF4EBP2	1	1	28	20	12.0868794691938
SGPL1	1	1	28	14	8.78799319002096
PCBD1	1	0.388468903781404	28	26	3.14193328774073
UNC5B	1	1	20	16	4.93423181678933
SLC29A3	1	0.120192382848633	24	10	5.2157279268048
C10orf54	1	1	28	20	56.9902002233944
PSAP	1	1	28	14	544.437276005011
CHST3	1	1	24	22	2.56744204235421
ASCC1	1	1	28	0	4.38674581679844
ANAPC16	1	1	20	12	7.25739739192835
DDIT4	1	0.120192382848633	28	2	91.6634824276726
DNAJB12	1	1	28	10	11.7344457112144
MICU1	1	0.548683931808932	28	12	11.9285209978962
MCU	1	1	28	24	17.1276624161476
P4HA1	1	1	20	2	37.0147908208562
ECD	1	0.388468903781404	20	0	1.71736600917767
FAM149B1	1	1	28	12	1.37808029295477
DNAJC9	1	1	24	0	3.60473162358568
MRPS16	1	1	28	18	6.13185490681957
ANXA7	1	1	28	22	5.85602448351002
PPP3CB	1	1	20	14	3.6293121923722
SEC24C	1	0.759272267084767	24	22	3.0995727952891
FUT11	1	1	20	4	5.43691683626105
CHCHD1	1	1	28	0	6.47079912403582
ZSWIM8	1	1	20	16	4.25759567633521
NDST2	1	0.759272267084767	24	12	4.37972057239283
CAMK2G	1	1	28	18	0.921500208533613
PLAU	1	1	28	20	1.52207575421449
VCL	1	0.548683931808932	28	0	21.1258302268977
AP3M1	1	1	20	10	3.52127669654345
ADK	1	1	24	10	1.35018546580265
KAT6B	1	1	28	10	5.87459902514042
SAMD8	1	1	20	6	3.64587682540393
VDAC2	1	1	28	2	9.34880004331501
COMTD1	1	1	28	8	8.34130576281328
ZNF503	1	1	28	8	24.106826175262
ZNF503-AS2	1	1	28	18	1.35713352594192
C10orf11	1	1	28	20	0.729427932892372
KCNMA1	1	0.759272267084767	20	0	6.82954847652502
DLG5	1	1	28	16	14.9273014977894
POLR3A	1	0.388468903781404	20	18	2.78958032785894
RPS24	1	0.759272267084767	24	8	250.800042887591
LINC00856	1	1	28	14	1.84917465531206
ZMIZ1	1	1	28	10	3.848403939471
PPIF	1	0.548683931808932	24	0	4.37505602920034
ZCCHC24	1	1	20	12	24.9240397696052
EIF5AL1	1	1	28	16	3.47293600634602
LOC100288974	1	0.388468903781404	28	26	2.10401555519128
TMEM254	1	1	24	12	1.63916450661294
PLAC9	1	1	28	14	44.7274829318764
ANXA11	1	1	20	10	39.685194674173
TSPAN14	1	0.269101639101639	28	24	3.33401588988124
GHITM	1	0.182113153050653	28	26	16.9006516552151
CCSER2	1	1	28	0	5.87834808963798
WAPAL	1	0.388468903781404	28	10	11.8907307722501
ADIRF	1	1	28	26	1.98166312759171
GLUD1	1	1	24	22	4.68575819404947
FAM35A	1	1	28	4	4.71734591979263
MINPP1	1	1	28	4	5.06556814926103
PAPSS2	1	1	28	8	5.76488946351936
ATAD1	1	0.759272267084767	28	0	19.429368971614
PTEN	1	1	28	24	18.2225521342076
RNLS	1	1	28	20	1.33738874612825
STAMBPL1	1	0.0169666213416213	24	22	3.03064336360944
ACTA2	1	1	28	14	463.455101608538
FAS	1	0.269101639101639	20	6	2.42689228156308
CH25H	1	1	28	6	5.59245330955627
LIPA	1	1	28	2	4.7649925539616
IFIT2	1	1	28	18	3.56238563964519
IFIT3	1	1	20	0	2.60212537785312
IFIT1	1	0.388468903781404	28	20	5.4241232665805
IFIT5	1	1	20	8	4.96228107953641
PANK1	1	1	20	0	1.24555702280735
KIF20B	1	1	28	18	2.93766860983688
RPP30	1	1	20	8	2.7369688407457
ANKRD1	1	1	28	4	316.297987003444
PCGF5	1	1	20	2	11.4133154651178
HECTD2	1	1	28	0	1.31235999315468
PPP1R3C	1	0.759272267084767	28	12	15.6040258085436
TNKS2	1	1	28	20	6.88958830512165
BTAF1	1	0.120192382848633	24	14	3.24026863563133
CPEB3	1	0.388468903781404	28	12	3.37303535272307
MARCH5	1	0.759272267084767	28	26	15.3285770809944
IDE	1	0.182113153050653	28	4	2.74059089173849
KIF11	1	1	20	16	1.19245765212632
MYOF	1	1	28	10	25.8986073637692
CEP55	1	1	28	12	3.49902256653838
FRA10AC1	1	1	20	6	5.84677157402956
PLCE1	1	0.759272267084767	28	10	8.28986518008557
PLCE1-AS1	1	1	28	12	2.00420186580859
NOC3L	1	0.388468903781404	28	4	4.11821656502325
TBC1D12	1	0.269101639101639	24	14	2.77485873914223
HELLS	1	1	28	6	2.61713498013574
PDLIM1	1	1	20	12	17.3387287244937
SORBS1	1	1	28	24	1.83153784756179
ALDH18A1	1	1	28	0	8.9001326532452
TCTN3	1	0.269101639101639	28	24	4.56457263798217
ENTPD1	1	1	24	18	2.32972163293576
CCNJ	1	1	20	8	1.00771878789751
ZNF518A	1	1	20	0	2.80747284040928
TM9SF3	1	0.269101639101639	28	0	64.3880771239299
RPL13AP5	1	1	20	2	10.3788988160467
LCOR	1	1	28	26	1.86083316661506
C10orf12	1	0.759272267084767	24	10	2.05020534774487
LOC102724002	1	0.182113153050653	24	10	4.51631175961841
ARHGAP19	1	1	24	18	1.01520882610336
FRAT1	1	1	24	18	2.08029083545073
FRAT2	1	1	28	4	3.46531103051784
RRP12	1	1	28	16	2.239546643613
EXOSC1	1	1	28	8	4.48732532849586
ZDHHC16	1	1	28	6	5.09337725002073
MMS19	1	0.388468903781404	28	10	32.0779355189085
UBTD1	1	1	28	16	33.8518625733194
MORN4	1	0.388468903781404	28	26	3.33776031734275
PI4K2A	1	0.388468903781404	28	4	4.22003857004542
AVPI1	1	0.120192382848633	24	8	2.66644810570197
MARVELD1	1	1	28	10	27.7060903177898
ZFYVE27	1	1	20	18	2.71179769638119
R3HCC1L	1	0.759272267084767	20	6	3.15031041542439
LOXL4	1	0.0772071042383542	28	14	13.1868885541384
PYROXD2	1	0.759272267084767	20	2	0.706775343467867
HPS1	1	1	28	16	11.2633979240543
GOT1	1	1	20	10	7.387500694987
SLC25A28	1	0.0169666213416213	28	14	2.37138365274874
ENTPD7	1	0.388468903781404	28	26	2.40332196975274
COX15	1	0.269101639101639	20	16	8.46188772626727
CUTC	1	1	28	24	2.11830951029985
DNMBP	1	1	28	26	4.44523219999029
ERLIN1	1	0.759272267084767	24	2	9.04387824683927
CHUK	1	0.0481594158156658	24	0	7.35862053030265
CWF19L1	1	1	28	0	1.98996639160806
SNORA12	1	0.388468903781404	24	12	7.85319264516402
BLOC1S2	1	0.759272267084767	24	2	11.0896716531755
SCD	1	1	28	0	23.3515417899166
SEC31B	1	0.548683931808932	20	16	2.36139149819483
NDUFB8	1	1	28	4	30.3360778815085
HIF1AN	1	1	20	12	6.43433881317663
FAM178A	1	0.182113153050653	28	10	1.10593205142756
MRPL43	1	1	24	18	5.93512909538624
C10orf2	1	1	28	0	2.33787900480898
LZTS2	1	1	28	18	2.24852428122222
SFXN3	1	1	20	4	18.6512013949277
KAZALD1	1	0.388468903781404	28	4	7.26493591724086
BTRC	1	0.182113153050653	20	18	4.38681193546545
POLL	1	1	24	12	2.22728213956577
DPCD	1	1	28	8	4.83629415674993
FBXW4	1	1	28	6	6.33794558813352
NPM3	1	1	28	4	38.1097017954209
MGEA5	1	1	28	8	10.2774895033249
C10orf76	1	0.0290926434676435	20	2	1.95523232105917
HPS6	1	0.548683931808932	20	10	2.37127276596326
LDB1	1	1	20	16	1.55597853920122
PPRC1	1	1	28	4	4.05190357835923
NOLC1	1	1	28	0	8.69909920478111
GBF1	1	1	28	10	14.5031581276445
NFKB2	1	1	20	14	1.01695494133253
FBXL15	1	0.269101639101639	28	18	1.01102380359388
CUEDC2	1	0.269101639101639	28	20	1.12980752034076
ACTR1A	1	1	28	4	15.3086319836858
SUFU	1	0.759272267084767	24	18	4.73777606197876
TRIM8	1	0.182113153050653	28	14	6.72441545887475
ARL3	1	0.182113153050653	24	6	7.49633162820053
WBP1L	1	1	20	10	14.9524341874918
C10orf32	1	1	28	18	16.8366954249888
CNNM2	1	1	28	20	2.1055596250997
NT5C2	1	1	28	18	9.3022106982669
PCGF6	1	1	28	26	1.70867207876081
TAF5	1	0.548683931808932	28	16	0.649364325012639
USMG5	1	1	28	2	11.2601306043912
PDCD11	1	1	28	6	8.73020160817808
CALHM2	1	0.388468903781404	28	24	5.06163902008336
SH3PXD2A	1	1	28	10	21.3834496399441
OBFC1	1	1	28	8	1.97651814576034
SLK	1	1	20	8	10.8428514819501
SFR1	1	1	28	8	2.29866325585408
GSTO1	1	1	28	6	74.4243495756751
ITPRIP	1	1	20	18	2.77179825048026
XPNPEP1	1	0.0169666213416213	28	8	11.7448433091422
ADD3	1	1	20	14	10.9174030784083
MXI1	1	1	28	24	6.90417128873142
SMNDC1	1	1	28	6	7.77939766840766
DUSP5	1	1	24	6	1.31961727863417
SMC3	1	1	28	8	20.0840938694016
PDCD4	1	1	28	10	2.04727964693215
BBIP1	1	0.759272267084767	20	0	1.97684086568222
SHOC2	1	1	28	24	16.6210539120259
ADRA2A	1	0.759272267084767	28	24	28.1902187582786
GPAM	1	0.548683931808932	20	4	5.29518779372906
ZDHHC6	1	0.548683931808932	20	16	5.44486046264026
VTI1A	1	0.182113153050653	20	12	5.32617973699133
TCF7L2	1	0.269101639101639	24	12	30.8961181916814
CASP7	1	1	28	20	3.49336119947953
NHLRC2	1	1	28	14	1.91212854137345
C10orf118	1	1	28	10	9.89605390537013
ABLIM1	1	1	28	10	2.58945127052982
FAM160B1	1	1	28	18	5.22170326655668
TRUB1	1	0.548683931808932	24	22	9.29805035784793
GFRA1	1	1	28	0	0.860915194096681
HSPA12A	1	0.182113153050653	24	14	0.595601733350449
KIAA1598	1	1	20	0	1.06919948619621
PDZD8	1	1	20	0	4.01198030786693
EMX2OS	1	1	28	14	34.4845289881932
EMX2	1	1	28	20	35.1529905205902
RAB11FIP2	1	1	28	18	19.7260679916226
CASC2	1	1	28	20	2.22324841979548
FAM204A	1	1	28	18	8.68490942078691
CACUL1	1	1	24	6	9.00234100797007
NANOS1	1	1	20	8	3.00230715029959
EIF3A	1	1	28	10	186.834423915361
FAM45A	1	1	28	24	7.61534241428983
SFXN4	1	1	28	10	4.32172531720753
PRDX3	1	1	24	0	11.1243981439343
GRK5	1	0.182113153050653	28	0	3.40910170913039
RGS10	1	0.388468903781404	28	2	8.47832546897095
TIAL1	1	1	28	24	13.8186358096138
BAG3	1	0.182113153050653	24	0	27.169840224423
INPP5F	1	0.0290926434676435	20	6	5.2887961742501
MCMBP	1	1	28	20	2.44966503830918
SEC23IP	1	1	20	2	3.87335771442473
PPAPDC1A	1	1	28	4	38.9966881585075
WDR11	1	1	28	0	4.93088720244241
FGFR2	1	1	28	20	2.88189996722152
ATE1	1	1	20	6	1.44758387081209
NSMCE4A	1	1	20	6	3.7053074468752
TACC2	1	0.759272267084767	28	20	3.41572952475973
PLEKHA1	1	1	24	22	2.41388076914335
HTRA1	1	0.548683931808932	28	10	224.987051438659
FAM24B	1	1	20	8	1.76921663812667
C10orf88	1	0.269101639101639	24	12	1.54737587904703
IKZF5	1	0.0290926434676435	24	2	2.52072444384135
ACADSB	1	1	28	20	6.35476775694446
BUB3	1	1	20	2	6.15465264945432
CPXM2	1	0.182113153050653	20	0	4.19720506617475
OAT	1	0.548683931808932	24	22	8.27119926571604
LHPP	1	1	28	14	2.89478634182154
FAM53B	1	1	28	16	7.1177578519381
METTL10	1	1	28	2	1.60953442751913
FAM175B	1	1	24	6	2.79081523142112
ZRANB1	1	1	20	0	10.5206651319059
CTBP2	1	0.548683931808932	28	12	20.4787883138658
EDRF1	1	0.548683931808932	24	16	2.88827009590093
UROS	1	0.388468903781404	28	12	15.1009492637549
BCCIP	1	1	28	10	15.9851594563403
DHX32	1	0.182113153050653	24	22	1.55339105954717
FANK1	1	1	28	14	2.70973279778594
ADAM12	1	1	28	10	81.7139417477874
DOCK1	1	0.759272267084767	28	10	9.36288126314013
MKI67	1	1	20	6	6.24438313079284
MGMT	1	1	28	10	17.221068608709
GLRX3	1	0.548683931808932	28	2	10.8593190847087
PPP2R2D	1	1	24	12	4.66734820903205
BNIP3	1	1	28	0	7.03775196837235
DPYSL4	1	0.0290926434676435	24	18	1.84734853013943
STK32C	1	0.759272267084767	24	22	3.39995302712344
LOC102724967	1	0.759272267084767	24	10	2.12985001347775
LRRC27	1	1	28	16	4.4631406939534
PWWP2B	1	1	20	18	3.08699567525042
INPP5A	1	0.120192382848633	20	14	9.34372601549737
TUBGCP2	1	0.0772071042383542	28	10	18.1057709589106
ZNF511	1	0.120192382848633	28	22	4.24370012460812
FUOM	1	1	24	6	5.86308530687309
ECHS1	1	0.182113153050653	28	8	23.457543493336
PAOX	1	1	20	18	2.32947797898758
MTG1	1	1	28	2	2.63799967211337
SPRN	1	0.0290926434676435	24	0	1.17071039282656
BET1L	1	0.548683931808932	20	2	5.7946717301534
RIC8A	1	1	28	4	7.9772559693858
SIRT3	1	1	28	24	3.68144006530803
PSMD13	1	1	28	4	18.8052528195937
ATHL1	1	1	20	12	3.34602935296255
IFITM2	1	1	20	12	116.712630107398
IFITM1	1	1	28	6	8.38527827749611
IFITM3	1	1	28	10	64.0846395657899
SIGIRR	1	0.269101639101639	20	18	3.55959136248358
PTDSS2	1	1	28	10	5.27529769467097
RNH1	1	1	28	14	27.3990930227084
HRAS	1	1	28	18	17.7162927206084
RASSF7	1	1	20	4	3.10842170189727
MIR210HG	1	0.759272267084767	28	10	1.70785833010282
PHRF1	1	1	20	12	7.87992884393074
DEAF1	1	1	28	20	12.1101392461626
TMEM80	1	1	28	22	4.38361604278579
EPS8L2	1	0.548683931808932	24	14	4.6154320632062
TALDO1	1	0.120192382848633	24	12	27.0659679670543
PDDC1	1	0.759272267084767	24	10	5.3567998897069
LOC100506518	1	1	24	12	1.29792900044706
SLC25A22	1	1	28	24	2.33984256813709
PIDD	1	1	20	10	4.01066187914243
RPLP2	1	0.388468903781404	28	12	468.202319868936
PNPLA2	1	0.548683931808932	20	8	5.15708482473365
CD151	1	1	28	12	28.3459808622337
POLR2L	1	1	28	6	58.4104028498118
TSPAN4	1	0.388468903781404	24	12	53.0851054185354
CHID1	1	0.388468903781404	24	12	36.9827905650327
AP2A2	1	1	28	16	11.1657742320116
TOLLIP	1	1	28	16	25.0952334956653
MOB2	1	1	28	20	4.9685312995421
IFITM10	1	1	28	6	11.4453189135997
CTSD	1	0.759272267084767	28	14	345.998726556838
LSP1	1	1	20	4	1.62527774902843
CD81	1	1	28	6	157.168659951444
TSSC4	1	1	28	6	14.2897185667945
KCNQ1OT1	1	1	28	10	13.0769937852366
CDKN1C	1	1	28	20	22.9086860216151
SLC22A18	1	1	28	14	3.21013507150723
PHLDA2	1	1	28	6	5.91378365711157
NAP1L4	1	1	24	10	24.0361250925688
CARS	1	0.0481594158156658	28	10	55.2471082759742
OSBPL5	1	1	28	4	35.3457130071616
ZNF195	1	1	28	0	1.85489633716184
NUP98	1	0.548683931808932	20	2	3.3253781339311
PGAP2	1	1	28	20	3.52224082874616
RHOG	1	1	28	12	14.5576665487309
STIM1	1	1	28	16	32.2464405326199
RRM1	1	0.269101639101639	20	10	3.90312722020061
TRIM21	1	1	28	4	2.55325829035176
TRIM68	1	1	28	10	2.93883839545899
HBB	1	0.00261476948976949	20	8	1696.14591205877
TRIM5	1	0.548683931808932	20	8	0.758924059410936
TRIM22	1	1	28	20	6.31379874602165
FAM160A2	1	1	28	4	4.45429264404595
PRKCDBP	1	1	28	14	22.6808289110523
SMPD1	1	1	28	12	20.2798598331696
APBB1	1	0.759272267084767	20	16	8.3978236127892
ARFIP2	1	1	20	12	1.73176135417558
TIMM10B	1	1	24	12	4.23187016483276
RRP8	1	0.182113153050653	28	12	6.09860263208573
ILK	1	0.0169666213416213	24	6	6.33279956496133
TAF10	1	1	20	10	4.76879256578159
TPP1	1	1	20	6	25.8345484751145
DCHS1	1	1	28	16	5.3686918027764
MRPL17	1	1	20	4	5.03884750237817
ZNF215	1	0.759272267084767	28	4	0.393707506048638
OLFML1	1	0.388468903781404	28	16	0.284235386314495
PPFIBP2	1	1	24	12	3.62376880799162
CYB5R2	1	1	28	6	7.25307532591779
EIF3F	1	1	28	24	25.4527007331584
TRIM66	1	1	28	14	4.40917680373131
RPL27A	1	1	28	12	518.880763022087
ST5	1	0.0772071042383542	20	16	7.18658642218163
AKIP1	1	0.0169666213416213	28	16	4.29695133238512
TMEM9B	1	1	28	22	29.9511800918674
NRIP3	1	0.182113153050653	20	10	1.29351817776462
DENND5A	1	0.548683931808932	24	20	3.78988973496516
TMEM41B	1	1	28	22	9.30197138822941
IPO7	1	1	28	0	35.2569136155953
ZNF143	1	0.759272267084767	28	4	0.694229521231715
WEE1	1	1	28	14	3.7486201216269
SWAP70	1	1	28	10	16.3181036505569
RP11-540A21.2	1	1	20	8	2.08414782070814
SBF2-AS1	1	1	20	18	0.894758855741987
SBF2	1	1	28	2	3.04015729264084
ADM	1	1	20	12	139.453018694556
AMPD3	1	1	20	10	1.60119591175422
MTRNR2L8	1	0.548683931808932	28	12	11.2839134239375
RNF141	1	1	28	24	8.01862719986569
MRVI1	1	0.759272267084767	24	12	17.8349654250487
CTR9	1	1	28	10	26.4511063708566
EIF4G2	1	1	28	2	102.316188869314
ZBED5	1	1	28	18	3.92736586970039
ZBED5-AS1	1	1	20	16	0.86704864625958
USP47	1	0.759272267084767	28	14	18.4657335745862
DKK3	1	1	20	4	34.9956894500714
MICAL2	1	1	28	4	23.0172435435341
PARVA	1	1	28	22	12.5711547281748
TEAD1	1	1	20	8	9.32680052483277
ARNTL	1	0.182113153050653	28	26	4.63345430912892
BTBD10	1	1	20	10	2.38101549143987
FAR1	1	1	28	24	8.9525845137377
SPON1	1	1	28	8	2.28655937057991
RRAS2	1	1	20	12	6.52636664713045
COPB1	1	1	28	0	24.4817165557118
PSMA1	1	0.548683931808932	28	26	13.4432085298093
CYP2R1	1	1	28	10	1.85747632598009
C11orf58	1	0.388468903781404	24	12	46.1323055639694
RPS13	1	0.759272267084767	28	14	35.0831290836663
PIK3C2A	1	0.0481594158156658	28	8	21.0757967039711
NUCB2	1	1	28	2	27.8599864214147
SERGEF	1	1	20	14	2.23625646629757
SAAL1	1	0.548683931808932	24	22	3.11755880869628
SAA1	1	1	20	12	89.579404794178
HPS5	1	1	24	12	5.83862133121804
GTF2H1	1	1	24	22	3.61098913471855
LDHA	1	0.548683931808932	24	4	91.0606909364263
TSG101	1	0.388468903781404	24	0	5.17142827921542
UEVLD	1	0.0772071042383542	20	6	9.04525245643972
SPTY2D1-AS1	1	1	28	14	1.68748814532825
SPTY2D1	1	0.548683931808932	28	8	3.09088746931604
TMEM86A	1	1	20	8	1.99362928511473
NAV2	1	1	28	4	23.6103463494828
HTATIP2	1	1	20	8	5.38239386300523
FANCF	1	1	28	10	0.864324359628963
SVIP	1	1	28	18	2.07631076411611
ANO3	1	1	28	4	2.39530507354745
FIBIN	1	1	28	24	24.7909559323619
CCDC34	1	0.388468903781404	28	18	4.87092887595857
LGR4	1	0.759272267084767	28	22	9.81627942671473
LIN7C	1	1	20	2	6.64308100257209
BDNF-AS	1	0.548683931808932	20	12	1.04720835768999
BDNF	1	1	20	4	5.09823275515765
METTL15	1	1	20	6	4.12815836395028
KCNA4	1	1	28	20	9.97367765629241
ARL14EP	1	0.269101639101639	28	14	6.94093461420557
DNAJC24	1	1	28	10	4.53310948961111
ELP4	1	0.548683931808932	24	0	1.1776820544931
PAX6	1	1	24	6	0.868220775793725
RCN1	1	1	28	2	24.5597804585421
EIF3M	1	1	28	0	3.6293697453347
QSER1	1	0.759272267084767	28	12	2.56944858922499
DEPDC7	1	1	20	18	1.62205323357129
TCP11L1	1	1	20	8	2.7740491178587
CSTF3	1	1	20	14	4.0706819532173
HIPK3	1	1	28	12	5.33771031880571
KIAA1549L	1	1	28	0	3.51533255265104
CD59	1	0.388468903781404	28	6	189.436474408432
FBXO3	1	1	28	18	1.59816263167814
CAPRIN1	1	0.759272267084767	28	8	12.871215670354
NAT10	1	0.548683931808932	20	16	8.51636016917535
ABTB2	1	1	20	4	5.72257593350299
CAT	1	1	28	20	9.3768214161586
APIP	1	0.328785271441521	28	24	3.09647025372873
PDHX	1	1	20	6	4.30866122652355
CD44	1	1	20	6	27.8940231597842
PAMR1	1	1	28	10	9.53266855700356
FJX1	1	1	20	16	2.9502795085958
TRIM44	1	1	28	10	14.3306527549015
COMMD9	1	1	28	4	4.23513204194445
PRR5L	1	0.182113153050653	20	0	4.64653312599098
TRAF6	1	1	28	4	3.11545245573882
C11orf74	1	1	28	18	2.48919636282621
API5	1	0.388468903781404	28	20	1.87286020158831
TTC17	1	0.759272267084767	28	14	17.1249070639217
HSD17B12	1	1	28	8	11.2683793421874
ALKBH3	1	0.0169666213416213	24	12	15.2929207028866
C11orf96	1	0.120192382848633	20	10	7.72799357824191
ACCS	1	1	20	12	3.7583880995221
EXT2	1	1	28	4	18.6085900404009
CD82	1	1	20	18	3.96120526330407
TSPAN18	1	0.182113153050653	24	14	7.60219914636654
TP53I11	1	1	28	16	20.1230487252528
LOC101060179	1	0.0481594158156658	20	0	1.37276868302825
SLC35C1	1	1	28	6	15.4610694975397
CRY2	1	0.0290926434676435	24	18	6.93497112044722
MAPK8IP1	1	1	24	12	1.31861261977869
PEX16	1	1	24	22	1.72110397200247
PHF21A	1	1	28	20	9.05203282672323
CREB3L1	1	1	28	4	37.5609199912797
DGKZ	1	1	20	18	8.65392745722259
MDK	1	0.548683931808932	24	2	2.57365540447733
AMBRA1	1	1	24	10	3.37061622052433
ATG13	1	1	28	4	14.3065715436209
ARHGAP1	1	0.269101639101639	28	6	57.0798089538851
ZNF408	1	0.269101639101639	28	16	4.53071710274877
CKAP5	1	1	20	0	5.24782733899017
LRP4	1	0.182113153050653	28	24	3.21843035835842
C11orf49	1	0.548683931808932	28	12	7.89805364447116
ARFGAP2	1	0.269101639101639	24	10	5.20766063909162
PACSIN3	1	1	28	26	3.87606716371538
DDB2	1	1	20	12	15.6687470226369
ACP2	1	1	28	14	20.0600365191133
NR1H3	1	1	28	12	3.09009764553566
MADD	1	1	28	6	5.62192777372199
SLC39A13	1	0.269101639101639	28	0	10.9781334659578
PSMC3	1	1	28	8	66.2435275263948
CELF1	1	0.548683931808932	20	18	15.3413072226896
PTPMT1	1	1	24	10	3.80164997085434
NDUFS3	1	1	28	22	16.0105936109197
MTCH2	1	0.548683931808932	28	0	2.84634780072103
FNBP4	1	0.120192382848633	28	12	15.1031654096226
NUP160	1	0.548683931808932	28	12	1.72233388789038
PTPRJ	1	1	20	0	2.340021135579
TNKS1BP1	1	0.269101639101639	28	22	23.8135919879004
SSRP1	1	1	28	4	17.5261095134181
SLC43A3	1	1	20	8	3.65096985629207
SLC43A1	1	1	28	4	11.6501203456787
TIMM10	1	0.182113153050653	24	2	2.36082557121527
UBE2L6	1	1	20	10	3.9084027925587
SERPING1	1	1	20	12	20.1233456608091
CLP1	1	1	28	24	2.85755534216267
ZDHHC5	1	0.00261476948976949	28	0	18.6212236625672
MED19	1	1	28	10	8.23282524186645
TMX2	1	1	20	18	4.06687863852141
C11orf31	1	0.0772071042383542	28	4	18.172616539303
CTNND1	1	1	28	10	2.6438478125363
LPXN	1	1	28	4	6.52850435453102
ZFP91	1	0.269101639101639	24	12	16.9997992082921
FAM111B	1	1	28	10	2.54775810129197
FAM111A	1	1	28	18	3.72677319298937
DTX4	1	1	28	20	1.16291112090195
OSBP	1	1	28	4	4.57076907772984
PATL1	1	0.120192382848633	28	24	27.5121005750946
STX3	1	1	28	20	4.41441749257885
MRPL16	1	1	28	20	5.64903512625296
PRPF19	1	1	28	4	6.69604657510199
TMEM109	1	1	20	12	26.0422964892984
TMEM132A	1	1	28	24	2.21278044895848
SLC15A3	1	1	20	16	4.28010157961289
VPS37C	1	1	20	16	7.02538257822785
DDB1	1	0.0772071042383542	28	0	16.1904997359461
DAK	1	0.388468903781404	20	16	1.34708557959857
CYB561A3	1	1	24	18	9.45902740649819
TMEM138	1	1	24	0	5.84660023024366
CPSF7	1	1	28	18	4.70827567944662
SDHAF2	1	1	24	12	4.70734589799381
RPLP0P2	1	0.120192382848633	28	6	2.22677524041325
TMEM258	1	1	28	10	45.8602084585853
FEN1	1	0.548683931808932	28	0	2.39207793812157
FADS1	1	0.548683931808932	28	6	36.8468741369402
FADS2	1	0.182113153050653	24	0	9.87140899540838
FADS3	1	1	20	18	13.7059073031732
RAB3IL1	1	0.182113153050653	28	14	7.97834583669199
BEST1	1	1	28	26	1.40407130461645
FTH1	1	1	28	24	1135.56957375893
INCENP	1	1	28	10	3.29935957597259
AHNAK	1	1	28	24	108.725863319507
EEF1G	1	0.388468903781404	28	12	526.854606497767
TUT1	1	0.759272267084767	28	20	1.85328913179482
MTA2	1	1	24	6	5.46056584803542
EML3	1	1	28	4	5.80858448473055
ROM1	1	0.0481594158156658	20	10	1.98684549834972
B3GAT3	1	1	24	18	4.18551964519002
GANAB	1	1	20	18	38.4737323025323
INTS5	1	1	28	24	5.30036418249216
METTL12	1	1	28	16	3.67794264969319
C11orf83	1	0.548683931808932	28	20	2.2917722225332
UBXN1	1	1	28	18	34.2128896818758
LRRN4CL	1	1	28	18	5.67364935207737
HNRNPUL2	1	0.759272267084767	28	10	15.312774573387
TTC9C	1	1	20	8	2.1836134392574
POLR2G	1	0.120192382848633	28	10	27.9493418557088
TMEM179B	1	0.388468903781404	28	26	3.42003192290151
TMEM223	1	1	28	8	3.90489107326851
NXF1	1	1	28	6	5.11024822539822
STX5	1	0.548683931808932	28	26	3.59791202576297
WDR74	1	1	20	10	2.11058058414971
SNHG1	1	0.0095169702982203	28	12	7.90760440895335
SNORD26	1	0.548683931808932	0	0	0
SLC3A2	1	1	20	10	19.7850546167265
RARRES3	1	1	28	6	1.26497242859505
PLA2G16	1	0.269101639101639	24	16	8.21681660912629
ATL3	1	1	28	6	6.2162109413488
RTN3	1	1	28	20	24.532955016882
C11orf95	1	0.269101639101639	28	18	3.91247959142922
C11orf84	1	1	28	22	3.45210232005819
MARK2	1	1	28	16	10.7074728949103
NAA40	1	1	28	20	4.11623628431498
COX8A	1	1	20	10	20.6814065628915
OTUB1	1	1	24	18	3.66535403675665
MACROD1	1	1	28	16	2.90372936429696
STIP1	1	1	28	4	8.94845357624332
FERMT3	1	1	28	6	2.09440835037049
TRPT1	1	1	28	22	1.6459061177599
NUDT22	1	1	20	12	3.51024937986003
DNAJC4	1	1	20	12	5.80685038286968
VEGFB	1	1	20	12	6.69093532826144
FKBP2	1	0.120192382848633	24	0	14.7037752971475
PPP1R14B	1	1	20	4	8.96589757366445
LOC101927696	1	1	24	10	1.69325014499729
PLCB3	1	0.182113153050653	28	6	9.87120178183418
BAD	1	1	20	12	7.56539916660225
GPR137	1	1	28	14	5.99134894100393
TRMT112	1	0.548683931808932	28	26	18.9915411989368
PRDX5	1	1	28	12	17.7511201649077
RPS6KA4	1	1	20	18	13.574186598481
SF1	1	1	28	22	13.7623947647204
MEN1	1	1	28	10	5.90254627596121
EHD1	1	0.388468903781404	24	14	15.6976581049489
ATG2A	1	1	28	16	14.1580967247834
PPP2R5B	1	1	28	10	3.22610601778094
ARL2	1	1	28	22	10.6489624478906
SAC3D1	1	1	28	4	9.30154396401634
NAALADL1	1	1	20	18	2.98396616003245
CDCA5	1	1	28	10	0.604561384293327
ZFPL1	1	1	24	0	1.80858597310706
VPS51	1	0.388468903781404	24	14	26.6168337639513
TM7SF2	1	0.894947587135087	20	16	0.40582237978444
ZNHIT2	1	0.388468903781404	28	12	4.58976508714861
FAU	1	1	28	4	98.914670664743
MRPL49	1	1	28	24	3.57245984579852
SYVN1	1	0.269101639101639	24	22	4.12379985574851
CAPN1	1	1	24	22	7.7198231526268
POLA2	1	0.548683931808932	20	4	1.49074110365219
CDC42EP2	1	1	28	14	6.43636395588219
DPF2	1	1	24	22	6.47495755984318
SLC25A45	1	1	20	18	1.41183079555046
FRMD8	1	1	28	6	56.2855106819816
NEAT1	1	0.00511161292411292	28	10	38.1292217597565
LOC101927789	1	1	24	8	1.10105077263925
MALAT1	1	1	28	10	2287.82720363781
SCYL1	1	1	28	0	9.79705163056923
LTBP3	1	1	24	22	9.31477004486261
SSSCA1	1	0.0290926434676435	28	0	7.16624137446969
FAM89B	1	0.0772071042383542	24	2	13.4085765306919
EHBP1L1	1	0.759272267084767	28	8	8.74341320979131
MAP3K11	1	1	28	14	4.8023422600257
PCNXL3	1	1	20	16	2.44695469804541
SIPA1	1	1	28	6	2.57366812249202
RELA	1	1	28	14	25.3023427225575
RNASEH2C	1	1	20	10	8.78147064648004
AP5B1	1	1	28	10	5.52384464218901
CFL1	1	1	28	4	175.591802149326
MUS81	1	0.388468903781404	28	24	13.5177323575521
EFEMP2	1	0.548683931808932	20	16	22.9506585398163
FIBP	1	1	28	12	40.9207873778049
CCDC85B	1	0.759272267084767	28	12	3.16732329939145
FOSL1	1	1	28	6	4.2966501886731
C11orf68	1	1	28	4	3.36450349123377
DRAP1	1	1	24	0	21.7407736173466
SART1	1	0.0290926434676435	28	6	1.61090504660019
EIF1AD	1	0.0481594158156658	28	26	3.67866999120219
BANF1	1	1	24	6	4.25746536172007
CST6	1	1	28	6	4.68209589663447
SF3B2	1	0.388468903781404	28	12	18.8890468813798
PACS1	1	1	20	16	10.2473322678586
KLC2	1	1	24	0	2.28213883774283
RAB1B	1	0.182113153050653	24	0	7.64118477993868
YIF1A	1	0.548683931808932	24	4	26.0308015976945
CD248	1	1	24	0	10.1302360485647
RIN1	1	0.759272267084767	28	0	0.389061809889329
BRMS1	1	1	20	18	5.88152052221066
B3GNT1	1	1	24	18	21.494501303941
MRPL11	1	1	20	8	7.21721498981028
PELI3	1	1	28	16	4.9926014221451
DPP3	1	1	24	6	2.40034145829928
BBS1	1	1	28	18	4.1584140070346
ZDHHC24	1	1	20	10	4.7180004988512
CTSF	1	1	28	22	24.7311670098709
CCS	1	1	24	12	1.19691810143406
RBM14	1	1	20	16	3.44323311778842
RBM4	1	0.182113153050653	24	12	3.06831884982329
RBM4B	1	0.548683931808932	24	22	4.48915423975955
RCE1	1	1	20	16	1.23802278064806
PC	1	1	20	14	5.2764372758464
LRFN4	1	1	28	24	10.6701404919434
RHOD	1	1	28	20	4.07251329704924
KDM2A	1	0.269101639101639	24	12	18.314610382064
ADRBK1	1	1	20	18	5.85196643888079
ANKRD13D	1	0.548683931808932	20	6	0.668734267490002
SSH3	1	1	28	14	1.77880521315464
POLD4	1	1	28	12	19.1841758885309
CLCF1	1	1	24	6	1.56236782178949
PPP1CA	1	1	28	24	4.31338532716701
RPS6KB2	1	1	28	10	22.2583380754905
CORO1B	1	1	20	10	5.68438081391203
TMEM134	1	1	28	16	8.27663797269795
AIP	1	1	28	20	7.16140006334532
PITPNM1	1	0.759272267084767	24	12	1.47600967456168
CDK2AP2	1	1	28	4	19.7262372911044
GSTP1	1	1	28	4	86.7881620373559
NDUFV1	1	1	28	14	23.3448799571404
NUDT8	1	0.759272267084767	20	10	2.69944594415721
UNC93B1	1	0.759272267084767	24	20	3.39593509353575
ALDH3B1	1	1	20	12	15.9286332468778
NDUFS8	1	1	28	0	16.1464516217823
TCIRG1	1	1	20	4	6.31867574032538
SUV420H1	1	1	28	8	9.62317230117467
C11orf24	1	1	20	4	17.2242036537836
LRP5	1	1	28	20	4.27351578288761
PPP6R3	1	1	28	24	10.9309745924789
CPT1A	1	1	28	14	17.0686564348769
MRPL21	1	1	24	12	3.19545285202921
IGHMBP2	1	1	28	0	1.97641253403068
MRGPRF	1	1	28	18	2.69887327031157
TPCN2	1	1	28	10	11.9169980015623
CCND1	1	1	28	4	190.774749314855
ORAOV1	1	1	28	20	2.87056854879759
FADD	1	0.182113153050653	24	2	4.07064944813665
PPFIA1	1	0.0772071042383542	28	12	16.7149711675858
CTTN	1	1	24	0	44.1767129407393
DHCR7	1	1	28	4	5.01223482676396
NADSYN1	1	1	28	12	3.34547950788229
FAM86C1	1	1	28	14	1.60242833349248
RNF121	1	1	20	0	4.98263052456091
NUMA1	1	0.182113153050653	24	12	7.46377089926469
LRTOMT	1	1	28	20	1.48394172023993
LAMTOR1	1	1	28	4	21.448587754508
INPPL1	1	1	28	14	43.326730024643
CLPB	1	0.0772071042383542	28	2	1.3860047894819
ARAP1	1	0.269101639101639	28	22	20.5958573545726
STARD10	1	1	28	18	3.61085561692669
ATG16L2	1	1	28	14	3.6565532640321
FCHSD2	1	1	24	10	1.46744708949162
ARHGEF17	1	0.759272267084767	20	16	2.21000280873381
RELT	1	0.894947587135087	28	10	2.06867854605815
FAM168A	1	0.759272267084767	24	0	3.20970021370024
RAB6A	1	1	28	10	15.4349553302762
MRPL48	1	1	24	0	1.7730320515743
COA4	1	1	28	24	9.20502308483516
PAAF1	1	1	20	14	2.34659822697132
UCP2	1	0.328785271441521	24	12	1.44164009604611
C2CD3	1	1	28	0	3.59853503485785
PPME1	1	1	28	8	52.2052628100802
P4HA3	1	1	24	6	3.55703805031129
PGM2L1	1	0.759272267084767	28	6	20.4729459049804
POLD3	1	1	28	26	2.96676108414854
RNF169	1	1	28	10	4.42115881941187
XRRA1	1	1	28	6	2.05832740360935
SPCS2	1	1	24	18	1.60588867795377
ARRB1	1	1	28	22	1.244980787631
RPS3	1	1	28	22	83.7484554351846
KLHL35	1	0.548683931808932	24	0	2.13991054177695
GDPD5	1	1	28	16	4.96838214751425
SERPINH1	1	1	28	4	417.199832155608
MAP6	1	1	20	12	5.19197294131967
UVRAG	1	0.759272267084767	28	26	1.56308337488922
PRKRIR	1	0.548683931808932	28	16	1.51265339178383
C11orf30	1	1	20	2	2.08798153271978
LRRC32	1	1	24	18	5.6723297202944
TSKU	1	0.120192382848633	24	0	3.88030073504491
ACER3	1	1	28	20	3.78763012520672
CAPN5	1	0.120192382848633	28	2	2.98139111475835
PAK1	1	1	20	18	3.28239180278167
CLNS1A	1	1	28	24	26.5002380187349
RSF1	1	1	20	0	13.6891343786275
AAMDC	1	0.0772071042383542	24	10	15.9113551467324
INTS4	1	1	24	0	1.38552983820044
NDUFC2	1	1	20	2	8.70945094622084
ALG8	1	0.759272267084767	20	4	4.36342294723583
KCTD21	1	1	28	10	2.46961755696225
USP35	1	1	28	18	1.52672861912197
GAB2	1	0.759272267084767	20	16	1.77303167024525
NARS2	1	1	28	20	1.70677517877756
TENM4	1	1	28	16	1.90555254748358
PRCP	1	0.759272267084767	20	6	14.8668074055919
RAB30	1	0.0481594158156658	28	24	2.33657727116105
RAB30-AS1	1	0.759272267084767	20	2	2.37251381248275
PCF11	1	0.182113153050653	24	10	3.92872266582209
ANKRD42	1	1	28	0	4.8345001599579
CCDC90B	1	1	28	24	9.16898665544356
TMEM126B	1	1	28	8	5.49286635500458
TMEM126A	1	0.548683931808932	24	22	4.95642312168683
CREBZF	1	1	28	12	8.13203950764338
SYTL2	1	1	28	20	5.58611566626561
PICALM	1	0.0481594158156658	28	0	62.7927139109432
EED	1	1	28	24	5.23352941829335
C11orf73	1	1	28	6	1.9687692931858
ME3	1	1	28	26	2.34945773262217
PRSS23	1	0.00261476948976949	28	26	279.180383248222
FZD4	1	1	28	6	8.37622556399588
TMEM135	1	0.269101639101639	28	24	2.07227988144645
CTSC	1	1	28	24	3.80616608412879
NOX4	1	1	28	4	5.4416925378858
CHORDC1	1	1	28	26	2.4763852278197
[truncated: 9,005 more rows]
