# Supplementary material for: Fibroblasts as an in vitro model of circadian genetic and genomic studies
Source: Mamm Genome. 2024 Jul 3;35(3):432–44. doi: 10.1007/s00335-024-10050-7 (PMC11329553; doi:10.1007/s00335-024-10050-7)
Supplement: Supplementary file 6 — Supplementary file6 (ZIP 46445 kb) [file 335_2024_10050_MOESM6_ESM.zip › MetaCycle_Results/meta2dout/JTKresult_MCPM2013L01115_Input.txt]

CycID	BH.Q	ADJ.P	PER	LAG	AMP
LOC102723897	1	1	28	10	3.31933535666767
LINC01128	1	1	28	2	1.516574061721
NOC2L	1	0.548683931808932	24	10	1.03237923237157
KLHL17	1	1	24	10	3.87913962838561
HES4	1	0.548683931808932	28	24	2.53081596365327
ISG15	1	0.759272267084767	28	4	9.28029944073561
AGRN	0.854943103339596	0.120192382848633	28	8	5.18482445008496
C1orf159	0.854943103339596	0.120192382848633	20	12	1.05116836687896
SDF4	1	1	24	0	45.8291490620159
B3GALT6	1	0.759272267084767	28	12	7.29511266720364
UBE2J2	1	1	20	8	14.3623171187938
SCNN1D	1	1	20	12	2.84686804468583
ACAP3	0.981377637693137	0.182113153050653	20	16	4.0086059524849
PUSL1	1	1	24	12	0.928270084478334
CPSF3L	1	1	28	18	4.56920256971712
GLTPD1	1	0.759272267084767	24	6	3.53495525969693
DVL1	0.685514879481689	0.0290926434676435	24	4	7.50798594505259
MXRA8	1	0.388468903781404	20	12	100.563338606259
AURKAIP1	1	1	28	6	15.673289482128
CCNL2	1	0.759272267084767	24	4	4.8340135569602
LOC148413	0.685514879481689	0.0290926434676435	24	8	1.98300545244138
MRPL20	1	1	28	0	3.71414156977181
VWA1	0.781588753485603	0.06268326002701	20	12	1.18043979823097
ATAD3B	1	1	28	6	2.44260529040467
ATAD3A	1	0.759272267084767	28	6	12.2286907275582
TMEM240	1	1	20	8	2.32773188989633
SSU72	1	1	20	14	12.996775411948
C1orf233	0.703779829529331	0.0481594158156658	24	4	2.29682068325959
MIB2	1	1	28	18	4.76592056024615
CDK11B	0.981377637693137	0.182113153050653	28	6	4.12559683326628
SLC35E2B	1	1	28	20	1.60596662252286
CDK11A	0.854943103339596	0.120192382848633	24	10	3.64488168364506
SLC35E2	1	0.388468903781404	20	10	20.651933959178
NADK	1	1	28	4	6.0671345816221
GNB1	1	1	28	6	21.0898832313347
C1orf86	0.650525091439726	0.0169666213416213	28	12	7.40989313271833
SKI	1	1	20	10	7.65851835463266
RER1	1	1	28	24	23.6956363823487
TNFRSF14	1	0.388468903781404	24	12	2.18499871354712
FAM213B	1	1	28	22	1.0337209518338
MEGF6	0.703779829529331	0.0481594158156658	24	10	11.8120287374797
TPRG1L	1	0.388468903781404	24	8	38.3014661428108
WRAP73	1	0.269101639101639	28	20	6.17051173792685
TP73-AS1	0.650525091439726	0.0169666213416213	28	20	0.888880164491478
LRRC47	1	0.548683931808932	24	10	22.9627914138893
CEP104	0.854943103339596	0.120192382848633	28	6	10.6561289602475
DFFB	1	0.548683931808932	20	4	2.09586725984298
C1orf174	0.703779829529331	0.0481594158156658	24	22	6.57448836718754
NPHP4	1	0.759272267084767	28	26	3.21128205248436
KCNAB2	1	1	28	0	1.1562830625023
RPL22	1	0.548683931808932	24	22	28.8612183451754
ICMT	1	0.388468903781404	24	0	5.03239871387085
GPR153	0.854943103339596	0.120192382848633	28	18	0.984915648331958
ACOT7	0.981377637693137	0.182113153050653	24	10	2.94525209583437
PLEKHG5	0.685514879481689	0.0290926434676435	20	14	2.09590646762288
NOL9	1	1	20	2	6.96514723688298
ZBTB48	1	1	24	22	0.782270828315813
KLHL21	1	1	28	18	17.4606123232806
PHF13	0.854943103339596	0.120192382848633	20	4	11.9075988167625
THAP3	1	1	28	10	8.42943262730451
CAMTA1	1	1	28	24	4.47782970462703
VAMP3	1	1	20	16	6.44134155597722
PER3	0.854943103339596	0.0986997435434935	24	18	2.40181913347456
PARK7	0.854943103339596	0.120192382848633	24	4	49.3664213598315
ERRFI1	1	1	28	24	3.98198067711075
RERE	0.781588753485603	0.0772071042383542	28	16	18.3206114421249
ENO1	1	1	28	6	81.3059458430322
LOC102724571	1	1	20	12	0.966837209570861
H6PD	1	1	28	24	5.28734786046643
SPSB1	1	1	20	6	2.84174415774558
SLC25A33	1	0.759272267084767	28	24	2.96784295057846
TMEM201	1	1	28	22	2.41257668308792
PIK3CD	1	1	28	22	8.61009802333227
LOC101929074	0.854943103339596	0.120192382848633	28	20	0.671944821546614
CLSTN1	1	1	20	6	13.3247158385231
CTNNBIP1	1	0.388468903781404	20	4	4.05221673088604
LZIC	1	1	28	4	2.62696719021999
NMNAT1	0.981377637693137	0.182113153050653	24	10	4.74013927892507
UBE4B	1	0.548683931808932	24	16	2.29235233903354
KIF1B	1	1	28	4	15.3616101943737
PGD	1	0.759272267084767	20	12	13.1359642909516
APITD1	1	1	20	4	2.62267639524728
DFFA	1	1	28	0	5.94325966221392
PEX14	1	0.269101639101639	20	0	1.47713477776554
TARDBP	1	1	20	2	7.35892188584748
SRM	1	0.759272267084767	28	6	54.2814367085632
EXOSC10	1	1	20	2	2.9614016241965
MTOR	1	0.548683931808932	28	8	5.42701007121282
UBIAD1	1	1	28	22	4.86293551141091
FBXO44	1	1	28	20	2.61802195704188
MAD2L2	1	0.548683931808932	28	22	2.99370870330217
AGTRAP	0.981377637693137	0.182113153050653	28	6	8.97709918876463
MTHFR	1	1	24	10	6.0434023172451
CLCN6	0.854943103339596	0.120192382848633	28	18	1.32477899198931
KIAA2013	0.981377637693137	0.182113153050653	28	20	17.4172630522041
PLOD1	1	0.388468903781404	24	8	66.3176797823508
MFN2	1	1	28	6	6.22534848560037
MIIP	0.703779829529331	0.0481594158156658	28	4	0.486050612678333
TNFRSF1B	1	1	20	12	4.01290812573975
VPS13D	1	1	28	26	9.63026968741123
DHRS3	1	1	20	14	39.7983855991379
PDPN	1	1	20	4	2.69065320262091
PRDM2	0.650525091439726	0.0169666213416213	24	10	11.0182342031949
KAZN	0.703779829529331	0.0481594158156658	28	6	9.9697647971372
TMEM51	1	1	20	16	0.208364200723236
EFHD2	1	1	28	10	4.90245328090144
CASP9	1	1	20	4	1.5751507603418
DNAJC16	1	1	28	26	3.75010832700235
PLEKHM2	1	1	28	18	21.9243755568447
FBLIM1	1	0.269101639101639	24	10	15.603416525972
FLJ37453	1	1	28	10	2.44642739085642
SPEN	0.981377637693137	0.182113153050653	28	6	7.81809809495425
ZBTB17	1	1	28	12	2.69007041945248
HSPB7	1	1	28	6	126.440996654672
EPHA2	1	0.388468903781404	24	20	4.76225051463256
ARHGEF19	1	0.388468903781404	24	4	6.60257506895422
RSG1	0.781588753485603	0.0772071042383542	24	6	1.31596507743106
FBXO42	1	0.269101639101639	24	16	4.04802862111059
SZRD1	1	0.269101639101639	20	6	12.1339006576235
NECAP2	1	0.388468903781404	28	20	2.17648025332455
CROCCP2	1	1	20	12	1.64095579993798
LOC101927663	1	1	28	14	3.76271444790636
CROCC	1	0.548683931808932	28	16	11.3980188683313
ATP13A2	1	1	28	14	1.89488220619618
SDHB	0.703779829529331	0.0481594158156658	20	2	7.22576421755635
RCC2	1	0.269101639101639	28	20	14.1687814896926
ARHGEF10L	1	0.759272267084767	28	18	4.91992638709881
ALDH4A1	0.703779829529331	0.0481594158156658	24	10	16.6091560755885
IFFO2	1	1	28	20	4.7607833283499
UBR4	0.650525091439726	0.0169666213416213	28	6	17.8996683448196
EMC1	1	1	20	4	14.8327024926571
MRTO4	1	1	20	16	3.6694204193808
AKR7A2	1	1	28	0	13.4584301774846
PQLC2	1	1	20	12	4.13781336203761
CAPZB	1	1	20	2	104.793391894972
MINOS1	0.703779829529331	0.0481594158156658	24	22	6.58073994463462
RPS14P3	1	1	28	2	5.5281540361354
TMCO4	1	1	28	24	3.60497953344857
OTUD3	0.854943103339596	0.120192382848633	28	10	1.74310331998832
CAMK2N1	1	0.759272267084767	24	12	12.6440544822454
MUL1	1	1	24	12	6.53495560909792
CDA	1	1	28	6	1.46396586391706
DDOST	1	0.269101639101639	0	0	0
HP1BP3	1	0.759272267084767	28	20	6.9063134342026
EIF4G3	0.781588753485603	0.0772071042383542	24	12	21.4789294504128
ECE1	1	1	28	8	31.5412282289134
NBPF3	1	0.225607396076146	24	14	1.20426308599713
USP48	1	0.548683931808932	24	10	61.2269217684595
HSPG2	0.333400471056721	0.00024238492988493	24	8	2.61760172773945
LINC00339	1	0.388468903781404	28	22	1.21126347274574
CDC42	0.703779829529331	0.0481594158156658	20	2	31.7023185596745
WNT4	1	1	28	20	4.50364877223453
ZBTB40	1	0.548683931808932	24	0	2.53788190444684
EPHB2	1	1	28	10	2.89926866453405
KDM1A	1	1	24	6	3.48382899766046
LUZP1	1	0.548683931808932	20	12	15.3053885343437
HNRNPR	1	1	28	4	19.5488250203708
ZNF436	1	1	24	22	2.41936055595332
C1orf213	1	1	28	24	0.623810920916263
TCEA3	1	1	28	2	1.29312273828148
ASAP3	1	1	28	20	6.59050804261702
ID3	1	1	20	2	152.611841343603
RPL11	1	1	24	22	63.7904670894536
TCEB3	1	0.388468903781404	24	22	12.7700283705705
PITHD1	1	0.388468903781404	20	14	3.83118807986153
LYPLA2	1	1	24	10	8.62625464608254
GALE	1	0.548683931808932	24	0	1.43569371932275
HMGCL	1	1	28	2	2.51975689831784
FUCA1	1	1	20	6	3.76821622289442
PNRC2	1	0.388468903781404	28	8	10.9352694624577
SRSF10	1	1	20	0	5.80598885032544
STPG1	0.854943103339596	0.120192382848633	24	8	2.60796501428804
NIPAL3	0.703779829529331	0.0481594158156658	24	10	20.5074388004209
RCAN3	0.981377637693137	0.182113153050653	24	8	2.84304331004655
SRRM1	1	0.269101639101639	28	10	24.5218424352839
CLIC4	1	0.269101639101639	20	2	61.4457962783374
RUNX3	1	1	28	10	5.72405201863436
SYF2	1	0.388468903781404	24	10	25.0975262045025
C1orf63	1	1	24	2	5.58623932221341
TMEM50A	0.854943103339596	0.120192382848633	28	20	6.4347792819074
TMEM57	1	0.269101639101639	24	10	7.18177972838367
LDLRAP1	1	1	28	18	18.9464517725571
MAN1C1	1	1	24	18	6.5324095531933
SEPN1	1	1	20	0	1.52292729683899
MTFR1L	1	0.759272267084767	20	12	10.6003818903758
PAQR7	1	1	20	12	10.7980382566683
STMN1	1	1	28	8	25.7143528882665
PAFAH2	1	1	28	20	2.30361831085641
ZNF593	1	1	28	0	8.5279636333912
CEP85	1	1	28	16	0.671764052387473
SH3BGRL3	1	1	28	6	52.9871203219205
DHDDS	1	1	20	18	4.54309023110188
HMGN2	1	0.269101639101639	28	8	3.7798071979081
ARID1A	1	1	28	8	10.4578389436008
PIGV	1	1	28	20	1.67963433161376
ZDHHC18	1	0.548683931808932	28	20	1.43921449563187
GPN2	1	1	20	0	2.25945705797792
GPATCH3	1	1	28	12	3.31641119936289
NUDC	1	0.548683931808932	20	18	3.81551800606021
TRNP1	1	1	28	4	109.856370720208
FAM46B	1	1	20	6	3.81313963805889
SLC9A1	1	0.548683931808932	20	4	6.12469457661813
WDTC1	1	0.759272267084767	0	0	0
TMEM222	1	1	20	14	4.76727091987396
LOC644961	1	1	20	4	1.93775105489307
MAP3K6	1	0.759272267084767	24	6	4.42912750694763
WASF2	1	0.388468903781404	24	10	34.0792289182457
AHDC1	1	1	20	4	4.62064788555009
IFI6	1	1	20	12	21.8409622702629
FAM76A	1	1	28	0	2.81100702698189
STX12	1	1	28	22	10.1237431646806
PPP1R8	1	1	24	18	3.16551284410265
RPA2	1	1	28	6	12.0547375344276
XKR8	1	0.548683931808932	28	2	1.55731240518141
EYA3	1	1	28	18	5.73422722827487
DNAJC8	1	0.388468903781404	28	10	63.6480929249535
ATPIF1	1	1	28	4	30.870379989076
SESN2	0.981377637693137	0.182113153050653	28	6	31.1531338509895
MED18	1	1	20	12	3.43031954842015
PHACTR4	1	0.548683931808932	24	10	12.2325816509709
SNHG3	1	1	28	8	3.17471927885618
RCC1	0.685514879481689	0.0290926434676435	28	20	7.11753014197382
TRNAU1AP	1	1	28	0	2.36871341514134
SNHG12	1	1	28	4	6.32219298381277
TAF12	0.981377637693137	0.182113153050653	28	20	6.6771530458208
GMEB1	1	1	24	10	2.66400863541909
YTHDF2	1	1	20	4	3.9579049210171
SRSF4	1	1	28	4	27.7348099639311
MECR	1	0.759272267084767	28	8	0.945399084825193
PTPRU	1	1	28	20	5.22562633072837
LAPTM5	1	1	28	16	5.6859708498797
SDC3	1	0.548683931808932	24	6	3.55811858003596
PUM1	1	1	28	14	12.4998859198461
SNRNP40	1	1	24	18	0.867158397370799
ZCCHC17	1	1	20	18	12.4052371107791
SERINC2	1	1	24	10	16.9076125052122
TINAGL1	1	1	20	2	12.3959491429324
PEF1	1	0.759272267084767	24	20	10.0177074416001
COL16A1	0.981377637693137	0.182113153050653	28	20	22.7166024635167
SPOCD1	1	0.548683931808932	28	8	12.908675356873
PTP4A2	0.854943103339596	0.120192382848633	28	8	34.9716109660589
KHDRBS1	0.854943103339596	0.120192382848633	20	2	16.9454597831529
TMEM39B	1	1	20	2	11.2514745599877
KPNA6	1	0.548683931808932	24	12	19.3463774410692
TXLNA	1	1	28	20	8.96109726287637
CCDC28B	1	1	28	6	3.33793679433693
TMEM234	1	1	20	6	1.05509480538877
EIF3I	0.58834124248099	0.0095169702982203	28	8	16.9266167830797
MTMR9LP	1	1	20	10	1.09932188377113
FAM167B	1	1	28	10	1.84084712114253
HDAC1	1	0.548683931808932	24	22	10.0139446774291
MARCKSL1	0.703779829529331	0.0481594158156658	24	22	3.52298713374243
BSDC1	1	1	24	22	5.72000822937119
ZBTB8A	0.981377637693137	0.182113153050653	28	8	0.160477321095847
ZBTB8OS	1	1	20	4	5.59782604553448
RBBP4	1	1	20	18	2.75055224107113
SYNC	1	0.759272267084767	20	16	1.7499808551305
KIAA1522	1	0.388468903781404	20	2	1.15244624816892
YARS	1	0.759272267084767	28	6	17.1494162950717
S100PBP	1	1	24	22	4.39396320174109
TMEM54	0.854943103339596	0.120192382848633	24	22	3.51676126001546
AK2	1	0.269101639101639	28	0	8.56823633211805
ADC	1	1	24	18	0.775530282509615
ZNF362	1	1	28	24	5.10623376727538
PHC2	1	1	20	2	23.7369694831467
CSMD2	1	0.328785271441521	28	4	2.32508735572972
SMIM12	1	1	24	0	3.3139101999526
ZMYM6NB	1	0.548683931808932	28	20	5.3463480082999
ZMYM6	0.981377637693137	0.182113153050653	24	22	1.65360539546097
ZMYM1	1	0.388468903781404	20	8	3.01265051029269
SFPQ	1	0.548683931808932	24	0	18.8774780170167
ZMYM4	0.854943103339596	0.120192382848633	24	12	5.81344853686535
KIAA0319L	1	1	20	12	9.14391653673687
NCDN	0.333400471056721	0.00024238492988493	28	8	11.0729290125608
PSMB2	0.464079410732637	0.00261476948976949	24	22	13.3004088516093
C1orf216	1	1	28	20	4.21612995155254
CLSPN	1	1	28	4	9.33510165853731
AGO4	1	1	28	10	2.43919753611022
AGO1	1	0.759272267084767	20	14	2.70185320450473
AGO3	1	0.759272267084767	28	2	1.87149925920191
ADPRHL2	1	1	28	0	9.11836437181771
COL8A2	0.650525091439726	0.0169666213416213	28	18	5.25471139953224
TRAPPC3	1	1	20	6	9.83971143425003
MAP7D1	1	1	28	8	18.8908439553866
THRAP3	1	0.269101639101639	28	10	74.9085613325882
EVA1B	1	1	28	18	13.0710758041502
STK40	1	1	20	2	3.12938721856851
LSM10	1	1	20	14	5.82905105848257
OSCP1	1	1	20	16	2.90237778830569
MRPS15	1	1	28	4	7.04519769425581
LINC01137	1	1	28	0	0.700225899490068
ZC3H12A	1	1	28	10	3.01034032497908
MEAF6	0.781588753485603	0.0772071042383542	28	20	6.07749840812849
SNIP1	1	1	20	18	1.50434124655144
DNALI1	1	1	24	18	1.38199351926311
GNL2	1	1	28	12	18.7171233493308
RSPO1	1	1	24	18	8.78390679057886
C1orf109	0.854943103339596	0.120192382848633	24	20	2.03405545466018
CDCA8	1	1	28	6	5.46015823208133
YRDC	1	1	20	4	5.09454537824236
C1orf122	1	1	28	0	41.2043452523653
MTF1	1	0.388468903781404	28	20	5.31676916903024
INPP5B	1	0.388468903781404	28	8	1.16808100015986
SF3A3	1	0.388468903781404	24	2	3.48935562047986
FHL3	1	0.759272267084767	28	2	9.84078228914561
UTP11L	1	1	28	10	4.37345902781103
RRAGC	0.854943103339596	0.120192382848633	24	10	35.8110914716836
RHBDL2	0.854943103339596	0.120192382848633	28	20	0.233334780868002
AKIRIN1	0.854943103339596	0.120192382848633	24	10	22.2384908068411
NDUFS5	1	1	28	4	68.9745355564989
MACF1	1	0.548683931808932	28	6	21.7270166864545
KIAA0754	0.703779829529331	0.0481594158156658	28	6	3.40528714792919
PABPC4	1	1	28	18	57.5194801816625
PPIE	1	1	28	0	4.35419635607438
TRIT1	0.650525091439726	0.0169666213416213	24	22	2.64059439801093
CAP1	1	0.548683931808932	28	4	129.803373026159
PPT1	1	1	28	6	10.2409045896058
RLF	1	1	24	6	7.12961546140455
ZMPSTE24	1	1	28	26	7.30942155905005
SMAP2	1	1	20	10	1.50229740704905
EXO5	1	0.388468903781404	28	12	3.22015133013902
NFYC	1	1	28	16	3.86700424598479
CTPS1	1	1	28	4	9.82931364667873
SCMH1	0.981377637693137	0.182113153050653	28	20	6.94037600194346
HIVEP3	1	1	28	20	5.86075837471394
FOXJ3	0.703779829529331	0.0481594158156658	24	20	6.88029454959335
PPCS	1	1	20	12	19.2997232854875
PPIH	1	1	20	6	6.96329425232038
YBX1	0.981377637693137	0.182113153050653	28	10	62.5998320477707
LEPRE1	1	1	20	0	9.1213710615889
C1orf50	1	0.388468903781404	24	6	3.48649741612877
CCDC23	1	1	28	18	3.36334906901278
ERMAP	1	0.269101639101639	24	16	2.42302744138785
ZNF691	0.58834124248099	0.0095169702982203	24	22	1.53898373715057
SLC2A1	1	1	20	2	11.2966542524917
EBNA1BP2	1	1	28	4	31.5292035062972
CDC20	1	1	28	12	1.96167775443021
ELOVL1	1	1	24	6	9.06416219336951
MED8	1	1	28	4	11.700626388803
PTPRF	1	0.548683931808932	20	2	5.18519503415569
KDM4A	1	1	20	6	6.13409958521668
ST3GAL3	1	1	20	14	2.22499065434439
IPO13	1	1	28	6	6.87788852056214
DPH2	1	1	28	26	2.90919202346272
ATP6V0B	1	1	20	8	20.3791962626919
B4GALT2	1	0.269101639101639	28	6	28.5863489314541
SLC6A9	1	1	20	6	2.9811145208185
DMAP1	1	1	20	8	4.23465772585589
ERI3	1	0.388468903781404	24	6	1.65892308087796
RNF220	0.685514879481689	0.0290926434676435	20	10	6.21710448358538
TMEM53	1	1	28	20	4.48544117691371
KIF2C	1	0.548683931808932	20	2	1.50817608076194
RPS8	1	1	20	14	106.746987373385
PLK3	1	0.269101639101639	28	18	2.26107321791547
EIF2B3	1	1	28	2	8.33381439960261
HECTD3	1	1	28	4	5.84972573556016
UROD	1	1	24	6	9.50800363338754
MUTYH	1	1	28	26	1.95712972054489
TOE1	1	1	20	2	2.36885924037827
MMACHC	1	1	28	0	2.10442647003109
PRDX1	1	0.548683931808932	28	6	79.5574851793325
AKR1A1	0.685514879481689	0.0290926434676435	28	6	10.2832109233734
NASP	1	1	28	4	13.1426995057445
GPBP1L1	1	1	20	6	6.36152071859557
TMEM69	1	1	28	10	3.12874810847432
IPP	1	0.388468903781404	24	8	3.92445776958312
MAST2	1	1	20	8	3.08498060547372
PIK3R3	0.981377637693137	0.182113153050653	28	4	1.81325697218434
POMGNT1	0.981377637693137	0.182113153050653	24	18	3.62612765858465
LRRC41	1	0.548683931808932	28	20	3.14736322414048
UQCRH	1	1	28	26	29.9936631366345
NSUN4	1	0.548683931808932	20	14	6.18380403113314
MKNK1	1	0.269101639101639	20	8	4.17494364540294
MOB3C	1	1	20	12	2.8963638696873
ATPAF1	1	0.269101639101639	24	20	4.69799735905022
EFCAB14	1	0.759272267084767	28	20	0.648310478422735
STIL	1	0.388468903781404	24	2	2.10178918984481
CMPK1	0.981377637693137	0.182113153050653	20	2	13.4755895044885
SPATA6	1	0.548683931808932	20	10	0.923648076154917
FAF1	1	0.548683931808932	20	0	3.41093725324513
CDKN2C	1	1	24	22	3.3173323270334
RNF11	1	0.759272267084767	20	4	6.44463500305178
EPS15	1	1	28	26	7.26803971224672
OSBPL9	1	1	28	2	7.44129739679069
NRD1	1	0.759272267084767	28	6	0.374652771480255
RAB3B	1	0.759272267084767	28	6	24.9863205307859
TXNDC12	1	0.388468903781404	20	4	8.81648738302039
BTF3L4	1	0.388468903781404	28	20	4.84902903509788
ZFYVE9	1	1	20	6	1.96646399179718
CC2D1B	1	0.759272267084767	28	20	3.20787976567877
PRPF38A	0.854943103339596	0.120192382848633	28	4	8.10172540454431
ZCCHC11	1	0.759272267084767	28	6	2.26758260480918
GPX7	1	1	28	0	9.64616181344568
COA7	1	0.388468903781404	24	14	0.977925153191602
ZYG11B	1	1	24	6	7.22209217127408
ECHDC2	0.854943103339596	0.120192382848633	28	18	4.94493156124121
SCP2	1	0.269101639101639	20	2	8.73606679069029
PODN	0.685514879481689	0.0290926434676435	28	20	71.7260464143561
CPT2	1	1	28	20	3.16600938129659
C1orf123	1	1	28	0	2.74172828855371
MAGOH	1	1	20	4	6.20589989330021
LRP8	1	1	28	6	2.06679501137096
GLIS1	1	1	24	0	1.57865721884704
NDC1	1	1	24	0	1.06936275437198
YIPF1	1	1	28	26	2.66479556221179
HSPB11	0.650525091439726	0.0169666213416213	24	0	3.76788606978984
LRRC42	1	1	20	2	26.5267458088943
TMEM59	0.854943103339596	0.120192382848633	28	20	25.4396681638433
TCEANC2	1	1	20	14	0.742392864288016
CYB5RL	1	0.759272267084767	28	6	0.899248352477916
MRPL37	0.981377637693137	0.182113153050653	28	4	0.276527612449313
SSBP3	0.854943103339596	0.120192382848633	28	22	3.40089700129677
PARS2	1	1	28	8	2.17736931842816
DHCR24	1	0.548683931808932	20	10	26.0017205375477
PCSK9	1	0.759272267084767	20	4	2.01125496036544
USP24	1	0.548683931808932	28	24	3.26541991554985
PPAP2B	1	1	28	10	281.008232652404
PRKAA2	1	1	20	18	1.14595046371545
DAB1	1	1	28	4	4.22076081130704
OMA1	1	1	28	4	2.18923372394356
MYSM1	1	1	28	10	2.78032249331047
JUN	1	1	28	10	24.9960384745777
FGGY	0.781588753485603	0.0772071042383542	28	20	1.77012758340248
NFIA	1	1	28	20	6.56392596055767
TM2D1	1	0.388468903781404	28	20	8.54184419649277
INADL	0.854943103339596	0.120192382848633	24	10	3.23048651044924
KANK4	1	1	28	6	5.21935421174545
USP1	1	0.269101639101639	28	10	11.0208604225636
DOCK7	1	1	28	26	5.8725208888198
ATG4C	1	1	28	22	4.98115686858396
ALG6	1	1	28	4	1.82102934627041
ITGB3BP	1	0.388468903781404	24	6	2.49467309905613
PGM1	1	1	20	8	6.98212405071386
ROR1	1	1	28	18	6.08357327275879
CACHD1	1	0.388468903781404	24	18	0.973889979526009
JAK1	1	0.269101639101639	20	2	17.2686861911908
AK4	0.703779829529331	0.0481594158156658	28	20	4.30935031516428
DNAJC6	1	0.759272267084767	24	18	2.60832184760175
LEPROT	1	1	28	20	34.4668987914299
LEPR	1	1	28	24	3.8311459278499
PDE4B	1	1	20	10	1.4311821835243
SGIP1	0.58834124248099	0.0095169702982203	20	0	3.45639483737274
MIER1	1	1	20	12	14.4882492463915
SLC35D1	0.781588753485603	0.0772071042383542	24	22	4.59837050762828
SERBP1	0.981377637693137	0.182113153050653	28	6	112.148507400187
GADD45A	1	1	28	14	14.3171155403952
GNG12	1	0.388468903781404	28	6	25.4290245972811
DIRAS3	1	1	24	22	2.21493819001429
WLS	1	1	28	18	7.50188762520878
DEPDC1	1	0.269101639101639	20	10	0.880092693099899
LRRC40	1	1	20	2	2.07263939872015
SRSF11	0.981377637693137	0.182113153050653	28	10	128.933798845035
ANKRD13C	0.981377637693137	0.182113153050653	20	2	5.04489290194574
HHLA3	1	0.759272267084767	24	12	1.46022217597569
CTH	1	1	28	0	2.57074982520253
PTGER3	1	1	28	16	2.19022588281646
ZRANB2	1	1	20	12	35.9735561949405
NEGR1	1	1	28	18	17.0834887797511
FPGT	1	1	28	18	2.20900063565243
CRYZ	1	0.759272267084767	24	20	3.98576437706333
TYW3	1	1	20	12	8.34245336161426
ACADM	0.333400471056721	9.36447811447812e-05	28	0	6.43840383323613
RABGGTB	1	0.388468903781404	28	20	2.27952855661686
PIGK	1	0.388468903781404	20	2	4.32513002257534
AK5	1	1	28	2	5.86005888837109
ZZZ3	1	0.269101639101639	28	8	5.13326996679529
USP33	1	1	28	26	9.66496167125553
FAM73A	0.981377637693137	0.182113153050653	24	16	3.59981554769995
NEXN	1	1	20	12	185.725869194073
FUBP1	1	0.388468903781404	28	6	13.9774294977137
DNAJB4	1	0.269101639101639	20	4	7.99538713531857
PTGFR	1	1	28	20	20.2767603071755
IFI44L	1	1	20	18	3.11084600296688
IFI44	1	1	28	2	1.98644781050608
ELTD1	1	1	28	24	4.11740629499455
LPHN2	0.854943103339596	0.120192382848633	28	22	2.61246674901092
TTLL7	1	1	28	14	3.25842578653038
PRKACB	1	1	28	24	10.0355124327859
RPF1	1	0.759272267084767	0	0	0
GNG5	0.650525091439726	0.0169666213416213	28	20	5.74706738864717
CTBS	1	1	28	18	4.40170214261826
SSX2IP	1	1	24	22	2.08426214950197
C1orf52	1	1	28	12	6.91756722299403
BCL10	1	0.548683931808932	28	20	1.76124723343716
DDAH1	1	0.548683931808932	28	4	44.0565860909704
LOC101930232	1	1	28	6	2.74758490342914
CYR61	1	0.388468903781404	20	2	722.398660340344
ZNHIT6	1	0.759272267084767	28	6	6.75255713780296
ODF2L	1	1	28	4	8.05984131660854
SH3GLB1	1	1	20	4	19.2281735435437
SEP15	0.981377637693137	0.182113153050653	24	20	15.5783223444609
HS2ST1	1	1	20	18	4.20298953566695
LMO4	1	1	28	24	14.5341263060933
PKN2	1	1	20	18	7.25001366140679
GTF2B	1	0.388468903781404	20	2	1.52288171848279
CCBL2	1	1	20	18	3.36575863405787
RBMXL1	1	1	28	2	2.89668378624353
GBP3	1	1	20	14	7.09271966668854
GBP1	0.781588753485603	0.0772071042383542	24	12	11.6840060783445
GBP2	1	1	20	12	16.678459900242
LRRC8D	1	1	24	18	2.20981882263298
ZNF326	1	0.269101639101639	28	6	4.00954584185727
ZNF644	0.703779829529331	0.0481594158156658	28	8	3.18214538925197
TGFBR3	1	1	24	18	6.76723164313492
KIAA1107	1	1	20	14	3.57657885057917
GLMN	1	0.759272267084767	28	26	1.72312383857225
RPAP2	1	1	20	4	1.90982413978351
EVI5	1	1	20	14	11.577151706934
RPL5	1	1	24	18	102.057387182843
FAM69A	1	1	20	12	5.59371642809533
MTF2	0.981377637693137	0.182113153050653	20	16	4.24851365186837
TMED5	1	0.388468903781404	28	18	4.44089209850063e-16
CCDC18	1	1	28	4	4.44590411750639
LOC100131564	1	1	24	6	1.25004089790765
DR1	1	0.759272267084767	24	22	5.07945247004139
FNBP1L	1	1	20	18	9.58726060771742
BCAR3	1	0.548683931808932	20	2	11.6671804249885
DNTTIP2	1	0.388468903781404	28	6	0.577636283561915
GCLM	0.703779829529331	0.0481594158156658	24	10	28.1895986838778
ARHGAP29	1	1	28	10	28.9011209625943
ABCD3	1	0.759272267084767	20	2	5.02976777857984
F3	1	1	20	2	5.15228003106606
CNN3	0.854943103339596	0.120192382848633	28	20	52.7716558270266
ALG14	0.703779829529331	0.0481594158156658	24	22	3.76580966381625
RWDD3	1	0.388468903781404	20	4	2.02541327271147
PTBP2	1	1	28	6	1.83569618066854
DPYD	1	1	28	4	3.27365585815077
SNX7	1	0.269101639101639	28	20	4.98369885671947
AGL	1	1	28	26	8.19810576268221
SLC35A3	1	1	28	2	6.68506566414945
HIAT1	0.981377637693137	0.182113153050653	24	20	6.60974148678847
SASS6	1	0.269101639101639	20	16	1.79933947853328
TRMT13	1	0.548683931808932	28	4	7.22814879171981
DBT	0.703779829529331	0.0481594158156658	20	14	7.38784310359791
RTCA	0.703779829529331	0.0481594158156658	20	16	6.24990490170337
VCAM1	1	1	28	12	0.640856534957651
EXTL2	1	0.269101639101639	20	6	6.27713242798228
SLC30A7	1	1	28	24	5.47727191434014
DPH5	1	1	28	18	11.7057806528102
LOC102606465	1	0.269101639101639	28	22	0.456347789222316
S1PR1	0.854943103339596	0.120192382848633	20	4	0.995480426484022
COL11A1	1	1	20	12	61.0504166012901
RNPC3	1	1	28	4	4.91643770473173
PRMT6	1	0.269101639101639	20	4	1.34951177432541
NTNG1	1	0.759272267084767	28	14	1.26827084648179
SLC25A24	1	1	28	0	8.55364624077615
HENMT1	0.854943103339596	0.120192382848633	24	0	0.845875752084782
PRPF38B	0.981377637693137	0.182113153050653	28	10	36.5507699363703
STXBP3	1	1	24	12	2.67686834954949
CLCC1	1	1	28	14	6.62528786646793
WDR47	1	1	20	12	3.03672080291603
TAF13	0.981377637693137	0.182113153050653	28	6	5.47256697816022
TMEM167B	1	0.388468903781404	28	20	7.44599775492312
SCARNA2	1	1	28	6	1.42421078006427
SARS	0.981377637693137	0.182113153050653	24	10	150.758297764299
PSRC1	1	1	20	18	1.68740447772841
SORT1	1	1	28	20	12.7983548006975
PSMA5	0.981377637693137	0.182113153050653	24	22	6.52253921855632
SYPL2	1	1	28	20	4.9615546001559
CYB561D1	1	1	28	18	7.78768855842554
GNAI3	1	1	28	0	13.8759396294185
AMPD2	1	1	24	22	3.18857260984679
GSTM4	0.981377637693137	0.182113153050653	20	10	5.32347234069782
GSTM5	0.781588753485603	0.0772071042383542	20	12	5.33843147975098
GSTM3	1	1	20	8	12.0248821966953
CSF1	0.540847967470564	0.00511161292411292	28	20	12.7771142364406
AHCYL1	1	0.759272267084767	20	10	7.22835447236164
STRIP1	1	1	20	4	12.3842955363544
KCNC4	1	0.548683931808932	28	4	1.12770706653764
RBM15	1	0.548683931808932	0	0	0
LAMTOR5	1	1	28	24	9.13732443519255
LRIF1	1	1	20	18	3.02104119171152
DRAM2	1	1	20	6	3.95632982461776
CEPT1	1	1	20	18	1.7587028852902
PIFO	1	1	28	18	1.53104617583009
WDR77	1	0.759272267084767	28	24	2.99179924548707
ATP5F1	1	1	28	0	14.2774832705021
RAP1A	0.781588753485603	0.0772071042383542	20	4	10.9921282835574
FAM212B	1	1	28	0	3.98101324632055
DDX20	1	1	28	4	3.56402967321867
LOC643355	1	1	28	20	1.14053493175155
CTTNBP2NL	1	0.269101639101639	28	10	27.8252099957323
ST7L	1	0.388468903781404	24	14	3.80940529549226
CAPZA1	0.981377637693137	0.182113153050653	24	22	16.4870257655533
MOV10	1	1	28	0	3.26452050751879
RHOC	0.854943103339596	0.120192382848633	28	4	21.1686022432073
SLC16A1	1	1	28	4	20.2185311182416
LRIG2	1	1	20	8	0.852862729672968
MAGI3	0.981377637693137	0.182113153050653	24	12	2.80956627433819
PHTF1	1	1	28	22	3.36195806505732
RSBN1	0.650525091439726	0.0169666213416213	28	16	6.77781823386814
AP4B1	1	1	28	22	3.25589921268987
DCLRE1B	1	1	28	26	2.18322328338974
HIPK1	0.703779829529331	0.0481594158156658	24	0	9.57255570915298
OLFML3	0.650525091439726	0.0169666213416213	24	6	77.2262141111638
TRIM33	1	1	28	14	3.94226634704236
BCAS2	1	1	24	18	4.91152611494
NRAS	1	1	20	4	15.6379973065524
CSDE1	1	1	28	10	191.231315091338
SIKE1	0.781588753485603	0.0772071042383542	20	2	5.83907739603879
TSPAN2	1	1	28	4	2.74972868871065
NGF	1	1	20	2	1.60246221894979
VANGL1	1	0.759272267084767	0	0	0
SLC22A15	1	0.759272267084767	24	18	2.53836857468528
ATP1A1	1	1	20	2	28.9445100412281
CD58	0.703779829529331	0.0481594158156658	24	0	1.72162184053905
PTGFRN	1	0.759272267084767	20	0	3.64549318382614
TTF2	1	1	28	10	2.98873225842793
MAN1A2	0.703779829529331	0.0481594158156658	24	10	24.7163922646475
GDAP2	1	1	28	4	1.29086611833232
WDR3	1	1	28	22	3.38150002734458
TBX15	1	1	28	14	5.42332316363208
WARS2	0.854943103339596	0.120192382848633	28	20	2.99744631046285
ZNF697	1	1	28	6	1.42521165398961
PHGDH	1	0.269101639101639	24	10	18.3630070356313
NOTCH2	0.781588753485603	0.0772071042383542	28	20	5.06444240306604
SEC22B	0.854943103339596	0.120192382848633	20	0	3.36137688573732
GPR89A	1	0.759272267084767	28	2	7.88362907851654
RNF115	1	1	28	6	17.5843685062593
POLR3C	0.685514879481689	0.0290926434676435	28	6	9.04484848403767
PIAS3	1	0.759272267084767	28	24	1.71588042679733
ANKRD35	1	1	20	12	2.69960674792968
ITGA10	1	1	28	10	3.06160028303253
PEX11B	1	1	24	0	3.85369451397534
RBM8A	1	1	28	2	16.4552281978938
LIX1L	1	0.548683931808932	20	2	23.7534453066194
POLR3GL	1	0.548683931808932	28	6	3.65599056055882
ANKRD34A	1	1	28	0	2.72970139272792
TXNIP	1	0.759272267084767	28	22	50.9592962671769
PRKAB2	1	1	20	2	9.18513740794551
CHD1L	1	1	24	6	3.98385367893015
PDIA3P1	1	1	28	14	1.62719438240989
BCL9	1	1	20	10	1.16606351049694
ACP6	1	1	20	18	1.50318777418998
GPR89B	1	1	20	14	1.87072591082393
NBPF11	0.685514879481689	0.0290926434676435	24	20	4.66720702723978
PDE4DIP	1	1	28	16	9.14629584163982
NBPF9	1	1	28	0	0.445639303072973
NBPF19	1	1	20	4	1.49431652893352
HIST2H2BE	1	1	28	14	3.60212975248756
BOLA1	1	1	28	18	4.29518612294433
SV2A	0.781588753485603	0.0772071042383542	28	8	3.46051676706778
SF3B4	1	1	20	2	6.57351547702197
OTUD7B	1	1	28	10	7.3338929394497
VPS45	1	1	20	2	7.1344400676868
PLEKHO1	1	1	28	8	20.4180625299596
ANP32E	1	1	28	8	4.95524332615707
APH1A	1	1	28	18	34.0580361432916
C1orf54	0.650525091439726	0.0169666213416213	20	4	5.06897613121255
MRPS21	0.703779829529331	0.0481594158156658	20	4	11.0520486290801
PRPF3	1	1	20	16	2.77372951178581
RPRD2	1	1	24	0	4.56091318291148
TARS2	1	1	28	24	2.80316362407938
ECM1	1	1	28	6	3.71596546873364
ADAMTSL4	1	0.388468903781404	20	12	1.5518212599309
MCL1	0.650525091439726	0.0169666213416213	28	20	68.1136586403601
ENSA	1	0.759272267084767	28	16	8.21062095417831
GOLPH3L	1	1	28	12	7.16681615026245
CTSS	1	1	20	12	3.26937949102369
CTSK	1	1	28	0	53.1731650480802
ARNT	1	1	28	18	8.78926124608044
SETDB1	0.650525091439726	0.0169666213416213	28	20	5.47899115577891
CERS2	1	1	28	24	17.5626638790883
FAM63A	1	1	28	8	3.72024547318888
PRUNE	1	1	20	6	3.96064802313606
C1orf56	1	1	20	14	1.84372625646347
CDC42SE1	1	1	28	4	4.51890697069736
MLLT11	1	1	28	2	4.52784040246657
GABPB2	1	1	20	12	3.39798831080515
SEMA6C	0.854943103339596	0.120192382848633	20	10	1.92594503976205
LYSMD1	1	1	28	0	2.86578534846291
SCNM1	1	1	24	12	1.60774470826303
VPS72	0.981377637693137	0.182113153050653	28	24	10.8788111129784
PIP5K1A	1	1	20	4	15.3449231878811
PSMD4	1	0.388468903781404	28	8	7.60801415014379
PI4KB	0.854943103339596	0.120192382848633	28	20	4.57414080724274
RFX5	1	1	28	16	3.39912219619707
SELENBP1	1	1	20	8	4.23612714186083
PSMB4	1	0.548683931808932	24	22	12.1692094182601
POGZ	1	1	20	6	3.51920108113134
TUFT1	1	0.548683931808932	28	20	3.72375255607833
SNX27	1	1	28	10	2.78621879029065
MRPL9	1	1	28	0	6.87750347466321
THEM4	1	1	28	20	1.82927185385357
S100A10	0.685514879481689	0.0290926434676435	20	2	19.229412980965
S100A11	1	0.759272267084767	28	8	65.5409954586463
S100A9	1	1	28	22	5.23909653355596
S100A8	1	0.759272267084767	28	20	2.54751880530012
S100A6	1	1	20	2	709.739577972898
S100A4	1	1	28	8	369.213271013295
S100A3	1	1	24	6	1.27879041953071
S100A2	1	1	28	18	1.70881899107239
S100A16	1	1	28	6	49.2133718941176
S100A13	0.703779829529331	0.0481594158156658	28	8	51.8360663980277
CHTOP	1	1	28	6	10.4127600949914
SNAPIN	1	1	28	18	14.6277757099454
ILF2	1	0.269101639101639	20	4	6.04576768959783
INTS3	1	0.548683931808932	28	8	2.61880385607759
SLC27A3	0.703779829529331	0.0481594158156658	24	10	5.91502965307228
GATAD2B	0.854943103339596	0.120192382848633	28	14	4.90136249223586
DENND4B	1	1	20	16	2.41321514223949
CRTC2	0.981377637693137	0.151152767949643	28	20	1.80487316985659
SLC39A1	0.703779829529331	0.0481594158156658	28	22	1.57385723332625
JTB	1	0.759272267084767	24	2	17.9770387673885
RAB13	0.540847967470564	0.00511161292411292	28	6	40.7689655785141
RPS27	1	1	28	24	29.6860491084074
TPM3	0.854943103339596	0.120192382848633	28	6	93.6815933753078
C1orf43	1	0.269101639101639	24	22	36.3938883692808
UBAP2L	1	1	28	14	4.12126698845526
HAX1	1	1	20	16	8.2609338275768
ATP8B2	0.703779829529331	0.0481594158156658	20	2	10.2701822930935
IL6R	1	1	20	12	7.39851123973174
UBE2Q1	1	1	20	12	4.66337479070231
ADAR	0.685514879481689	0.0290926434676435	28	20	13.3143028956143
PMVK	1	0.548683931808932	24	8	4.74603334028356
PBXIP1	1	1	20	12	14.325364329366
PYGO2	1	1	28	18	9.64533223812644
SHC1	1	0.548683931808932	28	8	3.08277754480031
CKS1B	0.650525091439726	0.0169666213416213	28	20	5.61546876950138
FLAD1	0.981377637693137	0.182113153050653	24	6	3.86994020433545
ADAM15	1	1	28	14	10.2870769646937
EFNA4	1	0.388468903781404	20	0	1.00071309358305
SLC50A1	1	0.269101639101639	28	6	4.79542609449525
DPM3	1	1	28	0	15.9354855837149
KRTCAP2	1	1	28	6	22.9780728933439
MUC1	1	1	20	12	5.55763747258384
THBS3	1	1	24	12	3.41617812992183
GBA	1	1	20	0	0.957072296335397
FAM189B	1	1	28	8	4.46552767128953
SCAMP3	1	1	28	0	8.83314028831191
CLK2	1	1	20	16	1.76477769284277
FDPS	1	1	24	18	1.78687797689943
RUSC1	1	1	28	8	3.36746489487734
ASH1L	1	1	20	12	2.77961028632657
MSTO1	1	1	28	6	2.05500285256128
YY1AP1	0.981377637693137	0.182113153050653	28	20	6.68927637529604
DAP3	1	0.388468903781404	20	2	8.40007656875849
GON4L	0.703779829529331	0.0481594158156658	24	10	12.6420536844606
SYT11	1	1	28	18	8.23053426946109
RIT1	1	1	28	10	3.20748863352128
KIAA0907	0.781588753485603	0.0772071042383542	20	4	3.61339669474657
ARHGEF2	1	0.759272267084767	28	18	11.307391725406
SSR2	1	0.759272267084767	24	22	9.92790292348059
UBQLN4	1	1	20	0	1.98610408942597
LAMTOR2	1	1	28	6	17.4683275882023
MEX3A	1	0.653978099446849	24	10	1.2918759294282
LMNA	1	1	20	2	178.655953902405
SLC25A44	1	0.548683931808932	28	14	3.69649208914789
PMF1	1	1	24	2	1.74402002119848
SMG5	1	1	20	0	4.1602926252275
TMEM79	1	1	20	12	4.56227298799857
C1orf85	1	0.548683931808932	28	18	16.4668661942153
CCT3	1	0.548683931808932	24	20	4.41392548231933
MEF2D	1	1	20	2	11.7209253160712
IQGAP3	1	1	28	12	2.84306332303102
APOA1BP	1	1	28	6	8.94112412912826
GPATCH4	1	1	28	4	22.9846688526084
NES	1	1	28	6	1.87184115227857
CRABP2	1	0.388468903781404	0	0	0
ISG20L2	0.781588753485603	0.0772071042383542	24	10	31.2818052788725
RRNAD1	1	1	20	6	2.71592440658809
MRPL24	0.981377637693137	0.182113153050653	28	6	8.71680401368019
HDGF	1	0.269101639101639	24	0	27.9615232965795
PRCC	1	1	28	18	9.03120316370032
PEAR1	1	0.759272267084767	20	2	1.07793435429898
ARHGEF11	1	0.269101639101639	20	12	12.483557692307
ETV3	1	1	24	18	1.61485667117637
KIRREL	1	0.388468903781404	20	14	4.2463367827044
IFI16	1	1	28	18	17.6837191343877
CADM3	1	1	20	14	4.14426313477778
DUSP23	1	1	28	18	13.3442128133849
C1orf204	1	1	28	16	2.30729568973979
TAGLN2	1	1	24	6	37.1344947934964
LINC01133	1	0.388468903781404	28	10	20.5536699005977
PIGM	0.703779829529331	0.0481594158156658	28	6	8.78877382669369
IGSF8	0.685514879481689	0.0290926434676435	28	20	2.16141579674459
PEA15	1	0.548683931808932	28	6	72.0655443359053
DCAF8	1	1	28	14	13.3900752980806
PEX19	0.58834124248099	0.0095169702982203	24	22	8.108530252634
COPA	0.981377637693137	0.182113153050653	28	6	29.557616033073
NCSTN	1	0.548683931808932	28	20	6.75342083726792
KLHDC9	1	1	20	6	0.852862729672961
PFDN2	0.981377637693137	0.182113153050653	24	20	11.7260385961584
NIT1	0.703779829529331	0.0481594158156658	20	10	2.1359611361605
DEDD	1	1	20	2	4.57470984139572
UFC1	1	1	24	10	23.4158872083956
USP21	1	1	20	0	0.87658374650961
PPOX	1	1	28	0	2.45015016166017
B4GALT3	1	1	28	24	6.63640335944183
ADAMTS4	1	1	28	6	1.84835014913889
NDUFS2	1	0.548683931808932	24	8	76.4673291431061
TOMM40L	1	1	20	18	3.76807438630577
SDHC	0.854943103339596	0.120192382848633	20	2	18.442773357956
DUSP12	0.854943103339596	0.120192382848633	24	22	4.52952661139051
ATF6	0.58834124248099	0.0095169702982203	28	20	7.57630438494799
OLFML2B	1	1	28	26	4.1774667895353
UHMK1	0.981377637693137	0.182113153050653	24	18	4.44140369659334
UAP1	1	0.388468903781404	24	22	2.76266911708123
DDR2	1	0.759272267084767	28	10	45.932328011341
RGS4	0.464079410732637	0.00261476948976949	24	22	5.36015100854433
NUF2	1	0.759272267084767	28	16	2.45586165442256
PBX1	0.981377637693137	0.182113153050653	28	18	24.0319584301779
MGST3	0.981377637693137	0.182113153050653	28	20	35.1867596324037
ALDH9A1	1	1	24	0	9.03207452609725
TMCO1	1	1	28	4	42.5511578759587
UCK2	0.540847967470564	0.00511161292411292	20	4	3.89714438736381
POGK	1	1	24	22	5.26015347447295
TADA1	1	1	28	14	1.69923694283074
MAEL	1	1	0	0	0
POU2F1	1	1	28	18	2.01796493621015
CREG1	1	1	28	24	14.0660602383596
MPZL1	0.854943103339596	0.120192382848633	28	20	25.5819922568891
MPC2	1	1	20	2	14.0910063616101
DCAF6	1	1	24	12	10.7472881176138
GPR161	1	0.548683931808932	28	8	1.9696938709917
TIPRL	1	1	20	4	10.5864163860633
SFT2D2	1	0.759272267084767	20	14	0.431026375272655
TBX19	0.981377637693137	0.182113153050653	28	0	1.83841988306251
DPT	1	1	28	20	379.020344131443
ATP1B1	1	1	28	4	11.7743027713685
NME7	1	1	28	24	2.39820122786227
BLZF1	1	0.388468903781404	28	4	1.45047070187526
METTL18	1	0.548683931808932	20	2	1.19592265184309
SCYL3	1	0.548683931808932	28	24	1.33549888712153
KIFAP3	1	1	28	8	2.66748888138896
GORAB	1	1	24	0	3.53193999931236
PRRX1	1	1	28	4	47.4138681362643
FMO4	1	1	28	26	1.51764758905942
PRRC2C	1	0.269101639101639	28	10	96.0263575490358
VAMP4	1	1	24	18	7.1587681368755
METTL13	1	1	28	24	5.07099868414361
DNM3OS	0.685514879481689	0.0290926434676435	24	22	9.64549539353676
LOC102724528	1	1	28	2	1.34338319943119
PIGC	1	1	28	12	6.4720416794124
SUCO	1	1	20	0	7.62303625461979
LOC101928673	1	1	28	0	0.927379101678172
PRDX6	1	1	20	2	38.0337696786865
KLHL20	1	0.759272267084767	28	20	11.4374891624783
DARS2	1	0.759272267084767	20	2	1.46458205538325
GAS5	0.650525091439726	0.0169666213416213	28	20	20.975324737768
RC3H1	1	1	28	16	3.67606091810303
RABGAP1L	1	1	24	12	4.10379115357976
CACYBP	1	1	28	4	4.72924621998643
MRPS14	0.650525091439726	0.0169666213416213	24	20	5.65973717136527
RFWD2	1	1	24	22	1.77210228404654
PAPPA2	0.781588753485603	0.0772071042383542	28	14	0.565716072996395
LOC730102	1	0.388468903781404	20	4	2.42573493899044
RASAL2-AS1	0.981377637693137	0.182113153050653	20	12	0.858238898069304
RASAL2	1	1	28	22	3.80625346606438
RALGPS2	1	1	20	8	2.27513310851043
ANGPTL1	1	1	20	10	1.79861277867596
FAM20B	0.854943103339596	0.120192382848633	20	4	8.10597985312992
TOR3A	1	1	24	18	4.23373521727996
ABL2	1	1	20	14	7.44119533703866
SOAT1	1	0.759272267084767	24	2	4.76332606000615
TOR1AIP2	0.685514879481689	0.0290926434676435	24	10	11.8629213092976
TOR1AIP1	1	1	28	24	4.54818948718195
CEP350	1	1	28	4	16.2252574022171
QSOX1	1	1	28	8	78.583914289587
FLJ23867	1	1	28	14	2.36098258686025
ACBD6	0.981377637693137	0.182113153050653	20	18	4.2588993275076
XPR1	0.650525091439726	0.0169666213416213	20	6	4.3386082523256
LOC102724791	1	0.759272267084767	28	6	1.05149149859891
STX6	1	0.388468903781404	28	18	10.2463437142268
MR1	1	0.269101639101639	20	14	10.5417745478403
IER5	1	1	28	18	24.3143878080236
GLUL	1	1	28	24	31.7753998189714
RNASEL	0.781588753485603	0.0772071042383542	24	18	4.47383637710987
RGS16	1	1	20	18	2.92252084435965
DHX9	1	1	28	24	6.99663741541825
LAMC1	1	1	20	12	227.476538500906
LAMC2	1	0.269101639101639	20	2	0.644452640616247
NMNAT2	1	0.388468903781404	20	16	1.49959712742772
SMG7	1	0.269101639101639	28	22	1.22826871231094
ARPC5	1	1	28	12	34.5799568265605
RGL1	1	1	20	10	8.0736241772684
COLGALT2	1	1	24	18	0.973600468323465
TSEN15	1	1	20	4	8.95431281820347
C1orf21	0.854943103339596	0.120192382848633	28	20	7.73014680199219
EDEM3	0.540847967470564	0.00511161292411292	24	22	9.18387410370343
FAM129A	0.854943103339596	0.120192382848633	28	14	35.3307405780967
RNF2	1	1	28	22	4.21394815008802
TRMT1L	1	1	24	18	8.94061761940668
SWT1	1	1	28	20	3.47282196489587
IVNS1ABP	1	0.548683931808932	28	26	10.3173798247364
HMCN1	1	1	28	8	6.0569179553014
TPR	0.781588753485603	0.0772071042383542	28	6	22.2735289385646
C1orf27	1	1	20	18	4.38808838111555
PTGS2	0.981377637693137	0.151152767949643	28	18	0.616876448156733
RGS2	1	0.759272267084767	28	24	0.603918150095497
UCHL5	1	1	28	4	6.87169241525666
TROVE2	0.781588753485603	0.0772071042383542	28	6	4.85774543480191
GLRX2	1	1	28	12	5.07813661694129
CDC73	1	1	28	4	11.7717492393854
B3GALT2	0.703779829529331	0.0481594158156658	28	20	8.76158106687479
CFH	1	0.388468903781404	28	20	4.16477532940845
ASPM	1	0.269101639101639	28	18	7.11137069284943
ZBTB41	1	1	20	2	3.23022576000485
DENND1B	1	1	20	18	1.06500145955394
C1orf53	1	0.328785271441521	24	22	1.6670173217057
NEK7	0.854943103339596	0.120192382848633	20	2	7.43326390963121
PTPRC	1	1	28	4	2.55196982044686
ZNF281	1	0.759272267084767	24	0	9.21879723167819
KIF14	1	1	28	24	1.61090363939579
DDX59	1	1	24	10	2.42379394740382
CAMSAP2	0.981377637693137	0.182113153050653	28	10	19.6891289527036
TMEM9	1	0.388468903781404	20	10	7.8015988115823
PHLDA3	1	0.269101639101639	24	12	120.699620161894
CSRP1	1	1	20	2	12.6353223089676
RPS10P7	1	1	28	20	2.20726339292518
NAV1	0.981377637693137	0.182113153050653	28	8	51.860771539832
IPO9	1	1	28	4	8.18888168273882
SHISA4	1	0.548683931808932	20	12	8.34683621730678
LMOD1	1	0.388468903781404	24	10	60.8982709079855
TIMM17A	1	1	20	2	13.8306237972422
RNPEP	1	0.548683931808932	28	20	3.48309264527195
ARL8A	1	1	28	16	37.0914868542
UBE2T	1	1	20	2	2.03164872956482
PPP1R12B	1	1	20	12	6.51563570250329
KDM5B	0.685514879481689	0.0290926434676435	20	16	11.7122060286836
PCAT6	0.781588753485603	0.0772071042383542	20	12	2.27706688962387
RABIF	1	1	20	0	3.80822014630621
KLHL12	1	0.388468903781404	28	20	0.221395139516168
ADIPOR1	1	1	28	24	3.27805183772375
CYB5R1	1	0.548683931808932	28	20	0.700826859304401
TMEM183A	1	1	28	0	3.13140317213813
BTG2	1	1	28	6	2.28576428966084
FMOD	0.981377637693137	0.182113153050653	28	18	21.0991342179414
PRELP	1	1	24	22	1.03607492380592
ATP2B4	0.685514879481689	0.0290926434676435	28	6	26.7096555172922
ZC3H11A	1	1	28	14	10.1294663372764
ZBED6	0.981377637693137	0.182113153050653	24	10	7.36797899567505
SNRPE	1	1	28	24	11.7175171742012
SOX13	0.854943103339596	0.120192382848633	28	20	2.05090713461583
ETNK2	1	1	24	14	1.59957595531715
PPP1R15B	1	0.759272267084767	24	16	1.36899559347521
MDM4	1	1	28	6	3.91641742569006
NFASC	1	1	28	20	6.92897690885367
RBBP5	1	0.388468903781404	20	12	14.6820068756538
DSTYK	1	0.759272267084767	20	14	26.1815058981564
TMCC2	1	1	20	6	1.73126911635722
NUAK2	1	1	28	12	2.62114034642551
ELK4	1	0.269101639101639	28	16	2.85301796786291
NUCKS1	0.781588753485603	0.0772071042383542	28	8	182.96266908738
RAB7L1	1	0.548683931808932	20	12	16.6841401518183
SLC41A1	1	0.548683931808932	28	20	6.17794495632417
RAB7B	1	1	28	20	1.86847103756791
SRGAP2	1	0.269101639101639	24	20	2.03662129268366
IKBKE	1	1	28	4	2.57603981127848
RASSF5	0.981377637693137	0.182113153050653	28	20	4.77992329793559
EIF2D	0.685514879481689	0.0290926434676435	28	20	8.03106478175429
DYRK3	1	1	28	12	0.922771608053656
MAPKAPK2	1	1	20	6	30.0658810584307
YOD1	1	1	20	18	1.04916282617653
PFKFB2	1	1	24	12	2.64598743695805
CD55	0.685514879481689	0.0290926434676435	28	0	4.65932888302762
CD46	0.781588753485603	0.0772071042383542	20	2	3.07075755938007
CD34	1	1	28	10	1.39827362862895
PLXNA2	1	0.759272267084767	20	4	1.24069890239452
TRAF3IP3	0.854943103339596	0.120192382848633	20	16	2.6731547539971
C1orf74	1	0.548683931808932	24	6	2.40296546192857
DIEXF	1	1	28	4	4.77271609784098
SERTAD4-AS1	1	0.269101639101639	28	20	3.59798240945372
SERTAD4	1	1	28	12	10.1357240424041
HHAT	1	1	24	22	1.4547700302784
RCOR3	1	1	28	20	4.96924615521022
TRAF5	1	1	24	6	5.74136402580008
LINC00467	1	1	28	10	1.71787669193372
LPGAT1	0.703779829529331	0.0481594158156658	28	20	9.8354017650365
INTS7	1	1	20	0	1.75910876878939
RPL21P28	1	1	28	6	1.32158802054699
PPP2R5A	1	0.548683931808932	28	22	6.50107023337992
NENF	1	0.269101639101639	20	12	8.29445173274875
NSL1	1	1	28	24	5.8544568048893
TATDN3	1	1	28	24	2.43319183578088
ANGEL2	1	1	28	22	3.86265172834946
RPS6KC1	1	1	28	6	3.94174255316249
SMYD2	0.854943103339596	0.120192382848633	20	2	5.46206328230427
PTPN14	1	0.269101639101639	24	10	37.9687273538345
CENPF	1	1	28	12	23.9546800443592
KCNK2	0.781588753485603	0.0772071042383542	28	6	33.656656864461
KCTD3	0.781588753485603	0.0772071042383542	28	12	12.7816847391362
GPATCH2	1	0.548683931808932	28	6	3.34483523048924
RRP15	0.58834124248099	0.0095169702982203	28	8	3.56283367113343
TGFB2	1	1	28	12	3.91195960963067
LYPLAL1	1	0.548683931808932	24	18	1.86790913032523
EPRS	0.685514879481689	0.0290926434676435	28	6	45.9937222294407
BPNT1	1	1	20	16	2.33878059620128
IARS2	1	1	20	16	5.00089883541959
RAB3GAP2	1	1	20	18	5.81409772435508
C1orf115	1	1	24	18	2.4416957514579
MARC2	1	1	28	0	2.44315196790107
HLX	1	1	28	10	7.56392072442596
DUSP10	1	0.388468903781404	28	20	1.86098404187782
TAF1A	1	0.548683931808932	28	2	0.85477830238353
MIA3	1	0.388468903781404	24	12	9.84772912184151
AIDA	1	1	28	0	3.50001100524838
BROX	1	0.759272267084767	20	2	10.0325230255532
DISP1	1	0.548683931808932	28	12	1.24205373814467
CAPN2	1	1	28	0	12.4675785872973
TP53BP2	1	1	20	8	1.65862821365764
FBXO28	1	1	20	4	2.63589688481732
DEGS1	1	1	20	16	3.54996017413446
NVL	1	1	28	22	2.32938983947392
CNIH4	0.981377637693137	0.182113153050653	24	22	15.8142179450005
WDR26	0.781588753485603	0.0772071042383542	28	20	13.1736398038983
DNAH14	0.703779829529331	0.0481594158156658	20	2	1.07922191130256
LBR	1	0.388468903781404	24	22	2.47035057912645
ENAH	0.58834124248099	0.0095169702982203	28	6	111.949910222944
SRP9	0.703779829529331	0.0481594158156658	24	20	6.02869615166912
EPHX1	1	1	20	12	3.07750065819836
TMEM63A	0.781588753485603	0.0772071042383542	24	4	9.17854989152362
PYCR2	1	1	24	22	21.1855173868425
SDE2	0.781588753485603	0.0772071042383542	20	18	4.06753824720776
ACBD3	0.685514879481689	0.0290926434676435	28	6	49.9532606468557
PARP1	1	0.269101639101639	20	14	7.25566934176724
ITPKB	1	1	20	12	1.18227798605758
PSEN2	1	1	20	12	4.35572716163593
ADCK3	1	1	28	20	3.81977473085728
CDC42BPA	1	0.269101639101639	28	16	13.2525726552799
JMJD4	1	0.759272267084767	20	10	2.69589626872746
SNAP47	1	1	28	16	6.51909467916489
ARF1	1	1	20	2	75.3058924835036
C1orf35	1	1	28	0	5.95514355341532
MRPL55	1	1	20	14	5.04421461130559
GUK1	1	1	28	6	48.2643995137129
GJC2	1	1	28	10	1.85626508347129
IBA57	1	1	28	10	3.93563544679096
TRIM11	1	0.388468903781404	28	6	6.55733704076267
RNF187	1	1	20	14	38.935526949995
RAB4A	1	1	28	16	6.50375144782622
CCSAP	1	1	28	2	4.51856687039028
NUP133	1	1	28	6	4.58769352647348
ABCB10	1	1	24	18	0.767898984622462
TAF5L	0.854943103339596	0.120192382848633	20	4	2.83809410503189
URB2	1	1	20	6	2.24488545369626
GALNT2	0.703779829529331	0.0481594158156658	20	4	14.0580506827885
COG2	1	1	28	26	2.57577297245258
AGT	1	1	28	0	0.918708083577611
C1orf198	1	1	28	18	41.9450181569858
TTC13	0.981377637693137	0.182113153050653	24	4	1.64710400530124
ARV1	1	1	24	22	1.22802739655097
C1orf131	1	1	20	18	11.3503005565435
GNPAT	1	1	20	18	4.44403030396442
EXOC8	1	1	24	18	2.4906728342825
SPRTN	1	0.759272267084767	20	2	0.525497403005424
EGLN1	1	1	28	26	3.90900694333337
TSNAX	1	0.548683931808932	24	14	3.28521127687991
SIPA1L2	1	0.269101639101639	28	14	5.13949174391797
NTPCR	1	1	20	0	5.22147981783164
PCNXL2	1	1	28	10	6.79261390426148
KCNK1	1	0.269101639101639	20	0	0.548341686747109
COA6	1	1	28	0	3.43924924281756
IRF2BP2	1	1	28	18	10.1559558990455
TOMM20	1	0.548683931808932	20	0	4.67203606789254
RBM34	1	0.759272267084767	28	6	9.68161942459334
ARID4B	1	0.548683931808932	24	12	29.2789773412958
GGPS1	1	1	28	22	9.2586716964844
B3GALNT2	0.981377637693137	0.182113153050653	24	22	9.2641121862859
LYST	1	1	28	0	2.01420694025013
NID1	1	1	20	12	17.8117403887692
GPR137B	1	1	28	26	3.97189834498339
ERO1LB	1	1	24	10	1.80436178695757
LGALS8	1	1	20	12	5.19011393631826
HEATR1	1	1	28	4	3.97381537434474
MTR	1	1	20	12	11.7638099877954
FMN2	1	1	28	8	4.49544473771521
GREM2	1	1	20	2	23.1776280376984
FH	0.981377637693137	0.182113153050653	20	2	12.9107083889731
OPN3	1	1	28	16	1.29682109454637
CHML	1	1	28	2	1.44156849751127
CEP170	1	1	20	18	4.87415670668676
SDCCAG8	1	1	28	4	8.03700071347561
AKT3	1	0.269101639101639	24	10	8.56565117058512
ZBTB18	0.703779829529331	0.0481594158156658	24	10	4.20571062750311
ADSS	1	0.759272267084767	24	22	7.01955013304832
DESI2	0.981377637693137	0.182113153050653	24	20	7.95833487055588
COX20	1	1	28	10	4.04499848088921
HNRNPU-AS1	1	1	28	4	2.3435051772655
HNRNPU	1	0.548683931808932	24	22	24.9514686810759
EFCAB2	1	1	28	26	3.89795456700082
KIF26B	1	1	20	10	3.68204457513769
SMYD3	1	1	28	4	7.47738645573728
TFB2M	1	0.548683931808932	20	4	0.396033373498176
CNST	1	1	28	20	5.41785674637087
SCCPDH	1	0.759272267084767	28	20	2.03062973176312
AHCTF1	0.981377637693137	0.182113153050653	28	18	1.0846063838749
ZNF670	1	1	28	16	2.54083490876414
ZNF496	1	0.548683931808932	20	6	3.13667692451967
SH3BP5L	0.781588753485603	0.0772071042383542	28	6	12.8889140785533
ZNF672	1	0.759272267084767	20	8	0.810592106382505
ZNF692	1	1	28	0	0.924656018395986
ZMYND11	1	1	28	4	21.1123632354337
DIP2C	1	1	28	20	11.9160611746006
LARP4B	1	0.548683931808932	28	20	1.71995520477751
GTPBP4	1	1	28	4	24.6508727062648
IDI2	0.981377637693137	0.182113153050653	20	6	2.24221813982302
WDR37	1	1	28	24	2.56058884182432
PFKP	0.854943103339596	0.120192382848633	28	4	12.7583883280489
PITRM1	1	1	28	0	5.46559023545039
KLF6	1	1	28	4	83.7890158320645
AKR1C1	1	1	28	18	4.79550381430536
AKR1C2	1	1	28	24	4.63409184551619
AKR1C3	1	1	28	18	21.3249756669634
NET1	1	1	20	12	2.69897486524785
ASB13	1	1	24	10	1.30360670682061
FAM208B	1	0.759272267084767	28	6	2.20620640132026
GDI2	1	0.548683931808932	20	16	3.68698301525071
ANKRD16	1	1	28	0	1.22902188535606
FBXO18	1	1	28	18	13.4881350885752
IL15RA	1	1	28	18	1.7766237235485
RBM17	1	1	28	14	22.2340619154594
PFKFB3	1	0.269101639101639	20	6	6.37819783170501
ITIH5	1	1	20	14	12.3566705744453
KIN	1	0.388468903781404	28	10	10.0920611786776
ATP5C1	1	0.388468903781404	28	24	17.058990480424
TAF3	1	1	20	14	5.79057237970546
CELF2	1	1	28	20	18.6118471862874
USP6NL	1	0.759272267084767	28	10	0.637145491730183
PROSER2	1	1	28	18	1.37830562743981
UPF2	1	0.269101639101639	28	10	25.8064039046827
DHTKD1	0.703779829529331	0.0481594158156658	24	10	16.4448488414547
SEC61A2	1	1	28	16	0.768136281213373
NUDT5	1	1	20	10	3.82148881142982
CDC123	1	1	20	2	8.26351334143395
CAMK1D	1	1	24	10	3.62651434856147
OPTN	1	0.548683931808932	24	10	86.1284449905133
MCM10	1	1	28	4	2.60709346387315
PHYH	1	0.269101639101639	28	24	8.17363540488914
SEPHS1	0.540847967470564	0.00511161292411292	24	20	8.5163192546723
BEND7	1	0.548683931808932	24	14	2.30726939399868
PRPF18	0.703779829529331	0.0481594158156658	28	6	3.31004347852276
FRMD4A	1	1	28	6	3.26518797790206
FAM107B	1	1	20	10	5.41835650812719
HSPA14	1	1	28	14	2.45409921355081
DCLRE1C	1	0.388468903781404	28	8	1.46554628408063
RPP38	1	1	28	22	2.74566950646894
NMT2	0.650525091439726	0.0169666213416213	28	6	16.7074294885152
FAM171A1	1	1	28	0	5.59393724922637
ITGA8	1	0.548683931808932	20	10	7.57705910566309
FAM188A	1	1	28	20	5.41092085588477
PTER	1	0.269101639101639	28	2	3.20273404126864
RSU1	1	0.759272267084767	20	4	17.3227683446681
VIM	1	0.759272267084767	20	2	89.2097477737144
PTPLA	1	1	20	4	11.8408717632651
STAM	1	1	28	14	3.22391231502394
NSUN6	1	0.548683931808932	24	16	1.15734188927846
ARL5B	1	0.548683931808932	20	2	1.38886988962154
PLXDC2	1	1	28	20	11.5629386280668
CASC10	1	1	20	6	1.00900445647733
SKIDA1	1	1	28	12	1.40720401587488
MLLT10	1	1	28	10	4.55026697784859
DNAJC1	1	0.388468903781404	28	6	10.7732664813752
COMMD3	0.981377637693137	0.182113153050653	28	20	10.0165340908163
LOC100499489	1	1	28	0	2.37189341913979
PIP4K2A	1	0.548683931808932	24	2	0.501475407710347
MSRB2	1	1	20	10	9.91890212841595
OTUD1	0.685514879481689	0.0290926434676435	20	4	1.81762516675769
KIAA1217	1	1	20	10	3.38292667345302
ARHGAP21	0.703779829529331	0.0481594158156658	24	10	31.9607306979977
PRTFDC1	1	1	28	18	0.968613430158494
APBB1IP	1	0.388468903781404	28	18	2.5726935077125
ABI1	1	1	24	18	3.55870190470664
ANKRD26	1	1	20	12	10.4138560936843
YME1L1	0.781588753485603	0.0772071042383542	28	2	13.5184662364015
MASTL	0.981377637693137	0.182113153050653	20	4	1.99150378409209
ACBD5	0.854943103339596	0.120192382848633	24	10	4.13647166362882
RAB18	1	1	20	2	22.3700858334138
MKX	0.58834124248099	0.0095169702982203	28	20	4.96470615079922
WAC-AS1	0.981377637693137	0.182113153050653	24	12	14.648434293855
WAC	0.781588753485603	0.0772071042383542	28	6	20.1822448905912
BAMBI	1	1	24	18	2.23251679511232
PTCHD3P1	0.781588753485603	0.0772071042383542	28	6	5.15005512676867
SVIL	1	1	24	10	3.94757830738564
KIAA1462	1	1	20	2	21.4490407775636
MTPAP	1	0.388468903781404	28	22	2.87819280495464
ZNF438	1	1	20	12	2.33166279286773
ZEB1	1	1	20	12	74.456394399879
ARHGAP12	1	1	28	20	11.905404365467
KIF5B	1	1	20	18	25.3935842551302
EPC1	1	1	28	4	4.88100008928002
CCDC7	1	0.759272267084767	28	8	1.95708334897042
ITGB1	1	0.388468903781404	28	6	73.748366623687
NRP1	1	1	20	12	11.1912560992201
PARD3	1	0.548683931808932	28	6	1.06683947423679
CUL2	1	1	28	8	2.95548254812444
CREM	1	0.759272267084767	28	20	2.58259489137103
CCNY	1	1	20	2	12.7913155588736
FZD8	1	0.759272267084767	28	22	2.02965661134252
ZNF248	1	1	28	18	5.64983700225211
ZNF25	1	1	24	0	5.19596370758207
ZNF33A	1	1	20	0	2.5393664071578
ZNF37A	1	0.388468903781404	28	6	5.26670754550986
ZNF37BP	1	1	24	10	2.69645053046613
ZNF33B	1	1	28	4	3.56852199931783
BMS1	1	1	20	0	19.9511374012075
CSGALNACT2	1	1	20	12	4.36178264490278
HNRNPF	0.981377637693137	0.182113153050653	28	20	22.4519351162098
CXCL12	1	1	24	22	9.54258436083711
RASSF4	1	1	20	12	5.92088828761709
C10orf10	1	1	28	20	47.3631645569728
C10orf25	1	1	28	2	2.22521648737797
ZNF22	0.395267943861694	0.0005747261997262	24	18	5.12437872806301
MARCH8	1	1	28	20	2.74224080974577
FAM21C	1	1	28	4	10.2619036327783
TIMM23	1	1	24	22	4.72220731181773
NCOA4	0.854943103339596	0.120192382848633	24	2	16.5452145019893
MAPK8	0.981377637693137	0.182113153050653	28	18	6.47836974799129
ARHGAP22	1	1	28	10	2.79176775774051
VSTM4	1	1	20	12	35.9404226456887
ERCC6	1	1	20	0	3.88830485490097
PARG	1	0.548683931808932	20	2	1.51418225549995
FAM21A	1	1	28	16	5.26275863625157
SGMS1	1	1	28	14	4.89561204975506
ASAH2B	1	1	28	22	2.36472627092666
PRKG1	1	1	28	4	6.58046413287581
CSTF2T	1	1	20	6	2.36410777330366
DKK1	1	0.759272267084767	20	4	53.4574833771163
ZWINT	1	1	24	0	0.786937354708885
IPMK	1	0.548683931808932	28	20	5.08890566447552
CISD1	0.781588753485603	0.0772071042383542	24	22	9.43697396113778
UBE2D1	0.781588753485603	0.0772071042383542	28	20	5.69212649612861
TFAM	1	1	24	22	4.1874833010711
BICC1	1	1	28	14	18.6720735401782
FAM133CP	1	1	20	14	1.39161079861362
CCDC6	1	1	28	2	6.30376914079142
CDK1	1	1	28	12	7.27883472603796
RHOBTB1	1	1	28	18	11.655818867469
ARID5B	0.981377637693137	0.182113153050653	24	12	46.0730049288271
ADO	1	1	20	6	2.22397158063511
NRBF2	1	1	20	6	7.71231659040593
JMJD1C	0.781588753485603	0.0772071042383542	24	14	8.11351799373226
REEP3	1	0.759272267084767	0	0	0
ANXA2P3	1	1	28	26	26.9935765951328
SIRT1	1	1	24	18	1.82011466642013
HERC4	1	1	20	4	7.95559255619556
PBLD	1	1	24	12	3.40937472405375
HNRNPH3	1	1	20	4	24.1166986662135
RUFY2	1	1	28	10	6.01228341239511
SLC25A16	1	1	28	4	2.85071287149081
TET1	1	0.759272267084767	20	12	5.28339149261977
CCAR1	0.781588753485603	0.0772071042383542	28	10	35.8986629376127
DDX50	1	0.269101639101639	24	20	16.9946987574353
DDX21	0.854943103339596	0.120192382848633	28	6	43.6823898800193
KIAA1279	1	1	24	6	3.78541104494518
SRGN	1	0.269101639101639	28	22	5.13957743380769
VPS26A	1	1	20	4	6.43589664815356
SUPV3L1	1	1	24	10	3.57905356213405
HK1	1	1	28	8	28.9157606642159
COL13A1	1	1	28	6	3.47259541562439
H2AFY2	1	0.388468903781404	20	6	1.08444288253684
AIFM2	1	1	28	24	5.10324834246714
TYSND1	1	1	28	20	1.63693868658063
SAR1A	1	1	24	22	9.92756881846504
PPA1	1	1	20	4	6.10961933250993
LRRC20	1	0.759272267084767	28	8	1.46382547482319
EIF4EBP2	0.854943103339596	0.120192382848633	28	20	20.076412705152
SGPL1	1	1	28	18	4.07501146767214
PCBD1	1	1	28	26	6.31203616091055
UNC5B	1	1	24	18	14.1488153521227
SLC29A3	1	0.269101639101639	24	8	5.27597925489687
C10orf54	1	0.269101639101639	24	12	26.1887667171641
PSAP	1	0.388468903781404	28	22	127.375655474001
CHST3	1	1	20	8	3.00210092129327
ASCC1	1	1	28	22	5.96893773785364
ANAPC16	1	1	20	14	2.23500884504608
DDIT4	1	1	20	2	128.684143313578
DNAJB12	1	1	28	10	2.52167824607524
MICU1	1	1	20	0	11.5764968485878
MCU	1	0.759272267084767	28	18	4.22403741091176
P4HA1	1	1	20	2	21.2046247411235
ECD	1	0.759272267084767	24	10	2.64563686406147
FAM149B1	1	1	24	0	3.13328098546566
DNAJC9	1	1	28	26	8.06076579322089
MRPS16	1	0.548683931808932	24	2	4.00223801240709
ANXA7	1	0.269101639101639	24	22	9.04324241264732
PPP3CB	1	1	28	0	4.62540495338333
SEC24C	0.981377637693137	0.182113153050653	24	20	12.2398168608524
FUT11	0.854943103339596	0.120192382848633	28	4	5.6861030619008
CHCHD1	0.781588753485603	0.0772071042383542	28	20	8.40344445695257
ZSWIM8	1	1	20	2	6.32203559055551
NDST2	1	1	20	2	3.80749588561811
CAMK2G	1	1	24	18	3.33214150553539
PLAU	1	0.759272267084767	24	20	1.86004636615596
VCL	1	1	20	4	20.0630775397376
AP3M1	1	0.548683931808932	24	22	5.27329213586424
ADK	1	1	20	12	4.72752968736018
KAT6B	1	1	20	16	5.26113685432278
SAMD8	1	1	20	4	4.96436334717743
VDAC2	1	1	20	2	15.2030506202928
COMTD1	1	1	24	0	2.2453996289809
ZNF503	0.854943103339596	0.120192382848633	20	2	8.24928844178856
ZNF503-AS2	1	1	28	2	3.43549296936359
C10orf11	1	1	28	20	1.13178270045268
KCNMA1	0.685514879481689	0.0290926434676435	20	2	7.244467353583
DLG5	1	1	28	18	11.4620543855278
POLR3A	0.981377637693137	0.182113153050653	24	8	7.26957589941896
RPS24	1	0.548683931808932	28	8	166.59334533767
LINC00856	1	1	28	16	1.07684912768602
ZMIZ1	1	1	24	10	3.60231195530223
PPIF	1	0.548683931808932	24	22	4.73794830322974
ZCCHC24	1	1	28	18	31.8563077354878
EIF5AL1	1	1	20	2	3.50799744109143
LOC100288974	1	0.653978099446849	28	10	0.594765302987173
TMEM254	1	0.269101639101639	28	0	1.5871608799063
PLAC9	1	1	28	18	46.2206841079511
ANXA11	1	0.759272267084767	20	12	2.38819989210652
TSPAN14	1	1	28	12	4.16143018790478
GHITM	1	0.548683931808932	28	22	6.66208608500094
CCSER2	1	1	20	18	8.77849171167543
WAPAL	1	0.388468903781404	20	10	3.09276011968524
ADIRF	1	1	28	8	5.19501130837277
GLUD1	1	0.759272267084767	20	2	7.71120526987867
FAM35A	1	1	24	6	2.02031948833616
MINPP1	1	1	20	10	3.60898749857287
PAPSS2	1	1	28	24	3.56224020723371
ATAD1	1	1	28	14	12.7557159993409
PTEN	1	0.388468903781404	28	20	13.8369891311137
RNLS	1	0.388468903781404	20	4	1.06147038148338
STAMBPL1	1	0.548683931808932	20	0	2.08994011528143
ACTA2	0.854943103339596	0.120192382848633	24	8	545.017990021009
FAS	1	0.548683931808932	20	0	4.28622341223753
CH25H	1	1	20	2	2.75136914042248
LIPA	1	0.269101639101639	24	20	8.0019886411084
IFIT2	1	1	20	16	1.5474532818409
IFIT3	1	1	28	6	5.15485583366517
IFIT1	1	1	20	12	4.30697551700105
IFIT5	1	1	24	18	3.04209614684876
PANK1	1	1	28	0	1.54479349859984
KIF20B	1	1	28	12	4.65873340894729
RPP30	1	1	20	18	2.8619789149847
ANKRD1	1	1	28	4	170.07999867829
PCGF5	1	0.759272267084767	24	4	7.50615581529691
HECTD2	1	1	28	6	2.03846302093567
PPP1R3C	1	1	28	6	7.66449744140054
TNKS2	1	1	28	20	3.5881863409555
BTAF1	1	0.759272267084767	20	14	6.93315296274564
CPEB3	0.703779829529331	0.0481594158156658	28	6	2.47411344665366
MARCH5	1	0.759272267084767	28	20	7.5857822052149
IDE	1	1	28	24	6.84956034143765
KIF11	1	0.653978099446849	20	0	1.32573483050789
MYOF	0.981377637693137	0.182113153050653	28	4	14.665870330824
CEP55	1	1	28	14	2.58884617907269
FRA10AC1	1	1	20	12	18.2980946589526
PLCE1	1	1	28	6	2.42827199682799
PLCE1-AS1	1	1	28	16	1.81236202026239
NOC3L	1	1	28	4	5.09605060544047
TBC1D12	1	0.388468903781404	28	8	3.70514520453593
HELLS	1	1	28	6	4.17807094511187
PDLIM1	0.781588753485603	0.0772071042383542	20	10	17.3811889081588
SORBS1	1	1	20	4	1.8164856723285
ALDH18A1	0.981377637693137	0.182113153050653	24	0	7.30312206104837
TCTN3	0.703779829529331	0.0481594158156658	20	4	6.98539588011014
ENTPD1	1	1	20	6	3.2523408511225
CCNJ	1	1	20	0	1.0176249881194
ZNF518A	1	1	24	6	2.26340630363992
TM9SF3	0.781588753485603	0.0772071042383542	24	2	64.7879502538075
RPL13AP5	1	0.548683931808932	28	18	3.75230195967613
LCOR	1	1	28	0	1.87310803711434
C10orf12	1	0.759272267084767	20	18	1.57485980146579
LOC102724002	1	1	24	10	7.14765401069481
ARHGAP19	1	1	28	26	1.25240002015742
FRAT1	0.854943103339596	0.120192382848633	24	2	2.30771631764907
FRAT2	1	1	20	0	2.23785772804636
RRP12	0.854943103339596	0.120192382848633	24	6	4.69001306341674
EXOSC1	1	1	20	2	5.89141869486042
ZDHHC16	1	1	28	0	6.42605854998214
MMS19	0.685514879481689	0.0290926434676435	28	6	21.4441241475655
UBTD1	1	0.759272267084767	20	12	13.9418832605315
MORN4	1	1	28	8	3.0078243085475
PI4K2A	1	1	28	10	4.76436613984187
AVPI1	1	1	24	18	1.92514106505936
MARVELD1	1	0.548683931808932	24	10	21.9177691333222
ZFYVE27	1	1	28	0	4.91078025260319
R3HCC1L	1	1	28	4	5.58801257476186
LOXL4	1	0.548683931808932	20	10	4.5661186323921
PYROXD2	1	0.468576417795168	24	0	0.534832707251433
HPS1	0.981377637693137	0.182113153050653	20	12	6.69319978361783
GOT1	1	1	20	18	5.31775544567276
SLC25A28	1	1	24	6	2.75226336200322
ENTPD7	1	1	28	22	2.05529306398012
COX15	1	0.388468903781404	20	10	4.59136206039254
CUTC	1	0.269101639101639	20	4	2.06405050000667
DNMBP	1	0.388468903781404	24	4	3.10740122877148
ERLIN1	0.854943103339596	0.120192382848633	20	2	11.1187553170851
CHUK	0.781588753485603	0.0772071042383542	28	20	5.21957879471748
CWF19L1	1	1	28	6	3.58270210357664
SNORA12	1	1	28	18	9.81143369110542
BLOC1S2	1	0.548683931808932	20	2	16.8313888172762
SCD	0.981377637693137	0.182113153050653	24	22	33.7588268363977
SEC31B	0.981377637693137	0.182113153050653	20	8	1.41714500039206
NDUFB8	1	1	28	4	31.2566954663339
HIF1AN	0.981377637693137	0.182113153050653	20	14	12.4547790560203
FAM178A	1	0.388468903781404	24	12	5.93428677502691
MRPL43	1	1	28	24	9.727092507534
C10orf2	1	1	28	2	2.27010612934881
LZTS2	0.854943103339596	0.120192382848633	28	20	2.30243387455459
SFXN3	1	1	20	6	19.2475177206245
KAZALD1	1	1	28	6	6.260889923593
BTRC	1	0.548683931808932	24	0	5.93446092485445
POLL	1	1	20	12	4.88934409902612
DPCD	1	1	28	24	1.9631384540962
FBXW4	1	1	28	0	11.479047040285
NPM3	1	1	28	0	42.2101324366748
MGEA5	1	0.548683931808932	20	14	13.5754085434369
C10orf76	0.781588753485603	0.0772071042383542	20	10	2.2475905674072
HPS6	1	1	28	18	6.52630918127426
LDB1	1	0.548683931808932	20	0	4.75818394216585
PPRC1	1	1	28	4	3.61926984581857
NOLC1	1	1	28	4	8.91316077334365
GBF1	0.781588753485603	0.0772071042383542	28	6	8.54528598048376
NFKB2	1	1	28	10	1.81219745266017
FBXL15	1	0.759272267084767	24	6	1.09974765315105
CUEDC2	1	1	28	18	4.48074983017176
ACTR1A	1	0.759272267084767	24	10	13.5975341013945
SUFU	1	1	28	18	3.48215740061102
TRIM8	1	1	20	12	8.9384886349484
ARL3	1	0.269101639101639	24	10	4.98437579783633
WBP1L	0.854943103339596	0.120192382848633	20	10	9.68600578809059
C10orf32	1	1	20	12	14.0387180342356
CNNM2	1	1	20	10	1.43255305883316
NT5C2	1	1	28	0	2.31209329740225
PCGF6	1	0.269101639101639	28	24	2.20004861000632
TAF5	1	1	28	10	3.14573861122121
USMG5	1	1	28	24	21.1152507608848
PDCD11	1	1	28	10	5.06699180082447
CALHM2	1	0.388468903781404	28	20	4.89839286769305
SH3PXD2A	1	0.548683931808932	28	2	15.0876893463382
OBFC1	1	1	28	0	2.74900617917586
SLK	1	0.548683931808932	28	10	20.400170010818
SFR1	1	0.269101639101639	20	0	1.46701129453437
GSTO1	1	1	28	4	49.5710870797725
ITPRIP	1	1	20	0	7.09545410266233
XPNPEP1	1	1	20	16	6.35829585044578
ADD3	1	1	28	20	12.8245846090026
MXI1	1	0.759272267084767	24	18	9.26649519510752
SMNDC1	1	1	28	22	6.09617850862322
DUSP5	1	1	28	12	1.4698784947824
SMC3	1	0.388468903781404	28	10	39.2727195768968
PDCD4	1	0.548683931808932	24	12	4.29069170581124
BBIP1	1	1	20	0	0.468555695107508
SHOC2	0.981377637693137	0.182113153050653	24	18	8.31487933528441
ADRA2A	1	0.388468903781404	24	22	9.11461393217903
GPAM	1	1	28	4	8.98879615406066
ZDHHC6	0.854943103339596	0.120192382848633	28	10	4.53504919806504
VTI1A	1	0.759272267084767	28	4	5.47394615778893
TCF7L2	1	0.759272267084767	24	12	21.0376605405835
CASP7	1	0.548683931808932	28	22	3.27477766028611
NHLRC2	1	1	24	18	1.36203334606208
C10orf118	1	1	28	4	14.1142016180609
ABLIM1	1	1	28	22	3.6888367542317
FAM160B1	1	0.388468903781404	20	4	3.22675369347096
TRUB1	1	1	20	4	7.67240618854194
GFRA1	1	1	24	0	1.97850858058471
HSPA12A	1	1	28	26	1.05291665054028
KIAA1598	1	0.759272267084767	28	8	1.67690412539267
PDZD8	1	1	28	24	7.17251176302142
EMX2OS	1	1	28	18	45.4020135142213
EMX2	1	1	20	12	42.8569667661745
RAB11FIP2	1	0.548683931808932	24	10	20.7469825637975
CASC2	1	1	20	16	1.19268240516908
FAM204A	1	1	24	22	9.10796265209564
CACUL1	1	1	24	22	7.3286948558238
NANOS1	1	1	20	10	2.87481142254111
EIF3A	0.781588753485603	0.0772071042383542	28	6	131.06973894964
FAM45A	1	1	28	24	5.31755947227177
SFXN4	1	1	20	14	4.95978420043162
PRDX3	0.854943103339596	0.120192382848633	20	2	13.2791222039907
GRK5	1	1	28	20	10.2278689036912
RGS10	1	1	28	24	4.57793993479469
TIAL1	0.703779829529331	0.0481594158156658	24	0	3.32637317226406
BAG3	1	0.548683931808932	28	20	2.57833151575281
INPP5F	1	1	24	8	2.83379007747325
MCMBP	1	1	28	24	2.5401999853299
SEC23IP	0.650525091439726	0.0169666213416213	24	2	6.52787213384398
PPAPDC1A	1	1	28	6	13.0417811850785
WDR11	0.981377637693137	0.182113153050653	28	20	4.60947117312592
FGFR2	1	1	28	6	2.93881954156652
ATE1	1	1	20	18	4.27047042492279
NSMCE4A	1	1	28	22	3.21202904814265
TACC2	0.854943103339596	0.120192382848633	20	12	1.57675514573907
PLEKHA1	1	1	20	4	5.25140084024171
HTRA1	1	0.759272267084767	20	12	92.0270514435747
FAM24B	1	0.548683931808932	24	2	1.34345297494193
C10orf88	0.981377637693137	0.182113153050653	28	22	1.00069535080481
IKZF5	1	1	28	12	1.32419766075807
ACADSB	1	0.759272267084767	24	18	3.08483769446841
BUB3	1	1	20	2	17.5859268550232
CPXM2	1	1	20	18	5.47976082797927
OAT	1	0.388468903781404	28	20	10.4575938259749
LHPP	1	0.269101639101639	28	12	0.445580146314787
FAM53B	1	1	28	18	6.10276797487756
METTL10	0.650525091439726	0.0169666213416213	28	20	0.528312030125903
FAM175B	0.703779829529331	0.0481594158156658	24	0	4.51093066685139
ZRANB1	0.685514879481689	0.0290926434676435	20	14	12.1618410997352
CTBP2	0.854943103339596	0.120192382848633	24	8	20.5240207231597
EDRF1	1	1	20	10	5.19919816993937
UROS	1	1	24	6	4.73352050331071
BCCIP	1	1	28	4	5.3683869985259
DHX32	1	1	28	24	1.62770343010345
FANK1	0.981377637693137	0.182113153050653	20	14	3.02113890553143
ADAM12	1	0.548683931808932	28	4	109.053040020079
DOCK1	0.781588753485603	0.0772071042383542	20	12	8.92397944811204
MKI67	1	1	28	12	16.9045836561223
MGMT	1	1	20	12	15.4934248767978
GLRX3	1	1	24	22	10.6020598253293
PPP2R2D	1	1	20	4	3.8718371193062
BNIP3	1	1	20	4	7.52442991700993
DPYSL4	1	1	28	22	1.25190522474631
STK32C	1	1	28	18	4.83490486936839
LOC102724967	1	1	28	10	2.8176301476859
LRRC27	1	1	28	20	6.11176754280834
PWWP2B	1	1	28	18	1.55389886582847
INPP5A	1	0.388468903781404	20	12	3.71321342891408
TUBGCP2	0.58834124248099	0.0095169702982203	28	6	9.02953389659023
ZNF511	0.854943103339596	0.120192382848633	24	0	6.92205478855881
FUOM	1	1	28	6	4.75874844188616
ECHS1	0.703779829529331	0.0481594158156658	28	6	13.891520834982
PAOX	1	1	28	20	1.82598218147813
MTG1	1	1	28	0	2.89636226445479
SPRN	1	1	28	22	0.782078833304057
BET1L	1	0.759272267084767	28	10	9.55146133276454
RIC8A	1	1	20	2	4.2876514303682
SIRT3	1	1	28	18	1.36380697308531
PSMD13	1	1	28	8	24.3780269002621
ATHL1	1	1	20	14	5.17435225150618
IFITM2	0.981377637693137	0.182113153050653	20	12	163.829997793902
IFITM1	1	1	20	10	13.1090859077239
IFITM3	1	1	24	10	130.449622588436
SIGIRR	1	1	28	0	11.2280099564459
PTDSS2	1	1	20	14	10.1928922684881
RNH1	1	1	24	0	34.6482486442355
HRAS	1	0.759272267084767	20	12	5.87955036758944
RASSF7	1	0.269101639101639	24	10	2.29806147070358
MIR210HG	1	1	24	10	1.21627236581463
PHRF1	1	1	20	16	4.77507356464868
DEAF1	1	0.759272267084767	20	12	7.5338532379255
TMEM80	1	1	28	18	2.61776213498733
EPS8L2	1	0.548683931808932	24	10	9.05366483050572
TALDO1	1	1	20	2	37.520295775838
PDDC1	1	0.548683931808932	28	6	8.19509422859974
LOC100506518	1	1	20	16	1.08866623501261
SLC25A22	1	0.468576417795168	24	22	1.27733190547767
PIDD	0.421982720562266	0.00126548798423798	24	16	2.34496953240676
RPLP2	1	1	28	0	342.305474255421
PNPLA2	1	1	24	10	8.08017377781299
CD151	0.854943103339596	0.120192382848633	28	6	32.4821949666238
POLR2L	1	0.548683931808932	28	6	82.2357714413286
TSPAN4	1	1	28	0	33.016680794788
CHID1	0.58834124248099	0.0095169702982203	24	10	60.7044952946212
AP2A2	1	1	28	10	28.1153091730672
TOLLIP	1	0.759272267084767	24	12	13.3413436713085
MOB2	1	0.388468903781404	28	22	4.14741419942673
IFITM10	0.540847967470564	0.00511161292411292	28	4	3.68331246436894
CTSD	1	0.388468903781404	24	10	122.982119642488
LSP1	1	1	28	12	1.67339074934352
CD81	1	0.759272267084767	24	8	144.114624182207
TSSC4	0.854943103339596	0.120192382848633	24	10	12.8377701826368
KCNQ1OT1	0.781588753485603	0.0772071042383542	28	6	6.42972993063832
CDKN1C	0.981377637693137	0.182113153050653	28	20	39.6315568778646
SLC22A18	1	1	28	10	2.73033871663991
PHLDA2	1	0.269101639101639	24	2	6.87848102689603
NAP1L4	1	1	28	10	33.7840668674533
CARS	0.854943103339596	0.120192382848633	28	4	23.135892992316
OSBPL5	1	0.388468903781404	20	10	2.44016813219518
ZNF195	1	1	24	10	2.78385443559637
NUP98	0.981377637693137	0.182113153050653	24	0	4.32714501650449
PGAP2	1	0.269101639101639	0	0	0
RHOG	0.703779829529331	0.0481594158156658	20	12	12.0437759507517
STIM1	1	1	20	8	23.1384100939835
RRM1	1	1	28	4	18.2751236139729
TRIM21	0.781588753485603	0.0772071042383542	24	22	0.874015031751291
TRIM68	1	1	28	18	3.66212054058944
HBB	1	1	28	16	1184.47000949893
TRIM5	1	1	24	0	1.82890760282688
TRIM22	1	0.269101639101639	28	22	14.8732859034715
FAM160A2	0.703779829529331	0.0481594158156658	28	22	5.37523736867348
PRKCDBP	0.540847967470564	0.00511161292411292	24	10	20.3080170410052
SMPD1	1	1	28	10	71.786089913907
APBB1	1	0.388468903781404	20	10	5.18786519958011
ARFIP2	1	1	28	16	2.73871008147769
TIMM10B	1	1	28	26	3.98355721528833
RRP8	0.650525091439726	0.0169666213416213	20	14	4.22937069009568
ILK	1	1	28	10	22.8108771313011
TAF10	0.981377637693137	0.182113153050653	0	0	0
TPP1	1	1	28	12	22.6007610999178
DCHS1	1	0.759272267084767	20	12	0.922802220339955
MRPL17	0.781588753485603	0.0772071042383542	24	22	6.35497208034029
ZNF215	0.854943103339596	0.120192382848633	24	8	1.13129622083818
OLFML1	1	1	20	14	1.10834758987063
PPFIBP2	1	0.388468903781404	24	8	6.98585704185311
CYB5R2	1	0.548683931808932	0	0	0
EIF3F	0.781588753485603	0.0772071042383542	28	22	13.426869155344
TRIM66	1	1	20	0	1.34339367215109
RPL27A	1	0.269101639101639	28	8	960.747308386663
ST5	1	1	20	14	5.46613622835588
AKIP1	1	1	28	0	8.0978725221913
TMEM9B	1	0.759272267084767	20	6	19.7719308926577
NRIP3	1	0.759272267084767	20	12	1.71689444244876
DENND5A	1	0.759272267084767	20	4	6.62684294250026
TMEM41B	1	0.269101639101639	20	2	12.3844454379916
IPO7	1	1	28	4	15.839769217496
ZNF143	0.854943103339596	0.120192382848633	20	2	0.835703191582279
WEE1	1	1	28	18	3.78885149462582
SWAP70	0.781588753485603	0.0772071042383542	24	12	46.4753167319439
RP11-540A21.2	1	0.759272267084767	20	12	1.30647520590143
SBF2-AS1	1	1	28	24	4.32339961972973
SBF2	1	0.269101639101639	20	6	10.5089633632003
ADM	1	0.388468903781404	24	10	446.074722238873
AMPD3	1	1	24	18	1.87499482907455
MTRNR2L8	0.685514879481689	0.0230296324046324	24	14	0.640775612161261
RNF141	1	1	28	24	4.06963251247706
MRVI1	1	1	20	6	13.7112795870652
CTR9	1	0.269101639101639	28	10	31.4722368180658
EIF4G2	1	0.269101639101639	24	0	113.011826158069
ZBED5	1	1	20	4	2.2517157718344
ZBED5-AS1	1	0.328785271441521	24	22	1.19303035948921
USP47	0.781588753485603	0.0772071042383542	20	14	13.3044082686977
DKK3	1	0.548683931808932	20	2	39.0178969716404
MICAL2	1	1	28	6	58.0102178670764
PARVA	1	1	20	6	25.8476469308582
TEAD1	1	1	20	18	10.7304025992451
ARNTL	0.703779829529331	0.0481594158156658	28	2	7.18793152596796
BTBD10	0.685514879481689	0.0290926434676435	28	14	4.68557369628438
FAR1	1	0.269101639101639	20	2	8.83476602727933
SPON1	1	1	28	16	3.31316686164681
RRAS2	1	1	24	22	9.39268129979409
COPB1	1	0.759272267084767	24	4	10.1882114609005
PSMA1	0.854943103339596	0.120192382848633	24	22	16.9262102697982
CYP2R1	1	1	28	22	2.00014966004677
C11orf58	1	0.269101639101639	24	10	47.5773020107585
RPS13	1	1	20	2	74.9708063207916
PIK3C2A	0.981377637693137	0.182113153050653	24	8	10.5097746507298
NUCB2	1	1	28	4	20.4702777885617
SERGEF	1	0.388468903781404	20	14	3.42108130028616
SAAL1	0.981377637693137	0.182113153050653	24	0	2.64875618097199
SAA1	1	1	28	20	44.4172842434624
HPS5	1	1	20	10	13.5230680056429
GTF2H1	1	0.759272267084767	24	22	5.57239403546094
LDHA	1	1	28	4	149.489212050534
TSG101	1	1	20	4	3.85288452817051
UEVLD	1	0.759272267084767	24	6	6.99583311792522
SPTY2D1-AS1	1	1	24	12	0.796617065613792
SPTY2D1	1	1	28	0	6.21746522120034
TMEM86A	1	1	20	18	1.53021889018251
NAV2	0.650525091439726	0.0169666213416213	28	4	22.8075826090163
HTATIP2	1	1	24	22	9.79629797777067
FANCF	1	1	28	0	1.87540005751567
SVIP	1	1	20	14	2.42498074030721
ANO3	1	1	24	18	1.19351061921348
FIBIN	1	0.548683931808932	28	20	29.0954136442081
CCDC34	1	0.269101639101639	28	12	11.5256579049766
LGR4	0.421982720562266	0.00126548798423798	24	18	6.19496167034312
LIN7C	1	1	20	4	4.29354655057289
BDNF-AS	0.781588753485603	0.0772071042383542	28	22	0.831034985067509
BDNF	1	1	28	4	2.60105391534933
METTL15	1	1	20	6	3.76801521070435
KCNA4	0.854943103339596	0.120192382848633	28	18	4.46143960389595
ARL14EP	0.703779829529331	0.0481594158156658	24	10	10.1761040171046
DNAJC24	1	1	28	18	3.40059057384932
ELP4	1	1	24	18	1.30744374039619
PAX6	0.981377637693137	0.182113153050653	24	18	0.588418053585885
RCN1	1	0.548683931808932	20	0	16.9157236279975
EIF3M	1	0.388468903781404	28	20	2.01243281525954
QSER1	1	1	20	12	6.13267372559353
DEPDC7	1	1	20	16	1.61493028133629
TCP11L1	1	1	28	10	6.43441186389617
CSTF3	1	1	28	26	4.63929843722521
HIPK3	1	1	24	22	4.27266398743547
KIAA1549L	1	0.388468903781404	28	6	5.22149280544548
CD59	1	1	28	6	237.300030536298
FBXO3	1	0.548683931808932	28	22	2.22758606611302
CAPRIN1	1	0.759272267084767	24	14	13.0942559888042
NAT10	0.703779829529331	0.0481594158156658	28	8	10.5200065466777
ABTB2	1	1	28	14	5.01296334470444
CAT	1	1	24	18	4.60033197693423
APIP	1	1	20	18	1.70688799693616
PDHX	1	1	24	6	3.74437535363969
CD44	1	1	28	6	40.6827742868856
PAMR1	1	1	28	8	7.76007740803072
FJX1	1	1	28	24	2.46407532761084
TRIM44	0.854943103339596	0.120192382848633	24	10	18.1845139596702
COMMD9	0.981377637693137	0.182113153050653	24	8	4.33564484296393
PRR5L	1	1	20	10	2.62598213144356
TRAF6	1	1	20	4	1.57591586436497
C11orf74	1	1	28	26	2.70024539741884
API5	0.781588753485603	0.0772071042383542	28	20	3.57945526375204
TTC17	0.854943103339596	0.120192382848633	24	6	5.36498918346164
HSD17B12	1	0.548683931808932	28	6	1.85644433376506
ALKBH3	0.981377637693137	0.182113153050653	24	6	8.66780185239209
C11orf96	1	1	28	18	19.7798374489351
ACCS	1	1	28	18	9.72943886726653
EXT2	1	0.759272267084767	20	4	20.1834949865011
CD82	1	1	28	0	3.1226138386766
TSPAN18	1	1	24	10	6.71411117696105
TP53I11	1	1	28	18	30.6988787881023
LOC101060179	1	1	28	18	3.26900105705087
SLC35C1	1	1	28	0	4.97820445259375
CRY2	1	0.759272267084767	28	18	4.78683655250707
MAPK8IP1	0.703779829529331	0.0481594158156658	20	6	1.50417697200465
PEX16	1	0.759272267084767	28	4	1.02777071555425
PHF21A	1	1	28	14	6.63701229308858
CREB3L1	1	1	20	8	26.3200880519
DGKZ	1	1	20	8	9.34840904590488
MDK	1	1	28	14	1.75934583661155
AMBRA1	1	1	24	12	2.52244918003932
ATG13	1	1	28	18	7.47773471709246
ARHGAP1	1	1	28	6	42.5147233179482
ZNF408	1	0.759272267084767	24	12	5.38798989146072
CKAP5	1	1	28	14	8.79105995506084
LRP4	1	0.759272267084767	24	22	3.11575981619049
C11orf49	1	1	28	26	7.59348493700021
ARFGAP2	1	1	28	8	3.00481464577047
PACSIN3	1	1	20	18	4.05589253458585
DDB2	1	0.388468903781404	20	12	7.52324438267119
ACP2	1	1	28	10	17.5796253897059
NR1H3	1	1	28	0	2.50406494951834
MADD	1	1	24	6	3.68919800824637
SLC39A13	1	1	20	2	24.6903971208664
PSMC3	0.781588753485603	0.0772071042383542	28	6	45.4381945072223
CELF1	1	1	28	10	11.4406089891491
PTPMT1	1	1	28	4	7.3004615585202
NDUFS3	0.981377637693137	0.182113153050653	24	2	11.4491593470083
MTCH2	1	1	20	2	17.9904556622438
FNBP4	1	0.269101639101639	24	10	14.4842787318085
NUP160	1	1	28	26	1.43758058034887
PTPRJ	1	1	28	6	1.72332849141548
TNKS1BP1	1	1	24	18	15.8529943735309
SSRP1	1	1	24	6	15.9069234794297
SLC43A3	0.650525091439726	0.0169666213416213	28	18	4.76347024760937
SLC43A1	0.703779829529331	0.0481594158156658	24	8	7.06919625796823
TIMM10	0.981377637693137	0.182113153050653	28	4	13.874231819533
UBE2L6	1	1	20	14	6.31753339735153
SERPING1	1	1	28	18	49.3117327760892
CLP1	1	1	28	14	2.44946598388061
ZDHHC5	1	1	20	2	16.6787285979226
MED19	1	1	20	16	2.28845225479798
TMX2	1	1	28	0	5.74578951628465
C11orf31	1	1	20	18	11.3634664020018
CTNND1	0.854943103339596	0.120192382848633	28	6	1.45069840979929
LPXN	1	1	28	6	8.42648270655877
ZFP91	0.781588753485603	0.0772071042383542	24	10	14.8658406205357
FAM111B	1	1	28	4	2.94189188136025
FAM111A	0.981377637693137	0.182113153050653	20	8	4.18515559488075
DTX4	1	1	28	6	0.478625900036548
OSBP	1	0.388468903781404	28	6	5.87073158539152
PATL1	1	0.548683931808932	28	20	2.08368551694662
STX3	1	1	28	18	3.8540266808644
MRPL16	1	1	28	4	5.80671883987476
PRPF19	1	1	28	2	4.87349126905691
TMEM109	1	0.548683931808932	28	20	23.9277179813841
TMEM132A	1	1	28	18	1.53046795447037
SLC15A3	1	1	28	18	8.81060138690437
VPS37C	1	1	28	18	4.2493665724836
DDB1	1	1	20	6	16.4081436901545
DAK	1	1	28	10	1.46577632246432
CYB561A3	1	0.548683931808932	20	10	9.91466966088881
TMEM138	1	1	20	2	6.22531317821719
CPSF7	0.781588753485603	0.0772071042383542	20	4	4.32220333234586
SDHAF2	1	0.388468903781404	20	12	4.2341778281976
RPLP0P2	1	0.269101639101639	20	6	1.80160177506157
TMEM258	1	1	28	0	42.1623629301693
FEN1	1	1	28	8	12.663561891717
FADS1	1	0.269101639101639	28	6	17.888473800434
FADS2	1	1	28	26	13.5645418801287
FADS3	1	1	28	16	19.542936951866
RAB3IL1	1	1	28	8	9.57894149777222
BEST1	1	1	20	0	1.63808306655629
FTH1	1	0.269101639101639	28	20	650.886625639321
INCENP	1	1	28	6	4.03565891205426
AHNAK	1	1	20	4	49.2981466358685
EEF1G	0.854943103339596	0.120192382848633	24	10	318.989751864165
TUT1	1	1	20	0	3.10872002195538
MTA2	1	0.388468903781404	28	24	5.94042381865344
EML3	1	1	28	0	12.532971760268
ROM1	1	1	20	12	4.29890265716302
B3GAT3	1	1	24	12	2.0589460070026
GANAB	1	1	28	18	46.9303628160172
INTS5	1	0.548683931808932	20	4	4.52341503397288
METTL12	1	1	28	26	1.34663492792703
C11orf83	1	1	28	18	6.77679270095641
UBXN1	1	0.388468903781404	24	10	49.9116936050152
LRRN4CL	1	1	24	18	5.54455080962076
HNRNPUL2	1	0.269101639101639	20	12	27.1659442571684
TTC9C	1	0.269101639101639	28	20	1.16392072979891
POLR2G	1	1	28	6	14.0406250432373
TMEM179B	1	1	28	16	13.0524413194736
TMEM223	1	1	20	14	6.46891772017668
NXF1	1	0.269101639101639	28	16	2.66285222976473
STX5	1	1	28	0	3.54237005431211
WDR74	1	1	28	20	3.07101601891784
SNHG1	1	1	28	4	5.81499027336091
SNORD26	1	1	28	24	1.66208346031929
SLC3A2	1	1	20	2	26.3621299633358
RARRES3	1	0.759272267084767	28	26	2.43962891681503
PLA2G16	1	1	28	20	6.57961466448797
ATL3	1	1	28	24	20.2840272196107
RTN3	1	1	28	18	35.7517029525771
C11orf95	1	1	28	4	5.56572864758515
C11orf84	1	1	28	8	1.43191118473397
MARK2	1	1	28	10	14.2736234772962
NAA40	1	0.269101639101639	24	10	2.98846259876558
COX8A	1	1	20	2	45.583822541153
OTUB1	1	0.759272267084767	28	26	4.90349509348725
MACROD1	1	0.548683931808932	20	6	1.70599011256301
STIP1	1	0.759272267084767	28	6	6.36919143361292
FERMT3	0.58834124248099	0.0095169702982203	20	10	2.5721575400849
TRPT1	1	1	28	24	2.90573133781965
NUDT22	1	1	28	0	3.36096032658301
DNAJC4	0.703779829529331	0.0481594158156658	28	18	1.47463035142462
VEGFB	1	1	20	14	8.43850423865341
FKBP2	1	1	28	10	35.7406691381535
PPP1R14B	1	1	20	2	10.3435897473741
LOC101927696	1	1	28	4	5.1189358420552
PLCB3	1	0.269101639101639	24	2	6.2759809973362
BAD	1	1	28	18	15.7522527709591
GPR137	1	1	28	2	2.35189387173687
TRMT112	1	1	20	2	28.8680088282646
PRDX5	0.781588753485603	0.0772071042383542	24	10	25.8445171510437
RPS6KA4	1	1	20	8	10.5408492928364
SF1	0.421982720562266	0.00126548798423798	28	20	17.2365594922802
MEN1	1	1	24	6	4.04451592803394
EHD1	0.703779829529331	0.0481594158156658	24	10	24.8856368130712
ATG2A	0.981377637693137	0.182113153050653	24	10	15.4147900395774
PPP2R5B	0.650525091439726	0.0169666213416213	20	12	2.90974665312244
ARL2	1	1	28	2	15.7068428843611
SAC3D1	1	1	24	6	7.05934834660424
NAALADL1	0.781588753485603	0.0772071042383542	24	10	7.85606134603429
CDCA5	1	1	20	4	0.655865836399144
ZFPL1	1	0.388468903781404	28	18	4.79222619349028
VPS51	1	0.269101639101639	20	12	17.3247409782662
TM7SF2	1	1	28	0	1.66205595289697
ZNHIT2	1	1	28	26	3.39378280226223
FAU	1	1	20	8	126.818438861743
MRPL49	1	1	20	2	2.61762118056097
SYVN1	1	0.548683931808932	28	20	1.53474790429799
CAPN1	1	1	28	18	11.7047717180217
POLA2	0.981377637693137	0.182113153050653	28	8	2.79567834441789
CDC42EP2	1	1	24	10	3.83139921805422
DPF2	1	1	20	2	8.42128119652784
SLC25A45	1	1	28	4	1.92231184948088
FRMD8	1	0.759272267084767	24	4	13.8969222965238
NEAT1	1	1	20	12	94.3475548267315
LOC101927789	1	0.548683931808932	28	20	0.482415765906432
MALAT1	1	0.269101639101639	28	6	565.894505516715
SCYL1	1	1	20	2	8.61791425017589
LTBP3	1	0.269101639101639	20	12	9.35884203143993
SSSCA1	1	1	20	16	3.73964128325914
FAM89B	1	1	28	18	12.6977933178971
EHBP1L1	1	1	20	8	4.24374637080936
MAP3K11	1	1	28	8	3.54546304106797
PCNXL3	1	1	28	24	3.44711137514125
SIPA1	1	1	28	18	2.39905711816868
RELA	1	1	20	8	13.4793912451
RNASEH2C	1	1	20	16	6.70348132811201
AP5B1	1	1	28	2	6.79937856192047
CFL1	1	1	28	6	190.238835693941
MUS81	1	1	28	24	10.2141413925834
EFEMP2	1	1	24	6	31.9784826801986
FIBP	0.854943103339596	0.120192382848633	24	8	17.2910396934839
CCDC85B	1	1	28	6	1.59212606063631
FOSL1	1	1	24	0	2.40994956376354
C11orf68	1	1	20	14	7.57533788297101
DRAP1	1	1	20	2	21.3088228538821
SART1	1	1	28	10	3.92093667455516
EIF1AD	0.854943103339596	0.120192382848633	24	20	3.95861146987783
BANF1	1	1	28	2	2.67417920197827
CST6	0.981377637693137	0.182113153050653	28	4	2.53649648096139
SF3B2	0.685514879481689	0.0290926434676435	28	6	15.6772114456053
PACS1	1	1	20	16	8.06781635233798
KLC2	1	1	28	4	3.76205540476792
RAB1B	1	0.269101639101639	28	18	7.17356374563993
YIF1A	1	1	28	0	24.4316662179398
CD248	1	0.388468903781404	28	6	45.9769838106235
RIN1	1	1	28	6	2.06478462574996
BRMS1	1	1	28	20	4.49581872910563
B3GNT1	1	1	20	14	17.9477475536343
MRPL11	1	1	28	0	5.75607017885877
PELI3	1	1	20	14	4.57415463042639
DPP3	1	1	28	6	7.31017380096279
BBS1	1	1	20	6	3.02114160964093
ZDHHC24	1	1	20	8	5.55554254568629
CTSF	0.703779829529331	0.0481594158156658	28	20	25.903653466806
CCS	1	1	28	4	4.51614224780126
RBM14	1	1	28	26	2.28554717454338
RBM4	1	0.759272267084767	0	0	0
RBM4B	0.981377637693137	0.182113153050653	28	20	4.49875586286996
RCE1	1	1	28	6	1.85116012398344
PC	1	0.269101639101639	20	6	4.40868263417386
LRFN4	1	0.759272267084767	24	22	13.9081413184145
RHOD	1	1	28	18	6.19817326729721
KDM2A	1	1	20	14	9.21083347706822
ADRBK1	1	1	28	24	5.18261310652954
ANKRD13D	1	1	28	24	3.26616802475772
SSH3	1	1	28	6	2.68720635971188
POLD4	1	1	24	6	11.0739944929694
CLCF1	1	1	24	22	1.76020394501973
PPP1CA	1	1	24	18	3.5401524862215
RPS6KB2	0.781588753485603	0.0772071042383542	28	4	16.8231978643903
CORO1B	1	1	28	18	21.2638528359915
TMEM134	1	0.548683931808932	24	4	4.79235267876465
AIP	1	0.548683931808932	0	0	0
PITPNM1	0.854943103339596	0.120192382848633	20	12	1.60839921773718
CDK2AP2	1	0.759272267084767	28	20	8.16418552274517
GSTP1	1	0.548683931808932	24	10	140.401634505784
NDUFV1	1	1	24	6	14.8691713272151
NUDT8	0.854943103339596	0.120192382848633	28	22	0.984314260345506
UNC93B1	1	0.759272267084767	20	10	3.15257357182507
ALDH3B1	1	1	20	10	6.55099497989883
NDUFS8	1	1	28	10	13.9058013210959
TCIRG1	1	1	28	8	10.415351815732
SUV420H1	0.685514879481689	0.0290926434676435	24	8	9.12408144720447
C11orf24	1	0.269101639101639	24	0	12.8372249810873
LRP5	1	0.759272267084767	24	12	1.74279642966718
PPP6R3	1	1	20	8	5.52183151252005
CPT1A	1	0.759272267084767	24	12	15.8376327497371
MRPL21	1	1	20	8	6.8590835281236
IGHMBP2	1	1	20	8	2.14246660760665
MRGPRF	0.685514879481689	0.0290926434676435	28	20	7.27544103923918
TPCN2	1	1	28	6	7.2307447374792
CCND1	1	1	28	6	174.185102543116
ORAOV1	1	1	24	22	2.90298430924536
FADD	1	1	24	22	4.42378350730553
PPFIA1	0.981377637693137	0.182113153050653	24	12	13.559946776164
CTTN	1	1	20	2	57.6977070377941
DHCR7	1	1	28	0	6.10524039366642
NADSYN1	0.781588753485603	0.0772071042383542	20	12	3.67909187081388
FAM86C1	1	1	28	12	1.46283670177497
RNF121	1	1	28	22	9.55668535935625
NUMA1	0.781588753485603	0.0772071042383542	20	10	4.51205745087288
LRTOMT	1	1	28	26	1.61017240372607
LAMTOR1	1	1	28	0	30.4567800055808
INPPL1	0.685514879481689	0.0290926434676435	24	8	32.602892953759
CLPB	1	1	28	16	1.97236056690822
ARAP1	0.981377637693137	0.182113153050653	28	20	22.2418569947589
STARD10	1	0.548683931808932	20	16	2.48746320138397
ATG16L2	1	1	20	4	2.24583287168982
FCHSD2	1	1	28	6	2.51243173207496
ARHGEF17	1	0.269101639101639	24	8	18.9855294156864
RELT	1	0.548683931808932	20	14	0.76364754275638
FAM168A	1	1	28	22	4.34591040272209
RAB6A	1	1	20	2	15.4856769294406
MRPL48	1	1	28	16	2.29836624120685
COA4	0.981377637693137	0.182113153050653	28	22	4.46464423313776
PAAF1	1	0.388468903781404	28	22	2.19234667829748
UCP2	1	1	28	14	3.1188175648141
C2CD3	1	1	28	16	4.26311512404018
PPME1	1	0.388468903781404	24	8	43.2134685826155
P4HA3	1	1	20	2	3.85790271958744
PGM2L1	0.650525091439726	0.0169666213416213	28	6	18.5941604885696
POLD3	1	1	28	6	8.06110065102413
RNF169	1	1	20	12	4.15251931534204
XRRA1	0.981377637693137	0.182113153050653	24	2	3.91653405472484
SPCS2	1	1	20	2	1.97788091094022
ARRB1	1	1	28	20	7.82160922789858
RPS3	1	1	28	18	64.8310095932612
KLHL35	1	0.759272267084767	24	6	0.495647686151133
GDPD5	1	0.759272267084767	20	14	5.76057957086757
SERPINH1	1	1	20	2	355.77252645835
MAP6	1	1	20	14	1.86157551976098
UVRAG	1	0.548683931808932	28	18	3.64099488114076
PRKRIR	1	1	20	18	2.13220122482708
C11orf30	1	1	28	20	3.04022242588929
LRRC32	1	1	20	14	16.261718871072
TSKU	1	0.388468903781404	28	22	5.81524679374158
ACER3	1	1	28	4	2.91538292266618
CAPN5	1	1	28	22	2.53299020983816
PAK1	1	1	28	10	10.5230958970684
CLNS1A	0.395267943861694	0.0005747261997262	28	20	16.1477489299264
RSF1	0.854943103339596	0.120192382848633	28	10	39.0883694507812
AAMDC	0.464079410732637	0.00261476948976949	24	10	14.1810720639126
INTS4	0.703779829529331	0.0481594158156658	24	18	2.16167033197555
NDUFC2	1	1	28	6	10.9245838586773
ALG8	1	1	20	2	4.64212384484773
KCTD21	0.685514879481689	0.0290926434676435	28	6	4.83854584699572
USP35	1	1	28	26	2.4742806339796
GAB2	1	1	28	14	2.35413345467927
NARS2	0.781588753485603	0.0772071042383542	28	18	0.850489456217908
TENM4	1	1	20	14	3.22150584258546
PRCP	1	1	20	10	12.7800185370792
RAB30	1	0.269101639101639	24	22	3.81016396448984
RAB30-AS1	1	1	28	14	1.33768515373076
PCF11	0.981377637693137	0.182113153050653	28	6	2.4475795873314
ANKRD42	1	1	20	10	3.10371938719431
CCDC90B	1	0.759272267084767	24	22	13.0148962370284
TMEM126B	1	1	28	22	8.72266117845526
TMEM126A	1	1	24	18	4.72110300270063
CREBZF	1	0.759272267084767	28	12	7.32747196252603e-15
SYTL2	1	1	20	14	3.77278888776057
PICALM	1	1	20	4	67.126753221275
EED	0.58834124248099	0.0095169702982203	28	22	4.87490158443563
C11orf73	1	1	20	6	2.74828413067698
ME3	1	1	28	0	1.76415242002016
PRSS23	0.981377637693137	0.182113153050653	28	22	400.923070370303
FZD4	1	1	20	14	24.1188308949726
TMEM135	1	0.388468903781404	20	10	0.913932908338116
CTSC	1	1	28	24	19.686131925645
NOX4	1	1	28	20	2.29423694202323
CHORDC1	1	1	20	12	3.98665496187845
[truncated: 9,005 more rows]
