# Supplementary material for: Fibroblasts as an in vitro model of circadian genetic and genomic studies
Source: Mamm Genome. 2024 Jul 3;35(3):432–44. doi: 10.1007/s00335-024-10050-7 (PMC11329553; doi:10.1007/s00335-024-10050-7)
Supplement: Supplementary file 6 — Supplementary file6 (ZIP 46445 kb) [file 335_2024_10050_MOESM6_ESM.zip › MetaCycle_Results/meta2dout/JTKresult_MCPM2014L01145_Input.txt]

CycID	BH.Q	ADJ.P	PER	LAG	AMP
LOC102723897	1	1	28	18	3.46819375165918
LINC01128	1	0.548683931808932	20	4	2.57069084408845
NOC2L	1	1	28	14	2.21749733720433
KLHL17	1	0.388468903781404	28	24	1.12701129411509
HES4	1	1	28	10	2.63049379369383
ISG15	1	1	20	0	9.4090457598579
AGRN	1	1	24	18	7.74399670735965
C1orf159	1	0.759272267084767	20	10	2.89620774336921
SDF4	1	1	28	8	23.4500448423905
B3GALT6	1	1	28	18	21.0285559178716
UBE2J2	1	0.388468903781404	28	18	16.2901772902474
SCNN1D	1	1	20	12	2.76655361406334
ACAP3	1	1	20	14	1.92362963861297
PUSL1	1	1	28	0	1.76041644600693
CPSF3L	1	1	20	0	3.3528235731989
GLTPD1	1	1	24	10	3.46149065451003
DVL1	1	1	28	22	10.9224802592437
MXRA8	1	1	28	16	169.251112166115
AURKAIP1	1	1	28	6	16.3519228245595
CCNL2	1	1	20	18	9.57467523889206
LOC148413	1	1	28	18	1.84427956631266
MRPL20	1	1	28	4	14.9268575272771
VWA1	1	1	20	16	0.888932169036323
ATAD3B	1	1	28	0	6.53706057114935
ATAD3A	1	1	28	4	17.1421912930774
TMEM240	1	1	28	18	3.52093926138442
SSU72	1	0.0290926434676435	28	0	17.0107948846705
C1orf233	1	1	28	12	2.04222921826583
MIB2	1	1	28	18	2.62849512153404
CDK11B	1	1	28	20	5.10171521216361
SLC35E2B	1	1	20	14	20.0149903745104
CDK11A	1	1	20	6	3.57807999857906
SLC35E2	1	1	20	14	21.365166637998
NADK	1	1	24	0	2.25764989007869
GNB1	1	0.548683931808932	28	6	20.4786980222716
C1orf86	1	1	24	0	3.38848812527365
SKI	1	1	28	6	2.60189611193429
RER1	1	1	28	6	15.1838464820789
TNFRSF14	1	1	28	18	4.01475107777003
FAM213B	1	1	28	4	4.32609869520262
MEGF6	1	1	20	8	16.6701143013704
TPRG1L	1	1	28	16	26.4214003647699
WRAP73	1	0.388468903781404	20	14	3.54570035931048
TP73-AS1	1	1	28	22	3.21645435355532
LRRC47	1	1	28	16	11.8926916162495
CEP104	1	1	20	4	7.04718198686482
DFFB	1	1	28	12	2.00423482883335
C1orf174	1	1	20	14	2.3602406920508
NPHP4	1	1	28	22	3.50821716396557
KCNAB2	1	1	28	6	1.05019469506188
RPL22	1	1	24	12	13.8905406845579
ICMT	1	1	28	12	15.0352479620531
GPR153	1	1	28	12	2.5865578408937
ACOT7	1	1	28	12	5.27799399404348
PLEKHG5	1	0.120192382848633	20	12	0.971228301397465
NOL9	1	1	20	16	6.01674002199937
ZBTB48	1	0.182113153050653	28	16	1.76773121661884
KLHL21	1	1	28	18	5.13566080805769
PHF13	1	1	28	12	13.2966460186012
THAP3	1	0.182113153050653	28	22	19.7489244303875
CAMTA1	1	1	20	0	6.86874528479314
VAMP3	1	0.759272267084767	0	0	0
PER3	1	0.388468903781404	24	18	2.67412214087975
PARK7	1	1	28	0	32.8714016857914
ERRFI1	1	1	28	2	5.32050531208189
RERE	1	1	28	22	11.2806165872143
ENO1	1	1	28	6	154.614898765546
LOC102724571	1	1	28	20	2.59185704915782
H6PD	1	1	24	18	8.95974428981107
SPSB1	1	1	28	0	3.50141838024355
SLC25A33	1	1	28	12	1.03157724851793
TMEM201	1	0.388468903781404	28	8	2.46065783626955
PIK3CD	1	1	28	16	10.8155715785732
LOC101929074	1	1	28	24	1.30562395983891
CLSTN1	1	1	28	20	16.7021294303982
CTNNBIP1	1	0.548683931808932	28	16	8.16420125519354
LZIC	1	1	20	4	1.71292540493401
NMNAT1	1	1	28	20	4.11326476272214
UBE4B	1	1	24	12	7.23723786561787
KIF1B	1	1	28	26	6.78531704821314
PGD	1	1	28	26	11.752443009238
APITD1	1	1	28	12	3.13163240863323
DFFA	1	1	20	4	10.1556454369293
PEX14	1	1	20	6	2.27156904364095
TARDBP	1	1	20	18	12.1690205985007
SRM	1	1	28	6	63.0997077591857
EXOSC10	1	0.548683931808932	20	0	3.33645939911449
MTOR	1	0.120192382848633	24	10	5.15779804152469
UBIAD1	1	1	28	8	3.26529530978145
FBXO44	1	0.548683931808932	20	18	1.93384696907267
MAD2L2	1	1	28	12	5.95733843369945
AGTRAP	1	1	28	10	8.05186960002583
MTHFR	1	1	20	8	4.19694480322198
CLCN6	1	0.182113153050653	20	12	2.2938938321971
KIAA2013	1	1	28	0	17.0731311968549
PLOD1	1	1	24	0	48.1078587093702
MFN2	1	0.388468903781404	20	4	6.0481201014509
MIIP	1	1	20	10	4.65267312337464
TNFRSF1B	1	0.548683931808932	28	18	5.04385679807132
VPS13D	1	1	28	22	6.00121054828134
DHRS3	1	1	28	20	67.5566900057344
PDPN	1	1	28	22	1.19835211661994
PRDM2	1	1	28	26	6.26570866345733
KAZN	1	1	28	8	3.09924350765163
TMEM51	1	1	28	16	1.51309367115498
EFHD2	1	1	28	12	6.31780632527834
CASP9	1	0.120192382848633	24	18	1.62248695349287
DNAJC16	1	0.759272267084767	20	6	5.24168185287878
PLEKHM2	1	1	28	12	31.7571447029176
FBLIM1	1	1	28	6	9.40922221068855
FLJ37453	1	1	20	6	2.79548449423923
SPEN	1	1	28	26	10.0050083323887
ZBTB17	1	1	28	26	4.10276848144384
HSPB7	1	1	24	6	46.5966711214565
EPHA2	1	1	28	2	6.31239021892087
ARHGEF19	1	1	24	0	2.61167643596127
RSG1	1	1	28	0	2.09000377989344
FBXO42	1	1	24	10	3.0494005113351
SZRD1	1	1	20	8	16.3983378169028
NECAP2	1	1	28	6	14.3906885238316
CROCCP2	1	1	28	0	2.11676718279979
LOC101927663	1	1	24	0	1.80936753221416
CROCC	1	1	20	16	4.23105828552605
ATP13A2	1	0.388468903781404	28	4	0.34253584715294
SDHB	1	0.759272267084767	28	8	4.42531373779191
RCC2	1	1	28	12	26.4435492280257
ARHGEF10L	1	1	20	16	10.7018226901045
ALDH4A1	1	1	28	20	8.22130525548508
IFFO2	1	1	28	6	3.99265700590703
UBR4	1	1	28	10	27.0334165457216
EMC1	1	1	24	6	17.9033207184148
MRTO4	1	0.388468903781404	24	6	5.13326474466473
AKR7A2	1	1	20	12	8.22627991476582
PQLC2	1	1	28	24	1.55059118022183
CAPZB	1	1	28	12	145.42908783581
MINOS1	1	1	28	2	14.2713226595024
RPS14P3	1	0.269101639101639	28	4	0.940399963424547
TMCO4	1	1	24	12	1.85444927149257
OTUD3	1	1	28	10	0.741952980951459
CAMK2N1	1	1	24	18	6.53040608160057
MUL1	1	1	24	0	8.37903155730902
CDA	1	1	28	8	2.83970335944035
DDOST	1	1	28	22	10.510438711525
HP1BP3	1	1	28	14	11.9288181133754
EIF4G3	1	1	28	4	11.2437765301117
ECE1	1	1	24	18	29.6489133823901
NBPF3	1	1	20	0	1.0734591851598
USP48	1	1	20	0	18.7718335438635
HSPG2	1	1	28	22	2.28547771412818
LINC00339	1	0.388468903781404	24	0	0.182243113761973
CDC42	1	1	28	6	24.9231307594007
WNT4	1	1	0	0	0
ZBTB40	1	0.120192382848633	20	16	2.69577911971906
EPHB2	1	1	28	0	3.52672174699078
KDM1A	1	1	20	4	2.49020598821178
LUZP1	1	1	28	26	10.9012476371719
HNRNPR	1	0.548683931808932	28	2	5.23316467763393
ZNF436	1	0.0169666213416213	28	20	3.00323240765082
C1orf213	1	1	24	18	1.06176028394926
TCEA3	1	1	28	20	3.08561115067614
ASAP3	1	1	28	18	6.96247377806089
ID3	1	1	28	6	136.398967314712
RPL11	1	1	28	2	91.9161064246262
TCEB3	1	1	28	6	12.8124987866142
PITHD1	1	1	24	10	3.31396240303505
LYPLA2	1	0.548683931808932	28	20	0.544709581786577
GALE	1	1	20	2	2.01945485616797
HMGCL	1	1	24	18	5.96492084750169
FUCA1	1	1	28	0	2.90717984795491
PNRC2	1	1	28	8	5.6761861126639
SRSF10	1	0.548683931808932	28	6	8.61905758050567
STPG1	1	0.0481594158156658	24	4	1.39949276705164
NIPAL3	1	0.759272267084767	24	4	5.96799729210072
RCAN3	1	1	28	8	2.44077268003092
SRRM1	1	1	28	26	11.6568027664466
CLIC4	1	1	24	6	34.4728228865552
RUNX3	1	0.269101639101639	28	18	1.19139334279807
SYF2	1	1	24	18	26.9469372935914
C1orf63	1	1	20	16	10.2307544387713
TMEM50A	1	1	20	10	18.1919237282256
TMEM57	1	1	20	2	4.84716933988959
LDLRAP1	1	1	24	18	6.70718819181667
MAN1C1	1	1	28	24	7.62980357598666
SEPN1	1	1	28	18	5.04816845259578
MTFR1L	1	1	28	20	11.5449456241924
PAQR7	1	1	28	26	4.45336373998174
STMN1	1	1	28	12	64.9898857874177
PAFAH2	1	0.759272267084767	24	4	2.23209869669811
ZNF593	1	1	24	0	7.50756223156119
CEP85	1	1	28	22	0.625557021132651
SH3BGRL3	1	1	28	8	94.6587052380609
DHDDS	1	1	24	22	6.11838749750829
HMGN2	1	0.388468903781404	28	0	4.89704055812833
ARID1A	1	1	20	16	6.25773514860174
PIGV	1	1	28	18	2.86163801730702
ZDHHC18	1	0.759272267084767	20	10	1.19940023012572
GPN2	1	0.759272267084767	28	26	1.22932982467818
GPATCH3	1	1	28	20	5.50551241392987
NUDC	1	1	24	0	7.61869712207088
TRNP1	1	0.548683931808932	24	2	69.2222813582455
FAM46B	1	1	28	8	1.25318335937832
SLC9A1	1	1	24	0	5.80135324495275
WDTC1	1	1	28	18	2.84583814518889
TMEM222	1	0.759272267084767	28	4	0.579140960615169
LOC644961	1	1	28	14	1.37420293608821
MAP3K6	1	1	28	0	4.54706622915356
WASF2	1	1	28	18	29.088635396385
AHDC1	1	0.759272267084767	20	18	5.03560771266924
IFI6	1	1	20	6	11.557868999337
FAM76A	1	0.388468903781404	28	22	2.93805978719078
STX12	1	1	20	4	10.9827029952181
PPP1R8	1	1	20	2	4.307973936091
RPA2	1	1	28	2	11.0706576591384
XKR8	1	1	28	18	1.24174867353605
EYA3	1	1	28	12	4.73163993752257
DNAJC8	1	1	20	0	21.6831583471932
ATPIF1	1	1	28	2	24.4003081973845
SESN2	1	1	20	4	18.8484538678181
MED18	1	0.548683931808932	20	2	1.19331279982866
PHACTR4	1	1	28	22	8.39643396880155
SNHG3	1	1	20	14	3.39760986588909
RCC1	1	0.0169666213416213	28	8	3.5067484903502
TRNAU1AP	1	0.548683931808932	20	4	1.90422059025428
SNHG12	1	1	28	2	5.37377281481729
TAF12	1	1	28	6	3.35645135515348
GMEB1	1	0.388468903781404	28	0	1.67053268756902
YTHDF2	1	1	28	2	9.92761941260013
SRSF4	1	1	20	4	8.7962231543978
MECR	1	0.548683931808932	20	10	2.32663669182211
PTPRU	1	1	28	22	2.46153807832199
LAPTM5	1	1	24	10	2.90578134014364
SDC3	1	1	28	6	6.02676865373531
PUM1	1	1	28	2	9.22027088576843
SNRNP40	1	1	28	24	1.34719872447508
ZCCHC17	1	0.548683931808932	24	4	5.3832093436214
SERINC2	1	1	28	16	28.7945727560116
TINAGL1	1	0.182113153050653	24	8	2.97156283041914
PEF1	1	1	28	18	6.81749387520606
COL16A1	1	1	28	18	16.6431806308935
SPOCD1	1	1	28	6	10.1310034938564
PTP4A2	1	1	20	4	17.6900988363211
KHDRBS1	1	1	28	2	14.5439740834361
TMEM39B	1	1	28	12	6.30931558360931
KPNA6	1	1	28	20	12.0239324304973
TXLNA	1	1	28	22	13.6759844643162
CCDC28B	1	1	28	18	3.37187994187973
TMEM234	1	1	28	26	7.65472378447229
EIF3I	1	0.269101639101639	24	4	12.2460324812725
MTMR9LP	1	0.548683931808932	20	12	1.97189014254898
FAM167B	1	1	28	4	0.990356607056048
HDAC1	1	1	28	22	4.8110232175314
MARCKSL1	1	1	28	12	3.87934668671832
BSDC1	1	1	20	16	8.66501252772615
ZBTB8A	1	1	28	22	5.92017317155318
ZBTB8OS	1	1	24	12	3.89395865027748
RBBP4	1	0.759272267084767	20	2	5.00379657294715
SYNC	1	0.548683931808932	24	12	2.38594341631075
KIAA1522	1	1	28	8	0.8503687934006
YARS	1	1	28	6	19.0326883976357
S100PBP	1	1	20	6	2.33658260078999
TMEM54	1	0.388468903781404	28	2	6.86934867019667
AK2	1	1	28	10	9.21005405252032
ADC	1	0.120192382848633	20	14	1.46557273172368
ZNF362	1	1	28	22	3.05726475758493
PHC2	1	1	24	6	7.01276519238526
CSMD2	1	1	28	6	2.94714597504832
SMIM12	1	1	20	10	3.24292308982502
ZMYM6NB	1	1	24	12	2.26555730043835
ZMYM6	1	1	28	8	2.9539464072133
ZMYM1	1	0.548683931808932	24	12	2.88400387096995
SFPQ	1	0.269101639101639	20	16	27.6894980230936
ZMYM4	1	0.388468903781404	20	2	1.53764847291106
KIAA0319L	1	1	24	0	5.82602119839018
NCDN	1	0.388468903781404	28	26	10.5855860456461
PSMB2	1	1	28	12	18.4800070369896
C1orf216	1	0.548683931808932	28	24	5.49269938883294
CLSPN	1	1	28	6	12.3749271557182
AGO4	1	1	24	10	2.44404306997495
AGO1	1	0.548683931808932	28	20	1.96826673261234
AGO3	1	1	28	4	2.13790145404226
ADPRHL2	1	1	28	0	10.3533173360254
COL8A2	1	1	28	16	3.84415602276492
TRAPPC3	1	1	28	22	9.50719786705748
MAP7D1	1	1	28	6	12.2371265885883
THRAP3	1	1	28	10	18.0840079179959
EVA1B	1	1	28	18	21.1244663899465
STK40	1	1	24	10	2.01939284638692
LSM10	1	1	28	20	12.2765284021681
OSCP1	1	1	28	4	1.64971786918125
MRPS15	1	0.269101639101639	24	6	9.49611713376869
LINC01137	1	1	20	10	1.07119184048886
ZC3H12A	1	1	24	18	2.75105014853792
MEAF6	1	1	28	18	7.49551898724743
SNIP1	1	1	28	2	3.30238757082717
DNALI1	1	1	28	26	2.01684434643135
GNL2	1	1	28	4	17.4397728492863
RSPO1	1	1	28	20	2.80740241856523
C1orf109	1	1	28	6	3.03196316902958
CDCA8	1	1	28	12	9.71231315316355
YRDC	1	0.759272267084767	28	12	0.519927916450736
C1orf122	1	1	20	2	14.8350261419683
MTF1	1	1	24	22	2.89887669231865
INPP5B	1	1	20	10	3.93690117562418
SF3A3	1	0.0169666213416213	20	8	6.86782730352267
FHL3	1	1	24	0	8.37287198557506
UTP11L	1	0.759272267084767	28	0	8.24208615451254
RRAGC	1	1	28	18	53.0824361152548
RHBDL2	1	1	28	0	1.21545633705927
AKIRIN1	1	1	24	0	5.96014960584884
NDUFS5	1	0.0095169702982203	28	6	29.8972980921201
MACF1	1	1	28	16	13.4370605924033
KIAA0754	1	1	28	20	4.95503516191475
PABPC4	1	1	20	14	56.9073233384557
PPIE	1	1	20	8	4.50291757774883
TRIT1	1	0.388468903781404	28	12	3.07513059659215
CAP1	1	1	28	4	135.834849811172
PPT1	1	1	20	12	4.44921108800202
RLF	1	0.0290926434676435	28	20	7.40503871099182
ZMPSTE24	1	1	28	6	6.62365195868094
SMAP2	1	0.388468903781404	28	26	2.73064158998919
EXO5	1	0.548683931808932	20	8	0.961980784081251
NFYC	1	1	20	16	4.92072398186682
CTPS1	1	1	28	6	14.0760731811964
SCMH1	1	0.388468903781404	28	18	6.62484114987734
HIVEP3	1	1	28	24	3.03021032824246
FOXJ3	1	1	20	14	5.68393881433676
PPCS	1	1	28	26	5.83887059802061
PPIH	1	1	20	6	5.23901214355442
YBX1	1	1	28	26	39.0930138623272
LEPRE1	1	1	28	10	12.9704967681012
C1orf50	1	1	20	18	0.994179568535127
CCDC23	1	1	20	14	3.75446833087813
ERMAP	1	1	28	24	2.9376563522391
ZNF691	1	1	20	8	0.812553174339733
SLC2A1	1	1	28	12	5.43125950943877
EBNA1BP2	1	1	28	4	17.6819301787475
CDC20	1	1	28	16	6.37708573801199
ELOVL1	1	0.0169666213416213	28	2	7.28971404530866
MED8	1	1	28	22	12.6786575609922
PTPRF	1	1	28	6	12.8677299633186
KDM4A	1	0.0772071042383542	28	16	12.0785308440262
ST3GAL3	1	1	28	0	1.94489910405013
IPO13	1	1	28	0	3.91155988612278
DPH2	1	1	28	6	4.69882920515842
ATP6V0B	1	1	28	22	13.5729295071954
B4GALT2	1	1	24	0	49.3180202700907
SLC6A9	1	1	24	12	2.21017698168917
DMAP1	1	1	28	18	2.83172364737337
ERI3	1	1	28	26	4.88238868400214
RNF220	1	1	28	18	17.7363476545439
TMEM53	1	0.759272267084767	28	24	2.59511688817684
KIF2C	1	1	28	16	4.84157844351336
RPS8	1	1	28	26	175.158610383372
PLK3	1	1	28	6	2.89427052881869
EIF2B3	1	1	28	26	8.17941879811707
HECTD3	1	1	24	6	3.21756415701868
UROD	1	1	28	0	7.31460632673535
MUTYH	1	1	28	10	1.53201057289052
TOE1	1	1	28	6	0.598669992770554
MMACHC	1	1	20	0	1.13895220696297
PRDX1	1	1	28	6	50.4158159360327
AKR1A1	1	1	24	0	8.62415788955256
NASP	1	1	28	4	10.7178195803415
GPBP1L1	1	0.269101639101639	20	14	4.54665870074137
TMEM69	1	0.759272267084767	28	16	3.46032750110303
IPP	1	1	28	20	6.42248859673325
MAST2	1	1	28	6	3.91117047716108
PIK3R3	1	1	28	8	2.50288301287607
POMGNT1	1	1	28	12	6.4533090964452
LRRC41	1	1	20	16	4.22620891529259
UQCRH	1	1	20	6	16.3968691564255
NSUN4	1	1	28	26	4.6618219395885
MKNK1	1	1	28	18	6.23194139884719
MOB3C	1	0.548683931808932	28	20	3.4560774749801
ATPAF1	1	0.759272267084767	20	2	3.62095354926072
EFCAB14	1	1	28	0	5.43188121499187
STIL	1	1	28	12	6.12414333650384
CMPK1	1	1	28	6	19.3276193507314
SPATA6	1	1	24	12	2.50793223500002
FAF1	1	1	20	18	4.42482562138098
CDKN2C	1	0.0095169702982203	28	12	6.33043589592229
RNF11	1	0.548683931808932	24	14	7.92576698480875
EPS15	1	1	28	20	7.06579480829681
OSBPL9	1	1	20	2	5.61558059439035
NRD1	1	1	24	10	8.55551916794508
RAB3B	1	1	28	8	32.4216844693289
TXNDC12	1	1	28	12	12.2380438587279
BTF3L4	1	1	20	16	7.54477001632316
ZFYVE9	1	0.548683931808932	0	0	0
CC2D1B	1	1	28	6	5.36314903854559
PRPF38A	1	1	28	8	3.06041486923992
ZCCHC11	1	1	24	10	3.28195370155876
GPX7	1	0.548683931808932	28	4	6.00454133020548
COA7	1	1	20	6	1.51195665310263
ZYG11B	1	1	20	6	2.81022721626269
ECHDC2	1	1	28	22	4.7887183322103
SCP2	1	0.759272267084767	0	0	0
PODN	1	1	24	12	30.07579702328
CPT2	1	1	28	24	2.04797042563178
C1orf123	1	1	24	22	3.36698647064781
MAGOH	1	0.0772071042383542	28	20	5.73722174655889
LRP8	1	1	20	4	2.31646230661235
GLIS1	1	1	24	18	1.27055228743323
NDC1	1	1	28	12	4.83426825787554
YIPF1	1	1	28	12	8.17502782167425
HSPB11	1	1	28	12	1.98864100136562
LRRC42	1	0.759272267084767	20	12	4.13398031650021
TMEM59	1	1	28	2	26.5831886578524
TCEANC2	1	1	28	6	3.26190751507346
CYB5RL	1	0.548683931808932	28	24	0.489567128216227
MRPL37	1	1	28	10	4.63462828248448
SSBP3	1	1	20	16	3.57112980133762
PARS2	1	0.182113153050653	28	18	1.9302742467696
DHCR24	1	1	24	18	36.1263794636891
PCSK9	1	0.759272267084767	24	0	1.88401017195136
USP24	1	1	28	22	2.00570353998354
PPAP2B	1	1	20	18	157.408881129964
PRKAA2	1	1	28	24	1.35230210840071
DAB1	1	1	24	0	4.60730546205655
OMA1	1	1	20	6	1.9166986079904
MYSM1	1	1	28	4	2.24519277405927
JUN	1	1	28	14	18.8040425370513
FGGY	1	1	28	2	2.77272994758121
NFIA	1	1	28	14	13.9661272752945
TM2D1	1	0.388468903781404	24	18	13.5258468402744
INADL	1	1	28	18	2.38003957158954
KANK4	1	1	28	0	2.85653502950682
USP1	1	1	28	8	8.89802423315247
DOCK7	1	1	20	10	3.99153657781627
ATG4C	1	0.120192382848633	24	12	2.60907056270152
ALG6	1	1	28	6	0.917255625969089
ITGB3BP	1	0.182113153050653	24	14	2.63950371771208
PGM1	1	1	24	12	9.72950233978598
ROR1	1	0.269101639101639	20	14	11.3048675356158
CACHD1	1	1	24	6	0.843417637513347
JAK1	1	1	28	4	10.9949510765354
AK4	1	1	20	10	6.55925384813653
DNAJC6	1	1	28	12	0.944290276581443
LEPROT	1	1	20	10	17.0884881469362
LEPR	1	1	28	20	2.50581765870787
PDE4B	1	1	28	26	1.66838643608513
SGIP1	1	0.120192382848633	28	6	0.808815767024199
MIER1	1	1	20	0	7.4695469291144
SLC35D1	1	1	28	6	1.71292227058675
SERBP1	1	1	20	0	42.820638118401
GADD45A	1	1	28	8	10.6028594003794
GNG12	1	1	28	4	34.822985417314
DIRAS3	1	1	28	0	4.01165538059589
WLS	1	1	28	20	2.70442974280459
DEPDC1	1	1	28	12	4.75132849110453
LRRC40	1	0.548683931808932	28	8	2.37311960033736
SRSF11	1	1	24	10	56.7252421945944
ANKRD13C	1	1	28	18	3.73877902327332
HHLA3	1	1	28	18	2.14933885653867
CTH	1	1	20	18	1.83299870029416
PTGER3	1	1	28	8	2.1353725933535
ZRANB2	1	1	24	10	6.9855597723525
NEGR1	1	1	28	20	11.9407691679211
FPGT	1	0.269101639101639	28	8	2.40535053790343
CRYZ	1	1	28	24	4.19161084759929
TYW3	1	0.548683931808932	20	2	7.0322460365168
ACADM	1	0.759272267084767	24	22	0.791396453001901
RABGGTB	1	1	28	4	4.65012048732432
PIGK	1	1	24	6	2.37438686260872
AK5	1	1	28	6	11.3969397738343
ZZZ3	1	1	28	18	5.44112925808075
USP33	1	0.388468903781404	28	22	2.39680291705397
FAM73A	1	1	20	18	4.45713718070758
NEXN	1	1	28	26	92.5880694431198
FUBP1	1	1	24	10	9.49761159013987
DNAJB4	1	1	28	4	19.6977838944708
PTGFR	1	1	24	18	20.234826329016
IFI44L	1	1	28	24	4.51510849895778
IFI44	1	0.548683931808932	28	0	0.63339583700825
ELTD1	1	1	28	8	8.24072342444389
LPHN2	1	1	20	0	0.856006580102927
TTLL7	1	1	20	12	2.39226167028597
PRKACB	1	1	20	6	1.97678526306458
RPF1	1	1	20	14	10.6113676558209
GNG5	1	0.388468903781404	28	8	8.78593802093911
CTBS	1	1	24	22	2.1850151869372
SSX2IP	1	0.388468903781404	20	4	3.50468191648732
C1orf52	1	1	28	4	7.07265652667357
BCL10	1	1	20	0	2.14653941363377
DDAH1	1	1	28	4	43.5083605044731
LOC101930232	1	1	28	6	3.47226620332394
CYR61	1	1	28	6	654.579347369853
ZNHIT6	1	1	24	12	4.4565434394509
ODF2L	1	0.0772071042383542	28	6	4.53762907421293
SH3GLB1	1	1	28	22	9.0460284714873
SEP15	1	0.548683931808932	20	14	12.5876350945918
HS2ST1	1	1	28	2	4.31714670705304
LMO4	1	1	24	6	12.8461934347547
PKN2	1	1	20	18	4.32623046434185
GTF2B	1	0.182113153050653	24	10	2.44629941816031
CCBL2	1	1	20	16	3.46361145108694
RBMXL1	1	1	28	8	3.34224902680027
GBP3	1	1	28	18	1.20822834913489
GBP1	1	1	20	6	7.09027816418794
GBP2	1	1	28	20	7.58343085165762
LRRC8D	1	1	20	0	2.62229708728011
ZNF326	1	1	24	10	4.80018653624425
ZNF644	1	1	28	26	6.05485036665043
TGFBR3	1	1	24	12	11.4699381930438
KIAA1107	1	1	20	18	1.0939933867522
GLMN	1	1	28	4	2.33776655110853
RPAP2	1	1	28	18	1.88233203651545
EVI5	1	0.388468903781404	28	0	21.2089546197998
RPL5	1	1	28	26	234.730695025485
FAM69A	1	1	20	8	2.26866437205668
MTF2	1	1	28	2	3.5280114747804
TMED5	1	0.269101639101639	24	6	3.20995332260751
CCDC18	1	1	28	26	1.61539503714843
LOC100131564	1	1	20	10	1.38166442566509
DR1	1	1	20	16	3.91292056848469
FNBP1L	1	1	28	4	7.65466187089891
BCAR3	1	1	24	12	7.34476925891838
DNTTIP2	1	1	28	26	14.4336028395975
GCLM	1	1	28	20	12.5617327755686
ARHGAP29	1	1	28	20	17.5139439462588
ABCD3	1	1	28	20	2.76115479049384
F3	1	1	28	6	39.2034634350693
CNN3	1	1	20	10	47.1213820757365
ALG14	1	1	28	14	4.09912187236986
RWDD3	1	0.759272267084767	20	18	0.126595934177697
PTBP2	1	1	28	8	1.37146465659906
DPYD	1	0.548683931808932	20	0	2.33576709110681
SNX7	1	1	28	12	8.94517644506861
AGL	1	1	28	26	6.62803122884227
SLC35A3	1	0.182113153050653	28	2	6.45469927312353
HIAT1	1	1	20	8	1.26312306506359
SASS6	1	1	24	6	2.84351718142683
TRMT13	1	1	28	26	1.90975118575567
DBT	1	1	20	8	4.67595992832922
RTCA	1	0.0095169702982203	28	4	4.87240248355703
VCAM1	1	1	24	22	3.34200026256687
EXTL2	1	1	20	2	4.52120433220988
SLC30A7	1	1	24	12	2.96305253819486
DPH5	1	1	20	10	4.69319891139737
LOC102606465	1	1	28	18	1.09240758057702
S1PR1	1	1	28	10	0.9305087856325
COL11A1	1	1	28	20	34.0859598262986
RNPC3	1	0.120192382848633	20	16	3.4575525663636
PRMT6	1	1	20	14	1.24958910421947
NTNG1	1	1	28	6	2.37212855895843
SLC25A24	1	1	24	12	4.25238110667345
HENMT1	1	0.388468903781404	28	18	1.02931527804561
PRPF38B	1	1	20	4	11.8411504683089
STXBP3	1	1	28	8	1.68501366464191
CLCC1	1	0.388468903781404	24	16	4.06986578849972
WDR47	1	1	28	0	2.89465102695581
TAF13	1	0.0772071042383542	20	6	2.98137032665464
TMEM167B	1	1	20	16	9.99175155285672
SCARNA2	1	1	24	10	1.37868161969844
SARS	1	1	28	20	62.4530091254602
PSRC1	1	0.548683931808932	24	12	1.41372620704876
SORT1	1	1	28	22	6.82174880321067
PSMA5	1	1	28	2	3.5031417223012
SYPL2	1	1	28	20	2.425993239236
CYB561D1	1	0.759272267084767	28	14	2.03260755123217
GNAI3	1	1	24	22	4.78536017098894
AMPD2	1	1	24	0	7.11507541075948
GSTM4	1	1	28	24	3.00376678497503
GSTM5	1	1	24	18	1.32097066548426
GSTM3	1	1	20	6	5.93859810377552
CSF1	1	1	28	12	10.2506070669784
AHCYL1	1	1	20	12	35.0140006341669
STRIP1	1	1	28	14	9.29660733780369
KCNC4	1	1	28	26	5.5863714492985
RBM15	1	1	20	16	1.43256511424588
LAMTOR5	1	1	24	12	8.18309245062269
LRIF1	1	1	28	4	3.51332668263246
DRAM2	1	1	28	24	3.04779737174585
CEPT1	1	0.269101639101639	24	16	3.2854848163213
PIFO	1	0.269101639101639	28	22	0.878255982016821
WDR77	1	1	28	4	4.85415827757929
ATP5F1	1	0.548683931808932	24	16	2.89608004099416
RAP1A	1	1	28	6	13.1664681451956
FAM212B	1	1	28	10	1.84640797076474
DDX20	1	1	28	12	4.76038225857962
LOC643355	1	1	28	20	1.95078250528146
CTTNBP2NL	1	1	28	26	19.4149507255217
ST7L	1	0.0481594158156658	28	2	1.54601422123149
CAPZA1	1	1	28	6	13.7992586059609
MOV10	1	1	28	18	4.03301844600679
RHOC	1	1	28	6	21.8912678867856
SLC16A1	1	1	28	4	14.7144842143363
LRIG2	1	0.120192382848633	20	6	1.52881173135831
MAGI3	1	1	20	12	2.17874674425886
PHTF1	1	0.120192382848633	28	8	2.78802761301162
RSBN1	1	1	20	12	5.49812804518139
AP4B1	1	1	28	22	2.11823846326851
DCLRE1B	1	1	28	20	1.21104119767773
HIPK1	1	1	28	24	8.38158528444486
OLFML3	1	1	28	4	68.2578012228919
TRIM33	1	0.0772071042383542	20	16	7.69266877008425
BCAS2	1	1	24	22	2.16457071376682
NRAS	1	1	20	16	6.2698735057896
CSDE1	1	1	28	22	166.027986631291
SIKE1	1	1	28	4	2.76267398860762
TSPAN2	1	0.388468903781404	28	4	8.55831902279119
NGF	1	1	28	2	2.7487799645708
VANGL1	1	0.388468903781404	28	12	4.62337479452428
SLC22A15	1	1	24	12	1.34836069578732
ATP1A1	1	1	28	12	67.7855461866109
CD58	1	0.120192382848633	28	2	1.98455698870018
PTGFRN	1	1	28	12	7.32596969433773
TTF2	1	1	20	16	1.71992947366674
MAN1A2	1	1	28	8	20.979347803552
GDAP2	1	1	28	20	2.94832381346637
WDR3	1	1	28	6	4.38719727472572
TBX15	1	1	24	22	9.52822655256283
WARS2	1	1	20	14	3.94206894580773
ZNF697	1	0.0290926434676435	24	16	3.14806118068631
PHGDH	1	1	28	18	16.0791664605444
NOTCH2	1	1	20	16	3.94150322116643
SEC22B	1	1	28	4	4.32292650854409
GPR89A	1	1	28	10	2.97204682133477
RNF115	1	1	20	18	6.73630810196112
POLR3C	1	0.759272267084767	28	4	4.7770741022492
PIAS3	1	1	28	8	2.23501167893142
ANKRD35	1	1	24	18	3.98239186259812
ITGA10	1	1	20	0	2.55350173532224
PEX11B	1	1	28	12	7.21393737097563
RBM8A	1	1	24	0	11.1492554734246
LIX1L	1	1	28	24	16.8467231065898
POLR3GL	1	1	28	20	11.5496377795912
ANKRD34A	1	0.269101639101639	24	2	1.77086851287235
TXNIP	1	0.548683931808932	28	18	10.6107279545009
PRKAB2	1	1	28	22	6.56339311887776
CHD1L	1	1	28	10	8.11245161163791
PDIA3P1	1	0.0481594158156658	28	26	1.34460976556104
BCL9	1	1	20	18	1.65017383135689
ACP6	1	1	20	18	1.38121737725748
GPR89B	1	1	28	14	1.32796733019905
NBPF11	1	1	28	12	2.66687733091247
PDE4DIP	1	1	28	2	2.63833368884442
NBPF9	1	1	28	6	1.58714606359704
NBPF19	1	1	28	2	2.95710072654585
HIST2H2BE	1	1	28	22	2.34960596694393
BOLA1	1	1	20	6	2.50728110100605
SV2A	1	1	20	6	1.94701385528295
SF3B4	1	1	28	12	7.35560106152088
OTUD7B	1	1	24	22	3.62065131802523
VPS45	1	1	24	22	4.57009655677281
PLEKHO1	1	1	24	6	11.5407283968012
ANP32E	1	0.182113153050653	20	12	6.29464236726277
APH1A	1	0.759272267084767	28	18	34.8562877183598
C1orf54	1	1	28	0	3.77091296769842
MRPS21	1	0.0772071042383542	24	4	11.3084780498692
PRPF3	1	1	28	22	4.57357755536669
RPRD2	1	1	24	18	5.17636469967877
TARS2	1	1	20	10	2.14922584018369
ECM1	1	1	24	0	3.55265787643304
ADAMTSL4	1	0.388468903781404	20	6	0.576284344470967
MCL1	1	0.548683931808932	28	16	42.8047411829214
ENSA	1	1	24	12	12.5857744059489
GOLPH3L	1	0.269101639101639	24	0	5.11157609729548
CTSS	1	0.0772071042383542	20	4	3.61239758919884
CTSK	1	1	24	18	30.2696115412957
ARNT	1	0.388468903781404	20	14	16.1433459965479
SETDB1	1	0.269101639101639	28	20	6.79191242183673
CERS2	1	1	20	10	11.19626562289
FAM63A	1	1	28	24	1.47885148406663
PRUNE	1	1	28	24	5.33610376114845
C1orf56	1	0.759272267084767	28	24	1.5284057227308
CDC42SE1	1	1	28	14	2.28349136836756
MLLT11	1	1	28	6	3.56339048777376
GABPB2	1	1	24	18	2.42747637672661
SEMA6C	1	0.00261476948976949	20	8	2.48711906585038
LYSMD1	1	1	20	4	1.76282204351214
SCNM1	1	0.759272267084767	28	2	0.666321423525288
VPS72	1	0.269101639101639	28	16	13.1569138808537
PIP5K1A	1	0.759272267084767	20	12	13.7034192958553
PSMD4	1	1	28	20	19.8955261203892
PI4KB	1	0.182113153050653	28	16	4.29746494730361
RFX5	1	0.0772071042383542	24	14	1.92232552241721
SELENBP1	1	1	20	6	2.20450004632991
PSMB4	1	0.269101639101639	24	16	13.3283569235545
POGZ	1	1	28	12	3.75140578774427
TUFT1	1	1	28	20	3.29699019505383
SNX27	1	1	20	14	2.28090202958951
MRPL9	1	1	28	22	5.99463880572058
THEM4	1	0.269101639101639	24	4	2.70549332570902
S100A10	1	1	28	6	32.7679702744704
S100A11	1	0.269101639101639	28	4	63.4301149882471
S100A9	1	0.759272267084767	28	4	0.371257302786097
S100A8	1	1	28	18	2.15454399538087
S100A6	1	1	28	6	415.078867339772
S100A4	1	1	24	18	66.3322316030613
S100A3	1	1	28	22	3.03102705465043
S100A2	1	1	20	16	2.30618538923794
S100A16	1	1	28	6	64.2595930675573
S100A13	1	1	28	26	65.6384130396571
CHTOP	1	1	20	0	5.04846421209518
SNAPIN	1	0.0169666213416213	28	18	16.4649386380259
ILF2	1	1	28	4	11.2891059867026
INTS3	1	1	28	26	1.25193657468314
SLC27A3	1	0.759272267084767	20	14	8.31052550285633
GATAD2B	1	0.548683931808932	24	14	3.68667739496321
DENND4B	1	1	24	10	3.23533981735607
CRTC2	1	1	20	16	1.88220227233432
SLC39A1	1	0.388468903781404	28	22	14.6178824370138
JTB	1	0.759272267084767	24	22	10.7713007903281
RAB13	1	1	28	26	62.7570537391153
RPS27	1	0.0481594158156658	20	4	46.7248515070648
TPM3	1	1	28	4	45.5577802584898
C1orf43	1	1	24	12	21.7742927233204
UBAP2L	1	1	28	16	8.57119322687824
HAX1	1	1	20	6	6.33948626250373
ATP8B2	1	0.759272267084767	28	8	9.96726270124047
IL6R	1	1	28	20	8.78417304384198
UBE2Q1	1	1	24	18	8.64578521913857
ADAR	1	1	20	16	17.5215062224011
PMVK	1	1	28	0	6.11592675624789
PBXIP1	1	1	28	18	10.5681870451786
PYGO2	1	0.759272267084767	28	18	7.78682326194546
SHC1	1	0.759272267084767	20	0	4.38660184549464
CKS1B	1	1	28	14	11.8930426809555
FLAD1	1	1	28	26	2.73832544973421
ADAM15	1	0.269101639101639	20	14	2.84447099034627
EFNA4	1	1	28	26	1.20314766269072
SLC50A1	1	0.548683931808932	20	8	3.97999922266492
DPM3	1	1	28	18	12.4180701197814
KRTCAP2	1	1	28	0	24.5617001765276
MUC1	1	1	28	22	2.04547064774796
THBS3	1	1	28	12	3.2037044140162
GBA	1	1	28	10	1.88962632490351
FAM189B	1	0.759272267084767	20	14	7.7337854656477
SCAMP3	1	1	28	6	4.33156797200191
CLK2	1	0.759272267084767	24	22	3.92011254750065
FDPS	1	0.759272267084767	24	10	1.28835847737988
RUSC1	1	1	24	0	2.26449260719884
ASH1L	1	1	28	20	9.69097362950991
MSTO1	1	1	20	2	3.39691004266826
YY1AP1	1	0.548683931808932	20	0	2.75256158337345
DAP3	1	1	28	24	7.20031302602497
GON4L	1	1	28	26	3.82250541685428
SYT11	1	1	28	18	6.54876339006657
RIT1	1	1	28	14	2.6299731462498
KIAA0907	1	0.548683931808932	24	12	2.97751602558429
ARHGEF2	1	1	24	12	14.8880417165694
SSR2	1	1	20	16	7.36071190904175
UBQLN4	1	1	28	0	2.98607823731769
LAMTOR2	1	1	28	18	7.54336386278493
MEX3A	1	0.0095169702982203	28	18	1.39262884327708
LMNA	1	1	28	12	173.079397476467
SLC25A44	1	1	28	14	6.67526770952166
PMF1	1	1	28	0	4.05918970166
SMG5	1	1	20	0	4.4807920277044
TMEM79	1	1	28	0	1.84969742193821
C1orf85	1	0.388468903781404	28	18	0.396104259873634
CCT3	1	1	28	6	21.0307501567053
MEF2D	1	1	28	12	8.85047689833014
IQGAP3	1	1	28	12	3.62836179907147
APOA1BP	1	1	24	0	8.65982922720894
GPATCH4	1	0.388468903781404	24	4	8.47633609508643
NES	1	1	28	0	5.64416181723259
CRABP2	1	1	24	0	3.20619965777448
ISG20L2	1	1	28	26	28.2223650122305
RRNAD1	1	1	24	18	1.99643209304634
MRPL24	1	1	24	0	13.0397302612364
HDGF	1	1	28	18	12.7734767037445
PRCC	1	1	28	12	2.86375423341319
PEAR1	1	1	28	20	2.73378078917865
ARHGEF11	1	1	28	26	4.68870349307868
ETV3	1	0.388468903781404	28	12	1.4127795995246
KIRREL	1	1	28	0	5.21114564063062
IFI16	1	1	28	14	13.1956619090922
CADM3	1	1	20	10	0.554311824234387
DUSP23	1	1	28	26	6.97473024617806
C1orf204	1	1	28	14	1.34929180780195
TAGLN2	1	1	20	10	38.375469466288
LINC01133	1	1	28	14	29.9779471330205
PIGM	1	1	28	26	5.58046155832826
IGSF8	1	0.0481594158156658	20	8	2.39117993787542
PEA15	1	1	20	4	53.6095233313301
DCAF8	1	1	28	18	27.3976336065288
PEX19	1	0.0772071042383542	28	14	4.36463945681817
COPA	1	1	28	6	24.3257404792772
NCSTN	1	1	28	6	10.7678575762254
KLHDC9	1	1	20	14	0.71748839778913
PFDN2	1	1	20	16	9.40693917313752
NIT1	1	0.0005747261997262	20	16	6.14564300810797
DEDD	1	0.759272267084767	20	16	3.69774531037229
UFC1	1	0.388468903781404	28	24	1.57377329015218
USP21	1	0.759272267084767	24	10	1.36204851554309
PPOX	1	1	28	20	4.53872753356319
B4GALT3	1	0.0772071042383542	28	18	5.47940272978956
ADAMTS4	1	0.548683931808932	28	4	2.72116554780682
NDUFS2	1	1	28	26	57.5014857331325
TOMM40L	1	1	28	2	3.19497443587654
SDHC	1	1	20	8	7.0344904118694
DUSP12	1	1	28	2	2.60053526265064
ATF6	1	1	20	12	3.39787578039898
OLFML2B	1	1	20	16	2.09248158257803
UHMK1	1	0.0772071042383542	24	8	6.04359002272251
UAP1	1	0.388468903781404	28	8	7.90643771318596
DDR2	1	1	28	20	30.2135093349575
RGS4	1	0.388468903781404	24	22	4.82801921606352
NUF2	1	0.388468903781404	28	12	4.72599272238919
PBX1	1	1	28	18	17.5891655914836
MGST3	1	1	20	14	60.388111537117
ALDH9A1	1	0.388468903781404	28	12	6.59496652498828
TMCO1	1	1	28	26	20.8923689292361
UCK2	1	0.548683931808932	20	0	0.804932346248413
POGK	1	1	28	2	7.43539793021508
TADA1	1	1	28	14	1.21802168390279
MAEL	1	1	0	0	0
POU2F1	1	0.182113153050653	20	12	3.86297044185506
CREG1	1	1	24	12	4.74918705741561
MPZL1	1	1	28	2	17.8583275457697
MPC2	1	1	24	6	7.17797625574016
DCAF6	1	1	20	14	11.2761773190335
GPR161	1	1	28	26	1.90386128295745
TIPRL	1	1	28	12	18.9519848299201
SFT2D2	1	0.759272267084767	20	8	2.503508819509
TBX19	1	0.759272267084767	0	0	0
DPT	1	1	28	20	138.799191761491
ATP1B1	1	1	28	26	13.4825683244408
NME7	1	1	28	6	0.882598008176893
BLZF1	1	1	20	6	0.830049776201992
METTL18	1	1	20	16	1.04521675567279
SCYL3	1	1	28	12	1.72134801471993
KIFAP3	1	1	28	20	3.53900825405132
GORAB	1	1	20	16	2.67879646159891
PRRX1	1	1	28	20	67.5724436171545
FMO4	1	1	20	14	1.26801619504099
PRRC2C	1	1	28	26	44.8921232124926
VAMP4	1	1	28	20	4.48377518076552
METTL13	1	1	20	4	5.29464268552178
DNM3OS	1	1	24	12	7.97914174501879
LOC102724528	1	1	28	14	1.43009431479621
PIGC	1	0.548683931808932	28	18	5.26514284432088
SUCO	1	1	28	4	13.6090906004361
LOC101928673	1	0.0772071042383542	20	4	1.91965521533436
PRDX6	1	1	28	10	20.1981510106577
KLHL20	1	1	28	22	7.40697298158515
DARS2	1	0.269101639101639	0	0	0
GAS5	1	0.269101639101639	24	16	20.0122608080462
RC3H1	1	1	24	18	3.99389803470655
RABGAP1L	1	1	28	0	4.56571546185836
CACYBP	1	1	20	6	5.16012949103227
MRPS14	1	1	28	18	5.74780690939519
RFWD2	1	1	28	4	2.96533425707853
PAPPA2	1	0.0772071042383542	24	16	2.46377620966506
LOC730102	1	1	24	12	2.83942256082078
RASAL2-AS1	1	1	20	6	1.44849691399899
RASAL2	1	1	28	4	6.86150874465433
RALGPS2	1	1	20	4	5.68646913014557
ANGPTL1	1	1	20	10	2.99684696844113
FAM20B	1	1	28	14	8.27745200765365
TOR3A	1	0.269101639101639	28	24	5.81710454276302
ABL2	1	0.0772071042383542	20	6	10.7330496192269
SOAT1	1	1	28	10	3.08513666532903
TOR1AIP2	1	1	28	20	13.0916949378471
TOR1AIP1	1	1	20	18	4.93100954737985
CEP350	1	0.759272267084767	20	18	6.18731596459625
QSOX1	1	1	28	6	28.3062370053506
FLJ23867	1	0.182113153050653	20	6	4.98407793494712
ACBD6	1	1	28	8	1.37804015843137
XPR1	1	1	28	14	2.64298860804799
LOC102724791	1	1	28	14	2.51892372118879
STX6	1	1	28	20	15.3770083937595
MR1	1	1	20	6	6.66307638623412
IER5	1	1	24	18	18.944624974109
GLUL	1	1	28	0	19.7788057645581
RNASEL	1	1	28	24	4.69645697087054
RGS16	1	1	28	24	1.19042127383397
DHX9	1	1	28	4	11.9895782136976
LAMC1	1	1	28	20	100.596788895266
LAMC2	1	1	24	12	2.49364542243084
NMNAT2	1	1	28	20	2.08148596463908
SMG7	1	1	20	16	10.0946941323595
ARPC5	1	1	28	10	22.2047011717922
RGL1	1	1	20	18	3.43628922486966
COLGALT2	1	1	20	6	1.61830854486621
TSEN15	1	1	28	6	8.70844146018755
C1orf21	1	0.0481594158156658	28	12	11.6568041828539
EDEM3	1	1	28	6	8.13388275695509
FAM129A	1	1	28	20	42.3990015966083
RNF2	1	0.182113153050653	24	20	2.25632434473406
TRMT1L	1	1	24	12	4.79768973026129
SWT1	1	1	24	18	1.12509607449154
IVNS1ABP	1	1	20	2	12.5467929616713
HMCN1	1	0.548683931808932	20	14	3.22832292442129
TPR	1	1	20	4	25.2865585368943
C1orf27	1	1	20	4	6.60369734905356
PTGS2	1	0.182113153050653	24	4	1.4017916669836
RGS2	1	1	20	8	2.15024888150115
UCHL5	1	1	28	26	6.351674281971
TROVE2	1	0.269101639101639	28	0	11.4571756730566
GLRX2	1	1	28	26	4.77109255668054
CDC73	1	0.0481594158156658	28	4	11.6118492837698
B3GALT2	1	1	28	14	5.84284124366912
CFH	1	1	28	12	2.83596123151406
ASPM	1	1	28	12	11.8186685001023
ZBTB41	1	1	28	20	3.57391394883494
DENND1B	1	0.0290926434676435	24	8	1.87668206465354
C1orf53	1	0.548683931808932	20	18	0.995880483165196
NEK7	1	0.759272267084767	28	8	23.0696956660314
PTPRC	1	1	28	26	1.24441429245524
ZNF281	1	1	28	6	23.696205847058
KIF14	1	0.182113153050653	24	12	1.62571672232532
DDX59	1	0.0772071042383542	28	8	2.99797348972741
CAMSAP2	1	1	28	26	17.3797069413906
TMEM9	1	0.548683931808932	28	18	16.1126917986296
PHLDA3	1	0.548683931808932	28	22	34.7666597892524
CSRP1	1	1	24	6	34.538545712839
RPS10P7	1	1	28	20	4.336958826399
NAV1	1	1	28	6	18.0048683623715
IPO9	1	0.120192382848633	28	2	5.40236629196125
SHISA4	1	1	28	20	18.5851877103944
LMOD1	1	1	28	20	31.0085043010009
TIMM17A	1	1	28	6	16.3385466195511
RNPEP	1	1	28	12	14.1971445002238
ARL8A	1	0.388468903781404	28	22	39.4625191764907
UBE2T	1	0.182113153050653	28	10	4.26793496108403
PPP1R12B	1	1	28	22	3.69483952989564
KDM5B	1	1	28	20	13.7208405931958
PCAT6	1	0.388468903781404	24	2	2.42864950508
RABIF	1	0.388468903781404	28	20	2.63666287624593
KLHL12	1	0.759272267084767	28	16	0.263961112249303
ADIPOR1	1	1	28	2	4.15511433151737
CYB5R1	1	0.182113153050653	28	18	7.4266027738932
TMEM183A	1	1	28	2	8.92610611855504
BTG2	1	0.548683931808932	20	4	3.63061720390449
FMOD	1	1	24	12	4.59249377371921
PRELP	1	1	24	18	2.33762535857121
ATP2B4	1	1	24	10	10.2013996078484
ZC3H11A	1	1	28	24	4.47928231479154
ZBED6	1	1	28	4	8.3131707282182
SNRPE	1	0.0290926434676435	28	8	7.99258843166304
SOX13	1	1	28	10	1.92458876535404
ETNK2	1	1	28	0	1.88364713059727
PPP1R15B	1	1	28	10	2.75528101580302
MDM4	1	1	20	0	3.56925744395557
NFASC	1	1	20	10	5.68202989631127
RBBP5	1	1	24	22	6.98851100529617
DSTYK	1	1	20	4	10.0817503795455
TMCC2	1	1	28	22	0.85612916186894
NUAK2	1	1	28	4	1.92738667979624
ELK4	1	1	28	4	4.69141041930402
NUCKS1	1	1	24	10	127.968463593289
RAB7L1	1	1	28	18	9.38695848748064
SLC41A1	1	0.120192382848633	20	14	3.34362229547874
RAB7B	1	1	28	26	2.67267560782384
SRGAP2	1	0.759272267084767	20	18	5.48580189809449
IKBKE	1	1	28	0	2.45669153424594
RASSF5	1	1	20	14	3.99616591213596
EIF2D	1	1	24	22	3.94714486630177
DYRK3	1	0.269101639101639	20	6	1.37075748955594
MAPKAPK2	1	0.759272267084767	28	18	38.0516813715177
YOD1	1	1	28	20	1.133411165764
PFKFB2	1	1	20	6	3.70725718981641
CD55	1	1	24	12	2.3369038789632
CD46	1	1	24	12	4.21701229824372
CD34	1	1	28	0	0.786574605003193
PLXNA2	1	1	28	4	3.50789999706537
TRAF3IP3	1	0.0481594158156658	24	6	0.991689956977798
C1orf74	1	1	20	2	2.97168052250971
DIEXF	1	1	28	16	4.04282943487363
SERTAD4-AS1	1	1	28	18	4.94975525714856
SERTAD4	1	1	28	16	10.2970995881348
HHAT	1	1	28	26	2.1694676029213
RCOR3	1	1	20	12	4.74038700235183
TRAF5	1	0.759272267084767	20	10	4.59029061669173
LINC00467	1	1	20	18	2.11535570074856
LPGAT1	1	1	28	6	3.57170843289907
INTS7	1	1	28	0	2.34723293830792
RPL21P28	1	1	24	12	1.15573231388692
PPP2R5A	1	0.269101639101639	24	16	3.21694999333562
NENF	1	1	24	0	11.0716544983895
NSL1	1	0.388468903781404	20	8	4.8676697255055
TATDN3	1	1	20	16	2.24389820015132
ANGEL2	1	1	28	24	5.46165674610101
RPS6KC1	1	1	20	4	1.97777048678465
SMYD2	1	1	28	6	6.24074798051375
PTPN14	1	1	28	22	30.2950048789787
CENPF	1	1	28	14	52.793998082457
KCNK2	1	1	24	0	26.4788315083701
KCTD3	1	1	20	16	7.60005743125723
GPATCH2	1	1	20	6	5.2549279166835
RRP15	1	1	20	2	5.09308868116087
TGFB2	1	1	28	14	2.86647215045772
LYPLAL1	1	1	28	8	1.33537590528437
EPRS	1	1	28	4	51.0915717798334
BPNT1	1	1	20	18	1.63174034941229
IARS2	1	1	28	10	7.15028738026903
RAB3GAP2	1	1	28	2	8.08647134004219
C1orf115	1	0.653978099446849	28	24	0.00216846298980319
MARC2	1	1	28	2	0.902122182728349
HLX	1	1	28	18	7.60003581551366
DUSP10	1	1	28	24	1.55287550609218
TAF1A	1	1	28	0	1.71039152317191
MIA3	1	1	20	16	6.04405678651404
AIDA	1	1	20	16	1.45125650907016
BROX	1	1	28	4	6.96687006914101
DISP1	1	0.759272267084767	28	18	1.28303144739566
CAPN2	1	1	28	2	25.219022525106
TP53BP2	1	1	24	22	1.85644683951024
FBXO28	1	0.0169666213416213	28	8	3.3329026743445
DEGS1	1	0.269101639101639	28	4	5.67884674331744
NVL	1	1	28	26	2.56649087375427
CNIH4	1	1	28	12	20.7294975182263
WDR26	1	1	24	12	6.16239175438274
DNAH14	1	0.759272267084767	20	12	0.53415497619496
LBR	1	1	20	0	2.45498578916404
ENAH	1	1	28	4	125.477662143107
SRP9	1	1	28	2	9.87738378420741
EPHX1	1	1	24	10	3.01724210785798
TMEM63A	1	1	20	12	6.56386523642379
PYCR2	1	1	28	2	21.4395599711168
SDE2	1	0.269101639101639	20	4	1.33624664463157
ACBD3	1	1	28	26	32.0350707493417
PARP1	1	1	20	6	3.95202278979963
ITPKB	1	1	20	6	1.59787973269551
PSEN2	1	0.269101639101639	28	22	5.78830380763085
ADCK3	1	1	28	16	6.88700593178707
CDC42BPA	1	1	28	8	20.5402464776223
JMJD4	1	0.388468903781404	24	2	3.1780981273856
SNAP47	1	1	28	0	2.78952235606736
ARF1	1	1	28	12	69.9228195871001
C1orf35	1	1	28	8	7.35627302148896
MRPL55	1	1	28	4	6.82018256088331
GUK1	1	1	28	6	61.3992518508041
GJC2	1	0.182113153050653	28	16	1.70743351670913
IBA57	1	1	28	26	3.7829965084026
TRIM11	1	1	20	18	15.2584385662737
RNF187	1	1	28	20	55.8481680463517
RAB4A	1	1	28	14	4.23454530889479
CCSAP	1	1	24	14	1.27340070801496
NUP133	1	0.548683931808932	24	0	4.5972613006529
ABCB10	1	1	28	4	4.90884175904382
TAF5L	1	1	28	24	2.17054319369435
URB2	1	1	24	6	1.139782907162
GALNT2	1	0.759272267084767	28	6	14.8661766865008
COG2	1	1	20	10	2.31060751597384
AGT	1	0.225607396076146	24	10	0.500021118191985
C1orf198	1	0.759272267084767	28	14	4.6144698893585
TTC13	1	1	28	22	1.01298046045761
ARV1	1	0.269101639101639	24	20	3.30321478998254
C1orf131	1	1	28	26	5.73530789012013
GNPAT	1	1	28	10	3.61138484059718
EXOC8	1	1	20	12	3.1713923567839
SPRTN	1	1	28	16	2.6235916522717
EGLN1	1	1	24	22	4.0153334165095
TSNAX	1	1	28	20	12.0316608419363
SIPA1L2	1	0.182113153050653	20	14	5.59151321958115
NTPCR	1	1	28	20	4.36429052243059
PCNXL2	1	1	28	18	3.62957842837905
KCNK1	1	1	28	24	1.809345435481
COA6	1	1	24	12	3.75756909683275
IRF2BP2	1	1	20	16	6.80721879979676
TOMM20	1	1	20	8	10.4900135956564
RBM34	1	0.548683931808932	28	2	1.88832803258273
ARID4B	1	1	24	12	12.797430533614
GGPS1	1	0.759272267084767	20	4	2.41308171381664
B3GALNT2	1	1	28	24	5.85063328576636
LYST	1	1	20	8	1.93781407911602
NID1	1	1	28	26	10.5490223166129
GPR137B	1	1	28	24	3.65119362285334
ERO1LB	1	1	28	0	2.94380289316875
LGALS8	1	1	20	16	2.19910406158241
HEATR1	1	1	28	18	4.21071039406618
MTR	1	1	20	12	7.42652053168106
FMN2	1	1	28	6	3.90527451701442
GREM2	1	1	28	6	37.3833786952524
FH	1	1	24	6	3.29831138592167
OPN3	1	1	28	20	0.528978973233008
CHML	1	1	24	12	2.16541081428381
CEP170	1	1	28	24	3.68265892371119
SDCCAG8	1	1	20	0	3.15783848998651
AKT3	1	1	28	26	7.21741326221177
ZBTB18	1	1	20	14	1.84844712273658
ADSS	1	1	28	12	12.6869009876428
DESI2	1	1	20	10	6.81150822977121
COX20	1	0.0772071042383542	20	16	3.62037547364818
HNRNPU-AS1	1	1	28	4	1.67935235525628
HNRNPU	1	1	28	14	36.7029822053068
EFCAB2	1	1	20	8	1.97270446826083
KIF26B	1	0.388468903781404	20	4	1.66234217383732
SMYD3	1	1	28	4	10.495880856588
TFB2M	1	0.759272267084767	20	12	1.54977542211192
CNST	1	1	28	24	3.26585034191107
SCCPDH	1	1	24	12	6.06241078951041
AHCTF1	1	0.0772071042383542	24	18	3.97649441592495
ZNF670	1	0.759272267084767	20	10	2.35388311169125
ZNF496	1	1	28	18	1.34455027404889
SH3BP5L	1	1	24	0	6.63394721450179
ZNF672	1	0.0481594158156658	20	6	1.50061140424075
ZNF692	1	1	28	24	2.26304133948516
ZMYND11	1	1	28	14	12.4311482610025
DIP2C	1	0.388468903781404	28	18	9.9591055357123
LARP4B	1	1	28	20	8.53113741946098
GTPBP4	1	1	28	4	9.81432024330608
IDI2	1	1	24	6	2.00839105696302
WDR37	1	0.759272267084767	20	10	1.39032388996183
PFKP	1	1	28	6	22.9514443152508
PITRM1	1	1	28	16	2.92173823938538
KLF6	1	1	28	6	66.9056350338285
AKR1C1	1	1	24	18	6.35516829030492
AKR1C2	1	1	28	24	7.93705017509093
AKR1C3	1	1	28	18	21.6044130371751
NET1	1	0.0290926434676435	20	0	2.33253833041374
ASB13	1	0.269101639101639	24	16	1.43220800564984
FAM208B	1	0.548683931808932	28	8	5.00446122879234
GDI2	1	1	24	18	3.13152133749605
ANKRD16	1	1	24	18	1.90417525088793
FBXO18	1	0.120192382848633	20	14	8.82173972203446
IL15RA	1	1	20	14	1.38212550619125
RBM17	1	1	24	12	5.65615348110135
PFKFB3	1	1	28	18	7.74996066640268
ITIH5	1	0.120192382848633	28	20	5.46481003935672
KIN	1	1	28	4	6.56027585045397
ATP5C1	1	1	28	2	15.7986238853201
TAF3	1	1	28	26	11.9158885165644
CELF2	1	1	24	18	22.4742915716179
USP6NL	1	1	20	18	1.58809613774865
PROSER2	1	1	28	2	1.4309249483355
UPF2	1	0.759272267084767	24	10	11.1960628531802
DHTKD1	1	1	28	26	9.30340427163199
SEC61A2	1	1	28	16	3.13091835149854
NUDT5	1	0.388468903781404	20	6	6.28685803778122
CDC123	1	1	28	6	19.7453053187669
CAMK1D	1	1	28	16	2.39956215005859
OPTN	1	1	28	20	59.1889269414289
MCM10	1	1	28	6	4.82323837859456
PHYH	1	1	20	6	3.20779096685059
SEPHS1	1	1	28	20	8.49551111859212
BEND7	1	1	28	10	5.28037258107646
PRPF18	1	1	28	26	9.83107622044714
FRMD4A	1	0.182113153050653	28	6	6.16460427543974
FAM107B	1	1	28	10	4.59968985694165
HSPA14	1	0.0095169702982203	28	4	1.96659616579902
DCLRE1C	1	1	28	16	3.5598158549263
RPP38	1	1	24	10	1.11488606807936
NMT2	1	1	20	8	8.66111379758384
FAM171A1	1	1	20	4	4.46529919657687
ITGA8	1	1	28	20	6.70406999949177
FAM188A	1	0.759272267084767	20	4	1.48808228937602
PTER	1	1	28	0	2.22321110635616
RSU1	1	1	20	8	19.7008933010577
VIM	1	0.120192382848633	28	8	276.289905233164
PTPLA	1	1	28	2	10.9386751551546
STAM	1	1	28	4	7.03236747757326
NSUN6	1	1	24	10	1.23150100644759
ARL5B	1	0.269101639101639	28	8	4.01095914679906
PLXDC2	1	1	28	26	6.39884842908215
CASC10	1	1	28	22	0.419728230241929
SKIDA1	1	0.269101639101639	24	14	0.396090894222842
MLLT10	1	1	28	24	3.16809107014553
DNAJC1	1	1	28	4	16.0304927440619
COMMD3	1	1	28	2	7.84146582592137
LOC100499489	1	1	20	6	2.98046249330976
PIP4K2A	1	1	20	0	4.7537222601128
MSRB2	1	1	28	24	6.89372737286073
OTUD1	1	1	20	16	1.83801940593438
KIAA1217	1	0.182113153050653	24	10	1.98475011922841
ARHGAP21	1	1	28	16	31.1879130269412
PRTFDC1	1	1	20	0	1.45836121626097
APBB1IP	1	1	28	6	6.00329634323417
ABI1	1	1	24	6	5.95478401227922
ANKRD26	1	1	28	26	7.04997442918157
YME1L1	1	0.182113153050653	28	8	13.5820630575382
MASTL	1	0.182113153050653	28	12	5.08454139306782
ACBD5	1	0.269101639101639	28	14	4.42583056521846
RAB18	1	1	20	16	13.5127952690616
MKX	1	1	28	24	2.55363881424117
WAC-AS1	1	1	28	20	19.9588983511169
WAC	1	1	20	4	15.824703850452
BAMBI	1	1	24	14	1.47366770372515
PTCHD3P1	1	1	28	18	5.64714809856467
SVIL	1	1	28	26	2.14157127593456
KIAA1462	1	1	20	18	14.7386920531948
MTPAP	1	1	28	4	3.29251001325285
ZNF438	1	1	28	20	3.54350994943094
ZEB1	1	1	28	20	36.605026467939
ARHGAP12	1	1	28	24	8.5184296991441
KIF5B	1	1	28	4	36.9325090000376
EPC1	1	1	20	0	10.6176096877802
CCDC7	1	1	24	10	0.919129212948551
ITGB1	1	1	28	26	77.0522906458807
NRP1	1	1	28	4	9.71415205244352
PARD3	1	1	28	26	7.16014292151505
CUL2	1	1	28	6	2.85501987864949
CREM	1	1	28	16	3.05261224755639
CCNY	1	1	20	18	8.77198120826056
FZD8	1	1	20	16	3.45443259358647
ZNF248	1	1	20	0	1.95534620621122
ZNF25	1	0.182113153050653	24	16	2.7091140478394
ZNF33A	1	1	28	4	4.36034137639052
ZNF37A	1	1	28	20	13.395737679588
ZNF37BP	1	1	24	10	3.19721665612042
ZNF33B	1	1	28	6	4.29875784418949
BMS1	1	1	20	18	11.4002910270172
CSGALNACT2	1	1	28	8	5.41346300554454
HNRNPF	1	1	20	16	22.1312373952251
CXCL12	1	1	28	4	32.4496420498993
RASSF4	1	1	28	20	4.31202503932818
C10orf10	1	1	20	14	13.5138870383784
C10orf25	1	0.120192382848633	20	18	1.0019326190811
ZNF22	1	0.182113153050653	24	22	3.86294175962156
MARCH8	1	1	28	20	10.0187649852641
FAM21C	1	0.120192382848633	20	16	5.91461739524563
TIMM23	1	1	24	6	6.47133763984371
NCOA4	1	1	28	4	13.0883677406219
MAPK8	1	1	28	4	5.9319327646894
ARHGAP22	1	1	28	8	4.46938726565196
VSTM4	1	1	24	18	21.0839382028462
ERCC6	1	0.182113153050653	28	8	0.895615153342342
PARG	1	1	28	8	1.24389591752663
FAM21A	1	1	20	14	8.19975875908246
SGMS1	1	1	28	26	3.8032711272981
ASAH2B	1	1	20	16	1.37967606617955
PRKG1	1	0.759272267084767	24	10	3.33237037913748
CSTF2T	1	0.0481594158156658	28	0	2.66878459261419
DKK1	1	1	28	4	67.2529734867645
ZWINT	1	1	28	8	4.32943680345169
IPMK	1	1	28	24	3.53146243596441
CISD1	1	1	20	0	5.59738650883171
UBE2D1	1	1	28	20	5.07658171952017
TFAM	1	0.269101639101639	20	6	6.9439740527386
BICC1	1	1	24	10	9.13333106281115
FAM133CP	1	1	24	10	1.98146007470782
CCDC6	1	1	28	12	7.63808544438221
CDK1	1	1	28	12	15.6346040816001
RHOBTB1	1	0.182113153050653	20	14	4.35713888121755
ARID5B	1	1	28	20	31.7099843674881
ADO	1	1	28	24	4.76306692798433
NRBF2	1	1	20	16	2.63283187690071
JMJD1C	1	1	28	26	7.07078956716851
REEP3	1	1	28	24	14.303499051213
ANXA2P3	1	1	28	8	37.1708728869218
SIRT1	1	1	28	6	4.9716765180753
HERC4	1	1	28	2	7.79784866707866
PBLD	1	0.759272267084767	20	16	1.35248240252011
HNRNPH3	1	1	20	10	25.0320382794029
RUFY2	1	0.759272267084767	20	6	3.54754852623887
SLC25A16	1	1	28	6	1.66851956624895
TET1	1	1	20	14	3.28498693006814
CCAR1	1	1	28	4	32.3571095699851
DDX50	1	1	28	20	11.1001277299167
DDX21	1	1	28	4	48.0887110535596
KIAA1279	1	1	28	4	4.28345609217614
SRGN	1	0.182113153050653	24	10	4.17814355836442
VPS26A	1	0.269101639101639	28	16	3.50163978643759
SUPV3L1	1	1	20	8	2.0364158993725
HK1	1	1	28	16	35.4451740727291
COL13A1	1	1	28	8	6.32531497689654
H2AFY2	1	1	20	16	1.88480495959427
AIFM2	1	1	20	12	7.38163884466181
TYSND1	1	1	28	20	4.29848246144364
SAR1A	1	0.0095169702982203	28	2	12.3207005483513
PPA1	1	0.269101639101639	28	8	5.73058465188228
LRRC20	1	1	20	10	0.971848833245408
EIF4EBP2	1	1	20	14	9.4368109866518
SGPL1	1	1	28	16	5.79243784096022
PCBD1	1	1	28	12	6.32641127038559
UNC5B	1	1	28	4	8.19574460961877
SLC29A3	1	1	20	14	1.05549713878766
C10orf54	1	1	28	18	21.4257586410722
PSAP	1	0.759272267084767	28	20	413.59057139892
CHST3	1	0.388468903781404	24	8	4.91946668224481
ASCC1	1	1	28	24	6.0581367137811
ANAPC16	1	0.759272267084767	28	24	11.3432149290428
DDIT4	1	1	28	12	53.7995367703472
DNAJB12	1	1	28	4	6.38939898334378
MICU1	1	1	20	12	8.06994261482329
MCU	1	1	24	6	2.9533264087905
P4HA1	1	1	28	6	29.5580975872326
ECD	1	0.759272267084767	28	18	3.4812726106695
FAM149B1	1	0.548683931808932	28	12	3.52200153929705
DNAJC9	1	1	28	10	4.5660445013706
MRPS16	1	1	28	10	6.78012464124292
ANXA7	1	1	24	12	6.44920393221281
PPP3CB	1	1	28	4	2.29399238484193
SEC24C	1	1	20	14	5.88529062448096
FUT11	1	1	24	18	5.21051912597497
CHCHD1	1	1	20	8	10.1313345777146
ZSWIM8	1	1	28	14	8.16893335523586
NDST2	1	1	20	18	5.35754436336973
CAMK2G	1	1	28	20	3.5492119366192
PLAU	1	1	20	8	2.50472667102293
VCL	1	1	28	4	37.2955106982604
AP3M1	1	1	28	4	4.13491868572441
ADK	1	0.548683931808932	28	8	5.6964100788014
KAT6B	1	1	28	14	6.73211112249048
SAMD8	1	0.548683931808932	28	26	2.64211979651997
VDAC2	1	1	28	2	12.4640387108061
COMTD1	1	1	28	20	4.97289828930835
ZNF503	1	1	28	26	10.7471853974953
ZNF503-AS2	1	1	28	2	2.08681762109902
C10orf11	1	1	28	2	1.14220106026863
KCNMA1	1	1	28	18	5.83850466983885
DLG5	1	1	28	18	15.7156986600757
POLR3A	1	0.759272267084767	28	26	4.76068454354895
RPS24	1	1	28	20	385.216981770956
LINC00856	1	1	20	0	2.05318695176001
ZMIZ1	1	1	28	10	7.13379017072824
PPIF	1	1	28	6	5.36843509767884
ZCCHC24	1	1	28	20	44.5282615735212
EIF5AL1	1	1	28	6	6.36935869348227
LOC100288974	1	0.548683931808932	20	12	1.12121996331038
TMEM254	1	1	20	10	2.12834708547215
PLAC9	1	1	28	18	23.5682780212081
ANXA11	1	1	20	8	13.5877825775012
TSPAN14	1	1	20	16	4.08444874355435
GHITM	1	1	24	6	7.97012948909138
CCSER2	1	1	24	12	6.53610434904107
WAPAL	1	1	20	0	8.5646593928143
ADIRF	1	1	28	6	6.07873039943805
GLUD1	1	1	20	16	5.26195752405986
FAM35A	1	0.0290926434676435	24	22	4.80671618873602
MINPP1	1	1	20	14	4.28776932135194
PAPSS2	1	1	28	4	16.2520434958813
ATAD1	1	1	28	14	15.4254265406663
PTEN	1	1	28	22	9.74585714920387
RNLS	1	1	28	18	1.77014941421473
STAMBPL1	1	1	28	12	2.64022225326756
ACTA2	1	1	28	22	234.11032557186
FAS	1	1	28	14	3.55601082008495
CH25H	1	1	28	6	15.8436946738021
LIPA	1	1	24	12	5.76329996684554
IFIT2	1	1	28	20	2.4627178443964
IFIT3	1	1	20	12	3.83356195406901
IFIT1	1	0.120192382848633	28	12	2.36843407059211
IFIT5	1	1	28	20	2.87204714903533
PANK1	1	1	28	0	2.50120712015636
KIF20B	1	1	28	14	10.8630025469052
RPP30	1	0.759272267084767	24	22	1.30336636028794
ANKRD1	1	1	28	4	131.176788656746
PCGF5	1	1	28	14	8.37487524032589
HECTD2	1	0.548683931808932	28	16	0.366865573324522
PPP1R3C	1	0.759272267084767	24	10	5.42026019293834
TNKS2	1	0.759272267084767	20	18	1.75566711491547
BTAF1	1	1	28	4	8.6431606043104
CPEB3	1	1	28	2	3.05268085752599
MARCH5	1	0.759272267084767	20	14	4.61186187727475
IDE	1	1	20	6	4.11817468081064
KIF11	1	0.269101639101639	24	10	2.6898961720326
MYOF	1	0.388468903781404	28	8	15.3349929810839
CEP55	1	1	28	8	4.50656277158333
FRA10AC1	1	1	24	10	8.73980077212566
PLCE1	1	1	20	4	2.28090673740736
PLCE1-AS1	1	1	20	10	1.66293547270316
NOC3L	1	0.269101639101639	24	6	3.77825187628031
TBC1D12	1	0.548683931808932	20	0	1.49465041231174
HELLS	1	1	28	8	10.5964208312443
PDLIM1	1	1	28	18	19.7091784671929
SORBS1	1	1	28	18	1.09964295005805
ALDH18A1	1	1	24	22	4.03177772170764
TCTN3	1	0.182113153050653	28	16	0.270466045183946
ENTPD1	1	1	20	2	2.92358862096019
CCNJ	1	0.0772071042383542	24	16	1.43015537760831
ZNF518A	1	1	28	0	1.13409282491604
TM9SF3	1	1	28	22	43.6796258571461
RPL13AP5	1	1	20	10	12.2178481525905
LCOR	1	1	28	24	3.57796708617966
C10orf12	1	1	28	10	2.98260937388328
LOC102724002	1	1	20	12	3.96575076214649
ARHGAP19	1	1	20	14	2.03166032591471
FRAT1	1	1	28	26	2.90017298873192
FRAT2	1	1	20	10	2.6790533748011
RRP12	1	1	24	0	1.49653689953151
EXOSC1	1	1	20	14	2.72408154487891
ZDHHC16	1	0.269101639101639	28	4	8.08688842841844
MMS19	1	1	24	0	13.3799407162138
UBTD1	1	1	24	18	14.4637522807557
MORN4	1	1	28	18	3.57541141450683
PI4K2A	1	1	28	16	6.21805132550225
AVPI1	1	0.759272267084767	24	14	1.58751901918058
MARVELD1	1	1	28	20	14.8444965429968
ZFYVE27	1	0.388468903781404	20	12	2.42775035422947
R3HCC1L	1	1	28	14	4.37120282188215
LOXL4	1	0.388468903781404	28	16	4.20048920645588
PYROXD2	1	1	20	14	1.40701820969347
HPS1	1	1	28	18	15.4626462015937
GOT1	1	1	28	12	20.1336784262665
SLC25A28	1	0.548683931808932	24	0	2.72820853112144
ENTPD7	1	1	20	4	2.7091941040137
COX15	1	0.759272267084767	28	16	0.901734032518929
CUTC	1	0.182113153050653	20	14	3.11054793380766
DNMBP	1	1	20	14	2.91711139586897
ERLIN1	1	1	28	6	6.51815036516335
CHUK	1	1	28	6	5.89255161631871
CWF19L1	1	1	28	24	3.00944279945686
SNORA12	1	1	28	10	6.46764863523905
BLOC1S2	1	1	28	22	6.89001847562969
SCD	1	1	24	18	24.0360530344847
SEC31B	1	1	20	18	3.61208185309135
NDUFB8	1	1	24	0	26.8112717649842
HIF1AN	1	0.269101639101639	28	20	17.1377229555622
FAM178A	1	1	20	4	1.09734321601251
MRPL43	1	1	20	4	4.71962566451271
C10orf2	1	1	20	18	1.38102052115228
LZTS2	1	1	28	6	2.57276525212043
SFXN3	1	1	28	18	15.4427450500196
KAZALD1	1	1	28	6	4.77307467624263
BTRC	1	0.759272267084767	28	24	4.43957224087625
POLL	1	1	28	26	4.99259968767256
DPCD	1	0.759272267084767	28	0	3.85339244657811
FBXW4	1	1	20	14	4.17528847066863
NPM3	1	1	28	6	30.7875918969817
MGEA5	1	0.759272267084767	24	4	5.13419161611085
C10orf76	1	0.548683931808932	24	6	3.04789856736049
HPS6	1	1	20	18	4.43716280509719
LDB1	1	1	20	10	3.20681306511142
PPRC1	1	1	28	6	2.94330279889433
NOLC1	1	1	28	4	13.8724918327158
GBF1	1	1	28	0	11.6402945978436
NFKB2	1	1	24	10	1.26433966016022
FBXL15	1	1	28	10	2.38132162511513
CUEDC2	1	0.548683931808932	28	24	4.22933175924521
ACTR1A	1	0.759272267084767	24	6	7.38152790757026
SUFU	1	1	24	18	4.45147055542935
TRIM8	1	0.759272267084767	28	0	6.21209440878223
ARL3	1	1	28	26	6.38916918197832
WBP1L	1	1	28	20	12.7775122774152
C10orf32	1	1	28	20	7.20144778001084
CNNM2	1	0.0095169702982203	28	20	1.2869606890235
NT5C2	1	1	20	12	4.33883758090492
PCGF6	1	1	28	2	1.79746842642027
TAF5	1	0.120192382848633	28	22	1.04737917692721
USMG5	1	1	20	2	12.6880374094413
PDCD11	1	0.120192382848633	20	4	8.17576210060922
CALHM2	1	1	20	8	2.11040191555815
SH3PXD2A	1	1	20	18	32.4557020958621
OBFC1	1	1	28	22	4.32062486632109
SLK	1	1	28	16	8.42149281316977
SFR1	1	0.759272267084767	28	4	2.61555294014584
GSTO1	1	1	28	6	51.6707396304372
ITPRIP	1	1	24	12	4.39475321606649
XPNPEP1	1	1	20	4	6.2986042543255
ADD3	1	1	24	12	11.9572610994513
MXI1	1	1	28	22	6.77158937079547
SMNDC1	1	1	20	0	4.48555921205631
DUSP5	1	1	20	16	0.343846884468778
SMC3	1	0.548683931808932	24	10	21.2418812586877
PDCD4	1	0.182113153050653	28	10	2.94160961229424
BBIP1	1	0.269101639101639	24	12	2.68377724465865
SHOC2	1	1	28	8	7.93328453937346
ADRA2A	1	1	20	14	9.39543211326474
GPAM	1	1	28	4	19.2675885800712
ZDHHC6	1	0.182113153050653	28	8	2.29360500326442
VTI1A	1	0.0290926434676435	24	8	4.46730167998582
TCF7L2	1	1	28	20	14.9670117883786
CASP7	1	0.269101639101639	20	12	5.39433711602802
NHLRC2	1	1	20	14	1.28792536094771
C10orf118	1	0.269101639101639	28	2	5.01053967290694
ABLIM1	1	1	24	18	1.99877049259489
FAM160B1	1	0.548683931808932	24	18	2.04162072877581
TRUB1	1	1	20	16	4.31898819330945
GFRA1	1	1	28	6	3.7861892140581
HSPA12A	1	1	28	20	2.2496971175891
KIAA1598	1	1	28	4	2.16142323167643
PDZD8	1	0.388468903781404	28	14	0.832008101526662
EMX2OS	1	1	28	20	48.1125260093539
EMX2	1	1	28	20	53.4515531457104
RAB11FIP2	1	1	20	10	20.6842200639901
CASC2	1	1	20	18	1.90936589157867
FAM204A	1	1	24	12	4.63175647421725
CACUL1	1	0.548683931808932	20	8	3.59482361335522
NANOS1	1	1	28	20	2.91752263927191
EIF3A	1	1	28	26	133.065405485137
FAM45A	1	1	20	8	6.39084446635848
SFXN4	1	1	28	16	4.81096685931623
PRDX3	1	1	28	6	15.8364786549214
GRK5	1	1	28	22	14.0664090413891
RGS10	1	1	28	12	6.71516862382135
TIAL1	1	1	24	12	6.31327803465236
BAG3	1	1	24	12	12.5508545987497
INPP5F	1	1	28	4	5.33313585378527
MCMBP	1	1	28	4	5.78953156585711
SEC23IP	1	1	20	0	5.28127115401336
PPAPDC1A	1	1	20	2	15.8316100838187
WDR11	1	0.0772071042383542	28	8	2.37249059181281
FGFR2	1	0.182113153050653	28	0	2.67353409562697
ATE1	1	1	28	26	6.75874234546991
NSMCE4A	1	1	28	8	4.52167494558239
TACC2	1	0.548683931808932	20	12	2.51640092598079
PLEKHA1	1	1	28	22	5.96729561632081
HTRA1	1	1	28	20	105.576460531942
FAM24B	1	1	28	12	1.85694938980063
C10orf88	1	0.548683931808932	28	14	1.67454134309988
IKZF5	1	0.182113153050653	24	16	0.958323996552018
ACADSB	1	0.0290926434676435	20	16	2.63907788256387
BUB3	1	1	28	10	21.0037603586982
CPXM2	1	1	20	12	1.9314564119196
OAT	1	1	28	6	8.41935818911858
LHPP	1	1	28	16	3.14275536707915
FAM53B	1	1	28	18	9.69701451034256
METTL10	1	0.269101639101639	20	14	3.17459123162923
FAM175B	1	1	20	6	2.53061806236294
ZRANB1	1	0.269101639101639	24	16	6.65731017936235
CTBP2	1	0.269101639101639	20	4	20.1797157268856
EDRF1	1	0.269101639101639	28	10	2.47116420356576
UROS	1	1	28	10	6.92670487857613
BCCIP	1	1	28	4	10.314360411877
DHX32	1	1	24	18	2.24275245146145
FANK1	1	1	28	24	3.00070395144106
ADAM12	1	1	28	4	114.758174212541
DOCK1	1	1	28	26	5.46876221894963
MKI67	1	1	28	14	20.0976718595986
MGMT	1	1	20	6	7.78722060397807
GLRX3	1	0.269101639101639	28	4	3.93599370775391
PPP2R2D	1	1	20	6	4.5019114196482
BNIP3	1	1	20	14	16.1377849686469
DPYSL4	1	1	28	14	0.534150332181986
STK32C	1	0.269101639101639	20	12	2.94419032257332
LOC102724967	1	1	28	14	3.69262332508603
LRRC27	1	0.388468903781404	24	4	1.08257077712768
PWWP2B	1	1	28	18	4.17250326705163
INPP5A	1	1	20	12	15.06668253962
TUBGCP2	1	1	28	16	16.8630021918083
ZNF511	1	1	20	10	1.89272639843736
FUOM	1	0.759272267084767	28	10	7.66483281453639
ECHS1	1	1	24	0	14.5450891171572
PAOX	1	1	24	18	1.96047145350435
MTG1	1	1	28	16	2.29074437367902
SPRN	1	1	28	4	1.61843010844595
BET1L	1	0.182113153050653	24	4	8.66661188620277
RIC8A	1	1	24	12	2.41915385230797
SIRT3	1	1	24	18	2.43642156115165
PSMD13	1	1	20	18	33.0666951365462
ATHL1	1	0.269101639101639	20	12	4.22979968251085
IFITM2	1	1	24	0	108.637370055089
IFITM1	1	1	28	0	14.2209642170385
IFITM3	1	1	24	0	109.608214283115
SIGIRR	1	0.182113153050653	28	14	4.07456500413556
PTDSS2	1	1	28	24	6.37265123811127
RNH1	1	1	24	0	41.7039724096002
HRAS	1	1	20	2	7.53258090337726
RASSF7	1	1	28	4	1.20528977752278
MIR210HG	1	0.0481594158156658	20	10	3.08968638387789
PHRF1	1	1	28	18	9.15084187686385
DEAF1	1	1	28	22	16.1796677315884
TMEM80	1	0.548683931808932	24	2	0.18836764205408
EPS8L2	1	1	20	6	9.21594831777648
TALDO1	1	1	28	10	23.7553656865866
PDDC1	1	1	20	6	9.31862707437356
LOC100506518	1	1	28	20	1.17245678550734
SLC25A22	1	1	28	6	1.77412958136831
PIDD	1	0.548683931808932	20	2	1.66005568303063
RPLP2	1	1	20	6	167.131988301441
PNPLA2	1	1	24	10	4.01241304519242
CD151	1	0.388468903781404	28	2	31.2953062913901
POLR2L	1	0.759272267084767	24	4	45.472860981899
TSPAN4	1	1	28	18	32.8022541914838
CHID1	1	1	24	0	44.4051707165439
AP2A2	1	1	28	18	8.20476461785433
TOLLIP	1	1	28	16	15.3672899796227
MOB2	1	1	28	12	6.35593329500851
IFITM10	1	1	28	6	2.45317023252326
CTSD	1	0.548683931808932	28	18	203.312394751826
LSP1	1	1	28	0	3.4540513463878
CD81	1	1	24	0	155.798140326381
TSSC4	1	1	28	16	15.4381561164826
KCNQ1OT1	1	0.182113153050653	24	10	7.79707207507196
CDKN1C	1	1	28	18	16.4397602137849
SLC22A18	1	1	28	0	2.55008501564796
PHLDA2	1	1	28	6	18.9265772985455
NAP1L4	1	1	20	18	23.0620520584469
CARS	1	1	24	0	14.7922523435611
OSBPL5	1	1	20	6	21.6013870143756
ZNF195	1	1	28	4	2.24289495493448
NUP98	1	0.182113153050653	20	0	4.67452352178317
PGAP2	1	1	28	12	1.38638744075299
RHOG	1	0.759272267084767	28	0	7.34570178608493
STIM1	1	0.388468903781404	28	20	25.4550857552506
RRM1	1	1	28	10	27.7725522577719
TRIM21	1	1	28	24	1.77165205974577
TRIM68	1	1	20	8	1.92262005369188
HBB	1	1	28	0	1317.87709401676
TRIM5	1	0.269101639101639	28	22	2.24038261431659
TRIM22	1	1	28	20	7.70501406504525
FAM160A2	1	0.548683931808932	24	18	3.86820425033692
PRKCDBP	1	1	20	6	16.5693533457488
SMPD1	1	1	28	22	22.8626007099539
APBB1	1	1	20	12	6.44254965047904
ARFIP2	1	1	28	4	3.10605706355434
TIMM10B	1	1	24	0	4.25996839614472
RRP8	1	1	20	0	1.86128050159992
ILK	1	0.388468903781404	28	2	4.94163236832975
TAF10	1	1	28	0	13.0912458045726
TPP1	1	1	24	18	18.3118849486871
DCHS1	1	1	20	10	3.09977652132245
MRPL17	1	1	28	6	7.30925725474079
ZNF215	1	1	28	16	1.37574276235779
OLFML1	1	1	20	6	1.38304800688433
PPFIBP2	1	0.182113153050653	28	18	7.00632880023567
CYB5R2	1	0.759272267084767	28	12	3.57231731035051
EIF3F	1	0.759272267084767	24	20	8.52085682698143
TRIM66	1	0.548683931808932	20	10	1.44776660818894
RPL27A	1	0.548683931808932	28	20	580.733533345355
ST5	1	1	20	6	3.67133300018908
AKIP1	1	1	28	16	2.11673749716021
TMEM9B	1	0.269101639101639	28	22	20.8117623215678
NRIP3	1	0.759272267084767	20	8	0.98126973149743
DENND5A	1	1	20	10	5.20791440028388
TMEM41B	1	1	28	12	5.49882239037711
IPO7	1	0.548683931808932	20	0	14.3566370127757
ZNF143	1	1	28	14	2.89887131692335
WEE1	1	0.0772071042383542	24	12	4.04726160032578
SWAP70	1	1	20	10	20.7405701210238
RP11-540A21.2	1	1	20	16	1.96831208600601
SBF2-AS1	1	1	28	20	2.12305976175232
SBF2	1	1	20	2	4.79708160634174
ADM	1	1	28	20	183.941268771702
AMPD3	1	0.269101639101639	20	12	3.94307086464576
MTRNR2L8	1	1	28	26	0.379353001158271
RNF141	1	1	28	22	9.05882421384494
MRVI1	1	1	28	0	4.48300266995864
CTR9	1	1	24	10	18.6835614189382
EIF4G2	1	1	28	6	54.1034754759347
ZBED5	1	1	20	16	1.90388175338145
ZBED5-AS1	1	0.120192382848633	28	14	2.63483310848025
USP47	1	1	20	6	8.03357031873218
DKK3	1	1	24	14	14.2087497664626
MICAL2	1	1	20	2	24.0664831601862
PARVA	1	1	28	22	9.64345470038254
TEAD1	1	1	28	2	23.8203669984747
ARNTL	1	1	28	4	4.23468623319513
BTBD10	1	1	20	4	3.5505623319888
FAR1	1	1	28	6	6.49610419568862
SPON1	1	1	24	22	0.998505889722715
RRAS2	1	1	20	8	22.7744583168585
COPB1	1	1	28	6	17.2860472115434
PSMA1	1	1	24	12	18.471764585749
CYP2R1	1	1	28	26	1.85781542794909
C11orf58	1	1	28	20	23.519176207321
RPS13	1	1	20	0	28.8808537324066
PIK3C2A	1	1	28	26	12.3208388791945
NUCB2	1	1	28	4	33.5291888645963
SERGEF	1	1	28	20	2.60559929392836
SAAL1	1	1	28	8	2.55723976085138
SAA1	1	1	20	12	25.3597524811804
HPS5	1	1	20	6	9.00211452148713
GTF2H1	1	1	24	12	7.05433704526673
LDHA	1	1	28	4	127.890606225463
TSG101	1	1	28	6	3.17069433537537
UEVLD	1	1	28	22	7.88848966004198
SPTY2D1-AS1	1	1	28	16	0.756464591282617
SPTY2D1	1	0.759272267084767	20	16	5.23367768109456
TMEM86A	1	1	28	20	2.13577467585067
NAV2	1	1	28	6	13.5909903728532
HTATIP2	1	1	28	2	14.3245175320075
FANCF	1	0.0290926434676435	20	14	1.41993449215509
SVIP	1	1	24	12	1.6988226902119
ANO3	1	0.468576417795168	20	6	0.468259534722716
FIBIN	1	0.388468903781404	24	18	21.2783972257437
CCDC34	1	1	28	14	7.17447298069897
LGR4	1	1	28	20	7.66583623816091
LIN7C	1	1	24	22	5.88734417526682
BDNF-AS	1	1	28	20	1.11761569987202
BDNF	1	1	20	4	1.39408764194521
METTL15	1	1	28	16	5.41555757638982
KCNA4	1	1	24	12	0.707257765904456
ARL14EP	1	1	28	10	5.86965735556575
DNAJC24	1	1	20	6	2.09603035895406
ELP4	1	0.548683931808932	20	4	2.72703191226631
PAX6	1	0.0772071042383542	24	20	2.53208687495885
RCN1	1	1	20	2	20.5473822648286
EIF3M	1	1	28	8	3.71795571712461
QSER1	1	1	24	10	4.49211085817703
DEPDC7	1	0.269101639101639	24	16	0.928881404223335
TCP11L1	1	1	28	8	4.93548023271501
CSTF3	1	1	20	4	3.61924240944642
HIPK3	1	1	28	2	9.38269198368508
KIAA1549L	1	1	28	6	8.63953049582517
CD59	1	1	28	6	268.832524529863
FBXO3	1	0.388468903781404	24	16	2.3902737195278
CAPRIN1	1	1	28	10	7.80997195122492
NAT10	1	1	28	26	8.73240136780272
ABTB2	1	1	28	0	3.07687071965902
CAT	1	1	28	20	4.27190518866658
APIP	1	0.759272267084767	20	12	1.6141556631675
PDHX	1	0.548683931808932	24	10	1.22352832439497
CD44	1	0.548683931808932	28	8	49.6560796978278
PAMR1	1	1	28	8	11.3769188324296
FJX1	1	1	28	8	1.77766665527742
TRIM44	1	1	20	4	10.0367829646046
COMMD9	1	0.388468903781404	24	16	4.81894696588255
PRR5L	1	1	28	6	3.2209666221376
TRAF6	1	0.548683931808932	28	22	0.991475014823778
C11orf74	1	1	28	18	4.74595783784303
API5	1	0.269101639101639	20	4	4.84438863857458
TTC17	1	1	28	20	14.6864572316506
HSD17B12	1	1	28	4	10.8478607148291
ALKBH3	1	1	24	10	4.67449329503083
C11orf96	1	0.00126548798423798	20	8	13.2377207913784
ACCS	1	0.182113153050653	20	12	3.23263058907837
EXT2	1	1	28	12	18.0952132760242
CD82	1	1	28	26	2.51402708599399
TSPAN18	1	1	28	22	4.48210798719656
TP53I11	1	1	20	12	23.669730774495
LOC101060179	1	1	20	0	1.25943315463182
SLC35C1	1	1	28	10	5.94771277557964
CRY2	1	0.759272267084767	28	18	6.95962770711304
MAPK8IP1	1	1	20	8	0.95782814470992
PEX16	1	1	28	18	2.68898056552698
PHF21A	1	1	28	20	8.20119413974537
CREB3L1	1	1	24	6	27.1057616419475
DGKZ	1	1	28	18	8.68694751846835
MDK	1	0.182113153050653	28	6	2.11583616580523
AMBRA1	1	1	28	22	5.49519207631704
ATG13	1	1	28	6	6.249118496179
ARHGAP1	1	1	28	0	40.3683167991871
ZNF408	1	1	28	20	6.90892189471078
CKAP5	1	1	28	26	8.75214102283129
LRP4	1	1	28	24	1.71625240897263
C11orf49	1	0.0772071042383542	20	2	3.76932186288402
ARFGAP2	1	1	28	10	8.62258484653892
PACSIN3	1	1	28	14	5.58433296763672
DDB2	1	1	20	6	7.523353484235
ACP2	1	1	20	0	14.1964529329511
NR1H3	1	0.269101639101639	24	14	1.58479692642966
MADD	1	0.0290926434676435	20	2	4.31340235518813
SLC39A13	1	1	24	22	10.7320882716354
PSMC3	1	1	20	4	41.2438912361987
CELF1	1	1	20	14	7.21668283906509
PTPMT1	1	1	28	2	6.37375310557306
NDUFS3	1	0.0481594158156658	24	22	12.4238552534763
MTCH2	1	0.759272267084767	28	24	9.10988785152654
FNBP4	1	1	24	10	4.36640855593187
NUP160	1	1	28	0	0.916885701519549
PTPRJ	1	0.388468903781404	28	4	1.87667019414903
TNKS1BP1	1	1	20	16	8.68601943886073
SSRP1	1	0.759272267084767	24	4	7.6032017430482
SLC43A3	1	0.548683931808932	24	12	8.4980475951349
SLC43A1	1	1	20	10	5.71260114448284
TIMM10	1	1	28	12	4.06111139592237
UBE2L6	1	1	20	12	5.43406379461639
SERPING1	1	1	28	22	20.5367350472176
CLP1	1	1	28	0	2.24035998296537
ZDHHC5	1	1	28	22	13.4586340465238
MED19	1	1	28	14	4.07317817714314
TMX2	1	1	28	6	2.74595335036097
C11orf31	1	1	20	2	6.43131997589534
CTNND1	1	0.0290926434676435	28	26	1.65087126087046
LPXN	1	1	28	8	9.42760179042581
ZFP91	1	1	28	20	16.6321748670744
FAM111B	1	1	28	4	5.74141434384385
FAM111A	1	1	28	14	2.43543738951271
DTX4	1	0.388468903781404	28	22	0.973107524168364
OSBP	1	1	20	4	4.30694398185103
PATL1	1	1	20	16	7.83561290201923
STX3	1	1	20	14	4.30867112409113
MRPL16	1	1	28	10	4.03119316700873
PRPF19	1	0.120192382848633	20	4	15.8800015864366
TMEM109	1	0.0481594158156658	28	16	18.1703651694561
TMEM132A	1	0.0772071042383542	24	22	2.88166750413812
SLC15A3	1	0.388468903781404	28	16	3.3170275025069
VPS37C	1	0.269101639101639	28	26	0.879548957764763
DDB1	1	0.759272267084767	20	12	26.7135357629771
DAK	1	1	24	6	1.59702379237348
CYB561A3	1	1	28	20	10.2874943387987
TMEM138	1	1	28	18	9.92464157638522
CPSF7	1	1	28	20	2.60586777582023
SDHAF2	1	1	20	4	3.3625286998994
RPLP0P2	1	1	28	6	0.815492658694659
TMEM258	1	1	20	0	25.4459969202878
FEN1	1	1	28	8	10.2009964886452
FADS1	1	1	28	26	34.2627638419186
FADS2	1	1	20	14	4.96250067078541
FADS3	1	1	28	16	9.85317015739108
RAB3IL1	1	1	20	12	5.9105169250562
BEST1	1	1	28	14	2.74294258077826
FTH1	1	0.269101639101639	24	18	423.120119968674
INCENP	1	0.269101639101639	24	12	2.1526156581616
AHNAK	1	1	28	6	63.8806870328687
EEF1G	1	1	24	0	205.733397026122
TUT1	1	1	28	18	1.32122593289549
MTA2	1	1	20	16	8.92418637033007
EML3	1	1	28	0	8.51283035722527
ROM1	1	1	28	4	2.49452877269109
B3GAT3	1	0.759272267084767	20	10	3.30222566282352
GANAB	1	1	28	14	45.7331316690867
INTS5	1	1	20	16	5.49065093167992
METTL12	1	1	24	22	1.19589803881003
C11orf83	1	1	20	8	5.88665406413117
UBXN1	1	1	28	20	32.728784163756
LRRN4CL	1	0.388468903781404	28	18	12.051259443758
HNRNPUL2	1	1	20	10	14.9237946956501
TTC9C	1	1	20	8	3.71952532070073
POLR2G	1	0.548683931808932	20	4	17.4851117904923
TMEM179B	1	0.759272267084767	28	20	7.84795347041412
TMEM223	1	0.388468903781404	24	0	5.51722193218679
NXF1	1	1	28	6	5.09398548470794
STX5	1	1	28	0	6.43921829408242
WDR74	1	1	28	10	4.5366935884681
SNHG1	1	1	24	10	3.6791915851902
SNORD26	1	1	24	18	2.8715752119562
SLC3A2	1	1	28	16	17.5649354154681
RARRES3	1	1	24	18	2.74403607789612
PLA2G16	1	0.548683931808932	28	20	14.3046786750708
ATL3	1	0.269101639101639	28	8	5.23332211693602
RTN3	1	1	28	20	24.6476654726363
C11orf95	1	1	20	18	3.24825099692714
C11orf84	1	0.269101639101639	28	16	1.83344861620381
MARK2	1	1	24	10	4.41672924536407
NAA40	1	1	28	16	2.07282218735197
COX8A	1	1	24	6	16.3017661794668
OTUB1	1	1	20	10	7.11067142656644
MACROD1	1	1	28	22	6.08518629141166
STIP1	1	1	24	0	7.26790729267966
FERMT3	1	1	24	18	1.0553912308748
TRPT1	1	1	20	16	2.5468658461331
NUDT22	1	0.388468903781404	24	2	5.78693723607024
DNAJC4	1	1	28	6	2.15415786836332
VEGFB	1	1	20	12	12.7011650769337
FKBP2	1	1	28	8	8.15340275703005
PPP1R14B	1	1	24	0	10.6604155143193
LOC101927696	1	1	20	2	4.65269293471123
PLCB3	1	1	24	22	4.54056735823906
BAD	1	1	28	0	5.64684235384982
GPR137	1	1	24	10	2.95263506917892
TRMT112	1	1	28	12	27.4910614334624
PRDX5	1	1	28	24	20.4499368636034
RPS6KA4	1	1	24	0	6.60420690421929
SF1	1	1	28	12	11.5704729992888
MEN1	1	0.0481594158156658	24	0	11.1989305670926
EHD1	1	0.548683931808932	28	24	2.25485073777971
ATG2A	1	1	28	14	8.95961893933146
PPP2R5B	1	1	24	6	2.48383214480432
ARL2	1	1	24	0	10.017417209803
SAC3D1	1	1	28	10	18.811121888801
NAALADL1	1	0.759272267084767	28	16	3.58758014276394
CDCA5	1	0.269101639101639	24	8	3.88609962398653
ZFPL1	1	0.120192382848633	20	2	7.67042003478199
VPS51	1	1	20	0	12.3896145383607
TM7SF2	1	1	20	8	1.13598231450407
ZNHIT2	1	1	20	6	2.69419166665565
FAU	1	1	28	18	128.662014022463
MRPL49	1	1	28	24	2.2597384605641
SYVN1	1	1	20	2	1.75022921551204
CAPN1	1	1	28	18	7.55253320172388
POLA2	1	1	28	18	3.39422582667605
CDC42EP2	1	0.269101639101639	28	8	2.5246957355596
DPF2	1	1	28	2	9.71986608529219
SLC25A45	1	1	28	0	2.42691914693365
FRMD8	1	1	20	18	28.5227596562296
NEAT1	1	1	20	12	61.4316814762417
LOC101927789	1	0.182113153050653	28	26	2.37898094446918
MALAT1	1	0.759272267084767	28	4	873.081517427182
SCYL1	1	1	28	12	3.48658654515217
LTBP3	1	1	28	18	13.1175639059404
SSSCA1	1	1	28	4	3.29832949285879
FAM89B	1	1	28	12	14.3721878588288
EHBP1L1	1	1	24	0	4.40431753241
MAP3K11	1	1	24	0	4.17737027704621
PCNXL3	1	1	28	12	1.38915346377712
SIPA1	1	1	20	6	0.960961204226685
RELA	1	1	28	16	14.1837122136984
RNASEH2C	1	0.0772071042383542	20	0	7.10948077289185
AP5B1	1	1	20	12	1.47743184444534
CFL1	1	1	28	6	167.702821717311
MUS81	1	1	28	2	7.65358974887193
EFEMP2	1	1	24	2	18.3608946934157
FIBP	1	1	28	10	18.1901795230347
CCDC85B	1	1	20	12	1.08884129397087
FOSL1	1	1	28	12	3.5558260348097
C11orf68	1	0.388468903781404	20	12	3.99051725244151
DRAP1	1	1	28	6	35.7913851190503
SART1	1	0.388468903781404	28	2	3.58555227642131
EIF1AD	1	1	20	8	1.69482912109923
BANF1	1	0.548683931808932	20	12	5.00751013666027
CST6	1	0.269101639101639	28	2	1.67861419100625
SF3B2	1	1	24	10	9.94079730018625
PACS1	1	1	20	10	4.60243329238986
KLC2	1	1	28	20	3.19197529662334
RAB1B	1	1	20	16	6.24713514615611
YIF1A	1	1	28	6	28.5377575333482
CD248	1	1	28	6	45.8309939632528
RIN1	1	0.548683931808932	24	0	2.7081362901624
BRMS1	1	1	28	18	8.47082303396471
B3GNT1	1	1	28	20	20.5500619383742
MRPL11	1	1	28	6	5.53638275063557
PELI3	1	0.548683931808932	28	20	7.24999766378949
DPP3	1	1	28	2	6.16330427417185
BBS1	1	1	28	12	4.82854469195406
ZDHHC24	1	0.0772071042383542	28	24	1.83263340113456
CTSF	1	1	28	18	17.6597884224401
CCS	1	1	28	6	6.1147442061114
RBM14	1	1	28	24	2.91676502687324
RBM4	1	1	20	6	1.85508708343486
RBM4B	1	1	28	20	4.57554558115833
RCE1	1	1	28	24	1.59623845916931
PC	1	1	24	0	2.04738657333773
LRFN4	1	1	28	12	8.240990199007
RHOD	1	1	20	10	5.16214287008805
KDM2A	1	1	28	16	12.1674817718334
ADRBK1	1	1	28	0	5.04385874196124
ANKRD13D	1	0.0095169702982203	20	12	3.61761938688544
SSH3	1	1	28	6	3.19718064695988
POLD4	1	1	28	12	13.993542721506
CLCF1	1	1	20	14	1.77006080443299
PPP1CA	1	1	28	12	5.62678520596299
RPS6KB2	1	1	28	10	13.079345726559
CORO1B	1	1	28	18	11.2332433007619
TMEM134	1	1	24	0	6.87419639229273
AIP	1	0.182113153050653	24	22	4.9695094535124
PITPNM1	1	1	20	12	2.06164788105098
CDK2AP2	1	1	28	6	10.6077926469099
GSTP1	1	1	24	0	89.8887169630395
NDUFV1	1	1	24	18	14.3473186916483
NUDT8	1	1	20	18	1.23125478032931
UNC93B1	1	1	24	22	4.03300226150339
ALDH3B1	1	1	28	18	9.05585241627456
NDUFS8	1	0.759272267084767	24	6	7.18471052373757
TCIRG1	1	1	28	10	10.1823775889618
SUV420H1	1	1	28	20	1.98507729272033
C11orf24	1	1	24	22	12.9553887839907
LRP5	1	1	28	26	2.20342878190172
PPP6R3	1	0.759272267084767	28	18	7.81065778829487
CPT1A	1	1	28	16	25.4675630574155
MRPL21	1	1	24	22	2.60521616271986
IGHMBP2	1	1	28	16	4.61118874496093
MRGPRF	1	0.182113153050653	28	16	3.51038082184749
TPCN2	1	1	28	18	2.61826969935707
CCND1	1	1	28	6	169.412497401922
ORAOV1	1	1	28	18	4.72452425181171
FADD	1	1	28	12	10.1609478702775
PPFIA1	1	1	28	26	15.0193922786775
CTTN	1	1	28	6	41.4438426109373
DHCR7	1	1	28	22	2.86881149785704
NADSYN1	1	1	24	10	1.10477512022885
FAM86C1	1	1	24	18	1.5643825679492
RNF121	1	1	28	16	7.92660721554988
NUMA1	1	1	28	16	8.11643102813371
LRTOMT	1	1	24	10	1.23897131362712
LAMTOR1	1	1	24	22	22.5000709829803
INPPL1	1	0.548683931808932	28	26	12.3267192304594
CLPB	1	1	28	12	1.85601300880075
ARAP1	1	1	20	14	17.1479562111266
STARD10	1	1	28	16	1.45332840752794
ATG16L2	1	1	20	14	2.3875645152068
FCHSD2	1	1	28	24	2.38611398926987
ARHGEF17	1	1	28	22	9.59134235859281
RELT	1	1	28	6	0.735303537211416
FAM168A	1	1	20	16	3.3230758124831
RAB6A	1	0.269101639101639	24	0	7.06819147831959
MRPL48	1	0.759272267084767	20	0	1.77327386787951
COA4	1	1	28	20	6.42081242089669
PAAF1	1	1	28	22	1.59458190408272
UCP2	1	1	28	26	3.01079990410827
C2CD3	1	1	28	16	3.28806391399704
PPME1	1	1	24	6	14.5173125304599
P4HA3	1	1	28	8	5.37470759446489
PGM2L1	1	1	28	4	10.6827373947907
POLD3	1	1	28	6	3.6521397420044
RNF169	1	1	24	18	3.19494004494831
XRRA1	1	1	28	10	4.41603824043124
SPCS2	1	1	28	26	3.1227895295474
ARRB1	1	1	28	20	4.80759718095411
RPS3	1	0.548683931808932	28	22	64.0647277593797
KLHL35	1	0.548683931808932	20	2	2.71137868169806
GDPD5	1	1	28	20	4.21554839085375
SERPINH1	1	1	28	14	164.484522641854
MAP6	1	1	28	18	2.5380827923976
UVRAG	1	1	28	18	4.4491067916386
PRKRIR	1	0.388468903781404	24	20	1.9902198542992
C11orf30	1	1	20	0	2.31179281997316
LRRC32	1	1	28	20	15.0827609655499
TSKU	1	1	20	16	3.99119905135205
ACER3	1	1	20	12	1.62229601688994
CAPN5	1	0.759272267084767	28	22	4.66095848851861
PAK1	1	1	28	10	8.99373112439964
CLNS1A	1	0.0290926434676435	28	16	3.02489125115915
RSF1	1	1	24	10	10.4958874546158
AAMDC	1	0.759272267084767	28	20	16.1560093531857
INTS4	1	0.182113153050653	28	6	1.37340440303524
NDUFC2	1	0.388468903781404	20	4	7.15567172455016
ALG8	1	1	28	6	7.93282655701226
KCTD21	1	1	28	20	1.61106580615523
USP35	1	0.120192382848633	24	0	1.15258408844194
GAB2	1	1	20	18	2.49156728875557
NARS2	1	1	28	26	1.21291363787354
TENM4	1	1	28	22	1.31229118185047
PRCP	1	0.269101639101639	20	8	13.7052756298858
RAB30	1	0.759272267084767	28	18	0.380828190688282
RAB30-AS1	1	0.0290926434676435	28	8	1.93311817312774
PCF11	1	1	24	12	3.11766149652551
ANKRD42	1	1	28	12	2.5953781067129
CCDC90B	1	1	24	6	17.9142866256623
TMEM126B	1	1	24	12	2.79184164334697
TMEM126A	1	1	28	2	2.78898782246853
CREBZF	1	0.269101639101639	24	12	7.31080852570298
SYTL2	1	1	20	10	2.59553646939502
PICALM	1	1	28	4	57.7779550325259
EED	1	1	28	12	7.88344233103932
C11orf73	1	1	28	2	2.41751420478461
ME3	1	0.388468903781404	24	2	1.15664011347022
PRSS23	1	1	20	16	147.750635159613
FZD4	1	1	28	0	9.77875941732886
TMEM135	1	1	20	14	0.676881553926795
CTSC	1	1	24	12	11.5424947710229
NOX4	1	0.269101639101639	28	2	0.573307836436902
CHORDC1	1	1	28	26	3.28331037135557
[truncated: 9,005 more rows]
