# Supplementary material for: Fibroblasts as an in vitro model of circadian genetic and genomic studies
Source: Mamm Genome. 2024 Jul 3;35(3):432–44. doi: 10.1007/s00335-024-10050-7 (PMC11329553; doi:10.1007/s00335-024-10050-7)
Supplement: Supplementary file 6 — Supplementary file6 (ZIP 46445 kb) [file 335_2024_10050_MOESM6_ESM.zip › MetaCycle_Results/meta2dout/JTKresult_MCPM2014L00966_Input.txt]

CycID	BH.Q	ADJ.P	PER	LAG	AMP
LOC102723897	1	1	0	0	0
LINC01128	1	0.120192382848633	24	8	1.94005680480143
NOC2L	1	1	28	20	1.5453627252686
KLHL17	1	1	20	14	4.64350629811194
HES4	1	1	20	12	2.3199698786415
ISG15	1	0.269101639101639	24	6	6.81050397536276
AGRN	1	0.759272267084767	20	10	7.10283255750871
C1orf159	1	1	28	18	4.41252673923801
SDF4	1	1	28	0	78.2946432625455
B3GALT6	1	1	28	2	4.48256121083828
UBE2J2	1	1	24	22	12.0876088505585
SCNN1D	1	1	20	8	3.73370040055211
ACAP3	1	1	24	0	2.64623081309833
PUSL1	1	0.548683931808932	20	2	1.09669916960716
CPSF3L	1	1	28	20	4.00153861721873
GLTPD1	1	1	28	18	1.82843185748981
DVL1	1	1	24	18	5.86881001050591
MXRA8	1	1	20	8	267.135934436558
AURKAIP1	1	0.0772071042383542	24	4	9.46818260979029
CCNL2	1	1	20	12	19.5561350488659
LOC148413	1	0.388468903781404	24	10	2.28073783332497
MRPL20	1	1	28	6	14.6068735659447
VWA1	1	1	20	8	0.378939602585617
ATAD3B	1	0.548683931808932	20	4	2.83933429613136
ATAD3A	1	1	28	4	25.7134704219078
TMEM240	1	1	28	20	2.76575177429288
SSU72	1	1	28	12	28.1912311742843
C1orf233	1	1	20	6	1.08849881871692
MIB2	1	1	28	26	6.70832446675724
CDK11B	1	0.388468903781404	28	14	9.44492929391148
SLC35E2B	1	1	28	22	1.73391241704027
CDK11A	1	1	28	12	3.14240300185134
SLC35E2	1	1	28	20	32.9978364553657
NADK	1	1	24	6	1.95342152882233
GNB1	1	0.269101639101639	28	2	35.5173306302124
C1orf86	1	1	28	24	6.86324192358053
SKI	1	0.0290926434676435	28	6	5.10580075876076
RER1	1	1	28	4	14.9492000183228
TNFRSF14	1	1	20	6	1.65359146599639
FAM213B	1	1	24	22	2.0565565512135
MEGF6	1	1	28	14	9.42777918286523
TPRG1L	1	1	28	20	32.47745572806
WRAP73	1	1	24	0	2.36582728320618
TP73-AS1	1	1	20	6	3.58740017481469
LRRC47	1	1	28	18	26.6867450596436
CEP104	1	1	28	14	10.4635685732177
DFFB	1	1	20	16	1.78554248406241
C1orf174	1	1	28	0	9.98514366756023
NPHP4	1	1	28	20	2.39727712617944
KCNAB2	1	1	20	12	0.934192218560402
RPL22	1	1	24	22	41.5759674375335
ICMT	1	1	28	0	19.8515168860428
GPR153	1	0.548683931808932	20	8	2.46886459514222
ACOT7	1	1	28	4	2.14409599530026
PLEKHG5	1	1	20	8	2.17441260830023
NOL9	1	0.388468903781404	28	2	6.54958331014449
ZBTB48	1	1	24	12	0.953461945862929
KLHL21	1	1	28	0	9.902402775575
PHF13	1	1	24	18	5.26926041190182
THAP3	1	1	28	20	17.4102389140592
CAMTA1	1	1	28	4	3.12863448428715
VAMP3	1	1	24	18	4.37556086414284
PER3	1	0.151152767949643	28	18	2.56939178167912
PARK7	1	1	24	12	23.3442153056516
ERRFI1	1	0.120192382848633	28	2	3.21257419289913
RERE	1	1	20	12	5.75025590823496
ENO1	1	1	28	4	115.464113159535
LOC102724571	1	0.548683931808932	28	18	4.14398505959082
H6PD	1	1	20	12	11.3673691338704
SPSB1	1	1	20	10	1.54965626144985
SLC25A33	1	1	28	4	0.274945792696371
TMEM201	1	1	28	22	2.17425727446095
PIK3CD	1	0.120192382848633	20	16	4.24458794203775
LOC101929074	1	0.388468903781404	20	18	1.21874981591363
CLSTN1	1	1	28	20	13.0626197374823
CTNNBIP1	1	0.759272267084767	24	4	5.37786187026266
LZIC	1	1	28	14	5.69738488787557
NMNAT1	1	0.759272267084767	24	10	1.46604186720718
UBE4B	1	0.182113153050653	28	26	7.63520944638043
KIF1B	1	1	28	24	7.77464243656798
PGD	1	1	28	20	21.4489066560668
APITD1	1	1	24	18	2.12035168074323
DFFA	1	1	28	0	3.96800484006524
PEX14	1	1	20	16	1.84555227478616
TARDBP	1	1	28	18	15.191867380491
SRM	1	1	28	4	55.9364983958903
EXOSC10	1	1	28	6	5.77808247554004
MTOR	1	0.120192382848633	20	14	1.82944866773456
UBIAD1	1	1	28	0	1.91532692459797
FBXO44	1	1	28	14	3.24316605496999
MAD2L2	1	1	20	8	5.57411881758452
AGTRAP	1	0.548683931808932	20	8	20.258059860538
MTHFR	1	1	28	18	6.2857703819835
CLCN6	1	1	24	18	3.17509903156934
KIAA2013	1	1	28	0	19.8697113432913
PLOD1	1	1	24	6	43.3677347796154
MFN2	1	1	28	24	4.35644762995285
MIIP	1	1	28	0	2.96898604977145
TNFRSF1B	1	1	28	14	5.24376534760245
VPS13D	1	1	28	10	5.15440430444547
DHRS3	1	0.548683931808932	20	12	34.161872203461
PDPN	1	0.548683931808932	24	0	3.51951803458262
PRDM2	1	1	28	14	12.6945628550373
KAZN	1	0.269101639101639	20	10	3.74001606307076
TMEM51	1	1	24	6	0.580426607869467
EFHD2	1	1	28	8	8.83841780255029
CASP9	1	1	28	6	2.94510278634245
DNAJC16	1	1	20	18	2.43987686097045
PLEKHM2	1	1	20	12	20.050815330238
FBLIM1	1	1	28	14	4.89270330856495
FLJ37453	1	0.0772071042383542	24	22	4.55011854061847
SPEN	1	1	28	14	11.9844327273724
ZBTB17	1	0.0481594158156658	28	26	4.29936616347526
HSPB7	1	1	24	10	43.5591352558287
EPHA2	1	1	28	0	6.08979447653553
ARHGEF19	1	0.269101639101639	28	6	4.06979301359306
RSG1	1	0.269101639101639	24	22	1.66788047132393
FBXO42	1	1	24	18	3.06963313745405
SZRD1	1	1	28	20	2.56518952234573
NECAP2	1	1	28	26	22.0059807023009
CROCCP2	1	1	28	4	1.57118865175054
LOC101927663	1	0.182113153050653	24	10	2.64137859971109
CROCC	1	1	28	4	4.6375846588226
ATP13A2	1	1	20	10	2.13442467201467
SDHB	1	1	28	6	5.98442689616166
RCC2	1	1	28	0	34.6032396254252
ARHGEF10L	1	1	20	0	5.04203333794564
ALDH4A1	1	0.548683931808932	24	10	6.6616031197275
IFFO2	1	0.0481594158156658	20	12	3.7078467178184
UBR4	1	1	28	14	18.7685454350726
EMC1	1	1	28	0	15.4521051864707
MRTO4	1	1	24	6	3.67017660582979
AKR7A2	1	1	28	2	18.8576757901899
PQLC2	1	1	24	20	1.1532872150856
CAPZB	1	1	28	0	250.230667144134
MINOS1	1	0.759272267084767	28	0	8.39815592661332
RPS14P3	1	1	20	10	7.6854561458391
TMCO4	1	1	28	20	1.94204253116674
OTUD3	1	1	28	14	1.01125846619056
CAMK2N1	1	1	28	18	12.1235135092371
MUL1	1	1	28	20	6.73129080723795
CDA	1	1	28	24	0.965862959691305
DDOST	1	1	24	18	6.30987809165669
HP1BP3	1	1	20	10	9.4335381351929
EIF4G3	1	1	20	10	11.0562604555835
ECE1	1	1	28	20	34.8793494983116
NBPF3	1	0.06268326002701	20	0	0.642428255128391
USP48	1	1	28	14	45.2768875966554
HSPG2	1	1	20	4	2.0767170361646
LINC00339	1	1	28	16	1.20497838148978
CDC42	1	1	28	0	16.9713893183985
WNT4	1	0.759272267084767	20	18	0.838321390684838
ZBTB40	1	1	28	22	2.56376047777236
EPHB2	1	1	28	20	1.25298477002939
KDM1A	1	0.548683931808932	28	14	2.73500694120368
LUZP1	1	1	28	16	18.1855764271911
HNRNPR	1	1	28	4	9.93525573254365
ZNF436	1	0.388468903781404	20	0	1.512876871063
C1orf213	1	1	20	8	1.36111946470225
TCEA3	1	0.269101639101639	28	18	3.76603020927429
ASAP3	1	1	20	12	4.53643050468794
ID3	1	1	28	4	99.487350857116
RPL11	1	1	28	6	60.923673319617
TCEB3	1	0.759272267084767	20	2	14.2480302741977
PITHD1	1	1	28	24	6.07459651637797
LYPLA2	1	1	28	2	9.0160210922294
GALE	1	0.388468903781404	20	16	1.55631161702948
HMGCL	1	1	28	22	3.20333181779338
FUCA1	1	1	20	14	5.41969301301298
PNRC2	1	1	28	14	8.55588616462272
SRSF10	1	1	20	16	4.27932548168797
STPG1	1	1	28	20	5.51697783805893
NIPAL3	1	1	20	10	15.2526302086896
RCAN3	1	1	28	24	2.06207921685695
SRRM1	1	1	28	14	25.9458128394934
CLIC4	1	1	28	0	58.1108700668302
RUNX3	1	1	28	20	4.92236658481723
SYF2	1	1	24	18	27.2478873153756
C1orf63	1	1	20	18	6.8494054590678
TMEM50A	1	1	28	0	12.1002282811338
TMEM57	1	1	28	14	6.90440214930198
LDLRAP1	1	1	20	14	15.082545324171
MAN1C1	1	1	28	18	9.91578755054663
SEPN1	1	1	28	6	1.02841584695212
MTFR1L	1	0.759272267084767	28	20	8.37604390162049
PAQR7	1	1	28	20	6.45816466541522
STMN1	1	1	28	18	21.268337391757
PAFAH2	1	1	28	8	2.1341560302923
ZNF593	1	0.388468903781404	28	0	8.39639913578515
CEP85	1	1	28	16	1.53282801576419
SH3BGRL3	1	1	28	4	85.0460808566102
DHDDS	1	1	28	4	5.55434662020276
HMGN2	1	1	20	4	3.3223691240258
ARID1A	1	1	28	8	4.69605632853316
PIGV	1	1	28	10	1.24307566977003
ZDHHC18	1	1	28	20	3.44070680162361
GPN2	1	1	20	0	1.26979440002129
GPATCH3	1	1	28	20	1.88141428399879
NUDC	1	1	28	4	16.2859251622806
TRNP1	1	1	28	4	124.511450478689
FAM46B	1	1	20	8	1.69001933384271
SLC9A1	1	1	24	20	2.87034597827919
WDTC1	1	1	24	12	3.82708139709969
TMEM222	1	0.388468903781404	20	8	1.07974287229219
LOC644961	1	1	28	0	1.09816732526706
MAP3K6	1	1	28	24	3.19900688736453
WASF2	1	1	28	20	18.8792616931277
AHDC1	1	1	24	10	0.782392753762317
IFI6	1	0.548683931808932	20	12	10.521838436423
FAM76A	1	0.548683931808932	28	12	2.50361770180196
STX12	1	1	28	6	10.0903124124101
PPP1R8	1	0.548683931808932	20	0	2.47070016236225
RPA2	1	1	28	24	9.8827933194629
XKR8	1	1	28	10	1.44283658413312
EYA3	1	0.548683931808932	28	26	1.92500803333923
DNAJC8	1	0.388468903781404	28	16	51.8737938085617
ATPIF1	1	1	28	6	29.0760901141228
SESN2	1	1	28	14	40.8201253271192
MED18	1	1	28	12	2.69514486885036
PHACTR4	1	1	28	14	8.62255854301164
SNHG3	1	1	28	16	4.0862830964679
RCC1	1	0.759272267084767	24	22	6.97885301465414
TRNAU1AP	1	1	24	6	3.44166307145166
SNHG12	1	1	20	0	1.11821720324225
TAF12	1	1	28	22	5.10002903976433
GMEB1	1	1	28	18	3.62402452330352
YTHDF2	1	1	28	8	5.29697304372115
SRSF4	1	1	28	14	25.6193465158391
MECR	1	1	20	8	2.74874690606181
PTPRU	1	1	20	14	5.09229924960762
LAPTM5	1	1	28	14	1.86842567235744
SDC3	1	1	20	6	5.7225800402036
PUM1	1	1	20	6	11.0102080099382
SNRNP40	1	1	28	22	2.74969899595348
ZCCHC17	1	1	28	16	11.0044506510632
SERINC2	1	1	20	8	10.8053552956478
TINAGL1	1	0.548683931808932	20	16	0.652822009257719
PEF1	1	0.269101639101639	24	0	5.34344564083836
COL16A1	1	1	28	0	23.5147130827867
SPOCD1	1	1	28	10	6.61843392806492
PTP4A2	1	1	24	10	25.7372294499202
KHDRBS1	1	0.120192382848633	20	2	10.7134012049164
TMEM39B	1	1	28	0	13.0407499098537
KPNA6	1	0.388468903781404	24	10	11.0058119935701
TXLNA	1	1	28	26	5.14625430285001
CCDC28B	1	1	24	12	3.44600888580287
TMEM234	1	1	28	20	2.9671166823014
EIF3I	1	1	28	6	12.1961211638343
MTMR9LP	1	0.759272267084767	20	12	2.04421294199688
FAM167B	1	0.548683931808932	24	22	2.4618409257428
HDAC1	1	0.182113153050653	28	26	11.1361271011769
MARCKSL1	1	1	28	0	5.92089773487783
BSDC1	1	1	24	22	9.41531132098413
ZBTB8A	1	0.548683931808932	20	10	7.21266863635655
ZBTB8OS	1	0.388468903781404	24	18	4.07270494415924
RBBP4	1	1	28	18	3.05846670495325
SYNC	1	0.388468903781404	24	6	1.23872005129045
KIAA1522	1	1	28	18	2.41715781954461
YARS	1	1	24	6	14.6310357065171
S100PBP	1	1	28	26	4.23653575658435
TMEM54	1	1	28	26	4.07054348815462
AK2	1	1	20	4	12.311202226286
ADC	1	1	28	10	0.924607953337707
ZNF362	1	0.759272267084767	28	24	4.31432730606947
PHC2	1	0.0772071042383542	24	0	16.7767921404896
CSMD2	1	1	28	6	0.562528303026017
SMIM12	1	0.548683931808932	24	2	2.72796094968101
ZMYM6NB	1	1	24	0	4.70705591691817
ZMYM6	1	1	28	0	1.8020160243149
ZMYM1	1	0.759272267084767	24	0	2.20312391819093
SFPQ	1	1	28	4	41.5253674019806
ZMYM4	1	1	20	16	9.03106523435352
KIAA0319L	1	1	28	18	10.8695524659455
NCDN	1	1	28	14	6.65399159995066
PSMB2	1	1	28	0	13.0598495027408
C1orf216	1	1	24	18	2.67548254879495
CLSPN	1	1	20	4	4.58295145118293
AGO4	1	0.120192382848633	20	12	2.19534012935966
AGO1	1	1	24	12	3.02270125344389
AGO3	1	1	28	6	2.72657774146942
ADPRHL2	1	1	20	0	7.93362217523396
COL8A2	1	1	28	26	2.15757950715009
TRAPPC3	1	1	24	10	9.59822930523707
MAP7D1	1	0.0772071042383542	20	2	14.2344359547163
THRAP3	1	1	28	14	71.8765523119057
EVA1B	1	1	28	0	21.015565881489
STK40	1	1	28	12	3.19668140107978
LSM10	1	1	20	18	8.03960476686255
OSCP1	1	1	28	6	3.22027891598355
MRPS15	1	0.759272267084767	20	12	10.8599510349336
LINC01137	1	1	28	26	1.76109753489295
ZC3H12A	1	1	20	16	3.01711709922276
MEAF6	1	0.759272267084767	28	26	11.3165725332867
SNIP1	1	0.548683931808932	28	6	2.03685849874623
DNALI1	1	1	28	18	1.55494744220499
GNL2	1	1	28	6	23.2126781877081
RSPO1	1	1	28	18	11.5903580758094
C1orf109	1	1	28	6	2.07867275431322
CDCA8	1	1	28	14	5.04923108965238
YRDC	1	1	28	24	1.90655856764836
C1orf122	1	1	28	4	28.3932825519151
MTF1	1	1	28	4	4.99011812801878
INPP5B	1	1	28	10	2.57162411583733
SF3A3	1	0.0005747261997262	24	4	6.00774261546103
FHL3	1	1	24	6	17.9564173865647
UTP11L	1	1	28	14	5.71485120873142
RRAGC	1	1	28	20	42.739744673715
RHBDL2	1	1	28	4	1.82595945789787
AKIRIN1	1	1	28	14	18.2296627608982
NDUFS5	1	1	28	6	27.4248167134618
MACF1	1	1	28	14	60.8429590855909
KIAA0754	1	1	28	18	10.0444051789518
PABPC4	1	0.182113153050653	20	4	26.2374194499642
PPIE	1	1	28	6	9.96082881364414
TRIT1	1	1	24	6	1.78946295137674
CAP1	1	1	28	4	100.996756151355
PPT1	1	1	28	4	6.53528692673764
RLF	1	1	28	18	4.9783261965261
ZMPSTE24	1	0.0481594158156658	24	0	9.03370466764928
SMAP2	1	0.388468903781404	20	2	2.17235357027244
EXO5	1	0.269101639101639	28	6	2.20161163377586
NFYC	1	1	24	22	1.88823526243618
CTPS1	1	1	28	6	5.34975154762424
SCMH1	1	1	28	0	5.90733859889437
HIVEP3	1	0.548683931808932	20	12	1.48528464243267
FOXJ3	1	1	28	24	2.35475983318945
PPCS	1	0.548683931808932	24	12	9.09709310869183
PPIH	1	1	20	14	2.76776012880073
YBX1	1	1	28	14	57.049990940565
LEPRE1	1	1	28	6	12.085924557721
C1orf50	1	1	24	22	0.819541696652671
CCDC23	1	1	20	14	4.12552283498041
ERMAP	1	1	28	16	3.10658476013639
ZNF691	1	0.0481594158156658	20	12	2.01367929754253
SLC2A1	1	0.182113153050653	28	4	6.43808181127738
EBNA1BP2	1	1	28	6	16.6969763437144
CDC20	1	0.548683931808932	28	24	0.199743670723939
ELOVL1	1	1	28	22	5.44503166013089
MED8	1	0.269101639101639	24	6	8.87414807674413
PTPRF	1	1	20	0	9.59308230617546
KDM4A	1	1	28	26	8.86335374108453
ST3GAL3	1	1	28	26	2.80581294431671
IPO13	1	1	20	10	2.81263249880517
DPH2	1	1	28	0	2.10028913099001
ATP6V0B	1	1	28	4	29.0463137898118
B4GALT2	1	0.759272267084767	24	8	22.4314117783262
SLC6A9	1	1	24	6	3.75345835395972
DMAP1	1	1	28	2	4.01003192706646
ERI3	1	1	28	6	3.52804815278836
RNF220	1	1	28	24	13.730493529096
TMEM53	1	1	28	26	1.40471245663289
KIF2C	1	0.548683931808932	28	16	2.80557003098845
RPS8	1	1	20	10	169.330567281361
PLK3	1	1	28	4	3.50976541549199
EIF2B3	1	1	28	10	4.69389356696247
HECTD3	1	1	28	6	2.36212344341403
UROD	1	1	20	0	6.32107545490555
MUTYH	1	1	20	6	0.688652663570491
TOE1	1	1	28	14	2.42728663422779
MMACHC	1	1	20	0	0.773458330057151
PRDX1	1	1	24	6	70.8062328240233
AKR1A1	1	1	28	0	11.3797235563202
NASP	1	1	20	10	7.66069652867791
GPBP1L1	1	1	20	14	8.00477574604228
TMEM69	1	0.759272267084767	20	8	0.954024716051342
IPP	1	1	28	20	4.6108772013257
MAST2	1	1	28	20	3.77495336473066
PIK3R3	1	0.548683931808932	20	18	2.25169887718839
POMGNT1	1	1	28	6	2.35282080513918
LRRC41	1	1	24	22	3.16986677157931
UQCRH	1	0.388468903781404	20	2	22.8252617540695
NSUN4	1	1	28	24	3.376201476437
MKNK1	1	1	24	12	3.57199430085664
MOB3C	1	0.182113153050653	24	18	1.93614885345507
ATPAF1	1	1	28	10	3.2595016197811
EFCAB14	1	0.182113153050653	20	2	6.54769955230799
STIL	1	0.120192382848633	28	14	1.34821229090909
CMPK1	1	0.182113153050653	20	2	7.36032266797891
SPATA6	1	1	28	6	1.84474021675888
FAF1	1	1	24	10	3.90096848344088
CDKN2C	1	0.120192382848633	28	18	11.1645431714116
RNF11	1	1	24	18	4.58822395447956
EPS15	1	0.548683931808932	24	16	9.24264519610385
OSBPL9	1	1	24	10	5.26925485955934
NRD1	1	1	28	14	17.1305796528854
RAB3B	1	1	28	8	16.1720080844257
TXNDC12	1	0.269101639101639	20	2	6.12632919627559
BTF3L4	1	0.759272267084767	20	4	6.24483571215086
ZFYVE9	1	0.0481594158156658	24	14	6.33320558231429
CC2D1B	1	1	28	0	6.76133770287525
PRPF38A	1	1	28	12	4.41902962649163
ZCCHC11	1	1	28	18	5.62187396791117
GPX7	1	1	20	16	5.75208925080237
COA7	1	1	20	8	1.21631481318631
ZYG11B	1	1	28	0	5.26600729709572
ECHDC2	1	1	20	12	2.3036230167878
SCP2	1	1	28	0	4.58155186695353
PODN	1	1	28	0	68.495225699101
CPT2	1	0.759272267084767	24	10	2.96998749907602
C1orf123	1	1	28	2	4.52841477818113
MAGOH	1	0.269101639101639	20	0	9.27865546868251
LRP8	1	1	20	18	1.11492550006373
GLIS1	1	0.388468903781404	20	0	1.595383421461
NDC1	1	0.388468903781404	28	20	1.34982954726909
YIPF1	1	0.182113153050653	24	12	3.49474022807284
HSPB11	1	1	24	22	2.40165595546784
LRRC42	1	1	28	0	10.3698376549238
TMEM59	1	1	24	22	39.7950544009324
TCEANC2	1	1	24	14	1.28192417750409
CYB5RL	1	1	20	8	1.9184997789274
MRPL37	1	1	28	4	11.2354188881524
SSBP3	1	1	24	18	1.60733323213679
PARS2	1	0.06268326002701	20	6	1.46616046704801
DHCR24	1	1	28	0	41.4927566490345
PCSK9	1	1	28	26	1.44771209521111
USP24	1	1	28	22	3.06219981101529
PPAP2B	1	0.759272267084767	28	16	159.625088289266
PRKAA2	1	0.0290926434676435	20	16	2.6285511123623
DAB1	1	1	24	6	2.58269469988625
OMA1	1	0.548683931808932	28	14	0.775042097125668
MYSM1	1	1	28	16	3.46838672876447
JUN	1	1	28	8	17.9693910996064
FGGY	1	1	20	12	1.86786612449308
NFIA	1	1	28	20	30.2023376832383
TM2D1	1	1	28	26	15.5615778974054
INADL	1	1	28	14	1.58872398923363
KANK4	1	1	28	4	1.85449623015407
USP1	1	0.388468903781404	28	12	8.23925895910417
DOCK7	1	1	28	4	2.45874726584032
ATG4C	1	1	20	14	5.02110780225507
ALG6	1	1	28	0	3.79811340348641
ITGB3BP	1	1	28	24	2.54965552792238
PGM1	1	1	28	4	11.3985107452766
ROR1	1	1	24	10	11.0322417124692
CACHD1	1	1	28	6	1.23222674053958
JAK1	1	1	28	4	31.4225357640278
AK4	1	0.548683931808932	20	12	2.75158999890774
DNAJC6	1	1	28	0	2.90440535437471
LEPROT	1	1	28	18	39.9809607592054
LEPR	1	1	28	20	2.66116795489113
PDE4B	1	0.0481594158156658	24	2	2.72043306035236
SGIP1	1	0.468576417795168	20	2	1.79752009708163
MIER1	1	1	28	14	17.5829601154804
SLC35D1	1	0.548683931808932	24	22	4.36972137788768
SERBP1	1	1	28	14	111.074173969736
GADD45A	1	1	28	18	6.86550186191404
GNG12	1	0.388468903781404	28	2	21.4886710988165
DIRAS3	1	0.388468903781404	24	18	1.61691998188344
WLS	1	1	28	26	2.11595917024309
DEPDC1	1	1	24	22	0.930480252123613
LRRC40	1	1	20	18	2.61175412179321
SRSF11	1	1	28	14	180.774625756385
ANKRD13C	1	0.388468903781404	0	0	0
HHLA3	1	1	28	24	1.57127225285391
CTH	1	0.548683931808932	28	2	1.69674216375092
PTGER3	1	1	28	12	0.309758329546078
ZRANB2	1	1	28	14	20.4650193925559
NEGR1	1	1	28	18	7.65470349703608
FPGT	1	1	28	14	4.64286335364439
CRYZ	1	1	28	0	3.08730251695258
TYW3	1	1	20	2	6.96581576204605
ACADM	1	0.269101639101639	20	6	5.63368610705149
RABGGTB	1	1	28	8	1.094323121468
PIGK	1	1	28	6	4.92934330711654
AK5	1	1	28	4	12.5008359806489
ZZZ3	1	1	28	14	6.31922457309759
USP33	1	1	28	18	5.36656948457568
FAM73A	1	1	28	0	2.17840976661981
NEXN	1	1	28	18	82.9378731096896
FUBP1	1	1	28	18	13.782512736938
DNAJB4	1	1	28	4	3.36109386374831
PTGFR	1	1	28	18	8.87363819311838
IFI44L	1	1	28	4	3.00070983426828
IFI44	1	1	24	22	1.37020118892994
ELTD1	1	1	28	6	2.66955114234261
LPHN2	1	1	24	18	1.98039001627806
TTLL7	1	1	28	14	3.50770103223996
PRKACB	1	1	28	24	2.46999662706069
RPF1	1	1	20	6	7.80548417590739
GNG5	1	1	20	18	6.04609155973476
CTBS	1	1	24	0	1.58297263138515
SSX2IP	1	1	28	6	2.18012414169711
C1orf52	1	1	20	10	3.7010428138209
BCL10	1	0.548683931808932	20	2	2.52262481555744
DDAH1	1	1	24	6	32.7056047115723
LOC101930232	1	1	24	6	1.13553741453248
CYR61	1	1	28	0	1061.05450481488
ZNHIT6	1	1	20	10	7.55034909450444
ODF2L	1	1	20	18	4.18939432036656
SH3GLB1	1	0.0169666213416213	24	16	8.55367013369171
SEP15	1	1	28	6	6.16794282856232
HS2ST1	1	1	28	20	4.41274330816456
LMO4	1	1	24	10	11.9644227771535
PKN2	1	1	24	10	5.53451711228434
GTF2B	1	1	28	6	4.81033164211579
CCBL2	1	1	20	10	2.10042600541299
RBMXL1	1	0.00511161292411292	24	2	5.42959060354853
GBP3	1	1	24	8	2.98330812634852
GBP1	1	1	28	12	5.99187698065009
GBP2	1	1	28	18	11.3292667494872
LRRC8D	1	0.388468903781404	24	18	3.13812513534242
ZNF326	1	1	28	14	12.3981927256781
ZNF644	1	1	20	14	4.73579608863438
TGFBR3	1	1	24	18	16.2280441371621
KIAA1107	1	1	28	14	1.84505110139275
GLMN	1	0.759272267084767	20	10	0.784290948750791
RPAP2	1	0.759272267084767	28	8	2.24863815318924
EVI5	1	0.388468903781404	20	10	5.49546181130681
RPL5	1	1	28	14	206.08749379434
FAM69A	1	0.0169666213416213	24	18	4.98598694790038
MTF2	1	1	24	10	4.45875750841436
TMED5	1	1	28	24	11.3779524789065
CCDC18	1	1	28	14	6.01115899248372
LOC100131564	1	0.388468903781404	28	18	2.19205703756825
DR1	1	1	20	18	1.33267948647842
FNBP1L	1	0.182113153050653	20	18	5.96434043772297
BCAR3	1	1	28	6	6.53386897353039
DNTTIP2	1	1	28	14	17.0675956686158
GCLM	1	0.120192382848633	24	12	18.3027518329085
ARHGAP29	1	1	28	14	33.7570983231495
ABCD3	1	0.120192382848633	28	12	1.41096815227457
F3	1	1	28	4	15.5826445593659
CNN3	1	0.759272267084767	20	2	22.7295757886741
ALG14	1	1	24	18	2.29827640951692
RWDD3	1	1	20	0	4.37937012239987
PTBP2	1	1	28	4	2.61452143511637
DPYD	1	1	28	0	2.63944204789481
SNX7	1	1	28	10	12.0843151611216
AGL	1	0.759272267084767	28	2	2.00590157912084
SLC35A3	1	1	24	6	4.45805607329634
HIAT1	1	1	28	0	8.64414212025582
SASS6	1	1	20	4	3.89100743830074
TRMT13	1	1	28	12	5.42369557736655
DBT	1	0.182113153050653	20	14	4.36132400381931
RTCA	1	1	28	6	4.75655768940501
VCAM1	1	1	24	18	0.495885085392916
EXTL2	1	0.759272267084767	24	4	2.94537417109701
SLC30A7	1	1	28	4	4.62953134301087
DPH5	1	1	20	8	8.62914898512967
LOC102606465	1	1	28	10	1.95221438705944
S1PR1	1	1	28	0	4.67420262600829
COL11A1	1	1	28	20	68.4719700660106
RNPC3	1	1	24	18	4.23860521207388
PRMT6	1	1	28	26	2.6420247939935
NTNG1	1	0.182113153050653	28	16	1.1573565607692
SLC25A24	1	1	28	6	13.1398462277647
HENMT1	1	1	20	6	0.839573643025931
PRPF38B	1	1	28	14	48.5113955516951
STXBP3	1	1	24	22	2.64646781379231
CLCC1	1	1	20	10	4.89342629448521
WDR47	1	1	28	22	1.8342609463672
TAF13	1	1	28	14	6.31414562174003
TMEM167B	1	1	24	12	7.39288655430046
SCARNA2	1	1	20	0	1.41042756807994
SARS	1	0.759272267084767	20	12	50.4159565404861
PSRC1	1	0.548683931808932	24	12	0.267741497643695
SORT1	1	0.269101639101639	20	18	7.12197239204826
PSMA5	1	1	28	0	5.56951058167111
SYPL2	1	1	28	20	7.83078287289394
CYB561D1	1	1	28	24	5.0707994722134
GNAI3	1	0.182113153050653	20	2	14.9315002045118
AMPD2	1	1	28	0	9.63938494728877
GSTM4	1	0.182113153050653	20	8	3.38325236583548
GSTM5	1	1	20	14	3.74997246403299
GSTM3	1	1	20	12	15.1061117837475
CSF1	1	1	24	0	15.3086046915306
AHCYL1	1	1	28	6	26.3585024524998
STRIP1	1	1	28	0	11.5172988310715
KCNC4	1	1	28	4	2.68997813176145
RBM15	1	0.388468903781404	20	6	1.27276998036807
LAMTOR5	1	1	28	0	7.9751789882382
LRIF1	1	0.388468903781404	24	8	6.91328044264954
DRAM2	1	1	28	0	6.28267458009348
CEPT1	1	1	28	20	3.07707876068445
PIFO	1	0.468576417795168	20	2	0.340511545914369
WDR77	1	0.548683931808932	20	2	4.46220188855612
ATP5F1	1	1	28	26	12.7901788713797
RAP1A	1	1	28	6	9.54412875290049
FAM212B	1	1	24	12	1.96590742869887
DDX20	1	1	28	26	5.66754748016945
LOC643355	1	1	28	14	2.50978296103536
CTTNBP2NL	1	1	28	16	13.3803737422051
ST7L	1	1	20	10	2.25838720874896
CAPZA1	1	0.759272267084767	24	22	17.1120215535179
MOV10	1	0.0481594158156658	20	10	4.5920115916073
RHOC	1	1	20	2	34.5307532391581
SLC16A1	1	1	20	18	13.2886661846431
LRIG2	1	0.388468903781404	20	14	0.371135081437397
MAGI3	1	0.388468903781404	20	10	2.65806584946953
PHTF1	1	1	24	18	2.142580738348
RSBN1	1	1	20	12	3.33687631901809
AP4B1	1	1	24	18	1.79609769988798
DCLRE1B	1	1	28	4	1.43608802207998
HIPK1	1	1	28	16	5.97548128644622
OLFML3	1	1	28	2	106.789454499959
TRIM33	1	1	24	0	4.43356008744092
BCAS2	1	1	24	22	2.70887336808532
NRAS	1	1	28	0	19.6845570114196
CSDE1	1	1	28	20	134.407026775294
SIKE1	1	1	24	6	1.13581106449514
TSPAN2	1	1	20	2	2.40231824830164
NGF	1	1	28	16	0.873153746950409
VANGL1	1	0.388468903781404	0	0	0
SLC22A15	1	1	20	18	1.80953429699987
ATP1A1	1	1	28	4	49.1201084606449
CD58	1	1	28	10	1.92829990193883
PTGFRN	1	0.759272267084767	20	2	3.65823414479858
TTF2	1	0.0772071042383542	24	14	1.40441846222378
MAN1A2	1	1	28	14	41.7563535022373
GDAP2	1	1	20	0	2.51407351713922
WDR3	1	1	20	4	4.82804361987655
TBX15	1	1	28	18	7.15683937273191
WARS2	1	1	28	18	4.07074470024672
ZNF697	1	1	28	2	4.85650069767611
PHGDH	1	1	28	20	28.0652694289621
NOTCH2	1	1	28	0	6.034369518988
SEC22B	1	1	28	6	4.63858690420274
GPR89A	1	0.182113153050653	24	8	6.30475655430432
RNF115	1	1	28	4	15.0850969156177
POLR3C	1	1	28	12	3.64389980736591
PIAS3	1	1	20	0	1.63575528331748
ANKRD35	1	1	28	20	11.6438150576125
ITGA10	1	1	28	6	4.23231544010192
PEX11B	1	0.0772071042383542	20	18	6.69451506637497
RBM8A	1	1	24	6	17.6242681906156
LIX1L	1	1	28	0	41.7767938566103
POLR3GL	1	0.759272267084767	20	12	8.90824119932779
ANKRD34A	1	1	28	26	1.94619888324543
TXNIP	1	1	24	18	50.9281232357143
PRKAB2	1	1	28	10	8.55624299189807
CHD1L	1	1	28	8	12.100944192777
PDIA3P1	1	1	20	4	0.997938498716254
BCL9	1	1	20	12	1.60478352397552
ACP6	1	1	28	6	1.22297694257194
GPR89B	1	1	20	2	2.04135898631988
NBPF11	1	1	20	14	1.88225717999364
PDE4DIP	1	1	28	26	4.38237274626068
NBPF9	1	1	20	14	0.600495419729995
NBPF19	1	1	28	26	1.82090969409895
HIST2H2BE	1	1	20	14	2.52143128103477
BOLA1	1	1	24	18	1.49449627029465
SV2A	1	1	28	2	3.49900997361195
SF3B4	1	0.182113153050653	20	2	3.34053755878362
OTUD7B	1	1	28	14	2.7543240701138
VPS45	1	1	28	22	3.7984685033445
PLEKHO1	1	1	28	10	14.8204921415868
ANP32E	1	1	24	22	3.28137909082089
APH1A	1	1	28	22	23.264447030175
C1orf54	1	1	28	22	3.70226263344972
MRPS21	1	1	24	6	17.2320453542923
PRPF3	1	1	28	26	6.02988376192238
RPRD2	1	1	28	22	8.44325546553922
TARS2	1	1	20	6	1.60835000702845
ECM1	1	1	24	0	5.01890448963538
ADAMTSL4	1	1	28	0	1.70555003457056
MCL1	1	1	28	0	104.733404033854
ENSA	1	1	24	0	4.22587699916854
GOLPH3L	1	0.548683931808932	20	12	5.53405847038764
CTSS	1	1	28	4	3.04941266180835
CTSK	1	1	28	0	51.650375233193
ARNT	1	1	28	10	5.27677290363103
SETDB1	1	1	24	18	3.32346157424092
CERS2	1	1	28	22	13.8198127763509
FAM63A	1	1	28	10	1.23246476495786
PRUNE	1	1	28	0	4.95796229245669
C1orf56	1	1	28	18	2.04714563166435
CDC42SE1	1	1	20	18	2.52830065864133
MLLT11	1	0.548683931808932	28	0	2.98778528429664
GABPB2	1	1	28	8	2.00162109319109
SEMA6C	1	0.0290926434676435	24	0	2.1807903385322
LYSMD1	1	1	28	6	2.32885095133642
SCNM1	1	0.388468903781404	20	4	0.800365544516506
VPS72	1	1	28	22	4.44094606152465
PIP5K1A	1	0.548683931808932	20	10	2.37159653478403
PSMD4	1	0.120192382848633	20	12	26.0456601546454
PI4KB	1	1	20	0	4.15379791388101
RFX5	1	1	28	24	2.73263259840428
SELENBP1	1	1	28	24	5.29050382425837
PSMB4	1	1	28	0	22.1510611935835
POGZ	1	1	20	6	3.72567057937044
TUFT1	1	1	28	14	3.03529711544284
SNX27	1	1	28	22	5.10210752639645
MRPL9	1	1	28	26	3.48216271910587
THEM4	1	1	24	6	1.85765929894418
S100A10	1	1	28	6	25.9364719457419
S100A11	1	1	28	6	114.862901117738
S100A9	1	1	28	16	5.50979591176578
S100A8	1	1	24	0	1.19082243956168
S100A6	1	1	28	0	894.499086937965
S100A4	1	0.182113153050653	20	6	138.991765552213
S100A3	1	1	24	18	2.07669613004755
S100A2	1	1	20	16	1.75432729663593
S100A16	1	1	28	4	50.1281433323038
S100A13	1	1	24	12	78.0096339232838
CHTOP	1	0.759272267084767	28	0	14.0137308234323
SNAPIN	1	1	28	20	15.8810342785474
ILF2	1	0.548683931808932	20	2	8.20869884403773
INTS3	1	1	24	22	1.56081252055788
SLC27A3	1	1	20	8	3.81496716139366
GATAD2B	1	0.759272267084767	20	10	3.38047881512323
DENND4B	1	0.548683931808932	24	20	1.51163327940928
CRTC2	1	1	24	22	1.36307480365688
SLC39A1	1	0.548683931808932	28	0	18.8116730263615
JTB	1	1	24	22	16.2048289979474
RAB13	1	1	28	14	52.7075346947723
RPS27	1	1	24	18	43.2441878478841
TPM3	1	1	28	8	26.4657942238889
C1orf43	1	1	28	0	29.4657569485449
UBAP2L	1	0.388468903781404	28	18	4.52273626664504
HAX1	1	1	20	2	10.3921870773523
ATP8B2	1	1	28	6	13.4490780952655
IL6R	1	1	28	20	7.66939781225472
UBE2Q1	1	1	20	12	6.68648051540083
ADAR	1	1	20	12	8.45126303528439
PMVK	1	1	28	20	10.4021760406684
PBXIP1	1	1	20	12	8.07938980152308
PYGO2	1	1	28	20	10.5710971164488
SHC1	1	1	20	8	2.7993218457242
CKS1B	1	1	28	20	10.4390778596029
FLAD1	1	0.759272267084767	20	16	4.34715314302669
ADAM15	1	1	28	18	9.29301615923089
EFNA4	1	0.548683931808932	20	6	2.0505734381042
SLC50A1	1	1	20	10	6.44238646356142
DPM3	1	0.759272267084767	20	6	4.25784450808275
KRTCAP2	1	1	28	4	26.3936796729187
MUC1	1	1	20	12	4.78068805518108
THBS3	1	0.759272267084767	24	4	3.81027756203944
GBA	1	1	28	4	1.13185910501908
FAM189B	1	0.759272267084767	24	16	3.70393313830117
SCAMP3	1	0.269101639101639	20	18	6.91786597561471
CLK2	1	1	20	0	3.16011368609682
FDPS	1	1	20	14	2.21532461664224
RUSC1	1	1	24	12	4.40546309895181
ASH1L	1	1	20	18	3.91722297646528
MSTO1	1	0.182113153050653	28	2	4.12334242759288
YY1AP1	1	1	20	14	4.7020694587322
DAP3	1	0.120192382848633	28	0	8.11339543644205
GON4L	1	0.388468903781404	20	12	8.9162182768294
SYT11	1	1	28	18	5.40974191850045
RIT1	1	1	20	18	3.34884766522616
KIAA0907	1	1	24	0	3.41195051163009
ARHGEF2	1	1	28	6	9.11650998862628
SSR2	1	1	28	4	54.1181013392787
UBQLN4	1	0.759272267084767	20	10	1.07261556018663
LAMTOR2	1	1	28	22	14.0202810684156
MEX3A	1	1	28	20	1.6630856280809
LMNA	1	1	28	4	211.557879737363
SLC25A44	1	1	20	16	4.96949082340409
PMF1	1	0.0772071042383542	20	8	3.98315354772766
SMG5	1	1	20	10	4.39016423154366
TMEM79	1	1	28	18	5.09089780137716
C1orf85	1	1	28	4	11.4776315253595
CCT3	1	1	28	0	22.6525792683884
MEF2D	1	1	28	10	8.2082536969429
IQGAP3	1	1	28	20	2.08489733386004
APOA1BP	1	1	28	26	10.7410143679899
GPATCH4	1	1	28	8	8.53423310197556
NES	1	0.269101639101639	28	18	0.979950633619603
CRABP2	1	1	28	26	4.06608495241609
ISG20L2	1	1	28	18	26.1890864729192
RRNAD1	1	1	24	18	2.01198630185349
MRPL24	1	1	24	6	22.4694757786273
HDGF	1	0.0290926434676435	20	4	13.3150235446492
PRCC	1	1	28	20	2.74481541503781
PEAR1	1	1	28	8	1.60106872557714
ARHGEF11	1	1	28	14	9.09753573182408
ETV3	1	1	20	6	1.29127782176219
KIRREL	1	1	28	14	6.13886332851201
IFI16	1	0.0772071042383542	28	20	9.22786265261571
CADM3	1	1	28	20	1.63183148708506
DUSP23	1	1	28	20	12.4954933514765
C1orf204	1	1	24	10	1.75119824244161
TAGLN2	1	1	24	6	36.855012516015
LINC01133	1	1	28	18	26.7247450178911
PIGM	1	0.548683931808932	24	10	6.42603180873716
IGSF8	1	0.548683931808932	28	0	3.15129319042588
PEA15	1	1	24	6	64.3908536575119
DCAF8	1	0.548683931808932	20	14	16.5493791395302
PEX19	1	1	20	14	4.06348563700561
COPA	1	1	28	6	20.9418035836047
NCSTN	1	1	28	0	18.2617028804722
KLHDC9	1	1	20	14	1.19606589242402
PFDN2	1	1	28	6	21.7123564052755
NIT1	1	1	28	14	2.38700518508669
DEDD	1	1	28	0	8.32203861715236
UFC1	1	1	24	6	17.7165555484781
USP21	1	0.759272267084767	24	4	1.67344924137482
PPOX	1	1	24	0	3.85489704128765
B4GALT3	1	1	20	16	6.06573009410881
ADAMTS4	1	1	28	0	3.38058860498231
NDUFS2	1	1	28	12	74.8251226696992
TOMM40L	1	1	28	6	3.10032097043066
SDHC	1	1	28	6	9.11670068981208
DUSP12	1	0.182113153050653	20	0	1.51295705046915
ATF6	1	1	28	4	2.92126587496178
OLFML2B	1	0.388468903781404	28	18	3.76964149680991
UHMK1	1	1	24	22	1.70057194163082
UAP1	1	1	20	4	4.93060064220302
DDR2	1	1	28	14	71.8978916456806
RGS4	1	0.182113153050653	24	22	2.80307552207187
NUF2	1	0.328785271441521	20	10	1.72662134370842
PBX1	1	0.759272267084767	20	2	8.15085934289247
MGST3	1	1	28	0	130.599436517357
ALDH9A1	1	1	24	10	6.94123373892603
TMCO1	1	0.759272267084767	20	12	35.1125688655132
UCK2	1	0.759272267084767	28	22	3.38535576043286
POGK	1	1	20	6	2.04113321844757
TADA1	1	1	28	4	2.55722392737695
MAEL	1	1	20	4	0.298273790321809
POU2F1	1	0.388468903781404	24	16	5.44408652176888
CREG1	1	1	28	24	6.27021016700791
MPZL1	1	0.759272267084767	28	26	18.2710068292001
MPC2	1	0.388468903781404	28	4	3.6116938089519
DCAF6	1	0.269101639101639	28	14	6.81760027654244
GPR161	1	1	28	20	5.70705348044044
TIPRL	1	1	24	0	5.94274323214829
SFT2D2	1	0.182113153050653	24	10	4.91466527675559
TBX19	1	1	28	16	6.13263190816906
DPT	1	1	24	18	669.309400493218
ATP1B1	1	1	28	14	20.7835603725207
NME7	1	1	28	0	1.08312409722433
BLZF1	1	1	28	12	1.37638352845642
METTL18	1	1	20	18	0.660796631959869
SCYL3	1	1	20	18	1.75628863283823
KIFAP3	1	1	24	18	4.46274496573552
GORAB	1	1	28	20	2.7895271372944
PRRX1	1	0.548683931808932	20	6	22.9575071697973
FMO4	1	1	24	18	1.15877188986073
PRRC2C	1	1	28	14	116.103511423894
VAMP4	1	1	20	18	4.83714650925578
METTL13	1	0.548683931808932	20	18	3.26243273902758
DNM3OS	1	1	24	0	15.2266923672995
LOC102724528	1	0.0386260296416546	24	14	1.11191988267067
PIGC	1	1	28	10	8.50612878879393
SUCO	1	0.759272267084767	24	22	4.31822532250217
LOC101928673	1	1	28	12	1.7762800395145
PRDX6	1	1	28	4	30.6443928433574
KLHL20	1	0.182113153050653	20	8	0.927927156846906
DARS2	1	1	28	6	2.46191683466779
GAS5	1	1	24	18	14.4909957201927
RC3H1	1	0.759272267084767	28	22	2.01911474858765
RABGAP1L	1	0.182113153050653	28	18	0.77213761570386
CACYBP	1	1	28	6	10.7162812134251
MRPS14	1	0.548683931808932	24	22	4.74580053788935
RFWD2	1	1	24	10	2.52694751275438
PAPPA2	1	0.269101639101639	20	14	1.12151295401396
LOC730102	1	1	20	12	2.3274191012813
RASAL2-AS1	1	0.759272267084767	20	14	1.67958875246542
RASAL2	1	1	28	14	2.50718777714393
RALGPS2	1	1	28	4	6.69704530471803
ANGPTL1	1	1	20	12	1.86234703031781
FAM20B	1	1	28	22	13.4144519849003
TOR3A	1	1	28	20	9.6694415280719
ABL2	1	1	28	20	4.14923191100062
SOAT1	1	1	28	26	8.92597560052819
TOR1AIP2	1	1	28	18	19.2677418775845
TOR1AIP1	1	1	28	14	5.26786429319831
CEP350	1	1	20	2	7.15895459884539
QSOX1	1	0.759272267084767	28	4	66.1893136061234
FLJ23867	1	1	20	2	2.25502210181934
ACBD6	1	1	28	2	2.91820076966403
XPR1	1	1	28	8	1.91551263221723
LOC102724791	1	1	20	10	1.68807501344946
STX6	1	1	28	22	8.00927110390509
MR1	1	1	28	18	11.5343398797073
IER5	1	1	28	20	9.90943877525768
GLUL	1	1	28	0	61.0927730703152
RNASEL	1	0.120192382848633	20	6	1.64991989555141
RGS16	1	1	28	18	1.22603284958884
DHX9	1	0.759272267084767	20	0	6.30441379186707
LAMC1	1	1	28	18	215.794269185794
LAMC2	1	0.548683931808932	20	14	2.81890499454009
NMNAT2	1	1	28	4	3.06006138420032
SMG7	1	0.120192382848633	24	20	5.81985098330032
ARPC5	1	1	24	6	20.2571648120011
RGL1	1	1	28	6	6.47158044991198
COLGALT2	1	1	28	20	1.85162470315636
TSEN15	1	1	28	0	15.9868073072519
C1orf21	1	1	28	0	11.2287196021575
EDEM3	1	1	24	0	8.56054044647431
FAM129A	1	1	28	18	35.9372289754981
RNF2	1	0.00024238492988493	20	2	4.88384858300247
TRMT1L	1	1	28	20	6.07748466160422
SWT1	1	0.548683931808932	24	4	0.779634887112544
IVNS1ABP	1	1	20	2	5.83114709836112
HMCN1	1	1	28	6	2.69697978117867
TPR	1	1	28	14	56.3828167024102
C1orf27	1	1	20	16	7.93846548708949
PTGS2	1	1	28	10	3.05445494151814
RGS2	1	1	24	0	0.881704850535679
UCHL5	1	1	20	2	5.22216788837586
TROVE2	1	1	28	14	10.9085957729476
GLRX2	1	1	28	6	7.04577730067173
CDC73	1	1	20	18	6.58166685427729
B3GALT2	1	1	28	18	6.0297526837875
CFH	1	1	24	18	1.92171856927307
ASPM	1	1	28	16	9.75689188262346
ZBTB41	1	1	20	2	3.28348649055612
DENND1B	1	1	20	6	1.46888034967426
C1orf53	1	0.759272267084767	28	4	1.34993575899767
NEK7	1	1	28	6	7.15175426151504
PTPRC	1	0.548683931808932	20	0	1.82672796717894
ZNF281	1	1	28	4	17.961129500498
KIF14	1	1	28	18	1.97927267523068
DDX59	1	0.0772071042383542	20	10	2.09011363429709
CAMSAP2	1	1	28	14	36.0823300639958
TMEM9	1	1	28	22	8.16955828011652
PHLDA3	1	0.759272267084767	20	14	70.9141275621018
CSRP1	1	1	28	0	22.7668369597721
RPS10P7	1	0.388468903781404	24	14	1.14241204924687
NAV1	1	1	28	10	15.2867866577473
IPO9	1	0.0772071042383542	28	2	5.65909433245855
SHISA4	1	1	28	18	14.2336517304588
LMOD1	1	1	28	14	45.245204422416
TIMM17A	1	0.182113153050653	20	0	7.06320584976766
RNPEP	1	1	28	4	12.5222878860382
ARL8A	1	1	20	14	24.9472600906314
UBE2T	1	0.182113153050653	24	0	2.07617461466661
PPP1R12B	1	1	20	6	3.41906726399401
KDM5B	1	1	28	18	9.97526782662078
PCAT6	1	1	28	0	2.37757476429841
RABIF	1	1	28	6	5.52961642840272
KLHL12	1	1	24	22	3.21539532625551
ADIPOR1	1	0.759272267084767	20	8	2.61335526722008
CYB5R1	1	1	20	12	3.13733821834929
TMEM183A	1	0.548683931808932	28	20	8.8847165345809
BTG2	1	1	28	6	2.90378398698365
FMOD	1	1	20	12	5.84831945241861
PRELP	1	1	28	10	1.87108981427618
ATP2B4	1	1	28	14	17.8322398815338
ZC3H11A	1	1	28	24	2.96594306300166
ZBED6	1	1	28	12	3.46366794296617
SNRPE	1	0.548683931808932	24	0	2.1841745464161
SOX13	1	1	28	0	4.15853971510805
ETNK2	1	1	20	12	1.15128809223418
PPP1R15B	1	1	28	12	3.51046965732182
MDM4	1	1	20	18	2.8866079845392
NFASC	1	1	24	12	9.85816041829934
RBBP5	1	0.0290926434676435	24	10	11.0170987376614
DSTYK	1	1	28	12	6.61547961682481
TMCC2	1	1	28	4	0.534484544696513
NUAK2	1	1	24	6	1.39861465498168
ELK4	1	0.759272267084767	28	2	4.65377497483011
NUCKS1	1	1	28	14	289.134467110156
RAB7L1	1	1	28	14	14.8150218779718
SLC41A1	1	1	28	12	3.35563163477371
RAB7B	1	1	28	20	3.7195401838841
SRGAP2	1	1	24	12	5.55382674366179
IKBKE	1	1	28	4	2.79463294653083
RASSF5	1	0.759272267084767	28	16	2.01320425027759
EIF2D	1	1	28	0	11.6471327519143
DYRK3	1	1	20	0	1.07051658530354
MAPKAPK2	1	1	28	4	38.0384316544887
YOD1	1	1	28	18	1.47850230955341
PFKFB2	1	0.120192382848633	20	12	3.9151560900217
CD55	1	1	28	0	2.64511993892275
CD46	1	1	24	0	8.30963633617929
CD34	1	1	28	14	0.921709547294191
PLXNA2	1	1	20	18	0.833051014251398
TRAF3IP3	1	0.00261476948976949	28	6	1.86831923269238
C1orf74	1	1	28	4	2.41052325467074
DIEXF	1	1	28	4	4.24365967485029
SERTAD4-AS1	1	1	20	14	3.55425789987794
SERTAD4	1	1	28	20	4.46130006491849
HHAT	1	1	28	24	2.58622359373156
RCOR3	1	1	28	22	2.37007003533883
TRAF5	1	1	24	12	4.81579602402056
LINC00467	1	1	24	10	2.02759618473121
LPGAT1	1	1	28	0	2.74155852729932
INTS7	1	1	28	18	3.03342176607877
RPL21P28	1	1	28	0	1.41865716174554
PPP2R5A	1	1	28	6	4.59136290858798
NENF	1	0.388468903781404	28	26	8.59095390606189
NSL1	1	1	28	26	1.573115674129
TATDN3	1	0.759272267084767	20	0	0.102511586644418
ANGEL2	1	0.759272267084767	28	14	4.18275362857713
RPS6KC1	1	0.548683931808932	20	0	2.90369738641203
SMYD2	1	1	28	4	7.51128164342199
PTPN14	1	1	24	6	23.8153212545625
CENPF	1	1	28	14	31.3751162243255
KCNK2	1	1	28	18	14.9146009869701
KCTD3	1	1	20	12	7.1379499735341
GPATCH2	1	1	20	2	3.99572809168041
RRP15	1	1	20	6	6.19237480441646
TGFB2	1	0.388468903781404	24	12	0.834694568495523
LYPLAL1	1	0.388468903781404	20	6	1.88782540240581
EPRS	1	1	28	14	52.4655046471948
BPNT1	1	1	20	14	1.56999190731194
IARS2	1	1	20	2	3.7118233245483
RAB3GAP2	1	0.0772071042383542	28	4	12.8404267721307
C1orf115	1	1	28	6	0.556043236913233
MARC2	1	1	28	26	0.996835577680743
HLX	1	0.269101639101639	28	20	3.51977553707522
DUSP10	1	1	20	18	1.72663992443659
TAF1A	1	0.0290926434676435	20	0	1.27521709144578
MIA3	1	1	28	14	14.0481234120275
AIDA	1	1	28	0	1.4375054648169
BROX	1	1	28	6	6.57180114818696
DISP1	1	0.759272267084767	20	12	1.02926546080304
CAPN2	1	1	28	6	8.05629284995272
TP53BP2	1	1	28	18	6.56201135627693
FBXO28	1	0.388468903781404	20	2	0.971978882783405
DEGS1	1	1	28	4	5.43922982467204
NVL	1	1	28	12	1.48580292939389
CNIH4	1	1	28	22	13.2464047344682
WDR26	1	1	24	18	8.85217832535705
DNAH14	1	1	28	4	2.61970075055558
LBR	1	0.388468903781404	20	4	3.15314328488591
ENAH	1	1	28	6	70.2829676319929
SRP9	1	1	28	24	4.23642878320782
EPHX1	1	1	28	16	3.71563387038109
TMEM63A	1	1	20	6	6.41517435643332
PYCR2	1	1	28	0	38.7401625119504
SDE2	1	1	20	4	2.82422229157542
ACBD3	1	1	28	14	45.2361511505146
PARP1	1	1	24	22	8.225795089825
ITPKB	1	1	20	10	1.85944176867383
PSEN2	1	1	20	12	2.88986045984127
ADCK3	1	1	20	16	3.95122398574616
CDC42BPA	1	0.388468903781404	24	18	16.8794412012159
JMJD4	1	0.388468903781404	20	4	4.65962884335132
SNAP47	1	0.269101639101639	24	22	1.17352221889653
ARF1	1	1	28	4	69.6362291535223
C1orf35	1	1	28	20	7.26353672389437
MRPL55	1	1	28	2	5.89710677865966
GUK1	1	1	28	4	32.0563781258583
GJC2	1	1	24	22	1.28882292671339
IBA57	1	0.182113153050653	20	14	2.35830953578799
TRIM11	1	1	24	12	20.0036542849758
RNF187	1	1	28	20	94.289738708862
RAB4A	1	1	28	26	4.55681145064746
CCSAP	1	0.0772071042383542	20	16	2.1901086346909
NUP133	1	0.388468903781404	20	12	1.83538697640054
ABCB10	1	0.548683931808932	20	4	1.00934683953214
TAF5L	1	1	28	4	1.88031176340797
URB2	1	1	24	0	0.741506222156716
GALNT2	1	0.0772071042383542	20	4	18.2961036968292
COG2	1	1	28	24	1.64247828148959
AGT	1	0.328785271441521	24	14	0.670046909345657
C1orf198	1	1	28	20	11.5043365739354
TTC13	1	1	20	8	0.982640109110658
ARV1	1	1	20	12	0.586188792436977
C1orf131	1	0.548683931808932	20	10	4.69832190187502
GNPAT	1	1	28	24	3.28157618434991
EXOC8	1	1	28	14	2.20111143303677
SPRTN	1	1	28	16	1.41253320945594
EGLN1	1	1	28	24	5.17035967281976
TSNAX	1	0.759272267084767	20	10	8.37341553736919
SIPA1L2	1	0.269101639101639	20	10	1.8252138037307
NTPCR	1	1	20	18	3.37267905185608
PCNXL2	1	1	24	12	4.28807840213442
KCNK1	1	1	28	12	2.27533149531865
COA6	1	1	24	0	4.44080595345111
IRF2BP2	1	1	28	4	14.5875948405424
TOMM20	1	1	28	6	11.2016995111634
RBM34	1	1	28	6	11.2965010847477
ARID4B	1	1	28	14	43.2540704680192
GGPS1	1	1	28	18	5.90384280921189
B3GALNT2	1	1	28	4	7.26677289857487
LYST	1	0.759272267084767	20	16	2.84683005708311
NID1	1	1	28	14	19.7414138071444
GPR137B	1	1	20	12	3.5875406264754
ERO1LB	1	1	28	20	2.42655035654868
LGALS8	1	1	28	8	1.67798334184645
HEATR1	1	1	24	6	2.60194756734466
MTR	1	1	28	18	4.73644992723306
FMN2	1	1	28	6	6.88100592910291
GREM2	1	1	28	4	35.2943556882861
FH	1	1	28	0	9.06609896885417
OPN3	1	1	24	12	2.00482028645004
CHML	1	0.388468903781404	20	2	2.65641059605813
CEP170	1	1	28	14	4.07496217869169
SDCCAG8	1	0.0772071042383542	20	12	4.69840589125424
AKT3	1	1	28	14	15.9896240059554
ZBTB18	1	0.269101639101639	24	20	3.73969447464677
ADSS	1	1	28	6	9.85622436926541
DESI2	1	1	24	22	2.83666502627176
COX20	1	1	20	2	1.91494095247444
HNRNPU-AS1	1	1	28	8	2.36557092672054
HNRNPU	1	1	28	4	27.3286750333199
EFCAB2	1	1	24	12	2.41492644155842
KIF26B	1	1	24	18	0.850161610588473
SMYD3	1	0.548683931808932	24	12	5.9681237256937
TFB2M	1	1	28	0	2.80865355592776
CNST	1	0.388468903781404	20	4	2.59290698157292
SCCPDH	1	0.388468903781404	20	18	7.08699033746784
AHCTF1	1	1	28	18	5.31895259820071
ZNF670	1	0.759272267084767	20	12	3.31768875024421
ZNF496	1	1	20	16	1.74164997746948
SH3BP5L	1	1	28	12	11.9092516278765
ZNF672	1	1	24	12	2.68658418534138
ZNF692	1	1	28	20	3.37761249372475
ZMYND11	1	1	28	24	7.1113513523043
DIP2C	1	1	28	26	9.90112047286338
LARP4B	1	1	24	22	10.3280984444495
GTPBP4	1	1	20	18	5.12422430003332
IDI2	1	0.759272267084767	28	6	2.20334324274552
WDR37	1	1	28	0	1.97265815391195
PFKP	1	1	28	6	11.8349310119973
PITRM1	1	1	28	0	6.17414263102634
KLF6	1	1	28	2	19.7863354862364
AKR1C1	1	1	28	20	6.95380307946057
AKR1C2	1	1	24	18	10.0400656613538
AKR1C3	1	1	24	18	16.7750294886959
NET1	1	1	24	8	1.49543714215332
ASB13	1	0.0005747261997262	20	2	1.61058600185847
FAM208B	1	1	28	18	1.96391094010607
GDI2	1	0.548683931808932	20	8	2.63709363227123
ANKRD16	1	1	20	4	1.4956454271227
FBXO18	1	1	28	0	10.0810044424984
IL15RA	1	1	24	0	2.15097227296042
RBM17	1	1	28	8	8.29602362613073
PFKFB3	1	0.388468903781404	28	18	1.94368691052589
ITIH5	1	1	24	22	2.4310471589754
KIN	1	1	20	8	3.26501268452179
ATP5C1	1	1	28	0	16.7634331550964
TAF3	1	1	28	18	10.2526407003
CELF2	1	1	20	14	21.2958785992074
USP6NL	1	0.759272267084767	28	24	1.69242110523565
PROSER2	1	1	28	20	2.42781555026076
UPF2	1	1	28	14	29.4906540317389
DHTKD1	1	1	28	12	10.0640569883981
SEC61A2	1	0.548683931808932	28	2	1.33958900596904
NUDT5	1	1	24	0	5.51825675885586
CDC123	1	1	24	0	12.9230221520949
CAMK1D	1	1	20	16	1.07378651509346
OPTN	1	0.182113153050653	20	12	54.9238502802706
MCM10	1	0.548683931808932	20	4	1.25563299659482
PHYH	1	1	28	0	6.1137891361187
SEPHS1	1	1	20	16	4.72276621211865
BEND7	1	0.759272267084767	24	14	1.40819955058448
PRPF18	1	1	28	14	7.67141846940615
FRMD4A	1	0.182113153050653	24	6	2.11117396941826
FAM107B	1	1	24	0	2.776461011827
HSPA14	1	1	20	16	2.73749509515901
DCLRE1C	1	1	28	2	4.33385200208516
RPP38	1	1	28	2	1.14574693054598
NMT2	1	1	28	12	7.96773920916824
FAM171A1	1	1	28	18	7.32517421453297
ITGA8	1	1	28	14	6.08515528930768
FAM188A	1	1	20	2	3.73971962604601
PTER	1	1	28	4	3.00266976181822
RSU1	1	1	28	4	21.0730671003491
VIM	1	1	28	6	163.940701046091
PTPLA	1	1	24	10	5.34924310645065
STAM	1	1	28	8	6.38367458844797
NSUN6	1	1	20	0	1.38602859066034
ARL5B	1	1	28	4	1.7332104311223
PLXDC2	1	1	28	14	8.06224096786569
CASC10	1	1	28	26	0.841727177223991
SKIDA1	1	1	20	6	1.51645606665474
MLLT10	1	1	24	18	4.93361238371723
DNAJC1	1	1	20	6	17.5977551330393
COMMD3	1	1	28	0	8.26567309751007
LOC100499489	1	1	28	14	2.04150630839582
PIP4K2A	1	1	20	6	4.43434900152837
MSRB2	1	1	24	12	6.67183125558018
OTUD1	1	1	28	18	1.00306008714398
KIAA1217	1	1	20	18	0.902355357232485
ARHGAP21	1	1	28	14	40.6341631257261
PRTFDC1	1	0.759272267084767	20	4	0.559572292476592
APBB1IP	1	1	20	18	3.8068799909972
ABI1	1	1	28	4	9.38711639145595
ANKRD26	1	1	28	14	16.2789563335725
YME1L1	1	1	28	24	7.86671167016158
MASTL	1	1	24	6	1.30187721779984
ACBD5	1	0.759272267084767	24	14	1.66855278433942
RAB18	1	1	28	0	22.487817917193
MKX	1	0.388468903781404	24	18	9.28859307610817
WAC-AS1	1	1	28	14	16.3785230616188
WAC	1	0.759272267084767	20	10	13.8985287067248
BAMBI	1	0.182113153050653	28	24	0.944123899241222
PTCHD3P1	1	1	20	10	5.46942177259504
SVIL	1	1	28	24	1.77061565368595
KIAA1462	1	1	28	6	16.7362149037691
MTPAP	1	0.388468903781404	20	0	4.52976891963632
ZNF438	1	1	28	14	3.40357143428418
ZEB1	1	1	28	14	97.2647457307894
ARHGAP12	1	1	28	18	14.6584592451598
KIF5B	1	1	20	10	31.504444429352
EPC1	1	0.0481594158156658	28	10	4.66502811798253
CCDC7	1	1	24	10	1.80344993134548
ITGB1	1	1	28	8	67.3089708154931
NRP1	1	1	28	14	18.0395727108541
PARD3	1	1	28	14	10.829795072261
CUL2	1	0.548683931808932	20	2	0.79618198492252
CREM	1	1	28	20	1.87125569938258
CCNY	1	1	28	10	5.03444972647043
FZD8	1	1	20	0	1.75982436761511
ZNF248	1	0.182113153050653	28	22	3.09380398497333
ZNF25	1	1	20	18	4.35249566410778
ZNF33A	1	1	20	8	4.93206022357752
ZNF37A	1	1	24	12	9.24601739304939
ZNF37BP	1	0.182113153050653	28	18	5.15628057974379
ZNF33B	1	1	28	10	2.82082581185256
BMS1	1	1	28	4	10.8254971249311
CSGALNACT2	1	1	24	10	5.83261607870953
HNRNPF	1	1	28	0	29.542808455108
CXCL12	1	1	24	22	13.0885636481336
RASSF4	1	0.388468903781404	20	10	3.75024155399324
C10orf10	1	1	28	0	6.74226880051923
C10orf25	1	0.0772071042383542	24	16	1.56764056512626
ZNF22	1	1	24	10	5.00312856131092
MARCH8	1	1	28	20	8.8861248621226
FAM21C	1	0.182113153050653	28	26	5.61885990348442
TIMM23	1	1	24	0	4.91545352888088
NCOA4	1	1	20	0	18.8893274764229
MAPK8	1	1	28	4	4.13777628426492
ARHGAP22	1	0.120192382848633	20	2	2.20256881229381
VSTM4	1	1	28	20	68.8783330257036
ERCC6	1	0.759272267084767	20	12	0.958723291803649
PARG	1	1	28	24	1.78661378344902
FAM21A	1	1	28	18	7.192789781107
SGMS1	1	1	24	10	2.41138887029095
ASAH2B	1	1	28	0	1.47474696331096
PRKG1	1	1	24	18	2.96533495944009
CSTF2T	1	1	28	6	4.68957383618885
DKK1	1	0.548683931808932	28	4	13.4523375495436
ZWINT	1	1	28	4	3.83018328164663
IPMK	1	1	20	12	5.39476005114569
CISD1	1	1	28	26	8.08630339388134
UBE2D1	1	1	24	0	2.48305626049944
TFAM	1	1	28	14	4.27772585093623
BICC1	1	1	28	18	14.2028645956985
FAM133CP	1	1	24	10	1.84717872002977
CCDC6	1	0.548683931808932	20	2	5.58720288762861
CDK1	1	1	28	14	6.74607922641301
RHOBTB1	1	1	28	20	14.4678599579727
ARID5B	1	1	28	14	59.13472020589
ADO	1	1	24	22	2.33237443507613
NRBF2	1	1	24	22	1.92281368295187
JMJD1C	1	1	28	14	15.0176453828929
REEP3	1	1	20	12	10.0091175426538
ANXA2P3	1	1	28	22	42.9386149973216
SIRT1	1	1	20	18	3.15405798173942
HERC4	1	1	20	2	3.75442989303057
PBLD	1	0.0481594158156658	20	12	1.25491359389115
HNRNPH3	1	0.759272267084767	20	0	16.1503439763582
RUFY2	1	1	28	18	9.47260360613802
SLC25A16	1	1	24	0	1.21009292984119
TET1	1	1	28	22	3.55744395998407
CCAR1	1	1	28	8	38.7310429211977
DDX50	1	1	20	16	7.99850853657122
DDX21	1	1	28	6	58.8840892355349
KIAA1279	1	1	20	18	4.56898856109741
SRGN	1	0.269101639101639	28	6	0.926468538841992
VPS26A	1	1	28	12	3.60393986567393
SUPV3L1	1	1	24	10	1.7549565515102
HK1	1	1	24	6	25.0153316134232
COL13A1	1	1	24	0	2.61023060468671
H2AFY2	1	1	24	0	1.61842857498876
AIFM2	1	0.548683931808932	28	22	1.93349568015743
TYSND1	1	1	28	22	4.25843101537084
SAR1A	1	1	24	6	11.7692558817322
PPA1	1	0.548683931808932	28	0	5.13444468894613
LRRC20	1	0.653978099446849	28	20	3.11191396183763
EIF4EBP2	1	1	28	22	16.9930812950003
SGPL1	1	1	20	18	3.56212308802982
PCBD1	1	1	28	26	4.22327087259737
UNC5B	1	1	28	24	3.95411407257866
SLC29A3	1	1	28	14	1.94936830981321
C10orf54	1	1	28	18	40.8682866131501
PSAP	1	1	28	20	415.252960127607
CHST3	1	0.182113153050653	20	8	1.99155129668037
ASCC1	1	1	28	10	2.21275470559314
ANAPC16	1	1	28	18	22.1744507134652
DDIT4	1	0.182113153050653	28	4	208.360291023941
DNAJB12	1	1	24	6	5.23655955341784
MICU1	1	0.548683931808932	24	6	5.43134708448825
MCU	1	1	20	16	3.79630579524419
P4HA1	1	1	28	4	28.0970862424917
ECD	1	1	20	18	1.4910277700374
FAM149B1	1	1	28	10	2.92532292581317
DNAJC9	1	1	28	16	4.32043766306665
MRPS16	1	1	20	16	4.21228609393283
ANXA7	1	0.388468903781404	20	2	4.61249313337408
PPP3CB	1	0.548683931808932	28	18	6.91947097173028
SEC24C	1	1	24	22	3.50220263691187
FUT11	1	0.00511161292411292	24	6	4.51153334040999
CHCHD1	1	1	24	22	6.13840345829688
ZSWIM8	1	1	28	20	10.5885825467757
NDST2	1	0.120192382848633	20	10	4.48844862385493
CAMK2G	1	1	20	10	2.5939591117852
PLAU	1	1	28	26	0.771715408140069
VCL	1	1	28	6	27.1163584053412
AP3M1	1	1	28	26	5.20424601939998
ADK	1	1	28	6	3.94341155100354
KAT6B	1	0.120192382848633	28	14	5.92045931681963
SAMD8	1	0.0481594158156658	28	14	3.52109654160647
VDAC2	1	1	28	6	6.49553833665531
COMTD1	1	1	28	20	4.05578420465848
ZNF503	1	1	28	6	21.0696404028229
ZNF503-AS2	1	1	28	10	1.491161107685
C10orf11	1	1	24	10	2.11513508019142
KCNMA1	1	1	28	16	6.17174435304631
DLG5	1	1	20	14	16.4527744415673
POLR3A	1	1	20	10	2.11750354966379
RPS24	1	1	28	14	689.481867294339
LINC00856	1	0.759272267084767	24	2	0.247931663820724
ZMIZ1	1	1	28	8	5.92406923656161
PPIF	1	1	28	4	12.8046497419636
ZCCHC24	1	1	28	20	52.9180089824521
EIF5AL1	1	1	28	10	4.46610697579576
LOC100288974	1	1	28	8	0.698979236414874
TMEM254	1	1	28	24	2.89871480300076
PLAC9	1	1	28	20	28.2918991097116
ANXA11	1	1	28	14	13.0779070523796
TSPAN14	1	0.182113153050653	28	24	6.1701880824874
GHITM	1	1	28	0	15.5693730902385
CCSER2	1	1	28	14	10.4479174203033
WAPAL	1	0.269101639101639	24	16	8.45327354332343
ADIRF	1	1	28	0	3.34271854972387
GLUD1	1	1	24	22	7.28380503848432
FAM35A	1	1	28	14	2.65566002983221
MINPP1	1	1	28	10	3.07184050151475
PAPSS2	1	1	20	6	5.93050561588226
ATAD1	1	1	20	0	7.87991379021128
PTEN	1	1	28	22	7.19764770563103
RNLS	1	1	24	22	1.46907721150487
STAMBPL1	1	0.759272267084767	24	20	3.10877564171903
ACTA2	1	1	28	18	358.761226716203
FAS	1	1	28	6	5.45835900726846
CH25H	1	1	20	0	4.86573854539469
LIPA	1	0.182113153050653	24	20	6.67484461453395
IFIT2	1	1	28	18	1.28466781191573
IFIT3	1	0.548683931808932	28	14	3.60720652498564
IFIT1	1	0.759272267084767	28	20	2.69390657856342
IFIT5	1	1	20	8	4.21188012874272
PANK1	1	1	28	22	2.50313541154555
KIF20B	1	1	28	12	7.09063314637545
RPP30	1	0.548683931808932	20	4	2.97453980033124
ANKRD1	1	1	28	6	92.8013800008582
PCGF5	1	1	20	16	7.85354995438876
HECTD2	1	1	28	4	2.23041345529009
PPP1R3C	1	1	28	6	3.73103985308078
TNKS2	1	1	28	6	4.6408688553543
BTAF1	1	0.269101639101639	28	20	3.23869864583045
CPEB3	1	1	20	0	1.20272714182819
MARCH5	1	1	28	22	14.3394798598766
IDE	1	0.388468903781404	24	16	4.04420311532083
KIF11	1	0.269101639101639	28	16	0.926686039192147
MYOF	1	1	28	12	6.68365577654403
CEP55	1	1	28	16	1.49759856396202
FRA10AC1	1	1	28	14	21.422661274942
PLCE1	1	1	20	8	3.47967140860505
PLCE1-AS1	1	0.120192382848633	20	16	2.56235727765344
NOC3L	1	1	28	2	2.85557743334267
TBC1D12	1	1	28	4	4.99489303440897
HELLS	1	1	20	10	3.78324174426271
PDLIM1	1	1	20	8	6.24435921457333
SORBS1	1	1	28	20	1.08848477638983
ALDH18A1	1	0.759272267084767	20	0	7.69103435284975
TCTN3	1	1	28	6	4.92354832385148
ENTPD1	1	0.759272267084767	28	16	0.426196666187397
CCNJ	1	1	28	8	2.22270942146093
ZNF518A	1	0.0481594158156658	28	14	5.22857632881474
TM9SF3	1	0.548683931808932	20	0	52.7061570272113
RPL13AP5	1	1	24	22	15.8719059857353
LCOR	1	1	20	8	1.62289873501097
C10orf12	1	0.388468903781404	20	12	1.97048625438029
LOC102724002	1	0.0481594158156658	28	4	3.07662870267461
ARHGAP19	1	0.388468903781404	24	14	0.108654966180806
FRAT1	1	1	20	12	1.15905800406159
FRAT2	1	1	24	0	0.990828162955325
RRP12	1	1	28	0	2.55716567570095
EXOSC1	1	1	20	14	4.45425211902977
ZDHHC16	1	1	20	4	2.39585057558218
MMS19	1	1	28	14	28.9727670888938
UBTD1	1	1	28	20	29.8015811963954
MORN4	1	1	28	14	4.62392474586885
PI4K2A	1	1	28	10	6.88308565595442
AVPI1	1	0.759272267084767	28	8	1.31002682261539
MARVELD1	1	1	28	18	25.602548045311
ZFYVE27	1	1	24	12	3.51123158110779
R3HCC1L	1	0.759272267084767	20	6	1.16917492347721
LOXL4	1	1	28	20	10.0745332592159
PYROXD2	1	0.759272267084767	24	22	2.61486769361556
HPS1	1	1	28	20	17.3821452177303
GOT1	1	0.759272267084767	20	0	7.73384681109609
SLC25A28	1	1	28	0	4.09991015934508
ENTPD7	1	1	20	14	2.49915304275422
COX15	1	1	24	12	5.43163855364762
CUTC	1	1	28	0	2.1031920936607
DNMBP	1	1	28	6	4.77604562253755
ERLIN1	1	0.269101639101639	24	22	8.22682950186472
CHUK	1	1	28	6	3.81885745720808
CWF19L1	1	0.120192382848633	20	4	2.51436641912247
SNORA12	1	0.548683931808932	20	6	3.85665949227243
BLOC1S2	1	0.759272267084767	20	18	14.2745379217254
SCD	1	1	20	14	24.004801375277
SEC31B	1	0.0772071042383542	20	14	2.61499846690373
NDUFB8	1	1	28	0	29.4447024991858
HIF1AN	1	1	20	10	9.59646593452545
FAM178A	1	1	28	26	3.84839708439151
MRPL43	1	0.548683931808932	20	6	5.75345604763294
C10orf2	1	1	20	16	2.45651569878894
LZTS2	1	1	20	0	2.84301051897777
SFXN3	1	1	28	10	7.89393073587333
KAZALD1	1	1	28	6	9.59597374718691
BTRC	1	1	28	16	3.27502672261007
POLL	1	1	28	18	5.59278879279874
DPCD	1	1	28	20	7.76113715161283
FBXW4	1	1	28	20	5.86031596033874
NPM3	1	1	28	4	31.8390735227174
MGEA5	1	1	28	14	13.5324987952648
C10orf76	1	1	20	14	3.56870010705633
HPS6	1	1	28	26	4.35119047345177
LDB1	1	1	28	18	3.71623342044341
PPRC1	1	1	20	0	1.91484345502117
NOLC1	1	1	28	6	9.46662235378312
GBF1	1	1	20	6	5.34000462039762
NFKB2	1	1	28	24	1.09325099117683
FBXL15	1	1	24	22	3.23998844088399
CUEDC2	1	0.759272267084767	20	4	2.79462705950654
ACTR1A	1	1	24	12	8.15699452012583
SUFU	1	1	24	12	5.36119241374092
TRIM8	1	1	24	10	7.6413134436802
ARL3	1	1	28	14	4.14485761820135
WBP1L	1	1	28	20	19.0276983083711
C10orf32	1	1	20	14	10.3096424949437
CNNM2	1	1	24	12	0.850954194147059
NT5C2	1	0.759272267084767	24	10	0.994020363908362
PCGF6	1	0.182113153050653	24	18	1.1262921412072
TAF5	1	1	20	0	1.65411712448289
USMG5	1	1	28	0	19.7843623571644
PDCD11	1	1	28	12	5.91775976217175
CALHM2	1	1	28	0	8.38631620911816
SH3PXD2A	1	1	28	20	26.0254700679161
OBFC1	1	0.759272267084767	24	14	2.88111746054337
SLK	1	1	28	14	21.4017117381778
SFR1	1	1	24	18	1.33478274926069
GSTO1	1	1	28	4	26.8593379789757
ITPRIP	1	0.548683931808932	24	12	2.90968290896657
XPNPEP1	1	1	28	16	3.84452711717087
ADD3	1	1	28	18	18.6950354857954
MXI1	1	1	28	22	12.268208382494
SMNDC1	1	1	24	10	5.84645743025792
DUSP5	1	1	28	4	3.81310565406898
SMC3	1	1	28	14	50.1616653449242
PDCD4	1	0.388468903781404	24	22	1.75259652419096
BBIP1	1	1	20	16	1.41731237769697
SHOC2	1	1	28	10	6.67252413858097
ADRA2A	1	1	24	18	5.38133424619447
GPAM	1	1	28	10	4.82853074491858
ZDHHC6	1	1	24	18	1.7631087117466
VTI1A	1	1	20	14	1.65581310899006
TCF7L2	1	1	28	20	38.9795849922597
CASP7	1	1	28	22	1.55082441416342
NHLRC2	1	0.0481594158156658	24	18	2.42640473357929
C10orf118	1	1	28	6	8.48912636679961
ABLIM1	1	1	20	10	1.30624546086012
FAM160B1	1	0.269101639101639	20	8	4.34849057499132
TRUB1	1	1	28	0	4.66276781687602
GFRA1	1	1	24	18	6.4120365284131
HSPA12A	1	1	28	16	2.07882148149675
KIAA1598	1	0.0772071042383542	28	14	3.49126684753648
PDZD8	1	1	28	18	7.8071186008601
EMX2OS	1	1	20	12	23.3716987137775
EMX2	1	0.269101639101639	20	12	22.8413466822467
RAB11FIP2	1	1	28	18	28.8984985066456
CASC2	1	1	28	14	1.53649886670512
FAM204A	1	1	20	16	6.21835896252377
CACUL1	1	1	28	22	7.92094283389562
NANOS1	1	1	20	10	2.5979772437048
EIF3A	1	1	28	14	283.942577489122
FAM45A	1	1	24	6	2.70208746467608
SFXN4	1	0.548683931808932	24	10	4.29427465606051
PRDX3	1	1	28	0	11.5533213550197
GRK5	1	1	20	14	5.09910936387792
RGS10	1	1	28	0	4.03506491786996
TIAL1	1	1	28	4	10.1488719974037
BAG3	1	1	28	0	21.3825583808098
INPP5F	1	1	24	0	2.70605513306511
MCMBP	1	1	28	4	5.09086941280568
SEC23IP	1	1	20	4	4.40276201678014
PPAPDC1A	1	1	20	2	7.35489821680796
WDR11	1	0.269101639101639	28	14	2.49383585834847
FGFR2	1	1	28	0	1.38041817412408
ATE1	1	0.269101639101639	24	6	4.21147041713693
NSMCE4A	1	1	20	16	2.66421845804615
TACC2	1	1	20	6	1.7056125076291
PLEKHA1	1	1	28	18	2.40551834548633
HTRA1	1	1	28	20	132.605471267624
FAM24B	1	1	28	0	1.13862629293864
C10orf88	1	0.388468903781404	28	8	1.29561996898527
IKZF5	1	1	20	10	2.16230846423343
ACADSB	1	1	28	18	4.69501442367546
BUB3	1	0.548683931808932	0	0	0
CPXM2	1	1	28	8	3.85614614089559
OAT	1	1	28	0	26.9562762799249
LHPP	1	1	28	4	0.950263761131912
FAM53B	1	1	28	0	4.2527436984092
METTL10	1	1	28	6	3.18200233643939
FAM175B	1	1	28	6	4.21650785791375
ZRANB1	1	1	28	12	13.437064008263
CTBP2	1	1	28	14	26.306796607451
EDRF1	1	0.759272267084767	24	10	2.42796878316043
UROS	1	0.388468903781404	24	2	6.07007198753361
BCCIP	1	1	20	4	4.89272784258899
DHX32	1	0.759272267084767	28	4	0.00294218805756394
FANK1	1	1	28	20	3.63201887210544
ADAM12	1	1	28	4	89.8243622152539
DOCK1	1	1	28	14	10.321596795772
MKI67	1	1	28	14	15.1857761788396
MGMT	1	1	28	12	6.3774705986266
GLRX3	1	0.120192382848633	28	8	3.57029298190508
PPP2R2D	1	1	24	22	2.83156919430522
BNIP3	1	1	20	0	7.49727910439484
DPYSL4	1	1	28	26	1.93954501247512
STK32C	1	1	20	10	2.02880883416882
LOC102724967	1	1	20	10	3.30447212322683
LRRC27	1	1	20	8	2.88119978119057
PWWP2B	1	0.0290926434676435	28	18	4.21483791104788
INPP5A	1	1	28	18	15.9292597896949
TUBGCP2	1	1	24	10	11.1613361437461
ZNF511	1	1	28	0	6.83107300983107
FUOM	1	0.759272267084767	24	4	3.80990882084724
ECHS1	1	1	20	6	10.1047880616202
PAOX	1	1	28	20	1.62874263715811
MTG1	1	1	28	4	2.16110923509338
SPRN	1	1	28	24	1.08640921906555
BET1L	1	0.548683931808932	28	2	1.73867990370144
RIC8A	1	1	28	4	9.75211470470084
SIRT3	1	1	24	18	1.58343500335725
PSMD13	1	1	20	8	6.81896053515137
ATHL1	1	1	28	22	3.38491857758687
IFITM2	1	1	20	14	116.619758212043
IFITM1	1	1	28	24	10.6934772306685
IFITM3	1	1	20	8	72.5615248706527
SIGIRR	1	1	28	26	2.09254068222281
PTDSS2	1	1	28	20	5.90701152727713
RNH1	1	0.0772071042383542	20	0	49.4291767645382
HRAS	1	0.759272267084767	20	12	4.33169300753422
RASSF7	1	1	28	4	1.33932124986867
MIR210HG	1	0.182113153050653	20	14	1.85458911960559
PHRF1	1	1	24	6	4.41146049470915
DEAF1	1	1	24	18	15.696434724494
TMEM80	1	1	28	20	4.18189672248275
EPS8L2	1	1	28	10	10.1529455575694
TALDO1	1	1	24	6	13.6576629540977
PDDC1	1	1	28	20	9.22395171466719
LOC100506518	1	0.548683931808932	24	12	1.56846658471849
SLC25A22	1	1	28	4	2.2460342310535
PIDD	1	1	28	14	2.17997693995437
RPLP2	1	0.0290926434676435	20	10	338.450501215322
PNPLA2	1	1	20	6	4.03212503131118
CD151	1	1	20	4	16.6973200968019
POLR2L	1	1	20	4	50.448021164534
TSPAN4	1	1	28	2	74.2388108036083
CHID1	1	1	28	18	31.2436039216746
AP2A2	1	1	28	20	19.0692036942302
TOLLIP	1	1	28	20	20.7304028999717
MOB2	1	1	20	8	4.98468740957268
IFITM10	1	1	24	10	1.35354795939948
CTSD	1	1	28	20	273.769573327855
LSP1	1	0.548683931808932	20	10	0.544584972532132
CD81	1	0.759272267084767	20	6	63.7530080894558
TSSC4	1	1	24	6	13.5379154304201
KCNQ1OT1	1	1	28	8	7.62551969993716
CDKN1C	1	1	28	20	14.4404290978119
SLC22A18	1	0.548683931808932	20	2	4.2646996799901
PHLDA2	1	1	24	0	8.52955179045422
NAP1L4	1	1	28	14	23.0636759186917
CARS	1	1	28	14	30.9724336418026
OSBPL5	1	1	24	6	13.2339333609636
ZNF195	1	1	28	12	2.80762059116244
NUP98	1	1	20	16	2.16607721053353
PGAP2	1	1	24	22	2.5947763331256
RHOG	1	0.120192382848633	28	16	1.83743111092942
STIM1	1	1	28	20	24.6743783270582
RRM1	1	1	28	6	26.350732276129
TRIM21	1	0.0481594158156658	20	2	0.660796631959869
TRIM68	1	1	24	12	1.49437884874942
HBB	1	1	28	4	867.893843986622
TRIM5	1	1	28	14	2.54293577687803
TRIM22	1	1	28	22	8.86676197693387
FAM160A2	1	0.759272267084767	20	16	1.28038292298005
PRKCDBP	1	1	28	20	9.27630827044534
SMPD1	1	1	28	10	25.8442079329477
APBB1	1	1	20	14	4.95810840520984
ARFIP2	1	1	20	14	4.1376193915651
TIMM10B	1	0.759272267084767	20	14	1.70397051153364
RRP8	1	1	28	20	1.80439376667846
ILK	1	1	28	6	6.98632177971245
TAF10	1	1	28	6	5.93163445492056
TPP1	1	1	24	12	38.5726310922254
DCHS1	1	1	20	0	1.63984353655041
MRPL17	1	1	28	6	6.84820075188062
ZNF215	1	0.388468903781404	24	2	0.729282358275407
OLFML1	1	1	28	24	1.08941418052215
PPFIBP2	1	0.548683931808932	20	10	6.18174919321967
CYB5R2	1	1	20	8	2.87838488369198
EIF3F	1	1	28	0	8.07033041513808
TRIM66	1	1	24	10	1.90526597010687
RPL27A	1	1	28	20	1530.49119652523
ST5	1	1	20	4	3.27121054645064
AKIP1	1	1	20	6	6.29413114391862
TMEM9B	1	1	24	12	24.1174223771322
NRIP3	1	1	28	20	1.46363243150469
DENND5A	1	1	24	18	3.16015763707685
TMEM41B	1	1	28	0	6.64138577220534
IPO7	1	1	28	6	23.6838108787658
ZNF143	1	1	28	18	2.61031319320009
WEE1	1	0.388468903781404	20	2	3.5257178566299
SWAP70	1	1	28	14	65.5730439022208
RP11-540A21.2	1	1	20	14	1.41480971306375
SBF2-AS1	1	1	28	20	1.19060189280805
SBF2	1	1	28	26	3.18831536575413
ADM	1	0.388468903781404	20	12	224.410968977218
AMPD3	1	1	24	0	2.85135208958513
MTRNR2L8	1	1	28	14	11.9872175917582
RNF141	1	1	28	22	12.4374426276527
MRVI1	1	0.0095169702982203	28	8	8.47037214942739
CTR9	1	1	28	14	27.0426495385862
EIF4G2	1	0.548683931808932	20	0	64.7126714471191
ZBED5	1	1	20	16	1.5247160026753
ZBED5-AS1	1	1	20	8	1.13681880775684
USP47	1	1	28	14	25.8572157488763
DKK3	1	0.388468903781404	28	6	18.8848627785615
MICAL2	1	1	28	6	22.5070053087909
PARVA	1	1	28	26	9.49380200308314
TEAD1	1	1	28	14	13.8193542449145
ARNTL	1	0.0169666213416213	28	2	6.36852967157131
BTBD10	1	0.388468903781404	20	2	1.16922518692228
FAR1	1	0.759272267084767	24	4	2.62165815899598
SPON1	1	0.0169666213416213	24	20	5.84722709571504
RRAS2	1	1	28	26	4.70158091809588
COPB1	1	1	20	2	17.5951065205379
PSMA1	1	1	28	26	14.9885853522782
CYP2R1	1	1	28	24	3.32979734878749
C11orf58	1	1	28	14	60.0208045763378
RPS13	1	1	28	26	110.194108643453
PIK3C2A	1	1	28	14	18.3007376546364
NUCB2	1	1	28	12	39.1951734298292
SERGEF	1	0.759272267084767	20	14	2.05403778995229
SAAL1	1	0.269101639101639	24	10	2.37394869125112
SAA1	1	1	20	14	175.622312760817
HPS5	1	1	28	14	11.4042749012197
GTF2H1	1	1	28	16	4.98192429789272
LDHA	1	1	28	4	150.037632030108
TSG101	1	1	24	20	2.21570350368123
UEVLD	1	0.388468903781404	28	4	6.62427376769875
SPTY2D1-AS1	1	1	20	14	1.50727736887913
SPTY2D1	1	1	24	22	3.04717133684524
TMEM86A	1	1	28	18	1.24134113991946
NAV2	1	1	28	6	15.598623205069
HTATIP2	1	1	28	6	5.88307593791449
FANCF	1	0.182113153050653	20	4	0.774599215799764
SVIP	1	1	28	10	2.53608802280475
ANO3	1	0.269101639101639	28	0	0.820572260279806
FIBIN	1	1	24	22	11.5327127230811
CCDC34	1	0.759272267084767	20	8	4.4109624160973
LGR4	1	1	28	16	4.5379366688244
LIN7C	1	1	20	18	4.03178863371886
BDNF-AS	1	0.0481594158156658	28	22	1.20690834560149
BDNF	1	1	20	0	2.15296974122653
METTL15	1	1	28	6	4.92121444359437
KCNA4	1	1	28	22	2.28058005124099
ARL14EP	1	1	20	8	12.1511757015935
DNAJC24	1	1	20	2	2.76733144476029
ELP4	1	1	24	18	1.20785157081061
PAX6	1	0.388468903781404	28	26	0.582369201316271
RCN1	1	1	28	6	32.0992810385128
EIF3M	1	0.0772071042383542	28	0	1.45409694829784
QSER1	1	1	28	18	8.52888351019531
DEPDC7	1	1	28	4	1.6095423118973
TCP11L1	1	1	28	6	6.86455049910499
CSTF3	1	1	28	2	2.78057838712684
HIPK3	1	0.548683931808932	20	18	9.15887496258847
KIAA1549L	1	1	28	6	2.1373035846947
CD59	1	1	28	6	232.067947757336
FBXO3	1	1	28	16	2.7770395856379
CAPRIN1	1	1	28	8	14.778235393071
NAT10	1	1	28	14	10.7677356283297
ABTB2	1	1	28	8	3.93243829980827
CAT	1	1	24	18	4.63459141075742
APIP	1	1	28	22	1.23102279953552
PDHX	1	1	28	24	3.17928069113178
CD44	1	1	28	6	51.1720960616696
PAMR1	1	1	20	0	7.40344261298423
FJX1	1	1	28	6	2.57237735378588
TRIM44	1	1	28	14	27.3720284513029
COMMD9	1	0.548683931808932	28	14	5.4887793821919
PRR5L	1	1	20	4	2.69551152670876
TRAF6	1	0.269101639101639	0	0	0
C11orf74	1	1	28	22	2.80719212628379
API5	1	0.759272267084767	20	4	5.19574551236081
TTC17	1	1	28	20	8.14956736430395
HSD17B12	1	1	20	10	4.63071988204608
ALKBH3	1	0.548683931808932	20	14	7.65431731801269
C11orf96	1	1	28	2	12.5560187876709
ACCS	1	1	28	14	6.22240867036226
EXT2	1	1	28	0	21.9306387073568
CD82	1	1	24	12	4.12613765812505
TSPAN18	1	1	28	14	10.7355709161854
TP53I11	1	1	28	20	19.1203790661851
LOC101060179	1	1	28	20	1.2999340446082
SLC35C1	1	1	28	4	10.3563233152028
CRY2	1	1	28	12	4.34799830131354
MAPK8IP1	1	1	28	14	1.74063338005368
PEX16	1	1	20	6	2.21589853915895
PHF21A	1	1	28	12	7.34581317782589
CREB3L1	1	1	28	4	19.0157598827458
DGKZ	1	1	28	0	10.2778618686456
MDK	1	1	24	22	2.8555424378454
AMBRA1	1	1	28	0	2.46092479371424
ATG13	1	1	20	8	5.37084911696948
ARHGAP1	1	1	28	4	44.3219492006231
ZNF408	1	1	28	20	3.88218023509584
CKAP5	1	1	28	14	6.55313751166018
LRP4	1	1	28	4	2.41118791426015
C11orf49	1	1	28	20	5.66736219704269
ARFGAP2	1	1	20	2	3.96547066056329
PACSIN3	1	1	20	8	2.43736918067805
DDB2	1	0.388468903781404	28	18	8.68930031661457
ACP2	1	1	24	12	11.3032951895858
NR1H3	1	1	24	22	2.14039328703534
MADD	1	0.269101639101639	20	10	4.17677531954871
SLC39A13	1	1	28	4	33.9328212678377
PSMC3	1	1	28	14	58.6040722136602
CELF1	1	1	28	4	9.66293879837615
PTPMT1	1	1	28	24	6.58907046330836
NDUFS3	1	1	20	16	14.6502961878716
MTCH2	1	1	24	6	23.7938795638944
FNBP4	1	0.759272267084767	24	12	8.88553768685104
NUP160	1	1	20	0	2.22735549072592
PTPRJ	1	1	28	4	6.04511037861253
TNKS1BP1	1	1	24	18	14.7288509528819
SSRP1	1	1	24	10	15.0152125411264
SLC43A3	1	0.388468903781404	24	22	7.34376999905441
SLC43A1	1	1	24	22	4.55674715159612
TIMM10	1	1	20	2	5.55360445834904
UBE2L6	1	1	20	14	4.45073514400568
SERPING1	1	1	28	20	30.3185269839369
CLP1	1	1	28	6	1.15832713180261
ZDHHC5	1	1	28	4	16.7706050379926
MED19	1	0.759272267084767	24	18	4.7162126827518
TMX2	1	1	28	0	3.81577519878405
C11orf31	1	1	28	26	13.362000507389
CTNND1	1	1	28	18	1.5094822719628
LPXN	1	1	28	6	7.55377367235352
ZFP91	1	1	28	14	28.9780188822603
FAM111B	1	1	28	10	0.808614658666617
FAM111A	1	1	28	14	6.26698609925487
DTX4	1	1	28	20	1.71408527900983
OSBP	1	1	28	12	9.2450990671299
PATL1	1	1	28	4	15.1195487610933
STX3	1	1	28	4	3.66013040293837
MRPL16	1	1	28	20	9.94199800514032
PRPF19	1	1	20	18	7.10961372615619
TMEM109	1	1	28	0	35.7611512982289
TMEM132A	1	1	28	24	2.17397438151502
SLC15A3	1	1	28	22	6.47709276085655
VPS37C	1	1	28	16	6.45438028753125
DDB1	1	1	28	4	35.4704744067789
DAK	1	1	28	4	1.87808385943959
CYB561A3	1	1	28	20	16.7275840810701
TMEM138	1	1	28	0	8.33939996591531
CPSF7	1	0.548683931808932	24	22	4.33070596058941
SDHAF2	1	1	28	2	4.59783217236878
RPLP0P2	1	1	28	18	2.13467778294183
TMEM258	1	1	20	8	20.244497744335
FEN1	1	1	20	0	4.55926711755665
FADS1	1	1	28	24	20.6717006912044
FADS2	1	1	28	0	10.1704081447234
FADS3	1	1	28	22	7.56138243152747
RAB3IL1	1	1	28	18	5.95353787086431
BEST1	1	1	20	16	2.04799218604798
FTH1	1	1	28	0	998.583087973349
INCENP	1	1	28	10	2.79755009346125
AHNAK	1	1	28	4	68.3854755532754
EEF1G	1	1	28	20	376.519129401531
TUT1	1	1	20	10	2.12747895117745
MTA2	1	1	28	6	9.30410410856753
EML3	1	1	20	18	4.74192292277184
ROM1	1	1	20	16	5.18188920252548
B3GAT3	1	1	28	2	2.57384622256904
GANAB	1	1	20	8	40.1798971032779
INTS5	1	0.548683931808932	20	4	2.06169545732984
METTL12	1	1	24	18	1.80505585438047
C11orf83	1	1	24	18	3.663002075479
UBXN1	1	1	28	14	39.3215033745062
LRRN4CL	1	1	28	20	5.60850166561974
HNRNPUL2	1	1	28	18	17.832341061837
TTC9C	1	1	28	6	5.92692513029816
POLR2G	1	1	20	8	7.94161536396581
TMEM179B	1	1	28	10	12.9416678721566
TMEM223	1	1	28	2	7.44385467548881
NXF1	1	1	28	10	6.25748323502221
STX5	1	0.269101639101639	28	6	0.589081281466131
WDR74	1	1	28	4	2.99985784118886
SNHG1	1	1	28	0	11.9204560898337
SNORD26	1	1	20	0	2.38827501094402
SLC3A2	1	1	20	0	16.0626342731163
RARRES3	1	1	28	0	3.05853058050567
PLA2G16	1	0.759272267084767	20	12	5.36110888361626
ATL3	1	1	24	10	9.43376556628869
RTN3	1	1	28	18	29.461983213453
C11orf95	1	1	28	18	10.0720475963101
C11orf84	1	1	20	18	2.49668577845347
MARK2	1	1	20	10	5.82270335625984
NAA40	1	0.269101639101639	24	10	2.80384502446053
COX8A	1	1	28	0	54.709574486673
OTUB1	1	1	28	4	10.7452873195197
MACROD1	1	0.0772071042383542	20	14	0.696606699727718
STIP1	1	1	24	6	9.8392853041689
FERMT3	1	1	28	4	1.03800198460044
TRPT1	1	1	28	0	2.85015288046265
NUDT22	1	1	28	2	6.13592975713702
DNAJC4	1	1	28	0	5.15251402459693
VEGFB	1	1	28	18	18.2860797316192
FKBP2	1	1	24	6	20.2585376180547
PPP1R14B	1	1	28	4	26.4202401341228
LOC101927696	1	1	28	4	2.69158829002971
PLCB3	1	0.0481594158156658	20	2	3.83058834814146
BAD	1	1	28	24	8.40860816620361
GPR137	1	0.548683931808932	24	6	3.34394172890916
TRMT112	1	1	28	0	35.3858171246393
PRDX5	1	1	24	6	18.9514001101087
RPS6KA4	1	0.759272267084767	20	4	7.22218927790931
SF1	1	1	20	14	12.2275278004179
MEN1	1	1	28	20	7.52598675618721
EHD1	1	1	28	14	20.9692455660763
ATG2A	1	1	20	10	6.23929695772282
PPP2R5B	1	1	28	20	4.54280343070067
ARL2	1	1	28	0	6.37634137529489
SAC3D1	1	1	28	8	14.4195694361507
NAALADL1	1	1	28	24	5.17001349787239
CDCA5	1	0.759272267084767	24	22	1.16036721069973
ZFPL1	1	1	28	4	5.07947608867289
VPS51	1	1	28	0	17.6320066068088
TM7SF2	1	0.388468903781404	20	12	1.37235223670069
ZNHIT2	1	1	28	24	3.32472887398648
FAU	1	1	28	0	83.8234063469092
MRPL49	1	0.759272267084767	20	2	2.75283387699143
SYVN1	1	0.269101639101639	24	0	2.8621721314873
CAPN1	1	1	28	4	7.87068388028945
POLA2	1	1	28	0	2.51570254600688
CDC42EP2	1	1	24	6	3.13620178476626
DPF2	1	0.548683931808932	20	6	6.04729669730638
SLC25A45	1	1	28	2	1.72544756449808
FRMD8	1	0.388468903781404	28	6	10.0459418289434
NEAT1	1	1	20	12	93.2831564595048
LOC101927789	1	1	20	10	1.39706816467851
MALAT1	1	0.120192382848633	24	12	810.467378433791
SCYL1	1	1	28	0	13.2313314405715
LTBP3	1	1	28	0	8.75883756633672
SSSCA1	1	1	28	4	4.65459365015518
FAM89B	1	0.759272267084767	20	4	10.1713544851819
EHBP1L1	1	1	24	12	10.049465479131
MAP3K11	1	1	20	0	0.986616630527051
PCNXL3	1	0.0481594158156658	24	0	2.25199586336668
SIPA1	1	1	28	10	1.70480559723371
RELA	1	1	20	14	11.2316734985174
RNASEH2C	1	1	28	4	9.12932075831419
AP5B1	1	0.182113153050653	24	4	4.95395889816934
CFL1	1	1	28	4	183.303449285739
MUS81	1	1	28	0	10.0286428051947
EFEMP2	1	1	20	2	26.4347029333023
FIBP	1	1	24	6	21.348525690728
CCDC85B	1	1	28	14	1.36640367659593
FOSL1	1	1	28	10	1.96651724041832
C11orf68	1	0.548683931808932	28	0	6.09894662159354
DRAP1	1	1	28	4	42.4168607653936
SART1	1	1	20	10	2.22736761326899
EIF1AD	1	1	24	22	3.6011270954825
BANF1	1	1	28	6	3.77991416048847
CST6	1	1	24	6	2.55967005053535
SF3B2	1	1	28	8	13.3783323860098
PACS1	1	1	20	0	3.54216616399754
KLC2	1	1	28	0	3.6748691092328
RAB1B	1	0.120192382848633	24	0	9.28676761206401
YIF1A	1	0.759272267084767	20	2	21.1725795525758
CD248	1	1	28	10	17.8473974861275
RIN1	1	0.0481594158156658	20	6	2.26490319462416
BRMS1	1	1	20	8	5.16488506122571
B3GNT1	1	1	28	20	22.563124700295
MRPL11	1	1	20	8	9.37725229374508
PELI3	1	0.182113153050653	20	14	7.75011084695621
DPP3	1	0.548683931808932	28	6	2.50965361399035
BBS1	1	1	20	12	3.39948573628462
ZDHHC24	1	0.182113153050653	24	8	7.31785124960244
CTSF	1	1	28	20	10.722851420171
CCS	1	1	28	26	4.41055942519733
RBM14	1	0.120192382848633	24	0	2.47789975742349
RBM4	1	1	28	10	2.76038397426147
RBM4B	1	1	28	22	3.6111744682914
RCE1	1	1	28	6	1.37919816894487
PC	1	1	20	14	2.93260361100146
LRFN4	1	0.759272267084767	20	4	2.93062095208432
RHOD	1	0.548683931808932	20	4	4.86166369148526
KDM2A	1	1	28	12	8.0219495010928
ADRBK1	1	0.182113153050653	28	2	4.13256569867742
ANKRD13D	1	0.548683931808932	28	14	2.80422431008089
SSH3	1	1	28	24	3.39237515195902
POLD4	1	1	28	20	8.51745515273954
CLCF1	1	1	20	0	1.94970124180449
PPP1CA	1	1	28	0	4.69877823604905
RPS6KB2	1	1	28	2	18.870755585931
CORO1B	1	1	28	0	12.339924953152
TMEM134	1	1	24	22	3.52304602414149
AIP	1	1	28	26	5.21190993670351
PITPNM1	1	1	28	2	2.05963800188805
CDK2AP2	1	1	28	4	12.4483009169335
GSTP1	1	1	28	18	81.328251602715
NDUFV1	1	1	20	8	16.8484257971088
NUDT8	1	1	24	18	1.70909778887072
UNC93B1	1	0.0772071042383542	20	6	2.42113112780642
ALDH3B1	1	1	20	10	2.20286524931856
NDUFS8	1	1	24	6	3.3159078944586
TCIRG1	1	1	28	0	6.30618568634367
SUV420H1	1	1	20	6	5.13183271010714
C11orf24	1	0.759272267084767	20	2	7.84091150709563
LRP5	1	0.182113153050653	20	14	1.55803167984925
PPP6R3	1	1	24	10	9.5698329808187
CPT1A	1	0.548683931808932	24	10	14.5931970400637
MRPL21	1	1	20	8	4.8950456127694
IGHMBP2	1	1	24	0	1.54586764491445
MRGPRF	1	0.388468903781404	24	22	4.35570382267267
TPCN2	1	1	24	6	4.30633108216597
CCND1	1	1	28	4	110.002088327886
ORAOV1	1	1	28	0	8.58048239610241
FADD	1	1	28	4	13.2512523381622
PPFIA1	1	1	28	18	13.7873213728786
CTTN	1	1	28	0	89.5983181103748
DHCR7	1	1	28	0	1.87647802886602
NADSYN1	1	0.120192382848633	20	12	2.54568401869146
FAM86C1	1	1	28	14	2.26209442264417
RNF121	1	1	28	14	3.29686961600084
NUMA1	1	1	28	14	7.82743273330664
LRTOMT	1	1	28	18	2.27977561755948
LAMTOR1	1	1	28	0	45.0984282183118
INPPL1	1	1	20	8	22.7508195080352
CLPB	1	1	28	0	1.40580143355878
ARAP1	1	1	24	22	7.73351289254941
STARD10	1	1	28	18	2.85722237953144
ATG16L2	1	1	20	0	1.46947371899964
FCHSD2	1	0.388468903781404	28	0	0.753634628895747
ARHGEF17	1	0.548683931808932	20	12	6.09162935633214
RELT	1	1	28	12	1.80296160615019
FAM168A	1	0.0772071042383542	20	18	4.86068035838537
RAB6A	1	1	24	6	22.7558905456948
MRPL48	1	0.388468903781404	24	0	3.05484650104841
COA4	1	1	24	22	6.18094166981148
PAAF1	1	1	20	16	2.36115435930383
UCP2	1	1	28	14	1.43631204097894
C2CD3	1	0.388468903781404	28	16	0.346098971224007
PPME1	1	1	28	14	20.1990183077995
P4HA3	1	1	28	4	4.1152938047098
PGM2L1	1	1	28	6	8.86215271764041
POLD3	1	1	28	10	4.7447531157197
RNF169	1	1	20	12	4.42114001338062
XRRA1	1	1	20	0	1.87517436773122
SPCS2	1	1	28	8	2.7432653988036
ARRB1	1	1	20	0	1.26030086232119
RPS3	1	1	28	22	131.596314366954
KLHL35	1	1	20	16	1.42959859489501
GDPD5	1	1	20	10	4.26668351435172
SERPINH1	1	1	28	4	417.396836226869
MAP6	1	1	20	6	1.22177283528164
UVRAG	1	1	28	6	5.57328768653283
PRKRIR	1	0.759272267084767	28	18	3.39949170143207
C11orf30	1	1	20	6	1.18810157592916
LRRC32	1	1	28	18	6.97887295941794
TSKU	1	0.548683931808932	24	0	1.60643405556409
ACER3	1	0.269101639101639	28	14	1.87931863454441
CAPN5	1	0.0772071042383542	24	2	4.47206242594375
PAK1	1	1	20	14	7.03237430948124
CLNS1A	1	1	28	6	12.5379363436877
RSF1	1	1	28	14	32.1049261490547
AAMDC	1	0.388468903781404	20	14	12.9266233632453
INTS4	1	1	28	0	1.55959811520668
NDUFC2	1	1	28	8	10.0905023988415
ALG8	1	0.120192382848633	28	4	8.89758228019351
KCTD21	1	1	28	12	5.00026564225712
USP35	1	1	28	4	4.33416439575152
GAB2	1	1	28	18	2.87581101472461
NARS2	1	1	28	4	1.83134945605318
TENM4	1	0.388468903781404	28	2	0.306431007792529
PRCP	1	1	28	2	14.9621121658019
RAB30	1	1	28	18	4.59197516573835
RAB30-AS1	1	1	28	14	2.4292947160575
PCF11	1	1	28	16	4.36527483369288
ANKRD42	1	1	28	0	3.78615452997912
CCDC90B	1	1	24	22	4.85533745034235
TMEM126B	1	1	28	8	2.94633362736811
TMEM126A	1	1	28	24	2.87417127226193
CREBZF	1	1	28	0	9.68933751005476
SYTL2	1	1	28	10	1.67481076774829
PICALM	1	1	24	12	34.2287994549687
EED	1	1	24	0	3.64962875067379
C11orf73	1	1	28	0	5.30239140029171
ME3	1	1	28	0	1.52401704442537
PRSS23	1	1	28	0	200.270770201984
FZD4	1	1	28	18	6.88836886347052
TMEM135	1	1	28	16	3.30344034578387
CTSC	1	1	24	0	8.54366234521868
NOX4	1	0.548683931808932	20	16	1.19799258929893
CHORDC1	1	0.120192382848633	20	18	2.35515732127387
[truncated: 9,005 more rows]
