# Supplementary material for: Fibroblasts as an in vitro model of circadian genetic and genomic studies
Source: Mamm Genome. 2024 Jul 3;35(3):432–44. doi: 10.1007/s00335-024-10050-7 (PMC11329553; doi:10.1007/s00335-024-10050-7)
Supplement: Supplementary file 6 — Supplementary file6 (ZIP 46445 kb) [file 335_2024_10050_MOESM6_ESM.zip › MetaCycle_Results/meta2dout/meta2d_MCPM2014L00641_Input.txt]

CycID	ARS_pvalue	ARS_BH.Q	ARS_period	ARS_adjphase	ARS_amplitude	JTK_pvalue	JTK_BH.Q	JTK_period	JTK_adjphase	JTK_amplitude	LS_pvalue	LS_BH.Q	LS_period	LS_adjphase	LS_amplitude	meta2d_pvalue	meta2d_BH.Q	meta2d_period	meta2d_phase	meta2d_Base	meta2d_AMP	meta2d_rAMP
LOC102723897	0.174297828641013	0.732032856548032	20.0603015075377	12.3401065910781	0.970425438135693	1	1	28	16	1.1494792422035	0.815136875451158	0.999999999999946	20	11.791649616215	2.44174814674805	0.689831355590588	0.999999999984225	22.6867671691792	13.4316120681317	1.62746289040355	0.502655876129309	0.30885857926055
LINC01128	0.472206425554656	0.863866917174303	20.1616161616162	6.76255543258639	1.30375246748799	1	1	20	8	1.64011657842164	0.992574915845113	0.999999999999946	20	7.9999324559169	8.82221051294047	0.958452677669291	0.999999999984225	20.0538720538721	7.59248457211907	4.8423045744164	1.25798611695214	0.25979078713853
NOC2L	0.652972783227208	0.920100650743823	24	5.36161980236388	0.956660110883982	1	1	28	26	1.81867937496635	0.995211465997161	0.999999999999946	27.7821011673152	27.6141205744848	4.50731096107771	0.990306122745512	0.999999999984225	26.5940337224384	1.03217006054156	2.99737318304492	1.03517697195581	0.345361391037805
KLHL17	0.295183510445881	0.802172852514433	21.1216931216931	18.6610689511741	2.41324313179912	0.759272267084767	1	20	2	2.03494489116799	0.817306308174597	0.999999999999946	20	19.5369200880164	15.5786704758438	0.757937298840176	0.999999999984225	20.373897707231	20.0870034158599	12.6366553030085	2.46945802362227	0.195420225083955
HES4	0.773344505966281	0.943316970599339	24	21.3797870758113	0.45490695811049	1	1	28	14	0.39264560857404	0.962084234517824	0.999999999999946	28	18.726480642898	4.49629425378097	0.996542635897258	0.999999999984225	26.6666666666667	18.1199307426919	3.79381556066837	0.791409435569395	0.208605142478242
ISG15	0.346963014888014	0.821148620345163	22.1777777777778	16.632825387131	7.87689237270737	1	1	28	24	14.72120679978	0.960787330165346	0.999999999999946	21.3134328358209	14.5618374184236	65.3963973505179	0.900710274512715	0.999999999984225	23.8304035378662	18.1760947697515	50.1054306105494	3.90575145412386	0.0779506613660661
AGRN	0.205610957564483	0.75319010257478	24	13.0872856307238	8.46548312375705	0.759272267084767	1	28	12	17.1309092446589	0.545315729270929	0.999999999999946	28	10.9449745255382	47.9707835206739	0.55319540649386	0.999999999984225	26.6666666666667	12.1026849283069	37.5628412447078	10.7315463128357	0.285695808869293
C1orf159	0.0953855864991264	0.641614661156972	21.695652173913	9.60792120792057	2.97678492400106	0.548683931808932	1	24	10	2.53774677247672	0.635279529219706	0.999999999999946	21.7021276595745	6.6675183542636	8.55183939090072	0.33901694820697	0.999999999984225	22.4659266111625	8.75638245139589	8.15107249235056	2.96013508898325	0.363158969787254
SDF4	0.215028450038118	0.75838994358619	20.7916666666667	12.7252709527736	31.6174097443598	0.759272267084767	1	20	14	24.1715456921171	0.872572374048888	0.999999999999946	20	13.099170329836	497.149997574356	0.690561583050642	0.999999999984225	20.2638888888889	13.2861409438079	472.84665431226	32.4399662759537	0.0686056800446999
B3GALT6	0.584432017329206	0.902102667792198	24	17.5091996395777	7.10185564681389	0.548683931808932	1	0	NaN	0	0.884637239145361	0.999999999999946	28	15.9001310076499	92.7173521652496	0.866239519171457	0.999999999984225	26	16.8663534868944	80.5813771055747	10.3063207913774	0.127899536612219
UBE2J2	0.0322878964602625	0.530647998142923	26.972972972973	17.5891474072429	18.7008461288718	0.0095169702982203	1	28	16	20.4322450452017	0.224959572948058	0.999999999999946	25.9636363636364	18.5704526106244	120.812391698523	0.00390312444574614	0.273566760515863	26.9788697788698	17.4410049865125	95.1343217572153	22.5808450593869	0.237357502973676
SCNN1D	0.911686159582961	0.971151903303882	24	17.8083463214757	0.921105126964597	1	1	28	20	2.91476871788999	0.999919009919303	0.999999999999946	23.4098360655738	21.3809592596515	10.3861318424623	0.999876754374886	0.999999999984225	25.1366120218579	19.7714905288647	6.8839931387255	0.64086743601831	0.0930953042955764
ACAP3	0.243279912612604	0.779572556315986	25.5897435897436	24.4607825342155	3.07770170604269	1	1	28	26	3.64382860956873	0.84874013123449	0.999999999999946	28	0.0966587051009	7.36271439065115	0.789144886041275	0.999999999984225	27.1965811965812	26.1786839757495	6.26896369378434	3.32170469475806	0.529865039424541
PUSL1	0.805095743157195	0.950723509172743	26.0915032679739	15.6705955462195	0.262497468074138	1	1	24	18	0.781305308072331	0.985901796399223	0.999999999999946	26.9433962264151	17.1649113887202	2.74898107085298	0.998270805213614	0.999999999984225	25.678299831463	16.9885607284569	2.02915338187994	0.297717772924278	0.146720191574898
CPSF3L	0.206602550502315	0.753212235834066	21.3475935828877	17.9650138672269	3.24149828925925	0.388468903781404	1	28	20	2.64235954796034	0.779298114924329	0.999999999999946	24.040404040404	18.0264312219139	17.7493371471802	0.476187862050108	0.999999999984225	24.4626658744306	18.7884987537676	17.0677339157977	2.62889037750242	0.154026913617932
GLTPD1	0.0741838137564776	0.613342197478852	27.3424657534247	12.8487179167666	4.78907864116118	0.548683931808932	1	28	12	7.09996562662249	0.567367514271628	0.999999999999946	28	12.4546306766609	18.7710855383189	0.274073309718061	0.999999999984225	27.7808219178082	12.4390739293861	12.9160972627213	5.09757840027438	0.394668629121207
DVL1	0.582162191011134	0.901302947919302	23.7619047619048	12.7698092815511	5.29496290691136	1	1	28	14	11.0577769435797	0.983829994911009	0.999999999999946	20.458452722063	16.2512710106407	67.4356966228065	0.980891965103951	0.999999999984225	24.0734524946559	14.3859007153558	56.7574600253816	4.89976676653692	0.0863281542962947
MXRA8	0.732784365333933	0.93570684644327	24	15.6960965687598	60.5773512159616	1	1	28	16	251.272178887882	0.841516136885572	0.999999999999946	28	15.7923359967366	1298.31899197854	0.986835712929805	0.999999999984225	26.6666666666667	15.8977571004696	1180.5280899663	101.786674991285	0.086221307105188
AURKAIP1	0.847529819899665	0.956283677592563	24	20.3621674174255	3.40128685504498	1	1	20	16	9.77943213079535	0.999999999155133	0.999999999999946	20	6.75440830680987e-05	153.425962686601	0.999333152029341	0.999999999984225	21.3333333333333	18.7808284793924	136.289131772539	1.44989703182385	0.0106383906990006
CCNL2	0.205076203405749	0.752972486578866	24	7.55656069836619	11.4172351481899	1	1	24	10	8.73417888341936	0.983433250589542	0.999999999999946	21.8348623853211	8.4285719445663	135.456507317471	0.783079568166552	0.999999999984225	23.2782874617737	8.67686533594458	119.389055168784	11.855196827307	0.0992988579275289
LOC148413	0.444232106955506	0.852439363855712	27.156462585034	26.3503720494054	1.76795860948718	1	1	20	0	3.35966203460178	0.98346052984444	0.999999999999946	27.3563218390805	3.0401680987545	6.73977831276318	0.94845448043107	0.999999999984225	24.8375948080382	0.651942126101076	5.87582982933338	1.57487491429387	0.26802595719021
MRPL20	0.936760473515482	0.978777783403377	24	19.62108093716	2.73476864712064	1	1	28	22	17.0550296624914	0.97015867052868	0.999999999999946	20	1.3577972931669	131.32578380427	0.999864334840185	0.999999999984225	24	21.0914088862018	118.760452628838	2.57378051563421	0.021672033565568
VWA1	0.197058088882946	0.7474028536728	23.3450292397661	18.8025993401959	2.97839366353969	0.548683931808932	1	28	20	3.22879246591834	0.681754308646969	0.999999999999946	24.3686006825939	20.0528462411335	10.2746038787275	0.516529482911023	0.999999999984225	25.2378766407867	19.719260607359	8.13244998495324	2.83422138278462	0.348507693011151
ATAD3B	0.556601846222631	0.898222590477511	24	2.82717641207055	2.90736827684952	1	1	28	0	9.15383970365267	0.826287684402333	0.999999999999946	28	4.1000082506018	17.0799802826404	0.955866383031126	0.999999999984225	26.6666666666667	2.37718217087543	14.1645978161645	4.67997373931421	0.330399337845899
ATAD3A	0.415570132713025	0.845854977233973	24	18.7276488029058	5.50296760494807	1	1	20	16	7.08871964841582	0.996810812165389	0.999999999999946	20	5.66087038404079e-05	65.3321047726845	0.94018715365191	0.999999999984225	21.3333333333333	18.2389207478327	46.3023068501508	5.25309571913809	0.113452138273344
TMEM240	0.0308449356053834	0.528687961684796	21.1216931216931	15.8940175147317	2.3212010784991	0.759272267084767	1	24	18	3.08091576041348	0.639077722108733	0.999999999999946	23.7209302325581	18.4521925406958	8.70706417546907	0.209985923915209	0.999999999984225	22.9475411180837	17.4428598345315	7.43421252487405	1.83756925668116	0.247177391086528
SSU72	0.815579334545082	0.953024848394827	24	19.3810792211184	2.55150281596368	1	1	28	16	4.2530088219353	0.999995921010796	0.999999999999946	26.3468634686347	17.6453851541584	99.9837624573581	0.998787198865142	0.999999999984225	26.1156211562116	17.7979684629416	97.1172343522293	2.86985077672097	0.0295503758510304
C1orf233	0.0102279368429673	0.45742291746228	22.6818181818182	9.01634153526465	5.14519826318696	0.759272267084767	1	24	10	3.78420009957342	0.29508605931178	0.999999999999946	22.1052631578947	10.0006860996055	12.6519389281265	0.0585559331183887	0.985243865496558	22.9290271132376	9.67995242944708	7.78525354839219	5.03248993439015	0.646413106921798
MIB2	0.0726450482657586	0.611606759735786	20.5773195876289	18.3203736448367	5.8458300180889	0.548683931808932	1	24	18	5.43284853525459	0.477319242036592	0.999999999999946	21.8348623853211	15.8894488941537	24.2820957712645	0.24372842597995	0.999999999984225	22.1373939909833	17.4353867516913	23.119653563322	6.30880349139315	0.27287621218519
CDK11B	0.769295957144101	0.942378601258536	24	15.0235844912019	2.17286114685061	1	1	28	18	6.89284935039637	0.982005535317712	0.999999999999946	28	16.7577424380027	23.0399618560475	0.997016921990863	0.999999999984225	26.6666666666667	16.5987996445306	16.9757810316679	3.69088863824323	0.217420843928063
SLC35E2B	0.386154501703001	0.836895288860874	24.641975308642	1.75367096759191	0.882016568023506	1	1	28	20	0.977906478074131	0.952536130964485	0.999999999999946	28	27.4922141069582	4.8026443041136	0.919671935980897	0.999999999984225	26.880658436214	25.2811644214152	2.41196309922031	1.08433497088553	0.449565323464546
CDK11A	0.018641105995278	0.488658319387381	21.695652173913	11.9304748187787	4.2989659967863	0.182113153050653	1	24	12	3.07372667659056	0.514631920167652	0.999999999999946	20.9384164222874	11.5764625987266	14.0048322032039	0.04806165790452	0.905600143118729	22.2113561987335	11.8681333186971	8.94274270216485	4.22212765316739	0.472128942292537
SLC35E2	0.798939755614326	0.95032534953557	24	20.6564195338	8.483489901612	1	1	28	20	34.1398159520615	0.882149043509543	0.999999999999946	28	21.2767408201137	124.806660787352	0.994496935239826	0.999999999984225	26.6666666666667	20.7362326611676	98.3926279907705	14.4560912257635	0.146922503453404
NADK	0.355273561558394	0.822659324477188	27.7222222222222	14.4472630075362	2.24032548172191	1	1	28	18	3.67252260873706	0.925251331124782	0.999999999999946	28	16.0978209944382	13.1428385643197	0.897874527739318	0.999999999984225	27.9074074074074	16.1729521732234	9.15433951638141	2.45145192698697	0.267791239619217
GNB1	0.849392599613238	0.956283677592563	24	19.4884786011101	8.06181897127351	1	1	20	4	26.1821159568993	0.999904783081905	0.999999999999946	20	5.49736996309935	352.364052860278	0.999357226213298	0.999999999984225	21.3333333333333	3.68919198791492	318.995405541017	9.66600110243683	0.0303013803162565
C1orf86	0.757076745653603	0.941518442783478	24	14.7485172498486	1.52931766322647	1	1	20	10	4.70996546793866	0.734209336448427	0.999999999999946	28	19.9999324559169	34.4287930451072	0.978125329742403	0.999999999984225	24	14.6404837672418	26.658824841491	1.58405740163265	0.0594196259981898
SKI	0.83362234577843	0.95593792131574	24	17.0343291646182	2.49229672222583	1	1	28	12	5.7016325783434	0.997072679827663	0.999999999999946	28	7.25116520669842	78.3107613218434	0.999082178800578	0.999999999984225	26.6666666666667	11.775955838103	67.3503382680925	4.25325513178381	0.063151206677737
RER1	0.63810992892544	0.915748929942014	24	0.070609848403032	8.93489619953865	1	1	28	6	23.8626292800662	0.999391058362623	0.999999999999946	25.4092526690391	22.5906797868778	120.819970755029	0.989130104205144	0.999999999984225	25.803084223013	0.718299452022072	118.516857899521	6.9202852753665	0.0583907251509618
TNFRSF14	0.0520069293626335	0.579349832234654	27.9160839160839	11.4655681424228	5.69595914698801	0.269101639101639	1	28	12	8.31778867625679	0.420218372630212	0.999999999999946	28	19.9999324559169	17.9103105870671	0.11365306294366	0.999999999984225	27.972027972028	14.0063842222771	13.5928378074167	5.10504185889948	0.375568511243033
FAM213B	0.432457394711868	0.851451841348015	23.9041916167665	20.1610734991396	1.74905761751243	1	1	28	26	3.10644291035574	0.834141010125537	0.999999999999946	20	0.764875112061301	10.2181534418784	0.91605373226704	0.999999999984225	23.9680638722555	22.438431949822	9.24954203125229	1.41267065686854	0.152728713713113
MEGF6	0.322856534617461	0.808905491493297	24	16.1067877827262	8.7183843894095	1	1	28	20	8.20307987404262	0.935196566109301	0.999999999999946	22.5236593059937	18.1889058826598	105.1353879767	0.88001888887376	0.999999999984225	24.8412197686646	18.1453678095684	91.8455672100215	8.07942721688431	0.0879675248606091
TPRG1L	0.293587982761944	0.801648179233854	24	18.9404405731596	23.7925258223075	0.182113153050653	1	28	20	38.9935514124342	0.423241054639139	0.999999999999946	28	20.1523626039603	222.884337980793	0.270756201949015	0.999999999984225	26.6666666666667	19.7568505808581	175.838793150533	31.2714736903115	0.177841721556519
WRAP73	0.766353606304413	0.942195841965823	20.1616161616162	16.204044415529	1.84856511571508	1	1	28	6	5.50295564730566	0.994593654645361	0.999999999999946	28	11.5924235299022	15.7774174408309	0.997274285853099	0.999999999984225	25.3872053872054	8.40030902713961	12.6437332948395	1.42425284275186	0.112644960909857
TP73-AS1	0.0964095862483751	0.644526784372491	20.1616161616162	7.97305790619881	3.86045326335938	0.388468903781404	1	20	10	3.75794909625037	0.722365132185916	0.999999999999946	20	8.2737311793705	17.1711240663745	0.300994948179317	0.999999999984225	20.0538720538721	8.74309090061303	12.41732081681	3.82637214727861	0.308147965549755
LRRC47	0.0344127403153625	0.535448226601286	27.9160839160839	21.0373040943725	24.5003879232247	0.269101639101639	1	28	22	28.5268699054581	0.310508391835742	0.999999999999946	28	20.0917095744051	133.606961811871	0.0689301868200423	0.999999999984225	27.972027972028	21.0433223852671	101.325511058009	26.3781352354101	0.260330640921302
CEP104	0.511221466902914	0.882705322736492	24	22.4664254307187	3.39667890388961	0.388468903781404	1	28	22	3.60605619289907	0.516808304538591	0.999999999999946	28	17.589067103181	41.7167395580793	0.602259316113214	0.999999999984225	26.6666666666667	20.9017256233656	36.8349016904203	5.89963167874404	0.160164176039551
DFFB	0.028962956771474	0.513217997283897	21.3475935828877	6.2661888589808	2.18819595844654	1	1	28	8	2.31352805939044	0.687570951897099	0.999999999999946	24.3686006825939	2.44052992332777	11.1562889980238	0.25062157968241	0.999999999984225	24.5720647551605	5.65664249326526	6.96161353348919	1.72338337637246	0.247555163480713
C1orf174	0.472647845344022	0.864099832225555	24	7.02737384651432	3.04318644415138	1	1	28	8	5.1236670324783	0.864513707265512	0.999999999999946	28	9.1638067407687	21.5897181644794	0.93796502872096	0.999999999984225	26.6666666666667	8.05089710933049	19.2185906580607	3.5796005397028	0.186257182089543
NPHP4	0.450567468302338	0.856163775030034	24	1.2340439232013	3.16729817464398	1	1	28	0	8.57679959576076	0.80505422880971	0.999999999999946	28	4.1464620507483	10.9946078767586	0.917088143606125	0.999999999984225	26.6666666666667	1.75818606749194	10.3778243860873	4.06243694374897	0.391453621935938
KCNAB2	0.806114536243704	0.950729316340678	24	10.5271765685118	0.472660826958015	1	1	28	8	2.06119329141446	0.999919771316989	0.999999999999946	24.2033898305085	12.0360947598851	4.43536309636614	0.998577645022805	0.999999999984225	25.4011299435028	10.4087160582073	2.55129431864332	0.50537427973683	0.198085448646148
RPL22	0.326376260667926	0.810064153946519	24.0481927710843	5.74767608326532	25.1515033575531	1	1	28	6	61.648944643437	0.728592280884243	0.999999999999946	28	4.6941018545917	277.703819567327	0.824647537577427	0.999999999984225	26.6827309236948	5.52441783525735	272.92474689386	28.8193587616606	0.105594524093736
ICMT	0.422961014467598	0.847990657378155	20.5773195876289	4.77895348158967	11.8399456250496	1	1	28	2	27.7620946580025	0.869440589087455	0.999999999999946	28	11.0344924490648	89.9777831411907	0.919628592499167	0.999999999984225	25.5257731958763	5.93495821455479	86.0686414683358	12.3249967077484	0.143199619483744
GPR153	0.242760310872276	0.779572556315986	20.3673469387755	11.5127090598882	2.14544552383853	1	1	28	24	2.20667402036463	0.93758751934712	0.999999999999946	20	8.1445972600657	9.63414839780295	0.813818882575761	0.999999999984225	22.7891156462585	13.2412883238355	7.71979064481993	0.677549994001062	0.0877679234029106
ACOT7	0.54233259389259	0.894190569852272	22.4269662921348	8.21729204937841	3.67079523084063	1	1	28	8	7.47139798741829	0.982768596511707	0.999999999999946	20	9.38900420281116	24.7698565332268	0.973895901013302	0.999999999984225	23.4756554307116	8.76592417981217	17.5139213873096	3.46605224215511	0.197902694976499
PLEKHG5	0.387675351941322	0.838427845191802	20.9005235602094	16.8756565852009	1.20352121680828	1	1	28	20	2.25313505285143	0.990049406904874	0.999999999999946	23.257328990228	12.4553822095525	4.89935212678311	0.927332206199566	0.999999999984225	24.0526175168125	16.5955215323273	3.02371426475316	0.863245858756848	0.28549187627268
NOL9	0.404749537772175	0.842020700046497	24	18.8078377831422	5.41917808600611	1	1	20	2	6.43944522065415	0.999687889363418	0.999999999999946	21.4414414414414	15.5664523917901	40.5701032155977	0.936350546474743	0.999999999984225	21.8138138138138	18.3124930938706	34.504607750775	3.97000263869644	0.11505717344685
ZBTB48	0.0426210088908396	0.555849692379159	21.8142076502732	13.3633795224122	2.57915559572801	0.468576417795168	1	24	16	1.69239513361752	0.500206499289495	0.999999999999946	22.9581993569132	15.712565046094	5.39602045550514	0.161980673787477	0.999999999984225	22.9241356690621	15.0074294635612	3.68872904346038	2.29395702919531	0.621882768337833
KLHL21	0.470854782950354	0.863650478858494	21.4623655913979	15.7223914671759	4.34772641860995	1	1	28	22	8.89213407145301	0.998830950620536	0.999999999999946	20	12.6475197300569	86.7526452344024	0.958911172581537	0.999999999984225	23.1541218637993	16.6135477646239	76.4495582279212	2.38138600024685	0.0311497679704984
PHF13	0.00580893655735659	0.397154518723737	27.3424657534247	7.27105169508113	9.98804467985302	0.182113153050653	1	28	10	5.47600010059816	0.234951852836643	0.999999999999946	28	7.5123378600824	57.916765666493	0.0108725714211316	0.467040124939407	27.7808219178082	8.24415672870627	46.3187271954356	10.1760198244085	0.219695584066294
THAP3	0.894808794525603	0.965345748764417	24	17.5383158375892	2.81146672022016	1	1	28	16	18.0479953351149	0.911492560002242	0.999999999999946	28	20.135379011137	51.9758567543912	0.99878793744278	0.999999999984225	26.6666666666667	18.0175274395274	42.6739263892993	6.09545470459698	0.142837915803441
CAMTA1	0.509235343704441	0.881073226749005	24	2.41061193579021	3.3928209676304	1	1	28	6	8.13415848766032	0.979743548228217	0.999999999999946	23.4098360655738	4.4990808338467	23.1786871003974	0.9664265995005	0.999999999984225	25.1366120218579	4.25974681545783	24.2892716023318	2.40201484793013	0.0988920082601213
VAMP3	0.309742452995105	0.808401692943188	24	7.87586097656399	4.83812172243671	0.0772071042383542	1	28	4	9.70202044972803	0.739110955060275	0.999999999999946	26.3468634686347	5.4517340465772	85.1845669286861	0.232935434580361	0.999999999984225	26.1156211562116	5.87114252848095	84.2769947211307	5.15596514055328	0.0611787968663829
PER3	0.214015928346608	0.757347463621596	24	19.0689781314916	2.12998628988922	0.388468903781404	1	28	18	0.788081656758924	0.250760773103129	0.999999999999946	28	18.7696066700758	5.89070180719654	0.257698577067385	0.999999999984225	26.6666666666667	18.7022799237551	2.74063953034415	2.94323874211245	1.0739240639001
PARK7	0.862035604321381	0.957176806426422	24	22.6097541575672	9.8042256087047	0.548683931808932	1	20	2	31.684798641068	0.900362728604777	0.999999999999946	20	18.5014026543897	365.443023295864	0.944556461430465	0.999999999984225	21.3333333333333	21.048182463068	341.855586752546	23.2835873425043	0.068109424695049
ERRFI1	0.168638337605998	0.727746389335061	24.3414634146341	3.09612487593196	2.55116487625695	0.182113153050653	1	28	2	1.75443506878145	0.587162688490036	0.999999999999946	25.5913978494624	2.7695728088337	16.3988547328062	0.235829428943093	0.999999999984225	25.9776204213655	2.65783737059402	15.9559522349185	2.72376219682976	0.170705085896973
RERE	0.571234483949577	0.900053015529562	24	10.6519771116738	6.98125317290539	1	1	28	2	7.62455149443394	0.931513543348667	0.999999999999946	28	9.581343154308	85.4326843389856	0.973722256777761	0.999999999984225	26.6666666666667	8.13998750686002	75.0816381648381	10.4566931423609	0.13927097753786
ENO1	0.273448618644021	0.790411968902363	23.7619047619048	15.8751836212182	37.3229333493805	0.759272267084767	1	0	NaN	0	0.808991506621476	0.999999999999946	20	8.05321110975235e-05	789.290251874976	0.734900845246089	0.999999999984225	21.8809523809524	18.2497856482177	732.262740136624	38.1049362534823	0.0520372458748519
LOC102724571	0.651323613673091	0.920100650743823	24	20.1949266292021	1.25633733363686	0.548683931808932	1	0	NaN	0	0.659175932664517	0.999999999999946	28	15.7010033398872	8.02285107693821	0.822337328381626	0.999999999984225	26	18.2286701414797	6.18758278671585	2.20134629372625	0.355768378316057
H6PD	0.10171222101156	0.658442970198905	24	0.231282961322725	5.2869282367729	1	1	20	8	2.82814152228949	0.711429500921033	0.999999999999946	20	7.9999324559169	69.2610245381002	0.511900521965285	0.999999999984225	21.3333333333333	6.91152018027779	49.1761184339393	4.13199577727715	0.0840244392779366
SPSB1	0.753901733857482	0.940049255452434	24	2.73821596469462	0.882487631221649	1	1	20	2	1.78173318740734	0.982848817356359	0.999999999999946	20	4.5573369486939	14.3837447613783	0.996407396373615	0.999999999984225	21.3333333333333	3.12414080124531	12.6928593983713	1.26396959781496	0.0995811548954173
SLC25A33	0.6050595623884	0.907691435864215	24	5.504803667127	0.875443463255412	1	1	20	12	1.21194602767458	0.996989344680635	0.999999999999946	20	8.4010645365305	7.20879021708778	0.985196238425568	0.999999999984225	21.3333333333333	8.91055487257218	4.91759348149333	0.798710409929992	0.162418958162326
TMEM201	0.529120199703285	0.887650359365683	24	12.5813210093408	1.39407703430992	0.388468903781404	1	20	14	3.24333422451538	0.732400725211958	0.999999999999946	20	15.9829973304121	8.06281938703656	0.705472355172102	0.999999999984225	21.3333333333333	14.4712052878498	5.77870061898683	1.66046951898461	0.287343060052095
PIK3CD	0.705504280965307	0.930922765736333	24	3.29260778508464	4.35880453511918	1	1	28	8	9.39185127898313	0.998882400538236	0.999999999999946	23.7209302325581	4.53832173146047	48.7919889308077	0.994492764277289	0.999999999984225	25.2403100775194	5.15485721216224	42.4872954412706	3.08236510789735	0.0725479246415684
LOC101929074	0.00892280476747864	0.45742291746228	23.6213017751479	10.5331104277932	1.48933555270434	0.548683931808932	1	24	12	1.55135675914292	0.335373217115674	0.999999999999946	22.8115015974441	13.3685033595312	3.2318627060134	0.0459213006416168	0.894368127894427	23.4776011241973	11.9804533076651	2.1845208604517	1.38492760633602	0.633973166110967
CLSTN1	0.296005743574373	0.803219469757708	22.8114285714286	19.6783786320265	7.10109414911014	1	1	20	18	9.43952209201071	0.983985341926009	0.999999999999946	21.4414414414414	18.9380906215605	121.524776367981	0.872137869018205	0.999999999984225	21.4176233376233	18.8897033028472	115.20738046223	6.43425375083719	0.0558493190715904
CTNNBIP1	0.0704915066594654	0.610950711092094	24.7950310559006	22.7011445653472	6.36538344799005	1	1	28	26	7.05909321461039	0.772191091746831	0.999999999999946	26.3468634686347	20.1680178077998	41.3298339601614	0.443471732153414	0.999999999984225	26.3806315081784	23.0005224624319	38.3035925602619	6.45596480166424	0.168547239831545
LZIC	0.14729693671349	0.710405023161325	20.1616161616162	20.1331480025674	4.99089304461509	1	1	28	0	9.3621287960461	0.75379036042264	0.999999999999946	20	11.1592442420714	19.8960733794287	0.623264638522499	0.999999999984225	22.7205387205387	21.5269710109731	17.9079584730746	4.78554384335561	0.267230005617384
NMNAT1	0.249811086658001	0.779698272341007	23.3450292397661	3.87201781347765	3.16214886306782	0.388468903781404	1	20	10	1.33621039046037	0.992539081190686	0.999999999999946	20	10.8119239712153	19.8741732687925	0.585438667003015	0.999999999984225	21.1150097465887	9.22790759863965	17.3789083541517	1.84325269110047	0.10606262795903
UBE4B	0.8946812303079	0.965345748764417	24	16.5679367051439	0.716812965082044	1	1	28	16	3.51646399756496	0.991875278161421	0.999999999999946	28	14.4961253805255	32.8062851240026	0.99974024059006	0.999999999984225	26.6666666666667	15.7873130377691	31.2254709352417	1.52941308927658	0.0489796644684213
KIF1B	0.849925122507102	0.956283677592563	24	13.6611384171305	2.49030465859297	1	1	28	18	16.8780672142557	0.875093579572859	0.999999999999946	20	16.4926740680465	77.3438095661995	0.996531320697917	0.999999999984225	24	16.1842302095116	66.7772337362583	2.22790954354207	0.0333633099020149
PGD	0.776781438072706	0.944485751464913	24	19.439896412648	2.91357561282069	1	1	28	20	24.6817392257828	0.904693893553092	0.999999999999946	28	19.9999243674007	79.9365683098337	0.994371386655583	0.999999999984225	26.6666666666667	19.8866014836333	55.100070716793	5.08782194525064	0.0923378478296582
APITD1	0.127107141453084	0.686139408309865	21.4623655913979	7.51773267887356	1.47622790957781	1	1	20	10	1.51970779894349	0.851350572555342	0.999999999999946	20	7.9989924463184	11.7615274280464	0.616377550012264	0.999999999984225	20.4874551971326	8.52468837726058	9.19602186146685	1.3586638188136	0.147744735634728
DFFA	0.825287887271185	0.954059757596092	21.0105263157895	4.22712458424878	1.69515545186386	1	1	28	4	4.47796058502938	0.99872166345736	0.999999999999946	26.7415730337079	6.75440830680987e-05	43.1699773292871	0.998957913371557	0.999999999984225	25.2506997831658	2.94772078521624	34.2731967011897	1.10971391430462	0.0323784770933288
PEX14	0.742085150819186	0.936607798456274	21.4623655913979	13.5433937314146	1.19808167451326	1	1	28	20	6.3894660193525	0.956519568883574	0.999999999999946	28	20.2779791250548	14.4416763814478	0.994798856146474	0.999999999984225	25.820788530466	17.8209079518654	11.7674360913919	1.06024125790442	0.0900995977093102
TARDBP	0.641864322155274	0.917227949792906	24	18.8703721861674	6.79685682559339	1	1	28	14	15.8360154237963	0.936639669544467	0.999999999999946	28	17.3191565646322	99.6582557435926	0.984933602199765	0.999999999984225	26.6666666666667	16.8580787537679	80.063635303459	9.4410796058103	0.117919696876447
SRM	0.377895000823498	0.832947044444948	24	23.2509748825408	17.9054630013922	1	1	28	4	26.0131421536857	0.995384378755529	0.999999999999946	25.2296819787986	6.75440830680987e-05	230.973934094358	0.923742661447212	0.999999999984225	25.7432273262662	0.90831110891312	152.046170024939	12.4845874334058	0.0821105025622028
EXOSC10	0.437273144338771	0.852439363855712	24	11.087433202798	3.11098943918683	0.759272267084767	1	28	10	5.41644973098356	0.941796260501504	0.999999999999946	28	5.26309646581001	23.2316019460958	0.887503554005659	0.999999999984225	26.6666666666667	9.03813925117272	16.9676227703041	3.62436264716057	0.213604621945258
MTOR	0.866023260932238	0.958809668329534	24	22.4813547977563	1.68722513027014	1	1	28	2	7.34047870460579	0.893629514395304	0.999999999999946	20	0.418132083411117	33.2708340142976	0.997681587937326	0.999999999984225	24	0.240829516621369	31.2139687102187	1.51817888838504	0.0486378038781086
UBIAD1	0.197189167146469	0.7474028536728	21.3475935828877	14.5969350193669	3.923059351637	1	1	28	18	9.3336662591404	0.872365495519824	0.999999999999946	20.9384164222874	16.2847609455905	23.615677997444	0.741269985552903	0.999999999984225	23.428670001725	16.421462041435	15.2513866505916	3.86319878337595	0.25330147821189
FBXO44	0.222854699513275	0.765371681897747	24	16.8656286156036	2.35622118312992	0.548683931808932	1	28	18	4.32544635270056	0.593789565833382	0.999999999999946	28	18.5885399023069	9.25152631782415	0.51274632978414	0.999999999984225	26.6666666666667	17.8610041626258	5.31916031900378	2.71012832359415	0.50950303451311
MAD2L2	0.0203503016018876	0.496627581936022	26.972972972973	23.9132962285578	10.0139625354969	1	1	24	6	3.14002974690782	0.703892357282196	0.999999999999946	28	27.4212812404175	30.7418335813914	0.204254123361564	0.999999999984225	26.3243243243243	0.51646566394531	24.2102040109126	5.77951036826325	0.238722084525111
AGTRAP	0.414891635649394	0.845300418197728	24	23.1450250945187	7.36757367192232	1	1	24	0	7.50107929642269	0.715219277656561	0.999999999999946	28	21.3212236519696	53.0488252720464	0.87623907309602	0.999999999984225	25.3333333333333	23.167278117678	40.2081436377252	8.87189877191211	0.220649300595615
MTHFR	0.785338482218008	0.947261280097222	24	19.9339208572768	1.71536550667097	1	1	28	20	9.83666513169228	0.997949561347797	0.999999999999946	24.2033898305085	11.5456802639788	24.5524939141654	0.997988628890902	0.999999999984225	25.4011299435028	17.4216160499995	21.4627531061355	1.02238278963493	0.0476352117819712
CLCN6	0.758288799656743	0.941518442783478	24	7.44536511536438	1.01105927444527	1	1	28	0	3.65846599785187	0.980621884722596	0.999999999999946	28	4.5227550611626	10.4238797596147	0.996523891193297	0.999999999984225	26.6666666666667	4.21689332879855	8.20713135959333	1.76005234208209	0.214454023576065
KIAA2013	0.465353201626902	0.861517478722309	24	9.29677874545946	9.21676832444915	1	1	20	10	10.747024602037	0.999065202636728	0.999999999999946	28	9.7187267890733	145.895792849888	0.957355120069837	0.999999999984225	24	9.85256733406096	131.050234213573	9.27051934024653	0.0707401966572479
PLOD1	0.243211056880571	0.779572556315986	24	19.0154898386939	39.8471059398692	0.759272267084767	1	28	20	34.2726547985944	0.806916671685375	0.999999999999946	28	19.7875532438566	450.394148187243	0.702706407778221	0.999999999984225	26.6666666666667	19.6666039687068	376.514964877052	46.1601655813777	0.122598488472964
MFN2	0.688593302293893	0.929053795301995	24	23.9155873513219	3.84837390836933	1	1	28	20	17.9699334842838	0.836608320666216	0.999999999999946	28	23.8373838168986	58.997128165629	0.981404383903756	0.999999999984225	26.6666666666667	22.7625582262784	44.1616262460002	6.52523832109541	0.147758107564855
MIIP	0.109664299082524	0.676589752515127	24	22.313632402735	3.08753508311684	0.388468903781404	1	24	0	3.34666602281124	0.730824892317035	0.999999999999946	22.8115015974441	20.0026982285461	13.9929698867864	0.326533774299504	0.999999999984225	23.6038338658147	22.0786626876228	13.9966657369589	3.18987367164991	0.227902397013519
TNFRSF1B	0.163796846935757	0.726157482928404	21.5783783783784	16.1651100408912	1.2923050874787	0.759272267084767	1	20	18	1.29550767631738	0.717732850786613	0.999999999999946	20	16.1455754026636	14.517121320667	0.565486917855476	0.999999999984225	20.5261261261261	16.7975465295945	12.8032348120713	1.41091835781322	0.110200146956843
VPS13D	0.319704400568822	0.808905491493297	25.4267515923567	14.7184190852068	4.36600688113869	1	1	20	14	5.04158998130433	0.944052308301123	0.999999999999946	25.0526315789474	15.7231477138418	49.1142250938373	0.87993522052761	0.999999999984225	23.493127723768	14.9249513253633	44.849083738385	4.30774723780203	0.0960498382292514
DHRS3	0.343565400995909	0.818943931827718	24	15.4868479594243	20.1390084875766	1	1	28	18	50.1432880428147	0.772171918077553	0.999999999999946	28	17.8326609858493	234.993303521444	0.850867470121885	0.999999999984225	26.6666666666667	17.1113211393938	193.192883899603	24.0744763367475	0.124613680642908
PDPN	0.453609033490918	0.857770316390796	20.4717948717949	3.44782933445298	2.61326336941222	1	1	28	20	5.17015150489343	0.887623713501218	0.999999999999946	28	23.5689265194299	15.3013122102558	0.935531917759291	0.999999999984225	25.4905982905983	22.0068863341666	10.325747464842	2.72297712904438	0.263707507695283
PRDM2	0.163053277864376	0.726157482928404	24	10.9346975982684	10.8369736775859	1	1	24	10	9.09395135478438	0.791905361693472	0.999999999999946	24.2033898305085	12.257385393688	69.7491071796051	0.663959469858916	0.999999999984225	24.0677966101695	11.0595646496863	55.9292030835682	10.8745011094715	0.194433328385228
KAZN	0.168277227556084	0.727364517672601	26.2631578947368	21.3485186525318	3.71828208671252	1	1	28	22	4.27597340415213	0.842214073829674	0.999999999999946	25.7761732851986	16.4810466491536	20.0315461574376	0.689161955091648	0.999999999984225	26.6797770599785	19.9572417262667	17.5686496965772	3.90524952665428	0.22228512686522
TMEM51	0.705615816431091	0.930922765736333	24	5.19333398652875	0.74830495593968	1	1	20	14	1.50705880190301	0.999996589378034	0.999999999999946	23.257328990228	8.7827951221745	4.07746995673929	0.994547530201466	0.999999999984225	22.4191096634093	8.62949327133729	3.00525758657095	0.499268549671781	0.166131699293522
EFHD2	0.142834388094059	0.702929162158777	23.2093023255814	9.79748710282294	5.14804082993186	0.759272267084767	1	24	10	5.00768195117493	0.691443217263497	0.999999999999946	24.040404040404	8.4747194841376	37.2770434876547	0.520832569162138	0.999999999984225	23.7499021219951	9.43472813973216	33.9400584641457	5.29890915435883	0.156125516399938
CASP9	0.511132683163964	0.882705322736492	24	21.4435169730776	3.08970871088132	1	1	28	6	3.4009858767007	0.982007748195132	0.999999999999946	20.3418803418803	6.75440830680987e-05	25.6379052473143	0.967149393094485	0.999999999984225	24.1139601139601	0.671079163720448	8.49813017400121	2.05040607983419	0.241277320757818
DNAJC16	0.50285796239767	0.879022878192845	25.5897435897436	21.3550617297092	3.20031814436829	1	1	20	16	5.75382876439921	0.999865105679593	0.999999999999946	20	16.0490512072001	31.7777619510039	0.96735173527539	0.999999999984225	21.8632478632479	17.759629342817	27.0329389818174	2.06640431605593	0.0764402389783001
PLEKHM2	0.375363144994103	0.832253697372541	24	13.5919014234681	9.86628037804465	1	1	20	16	21.2851988077396	0.909131024451132	0.999999999999946	20	0.863454493375897	171.354419922973	0.905373828252843	0.999999999984225	21.3333333333333	17.0795291253027	151.745631489866	9.53135429839437	0.0628113917007945
FBLIM1	0.915877778954431	0.972904631684	24	8.98136572685974	2.6137973182094	0.548683931808932	1	20	16	9.2575465561064	0.631522644679473	0.999999999999946	20	11.7000842139684	126.728962413557	0.890620723382775	0.999999999984225	21.3333333333333	12.4943009016368	115.330640272802	8.16574188026406	0.0708028834397248
FLJ37453	0.335934388016191	0.814163260782134	24.1939393939394	21.0505050661848	1.94969612613826	0.388468903781404	1	28	22	1.51032273605297	0.601581166371569	0.999999999999946	28	20.6153715067914	10.8041171218392	0.532430845469275	0.999999999984225	26.7313131313131	21.3047009583992	8.74781935385429	2.29044365370626	0.261830241464358
SPEN	0.785107297973574	0.947261280097222	24	3.24500861834146	3.42473705723879	1	1	28	20	11.8088081036695	0.999644235389943	0.999999999999946	28	3.0120044971422	71.8098859450858	0.998021097534091	0.999999999984225	26.6666666666667	1.35191999939408	62.564456918144	4.4143873656219	0.0705574312168561
ZBTB17	0.985491137211974	0.994584783778805	24	7.59942545416811	0.381644757923672	1	1	28	6	4.79396046827723	0.999900951119104	0.999999999999946	28	16.4466905466616	16.9858637308863	0.999999474868943	0.999999999984225	26.6666666666667	9.42172521829602	15.4895339450896	1.29135990551731	0.0833698360515674
HSPB7	0.0320449071908231	0.530647998142923	20.0603015075377	13.8063347751627	22.6577545702418	1	1	20	16	21.1393242486795	0.87373430968381	0.999999999999946	20	10.7767079186855	268.476998416871	0.307091220518423	0.999999999984225	20.0201005025126	13.5612083953197	243.328212038818	22.6337964875763	0.0930175596899777
EPHA2	0.536230742243856	0.892138742026363	24	2.42637608182246	4.30123146671449	1	1	28	4	18.8762521002759	0.922160840819344	0.999999999999946	28	19.5841691344956	11.1470147841993	0.965342207525228	0.999999999984225	26.6666666666667	1.54504080007886	15.2162092877834	3.26283661142121	0.214431633379335
ARHGEF19	0.152548484148661	0.716109888184941	24	0.555856789196061	4.60270886042367	1	1	28	26	6.66633709795466	0.76257015676923	0.999999999999946	26.3468634686347	0.870627859267998	26.5454161310093	0.635790094197556	0.999999999984225	26.1156211562116	25.9957889430463	26.3852118706174	4.70164138156741	0.178192292130243
RSG1	0.0509784885883029	0.579349832234654	21.5783783783784	16.7202037421557	1.57857059886715	0.894947587135087	1	24	18	1.49139519490607	0.451955016690886	0.999999999999946	22.9581993569132	16.5939668275712	4.54317678325179	0.255983621004867	0.999999999984225	22.8455259117639	17.1163258643563	2.79679419540131	1.61792994175901	0.578494457840098
FBXO42	0.936138456359243	0.978731174392445	24	1.75047265962541	0.788277335105029	1	1	20	16	2.23461183650223	0.873297865696854	0.999999999999946	28	3.4867743745412	20.424215343149	0.998827280718822	0.999999999984225	24	0.390270984795844	16.7497397781491	0.73575770150711	0.0439265153520141
SZRD1	0.0100422468112336	0.45742291746228	25.4267515923567	10.9376632034705	10.5363515130898	0.269101639101639	1	24	10	6.40883234966368	0.290407730961168	0.999999999999946	25.5913978494624	11.7208152045129	91.1133731887083	0.0264569455633087	0.698439592962595	25.0060498139397	10.8758694930079	83.1981498220646	10.494288035357	0.126136074633884
NECAP2	0.764889271360407	0.942195841965823	23.0751445086705	3.66864928789069	6.242355676982	1	1	28	6	34.1085026043897	0.949519102141507	0.999999999999946	28	12.2327352990931	50.4923330477614	0.995702106409641	0.999999999984225	26.3583815028902	6.89136448988627	56.0639262608842	5.66374404612037	0.101022964745014
CROCCP2	0.432588256864729	0.851451841348015	24.641975308642	20.5918916282974	1.73553955110921	1	1	20	16	2.45207052797306	0.994337972140264	0.999999999999946	25.5913978494624	16.3410140649589	6.95754477682688	0.946097968340551	0.999999999984225	23.4111243860348	17.8141855618789	5.51114627735642	1.26411064676358	0.229373452117831
LOC101927663	0.605877322719561	0.907691435864215	24	6.27587666974562	0.981241423844334	0.182113153050653	1	20	10	1.35212159749187	0.650480773066877	0.999999999999946	20	8.0268719886215	5.08052439687774	0.509866086401132	0.999999999984225	21.3333333333333	8.30085247183737	5.07569983128984	1.67520877631377	0.330044886812795
CROCC	0.101771768999401	0.658442970198905	24.4907975460123	8.58689363140425	6.26375665230584	0.759272267084767	1	28	8	9.21558359414597	0.562046209058583	0.999999999999946	24.7058823529412	8.2231649380595	29.5492459491312	0.393294682674845	0.999999999984225	25.7322266329845	8.31472423136909	27.7102541262793	6.5726363063432	0.237191484292812
ATP13A2	0.859198829284215	0.957137795515683	24	13.238097411909	1.00078182172453	1	1	20	2	2.16968787267097	0.999958677958859	0.999999999999946	28	6.85702110570169	14.1015171527554	0.999479551439626	0.999999999984225	24	6.3208626420282	9.85137529571243	0.250056725877452	0.0253829255684009
SDHB	0.580298170681948	0.901302947919302	24	4.36080201687422	6.18756485104435	1	1	28	6	23.8486516514597	0.824856589492247	0.999999999999946	28	11.4153357792907	34.7470499737241	0.961234223768059	0.999999999984225	26.6666666666667	7.01114721951267	33.6759639466622	6.83475283807493	0.202956412736995
RCC2	0.952202777451979	0.98420156937065	24	3.41928665365845	6.38016758255536	1	1	28	6	74.9251378372472	0.98460985676754	0.999999999999946	28	12.7945031764088	105.27254138301	0.999957411160291	0.999999999984225	26.6666666666667	6.90924943085318	102.63519442907	14.522812409127	0.141499341331336
ARHGEF10L	0.462007837847024	0.860613402982371	27.3424657534247	6.4647606781004	7.64086872665768	1	1	28	10	9.06679635437231	0.991815508205535	0.999999999999946	26.1538461538462	7.7233611319588	73.0173191189212	0.95535518571969	0.999999999984225	27.1654373024236	8.04831014975518	65.1527093498145	7.74068470391	0.118808331704966
ALDH4A1	0.501431556104565	0.878937648198717	24	15.9839745151301	5.05594301618228	0.388468903781404	1	28	16	10.4075762827927	0.568896132081219	0.999999999999946	28	16.4430275772396	49.6478988402152	0.622743857434462	0.999999999984225	26.6666666666667	16.2113375349546	40.6835193974575	7.92642768028395	0.194831415710296
IFFO2	0.82728103587604	0.95428675454424	24	15.5185445545773	1.57135101437085	1	1	28	20	5.50469079408747	0.998941178981747	0.999999999999946	20	1.923705626083	18.2062380714294	0.998997946014527	0.999999999984225	24	17.9855471798368	13.986800221722	1.39318980718754	0.0996074716949101
UBR4	0.343260059242535	0.818823692153665	24	22.3740259790875	12.7018601881149	0.759272267084767	1	28	22	33.174697661222	0.251473163412214	0.999999999999946	28	20.7171420367923	117.570176309675	0.48750070794741	0.999999999984225	26.6666666666667	21.7890450873899	89.0053769633006	20.2511128963937	0.227526848234617
EMC1	0.26622407539668	0.787397773567755	24	6.72779286092486	11.2703908903525	0.0772071042383542	1	28	4	29.9120375475074	0.261991735154927	0.999999999999946	28	4.9268424956265	81.5453918783281	0.107000758668581	0.999999999984225	26.6666666666667	5.30557163051113	79.0736407186568	16.2219504717148	0.205149912464918
MRTO4	0.0641720547761659	0.600780863917895	25.7548387096774	21.2744619834973	5.84360613554304	0.269101639101639	1	28	22	7.72138188682979	0.449980733970259	0.999999999999946	28	20.0223868554624	41.5731294674835	0.137187289996457	0.999999999984225	27.2516129032258	21.1423928261814	34.5685060309826	6.68509681355443	0.193386917200379
AKR7A2	0.016844519816126	0.481447002744547	27.5310344827586	14.5701892130055	15.0568728275886	0.0772071042383542	1	28	14	17.6460715204915	0.154407410759961	0.999999999999946	27.7821011673152	15.6482018082797	116.48870802692	0.00918704069354981	0.428365236406026	27.7710452166913	14.7412742989539	100.0872572582	17.2327232063639	0.17217699513843
PQLC2	0.217559062281492	0.760859912558227	27.156462585034	22.8141812318756	3.7441322359855	1	1	28	22	6.28204178979741	0.840485017385595	0.999999999999946	28	20.4206528573543	12.6115296312694	0.757471044079484	0.999999999984225	27.718820861678	21.7608146003102	10.1509859328192	3.81058994324167	0.375391116533975
CAPZB	0.515406002360471	0.883140400182906	24	8.41836695745149	113.033820934069	0.269101639101639	1	28	6	382.799924631578	0.474013252077533	0.999999999999946	28	10.2756202268242	855.504202938544	0.488254035916016	0.999999999984225	26.6666666666667	8.3257854272783	818.711060425952	181.112418456196	0.221216528285288
MINOS1	0.364383271719925	0.82604136690715	27.156462585034	7.09691005422002	6.5577054840293	0.759272267084767	1	28	6	12.0498561014026	0.846444862257781	0.999999999999946	20	18.5737386088724	57.8453276803732	0.820881209368457	0.999999999984225	25.0521541950113	3.87134834639278	56.3225606711225	5.01373717456337	0.0890182746455632
RPS14P3	0.507703203815971	0.880826126283552	23.9041916167665	2.55019006832798	8.11720090709639	0.759272267084767	1	20	8	6.19700505431515	0.854452130652013	0.999999999999946	20	7.783056566478	53.3169505885924	0.898282945618095	0.999999999984225	21.3013972055888	6.69711538328823	56.6421749944448	11.8872888644237	0.209866391352196
TMCO4	0.285687881319756	0.795931713250152	24	13.2658866742848	2.42335872706438	1	1	28	14	3.80492197413517	0.94554460988582	0.999999999999946	25.0526315789474	13.3681355913079	13.0641034877123	0.855069688716369	0.999999999984225	25.6842105263158	13.5819253295026	9.01426696931796	2.65721128802618	0.294778410387732
OTUD3	0.421656488280582	0.847738886998009	24	2.00713084998172	0.863869101203118	1	1	28	6	3.04861728809243	0.918473094128912	0.999999999999946	27.148288973384	0.732403427341801	3.13341647537825	0.928904802028539	0.999999999984225	26.382762991128	2.81662214289383	4.17371283907356	0.736149615746955	0.176377638838794
CAMK2N1	0.0934819051796156	0.640341775691554	24.7950310559006	21.0023483370796	13.1043993270906	0.269101639101639	1	28	22	18.5068861562561	0.414459921727999	0.999999999999946	26.3468634686347	18.1780103411134	87.5010833628988	0.166567980011861	0.999999999984225	26.3806315081784	20.4378173237033	81.4060957166854	14.6664483467735	0.180164006364051
MUL1	0.132689441367181	0.695822632409064	21.8142076502732	7.11595502071682	7.67740522886317	0.388468903781404	1	20	10	7.2424698302688	0.66586079305026	0.999999999999946	20	7.9229162182682	42.0644063730107	0.345179816375073	0.999999999984225	20.6047358834244	8.38296151156148	33.9837402230733	8.09187105649015	0.238110078625076
CDA	0.570316578269443	0.900053015529562	23.7619047619048	9.00167740430928	0.969314151881824	1	1	28	10	2.08137845347859	0.994778108374031	0.999999999999946	22.2429906542056	10.0483887067976	5.20810606504397	0.980037417820414	0.999999999984225	24.6682984720368	9.76024433303413	3.51666956932327	0.911695354463187	0.259249649843738
DDOST	0.0428192392161186	0.555849692379159	26.2631578947368	10.0472884958997	11.562759071199	0.0772071042383542	1	28	8	16.9052627631	0.259413712687957	0.999999999999946	28	10.5048532845223	67.6434598880053	0.0282948964388402	0.709457500207728	27.4210526315789	9.54846062562383	62.7988067448107	12.9815123926583	0.20671590855874
HP1BP3	0.291599108344915	0.799391277585313	26.4370860927152	8.51318833447005	9.91681562497149	1	1	28	8	14.4646293452174	0.964143754689352	0.999999999999946	28	10.1129607548234	107.733644229135	0.864215704361821	0.999999999984225	27.4790286975717	8.87463812970592	95.237154612287	10.5550271914122	0.11082888011913
EIF4G3	0.869371784082234	0.959439084549283	24	1.28110988391385	3.75876328507065	1	1	28	20	12.8681835280831	0.983908660660014	0.999999999999946	28	21.9779165700177	119.299510107785	0.999434714599037	0.999999999984225	26.6666666666667	22.2282955313058	101.815708018323	7.77555390273571	0.076368902736859
ECE1	0.814544111118324	0.952928279688075	24	18.084948629165	6.41477751359981	1	1	28	16	24.1459060081191	0.74405678836504	0.999999999999946	28	15.7850219287898	162.565334407102	0.985554285331874	0.999999999984225	26.6666666666667	16.6947725970103	156.455499937776	13.0226972377835	0.0832357906431076
NBPF3	0.0481384075054272	0.571881122963795	27.156462585034	11.2062300279686	3.60580024538372	0.388468903781404	1	28	14	3.67302134803381	0.427609478080425	0.999999999999946	28	12.0913271039968	8.49397299446315	0.139835167368487	0.999999999984225	27.718820861678	12.4169367904574	5.35810465466553	3.58749303416928	0.66954515922818
USP48	0.526758283390065	0.886246808765379	24	18.1568136843776	24.7268570581995	0.548683931808932	1	28	20	73.500810101024	0.687590869961566	0.999999999999946	28	20.0018287998902	267.96236710288	0.779265445486279	0.999999999984225	26.6666666666667	19.4227554965681	196.229655140836	37.1613840278121	0.189377003191189
HSPG2	0.842849696244429	0.956283677592563	20.3673469387755	7.8360408277191	0.528925745001345	1	1	28	18	1.33087524738493	0.998524385085743	0.999999999999946	28	19.3129116257364	5.25558991147935	0.999248612290552	0.999999999984225	25.4557823129252	14.9228238651251	3.62429620329112	0.0142472348724884	0.00393103490259734
LINC00339	0.164058850042559	0.726157482928404	20.4717948717949	8.59573308719295	1.52870666659253	0.548683931808932	1	20	8	1.63425235961869	0.749938291754113	0.999999999999946	20	7.9999273426107	4.49656930832008	0.494720814052871	0.999999999984225	20.157264957265	8.19639148648254	2.82089712482796	1.53779620454259	0.545144376591322
CDC42	0.559955975184343	0.898222590477511	24	10.5056666468609	10.476247176914	1	1	28	6	33.4144717088016	0.661462426864313	0.999999999999946	28	7.9036491241141	182.115647973836	0.920945274852253	0.999999999984225	26.6666666666667	8.23283214389009	182.217272899056	17.5262047877526	0.0961830045467846
WNT4	0.615515448405903	0.910447239662077	24	0.153438876851608	0.7877018412938	0.548683931808932	1	28	24	1.96731960035582	0.840000984686224	0.999999999999946	28	24.3360057014894	7.2208805723135	0.866249646853778	0.999999999984225	26.6666666666667	24.2501559302008	4.50623549549056	1.38231662053845	0.306756409406865
ZBTB40	0.732276266562388	0.93570684644327	24	15.0057958093813	1.18605120820889	1	1	28	14	3.9611461451492	0.946365502919472	0.999999999999946	28	13.3521449370227	15.7313752838143	0.993740580742262	0.999999999984225	26.6666666666667	14.2077032742451	12.3277315965571	2.10740880895929	0.170948628500953
EPHB2	0.539362821801025	0.892906347389571	20.3673469387755	19.9902920593129	3.60136867611026	1	1	28	4	4.19488340327185	0.994899403403142	0.999999999999946	20	7.58291969711357e-05	25.3585243884979	0.974605741485448	0.999999999984225	22.7891156462585	0.903674782662587	19.6051585935264	0.683394937393351	0.0348579142644124
KDM1A	0.340222088604765	0.816574751986206	21.3475935828877	6.80146252666599	3.52906021510709	0.388468903781404	1	20	8	3.36446579023998	0.845279330431585	0.999999999999946	20	8.94433347561134	24.3032716473225	0.624916835317182	0.999999999984225	20.4491978609626	7.95327237946654	18.6916895263573	3.87943439958908	0.207548621761487
LUZP1	0.0948473816601215	0.640700176665425	20.4717948717949	12.3143286489556	11.6378290971787	0.548683931808932	1	20	14	7.48810104611174	0.559517218747876	0.999999999999946	20	16.2190771226059	83.8066857080258	0.314167193559898	0.999999999984225	20.157264957265	14.1871661755032	70.0134906423852	10.4601236034982	0.149401544009945
HNRNPR	0.577145675993993	0.900548429951617	23.0751445086705	19.0714659151101	5.69685587546512	1	1	20	0	7.36206925928919	0.998598747099137	0.999999999999946	23.1067961165049	19.6276654067284	88.0063225873003	0.981442990411057	0.999999999984225	22.0606468750585	19.6297069090143	82.4085735499685	5.59434221006119	0.0678854392094174
ZNF436	0.673119125550416	0.924834917911946	23.3450292397661	0.104706262756579	2.0833006585359	1	1	28	6	3.90642975375909	0.99967299302273	0.999999999999946	28	19.9999324559169	9.84489875801051	0.992278009762996	0.999999999984225	26.448343079922	0.118641076157498	8.45110495321163	1.69367892056342	0.200409168971423
C1orf213	0.12153833717784	0.683087162976416	26.972972972973	11.5009196611209	1.3119660540296	0.894947587135087	1	28	12	0.696857141799808	0.605335326060222	0.999999999999946	28	10.9342027049718	1.76429819210966	0.488618976742268	0.999999999984225	27.6576576576577	11.4828981450447	1.487109674303	1.39438017083366	0.937644475675408
TCEA3	0.322403616732888	0.808905491493297	24	13.3506005549491	1.43403370196026	1	1	28	18	2.54642277491808	0.897065922224109	0.999999999999946	26.9433962264151	16.1223205721583	6.39020485443022	0.870570846996	0.999999999984225	26.314465408805	15.7665728676039	4.64628533710685	1.37324226591722	0.295557023790604
ASAP3	0.0114802635479287	0.459566237197148	24	10.7867734134826	6.57727494984719	0.120192382848633	1	28	8	0.604972141637922	0.243770034386778	0.999999999999946	22.8115015974441	10.5225002056412	35.1795472391559	0.0137827924017458	0.522460428837549	24.937167199148	10.0101159549129	26.9970255656941	6.60581555114848	0.244686790960508
ID3	0.471892536747883	0.863866917174303	21.2340425531915	0.299741452256799	108.266252108798	0.548683931808932	1	28	8	145.595850724126	0.946739012386589	0.999999999999946	28	6.75440830680987e-05	1159.67209823907	0.832053514832003	0.999999999984225	25.7446808510638	2.21327782566868	396.879922109695	71.7635208999903	0.180819227434124
RPL11	0.274938537153801	0.791138602036615	24	4.00848732548774	79.7877159667929	1	1	28	0	142.171294766629	0.832926253453786	0.999999999999946	26.7415730337079	1.5198398689543	1768.30532681105	0.815340084402154	0.999999999984225	26.247191011236	1.93572857009603	1673.89450652944	92.7074118662584	0.0553842619738761
TCEB3	0.382258821710856	0.834432865325582	24	9.9506174363231	8.51588980432342	1	1	28	6	26.4217407736256	0.433468571690193	0.999999999999946	28	10.9947803505516	80.8587461923785	0.731265464799872	0.999999999984225	26.6666666666667	9.17761185052706	76.1770413164619	12.540675164079	0.164625390371639
PITHD1	0.208866795393471	0.754889996124955	22.8114285714286	18.8635407046159	5.41878308147929	1	1	28	18	5.93627956591022	0.822238755360242	0.999999999999946	23.4098360655738	19.7652111078659	59.2379801146264	0.7408317366918	0.999999999984225	24.7404215456675	19.1805161891131	51.5473726780474	5.71066111737196	0.110784717448926
LYPLA2	0.899912794138834	0.967710000372074	24	14.7777566517686	2.01164535045456	1	1	28	10	7.73650645531085	0.983823264575806	0.999999999999946	28	6.23425529765946	57.2960885795851	0.999725279489482	0.999999999984225	26.6666666666667	10.1791427058429	47.3065307909434	4.01294683892317	0.0848286012909538
GALE	0.209077084591319	0.754889996124955	22.6818181818182	17.0532090893092	2.31127208923648	1	1	20	16	2.54600601619848	0.88443876810403	0.999999999999946	20.8163265306122	15.987269463452	8.33541899684148	0.760425922136924	0.999999999984225	21.1660482374768	16.3670053853423	6.69055041558256	2.19939434609288	0.328731450998471
HMGCL	0.245546965706873	0.779631561947161	20.4717948717949	15.7705519436919	4.89825738986131	1	1	28	20	8.05405563040179	0.907689071156176	0.999999999999946	23.1067961165049	20.0039441574318	36.070026044321	0.808565524772728	0.999999999984225	23.8595303294333	18.6803957391237	32.2302700815438	0.56663195430116	0.0175807386307207
FUCA1	0.826863316658458	0.95428675454424	22.4269662921348	8.30636595888114	1.59537369134695	1	1	28	0	5.13015809655104	0.999747400430726	0.999999999999946	25.7761732851986	2.1888332757754	16.8574664047116	0.999002471566736	0.999999999984225	25.4010465257778	3.27774121790819	15.6849792843646	0.692639256199637	0.0441593988517465
PNRC2	0.435900311862466	0.852249620314929	24	7.11213971695291	4.2410283285588	1	1	24	10	5.40083651869517	0.721022686665898	0.999999999999946	28	3.8964840877449	50.0334343867742	0.888585957833962	0.999999999984225	25.3333333333333	7.24455531265685	40.7488148218188	5.054199718006	0.12403304832561
SRSF10	0.679484647078723	0.926786724890727	24	1.53398648468513	3.56636417676609	1	1	28	0	11.4541570546627	0.794156560030113	0.999999999999946	28	3.4203092225017	61.315606264955	0.975182804708797	0.999999999984225	26.6666666666667	1.65524143575947	56.4040250259676	6.18515884320655	0.109658111107478
STPG1	0.339473773564481	0.815889983111598	20.3673469387755	4.53313555100475	1.67452315530297	1	1	28	4	3.08969434874256	0.965756154954792	0.999999999999946	23.5643564356436	6.75440830680987e-05	11.3461840587995	0.897335773191301	0.999999999984225	23.9772344581397	2.96720046545986	8.30190904456668	1.45088127428527	0.174764775968586
NIPAL3	0.436681147180059	0.852439363855712	27.7222222222222	20.0999814819277	5.50567910560134	1	1	20	0	5.38544323144174	0.99994857210831	0.999999999999946	28	15.9501669107503	70.8071745045414	0.94837692651497	0.999999999984225	25.2407407407407	18.7545232789291	63.2414767907762	5.47871225194648	0.0866316305369004
RCAN3	0.0162272940307442	0.474554588808034	24	18.2431283706357	2.41547740094149	0.182113153050653	1	28	20	2.55614958618928	0.52476045132944	0.999999999999946	23.5643564356436	19.0614680321608	8.17125135060582	0.0440311092585727	0.871435838635492	25.1881188118812	19.1705335391886	4.63254945936243	2.61104406998526	0.563630047102533
SRRM1	0.0547109740005869	0.580119675185767	21.695652173913	11.5200463290798	21.570512921531	0.759272267084767	1	24	12	12.7586737183711	0.46471595538356	0.999999999999946	20.8163265306122	13.3218425710814	172.608930413858	0.245910100024232	0.999999999984225	22.1706595681751	12.3297812241664	146.156431628355	19.8382450503406	0.135732959742648
CLIC4	0.181558085863093	0.738078855347572	25.7548387096774	6.05482470943661	33.1931296483004	0.269101639101639	1	28	6	88.1614549883831	0.546625518767122	0.999999999999946	26.7415730337079	1.3235228409528	254.89527299403	0.298723865504517	0.999999999984225	26.8321372477951	4.5377118120512	258.624523757489	37.6657222453914	0.145638633560947
RUNX3	0.278379504574432	0.791767160112444	23.0751445086705	15.9502119695199	4.24876261156113	1	1	24	18	7.65379948181699	0.858712306814551	0.999999999999946	24.3686006825939	17.2728896081217	25.8703962879581	0.825935009417012	0.999999999984225	23.8145817304215	17.0664321539797	21.1598355550047	4.28618481409071	0.202562293215788
SYF2	0.623352572283475	0.911719156364007	21.3475935828877	12.7677164527652	9.59949786960493	1	1	28	20	19.4476197757686	0.949652317062628	0.999999999999946	28	20.0395251771143	140.263667153583	0.983702474652902	0.999999999984225	25.7825311942959	17.4506044149557	121.770493176536	7.04353771713667	0.0578427296580408
C1orf63	0.736988353702596	0.93570684644327	24	6.58061349498329	2.90427281233408	1	1	20	6	6.93313229031612	0.9992801372149	0.999999999999946	24.8780487804878	24.2468581924833	64.3040602146828	0.996200406323636	0.999999999984225	22.9593495934959	4.68868318482303	57.8754606517974	2.16130158874321	0.037344006672301
TMEM50A	0.273337434397557	0.790411968902363	24.4907975460123	6.40535237750642	19.7155322331791	0.182113153050653	1	28	6	61.8964856051453	0.505003144940726	0.999999999999946	28	2.870441795186	110.461533637728	0.288258907786922	0.999999999984225	26.8302658486708	5.19757754854544	118.58595234768	24.6684878992262	0.208022007757725
TMEM57	0.353292628703843	0.822076463979044	24	1.16161314713147	3.83771654771869	1	1	24	6	5.640038126615	0.727982134840106	0.999999999999946	28	24.1686115559083	43.8441477617073	0.843568670200049	0.999999999984225	25.3333333333333	1.31121398419203	36.6956296738791	4.29100836569206	0.116935133797323
LDLRAP1	0.298183479881513	0.804187172251141	24	15.8198348414893	11.8779216059152	1	1	28	20	26.5607477156148	0.772745252499788	0.999999999999946	26.1538461538462	20.1121736491889	117.419787673974	0.816872314902369	0.999999999984225	26.0512820512821	18.6045135052648	103.941284209873	8.97421601204179	0.0863392835701504
MAN1C1	0.00571311350171522	0.397154518723737	21.8142076502732	9.17577160473025	7.81970213494333	1	1	20	10	9.0770880608392	0.742327780744337	0.999999999999946	20	12.0812817658174	34.6974128677484	0.0906934093925951	0.999999999984225	20.6047358834244	10.4617744435122	24.7051250816346	7.18302797694801	0.290750520518018
SEPN1	0.603622350716109	0.907465753495897	24	9.52863283851483	3.18418838204726	0.759272267084767	1	20	10	6.12106198535159	0.750016217014714	0.999999999999946	20	9.2522194621398	20.6890352496941	0.906802308936449	0.999999999984225	21.3333333333333	9.67209564920919	21.8206440971365	5.14825476585801	0.235935050447646
MTFR1L	0.567647817066179	0.900053015529562	24	16.1326514679619	3.84433299500416	1	1	24	18	4.9235232469938	0.965618072656957	0.999999999999946	22.9581993569132	15.855476099846	54.4091119164989	0.976761942618363	0.999999999984225	23.6527331189711	16.6548019157276	44.2678974217881	4.42659102487855	0.0999955110291695
PAQR7	0.472072572318621	0.863866917174303	24	14.4656042236262	4.16005185291096	1	1	28	12	4.0507923863056	0.897927107933289	0.999999999999946	28	13.3222675049419	32.0163229627472	0.943834263824772	0.999999999984225	26.6666666666667	13.3589280807619	23.9877284707049	5.25095711159566	0.218901807147283
STMN1	0.309872622758485	0.808401692943188	24	15.3873232898763	17.2195724175026	1	1	28	18	35.1310960426782	0.960132146062814	0.999999999999946	22.8115015974441	17.4682960700828	130.868530915865	0.876813591583924	0.999999999984225	24.937167199148	17.0141725376573	91.6518383154033	18.4165453680978	0.200940272520455
PAFAH2	0.465267175612001	0.861517478722309	24	0.469596380274909	1.82040835988578	1	1	28	26	3.21503572035087	0.963530310361699	0.999999999999946	20.458452722063	7.0830270117909	18.2645103305494	0.9522468778263	0.999999999984225	24.152817574021	1.41618295010437	13.1579339038764	1.77467670158912	0.134875027839005
ZNF593	0.183103381678941	0.739248268777175	22.9425287356322	15.680378214636	7.06598419940927	1	1	24	18	9.01969981083384	0.731311232052635	0.999999999999946	24.7058823529412	16.5615193206767	60.8230808979321	0.67380178469009	0.999999999984225	23.8828036961911	16.7440047028603	59.423728123291	7.0168185422877	0.118081089219602
CEP85	0.291265326715256	0.798675219330844	24	11.4233770289168	1.4220253166153	1	1	24	12	1.53945079671545	0.942810510852882	0.999999999999946	25.7761732851986	10.1598428392999	5.31399118239436	0.858856658488571	0.999999999984225	24.5920577617329	11.2401469216806	3.73349522581269	1.43432862457159	0.384178507757264
SH3BGRL3	0.554152234285259	0.897660444162055	24	10.33574450848	25.9195725306585	0.388468903781404	1	28	6	61.6051452789187	0.50042231531246	0.999999999999946	28	7.5960614348839	554.076889684214	0.615172650384513	0.999999999984225	26.6666666666667	8.06635061202543	541.097372047165	45.3186506986549	0.0837532263873288
DHDDS	0.612997563099748	0.909561589125295	24	5.31883017394303	3.22691462639659	1	1	28	2	7.33759300864892	0.997754814762844	0.999999999999946	28	11.2495457950815	38.201883023415	0.986238056101667	0.999999999984225	26.6666666666667	6.11116934251219	34.0229677688447	4.23626978936478	0.124512059563598
HMGN2	0.517081118059978	0.883553792989216	24	16.3631779583371	2.36293808827759	1	1	28	16	5.49594925536994	0.957495262825149	0.999999999999946	28	15.6554447665125	15.2710151109797	0.965493630132038	0.999999999984225	26.6666666666667	16.0887946430017	9.73677911696978	3.67392583556798	0.377324553780301
ARID1A	0.45360653485953	0.857770316390796	24	22.9125043564014	5.36442726326139	1	1	20	18	5.84063560687724	0.976275064223805	0.999999999999946	20	19.1638014921538	32.1161451729943	0.95046461701256	0.999999999984225	21.3333333333333	20.0045589918734	31.4678357318147	5.99331721627664	0.190458513491516
PIGV	0.175171584535813	0.732644665994712	22.1777777777778	1.97389208815533	3.34672713170734	1	1	28	0	5.77997961804163	0.82958854358966	0.999999999999946	24.2033898305085	3.2783911358974	8.39564335309209	0.695935891328384	0.999999999984225	24.7937225360954	1.86603499279106	8.45109193335245	3.14150082101139	0.371727209428804
ZDHHC18	0.0134247415466433	0.464455369035951	27.7222222222222	10.3033460950283	4.92025745194881	0.182113153050653	1	28	12	3.90950025489848	0.297963101596045	0.999999999999946	27.5675675675676	11.1162694716167	24.2451524152402	0.0250022639528925	0.679056860586311	27.7632632632633	11.1377504019657	19.527901017483	4.84829309135637	0.248275177501964
GPN2	0.353961841387792	0.822406659605724	21.5783783783784	18.6610437956677	2.64971522337406	1	1	28	22	3.77225758466408	0.80541819101561	0.999999999999946	20	14.2170329221935	8.87783241305566	0.867355854507054	0.999999999984225	23.1927927927928	18.2542267936077	7.62332732868183	1.8402288485196	0.241394442239935
GPATCH3	0.0689965367538201	0.608504633822242	20.1616161616162	1.15961172488408	5.73205667421909	0.269101639101639	1	20	4	3.59690585574579	0.544487621876235	0.999999999999946	20	19.3607542909301	19.7510739844911	0.163248514990473	0.999999999984225	20.0538720538721	1.47174571263036	17.8166111243002	5.79460175724821	0.325235911409938
NUDC	0.136344713215872	0.69830942858394	27.7222222222222	23.3537423108458	7.80286210974359	0.548683931808932	1	28	22	9.05561268167392	0.716308948083748	0.999999999999946	28	26.9307994913394	83.2095634882191	0.439869669937542	0.999999999984225	27.9074074074074	24.0610568059806	79.5730346411774	7.77680542213413	0.0977316682366391
TRNP1	0.447671144502473	0.85385761282854	26.6133333333333	24.5880477743175	14.4198606453122	0.759272267084767	1	24	6	23.0701909625844	0.973989426264982	0.999999999999946	25.9636363636364	6.75440830680987e-05	308.84449835862	0.899317079989197	0.999999999984225	25.5256565656566	1.13157991921578	277.721403906118	13.4847642415869	0.0485550053108091
FAM46B	0.686967384120763	0.929053795301995	24	10.7774186016952	1.50270950689863	1	1	28	24	3.83276525506611	0.992263137315706	0.999999999999946	20	13.4469171926655	13.1484502989019	0.992942687793707	0.999999999984225	24	15.9687715717402	9.83776492836342	0.442021802169484	0.0449311205734428
SLC9A1	0.0428353816010112	0.555849692379159	23.3450292397661	20.7354069134755	7.05360758776614	0.269101639101639	1	24	22	4.92560606543412	0.447214680290005	0.999999999999946	23.1067961165049	18.4826331890973	23.9295359189782	0.103836069899719	0.999999999984225	23.4839417854237	20.4006110408357	23.3786092155567	7.40434578860138	0.316714553904017
WDTC1	0.733085186837445	0.93570684644327	24	17.2273777979334	1.83073225878058	1	1	28	12	4.83621851240027	0.998973154343576	0.999999999999946	28	6.65716594275158e-05	27.8749862141188	0.996003822431654	0.999999999984225	26.6666666666667	19.2167925544528	23.299374241656	0.854922655127256	0.036692944894579
TMEM222	0.225645587926105	0.768139506438825	20.0603015075377	11.6122827263176	2.39850238230203	1	1	28	18	2.85187594777005	0.870847938199121	0.999999999999946	20	15.9186283348508	15.972645688141	0.77633781807949	0.999999999984225	22.6867671691792	15.199706317469	13.2604670176207	0.48930573629293	0.036899585485393
LOC644961	0.713402798345801	0.934347002044019	24	17.7226569923882	0.728219091766745	1	1	28	16	2.50900160445946	0.938819662724345	0.999999999999946	28	15.2696693930088	5.17904501574241	0.992028495588399	0.999999999984225	26.6666666666667	16.4098354790514	3.13048017971018	1.42238801515053	0.454367360116049
MAP3K6	0.358460240486021	0.824275743052989	27.3424657534247	20.8113268681027	2.8836132947838	1	1	20	16	4.17987380526175	0.988849290270484	0.999999999999946	20	16.1454032680443	18.8904739014678	0.912739731651318	0.999999999984225	22.4474885844749	17.7223771991295	15.7917462326866	2.15315122500864	0.136346620144638
WASF2	0.519631810735662	0.883755939806832	24	14.6962889048401	12.1359447457453	1	1	24	18	35.5395558994276	0.908566021998537	0.999999999999946	26.7415730337079	20.2454966701519	325.76436472802	0.959425114713846	0.999999999984225	24.9138576779026	17.637380953563	322.376709658431	9.53058210032263	0.0295634945539974
AHDC1	0.51507283498431	0.883140400182906	24	14.0563726445288	2.51901985058504	1	1	28	10	6.2839124392674	0.958568221563028	0.999999999999946	28	9.7138653746414	21.8090618632396	0.965153703950478	0.999999999984225	26.6666666666667	11.2638411734148	17.2880925981685	3.0793857283855	0.178121774331064
IFI6	0.0931141644830649	0.639194177150122	21.2340425531915	7.27580425533674	16.6113527559391	1	1	20	12	20.5146759328621	0.912396254155436	0.999999999999946	20	12.2870338233024	113.275725170683	0.552664568741796	0.999999999984225	20.4113475177305	10.8297739500459	102.408469295042	10.1516235642343	0.0991287501328351
FAM76A	0.868018292202714	0.959388638750368	24	1.81198159458487	1.07408525150388	1	1	28	2	4.56470224168015	0.989250716469179	0.999999999999946	20	5.7293484734298	11.8739575369464	0.999474051926133	0.999999999984225	24	3.33467070460652	10.7245910243234	1.07844732593822	0.100558363810079
STX12	0.970575439527241	0.989396905625457	24	10.1953928319241	1.75566213245699	1	1	20	0	14.3691914758787	0.999989234690981	0.999999999999946	20	10.9763043208698	118.302501358767	0.999995653580646	0.999999999984225	21.3333333333333	10.0570994688418	107.091348184127	2.56712930703534	0.0239713977885641
PPP1R8	0.113729958205215	0.676589752515127	23.2093023255814	20.6522471531259	3.62995352437831	1	1	28	22	3.57565090834795	0.816475681044419	0.999999999999946	20	1.9249315371006	28.6068423733307	0.575811446343785	0.999999999984225	23.7364341085271	21.7634549922789	25.4823413155025	3.36227329802267	0.131945226554877
RPA2	0.0395712647866751	0.554811968065485	24	22.1074808070394	8.29690104617973	1	1	20	4	8.7001070507808	0.755978225191919	0.999999999999946	23.5643564356436	19.3749284218258	35.9653006708771	0.319113050090506	0.999999999984225	22.5214521452145	21.6093736686492	32.5785067306277	8.03470602231501	0.246625976099802
XKR8	0.307698555290182	0.808032558150347	21.3475935828877	4.46918364955596	1.31386815877245	1	1	20	4	1.48452501779931	0.954678715841378	0.999999999999946	20.9384164222874	12.2885969311591	9.00716108188429	0.874017627296049	0.999999999984225	20.7620033350584	5.87248269454676	8.1156998763161	1.3075777409416	0.161117064562414
EYA3	0.494447996709	0.875805312440994	23.2093023255814	2.73474433334486	1.79758793826751	1	1	20	8	2.48762370873465	0.919146708967401	0.999999999999946	20	8.0399137259523	19.3783388825297	0.954199284617383	0.999999999984225	21.0697674418605	6.77397066200513	16.9527470768595	1.71593516582716	0.101218708569623
DNAJC8	0.950997208214221	0.98420156937065	24	22.7611601419843	4.7598435611155	1	1	28	20	23.2790479214821	0.999810094877624	0.999999999999946	28	21.6300938307344	241.375810792238	0.999979411994503	0.999999999984225	26.6666666666667	21.5387922473148	219.659400108836	9.69781159166897	0.0441493129220235
ATPIF1	0.725759851545525	0.93570684644327	24	21.6715734080326	7.33645346379261	1	1	28	4	25.3131439967663	0.977884917695347	0.999999999999946	20	6.75440830680987e-05	201.690954094415	0.994792430005434	0.999999999984225	24	0.326445710706076	156.241461518229	5.69147206350999	0.036427411829132
SESN2	0.150172151196155	0.713204295106815	24	16.5566010967114	20.7768448254935	1	1	28	14	25.8398898337105	0.945256397421643	0.999999999999946	28	15.7216176696806	208.959921621578	0.689592489492649	0.999999999984225	26.6666666666667	15.5292190478661	173.61685602408	24.9512755032679	0.143714591282584
MED18	0.166500928231702	0.726157482928404	21.1216931216931	11.5505993897536	3.21527474710306	1	1	28	14	4.1184407952373	0.815622202595529	0.999999999999946	20.8163265306122	16.2172860446429	14.5247895144694	0.677607951604396	0.999999999984225	23.3126732174351	13.9651962619062	10.9685384168898	1.64599091158729	0.150064744182573
PHACTR4	0.176338318063129	0.733359104489155	26.4370860927152	11.9962817484533	7.44390381105494	0.388468903781404	1	20	18	2.95791768366984	0.945482541457076	0.999999999999946	27.7821011673152	8.38264614751586	51.4856867695053	0.484616143491906	0.999999999984225	24.7397290866768	8.65436617267603	41.7781960750233	3.30695595986976	0.0791550682066618
SNHG3	0.177072504211291	0.734045337516514	20.4717948717949	10.9969563884574	2.46896058712023	1	1	28	14	2.16697373490362	0.873684030614538	0.999999999999946	20.5763688760807	9.43706598003432	13.4622121029951	0.712827550373196	0.999999999984225	23.0160545826252	11.4762285597596	10.8470252514369	1.6148359032609	0.148873618879699
RCC1	0.845512434221038	0.956283677592563	24	4.67612851472387	3.57600440480053	0.548683931808932	1	28	6	15.2735039933929	0.922761954796181	0.999999999999946	28	9.2400988193873	46.6836941188952	0.945363562278923	0.999999999984225	26.6666666666667	6.54441401601167	43.8714042194179	5.99838098277531	0.136726441505612
TRNAU1AP	0.608763940408336	0.908070814728661	24	0.641737723310855	2.51092290087569	0.759272267084767	1	28	4	4.06391715320173	0.734662956800321	0.999999999999946	28	3.7915673690349	19.0994023119666	0.90439832634737	0.999999999984225	26.6666666666667	2.73025883435842	19.1419958894468	3.54528695310238	0.185209890001959
SNHG12	0.290753188312061	0.798464707807816	24	7.95615806014335	3.90415780791207	1	1	24	10	5.20106997549473	0.892842071185013	0.999999999999946	24.040404040404	6.110647119103	37.4324147222651	0.845771755623019	0.999999999984225	24.013468013468	8.02043274907412	31.8541840657438	4.19556736444428	0.131711656961141
TAF12	0.231149257443097	0.77247631873754	24	1.81714814273856	4.99738718544978	1	1	28	26	7.82747525547583	0.931983939011834	0.999999999999946	20.112676056338	6.4212918322518	31.0652656705345	0.799977881686838	0.999999999984225	24.037558685446	2.28542167719084	24.7641143288984	5.13856589860942	0.207500491653481
GMEB1	0.343013013722413	0.818792672326331	21.695652173913	13.2772758681946	3.25739037263325	1	1	24	12	2.3541048811273	0.971828444868663	0.999999999999946	21.7021276595745	13.6809259278235	16.2484852454308	0.900705528687736	0.999999999984225	22.4659266111625	13.0674443258962	13.3734206084441	3.17086684525558	0.237102154945569
YTHDF2	0.617682475434288	0.910598433473916	24	8.69275036746618	4.4673706372567	1	1	28	0	8.5602586574779	0.999981482648352	0.999999999999946	24.040404040404	7.771968112381	59.3918836432587	0.986954642606898	0.999999999984225	25.3468013468013	6.5613136771959	52.3395248373138	4.82679962904315	0.0922209294800866
SRSF4	0.306163372715579	0.807754758438532	24	15.9348193957321	9.30720452985702	1	1	28	20	26.0373885550381	0.768607565815659	0.999999999999946	28	20.0737111021796	117.267317843919	0.822075082348943	0.999999999984225	26.6666666666667	18.6253942814307	98.0670177414127	9.07094996512516	0.0924974591257973
MECR	0.134464905148147	0.696233208140357	24	22.5627968043703	3.89308459912081	1	1	24	0	2.55128174139674	0.953978397687194	0.999999999999946	24.040404040404	15.7475623091691	15.1766356327476	0.662181017476512	0.999999999984225	24.013468013468	21.2701406270474	14.7783188169327	3.91629282144057	0.26500259399962
PTPRU	0.377003513523429	0.832947044444948	24.641975308642	1.63226322470274	3.02933715396431	1	1	28	26	1.28527977888291	0.995402241613467	0.999999999999946	27.3563218390805	25.122921256407	15.1528195733866	0.923320695943621	0.999999999984225	26.6660990492408	25.8542140431518	13.4511418129962	3.11975662572297	0.231932476000568
LAPTM5	0.273163428642687	0.790411968902363	21.1216931216931	14.1361232574117	2.03655946315994	1	1	28	18	3.71903105493425	0.879097296698477	0.999999999999946	20	17.0237264775822	12.9768987510283	0.827046947692208	0.999999999984225	23.0405643738977	16.5231710837179	9.83367356149647	1.37163798424858	0.139483782502115
SDC3	0.776039738456011	0.944367632831826	24	10.4468646591256	3.07676255378289	1	1	28	8	11.5514434968586	0.874019707064019	0.999999999999946	28	6.40634660366591	53.2577769043724	0.99269136937865	0.999999999984225	26.6666666666667	8.37910475939069	43.9867074181136	5.4516982300036	0.123939675188296
PUM1	0.940719526698716	0.979994099383951	24	14.5864240906179	1.52194140826948	1	1	28	6	15.1858532209614	0.999991708668586	0.999999999999946	28	10.8674982118146	69.8105816924939	0.999963651166805	0.999999999984225	26.6666666666667	10.5920082993493	68.535265660098	2.11191838769402	0.0308150609376511
SNRNP40	0.72397802566459	0.93570684644327	24	16.9665603749688	0.984224678911099	1	1	28	6	1.91013805992707	0.978386480108993	0.999999999999946	20	6.75440830680987e-05	10.0158425061043	0.994710880174993	0.999999999984225	24	0.0452868745626234	5.34424540942081	0.272783963260223	0.0510425593067566
ZCCHC17	0.718824894646872	0.934769675526726	24	10.3303759789688	3.96723013474767	1	1	20	6	9.45917701524929	0.999951199168046	0.999999999999946	26.3468634686347	9.208872771276	67.8369197237786	0.995306666795597	0.999999999984225	23.4489544895449	8.43416125708888	63.7100236381758	3.57326070792024	0.0560863189788412
SERINC2	0.10268296792032	0.658945239156696	22.3016759776536	14.7521829005462	27.268608300924	0.759272267084767	1	24	16	27.2694856000104	0.707845904169059	0.999999999999946	21.7021276595745	17.5754772382066	142.171595412898	0.44665006076906	0.999999999984225	22.6679345457427	16.1180020306858	115.955084114085	25.4130327339948	0.219162729501292
TINAGL1	0.308510752933736	0.808032558150347	24	9.84736924408545	4.1923044361752	1	1	28	14	5.61982490945697	0.805468408736691	0.999999999999946	21.9692307692308	12.0696604533292	31.5923555591217	0.835348276729111	0.999999999984225	24.6564102564103	12.0079360455735	22.3677912009314	3.43535123864306	0.153584732966392
PEF1	0.0831931571613036	0.621491854312956	25.9220779220779	11.5079745868425	7.99545659949038	0.759272267084767	1	28	12	5.68134717244037	0.420561895435887	0.999999999999946	28	9.39996873985971	48.1703849587529	0.297794056440083	0.999999999984225	27.3073593073593	11.0111167361032	42.0860901978876	8.95576797609674	0.212796387927389
COL16A1	0.809436292131366	0.95150485617066	24	6.06843600550009	6.80403512709389	1	1	28	6	33.8925304335014	0.990481034147403	0.999999999999946	28	1.3367845370189	94.5817864885788	0.998474745711693	0.999999999984225	26.6666666666667	4.66193037160869	99.0253549359328	8.07621698355623	0.0815570617119359
SPOCD1	0.379863073407724	0.834086313660531	24	18.3662269152703	3.65132049044432	1	1	28	6	5.53084390288722	0.99999985162028	0.999999999999946	20	3.40708870044017	36.2885313034018	0.925499364167902	0.999999999984225	24	3.13576031038955	25.5604068409738	2.34152845881749	0.0916076365053774
PTP4A2	0.235610130057462	0.7754925254061	24	12.5470550265216	28.5490165834329	1	1	28	14	41.6911397997527	0.979023252740061	0.999999999999946	24.3686006825939	12.1749648387008	651.164955836115	0.817139210222723	0.999999999984225	25.4562002275313	12.9181144205178	596.27355073548	27.6877644390604	0.0464346681232274
KHDRBS1	0.18360282793239	0.739248268777175	24	6.09332268504584	12.8595266615633	0.182113153050653	1	28	6	19.2590645323808	0.566340555307116	0.999999999999946	25.4092526690391	3.7706703838869	92.8045850433538	0.24302821637511	0.999999999984225	25.803084223013	5.30737867011619	85.0541326605206	14.0906463401891	0.165666804180222
TMEM39B	0.155859119674859	0.72122577751161	27.156462585034	9.45439470081444	8.09107509859171	1	1	28	6	12.7700247974761	0.635318963261901	0.999999999999946	28	11.5196754368242	47.4796750724753	0.592745055621392	0.999999999984225	27.718820861678	9.04359955512485	40.5847307362297	8.82775112018535	0.217514098530285
KPNA6	0.851752724819892	0.956583871679202	24	14.7003393561585	5.21149314729098	1	1	28	20	29.341163091654	0.778634370172081	0.999999999999946	28	20.0059508725455	159.429006738176	0.991489082814012	0.999999999984225	26.6666666666667	18.1590995537742	138.660563781897	11.2833222205688	0.0813736935205071
TXLNA	0.598051083886745	0.906342670030263	22.9425287356322	14.923758827494	4.40343532065231	1	1	28	16	9.13647280800793	0.993236486304657	0.999999999999946	24.7058823529412	14.7918516025534	85.6191678693104	0.983980749553379	0.999999999984225	25.2161370295245	15.3009659313325	77.3816453944095	3.97209348261544	0.0513312099060433
CCDC28B	0.581848395051327	0.901302947919302	27.7222222222222	11.4980774762543	2.11335691931313	1	1	28	10	3.783786114316	0.983709573680263	0.999999999999946	28	19.9999324559169	18.1334130159614	0.980833070757811	0.999999999984225	27.9074074074074	13.1370807561797	12.5204392242166	2.09789239748761	0.167557412317447
TMEM234	0.117566701736097	0.678519001309958	25.5897435897436	21.3319292411103	1.89122976515818	1	1	28	22	3.68913988156646	0.589477909938823	0.999999999999946	26.3468634686347	20.1278437147456	10.6940097140869	0.50118260156718	0.999999999984225	26.6455356861261	21.1661011407062	9.12480610528925	2.04286925408529	0.223880839824216
EIF3I	0.870888486542116	0.959807137511786	24	4.07272770469259	3.64936021749563	1	1	28	2	25.2675552283048	0.999846985396289	0.999999999999946	25.2296819787986	1.8317054671073	120.300139627139	0.999601633132277	0.999999999984225	25.7432273262662	2.68004438422131	117.915030061633	3.02251964365468	0.0256330311926719
MTMR9LP	0.709610237131462	0.933367326009396	24	4.98051603485695	0.521507788839687	1	1	20	18	0.896473860626191	0.999843623395257	0.999999999999946	28	4.1085272552393	3.58184718505255	0.994780053307602	0.999999999984225	24	2.33229948123736	2.34290271876458	0.390797220801565	0.166800447014562
FAM167B	0.995108993143797	0.997455289034034	24	4.43124211922413	0.0974866482819598	0.759272267084767	1	20	16	1.87166244412429	0.948712999211312	0.999999999999946	20	6.75440830680987e-05	6.50438471361286	0.995197747567852	0.999999999984225	21.3333333333333	21.2653800408933	4.3230718124842	0.695381787373403	0.160853628516018
HDAC1	0.357252871382769	0.824148928459857	21.0105263157895	13.2545093570652	6.16921223548216	1	1	20	16	9.39639086137115	0.976621526179539	0.999999999999946	20.9384164222874	11.6147979923391	64.6726634923469	0.909702360038488	0.999999999984225	20.649647579359	13.5933800346293	60.6288282836211	6.21428128691884	0.102497136475218
MARCKSL1	0.734899516055412	0.93570684644327	21.8142076502732	0.501316984740602	2.6950091124814	1	1	28	6	8.22266675273488	0.979659816239193	0.999999999999946	28	11.303901743509	22.2707439764564	0.995369684014086	0.999999999984225	25.9380692167577	5.54785635667046	20.4074664063017	2.27242397068212	0.111352576818669
BSDC1	0.853881771016338	0.956583871679202	24	5.91982959881479	3.06963276505225	1	1	28	6	17.8506569203002	0.946148179223318	0.999999999999946	28	9.3532037054965	39.9763633331448	0.998620163376162	0.999999999984225	26.6666666666667	7.05485502319021	36.2095669495725	5.43863477142233	0.150198834992876
ZBTB8A	0.318169998763565	0.808905491493297	24	18.9630524682425	5.28409706361976	1	1	24	22	7.15944603670791	0.98270165409514	0.999999999999946	22.1052631578947	19.8098335286052	34.4492754250701	0.887490713285828	0.999999999984225	23.3684210526316	20.2930818183273	25.654696193438	5.00531367049736	0.195103213569827
ZBTB8OS	0.102387919803631	0.658945239156696	24	1.66821375449137	6.94567765866879	0.120192382848633	1	28	0	12.6214445493905	0.356053135215127	0.999999999999946	27.3563218390805	27.2470360233396	35.5575319825458	0.0927799765917118	0.999999999984225	26.4521072796935	0.572900307635419	32.7808647800621	8.21072216776833	0.250473019026705
RBBP4	0.271320167939906	0.790411968902363	22.4269662921348	18.8344912513862	1.8474205047371	0.759272267084767	1	24	20	2.00460196945171	0.849372383651665	0.999999999999946	28	21.0572905367378	13.9399681361856	0.745802646154816	0.999999999984225	24.8089887640449	20.0629162321145	10.6843016327942	1.73858722805563	0.162723525393484
SYNC	0.0648776853875481	0.601722638381437	24	20.6981367585448	2.42540258115335	0.0481594158156658	1	28	20	3.78144421289083	0.14990266164405	0.999999999999946	28	20.9385463002387	7.78068387727527	0.017822296877411	0.604605629719753	26.6666666666667	20.6355998181018	4.32593720584229	2.96634212869809	0.68571086161213
KIAA1522	0.628987510090832	0.912200907015172	24	1.97169935577539	1.207846109831	1	1	20	12	1.79818438200794	0.980203290147438	0.999999999999946	20	11.9088817742394	5.12558300947451	0.986822357121115	0.999999999984225	21.3333333333333	13.0804453765564	5.96580111636886	0.403225925582298	0.0675895688972825
YARS	0.639201878520751	0.916050399790439	24	18.3023816956802	7.82943417140867	1	1	28	12	9.66573796083831	0.998679070675887	0.999999999999946	28	11.8951695116645	158.0281629876	0.989194333077542	0.999999999984225	26.6666666666667	13.6007238758806	135.480869724138	10.2748929295198	0.0758401754464759
S100PBP	0.385350781828178	0.836304847865665	27.9160839160839	0.496592295262404	2.97577515902789	0.759272267084767	1	20	14	1.33664693684758	0.891747650452739	0.999999999999946	20	11.8440281152095	24.0807942430402	0.846964345580472	0.999999999984225	22.6386946386946	16.5854889202373	18.274781132477	2.04016083221172	0.111638044659591
TMEM54	0.154697010603558	0.718870736774304	24	11.0727371504967	2.96418176614769	0.388468903781404	1	28	10	2.27670911403232	0.824041571208313	0.999999999999946	25.5913978494624	10.1642425148085	15.8653851902451	0.421989552566193	0.999999999984225	25.8637992831541	10.4769078459172	11.4627028012639	3.10333025947702	0.270732855355445
AK2	0.0267899223126842	0.503065367113954	25.4267515923567	24.1780045830782	12.8356452197247	0.548683931808932	1	24	0	9.91303710376552	0.508613868835431	0.999999999999946	24.7058823529412	23.1472771618988	74.3839235501682	0.133686535942437	0.999999999984225	24.710877981766	23.7848586319216	67.0259737890909	12.4812431913152	0.186215022113511
ADC	0.288850832077574	0.797690742723195	20.3673469387755	2.59298968419852	1.09180280153928	1	1	28	4	1.96145650803237	0.942720716226881	0.999999999999946	20	2.9670349130582	5.06441842693721	0.856921287447745	0.999999999984225	22.7891156462585	3.17928785715748	3.59288570183613	0.362494011056162	0.100892163330136
ZNF362	0.193829884754437	0.747116931489338	24	18.0785276954753	4.75458818421155	0.0772071042383542	1	28	18	13.0694456832153	0.240639246935239	0.999999999999946	28	17.3453902755467	30.8154591618062	0.0808652028023031	0.999999999984225	26.6666666666667	17.8936524012059	24.9396835489467	6.57690793107393	0.263712565484885
PHC2	0.547817345184669	0.896106180744232	24	7.02463942575207	5.71469996431109	0.548683931808932	1	28	8	14.4901659741466	0.744105631912167	0.999999999999946	28	11.8770835785409	70.442842485525	0.809444436822083	0.999999999984225	26.6666666666667	8.87811351595323	64.67345584978	7.11373698013165	0.109994693907421
CSMD2	0.228326891026646	0.770944801735874	24	6.38803269396481	0.640401808076526	1	1	28	8	0.849434104998457	0.836866987487182	0.999999999999946	24.3686006825939	7.4440700562888	2.10930418876836	0.769034811372634	0.999999999984225	25.4562002275313	7.27504010410109	1.70577138563826	0.596523583471854	0.349708987086009
SMIM12	0.0276360143854717	0.508795373881356	21.2340425531915	9.42713454597198	9.05264431006297	0.388468903781404	1	24	10	7.66099012309237	0.352394855409534	0.999999999999946	21.4414414414414	6.8821102137069	53.8547482264785	0.0837212731060136	0.999999999984225	22.2251613315443	8.76646349235122	44.619756438872	9.23996432350647	0.207082356806788
ZMYM6NB	0.279107870060865	0.792389835435954	24	6.33323955296907	3.68015044534502	0.548683931808932	1	28	6	5.45610449621563	0.865176005142911	0.999999999999946	23.4098360655738	15.6026705411529	16.4694570341308	0.670935171978785	0.999999999984225	25.1366120218579	7.56148785932843	15.6186335713592	3.60224233266276	0.230637482863315
ZMYM6	0.617058991123675	0.910598433473916	20.0603015075377	1.26738215175471	1.2295415326691	1	1	28	4	3.38237900222796	0.999164332720872	0.999999999999946	20	6.75440830680987e-05	11.4162402980015	0.986823258605532	0.999999999984225	22.6867671691792	1.55371541263653	7.74432944026707	0.100634305590514	0.0129945796297431
ZMYM1	0.534185168568552	0.891387968748131	24	14.1764437852545	0.984967737692745	1	1	28	12	2.8407883117431	0.899053231752462	0.999999999999946	28	13.1971265364123	7.24529525093881	0.961666007408118	0.999999999984225	26.6666666666667	13.2187775320716	4.36526598946049	1.43865588482645	0.329568894152143
SFPQ	0.881363037427209	0.962222692487364	24	0.61580661493608	4.85653600501028	1	1	20	0	16.0359484367949	0.999638487677002	0.999999999999946	20	0.967615604191899	269.032495628416	0.999692024737691	0.999999999984225	21.3333333333333	0.52658315662856	259.607683931561	7.07858663471097	0.0272664758126999
ZMYM4	0.662086354946553	0.921908744226826	24	5.8949890919057	4.50352222636812	1	1	20	14	7.13992324815729	0.999976420122525	0.999999999999946	28	3.2785602550722	62.8657121530966	0.991393125886984	0.999999999984225	24	3.82826848508223	49.1510550310946	3.97230919491664	0.0808183912309435
KIAA0319L	0.42312541182206	0.847990657378155	24	17.510855272329	7.42061615612511	0.759272267084767	1	28	18	13.1995712284296	0.445251335998569	0.999999999999946	28	19.8153535956332	62.4409381687516	0.691668254399473	0.999999999984225	26.6666666666667	18.4950643570553	49.4159698539681	10.4336169460837	0.211138564656663
NCDN	0.628762528039345	0.912182314903751	24	20.5300362536966	3.60831744195621	0.759272267084767	1	28	20	10.4789493421806	0.432130394425872	0.999999999999946	28	21.2432793716307	42.6288559320547	0.788918875561398	0.999999999984225	26.6666666666667	20.681004749202	33.8399825749347	7.02268248735608	0.207526185092004
PSMB2	0.615196693365208	0.910447239662077	24	16.0559971279386	6.83865038486339	1	1	28	6	16.549017809694	0.99987308449088	0.999999999999946	28	6.75440830680987e-05	100.128349216081	0.986655843369901	0.999999999984225	26.6666666666667	0.583224561810524	82.731973562331	7.13931837827312	0.0862945493847586
C1orf216	0.921646450370214	0.975520584999166	24	12.8216381414594	0.846573857053095	0.388468903781404	1	20	14	1.85633646856415	0.858971213512558	0.999999999999946	20	15.4659304948953	25.9576863049625	0.883975692779917	0.999999999984225	21.3333333333333	14.3469964883272	21.3255073473955	2.14768772459505	0.100709806787192
CLSPN	0.611951923029784	0.909493248083988	21.5783783783784	9.15502722931485	1.76622270971932	1	1	24	10	1.42683058311525	0.999430157499567	0.999999999999946	21.8348623853211	13.0449335584705	16.3938257972894	0.986235872924893	0.999999999984225	22.4710802545665	10.706577897325	13.636308315388	1.24239022678746	0.0911089862485342
AGO4	0.358921070974326	0.824450341127595	27.3424657534247	10.3735510558006	2.32196949389353	1	1	28	12	2.83183936132459	0.963588632575716	0.999999999999946	28	19.9999442601613	16.0892449726427	0.907998213306928	0.999999999984225	27.7808219178082	13.5415062891877	12.414125505885	1.8293121365358	0.147357309676675
AGO1	0.463613377056876	0.861415321569902	24	19.0038371683569	3.02910894846596	1	1	28	20	5.90179911121943	0.850007884995695	0.999999999999946	20	0.458761881220301	35.4028142046746	0.931906135771448	0.999999999984225	24	19.9830912252328	29.2722582884616	3.10403615635423	0.106040201127146
AGO3	0.219780632885467	0.762336592041714	24	12.1169103597879	1.40626912235447	0.468576417795168	1	24	12	0.381942039509058	0.882240822562072	0.999999999999946	24.2033898305085	12.9605693609487	4.60496541593241	0.570108105672622	0.999999999984225	24.0677966101695	12.3572618654881	3.28250858235324	1.40602441868779	0.428338383103268
ADPRHL2	0.641924099755519	0.917227949792906	24	6.72295100240641	4.82724286046185	1	1	28	8	9.57280104045275	0.999909159384841	0.999999999999946	21.7021276595745	10.4360052364291	62.8439865939098	0.989543439128131	0.999999999984225	24.5673758865248	8.46536804345959	60.54870622167	4.02836741009999	0.0665310237241413
COL8A2	0.410798475840865	0.844308260768188	26.6133333333333	9.2406718296673	3.63833073249658	1	1	20	10	5.36406710615125	0.998414900984455	0.999999999999946	26.7415730337079	11.4179698901974	31.2432963284811	0.938577938252681	0.999999999984225	24.4516354556804	10.3876105602837	23.8776449412086	3.17604190464563	0.133013197594053
TRAPPC3	0.49412864690264	0.875805312440994	24	19.0700855792367	9.63459257335834	0.759272267084767	1	28	22	18.5776235338948	0.795036839322389	0.999999999999946	28	20.3355299367036	116.413274236175	0.877372193608008	0.999999999984225	26.6666666666667	20.5061313047019	93.1129055683203	11.0536135481011	0.118711938808425
MAP7D1	0.880971327151522	0.962164940250037	24	22.6264851443946	3.96157616485121	1	1	20	2	11.7984328713382	0.999998696707175	0.999999999999946	21.8348623853211	6.75440830680987e-05	179.888849995648	0.999691428995771	0.999999999984225	21.9449541284404	0.299432714242579	161.653103261528	4.98119175972412	0.0308140806407247
THRAP3	0.760961048785046	0.942195841965823	24	18.1518523624515	14.3416883306017	1	1	28	20	37.4247668439868	0.998551194599071	0.999999999999946	28	19.676062190171	235.359067175243	0.997186594230711	0.999999999984225	26.6666666666667	19.3172392107933	184.765389535341	23.6794551405632	0.128159582268702
EVA1B	0.490170692524418	0.873564665556912	24	14.0121514559451	16.2305467993187	1	1	24	18	25.3463437568109	0.657299092922548	0.999999999999946	28	12.73395072492	152.940455873671	0.893760995169873	0.999999999984225	25.3333333333333	15.0469639961175	147.66499219083	20.8749816264875	0.14136716710424
STK40	0.555951294991908	0.898222590477511	20.6839378238342	14.8620598008105	2.11591977079885	1	1	28	18	5.86224014877929	0.99898838994001	0.999999999999946	20	8.2288477703565	18.9189095429022	0.978045220135837	0.999999999984225	22.8946459412781	13.7673774363824	15.824655018445	1.30271004931937	0.0823215449436937
LSM10	0.746684200603118	0.937102297381012	27.7222222222222	21.6144830136864	3.28525752205471	1	1	28	18	8.14311303301226	0.995676736252022	0.999999999999946	27.7821011673152	0.0881029985711983	38.3836098796924	0.996517809151792	0.999999999984225	27.8347744631791	22.2560439481759	34.2756092203683	3.39016461432432	0.0989089527928717
OSCP1	0.868922020384516	0.959409040545711	24	22.3523834705778	0.637686518799901	1	1	28	14	2.04840612453957	0.997211622778421	0.999999999999946	20	12.394123391916	11.1041205375512	0.999559415818868	0.999999999984225	24	15.5512196885661	9.49408256818966	0.187666724564752	0.0197667044937589
MRPS15	0.505351932769829	0.879974994829526	24	21.774034842331	4.14057012530781	1	1	28	20	8.45351369128711	0.966836650393872	0.999999999999946	28	22.5242657187259	54.1318687167707	0.963854628372042	0.999999999984225	26.6666666666667	21.5566408859573	45.7282525543321	4.59410908754385	0.100465441623542
LINC01137	0.025660936920505	0.502186790859593	24.95	10.85492294433	2.05441474552692	1	1	28	20	1.39618140130354	0.777802199887349	0.999999999999946	24.3686006825939	14.8612962638479	6.31998600748147	0.250966825289479	0.999999999984225	25.772866894198	15.2087216366034	3.04068093399923	1.14139985722158	0.375376398246548
ZC3H12A	0.812641164912691	0.95238700441471	24	16.7975016072557	1.2029411212201	1	1	28	16	3.63914272532728	0.993180041622328	0.999999999999946	28	17.9794857479515	15.0331994026433	0.998601883750451	0.999999999984225	26.6666666666667	17.0116829064972	10.2648647964751	1.76562355986054	0.172006509083963
MEAF6	0.0178355388513296	0.485881250156459	20.1616161616162	12.8755464303946	8.41971800188754	1	1	28	12	8.41365703881127	0.676001630975578	0.999999999999946	20	11.7534069848107	57.1889200644954	0.182999200004064	0.999999999984225	22.7205387205387	12.5984628775028	54.6294928848947	5.66201765510633	0.103643972442437
SNIP1	0.208916613547106	0.754889996124955	27.5310344827586	0.0832992031897044	5.09055366167847	1	1	28	0	5.84090707212993	0.732169509978795	0.999999999999946	28	5.0888006221279	17.661018735754	0.709773760258361	0.999999999984225	27.8436781609195	1.62606595121103	14.9910951290083	5.57754413475843	0.37205715037894
DNALI1	0.496868028715204	0.877782632955064	22.0552486187845	6.20081476177651	1.42256466627443	1	1	20	6	2.73849259181111	0.977540905306669	0.999999999999946	20	8.1324230813765	5.02458796935966	0.963108800457325	0.999999999984225	20.6850828729282	6.79518475185367	2.95956184733875	1.50937316059769	0.509998857416996
GNL2	0.539228479342102	0.892818264622403	24	1.06882508446962	7.90884604593872	1	1	28	0	10.6636370367216	0.926282929040222	0.999999999999946	28	24.001150377513	94.2307720923114	0.966561289083408	0.999999999984225	26.6666666666667	25.8470173193224	77.9271404632336	10.6050746013506	0.1360896157399
RSPO1	0.380259173776418	0.834086313660531	24	3.32402425791367	2.45953522843021	1	1	28	20	6.10426051449489	0.99956656083841	0.999999999999946	28	0.766857102609801	19.5122457816715	0.925607668001725	0.999999999984225	26.6666666666667	26.5484289573773	11.6755367445851	3.45307930590014	0.295753367184736
C1orf109	0.0735416143864721	0.612548966658674	26.2631578947368	6.71246946518924	3.75815619825115	0.182113153050653	1	28	6	1.04691943190201	0.426599682905636	0.999999999999946	25.5913978494624	6.5506124340526	12.2858135266521	0.111429926073911	0.999999999984225	26.6181852480664	6.44111326435101	7.50225953704653	4.24525329355848	0.565863293931009
CDCA8	0.520556005101614	0.883844820265107	20.6839378238342	9.32932872262612	2.04622848467444	1	1	28	12	5.85703745781261	0.998511901957881	0.999999999999946	28	10.1593975999945	18.0537725050376	0.971176141466125	0.999999999984225	25.5613126079447	10.5909001303497	10.3046112069305	1.94086059533213	0.1883487456593
YRDC	0.766290326924253	0.942195841965823	21.4623655913979	16.760167758134	1.98933514559783	1	1	28	6	5.28181360552283	0.991643742029827	0.999999999999946	28	9.3294409713142	18.8455612123048	0.997187666637037	0.999999999984225	25.820788530466	6.85395692458187	16.9168973910321	1.27829548985149	0.0755632348121429
C1orf122	0.748804406564526	0.937717441315677	24	7.95494654313466	11.8203926239422	1	1	28	6	27.9417508727919	0.974431627503385	0.999999999999946	28	7.6100289091271	160.649597027643	0.995872558089234	0.999999999984225	26.6666666666667	7.26647011753823	144.463588988263	17.3753655633331	0.120275051208542
MTF1	0.413327685769049	0.844763966936641	26.0915032679739	1.85266682207543	3.09700981639599	1	1	28	0	7.64069678577631	0.965002688655551	0.999999999999946	20.2266288951841	18.9246341753983	29.0627199593027	0.933954960173493	0.999999999984225	24.7727107210527	0.0530692305590117	25.3674763402314	2.54816205502347	0.10044996281251
INPP5B	0.667486872612313	0.923820932383463	20.1616161616162	9.88793344004033	1.57045498063164	1	1	28	18	4.47723972898974	0.999465788775505	0.999999999999946	20	8.2250220263799	17.3285021284321	0.991815435312516	0.999999999984225	22.7205387205387	11.6416253416	13.6963261792647	1.28607860361027	0.09389953092365
SF3A3	0.146255102319404	0.709653615304076	27.9160839160839	8.40104192139589	11.2146383289781	1	1	28	8	12.9595628484148	0.828276388348936	0.999999999999946	28	10.165603166668	61.12239455359	0.646712904724448	0.999999999984225	27.972027972028	8.85091508481703	50.5896076171497	11.3857063773001	0.225060183574944
FHL3	0.957309890554223	0.984942374785601	24	15.8964957392041	1.6297400740294	1	1	20	16	8.68144563629344	0.998582054394689	0.999999999999946	20	16.5453394564152	71.4277317870905	0.99998527035107	0.999999999984225	21.3333333333333	16.3178869020379	65.7471497380195	3.72764619774811	0.0566966965503682
UTP11L	0.685179428214268	0.929053795301995	24	21.4408261669423	5.24921735336852	1	1	28	20	19.6913121856238	0.815658442204678	0.999999999999946	28	21.3033314754484	72.1125710685575	0.978641208215001	0.999999999984225	26.6666666666667	21.0102918470784	58.304230262886	8.74721409785987	0.150027091660757
RRAGC	0.0887613663895215	0.634423947321713	24	16.5967864621876	33.6807441840344	0.182113153050653	1	28	16	50.3347527117717	0.339350525835789	0.999999999999946	26.1538461538462	18.9824225282401	272.569754873965	0.108365792822683	0.999999999984225	26.0512820512821	17.3000769594745	220.613757150318	38.2060984970004	0.173180942977043
RHBDL2	0.613266575510861	0.909561589125295	20.1616161616162	3.02649637801259	1.77742838344408	1	1	28	26	1.66939183578034	0.999572346532053	0.999999999999946	20	19.0939075154915	6.91861038629576	0.986404437661604	0.999999999984225	22.7205387205387	0.139846040097027	5.00488795382187	0.578989856897304	0.11568487891026
AKIRIN1	0.463199775029328	0.861133692249151	27.9160839160839	19.3838625552403	13.9068486538002	1	1	28	20	38.684057486502	0.973635827948436	0.999999999999946	28	20.0699224902878	117.525550321265	0.953105819122324	0.999999999984225	27.972027972028	19.8176590545031	90.6754737710207	15.7643683074354	0.173854821506029
NDUFS5	0.356670231865833	0.824009780133362	25.5897435897436	24.655829391197	15.949429450563	1	1	20	2	31.4915238025583	0.955261994791263	0.999999999999946	26.542750929368	19.9515429869289	301.862014021584	0.905060833242064	0.999999999984225	24.0441648397039	22.7334394677556	279.99073642271	13.9279547704215	0.0497443413606158
MACF1	0.58887331274665	0.903425941815665	24	17.9864481255026	28.6930267966068	0.548683931808932	1	20	16	47.1847734989552	0.928193308913954	0.999999999999946	20	8.12067326982913e-05	405.155088332223	0.878554966692306	0.999999999984225	21.3333333333333	18.0022080821912	332.417393102556	30.9390399002952	0.0930728672514137
KIAA0754	0.695433406054457	0.930395463686251	23.7619047619048	12.2295744808041	3.30455194866346	1	1	20	12	6.14451686291643	0.9680081853461	0.999999999999946	20	16.6991657154282	27.2888459956185	0.992300445622719	0.999999999984225	21.2539682539683	13.5748788679174	19.836918324933	5.17503715913746	0.260879087889018
PABPC4	0.0947691440002024	0.640700176665425	24	14.3931509313225	31.8213372442204	0.0772071042383542	1	28	16	32.075232243104	0.258484440571592	0.999999999999946	27.7821011673152	14.6486567331628	338.135355114545	0.0509325905942339	0.9258016487313	26.5940337224384	15.0571065292049	304.334250675063	39.3640492803243	0.129344788478485
PPIE	0.984850377409759	0.994437408088617	24	19.866886639812	1.0404517795735	1	1	28	6	9.35065298520427	0.998508061371538	0.999999999999946	20	18.8709468140527	42.930930840493	0.999999225349401	0.999999999984225	24	23.406471632975	33.9617780302543	0.609038084431913	0.0179330447272036
TRIT1	0.0974618408785711	0.646845655625933	24.4907975460123	23.0714972311681	4.6092108845775	1	1	24	0	4.35897767126586	0.778999912345974	0.999999999999946	24.2033898305085	23.8265444270701	10.7657446939208	0.523956706137993	0.999999999984225	24.2313957921736	23.6387246121108	9.13123609021259	4.55702225622644	0.49905863907198
CAP1	0.0192885196835485	0.488658319387381	22.6818181818182	18.5997990630512	40.3914851109137	1	1	20	18	38.6764799754841	0.889660727107009	0.999999999999946	20	15.8644786753818	588.152599063405	0.228710360346295	0.999999999984225	20.8939393939394	17.4969694965417	536.230499566283	32.3653115675331	0.0603570882180536
PPT1	0.0101602533335983	0.45742291746228	23.3450292397661	22.7803695313956	10.8831575419579	0.548683931808932	1	24	0	9.59848377911925	0.446633046739233	0.999999999999946	22.3824451410658	22.0856224207148	59.1035342401159	0.0621688748193097	0.999999999984225	23.2424914602773	22.9523381377781	57.8490848651828	10.9269702549066	0.188887521390734
RLF	0.811067653329804	0.952198309654416	24	0.482255032646894	3.0036472191799	1	1	28	20	20.621814621338	0.853432148362308	0.999999999999946	28	24.1484988129017	51.5326964866032	0.993685954294725	0.999999999984225	26.6666666666667	23.0661154095131	36.7074530226208	6.08000141401913	0.165633976573432
ZMPSTE24	0.66537346122215	0.923183654934881	20.3673469387755	18.1745803811334	4.92784988526212	1	1	28	6	12.6461466839503	0.99950484167124	0.999999999999946	20	6.75440830680987e-05	90.0970416580533	0.991643201957274	0.999999999984225	22.7891156462585	0.625746644699107	60.010773098125	0.842677447554981	0.0140421028433861
SMAP2	0.193060960588029	0.746667367707796	24	3.21661541618659	5.15561065753496	0.269101639101639	1	28	2	9.58219050889496	0.263068585077588	0.999999999999946	28	4.1156590606867	28.2959313647776	0.198265160614982	0.999999999984225	26.6666666666667	3.13682739360352	24.0677433505555	7.35301383261754	0.305513222636548
EXO5	0.028873446844736	0.513217997283897	21.8142076502732	15.0721011448184	1.74937853266439	0.759272267084767	1	24	16	1.35549136888433	0.635201853183574	0.999999999999946	24.040404040404	14.4953595074642	8.46554062798357	0.200633796101836	0.999999999984225	23.2848705635591	15.2209823306142	5.83623170729709	1.6767364203553	0.287297781247935
NFYC	0.132639001807335	0.695822632409064	20.7916666666667	1.25393564196416	5.35179628257334	1	1	28	0	7.85868996130166	0.792965544261106	0.999999999999946	20.112676056338	19.9110934506383	17.1228786256709	0.608779170763058	0.999999999984225	22.9681142410016	0.382000641373733	17.7143466841195	4.32631066051785	0.244226374117217
CTPS1	0.0514617494045275	0.579349832234654	27.5310344827586	15.2713272006141	5.2283120037802	1	1	28	14	10.4866407410608	0.828807024485217	0.999999999999946	28	14.850017153248	50.0836467651636	0.389441386800076	0.999999999984225	27.8436781609195	14.7115095872284	39.9559279952306	6.07728981161851	0.15209982890008
SCMH1	0.343952619507063	0.818959265543795	24	10.1610974756138	6.39302278491441	1	1	28	14	8.1580103339034	0.952127230363816	0.999999999999946	21.0619469026549	10.8146299976657	55.5369203765791	0.897110300591735	0.999999999984225	24.353982300885	11.6709385455253	42.0456708987465	5.45062909818017	0.129635916889191
HIVEP3	0.0526210919339866	0.580119675185767	26.4370860927152	23.9039925163745	2.50225495325543	0.0772071042383542	1	28	24	1.63139377916388	0.487015642110323	0.999999999999946	27.3563218390805	27.3147432792	11.191934330193	0.0526367858493739	0.941813319490261	27.2644693105986	25.0668735408581	10.5243146485997	2.50912077746402	0.238411797940484
FOXJ3	0.322176852245037	0.808905491493297	21.3475935828877	4.80804825481094	4.09028897480856	0.759272267084767	1	24	4	3.79888872906159	0.935094581451074	0.999999999999946	24.040404040404	3.8015717678779	22.5746006042374	0.815056610247894	0.999999999984225	23.1293325410972	4.23786267836214	19.3182687607632	4.15302995368915	0.214979406546214
PPCS	0.422487353123352	0.847990657378155	26.2631578947368	19.3239695686563	11.0879336175528	1	1	28	20	22.73316389249	0.923054941675616	0.999999999999946	28	20.5782999330277	89.2302637887008	0.930110233021598	0.999999999984225	27.4210526315789	19.9718591961057	61.8183540781958	13.4565959577432	0.217679622151078
PPIH	0.373694841096346	0.831525467349904	22.3016759776536	20.193606944912	6.52810190082763	0.759272267084767	1	20	0	5.7388235511996	0.820343769844119	0.999999999999946	20	11.9876094332985	39.130071079064	0.819377221486899	0.999999999984225	20.7672253258845	17.9776844201528	35.7544106996638	6.93944593945643	0.194086430279822
YBX1	0.29040895736608	0.798464707807816	24	18.637391621992	31.5325737564356	1	1	28	16	46.6499191851359	0.92898576848694	0.999999999999946	28	17.1417586848187	341.030001576551	0.854774023163749	0.999999999984225	26.6666666666667	17.3414516403103	283.988206754331	37.3776769922123	0.13161700416858
LEPRE1	0.727282569744647	0.93570684644327	23.3450292397661	14.3570097147632	3.63119085486204	1	1	28	6	9.77898797100541	0.961436583356803	0.999999999999946	28	7.9629926537812	69.3850649264721	0.994149674831321	0.999999999984225	26.448343079922	8.80884045884201	58.6290637646495	5.39911681938173	0.0920894258358793
C1orf50	0.561866433715478	0.899252315851647	24	1.5224585328221	1.42897328610521	1	1	20	6	2.51633664066886	0.932884260554853	0.999999999999946	20	5.2695491217789	10.7832236428371	0.972100797421964	0.999999999984225	21.3333333333333	4.57843040703625	6.70195867829822	1.8745087595333	0.279695660554159
CCDC23	0.464171923760067	0.861517478722309	24	12.1859563673054	3.29072034310561	0.548683931808932	1	28	12	1.20864436639476	0.864297159360102	0.999999999999946	28	11.6678579777204	29.4886243231973	0.805432437306369	0.999999999984225	26.6666666666667	12.0190713661239	25.5455277629163	4.33892740174107	0.169850763781822
ERMAP	0.765851533505869	0.942195841965823	24	6.88443525952702	2.21523354096268	1	1	28	6	4.83046235280403	0.997780117827916	0.999999999999946	23.7209302325581	2.91064507178255	18.6629669768651	0.997345172339758	0.999999999984225	25.2403100775194	5.25623031042226	11.5796455143164	1.87344229760663	0.161787534453487
ZNF691	0.988739630593113	0.995615931098702	24	20.0481420958958	0.141229040347335	1	1	28	14	2.3574669840909	0.994334293008129	0.999999999999946	28	23.8422758186433	4.93561754141566	0.99999919067416	0.999999999984225	26.6666666666667	20.2709311114685	3.48060366789847	0.517994355311541	0.148823136655573
SLC2A1	0.901882719750743	0.968604084338979	24	16.5231805487857	1.69096128371625	1	1	28	24	9.74575154849942	0.994520248982052	0.999999999999946	20.8163265306122	14.9292921324282	53.926421942551	0.999802306116779	0.999999999984225	24.2721088435374	18.2640815361026	46.3613255483038	1.29050208472501	0.027835746054768
EBNA1BP2	0.643892626578099	0.918035043128453	24	7.35986974918236	6.96877976636072	1	1	28	10	11.6973655282431	0.997667569702768	0.999999999999946	23.257328990228	20.2887386715116	87.1524427969393	0.989594947359894	0.999999999984225	25.085776330076	7.34901769078841	77.6950349362382	6.29442383332354	0.0810144926054692
CDC20	0.911756662398437	0.971151903303882	24	16.4893677566931	0.669744623792879	1	1	20	18	1.95355700404454	0.999981200478901	0.999999999999946	28	13.1012050414316	10.9735056754097	0.999877298206804	0.999999999984225	24	16.4671880677911	8.33440428625972	0.72924012074738	0.0874975697962747
ELOVL1	0.807679122499054	0.950729316340678	24	18.9860767293272	2.7085706820148	1	1	28	12	4.37482354204113	0.999999999996702	0.999999999999946	20	6.75440830680987e-05	58.5766536571298	0.998615161478302	0.999999999984225	24	20.2411493507117	44.1114262807953	2.67999665606844	0.0607551576094746
MED8	0.301369561790285	0.805634911766858	23.6213017751479	23.0487458223713	7.25915024576571	0.388468903781404	1	20	2	12.0342489402808	0.676294275120648	0.999999999999946	20	3.688027091309	91.3398209071182	0.534590165830958	0.999999999984225	21.207100591716	1.86160904990808	83.8607684364217	8.47733734956399	0.101088238369662
PTPRF	0.212549428340595	0.755832445981747	24	10.5846765263072	10.5610796311339	1	1	20	14	11.9784879776228	0.97265082903238	0.999999999999946	23.5643564356436	11.5713545601479	83.2854316639844	0.789461881656716	0.999999999984225	22.5214521452145	12.0978438751007	70.7274013688991	10.1873765805107	0.144037196098518
KDM4A	0.743267738654806	0.936607798456274	24	8.19782353692358	4.5611110332198	1	1	28	18	8.83414708681441	0.999999999612016	0.999999999999946	23.4098360655738	8.7801042471637	60.1157751996994	0.996509526001266	0.999999999984225	25.1366120218579	11.0204042745539	48.8606597141752	2.74039346728069	0.0560858875690879
ST3GAL3	0.171716015225671	0.730563839347813	24	22.0509839332621	3.18190846499393	1	1	24	22	2.8545650457964	0.806189361515604	0.999999999999946	24.2033898305085	0.939244575937202	7.11170913659293	0.682806877416318	0.999999999984225	24.0677966101695	23.0372096690894	6.93597069959005	3.07047396184545	0.442688427450671
IPO13	0.0792813817207826	0.617277414583574	25.7548387096774	22.4994794569619	4.8654337446863	1	1	28	22	5.8482493957512	0.611735497637272	0.999999999999946	26.1538461538462	20.2485336210817	20.8518787605692	0.417344282069133	0.999999999984225	26.6362282878412	21.5960358179184	19.5213517177116	5.00334319655308	0.256301063005467
DPH2	0.600503531329363	0.906658039788283	26.4370860927152	25.2551742029185	1.47880052341288	1	1	20	18	2.64799849557724	0.995648195858055	0.999999999999946	28	3.5439145472307	9.93104034843843	0.984501057234993	0.999999999984225	24.8123620309051	24.5712935082837	7.72073139944244	0.998591593611538	0.129338989008691
ATP6V0B	0.916006982290187	0.97292194797206	24	1.22556931823096	5.92685695289053	1	1	28	4	51.8401014486564	0.94144639253439	0.999999999999946	20	15.9055598248254	238.173383221863	0.999515611976789	0.999999999984225	24	0.282702071885634	232.838074563469	5.73564806643147	0.0246336346715838
B4GALT2	0.547964901608361	0.896106180744232	23.9041916167665	16.6431594695239	25.0497731399272	1	1	28	16	57.8063818660425	0.975036444793312	0.999999999999946	20	19.8403628000797	421.334232917984	0.97415195014684	0.999999999984225	23.9680638722555	17.3573080642026	367.848487147691	27.116967266175	0.0737177621048296
SLC6A9	0.239521688617664	0.776396611396877	27.3424657534247	11.9458247136779	4.45822912212227	1	1	28	14	5.89152279758901	0.833571859789242	0.999999999999946	27.3563218390805	12.4926515736703	18.5585297738817	0.78047391131614	0.999999999984225	27.5662625308351	12.8036742747256	16.1049484927439	4.57111717356521	0.283833082460632
DMAP1	0.615113817625966	0.910447239662077	24	6.34334296458353	2.46353562223363	1	1	20	12	3.7839655345207	0.999859713068898	0.999999999999946	20.458452722063	9.1898681769	17.7821594386378	0.98664508517433	0.999999999984225	21.4861509073543	9.46959272413717	12.23911603186	2.31539821778706	0.189180183581868
ERI3	0.52460484419927	0.886246808765379	24	2.19587312977153	2.08806958266846	1	1	24	6	2.85773379248971	0.97782203686937	0.999999999999946	26.1538461538462	5.1825775546347	14.4319974905705	0.969688441337179	0.999999999984225	24.7179487179487	4.46604588576688	14.3992855693868	1.89814742026826	0.131822333206848
RNF220	0.701900220938272	0.930756891585905	24.7950310559006	19.7372630796891	5.592382281619	1	1	28	14	8.76266769240471	0.986296292732039	0.999999999999946	28	18.4934811759296	105.973483030233	0.993692068102974	0.999999999984225	26.9316770186335	17.6049343769329	101.692857908685	7.31009479759704	0.0718840530980174
TMEM53	0.136950708313064	0.698309529842044	20.5773195876289	18.4247511994568	3.27886834111702	1	1	28	22	2.85284145154578	0.744137156395676	0.999999999999946	21.3134328358209	20.0367775929366	9.53537056879102	0.6003753951111	0.999999999984225	23.2969174744833	20.3760165697938	8.29220969438481	2.32499172185042	0.280382649202036
KIF2C	0.268750500876586	0.788792728539497	24	12.8595061053186	2.20789363636618	1	1	28	12	4.6418683735465	0.99162465343791	0.999999999999946	23.8795986622074	12.0077903104947	13.8662243976565	0.851927371743696	0.999999999984225	25.2931995540691	12.3770045085562	7.99205971723045	2.44018482620318	0.305326150271659
RPS8	0.0834100334412332	0.622689286287198	25.5897435897436	24.2708854200326	115.084233073268	0.388468903781404	1	20	6	68.987792505034	0.602894561152121	0.999999999999946	25.7761732851986	24.063024165899	2426.40672009307	0.247701055235319	0.999999999984225	23.7886389583141	0.550195009311565	2277.65059720208	111.923763517068	0.0491400057825187
PLK3	0.0547385524804661	0.580119675185767	22.9425287356322	17.6952447582937	3.59669901477988	0.759272267084767	1	24	18	3.43612055658647	0.507540705818989	0.999999999999946	22.1052631578947	15.8937477277615	9.3060507365071	0.259537503546049	0.999999999984225	23.0159306311756	17.1877782903867	7.44895928840764	3.70772477058602	0.4977507094657
EIF2B3	0.652956176706321	0.920100650743823	26.4370860927152	16.5602506803119	2.88412769748962	1	1	28	14	5.90001316286838	0.970808430723183	0.999999999999946	28	23.6172327853742	34.2487564420051	0.988737777342326	0.999999999984225	27.4790286975717	17.8178381714126	32.2391924177218	3.24438084005783	0.100634680857403
HECTD3	0.219824832188193	0.762336592041714	20.1616161616162	1.1453867335016	4.1855670825745	1	1	28	0	8.21007458566384	0.86825565509711	0.999999999999946	20.8163265306122	1.1629824060309	17.3973146201513	0.768740027101921	0.999999999984225	22.9926475640761	0.865620270235488	16.215295884241	3.4470909511602	0.212582673530508
UROD	0.651918642834363	0.920100650743823	20.6839378238342	6.09464269989452	6.69674401046934	1	1	20	6	13.8090050106735	0.998442530881258	0.999999999999946	20	3.1737761289081	98.3961140882186	0.990403964183766	0.999999999984225	20.2279792746114	5.10749105662102	85.9045233000703	7.17557314514827	0.083529631147402
MUTYH	0.775985418210386	0.944367632831826	24	11.4497167269276	0.584876205135762	1	1	20	16	1.86641103894787	0.780329790531407	0.999999999999946	20	7.9999539975928	3.89469665505444	0.98548613899044	0.999999999984225	21.3333333333333	11.1638283329372	3.05395409168792	1.07488242453438	0.35196417243466
TOE1	0.692817262053477	0.929753658794136	24	16.1191120963652	1.3504249558052	1	1	28	12	2.31979911861672	0.999137608587328	0.999999999999946	28	5.17358344564899	10.4383296582978	0.993687887657717	0.999999999984225	26.6666666666667	11.4278166994459	8.13252503345636	1.39439602092455	0.171459173527059
MMACHC	0.779515967010936	0.946358528352641	24	21.2198400383967	0.678362637769871	1	1	28	16	1.44895968276562	0.988168889201885	0.999999999999946	20	19.8650845385212	3.52726722703915	0.997560818886495	0.999999999984225	24	20.4334733301774	2.07718924557675	0.717177454798703	0.34526341609263
PRDX1	0.170219450699021	0.728918344835739	24	19.4869224882343	42.3567095327057	1	1	20	0	69.6573362854112	0.922921122559301	0.999999999999946	20	15.8091078284377	662.597667880441	0.716961692104307	0.999999999984225	21.3333333333333	18.414630052795	603.44456166903	39.0180783279975	0.0646589277730498
AKR1A1	0.134641634848591	0.696238980203898	23.3450292397661	20.9454037879146	11.6806137186753	1	1	28	22	19.8691106647414	0.87500645131475	0.999999999999946	22.3824451410658	20.2689202063155	72.0147947474347	0.639202584261408	0.999999999984225	24.5758247936106	21.2239827166211	62.5784508436273	12.1122273262351	0.193552687274114
NASP	0.784925010326388	0.947261280097222	24	14.9139383457763	5.02624438204911	1	1	28	20	18.5682523205124	0.999905027810692	0.999999999999946	20	0.154415317901801	78.3034961879868	0.998021757289059	0.999999999984225	24	18.1261692880857	64.8845683805431	3.69743800716424	0.0569848594118566
GPBP1L1	0.362891542472479	0.825877458311873	24	3.31131977379149	6.42722194131605	1	1	28	4	13.756265983748	0.903644206403652	0.999999999999946	24.8780487804878	5.9095583950597	71.1961898873546	0.897382994264617	0.999999999984225	25.6260162601626	4.41617522915117	71.8674660073965	5.82980664440967	0.0811188562542289
TMEM69	0.278512185103263	0.791767160112444	22.4269662921348	21.6457951019802	1.47707541055445	1	1	24	22	2.46365342245399	0.93794269171131	0.999999999999946	25.0526315789474	22.9473008769695	11.9768428248356	0.847248807497863	0.999999999984225	23.8265326236941	22.2192489627781	6.95973206353083	1.37505404719772	0.197572842552809
IPP	0.122460737408907	0.683616418754484	21.3475935828877	0.925936489605074	3.11776431376888	0.388468903781404	1	28	18	0.978473725586583	0.648837523526883	0.999999999999946	25.9636363636364	20.0013256569588	15.4804818761493	0.324920566586209	0.999999999984225	25.103743315508	20.0307385735539	14.3654018695252	2.94598998995426	0.205075362089514
MAST2	0.177632873160619	0.734668055833501	21.5783783783784	8.06234923099032	5.20459311432872	1	1	20	10	5.77754355385798	0.788273017540631	0.999999999999946	22.3824451410658	4.7313933985973	24.6248444046623	0.685892622367904	0.999999999984225	21.3202745064814	7.75475792925465	20.3859082474515	5.08111221066334	0.249246300384902
PIK3R3	0.489906141134813	0.873564665556912	24	5.89775755637508	1.54216835222801	1	1	28	4	3.51956023616072	0.980303097611979	0.999999999999946	23.7209302325581	0.558071990800698	10.0296487279308	0.961664825473387	0.999999999984225	25.2403100775194	3.48015610766207	8.40973117620438	1.38860025330527	0.165118268849587
POMGNT1	0.252126010175681	0.779698272341007	20.1616161616162	3.30997828162882	3.96657107056717	1	1	20	4	4.10897401499192	0.903723047170264	0.999999999999946	20	3.57642002159126	22.329694108131	0.814084922635552	0.999999999984225	20.0538720538721	3.62961373209358	18.8191241155052	4.04015954728553	0.214683718673008
LRRC41	0.113311796172388	0.676589752515127	23.6213017751479	6.70574876485924	4.95176083746612	0.269101639101639	1	24	8	5.00815485685265	0.456770161187496	0.999999999999946	24.8780487804878	7.4336464726062	11.6865015477518	0.200657597653471	0.999999999984225	24.1664501852119	7.37837515245023	11.2412661726984	5.11445558201972	0.454971486614309
UQCRH	0.500590202498385	0.878820208956378	24	9.57469476679248	11.5426784848471	1	1	20	14	12.9365622645588	0.997833719370077	0.999999999999946	24.8780487804878	7.697467551887	282.795363975185	0.966567950452071	0.999999999984225	22.9593495934959	10.1284156987917	268.250282891329	11.1946899312256	0.0417322576907057
NSUN4	0.907283870144112	0.969451945102007	22.1777777777778	11.3674037641728	0.530616798825449	1	1	20	14	1.94948057427048	0.999999625074055	0.999999999999946	20	7.9999324559169	15.8848503443075	0.999857250122922	0.999999999984225	20.7259259259259	11.0426871921611	13.8701663748565	0.563248776223318	0.0406086532058015
MKNK1	0.453405149320363	0.857770316390796	24	15.1248886285965	3.17083734034215	1	1	28	14	6.25671764233325	0.94601514308492	0.999999999999946	25.7761732851986	15.4759519737428	19.4140106318013	0.945665642654497	0.999999999984225	25.9253910950662	14.9727506939458	17.9435591802027	3.49058964434741	0.194531620471295
MOB3C	0.53210106303069	0.889765933318424	24	21.5516131630187	1.40927843387475	1	1	28	22	3.01834680796599	0.869642462640927	0.999999999999946	28	20.3676887864611	10.9115338191191	0.956711652709451	0.999999999984225	26.6666666666667	21.4076260204911	8.53236213841572	2.04040365983535	0.239137020526675
ATPAF1	0.149896405568533	0.712970738039074	22.6818181818182	9.20446475946055	7.01059907147083	1	1	20	10	7.17486538094385	0.818131178474553	0.999999999999946	22.3824451410658	8.7235399461255	30.5261829817933	0.650024659669945	0.999999999984225	21.6880877742947	9.35500351350904	25.7357021257293	6.87475116906076	0.26712895321351
EFCAB14	0.621466645421766	0.911719156364007	24	5.54035218237355	4.38829093459696	1	1	28	2	7.2160961250109	0.864702480449043	0.999999999999946	28	4.8849008778082	47.7825407996142	0.974754964291046	0.999999999984225	26.6666666666667	4.25601166235029	41.2386416557749	7.55935587812801	0.183307586637481
STIL	0.690814241817671	0.929363972587191	20.1616161616162	1.09807335118858	0.898469970163374	1	1	28	6	2.52080986348595	0.884604102191523	0.999999999999946	28	6.75440830680987e-05	13.4482745623071	0.986174597991251	0.999999999984225	25.3872053872054	2.19970121433421	9.24806252839557	0.753428147183853	0.0814687557388914
CMPK1	0.876970773916164	0.961557034293889	24	4.53110008359223	7.2120122357705	1	1	28	6	55.5928750047994	0.910735500076547	0.999999999999946	28	9.956641606218	85.3958743555729	0.998399164342791	0.999999999984225	26.6666666666667	6.69535848023702	88.3576684194889	12.786281488639	0.144710489959225
SPATA6	0.828802201461615	0.954988421453781	24	17.4990304277985	0.572594389741751	1	1	28	18	3.4821638021782	0.995793477554287	0.999999999999946	28	23.4110567060229	4.99685384632117	0.998978008544922	0.999999999984225	26.6666666666667	19.6150494693235	2.96675970775343	0.812763868240393	0.273956756968314
FAF1	0.0498955201522823	0.57405914391957	24	18.8369804937914	5.62438591900901	0.269101639101639	1	28	18	4.45055254673376	0.424189403966223	0.999999999999946	25.0526315789474	16.1123020541038	24.1015331599565	0.111191986099308	0.999999999984225	25.6842105263158	17.6912772291961	18.1982419691356	6.37677947053098	0.350406345917703
CDKN2C	0.606558714071145	0.907691435864215	24	14.2834579257656	1.86696817215191	1	1	28	18	8.08497277024432	0.738521895667926	0.999999999999946	28	16.8359353066721	21.2630344540634	0.952136660890427	0.999999999984225	26.6666666666667	16.3480820624926	19.1815954045133	2.68571011555854	0.14001494969113
RNF11	0.793326843459057	0.949705378865658	24	8.59514667164077	3.62442042831582	1	1	28	2	13.8832171491503	0.9251555112952	0.999999999999946	28	1.0721379954188	62.1902717014451	0.996081790284833	0.999999999984225	26.6666666666667	3.65766155367266	62.127867358716	4.18604030283031	0.0673778206269468
EPS15	0.191764514705901	0.745574867360717	24.1939393939394	4.71244631676419	5.20823759523077	0.759272267084767	1	28	2	7.15120357928419	0.649995497586405	0.999999999999946	24.8780487804878	0.544031330508702	41.4301003624226	0.580805666734159	0.999999999984225	25.6906627248091	2.43392424116347	37.1139381742515	5.27416817664712	0.142107478648175
OSBPL9	0.311893983824441	0.808602365904984	27.9160839160839	9.92769887018072	5.47208638685744	1	1	28	8	6.45876198563175	0.959090355341575	0.999999999999946	28	13.0737933638601	36.9020800309967	0.877995628130486	0.999999999984225	27.972027972028	10.3108748254918	28.7622811005618	5.48819050860434	0.1908120739595
NRD1	0.63515028583971	0.914933010260089	24	17.1344597863412	9.24849429725781	1	1	28	20	24.9577768287761	0.984558428330773	0.999999999999946	28	19.9752396462065	109.814777336088	0.987822377403431	0.999999999984225	26.6666666666667	19.0366484879	85.3973560005376	11.3021499710212	0.132347773986703
RAB3B	0.792630479311858	0.949705378865658	24	13.9352443655435	4.64988782521758	1	1	28	10	22.978414313474	0.999978923287516	0.999999999999946	25.2296819787986	9.04079012137529	136.000928093574	0.998240429609331	0.999999999984225	25.7432273262662	10.9564449496026	105.320616884073	3.50998896469693	0.0333267034369957
TXNDC12	0.408223440333247	0.843954519470858	21.9340659340659	1.07044777591715	5.77365210005163	1	1	28	2	11.4531271161163	0.95972388438372	0.999999999999946	20	3.9971721763976	53.5768178963174	0.930905594663819	0.999999999984225	23.3113553113553	2.45603400096417	48.0326760154293	3.83937853994356	0.0799326387459706
BTF3L4	0.0497390126534998	0.57405914391957	26.7919463087248	8.48930295921295	14.7933420629636	0.0772071042383542	1	28	8	16.6026079740114	0.305775655092031	0.999999999999946	28	8.9866826891894	46.3120379627335	0.0358249677893072	0.803749640483525	27.5973154362416	8.49610332386159	41.4487496185596	16.0423483256273	0.387040585621044
ZFYVE9	0.880929128718596	0.962164940250037	22.5536723163842	5.89610532594091	1.23823958868028	1	1	28	20	5.44519173824093	0.992074669619361	0.999999999999946	20	3.4053994775115	21.7421712427123	0.999631401986265	0.999999999984225	23.5178907721281	5.11627246584983	17.414195581923	0.631754712308292	0.0362781449959189
CC2D1B	0.159480113028372	0.723757863297748	22.5536723163842	6.28869150603374	6.96096046141768	1	1	28	6	12.8105843239325	0.737363670090019	0.999999999999946	22.5236593059937	5.9867371941971	16.7104812524574	0.638704842288522	0.999999999984225	24.3591105407926	6.16425090626592	17.3313851097328	5.70249471316217	0.329027061429719
PRPF38A	0.492639965187551	0.874888631626072	24	17.713965276615	3.7882526095284	0.759272267084767	1	0	NaN	0	0.856119041004701	0.999999999999946	28	15.8856125490455	32.5436896568073	0.892497534404313	0.999999999984225	26	16.9705274940328	25.5399202268995	5.76969192126665	0.225908768312824
ZCCHC11	0.760040276637126	0.942195841965823	20.3673469387755	8.91712483345143	1.41913015623969	1	1	28	22	2.85603269435089	0.999998847071517	0.999999999999946	20	11.6820666314507	17.5261664401984	0.997193407449711	0.999999999984225	22.7891156462585	13.6131714881682	14.246181792555	0.190959294048298	0.0134042438057398
GPX7	0.0945106070314173	0.640700176665425	24.3414634146341	2.34778229321217	8.03573657692879	0.120192382848633	1	28	2	11.3551776862967	0.464005493923007	0.999999999999946	25.7761732851986	24.2279343158087	58.7987677964095	0.105435613637876	0.999999999984225	26.0392122332776	0.973772862263615	52.3933107678533	8.46421071250132	0.161551361966892
COA7	0.713264981955371	0.934347002044019	24	8.50409590812693	0.567791001824162	1	1	24	10	1.47851732898887	0.873145382699496	0.999999999999946	28	3.8125441666215	7.53517952951911	0.987537973005754	0.999999999984225	25.3333333333333	7.86881798911684	7.1994516344163	0.721899783475144	0.100271495682278
ZYG11B	0.0190451376180485	0.488658319387381	27.3424657534247	25.9574924072654	6.89108194120829	0.0290926434676435	1	28	0	10.284424533676	0.245244930671269	0.999999999999946	27.3563218390805	25.3448877863047	50.5799658394587	0.0067319156620097	0.359601941479392	27.5662625308351	26.4229370887558	45.8127083020301	7.21040337865579	0.157388716928056
ECHDC2	0.0474779679613668	0.571881122963795	20.5773195876289	12.7557819021311	2.59418576045207	0.269101639101639	1	20	14	3.39453694760362	0.575209644361596	0.999999999999946	20	15.6717533388312	11.7451865360376	0.132157738157826	0.999999999984225	20.192439862543	14.1570444935571	10.2373738988583	2.57981944228037	0.252000119148533
SCP2	0.0907315030585683	0.635118472997957	20.9005235602094	7.3968891224337	11.3831834372829	0.548683931808932	1	20	10	7.34529477706579	0.676750865193126	0.999999999999946	20	8.076520316758	36.9043532539771	0.341569135343165	0.999999999984225	20.3001745200698	8.49925926816056	37.8296927939235	8.55211362841576	0.226068809889713
PODN	0.306388778915494	0.807754758438532	24	8.5421521927485	69.4645016074682	0.120192382848633	1	28	6	175.790582862014	0.4317900841053	0.999999999999946	28	9.2272794057226	351.626610255075	0.218111165319547	0.999999999984225	26.6666666666667	8.02422053081029	309.707670113861	92.8250131585193	0.299718160433008
CPT2	0.281187249779268	0.792489394806409	23.2093023255814	8.41516638630225	2.41976895719056	1	1	28	14	3.32963682372734	0.797791103968197	0.999999999999946	20.9384164222874	12.0167057504938	12.1070133377799	0.810190358616361	0.999999999984225	24.0492395826229	11.5571811276899	9.51428437270293	1.39673504895287	0.146804004824597
C1orf123	0.194591318132468	0.747116931489338	26.972972972973	26.7197109627018	5.5774467874249	1	1	28	24	7.17470143553719	0.82661064016763	0.999999999999946	28	0.332968661405602	28.3206199923222	0.723306687974078	0.999999999984225	27.6576576576577	26.4049049102575	25.1802729576024	5.95595926391355	0.236532752204155
MAGOH	0.970600340654799	0.989396905625457	24	20.3515204661026	0.738448457056143	1	1	28	16	3.45033452047492	0.999999910389928	0.999999999999946	20	12.6558175191685	54.1113105487291	0.999995669299784	0.999999999984225	24	16.2296403006482	50.6309455200297	0.335539813118474	0.00662716861540209
LRP8	0.179172969115483	0.734878788307301	24	22.7716526983647	3.05315870160476	1	1	28	0	3.31961039442897	0.917053998897474	0.999999999999946	26.7415730337079	20.1486796712679	7.02790865983848	0.729015846285665	0.999999999984225	26.247191011236	23.7876822419258	7.73482137991533	2.85391449723301	0.368969670669273
GLIS1	0.87071299312157	0.959764176731419	24	21.0251344369348	0.713179596230572	1	1	28	0	3.35892524028712	0.999999475543858	0.999999999999946	23.5643564356436	0.871219584629699	8.65742928172151	0.999601224153079	0.999999999984225	25.1881188118812	24.4901816632298	7.13324921518496	0.468317930185842	0.0656528204831126
NDC1	0.0200169979055336	0.49595158061009	26.2631578947368	12.8989925693696	5.81090913916562	0.0772071042383542	1	24	16	4.82017973681905	0.28137476027475	0.999999999999946	26.3468634686347	12.5624684288892	17.6337668516009	0.0168279911896481	0.584148943378193	25.5366737877905	13.830236728854	13.3224385660079	6.01323767626462	0.451361636720725
YIPF1	0.339509290500546	0.815889983111598	21.695652173913	19.5470206399361	4.62717761827286	1	1	28	0	7.10275018415302	0.862331906843378	0.999999999999946	20	1.0461902944626	27.8006956626358	0.873277604660024	0.999999999984225	23.231884057971	22.8843634015044	26.1631135532607	2.66207830014121	0.101749292748433
HSPB11	0.398292382854133	0.84095038639887	26.972972972973	9.77521544153912	2.16677491243282	1	1	28	10	1.73221137668785	0.965973418810214	0.999999999999946	28	11.2542897052403	19.1692170384658	0.927753919130657	0.999999999984225	27.6576576576577	10.338277349802	16.1202321286264	2.32760220573086	0.144390117161991
LRRC42	0.693659973255793	0.930072326609752	24	1.55774974517174	5.44464717949684	1	1	28	6	15.2400110473223	0.998521217382055	0.999999999999946	24.040404040404	6.75440830680987e-05	129.188667761456	0.993715880565965	0.999999999984225	25.3468013468013	2.29882272078471	102.224413648267	3.82235742231023	0.0373918253565354
TMEM59	0.832811145259546	0.955730031668757	21.3475935828877	2.46377870765637	10.4918953004626	1	1	28	0	53.2577434497056	0.990303773282237	0.999999999999946	28	10.0671581557354	222.087232726525	0.998967283595596	0.999999999984225	25.7825311942959	3.73913148627176	208.741290745302	15.8990463068205	0.0761662738122083
TCEANC2	0.062712598359083	0.5974800280029	22.6818181818182	9.3888094216964	2.94061613819498	0.759272267084767	1	24	10	2.04566569393633	0.651721093102491	0.999999999999946	22.1052631578947	10.4187563048285	8.65213768124858	0.325921199145281	0.999999999984225	22.9290271132376	9.94866366367854	6.9900408617844	2.90041992808222	0.414936047647339
CYB5RL	0.0372154394811488	0.548169575708044	27.7222222222222	23.3181575271766	1.59685622177152	0.388468903781404	1	28	24	1.56946298579885	0.450035387350245	0.999999999999946	28	23.8091578178677	5.98952920623099	0.121734722637782	0.999999999984225	27.9074074074074	23.7083366938978	4.0058147766883	1.61007688586032	0.401934930998333
MRPL37	0.0515340102046167	0.579349832234654	23.9041916167665	14.2249151278429	11.0931268569355	0.182113153050653	1	28	14	14.3509273144711	0.447903233398843	0.999999999999946	24.5360824742268	15.8612782847121	93.7471369223141	0.0901341017391735	0.999999999984225	25.4800913636644	14.8051387629627	86.6306718188884	11.0055609958672	0.127040005171328
SSBP3	0.987015026879857	0.995056320393881	24	6.12842845569343	0.500148684215791	1	1	28	6	11.351101709565	0.993443611140155	0.999999999999946	28	12.3598815204627	16.7079745528827	0.999998754319678	0.999999999984225	26.6666666666667	7.97646753287449	17.5660576427141	1.78726845437176	0.101745564697783
PARS2	0.856321577935236	0.956969792892216	20.0603015075377	3.36107562129193	0.656622571253815	1	1	28	6	2.37117074527079	0.999999819236478	0.999999999999946	21.3134328358209	19.8673059798035	5.10949216031034	0.999446090293442	0.999999999984225	23.1245781144529	2.65261414721337	3.83613331681507	0.147802829865156	0.0385291171235594
DHCR24	0.435098513595359	0.851902197142879	24	4.0659458161797	43.6649406852134	1	1	28	26	61.4635507155749	0.999999760391778	0.999999999999946	21.7021276595745	18.94113450876	421.778951405613	0.947838979164861	0.999999999984225	24.5673758865248	24.0518295221875	325.472469118951	20.2588115539115	0.0622443170347149
PCSK9	0.0190793677738106	0.488658319387381	22.4269662921348	8.40750699206174	2.39612412679215	0.548683931808932	1	20	12	2.4306302016792	0.504438440205402	0.999999999999946	20	12.0364648423745	6.74247629254259	0.105571572283338	0.999999999984225	20.8089887640449	11.0769160836548	3.79314558352344	2.16093592980836	0.56969496219575
USP24	0.0423270467981369	0.555849692379159	27.7222222222222	9.67140874371396	6.39895158299186	0.388468903781404	1	28	14	2.58787442513392	0.480175876130316	0.999999999999946	28	11.1764779467369	19.8524084715999	0.138654486502988	0.999999999984225	27.9074074074074	11.5912192624371	14.7691767917783	5.78883592172425	0.391953864683018
PPAP2B	0.226949597750875	0.768665256659284	24	8.23548474221792	125.520661198098	1	1	28	10	148.675724898311	0.929864055403572	0.999999999999946	28	12.4085263163687	1223.5232652079	0.794729438105866	0.999999999984225	26.6666666666667	10.1537748648847	1060.43497391823	116.42193672345	0.109786964393751
PRKAA2	0.332972940567064	0.812642371825234	23.4823529411765	18.6254172413576	2.01828091387779	1	1	28	22	3.32234740808351	0.855869691849177	0.999999999999946	24.2033898305085	20.0829126920118	6.83130010212004	0.867272470724201	0.999999999984225	25.228580923895	20.2547503385329	6.12332920046664	1.78780909466414	0.291966842894532
DAB1	0.738693941458988	0.93570684644327	21.9340659340659	6.44658149366284	0.714614519880742	1	1	28	4	1.12254683774715	0.999673995295494	0.999999999999946	23.4098360655738	3.82005206617891	7.53651273175943	0.996292939618434	0.999999999984225	24.4479673332132	4.85514575722518	6.06964978698889	0.630816809385274	0.103929688124266
OMA1	0.193131598770502	0.746667367707796	24	9.51605954321299	2.06952800265248	1	1	20	14	2.56190183287551	0.925678207343491	0.999999999999946	21.570996978852	10.5983385687081	9.79710713213765	0.75150751420311	0.999999999984225	21.8569989929507	11.4069565851696	6.27457088740654	2.10592959104928	0.335629261162068
MYSM1	0.847448233656039	0.956283677592563	24	8.78043582333755	1.03943033664771	1	1	24	6	1.66911046166269	0.99992334531137	0.999999999999946	23.8795986622074	10.8608284069115	10.5398076448847	0.99933114467661	0.999999999984225	23.9598662207358	8.56751238925493	8.61618175553331	1.11249958407432	0.129117469389486
JUN	0.406402531661782	0.843014463350951	24	13.408865108559	19.3584680012899	1	1	28	14	28.8748073532058	0.946747641332968	0.999999999999946	28	12.8633580517142	194.131909115532	0.927763399873702	0.999999999984225	26.6666666666667	13.4916300312912	150.316855654634	24.7023177435961	0.164334981835649
FGGY	0.688217217348921	0.929053795301995	24	1.74434934646923	1.17738103123612	1	1	28	26	3.68503732611617	0.998134185326256	0.999999999999946	20	0.175987351226198	8.45832706440679	0.993322709525338	0.999999999984225	24	0.0851181381759538	6.50913214583262	1.06660971694204	0.163863583200553
NFIA	0.68172594453446	0.927396747886908	24	4.07970686626798	4.23272767830862	1	1	28	20	13.9248586155004	0.986670219374582	0.999999999999946	28	27.9905230201109	68.627174718201	0.992257561848745	0.999999999984225	26.6666666666667	26.3277203332256	53.5560861269612	4.84637806356491	0.0904916399618146
TM2D1	0.89930265751798	0.967395561222913	20.0603015075377	8.37457144541905	2.76508119656055	1	1	28	6	10.0536580617465	0.999999809294219	0.999999999999946	20	5.1518172260541	84.2320432298411	0.999815941258599	0.999999999984225	22.6867671691792	6.66050764706459	73.7541841108653	2.42293570090169	0.0328515016484976
INADL	0.565050475301458	0.899958811726334	20.9005235602094	11.6647339674116	1.23651223150473	1	1	28	20	2.63375538477069	0.866291138201127	0.999999999999946	28	16.9998053906839	5.92807791334576	0.964086266891764	0.999999999984225	25.6335078534031	16.038708314581	3.86333912139981	0.15478645590317	0.0400654591893775
KANK4	0.0361469390752638	0.538692985665628	24	0.42293256478173	4.01118819956533	1	1	20	4	2.97688946406988	0.665510720778648	0.999999999999946	26.7415730337079	6.75440830680987e-05	24.2623886714359	0.280831383906563	0.999999999984225	23.5805243445693	1.6210553654839	6.07540334574668	3.94837539021077	0.649895186461156
USP1	0.0188034774678236	0.488658319387381	20.4717948717949	2.41370719130931	7.19301914558989	0.0169666213416213	1	20	4	5.6875069042018	0.347164645238049	0.999999999999946	20	3.9177960206491	43.1633255610152	0.00571366173544152	0.334431562429779	20.157264957265	3.45734195271429	39.5644762982515	7.25816960289565	0.183451678929879
DOCK7	0.62206588036962	0.911719156364007	24	14.3839113071289	2.22745302143386	1	1	28	18	8.20005861930647	0.996340338632042	0.999999999999946	25.0526315789474	17.5160436292676	18.1370158727577	0.987198758854689	0.999999999984225	25.6842105263158	16.6189002606714	14.8405155514118	2.03154078762458	0.136891523787481
ATG4C	0.0268463486232309	0.503266133304996	20.6839378238342	6.2926592156903	4.7287651932563	0.120192382848633	1	20	8	3.6869071547733	0.26714494354663	0.999999999999946	20	4.332661792941	11.7413259133327	0.0284043925053223	0.709457500207728	20.2279792746114	6.2057394791207	8.13875532177369	4.90424637979722	0.602579409983839
ALG6	0.855078786162598	0.956874995319972	24	20.4081754746218	0.824453395043668	1	1	20	18	2.90320174138043	0.999178604184603	0.999999999999946	28	23.4186810175317	9.223343695511	0.999422348471197	0.999999999984225	24	20.6919215364758	6.6478902484469	0.864418188228357	0.130028949925926
ITGB3BP	0.371715585309773	0.83026637170793	24	20.7898097554287	4.00456315292102	1	1	28	20	5.56595080714511	0.822424887669799	0.999999999999946	28	20.0476272013401	20.8202178053549	0.882696911810746	0.999999999984225	26.6666666666667	20.3650129163051	14.3442958283479	5.08219774053115	0.354300957073644
PGM1	0.0406354067505675	0.555849692379159	26.972972972973	9.29798123957862	14.098795499091	0.0772071042383542	1	28	8	15.1759510917688	0.410355161416642	0.999999999999946	27.148288973384	8.7619699797424	82.1257149947481	0.0383657224066022	0.816941764795739	27.373753982119	8.69810363217563	74.0115651130675	14.4693931913406	0.195501786365896
ROR1	0.269814702628114	0.789507448413304	24	3.09761956495437	6.98950154162778	1	1	28	2	13.6179803543479	0.609573514048222	0.999999999999946	27.148288973384	25.8903478384589	73.1618975229589	0.729277625834556	0.999999999984225	26.382762991128	1.38438218700675	67.6061935228402	8.48011526621499	0.125433999820594
CACHD1	0.568048138436414	0.900053015529562	24	2.3224608165939	0.914475633355118	1	1	24	6	1.26600681517267	0.972919242690074	0.999999999999946	28	9.1571280132303	4.02133624765555	0.977570245289648	0.999999999984225	25.3333333333333	5.75398105407408	3.60574111979034	0.739930040144511	0.205208864297927
JAK1	0.414198948579761	0.844763966936641	24	9.64131965966989	12.5051412163549	0.0772071042383542	1	28	8	20.0237236603109	0.344206750541908	0.999999999999946	28	7.8509633050428	165.385175887985	0.172547537090605	0.999999999984225	26.6666666666667	8.58024127404703	157.72200312373	19.6210846520448	0.124402963844254
AK4	0.237102844130942	0.776049880076409	24	15.1915107928393	5.82188165842122	1	1	28	18	10.4478418461454	0.764682481376753	0.999999999999946	24.8780487804878	19.6331072238002	55.6193599497669	0.755227306489463	0.999999999984225	25.6260162601626	17.593051465464	49.3760078375963	4.77421098051605	0.0966909069728563
DNAJC6	0.618560470710433	0.911103761106866	25.9220779220779	2.32910539881357	1.42264287843049	1	1	24	6	2.75845829556844	0.918760406169083	0.999999999999946	28	3.3344235977386	7.67627701655179	0.980192827771277	0.999999999984225	25.974025974026	3.93527380391106	6.69904140873463	1.56901960181473	0.234215540117268
LEPROT	0.124285222924801	0.683616418754484	24	4.69051547035639	38.4537696476601	0.548683931808932	1	24	6	28.6057128651423	0.733229795660194	0.999999999999946	23.4098360655738	5.992275400452	215.220827886392	0.424153025736934	0.999999999984225	23.8032786885246	5.56747284199277	182.015698623642	41.7551330453298	0.229404020428303
LEPR	0.135091650299864	0.697582599671377	24	6.70155375757427	3.95381008690256	1	1	20	12	2.71642088364952	0.92442663086684	0.999999999999946	28	3.9078912559801	17.260774418276	0.654930467247749	0.999999999984225	24	7.12196140980342	8.40248863971292	4.29590642964273	0.511265961055736
PDE4B	0.658613666970055	0.921848594191693	24	6.11035815174385	0.609787304183183	1	1	20	12	0.765838098801247	0.994454650456033	0.999999999999946	28	1.7079984941911	4.97066889358441	0.990772686796705	0.999999999984225	24	5.56659475248916	3.241557348841	0.667130498390004	0.205805551652058
SGIP1	0.250850131437986	0.779698272341007	21.5783783783784	17.013279632475	1.5323142733037	0.388468903781404	1	20	18	1.5725349945996	0.710570390091282	0.999999999999946	20	16.7004349544108	5.16152720569007	0.500969912993948	0.999999999984225	20.5261261261261	17.2629875322807	3.94192944501383	1.69464033739342	0.429901235177353
MIER1	0.0681483525230753	0.608504633822242	20.1616161616162	15.9525372840944	9.45682887772914	0.759272267084767	1	20	16	5.2603566214874	0.562429820344704	0.999999999999946	20	18.6036449003973	82.0792868888167	0.314066667423163	0.999999999984225	20.0538720538721	16.8296318835579	69.4854514803723	9.04860953726158	0.130223080436018
SLC35D1	0.197113605628237	0.7474028536728	24	4.37688233392027	3.91388240512402	1	1	28	2	4.85652720054431	0.876627122549134	0.999999999999946	28	1.9857528483054	21.6363169218282	0.742466053338739	0.999999999984225	26.6666666666667	2.86776189970905	15.883193188549	5.01470726953213	0.315724124865992
SERBP1	0.321678956059219	0.808905491493297	24	18.9182930407339	61.3486394742123	1	1	28	20	98.6096310581009	0.894601817190452	0.999999999999946	28	19.8777757024176	671.200743463451	0.869456174552885	0.999999999984225	26.6666666666667	19.6605767054759	552.791362769884	73.0639846415028	0.132172804356782
GADD45A	0.58567755176199	0.903148039844318	21.4623655913979	5.9758664016506	6.94326021802663	1	1	28	4	10.6919171823261	0.998006041196776	0.999999999999946	20	16.637498315246	47.7159477137691	0.982652394515411	0.999999999984225	23.1541218637993	2.80888895807994	49.2852570731421	3.92749759405744	0.0796890962388371
GNG12	0.276032107154731	0.791138602036615	23.2093023255814	20.1674221530726	13.8671070210006	1	1	28	24	23.2678286320855	0.992152146961198	0.999999999999946	20	18.962725595202	165.560414930823	0.858235532873498	0.999999999984225	23.7364341085271	21.1517958374572	152.315037847971	13.3358893919617	0.0875546471338736
DIRAS3	0.211086561075653	0.754889996124955	23.4823529411765	21.8487431700285	2.77506349364424	0.388468903781404	1	24	22	1.99772211635683	0.848605682767628	0.999999999999946	22.8115015974441	2.3769292610287	7.64405007115925	0.502189858242408	0.999999999984225	23.4312848462069	22.9764978931962	4.68500185948282	2.62788322436489	0.560914019499446
WLS	0.254003855504317	0.781674519189107	25.4267515923567	23.9945989026858	4.35656888372904	1	1	28	24	5.69489509617366	0.922463952080443	0.999999999999946	25.5913978494624	2.1638507673138	19.2257236954268	0.821014752495836	0.999999999984225	26.339383147273	25.2866748921528	17.5804199524005	4.25720213626138	0.242155884090817
DEPDC1	0.00325239277407319	0.372805521728139	20.9005235602094	11.038711797286	2.75343164796419	0.225607396076146	1	24	10	2.21508706253375	0.164247367522635	0.999999999999946	21.570996978852	10.2090164297856	4.78010274394379	0.00611480131694386	0.341559764932235	22.1571735130205	10.4739400759989	3.15604514809101	2.67484448036342	0.847530486685639
LRRC40	0.58881089671375	0.903425941815665	24	17.6257469542081	1.13745333975653	0.759272267084767	1	20	2	1.39543337255314	0.853913868705934	0.999999999999946	20	8.48290615189305	9.53531607229428	0.926382238208407	0.999999999984225	21.3333333333333	9.70981001147072	7.71607403130078	1.47950144294551	0.19174277449177
SRSF11	0.986431810816949	0.994941193875844	24	17.1820195758516	7.50060905327347	1	1	28	20	114.318472148211	0.991876299194022	0.999999999999946	28	20.2891099598562	465.226099237588	0.999998297103478	0.999999999984225	26.6666666666667	19.1538941526754	350.073243370171	38.7096289913752	0.110575800134611
ANKRD13C	0.818832497391542	0.953772465870531	24.0481927710843	0.414807578796956	1.85469207613994	1	1	28	0	4.7846563830981	0.987996124237115	0.999999999999946	28	9.4984078199976	16.4698421279449	0.99864513617267	0.999999999984225	26.6827309236948	2.45689778887627	15.7484187770696	2.83038410601501	0.179724970873659
HHLA3	0.0659077649433226	0.603186046458553	20.2639593908629	16.137269864283	2.5145423918209	0.759272267084767	1	20	18	2.87507477597909	0.586431983294321	0.999999999999946	20.3418803418803	15.3644018351089	7.88900789664128	0.315591154572991	0.999999999984225	20.2019465775811	16.4944109880424	6.97774156807977	2.50381916461796	0.358829449355344
CTH	0.37175269858496	0.83026637170793	24	7.066797789961	1.49385924603752	0.269101639101639	1	28	4	2.64032667793265	0.486863624875642	0.999999999999946	28	4.1217256316642	5.1144099993514	0.418287330209731	0.999999999984225	26.6666666666667	5.14897058940567	3.80198395855174	2.04863493837054	0.538833135727093
PTGER3	0.0722223763624916	0.611606759735786	21.5783783783784	20.1144736233352	2.40814200331202	0.269101639101639	1	24	20	1.73672757713882	0.598292712339757	0.999999999999946	21.9692307692308	19.8446132872285	4.84964742534027	0.17877858881959	0.999999999984225	22.5158697158697	20.0349783027667	4.48844983924489	2.52606940293841	0.562793279062995
ZRANB2	0.613134575520041	0.909561589125295	24	14.6462918000125	7.8191219860156	1	1	28	20	16.2967272748769	0.996905014618091	0.999999999999946	28	19.3320705348072	128.700711378884	0.986191547278739	0.999999999984225	26.6666666666667	17.9198037034388	110.442830632809	8.03249315267577	0.0727298739687464
NEGR1	0.0980431500322168	0.648747337916124	25.4267515923567	8.86995482510492	9.84997728152541	1	1	20	10	11.9933440547386	0.793570539240859	0.999999999999946	25.5913978494624	10.1670210661311	57.0729102656728	0.530149415064753	0.999999999984225	23.6727164806064	9.81621021453721	48.4699372150632	9.74423217708256	0.201036616446334
FPGT	0.0626421952658724	0.597326444285667	24	19.8656315659885	2.04322741348012	0.388468903781404	1	24	22	1.31940563300049	0.648029950682548	0.999999999999946	23.257328990228	15.6405878519374	7.90564273428254	0.216981968461011	0.999999999984225	23.7524429967427	19.1957848523046	7.18586669382699	2.19551973514154	0.305533045447058
CRYZ	0.894084916766058	0.96525628743626	24	11.1490633952895	1.49482559466533	1	1	28	6	6.63445645424227	0.999982543962955	0.999999999999946	28	5.5354777560671	45.380131332207	0.999784817010817	0.999999999984225	26.6666666666667	7.50737928149486	39.6559563656383	1.39850805831013	0.0352660277668131
TYW3	0.240797134405012	0.777930437714778	27.5310344827586	23.4726561529932	8.66805737017153	1	1	28	22	12.5783460853743	0.892671310825354	0.999999999999946	28	23.5562533272844	59.1233516536108	0.799417729944447	0.999999999984225	27.8436781609195	23.01662288991	51.810537669336	8.77837433607081	0.16943221844359
ACADM	0.367691976919794	0.826743464247122	24	15.3978684036933	2.60721349886151	0.269101639101639	1	28	16	3.81606376101782	0.232814714636373	0.999999999999946	28	14.2457813876408	24.011190588401	0.27366395567698	0.999999999984225	26.6666666666667	15.3027288761807	20.8623970905017	4.3039700856689	0.206302759313714
RABGGTB	0.509086977712093	0.881073226749005	24	23.0372479432827	1.87251951639826	1	1	28	0	4.80943619707476	0.998427874295475	0.999999999999946	22.9581993569132	2.08353374209049	7.42416275804528	0.968630549995437	0.999999999984225	24.9860664523044	0.409529251704707	6.61298157294937	1.62807720704027	0.246194124251
PIGK	0.84856205582814	0.956283677592563	24	4.45578171310957	1.86555938981033	1	1	20	8	4.17138882311643	0.999015678285301	0.999999999999946	20	7.8876851405729	28.2516267891069	0.99933584358526	0.999999999984225	21.3333333333333	7.08418379901717	24.3676933160089	2.83985043197828	0.116541619067102
AK5	0.113353455563023	0.676589752515127	21.8142076502732	4.04171191796826	3.71931604176692	0.388468903781404	1	28	26	4.12260653224962	0.557529324076076	0.999999999999946	25.4092526690391	23.9265639460808	20.7757345899477	0.284245877547539	0.999999999984225	25.0744867731041	0.225394566808617	16.0382847021619	3.67160973476664	0.228927831308027
ZZZ3	0.386892770332308	0.837405201561117	20.0603015075377	9.08477044669547	4.97313744315511	1	1	28	20	6.97607225819622	0.893495955336088	0.999999999999946	28	19.1926965231903	42.5372553962657	0.907905091142542	0.999999999984225	25.3534338358459	15.8820833310058	34.8526907682821	2.49497240078934	0.0715862203402644
USP33	0.55785323848543	0.898222590477511	22.8114285714286	6.0450762847236	3.47647688999532	1	1	24	6	5.3444907604374	0.979045689432462	0.999999999999946	28	23.6263051026911	67.037189512033	0.976404254330324	0.999999999984225	24.9371428571429	4.73590157657364	57.8253580534663	1.9150212204732	0.0331173257708588
FAM73A	0.211020161958087	0.754889996124955	24	18.9450665875438	3.54549699755028	0.759272267084767	1	28	20	6.19259524089139	0.853315170636266	0.999999999999946	24.7058823529412	19.9188758200269	19.7347131758658	0.679431072113939	0.999999999984225	25.5686274509804	19.6937771278091	14.2780192639445	3.81015410382559	0.26685452886642
NEXN	0.787122827330159	0.947647657761605	24	3.86445416118372	38.1627176249707	1	1	28	20	130.675377898297	0.973905267520932	0.999999999999946	28	24.2993154094626	723.904021934097	0.997432107591933	0.999999999984225	26.6666666666667	23.6017839561224	581.986680748735	55.9072091538465	0.0960626952526146
FUBP1	0.513927424849483	0.883002533810199	24	17.7471406848862	9.63766075206688	0.182113153050653	1	28	20	31.6557518618954	0.662473033758198	0.999999999999946	28	20.0279286162263	87.9286524935022	0.474096754496647	0.999999999984225	26.6666666666667	19.2800989473761	60.9167077370924	13.600759483744	0.223268131010017
DNAJB4	0.333372883503539	0.812642371825234	20.7916666666667	15.4524229580933	4.35098476352802	1	1	28	16	9.74998746549374	0.943924022287693	0.999999999999946	20	16.2795679117986	49.5738044282014	0.888843337178745	0.999999999984225	22.9305555555556	16.356447034111	41.1804095305248	4.12635831968722	0.100201973868875
PTGFR	0.724829439369363	0.93570684644327	21.4623655913979	9.37980759634359	2.60382226850076	1	1	24	18	7.69518845796317	0.980584136300813	0.999999999999946	28	19.9999324559169	94.1122214309251	0.994853697667601	0.999999999984225	24.4874551971326	15.9322601065524	80.1388214476499	0.925601940176476	0.0115499819370456
IFI44L	0.0542642157109268	0.580119675185767	24	1.81051449873529	7.26724475534827	0.0481594158156658	1	28	0	3.50342847741846	0.280762347572504	0.999999999999946	26.3468634686347	2.1167535603053	18.7113906824085	0.0251393655210369	0.679056860586311	26.1156211562116	1.36217876312073	16.682485664739	8.25213036701029	0.494658322078011
IFI44	0.396497397978187	0.84095038639887	20.0603015075377	13.4114280026116	1.31828673035342	1	1	20	16	1.58673778136999	0.984878352059025	0.999999999999946	20	12.5621632327953	6.17226680126039	0.930341634239826	0.999999999984225	20.0201005025126	13.960750093786	4.76923049266169	1.305526972035	0.273739542268671
ELTD1	0.723973148928581	0.93570684644327	24	21.9735380466726	1.98263547744581	1	1	28	4	6.84970746411341	0.942935793831643	0.999999999999946	20	6.75440830680987e-05	26.129588044762	0.993016409112919	0.999999999984225	24	0.422132362639623	8.30957331402791	1.60806737869782	0.193519849687486
LPHN2	0.0813780121606089	0.619756190468348	21.4623655913979	1.4631514883004	3.08511834951754	1	1	28	0	5.91916193183531	0.715932265880909	0.999999999999946	27.7821011673152	24.4683227133071	5.9893312495489	0.459309442714396	0.999999999984225	25.7481555862377	25.3371168026735	6.58224251036558	2.6773186132765	0.406748704421071
TTLL7	0.556684849446583	0.898222590477511	24	19.7312001371424	2.03772392242285	0.759272267084767	1	28	20	3.31037922146525	0.757324385225908	0.999999999999946	28	20.1192938653864	10.6309198734166	0.892415079151338	0.999999999984225	26.6666666666667	20.0282524239318	7.21422822345576	2.94829206504745	0.408677404391174
PRKACB	0.164022538171996	0.726157482928404	24	5.34237892795912	5.13083370377987	0.388468903781404	1	24	6	4.26168978940115	0.809417390783864	0.999999999999946	22.6666666666667	5.2190778726363	28.0672051066899	0.43113735902963	0.999999999984225	23.5555555555556	5.51857920449994	20.1644484817624	5.61179754411575	0.278301563724457
RPF1	0.363574332681371	0.825877458311873	22.9425287356322	9.82367107115166	5.39346761443927	1	1	28	14	12.14466463142	0.993020254352947	0.999999999999946	22.3824451410658	11.4521887994482	50.8532210855764	0.916212782412685	0.999999999984225	24.4416579588993	11.7361387993187	48.1577665890227	4.36668308996184	0.0906745349556388
GNG5	0.763210041449969	0.942195841965823	24	17.1430382948201	4.96311193605422	1	1	28	6	17.2221446040749	0.999999669348272	0.999999999999946	28	6.75440830680987e-05	78.9611666384827	0.997310949525358	0.999999999984225	26.6666666666667	1.95424434028888e-05	51.7519551555174	3.58037393434726	0.0691833559444865
CTBS	0.882166651817469	0.962649924295858	24	18.0609385107082	0.848415607172218	1	1	24	18	0.998649449277275	0.998714411581101	0.999999999999946	20	2.5543347472394	14.299218914595	0.999691929571158	0.999999999984225	22.6666666666667	18.8279258175597	12.4260106150167	0.979410629087523	0.0788193942071734
SSX2IP	0.561200252534513	0.898900666505063	24	3.09629942905688	1.6558022840549	1	1	20	8	2.85683250713596	0.936501861981967	0.999999999999946	20	5.8013395199123	11.1790501366311	0.972393488295481	0.999999999984225	21.3333333333333	5.87796848221679	6.5661303575026	1.8162895711437	0.27661491201867
C1orf52	0.079791769898691	0.618522191075432	21.3475935828877	16.4085489038378	8.54431474929346	0.548683931808932	1	24	18	10.0168233113652	0.639644570258586	0.999999999999946	23.5643564356436	20.1169171753425	38.849923262469	0.307124459242342	0.999999999984225	22.9706500061771	18.1558619930072	29.5709749521804	7.29474330997795	0.246685925025278
BCL10	0.733663373318674	0.93570684644327	22.6818181818182	21.4474995905075	2.85901669377472	1	1	28	6	3.83529682706213	0.997118434596068	0.999999999999946	28	10.4120706638235	11.4023822547503	0.995965691462371	0.999999999984225	26.2272727272727	5.16399438899085	12.5855529767834	0.526745313424156	0.0418531719977538
DDAH1	0.697456176841412	0.93044999433327	24.3414634146341	16.8791615726387	10.7357504608672	1	1	20	18	32.4116533541823	0.999999974273158	0.999999999999946	20	11.4459045208597	270.60454555114	0.994034950042076	0.999999999984225	21.4471544715447	15.337127843891	230.01175631273	6.37347223787604	0.0277093325143368
LOC101930232	0.404880066891294	0.842020700046497	26.972972972973	3.37940251149093	1.67485497361426	0.388468903781404	1	28	6	6.11992854426829	0.659376414974124	0.999999999999946	28	6.4248955491118	4.07472060046924	0.60502992117328	0.999999999984225	27.6576576576577	5.25789621526895	5.25959740285967	1.934270310065	0.367760146244906
CYR61	0.527286246545523	0.886246808765379	24	6.99246324592078	398.981511016196	0.269101639101639	1	28	6	1563.33803715728	0.588512947209888	0.999999999999946	28	9.5751041285808	2451.11068716572	0.548223909900949	0.999999999984225	26.6666666666667	7.54082013593953	2603.41675011989	583.386724159657	0.22408503138531
ZNHIT6	0.281519956139369	0.792489394806409	26.972972972973	25.0003320532779	8.10691393676662	1	1	28	20	10.9587822416023	0.915500306054062	0.999999999999946	28	21.2399607168683	49.8659288338063	0.844066592144343	0.999999999984225	27.6576576576577	22.0303201204772	43.0030603552968	6.78905995746531	0.157873879239599
ODF2L	0.654124263182273	0.920100650743823	24	23.1660103828566	3.07309197806293	0.548683931808932	1	20	8	4.56028445855038	0.906378089505078	0.999999999999946	20	3.5400561577314	36.2387416038259	0.895743374797289	0.999999999984225	21.3333333333333	3.81076088526054	27.9135146438491	4.43428801684774	0.158858104162991
SH3GLB1	0.74499266856423	0.93665677153053	24	5.14793656134948	6.55300388265228	1	1	20	0	10.8580318136116	0.997336902408709	0.999999999999946	28	3.3063049310588	153.14164165429	0.996498110127886	0.999999999984225	24	2.67541087213434	139.429708370652	5.14653419490622	0.0369113172153023
SEP15	0.777330703922099	0.94475453785023	24	2.04239394328494	7.04780060343082	1	1	28	6	25.5603446031516	0.969141591816422	0.999999999999946	28	11.4563599836042	85.4577082798142	0.99693314640424	0.999999999984225	26.6666666666667	6.16290809017185	85.5761144013023	6.98736984472783	0.0816509360539685
HS2ST1	0.15181984410831	0.715180703483023	21.695652173913	20.7060744138833	3.7190724911758	0.182113153050653	1	20	2	5.69264573650503	0.366344510106	0.999999999999946	20	19.4112292185038	20.2898284994769	0.163452013396063	0.999999999984225	20.5652173913043	0.144085838198255	17.6937380817157	4.41583548900752	0.249570524250652
LMO4	0.934139320389152	0.978485201135751	24	12.4435787368661	2.83263013680473	0.759272267084767	1	20	10	5.91559899253955	0.906224905260398	0.999999999999946	20	12.1328271595803	221.895623689623	0.989630527764474	0.999999999984225	21.3333333333333	11.5473150902136	211.053601642056	1.46377163689836	0.00693554445652576
PKN2	0.829590048823609	0.955122201030043	24	4.32408182041714	1.92561864836162	1	1	24	6	2.52521451449187	0.994909013864306	0.999999999999946	28	21.1538516782456	35.6318164015019	0.998978944318564	0.999999999984225	25.3333333333333	4.44124953592974	31.0261344124555	2.22597092850418	0.0717450294939276
GTF2B	0.0726699114742514	0.611606759735786	20.4717948717949	1.43464807041234	4.02864371862523	1	1	28	0	6.53801175967437	0.571770856495912	0.999999999999946	20.3418803418803	3.00408764439339	13.8566326686497	0.383915819071207	0.999999999984225	22.9378917378917	1.66279942948644	12.357016091122	2.3319385588074	0.18871372681005
CCBL2	0.946489138963815	0.982562875958285	24	23.3261471951845	0.650895116124416	1	1	24	22	2.18505387771986	0.999754525356386	0.999999999999946	20.2266288951841	19.667489095268	22.934284310589	0.999973042983403	0.999999999984225	22.742209631728	21.6899869679224	18.5308900246173	1.26963078998416	0.0685142909108803
RBMXL1	0.293573399145967	0.801648179233854	24	23.1766907808511	4.34298955501456	1	1	28	6	6.35730811596594	0.940365947704038	0.999999999999946	20.9384164222874	3.198717691865	14.7775583990623	0.860069683652756	0.999999999984225	24.3128054740958	2.81681019748046	16.2245025747028	2.68763026031243	0.165652552239289
GBP3	0.602065900727516	0.907045914875373	24	2.33473063209279	2.86614446531262	1	1	28	20	4.72505290858713	0.87134563511423	0.999999999999946	28	23.9303464222163	32.2373559198315	0.972194796383451	0.999999999984225	26.6666666666667	23.3600029506552	23.8510046160558	3.9717869749675	0.166524934228297
GBP1	0.439193678093654	0.852439363855712	24	22.1264404178953	5.64856657216254	1	1	28	22	9.50929421798228	0.918223653808862	0.999999999999946	28	21.9125454458638	63.110607874334	0.935797892220772	0.999999999984225	26.6666666666667	22.0992600450207	54.6873799079339	6.70664768172804	0.122636112628154
GBP2	0.161440667413455	0.725184861014005	24.1939393939394	8.15822346899128	8.42466242381546	1	1	20	12	6.54910702229383	0.999439219310058	0.999999999999946	22.1052631578947	10.5084501998783	50.863070122977	0.724138141387475	0.999999999984225	22.0997341839447	10.4195539065237	34.6961706573014	7.0689747057051	0.2037393341048
LRRC8D	0.231097266396499	0.77247631873754	21.695652173913	0.426574056835896	2.97639109914204	1	1	28	0	6.5533375740048	0.828267256094466	0.999999999999946	20	3.4086376035195	12.5097421430258	0.769487766452241	0.999999999984225	23.231884057971	1.42253146357512	11.5708743347358	2.2723587269876	0.196386086414056
ZNF326	0.46661664082361	0.861517478722309	24	17.9967476597508	4.58163385184043	1	1	28	20	8.86711973275632	0.992140537426508	0.999999999999946	20	19.7369847428352	40.2515412630353	0.956774443006285	0.999999999984225	24	19.3731163032723	28.4733595563074	4.59812449989625	0.161488653658984
ZNF644	0.743421060547879	0.936607798456274	23.6213017751479	18.0697203048422	2.57491527280003	1	1	28	22	6.5315143346245	0.976898643731157	0.999999999999946	20	0.697917836479998	34.8536863341042	0.995700574541448	0.999999999984225	23.8737672583826	20.3193878327415	31.3830749001359	2.01519249930055	0.0642127167498115
TGFBR3	0.816375328033923	0.953651179372111	24	3.26872633152742	2.74780425540998	1	1	28	4	7.86455297642548	0.989092641848029	0.999999999999946	28	9.8575649694612	54.3631789685106	0.998610404495147	0.999999999984225	26.6666666666667	5.46393814464434	49.0098725156995	4.67532125994467	0.0953954993138782
KIAA1107	0.419470923958264	0.84694643068564	24	5.46321923974169	1.23874910639945	1	1	28	0	1.72835993064381	0.991758829825611	0.999999999999946	28	2.1117769297569	7.21754793614371	0.94087088762259	0.999999999984225	26.6666666666667	2.62767942296313	5.08603990039899	1.57857030139042	0.310373165036826
GLMN	0.856036505301453	0.956963145583459	24	17.9225392143446	0.513269692298149	1	1	28	18	1.84096504551558	0.998610703811576	0.999999999999946	28	19.304144899901	3.93959210940856	0.999428158697048	0.999999999984225	26.6666666666667	18.4788194185801	2.45353576590412	0.982256258397514	0.400343158655996
RPAP2	0.7668861922075	0.942378601258536	24	19.9242010006481	0.850443319637939	1	1	28	26	2.6022516556647	0.973553508790814	0.999999999999946	20	0.917034399609001	8.43386993783641	0.996654196645706	0.999999999984225	24	22.4237474260289	6.12634058672407	0.658123588843066	0.107425236897413
EVI5	0.849260762655864	0.956283677592563	22.6818181818182	13.9768102013179	2.29678239726687	1	1	28	20	13.3464560771225	0.99987066246541	0.999999999999946	28	3.5533583525726	53.0005427153697	0.999355078923778	0.999999999984225	26.2272727272727	18.4909041940899	45.8039453969604	0.664664149252097	0.0145110676272923
RPL5	0.529169970686921	0.887650359365683	24	23.2616188533567	90.9473068851412	1	1	28	20	158.005342329099	0.946667046938217	0.999999999999946	28	24.0215049703946	1338.20084563298	0.966913902394993	0.999999999984225	26.6666666666667	22.6269526746584	1101.50403378169	113.745987380311	0.103264249509644
FAM69A	0.211427205938191	0.755126573886353	20.0603015075377	15.9822531370246	5.94017046681948	1	1	28	18	7.37769615894205	0.857498799247104	0.999999999999946	22.2429906542056	13.6571173769337	32.0608657573071	0.755212995590804	0.999999999984225	23.4344307205811	15.9852308879814	26.9031342719835	5.56316648340405	0.206785069247394
MTF2	0.232322777296828	0.774690861022514	23.4823529411765	21.5384802127455	3.70335575317037	1	1	28	24	3.61288439474695	0.895491197916901	0.999999999999946	22.6666666666667	0.909356493056698	12.3034509112057	0.791078716633111	0.999999999984225	24.7163398692811	23.1571371407805	12.0347729924343	3.30964655748131	0.275006978491569
TMED5	0.540390331384286	0.892933246466469	24	11.3967381744896	2.79132681977654	1	1	28	8	2.8013178633417	0.960858196230143	0.999999999999946	27.7821011673152	11.7925340349223	31.0264161454082	0.97105973168412	0.999999999984225	26.5940337224384	10.5546747186566	27.6629641662782	3.3653904932731	0.121656901011917
CCDC18	0.0494817312943564	0.57405914391957	20.6839378238342	11.1063923978834	3.55527147356024	0.548683931808932	1	20	12	2.64011496127569	0.519763920906998	0.999999999999946	20.5763688760807	7.3889889122325	13.075591356642	0.202328244916378	0.999999999984225	20.420102233305	10.2689974516679	11.477666704513	3.40193854087661	0.296396352016301
LOC100131564	0.222940405142386	0.765371681897747	24	19.2135126190637	1.71559002488751	0.548683931808932	1	28	20	2.12004820878974	0.51307711910329	0.999999999999946	27.148288973384	20.1475484395366	6.36714073834853	0.477017095804795	0.999999999984225	26.382762991128	19.8451302086871	3.89810318672671	1.92515815166027	0.493870495325921
DR1	0.226164511122663	0.768305637491125	21.9340659340659	2.40758793217043	5.28374335434293	1	1	28	4	12.4779206904234	0.930984622521188	0.999999999999946	25.0526315789474	6.75440830680987e-05	63.6392814563539	0.79415184330029	0.999999999984225	24.9955658376711	2.12679677652133	43.1373277348111	4.5385121023289	0.105210784734503
FNBP1L	0.0707580420624654	0.610950711092094	26.4370860927152	2.15479790640363	5.30346352881589	0.0772071042383542	1	28	4	3.92087553576391	0.596393406791846	0.999999999999946	28	3.6545644109262	33.7193491107338	0.0753393423407198	0.999999999984225	27.4790286975717	3.25264026114139	28.1436514399417	5.78693134969244	0.205621198871145
BCAR3	0.105414249422318	0.667591680134358	25.9220779220779	6.44451034197173	6.03173232877589	0.388468903781404	1	28	6	12.9336680444404	0.348310764055147	0.999999999999946	28	3.6464871787044	33.2105112720256	0.20370338569076	0.999999999984225	27.3073593073593	5.40953977990295	34.2459053314083	7.33544790069772	0.21419926936404
DNTTIP2	0.154143076535555	0.718605017893548	23.0751445086705	19.5133574916011	9.68995010490357	0.759272267084767	1	24	20	11.0721644856906	0.682243519672032	0.999999999999946	22.2429906542056	20.747679082939	66.934563230492	0.536743507550238	0.999999999984225	23.106045054292	20.106700986275	55.2665578085225	9.84402075011158	0.178118941009812
GCLM	0.824039332395916	0.953995666878975	24	15.8430469509687	6.47038288219828	1	1	28	20	20.5733662112219	0.974862495874969	0.999999999999946	28	17.2813548109769	114.766412164802	0.998513310556168	0.999999999984225	26.6666666666667	17.7015642820985	89.1707450302184	11.392361874978	0.127758962551197
ARHGAP29	0.723179894572739	0.93570684644327	24	17.7740592736107	7.0767902655334	1	1	28	20	29.9229564498961	0.908450342872097	0.999999999999946	28	20.2169299218394	120.789184453082	0.990951503041296	0.999999999984225	26.6666666666667	19.3501568326795	93.3512540130988	11.2058620844469	0.12003975953954
ABCD3	0.437583807362884	0.852439363855712	24	5.37624332896154	2.39853988009743	0.388468903781404	1	28	4	2.9896172897053	0.528134485005762	0.999999999999946	28	0.0332019906207002	21.3540105507709	0.566985193995866	0.999999999984225	26.6666666666667	3.32134912622815	19.315060380591	3.33649807590777	0.172740753078902
F3	0.772911078356373	0.943252798424781	24	18.6015504884522	3.26612845741852	1	1	28	6	19.6693224938213	0.999989263702758	0.999999999999946	28	6.75440830680987e-05	70.8172423345606	0.997648536536829	0.999999999984225	26.6666666666667	26.6276475599163	39.580780721086	3.54463334709325	0.0895544070257539
CNN3	0.378367607703229	0.832947044444948	24	6.43405828067552	51.5931546713579	0.759272267084767	1	28	6	106.453784279552	0.831763749817861	0.999999999999946	28	4.615277091355	279.137140213084	0.825837226532495	0.999999999984225	26.6666666666667	5.75221820345568	246.202508894342	61.5168599877873	0.249862847718531
ALG14	0.352646845832041	0.822076463979044	24.641975308642	9.54507707795777	3.26802228253562	1	1	28	8	4.23992087078133	0.9566737816979	0.999999999999946	27.148288973384	8.5167454602199	14.62963442874	0.903103782622098	0.999999999984225	26.5967547606753	8.74144328813596	10.4656376509678	3.78274137458538	0.361443946440814
RWDD3	0.131162779276224	0.695822632409064	25.9220779220779	11.7014656440095	2.39448737023622	0.759272267084767	1	28	12	3.44862570613438	0.697947202384717	0.999999999999946	26.7415730337079	12.0000286281177	10.3147909917164	0.501909880862333	0.999999999984225	26.8878836519286	11.9089600241047	7.71875408043903	2.47419300521698	0.320543053896109
PTBP2	0.226318778448321	0.768408465919569	20.7916666666667	0.113649358317206	1.18577718967606	0.0772071042383542	1	20	2	0.891247772383228	0.665729834653282	0.999999999999946	20	0.3809053048119	3.17299850842548	0.178824823085644	0.999999999984225	20.2638888888889	0.834548964814028	2.76961528799681	1.34912511117015	0.487116429858363
DPYD	0.0260510596590184	0.502186790859593	20.7916666666667	3.09668935636464	5.39789597922488	0.269101639101639	1	20	4	3.99036483485845	0.328720031759182	0.999999999999946	20	6.75440830680987e-05	18.2201122034691	0.0587936104603295	0.987732655733536	20.2638888888889	2.4043231193297	12.834881622997	5.13179876978663	0.399832185486751
SNX7	0.625614031773611	0.91182209346183	20.4717948717949	3.06377260196567	5.95170142754599	1	1	28	6	21.1004619398068	0.989033473841738	0.999999999999946	28	6.75440830680987e-05	101.584368666053	0.987079790363651	0.999999999984225	25.4905982905983	3.15320603273058	62.0972578624339	3.35946417278246	0.0541000406205503
AGL	0.112885087705673	0.676589752515127	22.3016759776536	10.6434602934959	7.66134130534441	0.269101639101639	1	24	12	4.83729483909887	0.715550212738038	0.999999999999946	22.3824451410658	9.5794143648171	33.4078483795268	0.264283905908847	0.999999999984225	22.8947070395731	10.7258874357104	29.7148706678497	7.58404279994145	0.255227185227062
SLC35A3	0.0110240962729169	0.459566237197148	23.9041916167665	11.4734735848924	6.07201544962396	0.120192382848633	1	24	12	6.68709775667574	0.244299628491438	0.999999999999946	23.5643564356436	11.3608428984539	30.8669676295888	0.0133758929686001	0.516450267461317	23.8228493508034	11.6103642366152	28.112688040725	6.07838385793417	0.216214964898726
HIAT1	0.738772066590319	0.93570684644327	24	5.56026257093107	5.38636032666375	1	1	28	6	14.1291818796381	0.880019287618021	0.999999999999946	28	8.0918230458535	51.9766970557038	0.990332816424365	0.999999999984225	26.6666666666667	6.52974814206369	46.2702632587546	8.20585336715189	0.17734615688834
SASS6	0.526072196150808	0.886246808765379	20.5773195876289	18.4355668518116	2.42088144776593	1	1	28	22	4.15395583517023	0.990542473857003	0.999999999999946	20	2.566449835012	24.5402099448255	0.971456680749385	0.999999999984225	22.8591065292096	21.1597623979344	22.1539199827543	1.46780838982715	0.0662550190200994
TRMT13	0.0458443391454642	0.566936211589311	27.5310344827586	23.5387517871697	4.18309715207279	0.0772071042383542	1	28	24	4.57753109304929	0.441651865484723	0.999999999999946	28	21.6310561292302	18.7053396904286	0.0442914281514868	0.87261412557916	27.8436781609195	23.0688690127451	15.1236761898339	4.21867658116866	0.278945180273329
DBT	0.233260990005403	0.7754925254061	24	10.9979138818187	3.59976044984984	1	1	28	12	4.15831608970011	0.854936415335713	0.999999999999946	28	12.4602158627777	29.2098025818571	0.780168390401757	0.999999999984225	26.6666666666667	11.8384905390501	23.9144294330678	3.62840438126552	0.151724480461504
RTCA	0.852328837581623	0.956583871679202	21.1216931216931	7.63010748800486	1.11114215601919	1	1	28	20	5.52552456588845	0.99995306455166	0.999999999999946	28	23.1545577675564	43.9846308964037	0.999396090290832	0.999999999984225	25.7072310405644	17.8436324684378	39.5965481297973	0.706430591997581	0.0178407115105565
VCAM1	0.160898612206841	0.72443875970707	24	20.1729586241658	1.63848550684388	0.06268326002701	1	28	20	0.735827900875216	0.522710929092691	0.999999999999946	26.3468634686347	17.4275659749337	2.93304830775042	0.105449779522413	0.999999999984225	26.1156211562116	19.257193521842	2.06469147844139	1.95014650719529	0.944521991570108
EXTL2	0.766296162078496	0.942195841965823	20.5773195876289	18.1813341859585	1.40615369051224	1	1	28	6	5.05808423090421	0.99817438958982	0.999999999999946	28	13.1998939766425	25.2684061497436	0.997372054802693	0.999999999984225	25.5257731958763	6.52615813883712	22.8428029128719	0.953648977149	0.0417483345098434
SLC30A7	0.0414937656140064	0.555849692379159	23.4823529411765	4.05010349262763	3.89045809999756	0.388468903781404	1	28	4	8.56238312862146	0.354081747392566	0.999999999999946	25.9636363636364	1.9431666965786	24.4913197969758	0.11135057566853	0.999999999984225	25.815329768271	3.36270525807145	24.2825080974741	4.18312177259352	0.172268933497387
DPH5	0.0282073458608557	0.510515845152724	27.9160839160839	10.7324034557997	5.94892084699921	0.0290926434676435	1	28	12	5.24493907124679	0.435808325030432	0.999999999999946	28	11.8967411978458	42.4946703824174	0.0144577859002851	0.535668269517635	27.972027972028	11.5432782961314	35.4389680256483	5.9236308827756	0.167150208168829
LOC102606465	0.0110221675102795	0.459566237197148	24.4907975460123	7.9258638944522	2.09121841046443	0.0169666213416213	1	24	10	1.68282894297958	0.313737545231102	0.999999999999946	24.040404040404	8.103314403753	5.35199522064143	0.00341539627654786	0.266282313555101	24.1770671954721	8.67514872648955	2.59632388444376	2.17933222297414	0.839391508906848
S1PR1	0.0937721247321277	0.640341775691554	25.9220779220779	4.21661279490209	1.04234006023303	0.548683931808932	1	28	2	0.335428754614219	0.880132898498237	0.999999999999946	28	3.826473121899	5.39415078601242	0.402289193522209	0.999999999984225	27.3073593073593	3.37965918516472	3.56471059155355	1.27555346137252	0.357828056054507
COL11A1	0.837509989024961	0.955991486458155	24	1.29185858839379	3.62968885933051	1	1	28	20	26.872885319861	0.983420653863616	0.999999999999946	28	19.9999324559169	120.666853956129	0.998946505684644	0.999999999984225	26.6666666666667	21.2679013524556	70.7963265324237	4.70474358611116	0.066454628602184
RNPC3	0.00143082286120677	0.299088180149609	25.1069182389937	24.1606344942412	2.75555718223316	0.0169666213416213	1	24	2	2.24221668779688	0.10895420192356	0.999999999999946	25.4092526690391	23.7703785276146	10.5164253701012	0.000254745283120861	0.076604165568111	24.8387236360109	24.6540895044647	7.77522488685755	2.73718881935331	0.352039826395244
PRMT6	0.738646177960116	0.93570684644327	24	7.11963355926255	0.974352725765369	1	1	28	4	1.93540702485662	0.836957935626489	0.999999999999946	28	3.6738948058589	7.80856192463839	0.987017752680451	0.999999999984225	26.6666666666667	5.01607091954869	6.17395924564948	1.71445175549139	0.277690811888577
NTNG1	0.484749517991214	0.870943621405534	27.9160839160839	13.1099389953974	1.08623157866346	0.468576417795168	1	20	6	0.904431541860982	0.916207496263938	0.999999999999946	20	8.90807728845918	2.02050161139801	0.791160508047543	0.999999999984225	22.6386946386946	9.21334758668494	2.08984311708153	1.04984163716743	0.502354281326883
SLC25A24	0.599274664974705	0.906658039788283	27.3424657534247	9.60369636466154	2.9116855896887	1	1	28	8	6.52719699509743	0.989005758933518	0.999999999999946	26.1538461538462	5.52573292570393	52.3718398083995	0.983800916802275	0.999999999984225	27.1654373024236	7.68357481015384	44.8433025826768	2.70943266793575	0.0604200072673153
HENMT1	0.389255768738797	0.839849479593117	24	14.6068814415909	1.00897660746256	1	1	24	18	0.702186591173371	0.931694350465037	0.999999999999946	22.3824451410658	0.289624851535198	4.25249639634853	0.917055309242026	0.999999999984225	23.4608150470219	18.1238538536143	3.5068745412231	0.772453705670766	0.220268417529803
PRPF38B	0.562162070581714	0.899393926240358	24	18.4901769696179	15.0098158698315	1	1	28	20	28.8599221793977	0.836904525836691	0.999999999999946	28	19.3383260960337	145.610627802374	0.958959990615488	0.999999999984225	26.6666666666667	19.3335525638134	103.928658499024	23.7776741445868	0.228788425521821
STXBP3	0.576941503294463	0.900392044001173	24	21.647919037987	2.12669593120691	1	1	20	18	1.74994864450977	0.968041175440179	0.999999999999946	28	3.4815872385443	8.01132603493948	0.978578635237513	0.999999999984225	24	23.2552518698187	7.38108795569453	1.92526783858749	0.26083794830031
CLCC1	0.00400754728416297	0.386670248412157	22.1777777777778	17.6291503187568	11.7312991970444	0.0095169702982203	1	24	18	10.0885600626234	0.138215666368492	0.999999999999946	23.7209302325581	16.7963157084122	39.2517286396579	0.000458638162026404	0.119394629229501	23.2995693367786	17.4975407045171	34.7761734454962	12.3750811715487	0.35584942060816
WDR47	0.215630156611326	0.759502259437851	21.2340425531915	9.85129836781168	2.44677419588147	1	1	28	10	3.51016201204186	0.884691263968785	0.999999999999946	20.695652173913	11.1488676607769	11.4052681911612	0.768605527600495	0.999999999984225	23.3098982423682	10.5801481099275	10.1433710494684	1.85062004501031	0.182446253418611
TAF13	0.156373074183191	0.722085316119108	24.0481927710843	17.0186224486284	4.92556725127483	1	1	28	16	5.07285182322823	0.908303344646477	0.999999999999946	23.7209302325581	16.430612150432	20.2132365953045	0.689750613180752	0.999999999984225	25.2563743345475	16.6269465579022	14.0418337005415	5.61277716693709	0.399718248103212
TMEM167B	0.777608492534844	0.94487675042551	24	2.27563741558624	3.00917364135905	1	1	28	26	8.334106612493	0.999971898665384	0.999999999999946	28	24.1717652463501	59.7579102240525	0.99780032414121	0.999999999984225	26.6666666666667	25.5692716913823	53.6039982095264	3.36156665049116	0.0627111178787732
SCARNA2	0.770577566363306	0.942378601258536	24	0.682882851205415	0.523513565303013	1	1	28	18	1.47810167506076	0.931437656316864	0.999999999999946	28	24.8023537968187	5.60345447838001	0.995249459061146	0.999999999984225	26.6666666666667	23.0700514176557	3.16805784408355	0.93035153688181	0.293666208973827
SARS	0.646284021159042	0.918422431481066	24	18.0693368570083	36.479837418196	1	1	28	14	92.3797668470316	0.761499227633124	0.999999999999946	28	19.0406829730193	413.962119869542	0.964756489407422	0.999999999984225	26.6666666666667	17.2990837053261	314.471000503454	62.5409485528251	0.198876680052214
PSRC1	0.909504461344888	0.969973550362391	24	5.26163075758683	0.672761288186398	1	1	28	16	1.69223601380402	0.999999983785053	0.999999999999946	28	8.4735852337309	8.11507565352535	0.999867501155079	0.999999999984225	26.6666666666667	9.23612184507801	6.71743760788126	0.444678934513775	0.0661977022297987
SORT1	0.0883649178561061	0.634423947321713	24	4.76832038147607	9.99213475505625	0.548683931808932	1	28	2	10.3650222458365	0.433938249573117	0.999999999999946	28	1.6045350577593	78.0812043789386	0.259128533894776	0.999999999984225	26.6666666666667	2.87768721740139	62.9609183572696	13.972552723593	0.221924220423633
PSMA5	0.866505414608507	0.95904332528999	24	4.42089630801756	1.36159296955096	1	1	28	6	4.22492511592517	0.960582031598288	0.999999999999946	28	9.840767041808	21.422378858917	0.999101985692153	0.999999999984225	26.6666666666667	6.62084132202529	21.7273931269754	2.23673285298672	0.102945293064621
SYPL2	0.00852596533890915	0.45742291746228	20.9005235602094	13.155454656292	2.70400177876288	1	1	20	14	3.65483838792387	0.543160584234455	0.999999999999946	20	7.9999404888731	8.10552079821491	0.0964178914074875	0.999999999984225	20.3001745200698	11.9048848047302	5.62667943013729	2.43406176981874	0.432592935147782
CYB561D1	0.280505614654917	0.792489394806409	22.8114285714286	20.0288176700496	5.99041809104155	1	1	28	22	8.196147758209	0.84875537330659	0.999999999999946	20	0.993954236828799	29.9909808481625	0.824941718604311	0.999999999984225	23.6038095238095	21.2631945967418	28.3676953361739	5.51623785360155	0.194454917406257
GNAI3	0.260426660283482	0.785132868427243	20.2639593908629	1.45190360724403	10.6030108991495	1	1	28	0	25.6874099532685	0.88360206717095	0.999999999999946	28	0.501699981753401	88.0892346538389	0.816542004712564	0.999999999984225	25.4213197969543	0.756447689192806	87.7647400318482	8.52863257682483	0.0971760706375926
AMPD2	0.274082814278334	0.790411968902363	20.6839378238342	19.2612101093545	4.67399771599873	1	1	20	16	4.3479575352209	0.947928218132005	0.999999999999946	21.0619469026549	20.5150523105297	43.8148063554154	0.845966388197889	0.999999999984225	20.5819615754964	18.5917074446829	38.1275111163201	4.58686881875988	0.120303389454564
GSTM4	0.217383848530583	0.760859912558227	22.0552486187845	20.6843832801229	2.63437051416442	1	1	28	22	3.66781163047129	0.887954880766163	0.999999999999946	24.5360824742268	23.4638499816901	25.3621126373279	0.771686238239596	0.999999999984225	24.8637770310038	22.264522742023	17.5021877517903	1.98527169405005	0.113429916431275
GSTM5	0.00989084277147134	0.45742291746228	24.1939393939394	14.8738001659122	7.62156809210616	0.182113153050653	1	28	16	9.25378957741809	0.241155502362069	0.999999999999946	26.3468634686347	16.1192200670872	35.8051875786567	0.0168139118911779	0.584148943378193	26.180267620858	15.6917279234642	32.0733560917437	8.06619014954821	0.251491927644722
GSTM3	0.160190899112351	0.723757863297748	20.6839378238342	17.1493169509433	13.659326633979	0.759272267084767	1	28	20	16.7373874989208	0.887957603267569	0.999999999999946	23.257328990228	20.0877968816579	145.724419723457	0.615853500181926	0.999999999984225	23.9804222713541	19.2654898235306	137.003157379708	10.9473102676505	0.0799055326681975
CSF1	0.0709357852359074	0.611221502164935	21.9340659340659	8.99134196139835	22.0070793978343	1	1	20	10	29.5912246486432	0.529837803836203	0.999999999999946	20.695652173913	11.6374815232698	77.55959404129	0.363223186290561	0.999999999984225	20.8765727026596	10.2529187785749	66.5904291399171	21.6006689725093	0.324380984647552
AHCYL1	0.922936918941646	0.976056367258111	24	8.03634586662942	8.81508092889266	0.269101639101639	1	20	2	12.7878812681192	0.987191124061769	0.999999999999946	28	7.6590985811598	521.020591518806	0.832105940672343	0.999999999984225	24	5.75993060121314	487.688329863088	8.03921062858111	0.0164843202847155
STRIP1	0.0257302044312062	0.502186790859593	26.6133333333333	10.5684948434922	22.8206466227862	0.182113153050653	1	24	10	10.3813291139084	0.411162025880899	0.999999999999946	24.7058823529412	7.4903665332464	56.454154406856	0.0516251941552679	0.935887374768646	25.1064052287582	9.36065407723695	56.9928881267705	13.1286897565052	0.230356631994201
KCNC4	0.243981450067767	0.779631561947161	20.2639593908629	11.7771776302495	2.0438633080492	0.759272267084767	1	20	14	1.61957943875853	0.898889384718469	0.999999999999946	20	14.146505823625	8.15755047453591	0.732587622947357	0.999999999984225	20.087986463621	13.3338455575498	7.00412397409624	1.94636450773213	0.277888357620522
RBM15	0.351176839441901	0.821148620345163	20.1616161616162	0.122681442310424	3.15871042070992	1	1	28	0	7.88548586619077	0.691662450553502	0.999999999999946	28	20.9081659594075	10.2669206781087	0.829831408856262	0.999999999984225	25.3872053872054	23.5594529172923	8.88395359468478	2.89831594570829	0.326241679992828
LAMTOR5	0.63862104944082	0.915858989710255	24	11.2675178800841	5.68876600801019	1	1	28	6	17.4947160045584	0.875457071199536	0.999999999999946	28	7.8085613792754	88.9241830937942	0.978677226066199	0.999999999984225	26.6666666666667	8.41593511093717	82.3338059396245	8.28747699772214	0.100657037569712
LRIF1	0.37609480680331	0.832722439604162	21.2340425531915	12.5594888761336	4.42323515690086	1	1	20	12	8.44212907076844	0.979838920727849	0.999999999999946	21.7021276595745	10.1235656266921	23.0676175051042	0.920014503360512	0.999999999984225	20.9787234042553	11.6170783630548	17.9091514008035	4.15399319548793	0.23194807517801
DRAM2	0.889013441598995	0.964454836777854	24	9.53649685328341	1.36732326439455	1	1	28	2	4.5525386857708	0.999979190543931	0.999999999999946	28	7.6438982019745	26.8625172197785	0.999751363682768	0.999999999984225	26.6666666666667	6.75501768445364	23.5091727751819	2.52958566923845	0.107599943793381
CEPT1	0.767909989899598	0.942378601258536	20.4717948717949	16.0297033820568	1.60291183343019	1	1	28	16	2.38853968993825	0.999975903943684	0.999999999999946	21.7021276595745	2.1920366529333	20.1870283552338	0.997478035483133	0.999999999984225	23.3913075104565	18.0413775566405	17.8163005248712	1.76230741170785	0.0989154515690672
PIFO	0.871449755623433	0.959807137511786	24	12.4740162616985	1.1870653012483	1	1	28	8	2.66951102467748	0.950237866384548	0.999999999999946	28	11.0339268594143	10.5369555179014	0.99902815054684	0.999999999984225	26.6666666666667	10.6465054217725	6.29299277574475	2.79042026873583	0.443417046256753
WDR77	0.408293734014299	0.843954519470858	23.6213017751479	11.3445697184116	3.08367826956803	0.120192382848633	1	28	6	2.00472993999934	0.95219494142228	0.999999999999946	26.3468634686347	4.70307347703724	34.5845187595959	0.409133519941559	0.999999999984225	25.9893884145942	7.1851278665291	30.195110062645	2.92731968408766	0.0969468128453391
ATP5F1	0.0175960704765539	0.485881250156459	27.5310344827586	24.1999774296159	9.55419513195814	0.120192382848633	1	28	0	8.56061719228057	0.385153375569285	0.999999999999946	28	20.8689063882263	85.0284236976379	0.0272140089178816	0.701068853356543	27.8436781609195	24.3718913716602	79.4697051913327	9.62255704309751	0.121084594688379
RAP1A	0.767899110817319	0.942378601258536	22.3016759776536	20.8173016748482	3.67808060626345	1	1	28	4	9.08324431703331	0.991325877810809	0.999999999999946	20	19.3025782865488	44.7829799075772	0.997238278000906	0.999999999984225	23.4338919925512	0.234680426835147	39.6728587634683	0.967987324534255	0.0243992329946639
FAM212B	0.668391961354163	0.923820932383463	24	23.0124436324133	0.626592660786492	1	1	28	24	0.926211413943226	0.892241557086851	0.999999999999946	28	23.2290612760117	6.10434965094341	0.984298576068209	0.999999999984225	26.6666666666667	23.4981931281796	4.21422675403215	1.02134534211507	0.242356522732872
DDX20	0.921391967746711	0.975428193846403	23.6213017751479	8.02247492334459	0.891594046952267	1	1	20	8	3.30589129174292	0.966199464598098	0.999999999999946	20	12.1420228119506	17.4935325134202	0.999759937256556	0.999999999984225	21.207100591716	9.37420797978521	11.1796197388407	2.50978316506065	0.224496290901653
LOC643355	0.0995624215386476	0.652522267189564	22.1777777777778	9.64135258044191	1.52705820931509	0.468576417795168	1	20	10	2.15501191717995	0.641541970340333	0.999999999999946	20.9384164222874	9.536975461094	3.81279109011749	0.319202870787009	0.999999999984225	21.0387314000217	9.74823835168093	2.3282577171445	1.51863272881857	0.652261438944612
CTTNBP2NL	0.595679461762814	0.905492028904269	24	8.6941729431344	7.43264665262841	1	1	24	12	7.92669747075364	0.931175618417942	0.999999999999946	20	11.9506174044374	116.193285771318	0.977922751110089	0.999999999984225	22.6666666666667	11.0614465564478	99.2933197450993	7.39683880722991	0.0744948283149228
ST7L	0.357860987141923	0.824275743052989	23.4823529411765	20.0480797438976	2.18801221206375	1	1	28	22	3.29347082260664	0.992486606399119	0.999999999999946	22.8115015974441	15.9845690278307	8.74363483395386	0.913120370535772	0.999999999984225	24.7646181795402	19.3236783290682	8.14812978795339	2.28373307283786	0.280276963213601
CAPZA1	0.512490117804663	0.883002533810199	24	4.50713218829806	12.8333687382057	1	1	28	0	26.5978668154468	0.957802513252804	0.999999999999946	28	11.2775107650287	141.625782654393	0.964433490508619	0.999999999984225	26.6666666666667	5.14397609715975	128.773745200707	17.3642633992956	0.134843196276008
MOV10	0.293387317716358	0.801648179233854	27.5310344827586	18.5861490548844	3.09440605366217	1	1	28	20	4.60366332622338	0.744144705385127	0.999999999999946	27.3563218390805	19.9488252817149	15.9332834924006	0.803359717643745	0.999999999984225	27.6291187739464	19.5127954546398	12.6612502349358	3.50593587529073	0.276902818460764
RHOC	0.394896396923895	0.84095038639887	25.1069182389937	8.28625345633852	10.3145421083929	1	1	28	6	24.764332013552	0.820608488840401	0.999999999999946	27.3563218390805	6.0128091126184	218.128564695996	0.894952141639369	0.999999999984225	26.8210800260247	6.81192932689087	221.043272584571	11.8525294967878	0.0536208560351142
SLC16A1	0.664260233856478	0.922848902801117	23.4823529411765	17.5220816285381	7.57877404725205	0.759272267084767	1	20	18	20.1530427404811	0.730762118196358	0.999999999999946	20	0.178650446805602	168.263425497947	0.920039783157052	0.999999999984225	21.1607843137255	18.7712699008755	158.45547315857	12.554280141079	0.0792290723117884
LRIG2	0.532129190037127	0.889765933318424	24	2.14385654615754	0.707541951658016	1	1	20	6	1.43134828031427	0.981363860878788	0.999999999999946	20	3.892723362601	3.71870360534726	0.971692874679279	0.999999999984225	21.3333333333333	4.15259745792061	2.18192404566834	0.801148109145272	0.367175067682007
MAGI3	0.701379597720945	0.930756891585905	24	1.42926540702111	1.39900585762542	0.759272267084767	1	20	4	3.05250689525215	0.88199949892606	0.999999999999946	20	3.11003472258549	10.5810870742297	0.958738442135771	0.999999999984225	21.3333333333333	2.96381702852673	8.78266356959042	2.38998755973452	0.272125596158521
PHTF1	0.500977390229763	0.878937648198717	26.972972972973	26.9532171714716	2.69275787897532	1	1	28	6	3.80901638421467	0.994686125388356	0.999999999999946	27.148288973384	4.68912482458	15.7465084738586	0.966280151555934	0.999999999984225	27.373753982119	3.62507662251137	13.4238818882139	1.95797476271112	0.145857567804602
RSBN1	0.614940011060196	0.91037264653658	26.2631578947368	11.3056282772733	3.1666614066109	1	1	24	12	4.25104904438565	0.998026472396278	0.999999999999946	26.3468634686347	17.0769290155223	33.1577417971039	0.986490699817762	0.999999999984225	25.5366737877905	13.3791863978195	27.909425020173	2.98590452115494	0.106985526179659
AP4B1	0.426973501362566	0.84991815845192	24	4.49969952453888	2.0790401882437	1	1	28	20	5.11600406286244	0.999953786894921	0.999999999999946	28	3.1442215618508	13.2585447237714	0.944954461735237	0.999999999984225	26.6666666666667	2.44109044249175	8.76356052320796	2.8664717528026	0.327089856367342
DCLRE1B	0.0118996092162711	0.464455369035951	21.1216931216931	12.4559506804306	2.15961544303687	0.182113153050653	1	24	12	1.16354101763581	0.33952350502412	0.999999999999946	21.7021276595745	13.5373277751743	6.03733543862343	0.0251926734181073	0.679056860586311	22.2746069270892	12.7331369855603	3.84087111815626	2.03324484995622	0.529370756635083
HIPK1	0.00480350548193453	0.396033852884284	23.4823529411765	11.606581946894	11.2267803882412	0.182113153050653	1	24	12	11.0400903836361	0.175623147544284	0.999999999999946	23.4098360655738	10.8105249977665	52.8949527427447	0.00742556718541643	0.389099720515821	23.6307296689168	11.469752614479	43.8158447126833	11.2446221260481	0.256633694951752
OLFML3	0.657625494547937	0.921731109668259	23.6213017751479	17.9620321469406	24.2484229857209	1	1	28	16	57.2648765329923	0.990862335244561	0.999999999999946	23.1067961165049	20.2652386005838	503.089136736008	0.990469531028272	0.999999999984225	24.9093659638843	18.4597816834555	487.971368590312	20.0986193432455	0.041188111919984
TRIM33	0.0935873944447854	0.640341775691554	21.9340659340659	7.00426284498746	6.13539154055487	1	1	20	8	7.61646433892913	0.60262623330581	0.999999999999946	22.2429906542056	5.4416623861142	33.4677343773897	0.451695796850603	0.999999999984225	21.3923521960905	6.87212492772119	25.2854396256334	6.02489068398871	0.238275101132943
BCAS2	0.110503567990132	0.676589752515127	27.3424657534247	6.39297115863312	5.6620630334885	0.388468903781404	1	28	6	7.32100361687606	0.396044102798318	0.999999999999946	26.542750929368	5.505099019437	21.638310597634	0.22739212993092	0.999999999984225	27.2950722275976	5.96386059780742	18.840652544455	6.42038455836619	0.340772939961454
NRAS	0.481130677091385	0.870222731383829	24	4.59833550458825	11.6919212126228	0.269101639101639	1	28	6	36.6650614884901	0.677374394408968	0.999999999999946	28	7.6844183988204	49.2616700291581	0.560899760174939	0.999999999984225	26.6666666666667	6.04360462056201	54.7557238703198	13.9282002871943	0.254369759044387
CSDE1	0.901601912756211	0.968475181134233	24	4.76536167865947	32.5702584672455	1	1	20	6	56.7625372555379	0.999999253694557	0.999999999999946	20.695652173913	9.45240145458217	1675.07737250409	0.999828579715556	0.999999999984225	21.5652173913043	6.81509116765873	1649.90711662199	42.5188281358299	0.0257704374430985
SIKE1	0.960244595945934	0.986327969176613	24	20.4063898949167	0.639445033087399	1	1	20	10	3.9729285247946	0.947157991958786	0.999999999999946	20	8.84956849062168	20.0793970013445	0.999867496191466	0.999999999984225	21.3333333333333	11.7719801709546	17.7444748601836	0.982041927025708	0.0553435328328193
TSPAN2	0.606655971118578	0.907691435864215	24	22.4145628169722	2.83383705382176	1	1	28	6	7.19663941620676	0.997355528689736	0.999999999999946	28	6.75440830680987e-05	31.8776640186999	0.985426546630805	0.999999999984225	26.6666666666667	1.1091126263814	9.97964309877815	1.58328217436096	0.15865118208033
NGF	0.166877315470909	0.726157482928404	27.3424657534247	10.9758930438706	2.52171501717603	1	1	28	8	4.42126967654676	0.841326709202102	0.999999999999946	22.1052631578947	10.0139251893096	7.936318670036	0.686616587418175	0.999999999984225	25.8159096371065	9.83824976759472	3.98530845929973	2.26093403294917	0.567317199167676
VANGL1	0.832787480612596	0.955730031668757	24	2.91202488870974	1.52940885149277	1	1	24	0	2.21047216141978	0.957648265879436	0.999999999999946	20	7.3673653891158	22.1542254193999	0.99836938851265	0.999999999984225	22.6666666666667	3.38400905136265	20.0174586250109	2.11934407013755	0.105874782100937
SLC22A15	0.491626563952824	0.873858076900746	24	16.2735539706739	1.53969784388413	1	1	28	6	1.84511547638949	0.998199292919337	0.999999999999946	21.3134328358209	6.75440830680987e-05	9.78186968963011	0.96440232989918	0.999999999984225	24.4378109452736	0.371902066884132	7.1102717577907	0.906516995937246	0.127494001188348
ATP1A1	0.21048435520672	0.754889996124955	25.9220779220779	9.01820335768912	29.9795459639588	0.759272267084767	1	28	8	76.2670042832409	0.620463938320353	0.999999999999946	28	11.406559727967	187.387160878656	0.593116867293247	0.999999999984225	27.3073593073593	9.47616623520558	201.436147802944	35.8117197571455	0.177781992694671
CD58	0.862520402086799	0.957254110394668	24	3.01455533911561	0.769789717192026	0.269101639101639	1	20	8	1.1676687240704	0.774112384922367	0.999999999999946	20	7.2275247258354	5.38323305245701	0.752834674209168	0.999999999984225	21.3333333333333	6.51555861182358	5.06091945647514	1.83635566431099	0.362850205403186
PTGFRN	0.864569216186047	0.958353088333029	24	6.65461831184097	1.23768504947819	1	1	20	16	3.6092834651138	0.999997542241492	0.999999999999946	28	13.3167815208765	22.3092083949105	0.999539269768098	0.999999999984225	24	11.1726104379056	19.5986636609278	0.437731594256923	0.0223347674020036
TTF2	0.391052929853783	0.84095038639887	24	1.09612456850478	1.81907990277077	1	1	28	24	4.80127617957479	0.988001769853091	0.999999999999946	27.3563218390805	1.8533281941342	9.49132225501619	0.928490213523197	0.999999999984225	26.4521072796935	26.3071973067866	7.47299686396094	2.40899864013687	0.322360451100205
MAN1A2	0.308966970648136	0.808032558150347	27.156462585034	23.3707693339349	18.0186387199828	1	1	28	22	36.9405842421976	0.900750421310379	0.999999999999946	28	21.1219751377244	139.214152156912	0.861909987748578	0.999999999984225	27.718820861678	22.1736753483492	116.197689483433	18.6713686470856	0.160686229907762
GDAP2	0.01084858342502	0.459566237197148	22.5536723163842	3.14654454274661	1.95281579941618	0.548683931808932	1	24	4	2.74327935385352	0.449927339055167	0.999999999999946	25.9636363636364	23.8985223325482	12.6125660802735	0.0655115870280009	0.999999999984225	24.1724362266735	2.00087807346382	10.2482627286897	1.9857832600978	0.193767793885559
WDR3	0.573881859940885	0.900053015529562	24	18.9661051964343	1.93785611368076	1	1	28	14	2.6706814597287	0.987386551242309	0.999999999999946	28	19.2588972657585	25.8295292170324	0.979925503023166	0.999999999984225	26.6666666666667	17.7147989318252	20.3648464299016	2.81717787072253	0.138335335865145
TBX15	0.34302382946423	0.818792672326331	20.7916666666667	11.4208415241246	9.18000937652472	1	1	20	8	9.76930908190266	0.969094521553846	0.999999999999946	21.0619469026549	6.8577792807888	74.5352542215206	0.900144563922251	0.999999999984225	20.6178711897739	8.71397761188115	56.5091807837722	6.02197024286736	0.106566227988863
WARS2	0.977478884165976	0.992175780957698	24	6.73374609449031	0.566973116530656	1	1	28	20	5.15199640308763	0.999996963692608	0.999999999999946	20	0.5233181047697	17.916636367693	0.99999806274559	0.999999999984225	24	1.10361590138695	15.5849810053148	0.0342818579896396	0.0021996727476247
ZNF697	0.511994645495508	0.883002533810199	24	23.1642833609903	1.36350270785578	0.0481594158156658	1	20	2	2.21925406181152	0.635378874318266	0.999999999999946	20	4.0344606255876	8.01214925907113	0.216095938767285	0.999999999984225	21.3333333333333	1.92303201597418	4.98955465247699	1.96996793040772	0.394818389138149
PHGDH	0.0243521056844714	0.502186790859593	24	18.3103912777928	19.5293021521893	0.269101639101639	1	24	18	20.8813410623692	0.186346039037115	0.999999999999946	25.4092526690391	20.0113392377423	142.379850191385	0.0368867272512903	0.810573377855657	24.4697508896797	18.7639525674639	123.642597776289	21.4771999021949	0.173703887563527
NOTCH2	0.127178366041766	0.686139408309865	23.0751445086705	5.68381843351171	6.07779331768572	1	1	24	6	4.73974412998378	0.486884833625434	0.999999999999946	21.570996978852	5.6157403281601	50.9962078248195	0.473781218407904	0.999999999984225	22.8820471625075	5.77125826490221	46.3891408491322	6.48700314865369	0.139838829301687
SEC22B	0.766163180257129	0.942195841965823	24	5.22009865420617	1.19256273583389	1	1	28	0	3.16973900460565	0.998744984428319	0.999999999999946	28	0.363538264318802	18.223122927225	0.997382972384068	0.999999999984225	26.6666666666667	1.90714631413887	15.1889008037803	1.60139672513673	0.105432035262102
GPR89A	0.592627868227943	0.903929080212237	24	2.30602099343849	1.64695387135064	1	1	28	6	4.44308993004847	0.989225583241323	0.999999999999946	25.2296819787986	23.9343984529089	17.8444633891416	0.982900861410037	0.999999999984225	25.7432273262662	2.25788901631968	18.1544902035343	1.44571162534707	0.0796338321340263
RNF115	0.693312663476133	0.929824807908759	24	22.0573101425022	4.66454320683399	1	1	24	0	12.0942993061402	0.970538087841584	0.999999999999946	28	23.2431856697056	97.084208283425	0.992277015937483	0.999999999984225	25.3333333333333	23.2186487042649	87.1136047601052	5.39313234462397	0.061909185820925
POLR3C	0.14652244765275	0.709653615304076	27.7222222222222	21.6799575298987	3.49813719655572	1	1	28	22	3.55073162889604	0.954777774300709	0.999999999999946	28	16.2095721816581	27.6605575910399	0.685647424368862	0.999999999984225	27.9074074074074	20.1049022898398	23.6443242785873	3.6179063192868	0.153013732879786
PIAS3	0.00025850563939267	0.212230860915901	22.9425287356322	6.56663547204584	3.34590153014654	0.00024238492988493	0.889067922817923	24	6	2.36284411493861	0.064084157261434	0.999999999999946	22.5236593059937	6.4286028630206	8.29795738419771	8.32059095956517e-07	0.0030519927639685	23.1553960138753	6.34229419423051	5.05816472750922	3.53545883298168	0.698960793774434
ANKRD35	0.133623246828632	0.695822632409064	27.5310344827586	20.8791736694292	4.68750474729349	0.388468903781404	1	28	20	10.4487365042364	0.545093542440363	0.999999999999946	28	20.2094616675695	21.6980655655068	0.308979341464806	0.999999999984225	27.8436781609195	20.36625680484	16.3773155947929	5.19705388508312	0.317332462393014
ITGA10	0.128381227314597	0.689183042611792	27.3424657534247	23.7933505216119	2.11902746420728	1	1	28	24	1.47099335416151	0.797084980058891	0.999999999999946	27.7821011673152	20.311587983186	4.1312659093231	0.601470254128195	0.999999999984225	27.70818897358	22.7390132319271	3.32980596559145	2.07738234800261	0.62387489525493
PEX11B	0.113391463991811	0.676589752515127	23.7619047619048	0.319047830039226	5.68409144903416	1	1	28	26	6.16690363086982	0.710387736124266	0.999999999999946	23.4098360655738	0.0352593598900022	30.1406440816266	0.538986092450234	0.999999999984225	25.0572469424929	24.5911828870515	29.8966776498337	5.44763073873348	0.182215254903542
RBM8A	0.0599304635124142	0.587360849977149	20.3673469387755	3.25169327242459	18.9699362590629	0.759272267084767	1	20	4	16.5183799529469	0.68068976665004	0.999999999999946	20.5763688760807	6.75440830680987e-05	154.042988694855	0.325568154539318	0.999999999984225	20.3145719382854	2.49274440745962	112.290485463228	18.2655069445424	0.162662997396372
LIX1L	0.296640644022259	0.803786458214217	27.3424657534247	4.71106564169422	18.8740819774541	0.548683931808932	1	28	6	59.4697255774968	0.608460639260697	0.999999999999946	28	4.5558238732526	71.3873215869727	0.592782454738575	0.999999999984225	27.7808219178082	5.08533165079136	76.6835628600817	22.5559398918421	0.294143086869843
POLR3GL	0.290640195107219	0.798464707807816	20.9005235602094	10.8895910933998	11.5400452311111	1	1	28	20	11.3896353719758	0.970371267679702	0.999999999999946	20.112676056338	3.9052859402116	87.9880708171031	0.864926750409954	0.999999999984225	23.0043998721825	12.1985010174218	75.0765523399138	8.7533483139948	0.116592305336072
ANKRD34A	0.422510675996041	0.847990657378155	24	21.9251076417436	2.3896403514095	1	1	24	22	2.30541603265739	0.837858679478549	0.999999999999946	21.3134328358209	2.0702950181069	8.97381212812487	0.91249259873072	0.999999999984225	23.1044776119403	22.4688501836065	5.82217840738466	2.71890384802577	0.466990816457496
TXNIP	0.182995922458535	0.73923903477743	24	6.48255954414203	34.3768826219603	1	1	20	14	29.8835528389322	0.99999997619854	0.999999999999946	20	19.3624201727978	387.594901991016	0.757674162939482	0.999999999984225	21.3333333333333	20.3753085869864	294.188092794248	14.2797901884205	0.0485396606395203
PRKAB2	0.384007528270453	0.835523676744463	24	2.63248620277749	4.60354007503337	1	1	28	2	9.64030510406614	0.825014202835221	0.999999999999946	20	7.6856549624897	45.3080092069253	0.890260711998125	0.999999999984225	24	4.1275456027092	43.0373600912561	4.71489227135363	0.109553473106998
CHD1L	0.583007982119781	0.901302947919302	24	11.5740134985757	5.92805770792688	1	1	28	10	15.4145061286941	0.997428786716692	0.999999999999946	26.3468634686347	10.3043346379677	89.3535340085969	0.982215599678313	0.999999999984225	26.1156211562116	10.6986675777901	76.322062586074	6.75617855557389	0.0885219597931392
PDIA3P1	0.214389072081177	0.757347463621596	26.6133333333333	11.1100001753199	2.01648240415929	1	1	28	10	4.81930315665951	0.802232879825355	0.999999999999946	28	9.32372742197466	7.16362458146324	0.741221862959773	0.999999999984225	27.5377777777778	10.1629943464669	4.49548154369675	2.17152054624678	0.483045147697589
BCL9	0.695347740699982	0.930395463686251	24	2.76161167709692	0.674804530556459	1	1	20	10	1.64506431432171	0.994588484036815	0.999999999999946	20	8.3509209903537	6.53229538546481	0.993644822865957	0.999999999984225	21.3333333333333	7.94347181813168	6.39194520982768	0.777163635602247	0.121584839996336
ACP6	0.941412024958375	0.98043837309287	24	12.5899139578938	0.354522554822483	1	1	20	8	0.678509941202842	0.999183928632232	0.999999999999946	20	8.73058639046672	6.23761929608962	0.999963524082785	0.999999999984225	21.3333333333333	9.66943627980008	4.2492014878575	0.718398530366312	0.169066713456447
GPR89B	0.388872887604221	0.839662102638656	24	1.78908819474566	1.49619569505599	0.759272267084767	1	20	10	0.436542510299833	0.922366230154189	0.999999999999946	28	23.8939550061334	8.48765100187105	0.856948831419532	0.999999999984225	24	21.6822225497067	5.76481205694721	0.821421303014497	0.142488826157758
NBPF11	0.312327505527923	0.808602365904984	27.3424657534247	11.5751222240716	2.63879168435177	1	1	28	12	3.09418808128366	0.91603165976892	0.999999999999946	28	16.0359046231218	7.63349813340788	0.868152534811524	0.999999999984225	27.7808219178082	13.1464670281723	6.09695350108826	2.67613643915907	0.43893010479437
PDE4DIP	0.0491728626215198	0.57405914391957	24	4.33263238436716	6.02989081079405	0.759272267084767	1	28	0	4.42956698284115	0.333875857821313	0.999999999999946	23.7209302325581	7.5372443127618	23.9128567717857	0.186956913499878	0.999999999984225	25.2403100775194	4.2722973083276	22.08105456211	6.19105722945864	0.280378693510508
NBPF9	0.0946219846184442	0.640700176665425	23.7619047619048	7.84145750392798	3.92360502602626	0.182113153050653	1	28	8	4.34780144799477	0.41777916238526	0.999999999999946	25.2296819787986	5.4744267914012	7.30191444227318	0.130340001124286	0.999999999984225	25.6638622469011	7.12793973535864	6.94799156356818	4.21844976362908	0.607146644470402
NBPF19	0.764103229470425	0.942195841965823	24	12.5829055800974	1.16806812075362	1	1	28	6	4.37598789524185	0.999981054774058	0.999999999999946	28	5.50448921096433	8.78113157641421	0.997342904035673	0.999999999984225	26.6666666666667	7.69450577240371	6.8890094599266	0.736846714640938	0.106959747831264
HIST2H2BE	0.396481192144711	0.84095038639887	24	11.0155123637197	1.32718479731242	1	1	28	10	2.70593424078133	0.975870967655662	0.999999999999946	24.8780487804878	12.0450645014112	14.0893387912486	0.928740119983993	0.999999999984225	25.6260162601626	11.1245087113565	12.656857458006	1.29234819216532	0.102106561320864
BOLA1	0.932275394190026	0.978329051846943	24	7.05503113599639	0.726934579726933	1	1	20	8	1.96023799148749	0.999999999810255	0.999999999999946	20	15.9320283536347	14.6212472180337	0.9999454614879	0.999999999984225	21.3333333333333	8.48828675774821	12.6589266022395	0.400067193647915	0.031603563731631
SV2A	0.131474778638465	0.695822632409064	20.4717948717949	11.3738740655361	3.01092041529494	1	1	24	10	2.91587534914462	0.716333759893502	0.999999999999946	21.3134328358209	7.1529812467442	19.2026631209603	0.579523196549139	0.999999999984225	21.9284092358719	9.52177586986832	14.426706365497	3.02866851876858	0.209934855679322
SF3B4	0.764330866797131	0.942195841965823	24	5.92297172465966	2.75231929985742	1	1	28	4	15.0490725576759	0.85596467177536	0.999999999999946	28	7.4266324831658	17.6624615732502	0.990707941760106	0.999999999984225	26.6666666666667	5.83969338214949	21.0055228389521	4.26354412057399	0.202972530284644
OTUD7B	0.985129242600328	0.994437408088617	24	15.7279571636333	0.434862264194963	1	1	28	4	5.59796773808978	0.999477776387851	0.999999999999946	20	17.3542169981287	20.7929725396893	0.999999385957239	0.999999999984225	24	20.87951094138	20.1977830042896	0.0687989651068756	0.00340626320682147
VPS45	0.315118347741373	0.808736183305473	24	12.0767350554643	2.85612723425875	0.388468903781404	1	28	10	1.87617258199317	0.90417063980589	0.999999999999946	28	7.28532865191616e-05	24.3575582793991	0.622422471039283	0.999999999984225	26.6666666666667	9.57709270696708	16.2577951093353	3.1699153639932	0.194978183860431
PLEKHO1	0.611319208533148	0.909048185229562	24	15.5660566245435	4.98456637488473	1	1	28	14	12.4062236671899	0.999982600880274	0.999999999999946	28	12.4295926390605	127.453240646548	0.986200225382265	0.999999999984225	26.6666666666667	14.0933722902867	108.905527090387	7.92586600384773	0.0727774449617201
ANP32E	0.485753810083174	0.87144414524301	24	14.3258607145616	3.92241893947309	1	1	28	16	9.94574235576366	0.991034954881117	0.999999999999946	20.8163265306122	16.250684213524	41.4557805277522	0.961971120653378	0.999999999984225	24.2721088435374	15.6698937437058	32.0469603315276	4.08705173227344	0.127533210326117
APH1A	0.825594256403996	0.954059757596092	24	15.3692577518849	11.4825831252741	0.759272267084767	1	28	14	31.4976787947034	0.920432387997394	0.999999999999946	28	10.3499922091483	283.223898753588	0.981539493020658	0.999999999984225	26.6666666666667	13.4093890489038	249.463797478285	25.5814052336877	0.102545561689826
C1orf54	0.480803358545082	0.870222731383829	22.9425287356322	17.257349203446	1.00224915543122	1	1	24	18	1.01876050440109	0.993159210805425	0.999999999999946	22.6666666666667	16.1738441513903	4.64708069873107	0.960921499773634	0.999999999984225	23.2030651340996	17.1380020010698	4.45689087446921	1.04922219048636	0.235415723659896
MRPS21	0.226218671889426	0.768305637491125	21.4623655913979	8.85044109872735	16.1852895228593	1	1	28	8	16.4138819666082	0.918866107929246	0.999999999999946	22.5236593059937	9.67749790685215	223.975864857209	0.790858808907121	0.999999999984225	23.9953416324639	9.04990445461731	197.956368776499	12.342067644143	0.0623474138287397
PRPF3	0.785681973545624	0.947296981750302	26.6133333333333	9.63690555640863	1.29260992713125	1	1	20	0	2.95032143589028	0.999847152136906	0.999999999999946	20	19.6415807704696	17.6523300245827	0.998042556225534	0.999999999984225	22.2044444444444	1.58900405080923	17.7409464343789	0.857067775491948	0.048310149554992
RPRD2	0.567560543654803	0.900053015529562	24	8.11420250094112	3.21208237105247	1	1	28	10	3.90313078849431	0.984908724476038	0.999999999999946	28	6.1951078913326	42.3673435534436	0.978662010872273	0.999999999984225	26.6666666666667	8.1728465146862	35.8095218936863	4.04100409746572	0.112847194929408
TARS2	0.154381573467557	0.718633274278601	20.5773195876289	10.353644270648	1.31296129035766	1	1	28	6	1.86893556374804	0.872256474972943	0.999999999999946	20.8163265306122	8.00808189814	3.34031248897557	0.675323129236987	0.999999999984225	23.131215372747	8.56691970245737	3.10370564148118	1.08125865225341	0.348376675224072
ECM1	0.311570460216902	0.808602365904984	22.3016759776536	9.32051797259468	4.30637597086343	1	1	28	2	4.90884651882152	0.915600223140964	0.999999999999946	23.7209302325581	7.704723316951	51.8150509763484	0.86750277882759	0.999999999984225	24.6742020700706	7.06378143720769	48.7738800545084	4.27808437368344	0.0877126111127997
ADAMTSL4	0.90214423608393	0.968728412190663	24	16.109308116198	0.883484558564995	1	1	20	10	4.86872203778893	0.987784395443467	0.999999999999946	28	16.0856946304951	12.0558609022166	0.999765804112784	0.999999999984225	24	13.9564486876777	9.78668747215957	0.734685817053687	0.0750699170831464
MCL1	0.607544868678814	0.907793584537668	24.1939393939394	8.35465006933324	33.6165977889811	1	1	28	6	89.8526489050219	0.487171581594818	0.999999999999946	28	10.0779329601914	631.883416230155	0.875677085062045	0.999999999984225	26.7313131313131	8.22932605953261	549.529450446159	64.136718334848	0.116712067538465
ENSA	0.784456146533391	0.947261280097222	24	8.58845186580056	3.67952259063287	0.759272267084767	1	28	6	21.2156619068108	0.794696205103088	0.999999999999946	28	7.7084241142118	89.4735744005117	0.959765804815391	0.999999999984225	26.6666666666667	7.52596625680687	91.4677062029287	7.07733966613689	0.0773752831456735
GOLPH3L	0.987326507489568	0.995056320393881	24	20.1308134410531	0.488627385055701	0.759272267084767	1	20	18	4.87607708610891	0.990664947059161	0.999999999999946	20	11.7277511069774	34.0769212872338	0.996482331464342	0.999999999984225	21.3333333333333	16.8218334649888	31.2982837909543	2.20601904330175	0.0704837063283109
CTSS	0.0811336959674378	0.619756190468348	25.5897435897436	20.0566292904711	3.11744929130103	0.548683931808932	1	24	22	3.69852515332854	0.542687595946345	0.999999999999946	24.8780487804878	19.3131046750119	8.73140131482721	0.281542706923348	0.999999999984225	24.8225974567438	20.4605086423392	6.17942273388179	3.40253954931809	0.550624175727929
CTSK	0.714215598000248	0.934347002044019	20.6839378238342	6.3944201225926	27.2899647674261	1	1	28	6	82.9346539323825	0.99175529231084	0.999999999999946	28	0.648989188105801	290.965146994988	0.994710689128578	0.999999999984225	25.5613126079447	4.79458650544828	287.303581404685	31.9232739885464	0.111113386865792
ARNT	0.0105609765925559	0.459566237197148	27.9160839160839	9.69366761332375	13.5773992738887	0.388468903781404	1	28	14	7.48993041480928	0.55776532575134	0.999999999999946	27.3563218390805	11.6785992505593	89.2199288274472	0.0584952893157356	0.985243865496558	27.7574685850548	11.7915334861223	70.1150936530815	12.1438842498511	0.173199287302348
SETDB1	0.045136224549854	0.56440797153022	21.9340659340659	6.4047713518494	5.8955687824856	0.388468903781404	1	24	6	5.04376327862245	0.548243124880277	0.999999999999946	21.7021276595745	7.1949239490631	30.2940869853568	0.157949939421534	0.999999999984225	22.5453978645468	6.56491458238859	25.4276108480769	6.15536790978363	0.242074174666282
CERS2	0.634824595350818	0.914933010260089	24	1.20279549721273	14.6145615096694	1	1	28	6	42.2633884349854	0.987911913414143	0.999999999999946	26.9433962264151	1.8073914774344	51.3773040132251	0.988020408657877	0.999999999984225	26.314465408805	2.85640197856082	60.9906144216788	12.9517998479269	0.212357261371075
FAM63A	0.288949045846479	0.797690742723195	23.3450292397661	9.12656786893005	1.52258020620973	0.759272267084767	1	20	12	2.07468000003693	0.864718776874805	0.999999999999946	20	0.0148396551221026	7.0667064375322	0.767153413393233	0.999999999984225	21.1150097465887	10.2717122130084	5.63254376381308	1.62801319062	0.289036935865347
PRUNE	0.559767821901965	0.898222590477511	20.9005235602094	3.71878188691024	1.96643390053765	1	1	28	20	4.26241452424547	0.999841370396418	0.999999999999946	20	7.9999324559169	30.5979708863139	0.978777406444877	0.999999999984225	22.9668411867365	8.88279442749888	23.6585772124199	0.521008425292523	0.0220219677884523
C1orf56	0.349050234427901	0.821148620345163	22.5536723163842	15.0757605490951	0.898726143695506	1	1	24	18	1.36501561559596	0.942682267375509	0.999999999999946	25.0526315789474	16.0657884954213	3.22211787068534	0.898076187396143	0.999999999984225	23.8687679651105	16.3792177585632	3.0379235413709	0.825137610779234	0.271612369285265
CDC42SE1	0.34075892958203	0.816574751986206	24	15.7087361487267	2.28386923064285	1	1	28	18	2.16049464265451	0.994347583229627	0.999999999999946	20.9384164222874	15.8550156417651	15.0719071038834	0.903965066505088	0.999999999984225	24.3128054740958	16.6357530958418	11.4249423445413	2.45054374567111	0.214490688160185
MLLT11	0.1645441618804	0.726157482928404	22.0552486187845	20.4276429760154	2.4883580695603	0.759272267084767	1	20	4	2.37395539495193	0.698332677938051	0.999999999999946	20	2.2658742627884	15.9855584981759	0.559545241346759	0.999999999984225	20.6850828729282	1.75519339906428	11.8311196239165	2.48484332282742	0.21002605009625
GABPB2	0.241413234598857	0.778122798337968	27.3424657534247	22.8370258941442	2.54885273894448	1	1	20	18	2.91512403688648	0.838856087809965	0.999999999999946	28	23.7918919862365	8.01849455334374	0.784143484017158	0.999999999984225	25.1141552511416	21.6374423037118	6.56235477559966	2.09758301793183	0.319638771395159
SEMA6C	0.431141809854906	0.851167458327851	22.0552486187845	15.1565537438762	1.5312376139549	1	1	28	24	2.11460634003132	0.989919340961542	0.999999999999946	20	17.7968046383684	10.4574872854335	0.944897158697504	0.999999999984225	23.3517495395948	19.0249804495617	7.20159356172666	0.221667849825846	0.0307803888022665
LYSMD1	0.171601397780591	0.730563839347813	21.0105263157895	6.36139858929124	2.19543223658056	0.388468903781404	1	20	8	1.10475387276743	0.768529947857678	0.999999999999946	20	7.9999324559169	9.61278941270099	0.429628381082263	0.999999999984225	20.3368421052632	7.48501186917942	6.39801698440679	2.14168155715139	0.334741461670247
SCNM1	0.320767058286169	0.808905491493297	22.0552486187845	18.4927374408234	1.4023056358718	1	1	28	16	1.88471845563699	0.975343907202271	0.999999999999946	20	15.8556060956994	4.11561289114048	0.887620414381154	0.999999999984225	23.3517495395948	17.3358534515678	2.77331183710816	1.34090994314412	0.483504929089525
VPS72	0.00932195510714939	0.45742291746228	27.9160839160839	11.1342167856312	11.3208792032628	0.0481594158156658	1	28	14	9.52429505528366	0.259159882334413	0.999999999999946	27.5675675675676	12.3463395002419	53.9878779823847	0.00594430166452875	0.337170595445744	27.8278838278838	12.4914667356957	47.9653262084242	11.1284464105627	0.232010230936533
PIP5K1A	0.459269453927774	0.859974097970844	24	11.9091159169005	6.08576413283774	1	1	28	10	4.40194047634968	0.975751756674535	0.999999999999946	27.5675675675676	8.0537858328673	85.9718868666653	0.952193411977454	0.999999999984225	26.5225225225225	10.0777427427842	73.8642268027433	6.94186900816265	0.0939814753182366
PSMD4	0.242395436966134	0.779056284416437	27.9160839160839	21.4838305512148	14.5715210266785	1	1	28	22	19.8637012305493	0.855218433295202	0.999999999999946	28	20.5887738685652	182.983760657901	0.790162199137624	0.999999999984225	27.972027972028	21.3584053191553	166.086740023538	15.4657625485357	0.0931185869886053
PI4KB	0.155521070015047	0.720570043977085	24.0481927710843	10.0316261371043	8.97836145692886	1	1	20	14	10.0187616564741	0.84925673899553	0.999999999999946	27.3563218390805	8.5430315746443	40.8797553705064	0.670081095742973	0.999999999984225	23.8015048700549	10.7892747916722	26.9465576710756	8.73798851080135	0.324271048549578
RFX5	0.51025132757952	0.882210279835564	24	21.8418043678136	2.03081634499671	1	1	28	24	4.4812220495708	0.98523053876187	0.999999999999946	20	0.428474384314001	10.5998676959873	0.9673340169141	0.999999999984225	24	22.2871614793702	8.66251847545305	2.03808496471652	0.235276261804443
SELENBP1	0.122956383190075	0.683616418754484	27.3424657534247	23.9975976677186	6.36337975548037	1	1	28	22	6.45056100680105	0.860352808668159	0.999999999999946	27.7821011673152	3.5334692305873	20.722624674295	0.610316369458451	0.999999999984225	27.70818897358	25.3846188741528	17.3947215777409	6.11770179468304	0.351698747654089
PSMB4	0.159853323223236	0.723757863297748	20.3673469387755	2.21807967110345	23.7741962808113	0.759272267084767	1	24	0	21.112944492586	0.751503632283988	0.999999999999946	21.4414414414414	20.2268862482485	125.50352803707	0.571127364426891	0.999999999984225	21.9362627934056	0.363809725638759	116.775234171107	23.7277560209638	0.203191680062882
POGZ	0.161694179265995	0.725184861014005	24	5.54623208094362	5.62782261111229	1	1	28	4	7.61610238116163	0.726602399896315	0.999999999999946	24.040404040404	7.0603376998064	27.4689903860485	0.63845855162095	0.999999999984225	25.3468013468013	5.6493811728488	23.9023498426851	6.06748599871611	0.25384474909997
TUFT1	0.0181730123239146	0.488658319387381	24.0481927710843	14.2531723242716	5.37997499553124	0.120192382848633	1	28	14	5.40726883476176	0.25793630517583	0.999999999999946	25.7761732851986	16.0068941546851	21.0309919838523	0.0205461074697115	0.636871455201988	25.9414553520943	14.8320376766388	17.0003896391903	5.65294601246882	0.332518614716766
SNX27	0.137671117625097	0.698309529842044	24.4907975460123	22.0134936771535	4.54100635864758	0.759272267084767	1	24	0	3.88591753827412	0.670019333523686	0.999999999999946	24.5360824742268	20.920524966586	23.4944453253873	0.503787340071021	0.999999999984225	24.3422933400797	22.3092590359163	21.4463638167691	4.60737613452482	0.214832508386446
MRPL9	0.986188835511746	0.994868165197218	24	22.6867298668404	0.60419941120119	1	1	28	4	9.40881290628964	0.913143447211306	0.999999999999946	20	17.2543545234818	42.9336820948868	0.999822776901905	0.999999999984225	24	23.4609138286556	37.4711868819338	0.590571604721034	0.0157606858459498
THEM4	0.00424622892000315	0.396033852884284	23.0751445086705	1.38753008661708	5.16408012964816	0.0169666213416213	1	28	26	5.8097764254571	0.190280024693937	0.999999999999946	23.4098360655738	0.752529238913702	14.0690958770383	0.00102662585561153	0.159493484489397	24.8283268580814	0.190550375131827	10.4717601434989	5.06361111973603	0.483549188517235
S100A10	0.733427626209595	0.93570684644327	22.8114285714286	0.596394868941246	14.0825979429271	1	1	28	2	54.3681807742009	0.964709290248636	0.999999999999946	28	9.2517836639333	206.315668740586	0.994664002768254	0.999999999984225	26.2704761904762	3.38411875686756	200.838621574703	15.4751858010869	0.0770528381431397
S100A11	0.673947586598974	0.925657805372942	20.1616161616162	9.15134285513689	20.326435779551	1	1	28	10	55.8589278388781	0.998440626250886	0.999999999999946	25.0526315789474	7.01129429661628	477.982640521488	0.992277824531572	0.999999999984225	24.4047492468545	8.86589978920119	390.403027796293	13.8318633943528	0.0354297031773281
S100A9	0.343990282275731	0.818959265543795	25.4267515923567	7.30847809843478	5.28695964807351	1	1	20	6	4.64179915104588	0.90076899494438	0.999999999999946	24.8780487804878	6.8095469149452	26.1438855478536	0.885576558750337	0.999999999984225	23.4349334576148	6.72700561013547	22.412774337114	5.40987746083904	0.241374734759215
S100A8	0.210799817830471	0.754889996124955	24	18.2543980754011	1.86872343242887	0.759272267084767	1	20	0	0.918733181267156	0.741865328917078	0.999999999999946	23.1067961165049	16.0228329799885	7.38100401388554	0.641313790190525	0.999999999984225	22.368932038835	18.0423349027959	6.75126710329931	1.96493266725855	0.291046500929922
S100A6	0.44763880521158	0.85385761282854	24	8.12717760118909	360.767223010048	0.548683931808932	1	28	6	990.1255598054	0.399030237772125	0.999999999999946	28	9.3023112713562	4229.30721362981	0.590023099914304	0.999999999984225	26.6666666666667	7.89206698068842	3949.76977454529	553.032830338756	0.140016472327788
S100A4	0.132483832305534	0.695822632409064	27.5310344827586	11.1414268651339	206.011617852445	1	1	28	8	230.09065399679	0.666639904954401	0.999999999999946	28	9.10203439548351	2079.24600256673	0.562722697753746	0.999999999984225	27.8436781609195	9.41592434249351	1944.57805198068	199.005832798646	0.102338824916771
S100A3	0.157466681906254	0.72280154627979	24	22.2579757914808	4.29002486198518	1	1	28	24	3.39313676339814	0.924238244235512	0.999999999999946	22.9581993569132	15.8548243175946	15.51305936567	0.696338101362319	0.999999999984225	24.9860664523044	20.6996597916807	16.1816225670929	4.05555300374751	0.25062709174758
S100A2	0.786388364763754	0.947296981750302	24	19.5166624177191	1.30209956724975	1	1	28	26	4.25230503988564	0.75677742647787	0.999999999999946	20	0.1015305992536	8.44133911130147	0.98413142959793	0.999999999984225	24	21.9953744844199	7.94440273674438	1.01290716894111	0.127499473844172
S100A16	0.968424425086775	0.989396905625457	24	3.7296461310289	4.0459470190275	1	1	28	4	53.5419142300969	0.988899960548165	0.999999999999946	28	15.6575455163813	261.499558098769	0.999986949004516	0.999999999984225	26.6666666666667	5.8207660554927	254.713611244297	11.2281221185444	0.0440813589179395
S100A13	0.467477359637487	0.861517478722309	24	0.227886658074644	30.758703975934	1	1	24	0	24.6362072302926	0.786653056232722	0.999999999999946	28	21.6788678510943	448.052264168431	0.919630103685608	0.999999999984225	25.3333333333333	23.6891649263167	402.590146246691	36.9542427911372	0.0917912252340452
CHTOP	0.173211510809281	0.732029138990319	21.0105263157895	0.826169659415576	7.09821528201816	0.759272267084767	1	20	0	8.80820073708868	0.903517001704105	0.999999999999946	20	0.4379050456728	48.2186431694431	0.64151103350069	0.999999999984225	20.3368421052632	0.41506374687171	46.9586906626065	6.76522145952463	0.144067506228657
SNAPIN	0.516319785422157	0.883369685734293	24	10.7085924008848	6.34863404229882	1	1	28	18	17.4243615394523	0.997432012892902	0.999999999999946	27.5675675675676	0.6595472893917	83.2332319398959	0.970136673450808	0.999999999984225	26.5225225225225	15.2839438503567	69.6455449753871	2.60907848663066	0.0374622452527684
ILF2	0.58142392855881	0.901302947919302	21.0105263157895	8.19039611154508	4.34927793761041	1	1	28	8	11.7411633872067	0.999442323677668	0.999999999999946	21.9692307692308	6.30414199627057	57.0812713648808	0.982155379719561	0.999999999984225	23.6599190283401	7.57757681357268	47.7615021572776	2.99455200069046	0.0626980280232699
INTS3	0.85540890249923	0.95687832257248	24	3.32162176381681	0.416103510701712	1	1	24	10	1.08646719885325	0.99999979485754	0.999999999999946	25.7761732851986	6.1538238466658	4.12080522001579	0.99943503539438	0.999999999984225	24.5920577617329	6.40758709951685	3.74717193960304	0.251105744421017	0.0670120689598296
SLC27A3	0.443872319354669	0.852439363855712	24	18.5604103491421	3.29136219226988	0.388468903781404	1	28	18	6.21767117957226	0.467027036565863	0.999999999999946	28	19.3834957113216	33.9792710405217	0.538915797802615	0.999999999984225	26.6666666666667	18.7338186198917	27.7742287157218	5.11224733206137	0.184064421172119
GATAD2B	0.164642854781319	0.726157482928404	20.6839378238342	14.1115880212958	3.45778168556936	0.759272267084767	1	20	16	2.11995658786049	0.785580410743188	0.999999999999946	20	16.14440154595	34.2497915706296	0.590556004384464	0.999999999984225	20.2279792746114	15.4554801678885	31.4398220565055	3.34842338286635	0.106502618775907
DENND4B	0.667923673723649	0.923820932383463	23.7619047619048	23.4104349273327	1.15340791739053	1	1	20	4	3.74499585380432	0.999812883427293	0.999999999999946	21.8348623853211	6.75440830680987e-05	16.1678069538244	0.991870054865572	0.999999999984225	21.8655890490753	1.2405915813324	11.2869586352787	1.29364496170566	0.114614131539583
CRTC2	0.368986172047384	0.828140160999279	24	23.2967817794073	2.03657744479797	1	1	28	6	1.01602663864496	0.963465721660127	0.999999999999946	27.148288973384	0.9248210327119	2.22210794766913	0.913298776622607	0.999999999984225	26.382762991128	1.81062138941858	2.99653190871029	1.53474964861504	0.51217530644471
SLC39A1	0.287060701503217	0.796273244099168	24	4.97252944598787	8.64877581297641	1	1	28	2	11.6491872884735	0.998762573177624	0.999999999999946	25.4092526690391	6.9521177121347	121.951039154676	0.86862436518387	0.999999999984225	25.803084223013	4.79385952755306	112.395895240194	10.6626111268453	0.0948665527691998
JTB	0.983010683565234	0.993940049798018	24	18.446163817989	0.724656893098105	1	1	28	6	8.93702027302589	0.999999518085599	0.999999999999946	28	11.6822553208774	157.84480739234	0.999999172094579	0.999999999984225	26.6666666666667	10.2104663281695	159.539282989309	1.11758706921943	0.00700509020900088
RAB13	0.432980654691669	0.851451841348015	24	13.7156987879038	20.7970593065912	1	1	28	12	25.5712697490805	0.969371075761673	0.999999999999946	27.5675675675676	13.1915421764649	214.152998588804	0.942281412892782	0.999999999984225	26.5225225225225	13.0585101132356	183.1308360385	23.3548629823665	0.12753102365271
RPS27	0.381908931143016	0.834363497251886	20.1616161616162	3.13899355366477	36.6958671010986	1	1	28	24	66.5242887432894	0.998603982867286	0.999999999999946	20	7.0015618165316	568.986361577324	0.926205122679074	0.999999999984225	22.7205387205387	3.48789059293844	509.093782274511	21.1746695946926	0.0415928662496902
TPM3	0.877461700557222	0.961716086564221	24.1939393939394	2.87652214508713	6.29368429475792	1	1	24	6	19.7274459671454	0.993826014709741	0.999999999999946	26.542750929368	6.75440830680987e-05	257.380412544691	0.999613846085867	0.999999999984225	24.9122301077691	3.05104484295838	220.080831855733	6.86184286384679	0.0311787392204372
C1orf43	0.591027516288859	0.903812457397343	24	4.88869319608333	15.7184825318572	0.388468903781404	1	28	4	25.8220322034095	0.671751403461626	0.999999999999946	28	7.1379311372555	190.473031397143	0.712000570497636	0.999999999984225	26.6666666666667	5.34829760617816	172.794922514768	25.4163154379954	0.147089480802442
UBAP2L	0.508525167006116	0.880828852488195	24.1939393939394	10.9145779204788	2.83602329914748	1	1	28	26	3.1794499018119	0.734068852550111	0.999999999999946	28	5.5714770776815	63.0703469692079	0.922365688099256	0.999999999984225	26.7313131313131	5.35926687350924	57.6947945424644	3.87079688862776	0.0670909207550568
HAX1	0.972857754328986	0.990211987956031	24	23.1287757069501	1.55184589326135	1	1	28	18	14.8019353241998	0.997661236004296	0.999999999999946	28	16.4943074344941	90.2470719815464	0.999995661376931	0.999999999984225	26.6666666666667	18.6747173677072	79.9161961977615	4.09769298650355	0.0512748752000578
ATP8B2	0.963354043604606	0.987780768591857	24	4.69946250695633	1.3147718678684	0.759272267084767	1	28	8	9.46000901751787	0.802145210963732	0.999999999999946	28	10.5503811620226	45.6601441745229	0.982969891585858	0.999999999984225	26.6666666666667	7.62893611054684	43.173784205037	4.89563545039573	0.113393707328174
IL6R	0.459541893507909	0.860146112631575	26.7919463087248	21.9242965403653	3.43861758399308	1	1	20	18	7.00144378109174	0.937669867149006	0.999999999999946	28	20.7706251272923	25.9799733674749	0.946367742091911	0.999999999984225	24.9306487695749	20.4422824792834	21.3908617782787	3.14933984113506	0.147228282515155
UBE2Q1	0.97798532456079	0.99250673351166	24	13.8273140844678	1.59759751026348	1	1	20	16	18.6360039101693	0.898233364761811	0.999999999999946	20	12.0943738696909	96.0637430364677	0.999670806126782	0.999999999984225	21.3333333333333	13.9788677796344	86.9287524889925	8.09585170386978	0.0931320359727345
ADAR	0.957423923484319	0.984942374785601	24	6.66921694623371	1.31189303095488	1	1	20	10	7.24539248401415	0.999781669493566	0.999999999999946	20	7.9999324559169	93.266345366176	0.999986514052184	0.999999999984225	21.3333333333333	8.3905415881148	86.5953566428704	2.49606897809324	0.0288245129399643
PMVK	0.122043905572921	0.683616418754484	26.972972972973	11.4417274573424	4.89126403172307	1	1	28	10	4.20958232006902	0.660097315221298	0.999999999999946	27.5675675675676	12.2463256593321	47.4958059678154	0.539014480235643	0.999999999984225	27.5135135135135	11.2451764893294	43.4995114361629	5.02399042742254	0.115495329983083
PBXIP1	0.165033074567972	0.726157482928404	20.1616161616162	15.0659095901478	6.37303937766324	1	1	28	16	7.12025845778045	0.995941043917793	0.999999999999946	20	7.9999193013577	63.8442293730972	0.729100510580555	0.999999999984225	22.7205387205387	13.0071380378131	51.4112357035642	3.34640192950809	0.0650908674672468
PYGO2	0.366751042037355	0.826597464466435	27.5310344827586	9.89813930532298	4.94282675740183	1	1	24	18	3.95930855913278	0.980405601154315	0.999999999999946	28	11.034953835526	50.0220657259133	0.915445871766471	0.999999999984225	26.5103448275862	12.1263400213531	42.1580844435916	4.34830334424044	0.103142811198136
SHC1	0.415876989253982	0.845854977233973	24	12.072517397949	3.40548451177344	0.182113153050653	1	28	14	6.36217713789698	0.723900734285694	0.999999999999946	28	11.0617578269297	21.8515323004784	0.445132148641398	0.999999999984225	26.6666666666667	12.4436693276057	14.9924874102771	5.03756817888132	0.336006163688899
CKS1B	0.619209678883887	0.911185692017316	24	13.3545548299104	2.96475837154197	1	1	20	16	4.60007695295503	0.933052701843281	0.999999999999946	28	11.9274970254625	39.9681213337094	0.98165738093257	0.999999999984225	24	13.9445298367514	38.844648334848	3.01968228498364	0.0777374082255406
FLAD1	0.586271479159267	0.903171503282339	25.4267515923567	1.99383250357472	2.18949658504326	1	1	28	0	1.82715437999807	0.99702340864574	0.999999999999946	27.7821011673152	3.9398061962717	15.0732234696519	0.982654795429804	0.999999999984225	27.0696175865573	1.99185303650166	12.6975347085286	2.49209394620614	0.196265968427105
ADAM15	0.896677395607628	0.966282394778734	24	17.4158037088634	2.79953768634824	1	1	20	16	5.40266910833406	0.999999895953679	0.999999999999946	28	8.78375654266229	78.038643903332	0.999800744348427	0.999999999984225	24	17.1408947381109	62.2634352147056	3.07214118559197	0.049341016521144
EFNA4	0.863101877092088	0.957577293834111	24	16.4349075630859	0.437209701591974	1	1	28	18	1.74522675162943	0.999578505721601	0.999999999999946	20	13.1312112681579	5.34919507802685	0.99951961937799	0.999999999984225	24	15.8733111144966	3.90485666004674	0.459670981441044	0.117717760588821
SLC50A1	0.963854290334404	0.987780768591857	24	6.45947596002196	0.616130359308548	1	1	28	0	5.59036651314132	0.999914570171715	0.999999999999946	26.9433962264151	6.75440830680987e-05	26.1734127329975	0.999991854079597	0.999999999984225	26.314465408805	2.03481182231446	19.6287683225054	0.678760740313993	0.0345798946302586
DPM3	0.912326873460341	0.971289175266795	24	14.1852691364373	3.43025803710284	1	1	20	16	13.6005407017206	0.999772385371449	0.999999999999946	28	17.42502550044	106.216281435178	0.999878911809102	0.999999999984225	24	16.0162029171646	85.6780261888828	3.38802669879869	0.0395437062395621
KRTCAP2	0.692545825522023	0.929753658794136	24	20.3595254865924	6.09297804596166	1	1	20	2	13.019958471095	0.992507868289096	0.999999999999946	20	15.7974208762245	171.94117845423	0.99335255886764	0.999999999984225	21.3333333333333	19.189833554421	170.034139092541	8.33569936386175	0.0490236808228556
MUC1	0.0473674937720669	0.571881122963795	27.3424657534247	20.1629441507087	5.96858226684932	0.0772071042383542	1	28	20	7.69965023489525	0.261592346638037	0.999999999999946	26.9433962264151	20.8134834016499	25.2652089733471	0.030725941031712	0.736619292185096	27.4286206599466	20.3349440559173	19.0316112535729	6.64691609984583	0.349256613708835
THBS3	0.115802602402581	0.678406079686694	25.4267515923567	7.93978667748479	4.76216204060791	0.388468903781404	1	28	8	6.81205593164623	0.480925284417082	0.999999999999946	26.7415730337079	6.3059484056812	19.9653040224441	0.263536053525987	0.999999999984225	26.7227748753549	7.42903551897553	18.6080186553287	5.25386607658337	0.282344196547699
GBA	0.0750065010799865	0.614522955155944	24.4907975460123	22.3336266479384	2.01931081258984	0.182113153050653	1	24	22	1.19448102001808	0.551700105245033	0.999999999999946	24.5360824742268	20.1075765859777	5.23369807359513	0.134402399169636	0.999999999984225	24.3422933400797	21.4972631606028	4.6328338089507	2.07769978308098	0.448472763919749
FAM189B	0.314709333578736	0.808736183305473	22.5536723163842	16.0341167683365	5.74859612181797	1	1	20	16	7.45192831051893	0.852631501626029	0.999999999999946	20.2266288951841	17.7888036737525	51.9746530500361	0.853520424032855	0.999999999984225	20.9267670705228	16.6778505671829	40.5839310371214	7.51724068070994	0.185227021843548
SCAMP3	0.9610039642278	0.986739537404377	24	7.46799383109048	0.915865544148515	1	1	28	6	6.76820134469147	0.999978513162231	0.999999999999946	26.542750929368	6.75440830680987e-05	60.7041520867195	0.999989802589578	0.999999999984225	26.180916976456	4.79843019560398	50.6093144505567	0.791979468069009	0.0156488874956554
CLK2	0.882936047483256	0.962899952673348	24	23.3695441873404	0.860414660146744	1	1	20	2	1.62207279136962	0.84697543528409	0.999999999999946	20	4.01617460902003	9.02952442225379	0.996706012165234	0.999999999984225	21.3333333333333	1.96984160285376	7.41413389430807	2.30565802496863	0.310981438673331
FDPS	0.956322372577295	0.984942374785601	24	4.52313319248654	0.515448426284952	1	1	28	6	7.81091820504649	0.964506765981876	0.999999999999946	28	15.7587412146956	7.65906578346485	0.9999172445562	0.999999999984225	26.6666666666667	7.55865795839816	7.37784628339049	1.42552897348835	0.193217494473637
RUSC1	0.0340886903631525	0.535448226601286	26.7919463087248	12.5379212702215	9.22287906872151	0.120192382848633	1	28	12	10.6973395109581	0.279000705422361	0.999999999999946	28	11.2992281535518	43.5012410732098	0.0351138226323431	0.795042847032454	27.5973154362416	11.9587462325013	33.4010338639588	10.1210936206169	0.303017375505194
ASH1L	0.104795786833023	0.667322039283049	25.4267515923567	10.7860501964006	13.1207785299089	1	1	28	14	18.0717819187347	0.715576960866404	0.999999999999946	26.1538461538462	9.8239199415828	68.4426804103757	0.520840294715579	0.999999999984225	26.526865915401	11.4870583283066	60.0802189017403	13.0229682448016	0.216759667039502
MSTO1	0.916070910845012	0.97292194797206	24	13.5961651019706	0.502869554515054	1	1	28	10	2.91007207736921	0.99649372452466	0.999999999999946	28	10.1270774591179	7.82468994094337	0.999882013666474	0.999999999984225	26.6666666666667	11.2911509068028	5.97931325715768	0.969944878683253	0.16221676921211
YY1AP1	0.278991278481254	0.792263233137476	22.5536723163842	16.7970955402544	6.09552651185888	1	1	28	18	11.868918547212	0.88515040600635	0.999999999999946	24.7058823529412	15.2761148812156	61.656664386671	0.833842620021114	0.999999999984225	25.0865182231085	16.7569317306589	48.2602983409002	5.09682853227204	0.105611210611861
DAP3	0.919652936044509	0.974451506402853	20.7916666666667	20.0429553727097	2.40485803133398	1	1	28	0	16.0172332905419	0.999996829484513	0.999999999999946	28	11.4722552097668	62.6314816383125	0.999908004694705	0.999999999984225	25.5972222222222	1.09967359717725	59.6138813824202	0.640481366364897	0.0107438293147906
GON4L	0.0396849650851191	0.554811968065485	27.5310344827586	21.7159653424933	9.24664886900301	0.182113153050653	1	28	22	12.1232105610601	0.368635904840182	0.999999999999946	28	20.2786049332438	35.9115543555456	0.0652662049605061	0.999999999984225	27.8436781609195	21.3384683943043	24.3549719842642	9.86155115732427	0.404909156278062
SYT11	0.111894300760192	0.676589752515127	24	0.754381005270081	8.11082702285946	1	1	28	0	7.61235187661121	0.525864161016919	0.999999999999946	26.9433962264151	1.5370165399256	46.2150880224907	0.461645175859381	0.999999999984225	26.314465408805	0.77636479232268	41.659302007352	9.5208965150607	0.228541911561083
RIT1	0.267368043580679	0.787752693489964	24	14.6760942752046	5.05346238213067	0.182113153050653	1	28	16	6.25484043788282	0.596647651670831	0.999999999999946	28	15.4219590539385	35.3645312759441	0.3137513829228	0.999999999984225	26.6666666666667	15.4097701670363	25.338938867143	6.98968168830697	0.275847450635373
KIAA0907	0.941568852334669	0.98043837309287	24	13.7443139071152	1.07362294180827	1	1	28	6	10.2795424296606	0.999968632860767	0.999999999999946	28	11.0675115823512	11.8254033245089	0.999965174753696	0.999999999984225	26.6666666666667	10.5184626451691	12.9788565441736	1.62697012628436	0.125355428711841
ARHGEF2	0.0511411678910593	0.579349832234654	27.3424657534247	10.8221844688937	34.3172407378879	1	1	28	8	42.57959429393	0.479005809269494	0.999999999999946	27.148288973384	8.8138036515567	86.407802154569	0.283878110402753	0.999999999984225	27.4969182422696	9.2161754642654	84.5922350396408	24.7694553255815	0.292810035270664
SSR2	0.891865069435259	0.964454836777854	24	3.31030295018397	5.36542810673436	0.269101639101639	1	20	4	12.1300282812295	0.876792879656814	0.999999999999946	20	19.2385693143388	188.401809667956	0.794002104267352	0.999999999984225	21.3333333333333	2.21880300251723	186.343377753279	12.4972442992285	0.0670656744012388
UBQLN4	0.836933475862144	0.955948190036989	24	9.83212480942369	0.549084365095343	1	1	28	8	2.00658354605293	0.995131740567485	0.999999999999946	20	15.6274377385999	4.18881978319665	0.99911053596935	0.999999999984225	24	9.90388812345501	3.40918344131588	0.561951951288804	0.164834764969966
LAMTOR2	0.559012760713865	0.898222590477511	24	12.5458352436389	6.86182702867188	1	1	28	14	16.6830423207431	0.857468221822764	0.999999999999946	28	10.8559994987285	104.956011578177	0.961416507521178	0.999999999984225	26.6666666666667	12.561334346914	84.341984904002	11.8164211172237	0.140101292738997
MEX3A	0.283348743271463	0.794994791167562	24	4.12415185055878	0.956481829658354	1	1	20	10	0.914455118925717	0.953300422710265	0.999999999999946	20	8.5490084571276	3.61511141781343	0.855057559952634	0.999999999984225	21.3333333333333	8.12874467564517	2.18495202224192	0.827677381460196	0.378808034700432
LMNA	0.245639395461992	0.779631561947161	24	11.2098832996595	149.998715476473	0.388468903781404	1	28	12	114.129416299354	0.328951137788212	0.999999999999946	28	11.2695673008346	1316.64857730434	0.328068470402029	0.999999999984225	26.6666666666667	11.5382103070345	1177.82337468609	197.538504658611	0.167714878906405
SLC25A44	0.0313361184835584	0.529294425616018	23.0751445086705	14.2217916886303	6.68272715852768	0.269101639101639	1	24	16	3.99803011129401	0.394696367626921	0.999999999999946	23.8795986622074	16.0864346597793	38.154753910953	0.0764862111428969	0.999999999984225	23.6515810569593	15.427619046121	36.0502203161641	6.54957211642907	0.181679114828943
PMF1	0.972328553972325	0.990190272969009	24	10.2167875792368	0.460207432360319	1	1	20	16	3.4398803848676	0.997814487206515	0.999999999999946	20	16.6812770502989	19.37331923225	0.999995490229911	0.999999999984225	21.3333333333333	15.8011766794691	15.4015171984548	1.51977962965131	0.098677267315183
SMG5	0.482022550804923	0.870393198073084	24.0481927710843	12.4532050236765	5.25258541751846	1	1	28	16	6.93365901388701	0.994308993709084	0.999999999999946	23.8795986622074	12.065870833705	40.6061447408315	0.961401277561736	0.999999999984225	25.3092638110972	13.4498962988625	33.5529623786336	4.81096687114232	0.143384265652977
TMEM79	0.736024125780505	0.93570684644327	24	10.8546683109178	1.28654177942556	0.548683931808932	1	20	12	3.24595707451042	0.804523424693805	0.999999999999946	20	10.952826029478	9.36241059489779	0.895488716352594	0.999999999984225	21.3333333333333	11.3887114726081	7.39355406685138	2.44146429663026	0.330215248925607
C1orf85	0.651047521110802	0.920100650743823	24	0.101606884383309	3.65941805987484	1	1	20	16	6.88744157374622	0.999357032642105	0.999999999999946	25.5913978494624	22.4085346064545	111.855761727983	0.990378644253548	0.999999999984225	23.1971326164875	20.6905479730914	93.1902303822561	2.26308380158555	0.0242845606487142
CCT3	0.914506403422813	0.972010862867249	24	14.6989396198335	2.93157063568958	1	1	28	6	21.7835649064619	0.999757731019371	0.999999999999946	28	6.75440830680987e-05	154.477793003653	0.999887839426657	0.999999999984225	26.6666666666667	2.60646893055199	129.629928579562	3.41842536251878	0.0263706491238301
MEF2D	0.68783411889732	0.929053795301995	24	4.22308587075718	4.131729617177	1	1	28	2	13.7021347418108	0.907267451356247	0.999999999999946	28	4.5562891316626	53.0968657155493	0.987679260678472	0.999999999984225	26.6666666666667	3.65755206570637	52.4903077206154	5.98070881080965	0.113939297948919
IQGAP3	0.603226670938857	0.907307033517858	24	17.5256467746408	0.920574323678863	1	1	28	16	1.98032517917405	0.998889821307624	0.999999999999946	28	15.9386947163411	5.99321770568572	0.985109061059138	0.999999999984225	26.6666666666667	16.5722878379163	3.4907354821781	1.41617752882763	0.405696030552273
APOA1BP	0.568065575641432	0.900053015529562	24	15.12775146553	6.47584057123788	1	1	28	18	21.623543268386	0.946940512421181	0.999999999999946	28	17.7864109403008	80.9390026932251	0.974859040530354	0.999999999984225	26.6666666666667	16.9636300680987	68.2080680232265	7.27600786242896	0.106673712850968
GPATCH4	0.810054089336491	0.951936838941765	24	18.9764829701136	4.76799075503797	1	1	28	20	13.4917812023038	0.999626676874834	0.999999999999946	28	22.7401187072307	81.5815913577201	0.998661872142949	0.999999999984225	26.6666666666667	20.6042412573494	65.3099543566154	6.49782976991507	0.0994921805401153
NES	0.754215258022733	0.940227109922075	24	21.2068734455471	2.76122050584765	1	1	28	14	9.27067164452842	0.588643711136706	0.999999999999946	28	23.3432790194776	50.5285085136712	0.95083478381434	0.999999999984225	26.6666666666667	20.6761812312187	45.441642328447	5.62014442807032	0.123678285820934
CRABP2	0.698721999233366	0.930756891585905	24	20.8478195934099	2.62735648805602	1	1	28	0	4.45203444543632	0.997676194853864	0.999999999999946	22.3824451410658	19.8588773722783	21.5741243043848	0.994011687360573	0.999999999984225	24.7941483803553	22.7549178594077	17.3095227880971	1.90910382326428	0.110292111841297
ISG20L2	0.957553028485674	0.984942374785601	24	21.447426010317	3.83539307642847	1	1	28	20	24.74836622707	0.999992690923875	0.999999999999946	28	20.368336554101	114.045957228602	0.999986828138991	0.999999999984225	26.6666666666667	20.685491898405	90.4791673774512	8.1092842027636	0.0896259817349353
RRNAD1	0.381149846921867	0.834086313660531	22.5536723163842	8.4236429192612	2.30972471423656	1	1	28	8	4.21293074676013	0.943147373407982	0.999999999999946	20	8.3880783790878	6.58043516649311	0.915401763056904	0.999999999984225	23.5178907721281	8.46555322517734	5.84279779110712	2.27078239411042	0.388646411410405
MRPL24	0.258019884705402	0.783942958460113	24	17.4942429267256	11.3835635610131	1	1	28	14	22.179571195326	0.558961193468405	0.999999999999946	27.3563218390805	17.7519442786042	105.818230633321	0.693886831052949	0.999999999984225	26.4521072796935	16.6173595126964	89.127066596168	13.6926344981352	0.153630485340397
HDGF	0.433310922355592	0.851451841348015	24	11.2589252144381	14.952646169217	0.548683931808932	1	28	10	9.88329754696177	0.656077160475075	0.999999999999946	28	7.04142120086113	343.099270653274	0.71504224926495	0.999999999984225	26.6666666666667	9.57499975178386	323.024592662882	21.862131314514	0.0676794640751393
PRCC	0.899808962668933	0.967699161963344	24	4.87818769185001	0.899433397385323	1	1	28	6	3.19878475456403	0.999922831090301	0.999999999999946	24.5360824742268	3.0681552550681	19.0580996780452	0.999818391590304	0.999999999984225	25.5120274914089	4.62137234184338	18.2927923094633	0.702234451544228	0.0383885871366367
PEAR1	0.020894102437645	0.498366766914485	20.3673469387755	15.2084819989208	4.10199523961833	1	1	28	22	3.85115222167567	0.753467625137512	0.999999999999946	20	17.619513088032	9.6604079974792	0.216753849533652	0.999999999984225	22.7891156462585	18.3200390043756	6.48084799384785	2.20451262384925	0.340158051221375
ARHGEF11	0.459145122757965	0.859974097970844	24	22.4596023429388	2.10455177577603	0.269101639101639	1	28	22	1.78325600336265	0.815218197739996	0.999999999999946	28	20.4234967799904	21.9365151149447	0.59727109906515	0.999999999984225	26.6666666666667	21.721898363364	18.6127543069154	2.76052964710058	0.148313871315377
ETV3	0.124746327509787	0.683895767820909	22.8114285714286	7.36796107893807	1.523559402938	0.548683931808932	1	28	2	0.883852636083285	0.592976140481253	0.999999999999946	23.7209302325581	4.5504144827774	4.55433672593731	0.379005623223797	0.999999999984225	24.8441196013289	4.84401826247983	3.44961346171299	1.46624588827835	0.425046430434049
KIRREL	0.97237332694503	0.990190272969009	24	10.1374586194734	0.5096388307461	1	1	28	16	6.5340012359249	0.999999833674187	0.999999999999946	20	0.1749387913639	25.8775112721497	0.999996411349118	0.999999999984225	24	11.5665744779079	23.2247981121711	0.472103890896576	0.0203275778164533
IFI16	0.965845105244999	0.98804692831384	24	12.9604126481734	1.438603119034	1	1	28	20	8.91291607431385	0.995997083694264	0.999999999999946	27.5675675675676	16.8227163783537	107.155439518769	0.999990570709085	0.999999999984225	26.5225225225225	16.4679959620388	92.5151410447037	1.86737645479745	0.0201845496176148
CADM3	0.975515770300641	0.991033530890889	24	16.5964256426216	0.297467985902251	1	1	28	14	2.50960529334271	0.997745546593045	0.999999999999946	28	12.5833793709959	5.61945306572355	0.999996768887614	0.999999999984225	26.6666666666667	14.4477891436922	4.49479601504812	0.829353625054763	0.18451418535528
DUSP23	0.168265789489954	0.727364517672601	20.1616161616162	18.2584539254308	9.29897761575137	1	1	28	22	14.7903479904907	0.958843642483998	0.999999999999946	22.8115015974441	15.2680133254374	80.5556116439004	0.72412224794967	0.999999999984225	23.6577059196868	18.6127793125121	67.4201602717695	6.10282544281123	0.0905192959822528
C1orf204	0.500550911408443	0.878820208956378	22.0552486187845	13.6715386962878	0.746120526689022	1	1	20	0	0.882140038347255	0.995812172078338	0.999999999999946	20.9384164222874	11.0337659214164	2.99106324733077	0.966313960017557	0.999999999984225	20.997888347024	13.4158292996772	1.77559361875515	0.718101163063587	0.404428781157165
TAGLN2	0.501950734745629	0.878937648198717	24	15.1611748583032	36.6906883287365	1	1	28	10	65.5447198503292	0.996226825041138	0.999999999999946	28	11.4986548971851	555.218738127778	0.966700483219765	0.999999999984225	26.6666666666667	12.217415603772	448.873584943882	44.528850058153	0.0992013153630324
LINC01133	0.209563516657227	0.754889996124955	24	14.0424014473649	7.27579872852392	0.269101639101639	1	28	14	10.88107568206	0.503506328663012	0.999999999999946	28	15.7596088689911	42.6737143311792	0.309612316797614	0.999999999984225	26.6666666666667	14.6526553774859	31.0769469357214	9.14214548406493	0.294177722894539
PIGM	0.477063089406528	0.867335311283241	24	18.7492678282179	4.64337788880634	1	1	28	20	9.13747367140367	0.973451083809854	0.999999999999946	28	19.540001089377	49.1717414457676	0.957202203668266	0.999999999984225	26.6666666666667	19.4915355763701	36.6375764790128	6.71334207423301	0.183236521609955
IGSF8	0.166187054561603	0.726157482928404	27.5310344827586	11.4855009402838	4.98937744243248	0.759272267084767	1	28	12	6.21800857524394	0.726550280213719	0.999999999999946	28	10.6717162623734	17.4708356120693	0.572458700620147	0.999999999984225	27.8436781609195	11.3878511334403	12.2077663819167	5.21885789771905	0.427503093886997
PEA15	0.695244394756229	0.930395463686251	24	16.3102650702593	21.4540442442496	1	1	28	10	59.7182817195194	0.999999998976083	0.999999999999946	20	11.1087685185705	704.91402893771	0.993890107593323	0.999999999984225	24	12.8729608144941	610.917909505453	12.8973129408189	0.0211113682217296
DCAF8	0.907656052766552	0.969451945102007	24	16.8967307825745	2.33571397399791	0.388468903781404	1	28	18	5.03018600528945	0.691848360188606	0.999999999999946	28	13.1613119371022	90.6116613008898	0.830876804781078	0.999999999984225	26.6666666666667	16.252258517708	87.1022609597046	7.01091385512893	0.0804906069932253
PEX19	0.124470268029301	0.683809700146994	20.1616161616162	9.76028967248774	5.00105199941203	1	1	28	18	6.8215949391548	0.858580632536863	0.999999999999946	20	8.7417001613293	43.5094390152698	0.613033635291982	0.999999999984225	22.7205387205387	11.7809843548471	37.886256758174	2.10938252126682	0.055676720313936
COPA	0.442099635516342	0.852439363855712	21.4623655913979	4.17135233067633	6.47239197857497	1	1	28	2	15.4013425263538	0.981270012510324	0.999999999999946	26.3468634686347	1.7324673530503	139.826745399984	0.947394436663486	0.999999999984225	25.2697430200109	2.76693202238643	139.656322446688	5.27487619463819	0.0377704073988617
NCSTN	0.592676268163563	0.903929080212237	24	10.1798154838449	7.48733753920963	1	1	28	6	17.9867483749326	0.94083254706723	0.999999999999946	28	11.9721996255442	45.4490187879414	0.978426549157144	0.999999999984225	26.6666666666667	9.61975463873834	38.3795263480816	10.3199244343966	0.268891396438832
KLHDC9	0.12934452737279	0.692298719232124	20.1616161616162	8.3031268250866	1.23968097055903	0.894947587135087	1	20	10	1.01453689429216	0.699846322987375	0.999999999999946	20	12.2792403561419	1.91231242201339	0.540441760416152	0.999999999984225	20.0538720538721	10.186475205204	1.81593918119643	1.08286548419204	0.596311536974817
PFDN2	0.97404427935454	0.990791574229743	24	4.51539804342149	2.20996004035788	1	1	28	6	23.6071417570105	0.99428486588734	0.999999999999946	28	4.1790661967341	83.0543587027549	0.999994653164403	0.999999999984225	26.6666666666667	4.90461239987006	84.9801173629137	5.36060330365216	0.0630806766335627
NIT1	0.807045911237866	0.950729316340678	24	11.6048568960649	0.923285934047935	1	1	20	16	2.67299490051437	0.976026020355176	0.999999999999946	28	7.5162063167932	11.7579780362634	0.998104070392744	0.999999999984225	24	11.3137930295568	9.8884348472069	0.924803051524694	0.0935237037826987
DEDD	0.723600899013372	0.93570684644327	27.5310344827586	5.15149135436943	2.37416543263929	1	1	28	4	5.47795377661578	0.998957373684559	0.999999999999946	20	18.4487616057077	35.4025877264741	0.995524049023243	0.999999999984225	25.1770114942529	2.31955091866722	33.745407555895	1.69416980470152	0.0502044552846293
UFC1	0.248880618295698	0.779698272341007	24	19.0569713656	16.2956823633882	1	1	28	14	24.2339301097182	0.820083054661199	0.999999999999946	28	15.8365699917661	219.293236998894	0.786163328233701	0.999999999984225	26.6666666666667	16.2716396698412	192.282074097553	20.1722193439624	0.104909516077553
USP21	0.423224708317051	0.847990657378155	24	19.4859387998757	1.23345286269898	1	1	24	22	1.02573732885233	0.986697101408598	0.999999999999946	23.5643564356436	6.57026071154845e-05	6.21170478206218	0.941476154480923	0.999999999984225	23.8547854785479	21.707432374656	5.49037171152782	1.03465717892712	0.188449386178117
PPOX	0.584944135586975	0.902639919786716	24	4.14994005612801	1.81247013814454	1	1	20	8	3.32095217600275	0.99126049353841	0.999999999999946	23.257328990228	0.759264021050399	9.75822626349547	0.981967856976703	0.999999999984225	22.4191096634093	4.3116408911678	6.2257083189131	1.96234457435862	0.315200210777176
B4GALT3	0.897449637628617	0.966673435049462	24	23.5641454850609	2.2734227082909	1	1	20	18	8.34645866319034	0.999996372306606	0.999999999999946	20	19.9473003348304	62.1226755741772	0.999805282167599	0.999999999984225	21.3333333333333	20.4815102215038	57.4027582514617	2.86581563582711	0.0499247026296708
ADAMTS4	0.0402633725846824	0.554811968065485	22.0552486187845	21.9840908255377	2.20980997515856	0.548683931808932	1	24	0	2.10300385860608	0.437617103786072	0.999999999999946	21.7021276595745	0.870924407016801	6.91134190453162	0.158541089323071	0.999999999984225	22.5857920927863	0.277044476050742	5.42293221968435	2.07117196859868	0.381928426300567
NDUFS2	0.820042364514078	0.953772465870531	24	19.4338967004715	21.3746149137816	1	1	28	14	56.0063563456674	0.999964841732256	0.999999999999946	28	13.9344618217265	494.43355735033	0.998876974002712	0.999999999984225	26.6666666666667	15.501960728807	431.996176801668	29.7059239316384	0.0687643213686972
TOMM40L	0.854442423771585	0.956583871679202	24	2.80662506017583	1.35983859766635	1	1	20	4	5.11293561577231	0.997750285855255	0.999999999999946	20	8.43792861003747	15.1858784898674	0.999399040124231	0.999999999984225	21.3333333333333	5.05971474942626	13.1207634993823	2.34054344838226	0.178384699068194
SDHC	0.929581322827153	0.977491553563869	24	4.88713825181668	4.33526755618011	1	1	28	0	28.7231258432039	0.952668456482238	0.999999999999946	28	7.4946033301763	76.462653948677	0.999726963700205	0.999999999984225	26.6666666666667	4.36433836282467	67.5356963339685	12.2113565337341	0.180813365325326
DUSP12	0.0700835840864134	0.610126391840896	23.4823529411765	0.942535121387348	3.69603199484864	0.388468903781404	1	28	0	6.0746684937116	0.610296576232837	0.999999999999946	24.8780487804878	23.9808936632664	10.7586175923511	0.22417372192611	0.999999999984225	25.4534672405548	0.034246944578326	9.28845562003422	3.65716357917214	0.393732147600945
ATF6	0.595891370131212	0.905689038249151	24	6.46629771597918	4.47148959517335	1	1	24	10	6.60325086865127	0.999919369778515	0.999999999999946	20	19.3938994157491	53.357106380494	0.98422848667185	0.999999999984225	22.6666666666667	5.68292175942895	46.7273602403935	3.94549273752572	0.0844364568686898
OLFML2B	0.0437521093178009	0.560357433576986	27.156462585034	22.7347629246908	4.89209981530166	0.120192382848633	1	28	22	3.18092489587447	0.409106753553666	0.999999999999946	27.5675675675676	24.0233947480163	15.2505447720826	0.0559387955546001	0.958801411655482	27.5746767175339	22.928701452437	11.2179125407609	5.00139628137001	0.445840192031912
UHMK1	0.871852547279072	0.959895080261283	25.4267515923567	10.2117710484752	2.35211074197918	1	1	28	10	5.73547329317266	0.999169989013845	0.999999999999946	28	4.70562424165886	37.6894279922299	0.999605200521066	0.999999999984225	27.1422505307856	8.51752339351679	30.92048977573	3.60145481132773	0.116474701321018
UAP1	0.321571241166119	0.808905491493297	21.8142076502732	18.6036730386356	5.33853514598147	1	1	20	18	6.83783381995642	0.822316079141808	0.999999999999946	20	0.1817596440237	23.7325598256421	0.850109959633384	0.999999999984225	20.6047358834244	18.9515740705778	21.0427412000763	5.67769861618575	0.269817442613664
DDR2	0.737488933693557	0.93570684644327	24	17.9281484639694	19.6487189976306	0.759272267084767	1	28	18	59.1272294031741	0.773558476425239	0.999999999999946	28	19.9986915923492	337.177406076485	0.947163421441683	0.999999999984225	26.6666666666667	18.7093357956099	276.667945010087	36.8101648402643	0.133048173827735
RGS4	0.490295627824656	0.873564665556912	24	9.32948112791994	2.1235097115242	1	1	20	10	3.73862002193481	0.995027566588569	0.999999999999946	20	8.1887417890301	19.0263601366318	0.963665685036553	0.999999999984225	21.3333333333333	9.22137954347127	15.5886846961214	2.05309721662559	0.13170432635259
NUF2	0.556293455658598	0.898222590477511	24	19.1126725226948	0.927463907410808	1	1	28	18	2.49585310182092	0.984423226284116	0.999999999999946	28	21.4575228872559	5.36653708396179	0.976670926412578	0.999999999984225	26.6666666666667	19.6379871975339	3.53053348732269	0.993479537549405	0.281396435161075
PBX1	0.477847912166025	0.867412534980442	24	7.11527985963086	8.42295663852004	1	1	28	8	15.4082388682851	0.925221995805284	0.999999999999946	25.4092526690391	2.3690098932622	162.268501857611	0.950222176674822	0.999999999984225	25.803084223013	5.92022897547083	153.774955655283	9.15259416578673	0.0595194069592455
MGST3	0.605788357450517	0.907691435864215	24	8.89766472797014	60.6643451465467	0.759272267084767	1	28	6	200.438747076284	0.595399104437222	0.999999999999946	28	10.5920174197929	558.279665327603	0.858229588202573	0.999999999984225	26.6666666666667	8.62081474867303	461.205627163294	103.002815258197	0.223333821600854
ALDH9A1	0.324175768499444	0.809262739693258	24	12.1850759736585	8.43500775601457	1	1	28	18	14.486304274782	0.979066120358276	0.999999999999946	24.7058823529412	11.0430878271992	124.619347164212	0.890641841520849	0.999999999984225	25.5686274509804	13.572036469639	109.588838372438	7.1051753775774	0.0648348452552299
TMCO1	0.797707499431229	0.95032534953557	24	2.2375651267558	8.8672747404311	1	1	20	0	30.9850135185231	0.997836990060918	0.999999999999946	28	3.6918101548158	261.795811737833	0.998329753629435	0.999999999984225	24	1.81349401046739	236.801965666348	8.92229465097662	0.0376782964021002
UCK2	0.583926227071501	0.90157488462113	23.7619047619048	20.2342219832623	4.19786292921679	0.120192382848633	1	20	18	3.18408572126169	0.748406390244195	0.999999999999946	20	15.736549264314	23.2838222249363	0.435293614150468	0.999999999984225	21.2539682539683	17.9859631778571	20.7618228709672	6.37735951293044	0.30716761011618
POGK	0.330137038398213	0.811513038176599	27.9160839160839	12.2253321812531	3.49868301244037	0.269101639101639	1	28	14	2.00130616146752	0.889762757102674	0.999999999999946	26.9433962264151	13.06670172052	26.1631178911918	0.534176006393912	0.999999999984225	27.6198267141663	13.1019159084398	22.3015075467765	3.67198298090828	0.164651782988502
TADA1	0.0329879654263985	0.533039018431849	20.9005235602094	2.52519189279671	2.41184349419466	0.0772071042383542	1	24	0	1.43817626938303	0.514580304010106	0.999999999999946	22.2429906542056	1.8715761611531	4.61261731851194	0.0388772908057398	0.822703284666078	22.381171404805	1.53778034042946	4.31755022752522	2.32993180498218	0.539642084561844
MAEL	0.0415197541803796	0.555849692379159	21.0105263157895	15.4537511241506	0.256955657929776	1	1	20	14	0.289791936553124	0.588519719981773	0.999999999999946	21.3134328358209	14.2882290649662	0.576568096025471	0.283453226306819	0.999999999984225	20.7746530505368	14.5828970285054	0.240946104900855	0.246668326923181	0.246668326923181
POU2F1	0.108936721027667	0.676589752515127	22.3016759776536	7.8622025673807	4.78494596140068	1	1	28	2	3.79317047614769	0.661568357408581	0.999999999999946	22.2429906542056	6.7303727507288	16.3045254004292	0.510892152304958	0.999999999984225	24.1815555439531	6.08787980895974	14.4447984245193	4.68627265405382	0.324426310172603
CREG1	0.919747239259428	0.974451506402853	24	0.0928979221603329	1.50631875699415	1	1	28	6	12.3340700606127	0.999386787853894	0.999999999999946	28	14.7679240295657	34.2993494108237	0.999906357261418	0.999999999984225	26.6666666666667	5.48302158838258	36.5434962748054	0.932718070717018	0.0255235039281141
MPZL1	0.776304476475052	0.944367632831826	24	9.44522179290229	10.210888106911	0.182113153050653	1	28	6	42.6083210107886	0.892495248536237	0.999999999999946	28	7.5350659848649	191.831925455093	0.657717714744624	0.999999999984225	26.6666666666667	7.76000952233422	185.748545637546	17.0515145946807	0.0917989130744181
MPC2	0.626931644304531	0.912182314903751	24	3.28642317205042	8.736955395732	1	1	28	4	31.2560753938186	0.633169359537774	0.999999999999946	28	7.5814019657669	94.7254324462118	0.933144617318233	0.999999999984225	26.6666666666667	4.86310620121155	89.1855116298899	13.6662888689648	0.153234405669818
DCAF6	0.113726804205433	0.676589752515127	24.1939393939394	8.22612292025158	11.8192252359283	0.388468903781404	1	28	4	1.73250427848277	0.730693756652183	0.999999999999946	27.148288973384	5.4018614661848	103.985065951443	0.333368211836759	0.999999999984225	26.4474094557745	5.95882927929576	86.3612883767846	14.7466249191547	0.170755036154821
GPR161	0.0198271861383981	0.495675734738858	24	21.0459649565375	6.91025838043259	0.182113153050653	1	24	22	7.1744699410985	0.364664352629735	0.999999999999946	27.5675675675676	20.7611409901805	33.6826425330644	0.0390124310569232	0.823978486277127	25.1891891891892	21.4154236182846	24.0403493889766	7.24047385883772	0.301180059477744
TIPRL	0.731406859869273	0.93570684644327	24	7.9089321853274	4.16715444822181	1	1	28	2	14.9819285652016	0.899585362406878	0.999999999999946	28	0.0484346599081	70.3627015528892	0.991038544566224	0.999999999984225	26.6666666666667	3.17990496121536	69.7749925998914	4.08678397183274	0.0585708979615012
SFT2D2	0.700288622888461	0.930756891585905	24	8.13236287129524	1.9706804920236	1	1	20	6	3.34038648747007	0.999689950248169	0.999999999999946	27.148288973384	5.1817153292789	17.183045725473	0.99420296284434	0.999999999984225	23.7160963244613	6.57991583913538	14.9276309750499	1.90172621847324	0.127396384707781
TBX19	0.911424183068854	0.971151903303882	24	18.7454958214981	0.949114147945599	1	1	28	18	6.84125024756665	0.936045473569469	0.999999999999946	28	23.5133054905841	16.2016570322942	0.999406824675745	0.999999999984225	26.6666666666667	20.1707837632055	10.5374042926624	2.20965097760011	0.209695947524646
DPT	0.498681391683892	0.878183046062374	24	23.8513194988851	68.1189041316161	1	1	28	20	349.446405319132	0.979273393302506	0.999999999999946	26.9433962264151	21.0565362295018	2839.50547902136	0.963791140419238	0.999999999984225	26.314465408805	21.6375690914009	1733.8411232224	56.1928407052617	0.0324094520268533
ATP1B1	0.110238802082266	0.676589752515127	22.6818181818182	7.53790576267331	15.6655046376463	0.548683931808932	1	24	8	13.8288284933476	0.596578386860019	0.999999999999946	23.5643564356436	4.5775268414197	122.750845791845	0.355050542875954	0.999999999984225	23.4153915391539	6.74420972358857	103.202274787496	16.8732560288699	0.163496939031757
NME7	0.116325322553007	0.678406079686694	25.9220779220779	9.98610567814534	2.18400125375584	1	1	20	14	1.92408045404645	0.780667884016597	0.999999999999946	26.3468634686347	10.5006416923107	5.55660086947829	0.569977882659034	0.999999999984225	24.0896471302375	11.4243983057782	3.5524519981352	2.0317549607865	0.571930306687618
BLZF1	0.547579844517242	0.896106180744232	24	9.33458162307396	0.475295774513312	1	1	20	14	0.420223824094212	0.999706403648739	0.999999999999946	21.186943620178	11.2530563399999	2.88284569642036	0.976632989181553	0.999999999984225	21.728981206726	11.6939899572915	1.92322874763789	0.449819776412797	0.233887818578662
METTL18	0.849235129559772	0.956283677592563	24	17.511210120822	0.537722716968202	1	1	28	18	2.64525467767451	0.904005016137221	0.999999999999946	28	16.3164514324657	5.3874027808666	0.9974717986828	0.999999999984225	26.6666666666667	17.3708916391412	3.99657453486899	1.14247236493922	0.285862894579212
SCYL3	0.0159143069637671	0.474554588808034	20.4717948717949	18.6309960619017	1.67212136017236	0.269101639101639	1	20	0	1.83530050666337	0.251404183717445	0.999999999999946	20	19.3437823810295	3.5628749567489	0.0335754496193845	0.777320684735656	20.157264957265	19.3348320442206	2.71377142642551	1.64884655710576	0.607584906027834
KIFAP3	0.658801299398291	0.921848594191693	24	12.8470830272064	2.98883639152104	1	1	20	14	4.35234323428286	0.999487476039254	0.999999999999946	22.5236593059937	13.174412470728	36.1764412108196	0.991082337853607	0.999999999984225	22.1745531019979	13.4312973618083	29.3824413782675	2.67168680641692	0.0909280060163077
GORAB	0.510665034158562	0.882298325621105	22.9425287356322	7.59076236241491	2.10441041632253	1	1	20	8	3.66014761803152	0.930247664268401	0.999999999999946	20	6.9518087321232	12.0521792918451	0.960242190853564	0.999999999984225	20.9808429118774	7.54033677628768	7.91315509599855	2.55687594608617	0.323117127753392
PRRX1	0.0152328760930229	0.469080158071086	23.3450292397661	20.1627321541807	29.1115930050856	0.0481594158156658	1	24	22	19.7510818840764	0.225279713323981	0.999999999999946	23.8795986622074	20.04352235311	349.162843085906	0.00787035288011095	0.390529980158455	23.7415426339912	20.7297432353306	319.252483166472	29.6204870731238	0.0927807570338567
FMO4	0.457194014386464	0.859011312250903	24	11.312801587243	0.646510729623361	1	1	20	14	1.654819033858	0.998642385963827	0.999999999999946	25.9636363636364	17.7531698620034	5.69140377540498	0.954849438233225	0.999999999984225	23.3212121212121	14.5644313528732	2.71119726257381	0.555028990630541	0.204717302681118
PRRC2C	0.913683524190845	0.971658137135626	24	14.5254881888128	12.5365386380504	1	1	28	20	86.0874555437287	0.996196732082619	0.999999999999946	28	20.4300705858479	356.552659123776	0.999870642940824	0.999999999984225	26.6666666666667	18.2355663538317	279.209622494466	20.6718433000176	0.074037001716971
VAMP4	0.105089479638071	0.667591680134358	20.3673469387755	2.6402921811924	5.50414228157743	0.759272267084767	1	20	4	2.81175240636007	0.687268382142315	0.999999999999946	20.5763688760807	7.5993593913275	29.9189280750362	0.445184260375651	0.999999999984225	20.3145719382854	4.66007912371571	27.594198378942	4.41827266414181	0.160115999873131
METTL13	0.089825764768743	0.635118472997957	21.9340659340659	19.5982740356351	4.10406766007849	1	1	24	22	2.91625727271007	0.629861912504297	0.999999999999946	21.0619469026549	18.9266446350062	29.9958868436223	0.452437430035283	0.999999999984225	22.3320042789069	20.1641779572914	24.4429786340796	3.82381567265711	0.15643820378445
DNM3OS	0.203592183243908	0.752591824834787	24	6.30586744401462	5.51791310854697	1	1	24	8	4.44697119461169	0.998171174228345	0.999999999999946	20	10.9867689648681	56.2544849874062	0.78504543853409	0.999999999984225	22.6666666666667	8.47030454335403	44.528546031494	4.91698085081676	0.110423117057069
LOC102724528	0.440033536286867	0.852439363855712	24	22.1695125051016	2.64590502495444	1	1	28	24	1.03829044015609	0.989577769903437	0.999999999999946	20.3418803418803	0.3356981182353	2.58532410548004	0.947959707677028	0.999999999984225	24.1139601139601	22.4759104823938	2.78545915724322	2.6471616647314	0.95035019912168
PIGC	0.147922914482761	0.711372801152487	27.7222222222222	9.35960831808555	3.31178553469286	0.548683931808932	1	28	10	4.07647415138946	0.749836360013049	0.999999999999946	27.3563218390805	10.3519081048705	30.7445668118836	0.469645122964205	0.999999999984225	27.6928480204342	9.90637134317174	29.4665612616302	3.28992068450498	0.111649291388098
SUCO	0.0245445672899284	0.502186790859593	24	20.1987256909375	9.25069733299862	0.182113153050653	1	24	22	10.9548119789235	0.286684015165375	0.999999999999946	23.7209302325581	20.1456733178076	55.7595838458739	0.0382332250552029	0.816941764795739	23.906976744186	20.7754446569596	42.6965123622722	9.52882490535164	0.223175720407823
LOC101928673	0.176402315880278	0.733359104489155	24	12.4618107252138	2.10058491299927	0.548683931808932	1	24	14	1.95122015898004	0.877513659151078	0.999999999999946	23.7209302325581	12.2528949567216	8.0934404514324	0.552593910164199	0.999999999984225	23.906976744186	12.8994477973622	4.86022234247923	2.10107600928269	0.4323003890005
PRDX6	0.822261658908067	0.953772465870531	24	1.39364231199554	7.98550575716839	1	1	28	6	49.9304140125227	0.973143475386655	0.999999999999946	28	6.75440830680987e-05	295.628782724475	0.998436500136176	0.999999999984225	26.6666666666667	2.34779727133474	194.045556316662	7.16746079400698	0.0369370004140183
KLHL20	0.436590441801549	0.852439363855712	21.1216931216931	17.3123604847106	5.02017911239379	0.759272267084767	1	20	18	4.78155553159164	0.946811109222818	0.999999999999946	20	16.1473760255571	38.7639352719799	0.888294480830755	0.999999999984225	20.373897707231	17.1554390856554	36.7634103781731	5.48649503323292	0.149237923707163
DARS2	0.133106450338393	0.695822632409064	20.6839378238342	0.196556847756796	2.03226796529699	0.759272267084767	1	20	2	0.698278806203299	0.767988502585613	0.999999999999946	20.8163265306122	2.4939712880576	4.48086581624043	0.529535442111272	0.999999999984225	20.5000881181488	1.57651917207508	4.4001377883878	1.94218676169337	0.44139225976489
GAS5	0.982191168441007	0.993686297253195	24	6.34636716892105	2.69062036105422	1	1	20	6	13.8329151990723	0.99990640037506	0.999999999999946	20	19.8084132803151	178.098002421674	0.999999030981901	0.999999999984225	21.3333333333333	4.2902217645678	150.925083347462	6.46463104384988	0.0428333773317648
RC3H1	0.191591863537964	0.745574867360717	22.3016759776536	4.56974749403993	2.33073453928666	0.388468903781404	1	20	6	3.75284465636678	0.677202315035124	0.999999999999946	20	5.0018602937739	20.4171656098965	0.425948007403852	0.999999999984225	20.7672253258845	5.2259146727964	18.2578131748207	2.56904059294719	0.14070910729277
RABGAP1L	0.0746658763344401	0.613342197478852	20.1616161616162	19.7602753726919	3.41303875722753	0.182113153050653	1	20	0	3.84698010891809	0.557106346868838	0.999999999999946	20	0.169119835113399	17.0084510148875	0.134871266912915	0.999999999984225	20.0538720538721	19.9774314939636	11.2331344386928	3.46251198450468	0.308240945873305
CACYBP	0.819985037097602	0.953772465870531	24	12.497761150217	2.88602975283602	1	1	28	18	10.7267819809927	0.998287225019753	0.999999999999946	28	19.783602003013	57.2547919920386	0.998848512683169	0.999999999984225	26.6666666666667	16.6555586908373	49.0968319340251	3.82747695645463	0.0779577175488204
MRPS14	0.524735671013928	0.886246808765379	24	4.49183393047681	3.55407219798851	0.759272267084767	1	28	6	9.05976861826842	0.742958966401504	0.999999999999946	28	7.8387504019214	26.2908266727861	0.875698626153166	0.999999999984225	26.6666666666667	6.05202715046442	25.9980756691697	4.37685337416575	0.168352974653279
RFWD2	0.136820852557779	0.698309529842044	24	18.2486658002962	3.31348223478962	1	1	20	2	1.92425374631796	0.961836975167651	0.999999999999946	21.570996978852	15.7287002913903	21.7628070498664	0.669099982599097	0.999999999984225	21.8569989929507	18.0894312693782	18.7882436022779	2.99653322607956	0.159489800617459
PAPPA2	0.607684865373233	0.907793584537668	22.8114285714286	6.39519614897927	1.7304839455204	1	1	28	18	3.59769885336389	0.790742158229475	0.999999999999946	20	3.0851312604045	10.3975253676969	0.961736190657861	0.999999999984225	23.6038095238095	6.79003270176214	7.83318868137806	1.15923598492836	0.147990305363668
LOC730102	0.814826281489232	0.952954448029281	27.7222222222222	14.1807919375905	1.29353867501653	1	1	28	18	1.9836551542724	0.998083055605484	0.999999999999946	28	19.9999324559169	18.1091636024691	0.998738491018135	0.999999999984225	27.9074074074074	17.4248906752964	13.9530121921352	1.16139103673428	0.0832358648255832
RASAL2-AS1	0.734927119502881	0.93570684644327	24	16.6188116704516	0.589346126605459	1	1	28	20	1.2975603449084	0.995993919134295	0.999999999999946	28	19.1717666311994	3.45910108875242	0.99598683878969	0.999999999984225	26.6666666666667	18.5904207723387	2.10181284688391	0.805491006877781	0.383236313391071
RASAL2	0.960176900914352	0.986327969176613	24	19.5148026496866	0.860588432087696	1	1	28	0	3.89817945519035	0.999948630627777	0.999999999999946	28	20.091897618167	24.2445064433216	0.999989109606955	0.999999999984225	26.6666666666667	22.3632644314915	22.8440854771186	0.654446600105643	0.0286484044529232
RALGPS2	0.0389014563930059	0.553078180869185	24	20.3524609632586	5.7708321787977	1	1	20	18	4.01265310257179	0.870368805150031	0.999999999999946	21.3134328358209	15.8788070628127	28.4693564116948	0.342533252976492	0.999999999984225	21.771144278607	18.1074584676423	25.8062234455821	4.41293294851104	0.171002663672065
ANGPTL1	0.581525316129493	0.901302947919302	24	23.7725442179243	1.66591151768321	1	1	28	24	4.0361316417307	0.998600500883088	0.999999999999946	24.8780487804878	3.8330870276509	15.1264112368728	0.982098112788315	0.999999999984225	25.6260162601626	25.5933232413599	10.9725106957973	2.00535444977747	0.182761676463489
FAM20B	0.909152242540199	0.969973550362391	24	18.1533316274349	3.69474225732756	1	1	28	6	19.3479189520504	0.999999783975795	0.999999999999946	20	6.75440830680987e-05	101.70631858434	0.999865909299974	0.999999999984225	24	23.9266632829649	69.1143563425071	0.209690216579829	0.00303396034740851
TOR3A	0.546248180087586	0.895014141406164	24	19.6114648856794	3.52146206263811	1	1	28	16	6.51773403666243	0.576639033355514	0.999999999999946	28	15.8512593852371	43.2169426138138	0.889049931551209	0.999999999984225	26.6666666666667	17.1265461320541	38.2697951178699	5.87357977511767	0.153478213223437
ABL2	0.264590896084802	0.786482501490319	22.3016759776536	18.0490385132077	3.91287263804807	1	1	28	22	3.33484440705338	0.900371637301126	0.999999999999946	22.2429906542056	15.8935949650847	54.6382128297554	0.825095599986605	0.999999999984225	24.1815555439531	18.6219843067805	49.1986518329377	2.68229630494916	0.054519711516839
SOAT1	0.818848678259064	0.953772465870531	24	1.46773385640484	1.81222816501877	1	1	28	6	4.08732670931147	0.850348082971199	0.999999999999946	28	6.75440830680987e-05	50.626068692636	0.993959973040173	0.999999999984225	26.6666666666667	2.37971419271548	29.6373727034442	3.37213491734573	0.113779819523403
TOR1AIP2	0.883417892463987	0.963060282214555	24	1.18828968225776	3.02656856140539	1	1	28	20	25.0118382311152	0.980668461646038	0.999999999999946	28	24.6021313822403	146.217191011803	0.999557780591233	0.999999999984225	26.6666666666667	23.4737277305961	129.508136459892	6.91158799964055	0.0533679828045478
TOR1AIP1	0.800030979357171	0.95032534953557	24	12.9655462543606	1.84965670226218	1	1	28	4	7.93479508432434	0.999263432973434	0.999999999999946	20	6.75440830680987e-05	39.5062817358788	0.99841811566688	0.999999999984225	24	2.60397671753745	28.8921724890823	1.79976057184427	0.0622923240723542
CEP350	0.420457524290129	0.847716294604816	24.95	22.1221650377683	4.99567405715507	1	1	20	6	6.48678486774101	0.980851923564228	0.999999999999946	28	19.698850776616	81.8378775664126	0.93946968360228	0.999999999984225	24.3166666666667	19.158431556283	74.6530936650916	3.3788490527004	0.0452606702122563
QSOX1	0.191554629537945	0.745574867360717	21.2340425531915	15.3885866997898	48.9885643560152	0.759272267084767	1	24	12	24.163860329671	0.846074640446861	0.999999999999946	20	15.8754571729901	480.396272308655	0.65094789103218	0.999999999984225	21.7446808510638	14.8315282875707	411.522515515339	47.8665870964105	0.116315840061554
FLJ23867	0.588018991252369	0.903425941815665	24	16.2664717258247	1.42950938102464	0.0481594158156658	1	20	18	2.28412858739399	0.483643610566813	0.999999999999946	20	19.0061800863151	11.2070676818714	0.198531558745891	0.999999999984225	21.3333333333333	18.156798130817	8.82773750441221	2.33545192683941	0.264558379275791
ACBD6	0.210038723678802	0.754889996124955	24	3.4262883531735	3.03529632684696	0.269101639101639	1	28	2	2.21247840795412	0.474166948556698	0.999999999999946	28	27.7764663141279	25.2641724952634	0.299339835490106	0.999999999984225	26.6666666666667	1.83579549339465	19.7709901593848	3.75067250986984	0.189705850826571
XPR1	0.184910573469733	0.73991125471307	25.5897435897436	24.9673465769573	3.11230510029672	1	1	24	0	4.50976047972175	0.820851093757622	0.999999999999946	24.8780487804878	6.75440830680987e-05	18.7641863921493	0.707688258151212	0.999999999984225	24.8225974567438	24.6215482321229	12.4514248354483	3.03280076886335	0.243570579989302
LOC102724791	0.456504945221224	0.859011312250903	24	17.2617253175458	1.1849036872556	1	1	28	16	2.72545881870565	0.969909748593411	0.999999999999946	28	19.4447681371043	6.32177250046499	0.95043934933553	0.999999999984225	26.6666666666667	17.6773408858845	3.93790383096048	1.43105762364576	0.363405935003932
STX6	0.916610022255206	0.973162186090594	24	19.0886726036389	1.52820020384951	1	1	20	4	3.3980716765896	0.999998773846747	0.999999999999946	28	6.75440830680987e-05	65.0253255303487	0.999896909108275	0.999999999984225	24	23.9793759300092	56.4910170845672	0.43654428295114	0.00772767610640877
MR1	0.745616589424439	0.93665677153053	24	0.668803633385977	1.62458992580509	0.759272267084767	1	28	20	4.6090577751453	0.912154243277866	0.999999999999946	28	26.8696567458944	28.6058758707225	0.970443745374649	0.999999999984225	26.6666666666667	24.3486991207516	24.183649138948	2.33748403789891	0.0966555553493525
IER5	0.457196996239132	0.859011312250903	24	1.58429751154475	8.74152638962317	0.388468903781404	1	28	26	8.37490009554237	0.848283993855271	0.999999999999946	20	4.1167282584926	169.058889546842	0.705684583776045	0.999999999984225	24	1.60039582611656	147.585276195635	8.87202067340515	0.0601145378597566
GLUL	0.308037241866269	0.808032558150347	24	4.62923205564289	34.1232350254652	1	1	20	10	27.0439454136515	0.994083552333159	0.999999999999946	28	4.287965793373	199.489629521769	0.883052184739786	0.999999999984225	24	6.16749835092559	148.34022877567	34.730554558696	0.234127686369001
RNASEL	0.90727883238963	0.969451945102007	24	14.8948793166922	0.673578031317243	1	1	20	12	1.88870790048483	0.999999640710358	0.999999999999946	24.2033898305085	11.5628626009847	12.2904985907169	0.999857226341656	0.999999999984225	22.7344632768362	12.896346713301	10.657184788461	0.533940012844111	0.0501014126565801
RGS16	0.196850388931987	0.7474028536728	21.3475935828877	8.53164176124664	1.5938715871905	0.548683931808932	1	20	10	1.76107731883944	0.97576470308383	0.999999999999946	20	9.8211358082825	12.0375457479771	0.609318508069262	0.999999999984225	20.4491978609626	9.48851827902353	9.9305612717332	1.74278183615697	0.175496811153838
DHX9	0.720317016050992	0.934886664458483	24	0.951098263945185	4.46525107732912	1	1	28	6	16.9075834297181	0.998998221053505	0.999999999999946	25.7761732851986	2.0701360577595	62.0745038878424	0.995350432538734	0.999999999984225	25.9253910950662	2.84565251299563	66.9761250048835	2.60737982861536	0.0389299892823785
LAMC1	0.00488473870187023	0.396033852884284	20.4717948717949	9.86097521483121	57.7392562852272	1	1	20	12	103.721566665153	0.978474087454158	0.999999999999946	20	7.9999324559169	1002.64687882298	0.0985521143192116	0.999999999984225	20.157264957265	9.93764891817701	784.361266891117	57.6560534521173	0.0735070125028509
LAMC2	0.235704369398033	0.7754925254061	24	15.4451486852783	1.28433747623018	1	1	28	16	2.70392912721541	0.81143629408683	0.999999999999946	24.8780487804878	16.5283884304325	5.10622691974996	0.769280987954049	0.999999999984225	25.6260162601626	16.0596020560821	3.14037450256375	1.39202692787382	0.443267809854333
NMNAT2	0.328060019224609	0.810501223966681	24	7.84941926256969	1.05564866759401	1	1	24	10	1.10016662408871	0.731510238822652	0.999999999999946	27.3563218390805	4.5694555020228	3.54049988460285	0.826886138070144	0.999999999984225	25.1187739463602	7.69670866376472	2.05730312956135	1.21367872063375	0.589936749327029
SMG7	0.286648253327004	0.795931713250152	24	14.3523173538609	7.53946290244814	0.0772071042383542	1	28	14	7.9673604679563	0.324248636911411	0.999999999999946	28	10.8676637300615	47.7332959008913	0.13005873488277	0.999999999984225	26.6666666666667	13.2201701940086	39.9221198236823	10.9393461592054	0.274017166611379
ARPC5	0.54597638802286	0.894717025765414	25.5897435897436	24.6625497725305	11.9214456720421	1	1	28	22	29.7996873995256	0.933287943708163	0.999999999999946	28	3.5699178147802	299.123032200693	0.968919484168948	0.999999999984225	27.1965811965812	26.1160947605297	289.48998998393	15.2868811165237	0.0528062511500735
RGL1	0.503806451163187	0.879974994829526	24	21.9671540252037	4.82219004259391	0.548683931808932	1	20	2	9.01830422266323	0.510216706515772	0.999999999999946	20	6.75440830680987e-05	43.0113187443753	0.687849295852205	0.999999999984225	21.3333333333333	0.102154700691811	25.9566523103002	8.19114834040553	0.315570291672594
COLGALT2	0.766984866666023	0.942378601258536	24	11.0953458362895	1.01656793890197	1	1	20	12	1.70687518062232	0.998534641242437	0.999999999999946	28	11.092856086657	11.7974269021414	0.997406506335439	0.999999999984225	24	11.6246771637454	7.11249407278812	1.00582295933468	0.141416351147889
TSEN15	0.87917027614379	0.962164940250037	24	4.74762308090951	3.99883473738322	1	1	28	6	19.0444686772602	0.990766019977399	0.999999999999946	20	18.5603681107364	58.5572582901051	0.999604468515131	0.999999999984225	24	3.05300257442891	59.7016794091482	3.66207588285961	0.0613395790386839
C1orf21	0.0140465735344202	0.464455369035951	23.3450292397661	9.62555590579229	14.9237082207728	1	1	20	10	11.2851099344142	0.756909678710631	0.999999999999946	21.8348623853211	10.8851842200186	80.7666984254194	0.168701443246092	0.999999999984225	21.7266305416957	10.2247342463384	62.8085316207602	14.2762036326579	0.227297204125995
EDEM3	0.255071419145389	0.782489567444155	22.1777777777778	21.2202977021182	5.93844659398741	0.759272267084767	1	20	2	4.62996209104385	0.867799161139923	0.999999999999946	20.3418803418803	2.7286582852283	37.4103994612669	0.735061674548914	0.999999999984225	20.839886039886	1.36766822978456	36.9524049819096	6.30175453474312	0.170537060790176
FAM129A	0.285265011163336	0.795931713250152	24	16.1815166188214	16.546866499567	0.120192382848633	1	28	16	22.9050606255251	0.247322205553176	0.999999999999946	28	17.112835018462	125.411542454399	0.145402470277195	0.999999999984225	26.6666666666667	16.5014861905662	101.938354700638	25.0239090194693	0.245480801538901
RNF2	0.928686493930327	0.977491553563869	24	19.8413508357079	0.77362672648478	1	1	20	10	2.58326755673253	0.999984699599474	0.999999999999946	20	4.80615418431098	12.7439577290655	0.999936103900914	0.999999999984225	21.3333333333333	9.88057377955986	10.4097485553784	0.508709043461268	0.048868523649251
TRMT1L	0.30951218019447	0.808227819378251	21.3475935828877	3.89493590259676	5.1768990361588	1	1	24	0	3.81990105383404	0.956595651332439	0.999999999999946	22.5236593059937	1.1035100668808	34.3620706168815	0.875750739691404	0.999999999984225	22.6237509629605	1.70808355151467	34.0858619454556	4.73952090578463	0.139046532353174
SWT1	0.783115480633148	0.946589752913387	24	16.6688621123069	0.833894880743622	1	1	28	18	2.10930962004257	0.999572456985505	0.999999999999946	24.7058823529412	23.8277084956332	5.85305834074865	0.997960353914971	0.999999999984225	25.5686274509804	19.1978183722919	4.62705894309021	0.58185833534415	0.125751226102936
IVNS1ABP	0.120079625705887	0.680393596458145	20.2639593908629	1.01433063583275	10.2524455382532	1	1	20	4	13.8849243868504	0.925509593071185	0.999999999999946	20	19.5927257986674	91.6828596516986	0.623515342318877	0.999999999984225	20.087986463621	1.49017022578293	74.2504198979165	10.5255552591209	0.141757518322348
HMCN1	0.410762316467637	0.844308260768188	24	14.034334634085	3.4470194820857	0.548683931808932	1	20	12	4.65707360475869	0.472231828175074	0.999999999999946	28	15.312854383819	20.8214298466486	0.611939607482373	0.999999999984225	24	13.8540423967392	15.8643747787363	3.50124082799096	0.220698317886679
TPR	0.675204877614232	0.925657805372942	24	19.9011192166464	11.7372616981451	1	1	28	20	53.6458320045764	0.943836195550951	0.999999999999946	28	20.6154351374946	167.950728771883	0.989085661535868	0.999999999984225	26.6666666666667	20.2509494510649	131.158207452798	16.2406915929587	0.123825202466292
C1orf27	0.901661238163244	0.968475181134233	24	20.9675202258199	1.70990073656316	1	1	28	22	9.6668686657905	0.993279594007203	0.999999999999946	28	24.3768351901706	37.62807273436	0.999794277196421	0.999999999984225	26.6666666666667	22.4971255675794	29.7429529503211	3.04923285961614	0.10251950654359
PTGS2	0.0539345109017326	0.580119675185767	25.1069182389937	24.2516994188491	0.941023323611017	0.388468903781404	1	28	0	1.14958471572956	0.68650230131869	0.999999999999946	26.7415730337079	22.3341124447084	1.30457201666353	0.204786227082733	0.999999999984225	26.6161637575672	24.8915163326283	1.22165828453756	0.94373262234238	0.772501307679189
RGS2	0.026704382901936	0.503065367113954	20.2639593908629	1.86557566859604	2.0229962959794	0.388468903781404	1	20	4	1.03821813696673	0.368593592641368	0.999999999999946	20.112676056338	5.42332316253553e-05	6.07097511177076	0.0843500627650049	0.999999999984225	20.125545149067	1.95156691794709	3.05985123828515	2.03299230102129	0.664408869158179
UCHL5	0.18744035829585	0.742475539819333	26.0915032679739	11.6195478079147	4.61282226401933	1	1	28	10	7.31301040330767	0.74090847570913	0.999999999999946	28	9.77048424573011	33.242771872243	0.683666701702754	0.999999999984225	27.363834422658	10.4918897155368	29.8095662873116	4.99891245274552	0.16769490721753
TROVE2	0.614073348092348	0.909701551212735	27.3424657534247	11.9835825233534	3.78986842133804	1	1	28	18	5.59155134868067	0.997345471564743	0.999999999999946	25.9636363636364	22.7903525089234	50.7845120945568	0.986337128835192	0.999999999984225	27.1020340390204	17.5354336745446	47.3266807241237	1.44109244734515	0.0304498947590589
GLRX2	0.48472282366673	0.870943621405534	24	6.66354851190397	3.08859324099399	1	1	20	6	6.91411341382362	0.988390158127924	0.999999999999946	20	4.4865568889446	23.3800519989668	0.961351462947829	0.999999999984225	21.3333333333333	5.70500479191858	18.861978039704	2.79392489270434	0.148124702871735
CDC73	0.0143676178410801	0.464455369035951	20.7916666666667	0.653292072886182	11.7779103129366	0.0290926434676435	1	20	2	8.24204394504281	0.288176458604063	0.999999999999946	20.3418803418803	3.4807152939846	51.4916135219989	0.00611222262254796	0.341559764932235	20.377849002849	2.05440167830493	46.7874372477478	11.3900870752555	0.243443277624782
B3GALT2	0.10160284587865	0.658442970198905	21.695652173913	11.4194306506834	7.49759436672326	0.388468903781404	1	20	14	0.902468934669143	0.73408785124678	0.999999999999946	20	11.288113143509	24.1848076538253	0.313266416661585	0.999999999984225	20.5652173913043	12.2408837370277	20.4447971541526	3.39085769578262	0.165854308566417
CFH	0.415623867988066	0.845854977233973	24	11.3308006817265	2.70196897053848	1	1	28	14	3.72043035688358	0.803424545460657	0.999999999999946	28	12.0658124605561	12.701124682511	0.901050515566876	0.999999999984225	26.6666666666667	12.472390022786	8.54059880958257	3.59313112299782	0.420711849731932
ASPM	0.155143935315184	0.719731814590339	22.3016759776536	12.3511546275836	5.85098879031141	1	1	28	16	10.0623268953144	0.678304047636688	0.999999999999946	20.458452722063	15.4437379934117	23.3118788588057	0.608922675352094	0.999999999984225	23.5867095665722	14.6908457636889	13.0854635346143	4.74309367532819	0.362470436204384
ZBTB41	0.281478538690538	0.792489394806409	23.3450292397661	6.42615914448968	2.50771642426462	1	1	28	8	3.09373633253482	0.669857480609354	0.999999999999946	21.4414414414414	10.8705660180234	20.7025702971116	0.76554350857169	0.999999999984225	24.2621568937358	8.47301010571287	17.7882203850225	1.4767602764459	0.0830190004666976
DENND1B	0.712268417706196	0.934347002044019	24	6.52855142684254	1.40788386237273	1	1	24	6	2.63640637058456	0.993036376807777	0.999999999999946	22.9581993569132	13.2027635021424	10.3121283391038	0.994649866592117	0.999999999984225	23.6527331189711	8.13466594291825	7.53974512615856	1.51244643759766	0.20059649395181
C1orf53	0.180205780232195	0.735509414571063	22.8114285714286	9.26949943756641	1.71260032323371	0.759272267084767	1	20	10	1.72241891224907	0.917897740491341	0.999999999999946	21.7021276595745	10.3151984073679	5.34351164403277	0.656461147040817	0.999999999984225	21.5045187436677	9.90855779543301	3.33665823113452	1.64117908014431	0.491863105675729
NEK7	0.591198166555964	0.903812457397343	20.4717948717949	3.62010425087073	6.39056085308572	1	1	28	6	14.046538798556	0.999902972518592	0.999999999999946	27.3563218390805	6.75440830680987e-05	114.045934885257	0.983588446408648	0.999999999984225	25.2760389036251	3.39227228772058	78.7035273328127	0.438024331486252	0.0055654980955807
PTPRC	0.00294733570383365	0.370162902679825	22.3016759776536	17.363884434378	2.67244812461087	0.120192382848633	1	20	18	2.79328584700605	0.189036400627434	0.999999999999946	21.570996978852	16.2355702417079	6.37129513579409	0.00380365961494911	0.269435015443524	21.2908909855019	17.2299196680289	4.0754890818487	2.56587495248485	0.62958700194111
ZNF281	0.710236166216683	0.933521114793165	26.7919463087248	25.7039400300978	3.59774355580684	1	1	28	6	5.56122699769205	0.994016916111394	0.999999999999946	27.5675675675676	5.89122588889207e-05	81.462530633138	0.994570192551737	0.999999999984225	27.4531712920975	1.39234018652728	63.0485358287717	3.13611666546643	0.0497413084101358
KIF14	0.20429835826199	0.752972486578866	27.9160839160839	9.98394296502141	2.20379900010174	1	1	28	10	3.36376899701715	0.860823728003215	0.999999999999946	26.542750929368	9.70066168923489	5.89644472836374	0.747149556966842	0.999999999984225	27.4862782818173	9.89740974437323	3.01573664527103	2.18727019405504	0.7252855442417
DDX59	0.465025258917052	0.861517478722309	24	23.7557592554529	1.76204819817151	0.269101639101639	1	20	2	3.03915473801579	0.562284827559234	0.999999999999946	20	17.8225926694741	7.58665633272504	0.504940248712627	0.999999999984225	21.3333333333333	21.1913278783083	7.21273160199704	2.6988909142229	0.374184298425251
CAMSAP2	0.967542652235988	0.988839913179606	24	0.325987791467605	2.20068648715121	1	1	20	18	11.7191105448649	0.990966082288692	0.999999999999946	28	24.0483974166948	105.123951926757	0.999987974576962	0.999999999984225	24	22.1558683208201	87.9606057116239	1.95907362384902	0.0222721706836784
TMEM9	0.132624408638901	0.695822632409064	24	15.5858484268904	9.00319318733592	0.388468903781404	1	24	16	11.0973687337019	0.542125744815452	0.999999999999946	25.4092526690391	15.9890028004634	73.000786157106	0.306655164381519	0.999999999984225	24.4697508896797	15.8673510240822	63.7807339875877	9.77694049832504	0.153289871205115
PHLDA3	0.806441964406738	0.950729316340678	24	21.8618139568665	24.0756988065443	1	1	28	14	38.6958926259167	0.973569122590984	0.999999999999946	28	11.1579346159655	349.514976158546	0.998029860434824	0.999999999984225	26.6666666666667	13.0478829178956	318.095254408075	9.31974696449566	0.0292986042241914
CSRP1	0.734705030172446	0.93570684644327	24	6.56599583428596	11.7508407050917	1	1	28	6	22.9458430923865	0.997369935733863	0.999999999999946	27.148288973384	3.9678070916845	148.019190115358	0.996025145110568	0.999999999984225	26.382762991128	5.57791144025711	134.634298189697	12.1820433694805	0.0904824664538024
RPS10P7	0.405017772205208	0.842020700046497	24	5.03683000867244	1.32722698659594	1	1	24	6	1.56718238775847	0.981418285178809	0.999999999999946	22.3824451410658	2.9373610338258	5.21836696016311	0.933373888637033	0.999999999984225	23.4608150470219	4.62974728197766	3.2120974572821	1.37409993689515	0.42778899307054
NAV1	0.0847753364613856	0.626532761006133	27.5310344827586	23.355565269885	11.5096612605381	1	1	20	4	13.1907643489821	0.87773758567876	0.999999999999946	26.1538461538462	19.8938425136173	163.161244330425	0.518892040847826	0.999999999984225	24.5616268788683	21.6920460169919	151.192104851007	8.12296147778856	0.053726095590728
IPO9	0.404992216728464	0.842020700046497	21.5783783783784	8.59532120321048	5.07919430978913	1	1	20	10	4.19669166493917	0.976771474999875	0.999999999999946	20	5.7702639672654	52.5145618159317	0.932558076378502	0.999999999984225	20.5261261261261	8.12503812366738	44.9120782361302	4.88921845053282	0.108861995315096
SHISA4	0.149450882546231	0.71265096645284	24	19.4374021408723	12.6560938236628	0.182113153050653	1	28	20	20.1596396843075	0.408462076408626	0.999999999999946	27.148288973384	20.6395358055184	106.666127429456	0.173660111952723	0.999999999984225	26.382762991128	20.0893551856038	88.5104072429516	14.5898342667835	0.164837500145446
LMOD1	0.166382237576495	0.726157482928404	20.6839378238342	14.113605288405	36.2190498060503	1	1	28	20	48.1761512245547	0.852739925643577	0.999999999999946	20	11.8029231384215	231.234640868382	0.689458276757803	0.999999999984225	22.8946459412781	15.1740296592217	185.543666162131	21.1731728903277	0.114114231589162
TIMM17A	0.688593189813025	0.929053795301995	26.6133333333333	10.9296317538206	4.14941309827004	1	1	28	4	8.43233298827474	0.994871926484957	0.999999999999946	20	6.75440830680987e-05	96.69415449811	0.993189823871123	0.999999999984225	24.8711111111111	4.10430790614738	83.2753811792458	2.5291728689552	0.0303711953417696
RNPEP	0.0420443195418805	0.555849692379159	26.0915032679739	10.2313282650718	13.5366364505826	0.120192382848633	1	28	10	17.1793330643479	0.321904065725873	0.999999999999946	28	9.2892876862954	64.3166003695756	0.0456082330624563	0.889845738686648	27.363834422658	9.85989863330138	57.6751523845865	14.7508246024823	0.255757011340372
ARL8A	0.070731825508237	0.610950711092094	26.0915032679739	9.62139269134882	38.2353450580756	0.548683931808932	1	28	12	16.035193911252	0.450937223419912	0.999999999999946	28	10.9118238148139	294.088298994371	0.231509162459712	0.999999999984225	27.363834422658	10.8263175870387	251.669054216982	39.406405734936	0.156580259172273
UBE2T	0.0564394167442235	0.580119675185767	20.4717948717949	3.45579228853413	1.87554763885247	0.269101639101639	1	20	4	1.34813531766126	0.688537174319567	0.999999999999946	20	6.75440830680987e-05	9.67846784104993	0.166893173491307	0.999999999984225	20.157264957265	2.54307110747586	5.70046100929092	1.72148589116211	0.3019906439771
PPP1R12B	0.644192567136969	0.918343698506958	24	13.7499521028812	6.73152090535111	1	1	28	20	20.8054558880743	0.99534731245666	0.999999999999946	26.1538461538462	23.4838673070549	76.5028986466878	0.989477384731648	0.999999999984225	26.0512820512821	18.8893290057153	61.3566950593756	2.97129607185683	0.0484265990692861
KDM5B	0.672597034291685	0.924559747505739	21.9340659340659	9.70129804056889	4.82127136517259	1	1	28	20	5.92751442334737	0.99978605547297	0.999999999999946	22.3824451410658	12.2783770569754	80.3089082070698	0.99224296276414	0.999999999984225	24.1055036917106	13.6304180219684	67.7718653106322	1.58870751898028	0.0234419919194851
PCAT6	0.280714428288767	0.792489394806409	27.5310344827586	13.848172788131	2.10818147651996	1	1	28	14	2.94454044429557	0.861050688390554	0.999999999999946	27.3563218390805	18.7574575866197	12.1135108273536	0.8286392892302	0.999999999984225	27.6291187739464	15.4576620299619	10.6733908332111	2.26558295324294	0.212264592259977
RABIF	0.518441781527495	0.883755939806832	24	1.18183035753982	2.32475729698922	1	1	28	20	5.294891771547	0.572998472483943	0.999999999999946	28	24.2906233091231	22.1140331116912	0.876480807319755	0.999999999984225	26.6666666666667	23.3229766186589	14.2655306721734	3.65656233833988	0.256321508282368
KLHL12	0.206566956055676	0.753212235834066	26.2631578947368	9.97972157226765	5.09526781164335	1	1	28	8	5.87370742207461	0.780332765491968	0.999999999999946	28	10.172246869269	29.3178677235611	0.723873168003759	0.999999999984225	27.4210526315789	9.41336225196075	22.7422632531505	5.72947458068381	0.251930712300154
ADIPOR1	0.863779679438613	0.957865905975065	24	22.1064539005288	1.26290342626749	1	1	28	6	10.4715175388198	0.989805715753699	0.999999999999946	28	6.75440830680987e-05	43.4443517105809	0.999429717211576	0.999999999984225	26.6666666666667	0.989666636748289	24.8012190962329	0.479475526100793	0.0193327402270165
CYB5R1	0.20550318843123	0.75319010257478	24	3.99985313324868	10.0105021390409	0.759272267084767	1	24	4	10.7999598153841	0.754984709134071	0.999999999999946	25.0526315789474	7.2592529326205	63.3144321356631	0.639180018616263	0.999999999984225	24.3508771929825	5.03427967782853	61.2303493186715	10.815456993443	0.176635559224958
TMEM183A	0.05585512448134	0.580119675185767	24	20.2332898091522	8.94413400399305	0.388468903781404	1	24	22	6.69826871075813	0.443867259667538	0.999999999999946	22.3824451410658	19.9300931695802	50.1740427107212	0.15814527417039	0.999999999984225	23.4608150470219	20.7264094988402	38.533062078181	9.33302385510144	0.242208206453081
BTG2	0.690406508662938	0.929333365413317	24	7.66864679076575	1.18887432218939	1	1	20	0	1.22711365821167	0.998392296851299	0.999999999999946	28	6.7952999515998	7.66832299441361	0.993487826036639	0.999999999984225	24	4.79302649452706	5.22090794750728	0.911433567605745	0.174573767009416
FMOD	0.871115549070981	0.959807137511786	24	18.7250265905306	2.85801893369809	1	1	28	18	12.857455515752	0.988932154772084	0.999999999999946	25.9636363636364	21.7724152522393	130.453037502186	0.999505706341078	0.999999999984225	25.9878787878788	19.6387237710762	97.0179511576254	0.472233598220252	0.00486748681646567
PRELP	0.522112530093675	0.88490657388391	24	7.81330597057819	2.30760001423317	1	1	28	10	4.26506456689783	0.99987199227274	0.999999999999946	28	19.9999324559169	21.8033140102193	0.97165768486286	0.999999999984225	26.6666666666667	11.2505167850171	14.3527272801135	1.52708873981223	0.106397112549341
ATP2B4	0.797290767556649	0.95032534953557	24	15.2452219665529	7.10741935001409	1	1	28	20	46.5818663156549	0.997460964947578	0.999999999999946	20.3418803418803	0.188596817180798	159.293257213783	0.99831105024459	0.999999999984225	24.1139601139601	18.3508347336847	131.858993763331	5.28369682288036	0.0400708110389792
ZC3H11A	0.306798287077111	0.807754758438532	24	8.34875595145975	4.92739803164208	1	1	28	2	2.70997727924223	0.884230253566489	0.999999999999946	26.7415730337079	6.4912602303935	43.0648767444313	0.856051254922886	0.999999999984225	26.247191011236	5.88141424251295	35.984703802937	6.29403548214578	0.174908636642219
ZBED6	0.659630521469864	0.921848594191693	24	5.4187515412505	1.94572852099647	1	1	28	20	3.03799471646538	0.999871015842726	0.999999999999946	28	3.5087056737308	21.4118622234193	0.991176405068765	0.999999999984225	26.6666666666667	3.60577682778881	16.3557198949545	2.29018123280681	0.140023260823469
SNRPE	0.10947305922932	0.676589752515127	21.5783783783784	21.3259700767239	7.41722108711505	1	1	20	18	7.3648481786888	0.749532201755653	0.999999999999946	20.695652173913	20.2532202816787	38.9898544030135	0.543714927392686	0.999999999984225	20.7580101840971	19.8430564361071	34.8149285755333	6.45240409746905	0.185334405712484
SOX13	0.196954658250846	0.7474028536728	24	3.77478853378148	2.3227379143919	1	1	24	0	2.20224054787316	0.863241671204567	0.999999999999946	24.5360824742268	4.7502764184487	8.66632873948433	0.738148864024307	0.999999999984225	24.1786941580756	2.89214757029743	6.93946651868953	2.36982618345523	0.341499764725827
ETNK2	0.844468024982492	0.956283677592563	24	3.78944774623603	0.796637155888797	1	1	28	4	3.24419678447855	0.912916000718744	0.999999999999946	28	9.8946444845598	8.39737425543608	0.997582374529242	0.999999999984225	26.6666666666667	5.69039489620587	6.52435115718585	1.72844148651027	0.264921590648379
PPP1R15B	0.192296583127014	0.745974952482806	22.0552486187845	7.21274316372208	6.06285675484489	1	1	28	4	5.28814442533434	0.819968746154498	0.999999999999946	22.6666666666667	8.99584149402394	28.4556209973078	0.717949874831158	0.999999999984225	24.2406384284837	7.11879705643721	21.8015858876689	4.90748058747192	0.225097413222936
MDM4	0.656065432548095	0.920834696397862	22.1777777777778	8.15735039503659	3.49699690365422	1	1	28	26	3.6945081331673	0.999892584331544	0.999999999999946	22.5236593059937	1.8194030703628	28.5808521968035	0.990864885423911	0.999999999984225	24.2338123612572	2.4024857474901	25.3385151950765	0.725499235448649	0.0286322710649447
NFASC	0.683700379903629	0.928361177253151	22.5536723163842	9.55823668018507	4.36069394282413	1	1	28	20	19.1009818473573	0.999421508352964	0.999999999999946	28	19.9999324559169	127.159853223102	0.993063269820489	0.999999999984225	26.1845574387947	16.5963031309316	95.1159904372413	3.71359727810356	0.039042828246149
RBBP5	0.770736710653178	0.942378601258536	21.9340659340659	15.1779933320878	2.09695079416437	1	1	28	20	7.97564692266742	0.972757686873256	0.999999999999946	27.3563218390805	20.6436106168364	40.3719182826265	0.996786150476654	0.999999999984225	25.7634625910488	18.5563169038693	31.6944849158709	1.96544342510063	0.062012158592186
DSTYK	0.960864481776074	0.986706125679459	24	18.1251416872828	1.90578893996008	1	1	28	14	10.6315848310927	0.999972535857282	0.999999999999946	28	12.4345987253419	103.4422852798	0.999989687143128	0.999999999984225	26.6666666666667	14.7387858109961	86.844181963046	5.86123904180872	0.0674914416754227
TMCC2	0.0493339343009233	0.57405914391957	21.5783783783784	12.5444690726071	4.13831818662352	0.269101639101639	1	24	12	2.91391455149195	0.555566990477903	0.999999999999946	21.4414414414414	11.1894930521836	11.7920036773394	0.132477493952973	0.999999999984225	22.3399399399399	11.9354886906737	7.41128005360624	4.05232619195333	0.546778176326169
NUAK2	0.433845762996808	0.851898425413432	24	3.31640432908253	1.40036964640344	0.0481594158156658	1	0	NaN	0	0.51641043775204	0.999999999999946	28	27.0767180067424	8.82290962992396	0.170324862786201	0.999999999984225	26	1.36771903852629	6.3647893456817	1.96883882557873	0.309332912473296
ELK4	0.0401795849970094	0.554811968065485	20.1616161616162	11.5461595171352	4.04650082144538	1	1	28	12	4.28412306529236	0.761790162283078	0.999999999999946	20.5763688760807	12.4901997603804	21.3248495344461	0.323355018404444	0.999999999984225	22.9126616792323	12.3293589278709	15.128315287359	2.877478885538	0.190204846400999
NUCKS1	0.61103894842327	0.908978894357377	24	16.567084911287	96.0053437263477	1	1	28	20	215.549403286003	0.964294919557459	0.999999999999946	28	18.4233088850307	1259.23833664504	0.983321627803204	0.999999999984225	26.6666666666667	18.3342215070979	986.853688282742	147.069227198674	0.149028401013117
RAB7L1	0.991190744162741	0.996624903944335	24	18.5025080701936	0.746593696871291	1	1	28	24	8.21736179815972	0.999898809493706	0.999999999999946	28	25.5729503433059	90.1989559668791	0.999999881333505	0.999999999984225	26.6666666666667	22.5995541720976	82.6505743482166	2.76821296252987	0.0334929670405805
SLC41A1	0.198175428123828	0.747847191726544	27.3424657534247	24.4789338062282	5.49960084249205	1	1	20	2	4.43226998485024	0.875393833428518	0.999999999999946	28	22.8154538939581	33.9548088010791	0.743521533557679	0.999999999984225	25.1141552511416	23.3520950462429	31.6015596483945	5.13501169358298	0.162492350083862
RAB7B	0.000327393765036321	0.212230860915901	20.5773195876289	17.2135135780649	4.50180755468142	0.0169666213416213	1	24	18	4.34623306716055	0.250782747167463	0.999999999999946	21.8348623853211	17.5990269973163	12.6620319893481	0.000146817243337316	0.0620366497797329	22.1373939909833	17.6571629881783	11.7351090255076	4.2382987969622	0.361163989848732
SRGAP2	0.618867769688786	0.911103761106866	24	8.31144784821354	4.75327560915525	1	1	28	8	6.77139657354333	0.974563077336949	0.999999999999946	28	18.5119667695827	33.2733222966033	0.98518189362499	0.999999999984225	26.6666666666667	10.6891860458777	27.9525439093558	5.67510300768764	0.203026351594002
IKBKE	0.858899625300369	0.957137795515683	24	21.6207106807413	1.01048106515646	1	1	20	10	2.83389326515119	0.999999980300677	0.999999999999946	27.5675675675676	0.514943852716499	9.82907588622404	0.999476506993936	0.999999999984225	23.8558558558559	21.863111233	9.64007539051791	1.02325465759745	0.106145918589385
RASSF5	0.296802042472302	0.803786458214217	23.6213017751479	10.7899709143876	1.01544779832572	1	1	28	16	2.3836870517365	0.980751435062455	0.999999999999946	20	7.9999324559169	7.15176065809052	0.872003688888844	0.999999999984225	23.8737672583826	11.3418741200904	5.09096158498191	0.972518011742368	0.191028353977616
EIF2D	0.0360597980403297	0.538692985665628	26.4370860927152	10.4882887905334	11.5760440730701	0.388468903781404	1	28	12	8.80285866064389	0.251139664393015	0.999999999999946	28	11.4512659377615	37.3370384972188	0.0795430377499523	0.999999999984225	27.4790286975717	11.3054160043363	28.8124818981238	12.2066336243751	0.423657832308086
DYRK3	0.801340037148239	0.950461062258728	26.6133333333333	17.8212620925596	0.413542792126065	1	1	28	6	1.89112117655085	0.999986606243067	0.999999999999946	20	6.75440830680987e-05	5.56714735631274	0.998464908206312	0.999999999984225	24.8711111111111	0.531225689295412	2.60052067784581	0.137346855276576	0.0528151367711291
MAPKAPK2	0.204674981382945	0.752972486578866	20.6839378238342	15.0111005022979	35.3190287212249	1	1	28	16	44.7583200486764	0.922813816404922	0.999999999999946	22.1052631578947	14.0425651382045	392.487000607486	0.765997302965791	0.999999999984225	23.596400327243	15.1907248652585	349.211339698331	27.0879253735175	0.0775688595820446
YOD1	0.0100988574944378	0.45742291746228	22.8114285714286	9.32211805099842	2.44185047694813	0.00511161292411292	1	24	10	1.39492736619522	0.189226233229897	0.999999999999946	23.4098360655738	8.8104733876879	5.23406018741406	0.000772468592474262	0.137100715993335	23.4070882123341	9.37646603622941	4.22486543319133	2.47258271720295	0.585245318768706
PFKFB2	0.281255066477419	0.792489394806409	23.2093023255814	5.91325326931326	3.79453000993891	1	1	20	6	4.82828106661665	0.947450347840769	0.999999999999946	21.7021276595745	8.5930592583651	13.3972593071622	0.851906025928337	0.999999999984225	21.6371433283853	6.84459595579789	11.7211878719293	3.76062394411239	0.32083983169646
CD55	0.194655056577602	0.747116931489338	27.3424657534247	26.5743793611091	10.7144924342734	1	1	28	26	14.4864079481909	0.761398539871716	0.999999999999946	28	1.3815017870316	57.7083972969908	0.701256405436617	0.999999999984225	27.7808219178082	27.308341675332	53.7296871447113	11.7923015540712	0.219474599252936
CD46	0.161977154390518	0.725184861014005	24	0.934373970411663	8.54455852911216	1	1	28	0	17.0726893930447	0.683192551284397	0.999999999999946	20.695652173913	16.4661944700802	39.837803538772	0.622370944225755	0.999999999984225	24.231884057971	23.0436763292516	36.1125046789564	7.49668521904657	0.207592502533203
CD34	0.812787181244048	0.95238700441471	26.6133333333333	22.958817874311	0.333167187330928	1	1	28	22	1.1105695505144	0.999990531407499	0.999999999999946	20	12.137101984357	1.2541258004758	0.998728104270719	0.999999999984225	24.8711111111111	18.8042196562452	1.04967556390718	0.283665994517024	0.270241591088527
PLXNA2	0.0939227391652494	0.640350571111775	23.4823529411765	5.20513252621117	1.11754808373751	1	1	28	4	1.20762704613621	0.636858195333395	0.999999999999946	22.6666666666667	6.4611374923586	3.04161571340301	0.465531920888474	0.999999999984225	24.7163398692811	5.35609441081472	2.39955780382461	1.13700750466897	0.473840431289763
TRAF3IP3	0.14404356326741	0.70621702365833	20.1616161616162	12.9917607118942	2.23223723800598	0.894947587135087	1	28	16	2.55997196893257	0.782655132669905	0.999999999999946	20	15.6002998602879	5.58844672109683	0.59771209566259	0.999999999984225	22.7205387205387	15.0776230238767	3.45958778486465	1.54680089643224	0.447105549163786
C1orf74	0.364415532221499	0.82604136690715	24	4.62415630071083	1.67546367323773	0.388468903781404	1	20	8	2.28517248827234	0.355514066967462	0.999999999999946	20	7.6468254782809	6.70606664966988	0.425615632956689	0.999999999984225	21.3333333333333	7.02514329777123	5.78751460289407	2.38664056233181	0.412377458389196
DIEXF	0.688226364880824	0.929053795301995	22.4269662921348	19.7367390301655	1.32250991909059	1	1	28	4	3.69530331938264	0.998513902665256	0.999999999999946	20	4.15771280499079e-05	24.9353938487483	0.993341759003285	0.999999999984225	23.4756554307116	0.154757534683976	14.5525060307353	0.761160138886522	0.0523044029171974
SERTAD4-AS1	0.440681155270665	0.852439363855712	22.3016759776536	7.86865906613605	4.79963891161793	0.759272267084767	1	20	8	6.79464243965046	0.847320523688611	0.999999999999946	20	12.1951965924534	26.4481440425418	0.866108997398848	0.999999999984225	20.7672253258845	9.28965766028773	19.9478583368952	5.67453341018279	0.28446830303017
SERTAD4	0.435197786299961	0.851902197142879	24	16.9852826934707	7.2421509612918	1	1	28	20	16.865255980763	0.962956558666903	0.999999999999946	20	19.8304455754091	61.6024642625751	0.942038905998708	0.999999999984225	24	18.9632051361883	41.4751185793697	6.78392840980909	0.163566220957919
HHAT	0.267851574682529	0.787874559691673	20.2639593908629	11.7905744865498	3.03336497632751	1	1	28	20	5.179307472964	0.926010071164627	0.999999999999946	20	10.7363225005312	12.0620709126956	0.834899467572993	0.999999999984225	22.7546531302876	13.8662594756706	6.73829236163077	0.528799755216204	0.0784768197692489
RCOR3	0.80749700270993	0.950729316340678	27.7222222222222	13.2268471842024	1.71382489529026	1	1	28	10	4.93750643576532	0.999999320403044	0.999999999999946	20	9.42692784481506	27.7104759989633	0.998610990315103	0.999999999984225	25.2407407407407	11.0054217174141	23.2471040545334	0.664983240045212	0.0286049926255453
TRAF5	0.341541455234031	0.817559750575436	24	10.8263486950116	3.61671889848766	1	1	20	12	3.93323014813306	0.958311720795358	0.999999999999946	21.4414414414414	20.0989581515061	31.6132835263967	0.896995924922383	0.999999999984225	21.8138138138138	13.2439209700435	28.5635099468669	3.86771888777893	0.135407689565238
LINC00467	0.528783190783112	0.887650359365683	24	20.326875086679	1.3281040401076	1	1	28	24	2.57387534514619	0.998461949639174	0.999999999999946	24.040404040404	16.4144997422367	9.38551049364776	0.972887531820553	0.999999999984225	25.3468013468013	20.2321936246438	8.84707598504509	1.39995218715055	0.158238969521343
LPGAT1	0.0562728751345234	0.580119675185767	26.972972972973	9.53448944843982	9.79611682758417	0.548683931808932	1	28	8	7.38837594843019	0.496799376892225	0.999999999999946	26.3468634686347	9.5804273590747	55.3891477150445	0.213252263505908	0.999999999984225	27.1066121472026	9.06602681133756	46.1675415066693	9.93115658166628	0.215111228745668
INTS7	0.0571185926951912	0.581651795996887	27.9160839160839	21.9343159153667	3.77375358153993	1	1	28	22	2.99414704724191	0.85363752705445	0.999999999999946	27.7821011673152	22.5587908344736	11.4862454015523	0.418529691670058	0.999999999984225	27.8993950277997	22.1651490800447	8.73564465058945	3.89933913917975	0.446371080228938
RPL21P28	0.65287791304355	0.920100650743823	24	5.94136286610014	0.66976095182306	1	1	28	6	2.37555047335364	0.970388842214608	0.999999999999946	28	19.9999180775332	3.80599202942217	0.988701373419575	0.999999999984225	26.6666666666667	6.60159061800908	3.44146727809811	0.734543602861047	0.213439078016451
PPP2R5A	0.179232068546561	0.734878788307301	24	6.44247280372317	4.76385846500678	1	1	28	2	6.00556540814262	0.954284199094092	0.999999999999946	20	12.3474231942623	32.6208380468814	0.73974279328529	0.999999999984225	24	5.77146003897507	27.070831169118	5.19452512625607	0.19188642911644
NENF	0.15993195321731	0.723757863297748	23.3450292397661	5.13553697681415	8.42850877340073	0.269101639101639	1	28	4	17.1203750666594	0.541572885491923	0.999999999999946	25.4092526690391	3.7047822237955	99.3399375883337	0.275591469462071	0.999999999984225	25.5847606362684	4.33237595024337	100.169763482798	9.04248908075508	0.0902716425232244
NSL1	0.169938862502446	0.728918344835739	21.3475935828877	19.9367043103782	5.33396786440411	1	1	28	0	5.6930147772928	0.86901992070299	0.999999999999946	21.3134328358209	17.4262861326207	34.1092541082148	0.700289063477608	0.999999999984225	23.5536754729029	21.6262049398103	27.5754596555954	3.46408426335519	0.125621995303795
TATDN3	0.317738847831281	0.808905491493297	20.9005235602094	19.0532104944828	1.828871128499	1	1	28	10	3.35483163564612	0.962966419864811	0.999999999999946	21.186943620178	6.75440830680987e-05	8.84504260516671	0.882881957603891	0.999999999984225	23.3624890601291	0.761243097500601	5.36641139346043	0.222626984458924	0.0414852623356866
ANGEL2	0.495987203021125	0.877184696567737	20.5773195876289	5.00146098125551	2.4668848745065	1	1	28	18	3.42969797921002	0.939215025254401	0.999999999999946	28	22.1269344312657	16.9358445085037	0.957624386082148	0.999999999984225	25.5257731958763	17.463763963322	14.4711322594216	1.28779106064903	0.088990345576491
RPS6KC1	0.132304891483056	0.695822632409064	24	2.56328202197647	4.13108841931816	1	1	28	20	4.98614445032524	0.774281820446493	0.999999999999946	23.4098360655738	3.1744651522632	24.4727418365397	0.601757278060619	0.999999999984225	25.1366120218579	1.26691015819072	19.4263578625241	4.26314406650578	0.219451535726618
SMYD2	0.235570167347797	0.7754925254061	21.5783783783784	9.95729415146741	5.39511263795558	0.759272267084767	1	20	12	4.99964382277389	0.8952178802929	0.999999999999946	20	8.0835404448973	29.2187155969798	0.722083453712371	0.999999999984225	20.5261261261261	9.9896633914878	25.4833318490597	5.55704247186336	0.218065773533001
PTPN14	0.703974222623169	0.930891100675423	24	16.9442603754953	17.8901563418092	1	1	28	20	58.0996052002889	0.983517488480385	0.999999999999946	28	20.1977466604088	266.842934340615	0.993698109838497	0.999999999984225	26.6666666666667	19.036845576753	212.0132045013	21.7277635162116	0.102483067351017
CENPF	0.336817658305301	0.814527879300789	24	14.5279808990438	11.9039189569855	1	1	28	16	19.0934913588904	0.990327879483325	0.999999999999946	22.3824451410658	16.1863997779433	70.8653344526274	0.900832242778284	0.999999999984225	24.7941483803553	15.675353087204	40.6595075930107	13.2884552280726	0.326822827297516
KCNK2	0.105501811318943	0.667591680134358	24	19.0174516457298	19.3780802226608	1	1	20	4	17.7879502000571	0.999680981382399	0.999999999999946	20	15.3627176035848	197.461382138568	0.609513694641506	0.999999999984225	21.3333333333333	18.0300417843689	162.275696936929	11.3752589985632	0.0700983524537531
KCTD3	0.85903307248314	0.957137795515683	24	3.33981634871033	2.12561417266171	1	1	24	6	7.28807499589726	0.999720409927957	0.999999999999946	22.5236593059937	5.46241766505584	66.4235355145886	0.999475271561466	0.999999999984225	23.5078864353312	4.96427328627056	59.6611042920492	2.58331238820559	0.0432997749347704
GPATCH2	0.567949743179667	0.900053015529562	24	0.651252439444596	3.49008427255623	1	1	28	20	7.58476496985231	0.894096625566022	0.999999999999946	28	23.0083734444135	29.220306243825	0.968519417232758	0.999999999984225	26.6666666666667	22.5999585621356	23.5421028732002	4.76614185346524	0.202451831900323
RRP15	0.944717738410216	0.982240430851451	24.1939393939394	22.2784340514935	1.03600901824987	1	1	28	4	5.48835069255636	0.99599882687616	0.999999999999946	20	15.7607242843476	29.4967505166939	0.999964071678454	0.999999999984225	24.0646464646465	22.6620328141001	25.7193760551283	0.957676747503843	0.0372356135487543
TGFB2	0.487171451409047	0.871822190812352	24	19.0663705656606	2.09244471113177	0.388468903781404	1	28	20	4.96691198493105	0.697606730845852	0.999999999999946	28	20.3120266748597	13.2583141580949	0.669969250096108	0.999999999984225	26.6666666666667	19.8538711031948	8.6378525933281	3.069690836518	0.355376617434875
LYPLAL1	0.625877888477894	0.911965080086169	24	22.1140085094669	1.67878727520527	1	1	28	0	6.00295906630827	0.999980679969959	0.999999999999946	25.9636363636364	19.3642486269659	9.73050683669212	0.987879931627263	0.999999999984225	25.9878787878788	23.2105310049417	8.80490021412253	1.56793997221442	0.178075836646
EPRS	0.688663503603764	0.929053795301995	24	18.0729675706567	13.4687173837517	1	1	28	20	23.5355643857925	0.999521950630953	0.999999999999946	20	19.9831613573773	260.708748091756	0.993420965625508	0.999999999984225	24	19.4609924039396	216.415781326739	13.4613758307463	0.0622014519838672
BPNT1	0.191400965573266	0.745574867360717	26.2631578947368	7.55441332748133	2.87020717297927	1	1	28	6	2.40417721161401	0.69389557503169	0.999999999999946	28	7.7741325875089	16.2578464256897	0.671582937332289	0.999999999984225	27.4210526315789	7.12972925761078	11.5250331718622	3.45393944362199	0.299690195430814
IARS2	0.580037328073871	0.901302947919302	20.3673469387755	19.5227930826902	7.30020829556617	0.388468903781404	1	28	6	13.5731917578258	0.790675367218208	0.999999999999946	28	7.755387504051	73.8231716992224	0.750590367399759	0.999999999984225	25.4557823129252	4.17749685082505	67.1487137710751	6.90692814590365	0.102860170478483
RAB3GAP2	0.0596087240916041	0.586703398840797	26.6133333333333	24.5594663094374	9.50586033666484	0.388468903781404	1	24	2	8.81453365405517	0.489614079125472	0.999999999999946	26.1538461538462	21.2008328442278	53.3348232733446	0.175881883725451	0.999999999984225	25.5890598290598	23.9647634890698	49.8771461159753	9.22628168171539	0.184980144218001
C1orf115	0.199776942480573	0.749827125364029	21.695652173913	14.4479376365767	3.13497703077566	1	1	28	16	4.37732931433988	0.888957431601821	0.999999999999946	22.5236593059937	13.1850484719943	12.6881777383874	0.749745315085276	0.999999999984225	24.0731038266356	14.6188210802952	8.95943985904869	2.62943586475131	0.293482171443529
MARC2	0.49710967437141	0.877974225394933	27.9160839160839	12.2559156177189	1.77295490332034	1	1	28	12	3.78943754805032	0.982941656888176	0.999999999999946	28	12.2326438041759	6.37383500279548	0.963864126987109	0.999999999984225	27.972027972028	12.162980582227	5.0908661681254	1.85505534198528	0.364388943005423
HLX	0.237978762037643	0.776396611396877	24	15.4676478234426	3.52059191287384	0.182113153050653	1	28	18	8.26296711924435	0.35008302898842	0.999999999999946	28	16.4966728971092	26.8692437991582	0.211792072890227	0.999999999984225	26.6666666666667	16.6822041271636	21.4426442864975	4.6000684446717	0.214528972416353
DUSP10	0.821936882334406	0.953772465870531	24	3.60327764737353	0.672934718192114	1	1	20	10	1.66986359887858	0.992386712752739	0.999999999999946	20	8.522819046703	7.51746839891577	0.998789342671178	0.999999999984225	21.3333333333333	8.06624213470535	7.48036840759806	1.01025755137983	0.135054518217803
TAF1A	0.194606853344027	0.747116931489338	21.1216931216931	12.0063952936643	1.08001073132524	1	1	28	14	0.985725694761433	0.848624002186138	0.999999999999946	20	12.0531516359237	3.16102001572703	0.7303765987931	0.999999999984225	23.0405643738977	12.8389608268701	1.86220837747502	0.738096372346822	0.396355413966945
MIA3	0.986508415242773	0.994941193875844	24	5.86362868439729	0.745706478050627	1	1	28	10	4.84780610251707	0.999999651392453	0.999999999999946	20	2.6194944955552	58.3228246949162	0.999999586489194	0.999999999984225	24	5.85988221296569	52.0853757491502	0.827406429617005	0.0158855805053975
AIDA	0.0188454203934063	0.488658319387381	23.2093023255814	9.05678864485026	2.36788103501874	0.120192382848633	1	24	10	2.8196940279211	0.229498085081094	0.999999999999946	24.7058823529412	7.1220961649037	5.97564995114199	0.0193137792703428	0.614617025103834	23.9717282261742	8.76746956429739	4.2755566202123	2.45622186768152	0.574480023506169
BROX	0.0556267253503375	0.580119675185767	26.6133333333333	0.686737998681339	7.43793921671609	0.120192382848633	1	28	2	14.2074220322218	0.2976106853327	0.999999999999946	27.148288973384	26.0450062067499	46.2699738685678	0.0528533977803139	0.941824857167122	27.2538741022391	0.518150792412501	42.6173909938122	8.22352567204184	0.192961734171757
DISP1	0.0090607207423774	0.45742291746228	22.3016759776536	20.6438807507538	3.66091975043646	0.0481594158156658	1	24	22	3.15213782222812	0.295362650709529	0.999999999999946	21.7021276595745	20.3896112646276	8.37092676723005	0.00645283114317885	0.34978795024404	22.6679345457427	21.0195888769335	5.41375077497718	3.67861304716477	0.679494346907811
CAPN2	0.871943679542878	0.959895080261283	24	4.95710270291267	2.97092123950131	1	1	20	6	9.09381882316029	0.999408517322751	0.999999999999946	20	6.7586910655336	169.50324406933	0.9996080394732	0.999999999984225	21.3333333333333	6.01670097295255	158.480278997756	4.2347517319882	0.0267210012423576
TP53BP2	0.0644936795544692	0.600780863917895	26.7919463087248	24.4741871772738	3.54473948728421	0.548683931808932	1	28	26	2.92753848357926	0.513477887201369	0.999999999999946	28	25.9558763319524	21.0333507207846	0.236937959362941	0.999999999984225	27.5973154362416	25.472889002068	17.9168953808854	3.72112770028191	0.207688197155618
FBXO28	0.536579403141738	0.892143903529539	22.5536723163842	17.387687686416	1.31149706478014	1	1	20	16	2.40826490048131	0.959754299849864	0.999999999999946	20	17.7889218576648	11.3552682649069	0.970134583090095	0.999999999984225	20.8512241054614	17.0909532730349	9.0210447764123	1.76740407371315	0.19592010875885
DEGS1	0.0541496908742485	0.580119675185767	25.9220779220779	23.3542516037079	11.627299894499	1	1	24	6	4.33168276603469	0.894114956306808	0.999999999999946	25.4092526690391	6.75440830680987e-05	64.7646785155026	0.416963155588319	0.999999999984225	25.1104435303723	0.903792075728084	58.7503721675769	4.41950588865921	0.0752251556135375
NVL	0.318883228617341	0.808905491493297	24	3.21217311423853	2.22767599296998	1	1	20	6	3.10908313793897	0.9613834593679	0.999999999999946	22.6666666666667	1.9456111288267	7.65214809927416	0.883300062330719	0.999999999984225	22.2222222222222	3.77666623114914	4.91886170462708	2.13846385353341	0.434747708300438
CNIH4	0.979397490717109	0.992932558305792	24	12.2261688844542	1.11176078189107	1	1	28	6	9.85372911553459	0.999357053814572	0.999999999999946	28	6.75440830680987e-05	108.654180201039	0.999998378924278	0.999999999984225	26.6666666666667	5.64733189851208	92.9574625271464	2.15734444354693	0.0232078671781399
WDR26	0.0943128876399477	0.640629021969126	21.0105263157895	10.0809411537124	8.32068050054775	0.759272267084767	1	20	12	9.44620067214924	0.633541019342126	0.999999999999946	20	7.9999501518916	57.9614287109062	0.402688328041937	0.999999999984225	20.3368421052632	10.011586601978	48.4453299386062	8.08845981457997	0.166960568228771
DNAH14	0.0523958743371055	0.579461508749255	27.5310344827586	25.2642080461604	1.98900018075419	0.269101639101639	1	28	0	0.48705331649015	0.534449915769275	0.999999999999946	27.5675675675676	27.2394395923647	4.32706488623394	0.134397664601058	0.999999999984225	27.6995340167754	26.8352026247967	3.16419214378771	1.94933693248865	0.616061491814207
LBR	0.585467173642964	0.903148039844318	24	5.47423278118455	4.13793350063726	1	1	28	0	8.94664441083194	0.988770281292897	0.999999999999946	28	6.3494891479351	37.69023599747	0.981827909785735	0.999999999984225	26.6666666666667	4.22689738420546	32.1483147266331	6.45160710836372	0.200682591396274
ENAH	0.459901271623028	0.860233483380008	24	22.7299303225338	31.9375166892463	0.759272267084767	1	28	26	35.9970412728723	0.843176441227533	0.999999999999946	28	20.7338716994815	453.554333244096	0.8745237178424	0.999999999984225	26.6666666666667	23.3668568239063	374.043952533526	45.0995041426882	0.120572739746797
SRP9	0.461809339312343	0.860613402982371	24	7.76119262164131	5.22903467834943	0.759272267084767	1	28	6	2.7224976557737	0.847324127511656	0.999999999999946	28	7.1157296503921	37.8714946700401	0.876509206907433	0.999999999984225	26.6666666666667	7.03300681962626	32.7403305904917	6.87629298059874	0.210025154193028
EPHX1	0.442325051926543	0.852439363855712	24	17.7610624195667	2.25918825950685	1	1	28	16	3.98269623467739	0.767732173585176	0.999999999999946	28	15.7942233764946	16.7226533617115	0.904405932843008	0.999999999984225	26.6666666666667	16.5982614373053	14.0797891987296	3.14414960320993	0.223309423090909
TMEM63A	0.542068573780685	0.894023169346921	24	12.6205528163403	6.73990735077319	0.759272267084767	1	20	18	6.71586299398969	0.709056518884496	0.999999999999946	20	14.1654855091867	64.2939792211703	0.872568170035521	0.999999999984225	21.3333333333333	15.1530524527831	49.0691581249316	11.3552392402674	0.231412962320581
PYCR2	0.596201476211895	0.905785039933135	24	5.3772944304605	12.7718598174249	0.182113153050653	1	28	6	32.5576706280976	0.465026239126855	0.999999999999946	28	7.458508094896	142.291208461087	0.42634182159549	0.999999999984225	26.6666666666667	6.26288792406685	131.305466678539	20.5742971852036	0.15669033213654
SDE2	0.701490886113724	0.930756891585905	24	13.2089399693114	1.56978008043746	1	1	28	12	7.49233328021213	0.992493921953255	0.999999999999946	28	4.70608896544598	16.0964572206385	0.993954667488341	0.999999999984225	26.6666666666667	10.655039996343	12.1852102905177	2.09902041340876	0.172259679017782
ACBD3	0.699282533076038	0.930756891585905	24.3414634146341	16.1541655830003	19.0127775207757	1	1	28	20	51.8110865208143	0.997636167753007	0.999999999999946	28	19.5369910885546	320.950243619429	0.994046197503521	0.999999999984225	26.780487804878	18.5299289139175	263.677763385092	26.0779039571101	0.0989006567043134
PARP1	0.281663578979268	0.792489394806409	27.9160839160839	21.2407215699807	10.4777486445713	1	1	28	22	18.2744916401652	0.960105843593778	0.999999999999946	28	16.9477659005683	65.0234932896158	0.855323194633081	0.999999999984225	27.972027972028	20.1318935806731	54.1024113190749	11.112210582268	0.205392150023269
ITPKB	0.113015589948221	0.676589752515127	21.3475935828877	8.02745255035499	1.85724375388877	1	1	20	8	1.5416088070546	0.662079436509925	0.999999999999946	20.695652173913	5.9990001732966	6.09046051352513	0.520289079591319	0.999999999984225	20.6810819189336	7.35654414324588	4.1771162246177	1.74574057326955	0.417929614450535
PSEN2	0.687302133443529	0.929053795301995	24	16.7156866367241	2.39984525181093	0.548683931808932	1	20	0	2.57732604404194	0.876294229711099	0.999999999999946	20	0.2632277689153	31.0405583047277	0.898948386603875	0.999999999984225	21.3333333333333	19.7136561801839	26.6293334739233	3.16237369646916	0.118755270370019
ADCK3	0.0116520338220651	0.459566237197148	24	22.9598416191935	5.28205800443898	0.0772071042383542	1	24	0	4.07830052098751	0.333000201987355	0.999999999999946	23.8795986622074	20.004781728794	19.4509445011992	0.0125895063220594	0.503763372974331	23.9598662207358	22.3451949823213	16.4764587985182	5.33684701353792	0.323907405031588
CDC42BPA	0.178304255179191	0.734743654496456	23.4823529411765	10.5844587001129	12.9013281538508	1	1	20	12	15.5166051311016	0.982134048464681	0.999999999999946	25.9636363636364	10.3527841784255	114.28484324511	0.74601975460094	0.999999999984225	23.1486631016043	11.1299948993682	97.8727789925477	12.7807749870579	0.130585594060132
JMJD4	0.928258172010857	0.977491553563869	24	0.839417136659415	0.47824600716915	1	1	20	10	1.28130296029692	0.995651309232926	0.999999999999946	20	15.5958894354078	20.251126544972	0.999923110147957	0.999999999984225	21.3333333333333	16.7092241482417	17.2501934916872	0.705278924310461	0.0408852761361971
SNAP47	0.485924080414318	0.871574340811598	24	7.4599023895284	2.63540594437113	1	1	20	14	2.63374395925855	0.924954625461148	0.999999999999946	20	12.1515885749942	12.6425583648436	0.952618592911461	0.999999999984225	21.3333333333333	12.0847668386798	10.6215937667717	2.50673164822782	0.23600334406215
ARF1	0.970038902850616	0.989396905625457	24	11.245883076948	7.31563417097831	1	1	28	6	101.160026168118	0.944721575834704	0.999999999999946	28	11.2342298737633	439.441875670391	0.999896178660245	0.999999999984225	26.6666666666667	9.76905179619774	425.889975694313	26.4511752109278	0.0621080014100013
C1orf35	0.146807083396106	0.710354983288014	21.1216931216931	5.97934730046045	4.35450132570733	1	1	20	10	3.71602006705071	0.753485556344106	0.999999999999946	20	7.555877850494	40.6601143405838	0.622262943421415	0.999999999984225	20.373897707231	7.86759311441653	36.7600013956962	4.17648491112146	0.113614927980129
MRPL55	0.221093974060811	0.763736329488852	24	18.2831797106034	4.64702736701678	0.120192382848633	1	28	20	8.26366303277595	0.301759473339528	0.999999999999946	28	18.0518192404561	44.4769521477126	0.140097153434044	0.999999999984225	26.6666666666667	18.85605220339	37.314669077496	6.1106970482293	0.163761255273052
GUK1	0.0545823705594289	0.580119675185767	21.1216931216931	20.2656262997005	24.8983728152848	0.269101639101639	1	20	0	9.21129644314028	0.643608911630591	0.999999999999946	20	4.76304334413532e-05	277.277156033622	0.156223912251193	0.999999999984225	20.373897707231	20.0993258218213	252.624664528914	19.6194728450407	0.0776625389354855
GJC2	0.00913270047501635	0.45742291746228	21.9340659340659	18.309165796597	1.44608420325691	1	1	24	18	1.95560861135624	0.594559279944066	0.999999999999946	24.5360824742268	20.1861360205842	2.47957214032423	0.107611818063329	0.999999999984225	23.4900494694309	18.855768247891	2.55167202890467	1.26429068921099	0.495475388251091
IBA57	0.349956496876825	0.821148620345163	24	3.94009744514589	2.35214447783672	0.388468903781404	1	28	0	3.86390101626825	0.665548252770191	0.999999999999946	28	0.4301902819386	11.171366249705	0.569021053440174	0.999999999984225	26.6666666666667	1.54286140320979	8.83328255737129	3.05184406102499	0.345493766468306
TRIM11	0.23926264635921	0.776396611396877	24	19.3168589536538	17.9217338148115	1	1	28	20	25.9073044794014	0.911603370268741	0.999999999999946	24.040404040404	19.9342214518731	138.938734176094	0.803116421104213	0.999999999984225	25.3468013468013	19.8532142680226	109.838757664867	19.3891863747067	0.17652408664222
RNF187	0.0420225098609479	0.555849692379159	25.5897435897436	19.0835941931172	48.8825891297292	0.0290926434676435	1	28	20	74.2525151027428	0.130008995428575	0.999999999999946	28	19.9928583010106	420.916583797051	0.00762948860579626	0.390529980158455	27.1965811965812	19.7086533813484	358.211458697567	58.0008778760271	0.16191798578112
RAB4A	0.320682138434962	0.808905491493297	23.7619047619048	19.7270602803383	6.90398408471846	0.759272267084767	1	20	0	3.38920969826466	0.526936565758066	0.999999999999946	20.2266288951841	19.6229519681323	26.8694207680811	0.662232806541393	0.999999999984225	21.3295112190296	19.9485416552358	30.2482818283677	9.63110405864989	0.318401690162036
CCSAP	0.654035449701575	0.920100650743823	24	15.1197463327219	1.72378964267191	1	1	28	18	6.83162198595219	0.967525548740846	0.999999999999946	28	18.2940890525173	16.1648568268081	0.988623108802817	0.999999999984225	26.6666666666667	17.121857969666	11.1671722160928	2.08444717022874	0.186658460162805
NUP133	0.672685603565274	0.924559747505739	24	6.53904618870789	3.01193965337384	1	1	20	12	6.56401140354359	0.98840633343812	0.999999999999946	20	8.0909121283024	42.4471359383869	0.991630109503487	0.999999999984225	21.3333333333333	8.97350898627961	34.6838755560909	3.43263163489524	0.0989690909640121
ABCB10	0.945830710051689	0.982513117636098	25.9220779220779	13.188799835368	0.447626312988368	1	1	28	8	2.5252158698036	0.975671308923965	0.999999999999946	20	6.1353594937405	6.78019424178953	0.999918673921804	0.999999999984225	24.6406926406926	8.91299868043591	4.63570516103538	0.0923225871898822	0.0199155433710245
TAF5L	0.166028901986524	0.726157482928404	21.5783783783784	0.688941009243788	3.23856366706011	0.548683931808932	1	24	0	2.29044411095868	0.792357077083573	0.999999999999946	22.9581993569132	2.08353374209049	13.5517714115266	0.51128129357186	0.999999999984225	22.8455259117639	0.931428649385921	8.69946384618099	2.91918617880904	0.335559320714983
URB2	0.605756343385198	0.907691435864215	24	21.2356741520296	1.57254429663025	1	1	28	6	1.76065359051901	0.996423083580458	0.999999999999946	20	15.8535456398711	2.36438504619016	0.985241107389742	0.999999999984225	24	22.1481422658275	2.80148948444527	1.53627492473946	0.548377901566053
GALNT2	0.133221668097538	0.695822632409064	27.9160839160839	6.5807294901963	19.3317414089504	0.548683931808932	1	28	6	47.8915968143436	0.485202115136097	0.999999999999946	28	8.6876238979	96.554279199939	0.351622064888358	0.999999999984225	27.972027972028	7.0815226903315	95.8760602982196	20.932564257078	0.218329416039498
COG2	0.600340514484804	0.906658039788283	24	23.9973904240009	1.43122522542365	1	1	28	26	2.91279423656853	0.968992046298534	0.999999999999946	28	24.3572502363004	13.8959046542814	0.982247354670567	0.999999999984225	26.6666666666667	24.8710930033805	10.7948359943617	1.90182374540323	0.176179031010436
AGT	0.731245726340844	0.93570684644327	27.5310344827586	6.02459925776279	1.79088249871176	1	1	20	8	4.37377056234875	0.999636001937395	0.999999999999946	20	19.49482809841	28.7285446848254	0.995937787529827	0.999999999984225	22.5103448275862	4.70141834535293	25.8238224422973	1.53552649126211	0.0594616267476747
C1orf198	0.090877262766478	0.635118472997957	24.4907975460123	8.45504818376038	26.3989599873235	1	1	28	8	35.4801554804284	0.705242637421281	0.999999999999946	21.7021276595745	11.0532402440887	166.410041258232	0.48207119165284	0.999999999984225	24.7309750685289	9.32034428083917	145.285143220613	26.0770343143652	0.179488650637648
TTC13	0.374445026254741	0.832066451717926	24	8.6211511516667	2.00289024317482	1	1	28	6	2.99206834506238	0.827634812182849	0.999999999999946	28	4.0140462624147	7.87972105229054	0.885609471905606	0.999999999984225	26.6666666666667	6.31563781797085	4.36009909813023	2.37325177683871	0.544311430411397
ARV1	0.517579096928634	0.883719295967657	26.7919463087248	3.39062374081343	1.70974769383438	0.759272267084767	1	28	4	3.83192024511929	0.992803921904887	0.999999999999946	20	8.3553190665028	11.0838915273735	0.930188438347491	0.999999999984225	24.9306487695749	5.34220784735583	9.18079683006441	1.85305638847409	0.201840474500632
C1orf131	0.49797547897032	0.877974225394933	24	22.738561747759	2.98376320230726	1	1	28	0	3.862990748933	0.994289520427143	0.999999999999946	27.148288973384	6.75440830680987e-05	40.0249971488581	0.965500814911894	0.999999999984225	26.382762991128	25.922443816287	24.2528002674875	2.7407356518664	0.113006977406256
GNPAT	0.763419429542933	0.942195841965823	24	22.9989706923735	2.88508088735764	1	1	28	20	11.0667948155502	0.909457192723912	0.999999999999946	28	21.3741347644523	32.045615572987	0.993827304100463	0.999999999984225	26.6666666666667	21.5072354102857	21.3957209738309	5.08988478653709	0.237892651187708
EXOC8	0.013534818602456	0.464455369035951	24	21.2414695595447	4.42013965739638	1	1	20	0	3.85450888941354	0.938134854159367	0.999999999999946	24.7058823529412	19.2347689456803	14.0212643830883	0.189178094422597	0.999999999984225	22.9019607843137	20.3280775319821	10.5016980031983	4.44621842092533	0.42338090655161
SPRTN	0.235194086039851	0.7754925254061	21.8142076502732	19.4463449239714	2.62244523492399	0.548683931808932	1	20	2	1.08431006798437	0.623630585549913	0.999999999999946	20	15.7505100278889	9.59168670724388	0.538750891911282	0.999999999984225	20.6047358834244	18.935730711517	7.74199073966187	2.86673299646696	0.370283702585798
EGLN1	0.210386339233978	0.754889996124955	21.4623655913979	15.4256205662501	5.34842940228193	1	1	28	18	12.2802969258704	0.724374445292182	0.999999999999946	25.2296819787986	16.4939305855362	27.9703367360201	0.708777885848598	0.999999999984225	24.8973491900655	16.7214383579303	21.5780698014094	5.60882618564934	0.25993178431942
TSNAX	0.786775648691993	0.947436992581166	24	1.1195769079615	2.38215915698288	1	1	28	22	6.2967902903708	0.923883307340223	0.999999999999946	28	23.8258208001369	54.7482700391913	0.995733319584711	0.999999999984225	26.6666666666667	23.6974806888965	47.0247479169808	4.77121284893804	0.101461742173745
SIPA1L2	0.841305263255203	0.956005788862522	20.2639593908629	3.48808554970269	1.72728320081187	1	1	28	10	6.28252980794839	0.999953122012069	0.999999999999946	28	9.83470540593939	29.5992954694967	0.999243542954506	0.999999999984225	25.4213197969543	7.54492342513855	26.1485303837617	0.698968843946352	0.0267307123455173
NTPCR	0.22765642456759	0.769625590151078	22.9425287356322	17.8497567179947	4.09518644796958	0.548683931808932	1	24	18	3.74866203792606	0.59491462858353	0.999999999999946	20.695652173913	20.1062763848326	26.6957283429593	0.518558173419921	0.999999999984225	22.5460603031817	18.6752010722783	26.6477150880927	4.45468097901066	0.167169341321921
PCNXL2	0.500231747855109	0.878759603032826	24	19.492355840978	2.49371203344292	1	1	28	20	5.84581765542365	0.842181776592458	0.999999999999946	28	22.4178244449477	15.894435514477	0.942869471096128	0.999999999984225	26.6666666666667	20.6954537532035	11.4865814982137	2.74368096765285	0.238859661430124
KCNK1	0.491976777572092	0.874295486998562	24	5.57807273175754	1.14657690829246	1	1	28	6	1.44560326931624	0.98053142621913	0.999999999999946	26.3468634686347	1.9279535779419	5.6297137621321	0.962237502688662	0.999999999984225	26.1156211562116	4.57073130876786	3.89528114074484	1.31784257459124	0.338317704672595
COA6	0.297625359238624	0.803997967304055	21.2340425531915	10.4644706327357	2.96608377784603	1	1	28	12	3.9277763645272	0.894066135288572	0.999999999999946	23.4098360655738	6.4717864984434	17.404240086346	0.851574722366618	0.999999999984225	24.2146262062551	9.7294187486919	16.0448627452539	2.88836332068434	0.180017951324558
IRF2BP2	0.541608159975303	0.893780364012057	23.9041916167665	6.34638694954839	7.73115489798849	1	1	28	6	19.7277167778545	0.980969271911368	0.999999999999946	24.8780487804878	4.2839921455111	84.5254657639888	0.97356032404914	0.999999999984225	25.5940801324181	5.56112206474821	82.1503245046751	8.22980841037262	0.100179864900038
TOMM20	0.329769972082458	0.811394581042301	24.4907975460123	9.54034497198472	11.0429767160475	0.269101639101639	1	28	10	7.36017237435389	0.957906611508844	0.999999999999946	25.0526315789474	3.3721791338079	76.8456968296694	0.552814048711283	0.999999999984225	25.8478097083199	7.79531070574486	72.7836007066479	11.1860464637337	0.153689105171077
RBM34	0.385694456252513	0.836304847865665	24	15.3171249203683	6.36740310075936	1	1	28	18	13.6181327701548	0.705559001500381	0.999999999999946	27.3563218390805	17.1216669585466	53.918850835484	0.856772754127339	0.999999999984225	26.4521072796935	16.8142847362113	46.3912669386543	7.56946248576811	0.163165677190442
ARID4B	0.644518681811095	0.91835479035767	20.2639593908629	11.7688909554098	8.92899692960323	1	1	28	18	24.7297139131789	0.991173135734288	0.999999999999946	28	20.0886144887781	123.521058241267	0.98924180881079	0.999999999984225	25.4213197969543	16.4449191464429	107.214218717864	2.27582123515345	0.0212268602277679
GGPS1	0.576560248737105	0.900332285950924	24	12.3435100486009	2.36918546319056	1	1	28	12	5.47136811390843	0.991111164038345	0.999999999999946	20	11.8125822773631	24.2095804389189	0.980687169448937	0.999999999984225	24	12.2715887161631	22.0259848882679	2.36936942916836	0.107571554288608
B3GALNT2	0.542724380007696	0.894201413799001	24	8.38341816040772	4.47756903762671	0.759272267084767	1	28	8	6.8154901763507	0.606418003025206	0.999999999999946	28	9.8214094772413	39.1502264099156	0.836694406810413	0.999999999984225	26.6666666666667	8.76606252831873	34.0633409208509	6.47052772762758	0.189955757500781
LYST	0.337766022703093	0.814725408554326	20.5773195876289	16.506245197675	3.89402033334122	0.388468903781404	1	20	0	3.96959344762914	0.891359070506588	0.999999999999946	20	19.6161514371701	21.1131187059976	0.637239090612827	0.999999999984225	20.192439862543	18.8041805609339	17.9825893606844	2.82989123689441	0.157368395626129
NID1	0.875436803616327	0.961024200617923	24	5.19761180639466	3.23754011840458	0.388468903781404	1	20	12	9.5055641664505	0.754005227308383	0.999999999999946	20	8.4057795023384	107.621003944446	0.842858421398126	0.999999999984225	21.3333333333333	8.85929746197675	105.033765475617	8.2192350869476	0.0782532650308116
GPR137B	0.0301923520299616	0.524635412775953	27.5310344827586	24.6217037238734	4.24505909168492	0.548683931808932	1	28	0	1.94535327706698	0.359006347521104	0.999999999999946	27.5675675675676	24.0483464677741	16.4362722162381	0.114525620890146	0.999999999984225	27.6995340167754	25.5244598960837	13.5288034766416	4.22792464919343	0.312512829127368
ERO1LB	0.510306425900034	0.882210279835564	22.8114285714286	16.4864368366125	1.4682317144546	0.548683931808932	1	20	18	2.36055132839576	0.644275974122204	0.999999999999946	20	0.735714148273601	8.17340309520668	0.75389219673726	0.999999999984225	20.9371428571429	18.6211149450429	5.72878820118583	1.93553115639289	0.337860484350293
LGALS8	0.321575298012061	0.808905491493297	22.1777777777778	12.6821185875388	1.8821495833471	1	1	28	14	3.53449295907915	0.978234501172717	0.999999999999946	26.542750929368	16.3791679645882	16.046789837017	0.888774725059305	0.999999999984225	25.5735095690486	14.4025124380326	14.858159803162	1.43782997004275	0.096770393446486
HEATR1	0.63699725964305	0.915558757198553	25.1069182389937	9.81433989845265	1.90674581597171	1	1	28	10	5.54397137609488	0.998685172845199	0.999999999999946	25.9636363636364	9.46471910320893	15.3895636539417	0.988971228556545	0.999999999984225	26.35685153421	9.7744186314314	12.4910796817886	2.00277186010824	0.160336168780365
MTR	0.411234962930837	0.844574380756053	24	2.93808425842931	5.92541824288302	1	1	28	0	7.54460932052872	0.952488984821046	0.999999999999946	23.8795986622074	3.7041293354228	52.1228553256487	0.930868262411987	0.999999999984225	25.2931995540691	2.37078726966262	47.9467381042535	5.83609912027951	0.121720462142591
FMN2	0.188090225906172	0.742475539819333	24	0.417722299536027	3.92131818738384	1	1	28	6	6.84382975248805	0.907198425935007	0.999999999999946	25.9636363636364	6.75440830680987e-05	32.2595412744283	0.739113346576473	0.999999999984225	25.9878787878788	1.88142758473931	13.3350400376613	3.12218798585889	0.234134129109556
GREM2	0.408952957640779	0.843954519470858	24	1.52063056073284	17.6446851413427	0.00511161292411292	1	28	4	52.2663443203257	0.748661617046262	0.999999999999946	28	3.9182637838649	46.1451427251649	0.0443285438203154	0.87261412557916	26.6666666666667	3.083214201124	61.1542243146435	19.5231105694186	0.319243859082744
FH	0.358579424027141	0.824275743052989	24	2.88767760839483	5.86114434915768	0.388468903781404	1	28	2	19.9540920147863	0.632480624559231	0.999999999999946	28	25.346448151786	36.7302870702823	0.56208487294571	0.999999999984225	26.6666666666667	0.949653281200614	38.5008230403881	6.31321504418289	0.163976106109737
OPN3	0.124537128201674	0.683835608149312	24	19.693819550061	1.91023944729033	0.0386260296416546	1	28	18	0.861335892712815	0.452073757490018	0.999999999999946	26.7415730337079	20.0104874407466	4.95376332585866	0.0563772110338057	0.962465335093387	26.247191011236	19.3668034930922	2.40453345609345	2.20519829801464	0.91710027674031
CHML	0.159595307767701	0.723757863297748	20.6839378238342	14.8929672221897	2.59894910290487	1	1	20	14	1.84896365630773	0.845120579585604	0.999999999999946	20	11.9990886247889	12.0112218258037	0.675758855094826	0.999999999984225	20.2279792746114	13.6327192818402	9.54785532904608	2.3511024574748	0.246244038734267
CEP170	0.0322244409313137	0.530647998142923	26.7919463087248	26.7063192143991	5.33032744845342	0.120192382848633	1	28	0	6.70469128630281	0.261492268102233	0.999999999999946	27.148288973384	0.783752124914002	26.0824967831187	0.0320709841630947	0.757512310323099	27.3134117607029	0.233373500237411	20.9207907469515	5.77084304524696	0.275842491569677
SDCCAG8	0.557890031621129	0.898222590477511	21.1216931216931	12.1290629916326	3.57624171635113	1	1	28	10	6.16239335655471	0.999019389226006	0.999999999999946	20.5763688760807	14.6750928868998	29.0734836230174	0.978381108480064	0.999999999984225	23.2326873325913	12.9180878179448	19.8919671485223	2.70075952564803	0.135771364666096
AKT3	0.127943560732363	0.687446749169396	21.1216931216931	8.87966328096702	9.18858209966939	1	1	28	10	11.4073872812785	0.756663783311047	0.999999999999946	21.8348623853211	12.0338811795429	56.0584828313747	0.58677861563371	0.999999999984225	23.6521851690047	10.4394597889284	45.8595598205367	5.14343843928479	0.112156297605401
ZBTB18	0.429276482605421	0.85049988686702	22.4269662921348	7.93117712894945	2.02418903189904	0.759272267084767	1	20	12	1.15190413326324	0.96634217700684	0.999999999999946	21.3134328358209	8.59391517087318	23.1948027664157	0.889036152535148	0.999999999984225	21.2467997093186	9.48989114989675	18.8357760913322	2.32972369156861	0.123686100337575
ADSS	0.757313547392044	0.941518442783478	27.3424657534247	8.07352287788447	2.60456876666451	1	1	28	4	3.87043142430835	0.986276825206638	0.999999999999946	28	6.75440830680987e-05	73.0299883703431	0.996667671543213	0.999999999984225	27.7808219178082	4.04112417789975	61.7266625786269	2.20386296235327	0.0357035820549346
DESI2	0.742086775429586	0.936607798456274	20.0603015075377	5.02186212189184	2.4579297424881	1	1	28	6	11.3646338540609	0.999815275694495	0.999999999999946	28	12.0120483922466	26.4289598077233	0.996451164466123	0.999999999984225	25.3534338358459	7.45234808897653	29.3759590602205	0.465515041924711	0.015846803196124
COX20	0.570363211741648	0.900053015529562	24	12.7139644381462	2.22772657597079	0.548683931808932	1	20	10	3.66462573067853	0.834833407010786	0.999999999999946	20	14.6467299653899	15.9173630405621	0.847277563230584	0.999999999984225	21.3333333333333	12.409063229734	13.0083282407198	2.90829392246938	0.223571689509309
HNRNPU-AS1	0.981975837883722	0.993686297253195	24	20.1725652549241	0.190920274789686	1	1	28	20	2.42253216282362	0.99999930601948	0.999999999999946	28	24.2362615936391	5.15059472520248	0.999999010598363	0.999999999984225	26.6666666666667	21.5489820405064	3.93228290716437	0.237114309136831	0.0602994023407683
HNRNPU	0.18019290835013	0.735509414571063	26.4370860927152	6.99426954704466	16.4394896333597	0.269101639101639	1	28	6	30.443028878797	0.525789850246736	0.999999999999946	27.3563218390805	1.9401615486239	274.318513009009	0.290674326685536	0.999999999984225	27.2644693105986	5.05282161724272	274.844541701933	18.0256338285653	0.0655848346739734
EFCAB2	0.95205864544316	0.98420156937065	24	10.236121335758	0.532987927093815	1	1	20	16	2.86029651176134	0.870716890593322	0.999999999999946	20	13.6217362255517	14.4338555794979	0.999043878057888	0.999999999984225	21.3333333333333	13.8998186979303	10.8031756971539	1.64362508756165	0.152142771129296
KIF26B	0.871444046947522	0.959807137511786	21.8142076502732	15.6944492097755	0.70393722580378	1	1	20	18	1.79736305281301	0.999481880949788	0.999999999999946	20	11.9252001563291	7.53333954203618	0.999603901233819	0.999999999984225	20.6047358834244	15.1411423668728	6.89852249995705	1.12247263162032	0.162712034588175
SMYD3	0.386380143501964	0.836971467083574	21.4623655913979	12.2228356294249	8.87358004093259	1	1	28	18	11.4883545474726	0.982125572933462	0.999999999999946	20.9384164222874	17.3528454021906	73.4990443839178	0.925316848350073	0.999999999984225	23.4669273378951	15.8508727632572	58.9626452854461	4.76266315621098	0.0807742450012934
TFB2M	0.263673025088826	0.785885604994656	26.6133333333333	9.40572486504164	1.50070737843793	1	1	28	10	2.55098889064227	0.863724169662198	0.999999999999946	28	13.1416339253965	5.06762202619471	0.813963118114498	0.999999999984225	27.5377777777778	10.8099298172821	4.17332714729241	1.53258092892222	0.367232396318734
CNST	0.220634361788515	0.763374427362726	24	4.86244420746379	7.61211137195324	0.759272267084767	1	28	6	10.0950607935989	0.652310626765557	0.999999999999946	28	8.7630018319639	31.0651381993499	0.618994934915731	0.999999999984225	26.6666666666667	6.47260774875359	30.7670319399141	7.29992380685674	0.237264479105849
SCCPDH	0.253174364917807	0.780694865986256	27.7222222222222	7.36358138175828	6.66831308305691	0.548683931808932	1	28	6	6.90997323956811	0.809151366666163	0.999999999999946	27.5675675675676	7.8214862697894	53.9899165678901	0.626556326095736	0.999999999984225	27.7632632632633	7.0693287119267	50.7610114573943	7.16258599306165	0.14110408337851
AHCTF1	0.636235925814594	0.915233219945379	27.7222222222222	10.671159791434	1.46969377725035	1	1	28	10	2.19482355321489	0.998576768509195	0.999999999999946	28	11.9622099748348	18.1014456363649	0.988886154110946	0.999999999984225	27.9074074074074	10.8762442853466	14.9426806177496	1.51024763225019	0.101069391154372
ZNF670	0.630716585556755	0.913186027425088	21.2340425531915	18.7161149615756	1.78423586249024	1	1	28	16	2.34214301118957	0.998815990708047	0.999999999999946	20	19.7293421626821	11.7122035523047	0.988324298180462	0.999999999984225	23.0780141843972	19.5365919829271	9.74729482801662	1.3542135096084	0.138932240534675
ZNF496	0.10247025872199	0.658945239156696	26.2631578947368	10.2045986931922	4.30152160360538	0.0095169702982203	1	24	12	1.49704691212868	0.62934801990162	0.999999999999946	25.4092526690391	10.2762464962181	8.58790839858409	0.0219388024841725	0.650713160473945	25.224136854592	10.8580530032896	8.45481608246006	4.14579985621235	0.490347727943251
SH3BP5L	0.536385852167068	0.892138742026363	24	17.6492039687688	7.70223937680263	1	1	28	14	19.1977137005426	0.980311004291981	0.999999999999946	28	12.3750833224211	74.0617171776037	0.97244721589518	0.999999999984225	26.6666666666667	14.6303870772265	56.899462510693	11.0818471408305	0.194761894960745
ZNF672	0.478275990459296	0.867412534980442	24	20.5566456912876	1.45213422470871	1	1	28	20	3.8638526542832	0.949368452411019	0.999999999999946	20	2.6886799184442	15.1291746014605	0.954071608926193	0.999999999984225	24	21.0930215904738	11.9685646444606	1.48817300535032	0.124340140155327
ZNF692	0.768590422480997	0.942378601258536	24	18.0858468067349	0.529904770657736	1	1	28	14	1.93659945282702	0.634424533535807	0.999999999999946	28	16.1179573322769	6.6649431347245	0.963602524724203	0.999999999984225	26.6666666666667	16.1465961584895	5.38979460253232	0.997562489680807	0.185083581703116
ZMYND11	0.666440214446652	0.923820932383463	24	22.0291083236356	3.40839268127007	1	1	28	26	9.38086645548591	0.98102272750378	0.999999999999946	20	0.735001148702999	124.956440791125	0.990667623666962	0.999999999984225	24	23.0480899404912	117.852727828784	3.27618309662872	0.0277989585560409
DIP2C	0.483922171711543	0.870943621405534	24	17.4937675373206	5.03962845499538	0.759272267084767	1	28	20	4.57661138675356	0.691662787584915	0.999999999999946	28	16.3849150217996	54.3188722175154	0.840728122999209	0.999999999984225	26.6666666666667	18.0641905286204	45.7717412076524	7.0445124477116	0.153905275653657
LARP4B	0.0176007627612933	0.485881250156459	27.3424657534247	9.86925404321076	21.4934385015179	0.269101639101639	1	28	10	17.902901625678	0.367149115086212	0.999999999999946	28	11.148786889162	71.7737945860197	0.0478981470029537	0.905600143118729	27.7808219178082	10.3361080563771	65.310149466159	13.4059881200058	0.205266535593403
GTPBP4	0.598879399268764	0.906658039788283	24	19.8438741032846	5.28539860726997	1	1	20	2	10.7057021599829	0.968404382457563	0.999999999999946	20	0.209287290776501	89.8754344237424	0.98198647751349	0.999999999984225	21.3333333333333	20.9873200729952	74.3785131933512	6.26506633680785	0.0842322072306212
IDI2	0.603387211130833	0.907307033517858	26.972972972973	26.737145916208	1.60838783495818	1	1	28	24	2.46200472467672	0.999086160131817	0.999999999999946	28	3.9601196571612	6.18753909420067	0.985144804585818	0.999999999984225	27.6576576576577	27.5394188721677	5.04477962198442	1.78748046702477	0.354322805149939
WDR37	0.177174156347134	0.734045337516514	22.3016759776536	3.76145064574097	4.84030524840888	1	1	28	8	3.35851699929393	0.919690925185271	0.999999999999946	20	5.43658390236472	8.11558520546118	0.726778157864309	0.999999999984225	23.4338919925512	5.68792713781941	5.02277485292045	1.94020242877582	0.386280987221179
PFKP	0.00309481514566978	0.370162902679825	24	21.8078244855667	12.7666007859642	0.269101639101639	1	24	22	8.25823254911479	0.437958081269936	0.999999999999946	24.3686006825939	19.7575922043681	62.2567987562013	0.0146809483036024	0.539362758465384	24.122866894198	21.2095129019498	49.6672992589814	13.3582959395283	0.268955553026424
PITRM1	0.443348061787509	0.852439363855712	24	11.9407826585163	2.24427882167956	1	1	28	14	6.72491358831532	0.987321546929993	0.999999999999946	26.542750929368	12.7360720322496	32.8577602132687	0.948742619971119	0.999999999984225	26.180916976456	12.8930070158487	29.2832556457987	2.41574340043125	0.0824957248487443
KLF6	0.75076613909392	0.938372398295036	24	1.0690197199715	11.800654574026	1	1	28	4	49.3094083981139	0.986247342312031	0.999999999999946	20	6.75440830680987e-05	326.643674036015	0.996383507992012	0.999999999984225	24	1.48422191986575	262.876976674443	11.9418134373111	0.0454273842783134
AKR1C1	0.399568109288049	0.841130152328816	21.8142076502732	14.5081121181265	2.60568660697513	1	1	28	18	5.88371658783323	0.997881700558516	0.999999999999946	23.7209302325581	12.1587500649725	47.6938672836912	0.933895536786095	0.999999999984225	24.5117126276104	14.908762152273	40.4211785631382	1.55711150396537	0.0385221697960426
AKR1C2	0.0479074344961674	0.571881122963795	22.1777777777778	18.3089169276649	8.63262323721175	0.548683931808932	1	24	18	6.5169329172553	0.558856809232313	0.999999999999946	22.8115015974441	20.2715588435579	21.4516484080798	0.207530788821877	0.999999999984225	22.9964264584073	18.8924878010232	24.8552528081658	8.04386861426439	0.323628517333837
AKR1C3	0.11268771690438	0.676589752515127	20.5773195876289	14.3391688945742	10.1982616915375	1	1	28	18	20.0567284462203	0.999622642322506	0.999999999999946	24.3686006825939	12.5178438179273	113.78894328252	0.627138058566844	0.999999999984225	24.3153067567409	15.0580345110912	83.8544938323727	3.24875522027198	0.0387427682381141
NET1	0.0402115623741544	0.554811968065485	22.5536723163842	4.30548754545765	7.0927305370853	0.120192382848633	1	24	6	5.59093470845617	0.385729544535692	0.999999999999946	23.257328990228	3.987701416025	27.252977014705	0.0504002977064915	0.924417586687674	23.2703337688707	4.74685354021997	20.3350605918906	7.19966640463293	0.354051878630944
ASB13	0.461549506297258	0.860613402982371	24.1939393939394	12.3635848047412	1.51329761741806	1	1	20	10	2.53170437679232	0.98782964597105	0.999999999999946	25.7761732851986	10.1627969181608	5.92198870334662	0.954652073738738	0.999999999984225	23.323370893046	10.9413275967371	4.69591256877285	1.31871403675774	0.280821675754146
FAM208B	0.4801704225476	0.869474301417441	24	15.8974317054215	2.1501049119436	1	1	28	14	4.78367535434534	0.909334426602751	0.999999999999946	26.1538461538462	20.141446056182	25.2191506236265	0.948368963786772	0.999999999984225	26.0512820512821	16.8506105560165	21.8734754450597	2.25809312863256	0.103234309257543
GDI2	0.738651820282964	0.93570684644327	24	9.64250854372483	1.14583493352577	1	1	28	10	2.64167207048723	0.99981273687754	0.999999999999946	23.7209302325581	12.6213648511521	15.116166057385	0.996295713938199	0.999999999984225	25.2403100775194	10.8232378022817	13.2208268777454	0.890510271282583	0.067356624477216
ANKRD16	0.287835512659617	0.797143929719878	24	21.0900154162366	0.864633053066449	0.468576417795168	1	28	22	1.76996917239129	0.611872742804916	0.999999999999946	27.5675675675676	20.766246743261	3.34469343963674	0.545185402495871	0.999999999984225	26.5225225225225	21.3608426416392	2.40254103579073	1.06885490196478	0.444885180332829
FBXO18	0.0101230694659766	0.45742291746228	27.9160839160839	8.48442999318334	16.5427517589526	0.269101639101639	1	28	10	21.2585569755062	0.213662786649545	0.999999999999946	27.5675675675676	8.6424228534861	69.9252583027245	0.0210656885254284	0.640350377165234	27.8278838278838	9.03864542728919	58.1418802006037	16.6474664257831	0.286324872335488
IL15RA	0.888065986313361	0.964454836777854	24	1.98306394002944	0.88225081885131	1	1	28	0	2.02191603578324	0.999999998296956	0.999999999999946	23.257328990228	1.4588974506287	9.21981444113845	0.999744875794657	0.999999999984225	25.085776330076	1.21943228153265	5.76089112705232	0.911269240657741	0.158181993125777
RBM17	0.21183846701254	0.755369569347372	20.9005235602094	9.32358349272499	10.9233482693868	1	1	20	8	9.26161974391463	0.874421061265061	0.999999999999946	20.2266288951841	12.7012798176521	98.3583702048256	0.76088146772955	0.999999999984225	20.3757174851312	9.92334027553868	83.8471668762862	11.2550432448611	0.134232838915924
PFKFB3	0.20294646049454	0.752588661948473	20.4717948717949	20.3904421913376	6.02435332525198	0.759272267084767	1	20	2	0.660236220278358	0.812013858636068	0.999999999999946	20	2.3788503157957	37.6848095203881	0.655454123325256	0.999999999984225	20.157264957265	1.45844261959534	34.4541935530412	6.18621207725421	0.179548886196704
ITIH5	0.806563966489761	0.950729316340678	24	20.1915828655558	2.43285090624479	1	1	28	18	8.00492103225376	0.993299180584137	0.999999999999946	25.5913978494624	18.0857352970112	40.0003768047992	0.998460735108916	0.999999999984225	25.8637992831541	18.8448841609298	29.9711171798435	1.95226610020249	0.0651382492179989
KIN	0.311906988095284	0.808602365904984	21.3475935828877	10.2256374336818	3.60585898993235	1	1	20	12	4.07228544708324	0.914897506461631	0.999999999999946	20	11.4799092896325	20.6219862143427	0.867572727440521	0.999999999984225	20.4491978609626	11.2788901504959	17.538704217895	3.81584338546157	0.21756700712064
ATP5C1	0.933594772937928	0.978485201135751	24	9.38428958927434	2.45112020393464	1	1	28	2	20.7752030244	0.999695221681601	0.999999999999946	28	0.1189751175006	67.7024907772903	0.999947966004428	0.999999999984225	26.6666666666667	3.27027987200983	66.7143426870413	1.06189798570597	0.0159170868352457
TAF3	0.10784039868153	0.673099869647476	21.9340659340659	12.6933081652239	5.68597152800309	1	1	24	12	6.97169316275475	0.821496902055096	0.999999999999946	21.9692307692308	10.5301194090021	30.9245131319235	0.563521296226039	0.999999999984225	22.6344322344322	11.7478950312707	24.9351275961769	5.54694309242417	0.222454971246053
CELF2	0.0286581853183598	0.513217997283897	21.2340425531915	21.0785926555645	14.2151556723922	0.388468903781404	1	24	22	9.72664568882084	0.584807252429274	0.999999999999946	24.7058823529412	23.2940501029757	102.951843516734	0.121790110700059	0.999999999984225	23.3133083020442	22.1629887431242	65.377644839644	11.9594006012084	0.182927981430687
USP6NL	0.278105363028783	0.791767160112444	24	23.2524699830401	3.3380524768557	1	1	28	0	1.75530264143707	0.847096675878566	0.999999999999946	27.7821011673152	0.580455657128198	3.84323973843648	0.822349761769018	0.999999999984225	26.5940337224384	26.50354184588	4.13310204540503	3.56125652952164	0.861642536380358
PROSER2	0.0237242595086413	0.502186790859593	22.5536723163842	8.67440955614411	3.3740988664605	0.120192382848633	1	24	8	1.65980064937992	0.404816845076418	0.999999999999946	21.9692307692308	9.3253467234711	8.94923147181481	0.0353704944105914	0.795944622687418	22.840967695205	8.69918998258685	5.15634384043049	3.45861066221713	0.670748648509129
UPF2	0.883641933488983	0.963202952289646	20.5773195876289	11.9227606619757	3.64194194309825	1	1	28	18	15.677408168276	0.877864874989735	0.999999999999946	28	19.7857589308311	75.9781011434263	0.997740637846951	0.999999999984225	25.5257731958763	16.412177770349	64.8173716142699	4.57531604455836	0.0705878058707193
DHTKD1	0.594413613340733	0.9049429166023	27.7222222222222	24.6426679004056	5.1699915289063	0.548683931808932	1	20	16	5.67183307944863	0.968877604049667	0.999999999999946	20	0.287663096188901	40.3377504749282	0.889719852038068	0.999999999984225	22.5740740740741	20.3180908944695	33.4862087835115	2.76080872367425	0.0824461419781167
SEC61A2	0.196586525929653	0.7474028536728	22.5536723163842	7.81072612584424	2.00953159218929	1	1	28	8	3.01072238085443	0.82584405636175	0.999999999999946	22.3824451410658	9.2383109241976	7.03859188371803	0.725795790372766	0.999999999984225	24.3120391524833	8.46560237044363	6.64747467591113	1.62433963377796	0.244354392151982
NUDT5	0.0229870207050905	0.502186790859593	20.3673469387755	15.2303421462638	5.30444026428328	0.120192382848633	1	20	16	3.67494369317086	0.336783338743178	0.999999999999946	20	12.7295406977485	32.9991189799055	0.0300906646997641	0.728758494150608	20.1224489795918	14.6693259974613	28.7637195715207	5.25695951081728	0.18276355037275
CDC123	0.236496649973489	0.7754925254061	24	6.84894457444428	10.0208129197925	0.759272267084767	1	28	6	5.49374031650744	0.899868757138126	0.999999999999946	28	5.0530146122842	88.7720162854763	0.724529010952889	0.999999999984225	26.6666666666667	6.03945500902557	74.5149173435553	12.9530627856502	0.173831807742997
CAMK1D	0.835733937820956	0.955948190036989	27.156462585034	11.4797824178738	0.463088039440886	1	1	20	14	1.01039123859292	0.999793685926313	0.999999999999946	28	19.610507567354	3.51876936915987	0.999154936858125	0.999999999984225	25.0521541950113	15.5706382477351	3.54483927887326	0.27127308271739	0.0765262008729532
OPTN	0.457037323825429	0.859011312250903	24	19.0794628032083	40.1341566206526	0.548683931808932	1	28	20	119.527538629907	0.608962909227333	0.999999999999946	28	20.1855245019534	503.915378983133	0.709326835782931	0.999999999984225	26.6666666666667	19.8177353052133	395.126702800523	57.1236757233363	0.144570527171318
MCM10	0.248898651540873	0.779698272341007	20.1616161616162	19.2482240360251	1.33546140942004	1	1	28	20	2.16334996176014	0.905055677093326	0.999999999999946	21.4414414414414	19.9743141360739	4.45462958221845	0.811235661569123	0.999999999984225	23.2010192010192	20.2716106519002	2.37798761325641	0.901930780855462	0.37928321233783
PHYH	0.812818800112303	0.95238700441471	24	15.3124070249862	1.81129958745327	1	1	20	16	2.9093752528724	0.999228881548471	0.999999999999946	21.570996978852	16.2979600751423	33.5812923068256	0.998715438107422	0.999999999984225	21.8569989929507	16.0057154299585	30.0580354564804	2.65928043627315	0.0884715316848766
SEPHS1	0.124983132414381	0.683895767820909	27.5310344827586	24.3890786860348	4.2644574741042	1	1	28	24	5.74476559299666	0.728034299533471	0.999999999999946	26.9433962264151	0.0226263579769999	22.4749108824067	0.570497030027468	0.999999999984225	27.4914769030579	25.1169219344664	20.6774288268601	4.22975815042413	0.204559192820417
BEND7	0.857651356508594	0.957137795515683	24	23.9999925024047	1.09865232651792	1	1	28	22	5.09697882218964	0.929187607569863	0.999999999999946	28	24.1826910072785	15.706191894871	0.998354019756374	0.999999999984225	26.6666666666667	23.5061264252082	9.98738813550055	2.30347592797977	0.230638470912328
PRPF18	0.589116377956902	0.903461673197943	21.4623655913979	9.04791897616058	3.87499294742045	0.759272267084767	1	20	10	0.907931542193947	0.985202351028133	0.999999999999946	20	0.258126376553601	33.859716412192	0.9497424194348	0.999999999984225	20.4874551971326	8.41862930745309	27.9195160416889	3.79935224367338	0.136082310237766
FRMD4A	0.736270377334116	0.93570684644327	27.7222222222222	13.1757151645561	1.02650771763591	1	1	28	20	2.58366320394328	0.999869774197165	0.999999999999946	28	19.4777534432643	12.5881796724605	0.996187133207474	0.999999999984225	27.9074074074074	17.7330374373107	11.0561592635484	0.656991283494008	0.0594231023480349
FAM107B	0.805059220617611	0.950723509172743	24	23.6047154876787	0.752840780786406	1	1	28	0	2.55617534995367	0.999998161999041	0.999999999999946	22.5236593059937	5.5441218700996	8.38837189320436	0.998554452425287	0.999999999984225	24.8412197686646	1.65207878016389	7.73231046126345	0.63086413863483	0.0815880507896404
HSPA14	0.277650234226138	0.791767160112444	21.695652173913	0.0346710236069203	3.26856405006816	1	1	28	4	5.24143954873631	0.95536994863584	0.999999999999946	20	19.8831049038689	20.8613598276154	0.850838534487066	0.999999999984225	23.231884057971	1.03655343452189	19.9455186225953	2.4995942013214	0.125321093355263
DCLRE1C	0.162052851075376	0.725184861014005	27.7222222222222	22.6881183739502	2.84102198667916	0.269101639101639	1	24	22	2.33173587542441	0.802056875559441	0.999999999999946	28	23.5552873797431	13.0688307564148	0.348879101408129	0.999999999984225	26.5740740740741	22.8138983486426	9.70235517499957	2.7703742665549	0.285536265843311
RPP38	0.145901112051636	0.709039479675279	27.9160839160839	23.5892411621344	3.40942687699093	1	1	28	24	6.29073987695423	0.768873434123989	0.999999999999946	28	21.9027599245449	12.8434583079709	0.626025777193579	0.999999999984225	27.972027972028	23.1686744435347	8.80224907511711	3.41978128164746	0.388512214601467
NMT2	0.370326079889784	0.828630529751991	24	20.3861987493965	5.3751935575797	1	1	28	16	8.18763049070941	0.825603894956757	0.999999999999946	28	19.5802256244846	65.0246177321267	0.882721141309842	0.999999999984225	26.6666666666667	18.8147684198974	52.0044845861996	8.04585776815033	0.154714691091958
FAM171A1	0.146418150958903	0.709653615304076	22.0552486187845	13.2244317429991	6.39407850928841	0.388468903781404	1	20	14	9.06511761187958	0.638963314768868	0.999999999999946	27.3563218390805	15.7939416687203	37.0282554465853	0.356475027478059	0.999999999984225	23.1371901526217	14.460889374499	28.0841083262861	6.16289891947238	0.219444350800486
ITGA8	0.484141160155795	0.870943621405534	21.3475935828877	12.9365783333988	2.64833907816857	1	1	28	14	9.3740848287174	0.98256532029694	0.999999999999946	27.148288973384	20.8516434825329	41.022861860392	0.960423405751099	0.999999999984225	25.4986275187572	15.8605027881767	27.1636599228078	1.17484660463904	0.0432506741719511
FAM188A	0.0635741059629531	0.600488808597713	21.1216931216931	2.00281359654161	5.30826043829768	0.759272267084767	1	24	0	4.44724123819215	0.613210389282859	0.999999999999946	20.8163265306122	3.1296365464149	18.2634252085232	0.317165505681908	0.999999999984225	21.9793398841018	1.80747375690472	14.9091139563365	5.00417858746717	0.335645605910763
PTER	0.601969983232241	0.907035149320496	24	21.4306651537799	0.773911882200702	1	1	28	14	0.852691113481741	0.754109715720171	0.999999999999946	28	12.1020283618072	5.98577323158331	0.954037712067696	0.999999999984225	26.6666666666667	14.1138864057183	6.31478789571189	0.680115551671533	0.107702042080205
RSU1	0.361700935078459	0.825876930005065	24	6.99973385221808	11.5169287343073	0.548683931808932	1	28	6	32.9884413177033	0.549918310728796	0.999999999999946	27.7821011673152	3.1282967747876	126.878562068453	0.618652677717444	0.999999999984225	26.5940337224384	5.49549862048488	129.708239562343	15.350674583104	0.118347721277382
VIM	0.68585550003432	0.929053795301995	24	9.76186457395815	65.5373654602746	1	1	28	8	291.200529838281	0.946953117627341	0.999999999999946	28	4.96674729817059	1666.46432487134	0.990271429249393	0.999999999984225	26.6666666666667	7.72072456239934	1384.7969487497	90.2373468016372	0.0651628723497048
PTPLA	0.616275048752647	0.910447239662077	24	3.36161458440864	4.75836997818642	1	1	28	0	10.5065347126355	0.729867100244898	0.999999999999946	28	27.9310828368422	64.5123199476559	0.952727581475984	0.999999999984225	26.6666666666667	1.18396081652387	54.5244604027464	7.55262267629262	0.138518063645288
STAM	0.334951131331642	0.813105476684572	22.6818181818182	19.4367375223178	3.53713990713001	1	1	28	22	7.95783204106851	0.864450551794212	0.999999999999946	20	0.317361539130498	24.0447944522941	0.870825623352236	0.999999999984225	23.5606060606061	20.8103937228547	22.6040703357461	3.27067230791077	0.144693953758342
NSUN6	0.565553490846744	0.899970603589458	23.9041916167665	16.4455840138275	0.70582652067197	1	1	28	18	2.10273051541902	0.982768598963753	0.999999999999946	20.458452722063	19.9967455682416	6.72224816652725	0.978117637654001	0.999999999984225	24.1208814462765	18.062771456767	4.7993857615781	0.708554381404512	0.147634388357966
ARL5B	0.0232487976429091	0.502186790859593	23.3450292397661	5.78149077337154	7.05918891094704	0.120192382848633	1	24	6	8.11746382295895	0.228881761266641	0.999999999999946	23.5643564356436	6.2496759715754	18.5813997830443	0.0226412007490175	0.655404284223129	23.6364618918032	6.010478339475	17.2171450478854	7.53068601540062	0.437394585133354
PLXDC2	0.731260297803717	0.93570684644327	24	22.5981551995121	3.63346830447121	1	1	28	20	12.7254631628934	0.828919196152626	0.999999999999946	28	20.4966424196363	59.0409953908701	0.985565393861384	0.999999999984225	26.6666666666667	21.0677016438167	49.6860807204625	6.05109048332555	0.121786431845358
CASC10	0.00558093372495105	0.397154518723737	20.5773195876289	19.6447975697705	1.93187333408573	0.0986997435434935	1	24	20	1.81027195093493	0.226789207050087	0.999999999999946	21.570996978852	20.1929324006126	1.72375516831711	0.00629342973063418	0.346264503779493	22.0494388554936	20.0366615044016	1.90716389622223	1.87348022170397	0.982338343031256
SKIDA1	0.620682020583227	0.911719156364007	20.7916666666667	7.79422069538166	0.357913535280376	1	1	20	10	0.398530191849603	0.998738616520518	0.999999999999946	20	4.6507211644551	1.7352201706695	0.987211314569425	0.999999999984225	20.2638888888889	7.49669754981032	1.05112395461867	0.35557852781512	0.338284106505896
MLLT10	0.886904150999049	0.964454836777854	24	17.5340992890337	1.24703702637215	1	1	28	18	6.32302385601763	0.98978107322489	0.999999999999946	28	21.4247566272318	19.2657937963886	0.999665588105576	0.999999999984225	26.6666666666667	19.0217521037223	13.1533751089356	2.03138006672876	0.154437933222839
DNAJC1	0.068566797284332	0.608504633822242	26.0915032679739	23.7409651956304	15.78113961431	1	1	28	20	7.5013340881586	0.700857715327794	0.999999999999946	28	25.3943398284477	93.9476233396967	0.415306581976645	0.999999999984225	27.363834422658	23.1984079225933	88.9330940765318	7.39974539378927	0.0832057567616098
COMMD3	0.197072692588876	0.7474028536728	24	3.21937857429279	6.57378816915772	0.388468903781404	1	28	2	5.74928529893229	0.662649601494372	0.999999999999946	25.5913978494624	3.592997139573	48.1243366780222	0.42740763767463	0.999999999984225	25.8637992831541	2.98625821962514	47.8650560682589	7.19898432666796	0.150401669150909
LOC100499489	0.294809510064068	0.801800259205389	21.4623655913979	17.5414151666331	1.46643096633278	1	1	28	24	3.56280205695844	0.924969468004052	0.999999999999946	20	13.4140685800723	6.31514147222964	0.857245941811461	0.999999999984225	23.1541218637993	18.1501541536775	4.32534895059995	0.941948537348138	0.217773998839443
PIP4K2A	0.0261702203572013	0.502186790859593	22.4269662921348	11.9531314258907	11.2958617342	0.182113153050653	1	24	12	6.70722041603273	0.354299884720214	0.999999999999946	21.9692307692308	10.2882614424081	47.9302395591006	0.0468760911583773	0.90052288094416	22.7987323537885	11.4090526167088	41.032190119492	11.1716146575241	0.272264644538608
MSRB2	0.618160505883389	0.91097337709131	24	21.7885168357157	2.22475232066662	1	1	28	20	6.09292353951593	0.902522940360706	0.999999999999946	28	20.956555064334	49.5941293478397	0.978476811510255	0.999999999984225	26.6666666666667	20.9988413221792	46.3782633311948	2.88356574998796	0.0621749402170569
OTUD1	0.196627215081678	0.7474028536728	21.5783783783784	9.64741851570586	0.893903091843635	0.388468903781404	1	20	14	0.647753643367179	0.532857039323859	0.999999999999946	20	11.8402213631097	3.09121394884342	0.379592878785513	0.999999999984225	20.5261261261261	11.9304583333782	2.66177539249379	0.96367977758125	0.362043987745483
KIAA1217	0.330676243498001	0.81168859554233	24	17.1587107719219	1.02561362367949	0.269101639101639	1	28	16	1.16736007942576	0.257684410255269	0.999999999999946	28	15.9634781337833	3.6024664240066	0.272909309336075	0.999999999984225	26.6666666666667	16.4604317888867	3.02781068732756	1.57086740994068	0.518812955022354
ARHGAP21	0.634943986563598	0.914933010260089	24	13.5114760382173	12.9255552274814	1	1	28	14	42.4255906656541	0.995234948949896	0.999999999999946	21.0619469026549	20.0263913845665	153.00577249513	0.988530947371159	0.999999999984225	24.353982300885	14.5720753261705	122.006397211306	12.71827327404	0.104242675505063
PRTFDC1	0.426176450650586	0.8493263740153	24	2.16087128691892	0.471019299403838	0.0772071042383542	1	20	6	0.931363563881507	0.193484289151025	0.999999999999946	20	4.415744201597	1.59260891700707	0.119955015437615	0.999999999984225	21.3333333333333	4.37329902872729	1.29779712916664	0.830446044605367	0.63988895177987
APBB1IP	0.00960290545207032	0.45742291746228	24.1939393939394	12.1908216826816	7.85766934236863	0.120192382848633	1	28	12	2.35981163209299	0.386944498508782	0.999999999999946	27.3563218390805	11.6560889977908	21.6356365282828	0.0171790144360832	0.59074335892081	26.51675374434	12.0020774243344	18.015946258377	3.94858888231944	0.219171883934957
ABI1	0.220673759854674	0.763374427362726	20.4717948717949	4.9559352169822	5.55662420184502	1	1	28	4	9.88750279430892	0.929670346396422	0.999999999999946	20	3.1290364902645	38.4432229578116	0.787486197480268	0.999999999984225	22.8239316239316	4.11031834579811	38.9585084318307	4.02799082746446	0.103391813229005
ANKRD26	0.81212510541292	0.95238700441471	24	3.7055600954782	2.32830914164215	1	1	28	20	9.27859474313868	0.937324956488831	0.999999999999946	28	24.0900039273501	35.3862173366561	0.997237789334493	0.999999999984225	26.6666666666667	23.4734484475071	24.889962490132	3.35458638915774	0.134776675155204
YME1L1	0.572731744980454	0.900053015529562	23.9041916167665	22.0378512487491	5.61128389525958	1	1	24	0	11.2896354691	0.999919425478305	0.999999999999946	21.570996978852	19.6493437978097	106.02872777403	0.980882175151654	0.999999999984225	23.1583961985395	21.8615197588849	100.818962355555	5.820245757102	0.0577296732788809
MASTL	0.60497830721872	0.907691435864215	24	2.52215322779923	1.21276999488469	1	1	28	2	1.88175694336448	0.91230715693593	0.999999999999946	20.458452722063	4.03339899114863	7.97826589305375	0.97744002940351	0.999999999984225	24.152817574021	2.99593619468703	5.43953777135488	1.21977557915284	0.224242505599702
ACBD5	0.0681832057076867	0.608504633822242	22.5536723163842	9.53704008085003	7.60631844917793	0.269101639101639	1	24	10	7.95118534324876	0.611579963964303	0.999999999999946	22.2429906542056	9.8650109850871	26.3120274202231	0.174713598274105	0.999999999984225	22.9322209901966	9.80750542667373	18.6411045045866	7.58315590035359	0.406797563872237
RAB18	0.398278559990649	0.84095038639887	24	6.17336858134385	10.8130548203326	0.269101639101639	1	28	6	37.697601219433	0.364959466815053	0.999999999999946	28	7.0019778551877	154.408164816642	0.371363790429603	0.999999999984225	26.6666666666667	6.4147823862146	155.464846459862	15.7953882811091	0.101601028404754
MKX	0.427950562133911	0.850026420248469	24	5.90959445431878	3.29672027129472	1	1	28	2	6.17932451123828	0.983647974667278	0.999999999999946	28	4.2516488521577	23.5024417895488	0.942744803974717	0.999999999984225	26.6666666666667	4.16664376937647	19.1562106367956	4.29998456738724	0.224469476187934
WAC-AS1	0.16914451643827	0.728684807096886	24.95	20.0972314572318	7.84454333602058	0.548683931808932	1	28	20	7.52221825974278	0.629688802903945	0.999999999999946	25.5913978494624	20.3212546052949	51.1234763397586	0.460029175164758	0.999999999984225	26.1804659498208	20.2004173318886	43.6217912732732	8.53088062630801	0.195564656500817
WAC	0.402946567978789	0.841513621462958	24	13.2124803954217	16.138194257534	1	1	28	20	22.8765961230369	0.968321334907136	0.999999999999946	25.4092526690391	19.8418032941826	224.792556667946	0.93020006194106	0.999999999984225	25.803084223013	17.6779690531548	205.224451277759	6.53317940550825	0.0318343129428861
BAMBI	0.0322998211469987	0.530647998142923	24.7950310559006	10.1889517909535	1.80392126226586	0.120192382848633	1	28	10	2.08593779331212	0.366732412867332	0.999999999999946	24.7058823529412	8.7277820305917	5.81973487029489	0.0413379774191446	0.84708212946046	25.8336378029473	9.65389764039221	5.79649528082476	1.84901030521436	0.318987632290675
PTCHD3P1	0.895576436854717	0.965790191214162	24	20.6280805066827	1.61073187253994	1	1	28	0	7.52063528134942	0.930576058504112	0.999999999999946	20	15.9816925151599	44.2448319666123	0.999119583800837	0.999999999984225	24	21.2220615442238	40.8427223780579	1.6397558641839	0.0401480549951008
SVIL	0.815409758423826	0.953024663133525	24	16.0699274601308	2.3081988121594	1	1	20	8	3.77153703689023	0.999853841443718	0.999999999999946	28	19.0015829013107	34.7255172733278	0.99878125759078	0.999999999984225	24	14.30252568153	26.1017113415363	2.05768849505256	0.0788334706536314
KIAA1462	0.0872457284971085	0.631616752520769	22.9425287356322	21.78695410149	14.4086943879152	1	1	20	2	25.4959390782865	0.88697139874941	0.999999999999946	20	0.593626066642798	159.056172767695	0.528778188448945	0.999999999984225	20.9808429118774	0.557364073189065	137.46080043708	14.8060018107862	0.1077107201741
MTPAP	0.751251326213989	0.938658975094667	24	21.1318642682635	2.16179243790868	1	1	28	4	3.65705470103158	0.999999249988485	0.999999999999946	26.9433962264151	6.75440830680987e-05	26.1615449009791	0.99684837777659	0.999999999984225	26.314465408805	0.176994834557973	13.8982792104029	0.974264011097107	0.0700996142290674
ZNF438	0.605258328169294	0.907691435864215	24	17.6585164053047	2.10332719577392	1	1	28	18	7.7979462242162	0.95144578435767	0.999999999999946	28	19.2046147955678	14.1663544894735	0.981372060672209	0.999999999984225	26.6666666666667	18.3502944836815	8.3491082654706	2.90973762954287	0.348508791241416
ZEB1	0.527052532491664	0.886246808765379	24	15.3989182752755	21.7294316936247	1	1	28	20	69.812621190993	0.947326631566749	0.999999999999946	25.7761732851986	20.3902958691586	265.433515106804	0.966516150274085	0.999999999984225	25.9253910950662	18.552209740443	224.237519742382	15.1113205141869	0.0673897951223672
ARHGAP12	0.253025456741143	0.780694865986256	20.7916666666667	4.81247089008577	7.85901587394016	1	1	20	6	12.2808222942954	0.897923221658427	0.999999999999946	20	19.2160961025173	91.4449105608864	0.813367465356179	0.999999999984225	20.2638888888889	3.68365245072788	80.2467861968482	8.05866105861075	0.100423474141912
KIF5B	0.96730421751448	0.988731129230815	24	7.45119776378719	7.47254295498812	1	1	28	20	71.6372784905046	0.999933354765283	0.999999999999946	28	23.6559590529083	466.447216962032	0.999993992572491	0.999999999984225	26.6666666666667	19.8444699025543	391.233421202154	9.49005447462961	0.0242567581406242
EPC1	0.8692190145708	0.959439084549283	25.7548387096774	1.59725826509562	2.8664842216286	1	1	28	20	16.1982714235046	0.999737502510369	0.999999999999946	28	24.8746878644775	70.6809682851022	0.999584487772405	0.999999999984225	27.2516129032258	24.2068305685766	58.0845875640412	4.46196089514109	0.0768183279294452
CCDC7	0.714719985484831	0.934347002044019	24	20.7897320138432	0.732538826493479	1	1	28	20	2.25245998217723	0.979662757555233	0.999999999999946	26.1538461538462	21.8460863020707	7.02115583810379	0.994210146622994	0.999999999984225	26.0512820512821	21.0088431582576	4.49479775251769	0.644977874800619	0.143494303929325
ITGB1	0.443480908411526	0.852439363855712	20.4717948717949	14.4260741867545	46.7786231709046	1	1	28	20	71.426446263436	0.992765343438462	0.999999999999946	21.3134328358209	20.1818279388199	609.541561022567	0.949605194155686	0.999999999984225	23.2617425692053	18.159799630004	531.658341782644	8.15907051417932	0.015346454429403
NRP1	0.62520836623433	0.91182209346183	24	15.7477137017338	7.07756174290371	1	1	28	14	16.2719404942775	0.988508996700778	0.999999999999946	28	13.6493119080674	123.884994232934	0.98699557170344	0.999999999984225	26.6666666666667	14.549896737651	97.5433322492752	12.2459032398569	0.125543212001022
PARD3	0.952062945252519	0.98420156937065	24	1.139106345667	0.581569096198502	1	1	28	20	4.19319502842	0.999492489281575	0.999999999999946	28	21.8256930639603	39.9832204155451	0.999980367212193	0.999999999984225	26.6666666666667	22.1387717397319	36.5531599858353	1.38980736202614	0.0380215380165409
CUL2	0.11857757340861	0.678537502750049	24	5.41283899132983	2.28133111772685	0.388468903781404	1	28	4	3.93862215112983	0.386063055902027	0.999999999999946	25.5913978494624	6.276476835507	11.5854326341126	0.233814834021886	0.999999999984225	25.8637992831541	5.2996719586996	10.2744308855122	2.48369866028632	0.241735886684347
CREM	0.255849797883297	0.782699798695524	24.4907975460123	5.98449883056576	2.83950864759383	1	1	20	6	4.18514471550036	0.825117230630267	0.999999999999946	25.0526315789474	3.2660040588632	12.101923049918	0.794818732633053	0.999999999984225	23.1811430416532	5.23634436937445	9.17102517199472	2.65570080576299	0.289575129929053
CCNY	0.0530396448695873	0.580119675185767	26.6133333333333	12.4964407619495	13.2298268757666	1	1	20	14	10.9815025922392	0.690138043700506	0.999999999999946	26.1538461538462	11.7484022724453	131.621883173808	0.357906603715434	0.999999999984225	24.2557264957265	12.8884117850375	114.746908457619	12.2226315707795	0.106518177570718
FZD8	0.286543432578521	0.795931713250152	22.8114285714286	0.814592269217426	1.80340258053104	1	1	28	0	2.1220443909772	0.986631667489646	0.999999999999946	24.040404040404	23.9595284155129	13.5002966995971	0.865473568709028	0.999999999984225	24.9506108706109	0.268387726882786	7.00360362647264	1.46253013664743	0.208825372572382
ZNF248	0.675242351366694	0.925657805372942	24	18.4118368596365	1.78859447265895	1	1	28	20	4.74412443397401	0.926849746195766	0.999999999999946	20	0.0459989099744007	16.2339919599193	0.987877999598065	0.999999999984225	24	19.6239213293237	10.7944391841664	1.81285821646681	0.167943714864405
ZNF25	0.0711529060730542	0.611221502164935	26.2631578947368	9.39609928231013	5.979796406732	1	1	28	8	4.69244838620422	0.937682950427483	0.999999999999946	26.9433962264151	11.4520266873934	42.4648346312289	0.491845893941837	0.999999999984225	27.0688513737173	9.64266535399328	32.4311764440013	6.12836299523295	0.188965176943697
ZNF33A	0.743274680664736	0.936607798456274	24	11.195566885611	1.50666835827574	1	1	20	0	3.04042928660179	0.995463683189209	0.999999999999946	20	19.8705965400446	23.7184362444588	0.996359149768698	0.999999999984225	21.3333333333333	0.554884394628149	20.0777871834664	1.3900679822861	0.0692341227439041
ZNF37A	0.699942664410115	0.930756891585905	24	14.2311875113039	3.94440397007459	1	1	28	18	5.82768852931548	0.999272853964879	0.999999999999946	28	19.7930726177945	63.9776015145218	0.994162313191861	0.999999999984225	26.6666666666667	17.2658416868114	54.4462013638649	4.02805639791767	0.0739823219437862
ZNF37BP	0.266526054214275	0.787397773567755	24	18.9927582273193	1.84037098774583	0.548683931808932	1	28	18	0.899095648044186	0.72487248511155	0.999999999999946	25.5913978494624	19.8537689396818	8.18183768925645	0.610866994446989	0.999999999984225	25.8637992831541	19.0897311851937	6.96701192279957	1.95654185673301	0.280829411290401
ZNF33B	0.024956208191357	0.502186790859593	25.7548387096774	22.9495458386415	4.37475080809973	1	1	20	2	4.19319972479923	0.746761828137922	0.999999999999946	27.5675675675676	20.1181095311971	15.6673469701801	0.240657793813015	0.999999999984225	24.440802092415	22.035953466973	12.1369487449817	4.40386911657744	0.362848126750007
BMS1	0.512857976854985	0.883002533810199	24	3.57108820131334	4.25251750588972	1	1	28	6	9.89692215777415	0.835282077254398	0.999999999999946	26.7415730337079	4.6088401158681	113.476068216629	0.945469361257382	0.999999999984225	26.247191011236	4.68336019150975	113.831528907727	3.68131184448718	0.0323400017535678
CSGALNACT2	0.450370730197106	0.856072278179667	22.3016759776536	6.16158820932829	2.76484709645571	1	1	28	18	3.14684186482287	0.959149281009108	0.999999999999946	20	7.5348855597924	28.9738381655774	0.946747286688885	0.999999999984225	23.4338919925512	9.69726773636399	22.8754192873497	0.418458689670214	0.0182929407506697
HNRNPF	0.845116001805222	0.956283677592563	24	9.2540561069968	7.02511195919731	1	1	28	6	41.0053456176277	0.919003265286685	0.999999999999946	28	11.1272316941915	134.482666062896	0.997771004314438	0.999999999984225	26.6666666666667	8.94445377325105	126.317777049484	14.4035919191712	0.114026641820405
CXCL12	0.236667133625052	0.7754925254061	23.7619047619048	23.3274556683315	18.794592450517	1	1	28	6	24.2192112415367	0.969329733417095	0.999999999999946	25.7761732851986	6.75440830680987e-05	179.925058909348	0.8157794954379	0.999999999984225	25.8460260157011	1.52336064748002	86.9779782129905	13.5605803575242	0.155908203848073
RASSF4	0.265803018464289	0.787397773567755	26.972972972973	24.805394325853	3.56251463268376	1	1	28	20	5.04817709304371	0.985966938836357	0.999999999999946	27.7821011673152	20.2178312886017	30.5511136039433	0.848007861351841	0.999999999984225	27.5850247134294	21.5957115061299	19.7143193390393	2.74797180631514	0.139389636489933
C10orf10	0.0539116829118134	0.580119675185767	24	8.13816233533045	16.3504770588542	1	1	20	12	16.6743625713904	0.999984722315787	0.999999999999946	28	11.8242870059332	146.580395229719	0.441252815331318	0.999999999984225	24	10.7902145029439	103.502393310106	12.2502499662141	0.118357166191422
C10orf25	0.955026331025427	0.984677038404955	24	4.14485503544756	0.180236871544101	1	1	20	8	0.723822800486816	0.999998936670312	0.999999999999946	20	5.7629158697026	3.01341864064622	0.999984309228631	0.999999999984225	21.3333333333333	6.12406924670703	2.0523909099925	0.324070613234339	0.157899068669878
ZNF22	0.901524697591847	0.968475181134233	24	13.8663217052756	1.10240802900608	1	1	28	6	5.66720102427072	0.997153820208626	0.999999999999946	28	12.7216781926974	46.6577402843851	0.999813998477948	0.999999999984225	26.6666666666667	11.4105042883144	40.8409170301273	2.21156920754117	0.0541508214888943
MARCH8	0.0554697168041574	0.580119675185767	26.7919463087248	10.4777576525064	9.64764796659757	1	1	28	8	9.25247116975028	0.78874677159029	0.999999999999946	22.1052631578947	3.7894301892626	35.749456656496	0.394869291189306	0.999999999984225	25.6324031555398	7.2541617765744	34.2888427856534	6.3019888278336	0.183791236911337
FAM21C	0.301790299899083	0.805894978056243	21.3475935828877	20.7885554969477	5.6731431322982	1	1	20	0	5.94489181502658	0.84323827596472	0.999999999999946	20	18.7785240574287	41.42456052476	0.841050935549766	0.999999999984225	20.4491978609626	19.8547570515744	32.6510390607303	6.47441136674257	0.198291128031187
TIMM23	0.518082124476863	0.883755939806832	24	22.2143479543506	4.28390848838095	1	1	28	6	8.28123593789678	0.999921291570994	0.999999999999946	25.4092526690391	6.75440830680987e-05	55.8152757243635	0.970801718213044	0.999999999984225	25.803084223013	0.99781969417812	34.340880925849	1.81350134405949	0.0528088183869049
NCOA4	0.631737149388073	0.913839718478589	21.1216931216931	20.0818275072261	6.62670754894361	0.759272267084767	1	28	2	14.1290820017409	0.573717748646591	0.999999999999946	28	6.2077716548235	146.156592988755	0.859341701722575	0.999999999984225	25.7072310405644	2.05271761536189	136.536942304087	8.36814522276561	0.0612885061108852
MAPK8	0.203944188690597	0.752663970718236	27.5310344827586	11.5475715693344	2.84546691252015	1	1	28	6	4.87616257812173	0.986308051071127	0.999999999999946	26.1538461538462	8.85504720814452	24.9150051718996	0.782403042728504	0.999999999984225	27.2282935455349	8.85500859983719	19.1698846311354	2.24630058228863	0.117178617686631
ARHGAP22	0.290316442040557	0.798464707807816	20.5773195876289	20.2345954029024	4.38647506646239	1	1	28	20	10.4238247801899	0.95797688362056	0.999999999999946	20	0.126466708541699	18.7902614985302	0.861758018602656	0.999999999984225	22.8591065292096	20.9280213612806	13.7467575007588	3.42582409811565	0.249209611643077
VSTM4	0.620776618163991	0.911719156364007	24	22.342012586282	7.40863426436807	1	1	28	20	38.3711301518415	0.970826802482335	0.999999999999946	26.9433962264151	21.0565362295018	144.999362479197	0.985123118289499	0.999999999984225	26.314465408805	21.2236399955943	107.451981196889	8.04824411180213	0.0749008442855511
ERCC6	0.184259064890278	0.739510555104818	26.4370860927152	22.6824176096567	2.03448879479692	1	1	28	22	3.01149200617009	0.804551032255739	0.999999999999946	26.7415730337079	20.2447483957425	14.6338801909844	0.701321538127568	0.999999999984225	27.059553042141	21.6477150431797	13.0868710495068	2.07039635404031	0.158204076910984
PARG	0.389729863709755	0.840144525367753	24	9.2099769365495	1.56621281318058	1	1	28	6	3.08288763813244	0.670428939023711	0.999999999999946	28	3.7465875258215	9.40787186777268	0.847300794051422	0.999999999984225	26.6666666666667	6.40999701858001	7.3112821672476	1.95199420359559	0.266983842087226
FAM21A	0.0207494765918834	0.498366766914485	27.9160839160839	26.1101790201192	10.3644282613112	0.269101639101639	1	28	26	11.046034087881	0.246378262636175	0.999999999999946	28	24.2192230076363	39.1095162359379	0.0403011224632365	0.835893289378978	27.972027972028	25.4479142531785	30.7122168585565	9.45354349114145	0.307810521613573
SGMS1	0.935341384870857	0.978508419002558	24	2.54958437787706	0.772416218605426	0.759272267084767	1	20	4	5.07314777076142	0.844067432958035	0.999999999999946	20	6.75440830680987e-05	18.3804425488473	0.984704861546621	0.999999999984225	21.3333333333333	2.18414114976128	14.6654216243505	2.48241330877595	0.169269822059131
ASAH2B	0.552646437104785	0.897082371131591	27.156462585034	6.82075275553187	1.60991386789897	1	1	28	10	0.629545872996113	0.982536128096469	0.999999999999946	28	7.8900969985417	3.94598940304198	0.97581906470766	0.999999999984225	27.718820861678	8.21643662782461	2.83046930999932	1.68420954084662	0.595028370347187
PRKG1	0.748269841994609	0.937717441315677	21.9340659340659	10.5439494269399	1.43793171195957	1	1	24	14	2.5356076394869	0.989292632505386	0.999999999999946	20	15.9545801110604	19.7123401775064	0.996375226114924	0.999999999984225	21.978021978022	13.4606415490794	16.8794648783193	0.942379969864286	0.0558299671617387
CSTF2T	0.688685187956959	0.929053795301995	24	22.2462672633375	2.60802855645694	0.120192382848633	1	20	4	3.34832881797152	0.511364659602445	0.999999999999946	20	1.2600855628053	22.9209507736746	0.387826281821455	0.999999999984225	21.3333333333333	1.34964831987921	18.2046830092736	5.55082725623066	0.304912052212227
DKK1	0.383556479817532	0.835523676744463	21.3475935828877	0.851432224109675	29.1513869971624	0.548683931808932	1	28	6	54.2644226550353	0.87092377494221	0.999999999999946	28	7.411865551656	48.5817205696598	0.758093568591664	0.999999999984225	25.7825311942959	4.55840419332357	73.3418978669016	14.6879499400081	0.200266837472127
ZWINT	0.236527231242037	0.7754925254061	27.156462585034	7.98574099932496	2.150750169641	1	1	28	6	0.933238733893676	0.909831734803902	0.999999999999946	28	3.1407509461736	8.58070634231327	0.799709731806278	0.999999999984225	27.718820861678	5.74556621340153	8.10174310295652	0.722188711699196	0.0891399174870963
IPMK	0.0599842728096274	0.587360849977149	27.5310344827586	12.5711184439933	6.26881675070291	0.182113153050653	1	28	14	7.70684005037466	0.399600486878151	0.999999999999946	28	12.341536962802	19.7358509082985	0.0925369352536598	0.999999999984225	27.8436781609195	12.9679973300601	14.5078775768516	6.68117554149394	0.46052053486819
CISD1	0.530604175143315	0.888268146255058	20.2639593908629	3.59097455696668	3.89262771343223	1	1	28	0	6.76266296557877	0.988725014031997	0.999999999999946	28	11.9438056854631	53.0016843289755	0.972197735573117	0.999999999984225	25.4213197969543	4.7920454802298	50.3836526418682	2.77159808054643	0.0550098679872858
UBE2D1	0.911351342603277	0.971151903303882	24	14.599805626914	1.53035142639585	1	1	20	16	7.37107544597906	0.999754095850519	0.999999999999946	20	18.0891916159169	25.1208502133752	0.999874665338232	0.999999999984225	21.3333333333333	16.5599118228743	22.8913177926712	2.84142285523782	0.124126661513018
TFAM	0.0856740366263614	0.628168649931642	22.5536723163842	7.74083678087825	5.61756071481062	1	1	28	10	5.40531020641959	0.657933207385675	0.999999999999946	22.5236593059937	8.6446525193051	35.6715860253832	0.451570003429474	0.999999999984225	24.3591105407926	8.80281618887733	29.6099141342115	4.45455788637727	0.150441432088803
BICC1	0.07880281323509	0.617213490412647	21.695652173913	6.32923843698606	13.900798213316	0.548683931808932	1	24	4	7.59288492030359	0.669891690257472	0.999999999999946	22.5236593059937	4.29219003987772	139.324457595588	0.313207177041062	0.999999999984225	22.7397704933022	4.90397412742737	126.614795367897	13.2734365693553	0.104833218983512
FAM133CP	0.223419887569627	0.766078209526043	21.8142076502732	8.00973924683615	1.1975318328398	1	1	20	8	0.866335401784674	0.917672345360459	0.999999999999946	20.3418803418803	11.1195783050975	4.5330528938275	0.787326059657736	0.999999999984225	20.7186959973845	9.02982007671782	3.85128489445312	1.14623301231996	0.297623531816833
CCDC6	0.905937744924082	0.969451945102007	24	0.653602964212002	1.39140952227077	1	1	20	4	8.89579995999722	0.968896913554676	0.999999999999946	20	3.9551088042694	42.7069836403722	0.999664903024124	0.999999999984225	21.3333333333333	3.08029918613915	34.8853650964628	2.86429624156135	0.0821059557106876
CDK1	0.454453012046378	0.857770316390796	24	10.7863475394611	2.41423130386062	1	1	28	10	3.63251840150373	0.984966926977762	0.999999999999946	24.5360824742268	9.84296722331989	16.8587269702622	0.952028311426755	0.999999999984225	25.5120274914089	10.2700892648168	10.1083944198143	2.54843008682143	0.25211027399426
RHOBTB1	0.907409780780611	0.969451945102007	24	7.18503029251324	1.3436264987243	1	1	20	18	4.54451322824145	0.999512863881939	0.999999999999946	20	14.1592158078444	45.4401896902749	0.999855749963943	0.999999999984225	21.3333333333333	17.3031897994871	41.6588409386582	1.03006405286326	0.0247261812775829
ARID5B	0.880150339576059	0.962164940250037	24	18.2853983427062	7.41201066255897	1	1	28	20	44.7611061244622	0.998347634011025	0.999999999999946	28	23.9221228149553	209.567620605096	0.999672791569962	0.999999999984225	26.6666666666667	20.7025079935538	174.590016004603	9.49561580826627	0.05438808028986
ADO	0.860280536515685	0.957137795515683	24	16.1603614582453	1.11415319223728	1	1	28	14	1.55303506750598	0.999985474754918	0.999999999999946	28	15.9719684339288	22.3238897933766	0.99949217146009	0.999999999984225	26.6666666666667	15.4848616535385	20.7896640254649	1.55164955364931	0.0746356243058438
NRBF2	0.28388350888805	0.795481062338707	24	21.108414176219	4.61276051746807	1	1	24	22	2.91116587124227	0.677472157283935	0.999999999999946	21.570996978852	0.0235774355890968	36.8014379991514	0.77073185680608	0.999999999984225	23.190332326284	21.6141774441734	32.6665475904243	5.17776715746095	0.158503654024913
JMJD1C	0.746194379385411	0.937102297381012	22.6818181818182	7.53826438541533	2.7578585205071	0.759272267084767	1	20	12	7.41148831976744	0.962971354973395	0.999999999999946	20	16.2349591224637	41.4621515618671	0.976298302320542	0.999999999984225	20.8939393939394	12.4697092688007	39.2115912400428	2.78242761421621	0.0709593139738437
REEP3	0.198949011534365	0.748756425429305	21.9340659340659	6.59947439609301	11.520171957641	1	1	20	12	6.02952244927102	0.769144665040861	0.999999999999946	20	8.3304564487196	117.546410944354	0.709876317500575	0.999999999984225	20.6446886446886	8.9780977565438	103.567586736933	11.0356043790397	0.106554615461599
ANXA2P3	0.756993726273635	0.941518442783478	24	6.64610944137146	16.1108744932116	1	1	28	6	57.4287168671122	0.976384823055439	0.999999999999946	20	7.9618525047551	195.982856233686	0.996323372409987	0.999999999984225	24	7.08625444407384	201.312893812801	17.5040232505724	0.0869493400002944
SIRT1	0.468235336755983	0.862284783051501	26.2631578947368	12.412159400721	1.56020064650127	1	1	28	10	3.12530795804722	0.918277065427289	0.999999999999946	20	12.0820685314218	15.3522430746386	0.946037741582607	0.999999999984225	24.7543859649123	11.8157977945155	12.500446878444	1.33966419787797	0.107169304498074
HERC4	0.425495171150792	0.848859743209959	24	0.0441821278603315	6.03959129995102	1	1	28	2	10.6567391334911	0.983228933372258	0.999999999999946	26.3468634686347	1.7059969232334	46.6813346283993	0.941767057705486	0.999999999984225	26.1156211562116	1.20517037156571	45.668548620134	5.6792407916638	0.124357812176233
PBLD	0.0672542258307883	0.6056182496252	20.6839378238342	2.9605686346761	2.27657772735218	0.388468903781404	1	20	4	2.27059810964972	0.493204172849528	0.999999999999946	20	4.4633685599575	9.86907640049595	0.190964674198179	0.999999999984225	20.2279792746114	3.820769430256	8.38866691208395	2.33962836044372	0.278903475959149
HNRNPH3	0.532571033926775	0.890098975900704	24	3.10052774842778	10.8893422354832	0.759272267084767	1	28	6	43.8180716576352	0.901258790456738	0.999999999999946	26.9433962264151	6.75440830680987e-05	188.632672141856	0.917962085420808	0.999999999984225	26.314465408805	3.04561598723105	110.459260920889	10.7933592969373	0.0977134846544689
RUFY2	0.230673998960501	0.77247631873754	22.5536723163842	3.96900394116525	4.31413877905252	1	1	20	6	5.15032635604645	0.883152650569898	0.999999999999946	22.2429906542056	1.0843587374856	23.5447466204957	0.785679883022778	0.999999999984225	21.5988876568633	3.78070551361508	19.2389289491316	4.15238696954918	0.215832543512595
SLC25A16	0.115835245272462	0.678406079686694	23.3450292397661	7.63460555557011	2.58590213376389	0.548683931808932	1	24	8	1.65941677778211	0.68450964664514	0.999999999999946	21.7021276595745	8.3889227212287	9.32260695739803	0.39366160156399	0.999999999984225	23.0157189664469	8.02986214815559	4.86516814009108	2.71977376799764	0.559029758002716
TET1	0.63819484018399	0.915748929942014	24	13.6229329037078	1.54277556722287	1	1	28	16	4.8417599767704	0.968769699787638	0.999999999999946	28	16.0238999421732	9.91741976503426	0.987023307573889	0.999999999984225	26.6666666666667	15.211849042804	8.28578166825809	1.90463053380695	0.229867332988434
CCAR1	0.798623717553771	0.95032534953557	20.5773195876289	6.33869583892958	8.26697593673901	1	1	28	20	25.4555610515887	0.993281146080488	0.999999999999946	28	19.9758153230538	180.407548782993	0.998257765811173	0.999999999984225	25.5257731958763	16.4142401443479	147.276149817458	5.48479618669865	0.0372415777673221
DDX50	0.821102393434893	0.953772465870531	23.4823529411765	16.2367185167522	3.06022907390301	1	1	28	22	6.54852880797779	0.996051764641492	0.999999999999946	20.9384164222874	16.8682123798501	88.6721623016003	0.998834020751087	0.999999999984225	24.140256454488	18.3815627468144	76.7811491141955	1.47956340028773	0.0192698783146263
DDX21	0.0376263166692713	0.548755384607768	27.9160839160839	22.5782621081737	35.782211454779	1	1	24	0	46.9091912353003	0.860801431070847	0.999999999999946	28	20.0372690388652	294.117802886113	0.333999568912989	0.999999999984225	26.6386946386946	22.2720334245105	245.666974042199	34.225281190098	0.139315759977648
KIAA1279	0.197376598553231	0.7474028536728	26.2631578947368	24.6333555801414	7.3989297288215	1	1	28	0	11.6546887530441	0.835866668146954	0.999999999999946	26.7415730337079	21.1642614049601	33.9952314983956	0.730104776684728	0.999999999984225	27.0015769761482	24.6260044231486	32.8646842003318	7.47616636278934	0.227483286229595
SRGN	0.544387507890635	0.894611119551971	24	7.75405407835762	2.29111201487104	1	1	28	0	2.3343661151708	0.996389790788995	0.999999999999946	28	3.6440925666382	14.8458799102111	0.975712056282655	0.999999999984225	26.6666666666667	3.90047311003414	9.840015042899	2.82249551864406	0.286838536967573
VPS26A	0.133765042824641	0.695822632409064	26.2631578947368	8.1749333161823	6.49276972999012	1	1	28	8	8.19633183869883	0.845355935393039	0.999999999999946	26.542750929368	9.1400879928652	40.7231955142504	0.628170546873294	0.999999999984225	26.9353029413683	8.45135426028552	35.1826566526231	6.77729944588382	0.192631827459753
SUPV3L1	0.846358889318821	0.956283677592563	27.3424657534247	22.1879299402815	0.967584916992418	1	1	20	18	1.59599729625831	0.999260778229889	0.999999999999946	20	16.7001662571789	11.6538987219227	0.999308252139484	0.999999999984225	22.4474885844749	19.0501231580602	9.71721080556611	0.880128021677154	0.0905741410048456
[truncated: 9,756 more rows]
