# Supplementary material for: Fibroblasts as an in vitro model of circadian genetic and genomic studies
Source: Mamm Genome. 2024 Jul 3;35(3):432–44. doi: 10.1007/s00335-024-10050-7 (PMC11329553; doi:10.1007/s00335-024-10050-7)
Supplement: Supplementary file 6 — Supplementary file6 (ZIP 46445 kb) [file 335_2024_10050_MOESM6_ESM.zip › MetaCycle_Results/meta2dout/meta2d_MCPM2014L00966_Input.txt]

CycID	ARS_pvalue	ARS_BH.Q	ARS_period	ARS_adjphase	ARS_amplitude	JTK_pvalue	JTK_BH.Q	JTK_period	JTK_adjphase	JTK_amplitude	LS_pvalue	LS_BH.Q	LS_period	LS_adjphase	LS_amplitude	meta2d_pvalue	meta2d_BH.Q	meta2d_period	meta2d_phase	meta2d_Base	meta2d_AMP	meta2d_rAMP
LOC102723897	0.064046627642998	0.697538238387395	21.3475935828877	8.3580086600989	0.185168260541028	1	1	0	NaN	0	0.554773182435423	0.999999999999927	20.2266288951841	11.77337142712	0.18792181551939	0.351982749166981	0.999999999992518	20.7871112390359	10.1190908117082	0.122869275957973	0.171422338186465	0.171422338186465
LINC01128	0.0145561757076014	0.580421371087984	22.1777777777778	8.03049879320437	2.74667582986517	0.120192382848633	1	24	8	1.94005680480143	0.23768920611927	0.999999999999927	22.6666666666667	5.8293375842658	7.99304965020367	0.0162553834977657	0.741830321806103	22.9481481481482	7.29345976125882	4.76675680569849	2.88355466852158	0.604930099449251
NOC2L	0.375112071263992	0.807642246930862	20.1616161616162	5.88868771462094	0.946067357058778	1	1	28	20	1.5453627252686	0.935049849137666	0.999999999999927	28	24.0032180268191	4.97852499499075	0.910721503758443	0.999999999992518	25.3872053872054	19.7493610394431	2.73818145383506	0.283901626959558	0.103682546882322
KLHL17	0.441657655569884	0.82558594270616	23.2093023255814	13.5344326969644	3.32650430017773	1	1	20	14	4.64350629811194	0.987879727553617	0.999999999999927	21.9692307692308	13.9928480655485	18.5626063756392	0.948255266718079	0.999999999992518	21.7261776982707	13.9037435728136	15.0048258410733	3.48708112907693	0.232397307773583
HES4	0.223201290385224	0.773417319170326	22.0552486187845	9.87098603609169	2.20466603470891	1	1	20	12	2.3199698786415	0.815878744183158	0.999999999999927	20	11.8737544388536	7.16499635034989	0.756385953461196	0.999999999992518	20.6850828729282	11.3524684858374	4.01061065342476	2.32798118180705	0.580455542304791
ISG15	0.0920579930394092	0.710864472863099	22.0552486187845	7.47757064672492	6.52052987505444	0.269101639101639	1	24	6	6.81050397536276	0.587653257222149	0.999999999999927	22.3824451410658	5.2381410653663	54.4772125232296	0.206350601021912	0.999999999992518	22.8125645866168	6.24891104922511	47.6925884672608	6.61477919710995	0.138696166630812
AGRN	0.0561089239154979	0.689368368559846	21.4623655913979	9.8431849675622	4.63625292166762	0.759272267084767	1	20	10	7.10283255750871	0.661270881216476	0.999999999999927	20	8.8590589647995	34.3305073382532	0.308193258220358	0.999999999992518	20.4874551971326	9.57066450941966	29.0485641342646	4.38317377779429	0.150891237086106
C1orf159	0.752520746069263	0.91580826031256	24	12.0711794632491	1.35347488431496	1	1	28	18	4.41252673923801	0.972000505886395	0.999999999999927	20	10.7559164666646	13.0881870291017	0.995960865855397	0.999999999992518	24	13.4504031084742	9.57262008012959	1.30419933524898	0.136242671737926
SDF4	0.36823793552424	0.803870307267856	24	1.34068926788501	37.5863606115195	1	1	28	0	78.2946432625455	0.761498582482837	0.999999999999927	20.2266288951841	7.5466746655487	540.675351517508	0.86362617862889	0.999999999992518	24.0755429650614	2.70833296120716	505.995169469336	37.2499692199859	0.0736172427476964
B3GALT6	0.854775312088509	0.950158372771084	24	16.5404935480618	1.99346076792027	1	1	28	2	4.48256121083828	0.999997049418399	0.999999999999927	20	15.683491211978	75.0190646215627	0.999427242868682	0.999999999992518	24	19.7827468699415	73.2166034398731	1.3294132803252	0.0181572651265766
UBE2J2	0.970458336750446	0.989337805873804	24	13.1333652727511	2.12527748944378	1	1	24	22	12.0876088505585	0.999999876515338	0.999999999999927	20.2266288951841	15.2259294232561	113.822510214882	0.999995605750089	0.999999999992518	22.742209631728	16.9095213916298	100.759058833932	3.44390472424938	0.034179603939389
SCNN1D	0.510151727824234	0.84455339571084	22.9425287356322	7.57389903732806	2.40270549375779	1	1	20	8	3.73370040055211	0.894379838911584	0.999999999999927	20	7.5751064572597	11.8011374143903	0.954755960119661	0.999999999992518	20.9808429118774	7.75661164480862	8.05044424627484	2.82195289763123	0.350533810471022
ACAP3	0.17519200961535	0.762689164327052	24	22.9814297567465	2.65593779173329	1	1	24	0	2.64623081309833	0.824319122646604	0.999999999999927	22.8115015974441	19.7722405697115	5.42678521392268	0.694244714389548	0.999999999992518	23.6038338658147	22.2331082676301	6.37509191205625	2.72366451750259	0.427235333243075
PUSL1	0.308470941567539	0.790126427785538	20.2639593908629	0.811587261143925	1.5533117296032	0.548683931808932	1	20	2	1.09669916960716	0.942822469748175	0.999999999999927	20	3.2637749926	4.51535512641246	0.721167706613261	0.999999999992518	20.087986463621	2.02992850801581	3.45517462477438	1.55013805506986	0.448642463380873
CPSF3L	0.798931401121189	0.931560153839462	22.0552486187845	0.215668352062438	1.69377590850095	1	1	28	20	4.00153861721873	0.998680475500349	0.999999999999927	20	2.999996679671	24.9919875577294	0.998378576776361	0.999999999992518	23.3517495395948	23.0674137953118	23.3179477300074	1.09097870382597	0.0467870807696344
GLTPD1	0.96091199393498	0.986373072030355	24	17.242400863334	0.320844877717523	1	1	28	18	1.82843185748981	0.999997495123377	0.999999999999927	28	19.7008826554111	16.7127786176159	0.999989744087824	0.999999999992518	26.6666666666667	18.3583450212211	14.6854754510385	0.785649218286626	0.0534983849114035
DVL1	0.383660401880635	0.810556561041044	27.5310344827586	9.52457907487915	6.80180816944583	1	1	24	18	5.86881001050591	0.922268629615042	0.999999999999927	20	0.327203797825199	59.8044831992626	0.912402900261251	0.999999999992518	23.8436781609195	23.1960413246357	59.1110073306444	4.59622521403425	0.0777558262258113
MXRA8	0.229497126432663	0.774214751766369	22.0552486187845	8.81227483430471	231.65318003993	1	1	20	8	267.135934436558	0.881765007300384	0.999999999999927	22.6666666666667	6.6149167738918	1691.29684750147	0.783954132598131	0.999999999992518	21.5739717618171	7.86228241965064	1504.64576168042	210.827222987631	0.140117513608103
AURKAIP1	0.0386216052864383	0.660745022499495	23.7619047619048	2.90018887765227	15.5276587818086	0.0772071042383542	1	24	4	9.46818260979029	0.360356793629338	0.999999999999927	23.5643564356436	2.9186703153331	158.748359955578	0.0335259148988324	0.999999999992518	23.7754203991828	3.26877023659022	146.027907596668	16.245938730285	0.111252287303578
CCNL2	0.314299985283708	0.792923091005	20.2639593908629	13.1750035751043	14.2770730918873	1	1	20	12	19.5561350488659	0.99574512680552	0.999999999999927	20	7.9999547878421	173.518903176945	0.887690933365469	0.999999999992518	20.087986463621	11.1690658186076	140.182944358215	10.7664128236835	0.0768025873117038
LOC148413	0.158856209456392	0.759826955107592	22.4269662921348	10.6546536328648	1.79988601034156	0.388468903781404	1	24	10	2.28073783332497	0.758959266670829	0.999999999999927	23.257328990228	8.4218234255125	4.49739789680246	0.409640298595108	0.999999999992518	23.2280984274543	9.70764179103345	3.29757470698298	1.82938825152349	0.554767795752908
MRPL20	0.959783072666322	0.985781864840943	24	13.3981935115594	1.76174243766742	1	1	28	6	14.6068735659447	0.999656468785095	0.999999999999927	20	6.75440830680987e-05	133.865735743058	0.999988541796553	0.999999999992518	24	4.32800431389064	112.281297570409	1.45343820591403	0.0129446153309959
VWA1	0.925586204984348	0.9750836513338	23.2093023255814	21.7628775602991	0.174234541436096	1	1	20	8	0.378939602585617	0.999819767755314	0.999999999999927	20	8.39473462913402	1.41434528043531	0.999926768874024	0.999999999992518	21.0697674418605	8.06498435858258	1.44292185502242	0.0415254533608282	0.0287787264544433
ATAD3B	0.139016736830904	0.749505228852164	20.1616161616162	2.15200916109526	5.37859979258299	0.548683931808932	1	20	4	2.83933429613136	0.769116614680469	0.999999999999927	20	4.1751115192276	15.1685178670609	0.460938710665571	0.999999999992518	20.0538720538721	3.45510424509094	13.5399699504544	5.02176596410148	0.370884572305343
ATAD3A	0.224779219768934	0.773762628226425	24	1.73211250301575	9.35342841118478	1	1	28	4	25.7134704219078	0.845517760060216	0.999999999999927	26.1538461538462	6.75440830680987e-05	100.306571197786	0.767627190458449	0.999999999992518	26.0512820512821	1.86773356683839	48.6072922052822	8.76830380750597	0.180390707025501
TMEM240	0.330935902905451	0.797420794829253	24.641975308642	4.60777271530948	3.29794364308096	1	1	28	20	2.76575177429288	0.999213109309696	0.999999999999927	28	0.907750829474502	18.0704532108493	0.899079950103926	0.999999999992518	26.880658436214	0.558555459413731	10.3432157354747	3.91612775552065	0.378618009686223
SSU72	0.0620950303422078	0.69652774096397	20.3673469387755	12.0608152683119	20.9033105344577	1	1	28	12	28.1912311742843	0.666650362778379	0.999999999999927	21.186943620178	13.0067258905578	150.945757932762	0.383131465088131	0.999999999992518	23.1847635196512	12.6972828620014	123.81733735127	15.6688617397488	0.126548204596713
C1orf233	0.291430396449307	0.789369893573003	27.9160839160839	8.45694675116737	1.73513688117649	1	1	20	6	1.08849881871692	0.97425534671524	0.999999999999927	28	7.9942350640532	8.04068481796851	0.866439680025235	0.999999999992518	25.3053613053613	7.49423017462304	5.91198463027581	1.18101389153634	0.199766062565228
MIB2	0.364649730925784	0.803870307267856	24	22.5387979710011	3.42219099524258	1	1	28	26	6.70832446675724	0.81077890296163	0.999999999999927	21.4414414414414	2.2821979294099	33.2771296763138	0.875433565977498	0.999999999992518	24.4804804804805	24.2019455522759	26.3330453668321	3.0179627149761	0.114607432332053
CDK11B	0.297252004199921	0.789369893573003	24	14.7487736794443	5.60263171015794	0.388468903781404	1	28	14	9.44492929391148	0.516827838161039	0.999999999999927	28	13.4887319619862	30.4144778592946	0.464993169522571	0.999999999992518	26.6666666666667	14.1644630215969	21.6789842179	7.96125219829835	0.367233635961822
SLC35E2B	0.950532648710592	0.982748030003505	24	2.66019663850656	0.209011250308862	1	1	28	22	1.73391241704027	0.991168701445829	0.999999999999927	20	11.7997128809157	4.65064593057012	0.999966249941599	0.999999999992518	24	18.6325825707708	3.15981671299043	0.112057853670537	0.0354634030543139
CDK11A	0.808061074682945	0.93431796425461	24	6.95765233267952	1.03315097790598	1	1	28	12	3.14240300185134	0.970729430619415	0.999999999999927	20	12.3795803282149	9.95851601122052	0.998008762391553	0.999999999992518	24	10.5996922972076	8.70926169634347	0.566135061987311	0.0650037950088236
SLC35E2	0.252808652259628	0.780688965629844	21.4623655913979	10.8584412855656	24.1114927277143	1	1	28	20	32.9978364553657	0.976916349413611	0.999999999999927	20.112676056338	11.7500223310091	166.624315072012	0.833865760170195	0.999999999992518	23.1916805492453	13.9173623888661	136.204777263261	9.86594485125546	0.0724346461958984
NADK	0.611403226833655	0.872695039464665	24	3.18938663002283	1.38278389286285	1	1	24	6	1.95342152882233	0.990412252857863	0.999999999999927	24.2033898305085	2.82438878023411	10.7250420544736	0.985488241323094	0.999999999992518	24.0677966101695	3.98459611921319	8.4319820599962	1.46769873150236	0.174063312879371
GNB1	0.0733775108539697	0.701288187490859	24.95	1.46245284160127	19.7941165520968	0.269101639101639	1	28	2	35.5173306302124	0.562719829931711	0.999999999999927	26.1538461538462	6.75440830680987e-05	361.906189247684	0.173603118669364	0.999999999992518	26.3679487179487	1.14629037498211	287.811106473793	20.6404849691426	0.0717153872969878
C1orf86	0.331624884209017	0.79763939362536	27.3424657534247	24.8292785396486	5.03882515777859	1	1	28	24	6.86324192358053	0.948976179021978	0.999999999999927	28	26.2822573917548	33.0694036871486	0.888860341743342	0.999999999992518	27.7808219178082	25.0407496546475	28.0878617614338	5.16823842368129	0.184002558385472
SKI	0.0171041739372487	0.607143000017693	24.641975308642	7.89395741974633	10.0222175168638	0.0290926434676435	1	28	6	5.10580075876076	0.168132436223037	0.999999999999927	25.4092526690391	6.2975533323849	79.8463892291277	0.00455654028198516	0.402861548571706	26.0170759925604	6.77957859722223	71.5003229444183	10.941305995167	0.153024567506812
RER1	0.686677937950839	0.896062124577296	27.5310344827586	8.37097587946407	7.56175587877822	1	1	28	4	14.9492000183228	0.94859079409055	0.999999999999927	20	6.75440830680987e-05	144.743768113849	0.990447502670034	0.999999999992518	25.1770114942529	3.72048575488333	117.697261399997	0.0856980817072662	0.000728122988486701
TNFRSF14	0.521915007240115	0.847736815119082	21.1216931216931	2.32097907305571	2.31350633974064	1	1	20	6	1.65359146599639	0.98905470202982	0.999999999999927	20	1.9971945005031	18.6620508460456	0.970401848925776	0.999999999992518	20.373897707231	3.3780940625638	14.5976931097799	2.83870248264257	0.194462403154697
FAM213B	0.300145471810404	0.789369893573003	20.4717948717949	0.828896432503807	2.61839689909428	1	1	24	22	2.0565565512135	0.910267329987872	0.999999999999927	21.9692307692308	15.8345910655614	7.12582714290005	0.857686681647355	0.999999999992518	22.1470085470086	19.8881945381444	7.21919338628346	2.82253889549937	0.390977044729432
MEGF6	0.113066498902629	0.723006312657894	20.9005235602094	14.6269163461679	8.66442202527759	1	1	28	14	9.42777918286523	0.862778652393795	0.999999999999927	20.2266288951841	16.2061349610089	54.7225321200644	0.588792349803056	0.999999999992518	23.0423841517978	15.5141631031306	43.2941564273223	6.81567848329731	0.157427215257993
TPRG1L	0.565861379381271	0.860951062989068	24	11.1286788458317	16.2889724884707	1	1	28	20	32.47745572806	0.997882304568109	0.999999999999927	22.1052631578947	16.5483405991563	195.960934494933	0.979604077102156	0.999999999992518	24.7017543859649	16.1538290945998	177.023133792163	5.05067985751887	0.0285311854407047
WRAP73	0.30219173369011	0.789369893573003	24	23.8045762738886	2.21587864445961	1	1	24	0	2.36582728320618	0.956266464415434	0.999999999999927	23.1067961165049	1.7863612356338	18.4175806515972	0.870384901532656	0.999999999992518	23.7022653721683	0.540243334123772	14.4866108117619	2.20058881440449	0.151905013739846
TP73-AS1	0.255720598915308	0.782450151316161	26.972972972973	8.41455495132367	3.06222641478426	1	1	20	6	3.58740017481469	0.989540851905994	0.999999999999927	28	11.4035241019384	21.4516297857973	0.839701451579847	0.999999999992518	24.990990990991	8.47784094784736	15.5754169542036	2.17120466361541	0.139399456849175
LRRC47	0.311498701316408	0.791097624425243	20.2639593908629	10.4858580473216	19.4695005521513	1	1	28	18	26.6867450596436	0.952047151588087	0.999999999999927	20	13.8485309520045	140.908987880846	0.876108350689578	0.999999999992518	22.7546531302876	14.0836876544766	118.135314550325	5.76518087598587	0.0488015027337987
CEP104	0.316571968720427	0.79327275792445	20.7916666666667	12.0083320884087	9.34190063752011	1	1	28	14	10.4635685732177	0.969217203048419	0.999999999999927	21.570996978852	13.4945829511976	56.5534953397925	0.883480214033489	0.999999999992518	23.4542212151729	13.321503580786	38.8808223425698	7.02865990196734	0.180774466137559
DFFB	0.301682025914637	0.789369893573003	23.0751445086705	17.5991508173923	1.67310790308155	1	1	20	16	1.78554248406241	0.731571518212758	0.999999999999927	20.5763688760807	17.8342372866395	6.38575982364805	0.806095186432905	0.999999999992518	21.2171711282504	17.1780490778763	5.04058280229483	1.94942636247886	0.38674622339134
C1orf174	0.108790579001548	0.720180688944108	21.5783783783784	0.143857643629925	6.45307507688857	1	1	28	0	9.98514366756023	0.674350832765267	0.999999999999927	20.458452722063	20.271159251695	15.6138514613514	0.515337286205563	0.999999999992518	23.3456103668138	23.3262564740758	16.6234472114886	5.35598168528186	0.322194405115943
NPHP4	0.957660140464807	0.98459237463092	24	3.28281241611024	0.422763040134155	1	1	28	20	2.39727712617944	0.999999641794076	0.999999999999927	25.9636363636364	22.0362986398488	14.1030560679573	0.999986934898893	0.999999999992518	25.9878787878788	22.7000767924316	9.34210805462309	0.023417980068726	0.00250671261045169
KCNAB2	0.612488509251617	0.872874280033934	24	12.4428797733241	0.8475512966417	1	1	20	12	0.934192218560402	0.995554635345177	0.999999999999927	27.7821011673152	10.3475244101242	5.32256229238142	0.986012420441047	0.999999999992518	23.9273670557717	11.9410286699287	3.13298132782132	0.830133766548406	0.264966075340667
RPL22	0.13369510692762	0.738245501901973	22.8114285714286	19.9500227155144	54.8698310608151	1	1	24	22	41.5759674375335	0.633343614438778	0.999999999999927	21.570996978852	19.7998317426797	256.380165582143	0.551806019909421	0.999999999992518	22.7941418500935	20.5848963059835	267.227050231936	54.8425781081693	0.20522839308584
ICMT	0.334098882168842	0.798181523965683	20.1616161616162	1.2422951071894	16.3716577280941	1	1	28	0	19.8515168860428	0.958479938162093	0.999999999999927	20.695652173913	6.6086178467055	79.4152685249286	0.892495964096752	0.999999999992518	22.9524227785097	2.58157528487274	75.3796769333516	12.5494309866977	0.166482950010432
GPR153	0.0144792408058332	0.580421371087984	24	1.72464326237218	2.63476430649218	0.548683931808932	1	20	8	2.46886459514222	0.547821482652912	0.999999999999927	21.7021276595745	6.4427056577636	11.333159008254	0.0923445443776604	0.999999999992518	21.9007092198582	5.82497839076772	9.04055990485878	2.12214472381638	0.234735983849391
ACOT7	0.251192965046864	0.780688965629844	24.1939393939394	19.7677394291382	2.70327189047838	1	1	28	4	2.14409599530026	0.999992946746958	0.999999999999927	20	6.75440830680987e-05	25.061860037571	0.837940798663484	0.999999999992518	24.0646464646465	23.8186862190275	13.1288620038456	1.30011274798036	0.0990270708610958
PLEKHG5	0.964241766071719	0.987300306490481	24	6.1714881274422	0.326854093993783	1	1	20	8	2.17441260830023	0.999958077463845	0.999999999999927	20	6.6234692415265	5.72783558351604	0.999992142907497	0.999999999992518	21.3333333333333	7.02935192883221	3.72824327672056	0.474933206467889	0.127387933462768
NOL9	0.0400329655167351	0.661167674223138	24	4.40854589555246	5.23242429729824	0.388468903781404	1	28	2	6.54958331014449	0.618763258382368	0.999999999999927	28	2.3385500146352	41.4178425737306	0.158055941699403	0.999999999992518	26.6666666666667	2.99440506411655	35.4574691665667	6.57981626633814	0.185569258635705
ZBTB48	0.584992155495245	0.866449873429453	23.0751445086705	12.6929395985657	0.543190758214813	1	1	24	12	0.953461945862929	0.996438101696942	0.999999999999927	26.3468634686347	16.1025574314058	4.81299329067609	0.98242035211838	0.999999999992518	24.4740026591017	13.5505543929306	3.54639303973757	0.509101068083287	0.143554609536725
KLHL21	0.271889500934022	0.788334625584036	24	1.1106582607013	6.59744280067389	1	1	28	0	9.902402775575	0.981087287607809	0.999999999999927	22.9581993569132	2.08353374209049	80.26838202198	0.852143804870765	0.999999999992518	24.9860664523044	1.14149426874194	60.5611542245199	6.59943266764237	0.108971381938596
PHF13	0.815775713216086	0.937230731700753	24	19.9257309075236	2.11671156136118	1	1	24	18	5.26926041190182	0.984853825081898	0.999999999999927	28	6.74609842828314	38.7349356824967	0.998515582388383	0.999999999992518	25.3333333333333	21.2248771800619	38.5424918976669	1.84690477292233	0.0479186653998915
THAP3	0.583560873448155	0.865831241722654	21.3475935828877	13.5845123638574	7.48315991057505	1	1	28	20	17.4102389140592	0.999321050561623	0.999999999999927	22.9581993569132	5.1585670093024	75.7593529738035	0.982457636545301	0.999999999992518	24.1019309799336	15.1269481915407	63.5905724365455	5.21524328253593	0.0820128374805875
CAMTA1	0.543996563475319	0.853455686410381	20.0603015075377	18.2397547463555	2.70779611606444	1	1	28	4	3.12863448428715	0.998171114691961	0.999999999999927	20	15.4466513764881	26.7297946156456	0.975820288844244	0.999999999992518	22.6867671691792	21.1118986971706	23.237071903211	0.891814945134924	0.0383789725680407
VAMP3	0.904147863211384	0.966433956980913	24	16.996521040341	1.10597314828936	1	1	24	18	4.37556086414284	0.999999994184007	0.999999999999927	20	10.2846497662194	85.74581296107	0.999841872780801	0.999999999992518	22.6666666666667	15.0212649418924	82.4382327238156	0.626182554089725	0.00759577848044803
PER3	0.130063152617649	0.732876899801104	24	17.5419404674474	1.64942384539993	0.151152767949643	1	28	18	2.56939178167912	0.468348784943588	0.999999999999927	25.0526315789474	20.0062154880919	4.55968223284058	0.153536225241749	0.999999999992518	25.6842105263158	18.6056654632856	3.07527449088081	1.63818250330039	0.532694726327075
PARK7	0.492084217854392	0.838608445604728	23.0751445086705	9.81189090874791	28.2609400361115	1	1	24	12	23.3442153056516	0.99065931441311	0.999999999999927	24.040404040404	8.0330916309881	386.359478082506	0.963570321938258	0.999999999992518	23.7051828496915	9.95739070312943	364.763693015205	27.9620701352361	0.0766580410020975
ERRFI1	0.0934918576001889	0.710864472863099	24	4.71288826817557	3.73667554835353	0.120192382848633	1	28	2	3.21257419289913	0.242660410583278	0.999999999999927	28	0.8205348925487	19.71039710516	0.0663615542092649	0.999999999992518	26.6666666666667	2.60541502804859	15.7640082543415	4.62669960840988	0.293497664665055
RERE	0.223378371419442	0.773417319170326	24	3.14420566374791	8.39854451101141	1	1	20	12	5.75025590823496	0.999839135005863	0.999999999999927	20	7.9999324559169	117.699545503969	0.80908549135296	0.999999999992518	21.3333333333333	8.41396291888425	82.4537542388524	5.3600685964426	0.0650069684021365
ENO1	0.111801264145076	0.722959640467206	21.4623655913979	2.14000572591614	35.6877768330656	1	1	28	4	115.464113159535	0.991085243380147	0.999999999999927	26.542750929368	6.75440830680987e-05	857.914973496466	0.62271719780606	0.999999999992518	25.3350388402553	2.06513437957399	591.804836301074	15.634290846728	0.026417984253806
LOC102724571	0.621597839178878	0.875186023501534	24	20.1475776437003	0.763925451241309	0.548683931808932	1	28	18	4.14398505959082	0.699879949891763	0.999999999999927	28	19.9999324559169	14.4797479440706	0.825580005908266	0.999999999992518	26.6666666666667	19.4921493262975	7.44043085808831	1.42261607877261	0.19120076591077
H6PD	0.382215560223762	0.810556561041044	22.8114285714286	8.90357819645116	7.34963129403339	1	1	20	12	11.3673691338704	0.982986034550324	0.999999999999927	20	12.3964839675275	70.1205201995845	0.923532935754905	0.999999999992518	20.9371428571429	11.3631388277501	59.8777260586665	7.18642806870227	0.12001838649753
SPSB1	0.234684924276827	0.775530907379023	24	3.43692167775589	1.87621639909101	1	1	20	10	1.54965626144985	0.890298455699639	0.999999999999927	20.2266288951841	7.7351704861676	9.88085497211397	0.79218074868132	0.999999999992518	21.4088762983947	7.58213743439398	7.42661374251636	1.78231746675167	0.239990597134214
SLC25A33	0.884205836307148	0.960144120025867	24	7.38370820125592	0.36536563171273	1	1	28	4	0.274945792696371	0.996642285938764	0.999999999999927	28	2.3006131604219	3.74256364044841	0.999693565976999	0.999999999992518	26.6666666666667	4.64774285995079	2.4562353678095	0.74854254685523	0.304751961748189
TMEM201	0.205085823150252	0.768246841252303	24	19.7515044208072	1.41233282410519	1	1	28	22	2.17425727446095	0.769982876324938	0.999999999999927	24.8780487804878	19.7847517324262	6.55767971670266	0.718351135149258	0.999999999992518	25.6260162601626	20.5343193826316	4.96110579112736	1.46957511627853	0.29621926605693
PIK3CD	0.696459533285335	0.897722297223527	24	9.20259468956307	1.99382573231502	0.120192382848633	1	20	16	4.24458794203775	0.839325637810956	0.999999999999927	20	11.2387476868747	38.6736592955625	0.504571723577693	0.999999999992518	21.3333333333333	12.2046286961477	34.2747164176005	3.73061811863176	0.10884460933763
LOC101929074	0.783003304208129	0.927466992411868	24	13.243850332508	0.589114318099706	0.388468903781404	1	20	18	1.21874981591363	0.700648866676808	0.999999999999927	20	13.7203004221979	5.12900157882788	0.797237659119723	0.999999999992518	21.3333333333333	15.0423260342236	3.74996572410904	1.21239085398638	0.323307182834167
CLSTN1	0.749186502926083	0.915395100843728	24	14.3690192730096	4.42935833289913	1	1	28	20	13.0626197374823	0.99971362274088	0.999999999999927	25.9636363636364	20.0793321558224	110.968284292391	0.996754175692553	0.999999999992518	25.9878787878788	18.0996547538988	100.25331566562	2.72620783775325	0.0271931937577616
CTNNBIP1	0.111802177516585	0.722959640467206	23.9041916167665	4.03058422138707	5.46627530336121	0.759272267084767	1	24	4	5.37786187026266	0.524871837106774	0.999999999999927	24.3686006825939	3.618532079817	38.7903161288699	0.3987823552272	0.999999999992518	24.0909307664535	3.88492283603449	34.1528311071389	5.87104233342121	0.171904997129037
LZIC	0.842166039942436	0.945763782588723	24	12.8698081098693	1.53606869776507	1	1	28	14	5.69738488787557	0.959036552595037	0.999999999999927	28	14.9271365001516	19.2698333098566	0.9986149081102	0.999999999992518	26.6666666666667	13.9503476851201	15.4617442784755	2.53785189210323	0.164137489690359
NMNAT1	0.519698221892699	0.846322342314224	24	8.89707045578002	2.34698103573987	0.759272267084767	1	24	10	1.46604186720718	0.974989070782814	0.999999999999927	26.9433962264151	1.2329608824993	23.2005325444632	0.927746377309007	0.999999999992518	24.9811320754717	7.73783648328742	18.6488994630741	2.61151308869835	0.140035774972635
UBE4B	0.0330063336875266	0.644724811111614	27.9160839160839	26.5276168940544	6.7213722368154	0.182113153050653	1	28	26	7.63520944638043	0.382850016380741	0.999999999999927	28	24.7712310871425	38.0804070171118	0.0587348671696128	0.999999999992518	27.972027972028	25.7685575285275	32.1118776167806	6.900254549488	0.214881690564309
KIF1B	0.808295721708721	0.934392911196845	24	13.7031320773971	3.79665277723726	1	1	28	24	7.77464243656798	0.988188741896516	0.999999999999927	20	19.5307076897462	79.3378692062327	0.998400687654328	0.999999999992518	24	19.8387384261913	74.3878492646785	0.396489855293602	0.00533003520350288
PGD	0.535327281248418	0.850183201390714	24	9.18770533100565	6.62295864802135	1	1	28	20	21.4489066560668	0.999994842480817	0.999999999999927	26.1538461538462	12.8066484640594	77.6872136252186	0.974355389388323	0.999999999992518	26.0512820512821	13.5273908834984	64.6754836596634	1.93002091310888	0.0298416154607374
APITD1	0.31150727068653	0.791097624425243	23.0751445086705	15.415945025289	2.03194089206529	1	1	24	18	2.12035168074323	0.897766391977388	0.999999999999927	24.2033898305085	13.80108417648	12.3591670962488	0.863017092546564	0.999999999992518	23.759511446393	15.7542074729453	9.43490449780697	2.09743138540263	0.222305523695566
DFFA	0.956623737088984	0.983959314608179	24	2.70645278239327	1.03474341469648	1	1	28	0	3.96800484006524	0.927771554196574	0.999999999999927	28	1.1544907914927	35.1817778435242	0.999741067878395	0.999999999992518	26.6666666666667	1.3631200115787	32.5826444734968	3.39203525904418	0.104105584855254
PEX14	0.287517559587897	0.789369893573003	20.2639593908629	18.0975362249393	1.77436865619478	1	1	20	16	1.84555227478616	0.959974658497885	0.999999999999927	21.7021276595745	17.0405223485032	13.7485730177012	0.860022580010513	0.999999999992518	20.6553623501458	17.0532726648961	12.6576289290734	1.71853900286379	0.135771005177476
TARDBP	0.307062075634929	0.789958856291168	23.2093023255814	11.9620887198808	8.45425933880134	1	1	28	18	15.191867380491	0.817272883315895	0.999999999999927	20.458452722063	16.2428128668594	89.8315350067101	0.837713813467464	0.999999999992518	23.8892516825481	15.5159288355472	75.5755763118477	5.36630050979175	0.0710057504245654
SRM	0.0291424431168592	0.624247573224569	21.4623655913979	2.48696213840507	25.0237694108441	1	1	28	4	55.9364983958903	0.936915415790563	0.999999999999927	25.7761732851986	6.75440830680987e-05	273.621459701772	0.302619044916879	0.999999999992518	25.0795129588655	2.18828995145387	163.343258000286	17.14935319371	0.104989660446714
EXOSC10	0.504628391969272	0.844038733125075	24	14.8913526026012	2.40576206437265	1	1	28	6	5.77808247554004	0.868682145626292	0.999999999999927	28	6.71572545319425	26.6051641849205	0.948958803424241	0.999999999992518	26.6666666666667	8.06756199636946	22.1585175091504	1.62067489778299	0.0731400418423176
MTOR	0.43239930410766	0.82354512022438	24	9.90875837617449	2.84155003540022	0.120192382848633	1	20	14	1.82944866773456	0.382642683937148	0.999999999999927	20	14.6547011883458	28.4025984218125	0.250408882160719	0.999999999992518	21.3333333333333	13.526479654308	24.5926902697861	4.03456318397085	0.164055381485758
UBIAD1	0.872634611658064	0.95722550773581	24	6.47459534096498	0.821342517488677	1	1	28	0	1.91532692459797	0.999881277181983	0.999999999999927	28	0.744259687871399	16.3518504400811	0.999618389714932	0.999999999992518	26.6666666666667	2.36203764040139	14.8801168484091	1.0540391598489	0.0708354087932846
FBXO44	0.233813458573401	0.775513031325106	21.5783783783784	14.1636476286466	1.86988704892655	1	1	28	14	3.24316605496999	0.8842233506363	0.999999999999927	22.8115015974441	17.218599996373	6.3336392517946	0.789470506157195	0.999999999992518	24.1299599919408	15.4314107919627	4.8304829960706	1.51391769999469	0.313409176934522
MAD2L2	0.883370959959002	0.959845318639107	24	11.4805064007279	1.37383817510505	1	1	20	8	5.57411881758452	0.999994159333046	0.999999999999927	20	4.7532069188358	27.2209844082229	0.999710257412492	0.999999999992518	21.3333333333333	8.00193577372754	25.2026405480226	1.03201249326311	0.0409485859744201
AGTRAP	0.229084843618218	0.774214751766369	22.3016759776536	6.2404504764252	11.4494576580379	0.548683931808932	1	20	8	20.258059860538	0.654587441634551	0.999999999999927	20	5.8184434966064	72.8505055405991	0.544417180525775	0.999999999992518	20.7672253258845	6.70427183029162	68.6760699610182	13.2783592755279	0.193347686946341
MTHFR	0.702773844765477	0.900358458304717	24	7.16006825912312	1.70529691022713	1	1	28	18	6.2857703819835	0.99990031727811	0.999999999999927	28	19.9999523065504	36.5921081988475	0.994368546920336	0.999999999992518	26.6666666666667	15.9277386105072	26.4872250397336	0.825695008007915	0.0311733300400206
CLCN6	0.611514160995765	0.872695039464665	24	20.6790341137753	1.46735453462458	1	1	24	18	3.17509903156934	0.974138652427159	0.999999999999927	25.2296819787986	22.7702504771183	16.0299523197088	0.984209209466405	0.999999999992518	24.4098939929329	20.4795677395955	8.68684761367971	1.49716700338187	0.172348712670428
KIAA2013	0.225509045302643	0.773762628226425	24	21.658360381807	13.6078350037447	1	1	28	0	19.8697113432913	0.623736739136251	0.999999999999927	21.9692307692308	4.0614709174553	132.950660982411	0.687117064653102	0.999999999992518	24.6564102564103	0.601073398186861	110.395628504011	8.45425069472808	0.0765813901265208
PLOD1	0.640103510940512	0.881904995400305	24	9.88345013857557	19.8834615780385	1	1	24	6	43.3677347796154	0.99248963765893	0.999999999999927	24.8780487804878	9.20376509546395	399.055376064619	0.988882623515424	0.999999999992518	24.2926829268293	8.38329296932902	317.349767348694	19.6675422268905	0.0619743395156816
MFN2	0.904118655681952	0.966433956980913	24	7.36308362566036	1.83246810336931	1	1	28	24	4.35644762995285	0.999999321821315	0.999999999999927	20	11.8120374070439	53.4623597001046	0.999841721372426	0.999999999992518	24	14.2696024201045	48.4026012059721	0.324965414322826	0.00671380062695329
MIIP	0.813164401071011	0.936291881244265	24	19.1784309855699	1.05110609333498	1	1	28	0	2.96898604977145	0.999657828361445	0.999999999999927	20.3418803418803	6.75440830680987e-05	18.5587667376339	0.998730394785158	0.999999999992518	24.1139601139601	22.608877533185	13.5453246484061	0.591568958522668	0.0436732949469969
TNFRSF1B	0.415648261502224	0.81832903857873	24	10.8444587640138	2.86820650047286	1	1	28	14	5.24376534760245	0.957655371075621	0.999999999999927	21.7021276595745	12.3602790529309	13.6839474697737	0.933610127105865	0.999999999992518	24.5673758865248	12.4547728223269	10.1602382634107	2.56007568475487	0.251970044243378
VPS13D	0.867246013732317	0.954317513511042	21.695652173913	21.0171567248247	2.76231077105256	1	1	28	10	5.15440430444547	0.999706157497784	0.999999999999927	28	7.69023734205498	46.3782643241899	0.999564447432948	0.999999999992518	25.8985507246377	5.94617052681173	49.6928344328713	1.4044556037401	0.0282627388791304
DHRS3	0.265737624866616	0.787211134325671	22.5536723163842	9.54732677783473	48.8318617610348	0.548683931808932	1	20	12	34.161872203461	0.675492808820054	0.999999999999927	20.2266288951841	6.9197845454834	294.211124257364	0.59132640568214	0.999999999992518	20.9267670705228	9.43827909034585	228.903427127202	55.718195696722	0.243413549530472
PDPN	0.126494146112063	0.728742430100575	24	23.6759419600696	5.9716460068706	0.548683931808932	1	24	0	3.51951803458262	0.715700209694531	0.999999999999927	23.257328990228	1.4852744754609	18.2172035650523	0.422678146202605	0.999999999992518	23.7524429967427	0.394921220011138	12.5670175957769	5.93011690504267	0.471879414494929
PRDM2	0.706053677500074	0.901759847659524	24	15.9681805981729	5.28706351942367	1	1	28	14	12.6945628550373	0.894924510025873	0.999999999999927	28	18.0346671787761	78.9885954731849	0.988525289172212	0.999999999992518	26.6666666666667	16.1339453097327	65.8703786072793	9.11397940960821	0.13836233527586
KAZN	0.201994188243887	0.768246841252303	23.4823529411765	8.06096766236072	3.29700448274989	0.269101639101639	1	20	10	3.74001606307076	0.316107382326031	0.999999999999927	20	7.9383488516353	18.2646409426275	0.228895388092805	0.999999999992518	21.1607843137255	8.73297272504833	15.8820103731649	4.3687403110059	0.275074767511017
TMEM51	0.554726884507697	0.856611652697544	24	0.466089885552028	0.564182812686095	1	1	24	6	0.580426607869467	0.981292144732218	0.999999999999927	20	7.9806866945262	1.89198201152566	0.9760704971526	0.999999999992518	22.6666666666667	5.27445574014705	1.43008869880625	0.469936285875996	0.328606390826157
EFHD2	0.0483737092599523	0.675726765410811	20.4717948717949	8.65442282269206	5.60660994568212	1	1	28	8	8.83841780255029	0.570843035460692	0.999999999999927	23.257328990228	4.3484956433699	29.9468491504746	0.30462099695774	0.999999999992518	23.9097079540076	7.10429331275044	28.8630177831682	5.34489918732494	0.185181578290884
CASP9	0.367980552074831	0.803870307267856	20.9005235602094	20.6964063761648	2.24598536127056	1	1	28	6	2.94510278634245	0.981328912776674	0.999999999999927	20.5763688760807	18.9168432697627	11.7164314113398	0.91625080300387	0.999999999992518	23.15896414543	0.743244482855801	8.50352420287594	0.762559771392248	0.089675733636925
DNAJC16	0.724724740208235	0.907369557543682	24	8.22700034133986	1.22849652261221	1	1	20	18	2.43987686097045	0.924196792446214	0.999999999999927	28	4.36512354588	31.9017116114809	0.992031042426233	0.999999999992518	24	3.5240592056757	28.6315789213927	0.348726765165204	0.0121797951179229
PLEKHM2	0.136596204394304	0.743007727708809	23.0751445086705	8.50479684370755	13.9014585930803	1	1	20	12	20.050815330238	0.982716695475612	0.999999999999927	20	12.4738502946922	182.323662466491	0.674467615066229	0.999999999992518	21.0250481695568	11.338003605013	157.55920312563	12.0946295793049	0.0767624444613445
FBLIM1	0.36067038402004	0.803603822937229	20.2639593908629	12.6192614952363	7.31014747905676	1	1	28	14	4.89270330856495	0.988175886322129	0.999999999999927	21.8348623853211	13.671164720477	72.7546348516305	0.913779052099409	0.999999999992518	23.3662739253947	13.6445268402369	56.3926046176437	5.69228252315862	0.10094023075816
FLJ37453	0.0200773428306806	0.610100985069254	20.0603015075377	0.925622555237248	6.94424528972714	0.0772071042383542	1	24	22	4.55011854061847	0.562720996393798	0.999999999999927	21.186943620178	2.8459859166258	12.8496938605596	0.0286598293148093	0.999999999992518	21.7490817092386	0.730529443480463	11.9069441299725	5.0198435107991	0.421589574621671
SPEN	0.427014354911974	0.820475984189167	21.9340659340659	8.77490962758895	8.61660304765431	1	1	28	14	11.9844327273724	0.945347552628139	0.999999999999927	20.2266288951841	13.0418247276201	74.6912255749722	0.935962220481763	0.999999999992518	23.3868982764167	12.0027662441427	63.0467345809805	2.38992391035894	0.0379071799077745
ZBTB17	0.00450366574170014	0.457031396449997	27.5310344827586	24.6413912503584	3.89404745484865	0.0481594158156658	1	28	26	4.29936616347526	0.172998381277926	0.999999999999927	28	24.0576925983042	18.1406282480303	0.00236820044359876	0.309986214707702	27.8436781609195	24.8999862337942	14.0080224687558	3.99775641773456	0.285390491530932
HSPB7	0.137650098887796	0.744727411480304	22.1777777777778	10.0973810352304	55.9096825117983	1	1	24	10	43.5591352558287	0.746820552889595	0.999999999999927	23.7209302325581	12.1070974909104	407.657949971043	0.602686800651371	0.999999999992518	23.2995693367786	10.73422048451	333.536908970304	50.9438988559879	0.152738415107528
EPHA2	0.596046900341017	0.868328054512234	24	20.4597327631917	2.62232508170536	1	1	28	0	6.08979447653553	0.721586524368217	0.999999999999927	20	0.840778921734	7.4099702766024	0.946083903202916	0.999999999992518	24	23.2095538186842	7.97224066634762	1.93206383941049	0.242348910459528
ARHGEF19	0.0980254311786516	0.710864472863099	24	7.96850888163856	4.54842209941504	0.269101639101639	1	28	6	4.06979301359306	0.453683875796571	0.999999999999927	25.0526315789474	6.914977308808	28.2576691287391	0.18212700550198	0.999999999992518	25.6842105263158	7.04141308165352	23.3393696696967	4.82814842192266	0.206867130100407
RSG1	0.143636745333944	0.75399479096239	24	22.0960446487888	2.48732027138712	0.269101639101639	1	24	22	1.66788047132393	0.698223055225015	0.999999999999927	24.7058823529412	20.0205817229643	3.77267848900715	0.300566081545064	0.999999999992518	24.2352941176471	21.4047606968105	3.66645940802003	2.58442989822032	0.704884361345207
FBXO42	0.750854564156555	0.915495027198178	24	14.7522808674943	1.21179378840115	1	1	24	18	3.06963313745405	0.979549412167965	0.999999999999927	28	19.6933165652801	16.1938518545031	0.996155360148226	0.999999999992518	25.3333333333333	17.4742856914591	14.2947441418129	1.20357344734093	0.0841969212880423
SZRD1	0.816682691986341	0.937540596109207	24	6.53608443305936	2.04807148298628	1	1	28	20	2.56518952234573	0.999983703777818	0.999999999999927	20	7.6748869120847	86.3807424968625	0.998809769734246	0.999999999992518	24	9.89021381877449	78.0733000661012	1.24087118396301	0.0158936689356339
NECAP2	0.399347732774915	0.814152827746667	24	21.1712062395805	14.8844584735463	1	1	28	26	22.0059807023009	0.624997848065953	0.999999999999927	20	19.9322454732926	42.5878743943459	0.83640707861038	0.999999999992518	24	22.4547022137993	51.2245765882922	14.0001096873988	0.273308451135125
CROCCP2	0.245425967957973	0.780688965629844	22.4269662921348	7.19065261238178	1.1712367272273	1	1	28	4	1.57118865175054	0.867905721960236	0.999999999999927	23.257328990228	8.6867291042094	4.70159698273988	0.797104416475707	0.999999999992518	24.5614317607876	6.95348259644291	3.96069977361682	1.10367488271814	0.278656536925618
LOC101927663	0.0255824824132964	0.613612221638603	22.4269662921348	8.91371140307067	4.08605643923308	0.182113153050653	1	24	10	2.64137859971109	0.352559882320413	0.999999999999927	21.8348623853211	8.7033466694798	12.4319326592981	0.045934116169535	0.999999999992518	22.7539428924853	9.19798549393139	8.32109370416386	4.07432283985713	0.489637899140391
CROCC	0.404347139344978	0.816450417331063	27.9160839160839	1.29568692950539	4.17289173677674	1	1	28	4	4.6375846588226	0.999925140155646	0.999999999999927	24.8780487804878	7.3009436001827	33.4205492101725	0.936225046683095	0.999999999992518	26.9313775655239	4.27639424739695	26.7216461989204	4.56871982287705	0.17097448970272
ATP13A2	0.810870308315444	0.93488157515445	24	10.5624366266698	0.704323162595854	1	1	20	10	2.13442467201467	0.998878103943648	0.999999999999927	21.186943620178	16.0875459762151	9.08957466533788	0.998666518312061	0.999999999992518	21.728981206726	11.9886813561351	7.10431510566169	1.12144401419163	0.157853923638312
SDHB	0.593314547108059	0.867911650507954	24	23.7796313620922	4.39268663435208	1	1	28	6	5.98442689616166	0.995190843263071	0.999999999999927	28	0.6965636610811	25.3452761896044	0.983494333200202	0.999999999992518	26.6666666666667	1.91924899663262	23.918051158761	4.22987911970305	0.176848819815058
RCC2	0.289910112374712	0.789369893573003	22.1777777777778	20.0154670429231	21.3771277054025	1	1	28	0	34.6032396254252	0.803664084775074	0.999999999999927	20	18.3165831555078	90.5887032914307	0.819620561547798	0.999999999992518	23.3925925925926	21.9676552906977	79.183100466995	14.019805210503	0.177055522299821
ARHGEF10L	0.631523836514652	0.877800394492151	24	21.459130213406	2.88952319664877	1	1	20	0	5.04203333794564	0.8325470060698	0.999999999999927	20	0.0298299581526997	51.7941994683337	0.972436539044923	0.999999999992518	21.3333333333333	20.6041723559963	52.1673714832234	4.60695774558782	0.0883110958939035
ALDH4A1	0.14111119154309	0.750559757563432	20.4717948717949	10.4232886382698	10.8041409856566	0.548683931808932	1	24	10	6.6616031197275	0.661032466575987	0.999999999999927	21.9692307692308	5.9802577583508	59.1698597584469	0.429403765312152	0.999999999992518	22.1470085470086	8.88521437964176	47.7505447249426	11.5368352003848	0.241606357934563
IFFO2	0.00763625809062507	0.497215290113836	20.4717948717949	10.0503293197234	5.11952974320388	0.0481594158156658	1	20	12	3.7078467178184	0.194848164208739	0.999999999999927	20.2266288951841	11.772797284476	14.2364972935752	0.0040188044800209	0.387920390334649	20.2328079223263	11.2925174297862	12.125864389558	4.93215917620223	0.406747017594017
UBR4	0.521872370285098	0.847736815119082	23.6213017751479	10.7328659823121	9.78865473062023	1	1	28	14	18.7685454350726	0.943948719594105	0.999999999999927	20.695652173913	12.6905937001716	123.164377344677	0.964875951624026	0.999999999992518	24.1056513163536	12.5721615246975	101.587244496316	8.41049237076313	0.0827908308022684
EMC1	0.169939810706785	0.762689164327052	22.3016759776536	1.51360398238336	14.1924166476446	1	1	28	0	15.4521051864707	0.819641418930906	0.999999999999927	25.5913978494624	22.4085346064545	84.82051042907	0.684471378580405	0.999999999992518	25.2976912757053	24.85286277001	82.0060125496681	12.9951168416107	0.158465415371099
MRTO4	0.572359688641358	0.863009867608866	24	4.22502917839619	2.8868691247424	1	1	24	6	3.67017660582979	0.850209879188575	0.999999999999927	28	27.5105510392231	41.2601219095432	0.963347291794273	0.999999999992518	25.3333333333333	3.59274292479236	34.1219052767761	3.32482529375566	0.0974396144291094
AKR7A2	0.585122610892737	0.866463357591667	23.4823529411765	1.92164334940061	9.66495363538178	1	1	28	2	18.8576757901899	0.887783315474632	0.999999999999927	20	19.6183035958673	117.351060061749	0.971107725222433	0.999999999992518	23.8274509803922	1.07592379824859	111.141024968731	8.96946918382849	0.0807034952786516
PQLC2	0.601433061920964	0.871155642145358	24	14.8157652034795	2.34435224474775	1	1	24	20	1.1532872150856	0.99687543142905	0.999999999999927	23.1067961165049	12.7054809170886	14.0691761516425	0.98471992410826	0.999999999992518	23.7022653721683	15.6145792300335	10.573535121095	2.52674116531901	0.238968437365661
CAPZB	0.46545591121223	0.829453740401519	24	23.2589192981673	110.330015582554	1	1	28	0	250.230667144134	0.879157975120393	0.999999999999927	20.3418803418803	6.75440830680987e-05	1060.55796742732	0.938204433680053	0.999999999992518	24.1139601139601	23.8661341043501	650.137045867994	106.886503280948	0.164406110927342
MINOS1	0.125831314067565	0.728742430100575	24	0.993510867754999	11.3129664980941	0.759272267084767	1	28	0	8.39815592661332	0.655184623954928	0.999999999999927	26.1538461538462	1.3288953437523	55.1457782013421	0.476383958449805	0.999999999992518	26.0512820512821	0.801839131496623	47.7276656528855	11.6334131091988	0.243745696548548
RPS14P3	0.98061877196843	0.992604013414603	24	1.21387865790231	1.39211812234715	1	1	20	10	7.6854561458391	0.999966855744093	0.999999999999927	28	23.9027367576218	80.2978517521524	0.999998762504547	0.999999999992518	24	21.2694874431721	65.7254541057679	0.829641689129811	0.0126228369269951
TMCO4	0.837094761830668	0.94455976573852	24	19.1050321111366	0.76269781164027	1	1	28	20	1.94204253116674	0.9054468874986	0.999999999999927	28	19.5693582016136	11.0520345283908	0.99711376568189	0.999999999992518	26.6666666666667	19.6287166266874	8.66672302791555	1.61711686202227	0.186589193725648
OTUD3	0.572482415598091	0.863076654506288	27.3424657534247	9.5758838405284	0.950564377334098	1	1	28	14	1.01125846619056	0.9990177643469	0.999999999999927	26.542750929368	13.115576103724	6.26969366239055	0.980762964206561	0.999999999992518	27.2950722275976	12.2765451963632	4.122258692007	0.77692189091971	0.188469950327511
CAMK2N1	0.90193265736737	0.965524303821476	24	14.6307207174997	3.65997281986495	1	1	28	18	12.1235135092371	0.999471479632533	0.999999999999927	20	7.9511236900324	88.8101473359192	0.999827799158403	0.999999999992518	24	13.3611689787367	83.4152466803791	3.44326685891292	0.041278627060907
MUL1	0.7697643124728	0.922623438227892	24	0.491619143002388	1.65824575354974	1	1	28	20	6.73129080723795	0.931496254260952	0.999999999999927	28	20.5349917600928	33.2034322263158	0.995210165359959	0.999999999992518	26.6666666666667	21.4711525511483	29.5462825561978	2.52056684634606	0.0853091024751381
CDA	0.325394453078583	0.796394051963189	24	20.3028556587057	0.674839894046552	1	1	28	24	0.965862959691305	0.979696453942074	0.999999999999927	21.570996978852	19.9872308760236	2.29994348542798	0.891559114659592	0.999999999992518	24.5236656596173	21.4915280004598	1.6204082174811	0.638794058833256	0.394217982815621
DDOST	0.587450682823749	0.867269749089439	24	21.4610760892938	4.93112974974304	1	1	24	18	6.30987809165669	0.987974541094016	0.999999999999927	21.9692307692308	6.75440830680987e-05	67.5373374662855	0.982050039200444	0.999999999992518	23.3230769230769	20.5932662518605	63.7140200241183	5.55578874131686	0.0871988416240848
HP1BP3	0.345921592850857	0.800068793549488	25.9220779220779	10.1937694969958	5.61036599401263	1	1	20	10	9.4335381351929	0.988734555983759	0.999999999999927	27.5675675675676	14.5925118034506	101.91649496576	0.905818119277995	0.999999999992518	24.4965484965485	11.6356753555582	89.9748956316171	5.21256690964051	0.0579335699480247
EIF4G3	0.993590238508732	0.997397097660106	24	10.3817650743892	1.10151856325464	1	1	20	10	11.0562604555835	0.993007408692926	0.999999999999927	20	12.0811745215772	124.44606713917	0.999999598764623	0.999999999992518	21.3333333333333	10.9136342159061	105.16623695286	8.01638137977327	0.0762258079403049
ECE1	0.980568262753957	0.992604013414603	24	1.46243284666867	2.78220499400364	1	1	28	20	34.8793494983116	0.998691829065236	0.999999999999927	28	27.5727039612758	210.439693472682	0.999998495233348	0.999999999992518	26.6666666666667	25.0155241024185	188.304691320239	3.64482103901958	0.0193559757511355
NBPF3	0.0648948471656046	0.697538238387395	21.5783783783784	18.2418828754512	1.10003569569339	0.06268326002701	1	20	0	0.642428255128391	0.422097630002147	0.999999999999927	20	0.471049783834701	1.5726489505993	0.0474541918275312	0.999999999992518	20.5261261261261	19.6778068309846	1.15938005374409	1.14855483139557	0.990662921693744
USP48	0.32345472869122	0.796394051963189	24	8.98656293980114	37.5198951159275	1	1	28	14	45.2768875966554	0.518880438265138	0.999999999999927	20.9384164222874	12.8517182163304	289.873986737288	0.734693778752127	0.999999999992518	24.3128054740958	12.0714416694028	235.897706835213	23.8232053415513	0.10098955882684
HSPG2	0.326376787506093	0.796394051963189	20.9005235602094	4.03751611981271	1.5410194237085	1	1	20	4	2.0767170361646	0.917542522589164	0.999999999999927	28	22.2362411610237	6.04243518108748	0.878235783959665	0.999999999992518	22.9668411867365	2.85877450364808	3.14745039622346	1.35059302488818	0.429107008805831
LINC00339	0.348600102104814	0.800068793549488	25.4267515923567	18.193237466106	0.996753610034837	1	1	28	16	1.20497838148978	0.759990771532253	0.999999999999927	26.542750929368	20.2093496193755	3.15438695538246	0.850551365956364	0.999999999992518	26.6565008405749	18.2560784764962	2.72424254767845	1.1315400930488	0.415359525903111
CDC42	0.251444156074405	0.780688965629844	21.695652173913	19.8832184219731	15.6187086335432	1	1	28	0	16.9713893183985	0.743988203777246	0.999999999999927	20	17.7203435112155	155.162466056616	0.763475348443502	0.999999999992518	23.231884057971	21.6934026616499	145.517529281292	8.4135292130842	0.0578179773573566
WNT4	0.159162518943476	0.760496899024755	22.9425287356322	15.1007522969721	0.921205557917974	0.759272267084767	1	20	18	0.838321390684838	0.558717530131041	0.999999999999927	20.2266288951841	18.6861094442655	2.45573576396924	0.49476780112796	0.999999999992518	21.0563858769388	17.6286424848439	1.65591929954179	0.957210382775283	0.578053763272253
ZBTB40	0.462646997082692	0.828861061744228	27.9160839160839	23.7859790816424	2.6975234014649	1	1	28	22	2.56376047777236	0.993690033540934	0.999999999999927	28	16.3052052944018	17.7941122705944	0.955810386566874	0.999999999992518	27.972027972028	20.8840072659741	15.2558843320315	2.19392917213261	0.143808718287553
EPHB2	0.794763227247003	0.930948601789316	24	17.3958613269078	0.808759524604256	1	1	28	20	1.25298477002939	0.999999983749045	0.999999999999927	22.6666666666667	0.8909321635313	11.3952480488969	0.998297810471225	0.999999999992518	24.8888888888889	19.9762962672895	9.1866634505485	0.646837396389106	0.0704104814409508
KDM1A	0.0396436800079141	0.661167674223138	23.3450292397661	15.7996583164493	5.0693610008527	0.548683931808932	1	28	14	2.73500694120368	0.360379932336277	0.999999999999927	24.2033898305085	15.4789993556831	20.7199162445709	0.137991593291447	0.999999999992518	25.1828063567582	15.293200295225	18.1504495237022	5.36270666408384	0.295458614238773
LUZP1	0.897324844310653	0.964391860002452	24	16.0312041962893	4.78010354073412	1	1	28	16	18.1855764271911	0.997802778484808	0.999999999999927	28	16.65906627428	97.9070457592594	0.999792762952474	0.999999999992518	26.6666666666667	16.2987295166585	71.829711358125	10.5572669092204	0.146976323719088
HNRNPR	0.301350243555922	0.789369893573003	24	18.9896155533128	6.50484776909387	1	1	28	4	9.93525573254365	0.999469694191726	0.999999999999927	20	6.75440830680987e-05	108.176726717372	0.879484379933875	0.999999999992518	24	23.6257231695787	86.3912672407132	2.19620748936607	0.0254216376204639
ZNF436	0.0986317951227857	0.711585294303292	20.0603015075377	19.9305871715342	3.67309166332864	0.388468903781404	1	20	0	1.512876871063	0.705452345889116	0.999999999999927	22.1052631578947	17.8970224679701	13.0071535082166	0.300835717608692	0.999999999992518	20.7218548884775	19.4367630312307	7.71618688602442	3.80514265357217	0.4931376999777
C1orf213	0.939440382483313	0.979598997759862	24	22.2873488727026	0.411348685312169	1	1	20	8	1.36111946470225	0.979267220429966	0.999999999999927	20	3.8013054626531	6.45316771152633	0.999909098785912	0.999999999992518	21.3333333333333	3.97127553191683	2.94674656956442	1.18835499418899	0.403276958549118
TCEA3	0.396230810156287	0.813342917084195	24	19.8714178467141	1.98660734029283	0.269101639101639	1	28	18	3.76603020927429	0.695580566650776	0.999999999999927	27.148288973384	20.4000268133048	9.62285574428195	0.518069901392539	0.999999999992518	26.382762991128	19.5604328823075	7.34774595215553	2.39339799862104	0.325732274115835
ASAP3	0.301096341267808	0.789369893573003	24	8.19780049831962	3.2169350114392	1	1	20	12	4.53643050468794	0.999295650707715	0.999999999999927	20	11.6331195129865	30.275324981954	0.879263744989649	0.999999999992518	21.3333333333333	11.0310522808901	21.867753712185	2.80840742999243	0.128426882200871
ID3	0.197172741352676	0.766416238083634	24	0.0106340274682054	132.205885587214	1	1	28	4	99.487350857116	0.906346589671257	0.999999999999927	25.5913978494624	22.4085346064545	395.999770833349	0.751402461874541	0.999999999992518	25.8637992831541	0.141607394088316	374.756422772751	120.928584837466	0.322685823348239
RPL11	0.595741159033222	0.868224955386612	24	2.09629022079779	38.5740237277065	1	1	28	6	60.923673319617	0.987948085090719	0.999999999999927	20.458452722063	7.0830270117909	1894.68776679518	0.983229042571203	0.999999999992518	24.152817574021	5.21047837723483	1834.71719555198	29.0139313976906	0.0158138439362922
TCEB3	0.124683365617663	0.728742430100575	21.9340659340659	21.6414580400571	16.5599706251035	0.759272267084767	1	20	2	14.2480302741977	0.56412690545021	0.999999999999927	20.2266288951841	1.8113463169436	71.2913574724425	0.439089150834427	0.999999999992518	20.72023160975	1.23004925728196	62.0469791128701	18.1513332075776	0.292541771849333
PITHD1	0.553325018510425	0.856116857051839	24.1939393939394	21.7221711798489	2.83647610027937	1	1	28	24	6.07459651637797	0.954004805420042	0.999999999999927	28	23.3788699395519	60.2060149490037	0.972868113859404	0.999999999992518	26.7313131313131	23.0764058755376	50.7226131177207	4.16852116694152	0.0821826974345134
LYPLA2	0.355380866059888	0.801949893036681	22.8114285714286	2.74232046785072	5.40142620450821	1	1	28	2	9.0160210922294	0.967799704215672	0.999999999999927	23.1067961165049	7.10073329460982e-05	54.0615648629876	0.906913307543501	0.999999999992518	24.6394082293112	1.57860261429405	45.7166944603572	4.93477360066787	0.107942484882563
GALE	0.614332696673828	0.8732875029521	24	9.89027441557575	0.697544510594621	0.388468903781404	1	20	16	1.55631161702948	0.714844370432196	0.999999999999927	20	12.088258925225	5.86171582427169	0.739053689149306	0.999999999992518	21.3333333333333	12.9083769776473	4.16734247804607	1.09487108552013	0.262726447679309
HMGCL	0.405916729122094	0.817336825267231	24	0.703229790919348	4.63007504392858	1	1	28	22	3.20333181779338	0.963815828312629	0.999999999999927	26.9433962264151	20.92131419535	43.5665170469481	0.930662524554315	0.999999999992518	26.314465408805	22.4872466360752	44.5988476390259	5.01087690876763	0.112354403174823
FUCA1	0.450861038458438	0.828171242311263	23.2093023255814	14.1523395924471	2.96692467970501	1	1	20	14	5.41969301301298	0.846968153643558	0.999999999999927	20	15.5131168231984	15.7507697336294	0.926432094377717	0.999999999992518	21.0697674418605	14.6514459032292	14.7670835328082	3.48164526578453	0.235770675912365
PNRC2	0.963430947206356	0.987028366564298	24	7.50181998910056	0.898916862937907	1	1	28	14	8.55588616462272	0.996725762231199	0.999999999999927	20	12.5558615796171	45.8976364088336	0.999989232371173	0.999999999992518	24	11.6256306159207	42.1769947424676	0.414028385938687	0.00981645061405492
SRSF10	0.231844767884017	0.775513031325106	24	21.4497048736531	7.48936855543051	1	1	20	16	4.27932548168797	0.983058453592342	0.999999999999927	24.3686006825939	15.7077251689507	56.9392672934817	0.814155867315754	0.999999999992518	22.7895335608646	17.8193223403113	54.0366367475958	3.3534568414938	0.0620589482124459
STPG1	0.46150621600174	0.828861061744228	24	15.8598322611976	1.86998914865998	1	1	28	20	5.51697783805893	0.936335078746629	0.999999999999927	28	19.182199534872	13.2025973015606	0.94680070570242	0.999999999992518	26.6666666666667	18.3125971231859	9.19080624295469	1.97024349459518	0.214371127245283
NIPAL3	0.107764412905762	0.719118812938988	20.6839378238342	9.70362108694605	14.9738980917691	1	1	20	10	15.2526302086896	0.696465605457684	0.999999999999927	20	8.772289523479	91.6785798142312	0.521057487019834	0.999999999992518	20.2279792746114	9.49198164694033	75.8458269105375	14.6749006977998	0.193483297572973
RCAN3	0.0514563272037027	0.678813212734949	27.3424657534247	23.5431109385777	1.89689821711693	1	1	28	24	2.06207921685695	0.533180745193768	0.999999999999927	28	23.7750314584491	7.12190821319507	0.303470489557146	0.999999999992518	27.7808219178082	23.77388025669	4.7201898934312	1.93791320821428	0.410558314806604
SRRM1	0.436699757148103	0.824827347692709	20.9005235602094	9.48295622873684	13.1317895894835	1	1	28	14	25.9458128394934	0.997654586678114	0.999999999999927	20.8163265306122	12.8148367056614	180.37840457513	0.948038492313817	0.999999999992518	23.2389500302739	12.1322060915099	154.186080264089	3.34969383604065	0.021725008057169
CLIC4	0.316761223038898	0.79327275792445	22.5536723163842	21.4931511642683	26.8781119523649	1	1	28	0	58.1108700668302	0.974928854487762	0.999999999999927	20	5.91173467831015e-05	343.813824627829	0.884863349826357	0.999999999992518	23.5178907721281	23.1504942751712	217.391409570498	21.4921999713184	0.0988640720154523
RUNX3	0.476090507717722	0.834510307624971	20.9005235602094	11.9035920469767	2.48266786467483	1	1	28	20	4.92236658481723	0.986879375096169	0.999999999999927	20	11.6106842530812	17.4514533437405	0.958779991854757	0.999999999992518	22.9668411867365	14.2409540755323	13.7681324413728	0.333244971418813	0.0242040794448943
SYF2	0.594994836096111	0.868076787753363	24.0481927710843	14.4639523680273	15.3620726302531	1	1	24	18	27.2478873153756	0.957645207322743	0.999999999999927	28	16.3208906506479	183.46586517	0.980428847578413	0.999999999992518	25.3493975903614	16.2935549345939	142.682660991433	20.0025490484868	0.140189066488518
C1orf63	0.845285079780607	0.946742347985127	24	21.1787089991799	2.02956966578505	1	1	20	18	6.8494054590678	0.995864293290366	0.999999999999927	26.9433962264151	15.8847478857044	57.9998366992954	0.999251333535999	0.999999999992518	23.6477987421384	19.1403840717525	60.2704549168677	1.83184874750513	0.0303938098697254
TMEM50A	0.647892514703703	0.883884110066892	24	0.116194147992179	7.49164383573696	1	1	28	0	12.1002282811338	0.998349933346	0.999999999999927	28	0.122845866584999	79.1490386367462	0.990022315348084	0.999999999992518	26.6666666666667	0.0820348066823757	70.290675031915	8.9976529601289	0.128006352991255
TMEM57	0.915731847457071	0.970630328745316	24	18.4909319257017	1.97199800274166	1	1	28	14	6.90440214930198	0.997861140528275	0.999999999999927	28	18.7560720407649	47.2276938567315	0.99988577228041	0.999999999992518	26.6666666666667	17.3371456574591	36.1760901719184	5.49440818967625	0.151879547058993
LDLRAP1	0.695011638597617	0.897383044819782	24	8.37826780382674	5.71067297691905	1	1	20	14	15.082545324171	0.99867667914618	0.999999999999927	20	7.9999408309773	106.283451428858	0.993813623265503	0.999999999992518	21.3333333333333	9.79034514608046	86.186510995168	6.87009264604491	0.0797119243686529
MAN1C1	0.157236372460036	0.75949431085166	21.5783783783784	5.4385370410318	3.85812794121525	1	1	28	18	9.91578755054663	0.997258049370024	0.999999999999927	27.5675675675676	20.4323535990341	59.5513445361898	0.716457788610801	0.999999999992518	25.7153153153153	16.3182734715522	28.8330716419377	3.02767268766556	0.105006942210826
SEPN1	0.914385330808359	0.970542646900308	24	0.184392420080664	0.642361869162449	1	1	28	6	1.02841584695212	0.999998699502987	0.999999999999927	20	8.0052447581396	19.6263432596768	0.999888237637436	0.999999999992518	24	5.04425847592861	18.3730746786164	0.232756385437056	0.0126683415546094
MTFR1L	0.517249338443337	0.84594579157671	24	22.5151440851696	2.94435667142947	0.759272267084767	1	28	20	8.37604390162049	0.609766104463265	0.999999999999927	28	23.7741499783999	48.3860775057809	0.826372138244074	0.999999999992518	26.6666666666667	22.2735838624389	44.1376530733384	4.30725482266593	0.0975868566348344
PAQR7	0.775220579118878	0.924669911768933	24	12.3150760601734	2.25110467568699	1	1	28	20	6.45816466541522	0.982535948705492	0.999999999999927	20.3418803418803	17.2379982929781	33.8798473027075	0.997254758580873	0.999999999992518	24.1139601139601	16.8152155067172	25.2920049817348	1.03815645290515	0.0410468230436802
STMN1	0.626244269387186	0.875294289386078	20.3673469387755	9.90457431943409	11.121404978927	1	1	28	18	21.268337391757	0.992266542009726	0.999999999999927	28	13.4117270522693	141.052311766024	0.987382195712383	0.999999999992518	25.4557823129252	13.5900790865555	111.961678438085	12.1799576305293	0.108786843859837
PAFAH2	0.403659762290551	0.815906134825776	26.7919463087248	10.362383655372	1.83735114403521	1	1	28	8	2.1341560302923	0.984576404569727	0.999999999999927	27.148288973384	12.1171618176403	14.8011877129469	0.933349213979874	0.999999999992518	27.3134117607029	10.2032717609412	13.1003623483185	1.86229161387844	0.142155733128823
ZNF593	0.210152725378166	0.769575963688692	24	1.15895961802142	6.54996904751773	0.388468903781404	1	28	0	8.39639913578515	0.581947476643081	0.999999999999927	27.7821011673152	27.1933360915541	60.4429501992289	0.412778742890439	0.999999999992518	26.5940337224384	0.238313602866384	60.0197024221416	7.82821012383535	0.130427339822123
CEP85	0.470331224346933	0.832956520427663	24	17.1838947202953	0.903686214821938	1	1	28	16	1.53282801576419	0.996808135689917	0.999999999999927	23.257328990228	19.6979930933927	4.98287375773872	0.958489914929102	0.999999999992518	25.085776330076	17.8649757794058	3.13433008992604	1.00592669530461	0.320938339754874
SH3BGRL3	0.286873920567755	0.789369893573003	24	1.24493812094096	35.8521041774741	1	1	28	4	85.0460808566102	0.908845090470242	0.999999999999927	26.542750929368	6.75440830680987e-05	666.029734334362	0.846793603051459	0.999999999992518	26.180916976456	1.68744219113349	441.875451108219	32.3372695297498	0.0731818648188042
DHDDS	0.90789287375793	0.967965930064301	24	0.200584470965571	0.72991966494985	1	1	28	4	5.55434662020276	0.956726195952907	0.999999999999927	28	6.75440830680987e-05	46.9577027177411	0.99958067052611	0.999999999992518	26.6666666666667	1.30745666527469	32.4128351718861	1.26859142473485	0.0391385516881653
HMGN2	0.998188097716907	0.999277822714414	24	20.2122770720044	0.145763089993852	1	1	20	4	3.3223691240258	0.999994934845583	0.999999999999927	28	23.5452013209655	17.8695248038417	0.999999998998904	0.999999999992518	24	22.1667924133457	12.9189385659063	0.125441126960213	0.00970986326161953
ARID1A	0.971561272184713	0.989556963879895	24	13.4651525219541	0.906969498912446	1	1	28	8	4.69605632853316	0.998565998187269	0.999999999999927	28	18.5527118445787	41.8267064712327	0.999995473984153	0.999999999992518	26.6666666666667	13.9689510272468	33.5120377946277	2.25826917522604	0.0673868055731323
PIGV	0.550694110000344	0.855249070229566	24	15.3194943025452	1.13674139618927	1	1	28	10	1.24307566977003	0.744333795938407	0.999999999999927	28	8.51359808370013	9.15111377543292	0.938479742335679	0.999999999992518	26.6666666666667	11.0403679386844	9.35776605350631	1.54891973839781	0.16552238317792
ZDHHC18	0.736720906108674	0.910987397552517	24	7.04333985162752	1.2330800834475	1	1	28	20	3.44070680162361	0.999898154288926	0.999999999999927	20	12.0130737198157	17.2028530831197	0.99620919759208	0.999999999992518	24	13.6604463149766	14.7744822125685	0.136997726916602	0.00927259073756637
GPN2	0.326792370674092	0.796394051963189	27.9160839160839	9.67177008722275	1.85183211967082	1	1	20	0	1.26979440002129	0.962495845078002	0.999999999999927	27.5675675675676	10.4654638382488	7.43661292349566	0.888748136629822	0.999999999992518	25.1612171612172	7.06899456307053	7.09534562906916	0.657950445190108	0.0927298654056441
GPATCH3	0.701806333912599	0.90007889258441	22.9425287356322	8.41029587094552	1.19059205336043	1	1	28	20	1.88141428399879	0.992426949227682	0.999999999999927	20	19.6288793779864	20.7660421408145	0.993972090935643	0.999999999992518	23.6475095785441	18.8090313367179	19.0529253263267	0.938100195200346	0.0492365439497162
NUDC	0.289009508007457	0.789369893573003	24	0.216520809800892	9.15409042944655	1	1	28	4	16.2859251622806	0.940789115906078	0.999999999999927	25.9636363636364	24.515480373338	76.0527915438677	0.856575126172758	0.999999999992518	25.9878787878788	0.789926553541429	80.308989361339	8.46756005346033	0.105437263260302
TRNP1	0.319798719602831	0.795151155319479	22.8114285714286	4.26356187743037	31.2419857544571	1	1	28	4	124.511450478689	0.788960798522502	0.999999999999927	26.7415730337079	6.75440830680987e-05	595.180703802007	0.839003796302876	0.999999999992518	25.8510005350455	2.89387785670221	392.519716254233	31.7034825300795	0.0807691466625471
FAM46B	0.656433862216153	0.886388220441418	24	1.33960108789519	1.08458947352939	1	1	20	8	1.69001933384271	0.976277468265003	0.999999999999927	20	7.773994634368	8.34302175995574	0.98944438647288	0.999999999992518	21.3333333333333	6.63482658386663	8.31432218798839	1.48455439001706	0.178553868427396
SLC9A1	0.798751135924192	0.931560153839462	26.2631578947368	15.0188144423819	1.55378904211085	1	1	24	20	2.87034597827919	0.999984430054132	0.999999999999927	20	9.67654445112372	25.8969888200491	0.998400434339095	0.999999999992518	23.4210526315789	14.3604418839513	24.7484515007315	0.866547599236738	0.0350142148978947
WDTC1	0.0515853944136468	0.678813212734949	23.7619047619048	8.51412694991908	5.22401672063501	1	1	24	12	3.82708139709969	0.661172511198274	0.999999999999927	21.7021276595745	10.3390086632801	30.5215588965945	0.343952795462506	0.999999999992518	23.1546774738264	10.3259050599328	23.3993388171566	4.91849843150539	0.210198179954517
TMEM222	0.184819267220698	0.762689164327052	20.9005235602094	5.09928582669525	3.32347687337649	0.388468903781404	1	20	8	1.07974287229219	0.807917678271563	0.999999999999927	20	12.109037698797	18.2720052353558	0.458275612907015	0.999999999992518	20.3001745200698	8.34954581225575	18.7290090220221	2.45291738833017	0.130968882840836
LOC644961	0.448883788298168	0.827944553542246	26.4370860927152	24.7338658259208	0.963108235504648	1	1	28	0	1.09816732526706	0.972513152105241	0.999999999999927	28	21.1340540896053	4.79592130029605	0.948338018785695	0.999999999992518	27.4790286975717	24.7648536570492	3.97112531128914	1.06569543038944	0.268361068173768
MAP3K6	0.279603502270039	0.789369893573003	26.0915032679739	25.0134408106351	2.80253722842349	1	1	28	24	3.19900688736453	0.905203636971473	0.999999999999927	27.148288973384	0.378436165420403	14.3263767557252	0.839750662859033	0.999999999992518	27.0799307471193	25.5611102641438	12.9531075906411	2.93333654216238	0.226458131505198
WASF2	0.926146392323962	0.97533877893893	20.6839378238342	6.14824300107945	6.59181916621676	1	1	28	20	18.8792616931277	0.999924009707845	0.999999999999927	28	12.3334601481939	373.094080662404	0.999928723238567	0.999999999992518	25.5613126079447	11.8234131138914	362.745962939648	3.62962846919761	0.0100059789495204
AHDC1	0.662991313994662	0.888028847822939	27.156462585034	9.51135302850455	3.40605737903881	1	1	24	10	0.782392753762317	0.998871997306842	0.999999999999927	20	17.9535600942468	21.9717635561664	0.991407802521795	0.999999999992518	23.718820861678	8.74536769769897	15.3359456308881	0.0401906610156745	0.00262068358763131
IFI6	0.480827942016545	0.835631445123953	24	13.0413392785043	5.11922109070937	0.548683931808932	1	20	12	10.521838436423	0.627733490660971	0.999999999999927	28	12.6650367082939	116.919354148509	0.731124981043006	0.999999999992518	24	12.7760910155382	111.063152564846	5.11542257808246	0.046058683370218
FAM76A	0.0957813214539986	0.710864472863099	25.9220779220779	12.0694001406369	2.75453535863748	0.548683931808932	1	28	12	2.50361770180196	0.597270307794931	0.999999999999927	26.1538461538462	12.6278052313146	11.7327273130261	0.328063413021938	0.999999999992518	26.6919746919747	12.2524847621457	10.2057702865201	2.82929351368069	0.277224886926727
STX12	0.293425414358666	0.789369893573003	20.5773195876289	14.9300095611703	9.15828559329822	1	1	28	6	10.0903124124101	0.950629011350393	0.999999999999927	20	6.75440830680987e-05	103.935921661127	0.862429770784638	0.999999999992518	22.8591065292096	22.8139349690057	88.1765623110098	4.10101271439402	0.0465091018169799
PPP1R8	0.621044745686022	0.875028986111266	24	18.1180796655594	1.63011197895555	0.548683931808932	1	20	0	2.47070016236225	0.620350682232587	0.999999999999927	20	0.5997623693472	31.3776459166288	0.79516067749582	0.999999999992518	21.3333333333333	20.0313338214428	27.0739869465351	2.3755504643724	0.08774291237798
RPA2	0.368709865482229	0.803870307267856	21.695652173913	19.6923888401125	5.08357836936277	1	1	28	24	9.8827933194629	0.97499371306294	0.999999999999927	20.8163265306122	18.9880052549967	59.2411687445145	0.915406642651717	0.999999999992518	23.5039929015084	20.974887339377	51.6351091397427	3.55336249339472	0.0688167906022639
XKR8	0.776248679493982	0.924996624613386	24	22.2870047249456	0.702140533503564	1	1	28	10	1.44283658413312	0.995838093725777	0.999999999999927	20.3418803418803	0.191650036197222	11.1686988421365	0.997652357423908	0.999999999992518	24.1139601139601	1.18623356873121	8.96286365549365	0.490885054287498	0.05476877403871
EYA3	0.137320721590177	0.744466800079026	24	0.718346610019593	3.8049904064228	0.548683931808932	1	28	26	1.92500803333923	0.890929240196256	0.999999999999927	25.4092526690391	2.5000442930546	23.4291923342797	0.49334060912019	0.999999999992518	25.803084223013	0.503743692969594	19.6539777431227	3.75898973015993	0.191258470895301
DNAJC8	0.111669487957883	0.722959640467206	26.6133333333333	15.0626728422507	29.0277168083199	0.388468903781404	1	28	16	51.8737938085617	0.695292567400798	0.999999999999927	28	15.2298963087906	252.176983287962	0.320629651950475	0.999999999992518	27.5377777777778	15.4335981218198	203.405039127738	34.4979848318687	0.169602409949166
ATPIF1	0.905855358883413	0.967384925335265	24	9.89822616213813	3.23737717342268	1	1	28	6	29.0760901141228	0.999917025099889	0.999999999999927	28	7.49075077242641e-05	175.900593187849	0.999850011889752	0.999999999992518	26.6666666666667	5.63851692119408	152.915111548066	1.88671599862568	0.0123383227434172
SESN2	0.222757321378546	0.773417319170326	20.6839378238342	12.2800862790777	27.2246655886579	1	1	28	14	40.8201253271192	0.939829048529487	0.999999999999927	22.1052631578947	12.8440108539695	255.114049227458	0.792687771716162	0.999999999992518	23.596400327243	13.1801116837364	204.27488880838	21.8966473085589	0.107192065732069
MED18	0.75461914561196	0.916689471949197	24	18.3985404789091	1.10725674602202	1	1	28	12	2.69514486885036	0.982178456626214	0.999999999999927	28	15.1626918799608	13.3621313735123	0.996416341801803	0.999999999992518	26.6666666666667	15.1783498890065	10.86793186775	1.75629390512412	0.161603323106564
PHACTR4	0.280051853134476	0.789369893573003	22.3016759776536	8.99105754605642	7.67976730643407	1	1	28	14	8.62255854301164	0.907602958735797	0.999999999999927	21.7021276595745	12.1152131220502	52.5806581862403	0.840764845777268	0.999999999992518	24.001267879076	11.7047788521058	42.8553672390458	4.07814121655802	0.0951605709924333
SNHG3	0.702530811211686	0.90027355846901	24	22.4477480871889	1.47303523073606	1	1	28	16	4.0862830964679	0.698354749643262	0.999999999999927	28	23.8863401292763	12.7971940319156	0.964370507048253	0.999999999992518	26.6666666666667	21.5476512773914	11.4477727561542	2.61536880363459	0.228460929417785
RCC1	0.0518591871452015	0.678813212734949	20.6839378238342	1.68447021123286	10.9431016522445	0.759272267084767	1	24	22	6.97885301465414	0.656908276723765	0.999999999999927	21.0619469026549	5.3700069807437	49.7915701326318	0.293157023781748	0.999999999992518	21.9152949088297	1.83204184267492	39.003512141314	9.10178104662	0.233357986163996
TRNAU1AP	0.0100698487646831	0.53806584345016	24.641975308642	23.8956395179557	10.7733409107594	1	1	24	6	3.44166307145166	0.742064196386087	0.999999999999927	20	7.8072572257722	25.3445490581004	0.133641673019794	0.999999999992518	22.880658436214	5.19520289329967	20.3559072958725	5.64248590828169	0.277191570302828
SNHG12	0.890260900556397	0.962974397382636	24	23.3810923397332	1.36447844764944	1	1	20	0	1.11821720324225	0.999999827467993	0.999999999999927	23.7209302325581	6.24524637382437e-05	38.3879868976768	0.999760020507038	0.999999999992518	22.5736434108527	22.3798106635074	31.6492929313444	0.771551793141303	0.0243781684101127
TAF12	0.342899799322947	0.800068793549488	24	2.86708360239481	3.31143785358153	1	1	28	22	5.10002903976433	0.989670930007174	0.999999999999927	28	0.303591952985599	37.5896136634921	0.904272167754725	0.999999999992518	26.6666666666667	26.1799614824258	31.1377829714073	4.00778122298415	0.128711193942881
GMEB1	0.176721925247678	0.762689164327052	20.0603015075377	10.9571974090592	3.2846137433883	1	1	28	18	3.62402452330352	0.803760031409764	0.999999999999927	20	16.1839763254771	14.6322062681243	0.689765532740867	0.999999999992518	22.6867671691792	15.0395274277254	11.6734623449781	0.45659671877411	0.0391140781784025
YTHDF2	0.51354438980089	0.84455339571084	23.0751445086705	8.30841211398011	3.36765413657171	1	1	28	8	5.29697304372115	0.999380765979227	0.999999999999927	20	12.4256547614982	51.05982770254	0.969745482682109	0.999999999992518	23.6917148362235	9.63029780755504	48.036024825833	3.03907017130387	0.0632664793209429
SRSF4	0.154510513777957	0.75949431085166	20.3673469387755	10.179799763143	15.7114713135813	1	1	28	14	25.6193465158391	0.855201283667477	0.999999999999927	20.695652173913	12.3294332214621	129.858164887549	0.67020456915558	0.999999999992518	23.0209997042295	12.2336073954467	106.603733417883	11.2772159561552	0.105786313430027
MECR	0.950257668076035	0.982748030003505	22.0552486187845	9.89980249396923	0.548100872960037	1	1	20	8	2.74874690606181	0.999843408941727	0.999999999999927	28	12.3766569095416	18.9458124384905	0.999978498535428	0.999999999992518	23.3517495395948	10.0491792948322	17.527752053613	0.414566666156605	0.0236520156657025
PTPRU	0.483911708328259	0.836157514200378	21.5783783783784	8.11111517293576	2.38018016271953	1	1	20	14	5.09229924960762	0.98173261872252	0.999999999999927	28	19.9999324559169	31.3869912763961	0.960249657059287	0.999999999992518	23.1927927927928	14.4659070691803	15.095368731196	1.31569444804817	0.0871588148310127
LAPTM5	0.73632789588559	0.910987397552517	24	6.60425011707514	1.32878116980971	1	1	28	14	1.86842567235744	0.999475538395686	0.999999999999927	20	0.0370225628103	11.4063993874142	0.996176203304217	0.999999999992518	24	6.59758331471647	10.7341675492263	1.47017833187843	0.136962491514715
SDC3	0.146955027882616	0.756076760579755	20.9005235602094	1.31225786223565	4.26081310271913	1	1	20	6	5.7225800402036	0.871598258422035	0.999999999999927	20	19.8674129834731	47.1407124339288	0.661778266815868	0.999999999992518	20.3001745200698	2.18379948636733	42.7587767043243	4.49880300026646	0.105213557239384
PUM1	0.680490706283942	0.893783687270052	21.2340425531915	7.58205655813587	3.17433752812731	1	1	20	6	11.0102080099382	0.997120462182396	0.999999999999927	24.3686006825939	9.11771953341312	77.1829891358996	0.992710729466653	0.999999999992518	21.8675477452618	7.51940862691529	70.3270720159946	3.22980779233515	0.0459255262553883
SNRNP40	0.285195196388837	0.789369893573003	27.5310344827586	24.9067356626763	1.87156688958619	1	1	28	22	2.74969899595348	0.947450398245271	0.999999999999927	28	0.608658506700401	5.35977379384378	0.855136198513204	0.999999999992518	27.8436781609195	25.173772820205	4.40573717929258	1.91873174689345	0.435507536834399
ZCCHC17	0.372472340811764	0.806193083849853	20.9005235602094	10.7473894935373	6.16617709671288	1	1	28	16	11.0044506510632	0.974677125020712	0.999999999999927	20	12.897485549143	66.2935083402143	0.917246908276178	0.999999999992518	22.9668411867365	13.2445485465389	58.8840881354473	3.3890873577109	0.057555232067366
SERINC2	0.26245621380915	0.785107827813393	21.8142076502732	8.38719713284009	14.2967749851619	1	1	20	8	10.8053552956478	0.909411161462524	0.999999999999927	22.2429906542056	2.9581342910772	56.8268069169951	0.825558489728571	0.999999999992518	21.3523994348263	6.75989518540993	45.8095044751767	12.2347698162446	0.267079287506251
TINAGL1	0.251759314543644	0.780688965629844	20.5773195876289	12.4823397625975	1.0083881278686	0.548683931808932	1	20	16	0.652822009257719	0.890237333655956	0.999999999999927	20	12.2186885067913	3.74406075602865	0.650770487696924	0.999999999992518	20.192439862543	13.5016451436986	3.29156587282589	1.05649524912958	0.320970410421272
PEF1	0.071886197632767	0.699672146772577	20.0603015075377	1.53836212515817	6.90836538621922	0.269101639101639	1	24	0	5.34344564083836	0.484657543593653	0.999999999999927	22.1052631578947	3.7894061401275	51.5693584614747	0.15537600013283	0.999999999992518	22.0551882218108	1.81714777376173	43.1845483091444	6.4128946063906	0.148499749504909
COL16A1	0.172029071715266	0.762689164327052	20.7916666666667	0.206676143034542	18.5712367067384	1	1	28	0	23.5147130827867	0.836265891146939	0.999999999999927	20.3418803418803	1.2535111161771	117.583464299845	0.693209039938235	0.999999999992518	23.0445156695157	0.547786444169158	117.838195587204	9.44656011148843	0.0801655190357839
SPOCD1	0.470469175507457	0.832956520427663	23.0751445086705	5.31555483891489	2.2625323585493	1	1	28	10	6.61843392806492	0.982065200952334	0.999999999999927	23.5643564356436	5.23411599114748	19.1784370942176	0.956501538439548	0.999999999992518	24.8798336481047	6.68584822319576	10.8498401655849	0.957510851738706	0.0882511481391104
PTP4A2	0.161282976681368	0.761067706363782	20.6839378238342	11.6976142057526	27.6947191416144	1	1	24	10	25.7372294499202	0.912032172093671	0.999999999999927	24.3686006825939	4.86729296718456	598.332179571465	0.699216760494412	0.999999999992518	23.017512835476	9.23826401994418	568.413233215939	23.5383710549709	0.0414106668871813
KHDRBS1	0.0207395933436696	0.610100985069254	20.0603015075377	1.2651149273521	18.468826889554	0.120192382848633	1	20	2	10.7134012049164	0.441948484036285	0.999999999999927	20	19.6884710354966	84.5899655789608	0.034157448927792	0.999999999992518	20.0201005025126	0.990490578682513	84.1023796618384	18.4136585105952	0.218943370979911
TMEM39B	0.334307149213465	0.798254928996457	24	0.531736103678742	6.79497386957658	1	1	28	0	13.0407499098537	0.970164345203168	0.999999999999927	22.9581993569132	2.08353374209049	60.570058137423	0.89512821447831	0.999999999992518	24.9860664523044	0.935181517219441	47.7923684526317	6.74087110559238	0.141044926707774
KPNA6	0.0449673788702911	0.66717581731824	20.9005235602094	9.92471356765742	18.7803442441773	0.388468903781404	1	24	10	11.0058119935701	0.432840669739341	0.999999999999927	21.4414414414414	6.5515844027828	161.933273392755	0.134700915944953	0.999999999992518	22.1139883338836	8.84367787662916	148.256305940798	19.1488702894434	0.129160578822799
TXLNA	0.244303432746821	0.780688965629844	27.3424657534247	0.45289563501475	6.37696242143053	1	1	28	26	5.14625430285001	0.999975175970644	0.999999999999927	26.3468634686347	21.6530547199134	95.3590128438888	0.83122904267607	0.999999999992518	27.2297764073531	25.1264401418449	80.4738455082069	5.39549770486569	0.0670465996845577
CCDC28B	0.324977286803769	0.796394051963189	24	11.7561970392576	2.55016353594273	1	1	24	12	3.44600888580287	0.855707780772008	0.999999999999927	28	10.7981182339168	21.9953510105467	0.861732757362815	0.999999999992518	25.3333333333333	11.6316831088961	16.3135131826699	2.85668666185448	0.175111677654399
TMEM234	0.186533400661206	0.762689164327052	24.3414634146341	11.9266045774235	2.58164851922534	1	1	28	20	2.9671166823014	0.864532314829032	0.999999999999927	25.5913978494624	12.6389705405176	12.5555144296522	0.72399504166304	0.999999999992518	25.9776204213655	14.5387721068827	9.83135643579242	2.0353790096948	0.207029317163674
EIF3I	0.358588368558281	0.802176541495288	20.9005235602094	7.01654214800909	7.26293967886319	1	1	28	6	12.1961211638343	0.954963754039875	0.999999999999927	24.8780487804878	6.75440830680987e-05	143.569703344885	0.90605626963901	0.999999999992518	24.5928574468991	4.70273884926817	122.883002174787	5.18704807214002	0.0422112739788213
MTMR9LP	0.308000419970748	0.790126427785538	24	9.79999246488086	1.2857794302988	0.759272267084767	1	20	12	2.04421294199688	0.720019933957069	0.999999999999927	20	7.9999324559169	7.20978367075323	0.73556305366761	0.999999999992518	21.3333333333333	9.92589619175293	3.84148469527047	1.70192475732627	0.443038276170052
FAM167B	0.0472240509619946	0.675726765410811	22.8114285714286	19.7665766374378	2.42761450022059	0.548683931808932	1	24	22	2.4618409257428	0.396093536280822	0.999999999999927	22.3824451410658	21.5900247045153	6.06560925311492	0.16486491023877	0.999999999992518	23.0646245708315	21.1258098683571	4.19979625491237	2.22639408288063	0.530119545746175
HDAC1	0.0419635305288337	0.662506011390654	27.9160839160839	25.6549254039946	9.58742434308778	0.182113153050653	1	28	26	11.1361271011769	0.529432448820752	0.999999999999927	26.9433962264151	0.821760273673299	70.943573656473	0.0877583600004772	0.999999999992518	27.6198267141663	26.4805980624173	61.7820084579957	9.75631083642048	0.157915080456693
MARCKSL1	0.139532404508758	0.750559757563432	24	1.08581740408689	5.29091113331716	1	1	28	0	5.92089773487783	0.869652965336102	0.999999999999927	24.040404040404	4.5526693075331	20.0611269400786	0.647169500182139	0.999999999992518	25.3468013468013	1.92940950957369	17.0183954828822	5.25157444177269	0.308582230742901
BSDC1	0.462819692558247	0.828861061744228	20.5773195876289	20.335964036307	8.02076264237908	1	1	24	22	9.41531132098413	0.993617208257113	0.999999999999927	21.7021276595745	16.7700230879156	44.2513111403826	0.955852010808268	0.999999999992518	22.0931490824011	19.7649814148891	34.7499147148054	7.90397205254864	0.227452991393418
ZBTB8A	0.041629002070669	0.662033339754912	21.4623655913979	9.94792525538621	8.10035765053482	0.548683931808932	1	20	10	7.21266863635655	0.432830951067655	0.999999999999927	21.4414414414414	6.5095739423352	39.983317720461	0.160881692935535	0.999999999992518	20.9679356776131	8.91477022074768	33.0966247792228	7.45955915451853	0.225387307747509
ZBTB8OS	0.0692562156275821	0.697538238387395	21.0105263157895	17.9845191546217	6.49607532244746	0.388468903781404	1	24	18	4.07270494415924	0.545220759155759	0.999999999999927	21.0619469026549	16.2506591532554	26.8015080150406	0.207338561625561	0.999999999992518	22.0241577394815	17.4459980673673	25.9438823888152	6.47810313535797	0.249696750789727
RBBP4	0.983702337912849	0.993726294537133	24	2.08884539248167	0.260819383856628	1	1	28	18	3.05846670495325	0.999979845612862	0.999999999999927	20	3.9959167015033	16.7226462834614	0.99999926691395	0.999999999992518	24	3.45727399743523	12.4381198891332	0.266092067492456	0.0213932708370927
SYNC	0.0554627895356032	0.689368368559846	20.2639593908629	8.31896670389056	1.95384464070152	0.388468903781404	1	24	6	1.23872005129045	0.699933919096005	0.999999999999927	21.7021276595745	5.263946361278	4.27322610003361	0.210985778294967	0.999999999992518	21.9886956834791	6.56736698884297	2.83666434478303	1.82247287656165	0.642470400106871
KIAA1522	0.377457789988176	0.807642246930862	24	16.3590957572427	1.08525127836264	1	1	28	18	2.41715781954461	0.80226416631388	0.999999999999927	28	16.0090762977698	5.92406245195434	0.880653031191717	0.999999999992518	26.6666666666667	16.8612874110171	4.22611894042257	1.45527261706824	0.344352025483393
YARS	0.93523372530992	0.978755067497155	23.6213017751479	6.93786969875879	3.48160847897467	1	1	24	6	14.6310357065171	0.999523078012002	0.999999999999927	24.8780487804878	12.3042196473449	162.420297472866	0.999951404838136	0.999999999992518	24.1664501852119	8.2215039858433	134.839783335052	2.03273793936013	0.0150752091785044
S100PBP	0.787663083254268	0.928739265146892	26.2631578947368	4.44343888332231	1.39403072404701	1	1	28	26	4.23653575658435	0.999991884851741	0.999999999999927	20	16.9204074007157	27.7999180418185	0.998102899321176	0.999999999992518	24.7543859649123	23.9910587300734	24.9489042532269	0.0564196338627394	0.00226140728627158
TMEM54	0.459262776805155	0.828479933764578	24	3.98219377077275	2.40935687550789	1	1	28	26	4.07054348815462	0.879875732630128	0.999999999999927	28	9.2242962498381	12.809438863552	0.93613368143501	0.999999999992518	26.6666666666667	4.0510659361191	10.5878330359115	3.48628457588083	0.329272719361567
AK2	0.560554711031994	0.858887254697895	21.3475935828877	1.03229068952462	4.42722803005212	1	1	20	4	12.311202226286	0.955819224705596	0.999999999999927	28	23.8738032788805	78.8787243948545	0.974445942070581	0.999999999992518	23.1158645276292	0.873335748511682	71.6269549804746	3.93440386656869	0.0549290957243848
ADC	0.7838332809707	0.927598441232575	26.972972972973	7.66620255414733	0.473986435967918	1	1	28	10	0.924607953337707	0.999998126141824	0.999999999999927	26.3468634686347	8.5346096784791	2.96735582124077	0.997991703976053	0.999999999992518	27.1066121472026	8.72246558404972	2.28525583164989	0.474312097079544	0.20755317217027
ZNF362	0.305684316254337	0.789369893573003	24	1.90909148225705	3.53990307676206	0.759272267084767	1	28	24	4.31432730606947	0.672382266172497	0.999999999999927	28	24.6642239028612	33.3976785557209	0.715172528056381	0.999999999992518	26.6666666666667	24.9070248643962	26.1445010310551	4.51049186610827	0.172521627425614
PHC2	0.0568754843954966	0.689368368559846	21.5783783783784	1.55831305588493	21.4201512813365	0.0772071042383542	1	24	0	16.7767921404896	0.554980620147337	0.999999999999927	22.6666666666667	2.6665892673675	81.2448806852192	0.0612156149315429	0.999999999992518	22.7483483483484	1.44443058559955	64.1592502683444	20.9069108268354	0.325859649846169
CSMD2	0.707501667656691	0.901974475057486	21.1216931216931	3.50463132310972	0.913372100808233	1	1	28	6	0.562528303026017	0.999982216047224	0.999999999999927	20	6.75440830680987e-05	6.31507699284485	0.994660689190127	0.999999999992518	23.0405643738977	2.99532407049807	2.49629914300214	0.465959807923037	0.186660244317777
SMIM12	0.183833825683142	0.762689164327052	24	0.288481462675803	10.039242600861	0.548683931808932	1	24	2	2.72796094968101	0.720277139810413	0.999999999999927	26.9433962264151	5.0097278626285	47.2955620118543	0.512901989392662	0.999999999992518	24.9811320754717	2.32833889778171	47.3837849630049	9.4823520689528	0.200118079979389
ZMYM6NB	0.531097985700191	0.8499172425444	23.9041916167665	21.9060775819576	4.1443224061436	1	1	24	0	4.70705591691817	0.95557155755499	0.999999999999927	21.186943620178	16.9534516817708	22.3667632229287	0.968450514449892	0.999999999992518	23.0303784123148	20.8729451148785	18.6519120533226	4.93600548424248	0.264638041940756
ZMYM6	0.841628539999368	0.945763782588723	24	20.5419183634466	0.67317683748353	1	1	28	0	1.8020160243149	0.995892317033818	0.999999999999927	20	6.75440830680987e-05	8.29153405422134	0.999196326044824	0.999999999992518	24	22.8848770688891	5.37044348743502	0.539935594754372	0.100538362617098
ZMYM1	0.0304259391390913	0.631711385446341	23.3450292397661	0.0480470112165903	2.1295590966736	0.759272267084767	1	24	0	2.20312391819093	0.668886996222118	0.999999999999927	23.8795986622074	21.065188330089	4.35407017079507	0.214237790712441	0.999999999992518	23.7415426339912	22.8454929405292	3.64768747284917	2.12076189043857	0.581399011352819
SFPQ	0.736097339995528	0.910987397552517	24	1.86704046848807	11.7586694992558	1	1	28	4	41.5253674019806	0.999211310462779	0.999999999999927	28	19.9999477354188	258.830646299236	0.996156192511728	0.999999999992518	26.6666666666667	0.900178560012085	233.415884916793	11.6872608507587	0.0500705462052204
ZMYM4	0.293834097173868	0.789369893573003	21.1216931216931	14.6918814479336	5.53961283628216	1	1	20	16	9.03106523435352	0.913074427865162	0.999999999999927	20	15.7492906634801	57.7012068645546	0.853486940050747	0.999999999992518	20.373897707231	15.5141994106355	53.7274329663295	5.73133096850338	0.106674200721541
KIAA0319L	0.973781126074264	0.98965738412937	24	9.02000172166281	0.848675971371782	1	1	28	18	10.8695524659455	0.909318646946533	0.999999999999927	20	7.8544397294578	53.3440061566973	0.999726184344881	0.999999999992518	24	11.0357244588709	46.296349233199	0.723224993737043	0.0156216420023551
NCDN	0.313270720473671	0.792110260247632	20.7916666666667	10.5383004204874	5.18653021872312	1	1	28	14	6.65399159995066	0.954716642014938	0.999999999999927	20.9384164222874	7.2932929599498	35.7505510009513	0.877959398512765	0.999999999992518	23.2433610296514	10.545279865674	33.4106379677885	4.50689635721353	0.134894052653489
PSMB2	0.139242484633714	0.75024753356934	24	1.29158278966854	13.8536392952855	1	1	28	0	13.0598495027408	0.728853012855818	0.999999999999927	24.3686006825939	7.8553289129658	77.147697149963	0.599270895239552	0.999999999992518	25.4562002275313	2.77725569073249	79.883244655878	12.5864851678792	0.157561015731139
C1orf216	0.275341373475917	0.789369893573003	20.2639593908629	0.755195640246414	2.64025230387287	1	1	24	18	2.67548254879495	0.952788797941314	0.999999999999927	23.1067961165049	20.4818381975476	24.6329264164786	0.848249040232509	0.999999999992518	22.4569185024559	19.9957102380888	22.7351488426343	2.39471413634352	0.10533091966624
CLSPN	0.495336615107046	0.840669001684429	20.2639593908629	4.57267944204048	2.77933055562962	1	1	20	4	4.58295145118293	0.999925834263877	0.999999999999927	20	9.67333263520627	23.0179841387018	0.965542319559243	0.999999999992518	20.087986463621	5.83887823935052	15.0781914041044	2.74781977556434	0.182238021916632
AGO4	0.568423963441616	0.860951062989068	22.0552486187845	8.8958691723416	2.13580821510938	0.120192382848633	1	20	12	2.19534012935966	0.843421253245539	0.999999999999927	20	14.692483857694	14.6772104862255	0.456719754347121	0.999999999992518	20.6850828729282	12.0884855215556	12.3559523966371	2.65694435921222	0.215033554186835
AGO1	0.417166999530887	0.81832903857873	24	6.85095372720067	4.18748497547288	1	1	24	12	3.02270125344389	0.999055583974023	0.999999999999927	20.9384164222874	10.871445721905	38.3005133202603	0.941162200428374	0.999999999992518	22.9794721407625	10.1418849036005	31.7968696403743	3.35660739571238	0.105564083309959
AGO3	0.857481405917715	0.951214495423326	24	15.7187190850827	0.403297145563436	1	1	28	6	2.72657774146942	0.999969243813514	0.999999999999927	28	6.75440830680987e-05	7.725708242478	0.999459611022476	0.999999999992518	26.6666666666667	0.936319282398358	4.54973749330644	0.568863497902349	0.1250321581716
ADPRHL2	0.0756289935445649	0.701842957171406	22.0552486187845	17.9599352210787	9.28141357862108	1	1	20	0	7.93362217523396	0.742454629613973	0.999999999999927	20	15.8734316872322	65.7669072250052	0.450672699903083	0.999999999992518	20.6850828729282	17.8974336030177	56.5421712594557	8.6928296831209	0.153740641533414
COL8A2	0.863198225202537	0.953390873243874	24	7.52773046284795	1.42427078491972	1	1	28	26	2.15757950715009	0.996456414972286	0.999999999999927	28	3.9646534500098	18.0748643302145	0.99949071302244	0.999999999992518	26.6666666666667	3.54981490375153	12.872095351118	3.16642316757181	0.245991276571518
TRAPPC3	0.498813198366974	0.841817624256823	21.1216931216931	10.0434638719596	10.3017037379089	1	1	24	10	9.59822930523707	0.996283788831387	0.999999999999927	21.7021276595745	9.7084052808638	112.078109710284	0.965949996095031	0.999999999992518	22.2746069270892	9.94586391344828	100.554913856433	10.2464078557445	0.101898628945909
MAP7D1	0.0267869381153678	0.617059796086374	21.9340659340659	21.7901425487857	18.5127848126427	0.0772071042383542	1	20	2	14.2344359547163	0.469599053450733	0.999999999999927	20	19.9474148019665	134.884337043512	0.0310762136199078	0.999999999992518	20.6446886446886	0.613003434020679	136.177766881334	19.1085810592471	0.140320857779217
THRAP3	0.306662363090328	0.789369893573003	21.2340425531915	11.1883994178785	35.186485365885	1	1	28	14	71.8765523119057	0.988161098144879	0.999999999999927	21.570996978852	12.5478508272837	295.461638426693	0.880803472961997	0.999999999992518	23.6016798440145	12.6528702973288	209.482804766339	28.2758882997548	0.134979519351453
EVA1B	0.271071501725139	0.787711032628566	22.5536723163842	21.8212603221856	13.3715332784735	1	1	28	0	21.015565881489	0.918976487312187	0.999999999999927	22.9581993569132	20.8862355507816	178.819364191215	0.835941083468187	0.999999999992518	24.5039572244325	23.5043550767657	168.01356911755	10.6746332976194	0.0635343523364527
STK40	0.935331034012354	0.978755067497155	24	8.47157833528685	0.459105831519935	1	1	28	12	3.19668140107978	0.98557279370926	0.999999999999927	20	10.4690082117654	16.1738518613193	0.999915460537627	0.999999999992518	24	10.4320994891574	14.1176243247393	0.394209299371538	0.0279232036710834
LSM10	0.117867029234448	0.726679196203372	20.3673469387755	17.8818196166491	5.77752305285377	1	1	20	18	8.03960476686255	0.785932281086447	0.999999999999927	20.112676056338	0.0255287473094015	33.3612520547993	0.575183131314416	0.999999999992518	20.1600076650378	18.6631920181654	29.3958062103137	5.71512046013016	0.194419585543633
OSCP1	0.693590399217265	0.896753466453623	24	13.111144753773	1.11219986501456	1	1	28	6	3.22027891598355	0.893367562176473	0.999999999999927	28	10.3506488032153	11.4544934215579	0.987180651608948	0.999999999992518	26.6666666666667	9.9999435447147	8.80838619886218	1.75590444852228	0.19934462555117
MRPS15	0.050747490880541	0.678813212734949	20.2639593908629	10.9930976229491	12.8371298791665	0.759272267084767	1	20	12	10.8599510349336	0.586507677345467	0.999999999999927	20.458452722063	7.583927555706	56.279935467355	0.270538805806865	0.999999999992518	20.240804037642	10.2847424097449	54.4209040815575	12.5219917624138	0.230095254273023
LINC01137	0.743079847284213	0.912798687152878	24	22.6874131647402	0.499586443799124	1	1	28	26	1.76109753489295	0.896018415015758	0.999999999999927	20	1.4975114032939	4.51279771490837	0.991707014640511	0.999999999992518	24	23.5583702909574	3.07759958907199	0.485481822674007	0.157746909116399
ZC3H12A	0.79446528006129	0.930911705294656	24.4907975460123	21.1178532966557	0.973297626438035	1	1	20	16	3.01711709922276	0.999178401796312	0.999999999999927	27.148288973384	0.677297961897001	12.6310978848811	0.998272597620948	0.999999999992518	23.8796955064654	21.3151177273151	11.506957824053	0.930438046914343	0.0808587344406052
MEAF6	0.164800437840085	0.761828764421805	20.1616161616162	1.39710969766554	9.95198129109219	0.759272267084767	1	28	26	11.3165725332867	0.79282679838904	0.999999999999927	20.458452722063	18.3648774109495	51.9059980146948	0.593239007525896	0.999999999992518	22.8733562945597	22.0346704617719	48.5828575576584	8.54911093924184	0.175969701434209
SNIP1	0.479760138148607	0.835631445123953	24	10.9334980900567	2.59915493841541	0.548683931808932	1	28	6	2.03685849874623	0.705768148778821	0.999999999999927	28	7.7346817722246	17.940394321063	0.761659155213743	0.999999999992518	26.6666666666667	8.29479001519066	12.6813751434616	3.9367679802311	0.310436994071647
DNALI1	0.840518507652111	0.945705306591076	24.1939393939394	20.7923167685622	0.509216567257807	1	1	28	18	1.55494744220499	0.732987655667101	0.999999999999927	28	15.8573062559363	3.65278081153783	0.986770125279653	0.999999999992518	26.7313131313131	18.2107104806851	2.7072624249984	1.22481037978755	0.452416569770947
GNL2	0.825460755895359	0.941209788288791	24	5.4945462961778	4.1527082281032	1	1	28	6	23.2126781877081	0.984977326904611	0.999999999999927	27.148288973384	1.1043747257412	81.4916403258511	0.998734124056042	0.999999999992518	26.382762991128	4.3396417475668	83.7927475459827	4.68596748365038	0.0559233062632165
RSPO1	0.740091823761868	0.91187665756081	24	14.2700410233555	1.03952773320446	1	1	28	18	11.5903580758094	0.972188900915615	0.999999999999927	26.7415730337079	21.258359422209	45.3377055696355	0.995345755057999	0.999999999992518	26.247191011236	17.7163961779784	25.5442174650496	0.519100571819362	0.0203216470627692
C1orf109	0.481767253063189	0.835787988264079	24	14.1730151700644	1.18744467053117	1	1	28	6	2.07867275431322	0.802893058665631	0.999999999999927	28	1.25695672095848	7.15950106328796	0.928691912294465	0.999999999992518	26.6666666666667	4.77933223287778	5.98168090598016	0.0958248565902577	0.01601972055956
CDCA8	0.471797257466662	0.833239300376142	24	14.5388947614648	2.76604186797758	1	1	28	14	5.04923108965238	0.952411682114634	0.999999999999927	28	14.2735056938101	17.1734401909124	0.95258260544806	0.999999999992518	26.6666666666667	14.3469659098771	10.2826519989416	4.1293847157995	0.401587520050715
YRDC	0.522564359640516	0.848001506191452	24.641975308642	0.736718650940106	1.56433015261209	1	1	28	24	1.90655856764836	0.70489403874805	0.999999999999927	28	2.363230634732	12.564491429822	0.9199348294324	0.999999999992518	26.880658436214	26.7259832662411	10.933738514334	2.40820662033745	0.220254638171593
C1orf122	0.282703276984706	0.789369893573003	24	0.227150713360474	22.9501888565025	1	1	28	4	28.3932825519151	0.875562162859437	0.999999999999927	27.3563218390805	20.6436283483529	150.165305710589	0.834404084428881	0.999999999992518	26.4521072796935	26.0495811631941	151.851909212112	23.7894829773084	0.156662389697573
MTF1	0.355832623727549	0.802176541495288	27.5310344827586	2.7620443528426	3.50607936594722	1	1	28	4	4.99011812801878	0.998980422967482	0.999999999999927	26.1538461538462	6.1390612694064	31.8210534821499	0.913279680502524	0.999999999992518	27.2282935455349	4.32381895123971	26.7075726636042	4.07006168368003	0.152393545266902
INPP5B	0.192882199944838	0.764227750797869	24	12.4673984944127	2.30938375126314	1	1	28	10	2.57162411583733	0.900107652112136	0.999999999999927	23.1067961165049	13.115485504081	15.1093196151461	0.743725793755056	0.999999999992518	25.0355987055016	12.1285456402681	11.8629252051283	2.20510378047742	0.185881959326876
SF3A3	0.000382236895865029	0.455343756117899	22.9425287356322	3.35911315136541	8.95092493494848	0.0005747261997262	1	24	4	6.00774261546103	0.077309807751377	0.999999999999927	23.4098360655738	4.046818385781	61.6231073007682	3.03895536957199e-06	0.0167203324433851	23.4507882670687	3.7987533788473	57.3792826549228	9.2057619404886	0.160437034318671
FHL3	0.00236909515646877	0.455343756117899	22.4269662921348	4.45222243738239	11.1803500560223	1	1	24	6	17.9564173865647	0.417771623488821	0.999999999999927	25.0526315789474	1.1677210323863	49.7353468032637	0.0315211605897103	0.999999999992518	23.8265326236941	3.9917213469359	43.5472318697443	11.3771540452828	0.26126009752614
UTP11L	0.725806336424395	0.907897342959423	24	11.1453431459983	3.04460245727539	1	1	28	14	5.71485120873142	0.999560554236929	0.999999999999927	24.2033898305085	12.0664385936834	73.619990661624	0.995661586410558	0.999999999992518	25.4011299435028	12.3872394472436	61.2974804139233	3.12966220606743	0.0510569469566086
RRAGC	0.272747815997024	0.788334625584036	22.8114285714286	10.438520058678	34.5199099635765	1	1	28	20	42.739744673715	0.935813342772867	0.999999999999927	21.7021276595745	8.5216053834097	292.178461058891	0.841760995019164	0.999999999992518	24.1711854103344	12.2559419603108	253.446088280987	24.1129588209682	0.0951403865986482
RHBDL2	0.592314454460409	0.867911650507954	21.8142076502732	20.8072699220882	0.812584692495485	1	1	28	4	1.82595945789787	0.999661234767461	0.999999999999927	20	6.75440830680987e-05	8.16495339932969	0.983722475317343	0.999999999992518	23.2714025500911	0.702821400149836	3.55461623778757	0.484253414165291	0.136232262998578
AKIRIN1	0.37751210052391	0.807642246930862	20.2639593908629	9.89171458902419	12.1213264491275	1	1	28	14	18.2296627608982	0.998400846718552	0.999999999999927	20.3418803418803	13.0446349944544	102.496737109963	0.924104068285356	0.999999999992518	22.8686132442477	12.3830888314091	76.1135679666794	4.47284387562042	0.0587653948580957
NDUFS5	0.641614226164098	0.882126559901376	24	12.6953457245582	7.29450585380459	1	1	28	6	27.4248167134618	0.996595778165302	0.999999999999927	26.9433962264151	6.75440830680987e-05	273.846480402978	0.989301968073521	0.999999999992518	26.314465408805	5.35374997755848	224.078406191926	0.548244996729589	0.00244666590612934
MACF1	0.214463080825787	0.77122605928332	22.3016759776536	12.4491917593432	35.6833573609212	1	1	28	14	60.8429590855909	0.818166665405762	0.999999999999927	20.458452722063	14.9907629753914	389.985827679209	0.746547137151809	0.999999999992518	23.5867095665722	13.9884890969427	313.65779151836	30.9250723222863	0.0985949437843825
KIAA0754	0.988844149070802	0.995174777425929	24	13.2123094327532	0.532251549379598	1	1	28	18	10.0444051789518	0.99977205281262	0.999999999999927	20	18.9803623280543	29.9250273195925	0.999999752177031	0.999999999992518	24	16.4063864425608	22.013046799753	0.411927232335333	0.0187128676953503
PABPC4	0.0145058969904184	0.580421371087984	20.6839378238342	3.06484166663527	43.9691760623982	0.182113153050653	1	20	4	26.2374194499642	0.460690046005363	0.999999999999927	20	7.9999324559169	418.842481108352	0.0367933197346847	0.999999999992518	20.2279792746114	4.92363042357259	352.570873080536	41.6731163334589	0.118197841952587
PPIE	0.175974579058241	0.762689164327052	21.3475935828877	0.76356071874881	8.39934897763712	1	1	28	6	9.96082881364414	0.883884815696953	0.999999999999927	20.8163265306122	6.3672793946925	40.2547203138921	0.714278888446365	0.999999999992518	23.3879733711666	4.43253071805483	35.5072312304648	1.60177746445706	0.0451113029360271
TRIT1	0.5438632342651	0.853368177649103	25.7548387096774	25.7395668529746	1.82458634821577	1	1	24	6	1.78946295137674	0.992360814900221	0.999999999999927	20	8.9853816119628	9.32156295420044	0.975200186274915	0.999999999992518	23.2516129032258	5.67065815326017	7.67241947673101	1.71187784870642	0.223120992523704
CAP1	0.039029269075926	0.661167674223138	20.7916666666667	4.97792951766902	37.7860052287945	1	1	28	4	100.996756151355	0.830982111485141	0.999999999999927	26.1538461538462	6.75440830680987e-05	558.163248979839	0.334257328734685	0.999999999992518	24.9818376068376	3.22552066584269	380.28883436633	33.0859789295487	0.0870022360364048
PPT1	0.927431978854139	0.975758819706563	24	16.3194878888229	2.01814352063319	1	1	28	4	6.53528692673764	0.999780353162847	0.999999999999927	20	18.8592631513546	67.9160896632972	0.999932066558375	0.999999999992518	24	22.4886654466664	62.5703878573862	0.189352443955833	0.00302623094469887
RLF	0.881318291710131	0.959360022905592	24	8.90276782727746	2.04287264213286	1	1	28	18	4.9783261965261	0.99712404956773	0.999999999999927	20	12.7216158455268	39.1901622551058	0.999673523918028	0.999999999992518	24	13.4935880954257	34.103269344179	0.838617696687352	0.024590536708484
ZMPSTE24	0.0278217199501924	0.617059796086374	22.6818181818182	22.5038211009555	9.55515451796223	0.0481594158156658	1	24	0	9.03370466764928	0.312181419065852	0.999999999999927	21.570996978852	4.8579384982129	65.3715330674004	0.0163292054838329	0.741830321806103	22.7509383868901	1.48802193475752	56.8306908755494	8.4892607197163	0.149378101672325
SMAP2	0.0574212489217385	0.689368368559846	20.7916666666667	19.5610785240964	2.97323597957425	0.388468903781404	1	20	2	2.17235357027244	0.551278077352898	0.999999999999927	20	0.504048412404401	18.4632087541328	0.185332647735242	0.999999999992518	20.2638888888889	0.448791279278195	18.2160639070227	3.08053497484159	0.169110900717359
EXO5	0.112277893805955	0.723006312657894	27.156462585034	8.54600474126551	2.22561338465614	0.269101639101639	1	28	6	2.20161163377586	0.557719874608912	0.999999999999927	26.1538461538462	8.9094684101792	5.43226752004377	0.226144120784912	0.999999999992518	27.1034362462934	7.87448197017912	5.16109304227415	2.31428430243981	0.448409723189191
NFYC	0.944927106933997	0.981589529378052	24	19.9878438183188	0.489665322243998	1	1	24	22	1.88823526243618	0.998935133962326	0.999999999999927	21.8348623853211	18.1474386094992	21.3418155900577	0.999969317066626	0.999999999992518	23.2782874617737	20.0170524797542	15.8355556047434	0.958842954168476	0.0605500039342645
CTPS1	0.240304992609246	0.777787702292537	22.4269662921348	21.4248322624453	6.4310797576441	1	1	28	6	5.34975154762424	0.980480930833241	0.999999999999927	20.5763688760807	6.75440830680987e-05	50.8999108583641	0.822383548457465	0.999999999992518	23.6677783894052	1.16532779126164	23.1120606320173	4.1329153440254	0.178820720913999
SCMH1	0.625012792381932	0.875204703472501	24	8.46805443777139	4.50122041119053	1	1	28	0	5.90733859889437	0.996803659005485	0.999999999999927	28	8.2473626876493	59.649469095281	0.98756385558142	0.999999999992518	26.6666666666667	6.37375029256093	46.8351703421852	8.05927911734114	0.17207750198107
HIVEP3	0.449685069033851	0.828171242311263	26.7919463087248	23.0427017130662	2.14447893038185	0.548683931808932	1	20	12	1.48528464243267	0.914965198978525	0.999999999999927	28	2.4753898196268	11.8876276515665	0.811775562847129	0.999999999992518	24.9306487695749	21.4150721580396	10.2804226913439	1.1496987984053	0.111833806150145
FOXJ3	0.572349198018939	0.863009867608866	27.5310344827586	25.2859766837607	2.72212501034509	1	1	28	24	2.35475983318945	0.999502389172517	0.999999999999927	27.7821011673152	24.9240243391384	23.449558638906	0.980785477975217	0.999999999992518	27.7710452166913	24.7424916885475	19.990481075681	2.74376256150117	0.1372534533368
PPCS	0.193353214392009	0.764227750797869	24	11.0833852491126	11.5711393793007	0.548683931808932	1	24	12	9.09709310869183	0.810296271347615	0.999999999999927	22.8115015974441	5.1316297826231	69.4376166097772	0.55571129815031	0.999999999992518	23.6038338658147	9.57078459099945	63.5989354084623	11.4403378618848	0.179882537158988
PPIH	0.150327679664163	0.758229867243976	24	5.02244401309507	4.15606228084539	1	1	20	14	2.76776012880073	0.99710110715358	0.999999999999927	20	7.9999547312113	51.6985041119158	0.704303204654458	0.999999999992518	21.3333333333333	8.59636237280943	35.4397838587279	3.51410943955258	0.0991571916341457
YBX1	0.509131211684646	0.844446590805635	22.5536723163842	10.9876793769319	31.1331518203713	1	1	28	14	57.049990940565	0.995942832118047	0.999999999999927	21.8348623853211	12.6392871974985	377.356236619818	0.968349974522926	0.999999999992518	24.1295115672351	12.5888124995165	289.554797215484	26.420526610961	0.0912453423843608
LEPRE1	0.406700511158831	0.817336825267231	21.3475935828877	5.07001137498738	6.47192411120764	1	1	28	6	12.085924557721	0.981528664162346	0.999999999999927	23.257328990228	4.9975163707873	62.7950015996655	0.934092492849079	0.999999999992518	24.2016408577052	5.37797043556463	64.4392392375136	5.81155874753759	0.0901866442916409
C1orf50	0.171145824278329	0.762689164327052	20.9005235602094	20.2122509507756	1.25253145176429	1	1	24	22	0.819541696652671	0.867934205035746	0.999999999999927	22.5236593059937	19.6289988360321	10.4474736514146	0.701862978719091	0.999999999992518	22.4747276220677	20.6403338045651	10.6962702615627	1.16276118698786	0.108707162268167
CCDC23	0.706717816254954	0.901858152623161	24	18.7455441475554	2.12366085845197	1	1	20	14	4.12552283498041	0.977263657367179	0.999999999999927	25.2296819787986	18.0004082793348	28.6365741378086	0.993580998761907	0.999999999992518	23.0765606595995	16.8763435745135	21.2584574935649	1.82843433911584	0.0860097370502695
ERMAP	0.481172289554455	0.835672328639082	21.8142076502732	18.6703493176448	3.03985791388971	1	1	28	16	3.10658476013639	0.980455800304992	0.999999999999927	23.7209302325581	22.2373862093771	11.0601060045875	0.959325978382612	0.999999999992518	24.5117126276104	19.8653768184873	10.2190917959433	2.41646979838312	0.236466199407505
ZNF691	0.0533372607571605	0.685657964219386	20.6839378238342	10.2724541104105	2.02001558614955	0.0481594158156658	1	20	12	2.01367929754253	0.372833271411602	0.999999999999927	20	10.3297679434559	5.50910555980878	0.0307506435196023	0.999999999992518	20.2279792746114	10.8693242479493	4.06368735657302	2.14613049302189	0.528123919166793
SLC2A1	0.432197005308573	0.82354512022438	24	1.33086129391094	5.45744669870627	0.182113153050653	1	28	4	6.43808181127738	0.584819757856813	0.999999999999927	28	3.6395173101586	22.5929653623333	0.405845169089794	0.999999999992518	26.6666666666667	2.92480750867045	23.608513130172	7.24338668356943	0.306812489360555
EBNA1BP2	0.286133098994959	0.789369893573003	24	19.7802956786219	7.20216594911317	1	1	28	6	16.6969763437144	0.999998376581367	0.999999999999927	26.7415730337079	6.75440830680987e-05	126.548789226753	0.868176611244794	0.999999999992518	26.247191011236	0.203738975933423	79.980086512331	2.28361709181806	0.0285523208513407
CDC20	0.27301190227737	0.788334625584036	24	21.9051368881741	1.87747263298198	0.548683931808932	1	28	24	0.199743670723939	0.945888829006454	0.999999999999927	28	19.8345667635702	9.64724932758526	0.689097220690994	0.999999999992518	26.6666666666667	22.0911491409989	7.51158944760875	2.09266145507	0.278591031853609
ELOVL1	0.703179405687653	0.900393139656197	24	18.442798539168	3.65177097387298	1	1	28	22	5.44503166013089	0.999999999652574	0.999999999999927	28	19.3099867239006	53.2203675201921	0.994398092899023	0.999999999992518	26.6666666666667	19.9530847736518	44.6042168030175	4.24762015548459	0.0952291164363015
MED8	0.0784862478890553	0.702774465154296	24	4.98424580363567	8.12772175032465	0.269101639101639	1	24	6	8.87414807674413	0.375922205385906	0.999999999999927	24.5360824742268	3.2972360229358	90.3536407309495	0.139173799989898	0.999999999992518	24.1786941580756	4.77738093426498	81.3936258823495	8.9391074454567	0.109825644803903
PTPRF	0.598539911872849	0.869597727785692	24	21.4372823741467	4.98368212195592	1	1	20	0	9.59308230617546	0.988419802316527	0.999999999999927	21.4414414414414	19.6781340724287	52.5768950208595	0.983653003554937	0.999999999992518	21.8138138138138	20.4315561357263	54.5971938066822	6.24090163008719	0.114308102577304
KDM4A	0.601373573694368	0.871155642145358	23.3450292397661	19.6859084050993	3.87254817885969	1	1	28	26	8.86335374108453	0.883537358851982	0.999999999999927	20	0.389062684858501	52.2645916031087	0.973567334003652	0.999999999992518	23.7816764132554	22.12469465381	51.0583692947856	2.92813590167738	0.0573487939807043
ST3GAL3	0.384613149942351	0.810556561041044	24	5.07727548472192	1.27575128287009	1	1	28	26	2.80581294431671	0.99999966862636	0.999999999999927	28	4.1792056089985	8.01735802813328	0.927696039302884	0.999999999992518	26.6666666666667	2.80009713449183	5.60584522337614	1.70166108273874	0.303551206808723
IPO13	0.14363553593681	0.75399479096239	22.8114285714286	6.06297617079657	4.71167134158184	1	1	20	10	2.81263249880517	0.772966823208678	0.999999999999927	20	10.3884497414223	25.2682964200104	0.623251335913815	0.999999999992518	20.9371428571429	9.15051057716233	21.1111700937446	4.4641898424913	0.211461033314021
DPH2	0.67927180762859	0.893453156196761	26.0915032679739	22.6847478875985	1.09671427278162	1	1	28	0	2.10028913099001	0.999970254404435	0.999999999999927	25.9636363636364	19.7833836832988	10.450936289319	0.992764757935773	0.999999999992518	26.6850465438701	23.3840834376971	9.31478003397921	1.10024815572509	0.118118533310665
ATP6V0B	0.369948912212103	0.803870307267856	21.1216931216931	0.603843885692835	15.0413127693421	1	1	28	4	29.0463137898118	0.958139730047581	0.999999999999927	20	6.75440830680987e-05	258.01362142391	0.912739514623381	0.999999999992518	23.0405643738977	1.29429390404794	205.508790372556	10.0584466106652	0.0489441186064635
B4GALT2	0.423839972011774	0.81932188657184	24	7.14355146770701	29.990503492126	0.759272267084767	1	24	8	22.4314117783262	0.843792041163707	0.999999999999927	25.5913978494624	4.35069319768008	450.536833316608	0.856272636365438	0.999999999992518	24.5304659498208	6.58384744451867	383.417031607487	32.9294947577979	0.0858842775443231
SLC6A9	0.221591797929668	0.773307615796988	23.7619047619048	6.5562475070748	3.17588835535029	1	1	24	6	3.75345835395972	0.628195959976672	0.999999999999927	25.0526315789474	6.4381254106952	17.6087495562256	0.684303009128809	0.999999999992518	24.2715121136174	6.33393679024971	15.9707314784632	3.49986816614448	0.219142634190807
DMAP1	0.620425820467223	0.87488419390195	27.7222222222222	7.35314578248597	2.42253565284252	1	1	28	2	4.01003192706646	0.999808805921035	0.999999999999927	28	12.7067420276922	19.1696386766246	0.987257910840644	0.999999999992518	27.9074074074074	7.37156186446554	17.5957103362298	2.59922522494893	0.147719255163975
ERI3	0.975616677593725	0.990376929911563	24	11.6996963845142	0.43438881612518	1	1	28	6	3.52804815278836	0.999992139593081	0.999999999999927	28	19.9999552353378	16.3839106017428	0.999997536502566	0.999999999992518	26.6666666666667	12.9996564562523	15.4758125562863	0.994189957402664	0.0642415352206383
RNF220	0.405020064289055	0.817223951231894	24	4.03633297059803	11.2330596294111	1	1	28	24	13.730493529096	0.983052689398352	0.999999999999927	28	3.4574506344025	161.038852773324	0.933656052763251	0.999999999992518	26.6666666666667	1.72889627381117	141.228900051341	16.3621545459864	0.115855568796743
TMEM53	0.298212160567098	0.789369893573003	24	7.10272092905666	2.09641309844311	1	1	28	26	1.40471245663289	0.818122343055984	0.999999999999927	28	4.4816141007858	14.3960575810679	0.830907615690527	0.999999999992518	26.6666666666667	3.69852539008627	9.25602737859604	3.32964200541803	0.359726896780536
KIF2C	0.023162799396848	0.610100985069254	26.6133333333333	15.11394155406	2.27988090674664	0.548683931808932	1	28	16	2.80557003098845	0.355723519679597	0.999999999999927	25.5913978494624	15.8182589729303	10.4114467105934	0.0948209757546613	0.999999999992518	26.7349103942652	15.6602423483674	7.5532491616161	2.63593494333475	0.348980271527381
RPS8	0.839879452966822	0.945670060416137	24	9.87370069706059	52.8402464217655	1	1	20	10	169.330567281361	0.99805774208003	0.999999999999927	20	13.1271470709779	2916.34233595548	0.99919752201449	0.999999999992518	21.3333333333333	11.0930381265048	2797.48350576705	94.2302457163221	0.0336839325494021
PLK3	0.756568245478602	0.917486992863846	24	0.67432869828668	0.755877271872832	1	1	28	4	3.50976541549199	0.995876327855135	0.999999999999927	26.7415730337079	6.75440830680987e-05	10.9338231236689	0.996937351564278	0.999999999992518	26.247191011236	1.46984198284226	6.28653513385197	0.579999923308179	0.0922606667995815
EIF2B3	0.341945239194967	0.800068793549488	24	7.65690615689284	3.50721099511825	1	1	28	10	4.69389356696247	0.791326343138106	0.999999999999927	25.7761732851986	2.601140380678	31.6259554608056	0.855462878602164	0.999999999992518	25.9253910950662	6.91048321597305	28.6363079596815	3.74635760907475	0.130825440707979
HECTD3	0.877872855197046	0.958923881245641	24	19.7931973394262	1.13525432184509	1	1	28	6	2.36212344341403	0.995785662089508	0.999999999999927	20	5.31176990138117e-05	27.7936087111044	0.999633446940538	0.999999999992518	24	0.189427431422138	17.1118586307467	0.469717473358794	0.0274498219915634
UROD	0.972460151341735	0.98965738412937	24	5.83765326568576	1.20137464324176	1	1	20	0	6.32107545490555	0.999820348078728	0.999999999999927	20	18.8201909333013	96.3660004903064	0.999996376814205	0.999999999992518	21.3333333333333	1.05934658328414	96.447634041346	1.82340460182303	0.0189056436681626
MUTYH	0.235123173261077	0.775730453953151	22.0552486187845	5.11050105779326	0.984403799052699	1	1	20	6	0.688652663570491	0.881133847353794	0.999999999999927	21.3134328358209	2.655718509911	2.3305908671075	0.790006066696336	0.999999999992518	21.1228938182018	4.63600380319891	2.03364232105478	0.958487063508449	0.471315458763326
TOE1	0.523267876391161	0.848384417384936	24	12.2716265929453	1.1623756445318	1	1	28	14	2.42728663422779	0.996400332683236	0.999999999999927	25.2296819787986	19.504558076075	7.5701415708497	0.971517689396461	0.999999999992518	25.7432273262662	15.0015019597805	6.49939524338376	0.929474146858469	0.14300932810705
MMACHC	0.23177527536048	0.775513031325106	23.6213017751479	14.9178883740285	1.35378673928817	1	1	20	0	0.773458330057151	0.675292999418473	0.999999999999927	20	7.98634243941934e-05	2.52672316328174	0.715961242096887	0.999999999992518	21.207100591716	19.4939821782487	2.04287555267216	1.27057603735892	0.621954693078075
PRDX1	0.783409334459924	0.927598441232575	24	5.7780244610875	21.8262361366198	1	1	24	6	70.8062328240233	0.988300221813257	0.999999999999927	25.5913978494624	4.14163654798335	617.494351278976	0.997692726002925	0.999999999992518	24.5304659498208	5.34303492096571	546.243183229102	23.6541861099152	0.0433033982595153
AKR1A1	0.973828621896839	0.98965738412937	24	3.38307663554675	1.05198866657753	1	1	28	0	11.3797235563202	0.929280810506654	0.999999999999927	28	6.75440830680987e-05	85.2300985593845	0.999845960261487	0.999999999992518	26.6666666666667	1.21407693423077	63.0300879734346	2.19062822699698	0.034755277954241
NASP	0.333595368433206	0.797789514220806	21.0105263157895	7.93683205674018	8.34402574921349	1	1	20	10	7.66069652867791	0.98162888270679	0.999999999999927	20	7.6893983415814	68.005009755446	0.897097959241765	0.999999999992518	20.3368421052632	8.5392145307917	69.1643497858111	8.71957147265203	0.126070316567059
GPBP1L1	0.688653538298221	0.89607860447545	24	10.483579569562	4.13055895250902	1	1	20	14	8.00477574604228	0.993381710901624	0.999999999999927	20	11.9523187762104	82.9257111156321	0.993120448384253	0.999999999992518	21.3333333333333	12.3905570113231	74.5859664032879	5.47181474081636	0.0733625238725223
TMEM69	0.630990863328536	0.87768249177276	24	3.90754395065721	0.971359906928021	0.759272267084767	1	20	8	0.954024716051342	0.72194791134842	0.999999999999927	20	7.8913105854826	7.50252414365292	0.908014304240019	0.999999999992518	21.3333333333333	6.9709122622398	5.90660954838426	1.51700030270042	0.256830977276192
IPP	0.994104850896456	0.997640654743694	24	20.8472376526589	0.277778780078922	1	1	28	20	4.6108772013257	0.999272112938491	0.999999999999927	28	19.4153316062247	21.6659256563293	0.999999951433509	0.999999999992518	26.6666666666667	20.1724114537029	16.2774523728076	2.0249638849587	0.12440299861307
MAST2	0.468624287922243	0.831624434285999	24	14.8321375124384	2.17885734882683	1	1	28	20	3.77495336473066	0.97556358279447	0.999999999999927	21.3134328358209	17.6773596427249	26.1377435545628	0.955033366090544	0.999999999992518	24.4378109452736	17.5963451582835	21.8854534106946	1.74547584976368	0.0797550691323915
PIK3R3	0.0407120285138411	0.661167674223138	21.4623655913979	16.4682505054818	3.55559821629018	0.548683931808932	1	20	18	2.25169887718839	0.464772508050229	0.999999999999927	20.458452722063	15.5458585242255	9.39035820843393	0.16610831907213	0.999999999992518	20.6402727711536	16.6722256475834	7.71598533979148	3.47779144680847	0.450725512511465
POMGNT1	0.598332928817275	0.869564062998319	24	19.0476417782549	1.59090743095246	1	1	28	6	2.35282080513918	0.979394243589789	0.999999999999927	20.9384164222874	6.75440830680987e-05	18.9714111988562	0.982866781866015	0.999999999992518	24.3128054740958	0.0319363227941645	13.1104065485452	0.254133340425645	0.0193840930473544
LRRC41	0.247648803869054	0.780688965629844	21.3475935828877	20.690611885837	3.43390127891917	1	1	24	22	3.16986677157931	0.934560944119444	0.999999999999927	22.8115015974441	0.933768815195698	15.5125770010706	0.81797109624036	0.999999999992518	22.7196983934439	22.161708785723	8.9458468215489	2.60532905905793	0.291233363484625
UQCRH	0.387736341764804	0.810556561041044	22.9425287356322	21.9096504392265	19.773148617277	0.388468903781404	1	20	2	22.8252617540695	0.718341858358272	0.999999999999927	20	18.9399129718491	292.621829726602	0.616344012570069	0.999999999992518	20.9808429118774	20.9584018402702	272.528806125929	26.9874167188257	0.0990259235434929
NSUN4	0.314946121885102	0.792923091005	25.4267515923567	22.7944427489949	2.38559543050284	1	1	28	24	3.376201476437	0.984751894303292	0.999999999999927	27.148288973384	15.9912735090239	19.4677009896594	0.885774085799144	0.999999999992518	26.8583468552469	21.3820668575623	17.6562573620337	2.48072133259428	0.140500972642627
MKNK1	0.516121923835319	0.84594579157671	24	11.2617508900663	2.03233235067379	1	1	24	12	3.57199430085664	0.968749219358716	0.999999999999927	28	10.6986985800231	18.7900162707384	0.966685092665894	0.999999999992518	25.3333333333333	11.4222980751394	16.0173075209417	2.19841036029324	0.137252179083091
MOB3C	0.0364575782281467	0.652751852221278	22.3016759776536	18.4814830182115	5.05278732817719	0.182113153050653	1	24	18	1.93614885345507	0.373173501799132	0.999999999999927	22.3824451410658	17.3992302240347	14.7704795998095	0.061948960813312	0.999999999992518	22.8947070395731	17.9785924468708	11.4599080175676	5.19449672724439	0.453275603895025
ATPAF1	0.127280571875164	0.728742430100575	26.4370860927152	10.1222738901072	3.79657942342732	1	1	28	10	3.2595016197811	0.930579082507699	0.999999999999927	27.7821011673152	11.8290470621378	35.0090906610416	0.640645084402792	0.999999999992518	27.4063957533435	10.6489400977598	26.8633822876802	3.936083270815	0.146522252062806
EFCAB14	0.303102050727807	0.789369893573003	23.3450292397661	21.2310319458447	6.92299490107236	0.182113153050653	1	20	2	6.54769955230799	0.542915840605032	0.999999999999927	20.3418803418803	1.92222438324229	51.3782844406814	0.319441263851623	0.999999999992518	21.2289698605488	0.812818231908487	42.9420904937345	9.56002722639719	0.222626032325838
STIL	0.014510016264484	0.580421371087984	27.156462585034	14.2330718369159	3.07610920878024	0.120192382848633	1	28	14	1.34821229090909	0.330381866696949	0.999999999999927	26.542750929368	15.0654894063037	7.46058035516259	0.0209028247262049	0.815654905273611	27.2330711714673	14.4476987110804	4.36462965274152	3.46316847770523	0.793462161338234
CMPK1	0.272899362337757	0.788334625584036	24	21.091226389682	13.3101527631928	0.182113153050653	1	20	2	7.36032266797891	0.488076167217008	0.999999999999927	20.695652173913	18.8654390190273	74.9924625531884	0.282221138729289	0.999999999992518	21.5652173913043	20.6782670760369	68.6550990327782	18.6024758294086	0.270955487523617
SPATA6	0.261293470842102	0.785107827813393	24	4.98870913714187	1.39092719225998	1	1	28	6	1.84474021675888	0.991836292385092	0.999999999999927	25.0526315789474	7.0814419258699	6.15615248505934	0.845374462404533	0.999999999992518	25.6842105263158	6.02958579150136	4.49510437306971	1.37745436094935	0.306434344261663
FAF1	0.551397564184082	0.855668680343853	24	8.03176656985075	2.76800697082062	1	1	24	10	3.90096848344088	0.99223304570713	0.999999999999927	28	3.9465687683139	26.9871402500027	0.9765777188824	0.999999999992518	25.3333333333333	7.6785662096113	20.6737369555406	3.11015856188681	0.150440076149527
CDKN2C	0.0718807409887583	0.699672146772577	24	19.7092698247127	5.86025586953167	0.120192382848633	1	28	18	11.1645431714116	0.23718928349818	0.999999999999927	27.148288973384	20.5049673990316	28.6828881785961	0.0539969485070541	0.999999999992518	26.382762991128	19.5408066597236	21.7973400532436	6.94827064134989	0.31876690570398
RNF11	0.854288691214005	0.950034639526924	24	13.67442729224	2.73834659523781	1	1	24	18	4.58822395447956	0.999998754092872	0.999999999999927	28	7.9507222406279	62.5066132356434	0.999421247962806	0.999999999992518	25.3333333333333	14.2016494728076	54.4650938744474	2.55664637586236	0.0469410074231382
EPS15	0.0429642411401903	0.66385049512593	22.5536723163842	14.5119429135829	9.13530048095831	0.548683931808932	1	24	16	9.24264519610385	0.446662976405751	0.999999999999927	23.257328990228	16.3533776229724	48.1784138710171	0.167641565415375	0.999999999992518	23.2703337688707	15.6157780615725	41.6641986579181	8.92535596188552	0.214221231882238
OSBPL9	0.409730860333132	0.817968166911457	22.3016759776536	7.43840479532759	4.69907562561429	1	1	24	10	5.26925485955934	0.89416934285704	0.999999999999927	24.8780487804878	2.9959218457661	37.7380925240176	0.918940159180162	0.999999999992518	23.7265749193805	7.07334127203549	33.7040007259294	4.81481663791701	0.142855937995896
NRD1	0.411432494327996	0.817968166911457	24	13.3356575105447	10.4732077526171	1	1	28	14	17.1305796528854	0.86984790466232	0.999999999999927	28	12.3453018690944	121.964410735502	0.914562427917551	0.999999999992518	26.6666666666667	13.3034055166919	96.2408676147852	15.6065678307661	0.162161545480171
RAB3B	0.625567406646107	0.875204703472501	23.9041916167665	9.84746439602774	6.06434379430905	1	1	28	8	16.1720080844257	0.992237928079316	0.999999999999927	25.0526315789474	8.12998155329584	127.284364671181	0.987303970969174	0.999999999992518	25.6522743985713	8.7292814964167	90.4325659039735	5.36333659884228	0.0593075795785489
TXNDC12	0.163133192131607	0.76144305053449	20.0603015075377	2.09373295591411	8.94453641943754	0.269101639101639	1	20	2	6.12632919627559	0.801414544554203	0.999999999999927	20	6.75440830680987e-05	68.5940860575497	0.350029383485857	0.999999999992518	20.0201005025126	1.37460762204434	51.5275711742464	8.65676569554682	0.16800259547016
BTF3L4	0.0855705283133765	0.705073733244699	21.0105263157895	1.00919837799478	11.7808940128526	0.759272267084767	1	20	4	6.24483571215086	0.622775004957913	0.999999999999927	21.4414414414414	1.6615317702964	41.382495017771	0.378365821231031	0.999999999992518	20.8173225857436	2.23374152314987	41.4138127827751	11.2855477849718	0.272506852826303
ZFYVE9	0.00584232042452015	0.484555397257367	25.9220779220779	11.6841323313259	5.95139216313438	0.0481594158156658	1	24	14	6.33320558231429	0.180415592950268	0.999999999999927	25.4092526690391	12.1839216317884	17.8773909326792	0.0030344729755688	0.340794166013832	25.1104435303723	12.6504958642321	13.3419741820972	5.88607034163845	0.441169369787616
CC2D1B	0.32764765852917	0.796394051963189	20.2639593908629	1.14639976488932	4.99520099274185	1	1	28	0	6.76133770287525	0.955819744295971	0.999999999999927	20	15.9675139270587	19.5285058983755	0.887832157765431	0.999999999992518	22.7546531302876	21.7962862321998	16.8462152022655	2.95182877958708	0.175222074759565
PRPF38A	0.451339780092752	0.828171242311263	24	14.465155012645	2.31278120102252	1	1	28	12	4.41902962649163	0.996925438023276	0.999999999999927	28	8.87183095718876	32.7887863699675	0.952776464641076	0.999999999992518	26.6666666666667	11.8904910345268	27.3300295038766	2.85785839089768	0.104568434164782
ZCCHC11	0.736689350968713	0.910987397552517	24	18.4469332524193	2.20266239661036	1	1	28	18	5.62187396791117	0.926495044351797	0.999999999999927	28	17.1999124194691	24.6984525453116	0.993007575906986	0.999999999992518	26.6666666666667	17.9721179955012	15.9316872604578	4.52282258530271	0.283888486596664
GPX7	0.913896242632914	0.970541022759123	24	2.91069503914869	1.63267709345362	1	1	20	16	5.75208925080237	0.993618025870627	0.999999999999927	28	3.8399704885679	50.2309512430999	0.999860911033654	0.999999999992518	24	1.09907824972893	46.1763334592935	1.4351318163593	0.0310793800383573
COA7	0.0515211386425114	0.678813212734949	20.0603015075377	9.00414018445629	2.06494638536042	1	1	20	8	1.21631481318631	0.548592078499385	0.999999999999927	20	12.7247726783095	7.47754526976142	0.308783000833072	0.999999999992518	20.0201005025126	9.81434911527372	5.70796146353129	2.05169575907944	0.359444570918693
ZYG11B	0.170095877824094	0.762689164327052	24	2.6549632707393	5.65194968727353	1	1	28	0	5.26600729709572	0.903247070303447	0.999999999999927	21.570996978852	6.5778799741447	49.4070968007995	0.710962895723522	0.999999999992518	24.5236656596173	3.26208978632993	43.3731762807444	5.89795032022214	0.13598151728723
ECHDC2	0.12712571113527	0.728742430100575	22.3016759776536	10.3674510928732	1.87502035866288	1	1	20	12	2.3036230167878	0.821617842645151	0.999999999999927	20.695652173913	10.6154392366774	9.57948895379778	0.606923699983294	0.999999999992518	20.9991093838555	11.0356411364891	8.01406004473623	1.88942663800408	0.235763973249126
SCP2	0.54339904920394	0.853125994033056	20.2639593908629	0.938075302464651	4.24962989949978	1	1	28	0	4.58155186695353	0.998344005398952	0.999999999999927	20.3418803418803	16.2063247374375	37.3679539445992	0.975726464530786	0.999999999992518	22.8686132442477	21.8132859914229	33.1488163671368	3.09882723077692	0.0934822889739451
PODN	0.22743625958246	0.774214751766369	21.1216931216931	0.562164767734276	49.3330820444193	1	1	28	0	68.495225699101	0.902370570839462	0.999999999999927	20.8163265306122	1.6731768396034	200.914472039057	0.787583947107211	0.999999999992518	23.3126732174351	0.82918506747643	156.633374151973	33.0668698476087	0.211109988702188
CPT2	0.0174505265525383	0.609302820331091	20.9005235602094	9.81856297125437	3.52405106479887	0.759272267084767	1	24	10	2.96998749907602	0.267284039662386	0.999999999999927	21.570996978852	9.3040860133136	10.9948481142346	0.0799167349379107	0.999999999992518	22.1571735130205	9.73185698758652	9.16746835612004	3.45354579739668	0.37671750403056
C1orf123	0.383506953865218	0.810556561041044	24	6.51617041937267	2.82363734833596	1	1	28	2	4.52841477818113	0.999797336424648	0.999999999999927	28	4.3589493517539	31.0492813262361	0.927153885865714	0.999999999992518	26.6666666666667	4.41165224148145	26.3213228838375	3.71095959681171	0.140986819438715
MAGOH	0.113212659724228	0.723006312657894	21.1216931216931	16.6625932803199	8.99996516241073	0.269101639101639	1	20	0	9.27865546868251	0.689394809560839	0.999999999999927	20	15.974316928474	65.8743632206269	0.258857522679905	0.999999999992518	20.373897707231	17.4726313820389	60.475087751584	10.0609378835185	0.166364998507257
LRP8	0.544235556696756	0.853553797885294	24	16.2552248083572	0.567513092812123	1	1	20	18	1.11492550006373	0.981819312821075	0.999999999999927	20	7.61335801246278	5.6258760998822	0.974162798685335	0.999999999992518	21.3333333333333	14.5566374167128	4.63489035144398	0.437422934348889	0.0943761127407495
GLIS1	0.769868622045232	0.922623438227892	24	20.8698174415581	0.669081967224497	0.388468903781404	1	20	0	1.595383421461	0.486736014503038	0.999999999999927	20	18.4191012311079	6.39788122108345	0.6963964506721	0.999999999992518	21.3333333333333	19.8380542076359	5.23107935020898	1.64775664758564	0.314993625076593
NDC1	0.212105986442489	0.770437275660066	24	22.1095183202949	1.86347677339898	0.388468903781404	1	28	20	1.34982954726909	0.561942217949856	0.999999999999927	27.7821011673152	18.4540856908448	9.87953263582286	0.407130042147035	0.999999999992518	26.5940337224384	20.2098882942588	9.35601288909666	2.23302761325083	0.23867299454591
YIPF1	0.120371122830717	0.728742430100575	21.5783783783784	13.5988269437567	4.65755508666388	0.182113153050653	1	24	12	3.49474022807284	0.739203621170127	0.999999999999927	21.570996978852	15.0921091183797	30.5414849527003	0.220700030726946	0.999999999992518	22.3831251190768	13.6853320667944	25.9692172828011	4.53522894288091	0.174638645958902
HSPB11	0.607438813800814	0.872276746321827	24	20.9878384868221	2.09727240457166	1	1	24	22	2.40165595546784	0.970255444479843	0.999999999999927	20.9384164222874	19.5121854887931	17.2625402329946	0.983342471022773	0.999999999992518	22.9794721407625	20.8591420360418	14.7981817726237	2.61773654354132	0.176895822997936
LRRC42	0.362697534556578	0.803870307267856	24	3.61044147759232	6.11732192355416	1	1	28	0	10.3698376549238	0.895430210046221	0.999999999999927	27.148288973384	1.3362480099572	105.286976276314	0.895405193242428	0.999999999992518	26.382762991128	1.7379937120845	98.7098673684745	7.37581975046764	0.074722213159647
TMEM59	0.441378858610235	0.82558594270616	24	20.546582819446	32.3426703685731	1	1	24	22	39.7950544009324	0.700961035688155	0.999999999999927	21.0619469026549	18.8586310153809	236.833925522945	0.885256020227666	0.999999999992518	23.0206489675516	20.4751147625137	193.93434312884	41.8753541499004	0.215925418233328
TCEANC2	0.518402166273319	0.84594579157671	24	16.822712121164	1.06312437597975	1	1	24	14	1.28192417750409	0.979604905048758	0.999999999999927	28	15.4525360182608	6.04601285603888	0.968525698056872	0.999999999992518	25.3333333333333	15.478055875548	4.14941813367164	1.31659466991334	0.317296215396915
CYB5RL	0.741081857435527	0.911948891203239	24	6.25095634111688	1.24345265078775	1	1	20	8	1.9184997789274	0.999983375979807	0.999999999999927	20	8.9587993656805	7.5520622314193	0.996411803299299	0.999999999992518	21.3333333333333	7.92235477057606	5.6483499421565	1.23085568140156	0.217914203972218
MRPL37	0.30480978737736	0.789369893573003	24	2.88525764529684	8.8146996524877	1	1	28	4	11.2354188881524	0.942033083880452	0.999999999999927	24.7058823529412	7.2699700634118	93.3383249011464	0.86896374266881	0.999999999992518	25.5686274509804	4.69381461703974	91.7041279106886	6.77197840226217	0.0738459495395611
SSBP3	0.722756912768283	0.906456657971634	22.9425287356322	18.5941427943646	1.42976828341953	1	1	24	18	1.60733323213679	0.996472208647677	0.999999999999927	24.8780487804878	19.4792460105845	17.0389716897004	0.995383469112751	0.999999999992518	23.9401925053733	18.7011915485549	11.6061122871616	1.19639219031575	0.103082941187737
PARS2	0.00224867754635627	0.455343756117899	20.3673469387755	5.10643579121464	2.18710371303345	0.06268326002701	1	20	6	1.46616046704801	0.136172697236386	0.999999999999927	20.112676056338	3.9686122595135	2.85328665033685	0.00135972360857661	0.276690861563761	20.1600076650378	5.02729436059694	2.6956832754382	2.19410021188352	0.813931010321253
DHCR24	0.15802511192544	0.75949431085166	24	6.18967850877976	58.5069050659015	1	1	28	0	41.4927566490345	0.999997381772584	0.999999999999927	20	17.7136057706079	462.602608489269	0.718542049539462	0.999999999992518	24	0.754014937255738	335.029589676611	7.14472651541888	0.0213256581972815
PCSK9	0.786239207073573	0.928228400689496	24	3.973032304358	0.747619693225346	1	1	28	26	1.44771209521111	0.999999983937205	0.999999999999927	26.9433962264151	21.0565362295018	10.368991702659	0.998062213458454	0.999999999992518	26.314465408805	24.9264518088345	4.92085070684495	0.216184292713364	0.0439323006513182
USP24	0.27815165329395	0.789369893573003	24	22.16308440511	3.7615052032872	1	1	28	22	3.06219981101529	0.923086626592704	0.999999999999927	22.8115015974441	2.3769292610287	17.4299753166413	0.843169272893057	0.999999999992518	24.937167199148	23.3068145863623	14.2778837314326	3.55323204015702	0.248862654087497
PPAP2B	0.457990386540605	0.828479933764578	24	17.8838401464323	185.832871831824	0.759272267084767	1	28	16	159.625088289266	0.6846809855425	0.999999999999927	27.7821011673152	15.8117947670474	2047.14299979649	0.824951920547634	0.999999999992518	26.5940337224384	16.6393607737878	2095.74642484506	235.393237804243	0.11231952254035
PRKAA2	0.00305032502641933	0.455343756117899	20.1616161616162	15.3118213138175	2.78065691833121	0.0290926434676435	1	20	16	2.6285511123623	0.147017640770679	0.999999999999927	20	16.2118633520071	7.22323952193025	0.000984946553675092	0.252054694805598	20.0538720538721	15.8437091366232	5.30006410485208	2.74922793830615	0.518715978508504
DAB1	0.83814852679766	0.944608058323289	21.9340659340659	8.33992554131432	0.915969887019915	1	1	24	6	2.58269469988625	0.999986303433891	0.999999999999927	23.5643564356436	12.1275882146246	14.2256856308224	0.999195790686623	0.999999999992518	23.1661407899032	8.83634673633616	9.80674539371793	0.551230325413595	0.0562093032176307
OMA1	0.174501166832922	0.762689164327052	24	15.2717623778499	2.12309109069645	0.548683931808932	1	28	14	0.775042097125668	0.66009830384887	0.999999999999927	25.4092526690391	15.5238885726723	8.49467004904193	0.47869974785751	0.999999999992518	25.803084223013	15.0510737963523	8.17946835863824	2.23411903099905	0.273137437916685
MYSM1	0.638073939302395	0.881553554621753	21.2340425531915	11.3534366899339	1.45081183934682	1	1	28	16	3.46838672876447	0.957295053852857	0.999999999999927	20	15.7493096271725	11.2636316937666	0.986141570138163	0.999999999992518	23.0780141843972	14.3994760874364	7.61088739151218	0.187642712225582	0.0246545116979191
JUN	0.379704971207286	0.80911570549283	26.972972972973	12.5341571697463	17.0170945330292	1	1	28	8	17.9693910996064	0.953547263925423	0.999999999999927	28	12.0411144474134	121.180290855885	0.916745788352258	0.999999999992518	27.6576576576577	10.9388050483909	105.430031233865	17.5281414356898	0.166253782063375
FGGY	0.267530831186133	0.787711032628566	22.3016759776536	8.92829487004022	2.19542727372489	1	1	20	12	1.86786612449308	0.952808416778841	0.999999999999927	21.570996978852	10.9908136934395	8.21294641717401	0.841447964049557	0.999999999992518	21.2908909855019	10.7250568759808	7.16508842138267	1.89875779790781	0.265001307205279
NFIA	0.704753215504381	0.901466845342234	27.9160839160839	15.7808154006584	5.96782440125136	1	1	28	20	30.2023376832383	0.928085878205214	0.999999999999927	27.3563218390805	20.6436106168364	190.757240830517	0.990692747204675	0.999999999992518	27.7574685850548	18.8846850761883	122.965914202244	5.55229212537619	0.0451530992258898
TM2D1	0.706055206724181	0.901759847659524	24	4.20645715135413	5.85243123293976	1	1	28	26	15.5615778974054	0.999902320899861	0.999999999999927	20	19.7721923943872	107.485313131591	0.994570160807608	0.999999999992518	24	0.622228945319351	84.4274877959997	3.36603019226382	0.0398688896251075
INADL	0.495943313634368	0.840758006968508	22.1777777777778	8.21584769615516	0.815342726904177	1	1	28	14	1.58872398923363	0.74392166087509	0.999999999999927	20	12.9964451264805	4.54345564252057	0.920228834763955	0.999999999992518	23.3925925925926	11.8293466014693	3.34194931234914	0.159932086075641	0.0478559281209508
KANK4	0.103494783607227	0.715215073391538	24	22.6393073077623	1.82851229979363	1	1	28	4	1.85449623015407	0.931688656113008	0.999999999999927	27.148288973384	19.792115145519	1.47337048285023	0.585726331432101	0.999999999992518	26.382762991128	24.819339610106	1.65795839621496	1.5858377358311	0.956500319580694
USP1	0.0355525475518004	0.649731866801419	27.9160839160839	11.6752655891744	9.62265700152835	0.388468903781404	1	28	12	8.23925895910417	0.548103480222903	0.999999999999927	27.148288973384	11.3632797302174	58.3519148218091	0.13480639527204	0.999999999992518	27.6881242964893	11.6784860396987	48.0096297115136	9.82419904363348	0.204629760793124
DOCK7	0.91538629411452	0.9706120085215	24	14.0448250194905	0.62939384202505	1	1	28	4	2.45874726584032	0.988291362076725	0.999999999999927	28	6.75440830680987e-05	19.7679230163352	0.999844500096473	0.999999999992518	26.6666666666667	1.45129366866347	13.2624206267673	0.269810039228239	0.0203439512907385
ATG4C	0.0962399395382925	0.710864472863099	21.4623655913979	12.3755548981686	3.17452807200763	1	1	20	14	5.02110780225507	0.898723429073882	0.999999999999927	20	16.5583415669562	16.2252576813626	0.557299690818307	0.999999999992518	20.4874551971326	14.3683770288953	12.3340759854565	2.78169711352323	0.225529428941674
ALG6	0.963957153302016	0.98728448575348	24	23.9032861202188	0.374116626648564	1	1	28	0	3.79811340348641	0.85442066693885	0.999999999999927	28	1.126119546643	10.1791590807549	0.998946511196851	0.999999999992518	26.6666666666667	0.320713604597883	9.00994160615864	1.36690468461723	0.151710715159674
ITGB3BP	0.220753441885647	0.773247821982848	26.7919463087248	24.3108187590017	2.40775825167827	1	1	28	24	2.54965552792238	0.898879059956264	0.999999999999927	27.7821011673152	24.2920942406472	10.5391079763774	0.778874129193038	0.999999999992518	27.5246824920133	24.2111668173249	9.37166637655794	2.45756343493847	0.262233346364715
PGM1	0.452953419815195	0.828316415655148	21.4623655913979	17.4684159802136	8.24977594790433	1	1	28	4	11.3985107452766	0.99444940215978	0.999999999999927	20	4.1993479438924e-05	129.303070280196	0.952931602439289	0.999999999992518	23.1541218637993	22.9009427864237	87.4532181313378	0.521748395715129	0.0059660285449023
ROR1	0.561569360104286	0.859545598231149	24	8.68223033921794	6.4588734444604	1	1	24	10	11.0322417124692	0.977130454225673	0.999999999999927	23.5643564356436	12.2619504141009	90.8315093540588	0.976869388095248	0.999999999992518	23.8547854785479	10.310459373208	80.2907596270715	6.04885832883339	0.0753369174351902
CACHD1	0.815700055294986	0.937230731700753	24	7.97667524356871	0.762904218785015	1	1	28	6	1.23222674053958	0.994831792481639	0.999999999999927	28	4.1386662443187	6.78389169446256	0.998700062775846	0.999999999992518	26.6666666666667	6.14508660947419	4.91101238408025	1.25849087402774	0.256258949398563
JAK1	0.0707506560135605	0.697538238387395	24	23.497842709611	24.0357267948741	1	1	28	4	31.4225357640278	0.88436059031484	0.999999999999927	26.3468634686347	6.75440830680987e-05	261.686748468016	0.476278759627533	0.999999999992518	26.1156211562116	1.01381665451197	155.539430436972	18.4730992897175	0.118767949952106
AK4	0.670774481000831	0.889623043140068	24	4.84608887390139	1.98278765544061	0.548683931808932	1	20	12	2.75158999890774	0.801926711363227	0.999999999999927	20	8.2273849032258	21.0863765796283	0.875056864384397	0.999999999992518	21.3333333333333	8.69010087026951	18.836000816037	3.16709504836664	0.168140524058067
DNAJC6	0.471820618015607	0.833239300376142	24	22.7773174372744	1.59796604220196	1	1	28	0	2.90440535437471	0.991722371212188	0.999999999999927	23.1067961165049	1.7863402229071	9.98524149539244	0.958226731257222	0.999999999992518	25.0355987055016	0.213825281355036	6.97565487893002	1.35641307497393	0.194449567605614
LEPROT	0.0640634662799011	0.697538238387395	21.5783783783784	17.8704469820723	38.7095162637502	1	1	28	18	39.9809607592054	0.788136675579035	0.999999999999927	24.040404040404	15.8030578497498	340.091757550009	0.426341900180406	0.999999999992518	24.5395941395941	17.3355934117042	264.363571185906	29.5590012954687	0.111811930678914
LEPR	0.12026483938182	0.728742430100575	20.1616161616162	3.22105849459748	2.23724984027878	1	1	28	20	2.66116795489113	0.997957095257833	0.999999999999927	25.7761732851986	20.8738797916932	17.9818917220716	0.644205712946205	0.999999999992518	24.6459298156049	20.7232710041671	12.1357774819824	0.639741393211398	0.0527153199835118
PDE4B	0.00584786373551793	0.484555397257367	22.6818181818182	3.45317543166301	4.40191429756784	0.0481594158156658	1	24	2	2.72043306035236	0.216397196147807	0.999999999999927	21.8348623853211	6.0954872056681	6.05734917588212	0.00352282897710388	0.358937130222695	22.8388935223798	3.88816158155302	5.60743369878503	4.45383937648247	0.794274103935904
SGIP1	0.140767190575347	0.750559757563432	21.2340425531915	20.5907110527678	1.93088528223562	0.468576417795168	1	20	2	1.79752009708163	0.55529089400465	0.999999999999927	20	6.75440830680987e-05	5.5292736242438	0.358029185686113	0.999999999992518	20.4113475177305	0.460829555905301	2.15942877716133	2.08202282180093	0.964154430014517
MIER1	0.537542018389183	0.85167110886036	24	11.5926910041566	7.37083509565342	1	1	28	14	17.5829601154804	0.966057928070279	0.999999999999927	21.186943620178	13.8761044441554	95.7474749598218	0.971072239741377	0.999999999992518	24.3956478733927	13.2642219005325	80.6011953342385	6.63324695089802	0.0822971287633037
SLC35D1	0.112941063472065	0.723006312657894	24	22.9753337913691	5.50086332250661	0.548683931808932	1	24	22	4.36972137788768	0.76688912396792	0.999999999999927	25.5913978494624	24.8619742276674	27.7108076952303	0.412845576638318	0.999999999992518	24.5304659498208	23.2679481888113	20.1224881063736	5.50057774699761	0.273354752052523
SERBP1	0.796947105069478	0.931534491202646	20.6839378238342	8.84969422508783	41.2274601318058	1	1	28	14	111.074173969736	0.999999240389739	0.999999999999927	28	12.8553469097326	753.397088438451	0.998354727867338	0.999999999992518	25.5613126079447	11.8169075235447	615.489943424897	19.6687541812554	0.0319562559735883
GADD45A	0.689745234115035	0.8961161832693	21.9340659340659	17.7951001935022	5.14574495672297	1	1	28	18	6.86550186191404	0.999143322525808	0.999999999999927	24.2033898305085	23.6581945362877	45.4658144456938	0.993477977390742	0.999999999992518	24.7124852548581	20.0352695792687	42.3911410124495	2.17460971626582	0.0512986832703365
GNG12	0.349477635934553	0.800068793549488	24	2.85456550036037	9.2961210743892	0.388468903781404	1	28	2	21.4886710988165	0.805581120066035	0.999999999999927	26.7415730337079	0.443704058665098	144.244020438764	0.619216795849134	0.999999999992518	26.247191011236	1.81184866473144	139.72603492319	10.2695280858856	0.0734975990088817
DIRAS3	0.160517651207242	0.760892980743507	22.5536723163842	21.5313721908668	4.04141430219044	0.388468903781404	1	24	18	1.61691998188344	0.734931523354121	0.999999999999927	23.7209302325581	15.9667735373984	2.98496130263838	0.40488206543661	0.999999999992518	23.4248675163141	18.4063656226289	5.58360660269522	3.06515957687688	0.548956936793742
WLS	0.294566104622243	0.789369893573003	22.3016759776536	21.3276216125182	6.3661319867387	1	1	28	26	2.11595917024309	0.975473232249264	0.999999999999927	24.8780487804878	21.6176291272563	52.6659503875627	0.869119698803159	0.999999999992518	25.0599082527138	23.0070120978564	30.0154125421679	1.66664183612896	0.0555262012070479
DEPDC1	0.374817821119276	0.807642246930862	24	20.3913306403658	1.02018262742371	1	1	24	22	0.930480252123613	0.661592840659888	0.999999999999927	28	15.4181034132797	3.75748344067717	0.83484457742644	0.999999999992518	25.3333333333333	20.2097061186417	3.15241964317716	1.24494359917364	0.394916838520562
LRRC40	0.299194770991323	0.789369893573003	21.2340425531915	18.6696948414104	2.49933578942899	1	1	20	18	2.61175412179321	0.944984736585405	0.999999999999927	20.2266288951841	17.5598735535571	8.90001456217297	0.865490857909007	0.999999999992518	20.4868904827919	18.0788224814255	9.20857935886907	2.40054727887281	0.260685952232227
SRSF11	0.23840231126173	0.776576293299589	22.3016759776536	11.1894175796953	84.6216776742072	1	1	28	14	180.774625756385	0.837975677337272	0.999999999999927	20.695652173913	12.6224181058091	581.848255339247	0.780625449103298	0.999999999992518	23.6657760505222	12.697991086977	436.519711875685	68.5546095323661	0.157048141624105
ANKRD13C	0.163707781207826	0.76144305053449	27.3424657534247	12.2226097669355	3.24877682105324	0.388468903781404	1	0	NaN	0	0.678850251664584	0.999999999999927	27.3563218390805	12.3425944496747	14.3884803478966	0.392018385610934	0.999999999992518	27.3493937962526	12.282587699439	14.5230622574781	3.36730635576878	0.231859252275457
HHLA3	0.228839768541892	0.774214751766369	24	22.1346791034816	1.97885268048429	1	1	28	24	1.57127225285391	0.870795755572664	0.999999999999927	24.7058823529412	19.5653902314402	9.08184032315679	0.77997252914652	0.999999999992518	25.5686274509804	21.9153461741631	9.44887293517743	2.04138073239965	0.216044891957404
CTH	0.353804652355553	0.801221505412321	24	5.42678200792109	1.63555536721801	0.548683931808932	1	28	2	1.69674216375092	0.534175775284157	0.999999999999927	28	3.365649070479	6.59242541929169	0.605001657214035	0.999999999992518	26.6666666666667	3.69232179091973	4.30462097154843	2.30743781400632	0.536037395454192
PTGER3	0.716990372171868	0.905010867523027	24	20.980053540985	0.315406384531175	1	1	28	12	0.309758329546078	0.930197609133518	0.999999999999927	20	8.75772762309522	0.917412510802484	0.99180005954483	0.999999999992518	24	11.6486426951045	0.693065521667043	0.239209630550634	0.239209630550634
ZRANB2	0.322632974881846	0.795842469311776	20.5773195876289	12.2391073704214	12.672470542736	1	1	28	14	20.4650193925559	0.964828099774868	0.999999999999927	20.5763688760807	15.8452096265722	123.989608194288	0.88655394028488	0.999999999992518	23.0512294879032	14.2391551481778	108.708124590336	6.72265546637308	0.0618413342306038
NEGR1	0.659765959993054	0.887321513537468	24	6.4937837536056	3.69201284467865	1	1	28	18	7.65470349703608	0.990349885515601	0.999999999999927	20	8.9429471045264	48.3763879203495	0.990632009226764	0.999999999992518	24	10.8322420977867	37.9858002473439	1.43741807732061	0.0378409318208618
FPGT	0.160365992641329	0.760892980743507	22.4269662921348	12.0782490006537	2.43969293289049	1	1	28	14	4.64286335364439	0.989536861557997	0.999999999999927	25.9636363636364	15.5586185991512	15.1476111010677	0.71966854291898	0.999999999992518	25.4635342185904	13.8983377536895	10.1948465635164	1.55251804669885	0.152284591732332
CRYZ	0.417331963403573	0.81832903857873	23.3450292397661	20.5504644136708	2.09891028730129	1	1	28	0	3.08730251695258	0.935953020889245	0.999999999999927	20.695652173913	0.140733637727799	16.2022136091709	0.930386454680331	0.999999999992518	24.0135604712264	23.1326178413161	15.0731703337788	1.4831744106328	0.0983983049212296
TYW3	0.82997608361488	0.943837041997923	24	0.548932243635946	2.42776018027672	1	1	20	2	6.96581576204605	0.999874975628583	0.999999999999927	28	19.3617294992313	58.5253646259772	0.999059596922162	0.999999999992518	24	23.4669262113819	51.4173271228843	2.34740543468284	0.0456539763156627
ACADM	0.220254145398284	0.773247821982848	20.3673469387755	6.30442286778726	4.22224836716091	0.269101639101639	1	20	6	5.63368610705149	0.815059559912721	0.999999999999927	20	8.13718521334	27.3847155650406	0.416472953839427	0.999999999992518	20.1224489795918	6.80685684293277	24.7564642447152	4.34301561639016	0.175429559466161
RABGGTB	0.719798133196098	0.905555629739381	24	15.33724192188	1.83008671484991	1	1	28	8	1.094323121468	0.992364356088726	0.999999999999927	20	18.0337612781791	11.3466439633674	0.995057365032535	0.999999999992518	24	17.4951142532329	7.12880214532539	1.73338601862152	0.243152493684814
PIGK	0.479242479475791	0.835631445123953	20.0603015075377	14.3563298321661	2.89168597592043	1	1	28	6	4.92934330711654	0.988804591724038	0.999999999999927	28	4.3125217639076	27.6110221963991	0.959917612659367	0.999999999992518	25.3534338358459	3.87271710043076	25.6694601644794	0.986636261527981	0.0384361905239153
AK5	0.029015503069564	0.624247573224569	20.3673469387755	4.8072485850685	7.0569404608829	1	1	28	4	12.5008359806489	0.7668461826016	0.999999999999927	25.0526315789474	23.8793351271815	16.7497342171233	0.268026560531286	0.999999999992518	24.4733261725743	2.83696842714289	19.6912027968184	5.30473317058938	0.269396096588192
ZZZ3	0.251421131325743	0.780688965629844	24	16.5545608887554	4.70714069757092	1	1	28	14	6.31922457309759	0.925304789218959	0.999999999999927	24.3686006825939	16.9087857674451	46.0818658985644	0.819249687368565	0.999999999992518	25.4562002275313	16.0829270934486	40.1918379631677	5.26860780675986	0.131086510937571
USP33	0.751209131970275	0.915495027198178	24	13.7806805422772	2.38505380170714	1	1	28	18	5.36656948457568	0.99998844386389	0.999999999999927	22.5236593059937	19.3328952623421	74.067776585503	0.996846319412728	0.999999999992518	24.8412197686646	16.985975151878	69.0748595797796	1.9709720490504	0.0285338553135093
FAM73A	0.632420622664725	0.878158307466762	24	21.4277636558373	1.45868499748956	1	1	28	0	2.17840976661981	0.992787295722505	0.999999999999927	21.3134328358209	0.714508564226996	17.5370200565571	0.988097324311716	0.999999999992518	24.4378109452736	23.8578461544247	16.1243206151467	1.12158414958899	0.069558536843742
NEXN	0.729116641410238	0.909106209931851	24	14.081127401423	45.8694577775459	1	1	28	18	82.9378731096896	0.999950587302806	0.999999999999927	20.9384164222874	13.9593996242662	617.083065149412	0.995843773208857	0.999999999992518	24.3128054740958	15.3705445083271	461.930848687578	50.1114858315661	0.108482657033928
FUBP1	0.602425071170078	0.871324299401391	24.1939393939394	15.0911215112309	6.16181147378307	1	1	28	18	13.782512736938	0.999975697458245	0.999999999999927	22.6666666666667	18.8164141848563	85.1993737799844	0.985090248366611	0.999999999992518	24.9535353535354	17.3364465045762	65.535572014253	6.55295682932386	0.0999908389889187
DNAJB4	0.728518882687424	0.909106209931851	21.9340659340659	16.6738981755883	2.03022859101128	1	1	28	4	3.36109386374831	0.999172821276805	0.999999999999927	28	7.4780036809069	33.2820744899213	0.995785355979561	0.999999999992518	25.978021978022	3.84493538825571	31.1659948205897	0.232061858540698	0.00744599554343079
PTGFR	0.704742809158634	0.901466845342234	24	7.36762246892153	4.28048542425836	1	1	28	18	8.87363819311838	0.999716951114153	0.999999999999927	20	7.9999460811268	91.6379232178689	0.994482195030192	0.999999999992518	24	10.4926280165609	67.8545325437643	2.81162636079826	0.0414360876922237
IFI44L	0.373799989684048	0.807642246930862	24	0.821629591658443	5.01057363385749	1	1	28	4	3.00070983426828	0.960382445368165	0.999999999999927	25.2296819787986	2.673384704484	22.6094302696984	0.915145220900959	0.999999999992518	25.7432273262662	2.43481682978236	23.7371613095902	3.79336159966883	0.159806876239083
IFI44	0.446394858493456	0.826182030246861	23.2093023255814	20.594373507063	1.06077142845932	1	1	24	22	1.37020118892994	0.970434648635955	0.999999999999927	23.4098360655738	22.6909368673431	6.8920320196596	0.947177133603449	0.999999999992518	23.5397127970517	21.7587818853536	4.11955763314541	0.954003749151433	0.231579172840221
ELTD1	0.864225870316624	0.953659461696484	24	19.059442821937	0.682773587592414	1	1	28	6	2.66955114234261	0.999999967874927	0.999999999999927	20	6.75440830680987e-05	9.48063789682387	0.999535646487398	0.999999999992518	24	0.0336128594236383	6.10772856996638	0.18194407210805	0.0297891548427227
LPHN2	0.365376165831953	0.803870307267856	22.8114285714286	15.9241869888912	1.56597111335389	1	1	24	18	1.98039001627806	0.926786953332194	0.999999999999927	24.7058823529412	14.2943003730141	8.67857594190982	0.903843799111031	0.999999999992518	23.8391036414566	16.1321744416722	5.46485768304688	1.56906718839637	0.287119496865205
TTLL7	0.130239312270145	0.733070788859681	20.6839378238342	12.1013517693586	2.69440104438855	1	1	28	14	3.50770103223996	0.739572094051581	0.999999999999927	21.0619469026549	14.4638706179709	9.76866120477211	0.585442933092736	0.999999999992518	23.248628242163	13.7224970462225	6.51849170406442	1.93844419296345	0.29737618470156
PRKACB	0.664369265221748	0.888028847822939	24	19.4582519036813	1.27338989630471	1	1	28	24	2.46999662706069	0.999993798893714	0.999999999999927	20	15.9462759016181	16.7695844388539	0.991586585487723	0.999999999992518	24	19.7202232933269	14.4224387192699	1.37216408372153	0.0951409196759614
RPF1	0.442056267384261	0.82558594270616	23.2093023255814	7.60334779769435	5.25255550620464	1	1	20	6	7.80548417590739	0.953998390310645	0.999999999999927	23.1067961165049	10.0916450450139	59.3065851185926	0.943031771332822	0.999999999992518	22.1053661473621	7.82381882276408	47.7365546282216	6.16476005832364	0.129141286092714
GNG5	0.584756004275643	0.866449873429453	23.7619047619048	22.6108691786869	6.09667050196796	1	1	20	18	6.04609155973476	0.992210474277535	0.999999999999927	28	6.0969162106896	49.3678338808665	0.982022600458379	0.999999999992518	23.9206349206349	0.178309156257699	46.4446418336425	5.69949471299745	0.122715871798778
CTBS	0.19690684607661	0.76618208423869	24	2.51692066723192	2.639169919563	1	1	24	0	1.58297263138515	0.736633003139226	0.999999999999927	21.8348623853211	5.7007640898741	15.8864838929553	0.695428954030695	0.999999999992518	23.2782874617737	2.78613834633838	12.6143079143263	2.68451299674998	0.212814925319932
SSX2IP	0.841672325006237	0.945763782588723	22.4269662921348	18.5542670222388	0.92818626864381	1	1	28	6	2.18012414169711	0.999806816180236	0.999999999999927	20	18.7392225004316	6.91982883419965	0.999247180305014	0.999999999992518	23.4756554307116	22.7990062199763	6.24339118199683	0.100227048058372	0.0160533026262046
C1orf52	0.622798461521548	0.875204703472501	24	7.56237549347707	2.42297384299648	1	1	20	10	3.7010428138209	0.988086758712274	0.999999999999927	28	0.1324773327412	39.3346895899788	0.98668654969978	0.999999999992518	24	7.5199355407854	34.052914185342	2.64125666281401	0.0775633077521139
BCL10	0.346262533066818	0.800068793549488	24	21.5822672944601	3.17767484746033	0.548683931808932	1	20	2	2.52262481555744	0.6077588955242	0.999999999999927	20.2266288951841	18.5092583999109	10.6338721987758	0.633789346214138	0.999999999992518	21.4088762983947	20.7138006594493	9.52389599022045	4.64919102226218	0.48816062534032
DDAH1	0.872750627890757	0.95722550773581	24	9.24151887789254	5.40924496009097	1	1	24	6	32.7056047115723	0.994637011553695	0.999999999999927	25.9636363636364	5.85166612637608	265.80327073846	0.999575340955226	0.999999999992518	24.6545454545455	7.03240667602675	210.518051462296	3.79196845086159	0.0180125572345074
LOC101930232	0.872846305399956	0.95722550773581	24	4.87427585917955	0.69993086276082	1	1	24	6	1.13553741453248	0.999999999982192	0.999999999999927	20	16.3797007094887	6.38411204947613	0.999621313138329	0.999999999992518	22.6666666666667	3.51964040012424	5.06855096194206	0.370284828724763	0.0730553626677722
CYR61	0.302531738233137	0.789369893573003	21.5783783783784	0.660238794718475	523.415810338359	1	1	28	0	1061.05450481488	0.918876661589027	0.999999999999927	28	6.9171879460374	1682.78910730229	0.861653918253067	0.999999999992518	25.8594594594595	2.21023250554649	1881.1246870614	410.449163813602	0.218193491710953
ZNHIT6	0.826420695003282	0.941658029713354	24	12.3749131770482	3.92646006593396	1	1	20	10	7.55034909450444	0.999866921163368	0.999999999999927	21.0619469026549	12.3333509732073	61.4903811102612	0.99899622943517	0.999999999992518	21.6873156342183	11.5706037201679	44.7563629039718	5.29106704617879	0.118219325764499
ODF2L	0.189570593847692	0.764227750797869	24	17.3186799982773	3.88354091529209	1	1	20	18	4.18939432036656	0.997127476560743	0.999999999999927	20.8163265306122	15.9918362212272	31.9708075620332	0.766204352016322	0.999999999992518	21.6054421768707	17.177080929443	25.555799621281	3.27624167105448	0.12819953668467
SH3GLB1	0.00334567918460082	0.455343756117899	22.8114285714286	14.4674710737715	12.5636670233569	0.0169666213416213	1	24	16	8.55367013369171	0.154412023760304	0.999999999999927	22.8115015974441	16.0830016582786	141.965579164281	0.000705110579554469	0.213038794078448	23.2076433896242	15.5172233294226	129.397585516481	12.5210974853157	0.0967645372619492
SEP15	0.653822241676101	0.886147543043374	23.7619047619048	15.3991661126734	6.77382831576551	1	1	28	6	6.16794282856232	0.965083108148919	0.999999999999927	20.2266288951841	17.415760887529	76.5563140394436	0.988433129969835	0.999999999992518	23.9961778856963	19.6140467949153	58.2205219799013	2.0279331543611	0.0348319301407359
HS2ST1	0.0781323624600221	0.702256514735535	25.4267515923567	0.807913210461623	4.43619633768455	1	1	28	20	4.41274330816456	0.959038317868791	0.999999999999927	26.3468634686347	1.965579344795	22.7049367799904	0.52064724784124	0.999999999992518	26.5912050203305	25.7684226199846	17.9991970186843	4.55365950514586	0.252992369627315
LMO4	0.0707705422377857	0.697538238387395	23.2093023255814	8.74434572332034	14.3104490874497	1	1	24	10	11.9644227771535	0.599114658222137	0.999999999999927	22.1052631578947	9.6595516618269	192.63832877098	0.388184126079983	0.999999999992518	23.1048551611587	9.47702127630763	176.775253498669	14.316395682182	0.080986424280759
PKN2	0.654481901826503	0.886280931294467	21.9340659340659	7.1760101565256	4.95234375461625	1	1	24	10	5.53451711228434	0.998571594022338	0.999999999999927	20.112676056338	2.5351449913633	45.2573963140913	0.990645394362068	0.999999999992518	22.015580663468	6.52618942844739	35.363982080225	4.86879846974704	0.137676759893779
GTF2B	0.565586364779475	0.860951062989068	24	2.51703962756844	2.34100104111912	1	1	28	6	4.81033164211579	0.93234018405587	0.999999999999927	28	10.5698239193153	12.4763399150129	0.97275448479106	0.999999999992518	26.6666666666667	6.12122287374462	11.4867337362875	1.87901486102867	0.163581302062632
CCBL2	0.673790111558235	0.890826737498495	27.7222222222222	27.7096818344727	1.53837104127466	1	1	20	10	2.10042600541299	0.999858320510904	0.999999999999927	27.5675675675676	4.1416499300763	14.7343573038874	0.99234025851963	0.999999999992518	25.0965965965966	3.76375879051283	12.7979363177767	1.66882954223955	0.130398331481108
RBMXL1	0.000729113818514149	0.455343756117899	23.0751445086705	1.43510193411687	5.9222929322372	0.00511161292411292	1	24	2	5.42959060354853	0.104014520106726	0.999999999999927	23.1067961165049	0.9816945777517	16.1111479909423	4.83556656121209e-05	0.106421148879156	23.3939802083918	1.46607756956138	14.4874113468652	5.89956059565117	0.407219789263988
GBP3	0.506512414489213	0.844446590805635	24	8.17919586229264	1.93673237948496	1	1	24	8	2.98330812634852	0.988821347228993	0.999999999999927	21.9692307692308	9.0936867761998	14.9085821998383	0.966890605050501	0.999999999992518	23.3230769230769	8.45382772670971	12.6530367565758	2.14200224641045	0.169287601673745
GBP1	0.361024152768327	0.803603822937229	22.0552486187845	12.348517522576	4.83016894465758	1	1	28	12	5.99187698065009	0.99878266519634	0.999999999999927	22.3824451410658	14.2317032214962	48.2050908702542	0.915977921994551	0.999999999992518	24.1458979199501	13.1084378535912	36.4590356705246	3.53471948586463	0.0969504382345
GBP2	0.280722479507941	0.789369893573003	23.4823529411765	13.3703723730156	3.66758138926934	1	1	28	18	11.3292667494872	0.9294875444996	0.999999999999927	26.7415730337079	21.258359422209	36.4375863607382	0.846977907170024	0.999999999992518	26.0746419916281	17.3807940576078	24.4393268545505	1.78926199467724	0.0732124090538969
LRRC8D	0.0388528415202538	0.661167674223138	22.5536723163842	17.4335701331544	4.47004202346688	0.388468903781404	1	24	18	3.13812513534242	0.438232141441843	0.999999999999927	21.8348623853211	16.1417645667673	15.6007246057834	0.123100599365729	0.999999999992518	22.7961782339018	17.1900242888212	12.2504502528218	4.60093188485328	0.375572472023508
ZNF326	0.171737262458868	0.762689164327052	24	12.2937004442386	6.76079552041211	1	1	28	14	12.3981927256781	0.772790009762698	0.999999999999927	22.1052631578947	13.956772084199	39.7520732091126	0.671388374329813	0.999999999992518	24.7017543859649	13.5089764762784	28.7458554635778	6.4010072466731	0.222675830774403
ZNF644	0.243330748193816	0.780688965629844	20.2639593908629	11.6661013300601	5.39289826933391	1	1	20	14	4.73579608863438	0.885313703638388	0.999999999999927	20	11.0749454696434	32.5086293403906	0.799973934814326	0.999999999992518	20.087986463621	12.2257347235474	29.354712347713	5.48698100941177	0.186919937910386
TGFBR3	0.300169253936011	0.789369893573003	24	16.835131891826	11.8775738646823	1	1	24	18	16.2280441371621	0.757980297634063	0.999999999999927	26.1538461538462	17.7978065161469	106.817842762605	0.813723935014314	0.999999999992518	24.7179487179487	17.5641641671305	66.1439411307313	12.4786105772895	0.188658407164248
KIAA1107	0.822210652125085	0.939315576271424	24	15.4656540363683	0.537268283669743	1	1	28	14	1.84505110139275	0.986723903016146	0.999999999999927	28	16.0503390622337	5.04270797672532	0.998695924941816	0.999999999992518	26.6666666666667	15.2684691566395	3.5948424259995	0.790658230655454	0.219942388833809
GLMN	0.0959278599354297	0.710864472863099	20.0603015075377	9.21643169089202	0.950024324306725	0.759272267084767	1	20	10	0.784290948750791	0.685144423978436	0.999999999999927	20.5763688760807	7.6004475571826	4.22051270252681	0.423710215601858	0.999999999992518	20.2122234612061	8.96239440139183	3.79390277808294	0.961041201270078	0.253312026555328
RPAP2	0.154459032640079	0.75949431085166	21.3475935828877	11.2743985482488	2.11182953284285	0.759272267084767	1	28	8	2.24863815318924	0.893739655542265	0.999999999999927	23.7209302325581	10.9239308988098	10.461224252086	0.607855836332442	0.999999999992518	24.3561746051486	10.4433627311084	7.16099770438678	1.80681781800867	0.252313698816273
EVI5	0.615630877219854	0.87357678749274	22.4269662921348	9.79395833222758	3.66825157484124	0.388468903781404	1	20	10	5.49546181130681	0.797696020058727	0.999999999999927	20	14.9920977350093	44.9778361374767	0.768613268893208	0.999999999992518	20.8089887640449	11.4253132766094	38.3671778150554	5.51213890574478	0.143668083493538
RPL5	0.59917161512702	0.870330404541549	24	10.5283732735039	98.9345487144227	1	1	28	14	206.08749379434	0.954166760586022	0.999999999999927	20.458452722063	13.0196921162876	1358.29307263107	0.98073008827646	0.999999999992518	24.152817574021	12.6383529429065	1214.08801320614	83.7777719866444	0.0690046941204908
FAM69A	0.0335779931086352	0.644724811111614	21.8142076502732	16.3473073264424	8.62615797307617	0.0169666213416213	1	24	18	4.98598694790038	0.404047504117858	0.999999999999927	22.5236593059937	15.9615087189808	19.1317602639502	0.0102342585856091	0.605471943419584	22.7792889854223	16.766656764652	19.1221413163542	8.40813805591997	0.439706930140135
MTF2	0.538203767913104	0.851945596251292	23.4823529411765	7.36447517148003	2.14477542703982	1	1	24	10	4.45875750841436	0.881111395645142	0.999999999999927	26.1538461538462	6.75440830680987e-05	19.6244668653252	0.960012420129333	0.999999999992518	24.5453996983409	6.83040276392633	12.7232032623719	2.33338526261811	0.183396053218685
TMED5	0.499125317086461	0.841817624256823	24	23.8302083512281	4.96453610902019	1	1	28	24	11.3779524789065	0.908558712147531	0.999999999999927	28	27.6729426583253	36.3391456257566	0.953891957287679	0.999999999992518	26.6666666666667	25.2628508200353	28.5623232676418	6.54382894991101	0.229107026364501
CCDC18	0.890960463345578	0.962974397382636	24	11.7783584934789	0.926382786396992	1	1	28	14	6.01115899248372	0.998866341710753	0.999999999999927	20	13.5671764351134	12.8114041418529	0.999757917643473	0.999999999992518	24	13.2729881812236	9.5428534000801	0.879319574404708	0.0921443029185933
LOC100131564	0.646575437773416	0.883722006887181	24	16.8225068332564	0.774376348836077	0.388468903781404	1	28	18	2.19205703756825	0.715851938795789	0.999999999999927	28	16.3372869676215	6.13223173808308	0.753022975078013	0.999999999992518	26.6666666666667	17.1315560035494	5.63585659423519	1.19036159141095	0.211212186028393
DR1	0.200129075743524	0.768066919609366	24.4907975460123	15.0957988090788	3.158928806948	1	1	20	18	1.33267948647842	0.998765670994517	0.999999999999927	20	8.89755417872892	47.5326673015234	0.780763804318164	0.999999999992518	21.4969325153374	13.512359516123	41.9376050915978	1.52517038394873	0.0363676080362133
FNBP1L	0.0524324402721199	0.681993584816084	21.1216931216931	16.023588342654	6.12514799806473	0.182113153050653	1	20	18	5.96434043772297	0.682316483788891	0.999999999999927	20.2266288951841	15.9006485899147	45.0580486361977	0.121848929037879	0.999999999992518	20.4494406722924	16.6449944080395	37.3222426493496	5.89095160587178	0.157840236483604
BCAR3	0.353980845319237	0.801221505412321	21.1216931216931	19.637970336597	3.64371967012135	1	1	28	6	6.53386897353039	0.917171562457552	0.999999999999927	20	6.75440830680987e-05	39.4650296825184	0.895336136470274	0.999999999992518	23.0405643738977	0.924418851777906	24.3846926232045	0.359536644596745	0.0147443582805145
DNTTIP2	0.968372817341713	0.98831148970768	24	10.2957752386608	1.67157271859224	1	1	28	14	17.0675956686158	0.942770960955689	0.999999999999927	20	13.5677571181538	65.1006243336381	0.999882407478486	0.999999999992518	24	12.7564349628143	52.5327859966539	1.36707014097038	0.0260231799063057
GCLM	0.0781774109915513	0.702256514735535	21.4623655913979	12.5611692245482	18.8272607809321	0.120192382848633	1	24	12	18.3027518329085	0.602679806514467	0.999999999999927	22.3824451410658	13.7209588036495	99.2876859460152	0.110756162728611	0.999999999992518	22.6149369108212	12.8113862667905	74.552246310968	18.4918491672508	0.24803879268934
ARHGAP29	0.206180693791536	0.768246841252303	20.3673469387755	10.8950989680431	23.0177562857807	1	1	28	14	33.7570983231495	0.931703218596805	0.999999999999927	20.9384164222874	13.0025488483418	151.033339966081	0.770427305207136	0.999999999992518	23.1019211203543	12.7419810778381	115.765958514076	13.424580219806	0.115963106876308
ABCD3	0.0410181437065984	0.661993854736548	26.0915032679739	12.1029858253381	3.59036073898827	0.120192382848633	1	28	12	1.41096815227457	0.361387307779744	0.999999999999927	27.5675675675676	11.3209443759443	17.6674643882192	0.0487569687722025	0.999999999992518	27.2196902785138	11.8225957339481	15.6952363892499	3.79357151860562	0.241702095114919
F3	0.361879503297287	0.803870307267856	20.3673469387755	0.0715176926220074	6.2964011793214	1	1	28	4	15.5826445593659	0.995750100337726	0.999999999999927	28	6.75440830680987e-05	64.2326940103681	0.915851363503392	0.999999999992518	25.4557823129252	1.20476254833525	23.104765293925	3.1003692668165	0.134187438278444
CNN3	0.356055244581575	0.802176541495288	22.5536723163842	19.73539320846	46.6951053927863	0.759272267084767	1	20	2	22.7295757886741	0.750324453260008	0.999999999999927	20	19.135422243347	241.857638282415	0.78456882344064	0.999999999992518	20.8512241054614	20.3368800971593	184.638295454926	59.7371338529534	0.323535990763826
ALG14	0.414490539108756	0.81832903857873	24	19.3451290185282	1.98698778480953	1	1	24	18	2.29827640951692	0.914471793132009	0.999999999999927	24.7058823529412	15.9767263414929	7.81527762872441	0.925112906712806	0.999999999992518	24.2352941176471	17.8114396864314	8.16249933736463	2.05125639415766	0.251302488291526
RWDD3	0.707384407685957	0.901974475057486	24	20.1907482116163	1.96171685946934	1	1	20	0	4.37937012239987	0.827846834692163	0.999999999999927	20	0.0704976689688017	9.89022260379594	0.982809889030099	0.999999999992518	21.3333333333333	20.2766073852935	11.2452475749514	3.52814813018343	0.31374570516725
PTBP2	0.747848469128938	0.914842481560575	23.0751445086705	15.4079233112	1.03188479770641	1	1	28	4	2.61452143511637	0.962632788650824	0.999999999999927	28	9.896780616167	8.24276735918484	0.995367088821823	0.999999999992518	26.3583815028902	9.07090416743506	5.54121480626577	1.47850734947195	0.266820074868802
DPYD	0.307141298279586	0.789958856291168	23.3450292397661	22.8186031456231	2.98095220800297	1	1	28	0	2.63944204789481	0.987217351046955	0.999999999999927	22.6666666666667	6.75440830680987e-05	27.4510718430015	0.880934120482184	0.999999999992518	24.6705653021443	24.485289044062	18.5126122718394	2.39070049875023	0.12913901418369
SNX7	0.722934573411722	0.906456657971634	24	18.5035778496209	5.34995559325175	1	1	28	10	12.0843151611216	0.999799928383443	0.999999999999927	28	4.85778445037915	61.8836720110152	0.995521071504024	0.999999999992518	26.6666666666667	6.85221626115753	54.6012911466438	2.64878160853721	0.0485113365071043
AGL	0.451316902435731	0.828171242311263	24	1.74945914400308	3.44315476522397	0.759272267084767	1	28	2	2.00590157912084	0.663970596483154	0.999999999999927	28	24.2034797114679	34.3445656634895	0.813726151549594	0.999999999992518	26.6666666666667	0.213178518961035	28.8150901090201	4.94750006521483	0.171698233338722
SLC35A3	0.290831233793375	0.789369893573003	24	6.55905259200858	4.06454366213928	1	1	24	6	4.45805607329634	0.667059442821398	0.999999999999927	26.1538461538462	1.7853170445102	28.9625745243047	0.773000823751968	0.999999999992518	24.7179487179487	4.97013906449924	24.6166805951904	4.44861064928072	0.180715293115104
HIAT1	0.188705544776598	0.763424931882972	22.0552486187845	1.2757998800596	6.51637723980728	1	1	28	0	8.64414212025582	0.849913616867542	0.999999999999927	21.7021276595745	2.8798250060113	32.936975537013	0.722524395980326	0.999999999992518	23.9191254261197	1.51511206301328	30.5118502948787	5.58044850094389	0.182894463856246
SASS6	0.746303995121014	0.914492435189808	24	15.833391483407	2.39214843457637	1	1	20	4	3.89100743830074	0.999999992567631	0.999999999999927	23.1067961165049	16.5429202016663	26.0183655885196	0.996641337930871	0.999999999992518	22.368932038835	15.1066954872822	21.0287027896827	1.86456307217745	0.0886675269904072
TRMT13	0.0186981398712416	0.609302820331091	20.1616161616162	11.3425199162749	5.32480024170714	1	1	28	12	5.42369557736655	0.75579480009832	0.999999999999927	22.9581993569132	9.41786994160216	21.3949075480421	0.202513847017119	0.999999999992518	23.7066051728431	11.038858416269	15.174730806744	3.30696714898699	0.217925918495852
DBT	0.462793294154824	0.828861061744228	24	8.71996603851935	3.0725388473636	0.182113153050653	1	20	14	4.36132400381931	0.291544255095119	0.999999999999927	20	11.9759069848272	36.635729681714	0.284391220277697	0.999999999992518	21.3333333333333	12.0649291577888	29.8859586846995	4.78801247866441	0.16020943243543
RTCA	0.973058230826271	0.98965738412937	26.7919463087248	9.67333375235177	0.504019437664199	1	1	28	6	4.75655768940501	0.998165650405459	0.999999999999927	26.542750929368	6.75440830680987e-05	50.0699831284876	0.999995962053103	0.999999999992518	27.1115657460309	5.390443434381	41.8697671378275	0.309016350887725	0.00738041723209255
VCAM1	0.208065589703739	0.768382743580772	22.1777777777778	2.67703164946683	0.991072022291755	1	1	24	18	0.495885085392916	0.97957806377693	0.999999999999927	28	19.9999324559169	8.39804319876874	0.785801518979757	0.999999999992518	24.7259259259259	20.0114949260506	3.38758168850626	0.458009088555241	0.13520237463475
EXTL2	0.183164957314032	0.762689164327052	24	2.62280959952403	3.86172840110755	0.759272267084767	1	24	4	2.94537417109701	0.740150205151692	0.999999999999927	24.040404040404	4.0902930268007	28.5626456906131	0.603034135341842	0.999999999992518	24.013468013468	3.57317307455123	27.8742705158568	4.05424705656245	0.145447646935051
SLC30A7	0.440318215544602	0.82558594270616	24	22.731292972233	4.19211651478834	1	1	28	4	4.62953134301087	0.930032458171826	0.999999999999927	20.112676056338	7.7745748347444	23.7829530590049	0.938324475462439	0.999999999992518	24.037558685446	3.59202012310822	21.1224612777737	1.60427308912901	0.075951048887334
DPH5	0.0996890029430136	0.711720622577661	24	6.66143029282878	6.32872854216948	1	1	20	8	8.62914898512967	0.995646761863443	0.999999999999927	20	13.0500137519838	57.033764965108	0.593372132937673	0.999999999992518	21.3333333333333	9.13366862803292	44.3644242840609	4.9176979592577	0.110847780369473
LOC102606465	0.361372627474654	0.803650535187364	23.0751445086705	9.23338860871893	0.96927068055301	1	1	28	10	1.95221438705944	0.948801602050722	0.999999999999927	24.040404040404	7.1787498569328	4.01401437982436	0.906304064189959	0.999999999992518	25.0385161830248	8.81496502760431	3.21798753287465	0.970094021534538	0.301459844584278
S1PR1	0.19033099702976	0.764227750797869	24	0.815400782786992	2.73410696274602	1	1	28	0	4.67420262600829	0.825970691537271	0.999999999999927	25.7761732851986	24.6541904742227	8.44972634204387	0.717147809866757	0.999999999992518	25.9253910950662	25.8436637242233	8.11450995029918	2.69651517686569	0.332307827999677
COL11A1	0.568451111856044	0.860951062989068	22.4269662921348	10.3274755272471	30.3251380128958	1	1	28	20	68.4719700660106	0.989162917381778	0.999999999999927	20	0.923822530917001	265.907814069815	0.979213771989906	0.999999999992518	23.4756554307116	15.7933325008603	216.529278427482	1.15833441522073	0.00534955098743688
RNPC3	0.457397080649887	0.828479933764578	24	15.7417674156592	2.12962231588515	1	1	24	18	4.23860521207388	0.656814973166997	0.999999999999927	28	17.8377442790003	14.0815012624889	0.878932267356804	0.999999999992518	25.3333333333333	17.2385923126782	10.9775629173382	2.56112284906639	0.233305230710297
PRMT6	0.183291993331081	0.762689164327052	22.5536723163842	22.1324871465571	1.80538141148254	1	1	28	26	2.6420247939935	0.417827348339709	0.999999999999927	20	18.5477977007348	7.0888085478821	0.52614803378835	0.999999999992518	23.5178907721281	22.2405770148551	6.79581548364605	1.54517620449449	0.227371712521171
NTNG1	0.075600720768735	0.701842957171406	27.9160839160839	12.7282859061039	2.76826624475023	0.182113153050653	1	28	16	1.1573565607692	0.417017332357485	0.999999999999927	26.7415730337079	15.6031457253055	7.26206625882969	0.111803604837784	0.999999999992518	27.5525523165973	14.8191587695688	7.23279329581739	2.82095608226438	0.390023047374476
SLC25A24	0.74737145325787	0.914599140530427	24	6.92601611254156	2.48934655884272	1	1	28	6	13.1398462277647	0.929970123146262	0.999999999999927	28	6.75440830680987e-05	61.6319822792891	0.993876138649098	0.999999999992518	26.6666666666667	4.682151995139	47.0368513651113	2.99774806786431	0.0637319034089903
HENMT1	0.752403212580793	0.915766502736317	24	8.73249120818116	0.598614600119618	1	1	20	6	0.839573643025931	0.999996305530458	0.999999999999927	22.3824451410658	9.2502576501278	5.52383010186979	0.996895151141794	0.999999999992518	22.1274817136886	7.94708180141652	4.47619151907595	0.487608502471254	0.108933789001931
PRPF38B	0.345661414863193	0.800068793549488	22.6818181818182	10.9191558696332	21.6298667621139	1	1	28	14	48.5113955516951	0.783761490206797	0.999999999999927	20	12.9000219038008	166.693458347335	0.855740985355523	0.999999999992518	23.5606060606061	12.7287511719438	124.840168990135	17.5720155106144	0.140756101603826
STXBP3	0.403094218029424	0.815906134825776	20.5773195876289	0.778981062246428	2.09712932096504	1	1	24	22	2.64646781379231	0.983439196806002	0.999999999999927	21.0619469026549	6.75440830680987e-05	12.1744194332389	0.932915822306218	0.999999999992518	21.8797554967613	21.5563023099147	7.00551221017202	2.09868652887287	0.299576457211162
CLCC1	0.907586893396986	0.967921976727887	24	7.14652629388077	1.19624289603785	1	1	20	10	4.89342629448521	0.999980953989945	0.999999999999927	21.3134328358209	2.6343836603348	34.7860754705024	0.999858599936741	0.999999999992518	21.771144278607	6.61444001602755	29.5156657384638	1.28972994659118	0.0436964545546554
WDR47	0.757066964853291	0.917557936564877	24	23.9961663136469	0.87844110389972	1	1	28	22	1.8342609463672	0.999988625203338	0.999999999999927	24.7058823529412	19.4037297218248	9.83405935264943	0.997079576343416	0.999999999992518	25.5686274509804	21.7677045340013	9.5834731251606	0.915075350192895	0.0954847306651741
TAF13	0.513491268981691	0.84455339571084	24	15.424829366877	2.63107576705841	1	1	28	14	6.31414562174003	0.999998767243748	0.999999999999927	28	12.7241758995971	23.0312056756704	0.969804225095099	0.999999999992518	26.6666666666667	14.1428112493904	14.6012951188483	3.75848089337681	0.257407364400512
TMEM167B	0.386433627987653	0.810556561041044	20.3673469387755	17.4370762272505	6.92417760496641	1	1	24	12	7.39288655430046	0.998414727149155	0.999999999999927	20	15.7242788708573	75.5993926145499	0.928245692130483	0.999999999992518	21.4557823129252	15.7901015062849	60.1222102462992	5.56922998568355	0.0926318237947077
SCARNA2	0.931678704120516	0.977423249131677	24	9.3947212786503	0.393822848887342	1	1	20	0	1.41042756807994	0.999998860151443	0.999999999999927	28	8.42398179216271	2.60105662720231	0.999943978193704	0.999999999992518	24	6.21835390952951	2.40739814978344	0.297155635528708	0.123434354037133
SARS	0.184932223898535	0.762689164327052	20.4717948717949	11.3343434503064	83.268105152177	0.759272267084767	1	20	12	50.4159565404861	0.941793735135372	0.999999999999927	20.9384164222874	13.4606788227536	547.466251027895	0.670416159453836	0.999999999992518	20.4700704313608	12.2586578566803	390.349489857966	80.7803201865207	0.20694357821734
PSRC1	0.584502062670586	0.866369146855277	24	10.6574666024	0.705067596098087	0.548683931808932	1	24	12	0.267741497643695	0.992905267439668	0.999999999999927	21.8348623853211	10.9836127883896	7.21326978282025	0.891326094285027	0.999999999992518	23.2782874617737	11.2307705426506	5.6760265741739	0.754215906551097	0.13287744458118
SORT1	0.804513563640944	0.933157716275424	24	16.0364346135524	2.54136522080045	0.269101639101639	1	20	18	7.12197239204826	0.642440370057233	0.999999999999927	20	15.8551067603333	49.1872084653204	0.684074770438017	0.999999999992518	21.3333333333333	16.8014416008965	44.3820507623064	6.18174606974617	0.139284822660703
PSMA5	0.440232616585079	0.82558594270616	24	2.89284055891068	3.00916552935655	1	1	28	0	5.56951058167111	0.76183839079426	0.999999999999927	27.3563218390805	3.9422455056182	18.6983331500122	0.901927469922533	0.999999999992518	26.4521072796935	2.36291579912182	17.5391725200858	3.80196112538493	0.216769697716978
SYPL2	0.360872026818167	0.803603822937229	20.1616161616162	11.9448896008026	3.54180392748708	1	1	28	20	7.83078287289394	0.986457209892483	0.999999999999927	20	10.0549515191002	22.0359655093624	0.913554763858623	0.999999999992518	22.7205387205387	13.6841211804563	13.5887211595345	0.521532633886768	0.0383798171854338
CYB561D1	0.27249212930702	0.788334625584036	22.6818181818182	0.849554359716987	2.67915586591049	1	1	28	24	5.0707994722134	0.948284196725709	0.999999999999927	23.257328990228	1.1882903154495	27.7229393690232	0.84467975234375	0.999999999992518	24.6463823906821	24.2880571748703	25.2164828112392	2.60971456371069	0.103492409438937
GNAI3	0.0167406574120286	0.602599437435792	20.9005235602094	20.789428394918	13.7283568789156	0.182113153050653	1	20	2	14.9315002045118	0.422554305160558	0.999999999999927	20	3.1347229875912	92.8847175031099	0.0383837517421104	0.999999999992518	20.3001745200698	1.71635329313951	82.761989279343	13.0845854095249	0.158098971804086
AMPD2	0.560157775307216	0.858887254697895	24	0.00362610672699248	3.81467896073524	1	1	28	0	9.63938494728877	0.975860062375751	0.999999999999927	28	4.2988408785953	36.2673966667055	0.976490428494491	0.999999999992518	26.6666666666667	1.31516906579347	36.4035561665614	4.21004085656952	0.115649164529609
GSTM4	0.00612572074044626	0.484555397257367	20.5773195876289	5.06557476964404	5.17028968312282	0.182113153050653	1	20	8	3.38325236583548	0.618852524691812	0.999999999999927	20	4.8478121180716	20.9020492322372	0.0240008602533994	0.898317912341521	20.192439862543	5.94044455220729	18.765494270739	5.19818383569679	0.277007562961041
GSTM5	0.342867973658517	0.800068793549488	21.9340659340659	6.55822820161264	4.13613621994471	1	1	20	14	3.74997246403299	0.992224624471441	0.999999999999927	20	7.9999177912339	45.793131464411	0.904763942519835	0.999999999992518	20.6446886446886	9.02984032124316	23.5717441580254	4.1326554664733	0.175322430057271
GSTM3	0.075082005672806	0.701842957171406	25.9220779220779	8.6655470545128	7.31074724952349	1	1	20	12	15.1061117837475	0.99922358982249	0.999999999999927	25.7761732851986	13.4857333884565	103.543343210098	0.520955222356372	0.999999999992518	23.8994170690922	11.7352085876027	80.0944555118253	6.27354112289323	0.0783267840801663
CSF1	0.239867891544704	0.777557201559731	24	23.4104138411554	10.7574303837202	1	1	24	0	15.3086046915306	0.743060646324395	0.999999999999927	21.570996978852	4.8579384982129	57.2682463640944	0.750703876440486	0.999999999992518	23.190332326284	1.36989252668842	42.2535657590919	11.0165668662159	0.2607251404302
AHCYL1	0.341304801258224	0.800068793549488	22.0552486187845	7.1290485845368	26.241002551637	1	1	28	6	26.3585024524998	0.984372618368403	0.999999999999927	20	7.9999324559169	501.105289120961	0.902276006665509	0.999999999992518	23.3517495395948	7.31305464902629	423.244461610688	25.6751075558515	0.0606625954611267
STRIP1	0.660751525665666	0.887715373828956	24	2.43945245612727	3.4607328420301	1	1	28	0	11.5172988310715	0.998817440135887	0.999999999999927	28	14.4036859261439	59.1451090065643	0.991213133441443	0.999999999992518	26.6666666666667	2.37556779378502	55.1532197708218	4.92604048513251	0.089315555929494
KCNC4	0.236303760177453	0.775730453953151	27.3424657534247	7.89789114662549	1.57663838176309	1	1	28	4	2.68997813176145	0.729924986311899	0.999999999999927	28	7.4388412856913	4.22216541477145	0.74198608750436	0.999999999992518	27.7808219178082	6.49058721744036	4.63433467206049	1.68748434230174	0.364126560059474
RBM15	0.674227685972181	0.890874334346527	27.9160839160839	12.3750077936688	1.11362155660601	0.388468903781404	1	20	6	1.27276998036807	0.717433680209737	0.999999999999927	20	8.88629069050654	6.67788229318109	0.764647062078212	0.999999999992518	22.6386946386946	8.9971533017798	7.20063903077123	1.23642047401829	0.171709825854979
LAMTOR5	0.525018285573992	0.848596178791325	24	22.061632031792	8.3113941074087	1	1	28	0	7.9751789882382	0.973073024312555	0.999999999999927	20	15.7387701311191	64.2772529037144	0.969220145913891	0.999999999992518	24	21.6838759399602	65.36596996919	8.57381049373757	0.131166270427545
LRIF1	0.0240400246747706	0.610100985069254	22.4269662921348	8.27616739564106	6.17851983040079	0.388468903781404	1	24	8	6.91328044264954	0.30428344787069	0.999999999999927	22.3824451410658	5.4746067239006	22.4228591371276	0.0683498767615418	0.999999999992518	22.9364704777335	7.25047922176021	19.8723710975825	6.13707198801495	0.308824345010422
DRAM2	0.820036066520225	0.938801389166502	24	1.13984020358162	1.77024127136068	1	1	28	0	6.28267458009348	0.999929682732459	0.999999999999927	20.3418803418803	18.37051053305	19.1759394158864	0.998876282221404	0.999999999992518	24.1139601139601	23.7309393656743	18.0094561046581	1.62419179135429	0.0901854993241131
CEPT1	0.986545934933991	0.994292035759984	24	19.3565122705177	0.282500115420979	1	1	28	20	3.07707876068445	0.999068073055425	0.999999999999927	20	3.7886118988384	21.3344672768076	0.999999499691136	0.999999999992518	24	19.7852812767944	16.5892456722711	0.301899602688422	0.0181985129795894
PIFO	0.377576690842556	0.807642246930862	24	14.3349366709409	0.962273081435811	0.468576417795168	1	20	2	0.340511545914369	0.882558084405555	0.999999999999927	20	18.8780879788471	3.49706439150506	0.715322520814772	0.999999999992518	21.3333333333333	20.1696764671443	1.38024981400872	0.946835389281215	0.685988420118875
WDR77	0.146249285116173	0.756069847903718	20.2639593908629	0.380544484455944	6.40096412750195	0.548683931808932	1	20	2	4.46220188855612	0.717087133312784	0.999999999999927	20	18.8387861676819	28.5914491609415	0.456392430692929	0.999999999992518	20.087986463621	0.405287850400711	24.7344961092683	6.5127012651666	0.263304384144143
ATP5F1	0.266462934339648	0.78767035865103	24	23.6013817316846	11.0887499021485	1	1	28	26	12.7901788713797	0.861893876628145	0.999999999999927	27.5675675675676	0.2913819434612	84.4860950168537	0.816054869058624	0.999999999992518	26.5225225225225	25.8403561838768	83.3134794987502	11.7853885762677	0.141458364806915
RAP1A	0.959423375386756	0.985704092420432	24	23.6230386554202	1.0862656336736	1	1	28	6	9.54412875290049	0.997482956430328	0.999999999999927	28	23.8692194710156	41.1583484576212	0.999986315727659	0.999999999992518	26.6666666666667	0.178747026366197	37.7741814700685	1.86887400119843	0.0494749039811567
FAM212B	0.208488726134696	0.768382743580772	23.6213017751479	11.1981808192794	1.67094557317195	1	1	24	12	1.96590742869887	0.816902121572925	0.999999999999927	21.7021276595745	11.0155285596135	5.95217961269239	0.738612125353823	0.999999999992518	23.1078098115741	11.4128118481863	4.37610587332323	1.72068947850001	0.393201062385018
DDX20	0.763734288037978	0.920218644230476	24	22.8008641904671	1.41813076340579	1	1	28	26	5.66754748016945	0.990436977865741	0.999999999999927	20	0.132139484103	15.4071430474468	0.997055194298085	0.999999999992518	24	23.078920514499	13.3416317585267	1.41814678106329	0.106294852588548
LOC643355	0.136053225985251	0.743007727708809	23.3450292397661	10.9044973290854	1.68060070487288	1	1	28	14	2.50978296103536	0.729558272112977	0.999999999999927	23.257328990228	8.5685788714905	4.56992293482523	0.593382067776953	0.999999999992518	24.8674527433314	11.0862052747604	3.24120250373195	1.53502347556118	0.47359690540586
CTTNBP2NL	0.262986864169408	0.785107827813393	24	15.866187089135	9.116889956478	1	1	28	16	13.3803737422051	0.976886768027442	0.999999999999927	20	15.6134588857729	104.115981185213	0.84330814827427	0.999999999992518	24	16.086260409953	83.8486413977915	9.8590264121948	0.11758123027208
ST7L	0.781707581684326	0.92663042430834	24	14.3233335275666	0.947440142613921	1	1	20	10	2.25838720874896	0.999999684388272	0.999999999999927	24.7058823529412	14.6448653986238	13.2749462962275	0.997927985531277	0.999999999992518	22.9019607843137	12.9079405026747	12.0559381358032	0.708590750913284	0.0587752477601838
CAPZA1	0.0224977528772534	0.610100985069254	22.1777777777778	21.0233219332154	17.5381373484031	0.759272267084767	1	24	22	17.1120215535179	0.309109327007195	0.999999999999927	21.8348623853211	0.606145515949901	127.840522233146	0.105563948507611	0.999999999992518	22.6708800543663	21.8500114477276	120.375279947962	16.5472201454174	0.137463606751907
MOV10	0.00320679776405797	0.455343756117899	20.2639593908629	8.25599032134098	5.91444946309521	0.0481594158156658	1	20	10	4.5920115916073	0.139875992828007	0.999999999999927	20.695652173913	7.108529790112	18.5411316097172	0.0015001737287732	0.294784137703934	20.319870521592	8.46442891073809	13.4350325128716	5.95787530369573	0.443458197662545
RHOC	0.0311230384407754	0.640145635518304	24.7950310559006	24.1479433055113	23.3488160078342	1	1	20	2	34.5307532391581	0.852916992492921	0.999999999999927	26.1538461538462	19.8564420397332	233.771866840872	0.29766270760949	0.999999999992518	23.6496257365823	22.5196413864841	212.969487415035	21.4710712936106	0.100817593892067
SLC16A1	0.535521768585203	0.850183201390714	27.156462585034	25.4586755759949	8.06176818550619	1	1	20	18	13.2886661846431	0.970990863740939	0.999999999999927	28	15.8679104171368	143.171764926115	0.971220083253108	0.999999999992518	25.0521541950113	20.9286713219815	138.614690333299	3.67648044210285	0.0265230217177037
LRIG2	0.577020243493361	0.864434382894506	24	5.96535996047674	0.511902338717077	0.388468903781404	1	20	14	0.371135081437397	0.911047985354776	0.999999999999927	20	11.8522893859353	4.35480285559594	0.786305526619641	0.999999999992518	21.3333333333333	12.0769562758025	3.10408920909483	0.560632062962576	0.180610808903285
MAGI3	0.600654769146883	0.870846342900369	24	12.3752668455636	2.15762993343139	0.388468903781404	1	20	10	2.65806584946953	0.68633460818967	0.999999999999927	28	12.3722589630669	15.391744610337	0.722127071830273	0.999999999992518	24	11.6629955790312	10.8179440684416	2.12632864162894	0.196555706719905
PHTF1	0.948892568254972	0.982370290815478	24	11.3357293771477	0.577678041893309	1	1	24	18	2.142580738348	0.9999083194825	0.999999999999927	28	11.9518999097668	18.0246074436341	0.999976745526162	0.999999999992518	25.3333333333333	13.4772890517815	13.1011892804676	0.694497005787335	0.0530102260886158
RSBN1	0.18822211111002	0.762689164327052	27.5310344827586	11.0223025939313	3.82030105642226	1	1	20	12	3.33687631901809	0.850515172626837	0.999999999999927	27.7821011673152	16.0366836698332	36.5888492154805	0.722025386268669	0.999999999992518	25.1043785500246	13.2908597845104	30.889520834306	3.30531737255368	0.10700448835978
AP4B1	0.203443904085494	0.768246841252303	21.4623655913979	18.6189728860322	1.93579088177416	1	1	24	18	1.79609769988798	0.856240110143936	0.999999999999927	23.7209302325581	19.5231812304307	9.59512865564702	0.744616342384654	0.999999999992518	23.0610986079853	18.7657454009362	10.3779889261551	1.77466694665802	0.171002971701523
DCLRE1B	0.595113923022716	0.868076787753363	20.6839378238342	11.2941884574898	0.700780970625817	1	1	28	4	1.43608802207998	0.999589780535317	0.999999999999927	25.5913978494624	6.75440830680987e-05	5.56165072325395	0.98409757598237	0.999999999992518	24.7584452244322	2.52743894282144	3.20154619359845	0.162765403994521	0.0508396237792768
HIPK1	0.876834428417882	0.958637461531085	24	22.4696876237533	1.48134991082615	1	1	28	16	5.97548128644622	0.917034318293581	0.999999999999927	28	20.0502691195402	38.8412026814765	0.998531509279525	0.999999999992518	26.6666666666667	19.5500927570457	38.3865222991639	2.52391493808076	0.065750028575413
OLFML3	0.125140335885446	0.728742430100575	23.6213017751479	6.00634356991876	108.368085846956	1	1	28	2	106.789454499959	0.737102582752779	0.999999999999927	21.8348623853211	8.7951764129489	821.803856789124	0.574065430001637	0.999999999992518	24.4853880534897	6.01486208132147	768.886548958089	112.287283415834	0.146038818819231
TRIM33	0.319903620585736	0.795151155319479	26.2631578947368	22.3043455561926	4.1155297639378	1	1	24	0	4.43356008744092	0.980997540426881	0.999999999999927	25.0526315789474	15.8876408193773	24.3961063528743	0.888271173463331	0.999999999992518	25.1052631578947	20.9575701903053	23.6067550085539	4.11699046945729	0.174398830672217
BCAS2	0.184900774864745	0.762689164327052	21.8142076502732	18.6137217778723	3.83938791498129	1	1	24	22	2.70887336808532	0.811559942209086	0.999999999999927	22.3824451410658	6.59498422105875e-05	17.7272075897976	0.704602278925779	0.999999999992518	22.732217597113	20.9834219549522	15.6499257306151	2.42219346203566	0.154773479678389
NRAS	0.437993546394937	0.825520481317048	23.3450292397661	20.4606878911283	12.5002874214225	1	1	28	0	19.6845570114196	0.815787747906358	0.999999999999927	20.112676056338	19.8326995407583	37.6397252827138	0.91425896462346	0.999999999992518	23.8192350987014	22.7463837485512	47.4955487582049	9.09168095174708	0.191421747710126
CSDE1	0.262253044076193	0.785107827813393	20.4717948717949	13.0538765712243	125.811415772797	1	1	28	20	134.407026775294	0.998647662503216	0.999999999999927	20	12.2110343696022	1951.45966551479	0.847851231415897	0.999999999992518	22.8239316239316	14.9238808687133	1799.30094755137	29.0190054452261	0.01612793317578
SIKE1	0.994483335880857	0.997838481629703	24	17.6159229972423	0.186555979838561	1	1	24	6	1.13581106449514	0.999863647159219	0.999999999999927	28	23.4239655486902	21.8148080168855	0.999999969775367	0.999999999992518	25.3333333333333	20.8382289114659	16.0577949990706	0.73450462173461	0.0457413126632344
TSPAN2	0.0938976630675428	0.710864472863099	22.9425287356322	21.2838889821378	3.51194516395717	1	1	20	2	2.40231824830164	0.970342694194428	0.999999999999927	20	15.8912693983426	5.40344479969966	0.570844166699916	0.999999999992518	20.9808429118774	19.6835439784511	4.48537121549509	3.10318132788864	0.691844928501892
NGF	0.67297940393376	0.890293984237448	25.5897435897436	16.4538791289275	0.552561507082697	1	1	28	16	0.873153746950409	0.99994096863134	0.999999999999927	20	6.75440830680987e-05	2.90042082612476	0.99228120040425	0.999999999992518	24.5299145299145	16.8096988881281	2.02709520518585	0.619750911192919	0.30573349964394
VANGL1	0.691681978258202	0.8961161832693	24	20.7509499617972	1.45211605233837	0.388468903781404	1	0	NaN	0	0.794330947193192	0.999999999999927	28	18.6937797595946	19.935303172998	0.797615156711214	0.999999999992518	26	19.9193527843567	16.7298605927705	2.48462468475728	0.148514368722891
SLC22A15	0.963682603920894	0.987095166484736	24	14.8989518254887	0.355992316475473	1	1	20	18	1.80953429699987	0.983145547840124	0.999999999999927	20	19.188200209118	6.24964947342234	0.999974808152378	0.999999999992518	21.3333333333333	18.0456396000204	5.70710496654729	1.02493351667173	0.179589042549501
ATP1A1	0.380204451748596	0.81002319207	24	2.34971638163968	30.9433966657249	1	1	28	4	49.1201084606449	0.904333322946089	0.999999999999927	26.542750929368	11.3974353424323	203.514780272459	0.906852949945075	0.999999999992518	26.180916976456	5.32965071375301	209.576299780885	23.0862657446846	0.110156853464927
CD58	0.887365916935038	0.961458699286447	24	23.2276796603272	0.394032487001002	1	1	28	10	1.92829990193883	0.987295902630788	0.999999999999927	20	9.03741203561543	5.35502629926198	0.999650521682218	0.999999999992518	24	8.28365741789426	3.91063401706908	0.322167123522939	0.0823823252487315
PTGFRN	0.429970219312891	0.821647453415341	24	18.7683483675926	2.67539418637358	0.759272267084767	1	20	2	3.65823414479858	0.547422646474654	0.999999999999927	20	19.6065631592996	20.4721065560843	0.751413134858558	0.999999999992518	21.3333333333333	20.4775788893449	20.3543199810834	3.8587549683372	0.189579164124539
TTF2	0.0119630295319062	0.571223579548103	22.0552486187845	15.4369243573355	2.08144218619027	0.0772071042383542	1	24	14	1.40441846222378	0.260828572679732	0.999999999999927	22.1052631578947	16.1034935016499	8.21439143731329	0.0106083503782852	0.614961407683835	22.7201705922264	15.2592602510154	6.25755550868217	2.10036515596405	0.335652660699511
MAN1A2	0.201199421124153	0.76820188746722	22.3016759776536	10.8869422736739	25.1328754223759	1	1	28	14	41.7563535022373	0.716839821946944	0.999999999999927	20.458452722063	12.7046331861577	191.88014454816	0.693895557252639	0.999999999992518	23.5867095665722	12.6272932345348	155.839223712335	19.4675853569266	0.124920959519549
GDAP2	0.0841358606783349	0.705073733244699	21.2340425531915	16.6054170716892	2.98133806986911	1	1	20	0	2.51407351713922	0.62895977163126	0.999999999999927	20	18.3429984173044	11.3920047708607	0.43699221743135	0.999999999992518	20.4113475177305	18.3958940012482	9.38459395833651	2.6867136591938	0.28628981404221
WDR3	0.0482453556193342	0.675726765410811	20.5773195876289	6.18162814934987	4.51344942507624	1	1	20	4	4.82804361987655	0.840521062143254	0.999999999999927	22.9581993569132	6.75440830680987e-05	28.5008461402297	0.378821842006579	0.999999999992518	21.1785063148474	3.66598902131917	20.5618721427727	3.7830855882054	0.183985464063646
TBX15	0.289332509783154	0.789369893573003	21.2340425531915	8.70730700166222	3.93125992304188	1	1	28	18	7.15683937273191	0.903173220378631	0.999999999999927	20	7.9791804244947	75.5367699189648	0.84732888843743	0.999999999992518	23.0780141843972	10.9830634817169	69.9830714853245	0.232694486271056	0.00332501105384967
WARS2	0.317558488611747	0.7940044555064	21.1216931216931	14.4576800292032	3.38320672740527	1	1	28	18	4.07074470024672	0.992949259630418	0.999999999999927	20	17.7923457308005	23.1423666812635	0.889270891755076	0.999999999992518	23.0405643738977	16.8826382546677	17.458968650567	1.12198585341601	0.0642641541932992
ZNF697	0.181255408483121	0.762689164327052	24	7.0066633040855	3.18702272977456	1	1	28	2	4.85650069767611	0.389851360289503	0.999999999999927	27.7821011673152	4.4586513502058	10.6325188245907	0.505991216669536	0.999999999992518	26.5940337224384	4.60980326023116	7.88928546841806	4.08102112734324	0.517286532941438
PHGDH	0.915765546440737	0.970630328745316	24	6.448602663625	5.52465035048009	1	1	28	20	28.0652694289621	0.999517494826173	0.999999999999927	20.9384164222874	2.8103046954289	175.675574349625	0.999891957980913	0.999999999992518	24.3128054740958	4.52249137908379	139.672391906742	4.68217162808465	0.0335225277104934
NOTCH2	0.609952010793128	0.872504386535407	21.3475935828877	21.3294154925263	5.02906429132272	1	1	28	0	6.034369518988	0.999506334635394	0.999999999999927	21.570996978852	17.3268742224906	43.1518906933595	0.985998359526461	0.999999999992518	23.6395301872466	22.1821476540392	38.8261182652259	4.04973562238935	0.104304416803274
SEC22B	0.623920244630245	0.875204703472501	22.3016759776536	20.6180783507202	1.71040476361194	1	1	28	6	4.63858690420274	0.994297036726486	0.999999999999927	20	17.8043028137545	12.9937625326034	0.987264164003206	0.999999999992518	23.4338919925512	23.2001504362172	12.9640277147678	0.875353024947612	0.0675216872569984
GPR89A	0.105240745016224	0.715949124016472	22.8114285714286	8.65232546514584	6.46659553581327	0.182113153050653	1	24	8	6.30475655430432	0.553577980187201	0.999999999999927	24.3686006825939	3.5908681647087	23.3085890572489	0.168471488150521	0.999999999992518	23.7266764180075	6.91179355755581	21.5054070231099	6.52668316599487	0.303490334267157
RNF115	0.542420642642665	0.852528091193493	21.9340659340659	6.76454166584034	6.87047143510524	1	1	28	4	15.0850969156177	0.99246602649236	0.999999999999927	24.040404040404	8.04458072538551	113.623418169077	0.974937707788957	0.999999999992518	24.6581566581566	6.53244826671459	92.7646905005968	4.22536681095934	0.0455493010126753
POLR3C	0.0566369001333517	0.689368368559846	21.5783783783784	14.0073121708493	4.28651029628798	1	1	28	12	3.64389980736591	0.943186916281164	0.999999999999927	25.7761732851986	6.82308014643707	35.5114401542572	0.439149519318747	0.999999999992518	25.118183887859	11.0605109672632	29.8610577226334	3.609381872118	0.120872539266492
PIAS3	0.668563114058895	0.889465361788039	20.4717948717949	18.1628417690541	1.05879847285544	1	1	20	0	1.63575528331748	0.999560652033253	0.999999999999927	20	19.4231301794792	6.43221363241136	0.991908355848745	0.999999999992518	20.157264957265	19.2134422827574	5.58953779457866	1.05071541543316	0.187978944601154
ANKRD35	0.835171933358783	0.94455976573852	24	17.8789710130288	2.22651305334675	1	1	28	20	11.6438150576125	0.968568166664511	0.999999999999927	27.3563218390805	0.5629388511013	22.6038869538106	0.998643284750941	0.999999999992518	26.4521072796935	21.4395424634142	16.9028083120724	2.21652280027411	0.131133404541482
ITGA10	0.532330703197092	0.850183201390714	20.7916666666667	5.08031836048273	1.0907400130734	1	1	28	6	4.23231544010192	0.997641987250866	0.999999999999927	24.040404040404	6.75440830680987e-05	9.77199171116524	0.973515197546479	0.999999999992518	24.2773569023569	3.87725128477311	4.53385987712422	0.730958724958356	0.161222169358705
PEX11B	0.151231379876021	0.75949431085166	21.9340659340659	16.9165785934535	5.67787392098505	0.0772071042383542	1	20	18	6.69451506637497	0.298678865210369	0.999999999999927	20	15.9895745198986	29.4153880428996	0.0790542642049247	0.999999999992518	20.6446886446886	16.9887454904662	29.4364576415901	6.90491420517368	0.234570147306648
RBM8A	0.777587002084016	0.925034310371082	25.2658227848101	3.56402557750874	5.88073104255731	1	1	24	6	17.6242681906156	0.969927039248804	0.999999999999927	27.148288973384	0.7613437014978	118.647807324907	0.996967468743081	0.999999999992518	25.4713705860647	3.56158379508849	116.579749950915	6.85372791042986	0.0587900378351776
LIX1L	0.281455844241749	0.789369893573003	22.3016759776536	19.6986571509394	27.4872106982535	1	1	28	0	41.7767938566103	0.704072112457899	0.999999999999927	20.112676056338	19.0987558345235	97.9015569802707	0.778526690726643	0.999999999992518	23.4714506779972	22.1667301256055	70.9677196215577	14.5797736606151	0.205442329813656
POLR3GL	0.420974411141049	0.81832903857873	22.9425287356322	8.69044233069888	9.30642416521371	0.759272267084767	1	20	12	8.90824119932779	0.665827095266159	0.999999999999927	20	7.6462891616878	95.3371654966583	0.796882491548386	0.999999999992518	20.9808429118774	9.39102919036674	89.7254484500456	12.7509430159936	0.142110663543717
ANKRD34A	0.184372761604666	0.762689164327052	21.9340659340659	0.694671013564928	1.97863987635754	1	1	28	26	1.94619888324543	0.775932851174471	0.999999999999927	20.458452722063	1.8537866420403	6.80634906415456	0.69169878352009	0.999999999992518	23.4641728853763	0.41359458829365	6.56011366888879	1.51314257076104	0.230657980506814
TXNIP	0.322375560186956	0.795630548458561	21.1216931216931	1.60626900026698	32.4981113732642	1	1	24	18	50.9281232357143	0.968811790246486	0.999999999999927	26.542750929368	21.4571815265489	482.558220576633	0.887257366778737	0.999999999992518	23.8881480170204	20.585862288789	248.711693847839	24.912760812302	0.10016722747079
PRKAB2	0.633295102276671	0.878698454755379	27.7222222222222	12.4271250941577	3.4820528626444	1	1	28	10	8.55624299189807	0.999978233889274	0.999999999999927	27.7821011673152	9.5284239095351	50.1673111329367	0.988673836773984	0.999999999992518	27.8347744631791	10.6423615183823	44.7677408452995	3.26431270502334	0.0729166279867367
CHD1L	0.142122439903265	0.75167762486364	22.1777777777778	7.73521676744306	8.12451542536989	1	1	28	8	12.100944192777	0.783421142673516	0.999999999999927	22.9581993569132	8.76605974876474	67.1738573962932	0.62401420674854	0.999999999992518	24.378659044897	8.26262400279692	54.9725619896392	5.55234747268813	0.101002159472476
PDIA3P1	0.581337631875039	0.865272844935973	24	3.82123625649846	0.684537360886825	1	1	20	4	0.997938498716254	0.880373056315954	0.999999999999927	28	25.9502697113119	5.85061746860591	0.969425480673412	0.999999999992518	24	2.51346872513134	4.42957176199857	0.651172924508838	0.147005841534225
BCL9	0.467503129606243	0.830740614650107	20.4717948717949	10.3400334639875	1.26356814022071	1	1	20	12	1.60478352397552	0.982851458354385	0.999999999999927	20	12.0346405471173	6.70024402197763	0.955737390906559	0.999999999992518	20.157264957265	11.4771602172712	5.50409237872584	1.31742052849746	0.239352910134556
ACP6	0.0658682395010692	0.697538238387395	20.4717948717949	6.52470624419612	0.823718803449496	1	1	28	6	1.22297694257194	0.821559202949699	0.999999999999927	21.9692307692308	6.75440830680987e-05	4.35281108143489	0.442120780433363	0.999999999992518	23.4803418803419	4.36207550451496	2.83289234775793	0.627101018896187	0.221364224938692
GPR89B	0.348129886322344	0.800068793549488	26.972972972973	24.4199554598758	1.48918422955638	1	1	20	2	2.04135898631988	0.956101174650977	0.999999999999927	27.7821011673152	20.154275266704	9.80003782117546	0.900401947751159	0.999999999992518	24.9183580467627	22.6395958497678	7.87227610945625	1.13358661215069	0.143997313659897
NBPF11	0.597568707961997	0.869104687075577	24	23.3019581946966	1.29255251068658	1	1	20	14	1.88225717999364	0.976005388538068	0.999999999999927	26.9433962264151	21.0565362295018	17.1448840636324	0.982467175764998	0.999999999992518	23.6477987421384	19.2072737969294	9.58599634920202	0.628158233073698	0.0655287369398997
PDE4DIP	0.837747985125079	0.94455976573852	24	22.5762629574562	1.15171557213164	1	1	28	26	4.38237274626068	0.980378035294145	0.999999999999927	20	1.4472963275594	16.9003321693717	0.998902290908679	0.999999999992518	24	23.5008718665109	14.4308525247671	1.11499828522111	0.0772648936234005
NBPF9	0.0958862194602723	0.710864472863099	20.9005235602094	13.4584118150279	0.716759533883519	1	1	20	14	0.600495419729995	0.680499721469275	0.999999999999927	20.458452722063	11.806978256351	1.51758737133818	0.486420825803161	0.999999999992518	20.4529920940908	13.098938261355	0.788198276539054	0.709641758287623	0.709641758287623
NBPF19	0.577793201457695	0.864434382894506	24	17.7192777388852	1.25460714570388	1	1	28	26	1.82090969409895	0.952081365176339	0.999999999999927	22.8115015974441	20.3240101945417	4.7834231504383	0.977116808854621	0.999999999992518	24.937167199148	21.322334866966	4.87993842591721	0.428573504443863	0.0878235475611171
HIST2H2BE	0.651458410526674	0.885248927108281	24	7.34646556146552	1.06326485635558	1	1	20	14	2.52143128103477	0.999916502884545	0.999999999999927	20	12.481704785893	14.6753659710938	0.990450042402228	0.999999999992518	21.3333333333333	12.3056366290719	11.1015954613499	0.924572661519899	0.0832828636873671
BOLA1	0.666213812214541	0.888931343471421	24	0.503603059461218	1.32916792158601	1	1	24	18	1.49449627029465	0.999807172088858	0.999999999999927	25.2296819787986	22.7702432453193	19.9538757928493	0.991729502172752	0.999999999992518	24.4098939929329	21.7940309690756	13.6758660450288	1.06784071540413	0.0780821274417423
SV2A	0.500775535021322	0.842253490249763	24	7.95445615387948	1.96787881873581	1	1	28	2	3.49900997361195	0.915295649059115	0.999999999999927	27.7821011673152	6.4745436205521	24.638722043983	0.955395100850038	0.999999999992518	26.5940337224384	5.71157964595619	22.9625378511637	2.7036426680063	0.117741457217425
SF3B4	0.174084076741454	0.762689164327052	21.0105263157895	0.0395070588232635	7.75911529230484	0.182113153050653	1	20	2	3.34053755878362	0.634796671055866	0.999999999999927	20	18.7208583279216	25.4156302357072	0.252234357915881	0.999999999992518	20.3368421052632	0.246754046760976	20.635564789008	8.26881205142432	0.400706844516748
OTUD7B	0.669361513645053	0.889567246436921	24	12.775253875273	1.74362328027833	1	1	28	14	2.7543240701138	0.99868559759866	0.999999999999927	21.7021276595745	1.2971080272664	26.1163162535809	0.991925589153258	0.999999999992518	24.5673758865248	11.6730257162252	21.3392740851625	1.52651911000763	0.0715356625495075
VPS45	0.308804688002246	0.790470398953576	22.9425287356322	19.1971972715471	4.08169563840353	1	1	28	22	3.7984685033445	0.809258413177237	0.999999999999927	20	16.3814461405965	15.5673096675065	0.836706663083103	0.999999999992518	23.6475095785441	19.2459599606445	15.5075232630469	3.94792907601813	0.254581534978297
PLEKHO1	0.382191025569943	0.810556561041044	21.695652173913	8.7520506126892	8.76402578351129	1	1	28	10	14.8204921415868	0.979134767550942	0.999999999999927	23.8795986622074	9.55497578456993	118.756688299523	0.92281318180251	0.999999999992518	24.5250836120401	9.48960937287923	99.4207174500158	4.98821557196825	0.0501727979832382
ANP32E	0.277533633140818	0.789369893573003	24	20.2732293541558	4.13499121462692	1	1	24	22	3.28137909082089	0.999992537575022	0.999999999999927	22.3824451410658	6.75440830680987e-05	49.8985004562784	0.861278311294877	0.999999999992518	23.4608150470219	21.5910480332502	35.8337008381578	3.81827687634425	0.106555471163568
APH1A	0.688037110361843	0.89607860447545	26.4370860927152	25.1669731618739	16.9706660783259	1	1	28	22	23.264447030175	0.999944924051134	0.999999999999927	27.3563218390805	1.0974621140557	344.685353030166	0.993397565890966	0.999999999992518	27.2644693105986	25.3342675408383	316.983107644006	17.7206948538815	0.055904224630743
C1orf54	0.380811617116441	0.810090874579973	24	20.5973633008737	2.25611048789756	1	1	28	22	3.70226263344972	0.968439903948714	0.999999999999927	21.9692307692308	1.7598407688633	13.2411385520006	0.920154332433239	0.999999999992518	24.6564102564103	22.168225064651	11.458133302146	2.02956769583508	0.177129000188448
MRPS21	0.402334652910811	0.815639373734444	24.4907975460123	3.85842844719854	13.8163953620682	1	1	24	6	17.2320453542923	0.904204827404059	0.999999999999927	25.4092526690391	2.4793701652294	215.067496410135	0.917632483767143	0.999999999992518	24.6333500716838	4.13686162801062	202.156079652123	15.4562374139422	0.0764569506914647
PRPF3	0.763361186786151	0.920218644230476	24	22.6830545455762	1.36245174495186	1	1	28	26	6.02988376192238	0.931111762317045	0.999999999999927	20	0.823617804134098	25.279639708976	0.994854765973363	0.999999999992518	24	23.3060319507874	20.7609677131667	1.3428806542397	0.0646829508524325
RPRD2	0.296585866611732	0.789369893573003	22.3016759776536	19.129605955749	4.39827017632218	1	1	28	22	8.44325546553922	0.865381049713591	0.999999999999927	23.7209302325581	20.0616450628604	40.8797441685812	0.843078406085363	0.999999999992518	24.6742020700706	20.4763893973505	39.2907870789407	3.67651494547107	0.0935719342573727
TARS2	0.0679674171326743	0.697538238387395	21.1216931216931	5.60227964262134	2.34312950104424	1	1	20	6	1.60835000702845	0.470778362415989	0.999999999999927	20	7.9560551581373	7.05700627216138	0.331690297730047	0.999999999992518	20.373897707231	6.52764616012768	6.26784838924837	2.41163006007617	0.38476202841999
ECM1	0.87478836127172	0.957753889871796	21.8142076502732	0.968594317416711	2.01076447571723	1	1	24	0	5.01890448963538	0.999997518084036	0.999999999999927	20	5.78784405442409	43.9917103297137	0.999638960730229	0.999999999992518	21.9380692167577	2.19102041274764	41.2288017649044	1.79275340547476	0.0434830344014708
ADAMTSL4	0.347258723843763	0.800068793549488	22.0552486187845	3.55585620529275	0.976592360415708	1	1	28	0	1.70555003457056	0.973568200575634	0.999999999999927	21.8348623853211	6.3984557123351	3.25343092264665	0.903523316551949	0.999999999992518	23.9633703347019	3.67049085731404	3.1097826150115	0.918513144774159	0.29536249265152
MCL1	0.31003909868081	0.790470398953576	23.9041916167665	1.23642358626868	58.3824691466154	1	1	28	0	104.733404033854	0.983260040563312	0.999999999999927	22.6666666666667	2.6665991225835	649.777930969318	0.882092173076745	0.999999999992518	24.8569527611444	1.4005576568537	508.376654480388	60.0222519624191	0.118066499382761
ENSA	0.262522652024387	0.785107827813393	22.4269662921348	21.7324316756466	7.88751247130002	1	1	24	0	4.22587699916854	0.956065895742491	0.999999999999927	23.4098360655738	22.8368767756647	108.232754567085	0.837747684004029	0.999999999992518	23.2789341192362	22.8484968761446	94.9594477942515	6.85714051558344	0.0722112509588387
GOLPH3L	0.0870441681611627	0.707611454669816	21.5783783783784	8.71084814676261	6.92290334984148	0.548683931808932	1	20	12	5.53405847038764	0.720615248531359	0.999999999999927	20	10.5767539196259	42.7859425113751	0.345714454539023	0.999999999992518	20.5261261261261	10.5112904614001	35.3384483388668	6.45572556870806	0.182682768264269
CTSS	0.568047922572696	0.860951062989068	24	3.39214248871021	1.74847145413799	1	1	28	4	3.04941266180835	0.862672566408021	0.999999999999927	28	0.784481747600701	7.97555707515174	0.964224133575512	0.999999999992518	26.6666666666667	2.79538141370673	7.00433695561236	2.45246809403152	0.350135653035143
CTSK	0.507084116034108	0.844446590805635	24	22.1534323882928	53.3587096328643	1	1	28	0	51.650375233193	0.931724257869749	0.999999999999927	20.112676056338	7.7745803432409	407.96032408366	0.959521558266341	0.999999999992518	24.037558685446	0.635114785374936	235.175099170757	42.5966641595906	0.181127442105007
ARNT	0.853461384860376	0.949870298229135	24	17.5084191699658	3.98541063802009	1	1	28	10	5.27677290363103	0.998266816608288	0.999999999999927	21.7021276595745	19.5127986166642	87.4276422014593	0.999392164648707	0.999999999992518	24.5673758865248	18.6879706336084	71.6503425521039	3.02356082991536	0.0421988328627548
SETDB1	0.769232932973631	0.922623438227892	24	16.0585693674718	1.84186329413522	1	1	24	18	3.32346157424092	0.99167466164849	0.999999999999927	25.9636363636364	20.0781069696644	40.152864092598	0.99729701418907	0.999999999992518	24.6545454545455	18.0261486104779	30.874951145854	1.46298755397167	0.047384287251516
CERS2	0.250378049502549	0.780688965629844	22.6818181818182	17.7194057653095	19.2868648457005	1	1	28	22	13.8198127763509	0.789928441426077	0.999999999999927	21.3134328358209	17.327022944634	44.2424962940032	0.77802242482315	0.999999999992518	23.9984170058797	19.0376039594136	50.082720944205	13.6032825857662	0.271616284604845
FAM63A	0.661996242344355	0.888028847822939	27.7222222222222	8.79033191871244	0.806535554346058	1	1	28	10	1.23246476495786	0.998895191608527	0.999999999999927	20	7.5622493386692	8.317033913022	0.99132439954692	0.999999999992518	25.2407407407407	8.85494161574961	6.4777533683577	0.694680713056721	0.107240994454971
PRUNE	0.147587502883071	0.756076760579755	22.1777777777778	1.68348936792089	4.14452698270218	1	1	28	0	4.95796229245669	0.951040899289619	0.999999999999927	22.2429906542056	3.5139511475057	35.2874554646923	0.686546058848654	0.999999999992518	24.1402561439945	1.87987827663567	22.8213855016353	3.72774733419263	0.163344479410573
C1orf56	0.22164778446235	0.773307615796988	20.1616161616162	13.7089952302044	1.33255328856215	1	1	28	18	2.04714563166435	0.919071505382451	0.999999999999927	20	11.5332436003467	4.66355940319761	0.78566698477964	0.999999999992518	22.7205387205387	14.3896343259726	3.12781126583468	0.905211658870469	0.289407378494402
CDC42SE1	0.297566567536678	0.789369893573003	22.9425287356322	20.8001878715532	3.68565814562038	1	1	20	18	2.52830065864133	0.997118212431713	0.999999999999927	21.570996978852	15.7914035715941	14.7763911683176	0.876217335826212	0.999999999992518	21.5045085714947	18.2557628370344	14.4313640168082	2.5274399208375	0.175135206754801
MLLT11	0.221761634353443	0.773417319170326	27.5310344827586	26.6804070001316	2.01606431256527	0.548683931808932	1	28	0	2.98778528429664	0.695160927274463	0.999999999999927	27.7821011673152	23.1827215369394	10.0988681634521	0.551532163682349	0.999999999992518	27.7710452166913	25.9973355683233	8.65195603954283	2.08943462731818	0.241498525624569
GABPB2	0.516610169297141	0.84594579157671	23.2093023255814	12.553122508248	1.25036695976733	1	1	28	8	2.00162109319109	0.998723223055667	0.999999999999927	20	8.62549143492954	9.97349213072381	0.970346731327585	0.999999999992518	23.7364341085271	9.98852629626227	7.06831124500224	1.04819665470803	0.14829520353241
SEMA6C	0.00523847818954237	0.472376034034872	22.1777777777778	1.17746522988864	3.75517016191332	0.0290926434676435	1	24	0	2.1807903385322	0.308073806094159	0.999999999999927	25.0526315789474	21.1672767000979	10.8862933171739	0.00284667814572181	0.328385106830622	23.7434697855751	22.9994836591735	9.91173193986539	3.63826531983796	0.367066557278926
LYSMD1	0.411943452475272	0.817968166911457	24	4.79425006788662	1.79085150766905	1	1	28	6	2.32885095133642	0.915203962187667	0.999999999999927	25.7761732851986	2.5987242714716	8.34636953295063	0.924153505655477	0.999999999992518	25.9253910950662	4.46442354655131	6.41494701313414	1.95116464749987	0.304159121424542
SCNM1	0.837643263899455	0.94455976573852	25.7548387096774	10.643402548451	0.376340198413892	0.388468903781404	1	20	4	0.800365544516506	0.933028371113437	0.999999999999927	20	8.68397778633285	3.75370587007286	0.881211985864551	0.999999999992518	21.9182795698925	7.79301251434908	2.98518157155434	0.247071174438111	0.0827658782274555
VPS72	0.803900115165276	0.932642790435287	24	3.36627705058496	2.54273776761993	1	1	28	22	4.44094606152465	0.999999970834352	0.999999999999927	26.542750929368	21.4571752890476	63.1936943217806	0.998527055042072	0.999999999992518	26.180916976456	23.0509787814782	51.8990406018007	1.54119064084062	0.0296959370148193
PIP5K1A	0.0930864482025566	0.710864472863099	21.4623655913979	8.40229639604672	11.6529990049945	0.548683931808932	1	20	10	2.37159653478403	0.775319609269689	0.999999999999927	20.458452722063	10.0707604713396	82.9547424404919	0.373896849218331	0.999999999992518	20.6402727711536	9.53209387904335	70.3176319149246	10.7734846486244	0.153211710281412
PSMD4	0.589750754910716	0.867269749089439	24	8.01358655974597	15.1873469985376	0.120192382848633	1	20	12	26.0456601546454	0.35846623336719	0.999999999999927	20	7.7844659971231	220.988472212657	0.290092845212642	0.999999999992518	21.3333333333333	9.25565460962685	198.15619197842	29.4966135724128	0.148855371502219
PI4KB	0.405047203745797	0.817223951231894	24	21.63658731051	5.65882428518668	1	1	20	0	4.15379791388101	0.816434728918944	0.999999999999927	20.695652173913	6.6086281080909	39.3820015179184	0.899091651470535	0.999999999992518	21.5652173913043	0.79064974065147	23.9407318146346	8.36035902603421	0.349210671201106
RFX5	0.425073486953711	0.81932188657184	20.2639593908629	16.3430174555248	2.13177070557314	1	1	28	24	2.73263259840428	0.975804071160855	0.999999999999927	21.570996978852	18.1200720699031	9.55908677915922	0.940397957553119	0.999999999992518	23.278318789905	19.4276069113785	8.43571549508447	1.29469211109723	0.153477450946711
SELENBP1	0.851616750594149	0.948821967451327	24	19.6413047600011	1.94958957451533	1	1	28	24	5.29050382425837	0.998175740009065	0.999999999999927	24.2033898305085	18.6121183155768	26.6060639557179	0.999367195101547	0.999999999992518	25.4011299435028	20.6990180002237	15.6688314405995	1.0394017961471	0.0663356294365327
PSMB4	0.299492362563733	0.789369893573003	24	0.332630223048025	15.6001261966119	1	1	28	0	22.1510611935835	0.922990908104923	0.999999999999927	21.7021276595745	4.5956771367679	139.708433938335	0.860369482177439	0.999999999992518	24.5673758865248	1.72963472711993	117.487645511565	14.5561830249502	0.123895435656827
POGZ	0.72663004875467	0.908510612441615	24	5.24197863323714	3.05238237159852	1	1	20	6	3.72567057937044	0.999996489557839	0.999999999999927	20	15.7439998462314	38.8963636947575	0.995720006437204	0.999999999992518	21.3333333333333	4.91140012148066	29.1961763785027	1.95671867141847	0.0670196893610772
TUFT1	0.193926234065038	0.764227750797869	24	13.9234728939661	3.65119807515821	1	1	28	14	3.03529711544284	0.846949932337719	0.999999999999927	23.5643564356436	15.9010460418194	22.0244911712624	0.728909042527081	0.999999999992518	25.1881188118812	14.7279085694559	17.0330813496745	3.75473714999095	0.220437927401944
SNX27	0.154929808339381	0.75949431085166	27.3424657534247	23.4110103444128	4.75897435827271	1	1	28	22	5.10210752639645	0.822046327212951	0.999999999999927	28	23.6109397155675	29.6477175721402	0.660240420195292	0.999999999992518	27.7808219178082	23.0166844271027	23.818972855756	4.93706858833255	0.207274621715667
MRPL9	0.9351937105475	0.978755067497155	24	16.3726810457746	1.54334354416709	1	1	28	26	3.48216271910587	0.999626684665712	0.999999999999927	20	15.8568573536194	42.2636580637047	0.999951534092722	0.999999999992518	24	19.2053667910775	35.6891376096271	1.19682766929559	0.0335347881584213
THEM4	0.319853536167429	0.795151155319479	21.3475935828877	7.36146559278149	1.91232551372062	1	1	24	6	1.85765929894418	0.83064434660944	0.999999999999927	28	25.8142958380724	10.2271194221441	0.851213047776326	0.999999999992518	24.4491978609626	5.20854888250571	6.84690447338366	1.64508582600205	0.240267091851081
S100A10	0.548097930139487	0.854515271523893	24	22.6107861808378	21.5790690209581	1	1	28	6	25.9364719457419	0.979580523651679	0.999999999999927	28	7.7697169147765	186.499851440667	0.974662710742188	0.999999999992518	26.6666666666667	4.32926654376687	184.423951421719	8.77620274401337	0.0475871093551453
S100A11	0.614080421498017	0.8732875029521	24	12.4249737232782	33.0450986466501	1	1	28	6	114.862901117738	0.999674899717277	0.999999999999927	24.5360824742268	7.2736304034235	523.138270868098	0.986509087464256	0.999999999992518	25.5120274914089	8.51617570940951	392.569098714215	16.4051753380601	0.0417892681614322
S100A9	0.386894907962537	0.810556561041044	23.2093023255814	17.2896280307674	3.94308997611536	1	1	28	16	5.50979591176578	0.912611631763133	0.999999999999927	21.570996978852	17.7790872540815	22.6947118807239	0.911995605976915	0.999999999992518	24.2600997681445	17.4044971110331	19.9974703160617	3.71979062276927	0.186013058850828
S100A8	0.493276519555601	0.839607517392794	25.2658227848101	23.8361822315548	0.862480544712401	1	1	24	0	1.19082243956168	0.991993138985071	0.999999999999927	26.9433962264151	24.8052142706315	4.29978260062951	0.964042536562942	0.999999999992518	25.4030730037417	24.2490013193546	3.62495190923389	0.859610096762514	0.237136965754723
S100A6	0.379050474777651	0.808575036534538	23.4823529411765	0.383299291713115	388.502984290889	1	1	28	0	894.499086937965	0.89716701591554	0.999999999999927	20.695652173913	20.3557028283655	3772.98625968988	0.904688080696069	0.999999999992518	24.0593350383632	24.0585083952135	3561.30116011018	363.960851055235	0.102198841011237
S100A4	0.565380246245568	0.860951062989068	24	4.75049855306999	144.977623070957	0.182113153050653	1	20	6	138.991765552213	0.998882626351653	0.999999999999927	20	19.988965844771	1362.60966660172	0.602811525033005	0.999999999992518	21.3333333333333	3.66718479628016	1111.39370684185	111.899313968088	0.100683775046795
S100A3	0.829980542563784	0.943837041997923	24	14.3034698256571	0.806793166058387	1	1	24	18	2.07669613004755	0.969928403107281	0.999999999999927	28	19.1797432133887	7.02595832003306	0.99855360497898	0.999999999992518	25.3333333333333	17.158783688627	6.89612110265461	0.828707964889203	0.120170158347451
S100A2	0.770282238373693	0.922728690514274	24	19.6985897895601	0.807188260052531	1	1	20	16	1.75432729663593	0.972529668917696	0.999999999999927	28	16.1108009693911	8.83496161681458	0.996760453497679	0.999999999992518	24	17.7511416546096	5.972876413289	0.777075011929062	0.130100634628929
S100A16	0.417172356672923	0.81832903857873	24	0.65368683412658	13.7331673163871	1	1	28	4	50.1281433323038	0.977554737759295	0.999999999999927	26.7415730337079	6.75440830680987e-05	246.70859137623	0.937643227177854	0.999999999992518	26.247191011236	1.4618419021088	160.774152869296	9.4170360608776	0.0585730721811569
S100A13	0.397058727193253	0.81371420754951	22.4269662921348	10.6164331635482	51.6104635373043	1	1	24	12	78.0096339232838	0.948968125102063	0.999999999999927	20.458452722063	15.3849523542124	612.45064579286	0.924050580009159	0.999999999992518	22.2951396713993	12.5655208640232	524.799383762506	45.2565157081092	0.0862358400340457
CHTOP	0.445677737017129	0.826182030246861	24	1.80670479383919	4.48140059334262	0.759272267084767	1	28	0	14.0137308234323	0.77325920404021	0.999999999999927	27.7821011673152	3.7324644532905	49.4073521755659	0.847640502360845	0.999999999992518	26.5940337224384	1.8627360100567	48.5994303675737	5.73394550181446	0.117983800601092
SNAPIN	0.473377426747714	0.834246083082459	27.3424657534247	25.8015499799726	5.81870323281532	1	1	28	20	15.8810342785474	0.999286418174874	0.999999999999927	27.5675675675676	20.4323535773292	108.188624302205	0.959683504882992	0.999999999992518	27.6366777736641	21.9465545623332	85.3892352454167	3.71651138496623	0.0435243549644709
ILF2	0.0781634910993528	0.702256514735535	22.1777777777778	19.9102918447629	15.5996952607473	0.548683931808932	1	20	2	8.20869884403773	0.531902648207925	0.999999999999927	20.458452722063	15.7973073018798	58.0283458426488	0.272064061764863	0.999999999992518	20.8787434999469	19.1500473228589	60.70154551955	14.8718970961021	0.245000303844196
INTS3	0.287544590826766	0.789369893573003	24	17.8206607841704	1.44998378414725	1	1	24	22	1.56081252055788	0.77268223597596	0.999999999999927	28	15.7751451889572	5.7010005094895	0.807775534491375	0.999999999992518	25.3333333333333	18.7809378901979	3.86329994158977	1.72017814516512	0.445261349409297
SLC27A3	0.729510032235713	0.909106209931851	24	11.7917490188217	2.74817167552102	1	1	20	8	3.81496716139366	0.999957228544584	0.999999999999927	24.7058823529412	11.1330252095986	36.5398621603803	0.995863617360577	0.999999999992518	22.9019607843137	10.2454526688101	29.3234930518346	2.005691333419	0.0683987862521555
GATAD2B	0.549215959772946	0.854666447057478	23.3450292397661	6.86250330671114	3.14248438844763	0.759272267084767	1	20	10	3.38047881512323	0.701477159062716	0.999999999999927	20	12.5126812938697	41.1058298020442	0.873088409524582	0.999999999992518	21.1150097465887	10.131146773079	37.94800963591	4.12363298845022	0.108665329961022
DENND4B	0.186240007445453	0.762689164327052	24	17.9492575741264	1.39124494465436	0.548683931808932	1	24	20	1.51163327940928	0.603041800270635	0.999999999999927	24.5360824742268	16.7462756133891	9.9341741514843	0.472625165239244	0.999999999992518	24.1786941580756	18.238318733464	9.70749089518761	1.53034459219493	0.157645740667507
CRTC2	0.157898375787416	0.75949431085166	22.1777777777778	17.4232014226236	1.88079398384908	1	1	24	22	1.36307480365688	0.734934340568534	0.999999999999927	22.8115015974441	17.1603013294366	4.12701904133187	0.635132177894935	0.999999999992518	22.9964264584073	18.7807203283445	3.42232793669496	1.70101622856236	0.497034842956951
SLC39A1	0.166087132789695	0.762273072537488	24	1.73819703082918	12.294240634705	0.548683931808932	1	28	0	18.8116730263615	0.679454076821101	0.999999999999927	27.5675675675676	2.0350382778154	141.715763080834	0.4737695506051	0.999999999992518	26.5225225225225	1.29806808794897	131.991296862789	15.5350790513835	0.117697752962705
JTB	0.223996581333677	0.773417319170326	20.3673469387755	20.3357059995995	15.5566350045164	1	1	24	22	16.2048289979474	0.883913715267443	0.999999999999927	20.3418803418803	20.0953659507087	172.627499909068	0.778301822780161	0.999999999992518	21.5697424268853	20.876875525284	168.037023635209	15.005183169114	0.0892968873436413
RAB13	0.096010453305698	0.710864472863099	21.3475935828877	10.7079589239931	48.4693664297088	1	1	28	14	52.7075346947723	0.727835183786518	0.999999999999927	22.6666666666667	12.1087234724737	294.427843477359	0.503231109147001	0.999999999992518	24.0047534165181	12.2884671988107	233.263754310899	35.5852332664268	0.152553633424754
RPS27	0.939296891492088	0.979598997759862	24	21.338462949143	9.04244088739566	1	1	24	18	43.2441878478841	0.999949522639682	0.999999999999927	22.1052631578947	19.1359976298154	629.232969912813	0.999960849985494	0.999999999992518	23.3684210526316	19.5339161493717	568.624264412084	12.9468697128121	0.0227687605385575
TPM3	0.660643361806519	0.887715373828956	24	16.372995920193	11.6655439549951	1	1	28	8	26.4657942238889	0.999999958085862	0.999999999999927	25.5913978494624	8.74953892533237	268.999988483184	0.991271117462192	0.999999999992518	25.8637992831541	10.247540222152	207.126121290356	3.88544321477468	0.0187588276677471
C1orf43	0.60218921461874	0.871324299401391	24	23.174378302002	16.610034489525	1	1	28	0	29.4657569485449	0.997275604126674	0.999999999999927	28	8.6272642872232	170.551773057542	0.984849669907867	0.999999999992518	26.6666666666667	1.77447792568122	158.145834176544	17.1122379182101	0.108205429547434
UBAP2L	0.148332216959068	0.756449600640247	26.7919463087248	15.7234005147457	5.04599385998279	0.388468903781404	1	28	18	4.52273626664504	0.416483952785775	0.999999999999927	26.7415730337079	16.0323769241996	64.1060858204427	0.280432752843442	0.999999999992518	27.1778397808109	16.5703601838026	60.2878106115357	5.85575893857063	0.0971300645880507
HAX1	0.542587725329262	0.852528091193493	24	23.361835029625	4.55921810340782	1	1	20	2	10.3921870773523	0.848519889267712	0.999999999999927	20	3.7636578478432	94.8813429525419	0.956011948685434	0.999999999992518	21.3333333333333	1.88352440833451	86.2905512242013	6.43110694716066	0.0745285185448783
ATP8B2	0.778457833163738	0.925359372619149	24	1.05327499903353	4.10865597480425	1	1	28	6	13.4490780952655	0.899673436803516	0.999999999999927	28	7.9086668112991	49.6209498366249	0.994221144925762	0.999999999992518	26.6666666666667	4.90329610519756	49.9190624260928	5.62629893620326	0.112708425654693
IL6R	0.200816916567958	0.768066919609366	20.9005235602094	10.5272832248836	4.00665531940553	1	1	28	20	7.66939781225472	0.997108149130188	0.999999999999927	20	12.1210113483749	33.9495619836277	0.781222290144571	0.999999999992518	22.9668411867365	13.960325740149	24.8639186626371	0.876161847885706	0.0352382848324834
UBE2Q1	0.415528407648665	0.81832903857873	24	11.9058575000602	6.14450782948837	1	1	20	12	6.68648051540083	0.986898799814856	0.999999999999927	23.1067961165049	11.2086196704478	79.2184944317831	0.938552979711636	0.999999999992518	22.368932038835	11.7750587615361	72.132226587471	5.99915343750894	0.0831688375823818
ADAR	0.965116925990242	0.987417466148077	24	16.1026528359462	1.13254512703749	1	1	20	12	8.45126303528439	0.963776572864939	0.999999999999927	28	19.9999324559169	111.162209629879	0.999940082052821	0.999999999992518	24	15.8866907722952	89.1952814515278	1.20958189407999	0.0135610524951067
PMVK	0.924027237381817	0.974827598084702	24	20.7724657246144	1.36886664125393	1	1	28	20	10.4021760406684	0.999009205535952	0.999999999999927	28	20.7111358939147	58.1243756488666	0.999919611588831	0.999999999992518	26.6666666666667	20.5835335782355	48.9811998899823	2.70549648145252	0.0552354063912151
PBXIP1	0.416003391648277	0.81832903857873	22.6818181818182	8.66138618601549	5.06245533939544	1	1	20	12	8.07938980152308	0.999672116572339	0.999999999999927	20	7.9999426107828	76.6095553760397	0.94081432852775	0.999999999992518	20.8939393939394	9.51743758105526	58.443865925702	4.53199299045305	0.077544373882016
PYGO2	0.568504404183402	0.860951062989068	24	14.4198661982084	3.37600680580713	1	1	28	20	10.5710971164488	0.893060311022807	0.999999999999927	27.7821011673152	16.9423994499403	53.227138386355	0.968498004774429	0.999999999992518	26.5940337224384	17.0468364953123	49.7673983992187	3.36318363005769	0.0675780478432742
SHC1	0.358488180608173	0.802176541495288	24	5.2617038657657	3.17122725060705	1	1	20	8	2.7993218457242	0.823326077876932	0.999999999999927	24.8780487804878	2.5182297232603	13.8904443016157	0.875063573465897	0.999999999992518	22.9593495934959	5.42381962127454	12.1160433048815	3.30233149810141	0.272558575023491
CKS1B	0.657756679983226	0.886388220441418	21.9340659340659	18.7941740315211	4.08900739260924	1	1	28	20	10.4390778596029	0.996502432168605	0.999999999999927	25.0526315789474	20.1413180122954	46.593574238677	0.990816904004095	0.999999999992518	24.9955658376711	19.7996621372392	44.4544042300032	2.28077546348164	0.0513059505123746
FLAD1	0.0916156558763683	0.710864472863099	23.2093023255814	13.7393823182046	4.42536010885303	0.759272267084767	1	20	16	4.34715314302669	0.500677946667086	0.999999999999927	20.8163265306122	15.4940210200028	17.4087699918443	0.348041123875706	0.999999999992518	21.3418762853979	15.2514276223029	15.8270821019849	4.9004549751132	0.309624663822184
ADAM15	0.851507263665177	0.948821967451327	24	15.4375925820285	3.83899453768488	1	1	28	18	9.29301615923089	0.999999816397992	0.999999999999927	21.3134328358209	19.8095862874679	80.5186342202662	0.999386048049957	0.999999999992518	24.4378109452736	17.6680965997598	65.78582705755	3.77639049379837	0.0574043173538695
EFNA4	0.0755827191996159	0.701842957171406	20.0603015075377	4.29443405069694	1.95508446722409	0.548683931808932	1	20	6	2.0505734381042	0.675267281252859	0.999999999999927	20	5.05825239165	4.31389818904287	0.307125037685462	0.999999999992518	20.0201005025126	5.11771763514	3.06645209366651	1.88692249272617	0.615343868121549
SLC50A1	0.266552176350508	0.78767035865103	22.5536723163842	7.41741575709289	4.55067469992728	1	1	20	10	6.44238646356142	0.874655459398036	0.999999999999927	22.3824451410658	5.4175376444372	29.2698587935213	0.819780681607861	0.999999999992518	21.6453724858167	7.64778938075854	20.4379033432673	4.78401353950759	0.23407555360044
DPM3	0.0367129607519726	0.652751852221278	23.3450292397661	0.908934494257759	15.2002539633037	0.759272267084767	1	20	6	4.25784450808275	0.799185212590032	0.999999999999927	22.8115015974441	2.3769292610287	137.72012017052	0.268221748056599	0.999999999992518	22.0521769457367	3.12987267176865	97.2283783942634	15.4414687414126	0.158816479266959
KRTCAP2	0.96070606435006	0.986365663011684	24	11.5033938850755	2.08249223055892	1	1	28	4	26.3936796729187	0.984614001267107	0.999999999999927	28	0.689448961166896	213.696640768955	0.999972532949389	0.999999999992518	26.6666666666667	4.43020251611979	180.379830565824	0.960482298083416	0.00532477658433612
MUC1	0.183610061648735	0.762689164327052	21.5783783783784	10.3668050199132	3.21428632815523	1	1	20	12	4.78068805518108	0.827795407158524	0.999999999999927	20	11.7131168167403	16.7537715084452	0.708056788200047	0.999999999992518	20.5261261261261	11.4136850167479	12.2254923759892	3.40891314433829	0.278836470507591
THBS3	0.0477059035154253	0.675726765410811	24	1.97698723685946	5.04036138881952	0.759272267084767	1	24	4	3.81027756203944	0.489148266271876	0.999999999999927	24.3686006825939	4.0445598642674	19.6229468206925	0.233281154100138	0.999999999992518	24.122866894198	3.34423899804808	17.7921784027661	5.1160470510243	0.287544725283831
GBA	0.641393674263384	0.882126559901376	24	1.5762551060345	0.828540458932096	1	1	28	4	1.13185910501908	0.893204818968478	0.999999999999927	28	4.00607262488	5.03776193186224	0.98091482896462	0.999999999992518	26.6666666666667	3.13152901574443	4.5261175110407	1.09263433733896	0.241406533231552
FAM189B	0.19811910219514	0.768066919609366	21.1216931216931	19.0430627972896	4.55865692941638	0.759272267084767	1	24	16	3.70393313830117	0.778347714458308	0.999999999999927	20	19.9172809258016	42.7141101259893	0.637532174744572	0.999999999992518	21.7072310405644	18.7991211936515	40.6733825953677	4.35370480780461	0.107040637635593
SCAMP3	0.238979977652768	0.777317665419031	21.3475935828877	18.5288881185318	6.52394522598592	0.269101639101639	1	20	18	6.91786597561471	0.593980200087894	0.999999999999927	20	18.8725573842941	43.6378240080624	0.366513879805137	0.999999999992518	20.4491978609626	18.4825226917667	44.4651464758034	7.41757946166246	0.166817834856316
CLK2	0.521728179014868	0.847736815119082	23.7619047619048	20.5958594895784	1.63871049969194	1	1	20	0	3.16011368609682	0.962181882843953	0.999999999999927	20	19.3493209630678	9.13800404003431	0.96716391615564	0.999999999992518	21.2539682539683	20.0938904744916	9.12872877574203	1.95459457048899	0.214114650408168
FDPS	0.609035460161272	0.872504386535407	24	4.86529999653918	1.18138865977073	1	1	20	14	2.21532461664224	0.999994137944897	0.999999999999927	20	7.9999581968579	10.8350164242722	0.98592240775597	0.999999999992518	21.3333333333333	8.55140330413393	7.10294554756853	0.367226194301964	0.0517005504044266
RUSC1	0.624533843744282	0.875204703472501	24	10.8220518827257	3.09905700302167	1	1	24	12	4.40546309895181	0.996340447790188	0.999999999999927	25.9636363636364	12.857717581798	41.8342292633065	0.987477797593414	0.999999999992518	24.6545454545455	11.8858365922843	38.3916659483945	2.64060549222814	0.0687806956795676
ASH1L	0.788235573076918	0.929064293716625	25.2658227848101	0.871032457904434	2.37228723760854	1	1	20	18	3.91722297646528	0.999660493577885	0.999999999999927	20	10.8066583591548	58.9316745673171	0.998111751872167	0.999999999992518	21.7552742616034	19.4991914386546	57.0655100421933	2.21031961705075	0.0387330213191204
MSTO1	0.176965164017991	0.762689164327052	24	2.69196012098243	2.34459823890145	0.182113153050653	1	28	2	4.12334242759288	0.227736629878211	0.999999999999927	28	1.4391666042164	9.66480665357998	0.132040826927019	0.999999999992518	26.6666666666667	2.08770710588696	8.2821667049616	3.23168076076228	0.390197502161635
YY1AP1	0.369700391994706	0.803870307267856	24	5.1671957929739	4.26883748280605	1	1	20	14	4.7020694587322	0.999462003663691	0.999999999999927	20.8163265306122	11.342048054462	55.4487547697568	0.920506064117221	0.999999999992518	21.6054421768707	11.6130285855413	50.2491858806091	1.07092340281089	0.0213122538015915
DAP3	0.122927268347605	0.728742430100575	27.5310344827586	27.4997604856232	9.96118561773238	0.120192382848633	1	28	0	8.11339543644205	0.484522739633957	0.999999999999927	28	1.0899699381354	55.6218176795902	0.129848375316114	0.999999999992518	27.8436781609195	0.349913036923103	50.0489685404204	11.1875504875944	0.223532088949228
GON4L	0.0149346113054823	0.581207430048883	20.4717948717949	10.5510356433657	11.5545659044286	0.388468903781404	1	20	12	8.9162182768294	0.298617663184667	0.999999999999927	20.695652173913	9.4459764261587	34.5481931611951	0.0477669768205744	0.999999999992518	20.389149015236	10.6764654755367	29.1550052555645	11.6067964050289	0.398106476170627
SYT11	0.855341536672355	0.950213647057765	24	5.3721674758061	2.53788414420079	1	1	28	18	5.40974191850045	0.999997826654997	0.999999999999927	28	3.8926552388574	54.7875735759113	0.999434192871586	0.999999999992518	26.6666666666667	5.87933937540339	45.795654173262	1.34049580050069	0.0292712447218047
RIT1	0.958994398830777	0.985503769586652	24	12.118815388997	0.76535601077295	1	1	20	18	3.34884766522616	0.966610626157425	0.999999999999927	20	16.0283471877116	29.6124372717805	0.999931338656828	0.999999999992518	21.3333333333333	16.2744973583228	24.9902591094913	1.58099497220564	0.0632644489710466
KIAA0907	0.148506474681804	0.756449600640247	20.1616161616162	0.720215347329215	5.02508122699745	1	1	24	0	3.41195051163009	0.896707954895338	0.999999999999927	20.5763688760807	18.8923992774215	16.3771771888028	0.672304701862782	0.999999999992518	21.579328345899	21.2552851015808	10.4186003311368	4.29802598654789	0.412533915299825
ARHGEF2	0.620354901081432	0.87488419390195	20.6839378238342	20.3793832379364	6.54652298625955	1	1	28	6	9.11650998862628	0.998676613689391	0.999999999999927	20	16.3791811298015	65.0042901890697	0.987169510615465	0.999999999992518	22.8946459412781	22.8389342861289	61.581168304102	3.34884472184468	0.0543809871437858
SSR2	0.169571621991931	0.762689164327052	24	23.9057008669512	28.7328347172363	1	1	28	4	54.1181013392787	0.87311097570154	0.999999999999927	24.3686006825939	23.631331773323	221.17939574409	0.700973359582628	0.999999999992518	25.4562002275313	0.870010750694388	213.561553837643	26.0257177525451	0.12186518258961
UBQLN4	0.149101472667156	0.757319103007885	20.4717948717949	7.58921259377035	1.67227287978767	0.759272267084767	1	20	10	1.07261556018663	0.807701729052564	0.999999999999927	21.3134328358209	5.8837001577115	3.64021982196427	0.571777916272007	0.999999999992518	20.5950759025386	7.85029872237565	3.43661373230369	1.67295535295113	0.486803430139843
LAMTOR2	0.385221573222094	0.810556561041044	27.156462585034	23.255214828493	7.60664200675669	1	1	28	22	14.0202810684156	0.976499766828841	0.999999999999927	28	20.0555724672927	99.0474839452124	0.923751263241473	0.999999999992518	27.718820861678	21.7896396118291	90.1532161914398	7.82461217412629	0.0867923797361902
MEX3A	0.490134690627357	0.838573628333754	24	0.31026823177772	1.01211155265437	1	1	28	20	1.6630856280809	0.951536078321725	0.999999999999927	28	27.1329800756247	5.92260753191173	0.957782352752315	0.999999999992518	26.6666666666667	24.3132398656251	3.66311108325955	1.19614115919998	0.326536960526901
LMNA	0.757521999514437	0.917733357112943	24	22.2048760496554	79.3878473144321	1	1	28	4	211.557879737363	0.768348061737834	0.999999999999927	20	6.75440830680987e-05	1525.88975601522	0.982293589998484	0.999999999992518	24	0.496840865326888	1231.48161513865	66.3864382711849	0.0539077786100042
SLC25A44	0.245584696598164	0.780688965629844	22.6818181818182	17.8639144697999	5.4080593140283	1	1	20	16	4.96949082340409	0.839775501081484	0.999999999999927	21.8348623853211	16.0843473865502	38.2071036375091	0.788839282183075	0.999999999992518	21.5055601890464	16.6630119596109	38.4909763506036	5.29095740162729	0.137459682847051
PMF1	0.00375698302903493	0.455343756117899	20.2639593908629	6.13741064002924	5.23399430108937	0.0772071042383542	1	20	8	3.98315354772766	0.154462733853876	0.999999999999927	20	6.5043232640615	19.8534428593758	0.00273957764448685	0.327677308694927	20.087986463621	6.87867150131481	17.1058898952	5.13964761406316	0.300460697780206
SMG5	0.846252066047047	0.946742347985127	24	16.0241177696728	2.04428263974224	1	1	20	10	4.39016423154366	0.999933385557871	0.999999999999927	23.1067961165049	15.687533063695	37.2727333747745	0.999314722276127	0.999999999992518	22.368932038835	13.8310477270888	32.0904096302871	1.60178431113284	0.0499147355732433
TMEM79	0.115769626227147	0.725003181810071	21.0105263157895	13.0423547773787	3.95517467117515	1	1	28	18	5.09089780137716	0.733167768178187	0.999999999999927	20.458452722063	15.9432255065886	18.4254329313984	0.552426002056788	0.999999999992518	23.1563263459508	15.7316844658428	12.4732888244967	2.7142326653902	0.217603609086613
C1orf85	0.662466252055134	0.888028847822939	24	5.78374878969894	8.74524605243267	1	1	28	4	11.4776315253595	0.999616097601399	0.999999999999927	28	12.6124241120169	118.485412450049	0.991405124754278	0.999999999992518	26.6666666666667	7.21649326087865	101.611846721655	11.6747061139709	0.114895127789099
CCT3	0.106343463757321	0.715949124016472	24	1.30329742065273	15.8860357238872	1	1	28	0	22.6525792683884	0.69958549721038	0.999999999999927	26.542750929368	23.9512799964298	129.63701645624	0.518844263966195	0.999999999992518	26.180916976456	25.8178890323005	132.195021791811	14.6509757854249	0.110828498583692
MEF2D	0.939627763714266	0.979691483031247	24	3.45191743004988	2.43272200421615	1	1	28	10	8.2082536969429	0.999299857964982	0.999999999999927	20	6.3995411038806	68.4446286765215	0.999960298256472	0.999999999992518	24	6.65841852266852	52.4485647923972	1.74458120848711	0.0332627063370092
IQGAP3	0.848883488991457	0.94785529303521	24	17.7950853388189	0.57609393238822	1	1	28	20	2.08489733386004	0.999895519692457	0.999999999999927	28	17.0251949083238	6.10692483528568	0.99935030563472	0.999999999992518	26.6666666666667	18.3655952380751	3.56655117327077	1.11339177402878	0.312176026625666
APOA1BP	0.867081973949412	0.954317513511042	24	21.6331930066059	2.41531418474429	1	1	28	26	10.7410143679899	0.998115391604903	0.999999999999927	20	4.1045671996754	84.5098923136143	0.999548531122164	0.999999999992518	24	23.8966602051394	75.5044023189834	1.9987781139652	0.0264723387322631
GPATCH4	0.644431208763987	0.882224560990161	24	10.3187069226163	6.96292094268812	1	1	28	8	8.53423310197556	0.992052201013009	0.999999999999927	22.2429906542056	9.9194545791397	101.819386226452	0.989289901905167	0.999999999992518	24.7476635514019	9.62738618434471	78.5749213402046	6.1338676407194	0.0780639361274279
NES	0.114193472500856	0.723006312657894	24	17.9032064006468	2.136449202364	0.269101639101639	1	28	18	0.979950633619603	0.399833671216161	0.999999999999927	25.5913978494624	15.8287519463525	4.5541827914482	0.185233350174165	0.999999999992518	25.8637992831541	17.2876405523791	3.84881749918516	2.45186159335659	0.637042830395487
CRABP2	0.453604772947211	0.828316415655148	24	20.6818824866452	5.74020280032051	1	1	28	26	4.06608495241609	0.919156136780235	0.999999999999927	22.3824451410658	0.301556663862094	33.8711636944116	0.941223679375362	0.999999999992518	24.7941483803553	23.1665352411362	20.6147937176583	3.54114629476987	0.171776945395121
ISG20L2	0.272778388211515	0.788334625584036	21.0105263157895	10.6603838681634	19.6506998458717	1	1	28	18	26.1890864729192	0.921408514762146	0.999999999999927	20.3418803418803	16.0540936085889	115.427423356608	0.838083062338128	0.999999999992518	23.1174688858899	14.9315071194699	93.2918252099589	3.19534624858017	0.0342510851448007
RRNAD1	0.610986488567455	0.872504386535407	20.2639593908629	0.996903440331965	1.41589161996341	1	1	24	18	2.01198630185349	0.999929714848992	0.999999999999927	28	19.9999324559169	12.9026016242502	0.986155964229182	0.999999999992518	24.087986463621	19.6453836893118	6.92879082867602	0.0923524543266902	0.0133287981424512
MRPL24	0.341024602306378	0.800068793549488	24	7.24584249128455	16.8660514150165	1	1	24	6	22.4694757786273	0.834528126482645	0.999999999999927	24.7058823529412	3.1379394270643	116.53241004922	0.866967350097449	0.999999999992518	24.2352941176471	5.51542541699448	107.201360976266	17.0341595795553	0.158898725020166
HDGF	0.0134026989731599	0.580421371087984	20.4717948717949	1.73918171699102	35.978901535584	0.0290926434676435	1	20	4	13.3150235446492	0.265627123815662	0.999999999999927	20.112676056338	2.4478941611269	306.394923577713	0.00541353486089657	0.426555871733056	20.194823642711	2.73129242663637	308.29394748342	35.6674520700258	0.115693001309875
PRCC	0.417856006840865	0.81832903857873	20.9005235602094	19.7874851664821	2.97515844133752	1	1	28	20	2.74481541503781	0.981622829775213	0.999999999999927	23.257328990228	21.2156853964306	20.6976904903424	0.938589723335142	0.999999999992518	24.0526175168125	20.7610973765923	19.0785206779225	1.50034661775288	0.0786406159618587
PEAR1	0.312618109172629	0.791910693985952	20.5773195876289	9.61427006513426	1.93159146697793	1	1	28	8	1.60106872557714	0.98179024391295	0.999999999999927	23.1067961165049	12.4113505585864	18.8041545703666	0.883548880477792	0.999999999992518	23.8947052347113	10.3834432560641	16.5324175232391	0.695232144866388	0.0420526607127556
ARHGEF11	0.444391609891918	0.825994700882975	20.6839378238342	9.28631301822342	4.54276379191327	1	1	28	14	9.09753573182408	0.988677534035614	0.999999999999927	20	12.6920352340207	34.8089054297158	0.949297372524733	0.999999999992518	22.8946459412781	12.046207848174	28.0269165319638	1.86611843712136	0.066583080411044
ETV3	0.611006797768252	0.872504386535407	27.3424657534247	7.93476426663239	0.698972357359423	1	1	20	6	1.29127782176219	0.985768174857866	0.999999999999927	28	6.9934979823353	4.8408200631267	0.985077481363481	0.999999999992518	25.1141552511416	7.03271540571787	4.8783063419803	0.5993647394653	0.122863284395952
KIRREL	0.684287985912557	0.894548044976287	20.6839378238342	10.9501090165908	2.59156036479215	1	1	28	14	6.13886332851201	0.999972993958069	0.999999999999927	20.458452722063	14.4212948450644	29.3795564034266	0.993132956808528	0.999999999992518	23.0474635152991	13.240681380721	23.3003756006677	0.661763514298185	0.0284014097300312
IFI16	0.190687567303307	0.764227750797869	24	19.245122091742	12.501671177462	0.0772071042383542	1	28	20	9.22786265261571	0.289034516805749	0.999999999999927	27.5675675675676	16.932365490846	97.6587909384825	0.0909064974858255	0.999999999992518	26.5225225225225	18.8413349753482	92.3128184741993	16.0579005004917	0.173950928656564
CADM3	0.891913763740645	0.963147092193353	24	8.29773785842287	0.365145945491524	1	1	28	20	1.63183148708506	0.999999999899407	0.999999999999927	20	8.0082642717558	4.21090829953602	0.9997710109116	0.999999999992518	24	10.9849242664788	2.84710187116571	0.272021076722801	0.0955431484478023
DUSP23	0.950973834462269	0.982952853130078	24	9.20725980028321	1.19389835245087	1	1	28	20	12.4954933514765	0.998638528775935	0.999999999999927	27.148288973384	20.8516434825329	95.676971883035	0.9999779307254	0.999999999992518	26.382762991128	17.3484140392024	69.0039914667423	1.07803505569384	0.0156227927222648
C1orf204	0.157330352317609	0.75949431085166	24.95	3.68023285762704	2.26726765764721	1	1	24	10	1.75119824244161	0.943883100731547	0.999999999999927	22.9581993569132	6.4366826794133	9.16563477821337	0.701786872720204	0.999999999992518	23.9693997856377	6.74369786493235	6.29184724546131	2.1377084627682	0.339758480994634
TAGLN2	0.63105523345796	0.87768249177276	24	16.3478502459504	32.4402043836792	1	1	24	6	36.855012516015	0.999999837200462	0.999999999999927	20.2266288951841	15.9983392706595	496.060318889569	0.988439736237943	0.999999999992518	22.742209631728	16.3833122673603	392.813601657853	29.8024269179823	0.0758691318024691
LINC01133	0.612460666927043	0.872874280033934	24	13.6233794529083	9.96177227429107	1	1	28	18	26.7247450178911	0.997071971879649	0.999999999999927	21.3134328358209	16.4621879932243	115.441906964809	0.986122404700662	0.999999999992518	24.4378109452736	16.1186206819359	82.5345348556883	9.34076631047762	0.113174034685116
PIGM	0.0848730589595723	0.705073733244699	20.9005235602094	11.1777239214183	10.2788348333737	0.548683931808932	1	24	10	6.42603180873716	0.768310935110098	0.999999999999927	21.7021276595745	13.2066606045433	62.4988108839557	0.353359429577434	0.999999999992518	22.200883739928	11.5663517191163	50.8422114882503	8.77601960506649	0.172612861403455
IGSF8	0.221179050691457	0.773307615796988	24	1.87495980803582	2.30289399319001	0.548683931808932	1	28	0	3.15129319042588	0.444955035094199	0.999999999999927	28	1.2042821630655	12.1713162379745	0.441626696106171	0.999999999992518	26.6666666666667	1.07745605434931	10.8761000970014	3.03168972271212	0.278747868783221
PEA15	0.722693125313755	0.906456657971634	24	11.7269083358444	21.0848524649778	1	1	24	6	64.3908536575119	0.998965169310482	0.999999999999927	25.5913978494624	11.5799948323796	656.190016384645	0.995476401346102	0.999999999992518	24.5304659498208	9.88323235099656	555.00192297495	16.7675383081726	0.0302116760574348
DCAF8	0.122738067489549	0.728742430100575	21.3475935828877	13.5985651749052	13.4367711428156	0.548683931808932	1	20	14	16.5493791395302	0.863687813911624	0.999999999999927	20	12.3945422621159	118.053354999141	0.458918863035973	0.999999999992518	20.4491978609626	13.3346397502912	104.82711386859	14.1922884393072	0.135387572122786
PEX19	0.992112177556622	0.996423492996646	24	13.7792889541388	0.4265486610677	1	1	20	14	4.06348563700561	0.999999687610498	0.999999999999927	22.5236593059937	17.3981227578509	45.3422621328348	0.999999917709833	0.999999999992518	22.1745531019979	15.1554047283797	36.1399533363895	0.633202377006318	0.0175208410235755
COPA	0.0790557162321615	0.703154418702654	21.2340425531915	10.3462422762355	13.7098221362266	1	1	28	6	20.9418035836047	0.890257338318865	0.999999999999927	24.040404040404	5.43046966447077	161.92891236226	0.50499707956941	0.999999999992518	24.4248155311985	7.25714958339929	136.310386815693	9.87721871628875	0.072461233124104
NCSTN	0.129785187472801	0.732012405407843	22.1777777777778	20.3489514215728	18.6988996855972	1	1	28	0	18.2617028804722	0.703228984165193	0.999999999999927	21.4414414414414	0.397509482493604	62.4469572031561	0.571290912253804	0.999999999992518	23.8730730730731	23.3727901622948	40.1374337535148	8.28446156826458	0.206402372885613
KLHDC9	0.388860487718799	0.810556561041044	24	3.21806228633449	1.37659381689758	1	1	20	14	1.19606589242402	0.981411487681955	0.999999999999927	20	7.9999324559169	10.8622797817	0.926324154078506	0.999999999992518	21.3333333333333	8.28125816225478	3.36353049350358	1.4039890105093	0.417415276365415
PFDN2	0.467588537550399	0.830740614650107	24	21.1350879678666	11.9461563849857	1	1	28	6	21.7123564052755	0.984768516008771	0.999999999999927	20	6.75440830680987e-05	147.57959607661	0.956033000726365	0.999999999992518	24	0.569020931837107	78.1077864074287	7.63316944276873	0.0977261012487579
NIT1	0.897106881566801	0.964391860002452	24	1.94641292218696	0.428302576678611	1	1	28	14	2.38700518508669	0.984504327679841	0.999999999999927	28	19.9999324559169	13.2868579208087	0.999709023729188	0.999999999992518	26.6666666666667	17.358154175302	8.11897991053218	0.391662468366727	0.048240354414309
DEDD	0.433489105734253	0.82354512022438	24	2.1717024552823	3.50251666656532	1	1	28	0	8.32203861715236	0.988125258809659	0.999999999999927	23.8795986622074	0.240755537816604	39.2904688720167	0.945455151148991	0.999999999992518	25.2931995540691	0.840274790140345	34.7006520255531	3.42040602220456	0.0985689265920946
UFC1	0.357120097350095	0.802176541495288	24	4.06317941725471	17.9562992562553	1	1	24	6	17.7165555484781	0.978086348915432	0.999999999999927	20.5763688760807	7.3873257953779	252.117525839637	0.909920242310893	0.999999999992518	22.8587896253602	5.91648895501468	218.385324273449	18.9990151308266	0.0869976734656267
USP21	0.123021484081714	0.728742430100575	24	2.59058269250564	2.54630840391055	0.759272267084767	1	24	4	1.67344924137482	0.605113572230608	0.999999999999927	24.7058823529412	7.1080337867551	6.14262022428001	0.45220594049535	0.999999999992518	24.2352941176471	4.51383876620389	6.19878697823045	2.47555350137824	0.399360957244079
PPOX	0.246400099038204	0.780688965629844	22.6818181818182	3.58083584617621	3.14184510887079	1	1	24	0	3.85489704128765	0.7096306143957	0.999999999999927	20	5.5287931753359	15.0157207164998	0.745616238446163	0.999999999992518	22.2272727272727	3.2628017944661	11.0626155468791	3.20129534341915	0.289379607368012
B4GALT3	0.88043377016624	0.959360022905592	24.95	2.16545075847637	2.07494327829811	1	1	20	16	6.06573009410881	0.999920864919912	0.999999999999927	20	1.7529465483309	68.6336850482413	0.999686535417056	0.999999999992518	21.65	0.155299423790314	59.3790352132605	1.77652953415721	0.0299184641140898
ADAMTS4	0.643863105523937	0.882224560990161	24	0.642256789727453	0.999332822840431	1	1	28	0	3.38058860498231	0.920428412124571	0.999999999999927	20	19.9718222330242	4.41424650343993	0.983793226723861	0.999999999992518	24	0.202572980580188	4.09624095083444	0.992148167813739	0.242209425598275
NDUFS2	0.0716862271091457	0.699672146772577	20.6839378238342	11.6654332099576	86.840837988327	1	1	28	12	74.8251226696992	0.643129116515661	0.999999999999927	21.8348623853211	5.9337823105675	555.464571568918	0.406191191681533	0.999999999992518	23.5062667363851	9.93615552557205	502.943556886101	74.2750655492197	0.147680717910142
TOMM40L	0.717168834748106	0.905010867523027	24	1.06063136628152	1.38347958548987	1	1	28	6	3.10032097043066	0.999295578470864	0.999999999999927	23.4098360655738	6.75440830680987e-05	20.3833365046914	0.995189723669315	0.999999999992518	25.1366120218579	2.07820229075416	14.7377608987603	1.00087989782753	0.0679126160821163
SDHC	0.518555640502611	0.845949729750891	23.6213017751479	18.1878088580785	10.3389868392627	1	1	28	6	9.11670068981208	0.668960039394447	0.999999999999927	20.2266288951841	19.1589143704963	65.8535102693943	0.908583165477326	0.999999999992518	23.949310223444	22.961543986047	49.5542127738524	2.04799276113073	0.0413283280369528
DUSP12	0.141431265104879	0.750559757563432	20.2639593908629	18.9784841679673	3.26467499776124	0.182113153050653	1	20	0	1.51295705046915	0.727812745209655	0.999999999999927	20	6.75440830680987e-05	18.4646608093074	0.24152540914134	0.999999999992518	20.087986463621	19.6657714432884	11.1769882171517	3.24419032185074	0.290256217401424
ATF6	0.745971061686294	0.914492435189808	27.9160839160839	10.4167092895378	2.6209296221596	1	1	28	4	2.92126587496178	0.994842625520927	0.999999999999927	20	6.75440830680987e-05	47.0921381966003	0.99645891405666	0.999999999992518	25.3053613053613	4.09803463459939	45.5050697898209	2.05587092901493	0.0451789424455472
OLFML2B	0.105707496399386	0.715949124016472	24	19.9820887978635	5.56397119199696	0.388468903781404	1	28	18	3.76964149680991	0.56426569481839	0.999999999999927	25.7761732851986	20.2081308101408	11.9179937761124	0.27462108753007	0.999999999992518	25.9253910950662	19.576472691135	14.9026206071028	5.50161027873454	0.369170659562548
UHMK1	0.580319505966389	0.864804835962398	22.0552486187845	20.4990378428534	3.6878798275383	1	1	24	22	1.70057194163082	0.99681524539596	0.999999999999927	20.695652173913	17.5365216631524	30.1512463157449	0.981764894150489	0.999999999992518	22.2503002642325	19.9812535777373	26.7322324127498	3.62856166542316	0.135737322996359
UAP1	0.100666162814512	0.711909033168952	24	22.8296700648781	7.01975937854363	1	1	20	4	4.93060064220302	0.845700133131351	0.999999999999927	25.7761732851986	23.3500705632797	19.5864699877187	0.553200222185152	0.999999999992518	23.2587244283995	0.162505879947691	18.5029144453932	6.71381780342085	0.362851907640552
DDR2	0.585382308797807	0.866614681287645	24	12.6586317192211	25.3011013188095	1	1	28	14	71.8978916456806	0.938541339235754	0.999999999999927	20	13.7692315489253	336.587188783424	0.976991414445453	0.999999999992518	24	13.6616277737697	280.31680513746	25.1690504773757	0.0897878757751731
RGS4	0.0840152562672621	0.705073733244699	21.3475935828877	20.8607976625503	4.14815793492974	0.182113153050653	1	24	22	2.80307552207187	0.633124013570299	0.999999999999927	22.3824451410658	20.3447951724204	6.31936933626369	0.158747575965135	0.999999999992518	22.5766795746512	21.0899493939188	7.99040358144045	3.94446538391557	0.493650332390906
NUF2	0.990789632718982	0.995960251115828	24	21.8984033449761	0.135597388353703	0.328785271441521	1	20	10	1.72662134370842	0.762589549772696	0.999999999999927	20	12.4764577158012	3.75328459351005	0.835273865138084	0.999999999992518	21.3333333333333	13.9215722329625	2.57516255305005	0.510869450446775	0.198383379659546
PBX1	0.155446897370023	0.75949431085166	21.695652173913	18.5055830536824	13.5469991223346	0.759272267084767	1	20	2	8.15085934289247	0.527804556510117	0.999999999999927	20	6.75440830680987e-05	177.678545481413	0.475224171661842	0.999999999992518	20.5652173913043	20.2807645903692	158.931023732197	13.6193591877432	0.085693522057041
MGST3	0.133330182915916	0.738245501901973	20.7916666666667	0.778791136018299	104.577955134695	1	1	28	0	130.599436517357	0.791755436927621	0.999999999999927	20.695652173913	2.7631474466742	436.561036910968	0.609758333195859	0.999999999992518	23.1624396135266	1.30641195394835	329.506793010103	59.0770967437524	0.179289465337187
ALDH9A1	0.111089942971858	0.722959640467206	22.6818181818182	6.59719605926004	8.82853684559585	1	1	24	10	6.94123373892603	0.756301263415512	0.999999999999927	20	10.9084896715302	100.557697744601	0.549795819139941	0.999999999992518	22.2272727272727	9.28044960930017	91.2525143840808	6.90234904295918	0.0756400970378445
TMCO1	0.0975879371937635	0.710864472863099	20.1616161616162	11.0362961339246	30.0162570922481	0.759272267084767	1	20	12	35.1125688655132	0.599057616625273	0.999999999999927	21.0619469026549	9.0120882153996	256.846100006002	0.397969289408974	0.999999999992518	20.407854354757	10.7396091181479	243.631051979637	30.51123084931	0.125235394262716
UCK2	0.376460702210774	0.807642246930862	27.7222222222222	20.7706553107574	2.86414762667563	0.759272267084767	1	28	22	3.38535576043286	0.882806746510571	0.999999999999927	27.148288973384	16.2081560861491	17.8135980347015	0.839031715568595	0.999999999992518	27.6235037318687	19.6972328406608	16.7015295602865	3.11609566991371	0.186575466556265
POGK	0.568936099163132	0.861388667472634	20.6839378238342	3.35419437676791	2.65389910270717	1	1	20	6	2.04113321844757	0.99956802617985	0.999999999999927	20.112676056338	3.3985525404553	21.3546056605381	0.980253661396962	0.999999999992518	20.2655379600574	4.23810227042751	20.9585112546538	2.6532377474987	0.126594762159433
TADA1	0.28296634522353	0.789369893573003	21.2340425531915	6.74030967634036	1.34474029053086	1	1	28	4	2.55722392737695	0.868257815564516	0.999999999999927	23.7209302325581	0.2640180803328	4.73972260821405	0.832604347804963	0.999999999992518	24.3183242619165	3.75197220814604	5.38684517232812	1.22606520951678	0.227603573203662
MAEL	0.557753583357581	0.858830482299159	20.7916666666667	2.40378443924696	0.135760197124797	1	1	20	4	0.298273790321809	0.988921914798277	0.999999999999927	20	7.65984289038502e-05	0.333525630190391	0.977377916433704	0.999999999992518	20.2638888888889	2.1472294312591	0.229844263943854	0.145709141600852	0.145709141600852
POU2F1	0.0605682604346406	0.689368368559846	22.0552486187845	15.5441419537248	3.66321412311965	0.388468903781404	1	24	16	5.44408652176888	0.669320042771347	0.999999999999927	23.8795986622074	13.826364423661	20.1394853664662	0.216799731253779	0.999999999992518	23.3116157603306	15.1663284758567	14.6021267942328	3.62416320604763	0.248194201921259
CREG1	0.824263560589142	0.940588457111779	21.695652173913	0.356437907395059	2.85883712620495	1	1	28	24	6.27021016700791	0.999998584389213	0.999999999999927	22.9581993569132	12.8549564468914	36.8026627313838	0.998958464454006	0.999999999992518	24.2179505102754	20.4056956479918	29.612815987277	1.48626536828888	0.0501899369829417
MPZL1	0.191479883884912	0.764227750797869	20.7916666666667	0.398587945521504	21.9898433519839	0.759272267084767	1	28	26	18.2710068292001	0.848735474392432	0.999999999999927	21.186943620178	5.6260456378818	211.331166851872	0.65169056946347	0.999999999992518	23.3262034289482	1.34627844614421	195.424019056567	15.8202107904625	0.0809532567533735
MPC2	0.605451169968283	0.872250605762929	24	23.9373999244146	10.7086917210431	0.388468903781404	1	28	4	3.6116938089519	0.811576843197174	0.999999999999927	28	4.6415815751633	103.161860904484	0.768764533586847	0.999999999992518	26.6666666666667	2.7722471635943	95.8903411100558	14.3479193312336	0.149628410590031
DCAF6	0.0794924472213122	0.703154418702654	24	14.2382118554089	10.3158980870938	0.269101639101639	1	28	14	6.81760027654244	0.520082657143345	0.999999999999927	24.8780487804878	15.9759751479938	96.4099659197032	0.173743828732825	0.999999999992518	25.6260162601626	14.8371880906442	90.944029899797	10.3747388729308	0.114078284021082
GPR161	0.895485530937695	0.964391860002452	20.1616161616162	8.71277492009842	1.09577291819674	1	1	28	20	5.70705348044044	0.995529828778285	0.999999999999927	28	23.2801726728026	32.6115943263291	0.999768177992338	0.999999999992518	25.3872053872054	17.335660127799	24.4909228387781	0.186717332514968	0.00762394025509427
TIPRL	0.154921497612544	0.75949431085166	20.7916666666667	0.640503516842877	6.26237491910647	1	1	24	0	5.94274323214829	0.848496698779525	0.999999999999927	20	3.2838030735028	67.4442170986465	0.668793461186312	0.999999999992518	21.5972222222222	1.36993162278349	66.4509204044435	4.98269835297875	0.0749831352621199
SFT2D2	0.029439149300067	0.624247573224569	22.8114285714286	8.40247942784687	6.87035129832761	0.182113153050653	1	24	10	4.91466527675559	0.279864883044404	0.999999999999927	23.8795986622074	4.9887480628794	24.9444766603895	0.0429723024716365	0.999999999992518	23.5636757445453	7.87467535131395	19.2098877676282	7.21996745498071	0.375846415258477
TBX19	0.373915545521583	0.807642246930862	24	13.1096195123577	3.53779728419056	1	1	28	16	6.13263190816906	0.98503012780881	0.999999999999927	23.1067961165049	14.0282395045052	22.104765140204	0.919917659846698	0.999999999992518	25.0355987055016	14.3929901923257	15.156228136216	3.6623058034296	0.241637020142134
DPT	0.579718567063365	0.864434382894506	21.5783783783784	0.30589336650683	191.138972728386	1	1	24	18	669.309400493218	0.966178188289422	0.999999999999927	26.542750929368	21.4571815265489	4354.49476128879	0.978850139008062	0.999999999992518	24.0403764359155	20.4542151118963	2161.58824656678	171.565676716758	0.0793701931851513
ATP1B1	0.490428053996326	0.838573628333754	24	11.5963115307841	11.1444271087552	1	1	28	14	20.7835603725207	0.960538063102742	0.999999999999927	21.570996978852	2.3255008322625	128.27619118701	0.959129930999277	0.999999999992518	24.5236656596173	10.1451894424258	107.466275115489	9.86092231647629	0.0917582963202104
NME7	0.935509965712138	0.978829672216066	24	4.53296147623147	0.409776971289501	1	1	28	0	1.08312409722433	0.990677546536803	0.999999999999927	20	15.9634301289985	5.99426316898954	0.999930804043316	0.999999999992518	24	23.9374463935337	3.76582189768409	0.148138254102258	0.0393375624570458
BLZF1	0.867688650944601	0.954368073867604	23.3450292397661	10.0061777785678	0.353765316939417	1	1	28	12	1.37638352845642	0.993655624406365	0.999999999999927	20	11.9086949686169	5.71432668505603	0.999513550670201	0.999999999992518	23.7816764132554	11.4560933728975	3.81387003230689	0.271555601218948	0.0712021120066047
METTL18	0.699337122274883	0.899024514961921	22.5536723163842	7.55973224747965	0.8592096117792	1	1	20	18	0.660796631959869	0.999779859987694	0.999999999999927	20.112676056338	19.6191895507557	4.2639071522035	0.994146288668125	0.999999999992518	20.8887827909074	0.305987467625132	4.01816910953091	0.86097453743936	0.214270358954572
SCYL3	0.698914858822449	0.899024514961921	24	12.3370935032367	1.10905961672317	1	1	20	18	1.75628863283823	0.982556496269888	0.999999999999927	20	14.19164835504	4.69783299508346	0.993307905353747	0.999999999992518	21.3333333333333	15.1152484584933	2.99984024395543	1.62714712549939	0.542411259658923
KIFAP3	0.541523038386415	0.852528091193493	24	12.4396333112533	1.98124045335684	1	1	24	18	4.46274496573552	0.952278158017497	0.999999999999927	28	19.9999324559169	34.9544224857909	0.970287564717958	0.999999999992518	25.3333333333333	16.8753243680806	26.2102183087604	0.994732574782823	0.0379520904047696
GORAB	0.418836435329892	0.81832903857873	22.5536723163842	16.4002341437395	2.13406778501471	1	1	28	20	2.7895271372944	0.924172442554199	0.999999999999927	20	15.9298305962709	11.9807340323055	0.928813394627954	0.999999999992518	23.5178907721281	17.539138427044	8.47498760799465	1.58154831801539	0.186613643720668
PRRX1	0.0647699741757689	0.697538238387395	20.1616161616162	3.55225837151009	49.7280532970455	0.548683931808932	1	20	6	22.9575071697973	0.605912866190044	0.999999999999927	20.112676056338	3.5473224546433	433.306038779452	0.262787978742883	0.999999999992518	20.0914307393181	4.35077580505434	424.083530724901	48.3899594494425	0.114104783476802
FMO4	0.874159649055027	0.957536363596806	24	23.1940078342947	0.429189297578196	1	1	24	18	1.15877188986073	0.999660291314133	0.999999999999927	26.542750929368	21.4571815265489	7.69756811670807	0.999630631859743	0.999999999992518	24.8475836431227	20.8411317258125	3.70624600221133	0.231347495580219	0.0624209767625207
PRRC2C	0.405850586740812	0.817336825267231	20.9005235602094	10.5649058581094	58.4233144279164	1	1	28	14	116.103511423894	0.993095283766032	0.999999999999927	20.458452722063	12.9343088809697	425.275955920549	0.935703107829022	0.999999999992518	23.1196587607575	12.5953065995711	300.053355374714	37.1646215237741	0.123860043082544
VAMP4	0.881560685890051	0.959360022905592	24	6.73110391103226	1.78762020798658	1	1	20	18	4.83714650925578	0.999914182706469	0.999999999999927	20	16.9485117715423	39.1278090011758	0.999695544463254	0.999999999992518	21.3333333333333	20.1730805986009	32.078489634802	0.334637809191124	0.0104318442981828
METTL13	0.0601026952457669	0.689368368559846	21.3475935828877	15.8235533727972	5.07185991640695	0.548683931808932	1	20	18	3.26243273902758	0.461457558736122	0.999999999999927	20	15.3794754859606	31.7102298249318	0.212189919372511	0.999999999992518	20.4491978609626	16.3990031134737	25.0552537091378	5.52292947247456	0.220429995903826
DNM3OS	0.324363331312914	0.796394051963189	24	0.631332113909556	10.5301704142252	1	1	24	0	15.2266923672995	0.906568573656783	0.999999999999927	21.4414414414414	1.67805483219701	65.5331620779119	0.874245790765265	0.999999999992518	23.1471471471471	0.804813294431833	54.984716963512	11.1085996762795	0.202030678518382
LOC102724528	0.0121741977493939	0.57529736984379	24.7950310559006	12.3033075990996	1.44126660998309	0.0386260296416546	1	24	14	1.11191988267067	0.234474848620579	0.999999999999927	25.0526315789474	12.3828374214667	2.07547553588979	0.00569304532863391	0.438085809764248	24.6158875449493	12.9051418400026	1.55229498543888	1.44766779571299	0.932598384516258
PIGC	0.270613124206566	0.787711032628566	27.3424657534247	10.0100018674262	4.34641499428436	1	1	28	10	8.50612878879393	0.94966130575908	0.999999999999927	20	7.999941787253	41.7206295853587	0.843384249001381	0.999999999992518	25.1141552511416	9.40244104594697	34.3242900940492	4.16119941672046	0.121231914930176
SUCO	0.0804768010699616	0.703889936735639	22.9425287356322	22.3372521053823	6.0079401844805	0.759272267084767	1	24	22	4.31822532250217	0.600319412860523	0.999999999999927	22.9581993569132	6.75440830680987e-05	50.6067923555699	0.358328198471737	0.999999999992518	23.3002426975151	22.450852052808	43.8193527054943	5.99860912693626	0.136894060650606
LOC101928673	0.332972887268411	0.797789514220806	21.3475935828877	9.12580410820561	1.30282317242475	1	1	28	12	1.7762800395145	0.877530269497454	0.999999999999927	20	12.1897413110612	4.52549608330936	0.872842418243956	0.999999999992518	23.1158645276292	11.2170340898888	3.42797900084541	0.779867805881177	0.227500753560289
PRDX6	0.833147890551142	0.94455976573852	22.5536723163842	0.509102187734102	4.07125078428314	1	1	28	4	30.6443928433574	0.988200745622693	0.999999999999927	27.3563218390805	6.75440830680987e-05	218.036103058008	0.998940710233846	0.999999999992518	25.9699980518216	1.40351877028594	156.031908469393	1.13802118415356	0.00729351576428866
KLHL20	0.101743497211871	0.714975347095526	20.9005235602094	4.19215904291871	5.57638148527701	0.182113153050653	1	20	8	0.927927156846906	0.61264354135547	0.999999999999927	27.3563218390805	22.2497577178954	33.5543980603824	0.176022288810277	0.999999999992518	22.7522817997633	6.35953631563581	33.9164769902473	1.04882542022847	0.0309237725524989
DARS2	0.85333195657845	0.949834599452687	24	5.52693309617374	0.898615383497942	1	1	28	6	2.46191683466779	0.990914778251619	0.999999999999927	28	0.3017785657571	7.81249699889577	0.999306088192933	0.999999999992518	26.6666666666667	4.18973270663464	6.65654584096806	1.40767316834766	0.211472015964205
GAS5	0.728460748257761	0.909106209931851	24	12.0248581611335	9.79078187327027	1	1	24	18	14.4909957201927	0.999828013598759	0.999999999999927	24.2033898305085	15.3738582660718	223.182676803501	0.99580645566217	0.999999999992518	24.0677966101695	15.1511153119838	175.148806312598	7.4086861588427	0.0422993813935563
RC3H1	0.0671449541777068	0.697538238387395	23.2093023255814	0.44947825369829	4.95472894412665	0.759272267084767	1	28	22	2.01911474858765	0.678670278832289	0.999999999999927	25.0526315789474	22.7502450263411	20.0520469493163	0.346752060638744	0.999999999992518	25.4206446348429	23.0000093317593	18.4739880647734	4.82265798439191	0.261051266650316
RABGAP1L	0.3326543750278	0.797789514220806	24	16.1723674506384	2.23475481519541	0.182113153050653	1	28	18	0.77213761570386	0.633215153015406	0.999999999999927	28	12.7466772140162	12.0891777066542	0.36737531549	0.999999999992518	26.6666666666667	15.8701478835408	8.97568209386371	3.37872557405506	0.376431065485815
CACYBP	0.528249515423401	0.849313117663452	23.9041916167665	20.4585445983164	5.42376733063954	1	1	28	6	10.7162812134251	0.789044612798737	0.999999999999927	20	6.75440830680987e-05	74.5826686053396	0.941177294344371	0.999999999992518	23.9680638722555	0.388686794026547	45.726974842347	2.84117049113471	0.0621333578468775
MRPS14	0.0569902756251859	0.689368368559846	21.8142076502732	0.592988961714902	6.25837782304665	0.548683931808932	1	24	22	4.74580053788935	0.591196852832508	0.999999999999927	22.5236593059937	2.9526138439295	35.0951933425238	0.239467160569482	0.999999999992518	22.7792889854223	0.573302301126653	25.3737538005152	5.8653394263535	0.231157733793193
RFWD2	0.199297961761866	0.768066919609366	25.5897435897436	2.76349262948101	3.65492737922234	1	1	24	10	2.52694751275438	0.997235700178211	0.999999999999927	20	11.6354046439094	21.817237374342	0.779287521802166	0.999999999992518	23.1965811965812	9.43486532213706	16.6056085940615	1.67156803516736	0.100662858918953
PAPPA2	0.440895359613882	0.82558594270616	24	7.53972471253427	1.30264909667374	0.269101639101639	1	20	14	1.12151295401396	0.759632123930523	0.999999999999927	20	11.8884981514626	12.9177208929117	0.568002334501703	0.999999999992518	21.3333333333333	11.9165889491741	10.2409315994769	1.59865031698733	0.156103993221572
LOC730102	0.726709415731652	0.908510612441615	24	11.4632331016511	0.965462434347967	1	1	20	12	2.3274191012813	0.999452824262635	0.999999999999927	26.542750929368	21.4571921494527	14.9084171172813	0.99570388613557	0.999999999992518	23.5142503097893	14.6178386626278	9.31354993623153	0.798520249518916	0.0857374744309382
RASAL2-AS1	0.0343923540642055	0.644724811111614	22.4269662921348	10.2955255902412	2.46721726031717	0.759272267084767	1	20	14	1.67958875246542	0.382344174950373	0.999999999999927	22.5236593059937	9.6484374444177	4.10685695623941	0.161922224256644	0.999999999992518	21.6502085327095	11.2373904530283	2.87858370301353	2.45454909437726	0.852693319915498
RASAL2	0.377460421526623	0.807642246930862	25.1069182389937	11.8762070922636	3.04597070860192	1	1	28	14	2.50718777714393	0.984334935318392	0.999999999999927	25.7761732851986	11.9709380414947	23.4628262144498	0.921514456379294	0.999999999992518	26.2943638413974	12.5985656290726	20.4138938577921	2.95440846185329	0.144725375885384
RALGPS2	0.642899345358333	0.882179040550756	24	3.44864513931272	1.42831161180405	1	1	28	4	6.69704530471803	0.948162339168628	0.999999999999927	26.3468634686347	6.75440830680987e-05	38.1697638141865	0.985988812093387	0.999999999992518	26.1156211562116	2.53463314917559	25.3044938252959	1.40403628979691	0.0554856500782225
ANGPTL1	0.37363464175017	0.807642246930862	25.2658227848101	2.62442726299927	2.05601972612043	1	1	20	12	1.86234703031781	0.999998709151347	0.999999999999927	20	7.9999219152009	22.0162321563451	0.922531416546796	0.999999999992518	21.7552742616034	8.67753867782143	12.7690655527837	0.296408852032775	0.0232130417693844
FAM20B	0.224528353151132	0.773762628226425	22.3016759776536	17.2431016750667	11.9701048321726	1	1	28	22	13.4144519849003	0.897126750675324	0.999999999999927	21.570996978852	17.0388595211591	82.1149790649835	0.782760986405767	0.999999999992518	23.9575576521685	18.7570896909951	60.3831614088672	6.23892083921865	0.103322196017091
TOR3A	0.926746492265359	0.975432492916256	24	15.9189845935792	1.50114434048062	1	1	28	20	9.6694415280719	0.999476877663884	0.999999999999927	28	20.627514893855	46.3125601332725	0.999929269377186	0.999999999992518	26.6666666666667	18.7957894121346	36.9141829877594	2.37039472354826	0.064213658049381
ABL2	0.599490566812478	0.870358867955005	24	8.75513064854032	2.48348422399512	1	1	28	20	4.14923191100062	0.999999967400781	0.999999999999927	24.2033898305085	11.1877541508587	54.8641720515629	0.984711640036341	0.999999999992518	25.4011299435028	12.676450212788	47.3688845326985	0.691112357564509	0.0145900070137273
SOAT1	0.0388175278431011	0.661167674223138	23.4823529411765	23.001373294938	5.78085885664368	1	1	28	26	8.92597560052819	0.915811803608613	0.999999999999927	25.5913978494624	19.8464980709283	34.1927455496435	0.352084080939251	0.999999999992518	25.6912502635463	23.0471230900597	30.8871636269971	5.49660266533964	0.177957507905818
TOR1AIP2	0.968160144099036	0.988247273098631	24	23.0992769115871	2.09046461200338	1	1	28	18	19.2677418775845	0.96727056439918	0.999999999999927	28	23.9598613696652	151.641869921886	0.999955134999175	0.999999999992518	26.6666666666667	22.0862635674442	126.753827198923	8.32521410593237	0.0656801793674214
TOR1AIP1	0.895559076448737	0.964391860002452	24	5.66150752367476	1.47258245838714	1	1	28	14	5.26786429319831	0.99908176628828	0.999999999999927	20	7.4058379267941	36.5432058210647	0.999788973238526	0.999999999992518	24	8.85468872572906	29.1412294127061	0.956582976447102	0.0328257590954627
CEP350	0.378382706444125	0.808489961497311	24	18.5921759921735	7.53994502593243	1	1	20	2	7.15895459884539	0.964809268552259	0.999999999999927	20	18.6145944230705	80.4673883682139	0.918281648934684	0.999999999992518	21.3333333333333	19.9275370598996	76.6633641963093	7.38392125830799	0.0963161652989847
QSOX1	0.593052216121533	0.867911650507954	24	6.56935996627497	29.7045136516565	0.759272267084767	1	28	4	66.1893136061234	0.925041252514213	0.999999999999927	25.7761732851986	0.0852088120701773	631.28183386485	0.941071005594629	0.999999999992518	25.9253910950662	3.63955670548808	510.869850068627	26.162694926598	0.0512120551312305
FLJ23867	0.0916116577599015	0.710864472863099	24	22.1824592181038	2.01052179754078	1	1	20	2	2.25502210181934	0.984114754403714	0.999999999999927	22.2429906542056	5.96128863497961e-05	17.1416960165451	0.568087243565452	0.999999999992518	22.0809968847352	0.16884830285394	12.4207747738795	1.87900278659749	0.151279032170278
ACBD6	0.291277383980302	0.789369893573003	24	1.0310696734445	3.89112685440316	1	1	28	2	2.91820076966403	0.970253317571108	0.999999999999927	24.5360824742268	7.6163703884123	20.7385538793922	0.865393765750324	0.999999999992518	25.5120274914089	3.36458322947352	21.4811873828869	2.70985883047619	0.126150327827549
XPR1	0.82277650805824	0.939315576271424	24	5.31938885899238	0.762009965158128	1	1	28	8	1.91551263221723	0.999999810690138	0.999999999999927	28	19.9999234732967	10.6149258079954	0.998930451372136	0.999999999992518	26.6666666666667	7.79429130797177	9.00833844214761	0.770371678517849	0.0855176216419096
LOC102724791	0.890718394115893	0.962974397382636	24	5.08357379515923	0.462791925693896	1	1	20	10	1.68807501344946	0.994060706262055	0.999999999999927	20	7.5451858845929	8.7081931577879	0.99972582040691	0.999999999992518	21.3333333333333	7.79648402891113	6.26080547908467	0.781262594859108	0.124786275099754
STX6	0.357482182135575	0.802176541495288	27.156462585034	26.0495193081808	5.82994952399223	1	1	28	22	8.00927110390509	0.994396321536154	0.999999999999927	28	3.7065111529581	59.347829725531	0.913284570456041	0.999999999992518	27.718820861678	26.5863756650965	51.629628874844	6.44667093679454	0.124863786110529
MR1	0.892964680613699	0.96354023783812	24	19.6081054796905	2.0039436153482	1	1	28	18	11.5343398797073	0.998088377478744	0.999999999999927	28	23.8716013047194	43.4138230366249	0.999766691034486	0.999999999992518	26.6666666666667	20.6515251361513	32.5140404889662	3.52491979659068	0.108412234947757
IER5	0.460423898706292	0.828861061744228	22.9425287356322	6.25752282332905	11.2854918369108	1	1	28	20	9.90943877525768	0.997376969256563	0.999999999999927	20	12.1483283403438	202.704309927634	0.955655708238988	0.999999999992518	23.6475095785441	13.6649678184428	180.138960317307	6.19893900273761	0.0344119839029737
GLUL	0.316139783718247	0.79327275792445	21.4623655913979	1.96081756386587	60.7122136603558	1	1	28	0	61.0927730703152	0.998375932997921	0.999999999999927	22.5236593059937	2.9526138439295	525.101719501105	0.889475121423447	0.999999999992518	23.9953416324639	1.7912622476045	337.538623483418	40.3761741416102	0.119619419327263
RNASEL	0.0981928388542267	0.710864472863099	20.1616161616162	4.75024561789083	4.47197091721369	0.120192382848633	1	20	6	1.64991989555141	0.686098620759689	0.999999999999927	20	6.7624230236597	15.1139782724694	0.141008945216463	0.999999999992518	20.0538720538721	5.84364872993489	12.5218023834041	4.23466625414685	0.338183443923323
RGS16	0.859489624575347	0.951682816344045	24	2.006947045504	0.181918894421231	1	1	28	18	1.22603284958884	0.989605636366286	0.999999999999927	28	27.6358289448493	1.86847449497316	0.999373671330088	0.999999999992518	26.6666666666667	25.4599366363311	1.0748176511092	0.307036873492044	0.285664152589218
DHX9	0.0901697310692353	0.710848070832759	20.1616161616162	0.297101459214609	10.4189436398336	0.759272267084767	1	20	0	6.30441379186707	0.785054934252037	0.999999999999927	20	4.11093333705916e-05	88.1452218255971	0.440555504418315	0.999999999992518	20.0538720538721	0.0984870290989091	57.384562766031	10.4407339132042	0.181943251110466
LAMC1	0.749775055498615	0.915495027198178	24	15.6816453420063	28.5889760192721	1	1	28	18	215.794269185794	0.880308597184014	0.999999999999927	27.5675675675676	20.4323648883493	1357.12827545198	0.991218596103347	0.999999999992518	26.5225225225225	18.0022108222967	1038.44952383889	41.1622427543879	0.039638173844234
LAMC2	0.773698507723098	0.923403294900756	24	8.91357721886092	0.72866699858593	0.548683931808932	1	20	14	2.81890499454009	0.838527555944077	0.999999999999927	20	7.9999324559169	6.67872710535724	0.913545962401123	0.999999999992518	21.3333333333333	10.0002773473558	4.35031514370913	1.03405962872857	0.237697636738775
NMNAT2	0.548832811629017	0.854515271523893	20.5773195876289	20.101024742189	1.37870774310959	1	1	28	4	3.06006138420032	0.982175699272809	0.999999999999927	28	8.2353214547192	6.27691570451821	0.975074743645201	0.999999999992518	25.5257731958763	3.5485776603467	5.2583974208702	0.199124703141291	0.0378679447755278
SMG7	0.102950950853129	0.715215073391538	22.1777777777778	21.225983924676	8.53156498292654	0.120192382848633	1	24	20	5.81985098330032	0.735681745009866	0.999999999999927	22.5236593059937	20.1951721274667	39.389279852838	0.152388648457682	0.999999999992518	22.9004790279238	20.5120436814094	40.1651764410235	8.25218314557582	0.205456165683547
ARPC5	0.146398073943708	0.756069847903718	21.1216931216931	10.2192691540399	22.7612626170083	1	1	24	6	20.2571648120011	0.972630851078067	0.999999999999927	23.1067961165049	9.79473583297949	324.248175693599	0.69042984435984	0.999999999992518	22.742829746066	8.86496178609639	278.731237949302	18.6129484960709	0.0667774040434475
RGL1	0.798825861650362	0.931560153839462	24	9.45635392228974	1.50684866767844	1	1	28	6	6.47158044991198	0.987945917685729	0.999999999999927	27.148288973384	6.75440830680987e-05	33.3955670982464	0.998146413036576	0.999999999992518	26.382762991128	5.47331094850395	24.3002518170073	1.37758107962476	0.0566899919391214
COLGALT2	0.417443463130907	0.81832903857873	26.6133333333333	20.6092279627492	1.38096141094658	1	1	28	20	1.85162470315636	0.859044875382874	0.999999999999927	26.7415730337079	23.4107635901573	9.94001721361053	0.91494125269144	0.999999999992518	27.1183021223471	21.3535610155714	8.35372035219368	1.45839311924695	0.174580074237699
TSEN15	0.760418979409922	0.918943564396724	24	0.646308229864957	6.01534973656708	1	1	28	0	15.9868073072519	0.948464882926956	0.999999999999927	28	3.8418894811012	73.5829797306859	0.99543836076924	0.999999999992518	26.6666666666667	1.43581059637638	70.9697533065085	9.06623878407667	0.127747925865274
C1orf21	0.535445627963452	0.850183201390714	24	23.6628109336041	6.99207538022428	1	1	28	0	11.2287196021575	0.980680776577501	0.999999999999927	21.0619469026549	5.8760386506071	90.7034761089416	0.97229738404222	0.999999999992518	24.353982300885	1.77624391019555	74.7216481096378	5.79761285705153	0.0775894670918499
EDEM3	0.619537809752813	0.874868916294916	24	0.170527487552947	3.97002711406984	1	1	24	0	8.56054044647431	0.992638451810942	0.999999999999927	20.5763688760807	15.2503269727037	38.7251397105738	0.986639121255682	0.999999999992518	22.8587896253602	21.198915738161	36.128673627996	4.07773118814284	0.112866894315849
FAM129A	0.183260828093226	0.762689164327052	24	13.73174242537	30.5826971305295	1	1	28	18	35.9372289754981	0.855471898930814	0.999999999999927	22.6666666666667	16.1930391023728	196.40525676888	0.716405006377054	0.999999999992518	24.8888888888889	16.0067282699791	144.869219502284	28.2333853467734	0.194888779298823
RNF2	0.00014393938107049	0.455343756117899	20.0603015075377	1.83895242091333	4.98834512489444	0.00024238492988493	1	20	2	4.88384858300247	0.0642818315121381	0.999999999999927	20	1.6898702677419	12.5253037867825	4.9167139859474e-07	0.00541035207013651	20.0201005025126	1.84294557036481	9.86168573305377	5.02226076836793	0.509270007614889
TRMT1L	0.771320528251846	0.922910569640386	24	17.2572491356735	1.81121870182786	1	1	28	20	6.07748466160422	0.993586976299557	0.999999999999927	24.3686006825939	20.1275599001419	37.129819885805	0.99742471516456	0.999999999992518	25.4562002275313	19.1542825731905	37.1365294025482	1.0130472172866	0.0272789954684641
SWT1	0.106727892718137	0.716128035553465	22.0552486187845	4.76040850008362	3.54354596687901	0.548683931808932	1	24	4	0.779634887112544	0.65494464519725	0.999999999999927	22.6666666666667	7.6321012432646	4.95601219981213	0.36733724421947	0.999999999992518	22.9073050951504	5.46417664291903	5.57948429521915	3.54430398658956	0.635238634801167
IVNS1ABP	0.00172669073059328	0.455343756117899	22.6818181818182	18.2594182533012	7.94106659118999	1	1	20	2	5.83114709836112	0.956477483926447	0.999999999999927	20	15.8502979530243	70.4760863133003	0.0461188858428423	0.999999999992518	20.8939393939394	18.397024095435	57.7948062566935	7.02592764053433	0.121566765174866
HMCN1	0.929124104337479	0.976692895614109	24	12.3718749613103	0.641723708707087	1	1	28	6	2.69697978117867	0.99942318100751	0.999999999999927	28	9.7639845290236	12.0399942787055	0.999935873311193	0.999999999992518	26.6666666666667	9.5315778554544	11.2468442350778	1.38567803539095	0.12320594172267
TPR	0.42817885620411	0.820789665435372	21.695652173913	11.5503964422321	20.7258475380089	1	1	28	14	56.3828167024102	0.993542685997273	0.999999999999927	21.4414414414414	13.0260066975152	196.134629812289	0.944394426300309	0.999999999992518	23.7123645384515	12.9554494130755	143.828089390274	17.8421428091717	0.124051865562626
C1orf27	0.364129747357982	0.803870307267856	21.8142076502732	15.2996149715144	5.88480631369318	1	1	20	16	7.93846548708949	0.985728520031629	0.999999999999927	20.5763688760807	15.8948013250623	39.3371658747661	0.915114847788117	0.999999999992518	20.796858842118	15.7677558112858	30.688635535872	5.80950623148372	0.189304807139209
PTGS2	0.907542790830616	0.967921976727887	24	13.3818291204021	0.440721865782585	1	1	28	10	3.05445494151814	0.760903740019113	0.999999999999927	28	8.48182815151308	5.11640078240392	0.993574356708101	0.999999999992518	26.6666666666667	10.6615743764699	3.10190302692242	1.28766624324929	0.415121372935651
RGS2	0.625514750998333	0.875204703472501	24	22.2433609484784	0.725695442335311	1	1	24	0	0.881704850535679	0.987758914085647	0.999999999999927	20	0.654772889625399	4.44044692938004	0.986976302296503	0.999999999992518	22.6666666666667	22.3667255819431	4.26656794485115	0.843928933285079	0.197800420430085
UCHL5	0.394200021990705	0.812326888845668	24	18.3154494909501	4.55966725349689	1	1	20	2	5.22216788837586	0.998397296201661	0.999999999999927	20	19.4277321771409	39.5090217291675	0.931686098188917	0.999999999992518	21.3333333333333	20.3023685158192	30.4690210568203	3.55876849316816	0.116799567880162
TROVE2	0.942744196802676	0.98108162867568	24	5.05986261830689	1.51407546146272	1	1	28	14	10.9085957729476	0.940870134462629	0.999999999999927	20	12.2112810111985	55.8926195619622	0.999737287682914	0.999999999992518	24	11.1864692641453	46.9038012336151	0.0924663949662145	0.0019714051427445
GLRX2	0.512405694243309	0.84455339571084	25.4267515923567	23.5079897029839	2.38614343137715	1	1	28	6	7.04577730067173	0.988330886641345	0.999999999999927	27.5675675675676	6.75440830680987e-05	36.4525446570507	0.968202300475924	0.999999999992518	26.9981063866414	1.0340815887487	18.9806698467437	1.46619647475986	0.0772468246167506
CDC73	0.118094694513085	0.727611432487115	21.0105263157895	14.0565720250666	8.89032866086256	1	1	20	18	6.58166685427729	0.820383246931476	0.999999999999927	20.112676056338	14.8820866266651	51.4555083219377	0.586976605058893	0.999999999992518	20.3744007907092	15.6206958608117	44.6350725369469	8.33052598277357	0.18663632675578
B3GALT2	0.350818133362208	0.800068793549488	20.3673469387755	11.3121480480617	4.96475828193694	1	1	28	18	6.0297526837875	0.9729325840951	0.999999999999927	20.5763688760807	13.5750379760659	45.0155825470503	0.905413186521774	0.999999999992518	22.9812386049521	14.2425463171901	36.6861545919692	2.85963202035565	0.0779485354123662
CFH	0.225812955040241	0.774134215594141	27.5310344827586	7.54847395601981	2.21191682207025	1	1	24	18	1.92171856927307	0.999277860752063	0.999999999999927	25.5913978494624	12.2312643617196	15.6703852712317	0.811660315073349	0.999999999992518	25.7074774440737	12.4018551492839	10.6231418652992	1.40516062921037	0.132273544590454
ASPM	0.325673356579887	0.796394051963189	24	14.1015150868061	4.09283282697395	1	1	28	16	9.75689188262346	0.891096813547325	0.999999999999927	28	15.7944910766297	23.9209113518232	0.871329951805459	0.999999999992518	26.6666666666667	15.3162027405914	14.6030242976357	5.24853266708515	0.359414088486788
ZBTB41	0.206868740455344	0.768246841252303	22.5536723163842	21.4252067984871	7.25709381840529	1	1	20	2	3.28348649055612	0.856987974480459	0.999999999999927	20	6.75440830680987e-05	26.3706312096429	0.749283115235084	0.999999999992518	20.8512241054614	0.333831100570893	18.7390472755158	3.72238056150538	0.198642999656071
DENND1B	0.578247257601361	0.864434382894506	22.3016759776536	6.54594697805326	1.79704244424828	1	1	20	6	1.46888034967426	0.978750340982236	0.999999999999927	20.2266288951841	12.4026276947888	9.07145926655181	0.979814997141755	0.999999999992518	20.8427682909459	7.91237436708376	6.11767392023573	2.25691454444565	0.368917103767225
C1orf53	0.334782248287131	0.798445348228846	27.156462585034	1.55055710563226	2.45041049898313	0.759272267084767	1	28	4	1.34993575899767	0.795845044449656	0.999999999999927	28	6.4973279694686	5.96585039446141	0.783869896757771	0.999999999992518	27.718820861678	3.98980093311032	3.84865819854904	2.60172980983501	0.676009579342709
NEK7	0.483747271618739	0.836157514200378	27.156462585034	9.47987912621008	5.47992474994461	1	1	28	6	7.15175426151504	0.976219565519526	0.999999999999927	28	6.75440830680987e-05	56.3237915333762	0.959459954092534	0.999999999992518	27.718820861678	5.41408187677574	48.0731010927967	4.15864919165877	0.0865067802393531
PTPRC	0.0541402548944838	0.689368368559846	21.1216931216931	16.6708788764999	3.1041203872393	0.548683931808932	1	20	0	1.82672796717894	0.597829604850525	0.999999999999927	20	19.7626133018351	7.08350691273793	0.233616405824376	0.999999999992518	20.373897707231	18.9602603691289	4.47237310850374	2.32699567110453	0.520304459098011
ZNF281	0.427100243993227	0.820497745269111	23.7619047619048	0.0565263176863997	6.01658470785746	1	1	28	4	17.961129500498	0.997029119539759	0.999999999999927	24.7058823529412	6.75440830680987e-05	88.8963029166886	0.944546710025266	0.999999999992518	25.4892623716153	1.19622778115955	54.6599994285031	4.01024341084954	0.0733670591434062
KIF14	0.971147927637878	0.989413355641709	24	3.93028072290808	0.209948422224101	1	1	28	18	1.97927267523068	0.985407327717135	0.999999999999927	20	6.7048202460413	5.46145958116873	0.9999862846335	0.999999999992518	24	8.23139569353016	3.18923558980931	0.0829701398451547	0.0260156822877157
DDX59	0.00250618672047076	0.455343756117899	20.3673469387755	9.4024220935235	2.60743492573972	0.0772071042383542	1	20	10	2.09011363429709	0.136430700698474	0.999999999999927	20.695652173913	8.5964470261275	6.74245013922786	0.00177164776964978	0.298638048083253	20.3543330375628	9.3433937952845	5.3032510689758	2.62522879862239	0.495022537020746
CAMSAP2	0.351804637208828	0.800297173097357	24	13.0346066765674	14.2597786285075	1	1	28	14	36.0823300639958	0.992291153593628	0.999999999999927	23.1067961165049	12.5377056359062	123.996211934917	0.909808624358531	0.999999999992518	25.0355987055016	13.2340054606471	91.3198358185905	15.4040465832426	0.168682372730533
TMEM9	0.502320144294334	0.843254136966415	22.8114285714286	0.400368861751502	5.35318180474414	1	1	28	22	8.16955828011652	0.996170219841703	0.999999999999927	24.8780487804878	23.1218836754291	87.0250467823341	0.966781953168444	0.999999999992518	25.2298257839721	23.0290207221475	68.4316347597856	4.57759630941085	0.0668929848816195
PHLDA3	0.336756900006556	0.799497934772846	21.1216931216931	13.0323116549473	48.561662329355	0.759272267084767	1	20	14	70.9141275621018	0.922425139018773	0.999999999999927	20	17.0123028109716	399.155666081792	0.822634736122467	0.999999999992518	20.373897707231	14.6736669317442	328.957548857588	49.5004219856354	0.150476625806405
CSRP1	0.169432821126743	0.762689164327052	27.7222222222222	27.3885183872334	10.9398082527848	1	1	28	0	22.7668369597721	0.698618643927463	0.999999999999927	27.148288973384	6.75440830680987e-05	132.759758479789	0.640472754139696	0.999999999992518	27.6235037318687	27.5127116355327	78.5870018664377	12.0426780223567	0.153240074520514
RPS10P7	0.174053513602944	0.762689164327052	25.1069182389937	11.1144166053644	1.52939421466771	0.388468903781404	1	24	14	1.14241204924687	0.892931283090786	0.999999999999927	25.4092526690391	11.6989545734601	5.6995603307185	0.467743838432705	0.999999999992518	24.8387236360109	12.2788701843433	3.33058725037003	1.48004066871277	0.44437829050968
NAV1	0.320162524095877	0.795151155319479	23.0751445086705	8.7607908815934	13.8353947086045	1	1	28	10	15.2867866577473	0.940410987530937	0.999999999999927	22.9581993569132	9.92833523416149	197.752068702289	0.879407978088192	0.999999999992518	24.6777812885279	9.6159247039729	161.443515206752	9.66230716130283	0.0598494597254576
IPO9	0.0256797586946411	0.614170585403006	27.9160839160839	27.3249190638018	8.51843838588533	0.0772071042383542	1	28	2	5.65909433245855	0.202237074208928	0.999999999999927	27.3563218390805	0.727976014354699	52.7622799478596	0.0158023559915953	0.741830321806103	27.7574685850548	0.711569688629492	45.2029521559759	9.24593920474631	0.204542817753198
SHISA4	0.928877668995247	0.976626205773332	24	3.25043210408725	3.55006496786873	1	1	28	18	14.2336517304588	0.999986235235021	0.999999999999927	28	24.4254681577637	117.711043157827	0.999936629750292	0.999999999992518	26.6666666666667	23.2822881139526	89.7216117106474	4.48131094124611	0.0499468395161954
LMOD1	0.150476275800318	0.758229867243976	20.3673469387755	12.0492599321158	24.9142273985734	1	1	28	14	45.245204422416	0.753083912837829	0.999999999999927	21.3134328358209	13.2625902764479	111.802503342142	0.628745297936477	0.999999999992518	23.2269265915321	13.2809911758483	84.8437629254637	18.4933392364776	0.217969342693159
TIMM17A	0.512151635573881	0.84455339571084	23.3450292397661	19.507308334847	7.56317779934387	0.182113153050653	1	20	0	7.06320584976766	0.772938386075677	0.999999999999927	20	15.8741603151723	62.0664721796931	0.510970060060157	0.999999999992518	21.1150097465887	18.4403963358301	63.6240301525485	11.7379790762997	0.184489713213012
RNPEP	0.53165530080367	0.850047470668565	24	1.04671818833408	6.39609426459481	1	1	28	4	12.5222878860382	0.928656469343243	0.999999999999927	20.695652173913	6.6086281080909	63.2162153612503	0.965151881652185	0.999999999992518	24.231884057971	3.99002850745027	49.2843016437505	5.14213712001313	0.104336207443556
ARL8A	0.849552299775213	0.948217213381321	24	3.04341209502755	10.1498115291883	1	1	20	14	24.9472600906314	0.999999649402677	0.999999999999927	20	7.9999324559169	270.282230794933	0.999360425548412	0.999999999992518	21.3333333333333	8.29504445411469	195.679721011967	5.84952638229545	0.029893370411836
UBE2T	0.0416738055497281	0.662033339754912	21.4623655913979	1.53339085558256	2.89396140096266	0.182113153050653	1	24	0	2.07617461466661	0.561484151465039	0.999999999999927	22.2429906542056	6.75440830680987e-05	12.3598453131021	0.0909959977328774	0.999999999992518	22.5684520818678	0.533415156655502	4.53472284169143	2.90579124972685	0.640786956814985
PPP1R12B	0.963322739432267	0.987028366564298	24	7.32937351173929	0.788120770842933	1	1	20	6	3.41906726399401	0.999986005450072	0.999999999999927	20	4.0327988685487	20.2136671706061	0.999991534951051	0.999999999992518	21.3333333333333	5.74991575211964	17.050506318358	1.33457896045863	0.0782721014578735
KDM5B	0.578664795092884	0.864434382894506	24	13.9548423495927	7.12188210944498	1	1	28	18	9.97526782662078	0.998894527489849	0.999999999999927	20.8163265306122	13.5644978920689	84.2763090464039	0.981697951868963	0.999999999992518	24.2721088435374	15.1809283739439	64.8679218346034	7.53796478601468	0.116204813917649
PCAT6	0.614256194949745	0.8732875029521	24	4.8003551129632	1.22211754953091	1	1	28	0	2.37757476429841	0.999998703437707	0.999999999999927	28	4.2304162229614	9.10023234243744	0.986553629540262	0.999999999992518	26.6666666666667	3.18583676689909	6.84573140419367	1.69662914054359	0.247837526827922
RABIF	0.492430875462238	0.838900614598037	24	5.13556818404681	2.73905275446587	1	1	28	6	5.52961642840272	0.769629275114309	0.999999999999927	28	0.538119217876499	18.5063977720645	0.925089051279319	0.999999999992518	26.6666666666667	4.08749409907227	16.1286570214448	3.67084017551672	0.227597385860207
KLHL12	0.0461167500186829	0.67036818653314	20.2639593908629	1.57029280754977	3.16993451951705	1	1	24	22	3.21539532625551	0.6264201756831	0.999999999999927	20.458452722063	20.4350912572644	23.5147627775717	0.312728881303613	0.999999999992518	21.5741373709753	21.525079937218	22.112961146095	2.93990141534615	0.132949241665236
ADIPOR1	0.520161300082996	0.846322342314224	23.4823529411765	3.23935680522899	2.45608687875572	0.759272267084767	1	20	8	2.61335526722008	0.850047433811502	0.999999999999927	20	7.0412649673592	24.134106147126	0.902127238283809	0.999999999992518	21.1607843137255	6.43376972766756	21.4617112567303	3.33680772996585	0.155477244570581
CYB5R1	0.0781617149697185	0.702256514735535	23.6213017751479	4.75554954783422	6.60985793557178	1	1	20	12	3.13733821834929	0.956165684813831	0.999999999999927	20	12.0798679758026	71.7393386402858	0.519987314891971	0.999999999992518	21.207100591716	11.2240618819619	64.9593646705701	2.97357634000941	0.0457759455482574
TMEM183A	0.480089864494873	0.835631445123953	24	18.9679340415383	4.59738860180113	0.548683931808932	1	28	20	8.8847165345809	0.506305593950886	0.999999999999927	28	19.6183953222801	44.0283537645822	0.672716699115957	0.999999999992518	26.6666666666667	19.5953218735095	35.2061872403371	6.67930463137126	0.189719624728875
BTG2	0.339100168549179	0.800068793549488	21.5783783783784	7.04444018526743	2.58400601896747	1	1	28	6	2.90378398698365	0.988672159844505	0.999999999999927	20.9384164222874	6.1230996113421	14.5599675686726	0.90185152990366	0.999999999992518	23.5055982668886	6.53538304782884	7.38719375240081	2.69037606999859	0.364194599488368
FMOD	0.0839072779454617	0.705073733244699	27.7222222222222	0.565107484430206	8.36019766619566	1	1	20	12	5.84831945241861	0.999996359658397	0.999999999999927	25.4092526690391	22.5906807316958	121.629849380607	0.549456750212745	0.999999999992518	24.3771582970871	21.0423765535682	90.0659857571092	0.170569501848991	0.00189382817958585
PRELP	0.225557969592051	0.773762628226425	23.2093023255814	1.21891048365533	4.6239929195262	1	1	28	10	1.87108981427618	0.969732463187022	0.999999999999927	27.148288973384	20.8516434825329	40.9751112252204	0.803831872730271	0.999999999992518	26.1191970996551	1.04827820755682	15.6689917741314	1.66031560662183	0.105961865993377
ATP2B4	0.920722487776387	0.973165906780459	24	7.98842731202917	3.77753862154248	1	1	28	14	17.8322398815338	0.96813090983032	0.999999999999927	20	12.8230380498195	140.592311557889	0.999767500031287	0.999999999992518	24	11.8342881424777	133.092881293138	2.00108415908066	0.0150352456092167
ZC3H11A	0.590080753492605	0.867269749089439	27.7222222222222	22.2829297595188	3.09706748464286	1	1	28	24	2.96594306300166	0.999552436545642	0.999999999999927	28	16.623940350029	43.2329285686517	0.983404693097704	0.999999999992518	27.9074074074074	21.1708051133308	42.526414649639	3.17360476507362	0.0746266712399787
ZBED6	0.223998636513616	0.773417319170326	20.3673469387755	10.089313416184	3.52578201306356	1	1	28	12	3.46366794296617	0.863761373035033	0.999999999999927	21.3134328358209	2.5798912606886	24.2611034068837	0.772300005141702	0.999999999992518	23.2269265915321	8.74784915313639	21.7177084295253	3.25258650361277	0.149766560968784
SNRPE	0.534437136871313	0.850183201390714	22.5536723163842	21.2229735121457	3.9040411708024	0.548683931808932	1	24	0	2.1841745464161	0.961966888042346	0.999999999999927	20	18.6087807479479	48.3792134150302	0.864971167441426	0.999999999992518	22.1845574387947	21.2311220667432	42.9517444050655	4.26303336704921	0.0992516934084392
SOX13	0.122693997373566	0.728742430100575	24	0.697785748269409	4.01401185945358	1	1	28	0	4.15853971510805	0.78284607552355	0.999999999999927	23.4098360655738	1.1802603247693	18.4938727295011	0.58470047576721	0.999999999992518	25.1366120218579	0.666322459867815	8.72865774623478	3.86309123903079	0.442575634346206
ETNK2	0.82442526979672	0.940588457111779	24	6.24312055643817	0.430963205170573	1	1	20	12	1.15128809223418	0.999477803019131	0.999999999999927	20	8.6406917399257	4.91408081439387	0.998953457689764	0.999999999992518	21.3333333333333	9.19611171581967	3.68828016066025	0.565782563152774	0.15340010479342
PPP1R15B	0.126648936650054	0.728742430100575	25.9220779220779	10.1952783141446	4.31305791827084	1	1	28	12	3.51046965732182	0.687066497339832	0.999999999999927	27.148288973384	9.0743939291846	20.2966857093595	0.55886298318165	0.999999999992518	27.0234556318206	10.4173858593178	18.2653226360592	4.47837134887679	0.245184354971953
MDM4	0.846753648308645	0.946822187378145	24	13.0048425046201	1.64720091189449	1	1	20	18	2.8866079845392	0.999995968087509	0.999999999999927	25.4092526690391	11.3130492163459	29.8081941179343	0.99932242520034	0.999999999992518	23.1364175563464	13.1707305533586	24.0656604563384	1.65225379606595	0.0686560752846814
NFASC	0.2237397649483	0.773417319170326	24	7.35292033819815	10.0170160372238	1	1	24	12	9.85816041829934	0.999996731520524	0.999999999999927	20	7.9999364520701	97.5450571630706	0.809530569011787	0.999999999992518	22.6666666666667	9.11151172291248	74.9637714431809	8.75520940539211	0.116792541741689
RBBP5	0.000606647408847527	0.455343756117899	21.2340425531915	10.2703458881566	12.0303363677698	0.0290926434676435	1	24	10	11.0170987376614	0.109829751082616	0.999999999999927	21.9692307692308	8.7032930804221	41.4159321861587	0.00019512341508654	0.162266901283672	22.4010911074741	9.67666781428735	34.7698181837409	11.8769298621779	0.341587344501324
DSTYK	0.224463681051076	0.773762628226425	22.3016759776536	10.2961791338863	9.59864688261543	1	1	28	12	6.61547961682481	0.906813822450452	0.999999999999927	21.9692307692308	13.1514152253893	98.6561935565948	0.785460067176539	0.999999999992518	24.0903022489615	11.9145165545953	84.60507477965	5.62613010221491	0.0664987309197222
TMCC2	0.82130358457038	0.939169141079961	24	2.64387677826218	0.523301741277278	1	1	28	4	0.534484544696513	0.999999094342322	0.999999999999927	24.2033898305085	4.67814735948789e-05	4.27958425875546	0.998902157538809	0.999999999992518	25.4011299435028	2.16487620057229	3.82584036478043	0.541950367140855	0.141655248381478
NUAK2	0.0188381520700629	0.609302820331091	20.2639593908629	6.6901336962698	1.08189502102844	1	1	24	6	1.39861465498168	0.94859494590106	0.999999999999927	23.7209302325581	4.5937126768394	6.67188592434335	0.234514470465456	0.999999999992518	22.6616298744737	5.83947543640894	4.76747532739309	0.816181309912375	0.171197804679289
ELK4	0.196832300364305	0.766162940646909	24	3.1679268936865	2.65163969539689	0.759272267084767	1	28	2	4.65377497483011	0.584290617014431	0.999999999999927	28	3.0650738935645	17.16472301545	0.559772583508379	0.999999999992518	26.6666666666667	2.78209973318223	15.5759380529572	3.37783525646215	0.216862396664504
NUCKS1	0.587290364144252	0.867269749089439	22.0552486187845	11.2803750014789	105.100520585489	1	1	28	14	289.134467110156	0.999487589318965	0.999999999999927	21.570996978852	12.9253837448719	1473.78589233038	0.983007090930924	0.999999999992518	23.8754151992122	12.8089506944133	1105.09395431879	94.7544045423843	0.0857433018903751
RAB7L1	0.432591799372803	0.82354512022438	24	9.92527463955562	10.4847157445714	1	1	28	14	14.8150218779718	0.895966858126084	0.999999999999927	20.695652173913	7.3276892396768	91.7190046435567	0.929043162943844	0.999999999992518	24.231884057971	10.2309323471801	70.9267543916098	10.0967826281414	0.142355063540533
SLC41A1	0.392996083563065	0.812326888845668	22.8114285714286	10.4428510919334	3.01941461260153	1	1	28	12	3.35563163477371	0.957148450637349	0.999999999999927	20.5763688760807	11.4269530869923	32.4603683504489	0.923744961545571	0.999999999992518	23.7959324825031	11.4210787352959	31.5453516827122	2.46193209438318	0.0780442113673564
RAB7B	0.56681449219326	0.860951062989068	21.8142076502732	4.7119072862968	1.75517986781449	1	1	28	20	3.7195401838841	0.986039194013283	0.999999999999927	28	26.3142200995599	12.9722737281078	0.97864610293535	0.999999999992518	25.9380692167577	24.3692951181724	11.0884276550553	1.72283400373111	0.155372254509472
SRGAP2	0.414264710746929	0.81832903857873	27.3424657534247	7.57265480373281	4.06302691159448	1	1	24	12	5.55382674366179	0.995295850003666	0.999999999999927	20.3418803418803	18.396505311051	37.9286221695826	0.939434125440383	0.999999999992518	23.8947820317683	8.58057543016262	28.8467082693644	2.98948647604543	0.103633539332469
IKBKE	0.883237950627411	0.959845318639107	24	15.1940501709478	0.644025837433504	1	1	28	4	2.79463294653083	0.994014315953013	0.999999999999927	20	3.04218259702718	10.9252669985426	0.999666522762743	0.999999999992518	24	3.88262819288165	8.64676638403823	0.688424503289025	0.0796164106572654
RASSF5	0.302939850299236	0.789369893573003	24	16.3148189766679	1.98818379306104	0.759272267084767	1	28	16	2.01320425027759	0.738883615900348	0.999999999999927	27.3563218390805	20.6436106168364	23.2075756419107	0.738045208577807	0.999999999992518	26.4521072796935	17.7038927229402	10.7101408905283	1.86340176428866	0.173984804059542
EIF2D	0.298816986747717	0.789369893573003	22.8114285714286	22.2537387031198	6.46171760027541	1	1	28	0	11.6471327519143	0.840302179169647	0.999999999999927	20.695652173913	19.0026465094609	30.3233052063233	0.837850467744163	0.999999999992518	23.8356935817805	22.9943676464457	24.5428812515646	5.43398503207712	0.221407787308212
DYRK3	0.476402402578545	0.834510307624971	24	22.0030081428885	1.248456738599	1	1	20	0	1.07051658530354	0.999751364749708	0.999999999999927	25.2296819787986	7.99591654430039e-05	9.24867485094533	0.960584224183414	0.999999999992518	23.0765606595995	22.4431642599011	2.83072406164449	1.19486364491557	0.422105305531415
MAPKAPK2	0.350096006897495	0.800068793549488	24	6.66595147067591	30.591122321116	1	1	28	4	38.0384316544887	0.920044071468191	0.999999999999927	24.7058823529412	7.5526163462923	328.546610407104	0.893706465073073	0.999999999992518	25.5686274509804	6.23111358812154	316.605156406165	33.2001549436526	0.104862963447951
YOD1	0.228821563389486	0.774214751766369	24	10.1828054622355	1.06130298541834	1	1	28	18	1.47850230955341	0.731065442302144	0.999999999999927	21.186943620178	10.2863102013332	4.57206081578386	0.733814904566202	0.999999999992518	24.3956478733927	12.5572602707828	2.86962628864309	0.799041859574353	0.278448055322278
PFKFB2	0.0831149899756485	0.705073733244699	20.7916666666667	11.6775531688742	3.687704582665	0.120192382848633	1	20	12	3.9151560900217	0.686621417487041	0.999999999999927	20	12.1806267809455	13.8456135213372	0.126162301525545	0.999999999992518	20.2638888888889	11.9609733934885	9.91787083817458	3.68776559640296	0.371830371314021
CD55	0.807378905030924	0.93431796425461	21.5783783783784	17.7493080393222	0.980466797715957	1	1	28	0	2.64511993892275	0.995643931535371	0.999999999999927	28	0.3596812044225	35.6989648917836	0.998526145169978	0.999999999992518	25.8594594594595	24.5277393812674	33.4886447785724	0.436259536215711	0.0130270884086313
CD46	0.271385428139417	0.787995226060592	20.0603015075377	4.35336253767058	6.26809173461268	1	1	24	0	8.30963633617929	0.92777944550455	0.999999999999927	21.186943620178	4.7181953567973	40.5896491184181	0.838507298255023	0.999999999992518	21.7490817092386	3.32116886636366	33.6957748280107	6.03917160906035	0.179226376003679
CD34	0.760786422409976	0.919057392930001	24	20.0669815638832	0.701560059240344	1	1	28	14	0.921709547294191	0.930454857558724	0.999999999999927	27.7821011673152	20.2178312886017	7.0029297951479	0.994683901846493	0.999999999992518	26.5940337224384	18.5660116298	2.57285432640085	0.887403884967745	0.344910271779409
PLXNA2	0.264336041914276	0.786370333049085	24	21.2022975372829	0.984870956202334	1	1	20	18	0.833051014251398	0.771550238557615	0.999999999999927	26.1538461538462	19.3384029333888	5.96748251978282	0.785968479524471	0.999999999992518	23.3846153846154	19.7076470749589	5.43339088686682	0.947147207675143	0.174319725452574
TRAF3IP3	0.0037037591891097	0.455343756117899	26.972972972973	7.10176641214826	1.66766993313795	0.00261476948976949	1	28	6	1.86831923269238	0.0846361289170259	0.999999999999927	27.148288973384	5.9295727770231	4.53868084907189	9.27980853262511e-05	0.158647948478221	27.373753982119	6.34927094969145	3.4261511334509	1.85375572650344	0.541060698812868
C1orf74	0.797028360476429	0.931534491202646	24	13.2053386536346	0.951692007770825	1	1	28	4	2.41052325467074	0.980103824890275	0.999999999999927	28	6.75440830680987e-05	9.46396311049938	0.997911661571997	0.999999999992518	26.6666666666667	2.59409376668705	6.05556071142022	0.104869310968214	0.0173178531214195
DIEXF	0.605942131643145	0.872264689968146	24	23.25128030359	1.5370749649032	1	1	28	4	4.24365967485029	0.987986883166432	0.999999999999927	20	6.75440830680987e-05	21.0941494053555	0.984603000679688	0.999999999992518	24	0.846914655264481	12.1317071301189	1.42881488580455	0.117775253761055
SERTAD4-AS1	0.497904517702749	0.841412851878281	24	11.2489526845956	2.78027734804548	1	1	20	14	3.55425789987794	0.996319821634456	0.999999999999927	23.8795986622074	9.8687518441902	16.8833998776711	0.965732505052512	0.999999999992518	22.6265328874025	11.7101203735265	13.246709096333	2.68797184593315	0.202916198007039
SERTAD4	0.930481878025623	0.977248232618616	20.0603015075377	6.93485415881747	1.14643889698298	1	1	28	20	4.46130006491849	0.999999963526415	0.999999999999927	28	21.3931995085238	31.9802678738626	0.999940929156378	0.999999999992518	25.3534338358459	16.8028463631346	24.8426867264768	1.35738277899357	0.0546391295731673
HHAT	0.849471282796744	0.948217213381321	24	19.8998101919764	0.753994916209173	1	1	28	24	2.58622359373156	0.958618507979199	0.999999999999927	20	15.9919640689486	4.34420260580354	0.99876087844733	0.999999999992518	24	19.8872678044661	3.33949781471786	0.814494995297339	0.243897448205443
RCOR3	0.321623432517898	0.795597624710876	24	20.9077340209983	2.23781247037052	1	1	28	22	2.37007003533883	0.773116352622146	0.999999999999927	28	16.2073010059306	27.1850900465492	0.835500066676419	0.999999999992518	26.6666666666667	20.0634845847908	25.0881137359911	3.12033694378734	0.124375111521873
TRAF5	0.836314061088307	0.94455976573852	20.6839378238342	7.87921770035073	1.89037687677459	1	1	24	12	4.81579602402056	0.999995664660215	0.999999999999927	28	12.1653278552227	22.0632748524182	0.999166962243382	0.999999999992518	24.2279792746114	10.6209071753872	17.973535936096	1.0494957396288	0.0583911670669718
LINC00467	0.330000470083781	0.797420794829253	22.1777777777778	6.60177766013352	2.15460642600257	1	1	24	10	2.02759618473121	0.94260433490798	0.999999999999927	22.6666666666667	12.2157256187029	10.0693656959996	0.886400289266441	0.999999999992518	22.9481481481482	9.58395745323649	8.42136171833174	0.897788637837265	0.106608487779707
LPGAT1	0.579624854269527	0.864434382894506	24	0.75511816233972	2.7763592863336	1	1	28	0	2.74155852729932	0.999469130596266	0.999999999999927	23.8795986622074	0.240735131502099	46.8058390063826	0.981891263914221	0.999999999992518	25.2931995540691	0.350110805602007	35.9774749347772	2.56872125175871	0.0713980415917316
INTS7	0.581704219645827	0.86536071826182	24	14.9435409950925	1.61737410763316	1	1	28	18	3.03342176607877	0.996904890612898	0.999999999999927	20	15.807314597033	14.5712294981508	0.981978513797193	0.999999999992518	24	16.3989057923517	11.4507210736285	1.6692545156906	0.145777240136865
RPL21P28	0.810548256726559	0.93488157515445	21.3475935828877	20.7509949921488	0.32268181804551	1	1	28	0	1.41865716174554	0.996215544221056	0.999999999999927	28	1.3348393936075	4.42538240377269	0.998610631828531	0.999999999992518	25.7825311942959	0.167922648028685	3.58579569480707	0.207777605506024	0.0579446301993519
PPP2R5A	0.67543900564638	0.891680232334741	24	4.88825619395263	2.53098889553726	1	1	28	6	4.59136290858798	0.997927992796783	0.999999999999927	20	12.0599637488144	33.2996712117162	0.992367122701483	0.999999999992518	24	6.81545463471569	29.0208834546855	2.40228064836877	0.0827776539649384
NENF	0.0246896209675245	0.610100985069254	25.7548387096774	23.4237685453225	9.33179181666658	0.388468903781404	1	28	26	8.59095390606189	0.5500791104034	0.999999999999927	26.1538461538462	23.5956497159815	105.632107440677	0.105504964519537	0.999999999992518	26.6362282878412	24.3298401959326	99.0536145551299	9.26835734740029	0.0935690977964447
NSL1	0.282109523593716	0.789369893573003	20.7916666666667	1.71103498536948	1.88761896215071	1	1	28	26	1.573115674129	0.992400860627373	0.999999999999927	25.0526315789474	22.9473008769695	33.4701930636537	0.863264449188447	0.999999999992518	24.6147660818714	23.9614776436093	24.7819160036425	1.0364824928218	0.0418241467959725
TATDN3	0.130152300503883	0.73295594408635	22.3016759776536	15.8534839443532	1.48198500172926	0.759272267084767	1	20	0	0.102511586644418	0.743136016850024	0.999999999999927	20	6.75440830680987e-05	7.23288322397988	0.515591224553777	0.999999999992518	20.7672253258845	19.0997673362681	5.35951413306438	0.968479170865868	0.18070279260783
ANGEL2	0.106715004124389	0.716128035553465	24	16.2708459767992	5.52609433354271	0.759272267084767	1	28	14	4.18275362857713	0.738059686826392	0.999999999999927	24.7058823529412	15.9032986854237	27.3073108671688	0.465477849436415	0.999999999992518	25.5686274509804	15.5767665386137	21.5697686954362	6.20800054149719	0.28781025096531
RPS6KC1	0.0527014198906532	0.683292002019847	20.9005235602094	19.738176743779	3.59941317050805	0.548683931808932	1	20	0	2.90369738641203	0.571701701223696	0.999999999999927	20	6.75440830680987e-05	26.1474555741517	0.223468262742962	0.999999999992518	20.3001745200698	19.9255970076877	18.2999634184935	3.58074046521933	0.195669269021638
SMYD2	0.357398879543712	0.802176541495288	24	1.68312906599631	2.34958300681685	1	1	28	4	7.51128164342199	0.871790415702451	0.999999999999927	28	16.2660847605154	18.515607105822	0.886752331023522	0.999999999992518	26.6666666666667	3.53977082756271	19.8362307001538	2.13580896248172	0.107672117488791
PTPN14	0.410160328460963	0.817968166911457	24	8.20313723767668	22.2781590442418	1	1	24	6	23.8153212545625	0.923854015705609	0.999999999999927	23.8795986622074	12.1799376832822	230.729984405152	0.925060357397977	0.999999999992518	23.9598662207358	8.71907011057978	206.382340413011	23.2057711717056	0.112440682304825
CENPF	0.416312674872223	0.81832903857873	24	13.7897953036153	12.6164989858206	1	1	28	14	31.3751162243255	0.929042273951994	0.999999999999927	20	14.7973465923681	79.8899693935158	0.928675893007088	0.999999999992518	24	14.4362822364398	46.1747223914488	12.9929547723101	0.281386743642151
KCNK2	0.692690045289872	0.896326582592868	23.2093023255814	13.4555031068797	10.1522381783726	1	1	28	18	14.9146009869701	0.999984388092385	0.999999999999927	22.6666666666667	15.5779244990339	236.278229426324	0.993718916747141	0.999999999992518	24.625322997416	15.680007341399	209.760882226402	9.93812059017764	0.0473783313871225
KCTD3	0.904165538633088	0.966433956980913	24	11.5890282401048	2.41907954014209	1	1	20	12	7.1379499735341	0.999999920751631	0.999999999999927	25.5913978494624	13.0445386152408	64.1837573599662	0.999841962156238	0.999999999992518	23.1971326164875	12.3034638009614	58.2514147626583	2.4201395025058	0.0415464501998193
GPATCH2	0.652599318449146	0.885505451302422	24	16.0225809309675	2.11342202136547	1	1	20	2	3.99572809168041	0.99959595072868	0.999999999999927	20	15.5047242633786	32.8055524215681	0.990535335777505	0.999999999992518	21.3333333333333	17.2094627339011	24.6204099121696	2.576687076918	0.104656546585131
RRP15	0.155236249087105	0.75949431085166	21.0105263157895	7.53725974429092	4.58816429943108	1	1	20	6	6.19237480441646	0.802698445036592	0.999999999999927	22.9581993569132	1.0378400390064	33.6872241961842	0.654335987736954	0.999999999992518	21.3229085575676	5.29754238496786	28.6901229555547	3.73865815451256	0.130311681142123
TGFB2	0.143175221519517	0.753576466831974	25.2658227848101	11.305330921085	1.04998671050432	0.388468903781404	1	24	12	0.834694568495523	0.676253258787767	0.999999999999927	22.6666666666667	12.3909859239531	4.20022079327222	0.363374691287585	0.999999999992518	23.9774964838256	11.9425052703453	2.88621910467272	1.06313027206782	0.368347042796106
LYPLAL1	0.0850738641681285	0.705073733244699	20.0603015075377	6.04796201538725	2.52013145516836	0.388468903781404	1	20	6	1.88782540240581	0.608255197299335	0.999999999999927	20	7.8883634318919	9.13370114115089	0.252058824285732	0.999999999992518	20.0201005025126	6.6378008629742	8.37757743898636	2.48435790179287	0.296548485512235
EPRS	0.177718169747093	0.762689164327052	20.4717948717949	11.4155597470452	43.564151589702	1	1	28	14	52.4655046471948	0.95527657694638	0.999999999999927	23.1067961165049	12.0180376245609	340.103048308027	0.73775695352631	0.999999999992518	23.8595303294333	12.5472277143565	249.458251642605	35.1377329263152	0.140856166091697
BPNT1	0.876578227710426	0.958452585227099	24	22.0698044843543	0.669545254806064	1	1	20	14	1.56999190731194	0.999985480191019	0.999999999999927	24.8780487804878	23.1218836754291	14.2967229075371	0.999654641272332	0.999999999992518	22.9593495934959	19.6584086654059	10.1980416176177	0.592456952622741	0.0580951691351442
IARS2	0.943468282057932	0.981278353096926	24	19.0282886533808	1.85028937711139	1	1	20	2	3.7118233245483	0.990160928702156	0.999999999999927	20	6.75440830680987e-05	61.3884857790524	0.999950022290435	0.999999999992518	21.3333333333333	20.7244079048538	56.0326087211777	4.92423663854531	0.0878816237710557
RAB3GAP2	0.41687817285144	0.81832903857873	24	2.84928738103295	3.79465145256008	0.0772071042383542	1	28	4	12.8404267721307	0.418172823116358	0.999999999999927	28	0.0531978187840991	45.7487723834592	0.196342622094092	0.999999999992518	26.6666666666667	2.36917045097484	46.2352636419259	5.7571248694877	0.124518049990466
C1orf115	0.670621532702814	0.889623043140068	21.8142076502732	18.9703436763997	0.49348385482708	1	1	28	6	0.556043236913233	0.999986025483185	0.999999999999927	21.4414414414414	6.75440830680987e-05	2.98954840440484	0.99209701189027	0.999999999992518	23.7518830305715	0.482250493959535	0.852731874956087	0.118172699904855	0.118172699904855
MARC2	0.61999942799283	0.874868916294916	24	6.85735126660109	0.782678803187844	1	1	28	26	0.996835577680743	0.999999648571373	0.999999999999927	28	3.6148756137241	7.99698961589049	0.987222756696774	0.999999999992518	26.6666666666667	3.17076483223404	5.47578985144016	1.18372435328837	0.216174174941546
HLX	0.0922764726543539	0.710864472863099	24	20.6324261072046	2.15368719157854	0.269101639101639	1	28	20	3.51977553707522	0.385960423434019	0.999999999999927	27.148288973384	20.2448009343999	19.4001827532785	0.157638734878045	0.999999999992518	26.382762991128	20.3740471050894	18.2588869898222	2.68629835874042	0.147122787946374
DUSP10	0.121411803543775	0.728742430100575	21.695652173913	17.1031774634054	1.92746093264874	1	1	20	18	1.72663992443659	0.809120611781699	0.999999999999927	22.2429906542056	14.8845746668945	8.3371913579643	0.590643144902712	0.999999999992518	21.3128809427062	16.7537392335182	5.33788690007121	1.93148100005205	0.361843747574772
TAF1A	0.0728731979798348	0.699672146772577	20.1616161616162	17.7521389974617	1.75562113076158	0.0290926434676435	1	20	0	1.27521709144578	0.532916001882188	0.999999999999927	20	19.662379825866	2.5516445910501	0.0348081338782638	0.999999999992518	20.0538720538721	19.1554026396914	2.36464651709057	1.63406814687079	0.691041191594812
MIA3	0.107040447953888	0.716467815866535	22.6818181818182	9.11841965910094	11.0592877411097	1	1	28	14	14.0481234120275	0.608562689286474	0.999999999999927	20.5763688760807	11.1040752144229	66.709393065938	0.486011840909498	0.999999999992518	23.7527290192996	11.429340914849	60.7760006284306	7.14182110079895	0.117510547369878
AIDA	0.784146438746041	0.927598441232575	24	4.32333341283756	0.943730149052306	1	1	28	0	1.4375054648169	0.9887388914023	0.999999999999927	28	7.0909658655796	5.5872236157734	0.997727642761518	0.999999999992518	26.6666666666667	3.97022819314911	4.67581789746508	1.47582000378805	0.315628203696329
BROX	0.418666246122832	0.81832903857873	22.6818181818182	21.0940341378405	4.98832321561587	1	1	28	6	6.57180114818696	0.983295336250972	0.999999999999927	20.695652173913	17.9843654160453	34.3261162234734	0.939181174544664	0.999999999992518	23.7924901185771	23.4079670511026	33.6134626080777	3.53116872060065	0.105052215589121
DISP1	0.232855057651699	0.775513031325106	20.0603015075377	9.74037215278987	1.77650042034865	0.759272267084767	1	20	12	1.02926546080304	0.861499945674071	0.999999999999927	20	13.9735093544853	5.83522347454172	0.708627492948608	0.999999999992518	20.0201005025126	11.915665179706	4.70198137143453	1.47904182787995	0.314557143264203
CAPN2	0.869691892500991	0.955671019081377	23.7619047619048	2.92668293808672	3.66067783747475	1	1	28	6	8.05629284995272	0.999815732305952	0.999999999999927	26.3468634686347	6.75440830680987e-05	132.820345071994	0.999589795971445	0.999999999992518	26.0362560768465	2.95232115134195	117.025521466209	3.39808628453647	0.0290371385827805
TP53BP2	0.856139003507496	0.950387286199496	22.3016759776536	8.07880583603315	1.22365575299834	1	1	28	18	6.56201135627693	0.998168709140079	0.999999999999927	20	3.707120364459	21.6352382921069	0.999424756739787	0.999999999992518	23.4338919925512	8.74237268570866	15.7814971401433	0.446104041368726	0.0282675361790596
FBXO28	0.0699966206452017	0.697538238387395	21.4623655913979	21.0364844953815	6.54164700015563	0.388468903781404	1	20	2	0.971978882783405	0.689641467535543	0.999999999999927	22.1052631578947	18.8124014174299	10.6223359549529	0.241576714656055	0.999999999992518	21.1892095830975	20.7110992940635	10.7376959032533	3.8295421562079	0.356644683432284
DEGS1	0.731460190806914	0.909106209931851	24	4.54567788509485	2.52011357492083	1	1	28	4	5.43922982467204	0.856982999446138	0.999999999999927	27.7821011673152	3.3253112238759	49.7907932288778	0.987987522415849	0.999999999992518	26.5940337224384	4.00476071410652	48.1357047448147	3.51051826697419	0.0729296119291232
NVL	0.60520239151183	0.872138176557907	26.2631578947368	15.7051807589844	1.10067425890221	1	1	28	12	1.48580292939389	0.999999850914628	0.999999999999927	20	10.6423539629752	9.8782129822715	0.985445548327321	0.999999999992518	24.7543859649123	12.877127355138	7.18587108692172	0.51069961978401	0.0710699668288626
CNIH4	0.355334634458184	0.801949893036681	24.4907975460123	22.4515676599008	5.89804614232651	1	1	28	22	13.2464047344682	0.950634003150121	0.999999999999927	25.4092526690391	22.5906797868778	119.54783950859	0.903354496353462	0.999999999992518	25.9666834050171	22.4497700210714	92.7842453776629	5.99291751795157	0.0645898179540975
WDR26	0.268673577513224	0.787711032628566	23.3450292397661	17.8298675562642	8.78644121118452	1	1	24	18	8.85217832535705	0.717363736868139	0.999999999999927	21.7021276595745	16.0554049889387	38.4494269026385	0.771293043367948	0.999999999992518	23.0157189664469	17.2890925193732	45.4556689084684	9.48298293535619	0.208620468317198
DNAH14	0.973413706009925	0.98965738412937	24	20.0753299253582	0.231433283859089	1	1	28	4	2.61970075055558	0.966288677142097	0.999999999999927	20	6.75440830680987e-05	7.84941932655946	0.999963439538752	0.999999999992518	24	23.867740741346	3.6364144431606	0.125551531632388	0.0345261888035139
LBR	0.631826869825763	0.877856423682159	24	21.9658742367584	3.1459560479359	0.388468903781404	1	20	4	3.15314328488591	0.620750331304437	0.999999999999927	20	3.4605196170831	41.7925971164745	0.708709985856845	0.999999999992518	21.3333333333333	2.31637846162263	32.380549490092	5.673640501358	0.175217548519183
ENAH	0.251864221753866	0.780688965629844	20.4717948717949	8.96380010193466	35.3981342355919	1	1	28	6	70.2829676319929	0.982543973543446	0.999999999999927	24.3686006825939	5.02955411895707	384.70614175313	0.834348885492124	0.999999999992518	24.2801318514629	6.78143224868061	291.876294156239	20.5703759025657	0.0704763501333018
SRP9	0.720733121692878	0.905876330223693	24	5.51377389175349	5.06139559749518	1	1	28	24	4.23642878320782	0.999354479479782	0.999999999999927	28	0.5583188469672	41.3645845287436	0.995386737567923	0.999999999992518	26.6666666666667	0.806149333367223	28.5621497936486	6.41196882646448	0.224491814264286
EPHX1	0.835883344181477	0.94455976573852	24	19.3711398618709	1.14082402046194	1	1	28	16	3.71563387038109	0.996895359827172	0.999999999999927	28	16.245879629103	14.6053999645601	0.99911769327859	0.999999999992518	26.6666666666667	17.2172730129877	12.3530265918615	1.76184315072631	0.14262441172814
TMEM63A	0.423102452125885	0.818965590711212	20.2639593908629	6.40126915674899	3.3524617005414	1	1	20	6	6.41517435643332	0.996797406540851	0.999999999999927	21.7021276595745	12.1808685342374	40.2271625629804	0.943041633108567	0.999999999992518	20.6553623501458	7.90019909251838	35.5653841131205	2.83361791597294	0.0796734798915776
PYCR2	0.716602646594055	0.905010867523027	24	23.2125682854504	13.3677738593721	1	1	28	0	38.7401625119504	0.998264428860097	0.999999999999927	20	0.618302100553002	134.647304968817	0.995116923235166	0.999999999992518	24	23.984945858337	125.306289139784	13.0940192524818	0.104496105840904
SDE2	0.198747809474388	0.768066919609366	24.0481927710843	23.2245387687046	2.2936511814613	1	1	20	4	2.82422229157542	0.949249781784115	0.999999999999927	23.257328990228	6.75440830680987e-05	15.8544872320149	0.765697675363368	0.999999999992518	22.4351739204374	1.11438088323464	10.9881575993982	2.20542820198693	0.200709553174566
ACBD3	0.293850280543842	0.789369893573003	24	11.1286614670055	23.2908143841911	1	1	28	14	45.2361511505146	0.889199385438134	0.999999999999927	22.2429906542056	12.3918927445734	298.430443484373	0.847305576382755	0.999999999992518	24.7476635514019	12.5429821659409	250.210427034475	21.3528969660466	0.0853397566964886
PARP1	0.328712006228356	0.796903925211903	24	18.5678901087387	7.568276199357	1	1	24	22	8.225795089825	0.655388224297098	0.999999999999927	28	15.676615903485	67.9301680634989	0.799985637921386	0.999999999992518	25.3333333333333	19.1825246676295	60.6756109306461	9.36441273770788	0.154335697557486
ITPKB	0.506499772283382	0.844446590805635	24	10.2994529272599	0.765305432348082	1	1	20	10	1.85944176867383	0.751782654791107	0.999999999999927	20	12.2188104939289	5.46792323166865	0.925926811084026	0.999999999992518	21.3333333333333	10.9349144561571	4.93502031911871	1.29389119598429	0.262185586343311
PSEN2	0.156274064124402	0.75949431085166	24	7.20620497947726	3.13172398635697	1	1	20	12	2.88986045984127	0.855149389149327	0.999999999999927	20	11.3155228617795	19.2343929090728	0.673259761679932	0.999999999992518	21.3333333333333	10.7314671490797	12.8046173053144	3.08450645172585	0.240890170957757
ADCK3	0.222440055671094	0.773417319170326	27.3424657534247	26.829290864207	4.49149802946458	1	1	20	16	3.95122398574616	0.998343027285947	0.999999999999927	20	12.0649926043393	31.3005844261679	0.807652036471343	0.999999999992518	22.4474885844749	17.8834577241435	23.7945854209474	3.24491366551436	0.136371935383994
CDC42BPA	0.0166033937556069	0.602599437435792	24.0481927710843	16.7680591214315	19.3659100117087	0.388468903781404	1	24	18	16.8794412012159	0.286297434661307	0.999999999999927	24.2033898305085	16.1742992666927	112.09805400153	0.050050431173004	0.999999999992518	24.0838608671976	16.9813063782389	87.2075124842041	21.4082373873482	0.245486160280353
JMJD4	0.747302930148171	0.914599140530427	24	3.28491042298402	1.30508352062702	0.388468903781404	1	20	4	4.65962884335132	0.845313695874388	0.999999999999927	20	15.6997742480113	17.4821713040695	0.832318567712581	0.999999999992518	21.3333333333333	1.88779865126321	17.8936205394371	2.45049274307082	0.136947843376358
SNAP47	0.215323306808491	0.771771764271347	22.8114285714286	21.7008505709553	2.89648552739322	0.269101639101639	1	24	22	1.17352221889653	0.756013727342375	0.999999999999927	25.2296819787986	22.3559313119072	12.7254476157537	0.395137435603896	0.999999999992518	24.0137035167424	22.0449730434323	11.9425489468927	2.86025161460872	0.23950093295225
ARF1	0.215283716005425	0.771771764271347	24	23.8863794675425	43.2691818920275	1	1	28	4	69.6362291535223	0.788939065258904	0.999999999999927	21.9692307692308	4.0614709174553	431.619337354446	0.737875993159305	0.999999999992518	24.6564102564103	2.70950072908011	379.429099515364	31.7231230194645	0.0836075120753356
C1orf35	0.589175817821077	0.867269749089439	24	23.3420663885438	4.08865966776571	1	1	28	20	7.26353672389437	0.991898873585791	0.999999999999927	28	23.8622547759584	51.8078852600107	0.982636976290412	0.999999999992518	26.6666666666667	22.5902088188106	43.6400458530003	4.68450112581021	0.107344092661812
MRPL55	0.453757043651991	0.828316415655148	20.5773195876289	6.29138006924396	3.68152390138733	1	1	28	2	5.89710677865966	0.986541743281016	0.999999999999927	22.1052631578947	2.0157886760593	47.0987741337685	0.952037704465971	0.999999999992518	23.5608609151745	3.52569841789378	41.3302462015767	3.61523794817652	0.0874719673951182
GUK1	0.383146788163196	0.810556561041044	21.8142076502732	3.19638071554495	13.1897103391708	1	1	28	4	32.0563781258583	0.959996481963369	0.999999999999927	20	0.701471091103666	274.696840922478	0.919668661826344	0.999999999992518	23.2714025500911	2.53238004946009	236.341969660781	8.10861229487596	0.0343088123811195
GJC2	0.114071023201259	0.723006312657894	21.695652173913	17.6050699027801	1.37903899823576	1	1	24	22	1.28882292671339	0.713137641667295	0.999999999999927	21.3134328358209	15.9929867967948	2.28036130179309	0.54150276058979	0.999999999992518	22.3363616699113	18.4375775081553	1.63167090202844	1.35497332459644	0.830420719589949
IBA57	0.0134408634358933	0.580421371087984	20.0603015075377	12.0388579340264	4.83177052287679	0.182113153050653	1	20	14	2.35830953578799	0.295413667678264	0.999999999999927	20	11.0446006420434	11.899954606273	0.0248620943265053	0.914991591869112	20.0201005025126	12.3484895374929	7.76595410133105	4.86260558573724	0.626144002692961
TRIM11	0.250060826579095	0.780688965629844	22.3016759776536	10.248531178498	19.7317687372208	1	1	24	12	20.0036542849758	0.912335873908653	0.999999999999927	21.9692307692308	8.9617263792791	134.712874114318	0.814398989325894	0.999999999992518	22.7569689156281	10.3743050666827	119.874409663416	19.3150833648841	0.16112766201825
RNF187	0.879996894013104	0.959360022905592	24	14.4544904884222	18.779122069215	1	1	28	20	94.289738708862	0.99998339095301	0.999999999999927	28	20.4899969966491	483.742032975345	0.99968342528934	0.999999999992518	26.6666666666667	18.2304053292709	407.923316489164	15.243540427728	0.0373686421235325
RAB4A	0.381418357993572	0.810412745966647	20.6839378238342	1.58467950206135	3.26405538509848	1	1	28	26	4.55681145064746	0.984416385418914	0.999999999999927	20	7.9999324559169	31.4414645391885	0.923418786809281	0.999999999992518	22.8946459412781	2.05003771772718	27.5948543232527	2.45880579410512	0.0891037787444746
CCSAP	0.00588692143904079	0.484555397257367	20.5773195876289	15.2717147329357	2.89023112077901	0.0772071042383542	1	20	16	2.1901086346909	0.382743268935394	0.999999999999927	20	15.6638253880041	14.4596926738471	0.008198056461165	0.521453256061617	20.192439862543	15.6524092845291	11.0560756934695	2.89008651086124	0.261402561902531
NUP133	0.436109629720289	0.824725096817381	24	9.54924608344644	2.5229833626997	0.388468903781404	1	20	12	1.83538697640054	0.582368135605879	0.999999999999927	20.2266288951841	12.4819863335869	34.6863240705924	0.59178547330244	0.999999999992518	21.4088762983947	11.6374629427264	30.1913280548725	3.31992213302647	0.109962772322984
ABCB10	0.0584557538055448	0.689368368559846	20.2639593908629	2.87123108989071	1.69585616643964	0.548683931808932	1	20	4	1.00934683953214	0.572147470136828	0.999999999999927	20.112676056338	7.7745803432409	4.59793219887093	0.238385299539035	0.999999999992518	20.125545149067	4.78756043721161	4.00414957639481	1.41264123728531	0.352794322573034
TAF5L	0.25256342112759	0.780688965629844	24	23.3372672407864	3.06253904963599	1	1	28	4	1.88031176340797	0.946924512671507	0.999999999999927	25.4092526690391	22.5906797868778	8.06048521444922	0.826048216090186	0.999999999992518	25.803084223013	25.746545385216	7.0815863685121	2.83992027317921	0.401028826790387
URB2	0.237745024272602	0.776065855772812	24	2.03176399975406	1.21818195118593	1	1	24	0	0.741506222156716	0.988199336046669	0.999999999999927	21.3134328358209	5.3730667842751	9.20014874119672	0.821676908170664	0.999999999992518	23.1044776119403	2.51506682641228	4.50281690236183	1.26094211700499	0.280034064086327
GALNT2	0.00803313379902837	0.510340294142234	20.1616161616162	2.93576090037289	21.0351385540931	0.0772071042383542	1	20	4	18.2961036968292	0.40318343722859	0.999999999999927	20	3.9000614597595	69.5269647493523	0.0109244977887634	0.6261102795185	20.0538720538721	3.61515355264663	65.7943409652351	20.7935760129104	0.316038973988621
COG2	0.624746602783805	0.875204703472501	26.7919463087248	25.1392353258189	0.660061282063334	1	1	28	24	1.64247828148959	0.997129712609564	0.999999999999927	28	24.9731044125476	9.94429096665288	0.987556953663785	0.999999999992518	27.5973154362416	24.7200596148511	8.87568358267146	0.742435822751712	0.0836482977154813
AGT	0.00762807592736858	0.497215290113836	22.4269662921348	13.7925684684512	0.825281480357896	0.328785271441521	1	24	14	0.670046909345657	0.222700104746283	0.999999999999927	21.570996978852	14.9556347540425	1.44644757688693	0.0204097191697578	0.810788988245539	22.6659877569956	14.2849708867729	0.951872918867381	0.818902486224413	0.818902486224413
C1orf198	0.947135157117853	0.981943836597564	25.5897435897436	10.2033350378191	2.86763909189904	1	1	28	20	11.5043365739354	0.999996545228675	0.999999999999927	24.5360824742268	16.7879099607294	115.789011967729	0.999974355967286	0.999999999992518	26.0419420213235	16.075566941098	97.4108998285415	0.0820626793044361	0.000842438366228823
TTC13	0.866478023271779	0.954140315028786	24	0.923857627844116	0.606301872747419	1	1	20	8	0.982640109110658	0.916965536405087	0.999999999999927	20	9.20341602023561	5.73842068611208	0.998291662416329	0.999999999992518	21.3333333333333	7.51975472612946	4.35431430492811	1.09573762502783	0.251644127707478
ARV1	0.407421865876421	0.817336825267231	24	2.05276578035672	1.88973027126866	1	1	20	12	0.586188792436977	0.969113283816586	0.999999999999927	20	7.9618568104794	7.77400764405563	0.932236234016548	0.999999999992518	21.3333333333333	8.6075354162966	7.89827100079883	1.6550102877753	0.209540833380864
C1orf131	0.277784769768789	0.789369893573003	20.2639593908629	8.29084466206883	4.78537009728052	0.548683931808932	1	20	10	4.69832190187502	0.952904702080044	0.999999999999927	20	3.6931651089012	35.9146073848221	0.695782608241594	0.999999999992518	20.087986463621	7.5165025631333	28.5235579451236	4.73760541531709	0.166094476167095
GNPAT	0.988738673906755	0.995159642154023	24	17.111272834351	0.385117283536595	1	1	28	24	3.28157618434991	0.99841384455625	0.999999999999927	20	16.5274856310241	29.4719792106383	0.999999644623848	0.999999999992518	24	19.1949816441772	24.0945062577942	0.351355026123356	0.0145823708676204
EXOC8	0.50563495205672	0.844438763459121	20.2639593908629	1.85092569015104	1.55895012506542	1	1	28	14	2.20111143303677	0.983893541588137	0.999999999999927	25.0526315789474	23.6258296425145	11.1596793575455	0.966079725309671	0.999999999992518	24.4388636566034	0.946058393218918	10.4427084356458	0.516876701730627	0.0494964218254229
SPRTN	0.30962416065236	0.790470398953576	24	22.9248287368383	1.37115256998744	1	1	28	16	1.41253320945594	0.873446577255322	0.999999999999927	27.5675675675676	15.9926512679406	8.10643006512745	0.855334580206776	0.999999999992518	26.5225225225225	17.3608204834337	7.48212641142741	1.04299253806949	0.139397877116395
EGLN1	0.640106635271185	0.881904995400305	24	1.01482523002234	1.71421177669345	1	1	28	24	5.17035967281976	0.993142903600828	0.999999999999927	28	0.426246175704701	20.1334357553438	0.988925910265992	0.999999999992518	26.6666666666667	25.9767493751975	16.4211639251927	2.6851836015526	0.163519687994412
TSNAX	0.530955134759212	0.8499172425444	24	8.956332473118	4.55536449206752	0.759272267084767	1	20	10	8.37341553736919	0.858811066025517	0.999999999999927	20	8.618254614426	49.9326680711648	0.908205657845471	0.999999999992518	21.3333333333333	9.27132948253257	42.3953456158659	6.09769918774716	0.143829448708756
SIPA1L2	0.0519301154020384	0.678813212734949	20.1616161616162	6.95609160250766	3.80112343096165	0.269101639101639	1	20	10	1.8252138037307	0.581257076496838	0.999999999999927	20	7.5688217542156	7.47001507975996	0.141303429346188	0.999999999992518	20.0538720538721	8.15434398709604	7.17762713990696	3.60716431434611	0.502556658911774
NTPCR	0.90634665939771	0.967384925335265	27.5310344827586	25.106881561626	1.04278343207235	1	1	20	18	3.37267905185608	0.999983303792486	0.999999999999927	20	1.5411263065652	27.5779956732797	0.999852694862732	0.999999999992518	22.5103448275862	21.6173963139889	24.9802733302033	0.497179636255745	0.0199028901599172
PCNXL2	0.2916791109269	0.789369893573003	22.1777777777778	14.7097365907211	3.04435935732312	1	1	24	12	4.28807840213442	0.948089462977541	0.999999999999927	22.3824451410658	15.8017249751734	14.6535482017309	0.860459694160348	0.999999999992518	22.8534076396145	14.3093066178032	13.5110623566111	3.0309816416853	0.224333332323214
KCNK1	0.770722127333323	0.922806602320576	24	13.6969941019116	0.639340921376836	1	1	28	12	2.27533149531865	0.980571129682552	0.999999999999927	20	10.3952207027315	7.00339040159846	0.997028505214082	0.999999999992518	24	12.1634978142171	5.00939960900658	0.587173484525734	0.117214343106115
COA6	0.532725809332665	0.850183201390714	24	23.1415373298352	2.6574094341664	1	1	24	0	4.44080595345111	0.990236544278622	0.999999999999927	28	27.2097755348607	20.840423282095	0.97279657354479	0.999999999992518	25.3333333333333	24.7926049392643	17.5948598078736	2.73185799476109	0.155264550248851
IRF2BP2	0.327961365395191	0.796394051963189	23.2093023255814	2.6201811537713	6.10407994706595	1	1	28	4	14.5875948405424	0.940908902783673	0.999999999999927	24.5360824742268	6.75440830680987e-05	97.6323153121304	0.884699025770274	0.999999999992518	25.2484615999361	2.17634441452672	78.6580425447867	5.54380401213608	0.0704798115078889
TOMM20	0.849226679603233	0.948142287170655	24	3.910059390999	4.18013660429682	1	1	28	6	11.2016995111634	0.949863557705531	0.999999999999927	28	2.4838357213388	77.6321793875378	0.998591534255444	0.999999999992518	26.6666666666667	4.14691363485131	70.8985430101563	7.77232804221563	0.109626061583554
RBM34	0.0324701828784348	0.644466803423531	20.2639593908629	11.4762292186932	10.6734850117252	1	1	28	6	11.2965010847477	0.786070645654086	0.999999999999927	23.1067961165049	9.72042379037063	61.4206407070486	0.290864095982076	0.999999999992518	23.7902518357893	9.66654481647573	46.3245034619853	8.92470524991292	0.192656252802293
ARID4B	0.542305318489406	0.852528091193493	24	14.3593057095976	13.3858589092667	1	1	28	14	43.2540704680192	0.905847441570677	0.999999999999927	28	15.6707508365196	145.509562330224	0.964529988416752	0.999999999992518	26.6666666666667	14.7405777088187	113.544253934954	18.9130185915436	0.16656957913853
GGPS1	0.520050389659511	0.846322342314224	24	15.7860614165397	2.6709803370402	1	1	28	18	5.90384280921189	0.982566933621281	0.999999999999927	25.0526315789474	19.1174146998419	25.2397509688639	0.969243410972213	0.999999999992518	25.6842105263158	17.6501502018633	20.6657461763946	2.64495841272709	0.127987559227273
B3GALNT2	0.369546999000619	0.803870307267856	24	0.606512206425351	5.41813311137447	1	1	28	4	7.26677289857487	0.924870195040019	0.999999999999927	20.695652173913	6.6086281080909	47.3602209620557	0.905678964358732	0.999999999992518	24.231884057971	3.85174436953889	29.4399896208539	3.96078081193494	0.134537439141259
LYST	0.0509285714967975	0.678813212734949	20.9005235602094	15.5604006463385	2.76893206717664	0.759272267084767	1	20	16	2.84683005708311	0.732187170967867	0.999999999999927	20	16.2426373107332	21.1895412417195	0.309091902505547	0.999999999992518	20.3001745200698	15.9488014162201	17.1853623879712	2.93180850419196	0.170599166779518
NID1	0.672525997250186	0.890056668322042	24	10.8159905599095	5.81374771084884	1	1	28	14	19.7414138071444	0.999677348620138	0.999999999999927	26.3468634686347	12.8948985632237	154.296736240295	0.992231608672286	0.999999999992518	26.1156211562116	12.537273920033	136.882525582162	3.93528882481169	0.0287493879008653
GPR137B	0.0715387962823353	0.699672146772577	27.7222222222222	2.95851947325893	3.5976803429943	1	1	20	12	3.5875406264754	0.995401719199041	0.999999999999927	22.8115015974441	9.426568509121	18.3220577179147	0.507906649863464	0.999999999992518	23.5112412732221	9.65987873879489	12.6279240283123	1.8533799588238	0.14676838050882
ERO1LB	0.101410287954777	0.714975347095526	21.2340425531915	4.50684030086808	2.64380251492991	1	1	28	20	2.42655035654868	0.643399947851411	0.999999999999927	20	4.0802756170513	9.83596287629206	0.486409010731848	0.999999999992518	23.0780141843972	4.66127741366688	7.23086453773098	1.67954619553312	0.232274603786197
LGALS8	0.887283408815628	0.961458699286447	24	6.98267341010253	0.802009084646564	1	1	28	8	1.67798334184645	0.999964840304159	0.999999999999927	28	27.184238299786	18.7252264037766	0.999739097613175	0.999999999992518	26.6666666666667	5.47776262133058	15.5580141387348	0.999230861385632	0.0642261186084055
HEATR1	0.739804346719265	0.911828744545116	24	2.45585646241737	1.16394549434766	1	1	24	6	2.60194756734466	0.987641379897241	0.999999999999927	28	24.1759178082341	18.6752984041599	0.995922143646773	0.999999999992518	25.3333333333333	2.11808391334747	15.1983184379276	1.28401911795211	0.0844842883899463
MTR	0.476188473186762	0.834510307624971	24	23.7317386115806	3.34028277702902	1	1	28	18	4.73644992723306	0.919930127559751	0.999999999999927	28	26.3074386958781	57.6310373970406	0.94885616802444	0.999999999992518	26.6666666666667	23.4677812784655	51.8665806738286	4.03023127204601	0.0777038165941722
FMN2	0.250730764542733	0.780688965629844	20.6839378238342	0.0567516923351115	4.22792023482419	1	1	28	6	6.88100592910291	0.950124530326824	0.999999999999927	28	6.75440830680987e-05	31.0120824706886	0.825090775902888	0.999999999992518	25.5613126079447	1.70823773644663	9.37724543071183	1.42797256471657	0.152280600445815
GREM2	0.263769031287269	0.786370333049085	20.6839378238342	1.37171042324942	16.1083629067168	1	1	28	4	35.2943556882861	0.997291807387729	0.999999999999927	20	6.75440830680987e-05	146.553479088769	0.848885638480124	0.999999999992518	22.8946459412781	1.59359692123204	55.6021771151447	12.5505873720586	0.225721150200072
FH	0.223208490483154	0.773417319170326	24	22.4322138223479	9.26676655041066	1	1	28	0	9.06609896885417	0.832178158488696	0.999999999999927	21.8348623853211	1.1778971670846	31.6765023626945	0.761609807683805	0.999999999992518	24.611620795107	24.5205328516607	37.654465496418	7.84830495888165	0.208429594084352
OPN3	0.129172074546245	0.730801803756751	23.4823529411765	14.3857733973816	1.79950407888384	1	1	24	12	2.00482028645004	0.812261023177799	0.999999999999927	21.3134328358209	15.1719561617446	6.50646033676743	0.608127436573517	0.999999999992518	22.9319285923325	13.9546938834344	4.37538867706713	1.79666597400428	0.410630027778151
CHML	0.718259369621799	0.905041349286417	24	17.7839910743609	1.53206326828986	0.388468903781404	1	20	2	2.65641059605813	0.822138270150292	0.999999999999927	20	2.6491577399533	13.6831039800432	0.81576400371795	0.999999999992518	21.3333333333333	0.769662745597942	10.7447418430788	1.37886790018714	0.12832955135868
CEP170	0.97334991285015	0.98965738412937	24	17.0982156521023	0.410480254783626	1	1	28	14	4.07496217869169	0.999010501595483	0.999999999999927	20	11.4576100453011	21.3546941253278	0.999996416691234	0.999999999992518	24	14.2382548815123	17.6348978990162	0.290747135443512	0.0164870325367596
SDCCAG8	0.648877096326674	0.88427720516087	24	8.85581600651383	2.57572736586349	0.0772071042383542	1	20	12	4.69840589125424	0.423157770372739	0.999999999999927	20	12.3817220954761	26.0032927254575	0.260319631869987	0.999999999992518	21.3333333333333	11.4687394250648	21.8825503579551	4.5254505361672	0.206806357674942
AKT3	0.454512997554009	0.828316415655148	24	15.7821752404289	6.75750909736196	1	1	28	14	15.9896240059554	0.999031459938396	0.999999999999927	28	15.4596426862255	67.2085649081623	0.954075550426883	0.999999999992518	26.6666666666667	15.1771055268713	45.2776062768289	10.1024795667693	0.22312309323515
ZBTB18	0.0938877294129428	0.710864472863099	22.6818181818182	18.2489489499338	4.19993943009322	0.269101639101639	1	24	20	3.73969447464677	0.460421071933091	0.999999999999927	24.2033898305085	19.5728013224582	17.1997336711293	0.178826017645374	0.999999999992518	23.6284026707756	19.269355697347	13.2774725444179	4.19658235680046	0.316067861768225
ADSS	0.798944770125537	0.931560153839462	24	1.12462596365787	2.92662548003864	1	1	28	6	9.85622436926541	0.999932223157671	0.999999999999927	25.2296819787986	6.3000290356341	48.2442606622209	0.998404267071198	0.999999999992518	25.7432273262662	4.4662018339082	50.1245613097794	0.936982843476495	0.0186930881586327
DESI2	0.362496223986837	0.803870307267856	21.8142076502732	20.4100517420832	3.61513955345973	1	1	24	22	2.83666502627176	0.939570024185484	0.999999999999927	24.040404040404	6.75440830680987e-05	27.4513652439681	0.904989551560842	0.999999999992518	23.2848705635591	22.1345154772141	26.6355692108079	2.53947735659763	0.0953415838985408
COX20	0.707628648052642	0.901974475057486	24	18.6526534960311	0.917874782480241	1	1	20	2	1.91494095247444	0.999999999881581	0.999999999999927	28	13.8573354370387	13.8722419102751	0.994669039956798	0.999999999992518	24	17.7867313385827	9.46404440928664	0.990202789112067	0.104627867990605
HNRNPU-AS1	0.657348976465191	0.886388220441418	24	7.01341850707887	1.69802608223302	1	1	28	8	2.36557092672054	0.966130253635644	0.999999999999927	27.3563218390805	4.97085164213676	10.7756157204094	0.988860856588707	0.999999999992518	26.4521072796935	6.71449292685787	7.32915685521883	2.10168223073227	0.286756344863289
HNRNPU	0.746851773661352	0.914599140530427	24	22.0617610252537	12.9324373763591	1	1	28	4	27.3286750333199	0.999445365624242	0.999999999999927	21.4414414414414	5.1170374511208	322.342380517046	0.996647052419999	0.999999999992518	24.4804804804805	2.68634500754954	283.956834965539	5.35012116196218	0.0188413184793086
EFCAB2	0.289302733611181	0.789369893573003	24	10.8066832277714	2.60378667822896	1	1	24	12	2.41492644155842	0.965372914737049	0.999999999999927	20.5763688760807	16.2973667527471	14.1374163104875	0.862711762004106	0.999999999992518	22.8587896253602	12.7797481453466	9.51495268922047	2.54975536585012	0.267973520114161
KIF26B	0.270450822135587	0.787711032628566	22.3016759776536	18.8365764308961	0.947303273597405	1	1	24	18	0.850161610588473	0.890404556893245	0.999999999999927	22.8115015974441	1.1570937173232	4.60203488879874	0.827730810397155	0.999999999992518	23.0377258583659	20.1516114175075	4.58609524651761	0.793993246647883	0.173130561832703
SMYD3	0.0189821222375763	0.609302820331091	22.4269662921348	10.6754554760313	6.02098445517706	0.548683931808932	1	24	12	5.9681237256937	0.369387190158488	0.999999999999927	21.7021276595745	11.1998894458939	32.9169363949525	0.0847139303012977	0.999999999992518	22.7096979839031	11.2950772275585	29.8552559088163	5.82059019496954	0.194960318301968
TFB2M	0.559516662191569	0.858887254697895	24	20.431467578274	1.52529220140928	1	1	28	0	2.80865355592776	0.960810197894901	0.999999999999927	20	15.8969509201751	4.5719632585863	0.974794582515969	0.999999999992518	24	21.1131691719545	4.01652507288776	1.54844942279027	0.385519670533758
CNST	0.187345472836802	0.762689164327052	22.1777777777778	20.0827776288041	4.65998504630811	0.388468903781404	1	20	4	2.59290698157292	0.683051562136149	0.999999999999927	20	2.8870382278605	17.8437743962311	0.422847832214702	0.999999999992518	20.7259259259259	1.95260417020661	18.8164590118309	4.66656644186882	0.248004496432337
SCCPDH	0.454054515425356	0.828316415655148	23.6213017751479	16.8032919054271	7.82714199995603	0.388468903781404	1	20	18	7.08699033746784	0.501378567311134	0.999999999999927	20	16.0221567615043	42.0594688174033	0.563067568496898	0.999999999992518	21.207100591716	17.0496832212994	47.1265502381062	11.449512486032	0.242952484919509
AHCTF1	0.930689855127625	0.977248232618616	24	17.6772399176978	0.817383622821801	1	1	28	18	5.31895259820071	0.998669253274174	0.999999999999927	28	23.565946226726	19.9848608208517	0.99993821284206	0.999999999992518	26.6666666666667	19.7353765642625	15.4351268783526	2.01256637550758	0.130388716035121
ZNF670	0.0831039204581651	0.705073733244699	20.2639593908629	11.4473488636513	2.90544521979135	0.759272267084767	1	20	12	3.31768875024421	0.885999097307453	0.999999999999927	20	7.9999324559169	19.4995971765778	0.449651636981254	0.999999999992518	20.087986463621	10.5399919579575	14.5298783193766	2.73937472906753	0.188533907088154
ZNF496	0.686866959361095	0.896062124577296	24	0.743979465445602	1.36969344522457	1	1	20	16	1.74164997746948	0.999955303368046	0.999999999999927	24.5360824742268	23.4638605836344	18.7222837510716	0.9933158767456	0.999999999992518	22.8453608247423	21.2878578894338	12.8703231226513	0.899050310253984	0.0698545251495426
SH3BP5L	0.636578561616131	0.880456321269973	24	9.6348704459844	7.67241766312357	1	1	28	12	11.9092516278765	0.986385941771637	0.999999999999927	22.1052631578947	12.6879724777975	79.5560744338352	0.988103062364943	0.999999999992518	24.7017543859649	11.5110892373379	60.7364819320798	5.71342814497893	0.0940691321464442
ZNF672	0.296430415206945	0.789369893573003	24	11.0193439483877	2.1527600940903	1	1	24	12	2.68658418534138	0.893732671655297	0.999999999999927	27.148288973384	11.2395606585391	13.3782854348918	0.850548442785061	0.999999999992518	25.0494296577947	11.4659462332105	10.9172475159045	2.23900523642197	0.205088804037844
ZNF692	0.969199755617825	0.988788625145424	24	22.3269807216057	0.319502675859446	1	1	28	20	3.37761249372475	0.993856677990188	0.999999999999927	28	20.0295020171351	8.03143597814391	0.999991490431538	0.999999999992518	26.6666666666667	20.8239073614351	5.49731132724581	1.28787511555397	0.234273636490441
ZMYND11	0.799919292405405	0.931560153839462	24	18.6819670893586	3.45689932480487	1	1	28	24	7.1113513523043	0.999997044981663	0.999999999999927	28	18.7561600484819	139.436099644659	0.998429989697776	0.999999999992518	26.6666666666667	20.5093322697461	131.702184562899	4.89883640793809	0.0371963185287825
DIP2C	0.700573165841955	0.899470782130739	24	6.48619076247525	5.27291275054361	1	1	28	26	9.90112047286338	0.99999723268188	0.999999999999927	23.5643564356436	7.9053511521038	58.0737761196731	0.994234668089583	0.999999999992518	25.1881188118812	5.56311800457096	51.922426789593	5.98798873761251	0.115325671542238
LARP4B	0.567428746403355	0.860951062989068	24	20.3039896428319	6.6092873018844	1	1	24	22	10.3280984444495	0.920706922861203	0.999999999999927	20.458452722063	5.68376232602335e-05	68.5514622397044	0.971739952351415	0.999999999992518	22.8194842406877	21.0102375358677	57.768141154075	8.25889028011591	0.142966176773602
GTPBP4	0.360676477961277	0.803603822937229	24	19.1191809175438	7.251748218925	1	1	20	18	5.12422430003332	0.999999962806114	0.999999999999927	28	10.6265714485592	89.2671205946589	0.916025666608066	0.999999999992518	24	19.5580013346178	75.8142456146209	7.79255826759687	0.102784881712179
IDI2	0.760248545792457	0.918943564396724	24	6.93802686325745	1.13327276270271	0.759272267084767	1	28	6	2.20334324274552	0.996485471090803	0.999999999999927	28	9.5087048675384	7.97701891513879	0.981270801588319	0.999999999992518	26.6666666666667	7.49881701391222	6.15838778665366	1.57661970803195	0.256011761949901
WDR37	0.429407275743162	0.821059541664249	20.0603015075377	1.7099976826854	1.92752247603834	1	1	28	0	1.97265815391195	0.972611775169646	0.999999999999927	21.4414414414414	3.8031260577736	7.27366031871071	0.941495970391509	0.999999999992518	23.1672476496597	2.02504425879461	5.62152944129447	1.09126727662653	0.194122842906475
PFKP	0.76068320349678	0.919054032349337	24	13.5631377850703	1.83570876184541	1	1	28	6	11.8349310119973	0.997176464167727	0.999999999999927	28	6.75440830680987e-05	43.3153686998842	0.997136381462695	0.999999999992518	26.6666666666667	4.6024987018672	26.4004490045352	0.857243610607718	0.0324707966315443
PITRM1	0.350956818563343	0.800068793549488	24	22.7269713244159	4.77796026953427	1	1	28	0	6.17414263102634	0.992499773928053	0.999999999999927	27.5675675675676	6.75440830680987e-05	61.3347689482112	0.909382385082157	0.999999999992518	26.5225225225225	26.0555480050529	35.7468580535751	3.53995939323846	0.0990285464510754
KLF6	0.576399718926818	0.864434382894506	24	0.0470659055193497	17.0191219296922	1	1	28	2	19.7863354862364	0.997408623548311	0.999999999999927	22.5236593059937	6.75440830680987e-05	339.934181555407	0.981224748629021	0.999999999992518	24.8412197686646	0.603425455473817	277.543983462188	14.1382806199301	0.0509406849450088
AKR1C1	0.0628742257081211	0.697538238387395	20.9005235602094	1.60996426784083	7.06816118079284	1	1	28	20	6.95380307946057	0.780638524283434	0.999999999999927	25.4092526690391	22.5906797868778	39.2056255588083	0.42000239532864	0.999999999992518	24.7699254097495	22.0965345862989	21.0179299858729	4.97153150792116	0.236537637686621
AKR1C2	0.205105435704553	0.768246841252303	23.2093023255814	18.320785326492	5.79046916802419	1	1	24	18	10.0400656613538	0.885422586790869	0.999999999999927	24.7058823529412	19.5413842872313	49.4218444086553	0.755659289523014	0.999999999992518	23.9717282261742	18.6214640642806	28.7929784237355	5.44512356194847	0.189112896964483
AKR1C3	0.178992943506456	0.762689164327052	20.3673469387755	18.4784474323944	9.68422467444965	1	1	24	18	16.7750294886959	0.972644555858553	0.999999999999927	25.2296819787986	15.3339209805309	98.0585942702873	0.744463105133679	0.999999999992518	23.1990096391914	17.4935691362126	57.6403038069964	7.7708014340183	0.134815414228873
NET1	0.509267251211973	0.844446590805635	24	2.6426875675966	2.70581528703921	1	1	24	8	1.49543714215332	0.997515008422479	0.999999999999927	21.4414414414414	10.5675964474936	15.0044456251055	0.96856526234351	0.999999999992518	23.1471471471471	7.40727492396954	15.3785607613466	1.62126057098512	0.105423426557581
ASB13	0.183354730567065	0.762689164327052	23.7619047619048	18.5631013037548	1.93164318805173	0.0005747261997262	1	20	2	1.61058600185847	0.163035772935776	0.999999999999927	20	0.00972490057609932	4.90621724681083	0.00123976647184898	0.267497848161298	21.2539682539683	20.6037652677476	4.4506505169683	2.62557544214038	0.589930715101143
FAM208B	0.600613395287735	0.870846342900369	22.9425287356322	5.45423695869326	1.79703944730707	1	1	28	18	1.96391094010607	0.899519332568991	0.999999999999927	20	3.930104757781	19.9287966720053	0.975305519562032	0.999999999992518	23.6475095785441	6.60732025141974	17.7807291385633	1.26681546527035	0.071246541994886
GDI2	0.181856088087842	0.762689164327052	21.3475935828877	4.83683910530173	2.98524529159124	0.548683931808932	1	20	8	2.63709363227123	0.62341578315968	0.999999999999927	20	3.1099514649631	18.4587403733851	0.474878926885743	0.999999999992518	20.4491978609626	5.25138016160687	14.4167246889528	3.38839251424109	0.235032060842331
ANKRD16	0.37238240516251	0.806193083849853	20.1616161616162	7.09777317188692	1.3197130089032	1	1	20	4	1.4956454271227	0.985335554988742	0.999999999999927	23.7209302325581	2.5519304691016	5.87319717725208	0.919218445209579	0.999999999992518	21.2941821313914	4.63350617368665	4.53364585599925	1.03315509862777	0.227886149788392
FBXO18	0.351160185676579	0.800068793549488	20.0603015075377	3.4051127143728	6.89268498502791	1	1	28	0	10.0810044424984	0.981484905294083	0.999999999999927	21.3134328358209	5.3730667842751	67.7747919136719	0.907323111755733	0.999999999992518	23.1245781144529	3.33446382972754	56.454216919611	4.47168789739422	0.079209103259049
IL15RA	0.0776203425943964	0.702256514735535	20.2639593908629	3.38229734985644	3.00980867412979	1	1	24	0	2.15097227296042	0.755850670927211	0.999999999999927	21.3134328358209	5.3730667842751	10.6950791221146	0.460955024357817	0.999999999992518	21.8591307422279	3.12634168921103	5.29952267349459	2.46055116376979	0.464296751870913
RBM17	0.49650610298611	0.840931603199394	25.5897435897436	12.1313874749171	6.26975201051097	1	1	28	8	8.29602362613073	0.966238323175518	0.999999999999927	28	5.94266481952797	95.5665156942583	0.961526569710672	0.999999999992518	27.1965811965812	8.67216891502578	91.0908683192339	6.80904219013123	0.074749997620711
PFKFB3	0.128817611107664	0.729883852975563	24	19.0821414883353	4.62790397474826	0.388468903781404	1	28	18	1.94368691052589	0.388494646444215	0.999999999999927	25.9636363636364	16.1797766095384	26.3553614262251	0.246970613231752	0.999999999992518	25.9878787878788	17.7975948346844	25.1296285352419	5.25242264603277	0.209013143137661
ITIH5	0.474072777983566	0.834510307624971	22.3016759776536	18.4741198536276	2.21455734441343	1	1	24	22	2.4310471589754	0.990717228016033	0.999999999999927	22.8115015974441	17.0882114554076	13.1960073707487	0.958730947164286	0.999999999992518	23.0377258583659	19.1497087341726	7.93174080796579	1.86481978213537	0.235108512404055
KIN	0.435949564595707	0.824725096817381	23.4823529411765	8.67665035363914	2.28512321067823	1	1	20	8	3.26501268452179	0.966915515457826	0.999999999999927	21.3134328358209	6.5833942486684	24.8910155279292	0.942959208787226	0.999999999992518	21.5985952589991	7.76682861309634	20.8592985106258	2.23950178735867	0.107362277126331
ATP5C1	0.484141734795894	0.836206777082534	20.1616161616162	19.7982715176771	9.57480938334182	1	1	28	0	16.7634331550964	0.977355602212741	0.999999999999927	28	7.8764937068346	73.5798071803509	0.95972243604193	0.999999999992518	25.3872053872054	1.81660306538818	58.8732456656457	5.83188222562026	0.0990582761266608
TAF3	0.642148226498845	0.882179040550756	24	12.2143716199204	3.97005158129611	1	1	28	18	10.2526407003	0.846098722358373	0.999999999999927	20	15.9602324375071	39.936726384565	0.975879732426889	0.999999999992518	24	15.5691101258921	28.5458385487564	2.92540790292546	0.102481063848548
CELF2	0.384731398974348	0.810556561041044	23.3450292397661	1.72899695743311	13.8980740549806	1	1	20	14	21.2958785992074	0.996959208066523	0.999999999999927	26.542750929368	21.4571815265489	269.101230189793	0.927214640931681	0.999999999992518	23.2959267230447	19.6273599814214	153.233868767381	2.36781088022054	0.015452268478681
USP6NL	0.188955235541933	0.764154138884025	24	23.7994947663127	1.75208497838128	0.759272267084767	1	28	24	1.69242110523565	0.566965857962546	0.999999999999927	28	24.7002428575307	5.90041873677025	0.541481934766173	0.999999999992518	26.6666666666667	24.2525214402502	3.51506615199316	2.125764802704	0.604758121407935
PROSER2	0.189475228850594	0.764227750797869	20.3673469387755	10.8223617226918	2.64027352525921	1	1	28	20	2.42781555026076	0.827374538904299	0.999999999999927	20	16.5860656856986	12.2604223816345	0.716392116148564	0.999999999992518	22.7891156462585	15.8579957183486	9.35850925725574	0.715629161152774	0.0764682858648604
UPF2	0.157459128586325	0.75949431085166	22.0552486187845	11.6651600065614	15.6025871081495	1	1	28	14	29.4906540317389	0.805913766423899	0.999999999999927	21.3134328358209	12.4540440118751	99.7311748129419	0.659259842365318	0.999999999992518	23.7895604848685	12.7902373754585	71.9513810380176	14.5626317525939	0.202395444569706
DHTKD1	0.0601492283689971	0.689368368559846	21.695652173913	10.1661141879856	10.5673030003723	1	1	28	12	10.0640569883981	0.651337014320011	0.999999999999927	22.5236593059937	12.0499023009163	59.153274722425	0.371689343555496	0.999999999992518	24.0731038266356	11.4879716538301	45.0801254985525	7.66640765502477	0.170061808174667
SEC61A2	0.683514225943513	0.894425745344193	24	6.68336930502382	1.20205622808996	0.548683931808932	1	28	2	1.33958900596904	0.955696056443304	0.999999999999927	28	4.0385386590418	8.65564394179534	0.914843998572746	0.999999999992518	26.6666666666667	4.34956880947314	6.50570831231862	1.90095841068255	0.292198530801491
NUDT5	0.221355400493891	0.773307615796988	27.7222222222222	25.8714048975223	4.50493709904217	1	1	24	0	5.51825675885586	0.928184179084864	0.999999999999927	27.3563218390805	24.8702304741833	31.2021335107441	0.787868129139671	0.999999999992518	26.3595146871009	24.9693235254923	27.516980178785	4.33144936738409	0.157410055145642
CDC123	0.257979727126948	0.783984787988107	22.6818181818182	21.8688996062729	9.88927999198656	1	1	24	0	12.9230221520949	0.987644253975913	0.999999999999927	21.7021276595745	19.1369157608365	71.2401069741665	0.841341965866403	0.999999999992518	22.7946486137976	21.6324948449599	67.3013704177692	10.0447495151605	0.149250296878181
CAMK1D	0.862052242894408	0.952603221611776	23.3450292397661	12.6013058951347	0.360539288995975	1	1	20	16	1.07378651509346	0.999999605240725	0.999999999999927	20	18.2904138719966	2.40255613506927	0.999512100037835	0.999999999992518	21.1150097465887	16.2261628010748	2.12320646568783	0.221844248557793	0.104485480871934
OPTN	0.134717861869709	0.740477198808331	24	9.82384347625345	76.6637167829713	0.182113153050653	1	20	12	54.9238502802706	0.363436296869676	0.999999999999927	21.0619469026549	7.7026680802325	436.391746289186	0.150317584517876	0.999999999992518	21.6873156342183	9.83216204862113	376.30377023424	94.7182551440313	0.251706899149779
MCM10	0.127717090717324	0.728742430100575	21.2340425531915	21.1678609809035	1.66149864583322	0.548683931808932	1	20	4	1.25563299659482	0.763687227230029	0.999999999999927	20.5763688760807	19.4142878696467	4.01011018470905	0.439566385194208	0.999999999992518	20.6034704764241	0.834009365264701	3.3415516796722	1.64689998364844	0.492854859515446
PHYH	0.667756555694356	0.889264569630969	24	3.77650456288753	3.18765694327612	1	1	28	0	6.1137891361187	0.99999955041281	0.999999999999927	28	14.7278105924481	40.193190191332	0.991866594955124	0.999999999992518	26.6666666666667	3.70880170191011	30.8579450034808	5.66467799365415	0.183572755509648
SEPHS1	0.652622263893044	0.885505451302422	24	18.1584276015337	3.54198949518227	1	1	20	16	4.72276621211865	0.985445993225643	0.999999999999927	23.7209302325581	16.4864152251852	26.4069917022234	0.98966656425437	0.999999999992518	22.5736434108527	16.9449399234578	29.2721668547287	4.04899866420295	0.138322478287898
BEND7	0.0430719368346295	0.66385049512593	21.4623655913979	16.1990729043418	2.80483062306149	0.759272267084767	1	24	14	1.40819955058448	0.541072405175125	0.999999999999927	20.9384164222874	17.0975815409002	11.6802635292487	0.233094452281868	0.999999999992518	22.1335940045618	15.979163861622	8.70476516639481	2.84560010040407	0.326901420774642
PRPF18	0.975344648199489	0.990358768700327	23.3450292397661	4.81144305948711	1.10417876712982	1	1	28	14	7.67141846940615	0.944331674138937	0.999999999999927	28	13.1399266177876	40.3575462583935	0.999912823306896	0.999999999992518	26.448343079922	10.7242302661224	29.0989246665043	1.36709648238228	0.0469809966536647
FRMD4A	0.0259256980772753	0.614691894062431	20.2639593908629	5.88311750212546	3.17598521659275	0.182113153050653	1	24	6	2.11117396941826	0.359497788475285	0.999999999999927	20	8.0236014976433	4.83949200993021	0.047054533721045	0.999999999992518	21.4213197969543	6.70309418668538	5.08631766608624	2.68722772493711	0.528324792384594
FAM107B	0.152815178569452	0.75949431085166	21.0105263157895	5.6067951415174	3.1396916954199	1	1	24	0	2.776461011827	0.789529814071726	0.999999999999927	20.695652173913	9.4001441484448	9.35107033339053	0.645624777253001	0.999999999992518	21.9020594965675	5.65156831838075	7.46370523636018	2.88984445598853	0.387186305524282
HSPA14	0.683450587476596	0.894425745344193	24	0.397913885234668	1.8904611820025	1	1	20	16	2.73749509515901	0.947311697873687	0.999999999999927	28	16.239903454923	23.3281015081181	0.990080773519018	0.999999999992518	24	19.1883493556847	18.2477420102512	0.515759232898232	0.0282642768956559
DCLRE1C	0.125164928093032	0.728742430100575	20.7916666666667	5.47578889832747	2.83045396979301	1	1	28	2	4.33385200208516	0.869641855335598	0.999999999999927	23.257328990228	6.75440830680987e-05	15.9421218005156	0.61794561324544	0.999999999992518	24.0163318856316	2.54900417970933	10.1755829392107	2.4427683266859	0.240061757766517
RPP38	0.776312160415774	0.924996624613386	23.3450292397661	5.81055053291077	1.01241979124038	1	1	28	2	1.14574693054598	0.997782773235408	0.999999999999927	20	5.6372961209635	9.56549862905275	0.997704074132791	0.999999999992518	23.7816764132554	4.86410217914113	8.549044001413	0.966228919298166	0.113021867607474
NMT2	0.125053533998694	0.728742430100575	24	10.7714712131645	9.386374508296	1	1	28	12	7.96773920916824	0.733547522946913	0.999999999999927	24.7058823529412	12.093592443946	61.1752312240612	0.572617696671755	0.999999999992518	25.5686274509804	11.6487322705176	49.348292872843	8.59494550096253	0.174169054299595
FAM171A1	0.8579015779155	0.951214495423326	24	17.3193194279628	1.72073533453555	1	1	28	18	7.32517421453297	0.999864436554557	0.999999999999927	28	21.9109729385099	33.6618615892848	0.999463506445543	0.999999999992518	26.6666666666667	19.0900636361408	25.267475573703	3.36824925867322	0.133303750461669
ITGA8	0.300261568234484	0.789369893573003	21.2340425531915	14.0320570737557	2.8807247780854	1	1	28	14	6.08515528930768	0.953325653814547	0.999999999999927	21.7021276595745	16.8387192838999	12.8072961620556	0.868266160326338	0.999999999992518	23.645390070922	15.320287959984	9.1349421004528	2.35552547102919	0.257858828783647
FAM188A	0.712624010871956	0.903766102405699	20.3673469387755	2.89086300420549	1.52142566501083	1	1	20	2	3.73971962604601	0.999958225349303	0.999999999999927	20	6.75440830680987e-05	18.0398556073301	0.99496001775739	0.999999999992518	20.1224489795918	1.63616903160337	13.8912497377878	1.35606884454242	0.0976203631883139
PTER	0.762444559643348	0.920151341776201	24	5.03894668320163	0.805123569171511	1	1	28	4	3.00266976181822	0.997269020074252	0.999999999999927	25.0526315789474	22.9472981558279	7.77643219350356	0.99720554519334	0.999999999992518	25.6842105263158	2.54530821877156	7.18474669419015	0.684291392931221	0.0952422433326096
RSU1	0.162845356689557	0.76144305053449	20.1616161616162	2.33019357676708	12.1114116383108	1	1	28	4	21.0730671003491	0.977109302729924	0.999999999999927	28	6.75440830680987e-05	156.976846072528	0.720395432744558	0.999999999992518	25.3872053872054	2.21243936444179	110.347108771041	3.55214027799867	0.0321906057853224
VIM	0.335370265313861	0.798445348228846	21.3475935828877	0.0225989698484765	115.593799465791	1	1	28	6	163.940701046091	0.950044615047439	0.999999999999927	20	6.75440830680987e-05	1919.33378841251	0.891447265435139	0.999999999992518	23.1158645276292	1.53010222276941	1576.04864554444	35.8711050082976	0.0227601509063231
PTPLA	0.347392399245575	0.800068793549488	20.7916666666667	11.2761738310219	4.93856509723338	1	1	24	10	5.34924310645065	0.998135901272257	0.999999999999927	24.7058823529412	10.7937813929744	51.4009428188785	0.908500084541987	0.999999999992518	23.1658496732026	10.7620759028244	37.9097284881494	3.01780374223388	0.0796049948808589
STAM	0.301408316915632	0.789369893573003	22.4269662921348	6.20096750393024	2.73871750238694	1	1	28	8	6.38367458844797	0.901604324170816	0.999999999999927	20	8.12236689347846	26.1475319829616	0.856451298043409	0.999999999992518	23.4756554307116	7.55410538688792	21.285069601198	2.03602837752803	0.0956552370124
NSUN6	0.710486882905988	0.903420113184365	20.4717948717949	17.2281317121318	0.747381511788115	1	1	20	0	1.38602859066034	0.999622754341992	0.999999999999927	20	19.6592923249679	6.77581943557906	0.99482230575831	0.999999999992518	20.157264957265	19.0129201002528	5.33854442041713	0.71397625140294	0.133739872739909
ARL5B	0.638707491654117	0.881625259918277	24	4.48131400359072	1.43834057642581	1	1	28	4	1.7332104311223	0.983992206298641	0.999999999999927	28	4.2088639607348	14.0798411319478	0.988164773579897	0.999999999992518	26.6666666666667	4.26495532662934	11.9837760929753	2.09507939041527	0.174826313021934
PLXDC2	0.387124412187258	0.810556561041044	24	8.87190300440877	5.97510819690098	1	1	28	14	8.06224096786569	0.857325464230152	0.999999999999927	20.9384164222874	10.7745700471568	56.0518553799179	0.899822115574409	0.999999999992518	24.3128054740958	11.2504253868227	52.4727699324617	4.48670213356437	0.0855053419009374
CASC10	0.786017296283571	0.928228400689496	24	21.6311893288813	0.380055141165992	1	1	28	26	0.841727177223991	0.99539647240651	0.999999999999927	28	19.60065991761	3.36582836349761	0.997948880780561	0.999999999992518	26.6666666666667	22.6345527911827	3.13477155760787	0.364096481679892	0.116147692100962
SKIDA1	0.643726802604819	0.882224560990161	24	7.48476635699774	0.724367550899115	1	1	20	6	1.51645606665474	0.995809054752964	0.999999999999927	23.4098360655738	3.0621031924997	4.77691920736549	0.989460946088067	0.999999999992518	22.4699453551913	5.62729775204325	3.08669996710805	0.574508721924543	0.186123927834425
MLLT10	0.0945738191380867	0.710864472863099	27.156462585034	11.4934268728898	6.39773439983543	1	1	24	18	4.93361238371723	0.586933467038262	0.999999999999927	26.7415730337079	12.2538372905092	18.1325439726391	0.447997784541564	0.999999999992518	25.966011872914	13.5960042188415	17.5190987596006	6.21963258480516	0.355020122333447
DNAJC1	0.279243098865941	0.789369893573003	20.1616161616162	6.1828335954055	11.5378146964112	1	1	20	6	17.5977551330393	0.861004437567988	0.999999999999927	28	23.8001588013197	122.896374771937	0.827344129553924	0.999999999992518	22.7205387205387	5.91351274151575	98.5624725398025	10.8098311786457	0.109674918862048
COMMD3	0.793249989710358	0.930431148063267	24	4.12822495284642	2.770497275321	1	1	28	0	8.26567309751007	0.999999657752909	0.999999999999927	20	16.9747934874565	58.9608082722333	0.998257546856263	0.999999999992518	24	0.127783257656077	48.4417070093259	1.37440655107182	0.0283723806596498
LOC100499489	0.529803553863188	0.849400527979782	25.5897435897436	21.3562994440345	1.69375676028816	1	1	28	14	2.04150630839582	0.735979360204096	0.999999999999927	28	13.3202267865125	7.13386452053179	0.930086040160924	0.999999999992518	27.1965811965812	15.5329065567854	5.97614042466643	1.3772250230506	0.230453925976391
PIP4K2A	0.771360773153703	0.922910569640386	24	8.11871736889257	2.47555733488247	1	1	20	6	4.43434900152837	0.999191392296232	0.999999999999927	27.148288973384	8.3355955556534	37.2029342100019	0.997575893538088	0.999999999992518	23.7160963244613	7.47265231244914	34.9499284338127	2.49170231525555	0.0712934883393043
MSRB2	0.90755311060762	0.967921976727887	24	7.47715267031441	2.2426823605848	1	1	24	12	6.67183125558018	0.999999952469092	0.999999999999927	28	0.0042012255497994	64.7527399100923	0.999858522133655	0.999999999992518	25.3333333333333	7.89111935987113	53.3152226591024	1.76063649582071	0.0330231481368506
OTUD1	0.61465028265758	0.8732875029521	24	3.75691357051526	1.27922929979266	1	1	28	18	1.00306008714398	0.997901026888648	0.999999999999927	20	7.6026328915956	6.12441089559885	0.98644699807877	0.999999999992518	24	9.16024650229467	2.69462634589763	0.114388460403491	0.042450583390769
KIAA1217	0.58371562801931	0.865831241722654	24	18.5236071976296	0.870307795075521	1	1	20	18	0.902355357232485	0.99923781786102	0.999999999999927	22.2429906542056	6.75440830680987e-05	4.07539023805309	0.982473054775915	0.999999999992518	22.0809968847352	19.6858208775629	3.00718690171246	0.893517777156445	0.297127450457976
ARHGAP21	0.292427690815504	0.789369893573003	21.1216931216931	10.6241302754864	26.1936805703795	1	1	28	14	40.6341631257261	0.954073016591375	0.999999999999927	21.4414414414414	12.8069812777287	199.880771672805	0.862477572462113	0.999999999992518	23.5210448543782	12.5365116981525	159.361707893369	18.2983533518409	0.114822773887969
PRTFDC1	0.353570296587496	0.801221505412321	21.695652173913	0.0799560221363285	1.57659159926997	0.759272267084767	1	20	4	0.559572292476592	0.948480994544918	0.999999999999927	20	3.5900861661566	3.05328697509104	0.841186097128623	0.999999999992518	20.5652173913043	2.69767214196802	3.25322543880353	1.78536010099042	0.548796920033627
APBB1IP	0.884274244953179	0.960144120025867	24	23.8827001119043	0.86139215914533	1	1	20	18	3.8068799909972	0.999999703160382	0.999999999999927	20	7.9999324559169	18.9849927539233	0.999717183588756	0.999999999992518	21.3333333333333	21.2291263250469	15.7764075935563	0.734586793471842	0.0465623614955205
ABI1	0.528288350982063	0.849313117663452	21.0105263157895	19.9714079589726	3.84402643029296	1	1	28	4	9.38711639145595	0.949304555146494	0.999999999999927	28	9.4235742444937	42.3015993235929	0.967047184771098	0.999999999992518	25.6701754385965	3.67449326008311	38.0635317030746	1.46716569247186	0.0385451803032074
ANKRD26	0.276088674672863	0.789369893573003	24	13.4955350351273	8.02419733201569	1	1	28	14	16.2789563335725	0.846548857901767	0.999999999999927	27.5675675675676	12.7344979766417	47.2452080968936	0.820395813132055	0.999999999992518	26.5225225225225	13.4720440744112	32.2775232673728	10.3171407462596	0.31963855035583
YME1L1	0.571922064075434	0.86294123036968	24	18.8025163335533	5.97418025424781	1	1	28	24	7.86671167016158	0.983366792410627	0.999999999999927	20	1.0575457641511	105.610055336454	0.979233388872006	0.999999999992518	24	21.4072741126389	95.7552651308089	4.54111141586911	0.0474241433060167
MASTL	0.77921504488438	0.925670123492143	24	6.06455599652883	0.612499511070533	1	1	24	6	1.30187721779984	0.999949904458444	0.999999999999927	23.4098360655738	8.9654609366988	3.51524540170056	0.997850206561997	0.999999999992518	23.8032786885246	6.99924097045807	3.69266671947718	0.657476349334716	0.178049198392809
ACBD5	0.132410845963338	0.738245501901973	23.0751445086705	13.5030776686429	4.01084586282266	0.759272267084767	1	24	14	1.66855278433942	0.803297967823654	0.999999999999927	22.3824451410658	15.4314933091138	22.1055326990444	0.539646413996051	0.999999999992518	23.1525298832454	14.3251902323461	15.1077766742837	4.02070499194651	0.266134791282063
RAB18	0.274709147636851	0.789369893573003	20.4717948717949	20.4586961273243	15.5226123063761	1	1	28	0	22.487817917193	0.941671007145591	0.999999999999927	20	19.3092612740723	159.046935959547	0.844941099795171	0.999999999992518	22.8239316239316	22.5567545038986	137.437302044401	8.46833669820493	0.0616159992391956
MKX	0.0513072624039597	0.678813212734949	22.6818181818182	17.954538728425	9.37256170186332	0.388468903781404	1	24	18	9.28859307610817	0.52407258927004	0.999999999999927	23.257328990228	20.0849108765839	22.4775550923074	0.166768090348405	0.999999999992518	23.3130490573487	18.6855292480674	25.7666768125887	8.92978772412906	0.34656342333468
WAC-AS1	0.270008309460678	0.787711032628566	20.5773195876289	9.71386294844283	9.46565370138964	1	1	28	14	16.3785230616188	0.894191489186696	0.999999999999927	20	16.3824719878159	54.0378294247256	0.828366632010806	0.999999999992518	22.8591065292096	13.023315586878	42.4850684069359	2.34137692729557	0.055110583908424
WAC	0.0987450694657512	0.711585294303292	22.5536723163842	5.94548758586043	19.8389611718695	0.759272267084767	1	20	10	13.8985287067248	0.550775203619154	0.999999999999927	21.7021276595745	5.9607929418387	208.370813409131	0.382615683904583	0.999999999992518	21.4185999919862	7.25830935858724	210.297968826517	20.3662959401399	0.0968449484024302
BAMBI	0.0877898499196571	0.708543390987926	26.7919463087248	22.6565960043727	0.865702927870191	0.182113153050653	1	28	24	0.944123899241222	0.534882159745429	0.999999999999927	28	22.0994153579599	2.9038778667917	0.146216407869697	0.999999999992518	27.5973154362416	22.9277130801112	1.73345249187735	0.93884879851065	0.541606304706894
PTCHD3P1	0.319906802800883	0.795151155319479	21.8142076502732	10.7880344521339	4.37125340651312	1	1	20	10	5.46942177259504	0.978726872612801	0.999999999999927	22.6666666666667	12.1991528264814	42.1432901248986	0.887784488128578	0.999999999992518	21.4936247723133	10.9806831746221	35.7571225144923	4.47431580428286	0.125130756885413
SVIL	0.489491726264477	0.838573628333754	27.9160839160839	25.6467351238296	1.33710767398567	1	1	28	24	1.77061565368595	0.998751882206852	0.999999999999927	25.9636363636364	22.0362839765013	20.3875932072029	0.963928439988728	0.999999999992518	27.2932400932401	23.8741336897638	14.5615998121881	1.25538883577547	0.0862122879331368
KIAA1462	0.10433342859626	0.715508699196191	20.0603015075377	15.4531939593147	17.4480132139461	1	1	28	6	16.7362149037691	0.988054790555236	0.999999999999927	20	7.26894804710202e-05	168.769996559596	0.603429143941233	0.999999999992518	22.6867671691792	22.6415772058193	119.689799873521	4.89211330445711	0.0408732683121428
MTPAP	0.63574790136667	0.880187782315918	24	22.5815935213185	1.99146817984378	0.388468903781404	1	20	0	4.52976891963632	0.802790268078112	0.999999999999927	20	17.6759639236249	11.0088636540163	0.778655726352292	0.999999999992518	21.3333333333333	20.0864142684628	10.2322771545807	3.3679751306281	0.329152062610067
ZNF438	0.501990763342611	0.843191373396456	24	15.5008611379132	1.71337300897997	1	1	28	14	3.40357143428418	0.935241922949475	0.999999999999927	25.4092526690391	14.202536374472	13.7941622304748	0.95867687338461	0.999999999992518	25.803084223013	14.654356127225	10.1169526117587	1.73343399245838	0.171339538592249
ZEB1	0.769548354747608	0.922623438227892	24	11.8121794594113	22.9972173857713	1	1	28	14	97.2647457307894	0.95461981626549	0.999999999999927	20	13.6090636434903	329.248138466635	0.996114004021993	0.999999999992518	24	13.2988952602409	272.617670309596	21.8600907058717	0.0801858906689595
ARHGAP12	0.368963394362516	0.803870307267856	27.3424657534247	9.61064842863914	6.18992008367571	1	1	28	18	14.6584592451598	0.989624093307111	0.999999999999927	26.3468634686347	13.6202778624157	112.017403705815	0.918316126990173	0.999999999992518	27.2297764073531	13.7807056134213	89.0336649542235	3.68920228725281	0.0414360375836444
KIF5B	0.899122587878044	0.964416118238619	24	11.8625603123352	10.5103763086904	1	1	20	10	31.504444429352	0.99610342474261	0.999999999999927	20.2266288951841	13.5085599947997	345.319662499204	0.99979438282638	0.999999999992518	21.4088762983947	11.8042263809212	286.829300813145	24.6284909692882	0.0858646271474633
EPC1	0.184594699984697	0.762689164327052	23.2093023255814	9.56139703129476	6.13493837955297	0.0481594158156658	1	28	10	4.66502811798253	0.761448678786369	0.999999999999927	23.8795986622074	8.1151635176297	64.9745286908198	0.125043045535162	0.999999999992518	25.0296336625963	9.24951537146133	60.9834229304458	5.73259854320204	0.0940025709895018
CCDC7	0.375832187540145	0.807642246930862	23.4823529411765	7.96392160398015	1.46450618759438	1	1	24	10	1.80344993134548	0.908850941358465	0.999999999999927	24.040404040404	3.4800434716452	6.20336505411904	0.905559278323957	0.999999999992518	23.8409189938602	7.29351439207754	4.72159727082503	1.5514289033783	0.328581370750243
ITGB1	0.490005403887654	0.838573628333754	20.9005235602094	10.0295654009091	43.7915357035541	1	1	28	8	67.3089708154931	0.999639112587438	0.999999999999927	22.8115015974441	12.1842437338131	627.772254908442	0.964170480619836	0.999999999992518	23.9040083858845	10.4870315430594	500.666517076084	24.4249057576286	0.0487847797377607
NRP1	0.737023732979407	0.911157078722098	24	10.0797459480065	6.05345000715073	1	1	28	14	18.0395727108541	0.99405196951024	0.999999999999927	21.3134328358209	12.3736355172638	125.165428525345	0.996018721664997	0.999999999992518	24.4378109452736	12.2231451091315	105.899913239856	5.01644995914025	0.0473697268077865
PARD3	0.436583872226076	0.824827347692709	20.6839378238342	11.0090033254714	4.87112021544655	1	1	28	14	10.829795072261	0.973378839959331	0.999999999999927	28	13.7012599984469	42.7107916717357	0.944228956777164	0.999999999992518	25.5613126079447	12.9639799933714	35.1067589938844	4.70049779251726	0.133891533346501
CUL2	0.858496807937339	0.951342393940427	24	19.8949621977023	0.6443258206377	0.548683931808932	1	20	2	0.79618198492252	0.95342101814369	0.999999999999927	20	15.6253225243283	10.4328619416245	0.952504948005002	0.999999999992518	21.3333333333333	18.9224732588217	8.33671537242974	1.63668358367797	0.196322353656288
CREM	0.994240695185277	0.997685993964872	24	7.53265971677635	0.128232010898071	1	1	28	20	1.87125569938258	0.999977328100053	0.999999999999927	28	19.3067351367045	9.72417511274736	0.999999967645438	0.999999999992518	26.6666666666667	16.6646180274499	8.45305882500768	0.395582492477609	0.0467975558512986
CCNY	0.91818019046639	0.971785593526224	26.972972972973	9.0925112739399	1.53616184662208	1	1	28	10	5.03444972647043	0.999999068763636	0.999999999999927	20	17.2256290728179	112.460026913393	0.999902746287571	0.999999999992518	24.990990990991	8.3223529779727	108.855658017106	1.11675547546868	0.0102590485034153
FZD8	0.178819203607659	0.762689164327052	21.9340659340659	0.657870450476	3.02126880014542	1	1	20	0	1.75982436761511	0.903302634929886	0.999999999999927	23.1067961165049	1.7863402229071	16.4356417508014	0.724433661209892	0.999999999992518	21.6802873501903	0.774197114970168	6.67403193820146	3.03392116589731	0.454585952538145
ZNF248	0.0356534261262818	0.649731866801419	27.5310344827586	21.1822042005471	3.19318761655232	0.182113153050653	1	28	22	3.09380398497333	0.254330208637954	0.999999999999927	28	18.0250934747769	12.2525969508286	0.0461150799414911	0.999999999992518	27.8436781609195	20.4415282266215	10.4372013760883	3.46645683196897	0.332125126943575
ZNF25	0.858787962591437	0.951384550524129	24	2.61472653352791	2.00283640235363	1	1	20	18	4.35249566410778	0.999999989997798	0.999999999999927	24.7058823529412	23.2940596341761	42.2460845033094	0.999475214305689	0.999999999992518	22.9019607843137	22.4602793503139	30.3658562273823	0.950903194943868	0.0313148816823546
ZNF33A	0.528969372196313	0.849313117663452	24	9.07546879917872	2.33902320732	1	1	20	8	4.93206022357752	0.985355544089726	0.999999999999927	22.5236593059937	5.1573360007548	30.5653261255636	0.971483447925455	0.999999999992518	22.1745531019979	7.49057076746528	27.590448997362	2.47741221047302	0.0897923847020356
ZNF37A	0.261356262077465	0.785107827813393	21.695652173913	11.2830202076337	8.49899165025142	1	1	24	12	9.24601739304939	0.913826307833862	0.999999999999927	20.3418803418803	11.4308222430954	64.3047115019499	0.825716063469152	0.999999999992518	22.0125108385978	11.6068837142715	58.8441159132292	8.14327188205971	0.138387190557297
ZNF37BP	0.261600543709649	0.785107827813393	24	20.2481553751045	3.30139217618657	0.182113153050653	1	28	18	5.15628057974379	0.421498988474561	0.999999999999927	28	18.3188988143228	13.4783537403115	0.251895745945309	0.999999999992518	26.6666666666667	18.9197110377518	9.86402347262554	4.6439786600683	0.470799635965607
ZNF33B	0.185158639597281	0.762689164327052	24	13.3089798273664	2.22502047744588	1	1	28	10	2.82082581185256	0.939513464328932	0.999999999999927	23.4098360655738	13.5755147089976	16.2153853674131	0.744252944331589	0.999999999992518	25.1366120218579	12.6263451708747	12.7833039261637	2.18815655861872	0.171173005919087
BMS1	0.510973955856499	0.84455339571084	23.9041916167665	2.36625128893252	8.79044297198428	1	1	28	4	10.8254971249311	0.989160579215226	0.999999999999927	24.040404040404	6.75440830680987e-05	133.254542058614	0.967972248219234	0.999999999992518	25.3148652190568	2.05699909734661	112.116677512989	8.25876569526009	0.073662240787534
CSGALNACT2	0.219163238585536	0.77284540499782	21.4623655913979	10.5078379055497	5.30473301170066	1	1	24	10	5.83261607870953	0.880217418380432	0.999999999999927	20.9384164222874	12.1502762194883	28.8524021344431	0.77152958526862	0.999999999992518	22.1335940045618	10.9613677981022	25.5538304517047	4.90193246896689	0.191827697934807
HNRNPF	0.253653219518557	0.780688965629844	21.3475935828877	0.251703897486331	25.5710319303312	1	1	28	0	29.542808455108	0.933231941474014	0.999999999999927	21.7021276595745	0.162659832319498	155.110376215017	0.823532079154032	0.999999999992518	23.6832404141541	0.152256193831965	123.326558084412	16.8973390236134	0.137012978275514
CXCL12	0.244135242585926	0.780688965629844	20.6839378238342	1.64936658189721	41.7338748342293	1	1	24	22	13.0885636481336	0.933845282343161	0.999999999999927	21.8348623853211	4.3302076852747	200.69104549725	0.814229749608732	0.999999999992518	22.1729334030518	1.49234339742403	117.073991957186	33.2221321625069	0.283770388342582
RASSF4	0.000173013254457288	0.455343756117899	21.695652173913	6.60188567879088	4.99921849860974	0.388468903781404	1	20	10	3.75024155399324	0.838304810183529	0.999999999999927	20	9.3980475435548	17.2488322570669	0.00330438359055296	0.343032424815517	20.5652173913043	8.79688072754869	12.3935402501554	4.50295970936163	0.363331188544383
C10orf10	0.261287229867273	0.785107827813393	24	2.28100061463409	10.2344584679476	1	1	28	0	6.74226880051923	0.998942104092458	0.999999999999927	24.7058823529412	23.2940642059358	78.811755809456	0.84705258762235	0.999999999992518	25.5686274509804	0.310014440316525	40.940103349695	10.6765199839489	0.260783904055006
C10orf25	0.0211070071560898	0.610100985069254	24	14.5758434942641	1.84157370140755	0.0772071042383542	1	24	16	1.56764056512626	0.255777497209321	0.999999999999927	24.5360824742268	16.0375445618969	7.20234251670913	0.0162847908012647	0.741830321806103	24.1786941580756	15.5373277185082	4.84966971773582	1.94123876176095	0.400282673820365
ZNF22	0.699627983426894	0.899066487169163	24	9.87816157241001	2.4677114534485	1	1	24	10	5.00312856131092	0.999866222609558	0.999999999999927	28	8.6123143313392	47.5973569099551	0.99416874413068	0.999999999992518	25.3333333333333	9.60696613627576	43.7291673154718	2.73290953616302	0.062496262882099
MARCH8	0.259524694748117	0.785107827813393	22.5536723163842	17.5524397058917	5.93335276370795	1	1	28	20	8.8861248621226	0.874204973225607	0.999999999999927	22.8115015974441	20.5297921860522	41.0810214558039	0.813016129848693	0.999999999992518	24.4550579712761	19.4740725822777	33.176526432361	4.3529521224749	0.131205782840151
FAM21C	0.0303494461470222	0.631711385446341	26.6133333333333	25.4676403588759	7.34313611956017	0.182113153050653	1	28	26	5.61885990348442	0.360493671743509	0.999999999999927	25.4092526690391	1.8941691151624	44.0195392603582	0.0529048894821295	0.999999999992518	26.6741953341241	26.2908281812162	39.6532488756404	7.52413980696745	0.189748381792485
TIMM23	0.339950117770634	0.800068793549488	24	23.0895507850052	5.25141664659223	1	1	24	0	4.91545352888088	0.99428267780058	0.999999999999927	25.0526315789474	6.75440830680987e-05	49.3452588841427	0.90348006486297	0.999999999992518	24.3508771929825	24.0436301911806	29.4346049579257	5.09833101739903	0.173208746123369
NCOA4	0.668683500881132	0.889465361788039	20.1616161616162	0.957991720975991	8.73293187653206	1	1	20	0	18.8893274764229	0.999445402406503	0.999999999999927	28	19.9999324559169	146.423785269613	0.991911869988195	0.999999999992518	22.7205387205387	21.3671344379106	132.389327017297	5.85262615444386	0.044207688688373
MAPK8	0.525400404123143	0.848596178791325	27.3424657534247	10.061595268392	1.52346901480197	1	1	28	4	4.13777628426492	0.982516438907074	0.999999999999927	28	6.75440830680987e-05	22.1432296275687	0.97040448159302	0.999999999992518	27.7808219178082	4.47833858936921	15.8761634869679	0.637653157983313	0.0401641844080743
ARHGAP22	0.0144378873059385	0.580421371087984	20.2639593908629	0.614946365731541	3.70888785694898	0.120192382848633	1	20	2	2.20256881229381	0.261292567021016	0.999999999999927	20	19.7312399565173	8.24563011549633	0.0173814452386742	0.74737535861171	20.087986463621	0.779054089253202	7.75052394495888	3.73735913175508	0.482207287958377
VSTM4	0.252475761307428	0.780688965629844	21.3475935828877	10.53393181578	34.4332780325303	1	1	28	20	68.8783330257036	0.996695458693656	0.999999999999927	20	12.0638350307625	276.164975883035	0.838369929102946	0.999999999992518	23.1158645276292	13.9527563219014	190.338888825933	6.00911776112079	0.0315706254154724
ERCC6	0.120121801046569	0.728742430100575	20.2639593908629	8.40730333063772	2.64330442190476	0.759272267084767	1	20	12	0.958723291803649	0.671107932660547	0.999999999999927	20	9.80284050822484	12.1600899760821	0.471011918362277	0.999999999992518	20.087986463621	10.0634648982094	9.99300031482873	2.44826669576984	0.244998160576141
PARG	0.380716261158118	0.810090874579973	22.0552486187845	21.3978306490898	1.09282822699669	1	1	28	24	1.78661378344902	0.96653996436135	0.999999999999927	23.257328990228	1.4852844947822	5.9891448134713	0.91974761002705	0.999999999992518	24.4375258696708	23.5636288249666	4.69987881202298	0.929059583390501	0.197677348831597
FAM21A	0.881565391283925	0.959360022905592	24	13.1401056789246	1.44159941362395	1	1	28	18	7.192789781107	0.985296389088565	0.999999999999927	27.5675675675676	20.4323506056113	48.4414795859354	0.999580653672148	0.999999999992518	26.5225225225225	17.0746137138692	38.1224493295815	1.54054125718169	0.0404103430989753
SGMS1	0.415600985616005	0.81832903857873	24	5.27535701690833	2.75773993376858	1	1	24	10	2.41138887029095	0.847962581981955	0.999999999999927	20	8.0579694414097	18.3275495125716	0.911631492133669	0.999999999992518	22.6666666666667	7.93790438576808	13.4974613719362	3.06564873174694	0.227127801833981
ASAH2B	0.77196777419024	0.922910569640386	24	22.4263568491124	0.571049438544966	1	1	28	0	1.47474696331096	0.999998992699844	0.999999999999927	25.2296819787986	6.75440830680987e-05	6.47318990058613	0.997617341584197	0.999999999992518	25.7432273262662	25.184190151195	3.15078823165854	0.415413017966361	0.131844156897746
PRKG1	0.475247791921988	0.834510307624971	26.972972972973	11.3542224898566	4.68066559905243	1	1	24	18	2.96533495944009	0.988090628526512	0.999999999999927	26.542750929368	19.8779132326125	20.8489121795464	0.958706903562641	0.999999999992518	25.8385746341137	17.2125889107911	21.699472342227	2.14015727030509	0.0986271572207935
CSTF2T	0.434832645473387	0.82431964676455	20.2639593908629	2.7565858396705	3.77148467884521	1	1	28	6	4.68957383618885	0.988218123953803	0.999999999999927	20	2.8340452339868	25.6765222013048	0.94594496641453	0.999999999992518	22.7546531302876	3.72714249572436	21.0487660011911	0.0395257934304226	0.00187781998375515
DKK1	0.236487478385038	0.775730453953151	24	23.8239060907993	43.9267766933373	0.548683931808932	1	28	4	13.4523375495436	0.780573549502538	0.999999999999927	28	24.4560825567422	71.4086559479633	0.598740434013401	0.999999999992518	26.6666666666667	0.0396631328207919	93.3802967139153	45.4263268725558	0.486465865617521
ZWINT	0.275204188381615	0.789369893573003	26.972972972973	10.5196465356766	2.38430648851894	1	1	28	4	3.83018328164663	0.84959015717591	0.999999999999927	28	3.90858455999779	9.82400313977831	0.820488991219602	0.999999999992518	27.6576576576577	5.94017868090668	5.68952360959694	1.63033927469736	0.286551104550712
IPMK	0.382746008453294	0.810556561041044	23.2093023255814	11.5522154546092	2.84548468034035	1	1	20	12	5.39476005114569	0.997137416161914	0.999999999999927	24.3686006825939	9.8226764736957	19.7284999751008	0.926332605441965	0.999999999992518	22.5259676693918	11.2651775440885	14.5973026280953	2.77613592174893	0.190181432315154
CISD1	0.533729528170802	0.850183201390714	24	23.7505003018893	2.53973565977473	1	1	28	26	8.08630339388134	0.859409275908493	0.999999999999927	28	4.3466886221075	44.4526411816248	0.955496769571366	0.999999999992518	26.6666666666667	0.56393949510924	42.7822310604844	3.66162695110853	0.0855875642841491
UBE2D1	0.671106687440275	0.889634741427874	24	22.4778447498247	2.23761448579765	1	1	24	0	2.48305626049944	0.996849737589262	0.999999999999927	20.5763688760807	6.8471947037555	28.2637076291894	0.991966939442981	0.999999999992518	22.8587896253602	1.18169218849974	18.1076613530027	2.6197827566104	0.144678139575213
TFAM	0.252090123639507	0.780688965629844	27.7222222222222	19.7089132750576	4.06162808657275	1	1	28	14	4.27772585093623	0.798789476461712	0.999999999999927	28	16.2371897114854	33.270644399489	0.78267951441263	0.999999999992518	27.9074074074074	16.6203377767722	30.3477465447918	3.81512411022561	0.12571358814384
BICC1	0.850536505421445	0.948546032802025	24	9.64183097268865	3.83888239806593	1	1	28	18	14.2028645956985	0.996203143594048	0.999999999999927	20.695652173913	16.3576424461653	168.939305285382	0.999330100180447	0.999999999992518	24.231884057971	15.117264318872	156.995422761771	0.777394001171031	0.00495169851130417
FAM133CP	0.155920926623809	0.75949431085166	20.9005235602094	12.2975726355427	1.68255228836946	1	1	24	10	1.84717872002977	0.848619912657167	0.999999999999927	21.9692307692308	9.9625364845796	6.88908916665459	0.670573008238909	0.999999999992518	22.2899181098134	10.7997901983616	6.02316808857189	1.58704259600149	0.263489673982812
CCDC6	0.0811950026771768	0.704073923924077	20.7916666666667	20.4195579143967	7.00747858549626	0.548683931808932	1	20	2	5.58720288762861	0.613436860633488	0.999999999999927	20.3418803418803	19.3302487223972	39.8144176833662	0.302780091642141	0.999999999992518	20.377849002849	0.197767305773596	34.1691919113869	7.11072425886049	0.208103377958167
CDK1	0.66750494331233	0.889037084992602	24	15.7540611365527	2.06685962584174	1	1	28	14	6.74607922641301	0.827955441903545	0.999999999999927	28	13.0702488092031	17.5894094220934	0.977570137271143	0.999999999992518	26.6666666666667	14.3599314718283	11.2342254069516	3.85877449634701	0.343483805653323
RHOBTB1	0.699137221952369	0.899024514961921	24	15.0523081958604	3.3933946257736	1	1	28	20	14.4678599579727	0.999217311243616	0.999999999999927	22.8115015974441	20.4328665634445	54.9503338581041	0.994108221405639	0.999999999992518	24.937167199148	18.4841503463766	43.0315101351079	2.2810859918881	0.0530096662823609
ARID5B	0.202487291748436	0.768246841252303	20.3673469387755	11.0479264282098	38.2824887815814	1	1	28	14	59.13472020589	0.882418311673015	0.999999999999927	20.8163265306122	13.2115693217545	271.480601820722	0.75136042826961	0.999999999992518	23.0612244897959	12.8802453309733	225.367828631845	22.664220411374	0.100565464684836
ADO	0.341529609025157	0.800068793549488	20.2639593908629	2.30861519407216	2.64577691918989	1	1	24	22	2.33237443507613	0.953121512066068	0.999999999999927	21.8348623853211	4.3302076852747	24.8076937885552	0.89587782342055	0.999999999992518	22.0329405920613	1.8144753608574	19.4852067637719	2.36363648048506	0.121304151869698
NRBF2	0.846344174737873	0.946749140877865	24	16.8678418665306	1.88029461247166	1	1	24	22	1.92281368295187	0.999385816777567	0.999999999999927	28	8.89917635933211	30.0810276549381	0.99930953037009	0.999999999992518	25.3333333333333	20.1534490778276	28.1938908747031	0.748232959020922	0.0265388329105108
JMJD1C	0.551252489783732	0.855568744369561	24	13.8015595923266	4.80332986125219	1	1	28	14	15.0176453828929	0.997666635985203	0.999999999999927	25.5913978494624	16.167326347697	52.9298180899174	0.977091809485648	0.999999999992518	25.8637992831541	14.7196111960299	43.6628772317932	5.55976753222772	0.127333970748482
REEP3	0.440090768162421	0.82558594270616	20.0603015075377	12.9434037908396	6.13250427094786	1	1	20	12	10.0091175426538	0.994679761533323	0.999999999999927	20	18.8288607574174	102.770923468851	0.948750225089324	0.999999999992518	20.0201005025126	14.1435640838785	96.3047167184014	5.72238847418008	0.0594196075661855
ANXA2P3	0.349939222156223	0.800068793549488	24	18.0509309741794	30.9445678455055	1	1	28	22	42.9386149973216	0.99747272208094	0.999999999999927	20.3418803418803	19.3209557204315	275.862749027357	0.909787688426709	0.999999999992518	24.1139601139601	19.9236196221828	232.004595488996	28.3087810303812	0.122018190935894
SIRT1	0.538107595296008	0.851945596251292	22.4269662921348	17.6877576557319	2.22123884485694	1	1	20	18	3.15405798173942	0.983194424671707	0.999999999999927	20	15.8381861009237	10.902747205651	0.973110061966419	0.999999999992518	20.8089887640449	17.1922888205605	11.9782996790645	2.56954639990854	0.2145167902586
HERC4	0.503539128180767	0.843799090409565	24	22.0171477010593	3.34422419398565	1	1	20	2	3.75442989303057	0.980499201381344	0.999999999999927	28	0.432758285609236	35.7737615517727	0.965150531350182	0.999999999992518	24	0.269158648592389	35.2943256100665	2.7982557409062	0.0792834454983352
PBLD	0.7594454044679	0.918849613058249	24	9.19236494930658	0.942986139935963	0.0481594158156658	1	20	12	1.25491359389115	0.524335742754527	0.999999999999927	20	8.2347724229824	7.20651070638906	0.244916990486389	0.999999999992518	21.3333333333333	9.8227052723122	7.45526176247749	2.13910863664941	0.286926026852015
HNRNPH3	0.146380294594942	0.756069847903718	22.1777777777778	18.9965715970373	23.5618685070287	0.759272267084767	1	20	0	16.1503439763582	0.753579493174304	0.999999999999927	20	15.7483628257447	115.056564918077	0.548988899347432	0.999999999992518	20.7259259259259	18.2237550299996	110.826525856893	23.9119496979712	0.215760166738854
RUFY2	0.362812044492609	0.803870307267856	24	14.570722374916	3.84255590074476	1	1	28	18	9.47260360613802	0.871635147795695	0.999999999999927	28	16.746382114479	25.7332116180124	0.889882289150514	0.999999999992518	26.6666666666667	16.4264051163542	17.9776230293238	4.33617223506886	0.241198306805967
SLC25A16	0.708668003644864	0.902339580259182	24	19.9798367562055	0.900453595970799	1	1	24	0	1.21009292984119	0.999443071223555	0.999999999999927	20	3.5939713676932	7.71398765014702	0.994707491046779	0.999999999992518	22.6666666666667	0.066342082366897	5.57503769261823	0.749486892945387	0.134436201918018
TET1	0.581209972651729	0.865272844935973	27.3424657534247	24.7320045109065	2.20220770324899	1	1	28	22	3.55744395998407	0.995609521602465	0.999999999999927	28	20.0239946781279	14.3100679365958	0.981792868998995	0.999999999992518	27.7808219178082	22.2457673672662	11.4731170214106	2.02247162078581	0.176279176531676
CCAR1	0.425065711861119	0.81932188657184	24	11.6037504563533	21.7507796915211	1	1	28	8	38.7310429211977	0.978043312325862	0.999999999999927	22.1052631578947	12.0859541350772	198.542538537868	0.940762611075614	0.999999999992518	24.7017543859649	10.9824139339954	156.312850867854	20.9335486040034	0.133920842002303
DDX50	0.522856122425716	0.848349863045205	24	20.419767541623	6.21474092279789	1	1	20	16	7.99850853657122	0.970155886071437	0.999999999999927	22.8115015974441	2.3769292610287	84.0614821992735	0.968392926505935	0.999999999992518	22.2705005324814	20.159509262201	71.6218333292705	7.47716856258977	0.104397893980382
[truncated: 9,761 more rows]
