# Supplementary material for: Fibroblasts as an in vitro model of circadian genetic and genomic studies
Source: Mamm Genome. 2024 Jul 3;35(3):432–44. doi: 10.1007/s00335-024-10050-7 (PMC11329553; doi:10.1007/s00335-024-10050-7)
Supplement: Supplementary file 6 — Supplementary file6 (ZIP 46445 kb) [file 335_2024_10050_MOESM6_ESM.zip › MetaCycle_Results/meta2dout/meta2d_MCPM2014L01145_Input.txt]

CycID	ARS_pvalue	ARS_BH.Q	ARS_period	ARS_adjphase	ARS_amplitude	JTK_pvalue	JTK_BH.Q	JTK_period	JTK_adjphase	JTK_amplitude	LS_pvalue	LS_BH.Q	LS_period	LS_adjphase	LS_amplitude	meta2d_pvalue	meta2d_BH.Q	meta2d_period	meta2d_phase	meta2d_Base	meta2d_AMP	meta2d_rAMP
LOC102723897	0.191834381138437	0.791208969283119	20.7916666666667	13.189607026061	1.91098135707817	1	1	28	18	3.46819375165918	0.769322361440102	1	20	16.3600392222551	8.42519322606079	0.70011014443153	1	22.9305555555556	15.9431840197479	6.24040372635485	0.835168164167324	0.133832393029347
LINC01128	0.267053676944675	0.831049571787038	24	1.72495816242191	1.24318161887559	0.548683931808932	1	20	4	2.57069084408845	0.924916882683034	1	20	6.75440830680987e-05	11.0741282491469	0.677058136035866	1	21.3333333333333	1.90433747111901	5.81635263870141	1.62188666143607	0.278849437471209
NOC2L	0.302703908723401	0.836729184167831	24	14.6880748500004	1.4314277533021	1	1	28	14	2.21749733720433	0.969658191418093	1	23.4098360655738	15.5629804527587	4.6964535893723	0.873841982972726	1	25.1366120218579	14.9111241503945	2.89630151393002	1.51963662229708	0.524681776047229
KLHL17	0.33805873745334	0.844601183895456	24	23.870030194961	3.5807878762861	0.388468903781404	1	28	24	1.12701129411509	0.530371421997829	1	28	23.9983879879159	25.7016555004376	0.502420790362305	1	26.6666666666667	24.0423422879852	19.3897935270588	4.95708631330609	0.255654414596442
HES4	0.119109512175382	0.735302115168153	24.641975308642	13.4922609033607	1.81697476897387	1	1	28	10	2.63049379369383	0.713044290362764	1	25.4092526690391	12.1323333235317	4.7803523081081	0.55258353047767	1	26.0170759925604	12.0148916451716	3.67926816296785	1.84482856507001	0.501411825220669
ISG15	0.465706774858426	0.879630164307941	20.3673469387755	19.4728950435868	6.75647875030513	1	1	20	0	9.4090457598579	0.991353937511341	1	20.112676056338	0.1337858501131	68.7438357701561	0.956396759162261	1	20.1600076650378	19.9105896168356	61.5467424324544	6.72814347098472	0.10931762112948
AGRN	0.842835890574338	0.963991907273674	24	2.47621599875012	3.05115010140571	1	1	24	18	7.74399670735965	0.999606677442786	1	28	24.6595471234903	58.5314468622131	0.99926188766951	1	25.3333333333333	22.8582742203399	50.6612048053573	2.90834854533455	0.0574078045816037
C1orf159	0.0134945580519961	0.628766577815096	20.5773195876289	8.12199841356447	2.70282246213414	0.759272267084767	1	20	10	2.89620774336921	0.534698712355185	1	21.186943620178	6.4690519418954	8.46340693393967	0.10827196317995	1	20.5880877359356	8.22799437610545	8.08952895867106	2.71017659497802	0.335022794135995
SDF4	0.664048117073726	0.919000679821187	24	17.2625567606978	23.7139604307258	1	1	28	8	23.4500448423905	0.999999969993976	1	28	9.68326288744525	596.156529818228	0.991560046398097	1	26.6666666666667	10.3839408195248	526.481861747846	3.12426663380887	0.00593423413189723
B3GALT6	0.426392631132256	0.870182587718721	24	17.7459410738656	9.29527982122282	1	1	28	18	21.0285559178716	0.946523362925822	1	28	17.3935769632012	94.7450360484737	0.935926667516232	1	26.6666666666667	17.7934118891032	73.5446949376943	12.2778180155467	0.166943625586431
UBE2J2	0.641718385007411	0.914464370600892	24	20.9808061728627	8.75249070886153	0.388468903781404	1	28	18	16.2901772902474	0.95195790321181	1	28	23.2493168448896	115.485201252984	0.824147678413626	1	26.6666666666667	20.9918374839384	105.220768533345	11.8808353613316	0.11291340604081
SCNN1D	0.0815528202411818	0.705976283859467	22.8114285714286	6.13062455876757	3.51198162011404	1	1	20	12	2.76655361406334	0.92321615814092	1	20	12.1129902852645	14.6622923162359	0.521850060477498	1	20.9371428571429	10.8763830838763	10.0982314214358	1.83546520195055	0.181761055510607
ACAP3	0.530853951832923	0.892234714574754	24	10.8542063390537	1.09016616288234	1	1	20	14	1.92362963861297	0.993894224242651	1	20.695652173913	13.7074003959679	8.20377924074084	0.972814589397356	1	21.5652173913043	13.187230026097	6.05572864247701	1.14042954808125	0.188322432429002
PUSL1	0.221024555740146	0.807490781550769	21.8142076502732	21.5642383244012	1.51815749959577	1	1	28	0	1.76041644600693	0.973203306177747	1	20.3418803418803	19.891182934593	4.21113689419132	0.799593883457185	1	23.3853626640512	23.1233237228641	3.51188501624425	1.30526260395129	0.371670085413896
CPSF3L	0.907472571173059	0.974713550784048	24	0.215536648319919	1.00331097094726	1	1	20	0	3.3528235731989	0.999999982761709	1	22.5236593059937	6.75440830680987e-05	25.7539580673286	0.999858142993403	1	22.1745531019979	0.0663952957215198	21.4595839724593	1.1094028478858	0.0516973138579747
GLTPD1	0.802847999258813	0.952403821702298	26.2631578947368	6.06535644765302	1.49253332606464	1	1	24	10	3.46149065451003	0.999945055546707	1	26.7415730337079	4.6642503488	16.2109213138331	0.998500776451768	1	25.6682436428149	6.91085073739663	14.8948993175736	1.67857136955328	0.112694375018221
DVL1	0.083210745032418	0.705976283859467	27.5310344827586	21.5657548034969	10.8490480906251	1	1	28	22	10.9224802592437	0.796753724519618	1	28	19.5481444517433	74.994906066198	0.49030169475136	1	27.8436781609195	21.0512287389499	64.0971165204324	11.6163468607437	0.181230412401481
MXRA8	0.787332196323534	0.949294963786684	24	23.6685394055458	85.7885237584119	1	1	28	16	169.251112166115	0.998053735972861	1	28	22.0350182234748	1762.91011922725	0.998049478333467	1	26.6666666666667	20.9104713553748	1653.48903477002	135.77426290109	0.0821137969747554
AURKAIP1	0.866702860337289	0.968777330559178	20.9005235602094	18.688728510289	2.30588048335624	1	1	28	6	16.3519228245595	0.996166631408005	1	28	6.75440830680987e-05	171.341328356904	0.999526585735079	1	25.6335078534031	0.719171360396058	147.502965005629	1.13632298213689	0.00770372976633737
CCNL2	0.942643995860263	0.98442199207045	24	17.0991076070306	2.90625102800523	1	1	20	18	9.57467523889206	0.999793160656616	1	20.8163265306122	16.5204435358085	152.547988318986	0.999966798974338	1	21.6054421768707	17.3167507801698	140.169162442667	7.21421761188689	0.0514679369282647
LOC148413	0.60444033954573	0.907828056244453	24	19.3582595362715	1.1550585574404	1	1	28	18	1.84427956631266	0.98616236328827	1	28	22.9373761554723	6.64598571861442	0.984259694713151	1	26.6666666666667	20.2354344182042	4.09693228282013	1.43104625817424	0.349297025038739
MRPL20	0.384817204920856	0.856623511693666	24	0.904548422067608	7.37935154154977	1	1	28	4	14.9268575272771	0.971062005436263	1	24.8780487804878	7.1499529412241	106.932734618488	0.922554290199281	1	25.6260162601626	3.95656310691418	110.333485169135	4.20172821394364	0.0380820764204324
VWA1	0.951266487994573	0.986990464168572	24	20.4112054221323	0.305056232508975	1	1	20	16	0.888932169036323	0.999999998578305	1	24.040404040404	23.9595375324789	4.32222180117845	0.999979978797962	1	22.6801346801347	19.9623132943202	2.90327044045925	0.310883770940152	0.107080541518886
ATAD3B	0.27035668124119	0.831049571787038	24	21.7608709423249	3.36654802909221	1	1	28	0	6.53706057114935	0.832788634709946	1	21.186943620178	19.9972453924934	11.1371895261798	0.811105474096623	1	24.3956478733927	23.1780904596088	12.0852921992793	3.0008379975212	0.248304960115084
ATAD3A	0.427685423266935	0.87035646389231	24	2.50839041943348	4.23460412596879	1	1	28	4	17.1421912930774	0.915665908872501	1	26.7415730337079	6.75440830680987e-05	74.9272421544871	0.930833199201701	1	26.247191011236	2.18435689529014	47.2392425702602	3.55355238034107	0.0752245842014883
TMEM240	0.892285948734344	0.972425445996487	24	8.63581506491998	0.657120557102162	1	1	28	18	3.52093926138442	0.999432578954628	1	28	19.9999324559169	14.7886736061262	0.999770132357995	1	26.6666666666667	15.8232239984785	8.3940714866915	0.217007815725914	0.0258525098422109
SSU72	0.00891560974208327	0.628766577815096	27.3424657534247	26.3880770589877	20.0789112664127	0.0290926434676435	1	28	0	17.0107948846705	0.143421216197217	1	26.3468634686347	0.906262091968497	127.757912480817	0.00235147236916666	0.380523558092793	27.2297764073531	27.225205472143	104.662858229959	21.2719373548051	0.20324246551788
C1orf233	0.140661922445761	0.753098977299663	24.0481927710843	16.4383321654191	1.96618145933886	1	1	28	12	2.04222921826583	0.58112829702165	1	28	11.7551811421808	8.35306530522992	0.542741404920208	1	26.6827309236948	13.3365659572788	6.30394338825967	2.22047632591245	0.352236082901349
MIB2	0.732250519090633	0.93576559324632	20.0603015075377	16.9119491879984	1.68880638656078	1	1	28	18	2.62849512153404	0.993490492179685	1	28	0.185652827652401	28.2616922782193	0.995763514440871	1	25.3534338358459	21.1638020199563	24.2436295799829	1.85464068711302	0.0765001247438761
CDK11B	0.845569891565546	0.964750250224477	24	9.17190167542661	1.61532869117935	1	1	28	20	5.10171521216361	0.999999958118845	1	22.5236593059937	1.6811744508244	31.092996439219	0.999305956087472	1	24.8412197686646	7.89208947914294	24.5423368497127	1.59541205252471	0.065006525755651
SLC35E2B	0.589032581777808	0.904577223148955	24	17.970151147528	12.095227736813	1	1	20	14	20.0149903745104	0.738902363757132	1	28	16.4139091823293	136.153438722698	0.94788714598263	1	24	16.3035766196379	121.864027354524	11.5729497439631	0.0949660863438839
CDK11A	0.60532893567547	0.907999898460586	24	4.73116538777987	2.22869356432962	1	1	20	6	3.57807999857906	0.999993564243245	1	28	4.7192003124524	15.1610851749903	0.985461019255255	1	24	5.30830170357555	12.19777103149	2.44522951800105	0.200465274490593
SLC35E2	0.692958087692065	0.926500093383012	24	14.1002307106127	7.34077688859735	1	1	20	14	21.365166637998	0.964655337667677	1	28	16.5534131373458	73.1854469544551	0.99192429264089	1	24	15.0131549155256	63.1092546164217	7.60823635488547	0.120556587161873
NADK	0.216479473009152	0.807464563194153	20.0603015075377	1.61526380417782	2.32145119165834	1	1	24	0	2.25764989007869	0.95696441984145	1	20	3.2121314500956	12.7690437928678	0.789991404658059	1	21.3534338358459	1.7164364156819	11.0156787497916	1.92453423211199	0.174708638098983
GNB1	0.443323878414527	0.873314707854181	23.9041916167665	5.32499826599292	7.64411613603326	0.548683931808932	1	28	6	20.4786980222716	0.894940805268478	1	25.2296819787986	2.5616759020609	285.868480009749	0.802625337288376	1	25.7112911985217	4.63666200818052	287.059938233196	6.88024800109053	0.0239679839807577
C1orf86	0.694533299537633	0.926665563532682	26.6133333333333	22.9172920050781	2.3855632931059	1	1	24	0	3.38848812527365	0.999927058116234	1	26.9433962264151	0.666929501418199	28.6619333474856	0.993839631746027	1	25.8522431865828	24.9131312807218	26.4612251270748	2.10487999684144	0.079545825513867
SKI	0.588133150341122	0.904390327886208	24	10.4322470175659	2.20242146792136	1	1	28	6	2.60189611193429	0.970456658550528	1	27.148288973384	26.9663308188259	75.3023588273955	0.980580852035314	1	26.382762991128	5.65133864525583	71.910330971021	1.83002210616648	0.0254486675482548
RER1	0.384198657729334	0.856188533238726	25.7548387096774	13.5157428508788	10.3833966831723	1	1	28	6	15.1838464820789	0.999852672073595	1	26.9433962264151	8.78860718100542	140.085697825822	0.927480763409116	1	26.8994116453642	9.39088479142697	110.986546877278	7.1921771046199	0.0648022423165624
TNFRSF14	0.92827728464943	0.980209503913475	24	23.0778690584694	0.719171471716421	1	1	28	18	4.01475107777003	0.995649728138828	1	28	27.5465462628887	15.3233008019389	0.999923164664295	1	26.6666666666667	23.7108941714247	11.8931451482979	0.912084054029102	0.0766898951165696
FAM213B	0.501152676629575	0.889527278474904	24.1939393939394	5.63656428069607	1.32994504556223	1	1	28	4	4.32609869520262	0.792558476602089	1	27.3563218390805	4.2367028602023	7.99419213931885	0.933246517687229	1	26.51675374434	4.68332078991112	8.6956435459932	1.58342799801096	0.182094400447288
MEGF6	0.613945624767336	0.908917593096582	24	5.27105724794228	10.7505244949694	1	1	20	8	16.6701143013704	0.991203273122846	1	24.8780487804878	24.2362266921335	132.551470044772	0.985862436904558	1	22.9593495934959	4.80692283521557	105.016464223164	10.021990079307	0.0954325605365067
TPRG1L	0.702382390724694	0.928567728957482	24	23.980877929455	13.1904691243386	1	1	28	16	26.4214003647699	0.99392540562035	1	28	23.8001685635627	234.948785329504	0.994077651217459	1	26.6666666666667	22.1354327857009	211.578567458273	17.5749964251547	0.0830660526549824
WRAP73	0.778443735621522	0.947460996214935	24	11.7026469060183	1.665636909659	0.388468903781404	1	20	14	3.54570035931048	0.905542290266045	1	20	11.059190649767	15.2291427343569	0.858211388772416	1	21.3333333333333	12.3294356042642	12.2881787310246	2.90942225630954	0.236765945547649
TP73-AS1	0.961632626190147	0.988855090213248	24	16.8166830215807	0.622056039543755	1	1	28	22	3.21645435355532	0.999965122715198	1	20	15.7414043516949	16.9152451461026	0.999990282442009	1	24	18.195376591915	15.4575512771515	0.643721604527142	0.0416444747932784
LRRC47	0.501916575199919	0.889527278474904	24	2.42566845198783	13.672131700896	1	1	28	16	11.8926916162495	0.975842489406488	1	28	25.112181872798	149.571417629123	0.96416104438103	1	26.6666666666667	24.2701496241294	122.126554195141	15.5628642112743	0.127432271497704
CEP104	0.711976761537689	0.930916383550467	24	1.79351201358715	3.46179703595268	1	1	20	4	7.04718198686482	0.987751616911432	1	28	23.8593856328908	48.9814766660963	0.994402852710846	1	24	1.23406007517928	41.8078201062287	3.43425136352734	0.0821437557567296
DFFB	0.148580863751396	0.754987292352251	22.9425287356322	14.0221501457604	1.48344258803111	1	1	28	12	2.00423482883335	0.852500541511106	1	22.3824451410658	14.7634989648713	7.02988812761717	0.658762468505242	1	24.4416579588993	13.9530967099018	5.31147729309477	1.51237590299985	0.2847373375701
C1orf174	0.581948801661699	0.902586409029337	21.9340659340659	15.0822573068295	1.80799077496691	1	1	20	14	2.3602406920508	0.999156655452	1	22.6666666666667	15.6761034018667	16.978621731281	0.982208114806473	1	21.5335775335775	14.9242739839512	15.5554565122297	1.79196783325989	0.115198665616213
NPHP4	0.219698360086372	0.807490781550769	26.7919463087248	17.9075594203555	3.54183327698154	1	1	28	22	3.50821716396557	0.998254382743322	1	20	15.9525195236493	16.5441947245669	0.80450520937858	1	24.9306487695749	18.7358565068589	10.1818367550481	4.02174346013084	0.394991940735732
KCNAB2	0.831070331657436	0.960283771426265	24	8.84504814805074	0.505183853180817	1	1	28	6	1.05019469506188	0.999999575441808	1	20	16.1770833138606	4.38984859045295	0.999080261246331	1	24	6.45898730868403	4.10089972579561	0.45991413574264	0.11214956875187
RPL22	0.565785730254678	0.900460739781643	24	14.5141678051143	11.1342214103918	1	1	24	12	13.8905406845579	0.961058765196731	1	20	0.292207201686601	236.589036543721	0.975960116374892	1	22.6666666666667	13.4224300445711	233.916714246066	9.79633496546652	0.0418795852063884
ICMT	0.0898499399725859	0.707376205513591	27.3424657534247	11.5725058702415	10.9672026950779	1	1	28	12	15.0352479620531	0.871304968238629	1	25.4092526690391	10.4346641598369	76.4110706568112	0.53171885911866	1	26.9172394741546	11.3275109200508	58.2092261059926	10.914565769312	0.187505770123755
GPR153	0.239499485737138	0.813606246817012	27.5310344827586	11.8941605397957	1.81711837957871	1	1	28	12	2.5865578408937	0.959209433053826	1	28	6.84190227903531	7.6390376383851	0.816127784180475	1	27.8436781609195	10.3535761545751	5.72064144778148	1.76474731074014	0.308487662939358
ACOT7	0.368690123532091	0.849211430117328	24	12.051769553061	2.64172402932788	1	1	28	12	5.27799399404348	0.991558064541376	1	23.1067961165049	9.04848336721972	23.5470959326526	0.918540483877879	1	25.0355987055016	11.0287817038716	17.5864839375977	2.55663560952159	0.145375028834264
PLEKHG5	0.09237470519103	0.707935521557512	20.3673469387755	11.036012640938	1.19690021693164	0.120192382848633	1	20	12	0.971228301397465	0.596940000117833	1	20	11.363567412457	4.6726964246636	0.123268979676912	1	20.1224489795918	11.4697685011012	3.42873272148476	1.22152817477506	0.356262291056067
NOL9	0.622355029395845	0.910565835066228	24.641975308642	20.8554204818699	2.65667849931382	1	1	20	16	6.01674002199937	0.997518430206919	1	24.8780487804878	15.9540617211414	39.6688501891788	0.987315213776548	1	23.1733413630433	17.7360934297808	38.9967110937258	1.86988906595528	0.0479499171471443
ZBTB48	0.409220158899497	0.86533384440529	24	16.6728360064765	1.39802427372468	0.182113153050653	1	28	16	1.76773121661884	0.477730579104059	1	28	16.3637126333888	6.59111809878368	0.352379133069226	1	26.6666666666667	16.4282460580601	4.01830110593893	2.23410958549902	0.555983617603238
KLHL21	0.915347143690136	0.978005628620862	24	1.5574219914117	1.11224627730763	1	1	28	18	5.13566080805769	0.930032548385832	1	20	13.9492138215019	61.0973142471371	0.999383402367847	1	24	17.9150344382983	60.0627776189087	0.518331483203943	0.00862982871842351
PHF13	0.108857089045569	0.729651247232156	20.7916666666667	12.3580225513377	9.25606039710803	1	1	28	12	13.2966460186012	0.84373534619451	1	21.186943620178	12.0280160057953	56.5205494954955	0.572942422385676	1	23.3262034289482	12.4086629201208	44.5045505676291	7.5134459858975	0.16882421887353
THAP3	0.344415925186505	0.846083971138186	24	22.6619427275636	7.44416458787885	0.182113153050653	1	28	22	19.7489244303875	0.351484614597591	1	28	22.6576894810229	71.5332531094559	0.266543200761676	1	26.6666666666667	22.5286172736956	56.0539668442414	11.5753260334563	0.206503244732366
CAMTA1	0.185988607747251	0.785840542670001	20.2639593908629	3.16526020551835	4.60808190315762	1	1	20	0	6.86874528479314	0.865358861274129	1	20	19.9488673520292	25.0211355576848	0.723466296817203	1	20.087986463621	0.987217472361299	22.4592915175391	3.32793040613535	0.148176108028006
VAMP3	0.524058039832123	0.891279657733728	24	7.70721136464044	4.19870742721971	0.759272267084767	1	0	NaN	0	0.910123724479925	1	20.8163265306122	7.0687493559189	90.0647047340714	0.916784011812629	1	22.4081632653061	7.40265977569122	83.4583002809773	5.25952565382902	0.0630198031366789
PER3	0.0528737911889804	0.672171590057751	24	17.0788158695826	1.82727962958319	0.388468903781404	1	24	18	2.67412214087975	0.321468538249148	1	24.7058823529412	17.0046095821225	3.83943103182716	0.122957199851647	1	24.2352941176471	17.3670487564334	2.99933749185473	2.00930981672299	0.669917880925256
PARK7	0.397669454803273	0.861069398003781	22.4269662921348	0.0732164304472384	25.3136057886015	1	1	28	0	32.8714016857914	0.985590327946368	1	22.3824451410658	7.77770351185999e-05	425.141930766183	0.930974660950387	1	24.2698038110669	0.0264385906292904	368.534520162485	19.7803615107227	0.0536730222775377
ERRFI1	0.602993936668848	0.907828056244453	24	1.46832839501614	2.09405961641354	1	1	28	2	5.32050531208189	0.978988466947606	1	20.2266288951841	7.5466746655487	21.2514801463863	0.983475297948432	1	24.0755429650614	3.57565760717718	15.1679813505735	1.96547234511647	0.12958035085151
RERE	0.391728111123184	0.859833488341067	21.4623655913979	17.3854719988857	5.39781389424728	1	1	28	22	11.2806165872143	0.956508107382017	1	24.040404040404	23.9595289857313	86.3549524085892	0.923042146354023	1	24.5009232106006	21.0678755520213	77.2069037270112	3.39439494091393	0.0439649147557563
ENO1	0.907311801196257	0.974713550784048	24	16.7521828758186	15.732564809777	1	1	28	6	154.614898765546	0.999272360429676	1	28	6.75440830680987e-05	788.240035637369	0.999854237329711	1	26.6666666666667	0.130957390957683	626.946021281006	31.2146706410706	0.0497884500124769
LOC102724571	0.880552191675565	0.970348732041003	24	13.3694841474699	0.534873514680407	1	1	28	20	2.59185704915782	0.999927003482481	1	25.5913978494624	10.9914608830875	7.41693490220922	0.999687539444771	1	25.8637992831541	14.6209576631976	5.34341843416079	0.346834533243593	0.0649087353942299
H6PD	0.896454351571996	0.973683553867049	24	23.756295324548	1.57789193027013	1	1	24	18	8.95974428981107	0.99961004428357	1	25.7761732851986	22.2237591707183	76.3617067994221	0.999797319569938	1	24.5920577617329	21.3157709007197	56.1914562998615	1.2392161818875	0.0220534626345065
SPSB1	0.74558679794509	0.939653593506834	24	5.44786004631999	1.17877420347017	1	1	28	0	3.50141838024355	0.997810509942433	1	28	0.579110414602798	11.9107586135786	0.99653965303316	1	26.6666666666667	2.04863264714584	9.11519418021406	1.63659690613081	0.179546027629701
SLC25A33	0.658410140316552	0.917443843335492	21.695652173913	18.7866101529776	0.595985779458357	1	1	28	12	1.03157724851793	0.99898220493265	1	20	19.8285790901389	5.14437695249355	0.991018999951043	1	23.231884057971	21.5775819234865	3.94673824861307	0.255973852518955	0.0648570633253692
TMEM201	0.10842099001078	0.729651247232156	24.0481927710843	8.61484234201986	1.83783602325009	0.388468903781404	1	28	8	2.46065783626955	0.51480780021982	1	24.8780487804878	6.9389923765412	6.86252191402079	0.263888566513711	1	25.6420805171907	7.88260301438805	6.51778270501666	1.94678253414103	0.29868785478881
PIK3CD	0.88471988582458	0.971397312429746	24	16.8891854197063	2.53826740523469	1	1	28	16	10.8155715785732	0.999732636103827	1	28	16.1685052498353	58.5146857472731	0.999718763955083	1	26.6666666666667	16.4379111645705	51.1060081440749	4.58236907933452	0.0896639993171877
LOC101929074	0.305215648872398	0.837606519212086	27.5310344827586	24.3304382679052	1.02387648306101	1	1	28	24	1.30562395983891	0.946396239789338	1	28	26.7079889840578	2.86544512111799	0.870291727073933	1	27.8436781609195	25.0043156085481	2.10871818341905	1.02859665944422	0.487782894619167
CLSTN1	0.517448094052883	0.890499619893185	24	20.8578979640808	8.2555949820592	1	1	28	20	16.7021294303982	0.943408041732248	1	28	20.1514937570774	139.104185066094	0.963744696629656	1	26.6666666666667	20.4223248651535	120.84023383392	11.8296467370921	0.0978949341768939
CTNNBIP1	0.102397005330431	0.719525317149465	26.2631578947368	14.9033768480119	7.75674587254937	0.548683931808932	1	28	16	8.16420125519354	0.773809370495721	1	28	12.3637611770493	54.0044774293383	0.393514415982921	1	27.4210526315789	14.4753818636648	40.9947926886105	9.58264427388176	0.233752719440977
LZIC	0.521117661243639	0.890499619893185	20.0603015075377	2.98934173194846	1.52169004485803	1	1	20	4	1.71292540493401	0.998889236455217	1	20.112676056338	3.3583614265366	15.0189672367423	0.97133794074345	1	20.0576591879586	3.44945565083855	15.322010070787	1.51109510485022	0.0986225108761206
NMNAT1	0.303269751785601	0.836729184167831	24	19.8200483351419	2.7744959488893	1	1	28	20	4.11326476272214	0.498655802774326	1	28	19.3959506038354	24.837261774515	0.706696755551754	1	26.6666666666667	19.8241084885902	21.244719561642	3.5786332676695	0.168448129300367
UBE4B	0.474604770437443	0.88185651841985	24.0481927710843	10.8100074133047	4.32597024423878	1	1	24	12	7.23723786561787	0.995220601692029	1	28	10.8895815682448	40.5976483925792	0.959486091789806	1	25.3493975903614	11.3112353485762	32.6030826744702	4.29650202997133	0.131782079408574
KIF1B	0.6746386514923	0.921856060211446	24	5.65532805839988	3.071878456095	1	1	28	26	6.78531704821314	0.944077505944068	1	28	7.4607461301951	78.0231641223295	0.989047894758534	1	26.6666666666667	4.46678214857065	70.9832498048934	6.16430635743201	0.0868417038438702
PGD	0.715798050079283	0.932783485448909	24	3.97366358300866	6.39918875562649	1	1	28	26	11.752443009238	0.994322043224812	1	28	1.4716665436879	96.0787902353154	0.994910444649078	1	26.6666666666667	1.31445182076609	75.146038642299	11.8157111099154	0.157236646447315
APITD1	0.0733413965895289	0.699613712332068	26.972972972973	12.6155961232115	3.08597774068813	1	1	28	12	3.13163240863323	0.75568962459427	1	28	10.4274761215972	12.2556888570305	0.447641466121536	1	27.6576576576577	11.6987561080131	8.61395968346448	3.23886717585737	0.376002128507145
DFFA	0.0689998150784485	0.694034703037703	25.7548387096774	25.3714608647876	7.65483596814121	1	1	20	4	10.1556454369293	0.495218021660663	1	26.3468634686347	23.9934483696092	45.6599934641684	0.34431270741431	1	24.033900726104	0.574284714955692	38.5433060247017	7.30498379952957	0.189526653340218
PEX14	0.408215036507218	0.86533384440529	27.5310344827586	23.3327645345451	2.58624766629622	1	1	20	6	2.27156904364095	0.988760185994917	1	27.7821011673152	23.7479997463892	14.8825279444311	0.935941562800837	1	25.1043785500246	22.5345261633948	13.2483229973166	2.02264764726825	0.152671975741982
TARDBP	0.241956684693562	0.814217540785308	27.156462585034	14.6214841297438	8.99373243649617	1	1	20	18	12.1690205985007	0.923952289658183	1	26.3468634686347	15.3352464565177	91.0965631882008	0.809325777171497	1	24.5011086845562	15.788053206405	81.0512364509023	9.83474914815697	0.121339902743057
SRM	0.193924429677149	0.795844296733726	21.695652173913	4.95501639687471	31.4525980155875	1	1	28	6	63.0997077591857	0.894748046334669	1	25.0526315789474	6.75440830680987e-05	281.027836901403	0.743570556589295	1	24.9160945842868	3.83181435165866	173.385387699797	25.4166274164526	0.146590365852856
EXOSC10	0.862057147852481	0.968236388575138	24	22.4242012415615	0.857786248909441	0.548683931808932	1	20	0	3.33645939911449	0.883034787223224	1	20	15.6167898377343	22.1441729402917	0.941505936835929	1	21.3333333333333	19.3632727971051	20.8840622738333	1.96717660929498	0.0941951131681766
MTOR	0.0494523393950089	0.666470684339823	24	7.21897337323746	7.18844511961971	0.120192382848633	1	24	10	5.15779804152469	0.356343965166191	1	24.3686006825939	7.6134592406064	39.1920959857737	0.0553087449361138	1	24.122866894198	8.26535348628039	31.6483775228558	7.19750220749116	0.227420890764251
UBIAD1	0.701208833511797	0.927862193838842	20.3673469387755	7.01077175782643	1.22916760435629	1	1	28	8	3.26529530978145	0.999994873448309	1	20	9.74194375502838	20.1219501255633	0.994274710397087	1	22.7891156462585	8.43850762238301	17.0444319813211	0.262753664154412	0.0154158064312359
FBXO44	0.477460099986877	0.883861254574493	24	15.5949750954679	1.22681972559884	0.548683931808932	1	20	18	1.93384696907267	0.641305874986612	1	20.458452722063	0.0823153425630991	6.80018899227714	0.734966889662128	1	21.4861509073543	18.6014141882278	4.85055042538832	1.73947400374284	0.35861373477085
MAD2L2	0.709322810686227	0.930209535072249	24	12.0969635029378	1.8123864304411	1	1	28	12	5.95733843369945	0.999723092362199	1	25.9636363636364	1.9715054293898	30.9868135548171	0.994758060308889	1	25.9878787878788	10.0629711729716	27.5743551608401	1.49545928604051	0.0542336992947816
AGTRAP	0.729707351587166	0.93576559324632	24	3.19386012119789	2.24829520327856	1	1	28	10	8.05186960002583	0.963703962248129	1	20.2266288951841	6.59910000134847	43.4856536691348	0.994400725105427	1	24.0755429650614	6.67069899590646	37.5048199431159	1.39967546724649	0.0373198823343078
MTHFR	0.255843573995467	0.82420163358838	24	3.69925613097855	3.50823451470858	1	1	20	8	4.19694480322198	0.994053950271318	1	28	0.1092789675779	34.4875521308848	0.840902146048946	1	24	4.14674361951912	25.5260933718044	3.79343995207289	0.148610282694611
CLCN6	0.0880341368390074	0.707376205513591	21.4623655913979	11.9859900639374	1.89628455095493	0.182113153050653	1	20	12	2.2938938321971	0.510759421691686	1	20	13.9488688815162	10.4977675116506	0.142064525912881	1	20.4874551971326	12.6617432263155	8.5234747891164	2.02560937110269	0.237650655538887
KIAA2013	0.886968610540364	0.972131732110176	27.156462585034	22.3812383807842	4.52810188729604	1	1	28	0	17.0731311968549	0.999997545078408	1	26.1538461538462	2.1189191037324	120.842984318118	0.999737047298449	1	27.1034362462934	26.3568137523157	116.006882940298	2.69964666808634	0.0232714352774714
PLOD1	0.658641144416191	0.917443843335492	23.7619047619048	0.614416847321652	26.9316407015575	1	1	24	0	48.1078587093702	0.998907421990996	1	26.3468634686347	22.7338040835095	416.528499991526	0.991034918697563	1	24.7029227435132	23.8276933161412	372.867249350699	25.922556543845	0.0695222135732913
MFN2	0.900269894437714	0.974601883072655	24	3.15222019995581	1.23219693416676	0.388468903781404	1	20	4	6.0481201014509	0.707150512072566	1	20	8.67499255280121	50.959532116709	0.834194611404018	1	21.3333333333333	5.21514577144098	48.4164499113072	3.42586710869115	0.0707583293481225
MIIP	0.119543391860762	0.735302115168153	20.6839378238342	7.3394317559828	4.69042370427794	1	1	20	10	4.65267312337464	0.68551754534831	1	20	7.913340725835	21.6116787528508	0.54338812791765	1	20.2279792746114	8.41635175858093	16.2734968868665	4.55034767321469	0.279617079528066
TNFRSF1B	0.567872254127956	0.900902074688448	24	20.0460809308812	3.10969674822398	0.548683931808932	1	28	18	5.04385679807132	0.892059053400852	1	28	15.67753734788	21.3691498202725	0.861621572408056	1	26.6666666666667	17.9678761400408	17.8770775601724	4.7148559678745	0.263737512577478
VPS13D	0.581543088590422	0.902586409029337	27.7222222222222	26.727154988868	2.44835554716638	1	1	28	22	6.00121054828134	0.994754063197249	1	20	11.4226827267065	43.0399346432464	0.981768042773897	1	25.2407407407407	19.650493868161	39.1196927996306	0.50294634718242	0.0128566026772881
DHRS3	0.906759261845978	0.974713550784048	24	0.3409125639011	8.0348060972905	1	1	28	20	67.5566900057344	0.906300192330513	1	28	24.1331651043592	196.125914430876	0.998911686464732	1	26.6666666666667	23.0177830416961	133.318721703244	22.5239783572148	0.168948352260317
PDPN	0.966432899190692	0.989673566582677	24	22.1491074391402	0.335789637186304	1	1	28	22	1.19835211661994	0.999960357978874	1	24.040404040404	16.3169052631748	13.4740571429369	0.999993511315436	1	25.3468013468013	20.1410890295476	8.71895388674207	0.179597825268959	0.0205985520283635
PRDM2	0.0803196556884382	0.705377271770291	24.0481927710843	3.69755448799299	8.70448481203371	1	1	28	26	6.26570866345733	0.934878211540749	1	28	3.7184236737379	75.5805468774519	0.521174444268605	1	26.6827309236948	2.06174043690159	64.6987538941104	10.8097672173535	0.167078445359943
KAZN	0.395491148461911	0.860780343625096	24	12.6170120286669	2.12051455988756	1	1	28	8	3.09924350765163	0.743579938028038	1	28	14.4938167857304	17.733340670496	0.874262030259399	1	26.6666666666667	12.0216529419139	15.7483035068826	2.86889252021109	0.182171528441606
TMEM51	0.951166753749976	0.986990464168572	26.972972972973	2.37755572882552	0.312292360145024	1	1	28	16	1.51309367115498	0.99999786989882	1	20	4.2792945317208	5.3512219332929	0.999979851525276	1	24.990990990991	5.60441063013258	4.03535615877572	0.347046698478105	0.0860015039127041
EFHD2	0.348371073386903	0.846083971138186	26.972972972973	11.2658976811502	3.69210455410507	1	1	28	12	6.31780632527834	0.973249418287363	1	20.112676056338	7.62294344989009	37.1519969684374	0.904093317051969	1	25.028549676437	10.223043543206	32.178419731148	3.2236838462025	0.100181546301419
CASP9	0.0276636909049959	0.650756303234839	23.4823529411765	16.8214120510249	2.27685638649811	0.120192382848633	1	24	18	1.62248695349287	0.295263206185291	1	23.8795986622074	15.9331546054161	7.43767378874894	0.0313294754140679	1	23.787317201128	16.9187132727815	5.49584239864142	2.47065242070249	0.449549357767835
DNAJC16	0.14220381762319	0.753098977299663	24	4.20749415567017	3.86437961923085	0.759272267084767	1	20	6	5.24168185287878	0.890655348715553	1	20	8.2017149718348	34.2699388236957	0.585015399781167	1	21.3333333333333	6.30704155934342	27.931830880658	3.36979018468646	0.120643369175629
PLEKHM2	0.539127131053554	0.893369828316189	27.9160839160839	11.6148716667781	12.148578651894	1	1	28	12	31.7571447029176	0.978609086064448	1	28	19.9999324559169	187.421839699124	0.972810916405659	1	27.972027972028	14.0705872706785	163.799943757352	11.0643004198412	0.0675476448040268
FBLIM1	0.609540713575002	0.908469569874987	24	18.4723421574705	3.41315217079599	1	1	28	6	9.40922221068855	0.999947249126388	1	20.2266288951841	6.75440830680987e-05	93.3210378885114	0.985980922258325	1	24.0755429650614	24.0259641569548	76.424871947933	0.37487910264801	0.00490519765480809
FLJ37453	0.171455629978004	0.772892886070084	21.4623655913979	5.01647611252086	3.29741564515249	1	1	20	6	2.79548449423923	0.912199031616694	1	20.112676056338	4.7185811901893	12.153136800323	0.715764146159403	1	20.5250138825786	5.25384224434717	10.4653835482342	3.14521108657959	0.300534717345382
SPEN	0.370898686323898	0.851075098512786	21.1216931216931	20.6312140390627	5.81483635164428	1	1	28	26	10.0050083323887	0.96855319343421	1	23.1067961165049	20.4983840925459	65.9587555515112	0.915273260025022	1	24.0761630793993	22.409882072886	62.6860156119055	5.40145404089738	0.0861668107020591
ZBTB17	0.444543211191693	0.873618660430369	24	21.186003778927	1.64507978330361	1	1	28	26	4.10276848144384	0.885719900767946	1	27.148288973384	20.6343805986211	14.7236698930078	0.931761076547343	1	26.382762991128	22.6467288523435	13.1166334347811	1.18820925486811	0.0905879744811164
HSPB7	0.126140186413668	0.742360139373761	25.2658227848101	1.77604674299887	28.4126774539042	1	1	24	6	46.5966711214565	0.602085266506446	1	26.9433962264151	23.7968403428426	205.569624267769	0.524037721727994	1	25.4030730037417	1.74370709740226	196.128759530378	30.6689449585511	0.156371482856398
EPHA2	0.789864194984163	0.949493729692564	27.156462585034	2.42266747390754	1.55719906391864	1	1	28	2	6.31239021892087	0.99543641991636	1	28	27.5806266939489	10.4703591722895	0.998062803106564	1	27.718820861678	1.3569795957376	8.76889475787445	1.83992466999031	0.209824010983604
ARHGEF19	0.279687751570023	0.834635149696842	24	22.2915979782174	3.48770772653056	1	1	24	0	2.61167643596127	0.982130128224383	1	24.3686006825939	6.75440830680987e-05	25.3326573812971	0.858924922180376	1	24.122866894198	23.5548192678843	17.1224965589109	3.29290205654195	0.192314365210268
RSG1	0.274258477339599	0.831617603925309	21.2340425531915	18.7998842623558	1.08613738030829	1	1	28	0	2.09000377989344	0.717765938778084	1	20	0.185076274511601	2.20189563369263	0.776801129439724	1	23.0780141843972	22.2871000653481	2.16390552622947	0.424850684119896	0.196335135231243
FBXO42	0.236110601375193	0.813348781888732	24	4.60354033844055	3.41984653419437	1	1	24	10	3.0494005113351	0.998547885283776	1	28	2.832445379455	23.1109842315807	0.822543625168326	1	25.3333333333333	5.74847574458809	17.2565242681709	3.17179949378339	0.183802916768916
SZRD1	0.82078519601891	0.956936918067787	24	2.33645805923604	3.86910104546718	1	1	20	8	16.3983378169028	0.917183962174629	1	20	8.96226914971573	83.9827879195405	0.99691173417248	1	21.3333333333333	7.24837303966644	78.8964052990856	7.41835965580882	0.0940265862264171
NECAP2	0.549235731611663	0.894581111701412	24	11.7239111398843	6.24204645494474	1	1	28	6	14.3906885238316	0.93936674729182	1	28	8.47288514574911	53.0591758607867	0.970343054789039	1	26.6666666666667	8.80608768323733	41.4410564088956	7.49490967397017	0.180857109433179
CROCCP2	0.89746741176557	0.973841968155836	24	17.1076320749014	0.550151571509369	1	1	28	0	2.11676718279979	0.999997045834173	1	20	3.56242032296	5.21328799531126	0.999805389732019	1	24	23.768560415269	5.07408847925697	0.0991195529908476	0.0195344549855706
LOC101927663	0.154922286974668	0.758365297234634	26.7919463087248	1.17298171119386	3.69721036376852	1	1	24	0	1.80936753221416	0.941368752973695	1	23.8795986622074	4.6433037802881	13.2848461569795	0.696898902256478	1	24.8905149903107	1.91718516333666	8.42766488024986	3.78485642029153	0.449099065289283
CROCC	0.72954310627633	0.93576559324632	24	17.5287939503516	1.70466895740889	1	1	20	16	4.23105828552605	0.976634568981868	1	20	15.944346695936	27.4246221677629	0.994954434133995	1	21.3333333333333	16.5550499395741	25.4497906166038	1.9061526570852	0.0748985595127687
ATP13A2	0.0669070641098837	0.691959899873271	22.1777777777778	8.14810974333125	1.68404712550452	0.388468903781404	1	28	4	0.34253584715294	0.430305667845013	1	24.5360824742268	3.28671978588	8.83530483012138	0.174338461197638	1	24.9046200840015	5.17289352799473	7.70200975058032	1.69993762263921	0.220713512146765
SDHB	0.129150666605325	0.746666444869104	27.9160839160839	7.79808782612842	6.12513831679549	0.759272267084767	1	28	8	4.42531373779191	0.704525172041647	1	27.5675675675676	8.2275252278797	27.5842464579485	0.50040909886587	1	27.8278838278838	8.00979509664007	22.9343609947339	6.3750685733782	0.277970185209957
RCC2	0.53972765775224	0.893369828316189	23.3450292397661	12.1050880647861	14.9585784942512	1	1	28	12	26.4435492280257	0.994689233592622	1	20.695652173913	12.3692747439414	107.815068446232	0.974654051617996	1	24.0135604712264	12.3695681142077	80.7642440760067	14.7483188677104	0.182609507913315
ARHGEF10L	0.826915520162957	0.958939654744776	25.5897435897436	22.6826340637741	2.83028087470407	1	1	20	16	10.7018226901045	0.996827121595073	1	20	7.9999324559169	65.4051100476342	0.998959013873717	1	21.8632478632479	17.2543845999372	53.9696726803867	3.52966249077808	0.0654008504309645
ALDH4A1	0.774812908441585	0.947046856634169	24	1.26299227769828	3.44758972097655	1	1	28	20	8.22130525548508	0.998002319968221	1	28	23.9525265824429	68.1860986942866	0.9976605355754	1	26.6666666666667	23.1801747398942	56.6910983608903	4.4351521477295	0.0782336605915752
IFFO2	0.855213410792269	0.967489294989013	24	14.2676032506015	0.701767458416159	1	1	28	6	3.99265700590703	0.993864760167207	1	28	6.75440830680987e-05	16.3534516074918	0.999365918219476	1	26.6666666666667	3.44831051911445	11.3758589082833	0.565908429000304	0.0497464352857118
UBR4	0.582038636720481	0.902586409029337	21.4623655913979	10.2387692649419	11.3047035989374	1	1	28	10	27.0334165457216	0.994137581881427	1	24.2033898305085	7.5561348717465	128.733822453023	0.981788125317154	1	24.5552518073021	9.35446131162791	115.94470155225	9.60273684909836	0.0828216962098172
EMC1	0.536503915969463	0.893009997175612	21.5783783783784	9.87391710317247	8.47218111537893	1	1	24	6	17.9033207184148	0.965815172640402	1	25.7761732851986	4.6204173499121	78.5547719499805	0.970828154984975	1	23.7848505545257	6.8622516488718	78.044511267259	7.91423087441187	0.101406629959025
MRTO4	0.0622197331607544	0.685526610525714	22.5536723163842	5.99610565572547	7.06666972694969	0.388468903781404	1	24	6	5.13326474466473	0.409944528165891	1	23.8795986622074	4.0293681497047	38.6660819599488	0.161117866610313	1	23.4777569928639	5.36534371902828	35.2795490825107	7.41821197095019	0.210269466698701
AKR7A2	0.894367686500219	0.97282343989432	24	22.2849273247139	3.94462814413063	1	1	20	12	8.22627991476582	0.999102013021444	1	28	27.4369412421083	122.486631027425	0.999781636796238	1	24	20.8905300698842	114.781524577818	3.97952755514151	0.0346704538886268
PQLC2	0.728283981509508	0.935490598617609	24	5.74863068914461	1.28524752744056	1	1	28	24	1.55059118022183	0.987453128324003	1	28	0.0573653428088008	14.9326012614446	0.995326069909669	1	26.6666666666667	0.571584018742336	10.0876119897757	2.06483478653183	0.204690147541821
CAPZB	0.356077534414474	0.846674562573003	21.695652173913	12.683037582205	100.785525035614	1	1	28	12	145.42908783581	0.96885599091374	1	20	11.1580753487568	749.032437768162	0.907509839196544	1	23.231884057971	12.1987806323539	588.384470294094	84.5449429749858	0.14368996335462
MINOS1	0.6685209692995	0.919531162220201	24	3.22938574664857	3.56438219644551	1	1	28	2	14.2713226595024	0.957671878453829	1	28	0.152343200133501	53.661560799454	0.989381105827435	1	26.6666666666667	1.88007892830724	50.5606499307052	4.73594351425279	0.093668564797793
RPS14P3	0.0416114664592134	0.659105443191103	26.972972972973	4.4386975703001	16.1435331462212	0.269101639101639	1	28	4	0.940399963424547	0.365780062585593	1	26.542750929368	2.7269893904709	94.0964875653621	0.0885144528594288	1	27.171907967447	3.71596977774462	72.3090384325839	19.2539459151373	0.266273018318289
TMCO4	0.453800505099454	0.876381319430395	24	8.96310883845563	2.27422642315807	1	1	24	12	1.85444927149257	0.997460818442885	1	25.2296819787986	6.9700181667753	14.6135872411067	0.953629812985794	1	24.4098939929329	9.33251888451574	10.5161826169596	2.3383488671703	0.222357194843612
OTUD3	0.93567862123191	0.981806765331929	27.7222222222222	9.62035055546289	0.201363973971481	1	1	28	10	0.741952980951459	0.999999723613202	1	20	18.8089719142026	3.4942156133781	0.999953401571853	1	25.2407407407407	7.15928087869669	3.41876082937111	0.0985036181971451	0.0288126672538439
CAMK2N1	0.533736581530857	0.892519825879012	27.156462585034	26.0905675507752	5.16556329105438	1	1	24	18	6.53040608160057	0.999792878490699	1	28	4.4038077868259	88.0923045826608	0.974022090355339	1	26.3854875283447	25.2814108248459	76.691072967167	4.73321555664312	0.0617179467376797
MUL1	0.294811339413931	0.836122950893196	24	0.0796123664684049	4.62902991600057	1	1	24	0	8.37903155730902	0.910532802939439	1	21.3134328358209	4.6967571790984	34.7140478207866	0.853610652732528	1	23.1044776119403	1.58329651835558	29.006325159403	4.68628311775956	0.161560731737174
CDA	0.220090533807951	0.807490781550769	21.2340425531915	7.31060869797191	1.3538437315708	1	1	28	8	2.83970335944035	0.815946656421878	1	23.8795986622074	4.2807418013317	4.43789005620263	0.752696539919647	1	24.3712137384663	6.59279164006354	4.19335165005797	1.29881595501025	0.309732181652901
DDOST	0.4963527095252	0.889064956580146	24	19.0559254070497	9.36400784357484	1	1	28	22	10.510438711525	0.999791837188403	1	28	15.8162001069695	80.195525204439	0.96577603677144	1	26.6666666666667	19.2394994896587	65.3575077971279	12.8724585960827	0.196954550899329
HP1BP3	0.295572364338765	0.836122950893196	24	13.5187844764525	7.31360758294358	1	1	28	14	11.9288181133754	0.916765610007813	1	21.4414414414414	15.8334003869812	108.175838358685	0.855787430157278	1	24.4804804804805	14.6045438476658	97.9176957564064	7.40178200771246	0.0755918728533621
EIF4G3	0.602001764713471	0.907828056244453	24	7.84801948669935	8.75526349477945	1	1	28	4	11.2437765301117	0.892301970748134	1	28	7.2256508369308	118.477320642841	0.974713207280448	1	26.6666666666667	6.49526124380398	103.277162429815	14.2834674840364	0.138302284338449
ECE1	0.681340605202915	0.923857883839186	27.9160839160839	22.1806435851549	14.2089591965749	1	1	24	18	29.6489133823901	0.986872814179455	1	28	4.1233876114076	232.990065229008	0.99223850425334	1	26.6386946386946	22.7215698052648	220.424572928589	13.1837430184249	0.0598106773816731
NBPF3	0.574886439142003	0.901974508496346	20.6839378238342	15.9450849563998	0.617019991149778	1	1	20	0	1.0734591851598	0.997550365757347	1	20	19.7368012501536	1.3527590249143	0.981005003223576	1	20.2279792746114	18.7229345420536	1.08135861143172	0.492198023798001	0.455166323728934
USP48	0.426251049321785	0.870182587718721	27.9160839160839	25.9480816793478	27.6018855038626	1	1	20	0	18.7718335438635	0.996544312792086	1	28	2.9754905529211	255.526271286439	0.944161753047459	1	25.3053613053613	0.284989512918381	231.128584580509	24.8157540134754	0.10736774102829
HSPG2	0.264592273671986	0.831049571787038	27.9160839160839	20.8725199641904	1.62828356049357	1	1	28	22	2.28547771412818	0.976587261599014	1	20	19.4205620891387	6.51711234082331	0.844677430297468	1	25.3053613053613	21.0124489063043	3.47220442036526	1.51907274237633	0.437495192813713
LINC00339	0.153960066634793	0.757823592953097	22.5536723163842	21.9071160956546	0.573293092934311	0.388468903781404	1	24	0	0.182243113761973	0.764685430437912	1	23.8795986622074	0.145439138951801	2.74263663222961	0.404441570023633	1	23.4777569928639	23.3014075773082	2.28831085953733	0.514529921556454	0.224851409244496
CDC42	0.728376933859273	0.935490598617609	24	15.1979437820771	9.01796272093311	1	1	28	6	24.9231307594007	0.999989627345832	1	28	6.75440830680987e-05	189.027338644241	0.995808159421875	1	26.6666666666667	1.68695010834106	156.423718800834	9.97434085843222	0.0637648876711085
WNT4	0.1576603567821	0.759842105590856	20.9005235602094	1.76559261013926	0.425430313772448	1	1	0	NaN	0	0.853959588204277	1	20	6.75440830680987e-05	0.266861944794427	0.675273369400213	1	20.4502617801047	0.863812680551399	0.283835121716179	0.391580405402425	0.391580405402425
ZBTB40	0.191490025465727	0.7908052680028	20.3673469387755	14.7620064455962	2.85324185595986	0.120192382848633	1	20	16	2.69577911971906	0.874758802415763	1	20	16.0786830875062	16.2747345157139	0.252296721641612	1	20.1224489795918	15.6244355595352	14.1953410250158	2.90348543757359	0.204537913704004
EPHB2	0.279084915986121	0.834635149696842	24	0.630832174927314	3.23459873434399	1	1	28	0	3.52672174699078	0.927788681395704	1	23.4098360655738	4.7127402331148	13.8336679766741	0.84516599127104	1	25.1366120218579	1.81862488712101	14.4638277877938	2.83787802204705	0.196205186046392
KDM1A	0.668032379081725	0.919531162220201	24	19.6836864191379	1.24021013428425	1	1	20	4	2.49020598821178	0.97880011772223	1	20	4.64175545692559e-05	22.1839498204236	0.990674590379461	1	21.3333333333333	0.091245005053246	18.8093143015794	1.6403170359912	0.0872076998497211
LUZP1	0.792679268831066	0.950481598650802	24	4.7694723509113	3.6289943639964	1	1	28	26	10.9012476371719	0.999999987194891	1	20	12.4646652752087	76.5004151340354	0.998242197698955	1	24	22.656032947013	71.3434810634771	0.0517659040649228	0.00072558702341514
HNRNPR	0.125385699887021	0.740603457625754	26.972972972973	26.75049097345	10.9121052523708	0.548683931808932	1	28	2	5.23316467763393	0.564230438374533	1	27.3563218390805	3.037860481673	89.6093559627228	0.3697948493175	1	27.4430982706845	1.60257638611978	85.928004232559	10.942665692672	0.127346908500939
ZNF436	0.0154624380784747	0.628766577815096	24.95	18.3629420953072	2.90119758996665	0.0169666213416213	1	28	20	3.00323240765082	0.141043443429256	1	25.5913978494624	18.3688245003154	9.86900181146589	0.00234115234835253	0.380523558092793	26.1804659498208	18.9200810552613	6.53386118529188	3.25554532768273	0.498257498186702
C1orf213	0.348258011260819	0.846083971138186	24	13.5608528915808	1.1114146751931	1	1	24	18	1.06176028394926	0.932896691821186	1	22.3824451410658	15.6888475404155	4.68885561129803	0.895480056413439	1	23.4608150470219	15.8064864747173	3.22646388874095	1.10578579336126	0.342723746954059
TCEA3	0.522708915115545	0.890980286456456	24	21.3632971669482	1.23424888844973	1	1	28	20	3.08561115067614	0.864993717270131	1	20	0.965912288832801	11.1079952259186	0.953469911036217	1	24	21.2573325003783	9.33769046718461	1.28684003022508	0.137811382241403
ASAP3	0.152027245680095	0.757823592953097	21.1216931216931	14.8058836029931	3.41821693925941	1	1	28	18	6.96247377806089	0.984839122047766	1	24.2033898305085	13.3581427269591	32.7090990597976	0.703997740047936	1	24.4416943174005	15.4554003564072	24.464489896008	2.05611176750337	0.0840447430640634
ID3	0.789443042957148	0.949402321825186	24	23.3124023640896	27.6268743050709	1	1	28	6	136.398967314712	0.998287322908579	1	26.7415730337079	6.75440830680987e-05	633.565197830327	0.998115242480176	1	26.247191011236	1.4462136994405	277.393681188076	10.2362584780388	0.0369015560635591
RPL11	0.800983523699592	0.952313573914968	24	9.28486174445631	30.3397042699878	1	1	28	2	91.9161064246262	0.989003366908366	1	28	7.5668567391157	1746.7943789504	0.998228561278945	1	26.6666666666667	6.63341462464358	1674.65148079295	59.0553825066664	0.0352642822605116
TCEB3	0.787402118338523	0.949294963786684	24	13.7543729509647	4.88791434814468	1	1	28	6	12.8124987866142	0.991595963256151	1	28	7.28732268002135	73.7914716429426	0.997899873561285	1	26.6666666666667	8.57523365281158	60.9441752549884	3.83378189937308	0.0629064530503967
PITHD1	0.419914272215689	0.86830624903166	24	8.21458075088603	3.7632976473158	1	1	24	10	3.31396240303505	0.925791942855508	1	21.186943620178	9.1955759678471	63.1805363507115	0.929564944304714	1	23.0623145400593	9.17676946039816	56.4983379240447	4.2468005989344	0.075166823573531
LYPLA2	0.537696305698416	0.893369828316189	24	22.7364020901812	5.61544862325866	0.548683931808932	1	28	20	0.544709581786577	0.893910467142618	1	28	23.2908120947012	50.4558355323005	0.849483257399058	1	26.6666666666667	22.1658304994441	43.5850859352583	7.8671415398494	0.180500769266242
GALE	0.631458680114648	0.912356237204844	24	17.66041051518	1.03237791991602	1	1	20	2	2.01945485616797	0.999802616966106	1	20	6.75440830680987e-05	7.85503382464743	0.988469263040475	1	21.3333333333333	20.542196691279	4.50029778414272	0.814342300024752	0.180952981132532
HMGCL	0.819173879784356	0.956611389786118	20.4717948717949	19.9160799683889	1.86018984982302	1	1	24	18	5.96492084750169	0.999998837302803	1	23.1067961165049	12.3885922763103	41.2899396283616	0.998860338385395	1	22.5261969960999	16.9233505154435	36.8344835149309	1.3943968470495	0.0378557458660791
FUCA1	0.242657453531884	0.814273980200022	26.972972972973	24.1707534156059	4.0764678550355	1	1	28	0	2.90717984795491	0.887363566870036	1	28	24.0633844232212	18.7329372581905	0.799857642469544	1	27.6576576576577	25.3830005590364	12.7021570078342	4.07532620814227	0.320837335393412
PNRC2	0.802558415104478	0.952372781172185	24	16.1759931166794	2.03383764877273	1	1	28	8	5.6761861126639	0.999957685276134	1	20	13.5711242724813	42.8625061810091	0.998494025322453	1	24	14.4072948927909	39.1479923967224	1.81587938426812	0.0463849937914097
SRSF10	0.11054667772901	0.729651247232156	27.9160839160839	6.52831654101071	7.6902424099054	0.548683931808932	1	28	6	8.61905758050567	0.43359250858599	1	27.3563218390805	5.4226911082071	64.2809234237215	0.296040537482851	1	27.7574685850548	5.98041898457612	60.1963402098844	8.5069071149157	0.14131934076482
STPG1	0.0437826758054621	0.660663061082879	24.7950310559006	1.40148904858316	1.79872090040913	0.0481594158156658	1	24	4	1.39949276705164	0.363983299608257	1	24.3686006825939	0.502927015249099	9.41580661694511	0.0260129067617433	0.993909812521608	24.3878772461648	1.96034083810117	7.16320217868617	1.87479118361702	0.261725292243654
NIPAL3	0.22046787486791	0.807490781550769	24	4.7263345624581	13.1896633348611	0.759272267084767	1	24	4	5.96799729210072	0.952769200922625	1	22.8115015974441	5.1868962397112	103.641086228576	0.721021755886912	1	23.6038338658147	4.64977336135573	87.1838878810038	13.9801734570239	0.16035271879714
RCAN3	0.711048706674176	0.930737727703908	24	16.3660971708023	1.11058844542527	1	1	28	8	2.44077268003092	0.999990644283545	1	28	9.62865019314336	10.2648819168183	0.994870336394949	1	26.6666666666667	10.6003142569497	6.44379521471435	0.889278191920286	0.138005346583583
SRRM1	0.572370576406316	0.901974508496346	24	5.47042982333908	9.34979404850669	1	1	28	26	11.6568027664466	0.993448661435016	1	25.4092526690391	25.1509211153956	162.944070113953	0.980242580647728	1	25.803084223013	0.974500393133448	152.133682418049	6.98175698723766	0.0458922500018927
CLIC4	0.602916051678937	0.907828056244453	24	10.7029864847951	22.6108455817168	1	1	24	6	34.4728228865552	0.990867886569357	1	26.542750929368	5.95581251910517	311.129645796836	0.984437451355883	1	24.8475836431227	7.49850525914234	249.8881786456	19.1360817655729	0.0765785795442223
RUNX3	0.241609815379043	0.813606246817012	24.0481927710843	18.776026151422	2.44457616381639	0.269101639101639	1	28	18	1.19139334279807	0.608659025142931	1	25.9636363636364	17.2321174714916	11.3821734995288	0.373761640774729	1	26.0039430449069	18.0668006835255	10.7235221870777	2.71685082485797	0.253354334281315
SYF2	0.591644868587942	0.905494941601834	25.4267515923567	9.82089753850617	9.49732363438207	1	1	24	18	26.9469372935914	0.999595019185386	1	24.7058823529412	14.0437610829454	190.6361692641	0.98362495857217	1	24.710877981766	14.0430522098412	153.44552459286	6.64553840577906	0.0433087796037833
C1orf63	0.392798547462872	0.859833488341067	24	9.60063039402775	7.6888074286641	1	1	20	16	10.2307544387713	0.930331858575316	1	28	5.1818760666127	75.5826152769517	0.918467212940496	1	24	6.7037411008151	61.8686965220632	6.32918602722308	0.102300296967886
TMEM50A	0.585329966723844	0.903784289435621	24	8.26925848806258	7.82371447625043	1	1	20	10	18.1919237282256	0.982266197988694	1	20	8.0119528310437	68.6468632224048	0.981231456795819	1	21.3333333333333	8.84146342222147	61.7920344808121	9.5738326006475	0.15493635516436
TMEM57	0.864218610571996	0.968516304179066	24	18.6114490205252	1.64011621310061	1	1	20	2	4.84716933988959	0.908149157208298	1	20	0.2762893844045	46.5230230206999	0.998021432667032	1	21.3333333333333	20.7973527726601	40.0268716797202	3.00279746053525	0.0750195389877704
LDLRAP1	0.52912323481572	0.892115759195625	24	21.7389077574127	5.74410632244527	1	1	24	18	6.70718819181667	0.914438686401857	1	27.5675675675676	19.7226047285875	80.3200147241652	0.96262174004391	1	25.1891891891892	19.8452434488377	83.6027056372391	6.13193972376937	0.0733461875070946
MAN1C1	0.74660162062692	0.939677940452777	25.2658227848101	0.503375162446341	1.95556493087973	1	1	28	24	7.62980357598666	0.999348452110702	1	23.7209302325581	21.4040367932405	28.3932355865589	0.996633247004953	1	25.6622510057894	23.7467884889097	15.7839490823487	1.69683372938468	0.107503750837759
SEPN1	0.547668904733976	0.894279363064649	24	19.8227963687589	2.63545012852625	1	1	28	18	5.04816845259578	0.996271309414984	1	28	19.1617911434244	21.0022067400359	0.976305871506971	1	26.6666666666667	19.0870192858675	17.3977972676746	3.27893942491664	0.188468653500691
MTFR1L	0.957685985599364	0.98810749434238	24	2.27560366047794	1.25589576307988	1	1	28	20	11.5449456241924	0.999999939066963	1	28	22.6796904787598	51.1459314776847	0.999986959336539	1	26.6666666666667	22.6606323095007	44.6064238886374	1.32076803420121	0.0296093683165139
PAQR7	0.228616617539869	0.808437393084752	24	3.53790397345308	6.29849029836086	1	1	28	26	4.45336373998174	0.982123496156704	1	22.5236593059937	5.9035370737755	33.2499090810391	0.810414809650109	1	24.8412197686646	3.01546033292999	27.6528773640857	6.79661089477845	0.245783135161391
STMN1	0.0700546877106587	0.695905334763558	24.1939393939394	12.3359257327958	38.3106944125137	1	1	28	12	64.9898857874177	0.703863096282972	1	24.2033898305085	12.2469682478985	224.71868988234	0.421031447798632	1	25.4657764081493	12.2676522932572	149.34807883853	40.7513566744775	0.272861606198072
PAFAH2	0.0304462620708756	0.650756303234839	26.6133333333333	0.073443988496566	3.57638707309196	0.759272267084767	1	24	4	2.23209869669811	0.590149421696928	1	26.1538461538462	26.1353133132189	14.7021049603972	0.198037278217923	1	25.5890598290598	1.37690630762085	10.9214655419221	3.79544990063581	0.347522032282843
ZNF593	0.155504793974269	0.758858925859626	27.7222222222222	24.6120213067239	8.5285519901869	1	1	24	0	7.50756223156119	0.80899123056919	1	28	27.7018755804871	66.5717386743151	0.656913666277767	1	26.5740740740741	25.5020251596334	54.9653004321707	7.85894558431921	0.142980126052753
CEP85	0.312262081518847	0.84124527504799	27.9160839160839	24.0531560048258	0.764335987125033	1	1	28	22	0.625557021132651	0.953993735111538	1	28	27.7166827059473	2.38292382144583	0.877090621017887	1	27.972027972028	24.5523643536488	1.81001607026836	0.762979645596871	0.42153197318505
SH3BGRL3	0.581736645776664	0.902586409029337	24	14.3534572451923	40.7749111845836	1	1	28	8	94.6587052380609	0.997470587304485	1	28	7.25142514036248	723.282901481034	0.982032105648464	1	26.6666666666667	9.49049852450043	560.410049759788	45.3201287960205	0.0808695861457986
DHDDS	0.0497189302304328	0.666470684339823	24	20.3217909912341	7.97492578857722	1	1	24	22	6.11838749750829	0.88641827083712	1	21.4414414414414	16.5219082264554	37.6039882267924	0.396433386014326	1	23.1471471471471	19.5531618551953	33.0028218728293	8.52513270091248	0.258315265699479
HMGN2	0.249678186754065	0.818973340216905	24	1.59209919045983	2.76902483231287	0.388468903781404	1	28	0	4.89704055812833	0.456383909582669	1	28	3.1415780272558	13.7907771822305	0.397377058825253	1	26.6666666666667	1.59086916592422	12.2947643404439	3.6435688183752	0.29635125306059
ARID1A	0.72249464288318	0.934391987572597	25.4267515923567	19.6545709989149	2.55890141846068	1	1	20	16	6.25773514860174	0.980266891370547	1	20	15.7808951782236	38.8641597408551	0.994705364179506	1	21.8089171974522	17.1711692185056	32.4513935048263	1.79314363521352	0.0552562907644269
PIGV	0.351411010212379	0.846474290052869	20.4717948717949	0.0528526532555719	2.04248504196213	1	1	28	18	2.86163801730702	0.928495560775725	1	22.6666666666667	20.2450819565205	11.3899165372645	0.896358215283741	1	23.7128205128205	20.411529226661	9.46790217211087	2.00732170355257	0.212013354918837
ZDHHC18	0.444313336502532	0.873618660430369	22.9425287356322	5.76438105556369	0.938834876065144	0.759272267084767	1	20	10	1.19940023012572	0.7975302804558	1	20	8.6856388506335	13.6015201654404	0.854141812813672	1	20.9808429118774	8.38835141858705	14.224440896401	1.20613071920148	0.0847928384662661
GPN2	0.164978191889937	0.765086253496128	26.6133333333333	23.077384771964	1.47932002680306	0.759272267084767	1	28	26	1.22932982467818	0.879122083342641	1	26.542750929368	20.270168942549	10.0639170657617	0.621060218438592	1	27.0520280875671	23.0969319740263	8.63458644894997	1.50532908255466	0.174337137216076
GPATCH3	0.993593881094202	0.997381022564311	24	6.35728715144863	0.29268516160918	1	1	28	20	5.50551241392987	0.999999034616207	1	20	4.3444954765525	25.5804521665129	0.999999955952574	1	24	6.42410744284366	19.0137427339161	0.324160306618941	0.0170487373872328
NUDC	0.494830722334989	0.889056713705052	24	20.5001126292595	5.48931522309616	1	1	24	0	7.61869712207088	0.999344686674199	1	24.2033898305085	16.0242749029531	79.4459031950842	0.965346041185459	1	24.0677966101695	20.2831355251074	75.7587316620558	5.9014150774158	0.0778974904667201
TRNP1	0.06647330572384	0.691806535760676	24	0.173598383021416	76.6056694747693	0.548683931808932	1	24	2	69.2222813582455	0.618669048679633	1	23.8795986622074	6.75440830680987e-05	605.708496575083	0.270293038082152	1	23.9598662207358	0.717413328366114	403.15998921883	76.4199772948761	0.189552483724758
FAM46B	0.572874234090486	0.901974508496346	21.1216931216931	0.592903250653999	2.27876726177264	1	1	28	8	1.25318335937832	0.99905952335427	1	21.186943620178	2.0364318474551	13.3470461247898	0.980827718817721	1	23.4362122472904	3.07983180785351	10.5539733419357	0.311287065696299	0.0294947746797327
SLC9A1	0.355501550929168	0.84662981116421	24	20.3921578645131	6.62917947508675	1	1	24	0	5.80135324495275	0.995483739323473	1	23.257328990228	15.8190179636854	25.200635580742	0.912434228848471	1	23.7524429967427	20.0639758898328	22.8784476652782	7.0954182117034	0.31013547402833
WDTC1	0.975661135316425	0.992069407967283	24	2.74988722289871	0.351159296867023	1	1	28	18	2.84583814518889	0.988121236795048	1	20	7.9525781768256	26.3424804930544	0.999992056301203	1	24	9.64060390993851	23.908408033203	0.106877587641327	0.00447029294016145
TMEM222	0.352288174542813	0.846474290052869	24	4.38651544250734	2.98340541250008	0.759272267084767	1	28	4	0.579140960615169	0.746742814391563	1	28	0.2483724879555	23.0437956588413	0.780580572039499	1	26.6666666666667	3.01713648082462	16.8393627715444	4.11403885435048	0.244310839439987
LOC644961	0.914317114829395	0.977619350899886	24	11.7389183471628	0.186561765687695	1	1	28	14	1.37420293608821	0.999171338101886	1	20	12.923697149513	4.15671478153331	0.999884900923662	1	24	13.038857807732	3.20727147289405	0.179150077757672	0.0558574723941337
MAP3K6	0.350712858946697	0.846474290052869	21.8142076502732	6.20777672385951	2.68573145372069	1	1	28	0	4.54706622915356	0.981858630874918	1	21.7021276595745	6.8787211397093	18.1145716335687	0.907148243084439	1	23.8387784366159	5.21427386887959	17.0837141182411	2.76616732277975	0.16191838049
WASF2	0.774836583809447	0.947046856634169	26.2631578947368	14.5649936853096	14.2898194945017	1	1	28	18	29.088635396385	0.999750074243068	1	26.9433962264151	20.0335231741688	369.29780262707	0.99770577095342	1	27.0688513737173	17.5061377941898	362.37187483757	12.3907168355707	0.0341933734264689
AHDC1	0.493140270221849	0.889056713705052	24	15.8502168335045	2.4255867616247	0.759272267084767	1	20	18	5.03560771266924	0.635764138288975	1	20	0.0169669017306013	20.0365987408841	0.824907809532817	1	21.3333333333333	18.47500984835	17.6865862062476	3.45824360673241	0.195529174844992
IFI6	0.613976696199471	0.908917593096582	21.0105263157895	4.8386352736303	5.34796900264435	1	1	20	6	11.557868999337	0.999582908472337	1	20	4.3020390160028	79.7951382986326	0.986490008811763	1	20.3368421052632	5.04874526656172	71.4901832913176	5.46571209801031	0.0764540227255805
FAM76A	0.00970125144277967	0.628766577815096	26.2631578947368	22.9523911028157	2.42228249316859	0.388468903781404	1	28	22	2.93805978719078	0.327355104960258	1	26.3468634686347	23.9995058253274	12.5721532681627	0.0371679875922897	1	26.8700071211238	23.0357514571643	11.0457436315864	2.46531812482826	0.223191684241016
STX12	0.722692669650827	0.934391987572597	21.2340425531915	2.04473962967607	3.97946822490296	1	1	20	4	10.9827029952181	0.999689713500151	1	20	5.56496871724524e-05	108.167472985932	0.995504106641718	1	20.4113475177305	2.01226973716668	96.6643251592515	4.53419958278534	0.0469066491212283
PPP1R8	0.971715582052343	0.991096919389554	24	0.195942174014704	0.487996488959664	1	1	20	2	4.307973936091	0.944978179468211	1	20	6.75440830680987e-05	36.4261312632846	0.999903003592501	1	21.3333333333333	0.759883786553076	28.0360544588234	2.26800153623535	0.08089588852691
RPA2	0.747107258759548	0.939820360870046	24	1.7509347497197	2.90511312361832	1	1	28	2	11.0706576591384	0.989968276909823	1	20	7.9999382702309	29.9098675927332	0.996345953683259	1	24	3.7313308739875	31.0301186823328	2.8029669504225	0.0903305262579735
XKR8	0.933343435821602	0.981463845856338	24	23.9283763091866	0.468824434125213	1	1	28	18	1.24174867353605	0.999946611621655	1	20	9.19321075283966	9.87996585649971	0.999947926392546	1	24	14.8598948714269	7.87747121155018	0.376399841565377	0.0477818111240431
EYA3	0.859411228677004	0.968236388575138	24	16.3290789952054	1.36756970400985	1	1	28	12	4.73163993752257	0.99997846589436	1	28	11.8425140034342	24.2352067725108	0.999482189683522	1	26.6666666666667	13.3458304537289	20.5748224218152	1.81523737190883	0.0882261501311504
DNAJC8	0.495971163971796	0.889056713705052	21.695652173913	1.38674306148882	15.8715081632384	1	1	20	0	21.6831583471932	0.996549274766602	1	20.8163265306122	6.367284293174	244.763437635317	0.965284817447421	1	20.8373262348417	2.32394478391576	228.269054501001	16.6197345067956	0.0728076547350079
ATPIF1	0.297074959882683	0.836122950893196	24	5.90234417554582	13.2729645140745	1	1	28	2	24.4003081973845	0.846566748385473	1	28	9.4988431033196	155.966663651616	0.838229316565592	1	26.6666666666667	5.93925300341919	151.533802503726	15.3625499108913	0.101380349843155
SESN2	0.679328427527497	0.922841161753275	24	20.2328412319861	11.5730043137736	1	1	20	4	18.8484538678181	0.999999979199699	1	20	7.46486247897326	224.650421427422	0.992770501195172	1	21.3333333333333	4.68199294596467	186.800344718094	3.65400102896429	0.0195609972480439
MED18	0.184291678761929	0.784084379256851	20.1616161616162	0.330932184552595	2.68744758017336	0.548683931808932	1	20	2	1.19331279982866	0.822755674725455	1	20.458452722063	6.75440830680987e-05	15.8769726434532	0.547264189539695	1	20.2066896278931	0.776860736108548	13.4089594495741	2.69759521426033	0.201178564556402
PHACTR4	0.344253533446518	0.846083971138186	26.4370860927152	23.7823893024956	5.22923499147112	1	1	28	22	8.39643396880155	0.888153644892196	1	28	21.4805873030295	53.2555202847453	0.882726320463652	1	27.4790286975717	22.4387645607372	46.919125119827	5.69985489530758	0.121482548550313
SNHG3	0.530711403327312	0.892234714574754	26.0915032679739	14.0655487161635	1.89761941858639	1	1	20	14	3.39760986588909	0.991028957805423	1	20	15.2695688506426	15.416662072016	0.972473115560444	1	22.0305010893246	14.7725797527643	12.9271448960903	1.86277405964663	0.144097871155603
RCC1	0.0692144085488438	0.69492276612361	27.3424657534247	7.8627672912112	9.9247232121759	0.0169666213416213	1	28	8	3.5067484903502	0.513721199874191	1	26.9433962264151	8.1128432639554	47.5724416266439	0.0216519597084996	0.889023002359441	27.4286206599466	7.99437398572373	38.79706746867	10.4397604944603	0.269086329859614
TRNAU1AP	0.0624727195519015	0.685526610525714	20.1616161616162	1.93321915460889	4.59080695846257	0.548683931808932	1	20	4	1.90422059025428	0.663962735846176	1	20	5.0053840774631	24.8005006249756	0.271688170304937	1	20.0538720538721	3.66566688639575	20.5955979821438	4.0698805696987	0.197609245103116
SNHG12	0.579892652337382	0.902082131804401	22.5536723163842	5.41070160412666	2.73175691691798	1	1	28	2	5.37377281481729	0.996990845963335	1	23.8795986622074	6.6120260753935	29.6927000054584	0.981716357990247	1	24.8110903261972	4.94646677416144	29.9498816922224	2.94247084503944	0.0982464931006241
TAF12	0.721515424307869	0.934360199761014	24	13.0411433429494	1.59134049540905	1	1	28	6	3.35645135515348	0.998777267230631	1	28	7.653383290758	30.9803340068306	0.995406374854171	1	26.6666666666667	8.71216420894047	30.367961234908	1.72603009350238	0.0568372068230352
GMEB1	0.0389752774971936	0.659105443191103	27.156462585034	24.9497294936839	2.333936518949	0.388468903781404	1	28	0	1.67053268756902	0.398557030201753	1	27.7821011673152	24.1327518987879	13.1525631424958	0.115666230216121	1	27.6461879174497	25.6783802631469	11.1417064442525	2.38037099385271	0.213645100574395
YTHDF2	0.71809255058225	0.933631481234776	24	5.87705262789616	3.18785269003758	1	1	28	2	9.92761941260013	0.997595005539119	1	28	10.9806849608288	54.3245775013274	0.995173160036672	1	26.6666666666667	6.34995290038226	48.6509145859062	5.04055132530412	0.10360650705556
SRSF4	0.858220690900384	0.968236388575138	27.156462585034	5.10831237154357	7.49357772047111	1	1	20	4	8.7962231543978	0.99976683434775	1	20	15.2182174845217	128.075681960569	0.999466270103734	1	22.3854875283447	3.06360208212932	109.637245824409	3.55729617506283	0.0324460556110655
MECR	0.886871768944004	0.972131732110176	24	3.70964307233415	0.979579158786199	0.548683931808932	1	20	10	2.32663669182211	0.889690360852549	1	20	7.9999324559169	21.2830621374049	0.947085117248546	1	21.3333333333333	7.78482720806072	16.5059151674464	1.62783185758593	0.0986211210388623
PTPRU	0.597554635523099	0.907213481625143	24	1.17059844666993	1.70324932609514	1	1	28	22	2.46153807832199	0.99993336275176	1	24.040404040404	20.262501547224	20.7716530722831	0.984451334313047	1	25.3468013468013	22.4511184821566	16.0542277378478	1.17249464026306	0.073033387803445
LAPTM5	0.378949275649136	0.852757490568072	26.972972972973	6.21943698436561	2.50158354223525	1	1	24	10	2.90578134014364	0.912316900385232	1	26.7415730337079	5.5938403786503	16.1712074964343	0.907924667298949	1	25.9048486688936	7.28790931968652	14.7408771624873	2.76700906388585	0.187709932956185
SDC3	0.932232953243882	0.981279253268846	24	6.47816533827628	1.28006322417152	1	1	28	6	6.02676865373531	0.999999559796766	1	25.4092526690391	2.9428592435659	52.671831026419	0.999945356052172	1	25.803084223013	5.17603029035945	51.1540980881224	1.24083082889204	0.0242567238064578
PUM1	0.339320218969398	0.844601183895456	24	5.41180139929276	6.45432694976216	1	1	28	2	9.22027088576843	0.999925792189635	1	28	2.0497221413465	84.6421788220833	0.904235416287753	1	26.6666666666667	3.23941893361776	74.9153082696505	8.35564959825671	0.111534608763557
SNRNP40	0.664416396933383	0.919000679821187	21.0105263157895	8.08831267865074	0.869537347831192	1	1	28	24	1.34719872447508	0.99971766705537	1	20	6.75440830680987e-05	5.19097374732827	0.991575180902942	1	23.0035087719298	22.5023253210696	4.45946517342036	0.16447396692855	0.0368819938114687
ZCCHC17	0.0633790603597686	0.687116433693491	24.3414634146341	2.94619057200641	9.43735690437185	0.548683931808932	1	24	4	5.3832093436214	0.605631833329891	1	25.4092526690391	2.9241667580568	73.8233672094904	0.259289896061602	1	24.5835720278911	3.29929374437454	66.3956205737032	10.3479794081731	0.155853342716877
SERINC2	0.718331345171992	0.933631481234776	24	14.6915539853153	9.39589889353075	1	1	28	16	28.7945727560116	0.900023109991716	1	28	15.0885093834687	142.88324781578	0.989992990655019	1	26.6666666666667	15.3100355418352	125.474137276074	15.728338047878	0.125351234838712
TINAGL1	0.010709341986078	0.628766577815096	20.5773195876289	9.62306182745651	4.08113649145891	0.182113153050653	1	24	8	2.97156283041914	0.284360946461211	1	21.3134328358209	9.3622690934499	10.1015805949183	0.0202991179535474	0.857158321499206	21.9635841411499	9.09720173460465	9.09307902642149	3.91281186669988	0.430306594205388
PEF1	0.135486671932824	0.749947353092955	23.4823529411765	15.9022866299073	7.19571444564613	1	1	28	18	6.81749387520606	0.916658852747171	1	21.9692307692308	15.8099811268565	47.2462597773534	0.653439289237166	1	24.4838612368024	16.645933689223	41.0796591663003	7.38787225553837	0.179842588898572
COL16A1	0.740966083171187	0.938272816940822	24	15.7674110449449	7.30730873755723	1	1	28	18	16.6431806308935	0.999990092226202	1	25.0526315789474	16.0432130132303	103.038428876538	0.99640682627225	1	25.6842105263158	16.6109032802149	88.3197851798041	8.65323978045434	0.0979762321980042
SPOCD1	0.595410798367988	0.906837429099148	24	15.8655453595783	2.20191569549555	1	1	28	6	10.1310034938564	0.999956215282416	1	28	6.75440830680987e-05	35.639621369474	0.984166922067125	1	26.6666666666667	0.770252147512917	19.3559790136831	3.53560425841771	0.182662125016685
PTP4A2	0.812803784860276	0.955011760050689	27.3424657534247	20.2158344501193	7.52009435223334	1	1	20	4	17.6900988363211	0.999899616894012	1	20	19.9481576878975	617.791557080929	0.998726872889018	1	22.4474885844749	22.2664486615409	594.373855678775	7.57646079048094	0.0127469617280333
KHDRBS1	0.751551944320977	0.940770324292412	26.0915032679739	6.4140929927536	4.63646353764956	1	1	28	2	14.5439740834361	0.998158407597703	1	26.1538461538462	1.4494342111952	88.5268779564263	0.996803861939947	1	26.7484498072734	3.23558244812038	85.3948907039867	4.23929758961854	0.0496434570577958
TMEM39B	0.684035154976933	0.924188909935749	24	18.1759658959744	4.0503895395034	1	1	28	12	6.30931558360931	0.886759190468967	1	28	15.7672533715435	52.0774078322472	0.985617796313201	1	26.6666666666667	15.4191207068862	45.633796492854	5.85479960310961	0.128299638712427
KPNA6	0.161559915488922	0.761334105349484	24.0481927710843	2.63672409717183	14.1574791561496	1	1	28	20	12.0239324304973	0.999180667578344	1	20.458452722063	11.578978949104	170.161074612001	0.72426690268401	1	24.1688818310491	16.3644612678583	154.301923325866	14.2587455525499	0.092408086984355
TXLNA	0.257536246403192	0.824893056184901	25.7548387096774	21.0786649168354	7.91775628239897	1	1	28	22	13.6759844643162	0.730617493152516	1	26.3468634686347	20.0378170532311	79.9360767489556	0.765000022736803	1	26.7005673927707	21.0458014529174	76.8142281379833	8.50054655720297	0.110663698161924
CCDC28B	0.585619986992	0.903784289435621	21.695652173913	13.1035564495939	1.59301643441476	1	1	28	18	3.37187994187973	0.999483428837413	1	22.3824451410658	18.3366131842836	16.7033582128581	0.982768550602885	1	24.0260324383263	16.4545233646965	15.0922426968777	0.964819556262385	0.0639281765898177
TMEM234	0.0748250306783078	0.699613712332068	20.0603015075377	1.53942948694408	5.11526300443236	1	1	28	26	7.65472378447229	0.693691258256289	1	20.458452722063	3.4809752068297	16.8430556761479	0.432590179778626	1	22.8395847432002	1.38235056952325	11.3380606879514	3.14174693637153	0.277097382245464
EIF3I	0.0175169983116238	0.628766577815096	20.0603015075377	4.91566513019749	11.2432808354102	0.269101639101639	1	24	4	12.2460324812725	0.505104980387731	1	20	5.5978620357849	131.786280854985	0.0601973477845369	1	21.3534338358459	4.92935483805482	124.16448448873	10.1255374579141	0.0815493858779979
MTMR9LP	0.134473753295955	0.749465271839799	20.6839378238342	12.2821682774228	1.42004491998978	0.548683931808932	1	20	12	1.97189014254898	0.68481158216453	1	20	12.1457158469837	4.88503949842378	0.42650719791297	1	20.2279792746114	12.1441214943579	3.44934982378535	1.45885231451994	0.422935448431547
FAM167B	0.776479646452606	0.947153963128239	24	11.0366567388663	0.739208173827262	1	1	28	4	0.990356607056048	0.999637663533846	1	28	10.0885884371373	6.04567565632153	0.997756082556727	1	26.6666666666667	8.78888180007019	3.14394517833431	1.30879581467787	0.416290914897977
HDAC1	0.741768911757545	0.938772598846632	27.9160839160839	19.5074794095644	3.28706037957233	1	1	28	22	4.8110232175314	0.999878563212819	1	26.9433962264151	19.7254372967622	66.9151710539861	0.996439084688349	1	27.6198267141663	20.4051165193595	65.4817237806959	3.65357434820105	0.0557953294027078
MARCKSL1	0.511332165576776	0.890499619893185	24	20.4888784950322	3.50502494055532	1	1	28	12	3.87934668671832	0.999654541975696	1	23.5643564356436	6.36884358371375e-05	31.1169021784754	0.96928198134207	1	25.1881188118812	23.291070606116	18.8031767659912	2.50406335132803	0.13317235605938
BSDC1	0.428154574486102	0.870408794522103	20.3673469387755	13.1279116616356	6.45966940352058	1	1	20	16	8.66501252772615	0.990656997216191	1	20.5763688760807	14.686830935961	34.0498332915187	0.943932743768356	1	20.3145719382854	14.6103107142993	31.7811303888567	5.74878447011815	0.180886721138586
ZBTB8A	0.689091372999107	0.925277857010615	22.8114285714286	20.1360919889736	2.50318804718326	1	1	28	22	5.92017317155318	0.999433504612178	1	20	1.0671851312357	33.2571327794608	0.99344650547415	1	23.6038095238095	21.3324591582804	30.2855566562918	2.34853286103034	0.0775462999634989
ZBTB8OS	0.407063089783846	0.864567118313345	22.0552486187845	14.8028841733675	2.97269770759765	1	1	24	12	3.89395865027748	0.985010447171203	1	22.5236593059937	15.6855526871749	27.7210236126129	0.934836565596437	1	22.8596359749261	14.305268873074	26.5524482676941	2.90680367316863	0.109474035835154
RBBP4	0.392736836577797	0.859833488341067	24	21.7428021373081	2.69685015357329	0.759272267084767	1	20	2	5.00379657294715	0.766995454881226	1	20	3.1406823674164	19.123437659504	0.81502483470138	1	21.3333333333333	1.27652216373055	12.8495625870894	3.28018922522394	0.255276333571052
SYNC	0.377038000415398	0.852164943133604	24	8.92889881145659	1.80776902119264	0.548683931808932	1	24	12	2.38594341631075	0.94973649251128	1	28	9.0331670242911	5.28332192294812	0.776302670964441	1	25.3333333333333	10.0515717114592	4.2253177106167	1.74879332437103	0.413884456540852
KIAA1522	0.583313210604995	0.903489147148968	20.7916666666667	6.83728129199116	0.83273311467293	1	1	28	8	0.8503687934006	0.999375262500561	1	22.2429906542056	8.25504015045229	7.03718646388901	0.982426224043636	1	23.6782191069574	7.77988795225764	5.88341518263633	0.604999911236838	0.102831415505465
YARS	0.926118705225986	0.980140069390177	24	10.0347410113316	2.23483781035963	1	1	28	6	19.0326883976357	0.998158364150674	1	26.9433962264151	2.64639126343518	166.28243613558	0.999923703711059	1	26.314465408805	6.23642366718527	142.472421524538	1.84994377275466	0.0129845745089413
S100PBP	0.851470203632653	0.966916241975269	27.7222222222222	9.74114276991719	1.41559456139167	1	1	20	6	2.33658260078999	0.999999264326723	1	20	8.105410333911	23.5141796966042	0.999385563033065	1	22.5740740740741	7.95064551338019	23.3147991457627	0.798288401369827	0.0342395573034525
TMEM54	0.0499673619966865	0.666470684339823	25.4267515923567	1.29082953588831	4.99275070844041	0.388468903781404	1	28	2	6.86934867019667	0.355976061545961	1	25.7761732851986	1.9546532466001	17.3294897904939	0.126788940299737	1	26.4009749591851	1.74284271725213	12.4204670440968	5.31336477785434	0.427791061237079
AK2	0.500649206883045	0.889527278474904	27.7222222222222	11.597434104268	3.95292178822438	1	1	28	10	9.21005405252032	0.994817045110365	1	24.3686006825939	8.17472365857444	84.7295697166567	0.966216818329193	1	26.696940968272	9.88236350440459	70.2108976310343	3.16798540703505	0.0451209928077427
ADC	0.662082987625926	0.918510731244546	24	14.9297077037326	0.576599439197759	0.120192382848633	1	20	14	1.46557273172368	0.377388044818906	1	20	16.3465974423877	4.49058208514465	0.319829771559541	1	21.3333333333333	15.194195856652	3.08564694262125	1.08057205767284	0.350193031726077
ZNF362	0.916018308556084	0.978310490491469	24	8.99595456118056	0.77886318308977	1	1	28	22	3.05726475758493	0.999999635684564	1	23.257328990228	14.8291735256322	31.0443188603094	0.999894652301308	1	25.085776330076	15.4851012317374	24.8114487029506	0.727733508356255	0.0293305528858423
PHC2	0.883305761761561	0.971397312429746	27.156462585034	25.1445081202154	2.95695203961926	1	1	24	6	7.01276519238526	0.997803984327008	1	20	7.965361221459	68.4904764956349	0.999694596424772	1	23.718820861678	5.6309397868408	61.9121487763684	2.84048507343381	0.0458792842692937
CSMD2	0.869026460918671	0.968777330559178	24	5.98726248494173	0.514649400980023	1	1	28	6	2.94714597504832	0.951148935513325	1	28	11.0541957119961	3.37844719965033	0.99900100565812	1	26.6666666666667	7.57627230824749	3.52419257158519	0.886988006615482	0.251685453787933
SMIM12	0.207928924006024	0.803643340936576	26.0915032679739	6.74452521581573	2.80889296538266	1	1	20	10	3.24292308982502	0.772802851799003	1	25.7761732851986	3.1609244174411	47.6446627391606	0.723034098573096	1	23.9558921843908	6.73461001993882	44.1558491823294	2.96242681044929	0.0670902465994202
ZMYM6NB	0.495309870826046	0.889056713705052	27.5310344827586	6.65332111885294	3.10096302907518	1	1	24	12	2.26555730043835	0.996194389665528	1	28	6.9968823485104	15.2216734958255	0.965077044350603	1	26.5103448275862	8.49449297750583	11.2306640181087	3.08613564294116	0.274795474066804
ZMYM6	0.221117512400864	0.807490781550769	22.6818181818182	9.86059545693542	2.09704637574779	1	1	28	8	2.9539464072133	0.829159360248102	1	24.7058823529412	3.3377571892551	8.56521165938794	0.758172195107659	1	25.1292335115865	7.16895644986364	8.04126678229893	1.91598878269926	0.238269520782085
ZMYM1	0.136509977985462	0.751077898876012	20.1616161616162	12.9178511800798	2.06977010271077	0.548683931808932	1	24	12	2.88400387096995	0.807201817426907	1	20	12.6706149030979	5.76300695037837	0.468078952868549	1	21.3872053872054	12.6771860840604	4.49107188210624	1.90234080533581	0.423582800559328
SFPQ	0.745810699436217	0.939653593506834	24	8.41348257119548	13.070005783536	0.269101639101639	1	20	16	27.6894980230936	0.912379667230178	1	20	12.3564861233561	282.200442978973	0.757843776960718	1	21.3333333333333	12.9631625726994	263.215154860874	19.2088276422961	0.0729776659419526
ZMYM4	0.587512624482015	0.903873082755528	24	15.3811489987026	4.07795750165109	0.388468903781404	1	20	2	1.53764847291106	0.934557532526141	1	20	6.75440830680987e-05	50.4328460815342	0.797448274330888	1	21.3333333333333	20.8000425723113	46.4583084678614	4.11754390217357	0.088628795106089
KIAA0319L	0.0870116794214971	0.707376205513591	23.9041916167665	0.199694355112979	7.48005502767873	1	1	24	0	5.82602119839018	0.831412761466454	1	25.7761732851986	24.1936513724715	62.9477925861382	0.511836883455943	1	24.5601216339884	24.1291908382798	54.7810167564823	7.52296070810519	0.137327876580805
NCDN	0.0137359323964151	0.628766577815096	24.641975308642	2.20195652852121	14.7248018369991	0.388468903781404	1	28	26	10.5855860456461	0.387577701053144	1	25.0526315789474	2.584619981816	54.1302002739099	0.0543586654507083	1	25.8982022958631	1.10997425297357	39.0104072173743	15.7800971879163	0.404509932438958
PSMB2	0.422417206541168	0.868991542884878	24	15.2295356677529	7.43057992867871	1	1	28	12	18.4800070369896	0.994389293848837	1	28	6.55828449042952	94.3738776413648	0.942404996163447	1	26.6666666666667	11.4877584953803	75.8292178839142	8.69953518411083	0.114725371392183
C1orf216	0.130935978308694	0.746666444869104	27.9160839160839	22.0361517828569	4.97672231761645	0.548683931808932	1	28	24	5.49269938883294	0.612484378177792	1	27.5675675675676	20.1092904510385	26.6071845067501	0.396095113817595	1	27.8278838278838	22.037358350713	22.8599968775978	5.14793114328512	0.225193869047724
CLSPN	0.425780348898349	0.869942145999795	20.5773195876289	5.85957727083649	6.7890365005545	1	1	28	6	12.3749271557182	0.999032953057573	1	24.7058823529412	7.37747318058133	40.7665910260442	0.94437785228278	1	24.42773398019	6.50021017406644	21.1401519754738	2.40115187500385	0.113582526643593
AGO4	0.467588772736824	0.879741726718493	25.9220779220779	3.27206933875966	1.5616368420867	1	1	24	10	2.44404306997495	0.981613542894013	1	20	11.4247252486012	15.6128938683029	0.955587614520354	1	23.3073593073593	9.31082540002414	12.3769827546929	1.23670028474314	0.0999193672039519
AGO1	0.187880874402524	0.788497765799151	27.7222222222222	19.4012395918728	4.57976891896635	0.548683931808932	1	28	20	1.96826673261234	0.636608681493455	1	27.5675675675676	22.3204609757982	33.3354237765663	0.487817311722083	1	27.7632632632633	20.5654543829586	28.4820788520939	4.95229183840264	0.173873959977418
AGO3	0.616688912120623	0.909221532814328	21.2340425531915	4.51482600398235	0.798425655529501	1	1	28	4	2.13790145404226	0.998877900061945	1	24.3686006825939	6.75440830680987e-05	5.70086586612421	0.986759240232947	1	24.5342144119285	2.95672123146067	3.72887568523513	0.65200232465319	0.174852255663781
ADPRHL2	0.257853025032262	0.824893056184901	24.3414634146341	22.3092017550992	7.36192846916838	1	1	28	0	10.3533173360254	0.924247722880226	1	24.5360824742268	19.8461526771044	59.4718595460916	0.825188109499925	1	25.6258486296203	23.2935488263181	57.4008326492716	7.06716368602866	0.123119532589539
COL8A2	0.418663125304286	0.868279717144233	24	18.662176544882	1.70459279258781	1	1	28	16	3.84415602276492	0.901839817584334	1	25.2296819787986	16.5834140624714	13.9301213399445	0.924417068001804	1	25.7432273262662	17.1933530256401	12.6362655532117	1.71493129092073	0.135715040468175
TRAPPC3	0.508779460764437	0.890192548643149	20.7916666666667	0.135913061698035	6.25856738440401	1	1	28	22	9.50719786705748	0.987817542285576	1	23.4098360655738	22.8498646760336	116.013206970913	0.967302335713432	1	24.0671675774135	22.3212754532148	104.327455533692	4.8516499445602	0.0465040570551763
MAP7D1	0.949815792779574	0.986481640750017	20.0603015075377	11.8078953660593	1.46585370360643	1	1	28	6	12.2371265885883	0.999171445764023	1	28	6.75440830680987e-05	173.065019263754	0.999977052410903	1	25.3534338358459	3.52684921395606	147.1360858779	1.22761195863443	0.00834337784174275
THRAP3	0.651770790250103	0.915602461800082	24	9.02169862869197	12.4793706782931	1	1	28	10	18.0840079179959	0.999602832964625	1	24.3686006825939	12.1678208997342	205.937543144025	0.990459951414157	1	25.4562002275313	10.4276766053968	192.453100703191	10.5873488488754	0.0550126176725188
EVA1B	0.69780194241316	0.926875740693223	24	22.4588963937045	7.64878222389184	1	1	28	18	21.1244663899465	0.984376606538923	1	26.7415730337079	1.2925378947448	153.005295503193	0.993320366737116	1	26.247191011236	23.6958112062201	137.042284052201	6.62313445902208	0.0483291307119434
STK40	0.729564843207012	0.93576559324632	24	7.44535909713171	1.32444207696956	1	1	24	10	2.01939284638692	0.999655420941061	1	25.5913978494624	2.3964198065562	16.1134323297262	0.995855384399136	1	24.5304659498208	6.91604617547384	14.7940724608644	1.51090867217134	0.102129327551168
LSM10	0.562584640714537	0.899842925732603	24	21.8737557755494	4.01934334408195	1	1	28	20	12.2765284021681	0.734821553944282	1	28	24.4509956303822	41.8429045255206	0.939858055089171	1	26.6666666666667	22.286472014437	30.8527293592389	6.10565772069484	0.197896842434995
OSCP1	0.459195841235242	0.877786093459521	24	3.75315068828648	1.1502213746991	1	1	28	4	1.64971786918125	0.999792822140498	1	21.0619469026549	5.8760333903619	9.55871027724906	0.955620724784322	1	24.353982300885	4.66750448273188	5.90221871514061	1.22824715392108	0.208099227290635
MRPS15	0.0805220079702802	0.705377271770291	24.641975308642	4.15736484715132	12.6718750870996	0.269101639101639	1	24	6	9.49611713376869	0.674963567123541	1	28	0.447471348921901	66.3700896538983	0.206954696691587	1	25.5473251028807	3.76465360939086	47.3759199939594	14.8454307402427	0.313353930480622
LINC01137	0.414295890486236	0.86729118452418	24	11.8413897698496	1.03854138736756	1	1	20	10	1.07119184048886	0.975130343046492	1	22.2429906542056	12.4321112917224	4.21041538960768	0.93609192930911	1	22.0809968847352	11.4229858438091	2.99213009117143	1.01455740087067	0.339075297516048
ZC3H12A	0.462364706343249	0.878568388673324	24	22.3881095147009	2.07528759286086	1	1	24	18	2.75105014853792	0.967291022862487	1	25.7761732851986	23.7178251672455	12.2477447697177	0.951905435236306	1	24.5920577617329	21.4101007549478	12.4335263978021	2.15875831218742	0.173623977873971
MEAF6	0.603080810707575	0.907828056244453	24	18.3461399512401	4.43197265279955	1	1	28	18	7.49551898724743	0.999699667949665	1	20.5763688760807	18.8803221430247	60.7624269618067	0.985152983511143	1	24.1921229586936	18.7089866142543	52.7896711395086	4.89786532858952	0.0927807509095066
SNIP1	0.236172511867532	0.813348781888732	25.7548387096774	10.0096992005714	5.45790559038218	1	1	28	2	3.30238757082717	0.838758305936213	1	26.3468634686347	9.3300062519022	12.4796125800007	0.778430310241241	1	26.7005673927707	7.72650116503928	12.2510357594911	3.716989372406	0.303402050681827
DNALI1	0.951327877470371	0.986990464168572	24	18.9304054132959	0.251720768634128	1	1	28	26	2.01684434643135	0.805563809377275	1	20	15.9674807454667	5.88864895363168	0.997424052316681	1	24	20.095432700027	4.0202846188767	0.252593909576516	0.0628298574659356
GNL2	0.36531181731556	0.848212198017241	26.4370860927152	4.23545078994919	8.64950756714048	1	1	28	4	17.4397728492863	0.705049570416982	1	26.542750929368	0.207569246930699	80.4262770678272	0.843911488423486	1	26.9932790073611	2.83781716773814	78.8744317935156	9.83810678264463	0.12473125395565
RSPO1	0.603758328616283	0.907828056244453	24	17.9908230658382	0.793176674785752	1	1	28	20	2.80740241856523	0.613188827345249	1	28	20.0670309555946	5.67434164809302	0.920860412407335	1	26.6666666666667	19.3824469753409	3.88883791939048	1.23343430150224	0.317172977395666
C1orf109	0.787302669451158	0.949294963786684	24	8.3989724046822	0.71788701723139	1	1	28	6	3.03196316902958	0.990568769057117	1	28	5.11742518134978	7.63602303046167	0.997871963094951	1	26.6666666666667	6.59591874072084	5.14632804652637	0.710505645435119	0.138060698620775
CDCA8	0.0918390811839154	0.707935521557512	26.0915032679739	12.252133148433	6.10577281563918	1	1	28	12	9.71231315316355	0.830086687116719	1	23.5643564356436	12.1112933639149	24.2220590667236	0.524990661560419	1	25.8852865678725	12.1840332209047	12.3160253792127	6.14978805503902	0.499332200583055
YRDC	0.102146008039398	0.719467560598851	27.9160839160839	10.410141923825	3.72076793049967	0.759272267084767	1	28	12	0.519927916450736	0.657080538410169	1	28	9.0167070574802	11.6313990301902	0.428431474032014	1	27.972027972028	10.4747157632905	9.59956885906706	3.73474303558665	0.389053205452981
C1orf122	0.123157912417568	0.737601467227739	24	17.7809297068128	14.8437882388959	1	1	20	2	14.8350261419683	0.948608681794583	1	20	6.75440830680987e-05	158.000176365036	0.636944255121098	1	21.3333333333333	20.5516756254097	136.655079467629	12.8467653023104	0.094008692193206
MTF1	0.301074826643817	0.836122950893196	24	18.9385494686467	2.9432320983183	1	1	24	22	2.89887669231865	0.984950985344978	1	28	17.4324959108897	29.8203742709179	0.876095419378945	1	25.3333333333333	19.720951248349	24.5029619082774	3.55993356033486	0.145285846407502
INPP5B	0.762693397476467	0.94515484246598	24	7.42653958976496	1.55436790305432	1	1	20	10	3.93690117562418	0.999999616951663	1	28	7.407418815922	17.5319077462675	0.997292038062422	1	24	8.4718781460435	13.8902821672599	1.5600909194009	0.112315279172522
SF3A3	0.00231977941905548	0.580155743801966	20.5773195876289	6.09527856252926	11.9077824496322	0.0169666213416213	1	20	8	6.86782730352267	0.131308850560732	1	20.458452722063	4.9985116894824	61.275305921333	0.000450993805866551	0.212751097560333	20.345257436564	6.3637295226363	57.8770679798049	11.9239870692627	0.206022652588817
FHL3	0.365316030748952	0.848212198017241	24	22.1745515566098	5.76442794100682	1	1	24	0	8.37287198557506	0.992413031068602	1	21.570996978852	6.60951911008118e-05	63.4459083338846	0.916992014669836	1	23.190332326284	22.6074711802111	51.2321930454668	5.93353768143736	0.115816585797363
UTP11L	0.228679770950615	0.808437393084752	27.156462585034	26.6136863459344	5.92902808107432	0.759272267084767	1	28	0	8.24208615451254	0.710726320356437	1	26.9433962264151	1.0028443421901	73.1264410346679	0.651712112363262	1	27.3666196038164	0.156361957120686	69.6545900068181	6.34170881733681	0.0910450957606104
RRAGC	0.567347601420704	0.900902074688448	24	15.9868963017446	18.3799238933464	1	1	28	18	53.0824361152548	0.673362149884184	1	28	20.0265442158425	305.967866541077	0.926508731147454	1	26.6666666666667	17.9910130242398	268.232459446027	26.2473430015202	0.0978529707244533
RHBDL2	0.714567061380491	0.932024763784005	24	22.625861547795	0.495640566124715	1	1	28	0	1.21545633705927	0.999129246166318	1	21.0619469026549	6.75440830680987e-05	5.57582997837599	0.995037119943094	1	24.353982300885	23.8914587384603	3.45694265594418	0.437157569517027	0.126457859740699
AKIRIN1	0.423516904621848	0.868991542884878	24	3.28478899343221	11.6686588759943	1	1	24	0	5.96014960584884	0.943743553165395	1	27.3563218390805	24.2290847935626	106.529683443315	0.93430435443928	1	25.1187739463602	0.165665874196772	89.1224086309028	10.8344018627504	0.121567650933007
NDUFS5	0.0623690921434836	0.685526610525714	27.5310344827586	4.56882785931964	28.0430963379979	0.0095169702982203	1	28	6	29.8972980921201	0.22920242986626	1	26.7415730337079	3.2789795548468	293.783578012874	0.00673836793205662	0.553350751674262	27.4242025054888	4.59615364293288	277.860205542767	33.4639916413396	0.120434632141626
MACF1	0.341883085126222	0.845862381528345	24	23.4165068399487	13.9868378359528	1	1	28	16	13.4370605924033	0.897172860311488	1	26.9433962264151	20.589518556661	369.281998452505	0.883411258104766	1	26.314465408805	20.2007463641814	363.774096941734	13.785970611059	0.0378970650383254
KIAA0754	0.814072574980497	0.955011760050689	24	0.0838958873376786	1.50407997141753	1	1	28	20	4.95503516191475	0.99654544282024	1	28	26.6397597309596	27.3204303630673	0.998695168451355	1	26.6666666666667	24.0066990390961	22.9944805682339	2.45177682245176	0.106624579545354
PABPC4	0.197520812097037	0.799775608133634	23.0751445086705	11.6100700367981	44.8837265005363	1	1	20	14	56.9073233384557	0.943447504888864	1	23.8795986622074	13.4953786587312	468.417408554573	0.762460103370535	1	22.318247723626	13.1172275583211	417.438008906123	42.7393518037753	0.102384907200405
PPIE	0.743011967478513	0.939031926766557	24	1.76832991562831	2.49504574370406	1	1	20	8	4.50291757774883	0.997992955130514	1	20	8.0167199565362	33.4865639566893	0.996432019012186	1	21.3333333333333	6.76611006410684	29.6166403366618	2.41959582792818	0.0816971743055208
TRIT1	0.0275220720251529	0.650756303234839	27.9160839160839	12.4624037074681	2.57417751444481	0.388468903781404	1	28	12	3.07513059659215	0.801134457637461	1	28	10.380708458677	10.7836587183507	0.146372529892092	1	27.972027972028	11.6186996630972	7.08446296601338	2.62735413074832	0.370861439088981
CAP1	0.684136017627365	0.924188909935749	24	0.824529310265882	22.9455452384367	1	1	28	4	135.834849811172	0.978073582964812	1	28	6.75440830680987e-05	700.210797174898	0.991978474119851	1	26.6666666666667	1.55253982864099	475.660236792239	11.670335620278	0.024535024619633
PPT1	0.945247366252953	0.985375685285619	24	21.317616990226	1.21337945218184	1	1	20	12	4.44921108800202	0.999414788048152	1	20	8.95296683289619	65.1422505289202	0.999970586739852	1	21.3333333333333	13.1882962005625	63.6147067771727	1.81230119915873	0.0284887141821904
RLF	0.0557740131426994	0.676163776992284	24	19.9349477166621	4.97715463865363	0.0290926434676435	1	28	20	7.40503871099182	0.14932584690538	1	27.5675675675676	20.0122336165642	51.9739890184594	0.0106565137421269	0.654571067476472	26.5225225225225	20.0584297163567	46.6802826467508	6.12254039459577	0.131159025769565
ZMPSTE24	0.368838985261269	0.849211430117328	21.695652173913	19.3195361292362	5.04411317949666	1	1	28	6	6.62365195868094	0.988718614558654	1	20	6.75440830680987e-05	59.9972554154931	0.918083855934015	1	23.231884057971	0.623893138527974	45.4787487640654	0.173322934193117	0.00381107525829881
SMAP2	0.0930918281609474	0.707935521557512	24	23.0434203952939	2.02648047289328	0.388468903781404	1	28	26	2.73064158998919	0.773807614773367	1	27.5675675675676	23.5218149706714	21.4643718906385	0.306993317508387	1	26.5225225225225	24.2485540216052	19.9634425276479	1.99907167422906	0.100136620798767
EXO5	0.86072896281157	0.968236388575138	24	1.94152584286712	0.583058314067127	0.548683931808932	1	20	8	0.961980784081251	0.87969691094819	1	20	12.4356725050476	7.36157625534248	0.94065473577029	1	21.3333333333333	8.87860839361141	6.2915921821997	0.938304980351923	0.149136331977555
NFYC	0.726876732851137	0.935490598617609	24	9.68388181321531	1.78797330641284	1	1	20	16	4.92072398186682	0.909638977863531	1	20	12.648704304906	19.7077300610832	0.991318457353016	1	21.3333333333333	13.2369558391315	15.4983429591352	2.76448016019111	0.178372627801583
CTPS1	0.138113496949418	0.753098977299663	21.695652173913	5.31915581393717	7.63084906561584	1	1	28	6	14.0760731811964	0.929916970961368	1	24.2033898305085	3.01112930754419	50.6623346536826	0.662512855143887	1	24.6330140014738	4.80589895610539	31.6823364920594	4.96701956528702	0.156775671091427
SCMH1	0.198001315389214	0.799775608133634	24	18.7514385671364	10.3597880582923	0.388468903781404	1	28	18	6.62484114987734	0.8014831533648	1	26.3468634686347	15.9856761500087	63.6483689613422	0.472722190818955	1	26.1156211562116	17.6326047796748	52.020406368412	12.5973646227488	0.242161980310831
HIVEP3	0.0190277599709401	0.628766577815096	27.9160839160839	26.5287736571222	2.78169318223022	1	1	28	24	3.03021032824246	0.81663304184504	1	28	2.7068627622422	10.4394296700051	0.214987607550984	1	27.972027972028	27.0237491164453	7.50612221147849	2.96180522014705	0.394585264761317
FOXJ3	0.525369385149539	0.891279657733728	24	10.4463267132718	3.73087593702977	1	1	20	14	5.68393881433676	0.976076609134064	1	20	11.9327327338374	30.6783194959523	0.969650677722205	1	21.3333333333333	12.3729690201726	22.8014988180574	3.79265720665429	0.166333679944352
PPCS	0.745097530498435	0.939653593506834	24	7.09920112526949	4.29652600877484	1	1	28	26	5.83887059802061	0.999999345878458	1	28	4.2185780942486	76.9057501323215	0.99658937758314	1	26.6666666666667	3.55869463386608	62.7366052643502	7.21705645385437	0.115037407960539
PPIH	0.74752457821097	0.940078397686999	24	2.59201128831147	2.34835185903581	1	1	20	6	5.23901214355442	0.971620881144108	1	20	4.1794237861557	43.1509509132403	0.995703820250589	1	21.3333333333333	4.39206611254804	37.8092514723456	3.56841737645254	0.0943794769135418
YBX1	0.585186809192945	0.903784289435621	24	0.473467563974054	20.8832917399561	1	1	28	26	39.0930138623272	0.993358364083344	1	28	23.205405402076	348.334234926434	0.982184905684971	1	26.6666666666667	24.6900756078691	313.407185898734	24.3957734847037	0.0778405045651582
LEPRE1	0.0863091327710308	0.707376205513591	26.7919463087248	13.5226361383845	8.87457424698325	1	1	28	10	12.9704967681012	0.9145938886845	1	28	10.8045126932371	72.072456081415	0.533824545749986	1	27.5973154362416	11.4478514665589	59.0626489002261	8.68324600459467	0.147017551130549
C1orf50	0.874760591180747	0.969372159652864	24	4.2454475511841	0.806170455509826	1	1	20	18	0.994179568535127	0.999593674681735	1	28	3.3644848810882	11.3308811401898	0.999635540110123	1	24	1.77641993855917	8.18650461939615	0.627994611735012	0.0767109579645402
CCDC23	0.573084693412525	0.901974508496346	22.4269662921348	11.8965658970247	2.04448269332351	1	1	20	14	3.75446833087813	0.999734628563009	1	20.3418803418803	19.65276528863	13.2991029954612	0.980920521246513	1	20.922948878005	14.934145504299	10.7174671798473	1.62348063972658	0.151479879759213
ERMAP	0.299755403630305	0.836122950893196	25.4267515923567	22.2818575519502	1.54004273664867	1	1	28	24	2.9376563522391	0.874037922743134	1	25.0526315789474	20.5212730218274	9.96401704424443	0.847940242030541	1	26.1597943904347	22.2592455723308	9.09885332926806	1.59652853739731	0.175464806346729
ZNF691	0.873283452003139	0.968983433238391	24	19.8658779402254	0.354540125263296	1	1	20	8	0.812553174339733	0.999887057810279	1	24.7058823529412	14.9227492897465	4.39485366304576	0.999624434623669	1	22.9019607843137	13.9032056123869	3.43410170340672	0.149984933926862	0.043675157837659
SLC2A1	0.576016439810346	0.901974508496346	24	13.1291252482496	2.54044201762574	1	1	28	12	5.43125950943877	0.99983832479088	1	25.4092526690391	5.66232127328508	45.9457850555406	0.981380103984779	1	25.803084223013	10.4820105764931	37.9914128906123	1.71315706166476	0.0450932705924206
EBNA1BP2	0.727395460766535	0.935490598617609	27.7222222222222	7.77833487520567	5.22634104179649	1	1	28	4	17.6819301787475	0.983662846110886	1	28	6.75440830680987e-05	113.585311487343	0.995125499091665	1	27.9074074074074	3.94669055038259	91.0197666852583	4.06624024479421	0.0446742547567174
CDC20	0.444491243742752	0.873618660430369	24	16.0769019580025	4.06823302812782	1	1	28	16	6.37708573801199	0.97613845526633	1	20	15.8645981266476	19.9815880809678	0.947417406507402	1	24	16.257912034216	9.30621133833414	4.41694965468546	0.474623828548914
ELOVL1	0.0550469294893283	0.676163776992284	24	4.57521488797254	5.69611633551448	0.0169666213416213	1	28	2	7.28971404530866	0.262254106201265	1	25.7761732851986	2.20888021554	48.3073263269443	0.0107477755123292	0.654571067476472	25.9253910950662	2.9873629348055	42.526676524536	6.29949566210673	0.148130448389782
MED8	0.157585460074783	0.759842105590856	22.6818181818182	20.5616020235415	10.0072243219334	1	1	28	22	12.6786575609922	0.836177125529136	1	20	19.8848834555032	87.9732679481809	0.669449348588945	1	23.5606060606061	21.1191472728424	78.9081556222066	10.0100586287907	0.126857085302012
PTPRF	0.66365664117207	0.919000679821187	24	18.0360308138632	5.98527643934814	1	1	28	6	12.8677299633186	0.999997083568096	1	20	8.047127125074e-05	101.257631824363	0.991527030697026	1	24	23.9224900120681	74.4937191554842	0.16170821697635	0.00217076310338099
KDM4A	0.228920609113198	0.808437393084752	24	15.6613107906254	8.12177359700073	0.0772071042383542	1	28	16	12.0785308440262	0.380978800476911	1	28	15.5957395801471	64.5577650084526	0.124596832213537	1	26.6666666666667	15.8222297302704	52.6544506219691	10.9157885239758	0.207309892991673
ST3GAL3	0.947095370004015	0.985878484622701	24	0.445723894374102	0.501429609516396	1	1	28	0	1.94489910405013	0.999490447240451	1	28	20.0677804955505	10.1639336463685	0.999973582440173	1	26.6666666666667	24.7582268921377	6.57683753747611	1.21283926574182	0.184410707856294
IPO13	0.990835392258217	0.996540778394061	24	8.80997637526822	0.329725467449998	1	1	28	0	3.91155988612278	0.999999820359592	1	20	8.0219117949325	22.1732597990236	0.99999987081541	1	24	7.33935243298493	20.3928758315119	0.340824993755166	0.0167129440972965
DPH2	0.811825000157311	0.954857118840336	24	2.34341501477683	0.938626550831691	1	1	28	6	4.69882920515842	0.997878160481711	1	26.9433962264151	6.75440830680987e-05	13.5646902181096	0.998669666272434	1	26.314465408805	2.72191766182116	8.5162811783277	0.936332311090633	0.109946148029191
ATP6V0B	0.512422443873297	0.890499619893185	25.2658227848101	22.49036851638	14.0062505557264	1	1	28	22	13.5729295071954	0.999413826891469	1	25.2296819787986	22.8255337484376	190.065794571761	0.96949901291507	1	26.1651682545362	22.5248885097885	186.884709449643	14.2874514178142	0.0764506173880643
B4GALT2	0.3620760757231	0.848212198017241	22.1777777777778	0.563171225664355	32.6399602549692	1	1	24	0	49.3180202700907	0.996309121913786	1	20	6.75440830680987e-05	460.143765724873	0.916058539936465	1	22.0592592592593	0.186568987366724	374.759357714147	32.7620270241844	0.0874215048932124
SLC6A9	0.677914880444415	0.92232632843847	24	11.7532141552073	1.33429544922562	1	1	24	12	2.21017698168917	0.999625159931362	1	22.3824451410658	10.6570479009305	19.0228386727927	0.99264505224678	1	23.4608150470219	11.4633809005764	16.0973849869439	1.42680115694018	0.088635586345075
DMAP1	0.906893399123255	0.974713550784048	24	19.4819500232926	0.884689512571458	1	1	28	18	2.83172364737337	0.979885067666555	1	28	20.4044191721493	19.8103958245696	0.999748977039128	1	26.6666666666667	19.4086958427613	18.8595665102708	1.55956842505376	0.0826937577915392
ERI3	0.027193832307723	0.650756303234839	27.7222222222222	24.5987804653148	3.36574180672644	1	1	28	26	4.88238868400214	0.396118755730142	1	27.3563218390805	23.7942608144801	18.8807724807647	0.170142557006063	1	27.6928480204342	24.7902583836588	14.6849485475601	3.37715108418254	0.229973640918452
RNF220	0.711751292913927	0.930898547892539	24	9.21397536999928	5.42658694955113	1	1	28	18	17.7363476545439	0.960832282474325	1	20	10.5028145020956	142.613939231896	0.993104419986862	1	24	12.4400974756435	127.300824246483	3.66948714142255	0.0288253211488844
TMEM53	0.483570943271689	0.887232062276655	24	0.261573374675495	1.2645350777649	0.759272267084767	1	28	24	2.59511688817684	0.727174712297678	1	28	24.9353231441182	10.7125385223053	0.852356344095654	1	26.6666666666667	24.4898136151508	7.73462539446876	1.82602686383792	0.236084719131163
KIF2C	0.256374963692506	0.824715470889965	24	14.3494381091194	3.9453199746054	1	1	28	16	4.84157844351336	0.996085561300046	1	21.4414414414414	13.0275906325714	19.3984125272876	0.841882486503729	1	24.4804804804805	14.5001677521325	9.04683152695754	4.36454964219545	0.48243958442136
RPS8	0.648627659655436	0.914969399484988	24	5.00592901364872	61.3990423575615	1	1	28	26	175.158610383372	0.997935366165448	1	20	5.5522661450743	2787.10217346625	0.990066378479131	1	24	3.79959677263504	2651.07187999405	61.1481405006599	0.0230654404213277
PLK3	0.741611275519592	0.938765728266144	24	0.797279431788155	0.831713660530045	1	1	28	6	2.89427052881869	0.998983840187793	1	25.7761732851986	6.75440830680987e-05	11.7514059635885	0.996402282168522	1	25.9253910950662	2.0338673379625	6.15204310846348	0.575459108507547	0.0935395117299938
EIF2B3	0.16742621085598	0.767169584088264	23.6213017751479	22.1734593834941	5.12692763210917	1	1	28	26	8.17941879811707	0.74004760762061	1	20.5763688760807	1.9932098728787	30.3190570195233	0.652804003241077	1	24.0658902170762	23.7228646890796	26.6472221768613	4.62169348024853	0.173439972450926
HECTD3	0.485614693762734	0.888357120360294	22.6818181818182	6.26289075174949	2.05241557338749	1	1	24	6	3.21756415701868	0.982107062763528	1	20	11.3225419354161	19.3445857319933	0.960760420402927	1	22.2272727272727	7.67229076240954	19.2641156709097	2.11152006592181	0.109608979825135
UROD	0.676505640343793	0.922071704627176	26.4370860927152	26.2339443567893	4.52843683513764	1	1	28	0	7.31460632673535	0.992390182307117	1	27.7821011673152	23.8252126344206	102.404194489427	0.992156348321538	1	27.4063957533435	26.0727545144474	98.0972855173486	4.82504234863187	0.0491862983076995
MUTYH	0.725954466872683	0.935368061772638	24	16.05123231034	0.505114778527338	1	1	28	10	1.53201057289052	0.999925923203819	1	28	9.45435369386327	4.70643366593175	0.995682830694327	1	26.6666666666667	11.483999708311	3.01588548883114	0.560754037126074	0.185933464384751
TOE1	0.709493413152754	0.930233112310071	22.3016759776536	16.6807375190525	0.852427325018176	1	1	28	6	0.598669992770554	0.999660010497306	1	28	7.921229796751	9.66255492281006	0.994765487705784	1	26.1005586592179	6.50578971362677	8.04741093181776	0.485524957202501	0.0603330638035194
MMACHC	0.0579957697735731	0.68128224804158	21.9340659340659	18.6859627685334	1.51516069429418	1	1	20	0	1.13895220696297	0.557459002464954	1	21.186943620178	19.1901153175185	3.85202795648626	0.333655138657321	1	21.0403365180813	19.3300159312357	2.97902562437108	1.45256222217133	0.487596417529301
PRDX1	0.55875483387789	0.898617238929569	24	2.14776510157175	24.4864990210013	1	1	28	6	50.4158159360327	0.988118323508057	1	24.8780487804878	23.0751903172205	439.27232398233	0.977473541493763	1	25.6260162601626	2.02948085170195	453.434048370933	21.9563846229214	0.0484224435765351
AKR1A1	0.210798638996595	0.803643340936576	20.5773195876289	5.49669100969512	8.7304010643836	1	1	24	0	8.62415788955256	0.919554610441052	1	23.5643564356436	0.312753581616402	56.0715457774291	0.772784418745525	1	22.7138920077575	1.87384791457906	52.6943878389484	6.54250079829017	0.124159347258881
NASP	0.152635360225456	0.757823592953097	21.8142076502732	4.07489254816121	10.6354863056176	1	1	28	4	10.7178195803415	0.81906145643761	1	21.3134328358209	6.75440830680987e-05	96.0527839749217	0.655223365958678	1	23.7092134953647	2.6532813438523	80.7125146953167	8.52543273974213	0.105627148056593
GPBP1L1	0.45570479744412	0.876849114932057	24	14.7349567907633	4.57984351264839	0.269101639101639	1	20	14	4.54665870074137	0.926726495977798	1	20	15.8950701711618	77.4749024525118	0.629512550813757	1	21.3333333333333	14.9916513218021	70.842514558581	5.15701318408741	0.0727954564603008
TMEM69	0.0473308705417872	0.666093088535462	24	16.7939848039955	2.89010785982555	0.759272267084767	1	28	16	3.46032750110303	0.693187993111672	1	28	15.7244623586921	12.011737482423	0.286714490665312	1	26.6666666666667	16.2590024255752	6.77781407043973	3.80237150930526	0.561002628544895
IPP	0.864742800377725	0.96860416461521	24	1.71523690804479	1.00678320096951	1	1	28	20	6.42248859673325	0.962328127464648	1	28	23.78007426235	18.5243241980368	0.999098897320038	1	26.6666666666667	23.1873920164476	12.7284027592168	2.06852982285681	0.162512913991424
MAST2	0.818692351459957	0.956357816928383	26.0915032679739	23.6983094967157	1.37082989968227	1	1	28	6	3.91117047716108	0.99998212512799	1	27.148288973384	23.5020632342823	24.348347957971	0.998850457698759	1	27.0799307471193	26.2963280487425	22.7542507802424	1.19630782888189	0.052575135979456
PIK3R3	0.822411105365671	0.957249285409536	21.1216931216931	7.73265003299524	0.851987032174754	1	1	28	8	2.50288301287607	0.999999923093219	1	22.6666666666667	10.015876669371	16.2908246351353	0.998923485029224	1	23.9294532627866	8.72537863555662	11.7644292398895	0.152765652526887	0.0129853858110606
POMGNT1	0.511401324646588	0.890499619893185	24	13.1901843444949	2.54882636786664	1	1	28	12	6.4533090964452	0.978368248626857	1	28	7.21611290752404	20.7753236859505	0.966768157377886	1	26.6666666666667	11.0638322877493	15.5041630910242	3.16286235931781	0.204000844208668
LRRC41	0.400907533989381	0.863415109027875	21.0105263157895	14.5666270658617	2.7463354825038	1	1	20	16	4.22620891529259	0.925466669233058	1	20	12.9599716197667	11.5002099019972	0.921258777365321	1	20.3368421052632	14.4992399341687	8.30204460905498	3.15752619402038	0.380331152470139
UQCRH	0.46571477074319	0.879630164307941	27.5310344827586	15.8248759485708	16.0051089378254	1	1	20	6	16.3968691564255	0.999714560330676	1	20	12.1433236989096	295.454141847375	0.957549403031909	1	22.5103448275862	11.4815509498019	276.888501240793	7.44017025100933	0.0268706364391025
NSUN4	0.946040252504057	0.985502861168176	24	19.3215669192174	0.890609605435851	1	1	28	26	4.6618219395885	0.980396819301094	1	20	0.283003402214401	18.3569285219238	0.99993282457952	1	24	22.0066728781562	14.1492221182687	0.659696396299158	0.0466242165671706
MKNK1	0.903818410635896	0.974713550784048	24	16.7053990184363	0.784255974669075	1	1	28	18	6.23194139884719	0.944925849520558	1	28	17.4371566290261	18.2546468230412	0.999418188623612	1	26.6666666666667	17.4344977503225	15.0952238920759	1.94237529937459	0.128674825445565
MOB3C	0.646032579974561	0.914464370600892	24	17.5070577399261	1.65131431473688	0.548683931808932	1	28	20	3.4560774749801	0.718011778944357	1	28	16.4298619964028	14.0207906961897	0.841079820926841	1	26.6666666666667	18.0822639186413	11.0327160675748	2.72606118039024	0.247088854973993
ATPAF1	0.0397274423509467	0.659105443191103	25.5897435897436	17.824061802987	6.69432690328394	0.759272267084767	1	20	2	3.62095354926072	0.82798285451667	1	24.2033898305085	18.1750513678279	37.4189643884801	0.287151299775731	1	23.2643778067507	18.7203160636553	27.9713683749519	6.80060552088591	0.243127380460077
EFCAB14	0.906731373437139	0.974713550784048	24	5.34696755064827	1.10114211951433	1	1	28	0	5.43188121499187	0.727762716261432	1	28	5.6530858385672	42.1161071225607	0.991205803893085	1	26.6666666666667	3.9177974538489	38.9523785483962	3.60070080610506	0.0924385349570216
STIL	0.336715855186584	0.844601183895456	24	12.3236895771657	3.36284947048935	1	1	28	12	6.12414333650384	0.993023717861625	1	23.4098360655738	9.99712097173279	18.9275226523906	0.901317522084938	1	25.1366120218579	11.4636753641553	9.44831868943338	3.49965931598806	0.370400219448772
CMPK1	0.315143110696351	0.84124527504799	27.7222222222222	9.04024086794957	11.8867266763682	1	1	28	6	19.3276193507314	0.914606476223585	1	28	2.53628491868181	83.8259463128243	0.86981050439896	1	27.9074074074074	5.88123441946928	65.5342063989765	9.79505387445451	0.1494647515043
SPATA6	0.0253796310850142	0.640370618022866	27.9160839160839	6.63872649138733	2.39235360550948	1	1	24	12	2.50793223500002	0.864355444494531	1	22.6666666666667	11.3563815260677	7.93679585479814	0.265748895065478	1	24.8609168609169	10.5485749599406	4.13720209687559	2.13884447326459	0.516978485261776
FAF1	0.298973375636298	0.836122950893196	24	19.1710528620814	3.84815993785099	1	1	20	18	4.42482562138098	0.978785762573166	1	20	10.8386994087777	25.7080233950179	0.873172839379985	1	21.3333333333333	16.2732967364554	20.8975249046231	0.253345268468323	0.0121232188799677
CDKN2C	0.00793244204897758	0.625134632041736	25.7548387096774	11.1596620786654	4.57432839682834	0.0095169702982203	1	28	12	6.33043589592229	0.198399582630717	1	25.7761732851986	12.0949136448055	19.2583494433702	0.00110555630627696	0.260451909273568	26.5103373316253	11.7619626661793	14.5511413187387	4.59561682281028	0.315825179767316
RNF11	0.0901795025515535	0.707376205513591	24	11.445184374311	9.25214106538283	0.548683931808932	1	24	14	7.92576698480875	0.640887284592542	1	24.5360824742268	10.8642600896299	66.6271986992878	0.329988885870965	1	24.1786941580756	12.0941343248764	54.7268460403947	9.08652726455583	0.166034184718939
EPS15	0.554930359657685	0.897862805413349	24	15.5482772078108	2.66713012878349	1	1	28	20	7.06579480829681	0.962471785423221	1	22.5236593059937	20.465374046031	37.8125979823383	0.974116385353379	1	24.8412197686646	18.6623380436616	35.4913064031834	1.25792793494743	0.0354432694208911
OSBPL9	0.739571543647098	0.938000164261571	27.9160839160839	10.4513718371904	2.68136694133856	1	1	20	2	5.61558059439035	0.999796941623577	1	20	4.96230983740896	34.5455811936132	0.9963372522676	1	22.6386946386946	5.47715286451234	30.5363958143073	2.23845956662489	0.0733046421141849
NRD1	0.689814560221747	0.925280858133133	27.156462585034	5.15511514613624	6.22268591126456	1	1	24	10	8.55551916794508	0.999869927394013	1	26.7415730337079	5.4716539841362	110.640864547987	0.993517424442455	1	25.966011872914	6.86341663186666	102.826637416612	7.02613283275641	0.0683298900876177
RAB3B	0.321023738564869	0.841482901183377	24	6.49285771312974	13.2520305045088	1	1	28	8	32.4216844693289	0.774496190384111	1	25.4092526690391	3.11654883918269	145.8222943373	0.835480045920314	1	25.803084223013	5.88952029816747	108.949223216426	13.3677178690623	0.12269677079301
TXNDC12	0.0249827210945324	0.637296649925665	25.9220779220779	12.5893728522511	8.86864876058203	1	1	28	12	12.2380438587279	0.696554970428108	1	25.2296819787986	10.8689169264274	66.2882727411092	0.23069977132226	1	26.3839199669588	11.8268049776076	53.837914184501	8.94822896288339	0.166206828374109
BTF3L4	0.567948944270572	0.900902074688448	20.9005235602094	12.5709589151844	5.54634341749512	1	1	20	16	7.54477001632316	0.995083716100064	1	20	15.8749016117031	47.0061233325958	0.979684583603261	1	20.3001745200698	14.9385141522969	38.7379006587346	4.57377577097818	0.118069789358781
ZFYVE9	0.190819414207598	0.7908052680028	24	15.0497496611155	3.19641056746995	0.548683931808932	1	0	NaN	0	0.689999187490233	1	25.5913978494624	15.623015816056	21.3962393617307	0.511491753742061	1	24.7956989247312	15.3429845384195	18.9921015817808	3.48047876465203	0.183259274897249
CC2D1B	0.568150265326603	0.900902074688448	26.972972972973	10.5406797813592	2.27498538491187	1	1	28	6	5.36314903854559	0.997515532115818	1	20	4.82900945531586	15.2843890557456	0.97994090250327	1	24.990990990991	6.99764199172149	12.6073363218062	1.23313757486659	0.0978111111967163
PRPF38A	0.39198718367948	0.859833488341067	20.9005235602094	4.79532693089803	2.54255372501505	1	1	28	8	3.06041486923992	0.996300130975183	1	20	4.49707786845355e-05	33.5118461304043	0.930357185302812	1	22.9668411867365	4.16318285546664	29.3393983729868	1.69637966505334	0.0578191700963857
ZCCHC11	0.115466438603814	0.732089464828135	22.6818181818182	8.34159261432045	2.86985418708314	1	1	24	10	3.28195370155876	0.76616350770962	1	22.1052631578947	9.9460741638365	20.3285548508022	0.563155746014444	1	22.9290271132376	9.43567348060441	17.3273401369564	2.67588974151039	0.154431650810799
GPX7	0.317715601506717	0.84124527504799	27.3424657534247	2.25524570012758	3.97727318600025	0.548683931808932	1	28	4	6.00454133020548	0.659916686187058	1	27.148288973384	4.3300175687162	39.2472530048042	0.632792564181668	1	27.4969182422696	3.53107921431285	36.9948100907347	4.55168094138409	0.123035661765001
COA7	0.219994305954047	0.807490781550769	26.7919463087248	3.84373347983788	1.48015843589492	1	1	20	6	1.51195665310263	0.892018906323255	1	25.0526315789474	3.2293114322091	8.89822041926463	0.77598818790605	1	23.9481926292241	4.51377644800057	6.54919599061724	1.55720623135045	0.237770595593931
ZYG11B	0.679015023099055	0.922841161753275	24	18.296755819181	2.24430470376397	1	1	20	6	2.81022721626269	0.970380622654126	1	20	19.8871500696752	44.9138470051651	0.991120632863403	1	21.3333333333333	20.9749097127503	41.2304924818553	2.73363640924675	0.0663013280874528
ECHDC2	0.365519939730427	0.848212198017241	20.7916666666667	17.9793623729759	2.73512095426484	1	1	28	22	4.7887183322103	0.983254771619814	1	22.8115015974441	13.0103351399706	15.0985753508904	0.915359229371095	1	23.8677227547036	17.8632068685916	11.3491269451146	2.07142957656807	0.182518848065202
SCP2	0.181078079601468	0.781234771406838	27.156462585034	9.78260925577153	5.92778673101124	0.759272267084767	1	0	NaN	0	0.816018587310094	1	28	10.4482780312682	38.1950984859509	0.626056688942458	1	27.578231292517	10.1127187152665	32.171878449974	5.99740089270265	0.186417491972947
PODN	0.486694623506385	0.888599242917581	22.6818181818182	12.5997093693966	17.575043974451	1	1	24	12	30.07579702328	0.96940864396777	1	20	14.7820869199166	115.366314982313	0.959336648061845	1	22.2272727272727	13.19438249695	99.5571205060462	18.0230678092097	0.181032433617997
CPT2	0.156149698862562	0.759614560967224	25.4267515923567	23.5272799677486	5.01108372027034	1	1	28	24	2.04797042563178	0.951385768400652	1	28	26.8284984398651	12.9924100979424	0.701890769132456	1	27.1422505307856	24.8007778686883	10.720824018559	2.64652711040063	0.246858553579388
C1orf123	0.674372432355695	0.921837794489698	24	20.1094552209609	2.19372531224765	1	1	24	22	3.36698647064781	0.986205155164549	1	28	15.4764828555169	27.5475716822354	0.991645329250322	1	25.3333333333333	20.0460501581161	25.6777660349271	2.83969535278396	0.110589657562943
MAGOH	0.494239067727266	0.889056713705052	24	20.3915152817229	4.76999378373508	0.0772071042383542	1	28	20	5.73722174655889	0.430156949410174	1	28	16.9267452954143	69.8153465076702	0.22247937395398	1	26.6666666666667	19.2488453252317	62.8309769976743	8.27610042807605	0.131720065858317
LRP8	0.0409303129702393	0.659105443191103	23.7619047619048	0.360446512142932	1.79163153039607	1	1	20	4	2.31646230661235	0.837124974641656	1	24.5360824742268	6.75440830680987e-05	9.45062310707295	0.344847140396037	1	22.7659957453772	1.54417856974123	4.47662049550648	1.77748011808329	0.39705847745358
GLIS1	0.686894047295648	0.924765045366278	24	17.3531785417412	0.915902052239258	1	1	24	18	1.27055228743323	0.981512444171655	1	28	19.7223746099404	8.66403975928753	0.992379218809907	1	25.3333333333333	18.386859465977	5.7374779921946	0.802061486725198	0.139793387933922
NDC1	0.384914229326712	0.856623511693666	20.1616161616162	10.4129451698209	2.28729890090199	1	1	28	12	4.83426825787554	0.999286018534151	1	21.9692307692308	12.353292955631	19.6153113541219	0.927708083469034	1	23.376948976949	11.7557012790374	13.014489865662	1.70884809455589	0.131303501880976
YIPF1	0.610355193788603	0.90864204085298	24	13.7272821816426	2.84212980789293	1	1	28	12	8.17502782167425	0.94727014511268	1	20	14.0917490071505	31.4718739249548	0.98171989840026	1	24	13.6543023023642	23.6549432730741	2.88336428150148	0.12189267368836
HSPB11	0.590298012878212	0.904768812505572	27.5310344827586	13.4628335296294	1.74175649999194	1	1	28	12	1.98864100136562	0.999779026666131	1	20.695652173913	14.0183239214083	19.9385685649834	0.983453542697342	1	25.4088955522239	13.3804254945291	15.9098881818981	1.73066707850638	0.108779336392539
LRRC42	0.942502113749973	0.984397715166908	23.0751445086705	6.71354968541965	2.57708575765809	0.759272267084767	1	20	12	4.13398031650021	0.83458389769874	1	20	15.6531163052095	129.069467835748	0.984415040934797	1	21.0250481695568	12.5507457383698	114.70686550938	5.19756765888702	0.0453117399364556
TMEM59	0.482446811091416	0.886350934610955	27.9160839160839	8.27167418560822	19.5485657803545	1	1	28	2	26.5831886578524	0.994384149250384	1	28	9.3121065409294	169.323450320952	0.961525015236625	1	27.972027972028	6.76032059592274	155.59187786592	19.5500130073356	0.125649315860707
TCEANC2	0.430888581877596	0.871050782426605	22.6818181818182	6.3267349941945	2.29959342270635	1	1	28	6	3.26190751507346	0.98656528860233	1	20	9.3616105482899	9.83190446666351	0.944279546334279	1	23.5606060606061	7.42821745477244	7.45466265092121	2.02801990534564	0.272047173736967
CYB5RL	0.194658611446303	0.797256995242481	27.5310344827586	23.4639503548762	1.18311099695236	0.548683931808932	1	28	24	0.489567128216227	0.838393998825611	1	27.3563218390805	23.6041504790473	5.19381799295549	0.566313940917028	1	27.6291187739464	23.6897244440871	4.1156594840556	1.18582546563215	0.288125261632099
MRPL37	0.600234890495241	0.907828056244453	24	18.8350900116702	6.89170383192823	1	1	28	10	4.63462828248448	0.999992441438285	1	22.2429906542056	6.75440830680987e-05	100.070531161501	0.98480825160523	1	24.7476635514019	23.5010486122168	89.8004695229343	1.92313367370654	0.0214156304964017
SSBP3	0.698321179898496	0.926875740693223	21.3475935828877	10.9658402130652	2.10414452090039	1	1	20	16	3.57112980133762	0.994543964618542	1	20	12.2514388622866	13.0675915036559	0.993841524103021	1	20.4491978609626	13.028762545802	11.6968639963329	2.54999630351097	0.218006835362916
PARS2	0.297695009389265	0.836122950893196	24	17.5794958356304	1.23852197419064	0.182113153050653	1	28	18	1.9302742467696	0.272549632005881	1	28	15.681286244857	5.21215020441071	0.208295005468688	1	26.6666666666667	17.2002025513525	2.96565609435058	2.08265753732561	0.702258613631217
DHCR24	0.647288529862809	0.914464370600892	24	3.46909275096445	30.6059562926501	1	1	24	18	36.1263794636891	0.999999674886758	1	25.7761732851986	22.2237591707183	569.468433048134	0.990066363190196	1	24.5920577617329	22.0224074260858	340.381463914638	5.35676415668654	0.0157375319298525
PCSK9	0.0968519024433943	0.716235439843488	21.9340659340659	1.6294304699511	1.95436169610826	0.759272267084767	1	24	0	1.88401017195136	0.659548185366154	1	22.2429906542056	3.5139511475057	4.51953576519889	0.417353143896387	1	22.7256855294238	1.75636687439334	2.65671856544037	1.89028430188606	0.711510931747012
USP24	0.361943460036844	0.848212198017241	27.9160839160839	22.2233279334134	3.0280254423685	1	1	28	22	2.00570353998354	0.985918545602086	1	28	22.3298639137338	18.6473850270184	0.914013461919563	1	27.972027972028	22.1844984900207	13.9553528086484	3.12856951300949	0.224184193399299
PPAP2B	0.458722775220615	0.877786093459521	24.95	18.7998626207566	80.4356880739039	1	1	20	18	157.408881129964	0.998643682004379	1	24.5360824742268	7.8667420202027e-05	1080.00653728966	0.955316823631842	1	23.1620274914089	20.528899608537	922.550004818575	69.231201145846	0.0750433047360513
PRKAA2	0.098214268618749	0.717582622019826	27.9160839160839	24.2647978586146	1.38032298860744	1	1	28	24	1.35230210840071	0.734115730798946	1	27.3563218390805	0.4697903822026	6.26253741871987	0.511001265917107	1	27.7574685850548	25.3315519945115	4.89926023295159	1.3441314367881	0.274353958123657
DAB1	0.19725741037666	0.799775608133634	24.7950310559006	22.1785151229179	3.57640179576846	1	1	24	0	4.60730546205655	0.96592060754383	1	24.8780487804878	20.0183067979061	15.9048762210552	0.768288123026977	1	24.5576932787961	22.0859152183718	12.7704860843275	3.66074161404649	0.286656403669638
OMA1	0.841396427165038	0.963492374684819	24	3.29763377866667	0.716059977277999	1	1	20	6	1.9166986079904	0.997865887857671	1	20	3.9638670745545	8.37640138994883	0.999218384390344	1	21.3333333333333	4.5062960519033	5.95336742154047	1.05563629236336	0.177317510850053
MYSM1	0.715670803067143	0.932783485448909	27.9160839160839	3.41582036469113	0.824677264657266	1	1	28	4	2.24519277405927	0.999936547580819	1	28	7.9037581871851	7.48350073754574	0.995131855772667	1	27.972027972028	5.05755005382692	6.92728321131588	0.912668659149663	0.131749869509997
JUN	0.0119211248652079	0.628766577815096	25.4267515923567	13.9593654792275	31.8975995445317	1	1	28	14	18.8040425370513	0.980110896970731	1	25.0526315789474	10.9891790996866	241.525285102706	0.179334630752828	1	26.1597943904347	12.9744001305404	180.613544733325	33.2544471349384	0.184119342677419
FGGY	0.568504817102758	0.900926993674521	21.1216931216931	2.31415949870758	1.16145013250419	1	1	28	2	2.77272994758121	0.965290583394589	1	20	19.9690587154427	6.72807638162599	0.976877639288041	1	23.0405643738977	1.38371764649258	6.04468112490111	0.351828223657242	0.0582045961378976
NFIA	0.839436323416564	0.96265321662381	24	15.8870377301428	4.2667108045662	1	1	28	14	13.9661272752945	0.970017692363676	1	28	20.1042918958459	79.3063653747833	0.998759806307027	1	26.6666666666667	16.7927867905577	76.4446750449817	5.69722535280142	0.0745274324136906
TM2D1	0.0910441430031266	0.707935521557512	24	15.8037477348958	13.7589942968564	0.388468903781404	1	24	18	13.5258468402744	0.461644903498643	1	24.5360824742268	15.9538199213493	70.0501211787863	0.221744726329736	1	24.1786941580756	16.5818386096186	65.1055579923331	14.862824443473	0.228288104760937
INADL	0.420817220645833	0.868776584936677	20.9005235602094	15.2291714397611	1.36477099034616	1	1	28	18	2.38003957158954	0.989066607377665	1	20.5763688760807	17.4081728307913	5.68543996095223	0.940948636081301	1	23.15896414543	17.1002180358623	3.33901040270674	1.31649435255889	0.394276804735823
KANK4	0.302049604783	0.836164490825694	24	22.7923277242289	2.21621783024129	1	1	28	0	2.85653502950682	0.963892391354978	1	28	4.94505751793492e-05	14.8020004505767	0.872045023849641	1	26.6666666666667	26.2210663156184	2.3728527932799	1.87048001636918	0.78828320984198
USP1	0.918950567034235	0.979273876757008	24	14.7828747662437	1.67093379676172	1	1	28	8	8.89802423315247	0.999994945958219	1	28	8.05572585887154	55.7169252004849	0.999905512037719	1	26.6666666666667	9.86705606418793	44.2437325555465	2.35544587554894	0.0532379557396464
DOCK7	0.33469242735892	0.844423757865755	24.95	6.7568779220588	3.35411841110929	1	1	20	10	3.99153657781627	0.94545821288157	1	22.8115015974441	5.6974610331764	21.5610840254108	0.890013414101697	1	22.587167199148	7.50071782242301	17.5628506098732	3.65917656650936	0.20834753126308
ATG4C	0.0784760403038089	0.702313002785919	20.0603015075377	14.707641507751	2.29740642355012	0.120192382848633	1	24	12	2.60907056270152	0.44894013341535	1	25.7761732851986	9.5914834556801	12.2798139744771	0.090596393459704	1	23.2788249309121	12.2003379339553	9.96205203456641	2.90901283430112	0.292009399690687
ALG6	0.144886795393114	0.753098977299663	26.4370860927152	5.11419998041604	1.76422611278329	1	1	28	6	0.917255625969089	0.971942265363368	1	20	12.3587419671996	8.61355665055128	0.687431046032999	1	24.8123620309051	6.73397602936514	5.97650362298846	2.05180772230195	0.34331238659502
ITGB3BP	0.075560366669678	0.699613712332068	26.7919463087248	10.4974356040516	3.16230528129765	0.182113153050653	1	24	14	2.63950371771208	0.570761160346674	1	26.7415730337079	11.2203054752062	18.6992525394273	0.138168426370978	1	25.8445064474776	11.9408245637447	16.5691378518513	3.00183653224917	0.181170351715903
PGM1	0.314280073024533	0.84124527504799	20.5773195876289	12.7252330654587	7.66241718814578	1	1	24	12	9.72950233978598	0.967708802084764	1	21.4414414414414	10.7767029083841	87.0435367921801	0.881584926990246	1	22.0062536763568	11.8728547100328	76.7795155303053	7.85312978870175	0.102281575163132
ROR1	0.164396334063956	0.764531711568303	20.3673469387755	14.5254661916715	8.99024545147979	0.269101639101639	1	20	14	11.3048675356158	0.850128658807546	1	20	12.7599792951183	84.4202485190778	0.363355881530284	1	20.1224489795918	13.7611577067119	74.0314312556578	8.79718539487445	0.118830410889863
CACHD1	0.308399620891631	0.840311745791729	24	5.91083786587011	0.838784383446512	1	1	24	6	0.843417637513347	0.960914878735153	1	28	0.8435068380765	3.87731408921646	0.875948937558499	1	25.3333333333333	4.59645277991584	2.42205553312649	1.00315965024364	0.414176981709713
JAK1	0.566526430538514	0.900875266133787	27.7222222222222	12.0793766834847	4.79754620651447	1	1	28	4	10.9949510765354	0.994247481101926	1	20	6.75440830680987e-05	184.047719376166	0.979375161512305	1	25.2407407407407	4.14160735294078	165.194206640016	4.18879482631463	0.0253567901169965
AK4	0.774350440766591	0.947046856634169	24	14.390688840223	2.84182325858496	1	1	20	10	6.55925384813653	0.974976835996155	1	28	18.6533168598207	47.9405955385489	0.996998038043786	1	24	14.1392511077692	41.7023031449145	2.89682394955128	0.0694643636224332
DNAJC6	0.485815154628856	0.888357120360294	20.0603015075377	5.50461288954287	0.680008998071491	1	1	28	12	0.944290276581443	0.974105282469871	1	28	19.9999324559169	5.20735460565617	0.959738243507039	1	25.3534338358459	11.3166576171489	2.25165368850211	0.0588678307044605	0.0261442649929091
LEPROT	0.315018373486506	0.84124527504799	21.695652173913	9.02617033167615	14.3888742767548	1	1	20	10	17.0884881469362	0.994271106262527	1	20	12.7497220427196	196.545072970506	0.887860168187299	1	20.5652173913043	10.6160040520767	174.418471373314	13.2847848911789	0.0761661582433266
LEPR	0.608127451300782	0.908300406867128	24	2.11426149222258	1.02356563705742	1	1	28	20	2.50581765870787	0.999343299569526	1	27.7821011673152	20.2178312886017	16.5592406909535	0.985761411447885	1	26.5940337224384	21.3307577140935	10.6389812135211	0.674919051747645	0.0634383159629878
PDE4B	0.75072462641155	0.940628065544483	24	5.63583067887281	0.572061147336176	1	1	28	26	1.66838643608513	0.992437809776199	1	28	0.169224004036799	3.9448274752469	0.996587232607553	1	26.6666666666667	1.23875006492453	2.39517153101638	0.895524843585202	0.373887561700097
SGIP1	0.121154260932123	0.737601467227739	26.7919463087248	4.91233217745184	1.50712859725006	0.120192382848633	1	28	6	0.808815767024199	0.430269142260425	1	26.9433962264151	2.5534453802563	4.54149693975605	0.118661219459381	1	27.24511417838	4.4843541419171	3.20803857361912	1.79027220271364	0.558058190894495
MIER1	0.977354513931104	0.992513045560615	24	18.8709526015175	0.803829687148266	1	1	20	0	7.4695469291144	0.97935179178045	1	20	15.8331394926269	73.7928737247738	0.999986474821624	1	21.3333333333333	18.2179718340637	68.2865684597887	3.93353733032659	0.0576033826131254
SLC35D1	0.346757830815688	0.846083971138186	21.8142076502732	20.1637010010215	1.50697954868087	1	1	28	6	1.71292227058675	0.993372976290937	1	20	6.75440830680987e-05	18.9816533260752	0.907210400570268	1	23.2714025500911	0.889737712550908	13.1052061832966	0.667043481931264	0.0508991215095457
SERBP1	0.623262195993276	0.910565835066228	21.3475935828877	2.80429271358786	48.8174847792055	1	1	20	0	42.820638118401	0.998095382257615	1	20	3.752564831417	631.100962294463	0.987458293941914	1	20.4491978609626	2.20640209514798	616.533846131241	52.1353163959193	0.0845619696681198
GADD45A	0.849848283596896	0.966581379071091	24	6.04586801458415	3.2866549578478	1	1	28	8	10.6028594003794	0.999995777273399	1	20	15.812194933608	56.5407307313957	0.999364307815309	1	24	5.93223895536339	52.4640242549877	3.64533036780343	0.0694824771749543
GNG12	0.193292956407302	0.794717330843247	27.156462585034	6.60231205446527	14.2162276912616	1	1	28	4	34.822985417314	0.640999509335196	1	27.3563218390805	0.361806317967698	175.680325698424	0.652798167158917	1	27.5042614747048	3.68679182211809	179.812199948659	13.7973069208753	0.0767317619428205
DIRAS3	0.454834025796726	0.876847403764033	20.6839378238342	19.895385060921	1.85927008931346	1	1	28	0	4.01165538059589	0.988586207803481	1	20	6.7541288198823	9.53586143915109	0.952677694181085	1	22.8946459412781	1.46299771770666	7.73763766757323	1.02084093685193	0.131931860951574
WLS	0.675934476295721	0.922054815472886	21.2340425531915	0.784083854799106	1.85908382992988	1	1	28	20	2.70442974280459	0.997782071935416	1	25.7761732851986	17.6236657479998	24.1745899411233	0.992397871761231	1	25.0034052794634	19.5708979786412	17.9325511909288	0.803025293803676	0.0447803151516938
DEPDC1	0.351152656276894	0.846474290052869	24	12.852568400657	2.09445939886066	1	1	28	12	4.75132849110453	0.986925498395401	1	28	12.0225949550592	10.0283988144054	0.908397208683452	1	26.6666666666667	12.3701036113438	4.37575728556417	2.82873104482645	0.646455198545532
LRRC40	0.129912492681635	0.746666444869104	27.7222222222222	7.86096438381114	3.23614624428727	0.548683931808932	1	28	8	2.37311960033736	0.61002908582298	1	27.5675675675676	8.0918264635329	9.11258924101791	0.39355389319108	1	27.7632632632633	7.98473555802612	7.48806775770231	3.3821380679181	0.451670334371534
SRSF11	0.370551974657984	0.850731051353319	24	5.93375990003872	44.9404434757793	1	1	24	10	56.7252421945944	0.991535549453342	1	25.2296819787986	6.3619578434516	457.001778554348	0.919466317394267	1	24.4098939929329	7.39289979852601	392.724544344614	43.8702027137666	0.111707310748754
ANKRD13C	0.779635094122593	0.948011196461204	24	14.243066265695	1.45336704478239	1	1	28	18	3.73877902327332	0.999739294749632	1	25.7761732851986	20.0805331496053	16.2962640553427	0.997858159981815	1	25.9253910950662	17.3706924093464	14.5509287925848	1.04273817791013	0.0716612796869374
HHLA3	0.467190003618259	0.879741726718493	24	17.2455344996315	0.907261182943996	1	1	28	18	2.14933885653867	0.859840325619469	1	25.5913978494624	15.0897409911328	8.87287499683325	0.935148045890112	1	25.8637992831541	16.8151161558137	7.23242122592871	0.937282628904918	0.129594585219221
CTH	0.123766274515471	0.738170235646744	24	18.3893798937229	2.08961990776025	1	1	20	18	1.83299870029416	0.993628624562273	1	20	4.96906084375054e-05	14.0417394442207	0.650778459858376	1	21.3333333333333	18.9847226253758	6.54545831701177	1.93777459817367	0.296048726356924
PTGER3	0.536747962867872	0.893010974205936	24	13.5392274959489	1.72388520596184	1	1	28	8	2.1353725933535	0.908160290954282	1	28	5.51336609173707	8.75741611269834	0.963561383145814	1	26.6666666666667	8.74660844276015	7.59917090149936	2.06172460037457	0.271309150313725
ZRANB2	0.768267970076113	0.946557055772312	24	6.47855319915239	5.24035302520302	1	1	24	10	6.9855597723525	0.999999999695771	1	20	12.3903171687042	123.861159199113	0.99749114144805	1	22.6666666666667	9.74750781805269	110.13017848787	3.69155581187392	0.0335199294376929
NEGR1	0.571382877875983	0.901974508496346	24	8.92017532950333	6.14774268037834	1	1	28	20	11.9407691679211	0.999952318018582	1	20	13.2667459189542	50.2657632850104	0.9806746923632	1	24	14.5154320233249	34.7040052792419	1.10270006475168	0.0317744322558427
FPGT	0.0921891198569458	0.707935521557512	27.156462585034	7.14522769579005	2.46174972667034	0.269101639101639	1	28	8	2.40535053790343	0.38301144567252	1	28	5.8166696986378	7.69924999293662	0.156748960055375	1	27.718820861678	6.99338807120583	6.05397897187287	2.71734374427581	0.448852524414232
CRYZ	0.232395805766813	0.811538421390868	27.7222222222222	19.4034830420693	3.59527361952011	1	1	28	24	4.19161084759929	0.7277444974765	1	28	19.6743943864195	28.8150362067593	0.736740260413764	1	27.9074074074074	20.9651259873607	25.3999432507732	3.75455420462848	0.147817424927286
TYW3	0.176005982792381	0.777604184841177	24	23.4927274765443	8.30634381812798	0.548683931808932	1	20	2	7.0322460365168	0.708587945913234	1	20	4.0493399916008	61.7367328465774	0.49805611568873	1	21.3333333333333	2.01300838103356	51.3750998486115	8.87017547544235	0.172655148147261
ACADM	0.286906884658931	0.836122950893196	24	23.9125540988886	3.37693395942929	0.759272267084767	1	24	22	0.791396453001901	0.708413923114069	1	20.5763688760807	6.8471947037555	24.8846231757187	0.712157577161448	1	22.8587896253602	0.897982103836903	23.2655894146989	3.90392180237891	0.167798104436265
RABGGTB	0.933972928538917	0.981806765331929	25.9220779220779	12.1375796437806	0.679027280975929	1	1	28	4	4.65012048732432	0.999699708696432	1	20	6.75440830680987e-05	11.0171590470866	0.999948870979769	1	24.6406926406926	3.88224973055747	6.61671903086708	0.261364372723803	0.0395006001470721
PIGK	0.524755811843627	0.891279657733728	24	9.39840456894156	3.17160232971593	1	1	24	6	2.37438686260872	0.987493834931698	1	25.5913978494624	6.4137822704462	25.6695375889425	0.970834531728837	1	24.5304659498208	7.25946883185576	22.5217591061791	3.25267755257	0.14442377867711
AK5	0.182033137146097	0.78238556127768	27.9160839160839	9.63900882982483	6.10549213150776	1	1	28	6	11.3969397738343	0.838615047335652	1	28	2.99564441004255	35.7724882197132	0.70923268044582	1	27.972027972028	6.1910398147102	26.099642450418	4.54803594473123	0.174256637935605
ZZZ3	0.0726076576470229	0.699138653813172	20.0603015075377	16.7785280278068	5.0044805835809	1	1	28	18	5.44112925808075	0.636395405763202	1	20	0.0998388255902007	43.1546038783847	0.406681607413901	1	22.6867671691792	18.8461164147359	37.6765722064308	2.7257446002441	0.0723458754503909
USP33	0.0155527012700428	0.628766577815096	22.1777777777778	3.33369824610916	6.86657236927083	0.388468903781404	1	28	22	2.39680291705397	0.890884504732438	1	20.112676056338	4.4394156547175	75.8258533572372	0.106965453734317	1	23.4301512780386	2.5730298770676	68.707312531785	6.69353107540422	0.0974209415090671
FAM73A	0.891026421409889	0.972425445996487	24	17.3079603958765	0.896870805383063	1	1	20	18	4.45713718070758	0.911137684045662	1	20	6.75440830680987e-05	18.6787968438135	0.998707974333359	1	21.3333333333333	18.7275955872635	14.3799483368786	2.26930541280101	0.1578104009582
NEXN	0.649874203526833	0.915534637436255	24	5.43897385873809	53.0767723800832	1	1	28	26	92.5880694431198	0.995298746052504	1	28	2.8906404454015	614.354220360759	0.990021891190706	1	26.6666666666667	2.38205978877306	531.172400331109	75.0168724312586	0.141228859753437
FUBP1	0.977450370296291	0.992513045560615	24	16.3632032502433	1.12567881139215	1	1	24	10	9.49761159013987	0.999999999999566	1	28	14.2486422209414	73.5641069619978	0.999998056108779	1	25.3333333333333	13.4784429569322	68.5266237141543	1.05574284143157	0.0154063163221845
DNAJB4	0.261513001310725	0.828588847228108	23.3450292397661	20.3242862356379	7.34703814075439	1	1	28	4	19.6977838944708	0.987578575513569	1	20	6.75440830680987e-05	105.45344077229	0.84455577947732	1	23.7816764132554	0.0908708509950164	61.3397008315227	3.87715012400918	0.0632078420900399
PTGFR	0.428807528583907	0.870651181272975	24	13.7017902259753	10.9124775329597	1	1	24	18	20.234826329016	0.977935352305208	1	23.4098360655738	15.1842633738048	129.644698847234	0.942140745036106	1	23.8032786885246	15.6164015488516	89.7934984687183	11.0770021362141	0.123360848225254
IFI44L	0.182974217251921	0.782672244943824	27.5310344827586	26.3257287707444	3.91372000886983	1	1	28	24	4.51510849895778	0.959680318940409	1	28	0.213873766901401	18.2292946948916	0.746744236776226	1	27.8436781609195	26.1996414450475	14.7585754550753	4.10722740276312	0.278294298475176
IFI44	0.707143508757288	0.929817027723443	24	23.690199923701	0.734195030537048	0.548683931808932	1	28	0	0.63339583700825	0.909227601067603	1	28	3.8134820934067	5.29343569874842	0.911829624026309	1	26.6666666666667	1.0561954980691	4.38567889279627	1.23703357220928	0.282062048418815
ELTD1	0.799585734662154	0.951932897846724	24	9.33255066314063	1.53999904496275	1	1	28	8	8.24072342444389	0.960137140572746	1	28	3.61674953796446	25.2406955166106	0.997471768773184	1	26.6666666666667	7.20725430433941	14.8505716379569	2.50382523366829	0.168601269682355
LPHN2	0.576345256268434	0.901974508496346	20.4717948717949	17.923905752168	0.612891748622388	1	1	20	0	0.856006580102927	0.99828850219596	1	20	6.75440830680987e-05	5.59028642129713	0.981294021433786	1	20.157264957265	19.3409938801632	3.97242632726572	0.555725938254087	0.13989584512612
TTLL7	0.549831505130528	0.895286457895284	22.9425287356322	7.00964686017561	1.70376348952387	1	1	20	12	2.39226167028597	0.999869516455597	1	20.9384164222874	11.1443019845661	8.17945176614145	0.977054884120963	1	21.2936483859732	10.4073994853985	6.45585363591418	1.25867138079725	0.194965910285699
PRKACB	0.826849937289352	0.958939654744776	21.4623655913979	8.47159714461154	0.939089699012821	1	1	20	6	1.97678526306458	0.999996577004915	1	22.8115015974441	1.0284934468131	17.6028610694414	0.99900595823156	1	21.4246223962807	5.61064395770193	14.8963461864598	0.612751936950841	0.0411343781408498
RPF1	0.220462177192834	0.807490781550769	23.4823529411765	14.1800817839267	6.22501140393307	1	1	20	14	10.6113676558209	0.842212689488395	1	20	15.4747322848936	59.420804432669	0.761506088106835	1	21.1607843137255	14.6625939095659	52.2067754174917	6.66123839187574	0.127593369607806
GNG5	0.641751560244233	0.914464370600892	24	11.5764826220624	2.47342414521956	0.388468903781404	1	28	8	8.78593802093911	0.868683377579472	1	28	0.48122385198854	53.5175735023435	0.801311659031611	1	26.6666666666667	7.44798601923838	38.9356151444168	3.67499762489607	0.0943865304622793
CTBS	0.388831000881919	0.857929976735527	23.7619047619048	18.9980394686083	1.98025951451806	1	1	24	22	2.1850151869372	0.987560824848395	1	28	6.75440830680987e-05	16.0224215586221	0.927413095638273	1	25.2539682539683	22.8856550779318	12.5337095919755	0.549742638594645	0.0438611278297535
SSX2IP	0.0289742774617243	0.650756303234839	20.2639593908629	4.36550595054366	3.28820454109957	0.388468903781404	1	20	4	3.50468191648732	0.423224107795162	1	20	4.0290141287233	9.43274489859358	0.0983243200390486	1	20.087986463621	4.13061355133891	6.54063879021978	3.31258917918017	0.506462638501531
C1orf52	0.981865643355464	0.99387816571461	24	6.07602938980429	0.516369222210534	1	1	28	4	7.07265652667357	0.999981598549598	1	28	12.5725383909582	32.03683571489	0.999998989342222	1	26.6666666666667	7.35995448887631	30.0340834956518	1.57635869092121	0.0524856598720395
BCL10	0.300977597196723	0.836122950893196	20.2639593908629	0.865008265031776	1.73986359657458	1	1	20	0	2.14653941363377	0.888939147636179	1	23.1067961165049	18.8282885857587	6.67697866831712	0.852843704182069	1	21.1235851691226	20.2160290846867	7.33999538168244	1.80132255807769	0.245411947066484
DDAH1	0.0766927197830987	0.701850014812258	22.8114285714286	4.97594264534345	19.6383688529227	1	1	28	4	43.5083605044731	0.626407298950371	1	26.1538461538462	23.842823430278	256.97474288094	0.415238903564438	1	25.6550915750916	2.59703521535496	244.057044367665	19.6963410792465	0.0807038417197848
LOC101930232	0.877251779536416	0.969778766705041	24	13.1027324800204	0.45565877868938	1	1	28	6	3.47226620332394	0.999609231463322	1	20	6.75440830680987e-05	7.71009480377826	0.999657613187412	1	24	4.60509945121125	3.90553206432708	0.322673713964493	0.0826196555680027
CYR61	0.655611041348905	0.915961034605111	20.9005235602094	11.7412258858157	284.461728670948	1	1	28	6	654.579347369853	0.999894932615731	1	20	6.75440830680987e-05	2747.46307846587	0.990824576999929	1	22.9668411867365	4.05368366320253	2053.52842075398	81.9137928115437	0.0398892910288858
ZNHIT6	0.813962596874466	0.955011760050689	24	7.51798927332427	2.82084522740618	1	1	24	12	4.4565434394509	0.999999996528902	1	20	17.8285534698613	56.7070567343534	0.998753346195344	1	22.6666666666667	9.72667475579295	48.2086494802824	1.69109591207327	0.0350786825663918
ODF2L	0.0580625344477741	0.68128224804158	24	6.67495168120332	4.46296074950611	0.0772071042383542	1	28	6	4.53762907421293	0.256794259804725	1	25.5913978494624	4.9440663465194	28.8802769423653	0.0352982270640937	1	25.8637992831541	5.90641780236552	25.6698658397737	5.02039880047838	0.195575576117722
SH3GLB1	0.477063896676932	0.8838602971959	24	20.3784796941172	5.99625481414533	1	1	28	22	9.0460284714873	0.741252800648294	1	28	19.7792148267306	150.689194624885	0.912287881247518	1	26.6666666666667	20.8158137034706	140.399028652303	8.97152627092556	0.0639002018535576
SEP15	0.21305541453791	0.805933922851551	21.0105263157895	12.8734538960933	13.7932410764475	0.548683931808932	1	20	14	12.5876350945918	0.904727028434217	1	20	12.2569415353462	73.7475164682628	0.610257816303278	1	20.3368421052632	13.0465355303768	71.869065324913	14.5776439659156	0.202836142365446
HS2ST1	0.344417234069421	0.846083971138186	24	4.28000297147931	2.71196692406141	1	1	28	2	4.31714670705304	0.950634023291739	1	24.040404040404	5.0131487513028	20.9287976768749	0.897065484149107	1	25.3468013468013	3.89246242798793	19.9383461609641	2.95507353585993	0.148210564306756
LMO4	0.780390274653056	0.948087517696291	24	9.66707606487443	7.30556107588022	1	1	24	6	12.8461934347547	0.989908374439717	1	28	4.480664100209	181.744389042663	0.997635640755761	1	25.3333333333333	6.80395126082972	169.597743598013	9.35555465104744	0.0551632023667859
PKN2	0.540873913140307	0.893525978110785	20.7916666666667	18.2016786303902	2.90089091965531	1	1	20	18	4.32623046434185	0.999713422394249	1	24.2033898305085	23.7965359569281	42.0122265210753	0.975391747479852	1	21.6650188323917	19.9137893210836	33.5011954701771	2.16329902572884	0.064573785961
GTF2B	0.0252195576219689	0.640370618022866	23.0751445086705	10.5970042158102	2.74170553127834	0.182113153050653	1	24	10	2.44629941816031	0.327057301972405	1	23.257328990228	8.5331251690569	12.7371870126925	0.0430079289514331	1	23.4441578329662	9.7129853480688	10.5854849022193	2.79247995256871	0.263802742941257
CCBL2	0.776755351464459	0.947153963128239	24	2.75664503633351	1.31196865114704	1	1	20	16	3.46361145108694	0.999973782978552	1	27.148288973384	5.1455098525559	19.1826573276431	0.997773259207893	1	23.7160963244613	1.58407712768806	17.0810563413056	1.13512363410695	0.0664551191346393
RBMXL1	0.291238647453418	0.836122950893196	24.641975308642	9.09286510793168	1.50847024608418	1	1	28	8	3.34224902680027	0.856474820904389	1	24.3686006825939	3.9497280660216	13.4631734580291	0.836259739185166	1	25.6701919970786	7.01619110814205	13.8474312683708	1.46961917219733	0.106129371124168
GBP3	0.727227095474505	0.935490598617609	24	3.04289173269925	0.437147883686849	1	1	28	18	1.20822834913489	0.988721900359578	1	28	26.6826985030369	4.21733867068663	0.995319493719711	1	26.6666666666667	25.2493081645802	2.88398251872663	0.639295461311725	0.221671059779514
GBP1	0.422524409764756	0.868991542884878	24	4.93349334942841	4.77598183605181	1	1	20	6	7.09027816418794	0.978180516424461	1	20	5.787515308895	41.0003859890398	0.939821303789594	1	21.3333333333333	5.66021103830855	35.0706927193082	4.58113992105038	0.130625874935405
GBP2	0.0942176941253166	0.711091568007533	27.7222222222222	27.1791974935354	5.44337666251994	1	1	28	20	7.58343085165762	0.999915870916879	1	28	4.2855612091368	34.7710542981535	0.579606756854998	1	27.9074074074074	27.001644593396	23.5643690388697	5.96434570633916	0.253108653004921
LRRC8D	0.330949215355655	0.842838582748214	24	18.0677945296857	3.42899044053647	1	1	20	0	2.62229708728011	0.998165611156464	1	28	15.408167191021	26.4953284110886	0.898875643106638	1	24	18.1958531152006	18.8007085170694	3.80093680326588	0.202169870343714
ZNF326	0.329884293509664	0.842645275103662	24.95	3.6306485224092	4.70014858471878	1	1	24	10	4.80018653624425	0.848650139274742	1	26.1538461538462	4.8245241473914	31.9825701356406	0.863256845731846	1	25.0346153846154	5.99828325494375	28.1716093949538	4.39711460577751	0.156083188011443
ZNF644	0.320307976768344	0.841482901183377	24	3.27173931788279	4.55502936262005	1	1	28	26	6.05485036665043	0.898374759700966	1	25.7761732851986	5.272435297464	34.7944623283571	0.86944222853162	1	25.9253910950662	2.51205426764089	32.8290820675781	5.17674175108439	0.157687678882649
TGFBR3	0.212333256836256	0.804979872700777	24	12.0108849272861	7.01333050287177	1	1	24	12	11.4699381930438	0.804387857630663	1	28	14.2284861067873	68.2060101692139	0.739368242695596	1	25.3333333333333	12.7393989356663	49.8479922655428	7.70807617188885	0.154631627505227
KIAA1107	0.336719015936634	0.844601183895456	22.1777777777778	20.486109335039	0.815070480316471	1	1	20	18	1.0939933867522	0.967893077311902	1	21.9692307692308	19.6549835740137	2.8191054177656	0.896122427624781	1	21.3823361823362	19.3749447792236	2.61946227749317	0.752410012054951	0.287238346022302
GLMN	0.783148685594613	0.948087517696291	24	7.75481204113444	0.483471516177752	1	1	28	4	2.33776655110853	0.679168694270968	1	28	7.5409105545546	3.40395991373942	0.973677928500134	1	26.6666666666667	6.5729422953673	3.46682641991929	0.99988289931229	0.288414468508512
RPAP2	0.666991121527219	0.919531162220201	20.3673469387755	17.0500880767195	0.826652777897862	1	1	28	18	1.88233203651545	0.999940847152058	1	21.186943620178	3.3272789469611	8.18258572160972	0.991800792662475	1	23.1847635196512	19.2709161741304	6.46719154014774	0.332262754030636	0.0513766682133936
EVI5	0.18959727198598	0.790275901868835	24	0.527391886522654	9.17911504903598	0.388468903781404	1	28	0	21.2089546197998	0.383143342828066	1	28	24.5051192639189	64.7081739024575	0.308499477278057	1	26.6666666666667	25.785156673345	57.6171690034662	11.6129916834032	0.201554361039581
RPL5	0.500332449526223	0.889527278474904	24	5.82519479877846	94.0274212263401	1	1	28	26	234.730695025485	0.999977907241856	1	28	6.3784592653607	1382.87189136993	0.966763979989129	1	26.6666666666667	4.08018728879239	1233.73294690338	131.252454788248	0.106386438911019
FAM69A	0.285492828167198	0.836122950893196	24	2.66052425806651	2.237042625297	1	1	20	8	2.26866437205668	0.998858564588492	1	20	8.1281527522583	23.2566155968374	0.867418562343224	1	21.3333333333333	6.87991461268583	19.3256499765599	1.76881844009925	0.0915269831671716
MTF2	0.469316443416541	0.879741726718493	21.3475935828877	0.967484525462469	1.78458433588743	1	1	28	2	3.5280114747804	0.997465557784332	1	20	6.75440830680987e-05	19.2454109856656	0.958287813451482	1	23.1158645276292	0.900859760689617	12.7407554262952	1.28240110447069	0.100653459042467
TMED5	0.051240137517411	0.670745655605291	21.3475935828877	6.72044613752508	4.09452799560113	0.269101639101639	1	24	6	3.20995332260751	0.47363390525381	1	21.8348623853211	6.2081845860504	31.5921619100377	0.122047138516003	1	22.3941519894029	6.33875195424542	27.4724850450481	4.30793297752539	0.156809002551515
CCDC18	0.610609291670684	0.90864204085298	24	3.38424126675136	0.772504848229909	1	1	28	26	1.61539503714843	0.79524172747505	1	28	22.858121996867	12.4006416513389	0.963075716681117	1	26.6666666666667	25.4455271680112	10.649179324624	0.934178070633347	0.0877230105866709
LOC100131564	0.0558229572975801	0.676163776992284	23.7619047619048	9.68808848191217	1.29464609251087	1	1	20	10	1.38166442566509	0.832488850847173	1	23.1067961165049	10.8875945752815	5.44472424913724	0.407930942117313	1	22.2895669594699	10.2486655743318	4.23259200603651	1.26613679229523	0.299139815623493
DR1	0.128702609341551	0.746666444869104	24	15.3611314231775	4.20859386618404	1	1	20	16	3.91292056848469	0.805026024892176	1	28	10.9716150069178	41.5728822699086	0.604773141835973	1	24	14.9779058663908	37.4325376128901	4.35483831031649	0.116338313884894
FNBP1L	0.43209255046362	0.871200704432118	27.3424657534247	2.82739455663747	3.30055434052282	1	1	28	4	7.65466187089891	0.941899935528015	1	28	5.5758979574368	30.4835575558415	0.937312277891199	1	27.7808219178082	4.12215814000882	28.978588761205	3.76138233431217	0.129798671885213
BCAR3	0.184336291104347	0.784084379256851	27.7222222222222	11.0282979846209	9.54359209523724	1	1	24	12	7.34476925891838	0.923610546991056	1	27.5675675675676	9.62833878126407	40.7746389858935	0.738518202316068	1	26.4299299299299	10.9682366628138	27.9508385510968	8.85475264307605	0.316797387916957
DNTTIP2	0.861094679698855	0.968236388575138	24	22.4868925773446	2.40071948005154	1	1	28	26	14.4336028395975	0.84422484864578	1	20	17.8132934026861	62.077569670558	0.995736810443925	1	24	22.0503193049855	58.2643965189288	2.45296172930347	0.0421005258074982
GCLM	0.202050362587235	0.801035801285872	22.3016759776536	5.1378383396102	13.1391145752971	1	1	28	20	12.5617327755686	0.797619050328214	1	28	24.6492872481409	91.2870612585304	0.723820286109355	1	26.1005586592179	22.7268223071695	68.4666357420623	10.3755326795154	0.151541441565841
ARHGAP29	0.929901962667646	0.980701667356218	24	0.312109874241798	2.28943128535764	1	1	28	20	17.5139439462588	0.99999558934336	1	20	4.2391245507551	108.465517812892	0.999939400010057	1	24	0.295109313647128	96.0523805834944	2.29047445396372	0.0238460977234469
ABCD3	0.843440854425137	0.964187723329608	24	11.7187985766633	1.29857461107837	1	1	28	20	2.76115479049384	0.999999717398438	1	24.5360824742268	19.8887469161451	17.8209359445358	0.999275547252522	1	25.5120274914089	17.3714861524161	14.8291563536185	0.0199363961415924	0.00134440528282162
F3	0.894371151737847	0.97282343989432	24	12.0624934596454	4.97414677312346	1	1	28	6	39.2034634350693	0.999614148176338	1	26.7415730337079	3.15521977795029	116.25470910686	0.999784545749138	1	26.247191011236	6.66350296868786	63.9140036513994	1.37367061100231	0.0214924825941839
CNN3	0.622209186493938	0.910565835066228	25.2658227848101	11.1812016558708	25.3260476457322	1	1	20	10	47.1213820757365	0.999602889531985	1	25.0526315789474	10.8168757093972	180.044915521146	0.987445555505937	1	23.4394847879192	10.7350115217359	170.059637409534	24.0723741093391	0.141552542837478
ALG14	0.0173145345440309	0.628766577815096	20.0603015075377	12.4206877741596	3.15788908540664	1	1	28	14	4.09912187236986	0.644267467841746	1	20.5763688760807	13.484850290942	12.543074030292	0.174045361673387	1	22.8788901278728	13.5590607840125	7.91594789559613	2.20864069541385	0.279011525157029
RWDD3	0.360626170782899	0.847744362929557	24	13.8543914425986	1.49551680029577	0.759272267084767	1	20	18	0.126595934177697	0.843612963140658	1	21.7021276595745	14.1846552632534	10.9170190215409	0.817488246703421	1	21.9007092198582	15.2720014974571	7.99386487970292	1.8866906273266	0.236017327753071
PTBP2	0.082613229109827	0.705976283859467	26.6133333333333	10.4646640984133	1.86209065340511	1	1	28	8	1.37146465659906	0.651355366325399	1	25.9636363636364	9.25895518605253	7.05489662978054	0.440824865964283	1	26.8589898989899	9.27711448206163	4.80004718813869	1.82831965547873	0.38089618368683
DPYD	0.0961131816960136	0.7144139632716	21.2340425531915	17.8218884668903	2.67364404863311	0.548683931808932	1	20	0	2.33576709110681	0.760588440148668	1	20	6.75440830680987e-05	24.28148231497	0.376548719120112	1	20.4113475177305	19.3631395818765	18.8260624367647	2.32779112915716	0.123647264900774
SNX7	0.500371121776216	0.889527278474904	24	16.9041135386219	8.91839544807493	1	1	28	12	8.94517644506861	0.991128860824843	1	28	15.4286849733332	77.7892639773187	0.965698119225296	1	26.6666666666667	14.9262066397749	62.1422401253179	11.740353357307	0.188927102299999
AGL	0.181138255838837	0.781234771406838	21.5783783783784	1.28120000010989	3.68645050125751	1	1	28	26	6.62803122884227	0.833178040761135	1	20.8163265306122	6.3672793946925	25.7951687863796	0.706148795069095	1	23.4649016363302	1.9747966175189	20.3516822392638	2.77732063639368	0.136466391512123
SLC35A3	0.141628955602512	0.753098977299663	24	3.87791464116308	4.07580154211201	0.182113153050653	1	28	2	6.45469927312353	0.56082402903857	1	28	0.7222263865267	26.1268360033635	0.205518749723087	1	26.6666666666667	2.28802117415281	21.7440253551498	5.4214447917952	0.249330319627833
HIAT1	0.619401006522684	0.910362170626064	23.3450292397661	9.79647833402605	3.21633868416428	1	1	20	8	1.26312306506359	0.999714732743626	1	20.5763688760807	12.1373763957387	25.3178826109629	0.987133985232192	1	21.3071327052823	9.94482051914278	20.9053688796385	2.78590387283068	0.133262602964357
SASS6	0.534617312698782	0.892519825879012	24	7.31836120478203	2.22088083310872	1	1	24	6	2.84351718142683	0.983388812831994	1	25.7761732851986	25.3074720740536	16.6099552513533	0.972428975865573	1	24.5920577617329	4.80042758526566	13.5399161690599	2.18439650398872	0.161330135040296
TRMT13	0.329246381274203	0.842645275103662	20.1616161616162	18.2438554761556	2.15842354665563	1	1	28	26	1.90975118575567	0.989471834518407	1	20	15.3413255154033	14.3381534101845	0.89604196459572	1	22.7205387205387	19.7329123754799	10.3455133940333	0.656875337170604	0.0634937399577922
DBT	0.0414100416115395	0.659105443191103	21.2340425531915	7.37664843472608	4.75115095706946	1	1	20	8	4.67595992832922	0.650861805547946	1	20	7.7513043038075	36.0436740726477	0.300330327646528	1	20.4113475177305	7.72287648095745	28.4198979416788	4.51894552872046	0.159006395378122
RTCA	0.0732532171720059	0.699613712332068	24	7.04663191776028	5.60061124622525	0.0095169702982203	1	28	4	4.87240248355703	0.207604192310178	1	26.542750929368	5.0509308228241	41.5166066235597	0.00708010064089648	0.55817893642744	26.180916976456	5.45066052825895	36.4954405387014	6.84477528129819	0.187551518224302
VCAM1	0.542484585009769	0.893721944246833	24	21.7489809556712	1.81349200432827	1	1	24	22	3.34200026256687	0.889418009366069	1	27.3563218390805	20.6436106168364	20.7277950639459	0.962263234395926	1	25.1187739463602	21.6320019774281	9.65515861496916	1.82733693881064	0.18926016771776
EXTL2	0.0620957135797645	0.685526610525714	22.4269662921348	20.9743632724591	4.10742519687722	1	1	20	2	4.52120433220988	0.597214459566668	1	20	19.7114670612126	27.2991117548469	0.36052068546209	1	20.8089887640449	0.123309590091723	23.0470959561615	4.03216606579822	0.174953324855674
SLC30A7	0.422082045487288	0.86895993050367	24	10.7934266402778	2.02941365019829	1	1	24	12	2.96305253819486	0.958992792654945	1	28	4.9157098229231	21.7678359556951	0.936412096126574	1	25.3333333333333	9.94040871125047	19.2613713233703	2.01361217695639	0.10454147543032
DPH5	0.900938478859079	0.974713550784048	24	7.79274028617919	1.68414429935052	1	1	20	10	4.69319891139737	0.996693516325043	1	20	8.6997332482098	44.1508909585907	0.999808270264736	1	21.3333333333333	8.9752583360449	39.1028333530514	2.79711578710132	0.0715323046247504
LOC102606465	0.788923230350057	0.949402321825186	24	21.3548904001069	0.509071417765558	1	1	28	18	1.09240758057702	0.999396867618799	1	28	23.8812607753748	4.58401076667862	0.998125329947908	1	26.6666666666667	21.3812447679936	2.87064043959985	0.709093133984985	0.247015656925612
S1PR1	0.757017469829661	0.943186168252445	24	11.5745167794126	0.301639445585828	1	1	28	10	0.9305087856325	0.997045465441702	1	28	9.93100337153294	2.66932657055378	0.996990411123642	1	26.6666666666667	10.586513014357	1.82474886336994	0.4576338334616	0.250792776281796
COL11A1	0.999920073823179	1	24	14.2316649394203	0.188450753864633	1	1	28	20	34.0859598262986	0.999999973715052	1	20	12.7425762967689	216.084526029759	0.999999999999915	1	24	15.5486205397873	199.051101343196	0.19344882144407	0.000971855067059053
RNPC3	0.0737665765505506	0.699613712332068	23.2093023255814	12.5710084982516	2.39204071933826	0.120192382848633	1	20	16	3.4575525663636	0.336534487448146	1	20	17.1925293866575	13.7445223893588	0.0707726306491092	1	21.0697674418605	15.7662098567743	11.4878059969677	2.39464364664829	0.208450912844486
PRMT6	0.343959567829414	0.846083971138186	22.4269662921348	8.75694073601081	1.93530721596477	1	1	20	14	1.24958910421947	0.98724628963847	1	21.9692307692308	9.5988312098638	9.52641882918971	0.904397553636165	1	21.4653990204552	10.6131469752063	6.97821937660314	1.71433187623875	0.245668957038902
NTNG1	0.352986439313891	0.846474290052869	21.0105263157895	6.0366595027346	0.979061276796049	1	1	28	6	2.37212855895843	0.955003724713892	1	23.4098360655738	4.8828849805707	3.91163429352312	0.902947452602057	1	24.1401207937878	5.70947117121244	4.67530954854891	0.682575385125977	0.145995763069385
SLC25A24	0.671847617159562	0.921109190354318	24	13.0906110712898	2.55587308594684	1	1	24	12	4.25238110667345	0.998280365385637	1	28	4.51063991353547	40.3376720833771	0.992103405914051	1	25.3333333333333	11.14580628951	36.8354292796318	2.72543635316933	0.0739895368798203
HENMT1	0.334975948419095	0.844423757865755	24	15.542954345199	1.20854123268138	0.388468903781404	1	28	18	1.02931527804561	0.410110375599513	1	28	15.0360009854287	5.55693996401493	0.438924381137024	1	26.6666666666667	16.261336144724	4.80457983156105	1.64416086540236	0.342207003118556
PRPF38B	0.95138202957434	0.986990464168572	24	2.59116862366267	3.88272442535324	1	1	20	4	11.8411504683089	0.999999993868204	1	20	13.8133266577595	142.77143748452	0.999980122644101	1	21.3333333333333	2.4783043609252	129.021935098032	3.87807357088752	0.0300574748622467
STXBP3	0.157273705838714	0.759842105590856	26.6133333333333	6.65254869053707	1.55169563180491	1	1	28	8	1.68501366464191	0.99629189507742	1	28	11.5048046945156	10.0336576843351	0.716260812591332	1	27.5377777777778	8.65250748185878	7.87467114262452	1.46348832122703	0.185847547754137
CLCC1	0.103780163501632	0.724583956085021	20.3673469387755	17.2606832952583	5.44889024088682	0.388468903781404	1	24	16	4.06986578849972	0.661146603433867	1	20.9384164222874	16.3113045458017	35.6716873696167	0.298379597442637	1	21.768587787021	16.6580624358741	33.4570167674585	5.50021207656735	0.164396369072483
WDR47	0.243480890783174	0.814861229372885	25.9220779220779	25.4576645017485	2.18597825126312	1	1	28	0	2.89465102695581	0.858901802003966	1	25.2296819787986	1.9505460099604	8.73191429536099	0.792409277359236	1	26.3839199669588	0.514716656049049	8.58032167325379	2.18442371953623	0.254585294435454
TAF13	0.636896913136288	0.914024973098245	24	0.287262871825332	1.56688375441691	0.0772071042383542	1	20	6	2.98137032665464	0.622830710619271	1	20	6.75440830680987e-05	15.6946664086661	0.323464527497906	1	21.3333333333333	1.85451658543265	12.6662689403497	2.8975926623855	0.228764498530022
TMEM167B	0.311151861925656	0.84124527504799	20.3673469387755	12.893365710624	7.38589970121921	1	1	20	16	9.99175155285672	0.91652148570199	1	20	15.5924705576104	63.9034991982931	0.867426756114984	1	20.1224489795918	14.8809817095607	56.4968257802263	6.40012134107355	0.113282848243017
SCARNA2	0.472217720491348	0.880970800493265	24	9.35242734047397	1.12263422013493	1	1	24	10	1.37868161969844	0.998266268989339	1	28	6.9819760251334	6.39762439534763	0.959221697885822	1	25.3333333333333	8.96028433309714	3.20039455381188	1.35822086865098	0.424391694778151
SARS	0.812044390297102	0.954857118840336	24	1.14820029316321	25.5249326336871	1	1	28	20	62.4530091254602	0.998627498602878	1	28	23.9226409509129	454.691076264506	0.998687925537898	1	26.6666666666667	23.139033558044	366.712542902481	31.9415296988055	0.0871023648277545
PSRC1	0.165806149853737	0.766021428071243	21.3475935828877	12.7507201050904	2.68606315412343	0.548683931808932	1	24	12	1.41372620704876	0.843016167068229	1	20.9384164222874	13.0726171889983	9.0230757862588	0.526508057312578	1	22.0953366683917	12.6932250872676	5.6617092197628	2.58574079632792	0.456706746312953
SORT1	0.877162252248403	0.969778766705041	24	7.84938805747575	2.27350108974007	1	1	28	22	6.82174880321067	0.952755151224856	1	20	7.7036897531176	54.1397124730662	0.999157505448907	1	24	10.009269431874	45.9459648646476	1.88859118938086	0.0411046148436424
PSMA5	0.836334128308144	0.962006127107147	24	11.8768095863719	1.28449146487615	1	1	28	2	3.5031417223012	0.999995771030714	1	28	11.9592470115723	19.6100142694501	0.999167284228774	1	26.6666666666667	10.1943579273895	18.1699374771204	1.51019459615136	0.0831150133594569
SYPL2	0.47337056422632	0.88185651841985	24	2.96998938547342	1.60591051915922	1	1	28	20	2.425993239236	0.999907687260682	1	28	1.3783720564416	11.6084333365846	0.959763917428588	1	26.6666666666667	0.0911814246438729	8.08306798825549	2.0719540854805	0.256332631185461
CYB561D1	0.209668020747014	0.803643340936576	23.3450292397661	16.7423077138383	4.28755436727973	0.759272267084767	1	28	14	2.03260755123217	0.763259052728352	1	24.5360824742268	15.8180803068764	28.1112617395257	0.647530351467748	1	25.2937039046643	15.7507178363595	25.7385818241116	4.61616659851973	0.179348133089266
GNAI3	0.718281608979002	0.933631481234776	27.5310344827586	15.611633504466	4.51758326872204	1	1	24	22	4.78536017098894	0.992094795353805	1	20	5.85686821153028	81.3251647291895	0.994960546149497	1	23.8436781609195	11.2604735944797	76.5795927092034	2.74811203517194	0.0358856966712708
AMPD2	0.276785610069472	0.83432338032711	20.6839378238342	2.57688007376262	4.54824690282251	1	1	24	0	7.11507541075948	0.927231208659216	1	21.7021276595745	6.3777365953153	41.2229174795953	0.843064040617936	1	22.1286884944696	3.02739266127091	38.5895512130167	3.97262583180844	0.102945634425218
GSTM4	0.38690724306657	0.856972974530907	24	20.5367052372665	1.76885595604975	1	1	28	24	3.00376678497503	0.895531429141911	1	24.8780487804878	23.1218836754291	17.2050464338746	0.908355699351899	1	25.6260162601626	22.5651575203382	11.0572178247315	1.30698164233587	0.11820167270401
GSTM5	0.472980688724897	0.881700745168349	24	21.3404471434357	0.719205765483144	1	1	24	18	1.32097066548426	0.950837997009337	1	25.4092526690391	22.5906797868778	5.95250883926177	0.95270495717015	1	24.4697508896797	20.656242429612	2.26793630293543	0.741478900808358	0.326939914427336
GSTM3	0.105441015563349	0.726078182264764	21.1216931216931	5.45566285768256	5.44182397663323	1	1	20	6	5.93859810377552	0.987403073890297	1	20	7.9999324559169	56.4650293818137	0.606065192695987	1	20.373897707231	6.49452094709089	40.0021029692186	5.25123392416521	0.131273946477414
CSF1	0.667609261387359	0.919531162220201	22.3016759776536	11.3074425712246	5.32194919605803	1	1	28	12	10.2506070669784	0.995218266478265	1	28	19.9999324559169	54.9157429555556	0.991590914480223	1	26.1005586592179	14.167721971568	40.7010570922689	4.62300683867636	0.113584441509616
AHCYL1	0.353299733396682	0.846474290052869	23.9041916167665	14.5561677360023	18.7459125202195	1	1	20	12	35.0140006341669	0.874179339285804	1	26.1538461538462	18.4154303682285	453.373848798626	0.884882450064891	1	23.3526792568709	14.8802370379442	409.171234233311	19.3018616589544	0.0471730660517265
STRIP1	0.503708915147745	0.889527278474904	23.0751445086705	11.1389128702933	3.29834524576627	1	1	28	14	9.29660733780369	0.975249599387316	1	20.5763688760807	12.1960926961879	60.8982499770452	0.964528986087797	1	23.8838377949171	12.530836573078	53.4093846634372	2.79584479643543	0.0523474444435867
KCNC4	0.256755620431921	0.824893056184901	24	1.46963972219234	3.59986135360631	1	1	28	26	5.5863714492985	0.72273399517977	1	27.148288973384	0.797386467840003	11.1523145601214	0.761350067617428	1	26.382762991128	0.186522982884819	9.7629770824418	4.13275179529673	0.423308562582746
RBM15	0.543441532903726	0.893973829620744	21.4623655913979	13.7064976813947	0.936820818300622	1	1	20	16	1.43256511424588	0.995242892878985	1	27.5675675675676	5.4333052244728	8.7368082232592	0.97541771098102	1	23.0099777196552	17.2163024132411	7.82720003722676	0.20130168631709	0.0257182243151681
LAMTOR5	0.198672792202805	0.800804177802076	26.972972972973	8.15130412024935	8.5764520219588	1	1	24	12	8.18309245062269	0.87922278016478	1	26.7415730337079	9.0295859894354	67.2923185083349	0.745349386918725	1	25.9048486688936	9.76715937098387	59.726939928679	8.23991154185708	0.137959713852685
LRIF1	0.274964341438495	0.832381736778322	24	5.72500168482537	3.56724289409959	1	1	28	4	3.51332668263246	0.873961438523487	1	28	4.3488590793916	23.2265490424059	0.827220855629648	1	26.6666666666667	4.76166109677733	18.1475885083385	4.82015838694836	0.265608754834482
DRAM2	0.958238755503081	0.988141623611274	24	11.833298376531	0.70267933108674	1	1	28	24	3.04779737174585	0.999978075898816	1	28	19.9999324559169	23.6743989349439	0.999987450045907	1	26.6666666666667	18.5744211379136	19.2788038380887	0.0610281789711336	0.00316555837611468
CEPT1	0.0533240567469286	0.673273682422149	25.1069182389937	15.0163525051792	5.2784385023581	0.269101639101639	1	24	16	3.2854848163213	0.649567595532895	1	24.2033898305085	15.3366754368785	25.141115172333	0.154780811361721	1	24.4367693565007	15.4639216816392	18.204021883473	5.71985000601198	0.314208038345905
PIFO	0.0756630771580143	0.699613712332068	27.7222222222222	20.9441478986026	1.26074372572892	0.269101639101639	1	28	22	0.878255982016821	0.366120198402764	1	28	21.1784250222407	2.33185557916042	0.133427227482308	1	27.9074074074074	21.3728720214893	1.65194761625568	1.34896494499593	0.816590630188087
WDR77	0.953083278511673	0.98785466759318	23.3450292397661	6.85875439768679	0.938616745879699	1	1	28	4	4.85415827757929	0.999165325893482	1	20	6.75440830680987e-05	37.4850421572963	0.999981226222761	1	23.7816764132554	3.44997981870633	25.4858283869527	0.740675340740091	0.0290622431217215
ATP5F1	0.256096219852512	0.824241826047687	24	15.3754398661091	7.99540233794746	0.548683931808932	1	24	16	2.89608004099416	0.904956732769518	1	24.5360824742268	14.3864440158403	79.8202186872331	0.659818221822482	1	24.1786941580756	15.2644069371036	78.1196145809491	8.49289610247702	0.10871656431019
RAP1A	0.645746827999092	0.914464370600892	24	8.51508710371788	5.86772891283684	1	1	28	6	13.1664681451956	0.973848941977975	1	28	12.2712678991277	33.3968834553084	0.988205347090383	1	26.6666666666667	9.00163106418872	34.866080277268	7.23296349941812	0.207449860778697
FAM212B	0.931421268121763	0.981279253268846	24	12.9161345009626	0.407778267368084	1	1	28	10	1.84640797076474	0.999801002711917	1	20	12.1671286898363	9.23321153556011	0.999942864650957	1	24	12.1370696011466	7.73366656357668	0.398975125790227	0.0515893881007598
DDX20	0.239791141611201	0.813606246817012	26.972972972973	15.4280901930632	2.85195152375855	1	1	28	12	4.76038225857962	0.990518822580684	1	20	15.3180448277731	16.3740580132752	0.824360963634442	1	24.990990990991	14.6064953306109	12.2824365682842	2.84317589513126	0.231483051373775
LOC643355	0.728660778217566	0.935490598617609	21.3475935828877	18.8800420555127	0.545151386572896	1	1	28	20	1.95078250528146	0.971989074168904	1	26.7415730337079	21.4808641889262	4.38557775046551	0.994706122079062	1	25.3630555388652	20.3105238970978	3.46737878800312	0.426866256350849	0.123109207978019
CTTNBP2NL	0.386368396536392	0.856972974530907	24	1.3869878581519	9.78825440221341	1	1	28	26	19.4149507255217	0.981825904780148	1	23.8795986622074	0.297566513845101	90.3498958037627	0.925257057462868	1	25.2931995540691	25.2925137017201	87.2232805908974	9.68245669291935	0.111007710640155
ST7L	0.0279544766285803	0.650756303234839	24.641975308642	4.51954928724969	2.28538340690704	0.0481594158156658	1	28	2	1.54601422123149	0.214548830249407	1	28	3.6132901292859	8.93320610536537	0.0122346965491194	0.693972169208811	26.880658436214	3.44029852708427	6.39168595413238	2.80504178586617	0.438857886009347
CAPZA1	0.403035719463222	0.864181957978426	27.9160839160839	11.2774808994334	12.7450401883943	1	1	28	6	13.7992586059609	0.997765159021445	1	28	5.3658567245336	138.441528297903	0.935325092762548	1	27.972027972028	7.42748330515219	111.713081256071	8.0550970775859	0.0721052269529821
MOV10	0.948365154023228	0.986185045820412	24	8.18036093358099	0.825405868780916	1	1	28	18	4.03301844600679	0.998727434030667	1	20	5.0795496267845	19.3168313878013	0.999974394909063	1	24	9.21975758522246	14.3234715543213	0.812165116152154	0.0567016950515137
RHOC	0.959596469671023	0.988607325068337	24	18.5958549555575	2.65749209394931	1	1	28	6	21.8912678867856	0.999993275093209	1	25.4092526690391	1.44830374864176	263.678813875952	0.999988658460783	1	25.803084223013	1.03244454748692	221.985134968665	3.10214929413463	0.0139745812014508
SLC16A1	0.950844627030912	0.986990464168572	21.1216931216931	20.5774381171764	2.45088224593132	1	1	28	4	14.7144842143363	0.993715035463575	1	28	6.75440830680987e-05	179.148226056692	0.999970868094898	1	25.7072310405644	0.955044807806272	150.203411987724	2.98576108692769	0.0198781175967674
LRIG2	0.464133677156463	0.878954359924921	24	0.49802952181607	0.739289593823961	0.120192382848633	1	20	6	1.52881173135831	0.316702839657342	1	20	2.96229793253139	4.31264736706305	0.23287060065346	1	21.3333333333333	3.30655760969832	3.64415475802296	1.26915417925808	0.348271207874451
MAGI3	0.907084227074579	0.974713550784048	24	4.78271503344734	0.888569303233697	1	1	20	12	2.17874674425886	0.999960513599463	1	28	24.5819642233971	15.2634774761445	0.99985613417294	1	24	20.2688430304129	11.5924819101047	0.529970641335882	0.0457167537931571
PHTF1	0.0215264999483817	0.628766577815096	24	8.27279994319853	3.25365259342912	0.120192382848633	1	28	8	2.78802761301162	0.442001951010874	1	27.5675675675676	9.1044359409002	10.6043053515975	0.0351248147492744	1	26.5225225225225	8.49465219444204	7.99933647709541	3.35084339465464	0.418890167234388
RSBN1	0.792294631044998	0.950481598650802	24	6.93352386501149	1.61388218764266	1	1	20	12	5.49812804518139	0.999528171621446	1	20	8.4931707813656	35.4380268635064	0.998221642445915	1	21.3333333333333	9.28229009324965	31.2069513574457	1.81635511254885	0.0582035422731379
AP4B1	0.924820207187971	0.980140069390177	24	18.0714949384728	0.468296920104465	1	1	28	22	2.11823846326851	0.999869147443317	1	20	19.1913503910809	10.5098336649982	0.999924583786189	1	24	19.9006381393729	10.2324936756996	0.434206445163727	0.0424340790158406
DCLRE1B	0.750763620917791	0.940628065544483	24	13.9153744456676	0.408558711322161	1	1	28	20	1.21104119767773	0.900549965569759	1	20	12.813776975054	4.9816883131688	0.992526208121389	1	24	15.4750904658724	3.95335351362335	0.410300006992218	0.103785306722081
HIPK1	0.336541351424895	0.844601183895456	24	3.25504064898515	4.99264922186056	1	1	28	24	8.38158528444486	0.996552269299413	1	28	4.3087835729041	48.2930261527917	0.901924449904684	1	26.6666666666667	1.72087443440335	40.2916410090885	7.37972994426221	0.18315784017329
OLFML3	0.184203140263656	0.784084379256851	22.1777777777778	1.54694247112367	54.6276570309976	1	1	28	4	68.2578012228919	0.876719912408034	1	22.1052631578947	6.75440830680987e-05	670.144319918734	0.72437832213224	1	24.0943469785575	1.70663069134711	539.280890213559	41.128194037546	0.0762648830765335
TRIM33	0.0293521957816034	0.650756303234839	20.3673469387755	13.993805271339	7.82133316547216	0.0772071042383542	1	20	16	7.69266877008425	0.409267123164329	1	20.5763688760807	15.3059510830852	36.6561587632971	0.0300173965061659	1	20.3145719382854	15.1068998672926	29.4026789366177	7.30818955878157	0.248555227723827
BCAS2	0.753698228972481	0.941261949016613	22.4269662921348	21.2053416591994	1.16693215878173	1	1	24	22	2.16457071376682	0.99436655069451	1	20	5.37927347027872	16.8885856941714	0.996774198546674	1	22.1423220973783	0.327228028656478	14.6716012851283	1.16990968194913	0.079739740687678
NRAS	0.812380366276388	0.954916357972807	24	16.1449532452616	3.25654979271957	1	1	20	16	6.2698735057896	0.999998792543029	1	20	5.99526524884959e-05	49.0479206392409	0.998719487410246	1	21.3333333333333	17.46070923048	38.8024382340621	2.42183076260303	0.0624143964354555
CSDE1	0.276019268567298	0.834119694720915	26.972972972973	21.8437139027766	118.130734764626	1	1	28	22	166.027986631291	0.754969981725523	1	28	20.3150847706283	1827.66247506779	0.791501328872844	1	27.6576576576577	21.4025169551097	1777.60354712122	130.679646047487	0.0735145056720431
SIKE1	0.73997315506009	0.938000164261571	24	7.45304563857417	1.64541229223751	1	1	28	4	2.76267398860762	0.999999012355056	1	28	10.6367527583173	19.3598655770386	0.996362300889886	1	26.6666666666667	7.49965637139354	15.9136690164042	2.03958259056458	0.128165452508917
TSPAN2	0.148407321051398	0.754987292352251	24	2.91464344075844	4.05570831460789	0.388468903781404	1	28	4	8.55831902279119	0.396582317843323	1	27.5675675675676	2.1585146733522	7.29336594698892	0.272434577443475	1	26.5225225225225	3.03018378865999	7.52297049472079	4.89358410550016	0.650485617208549
NGF	0.771553217770644	0.947046856634169	24	6.59427678144612	0.808310119153608	1	1	28	2	2.7487799645708	0.984073707938646	1	25.7761732851986	6.75440830680987e-05	10.3191087854606	0.997164156784319	1	25.9253910950662	2.81987309421656	6.19925169902552	0.490182543478221	0.0790712439624405
VANGL1	0.0522899264139192	0.670840782333249	27.7222222222222	12.2161259615598	4.59137172478333	0.388468903781404	1	28	12	4.62337479452428	0.418233652761025	1	28	11.6816572646262	21.7502134341839	0.145581321240453	1	27.9074074074074	11.9670188917801	17.8132711397248	4.79348277746459	0.269096155325161
SLC22A15	0.159309802168204	0.760737262884394	25.1069182389937	13.5878742797648	1.93952579605729	1	1	24	12	1.34836069578732	0.759441341967955	1	26.1538461538462	13.0201597643534	8.21918856383654	0.6463714114646	1	25.08692146428	12.8689174769414	6.63607184163464	1.92803791571491	0.290539036002959
ATP1A1	0.401541643801943	0.864177440229201	24	14.605296155744	24.9268607118425	1	1	28	12	67.7855461866109	0.925578310412939	1	20	11.2945752448089	252.81510706249	0.921568724941631	1	24	12.8566556921068	200.600296207212	22.1339872454676	0.110338756542035
CD58	0.170810732831295	0.772885904484262	24	4.7347455358015	1.48434774480952	0.120192382848633	1	28	2	1.98455698870018	0.44965976225096	1	28	0.409818524675199	7.7231269415874	0.153801130224829	1	26.6666666666667	2.48237347604246	4.95289498793048	2.07662173430214	0.419274331348147
PTGFRN	0.758911083641258	0.943935684055163	24	19.1781104706597	2.23384487752299	1	1	28	12	7.32596969433773	0.999540563773333	1	20	6.38656504244417e-05	33.3095789078518	0.997137413395276	1	24	20.5203980724746	27.8269594928729	2.16980753592902	0.077975013277493
TTF2	0.565123192085115	0.900113449962024	24	8.58567312639909	1.05935477918052	1	1	20	16	1.71992947366674	0.795357102931898	1	28	4.0345117381748	9.036615479924	0.952624034850764	1	24	4.2664799258626	7.61963618306805	0.428035472888251	0.0561753163280168
MAN1A2	0.250154932440429	0.819405693192366	24.1939393939394	6.80878092680993	16.1902807040511	1	1	28	8	20.979347803552	0.999819302834808	1	23.7209302325581	10.3953907937787	165.164028660216	0.836905504229272	1	25.3049565421658	8.43091250833958	142.573884189541	14.8650753767578	0.104262259959165
GDAP2	0.79436817468489	0.950672003603389	24	15.5813235881441	0.945020966484613	1	1	28	20	2.94832381346637	0.998730010118779	1	28	16.0440208372198	11.1678666908959	0.998260485386059	1	26.6666666666667	17.2168294213608	8.9067245431474	1.29768122704881	0.14569679580438
WDR3	0.879995470895929	0.970348732041003	24	7.27547445096747	1.16457897522718	1	1	28	6	4.38719727472572	0.965083284857862	1	28	10.5512862654897	24.7649549900997	0.999356655118239	1	26.6666666666667	7.95526010869493	23.2183341278451	2.26385438201864	0.0975028772328532
TBX15	0.614747239511176	0.908917593096582	24	21.9545394064785	5.0402951613383	1	1	24	22	9.52822655256283	0.998324429063778	1	26.1538461538462	23.0464240384697	70.6156098874117	0.986489600646975	1	24.7179487179487	22.3506776867354	64.3377347058237	5.09581006991051	0.0792040641967031
WARS2	0.250255976510125	0.819405693192366	20.3673469387755	13.2444455842906	2.70669358062211	1	1	20	14	3.94206894580773	0.916947360025095	1	20	11.9663577075078	16.1994422894195	0.815847832753324	1	20.1224489795918	13.0704384479315	13.6098089333376	2.73064259899437	0.200637834988674
ZNF697	0.00382764213371545	0.618821274583066	22.9425287356322	17.878361759425	5.18122519238082	0.0290926434676435	1	24	16	3.14806118068631	0.138794854750509	1	22.5236593059937	15.809119890699	10.1800972222998	0.00113496281873726	0.260451909273568	23.1553960138753	16.5709948427989	8.94337492839142	3.68710418918194	0.4122721253111
PHGDH	0.775593237416446	0.947046856634169	24	18.8099171785115	5.96861481690893	1	1	28	18	16.0791664605444	0.999933673246596	1	28	20.8462513445647	148.496454281043	0.997734943298735	1	26.6666666666667	19.3174710345847	123.130358592308	8.8784008540318	0.0721057012708677
NOTCH2	0.121471215942821	0.737601467227739	26.6133333333333	9.06630862716864	6.36792367434487	1	1	20	16	3.94150322116643	0.840323022730502	1	26.1538461538462	9.8530557276645	46.7406698686392	0.60080520429635	1	24.2557264957265	9.97239155203451	37.48344888538	5.58877650503606	0.149099847298627
SEC22B	0.960272572857442	0.988756376132057	24	15.4158269874808	0.6422759171854	1	1	28	4	4.32292650854409	0.999992517374437	1	28	6.75440830680987e-05	18.3363031847686	0.999989223284619	1	26.6666666666667	0.00893496505584502	12.9362300594729	1.27316136602637	0.0984182687052684
GPR89A	0.645247433573758	0.914464370600892	26.7919463087248	11.1863390082108	1.1984199135335	1	1	28	10	2.97204682133477	0.999142088806887	1	26.7415730337079	8.26262892033933	19.1409901355063	0.989818665352081	1	27.1778397808109	9.81487894040087	15.6492975969088	1.16734091359363	0.0745938216309599
RNF115	0.265171847663545	0.831049571787038	22.8114285714286	17.5081355048005	4.91207906092062	1	1	20	18	6.73630810196112	0.892446377048942	1	23.5643564356436	17.7672519106113	85.6831969954154	0.823463935003312	1	22.1252616690241	17.8283617962728	81.9822831842429	4.85905227134662	0.0592695407180431
POLR3C	0.280011088502418	0.834635149696842	24	4.87009418806064	4.4074118569653	0.759272267084767	1	28	4	4.7770741022492	0.857076456375261	1	26.9433962264151	3.4181079400213	28.7086463311463	0.756550157940369	1	26.314465408805	4.14216068912197	23.9267865552212	5.30195544878433	0.221590786399495
PIAS3	0.399275913911865	0.862003562229971	27.5310344827586	9.28348678315063	1.24345457673204	1	1	28	8	2.23501167893142	0.95648927057724	1	28	11.9157443265419	6.06889242818976	0.926449787503898	1	27.8436781609195	9.71966491626176	5.39381003562149	1.31000453154903	0.242871833249146
ANKRD35	0.430878916838354	0.871050782426605	20.2639593908629	15.851114513273	2.02291928990968	1	1	24	18	3.98239186259812	0.997477152920879	1	24.2033898305085	13.9489208185705	18.3415030568252	0.945974343678194	1	22.8224497404571	16.1215865632383	13.7871001360861	1.58722243069908	0.1151237326945
ITGA10	0.781463930251243	0.948087517696291	24	22.6627442427694	0.696586699318319	1	1	20	0	2.55350173532224	0.908265375155497	1	20	0.852167426826501	5.87158089806423	0.994796368854692	1	21.3333333333333	21.241618378354	4.51650780276794	1.25715611962626	0.278346938503197
PEX11B	0.745972725758396	0.939653593506834	24	13.2771947607408	1.70307169841424	1	1	28	12	7.21393737097563	0.963562880625351	1	20	14.0676334815903	31.3865492716211	0.995306765629944	1	24	13.45028741224	26.1102238427092	1.72562718730756	0.066090095500633
RBM8A	0.225983745157677	0.808131629740527	22.1777777777778	1.5846854302022	9.83215527473752	1	1	24	0	11.1492554734246	0.883376808019505	1	23.257328990228	0.677866588061299	120.959290271692	0.780435308323314	1	23.1450355893353	0.775270596139078	117.257572960235	9.75147298813297	0.083162841784555
LIX1L	0.974598444352896	0.991885580492005	26.6133333333333	21.6297621533863	2.08732495617774	1	1	28	24	16.8467231065898	0.999999999621783	1	28	4.37188118961922e-05	69.361032488133	0.999997215290561	1	27.5377777777778	24.4518127668332	50.464209086069	1.80641444954015	0.0357959528595649
POLR3GL	0.287918436619611	0.836122950893196	24	5.25933894142316	14.2641392062636	1	1	28	20	11.5496377795912	0.999059660646487	1	28	2.9554007686046	114.481575822127	0.869357712446321	1	26.6666666666667	2.91574468644536	84.5935246806376	18.2912884163871	0.216225632936344
ANKRD34A	0.00699609825091441	0.625134632041736	22.4269662921348	3.89831599533202	3.12831408817367	0.269101639101639	1	24	2	1.77086851287235	0.295155512995513	1	21.9692307692308	3.6114323786725	6.5235497385885	0.0203296131984291	0.857158321499206	22.7987323537885	3.21053174677323	4.15903818347	3.12094119340838	0.750399745261414
TXNIP	0.795045469146511	0.950672003603389	24	22.3687352054987	9.49082703926695	0.548683931808932	1	28	18	10.6107279545009	0.93121578819688	1	28	19.9999324559169	402.70375705125	0.937002546970568	1	26.6666666666667	20.1253940888189	269.441549809425	11.4356833936796	0.0424421675193305
PRKAB2	0.868871526834098	0.968777330559178	24	18.1464540615579	2.16569314707057	1	1	28	22	6.56339311887776	0.999999828717923	1	20	16.0740612664745	46.0023721829597	0.999583308744666	1	24	18.7645030634927	42.5131974419892	2.34877604190708	0.0552481625291081
CHD1L	0.625431690775537	0.910565835066228	24	14.7447836086045	3.82964136875693	1	1	28	10	8.11245161163791	0.995641053406216	1	28	5.34287712719092	80.754915666952	0.987529162132589	1	26.6666666666667	9.91323454748154	65.2225343514668	4.6780568931749	0.0717245494933715
PDIA3P1	0.00823125503977051	0.625134632041736	26.4370860927152	24.7070878698379	2.09322594774466	0.0481594158156658	1	28	26	1.34460976556104	0.213163612520911	1	26.7415730337079	26.4074243753547	5.36259770099624	0.00459339356496025	0.491264202506385	27.059553042141	25.7100544066119	4.05643224678342	2.10821549933291	0.519721610290577
BCL9	0.175691467108466	0.777604184841177	20.2639593908629	17.3730178423365	1.27294494224905	1	1	20	18	1.65017383135689	0.794936104254422	1	20	19.8760399843626	6.49911561403986	0.685196581578045	1	20.087986463621	18.4107604486883	5.23612568681469	1.2169022285644	0.232405083710793
ACP6	0.620839112193872	0.910362170626064	24	21.4751551626617	0.677652035029034	1	1	20	18	1.38121737725748	0.99681794084092	1	28	19.6146556966257	5.65086177069468	0.987092500115646	1	24	20.064575665569	4.63991620822056	0.696590358460843	0.150129943559475
GPR89B	0.398030207769555	0.861275230296286	24	19.3251694653553	1.2031654366312	1	1	28	14	1.32796733019905	0.967604757536147	1	28	19.4303688149509	8.91775192832735	0.92793440753453	1	26.6666666666667	17.9155889253206	6.75313223505436	1.67441982847468	0.247947140703547
NBPF11	0.572382783705602	0.901974508496346	24	12.5735899030475	1.2102740477467	1	1	28	12	2.66687733091247	0.989239021774522	1	20.9384164222874	14.767180169621	6.75230392168951	0.979857682443232	1	24.3128054740958	13.3272165122356	4.06469498693459	1.1936273566702	0.29365730036496
PDE4DIP	0.796007947216617	0.950682329035165	24	4.04470349851267	1.05777686159067	1	1	28	2	2.63833368884442	0.999962445846257	1	28	25.0697562068474	15.1151606679947	0.998329649590666	1	26.6666666666667	1.30769786354767	11.7683980212317	1.55679723902642	0.132286249684772
NBPF9	0.876213401136133	0.969542795706318	24	11.5001965402799	0.615998699463844	1	1	28	6	1.58714606359704	0.999943204034509	1	28	6.6439798618762	9.60969598522986	0.999651141654059	1	26.6666666666667	8.01108282374872	8.11222720754889	0.564264784572068	0.0695573200966299
NBPF19	0.69766780299729	0.926875740693223	24	9.91651917968519	1.54822937529081	1	1	28	2	2.95710072654585	0.999554629343077	1	25.9636363636364	5.7769364974064	10.2190294453545	0.994028516075503	1	25.9878787878788	6.03361301044883	8.90267332246635	1.53474491130582	0.172391466665728
HIST2H2BE	0.430052359347581	0.871050782426605	21.8142076502732	17.0310643907062	1.6301996591936	1	1	28	22	2.34960596694393	0.97338118352462	1	23.4098360655738	20.1685856939639	11.4496744767292	0.941860286993756	1	24.408014571949	19.7483599739419	10.6459759225316	0.842032548139384	0.0790939744995358
BOLA1	0.709595989223571	0.930233112310071	24	5.52376744823115	1.15480590940564	1	1	20	6	2.50728110100605	0.99999406762549	1	20	12.2626344587072	11.7139938038939	0.994785499245393	1	21.3333333333333	7.47463991848939	10.8434959737354	0.792007839938972	0.0730398980049733
SV2A	0.123550644880026	0.737601467227739	22.0552486187845	4.60045291588211	2.9477170339523	1	1	20	6	1.94701385528295	0.744506129259949	1	21.570996978852	6.2589803713485	13.196848054913	0.573334501917304	1	21.2087485325455	5.65345149343907	11.3325751131343	2.92213419447651	0.257852620900769
SF3B4	0.238492489806733	0.813606246817012	24	14.0488066340624	4.1645473842958	1	1	28	12	7.35560106152088	0.540819321280823	1	28	10.8413837354502	22.8876556985921	0.663663027096121	1	26.6666666666667	12.3830741664545	15.39782512006	5.69911483633105	0.370124663184175
OTUD7B	0.206455611204306	0.803643340936576	23.3450292397661	20.6552044263536	3.17889089892375	1	1	24	22	3.62065131802523	0.820923326949965	1	23.257328990228	15.7975769798154	19.6529567435895	0.737307194046158	1	23.534119409998	19.6020482699211	20.1905527099625	3.30175036642377	0.163529469145964
VPS45	0.0494334262143621	0.666470684339823	24.641975308642	18.8336480115027	4.86605284050893	1	1	24	22	4.57009655677281	0.626404375815849	1	23.1067961165049	18.353632655397	17.5572952866524	0.325516968586599	1	23.9162571417156	19.7041162453165	14.0250534179297	5.22981960437456	0.372891243158385
PLEKHO1	0.341450520516191	0.845862381528345	24	2.49808879175369	8.82148413007241	1	1	24	6	11.5407283968012	0.89354551829935	1	27.5675675675676	23.7270368468431	131.048612995898	0.882270230681745	1	25.1891891891892	2.12511293031583	116.312080416667	9.06365730910374	0.0779253305128309
ANP32E	0.0431243824221161	0.659105443191103	23.2093023255814	10.8129774866746	9.25527199664455	0.182113153050653	1	20	12	6.29464236726277	0.315480711525879	1	20.9384164222874	11.1982897219157	48.5235221147058	0.0619486615367272	1	21.3825729159563	11.4099275442049	35.8029897995797	10.9065015994525	0.304625442190879
APH1A	0.632971315416665	0.912374768859584	24	19.9049238924254	19.3571089343356	0.759272267084767	1	28	18	34.8562877183598	0.500040337225836	1	28	16.6105523508885	340.115757408938	0.827230956715394	1	26.6666666666667	18.2330923860994	305.023131426428	34.4711962731076	0.113011744754913
C1orf54	0.521373125695477	0.890499619893185	26.2631578947368	24.0747921827039	1.90101647954547	1	1	28	0	3.77091296769842	0.996371863006316	1	25.9636363636364	2.5445349984857	18.0773722513756	0.971111890565711	1	26.7422647527911	0.123157984770857	17.5240144520122	1.60524165098327	0.0916023925556025
MRPS21	0.0315913214206911	0.650756303234839	20.5773195876289	4.80868694819897	19.1269297035625	0.0772071042383542	1	24	4	11.3084780498692	0.414261579512571	1	20	3.9381055485226	188.433963429423	0.0320144063331788	1	21.5257731958763	4.28514849665853	190.655659893957	17.5400313839499	0.0919984824667975
PRPF3	0.684959496056854	0.924278469294162	24	21.7128004040873	1.78628405202879	1	1	28	22	4.57357755536669	0.989972182299652	1	28	20.6553618146077	26.6443072971787	0.992677557119702	1	26.6666666666667	21.5525830209888	22.938994663751	2.1606191223804	0.0941897914033122
RPRD2	0.366061315089526	0.848212198017241	23.7619047619048	19.3298740802797	3.23576571989966	1	1	24	18	5.17636469967877	0.837771568698955	1	25.2296819787986	24.3113034285374	36.0437681127529	0.883374616833285	1	24.3305289135678	20.4363956950626	35.4238201771799	3.12375979000072	0.0881824651993082
TARS2	0.13357566609975	0.749465271839799	20.2639593908629	10.1993756748921	1.91569230030089	1	1	20	10	2.14922584018369	0.925830073164484	1	21.570996978852	12.0961712321177	9.39136138096499	0.652291147398858	1	20.6116521232383	10.7440548608098	6.70381270814416	1.87972531852021	0.280396455025752
ECM1	0.699837515938947	0.927578823800622	24	21.8818559434986	1.61600700624505	1	1	24	0	3.55265787643304	0.996640930792824	1	20	4.5937083085809	16.3680169698576	0.994036933198712	1	22.6666666666667	0.833734326088931	14.7145307063626	1.7491487687767	0.118872208953314
ADAMTSL4	0.923457613069547	0.980140069390177	24	12.1563778093816	0.146982526137684	0.388468903781404	1	20	6	0.576284344470967	0.990352447633396	1	20	12.2303514293726	1.88436036560901	0.913174693065427	1	21.3333333333333	10.234262809718	1.55763536627528	0.0842094963069397	0.0540623936321548
MCL1	0.233863565386683	0.812052271715903	24	16.7367897398313	67.5206808370135	0.548683931808932	1	28	16	42.8047411829214	0.5410692680498	1	28	15.5057593887969	587.872741159645	0.501629424804138	1	26.6666666666667	16.168096770192	508.106693661422	91.2937429353552	0.179674355945779
ENSA	0.613942516434221	0.908917593096582	24.641975308642	7.85278256431119	9.41162851969271	1	1	24	12	12.5857744059489	0.999953710492144	1	20.5763688760807	12.3910475355116	93.642153317389	0.986513052996053	1	23.0727813949076	11.0276047115236	79.2332130076329	8.06105056575067	0.101738276913926
GOLPH3L	0.0218741313006388	0.628766577815096	23.0751445086705	1.78682411348956	5.83038751550895	0.269101639101639	1	24	0	5.11157609729548	0.397781535000737	1	22.9581993569132	1.3990998727864	31.8049462620701	0.0594747237496448	1	23.3444479551946	1.08011329338819	29.4927672060721	5.76023126110558	0.195309962637878
CTSS	0.0291523223386568	0.650756303234839	20.0603015075377	3.18059910934924	3.9817409447682	0.0772071042383542	1	20	4	3.61239758919884	0.376763670883821	1	20	4.0896707893204	9.84020742498934	0.0280551332950975	1	20.0201005025126	3.75814160301254	6.1775997007467	3.94278937567305	0.638239699344145
CTSK	0.811654724140463	0.954857118840336	21.0105263157895	20.9730904372033	14.2355176763182	1	1	24	18	30.2696115412957	0.982025163464576	1	28	16.0984024546661	271.343589291915	0.998357787442713	1	24.3368421052632	18.539704246912	176.881551955798	7.17077907543644	0.0405400054225463
ARNT	0.663583935838006	0.919000679821187	24	10.91116352931	6.43990427263246	0.388468903781404	1	20	14	16.1433459965479	0.739599979808123	1	20	12.1578838449564	71.2250046528153	0.76845347697589	1	21.3333333333333	12.5838381855705	65.194541479815	11.4629013976987	0.175826091226484
SETDB1	0.0230843577351434	0.628766577815096	27.156462585034	19.9418732145598	7.65220066142443	0.269101639101639	1	28	20	6.79191242183673	0.381869223552205	1	28	18.9445692011112	35.7161014858307	0.0600366394167438	1	27.718820861678	19.6369973831681	26.7813404545625	8.68471806681635	0.324282426473422
CERS2	0.748899629024864	0.940521039270806	20.1616161616162	11.0738901756095	5.81971570243849	1	1	20	10	11.19626562289	0.999990157698732	1	20	8.207373983994	46.3996535489488	0.996750845133362	1	20.0538720538721	9.76596118097192	37.5460235916758	5.34612653202074	0.142388621233542
FAM63A	0.797958028627112	0.951354631126044	20.4717948717949	20.3480540768784	0.617173780413603	1	1	28	24	1.47885148406663	0.999992862549574	1	21.8348623853211	18.0238924678822	5.03861656725214	0.998380491560788	1	23.4355524190387	20.8690781428399	4.49644806188911	0.555738941565501	0.123595098601454
PRUNE	0.980364709851331	0.993633230711772	24	19.6959091065078	0.708609929913641	1	1	28	24	5.33610376114845	0.999815606246433	1	20	15.8073192543898	32.2693504042882	0.999998683558019	1	24	19.7450070761626	27.8632824979615	0.767361542587262	0.0275402419884808
C1orf56	0.347637365642824	0.846083971138186	27.156462585034	22.9155668873055	0.970808704148733	0.759272267084767	1	28	24	1.5284057227308	0.933722565014624	1	25.9636363636364	24.0313374005165	3.47121465643679	0.833360898646675	1	27.0400329828901	23.6687532349781	2.72080606885751	0.954588178380249	0.350847562899288
CDC42SE1	0.442543501290829	0.873103468676491	24	17.0498028575147	1.44857423423581	1	1	28	14	2.28349136836756	0.999999997483658	1	28	13.4798250560106	15.9727742993728	0.950364598908246	1	26.6666666666667	14.8775319206029	12.1658149565928	1.88455624073379	0.154905877449051
MLLT11	0.948912907113318	0.986264458854147	24	22.8598199184684	0.405290768042572	1	1	28	6	3.56339048777376	0.999628407838562	1	20	6.75440830680987e-05	14.8909726139425	0.999976405176055	1	24	1.15716656320554	10.7041772869751	0.345649944424572	0.0322911266468988
GABPB2	0.0750992057742811	0.699613712332068	20.0603015075377	18.4294729919413	1.89343494104137	1	1	24	18	2.42747637672661	0.837104578342453	1	23.1067961165049	20.2282070984052	9.83253715511559	0.477416680239829	1	22.3890325413475	19.0170617452707	8.83342134884632	1.60886850485572	0.182134242364183
SEMA6C	0.000462965973875851	0.45636190449169	20.9005235602094	6.68325409082523	3.74673917394377	0.00261476948976949	1	20	8	2.48711906585038	0.0939472745987378	1	20.3418803418803	7.6694575533037	10.5245091462939	1.6470156632642e-05	0.0576863528403653	20.4141346340299	7.46582135565751	8.24652964272424	3.66926765914249	0.444946882884222
LYSMD1	0.62418293493897	0.910565835066228	24	20.1392031225177	1.10753823555738	1	1	20	4	1.76282204351214	0.999974037747349	1	28	11.6332800350763	8.91022450160491	0.987692286815692	1	24	6.1377355776343	6.47482332909458	1.06742551786886	0.164857859993243
SCNM1	0.349251969707348	0.846474290052869	27.9160839160839	1.12286166980888	1.14911920630708	0.759272267084767	1	28	2	0.666321423525288	0.835747290339091	1	28	4.195697546005	3.86414335438584	0.807141612342982	1	27.972027972028	2.42940769779183	3.21927415098694	1.30660440003983	0.405869254607985
VPS72	0.0839423521280247	0.706116341588548	25.2658227848101	15.6114451617542	10.4871548269064	0.269101639101639	1	28	16	13.1569138808537	0.402412932319576	1	28	15.9025975565381	70.9015738993492	0.152243399468239	1	27.0886075949367	15.8658272025212	53.9287769086443	12.5060156941968	0.231898745179814
PIP5K1A	0.301792776389967	0.836164490825694	21.5783783783784	12.6865939944921	8.56082774464326	0.759272267084767	1	20	12	13.7034192958553	0.80432322603109	1	28	14.2042466662494	78.0199443210613	0.759553985122189	1	23.1927927927928	13.1128892302097	69.1943092355754	7.72873089811348	0.111696048179347
PSMD4	0.379572603194207	0.853108032179137	24	2.20687826676911	18.2714500670085	1	1	28	20	19.8955261203892	0.907677212463774	1	28	24.8253506809437	217.33794697134	0.90724988995204	1	26.6666666666667	23.831712092236	186.492108670766	20.7904719827849	0.111481778671335
PI4KB	0.0482748743815411	0.666470684339823	26.972972972973	14.0833840814119	4.38198258693602	0.182113153050653	1	28	16	4.29746494730361	0.275975134689714	1	27.148288973384	15.5635037840684	25.2567138300119	0.0610200844739939	1	27.373753982119	15.2108813269405	21.1333353744341	4.82533994945092	0.228328366722857
RFX5	0.00509464645016788	0.622978010496108	21.9340659340659	14.4009013692566	2.58600497434332	0.0772071042383542	1	24	14	1.92232552241721	0.183244311310306	1	23.257328990228	15.9775971907279	9.08478516322857	0.00403796202537865	0.462851397159028	23.063798308098	14.8195866898267	6.95182565298603	2.58710927718164	0.372148181833415
SELENBP1	0.303670224249282	0.836786359962788	22.9425287356322	3.89400584742276	3.18704826028472	1	1	20	6	2.20450004632991	0.987965539488423	1	20	7.9999324559169	20.520160091876	0.878635809075397	1	20.9808429118774	6.1037188234627	9.21471268088209	3.14079965761544	0.340846184399401
PSMB4	0.041699567566444	0.659105443191103	26.2631578947368	12.7601928215376	15.9660379120717	0.269101639101639	1	24	16	13.3283569235545	0.333419654336529	1	28	10.2165870512602	108.88997792278	0.0830702897104799	1	26.0877192982456	13.0952078479647	106.016197602658	16.5320101299379	0.155938531128034
POGZ	0.817296939695024	0.955843928621962	24	17.9109747756235	1.27082769536272	1	1	28	12	3.75140578774427	0.800036519499717	1	28	15.7669870916416	30.5798616494475	0.990674340188455	1	26.6666666666667	15.3535597348731	27.3921834825434	2.27434707567864	0.0830290537856555
TUFT1	0.713149063440764	0.931432176641	24	21.8262983672547	2.01548394883343	1	1	28	20	3.29699019505383	0.955579278950222	1	28	21.4099208986238	27.4125385714048	0.992929317485643	1	26.6666666666667	21.1728818044271	22.1301491261328	3.35095561485283	0.151420381116899
SNX27	0.967744507893794	0.989673566582677	24	9.91352923686051	0.424619489272372	1	1	20	14	2.28090202958951	0.999999992730319	1	24.5360824742268	13.9928219846828	26.4948149890615	0.99999426821452	1	22.8453608247423	12.8544749217813	23.3774440061029	0.314946127209797	0.0134722225033488
MRPL9	0.291131083240247	0.836122950893196	24.7950310559006	0.694318129394508	4.4450009830209	1	1	28	22	5.99463880572058	0.941722879491506	1	26.9433962264151	5.0022157602044	41.8492909426859	0.858486043840156	1	26.5794757607719	0.315260108734475	38.648805584124	5.13292730224975	0.13280946783924
THEM4	0.0207138853103319	0.628766577815096	23.0751445086705	3.29379863862438	5.13579554439356	0.269101639101639	1	24	4	2.70549332570902	0.358087831507982	1	22.5236593059937	4.5695877732367	17.3480460473987	0.0529739184535796	1	23.1996012715547	3.96106104322844	12.2608604881687	5.26554942415868	0.429460022747976
S100A10	0.854710289317847	0.967270487803185	24	11.1778635669893	11.4111435029069	1	1	28	6	32.7679702744704	0.982243744377504	1	28	11.825252658573	221.269022756176	0.999217360636401	1	26.6666666666667	9.97462116225436	193.937467691922	23.7453437367932	0.122438144724637
S100A11	0.107862284312876	0.729651247232156	23.4823529411765	5.65291619816418	44.2860806861331	0.269101639101639	1	28	4	63.4301149882471	0.49816478496739	1	25.9636363636364	1.8314015575232	376.427125427726	0.205470643517284	1	25.815329768271	3.89653571296026	353.623301533452	46.7338548564105	0.132157170225361
S100A9	0.633511231306226	0.912374768859584	24	3.61494050408203	3.85799173079679	0.759272267084767	1	28	4	0.371257302786097	0.848810816476596	1	28	1.2353044837427	32.3106795105149	0.937834281202976	1	26.6666666666667	3.015232216657	25.9924544837745	5.90158900980002	0.227050085380894
S100A8	0.77264789037443	0.947046856634169	24	17.169132209664	0.769056246058046	1	1	28	18	2.15454399538087	0.999999673042046	1	20	19.9852947475578	6.89641209171387	0.997640060211639	1	24	18.3472143633206	4.56624119015621	0.808751800602138	0.177115436290493
S100A6	0.376509069576699	0.852164943133604	27.7222222222222	10.791394693346	428.751730361878	1	1	28	6	415.078867339772	0.977615859960877	1	28	11.755829749997	3872.40836577443	0.919799445934972	1	27.9074074074074	9.62051752862147	3603.76029188764	419.947295413845	0.116530307623174
S100A4	0.722505635181984	0.934391987572597	20.4717948717949	2.37431501228887	93.0148210298175	1	1	24	18	66.3322316030613	0.964275845046294	1	28	19.9999324559169	1289.5635399596	0.993985373054586	1	24.157264957265	19.5806137219458	802.060933996536	93.1233561132359	0.116105088985219
S100A3	0.548447479019659	0.894494959215765	24	20.4620880394754	1.50359612053329	1	1	28	22	3.03102705465043	0.975777641515399	1	28	21.3496088493253	6.86619625657021	0.974323797609621	1	26.6666666666667	21.3351749188959	5.34911265220553	1.94683017793316	0.36395385637101
S100A2	0.919179996645025	0.979273876757008	24	19.3463299269188	0.463397464001883	1	1	20	16	2.30618538923794	0.999923159579136	1	20	15.8842607666263	6.03582896283064	0.9999060947118	1	21.3333333333333	17.0688714421674	5.1562875480388	0.292944043804345	0.056812976598981
S100A16	0.682695911209117	0.924013474538109	24	18.1225619261076	12.4684781922047	1	1	28	6	64.2595930675573	0.999981056935672	1	28	6.75440830680987e-05	363.130980071112	0.993018069153071	1	26.6666666666667	26.5836546524331	260.419414736196	14.6468176801164	0.05624318638053
S100A13	0.167521321968001	0.767169584088264	27.3424657534247	25.6245754050195	87.9284005113636	1	1	28	26	65.6384130396571	0.867248659428135	1	28	25.0380350419174	610.951217817558	0.695865757854757	1	27.7808219178082	25.5586686791442	492.414999652758	91.4185332426563	0.185653429134212
CHTOP	0.303760194384244	0.836786359962788	24	20.9695068947466	3.53510689957808	1	1	20	0	5.04846421209518	0.85480180667623	1	21.186943620178	6.75440830680987e-05	54.9952029216112	0.845824568318091	1	21.728981206726	20.8369256934837	48.4772764168601	4.04365313908708	0.0834133729856308
SNAPIN	0.465412667295082	0.879512449066646	24	18.9806606095776	6.40093680831519	0.0169666213416213	1	28	18	16.4649386380259	0.223098769169103	1	28	17.6820083648917	91.427547861877	0.0483561615549019	1	26.6666666666667	18.3069820685196	80.7760880498458	11.6225383233334	0.143885877664208
ILF2	0.988442481291445	0.995863492412659	24	16.3940520633996	0.575641775300939	1	1	28	4	11.2891059867026	0.99779360913283	1	28	6.75440830680987e-05	69.1660455742153	0.999999563328176	1	26.6666666666667	26.210730912582	51.6270280675918	2.76982648041155	0.0536507055332567
INTS3	0.275611959946724	0.833425118783663	24	5.71951483814252	1.23786816635851	1	1	28	26	1.25193657468314	0.983692542018827	1	28	4.0370707978133	5.41083389205429	0.855912566151732	1	26.6666666666667	2.98657069746876	2.89205978932327	1.76061647516134	0.60877596018626
SLC27A3	0.226563704288584	0.808400454601679	21.1216931216931	9.9600102473475	5.28774359451428	0.759272267084767	1	20	14	8.31052550285633	0.848515601164107	1	20	12.0946474487327	33.3333807993848	0.697131674475358	1	20.373897707231	12.0885813773944	26.8322452128412	5.71291905512911	0.212912449547645
GATAD2B	0.0787868103937108	0.702313002785919	25.1069182389937	11.8168369154323	4.76762955226309	0.548683931808932	1	24	14	3.68667739496321	0.534962848578323	1	23.1067961165049	13.527543800126	42.8247538403582	0.274301228400776	1	24.0712381184995	13.1723734070617	38.5084814577038	4.8036557551749	0.12474279881566
DENND4B	0.147152512218812	0.753869892342175	20.7916666666667	7.35025221690024	3.14955411055298	1	1	24	10	3.23533981735607	0.783549341517504	1	20	3.9314332399839	15.3698320010645	0.633402142597021	1	21.5972222222222	7.02005338516554	12.9995036630573	2.98876771082674	0.229913986587072
CRTC2	0.260527845815797	0.827612129144639	21.2340425531915	18.8629074993049	1.63949632464267	1	1	20	16	1.88220227233432	0.92413562123878	1	20	16.1780740026154	4.16998729889484	0.827682578405041	1	20.4113475177305	16.9847983984669	3.27734445178394	1.32527317350418	0.404374087924388
SLC39A1	0.000957312150608791	0.486826598888661	24.641975308642	23.666563135402	18.3929394422304	0.388468903781404	1	28	22	14.6178824370138	0.505148978751117	1	25.9636363636364	1.2991430747197	131.909902747331	0.00871407198369245	0.603879163243087	26.2018705574261	24.5240617323959	122.017280432136	18.1204418211461	0.148507176663591
JTB	0.223440289065733	0.807892487343709	24.7950310559006	20.9362492622795	10.7705231970185	0.759272267084767	1	24	22	10.7713007903281	0.820982670166949	1	25.2296819787986	19.9738177153777	154.470667557744	0.684455168340584	1	24.6749043448997	20.9917325889026	147.218797469618	11.4381717386057	0.0776950493768718
RAB13	0.405673627729449	0.864485417903853	24	4.09286668030855	34.1946825065419	1	1	28	26	62.7570537391153	0.99248974639622	1	28	0.779970645062601	301.876110788889	0.93552893051635	1	26.6666666666667	1.08529614031361	248.380660197508	43.5299370448351	0.175254937361954
RPS27	0.0227299123755904	0.628766577815096	20.0603015075377	2.76408554840953	59.6669356431433	0.0481594158156658	1	20	4	46.7248515070648	0.336515030259811	1	20	4.651847256474	512.184921250042	0.0147945215629637	0.753698681846539	20.0201005025126	3.80932109837011	493.849541590692	57.0147659277394	0.115449668625984
TPM3	0.0186620178314125	0.628766577815096	20.9005235602094	3.11147441912009	29.1687866458319	1	1	28	4	45.5577802584898	0.877564513040612	1	20	6.75440830680987e-05	266.593158693065	0.22216562322848	1	22.9668411867365	2.27057854861309	184.492029795107	20.308371081511	0.110077227206319
C1orf43	0.871678605485811	0.968983433238391	25.1069182389937	12.6118413672979	8.15966733974373	1	1	24	12	21.7742927233204	0.999998514559351	1	28	12.8655690282513	183.317342261226	0.999610396087611	1	25.7023060796646	12.5248680375512	175.287555956302	8.67226846162683	0.0494745243854547
UBAP2L	0.313906332148166	0.84124527504799	22.4269662921348	13.9144027032583	4.70695525221504	1	1	28	16	8.57119322687824	0.874325966710926	1	20	15.9339889173888	69.9704779999904	0.858730032054219	1	23.4756554307116	15.4679954558052	61.3013337434377	3.99546348517018	0.0651774315693073
HAX1	0.429899796362054	0.871050782426605	20.0603015075377	4.32649487347791	4.76334967965445	1	1	20	6	6.33948626250373	0.99768686294087	1	20	4.72928977274129	85.9819072232428	0.945657489039343	1	20.0201005025126	5.01599499625533	79.4153649516501	4.66647331624919	0.0587603333320982
ATP8B2	0.375078516811319	0.852164943133604	24	9.68408054475146	7.12556029535594	0.759272267084767	1	28	8	9.96726270124047	0.890807651607439	1	26.542750929368	5.7859840670198	41.863322665071	0.840308580037157	1	26.180916976456	7.89029777138482	42.1896718637488	7.51079679229516	0.178024536823875
IL6R	0.545512219139558	0.893974778254417	24	1.25355947091024	2.24122014063637	1	1	28	20	8.78417304384198	0.994058228561344	1	28	25.2121544191702	26.2643881379407	0.975683746222136	1	26.6666666666667	23.7854957026656	20.3425848907499	2.83389250977722	0.13930837821234
UBE2Q1	0.301222721980561	0.836122950893196	21.3475935828877	18.60053630477	6.55338288790619	1	1	24	18	8.64578521913857	0.924817061236489	1	23.257328990228	19.8251252396172	70.4299935552653	0.862133765563281	1	22.8683075243719	18.8720113075135	66.7462837812399	6.13069893707601	0.091850790632319
ADAR	0.760331881638783	0.94468179725128	24	13.6328170320769	5.36371500476168	1	1	20	16	17.5215062224011	0.908340320356718	1	20	16.2877779934018	94.7971088627258	0.993580345778343	1	21.3333333333333	15.6926815060316	88.511943703031	8.71422870851683	0.0984525742396325
PMVK	0.101070651779998	0.719467560598851	21.0105263157895	1.13478578058667	5.41616287943637	1	1	28	0	6.11592675624789	0.740852471293334	1	20	7.92374036304303e-05	54.9948033092229	0.520467636381658	1	23.0035087719298	0.412389511565153	43.6681972761794	3.68319713182217	0.0843450694455692
PBXIP1	0.190385899067374	0.7908052680028	24	19.6257026760301	6.2175082759152	1	1	28	18	10.5681870451786	0.473620632418353	1	26.9433962264151	20.4178558476586	59.0059306161231	0.568128655135658	1	26.314465408805	19.4847009789275	56.6795431659423	7.66796392351334	0.135286268999445
PYGO2	0.784485867680426	0.948311818955884	24	17.904881594981	2.5703725999337	0.759272267084767	1	28	18	7.78682326194546	0.800787773055078	1	28	19.9999324559169	65.2285657215446	0.960775300751734	1	26.6666666666667	18.7011541861469	49.0813611294219	4.40840522353634	0.0898183164055269
SHC1	0.317506848017932	0.84124527504799	27.7222222222222	25.0081928385451	2.40533283396307	0.759272267084767	1	20	0	4.38660184549464	0.886379225380447	1	20	0.4109042733376	15.088220965201	0.797911680380286	1	22.5740740740741	22.005318291265	12.695547913416	1.98084765169436	0.156026952535156
CKS1B	0.454375059099812	0.876721576421941	24	14.214239275645	8.06845026296263	1	1	28	14	11.8930426809555	0.937641436677925	1	28	13.3632318325149	62.9787685021884	0.944623011432928	1	26.6666666666667	13.9378871411816	41.2863224413684	12.2869464775646	0.297603316328636
FLAD1	0.7242093320385	0.934603703884338	26.6133333333333	23.8477139411376	1.44287252270425	1	1	28	26	2.73832544973421	0.999946581375624	1	28	23.1450927809036	16.5383114716291	0.995593400344374	1	27.5377777777778	24.3425106241164	13.8804932220577	1.51207239728203	0.108935062543684
ADAM15	0.99175088616712	0.996750261879167	24	5.82567130319513	1.01045061619792	0.269101639101639	1	20	14	2.84447099034627	0.98538422972825	1	20	6.4976246316374	95.7243930740697	0.848820011066374	1	21.3333333333333	7.54645719106661	84.1651612285581	3.70968285247501	0.044076228196142
EFNA4	0.107993436131881	0.729651247232156	24.3414634146341	0.594977860926528	1.42999787973064	1	1	28	26	1.20314766269072	0.948352045952029	1	26.3468634686347	21.6530689872822	9.46723425976369	0.601691142390779	1	26.2294422944229	24.2681372168761	3.39405460514689	1.29673317819822	0.382060199099861
SLC50A1	0.518951770323438	0.890499619893185	24	3.26564356896693	2.55279932413531	0.548683931808932	1	20	8	3.97999922266492	0.673497751441678	1	20	6.50429154350676	20.8537871507637	0.769981676702797	1	21.3333333333333	6.23596096473272	17.2743825552999	4.11876060005699	0.23843171163263
DPM3	0.985082785134361	0.995315011084833	24	8.63950717140647	1.31904885998248	1	1	28	18	12.4180701197814	0.999999996253616	1	20	19.8105539295401	104.939826636718	0.999999440503544	1	24	13.0048529657688	93.9282760023536	0.591419577747284	0.00629650200044622
KRTCAP2	0.528086447219429	0.891970444579961	24	22.5760753663575	12.8062267125308	1	1	28	0	24.5617001765276	0.995509503165576	1	20.112676056338	6.75440830680987e-05	211.158054978662	0.972424509355937	1	24.037558685446	23.5646768827636	158.991664140812	12.2743964391064	0.0772015093082837
MUC1	0.051945338838165	0.670745655605291	26.7919463087248	26.5026043285613	3.0485151300068	1	1	28	22	2.04547064774796	0.991537966753692	1	20	9.2984295504037	22.2404084589823	0.430836605792424	1	24.9306487695749	19.8419646165202	17.5560506057523	0.565677003732165	0.0322211991999396
THBS3	0.557662656885139	0.898476262809356	24	19.609126292838	2.17989018343057	1	1	28	12	3.2037044140162	0.950787862697412	1	28	12.1518476557055	22.166173946856	0.973343230385086	1	26.6666666666667	13.5615620623664	18.3766810918125	1.78914538222062	0.0973595489458514
GBA	0.860232114371983	0.968236388575138	24	9.18961453145788	0.624158164669087	1	1	28	10	1.88962632490351	0.959788814356431	1	20	8.73268093430395	6.25372976163932	0.99898399213584	1	24	9.41108801426441	5.20986861890174	0.643511840143363	0.123517863350462
FAM189B	0.667574443514035	0.919531162220201	24	12.4123844581576	2.69628163277218	0.759272267084767	1	20	14	7.7337854656477	0.485643384146698	1	20	16.0265883524345	48.6698506663822	0.833067430150655	1	21.3333333333333	14.4493764302946	43.2715456034796	4.06752551806502	0.0940000053461907
SCAMP3	0.531793599891713	0.892234714574754	22.6818181818182	21.2207177892004	3.13325090222204	1	1	28	6	4.33156797200191	0.999475162449442	1	20	6.75440830680987e-05	51.6745567302616	0.97360299947649	1	23.5606060606061	0.993592191883589	41.9169902297747	1.72148025455602	0.0410687944224872
CLK2	0.0243995477743976	0.62878834592382	22.3016759776536	20.7945664514444	4.21209964133785	0.759272267084767	1	24	22	3.92011254750065	0.433304542290465	1	21.3134328358209	20.0819845267716	12.4076676615178	0.140195615477904	1	22.5383696044915	20.970575752482	10.3493666913111	4.23120399607979	0.408836996724845
FDPS	0.127767034429222	0.745465772459787	24	7.55667399573867	2.39968367347764	0.759272267084767	1	24	10	1.28835847737988	0.939676827699387	1	20.5763688760807	11.9939522062541	10.6698872164167	0.570973574356936	1	22.8587896253602	9.94525127676567	7.74372161287756	2.13719805368079	0.275991075160386
RUSC1	0.945648693464686	0.985502861168176	24	1.57440710964621	1.06848615122621	1	1	24	0	2.26449260719884	0.999999708191784	1	28	22.345614007162	42.3058391589578	0.999972103865532	1	25.3333333333333	24.3443276976103	38.6261600756661	1.30485065671938	0.0337815266690571
ASH1L	0.215637234902202	0.807464563194153	22.3016759776536	16.0348999147506	6.27441068288353	1	1	28	20	9.69097362950991	0.916445164917381	1	24.040404040404	19.9522715726689	66.1783717511044	0.777810844807183	1	24.7806933393525	18.6765566376495	62.0440944172344	2.95580798793669	0.0476404404915553
MSTO1	0.558077540558156	0.898476262809356	20.2639593908629	16.2629903149426	1.55799418484448	1	1	20	2	3.39691004266826	0.998538693512974	1	20	15.7461235171582	10.3458526101569	0.978367275266669	1	20.087986463621	17.6181295891406	7.78946044225052	1.42425048327846	0.182843278278074
YY1AP1	0.359420955588847	0.847744362929557	21.4623655913979	18.6366115866429	4.69729083870426	0.548683931808932	1	20	0	2.75256158337345	0.971416964786678	1	21.3134328358209	6.75440830680987e-05	59.9843668973125	0.769708230990218	1	20.9252661424063	20.0316208284538	53.5107011132421	4.41389970343244	0.0824862992187585
DAP3	0.976320105758962	0.992372662458121	24	21.1562228917704	1.01712964538548	1	1	28	24	7.20031302602497	0.999999912425261	1	20	6.75440830680987e-05	62.5408801886029	0.999997746943471	1	24	21.8837179613064	56.1283016703339	1.0117355198269	0.0180254076770265
GON4L	0.841998307981515	0.963492374684819	24	3.5919479322553	2.47449526955303	1	1	28	26	3.82250541685428	0.995761383723328	1	28	24.580345291224	40.2240593400718	0.999200339221728	1	26.6666666666667	26.0557663161117	30.7579441051753	4.46035426549819	0.145014707427981
SYT11	0.213188967126476	0.80616199115455	22.0552486187845	16.0085599889065	5.90148806074433	1	1	28	18	6.54876339006657	0.916035516519735	1	23.8795986622074	16.0857640466403	54.0654657967158	0.77472429614559	1	24.644949093664	16.7755719844875	43.4124555148346	4.19133325094022	0.0965467905750687
RIT1	0.8617979153034	0.968236388575138	24	18.1347366342081	1.0593226674915	1	1	28	14	2.6299731462498	0.999967174169079	1	28	19.7772135692438	28.1296965635965	0.999508983278672	1	26.6666666666667	17.6145382296576	24.9420205045454	1.69430855441483	0.0679298837921355
KIAA0907	0.0781847713843118	0.702313002785919	23.4823529411765	12.6139209559606	2.72740972330485	0.548683931808932	1	24	12	2.97751602558429	0.584297363979123	1	24.040404040404	12.8005290200264	10.5995298434796	0.28776599352109	1	23.8409189938602	12.4742390917494	8.55156220764659	2.73592554784167	0.319932835826801
ARHGEF2	0.493784292771663	0.889056713705052	25.9220779220779	10.4914848178858	12.194278460643	1	1	24	12	14.8880417165694	0.99052409924722	1	25.5913978494624	9.83710202582882	94.3483561406807	0.963985879839781	1	25.1711585905134	10.8025465979951	76.8963390386562	12.055434756918	0.15677514570437
SSR2	0.900253551438228	0.974601883072655	24	2.72689409347517	3.12131645193472	1	1	20	16	7.36071190904175	0.999579830574327	1	28	4.1697294393591	191.455945638796	0.999819148218812	1	24	1.13713153289234	188.697426691098	2.82822672971817	0.0149881573867356
UBQLN4	0.857728217168567	0.968230439502539	24	22.9409834494779	0.571676096081105	1	1	28	0	2.98607823731769	0.999982300828968	1	28	27.8039586793714	4.95079835572902	0.99946265598218	1	26.6666666666667	26.2130206838503	4.06854070054024	0.550502218361193	0.135307044682654
LAMTOR2	0.474661777423689	0.88185651841985	26.6133333333333	23.075525242581	6.25229111324193	1	1	28	18	7.54336386278493	0.943083007768461	1	28	25.7568095724648	105.757199461008	0.95203615140758	1	27.5377777777778	22.5444604996466	97.1636313594657	7.27993431802692	0.0749244775660365
MEX3A	0.0478928202666752	0.666470684339823	24	18.4404962397044	1.52138673799148	0.0095169702982203	1	28	18	1.39262884327708	0.210040062527398	1	26.3468634686347	19.1050164482454	4.38339172871059	0.00508080550497547	0.522012437514207	26.1156211562116	18.6064069411332	3.96088811323859	1.62898972105323	0.41126880499568
LMNA	0.174277984490976	0.77667591528679	27.7222222222222	13.5857408708057	181.709366642246	1	1	28	12	173.079397476467	0.836694904737827	1	28	14.6620932251534	1391.58202200774	0.696859056149976	1	27.9074074074074	13.420720250419	1191.27817170901	199.409779348108	0.167391449019866
SLC25A44	0.678983982579386	0.922841161753275	27.5310344827586	17.4197744411523	2.64121282505844	1	1	28	14	6.67526770952166	0.99959818989476	1	28	16.1261170437887	39.8744284500156	0.992724253362101	1	27.8436781609195	15.8638752033328	34.8327460194115	2.97790128123806	0.0854914303792914
PMF1	0.296071246638826	0.836122950893196	21.2340425531915	3.65932738429923	3.34615796751678	1	1	28	0	4.05918970166	0.833360770914499	1	28	26.6215101466471	23.035957999984	0.833632139141634	1	25.7446808510638	0.961466898118555	17.1918891481325	3.49669523727222	0.203392146560697
SMG5	0.14443727852874	0.753098977299663	25.9220779220779	19.5763623228757	4.63092908220227	1	1	20	0	4.4807920277044	0.984560282514583	1	23.8795986622074	19.3377272529389	34.9242823481879	0.690079934276974	1	23.2672255280951	19.7741522691073	28.6821163399142	4.66151233779555	0.162523304854899
TMEM79	0.389660706152152	0.858423705805462	24	2.79092145018515	3.34571912996344	1	1	28	0	1.84969742193821	0.93727623993039	1	28	27.6741894053684	16.684739195301	0.918359081835315	1	26.6666666666667	0.905863985623597	11.0110606425259	4.05100515583295	0.367903264485489
C1orf85	0.270782980426926	0.831049571787038	24	18.4558060431808	9.0669595644853	0.388468903781404	1	28	18	0.396104259873634	0.719694817062749	1	25.5913978494624	15.728956207779	96.3572428604084	0.523233067682635	1	25.8637992831541	17.4368667898455	94.2944932462747	10.3788335309459	0.110068288970374
CCT3	0.597547240884741	0.907213481625143	27.3424657534247	25.5060777820797	8.94543318653953	1	1	28	6	21.0307501567053	0.983828542023661	1	26.9433962264151	0.7508046075843	143.01360223993	0.983133681454689	1	27.4286206599466	1.46552476352588	137.355258350407	7.11240600133216	0.0517810973292897
MEF2D	0.914442557959731	0.977619350899886	24	13.8065192996252	2.05735552962455	1	1	28	12	8.85047689833014	0.995744732256842	1	20	11.5936031504381	54.9618559641156	0.999872154079317	1	24	12.7097467470796	44.9194883951116	1.9647304452445	0.0437389319300064
IQGAP3	0.0562997032366905	0.677073152367806	20.4717948717949	11.4554671116926	4.43193546252417	1	1	28	12	3.62836179907147	0.653520463968212	1	21.0619469026549	12.4356273835838	11.8645782135496	0.358935185337943	1	23.1779139248166	12.2304506226248	5.88824038304786	3.53646300269424	0.600597593276872
APOA1BP	0.130466228284967	0.746666444869104	24	22.0056248913596	7.37206606145477	1	1	24	0	8.65982922720894	0.764315618674129	1	23.257328990228	21.6922901430123	75.7940983922673	0.59460327211006	1	23.7524429967427	22.5572035455055	70.1088844653924	7.34986252697273	0.104834966110477
GPATCH4	0.0918739989048909	0.707935521557512	21.8142076502732	3.40545761724916	13.5983965187529	0.388468903781404	1	24	4	8.47633609508643	0.68407292393171	1	21.8348623853211	2.0850168037304	85.6965139268964	0.283311978254687	1	22.5496900118648	3.14695168034715	74.5376149896021	13.1733155392224	0.176733794622488
NES	0.588456302565437	0.904563425694928	25.4267515923567	0.687792727084796	2.45900731947391	1	1	28	0	5.64416181723259	0.991601021275267	1	28	0.164005189848599	24.3383789828524	0.982508359742327	1	27.1422505307856	0.297564641875641	20.9948896652677	3.03145643346142	0.144390205511602
CRABP2	0.748884381956915	0.940521039270806	24	19.6783299419856	3.45110220198705	1	1	24	0	3.20619965777448	0.999998827359772	1	22.8115015974441	6.75440830680987e-05	31.9230969611104	0.996750479127476	1	23.6038338658147	22.2621995232978	23.5265714483277	2.73579933268273	0.11628550886352
ISG20L2	0.144975038983611	0.753098977299663	27.7222222222222	25.588428923813	28.3604516753997	1	1	28	26	28.2223650122305	0.834696512998478	1	28	25.4774984796979	128.624567221056	0.646424289177434	1	27.9074074074074	25.6889159931785	102.788460642472	29.1943642490384	0.284023751951932
RRNAD1	0.45171660226061	0.876353348086378	24	16.8433243575633	1.45365376234726	1	1	24	18	1.99643209304634	0.895488066317917	1	28	9.0038582851213	6.92615685182759	0.936302891608001	1	25.3333333333333	16.5501074774228	6.27358308405479	1.77652341096276	0.283175242466788
MRPL24	0.0836171033395505	0.706116341588548	26.972972972973	20.7354853510346	12.881053507289	1	1	24	0	13.0397302612364	0.938342840690666	1	23.7209302325581	19.9152931362964	116.495471011387	0.53228554891544	1	24.897967735177	21.5727017903014	98.0890223987795	12.9414446597073	0.131935708433244
HDGF	0.681522970981002	0.923857883839186	24	17.1859821479557	12.1203338511481	1	1	28	18	12.7734767037445	0.999924664061079	1	23.8795986622074	16.5746020495734	320.184036498644	0.992929402786848	1	25.2931995540691	17.311400347487	312.541612245414	13.1271057915542	0.0420011456946302
PRCC	0.0926262801768492	0.707935521557512	20.7916666666667	11.3118936965605	2.55532190823705	1	1	28	12	2.86375423341319	0.627399654310185	1	21.4414414414414	10.3552051805682	19.9527345704122	0.458713100051684	1	23.411036036036	11.3577142889701	17.9968205518264	2.1247569011228	0.118062904222667
PEAR1	0.652967068435259	0.915609559831119	24	0.37183935453903	1.24387076356735	1	1	28	20	2.73378078917865	0.941495413393872	1	28	22.8759539878182	12.2822046195514	0.986614102142798	1	26.6666666666667	22.4754171266498	8.6308880075571	1.82021824716332	0.210895825037883
ARHGEF11	0.491008585145574	0.888766051444216	24	22.0890380285312	3.46293153470163	1	1	28	26	4.68870349307868	0.983975087009597	1	28	20.0326053757533	26.1309710926405	0.962434117372722	1	26.6666666666667	22.9325475318573	20.5504425546341	4.03234593149917	0.196216987579661
ETV3	0.0152287495093202	0.628766577815096	25.9220779220779	10.748827481863	1.66131953575618	0.388468903781404	1	28	12	1.4127795995246	0.367893965076556	1	26.542750929368	12.0738166657182	5.03136806283778	0.0564106237676362	1	26.8216096171486	11.605529091859	3.75115272656147	1.64002718742528	0.437206188863608
KIRREL	0.126749059684151	0.74307227105189	24	4.76744777517192	3.87991802144593	1	1	28	0	5.21114564063062	0.784779245833442	1	23.7209302325581	4.5493829084402	24.7713312423977	0.593945253431822	1	25.2403100775194	3.3890835156583	19.8523601847102	4.24328523209089	0.213742103841082
IFI16	0.530705080237161	0.892234714574754	24.7950310559006	8.97279396841517	9.86807767070984	1	1	28	14	13.1956619090922	0.999880769656476	1	20	1.7377918501655	148.294981240565	0.973428245572642	1	24.2650103519669	8.20283167086616	118.074810372513	10.3826976800393	0.0879332149446864
CADM3	0.327911099679318	0.842645275103662	26.6133333333333	8.74627137543317	0.506923092241611	1	1	20	10	0.554311824234387	0.952252721457489	1	28	8.1113873708396	1.07277171756104	0.887211986575365	1	24.8711111111111	9.18441772706364	0.610391106642399	0.483998480748205	0.483998480748205
DUSP23	0.00025176886542666	0.414529648530621	22.5536723163842	1.8994220187125	12.3905449755099	1	1	28	26	6.97473024617806	0.725803991390475	1	25.7761732851986	22.2237591707183	98.2698385767832	0.00852490625751912	0.603879163243087	25.4432818671943	24.313846786103	54.0181893527133	11.4376326690068	0.21173669103058
C1orf204	0.886107134789501	0.971881628139666	21.9340659340659	3.85486351614795	0.422357187147816	1	1	28	14	1.34929180780195	0.99223227405173	1	28	10.8862760890242	5.44901381064739	0.999677186616085	1	25.978021978022	9.42276401500176	4.9439804651511	0.103368022300619	0.0209078541125384
TAGLN2	0.869269803649461	0.968777330559178	24	21.5545180858677	12.975717671687	1	1	20	10	38.375469466288	0.999828367300478	1	28	15.9117880684232	483.816376545887	0.999585765768186	1	24	14.830667319058	447.101841038764	3.49038938908252	0.00780669876235179
LINC01133	0.518101415299655	0.890499619893185	20.9005235602094	11.6237597728262	13.6795220986921	1	1	28	14	29.9779471330205	0.998164792736622	1	21.9692307692308	14.6602947115451	115.044786642394	0.970608557002998	1	23.6232514431467	13.5500009622785	86.679329227523	8.79112685841469	0.101421260833007
PIGM	0.417331901233587	0.867945451733322	27.7222222222222	24.0754701146177	5.64316278619262	1	1	28	26	5.58046155832826	0.987813763822376	1	27.5675675675676	4.3328288596464	53.5292246137385	0.939406745111988	1	27.7632632632633	27.0740972847224	51.7649994345967	4.46011031660471	0.0861607334167927
IGSF8	0.0326871823791625	0.650756303234839	21.4623655913979	4.65488841834673	3.23037855332525	0.0481594158156658	1	20	8	2.39117993787542	0.305848683601746	1	20	4.0794698055531	12.0972933661467	0.0182058334336824	0.821053242230498	20.4874551971326	5.52949259689722	9.15440342061145	3.45046484687413	0.376918591888281
PEA15	0.28450569460695	0.836122950893196	20.0603015075377	7.53893656170977	42.7314367829026	1	1	20	4	53.6095233313301	0.993757008947856	1	23.257328990228	9.48200760474091	611.657978369862	0.865486897293791	1	21.1058768325886	6.99680307084299	551.694481938358	39.6112852767766	0.0717993138840248
DCAF8	0.871693596655469	0.968983433238391	24	11.0311356699318	3.92433677350259	1	1	28	18	27.3976336065288	0.965640958112179	1	20	9.8423005727054	114.95647145493	0.999250648300148	1	24	12.7018454465492	100.407190314534	3.60525306992967	0.0359063236271815
PEX19	0.00524973046900734	0.622978010496108	27.7222222222222	11.2594256195004	5.18922294291664	0.0772071042383542	1	28	14	4.36463945681817	0.170831395126484	1	27.3563218390805	12.3002162051078	37.1659065715114	0.0039083790821739	0.452713720213069	27.6928480204342	12.5142075699295	34.1163470363193	5.1393336343858	0.150641381063295
COPA	0.969153631848778	0.990271722567176	24	5.90411632213697	2.01012474327011	1	1	28	6	24.3257404792772	0.999891476486535	1	20	6.06821599170776	179.777825114868	0.999994940693508	1	24	6.10689603054927	152.368120814688	2.22687538898491	0.0146151004362209
NCSTN	0.90309005350728	0.974713550784048	21.3475935828877	10.8563837799503	2.36100574750676	1	1	28	6	10.7678575762254	0.99999999162769	1	20	8.2002491022724	27.2074221175782	0.999836440151486	1	23.1158645276292	8.86364760302006	25.2500090927257	1.93027742586358	0.0764466031982409
KLHDC9	0.392692029360886	0.859833488341067	24	11.1751587707253	0.604472880511563	1	1	20	14	0.71748839778913	0.984422430385741	1	22.3824451410658	12.421040115499	2.8002854415432	0.928586859231502	1	22.1274817136886	12.6479190876103	1.67389295303442	0.607203273883608	0.362749166715156
PFDN2	0.764318066955681	0.94515484246598	24	17.9865543138917	3.89357329029978	1	1	20	16	9.40693917313752	0.999999974722827	1	20	11.2681379734278	89.081545905862	0.997351195164363	1	21.3333333333333	15.1254076353775	74.0578523641429	1.8968363745446	0.0256129001043379
NIT1	0.395978146173309	0.860780343625096	24	13.485635414096	2.72228030119462	0.0005747261997262	1	20	16	6.14564300810797	0.131838982433125	1	20	15.8926844235167	13.0215010770881	0.00196950347557068	0.355285512216061	21.3333333333333	15.5005146684614	10.096478143779	4.44221039565068	0.439976230561918
DEDD	0.86864708349169	0.968777330559178	24	19.4334417082006	1.11806080498598	0.759272267084767	1	20	16	3.69774531037229	0.963557596475732	1	20	16.022064248182	41.1454071018527	0.98890404623804	1	21.3333333333333	17.1436718742829	35.5538637486019	0.340020215393958	0.00956352361021042
UFC1	0.294197435778409	0.836122950893196	24	1.41420525537867	18.3689850810074	0.388468903781404	1	28	24	1.57377329015218	0.855442297937389	1	28	25.1396211727281	239.10862678932	0.589371907872017	1	26.6666666666667	24.9350827256128	212.098175128566	20.4786788896846	0.0965528292606534
USP21	0.0350333472015438	0.657386144635547	22.9425287356322	9.23824365322227	1.89249356138092	0.759272267084767	1	24	10	1.36204851554309	0.426063785539505	1	20.9384164222874	11.3776997989501	6.01708600174038	0.175838357257629	1	22.6269817193065	10.2507794609294	4.64977671600004	1.85325452168277	0.398568497989518
PPOX	0.316990111566911	0.84124527504799	27.3424657534247	22.9883886777162	2.89526858091528	1	1	28	20	4.53872753356319	0.946624753286635	1	28	21.9228772761467	17.3346593767935	0.878675639883646	1	27.7808219178082	21.6533078772505	11.2811347292959	2.99597539327724	0.265573939605296
B4GALT3	0.110205652773791	0.729651247232156	25.7548387096774	19.5428642312887	6.90807145965762	0.0772071042383542	1	28	18	5.47940272978956	0.409482047519543	1	26.3468634686347	19.6230479121912	55.6823266508734	0.0790018699916863	1	26.7005673927707	19.1207394920655	49.4895424768384	7.9269990746705	0.160175234563553
ADAMTS4	0.46862555166703	0.879741726718493	24	7.8898602523144	0.993499197097726	0.548683931808932	1	28	4	2.72116554780682	0.874676203633164	1	26.7415730337079	2.1438217351177	3.59609929313173	0.810830912810575	1	26.247191011236	4.70017018057555	3.92410602729688	0.902440275962671	0.229973469036033
NDUFS2	0.116243030702342	0.732089464828135	27.3424657534247	26.0171588054798	89.9644929183283	1	1	28	26	57.5014857331325	0.801046530057899	1	28	27.7378590673566	552.124930865371	0.576540203587714	1	27.7808219178082	26.5828762102408	466.129069390348	95.0194100683791	0.203847853112133
TOMM40L	0.822771184563383	0.957320353494824	24	4.41597866661825	1.07656236382345	1	1	28	2	3.19497443587654	0.999998918513513	1	28	14.210734971246	16.1801842552554	0.998930336114877	1	26.6666666666667	5.68996486290669	14.1360289282895	1.4825919612054	0.104880371193807
SDHC	0.439179172030586	0.872250552630763	27.9160839160839	7.89977411194884	8.04604440033574	1	1	20	8	7.0344904118694	0.985826936627176	1	27.7821011673152	8.0955428112089	49.8579770941652	0.94709226365894	1	25.232728361133	8.17719913106161	46.0164836858327	7.7541196211388	0.168507434728788
DUSP12	0.823083302221102	0.957320353494824	24	11.0290841151217	1.03115860542482	1	1	28	2	2.60053526265064	0.999973382685541	1	28	6.6921901713878	11.545768562596	0.998935865041304	1	26.6666666666667	6.66132590136728	10.1874874258938	1.14218678846961	0.112116632955687
ATF6	0.790444158340587	0.949712469779615	24	6.64311955910954	1.04022517405502	1	1	20	12	3.39787578039898	0.999940813516261	1	20	9.9515471715535	42.2343700346609	0.998179842326802	1	21.3333333333333	9.96676809664761	38.979829066255	1.14966077248225	0.0294937356068993
OLFML2B	0.58928320864599	0.904641800772946	24	13.5952184821912	1.2028266056479	1	1	20	16	2.09248158257803	0.935621015393028	1	20.112676056338	15.7629695838893	9.75487071205761	0.977337357480377	1	21.3708920187793	15.458481731804	7.15328306151926	2.02960849262993	0.283731047013659
UHMK1	0.0421409341028086	0.659105443191103	23.3450292397661	9.05886273188226	6.72767001001993	0.0772071042383542	1	24	8	6.04359002272251	0.371135668834759	1	24.040404040404	8.2207471605602	31.6979073789649	0.0365792943875037	1	23.7951444267234	8.43264145925117	26.2199726765579	7.13867024738591	0.272260781330573
UAP1	0.449191456287127	0.875658944780603	24	10.7111410011274	3.99680151471699	0.388468903781404	1	28	8	7.90643771318596	0.716678426847826	1	28	3.01598579382113	38.5026715295106	0.655310756778583	1	26.6666666666667	7.50462380512155	26.9777068352697	5.39469932408113	0.199968787451879
DDR2	0.719131484289105	0.933631481234776	24	10.2767616291466	13.3529683739357	1	1	28	20	30.2135093349575	0.999994755243154	1	22.6666666666667	9.9937248164893	332.984841661033	0.995325059870895	1	24.8888888888889	12.7831214552289	299.783785351644	8.57783388797944	0.0286134017485892
RGS4	0.0384913458040145	0.659041252879144	21.3475935828877	0.124048247017218	6.71205003822698	0.388468903781404	1	24	22	4.82801921606352	0.415500044518423	1	20.8163265306122	19.9724741683848	18.3419648902479	0.117982591750596	1	22.0546400378333	21.1863647912626	18.1831282947411	6.52385631432298	0.358786244510511
NUF2	0.0169765671562163	0.628766577815096	27.9160839160839	11.9342851989614	3.97712087889635	0.388468903781404	1	28	12	4.72599272238919	0.671357462477346	1	27.7821011673152	11.2099472970208	10.6274971714661	0.0934544945383465	1	27.8993950277997	11.7139702464478	4.29693033592922	4.08650512401731	0.951028944976738
PBX1	0.872730284013715	0.968983433238391	24	19.5578736375928	2.67999469688226	1	1	28	18	17.5891655914836	0.994998696426149	1	25.9636363636364	22.0362960922805	122.969131403313	0.999578290604398	1	25.9878787878788	20.070433009668	106.440054524827	2.44399090994661	0.0229611955842859
MGST3	0.539503040142044	0.893369828316189	25.9220779220779	14.535532295216	37.3926445102577	1	1	20	14	60.388111537117	0.999500318357173	1	25.2296819787986	15.4172418056723	334.558715836629	0.975109704468261	1	23.7172533002922	14.7879584281973	287.949473269666	36.8098587139559	0.12783443670162
ALDH9A1	0.0530018318941152	0.672171590057751	24.7950310559006	12.3534079869158	8.40635957878685	0.388468903781404	1	28	12	6.59496652498828	0.480539521071682	1	24.8780487804878	12.6208244358159	124.88288028692	0.160964117930405	1	25.8910266121295	12.3818478696367	121.5740743455	8.4691569170325	0.0696625243714714
TMCO1	0.966183754656576	0.989673566582677	24	0.020443902630437	2.19235556677881	1	1	28	26	20.8923689292361	0.987188269135657	1	20	4.0384303638308	229.003038740177	0.99998298123125	1	24	0.897340208325463	221.321717286381	2.16010970970709	0.00976004404896243
UCK2	0.0863869742646973	0.707376205513591	21.0105263157895	17.9007882487822	2.75403380918538	0.548683931808932	1	20	0	0.804932346248413	0.601349810491722	1	20.5763688760807	19.8429728358898	18.1696300641255	0.310301547073395	1	20.5289650639567	19.2917395292064	17.6015842326745	2.57377994393462	0.146224334691238
POGK	0.394230475049287	0.860135650536616	24	1.7099668184837	3.1107270656965	1	1	28	2	7.43539793021508	0.888991386007618	1	27.148288973384	24.7823984886585	24.0016927747199	0.910567172470871	1	26.382762991128	0.544114378986995	20.5192985198527	3.35816144805453	0.163658686714142
TADA1	0.607376761277538	0.908068447992178	24	13.0809745306106	1.13874736533441	1	1	28	14	1.21802168390279	0.998222161370956	1	28	9.99581330522447	7.53159155773692	0.985583084971738	1	26.6666666666667	12.5167757012216	4.57341808986889	1.63319782069437	0.357106607924662
MAEL	0.079775485577561	0.702841828098864	20.7916666666667	1.70387543017889	0.172650720697897	1	1	0	NaN	0	0.854432154802184	1	24.2033898305085	24.0000115149214	0.222577577668533	0.497095297402007	1	22.4975282485876	0.827313247649115	0.135664254387034	0.131185431480356	0.131185431480356
POU2F1	0.0395390699659223	0.659105443191103	20.5773195876289	10.5354417285649	4.09082982317929	0.182113153050653	1	20	12	3.86297044185506	0.390777409282306	1	20	11.589808372036	17.8822923856827	0.0678709122870373	1	20.192439862543	11.3890434864223	16.6264503576236	4.10344746925096	0.246802376995006
CREG1	0.613730480466712	0.908917593096582	24.4907975460123	13.6436546982086	3.51551311504323	1	1	24	12	4.74918705741561	0.995975768672529	1	25.7761732851986	16.3499818095655	23.5191629782881	0.986194425217561	1	24.755656943737	13.9520883048964	23.168382175803	3.67671695980617	0.158695455379967
MPZL1	0.965508554712345	0.989610295832213	24	5.20370230764474	2.30813111175724	1	1	28	2	17.8583275457697	0.999798322785639	1	28	8.3729217250055	139.723100791261	0.999992859004242	1	26.6666666666667	5.2748177020228	130.699538138411	7.28316107826734	0.0557244591832794
MPC2	0.96742604611652	0.989673566582677	24	8.18159278109255	1.45753273312723	1	1	24	6	7.17797625574016	0.99999999921755	1	28	19.9999324559169	70.1895364936117	0.999994095321017	1	25.3333333333333	9.24490371962544	66.6104857228346	1.68392624530754	0.0252801976600852
DCAF6	0.382913237520783	0.855027854236748	24	10.2411603504905	6.25810258667197	1	1	20	14	11.2761773190335	0.95653659591041	1	20	16.1623242501962	99.891167111277	0.918890616141652	1	21.3333333333333	14.1941743628321	86.8089273245488	7.22084178398977	0.0831808663755689
GPR161	0.922236097425313	0.980140069390177	24	20.9661314483435	0.738063911474805	1	1	28	26	1.90386128295745	0.997612906737016	1	20	17.7283353773198	28.3190349386628	0.999909347211637	1	24	21.5074769623405	26.4065414848629	0.748488543560924	0.0283448153931852
TIPRL	0.558285679553564	0.898548430277522	23.3450292397661	10.5106898302381	6.6074023151731	1	1	28	12	18.9519848299201	0.996601291633192	1	20.8163265306122	11.1971370952949	71.515278844173	0.978217501159943	1	24.0537852567928	11.3487184141586	68.4338132624179	5.98315883339449	0.0874298617622157
SFT2D2	0.388142312668484	0.857929976735527	24	3.84227360532922	1.72475433720825	0.759272267084767	1	20	8	2.503508819509	0.646037501181044	1	20	7.9041362628691	13.6565791355975	0.768090033432986	1	21.3333333333333	6.96354090063636	9.92683192818539	2.0944560467647	0.210989373237788
TBX19	0.350629350020684	0.846474290052869	24	21.3418044926933	1.86067857383747	0.759272267084767	1	0	NaN	0	0.894685131367594	1	25.9636363636364	16.0682234569637	10.2890810035771	0.825050062273987	1	24.9818181818182	18.8377399371906	10.0388996078142	1.94426416456735	0.1936730359425
DPT	0.141279316580364	0.753098977299663	24	1.37222170376349	123.706902546607	1	1	28	20	138.799191761491	0.988517662106178	1	27.148288973384	20.8516434825329	1459.84985917784	0.68518419912087	1	26.382762991128	21.7720370666552	607.790141209944	85.0263766345329	0.139894300465731
ATP1B1	0.501807688271475	0.889527278474904	27.7222222222222	1.35093427384077	7.72419710986449	1	1	28	26	13.4825683244408	0.999999998600872	1	28	19.9999324559169	75.2550994523975	0.967118839861227	1	27.9074074074074	25.2593148742347	62.1339242840032	5.35934357588511	0.0862547092855184
NME7	0.984656369850837	0.995315011084833	24	13.2555917318065	0.0802049004322285	1	1	28	6	0.882598008176893	0.999612162947806	1	20	6.75440830680987e-05	4.23023440557267	0.99999934413458	1	24	4.47037934729421	2.04687715747588	0.0617227690833109	0.0301546034933648
BLZF1	0.615145908781549	0.908917593096582	21.1216931216931	3.85051093065687	0.655425858479695	1	1	20	6	0.830049776201992	0.998096099927267	1	20	19.7866112447097	4.39209146196488	0.986520268527523	1	20.373897707231	3.30887081719465	3.4643854835604	0.688307392753007	0.198680948185253
METTL18	0.619671568723758	0.910362170626064	21.1216931216931	20.6510794077326	0.888838279819955	1	1	20	16	1.04521675567279	0.999356362637224	1	22.2429906542056	3.5139511475057	5.90735194153025	0.98713954499134	1	21.1215612586329	20.6633877010272	3.27067402012978	0.888826825993861	0.271756469927441
SCYL3	0.826912244891554	0.958939654744776	27.3424657534247	17.4907429977018	0.435451389831767	1	1	28	12	1.72134801471993	0.999675164831314	1	20	8.61360685124264	3.63602256415761	0.99900227555506	1	25.1141552511416	12.4157914003665	3.13548352867147	0.0459146160512478	0.0146435519853304
KIFAP3	0.896613800211166	0.973683553867049	24	3.44424885868075	0.934172250795023	1	1	28	20	3.53900825405132	0.999984084140545	1	28	3.2705289432218	27.5990260787714	0.999800281470799	1	26.6666666666667	1.68852296720982	23.3514447057008	2.23812320397303	0.0958451707027203
GORAB	0.928374473167457	0.980218067811811	27.5310344827586	0.716236585164844	0.473706893149085	1	1	20	16	2.67879646159891	0.991098457784792	1	20	16.0114987325216	9.00584272417444	0.999909610472198	1	22.5103448275862	19.5573171038627	7.79949024822535	0.0817646585533904	0.0104833336476053
PRRX1	0.628636473285377	0.911518744502871	25.5897435897436	9.18253930056738	34.115651325596	1	1	28	20	67.5724436171545	0.99682726063983	1	20	17.9045653103318	556.31607835582	0.987964932197699	1	24.5299145299145	18.0937163868866	438.805031317527	6.46501207673741	0.0147332223090651
FMO4	0.541751922263831	0.893721944246833	24	3.72991535892661	0.647835218614172	1	1	20	14	1.26801619504099	0.994587310246343	1	28	0.578966749371101	3.51735011342126	0.975030672829243	1	24	0.021627081886487	2.09171253131397	0.365375914878411	0.174677882074402
PRRC2C	0.615395245065171	0.908917593096582	24	5.32214584144026	27.1750027307067	1	1	28	26	44.8921232124926	0.999623006582444	1	28	3.1759944823946	367.77200210479	0.986661111968945	1	26.6666666666667	2.46586101131267	321.73383437106	35.8667985499041	0.111479722423407
VAMP4	0.262916564554579	0.829375776357517	22.5536723163842	16.8762513232034	2.74827054774795	1	1	28	20	4.48377518076552	0.884186641057446	1	22.2429906542056	20.1781114735129	23.76867770756	0.819064731498533	1	24.2655543235299	19.1017745754514	21.9458482100207	1.58589431150054	0.0722639788776267
METTL13	0.217284712479933	0.807464563194153	20.2639593908629	2.79509737307903	3.77869203419319	1	1	20	4	5.29464268552178	0.896729082719957	1	20	4.160336814202	26.2478826784344	0.774132409302873	1	20.087986463621	3.65845804104795	23.7967112438896	3.71770361138341	0.156227622097907
DNM3OS	0.723155062512457	0.934397118898695	24	13.5059955756165	3.54398516753964	1	1	24	12	7.97914174501879	0.884098466785082	1	20	14.8652600000006	47.8141959636531	0.989292991983027	1	22.6666666666667	13.545536473464	44.4647792333567	4.5047391863094	0.10131027892139
LOC102724528	0.887947940019645	0.972133719762705	24	17.3714492315185	0.351329522624706	1	1	28	14	1.43009431479621	0.99745677600614	1	28	23.7408301187623	3.7638257760157	0.999727751973093	1	26.6666666666667	18.6647253035334	2.67876982343264	0.499849512702374	0.186596664009697
PIGC	0.637621574654062	0.914107899697981	24	19.4942932114747	1.92565944440157	0.548683931808932	1	28	18	5.26514284432088	0.436448975634994	1	28	17.1954681389781	30.0778403108133	0.709298258275566	1	26.6666666666667	18.3074154491391	26.3251678572503	3.67196048073072	0.139484788877402
SUCO	0.461263377041822	0.877968599092783	24	5.94585645977765	4.51423509813988	1	1	28	4	13.6090906004361	0.886358577552435	1	25.7761732851986	6.2960401533072	42.4716624983957	0.938058771090809	1	25.9253910950662	5.50065573020929	44.2497397255615	4.72255427542504	0.106725018151847
LOC101928673	0.860786183222996	0.968236388575138	24	23.883539266555	0.427232151766209	0.0772071042383542	1	20	4	1.91965521533436	0.587954037767529	1	20	8.58351350195117	2.79384967320915	0.371150001765107	1	21.3333333333333	4.34228920134463	2.72873037395923	1.04600648646376	0.383330832700067
PRDX6	0.354365357459496	0.84662981116421	27.3424657534247	11.9721154725831	10.2968637740939	1	1	28	10	20.1981510106577	0.998158465767611	1	28	7.68036496881848	197.841714948457	0.912335325486222	1	27.7808219178082	9.90293524601152	172.414051424258	9.69509087302369	0.0562314428141768
KLHL20	0.645297458314319	0.914464370600892	26.7919463087248	21.1905030286433	3.07829413640871	1	1	28	22	7.40697298158515	0.990783937374469	1	28	20.0316795895567	36.4056394063178	0.989293999871092	1	27.5973154362416	21.0901402776171	32.4214983145107	3.51375985591053	0.108377466760624
DARS2	0.19713877079217	0.799775608133634	24	6.53638671062334	3.05868205497039	0.269101639101639	1	0	NaN	0	0.731181991600547	1	26.542750929368	3.8591190584697	10.7074807344482	0.369647275285436	1	25.271375464684	5.27845780648254	6.35580713941586	3.69301563324884	0.581045892715406
GAS5	0.0189297742666952	0.628766577815096	24.1939393939394	14.1634893181747	21.7130071765354	0.269101639101639	1	24	16	20.0122608080462	0.359911590632684	1	25.0526315789474	16.0426767766734	140.008309794607	0.0497888655865337	1	24.4155236576289	15.4041799556373	142.905199114184	22.3078704321405	0.156102581084653
RC3H1	0.339132885330705	0.844601183895456	24	15.507241406188	2.96751385083768	1	1	24	18	3.99389803470655	0.635264305361229	1	28	12.7677544486977	21.1705181869617	0.799991574833797	1	25.3333333333333	15.7710248594639	20.3356462284471	3.52410916686706	0.173297131907088
RABGAP1L	0.166726855730762	0.766365869738856	20.2639593908629	3.17880623464165	3.45233319257621	1	1	28	0	4.56571546185836	0.846135463934139	1	20.695652173913	6.6086281080909	15.4867353409013	0.687914593536029	1	22.9865371882586	3.63915287231101	10.5878105921072	2.87411685887941	0.271455258278039
CACYBP	0.775411967727057	0.947046856634169	23.0751445086705	0.319994496091386	2.07976199949893	1	1	20	6	5.16012949103227	0.999460260355642	1	20	7.83753447689379	53.2284777706299	0.99771717841746	1	21.0250481695568	5.43839017101928	46.1231561136157	2.57332049710293	0.0557923766267001
MRPS14	0.573692080171827	0.901974508496346	24	12.3973142674154	1.86955171271988	1	1	28	18	5.74780690939519	0.998226759689909	1	21.9692307692308	17.221941706962	26.1194175800122	0.980880495500887	1	24.6564102564103	15.9545344858294	23.737086399728	1.24886156667139	0.0526122518004443
RFWD2	0.863616880576607	0.968236388575138	24	21.306370168813	1.06329470323447	1	1	28	4	2.96533425707853	0.99983631901638	1	20	6.75440830680987e-05	21.163096940733	0.999527610579323	1	24	0.213864560508148	16.4289172818533	0.775523591599256	0.0472047900841199
PAPPA2	0.0121713865102147	0.628766577815096	23.4823529411765	14.4619070660274	3.91343268583823	0.0772071042383542	1	24	16	2.46377620966506	0.243290810458445	1	22.5236593059937	16.2076582156028	15.4239834892841	0.0101793678800264	0.644298236124562	23.3353374157234	15.5730298368613	11.4828252077495	4.01039353382406	0.349251465668706
LOC730102	0.0890366043475213	0.707376205513591	24	10.0685932167057	2.7710609630814	1	1	24	12	2.83942256082078	0.85842673666846	1	24.5360824742268	11.6929341611766	12.2169838351734	0.525642597540857	1	24.1786941580756	11.254718590968	8.33565093914954	2.60814043890317	0.312889834032478
RASAL2-AS1	0.592685225029998	0.90628475078432	24	23.6588926085306	1.05763359098625	1	1	20	6	1.44849691399899	0.973791518250028	1	20	8.3878780395478	3.72993284868116	0.981566403215812	1	21.3333333333333	5.80286927726069	3.62351053172251	1.17690049548327	0.32479566022506
RASAL2	0.309559790957681	0.841085417209462	24	9.51314121472809	4.67364435326477	1	1	28	4	6.86150874465433	0.561834733643647	1	28	9.9951007787924	28.0025928070957	0.744195444123365	1	26.6666666666667	8.15613864956163	26.3718337536296	6.1989353104178	0.235058940850658
RALGPS2	0.73519392107573	0.937110379649871	21.695652173913	1.12686436393783	3.08842860010954	1	1	20	4	5.68646913014557	0.999872905229889	1	20	7.89370860008601e-05	43.9728117408918	0.996136514825416	1	20.5652173913043	1.67986877820342	30.7326149317426	3.50762754866419	0.114133716133647
ANGPTL1	0.486422161933465	0.888381054422338	24	6.74439225667444	1.92946941143347	1	1	20	10	2.99684696844113	0.998963578421697	1	21.8348623853211	10.4506734207617	9.14839497566559	0.963163316524153	1	21.9449541284404	9.32425886741533	7.19766285351815	1.77724232737397	0.246919363068704
FAM20B	0.604519946098211	0.907828056244453	24	16.5109573777567	4.79161178114467	1	1	28	14	8.27745200765365	0.85560529225583	1	28	13.8181520936608	64.7034816444536	0.970625918848211	1	26.6666666666667	14.8434446026784	56.4939580788188	7.54469535414034	0.133548712299715
TOR3A	0.0718367526439445	0.698870017739346	27.3424657534247	22.8346250728454	5.96539623871897	0.269101639101639	1	28	24	5.81710454276302	0.510552786336801	1	26.7415730337079	23.8953733783148	36.4621071437388	0.160703994717878	1	27.3613462623775	23.5833126882293	32.7962784697701	5.89929891556732	0.179877083340568
ABL2	0.00810659385746249	0.625134632041736	21.2340425531915	4.3899865762813	14.4155148576861	0.0772071042383542	1	20	6	10.7330496192269	0.186360687325436	1	20	6.3990752872585	65.8097018218055	0.0059563391512335	0.548510922328403	20.4113475177305	5.63506282097253	54.5313777072735	14.6599503137498	0.268835135478237
SOAT1	0.794527333829891	0.950672003603389	24	8.72262160444949	1.5850331235856	1	1	28	10	3.08513666532903	0.999991771733216	1	22.8115015974441	12.0456961865674	31.4790241871313	0.998291406116097	1	24.937167199148	10.3161726204805	30.035394955156	1.27642778813214	0.0424974530895264
TOR1AIP2	0.659109720622576	0.917528983112743	24	20.4283433630282	5.49981083428476	1	1	28	20	13.0916949378471	0.685638340324147	1	28	19.961146228934	137.860947069434	0.953397712764799	1	26.6666666666667	20.2160489134104	129.611181191112	8.6112247401923	0.0664389033496657
TOR1AIP1	0.268402414031289	0.831049571787038	20.4717948717949	16.092644507448	4.52032646194994	1	1	20	18	4.93100954737985	0.946383940749192	1	20	15.8397210466288	32.678469262499	0.840610781742029	1	20.157264957265	16.6365024932724	27.5380286266239	4.63751613983297	0.168404071428316
CEP350	0.934710344966846	0.981806765331929	24	23.0996657103301	1.56891953296016	0.759272267084767	1	20	18	6.18731596459625	0.941325468230956	1	20	12.0672413747102	79.6485647279403	0.99189120008603	1	21.3333333333333	18.05226317159	75.5107042365781	4.37227523270342	0.0579027209043754
QSOX1	0.810393414951778	0.954857118840336	24	19.6501883719144	20.9901244812694	1	1	28	6	28.3062370053506	0.99999999063227	1	28	15.5160692768401	526.957022030846	0.998676107536459	1	26.6666666666667	16.4087112066856	463.486106541496	25.7119330847933	0.0554750891599624
FLJ23867	0.649519056593276	0.915499897368055	27.5310344827586	9.95721597104772	1.92751109182581	0.182113153050653	1	20	6	4.98407793494712	0.794357418809416	1	20	7.8264820390682	13.8794952193279	0.578912831010746	1	22.5103448275862	7.90442719015159	14.465019621668	1.74654307239077	0.12074253046809
ACBD6	0.347275502138796	0.846083971138186	24	9.74684685058837	2.43913477586191	1	1	28	8	1.37804015843137	0.85875535383921	1	28	7.6446141994587	24.691018622206	0.877331375248092	1	26.6666666666667	8.54916909670427	19.842303098399	3.30137960962683	0.166380867848613
XPR1	0.927855243805659	0.980140069390177	24	16.3483433258788	0.678885095912719	1	1	28	14	2.64298860804799	0.973706355963164	1	28	12.2351570182087	13.1013062090188	0.999838346931334	1	26.6666666666667	14.2645629640033	10.1273005990017	1.97603262029611	0.195119380626552
LOC102724791	0.831166875365321	0.960283771426265	24	8.29057235876743	0.893208528971306	1	1	28	14	2.51892372118879	0.946709112783233	1	20	7.4360290667778	9.33216704472088	0.998080488289547	1	24	9.70527296789177	6.33007487790988	0.83555130330756	0.131997064714573
STX6	0.771020088220886	0.947046856634169	24	20.5229394970627	2.87463359995735	1	1	28	20	15.3770083937595	0.911853045552297	1	28	24.1405081453879	46.803356802925	0.994390500682179	1	26.6666666666667	21.655689072104	42.4110150938318	3.6841946531026	0.0868688156827074
MR1	0.986593608897074	0.995673645015009	24	18.3420014410962	0.504876343261088	1	1	20	6	6.66307638623412	0.998918927612027	1	20	19.2635377644881	28.3951440692669	0.999999489188644	1	21.3333333333333	20.1485384424254	23.0441181488629	2.18959457706225	0.0950175035086034
IER5	0.317429895025576	0.84124527504799	24	23.3138588458947	12.9120798485233	1	1	24	18	18.944624974109	0.898180192866199	1	27.3563218390805	20.6436106168364	268.190817108479	0.867373129071166	1	25.1187739463602	20.5792126031161	180.617087940594	12.3856177777275	0.0685738980677242
GLUL	0.692495217242854	0.926428983957155	24	5.02060623020086	16.560609749132	1	1	28	0	19.7788057645581	0.999999998563173	1	20	3.1353095273793	268.084968836918	0.993706502665672	1	24	2.9937456941879	221.616032203928	14.3410377248337	0.0647111925171428
RNASEL	0.123562482993136	0.737601467227739	20.5773195876289	20.1703609492136	2.17420736665597	1	1	28	24	4.69645697087054	0.970248683397902	1	23.5643564356436	16.1140791144673	16.4939552931867	0.643907069675594	1	24.0472253410908	20.2831976030692	13.2102580074228	1.34881888168547	0.102103901447464
RGS16	0.95542282670044	0.987943545943481	24	7.86786322723131	0.163011239332143	1	1	28	24	1.19042127383397	0.976887183281338	1	20	12.210609429157	2.26647705361508	0.999948037614247	1	24	14.7499732881527	1.12396282571361	0.027255787756167	0.0242497235074142
DHX9	0.807875089902225	0.954666826598377	24	11.302466607964	3.33644059437324	1	1	28	4	11.9895782136976	0.97364635470316	1	28	2.05109881074422	68.9274703331906	0.998072184964036	1	26.6666666666667	5.12237495396966	55.8628254075259	2.72317823357969	0.0487475922263829
LAMC1	0.259648163667388	0.82646262212242	24	4.03248479094074	76.7933056318097	1	1	28	20	100.596788895266	0.999861707868638	1	28	4.0338945166802	1024.15280520017	0.845785921123482	1	26.6666666666667	2.78010514537822	885.146044237415	77.8650976616368	0.0879686444610621
LAMC2	0.364449367048393	0.848212198017241	22.0552486187845	9.37527784887061	1.46617581114298	1	1	24	12	2.49364542243084	0.925309374054497	1	20	7.9999324559169	9.36628268766278	0.903021355519214	1	22.0184162062615	9.71936266702977	7.0103389566692	1.47046856370048	0.209757127692316
NMNAT2	0.222837783631472	0.8076768679449	20.2639593908629	10.1878530596369	1.55077779057603	1	1	28	20	2.08148596463908	0.836015145312643	1	20	7.6829047790809	6.47392172005011	0.762382807632268	1	22.7546531302876	11.9732089678894	5.54306830113291	0.578402355121844	0.104346965200416
SMG7	0.0879398613446541	0.707376205513591	20.7916666666667	14.9627804477725	7.55603556870948	1	1	20	16	10.0946941323595	0.607601258823294	1	20	15.8468340285565	49.3086394805103	0.439206104224678	1	20.2638888888889	15.6210768558484	42.4452491920701	7.54261930399591	0.177702321168256
ARPC5	0.944292979599945	0.985183867761912	20.3673469387755	13.293210401297	3.68633341632535	1	1	28	10	22.2047011717922	0.999999979123126	1	25.2296819787986	9.47983887101365	296.680358717976	0.999969932492784	1	24.5323429725247	10.9533522846078	267.341469978751	0.517615488042244	0.00193615860675632
RGL1	0.532079205208295	0.892234714574754	24	19.3839056302519	2.66886074249217	1	1	20	18	3.43628922486966	0.977080864305745	1	20	18.8592121303739	27.6329559394003	0.971198194739185	1	21.3333333333333	18.8598073610587	27.7339883042638	2.85399808809626	0.10290615459939
COLGALT2	0.756705613071418	0.942904378466525	27.156462585034	24.113947418757	0.631463991629515	1	1	20	6	1.61830854486621	0.999988709329114	1	20.8163265306122	3.0565850728486	4.69264634938825	0.997065559946709	1	22.6575963718821	2.90566268751165	3.95711651572136	0.591584698504647	0.14949893341637
TSEN15	0.310963739165368	0.84124527504799	21.2340425531915	12.815781556241	7.53540188682065	1	1	28	6	8.70844146018755	0.988805296389823	1	20	14.8985102324508	59.7790042606448	0.883936951131258	1	23.0780141843972	14.4985953353764	48.8098832612465	5.23268203719524	0.107205379066125
C1orf21	0.000561147347011626	0.45636190449169	27.156462585034	10.3288140959751	15.7985993619471	0.0481594158156658	1	28	12	11.6568041828539	0.146769274441961	1	26.9433962264151	11.9143136906603	79.8426255560498	0.000360088293692051	0.212751097560333	27.3666196038164	11.4148573408929	64.1685853503092	15.3336019526093	0.238958080015324
EDEM3	0.770422061683052	0.947046856634169	24	12.9273359733136	2.55017716698793	1	1	28	6	8.13388275695509	0.961337025615925	1	28	11.1805473620621	38.3834006658999	0.996392266501542	1	26.6666666666667	10.3363507290651	35.8927682686406	4.34836470948271	0.121148769494101
FAM129A	0.27822783593676	0.834456011623905	24	15.6244560903512	22.4613954653168	1	1	28	20	42.3990015966083	0.975020347700027	1	24.3686006825939	17.5832742971029	186.504900546337	0.8560491054321	1	25.4562002275313	17.711506533716	137.920868946926	23.5434805761826	0.170702814997798
RNF2	0.0582105277414572	0.682160433724169	20.5773195876289	20.1391044391986	2.54947540278527	0.182113153050653	1	24	20	2.25632434473406	0.543294256864379	1	21.4414414414414	20.076685136402	11.7744366521486	0.112042597166086	1	22.0062536763568	20.1766176743378	9.73475171377583	2.48951027687601	0.255734337153464
TRMT1L	0.553777255329183	0.896682898850391	23.6213017751479	7.57096134364098	3.42605508660884	1	1	24	12	4.79768973026129	0.929521354284141	1	20	7.9999324559169	47.6242425745299	0.970082447789396	1	22.5404339250493	9.16141849866508	37.8901367759914	3.85011723948585	0.101612650866054
SWT1	0.656133832019053	0.915961034605111	22.9425287356322	19.8549450635653	1.01089260059146	1	1	24	18	1.12509607449154	0.992754683645352	1	20	4.064822106112	5.22326707726041	0.9904478301548	1	22.3141762452107	19.8531730678836	3.79678367144315	1.13653822202331	0.299342369851509
IVNS1ABP	0.227851257971755	0.808437393084752	24.95	20.8178579354345	5.81088487929341	1	1	20	2	12.5467929616713	0.999977703349953	1	26.3468634686347	6.41627753084189e-05	89.153286063604	0.814078459724401	1	23.7656211562116	23.3184958723705	61.4566133287081	4.54976948819612	0.0740322195084382
HMCN1	0.656365053136048	0.915961034605111	24	8.89456739812231	1.36138727231152	0.548683931808932	1	20	14	3.22832292442129	0.796945958732374	1	20	12.2417025307024	13.782210447937	0.868861560324082	1	21.3333333333333	12.2299840310519	11.7587866321713	2.05665504074639	0.174903678847231
TPR	0.277011661027095	0.83432338032711	24.641975308642	3.18734844971929	23.0706268594826	1	1	20	4	25.2865585368943	0.956869614950709	1	25.0526315789474	6.5958243558441	162.933903082913	0.850667045652804	1	23.2315356291965	4.5909587618582	147.723787178151	22.7529957190065	0.154023912828385
C1orf27	0.547478423653419	0.894279363064649	20.6839378238342	1.706533601671	3.81978529447607	1	1	20	4	6.60369734905356	0.991270639396511	1	20	4.0032765886241	33.7389879059959	0.975763862999389	1	20.2279792746114	3.27125903303384	29.4093052173142	4.03330996406695	0.137144007118278
PTGS2	0.0786275752154627	0.702313002785919	20.9005235602094	6.75767447100416	1.8756746572801	0.182113153050653	1	24	4	1.4017916669836	0.643616432675341	1	21.8348623853211	6.2616400471455	4.71155346266887	0.153630253054071	1	22.2451286485102	5.78567659172954	4.14855816468356	1.84038686446138	0.443620841604318
RGS2	0.229686503398817	0.808790490688186	24	7.18830704641434	1.22322139906362	1	1	20	8	2.15024888150115	0.823056263984142	1	24.3686006825939	4.6872385264358	3.58087266723837	0.766230530279441	1	22.7895335608646	6.77904932437102	3.03793831335616	1.23312401736915	0.40590818185734
UCHL5	0.545004501891784	0.893974778254417	24	2.10189957526604	3.12414682242592	1	1	28	26	6.351674281971	0.993100058436576	1	28	24.0815289370594	35.6649340902602	0.975490845699328	1	26.6666666666667	25.488641313658	28.904474796907	3.26416922996568	0.11292954647683
TROVE2	0.222308642594279	0.807490781550769	24	3.17712626015993	7.45880681689118	0.269101639101639	1	28	0	11.4571756730566	0.415508257154497	1	27.5675675675676	4.3696526621716	56.3696708323165	0.286346829872662	1	26.5225225225225	2.61138723341616	52.8049032266385	9.77293934183455	0.185076361183527
GLRX2	0.967915361975058	0.989673566582677	24	9.89696366386265	0.617448768213779	1	1	28	26	4.77109255668054	0.996152842425507	1	20	0.8741317951058	24.2963016836531	0.999992136457815	1	24	1.30791365790333	20.7709666607177	0.411827217659915	0.019827060742376
CDC73	0.044316642047425	0.660663061082879	24	6.00112328770529	8.47637424788075	0.0481594158156658	1	28	4	11.6118492837698	0.264520705716915	1	25.0526315789474	6.9927475098343	53.8256212375975	0.0205784948007832	0.858762545353417	25.6842105263158	5.7742183373714	50.2228021398144	9.29133703698924	0.18500236229598
B3GALT2	0.237995955178234	0.813606246817012	22.3016759776536	7.57097945476534	4.43265745921303	1	1	28	14	5.84284124366912	0.934487058514065	1	20	7.9999324559169	39.0522315511558	0.808028283025497	1	23.4338919925512	9.66804101014734	23.8489311121674	2.34040949605322	0.0981347753090358
CFH	0.352809642363983	0.846474290052869	22.6818181818182	11.0937424488501	1.61511173989448	1	1	28	12	2.83596123151406	0.980822918060222	1	20	7.9999324559169	16.2575107180716	0.90810610663227	1	23.5606060606061	10.3450768764539	13.1744609564803	1.49310618803418	0.113333379860202
ASPM	0.050847987434095	0.669295758043997	24	12.3805584152555	8.30811677545859	1	1	28	12	11.8186685001023	0.689011072801893	1	22.9581993569132	12.3176426455872	35.4787803364776	0.349205992634603	1	24.9860664523044	12.3449214433121	20.5626560857057	8.38213021583868	0.407638496743892
ZBTB41	0.943215708674913	0.984654169369911	24	12.1445296565635	0.738037737172788	1	1	28	20	3.57391394883494	0.988322457823253	1	20	16.1278279999229	23.165075345422	0.999945279011397	1	24	16.3895963933945	18.9437777485157	0.396122755085211	0.0209104414306301
DENND1B	0.0455477322018322	0.662265033485663	24	7.7051379220453	2.25896162693658	0.0290926434676435	1	24	8	1.87668206465354	0.277661178548577	1	25.2296819787986	6.7443295411399	8.40143300003726	0.0147807860761715	0.753698681846539	24.4098939929329	7.50185693371794	6.02881761468771	2.47462748657177	0.410466470331257
C1orf53	0.415783874179619	0.867659915755067	23.9041916167665	10.8980856831885	0.838493560837906	0.548683931808932	1	20	18	0.995880483165196	0.668531928742302	1	20	12.9412541714197	4.28515365446294	0.708983653926435	1	21.3013972055888	13.9533619463057	2.79453425720085	1.07691034243041	0.385363084977567
NEK7	0.328103767347207	0.842645275103662	26.4370860927152	8.82787902692459	9.34239129793071	0.759272267084767	1	28	8	23.0696956660314	0.860152509190414	1	27.5675675675676	1.75967697445501	101.575399003606	0.798622693681077	1	27.3348845534276	6.45430542566427	69.4232430442649	9.61938939083006	0.138561510079508
PTPRC	0.626073568720161	0.910565835066228	24	8.53233710601874	1.31650747271833	1	1	28	26	1.24441429245524	0.931806531104254	1	28	5.5444283702121	6.48216156202732	0.982488846652863	1	26.6666666666667	4.81614116592053	4.26766550049924	2.08931784720251	0.489569261451748
ZNF281	0.368229274055232	0.849118803793749	24	14.6278141037805	10.3718152388538	1	1	28	6	23.696205847058	0.994013482849896	1	28	6.75440830680987e-05	131.255933393149	0.918766623467597	1	26.6666666666667	2.74613573468601	85.1683534208977	8.20649534418814	0.0963561582978135
KIF14	0.056737560922234	0.678914636087016	21.3475935828877	11.860564680436	3.69426790362271	0.182113153050653	1	24	12	1.62571672232532	0.586775507223228	1	21.3134328358209	12.5537595926959	10.0475689094194	0.116038333924137	1	22.2203421395695	12.1833570809503	5.17959046651094	3.50180958167406	0.676078466881752
DDX59	0.0161572324970806	0.628766577815096	24.7950310559006	9.67815670659527	3.4194392249382	0.0772071042383542	1	28	8	2.99797348972741	0.268891211436441	1	25.2296819787986	8.4207370489187	11.0637480191719	0.0137528975355568	0.737015441387754	26.0082376782331	8.7530415092688	7.89134218834092	3.588647754645	0.454757589899859
CAMSAP2	0.41634320556049	0.867808196028217	24.641975308642	2.16511569485703	10.9090834212393	1	1	28	26	17.3797069413906	0.987274993780762	1	25.0526315789474	24.1281559426915	96.4378721306403	0.938933674019673	1	25.8982022958631	25.687839302624	85.2765280997092	10.6023663000037	0.124329244356747
TMEM9	0.364746563482614	0.848212198017241	24	16.6456255751467	7.33013288221131	0.548683931808932	1	28	18	16.1126917986296	0.409144326285725	1	28	16.0748440709366	68.9174525336985	0.54317902728177	1	26.6666666666667	16.9863512883596	58.0983575225286	10.8693651400482	0.18708558388821
PHLDA3	0.459152498381444	0.877786093459521	24	2.74783016134168	90.2543385264393	0.548683931808932	1	28	22	34.7666597892524	0.969610175960527	1	28	27.1481280317324	510.858440605476	0.831205338067226	1	26.6666666666667	25.5925592298694	341.600981739333	110.278312699894	0.322827856461033
CSRP1	0.73039948912123	0.93576559324632	24	5.86014967007205	8.51532086892963	1	1	24	6	34.538545712839	0.985887329470125	1	24.5360824742268	3.12423637780359	175.938213008414	0.995377240831441	1	24.1786941580756	5.03018745701437	129.509907521024	8.69184223266875	0.0671133382691803
RPS10P7	0.313676686191578	0.84124527504799	24	20.9264424793389	1.72307088555169	1	1	28	20	4.336958826399	0.44798692318829	1	28	20.0982753916893	7.08022330703406	0.686856823692768	1	26.6666666666667	20.4267110629174	3.79476771152529	2.40392624024881	0.633484424605943
NAV1	0.574917413101725	0.901974508496346	24	23.3435840814054	6.80813101685466	1	1	28	6	18.0048683623715	0.999190011996649	1	25.4092526690391	6.75440830680987e-05	213.758602845134	0.981155044722995	1	25.803084223013	1.43411182313203	169.333450603175	3.32960025349846	0.019662980005653
IPO9	0.0603140762145153	0.685526610525714	26.6133333333333	5.07507084450383	7.4551371144341	0.120192382848633	1	28	2	5.40236629196125	0.288271667545791	1	26.1538461538462	5.7679165946094	61.2389109749037	0.0547716986892256	1	26.9223931623932	4.36149553330877	53.1011754204233	8.83230079104603	0.166329666360813
SHISA4	0.221834112591686	0.807490781550769	26.7919463087248	24.5441850048591	9.88311663301358	1	1	28	20	18.5851877103944	0.899723495651688	1	28	24.5273223093508	112.752793398833	0.780384108429365	1	27.5973154362416	23.1372553719008	92.628408252686	10.3793960837278	0.112054134142231
LMOD1	0.395004552259911	0.860721871604949	24	4.44714187856444	20.9779931845166	1	1	28	20	31.0085043010009	0.998662874856623	1	28	25.4764009235086	165.928101749467	0.932079965252899	1	26.6666666666667	24.4260580332509	129.542680696148	15.5243957149031	0.119840006640874
TIMM17A	0.746118141749548	0.939653593506834	21.695652173913	18.1971715095122	3.78850104488478	1	1	28	6	16.3385466195511	0.731443339946758	1	28	6.75440830680987e-05	94.1334624183318	0.976327211362684	1	25.8985507246377	0.296973044589609	62.6913355275467	2.69154331230473	0.042933258474324
RNPEP	0.0460183829899438	0.662265033485663	26.2631578947368	15.2217070318885	12.8774294125955	1	1	28	12	14.1971445002238	0.873884301749366	1	24.040404040404	15.3689340695088	73.5024450177184	0.377088904199514	1	26.1011873117136	14.3977055148724	57.1412803494812	13.8950857490722	0.243170710633164
ARL8A	0.596213630366597	0.906951189949248	24	20.1565662631981	23.698787871816	0.388468903781404	1	28	22	39.4625191764907	0.714209402844948	1	28	16.0914297436943	243.809424565511	0.730814560708671	1	26.6666666666667	19.7494381313214	200.951759291782	42.2767746304095	0.210382704681991
UBE2T	0.0442717085377826	0.660663061082879	27.9160839160839	10.2370315557223	3.87123464401398	0.182113153050653	1	28	10	4.26793496108403	0.579115799057365	1	26.1538461538462	9.14002638737608	9.87204295069806	0.0969678465494594	1	27.3566433566434	9.7874849823571	4.11887229713857	3.74619373470502	0.909519272376458
PPP1R12B	0.349279496815979	0.846474290052869	24	6.21819047155402	4.34173395152267	1	1	28	22	3.69483952989564	0.999899584516849	1	28	3.2319532479471	30.5017092802481	0.909892652158756	1	26.6666666666667	2.73537866335089	20.1485109362852	5.64866142171127	0.280351309313814
KDM5B	0.565235103211412	0.900122586937537	24	19.6084295028516	4.88274236340328	1	1	28	20	13.7208405931958	0.769456672714944	1	28	20.2207583225625	87.5524620542511	0.947778531238441	1	26.6666666666667	20.0181138576678	76.6117098795987	7.04461781546381	0.0919522332360807
PCAT6	0.00574004375596937	0.622978010496108	24	3.03699637259315	3.84153931980403	0.388468903781404	1	24	2	2.42864950508	0.475958844075038	1	21.4414414414414	6.6931883531214	14.3222919398969	0.0332162955435493	1	23.1471471471471	3.92204912335405	9.65633210449149	3.97125524740331	0.411259182516738
RABIF	0.238631557116937	0.813606246817012	24	20.8464706319478	1.98193212741927	0.388468903781404	1	28	20	2.63666287624593	0.507672826491852	1	28	19.5536878191927	16.5108661329378	0.410696747104045	1	26.6666666666667	20.2181362370502	14.0410230263965	2.64121440436343	0.188106977632475
KLHL12	0.0887081308397	0.707376205513591	27.5310344827586	15.3815071885146	5.00991430817346	0.759272267084767	1	28	16	0.263961112249303	0.846666636672384	1	25.0526315789474	15.5678173502159	27.8752973424916	0.454281145676543	1	26.8612220205687	15.6806509107398	22.2410553081773	5.99552676850889	0.2695702467996
ADIPOR1	0.538144749215637	0.893369828316189	24	6.83721211494744	3.42110517497801	1	1	28	2	4.15511433151737	0.996166088660359	1	28	0.305845714843301	27.7309516845406	0.974502856909227	1	26.6666666666667	3.06151112415314	21.4134790851223	3.94557238754647	0.184256484986028
CYB5R1	0.318154902138874	0.841383724927394	24	16.3482256383667	4.86182869211043	0.182113153050653	1	28	18	7.4266027738932	0.355507012523106	1	28	16.5367658681843	66.7107918273275	0.255822120683686	1	26.6666666666667	17.0206534960598	60.1982411245693	6.86734622554049	0.114078851761296
TMEM183A	0.385483162913747	0.856972974530907	24	6.99268497209838	6.05659534159523	1	1	28	2	8.92610611855504	0.951833762090976	1	28	7.6798660749427	55.579949989431	0.919215562854814	1	26.6666666666667	5.80450549371632	41.6452895490491	10.0162028556028	0.24051226354918
BTG2	0.490476248755496	0.888766051444216	24	0.594234397745424	1.51355620375962	0.548683931808932	1	20	4	3.63061720390449	0.731043196609354	1	20	3.8070344026881	9.06648901253749	0.776645676469315	1	21.3333333333333	3.00836008715749	5.96680200456775	2.2979750179807	0.385126742302081
FMOD	0.359050450254281	0.847744362929557	20.3673469387755	16.2000333449209	2.92364517581553	1	1	24	12	4.59249377371921	0.987201104580122	1	25.7761732851986	18.5380002181741	43.7856231206594	0.912735346373261	1	23.3811734079914	15.9028384179557	33.8135006212168	2.23557127981819	0.0661147541291671
PRELP	0.741583771766377	0.938765728266144	24	23.6320569398212	1.43498718467823	1	1	24	18	2.33762535857121	0.999092201375416	1	26.1538461538462	21.8460863020707	30.4494881805802	0.996404660496711	1	24.7179487179487	21.1196959921749	17.3059257511203	1.19233745646834	0.0688976408205812
ATP2B4	0.331745848066558	0.842838582748214	24	11.2792759992899	8.7268361814141	1	1	24	10	10.2013996078484	0.944962274084865	1	25.2296819787986	12.1693535704464	185.358159391735	0.8880444135497	1	24.4098939929329	11.141167707239	177.6809173822	8.80197362200379	0.0495380919441693
ZC3H11A	0.656422545869281	0.915961034605111	24	19.2092019457686	1.91663495261598	1	1	28	24	4.47928231479154	0.922274613787791	1	20	2.6590096233806	46.8623752607352	0.985470694632058	1	24	21.8885632583007	42.3632678023203	1.42251581162843	0.0335789915515091
ZBED6	0.781391439944102	0.948087517696291	24	5.89406435373151	2.8035976866814	1	1	28	4	8.3131707282182	0.999695140129122	1	28	4.9259571669844	27.9766392995252	0.997911133362355	1	26.6666666666667	5.01090269225918	25.7547961483497	3.72422505220812	0.144603165591227
SNRPE	0.0489707356665297	0.666470684339823	27.7222222222222	7.49957392486585	6.72328534309395	0.0290926434676435	1	28	8	7.99258843166304	0.381353280862677	1	27.7821011673152	5.7171179490666	46.3176073640439	0.0199811446755426	0.852219054301048	27.8347744631791	7.07496644987612	45.098244091996	7.20682795841464	0.15980285049931
SOX13	0.167670197176688	0.767169584088264	24	16.3908482102565	1.47032401506122	1	1	28	10	1.92458876535404	0.984422259035842	1	20	2.26555420770404	10.0686205063219	0.730230975891841	1	24	7.85190457275469	7.67104983693711	0.903571716614853	0.117789837873825
ETNK2	0.812028882901984	0.954857118840336	24	4.07156697509809	0.573353827090936	1	1	28	0	1.88364713059727	0.999933883894058	1	28	0.668793269970301	6.20750293502895	0.998710740873706	1	26.6666666666667	1.66759564864309	3.94904061946763	1.20162915508896	0.304283817483486
PPP1R15B	0.604558705576095	0.907828056244453	22.4269662921348	9.64704619985349	1.62861354454766	1	1	28	10	2.75528101580302	0.998251206641818	1	23.5643564356436	12.0850464076427	21.3641132900519	0.985229870588029	1	24.6637742425928	10.6854882404843	18.9602812460544	1.42352683652477	0.0750794156505987
MDM4	0.854582926775729	0.967270487803185	24	17.5232936511377	1.34738617402376	1	1	20	0	3.56925744395557	0.988059469045193	1	20	19.904095010439	35.6117898892262	0.999289057143347	1	21.3333333333333	19.6384811238936	30.6740463372737	2.06726646946248	0.0673946451906618
NFASC	0.0153406768075166	0.628766577815096	23.2093023255814	4.24300214940599	8.3736356042946	1	1	20	10	5.68202989631127	0.933093499947448	1	20	8.9153349252722	76.2699917523437	0.204162749108467	1	21.0697674418605	8.24548302908165	68.9257606942167	6.38748465163235	0.09267195004158
RBBP5	0.345099325039131	0.846083971138186	20.3673469387755	2.91536729894348	5.43078463201763	1	1	24	22	6.98851100529617	0.92037830629458	1	26.3468634686347	24.1308241428343	46.5152255356198	0.890794797824335	1	23.5714034691367	23.2194384757179	36.8635653702436	4.77849275232216	0.12962644020807
DSTYK	0.616948069079486	0.909430214621656	24	23.9980031129269	8.29050829393088	1	1	20	4	10.0817503795455	0.965207717522686	1	28	23.5638292255102	112.470291077496	0.984180135100836	1	24	0.229584900071318	94.1729255203652	8.28185661831867	0.0879430746422728
TMCC2	0.859477132683664	0.968236388575138	26.972972972973	23.1213233127074	0.425376077446578	1	1	28	22	0.85612916186894	0.999999773512479	1	28	20.2201547507809	4.36115718537316	0.999483155905297	1	27.6576576576577	21.8017684696104	4.05402844268579	0.436771587861077	0.107737672302002
NUAK2	0.863421693227627	0.968236388575138	24	2.93206372377447	0.570832695497096	1	1	28	4	1.92738667979624	0.999999999556824	1	22.9581993569132	15.34458713192	7.11567098272675	0.999527030388674	1	24.9860664523044	2.45442092451512	5.63680466351121	0.683446382986893	0.121247129142341
ELK4	0.864616976581111	0.96860416461521	24	8.76233808914371	0.918562215512886	1	1	28	4	4.69141041930402	0.95348793272029	1	28	9.0999363628643	17.0581199599012	0.998961066718754	1	26.6666666666667	7.51748448267764	16.7161845970344	1.68145421512272	0.100588397152603
NUCKS1	0.888972144950012	0.972246031741959	24	5.52896447161192	52.1416946125155	1	1	24	10	127.968463593289	0.999998172800351	1	22.9581993569132	0.711066764162098	1286.21438517778	0.999751194591287	1	23.6527331189711	5.38497929585367	1098.64441445749	59.0650030635065	0.0537617106010345
RAB7L1	0.447761580568713	0.874862059364852	24	5.02640324812317	12.1824678803894	1	1	28	18	9.38695848748064	0.999930978109249	1	20	11.1176410278935	92.6140207222037	0.952063671317981	1	24	12.4586150039303	68.1864848711132	4.28676119580618	0.0628681945389774
SLC41A1	0.0658213349994461	0.691195672249656	20.1616161616162	12.8125662439019	6.75802197495353	0.120192382848633	1	20	14	3.34362229547874	0.518240958431918	1	20	11.7401482378929	40.6829757974672	0.0885751857389271	1	20.0538720538721	12.8488750283818	34.0344898989124	6.86933510815245	0.201834525170067
RAB7B	0.675610796997309	0.922054815472886	24	5.49982794068442	0.9466356130244	1	1	28	26	2.67267560782384	0.999999993772617	1	28	4.518385174432	12.0509321644269	0.992488652538267	1	26.6666666666667	3.1137692532076	8.27366417566091	1.80632565623776	0.218322331906041
SRGAP2	0.146994049648589	0.753869892342175	22.6818181818182	15.4097576187893	5.83999533164172	0.759272267084767	1	20	18	5.48580189809449	0.735138380007774	1	22.3824451410658	16.7477917914055	37.6223048803718	0.543696523362514	1	21.6880877742947	16.7734462907823	31.4578245879905	5.74644208906193	0.182671311965282
IKBKE	0.543193098115666	0.893973829620744	24	0.0658085775801672	1.70089606592988	1	1	28	0	2.45669153424594	0.997337063149979	1	22.8115015974441	6.75440830680987e-05	13.3131950517979	0.975585407420438	1	24.937167199148	0.0228171333932888	10.5277594262886	1.56917382881773	0.149051072054267
RASSF5	0.872600719559249	0.968983433238391	26.972972972973	17.155650414934	0.844982411937149	1	1	20	14	3.99616591213596	0.992522923579175	1	28	16.1690584099017	13.1556242369323	0.999555059048738	1	24.990990990991	15.9389119627914	12.5800390106328	0.651774684227277	0.0518102275896274
EIF2D	0.462996918022229	0.878568388673324	27.156462585034	19.4615519177463	4.4004335251217	1	1	24	22	3.94714486630177	0.994997162841512	1	25.9636363636364	19.8048899784068	29.072309889296	0.956097359466589	1	25.7066996495568	20.4661213033654	23.88226460358	4.86071247679418	0.203528122541007
DYRK3	0.822886832511822	0.957320353494824	24	3.35256728688448	0.555389463197834	0.269101639101639	1	20	6	1.37075748955594	0.713947142734846	1	20	7.8741040904137	4.0631508616835	0.718664388856211	1	21.3333333333333	5.98582425217384	3.0177270065185	1.01347618638818	0.335840910791136
MAPKAPK2	0.702128300952971	0.928409015102919	24	19.2525319882305	16.7374705729171	0.759272267084767	1	28	18	38.0516813715177	0.863461327010699	1	28	16.6211137770015	363.829564162487	0.9559880002307	1	26.6666666666667	18.0446081141065	352.404623525451	26.6608890893923	0.0756541977874101
YOD1	0.999161892884533	0.999666329672171	24	16.1471456986406	0.0539919691731305	1	1	28	20	1.133411165764	0.999999027224687	1	28	23.5569555589061	7.10905929055209	0.999999999901479	1	26.6666666666667	19.7706980362349	4.63604272285236	0.659875074423169	0.14233584845335
PFKFB2	0.293558321440364	0.836122950893196	26.0915032679739	1.82330705406412	2.52972502062886	1	1	20	6	3.70725718981641	0.994273340876231	1	24.040404040404	0.929996021843699	11.0146110215953	0.872602602682327	1	23.377302436126	2.98071499574532	8.55743339364626	2.34230428511533	0.273715748328751
CD55	0.674620014066638	0.921856060211446	24	9.53600991932828	1.95112748905144	1	1	24	12	2.3369038789632	0.999721317378109	1	25.2296819787986	10.2870806846739	35.7580477502132	0.992397616313728	1	24.4098939929329	10.6078004019114	35.151984284296	1.88643529915187	0.0536651155705775
CD46	0.338018013231868	0.844601183895456	26.4370860927152	8.60742947661615	4.9352154053451	1	1	24	12	4.21701229824372	0.994273071652793	1	24.7058823529412	11.1863330067084	40.78107413353	0.902342078443869	1	25.0476561485521	10.7087899498342	32.5339861673235	4.66613895312296	0.14342352422248
CD34	0.414708435325755	0.86729118452418	24	1.49833511345368	0.629382002940842	1	1	28	0	0.786574605003193	0.982021121925394	1	22.9581993569132	6.75440830680987e-05	2.73654826196652	0.937419077510884	1	24.9860664523044	0.516988316594126	1.27021347630173	0.594941379840867	0.468379048829699
PLXNA2	0.623330001965582	0.910565835066228	22.0552486187845	1.54724377714445	1.14927779604252	1	1	28	4	3.50789999706537	0.999871343161161	1	25.2296819787986	6.75440830680987e-05	12.0013101409859	0.987590117361184	1	25.094976865861	1.7810963907529	4.59274547002727	0.605367790213727	0.131809566666479
TRAF3IP3	0.00315278659779861	0.592080127899986	21.0105263157895	8.09047668678601	1.10429110117665	0.0481594158156658	1	24	6	0.991689956977798	0.212254927662182	1	22.5236593059937	5.403192060333	4.05893619134446	0.00208928204724834	0.359225931998762	22.5113952072611	6.53361324460103	3.51882126620835	1.11762920429728	0.317614655518312
C1orf74	0.0543684261802049	0.676163776992284	20.6839378238342	1.70913496002457	2.21364404558568	1	1	20	2	2.97168052250971	0.63523924161216	1	20	2.8855091303949	5.72909373355904	0.346398041851796	1	20.2279792746114	2.2030979731611	4.20045863285687	2.22481280186322	0.529659495860825
DIEXF	0.0852993190371152	0.706116341588548	27.156462585034	13.3460914881135	3.48240282467094	1	1	28	16	4.04282943487363	0.856356945279523	1	27.148288973384	11.9548687490348	19.2130386201743	0.514256056704819	1	27.4349171861393	13.7392836619466	14.901036145768	3.78509981560355	0.25401588041101
SERTAD4-AS1	0.871469732117862	0.968983433238391	20.1616161616162	17.4097691064319	0.850871904141303	1	1	28	18	4.94975525714856	0.997940563870203	1	25.5913978494624	13.8475492799271	15.3997563953924	0.999591195243042	1	24.5843380036929	16.5561064056375	11.62689935888	0.799913369692569	0.0687985115379569
SERTAD4	0.430934247503675	0.871050782426605	24	16.74121955903	4.45825477473091	1	1	28	16	10.2970995881348	0.925038764700021	1	24.7058823529412	17.1175920669714	36.3463530568963	0.933857134545847	1	25.5686274509804	16.7452709881757	30.9626696047944	4.60285825109771	0.148658313699959
HHAT	0.650523272197348	0.915602461800082	20.7916666666667	18.9645821527046	0.850570017216419	1	1	28	26	2.1694676029213	0.812202703775546	1	28	3.9867584580263	4.64558564178553	0.972966353700351	1	25.5972222222222	25.2921551138284	3.18126098567716	0.739417941473272	0.232429198610965
RCOR3	0.0453603419297189	0.662265033485663	21.9340659340659	12.1215565725179	2.972654420916	1	1	20	12	4.74038700235183	0.827899705303069	1	20.2266288951841	18.4293240854367	28.7952974230597	0.363058172133923	1	20.72023160975	13.6894348781593	25.8628062755956	2.86541386329487	0.110792844085087
TRAF5	0.400949764370451	0.863415109027875	21.695652173913	8.18003474174083	3.12838718037154	0.759272267084767	1	20	10	4.59029061669173	0.850364576205124	1	20	7.8462045292662	22.3077498130392	0.845115495714806	1	20.5652173913043	8.68600757596976	18.6912919037038	3.48759801697617	0.186589457536913
LINC00467	0.426526233572012	0.870293086270895	20.3673469387755	17.1600707620654	1.68915804482879	1	1	20	18	2.11535570074856	0.98463732890823	1	20	18.369042062544	9.24021923573161	0.942377342622501	1	20.1224489795918	17.8509289546551	7.76411446942279	1.65858839273601	0.213622351817195
LPGAT1	0.860049869145847	0.968236388575138	24	17.2825758367065	1.21679350558648	1	1	28	6	3.57170843289907	0.999631065597224	1	28	0.0371826970053618	34.6180308613075	0.999486081124374	1	26.6666666666667	0.00351655524103134	33.0640032956311	1.68978106709306	0.0511063664004758
INTS7	0.0988157301926615	0.717582622019826	22.3016759776536	1.20761775760305	1.85016019910103	1	1	28	0	2.34723293830792	0.947727616595179	1	22.6666666666667	7.02007486482377e-05	15.9396228818542	0.578042138873925	1	24.3227808814401	0.437144413471603	10.4265922269871	1.62078139129505	0.155446895400781
RPL21P28	0.639845254710334	0.914464370600892	24	11.882819533272	0.775040685459131	1	1	24	12	1.15573231388692	0.999291847889551	1	26.7415730337079	12.0192759967987	5.11826128248193	0.989298179967059	1	24.9138576779026	11.9979986163455	3.91579856668268	0.820680633473326	0.209581933160718
PPP2R5A	0.0413155560965208	0.659105443191103	25.1069182389937	14.0573062217055	4.65850157827658	0.269101639101639	1	24	16	3.21694999333562	0.390193121009344	1	25.5913978494624	15.0526125537142	35.7847527121554	0.0921377466724114	1	24.899438696152	15.0542691727682	31.9446500923373	4.97240359294236	0.155656849537229
NENF	0.705231407633205	0.929817027723443	24	21.9008143254955	4.32597517540649	1	1	24	0	11.0716544983895	0.998940833559618	1	20	6.75440830680987e-05	105.521554328035	0.994478583392497	1	22.6666666666667	22.0134207265716	95.6485106714411	4.89100653991148	0.0511352085419543
NSL1	0.0467577108247148	0.663043621024693	20.5773195876289	7.41931195242808	3.65535794368505	0.388468903781404	1	20	8	4.8676697255055	0.428167848459945	1	20	8.3399322478292	26.3960640662415	0.137264849060001	1	20.192439862543	7.92668268786031	24.711320554951	3.63409942329074	0.147062129488771
TATDN3	0.33851047006576	0.844601183895456	27.9160839160839	7.0282895549394	2.20937397200867	1	1	20	16	2.24389820015132	0.960330490861582	1	20.3418803418803	15.5516968141955	9.91249296603601	0.895602080067912	1	22.7526547526547	18.475961394872	6.02294727543733	0.165822760393968	0.0275318299846693
ANGEL2	0.516500330016395	0.890499619893185	24	3.13176345197007	2.09472972447371	1	1	28	24	5.46165674610101	0.999133967055614	1	28	25.2747154120696	23.99770764877	0.970369156389558	1	26.6666666666667	25.4525700600261	19.3777495411252	2.33728201309756	0.120616793407159
RPS6KC1	0.762853884738033	0.94515484246598	24	19.436906727792	1.06656767498416	1	1	20	4	1.97777048678465	0.999999010098862	1	28	19.4268688479479	23.2381925533253	0.99729790533159	1	24	19.3214634303505	20.6709467455666	1.16809986309991	0.0565092580169526
SMYD2	0.706649492859293	0.929817027723443	24	7.67222762481369	2.30478476097944	1	1	28	6	6.24074798051375	0.986614056035681	1	20	7.9999324559169	23.0011885023461	0.994017675351771	1	24	7.48407930179321	20.8185285684543	2.51654358345087	0.120879992799497
PTPN14	0.355824862156512	0.846674562573003	26.972972972973	22.9578869003622	24.2145823870428	1	1	28	22	30.2950048789787	0.963221194181091	1	26.9433962264151	22.6646741833454	241.815167694211	0.906227912846576	1	27.305456399796	22.5575967456004	225.636606999192	24.6750144116805	0.10935731900883
CENPF	0.0590961533466481	0.683918243362273	26.0915032679739	14.2157697602514	32.6545212494084	1	1	28	14	52.793998082457	0.920422314127015	1	22.6666666666667	13.5300141340686	131.006369425354	0.443304375117522	1	25.5860566448802	14.0010402353916	63.7107754296108	34.2003784993463	0.536806815938565
KCNK2	0.911839968643922	0.976720555393901	24	19.5429087129093	6.84284793112763	1	1	24	0	26.4788315083701	0.937346221664204	1	20	2.0832453534875	286.426625615698	0.999426466355208	1	22.6666666666667	22.1572956460156	272.402549352528	10.4670483699823	0.0384249280884534
KCTD3	0.538823377754568	0.893369828316189	24	14.5871044491153	5.14764188992495	1	1	20	16	7.60005743125723	0.973245888781566	1	22.1052631578947	17.4462173755033	67.2817159206481	0.972153185437725	1	22.0350877192982	16.2157008795026	55.3438768107098	6.7920418553487	0.122724359888615
GPATCH2	0.138378871105065	0.753098977299663	25.5897435897436	4.56862390968141	5.4556575896604	1	1	20	6	5.2549279166835	0.796616199356524	1	25.4092526690391	5.8829670352937	29.8140152331248	0.621335230331123	1	23.6663320862609	5.59845071531554	24.3276820165975	5.81090592497692	0.238859827295196
RRP15	0.593527437968739	0.90628475078432	24	23.131495124641	2.03409713038992	1	1	20	2	5.09308868116087	0.999833259573206	1	24.5360824742268	7.90582487081431e-05	35.8074721318591	0.983902239954363	1	22.8453608247423	0.470756247115023	26.7610192462051	1.97715101627897	0.073881753086043
TGFB2	0.283760490202075	0.836122950893196	24	16.9650110499433	2.48501738324381	1	1	28	14	2.86647215045772	0.910644761052735	1	28	16.2135868088466	14.4185333367372	0.84468435229937	1	26.6666666666667	15.841002606132	9.33939029315487	3.09564152062544	0.331460772433328
LYPLAL1	0.528400098024624	0.891970444579961	24	10.0336796365095	1.19031309381466	1	1	28	8	1.33537590528437	0.998969512330553	1	23.8795986622074	4.2143420457562	9.19294074409123	0.972864207605002	1	25.2931995540691	7.39977256554157	7.57496678172432	1.14748064669372	0.151483257915029
EPRS	0.550277719142524	0.895546654221144	26.0915032679739	8.36923728814562	17.9543175513822	1	1	28	4	51.0915717798334	0.937462562506467	1	26.542750929368	5.73793309045024	286.506024613418	0.970327937684213	1	26.8780847324473	6.0747922932542	228.667096167644	18.3283212000636	0.0801528576137009
BPNT1	0.513492913294958	0.890499619893185	27.7222222222222	9.38786316160178	2.16077111147611	1	1	20	18	1.63174034941229	0.995849418246569	1	28	10.3240169309824	10.7622438215112	0.969328361429452	1	25.2407407407407	7.83872129803453	9.69155046285616	1.48833647676088	0.153570523361054
IARS2	0.17616932322874	0.777604184841177	27.156462585034	10.6681382243378	6.51643506047697	1	1	28	10	7.15028738026903	0.82375686916796	1	28	8.01860249667068	58.4421189114071	0.695564245888711	1	27.718820861678	9.58171645435933	53.4145142275312	6.6109947606179	0.123767759685259
RAB3GAP2	0.218484181234843	0.807490781550769	24	4.90084799274717	4.29958823510306	1	1	28	2	8.08647134004219	0.954013444454344	1	23.7209302325581	5.2824013838626	51.6793888374384	0.791563531658014	1	25.2403100775194	4.22890585791238	47.9222148998361	4.92486871377305	0.10276796938678
C1orf115	0.128034839521238	0.746236956616368	26.0915032679739	24.1726498220277	0.57696382992083	0.653978099446849	1	28	24	0.00216846298980319	0.74845266812712	1	28	27.0070663934562	1.06743167783241	0.476663870655568	1	27.363834422658	25.072043537604	0.817720441992208	0.554540603003523	0.554540603003523
MARC2	0.207857519110657	0.803643340936576	24	4.76675484143815	1.28174398029701	1	1	28	2	0.902122182728349	0.973970489554551	1	22.9581993569132	8.3575936036605	4.90921053586314	0.784062022177285	1	24.9860664523044	5.22443137098723	3.55627452245273	1.34296565178071	0.377632728660801
HLX	0.571730610672665	0.901974508496346	21.5783783783784	12.9813165531292	3.27340453555091	1	1	28	18	7.60003581551366	0.999819034765651	1	24.5360824742268	10.4953191350175	51.1723065444296	0.980717190678498	1	24.7048202842017	13.8616407573797	42.2751173033069	2.1972870346821	0.0519758944467841
DUSP10	0.764887776274836	0.94517084481833	24	5.96901178494968	0.778672382415877	1	1	28	24	1.55287550609218	0.999999833612215	1	20	12.3935032685089	6.31043293681165	0.99737171161856	1	24	17.2004748517875	4.41644686180497	0.836794247102729	0.189472277893713
TAF1A	0.631628260199451	0.912356237204844	24	5.11313507218561	0.801927338061083	1	1	28	0	1.71039152317191	0.99203182416483	1	28	5.4357715983598	4.34246447182851	0.987959837442702	1	26.6666666666667	3.74383624794657	2.55414768193123	1.44138071126727	0.564329432265804
MIA3	0.573195362978828	0.901974508496346	24	8.56989293218445	3.58273137229697	1	1	20	16	6.04405678651404	0.999205808965619	1	20	12.3165777763714	74.5883257811946	0.980890646749373	1	21.3333333333333	12.9291933501626	65.2332911450258	3.98967946875664	0.0611601744864724
AIDA	0.86430917239898	0.968519158154621	22.6818181818182	19.5347241549241	0.52536903780562	1	1	20	16	1.45125650907016	0.92594580141742	1	28	3.9330033629337	4.76206919022709	0.998439600847877	1	23.5606060606061	21.5488053130009	3.97946363584756	0.437150307565567	0.109851564825887
BROX	0.907526542067169	0.974713550784048	24	20.3640523639135	1.63746737433893	1	1	28	4	6.96687006914101	0.999991122117078	1	20	6.75440830680987e-05	47.665505575291	0.999858359366355	1	24	23.9433921097139	34.7012887386137	0.967041529535974	0.0278675969881171
DISP1	0.495706978673262	0.889056713705052	24	23.6393345064187	0.874583342410729	0.759272267084767	1	28	18	1.28303144739566	0.987730220598719	1	26.542750929368	21.4571815265489	10.5440748868766	0.921617826059075	1	26.180916976456	21.2350728842586	5.53652369660153	0.653690773996642	0.118068811734319
CAPN2	0.640676351276945	0.914464370600892	24	5.96192113922632	7.41880994247646	1	1	28	2	25.219022525106	0.973469166555679	1	28	11.0795259138461	154.748186170782	0.987637983717387	1	26.6666666666667	6.42162101848423	141.731508660101	12.0031095489997	0.0846890692300849
TP53BP2	0.802267705842684	0.952372781172185	24	20.0926861878067	1.32616266850266	1	1	24	22	1.85644683951024	0.977450732111475	1	20	3.7586245385581	22.241800217733	0.998001928693333	1	22.6666666666667	21.8080042848734	18.5738149136117	1.52136858988845	0.081909322180955
FBXO28	0.0575190838623227	0.68128224804158	24	8.52666957392383	3.36747847422166	0.0169666213416213	1	28	8	3.3329026743445	0.202663359630182	1	27.5675675675676	5.4794919093851	11.341382976941	0.0090770721787401	0.610033908891968	26.5225225225225	7.43074986588328	8.21114572789915	3.96381881916802	0.48273638667745
DEGS1	0.222028912631849	0.807490781550769	24	5.35468646852124	4.47211626596289	0.269101639101639	1	28	4	5.67884674331744	0.720989006171081	1	26.7415730337079	1.7022074475432	51.9085954882804	0.391554685681408	1	26.247191011236	3.75838899536055	47.9940817435812	5.31685252725565	0.110781420002201
NVL	0.793068792211066	0.950481598650802	24	3.72488977304889	0.726158426301325	1	1	28	26	2.56649087375427	0.976347556136818	1	28	3.6614003115929	5.49578702955765	0.997694923637837	1	26.6666666666667	2.05347626987551	4.39558630595591	1.31627878836307	0.299454656726805
CNIH4	0.473271172219587	0.88185651841985	24	14.3885163762079	8.45255385163632	1	1	28	12	20.7294975182263	0.981192894886832	1	26.1538461538462	16.0230664883507	104.239896633205	0.957194181467636	1	26.0512820512821	14.3260162777255	90.7987145031694	9.61880809908654	0.105935509678948
WDR26	0.431733968110221	0.871200704432118	24	9.78832443133942	4.26953972591927	1	1	24	12	6.16239175438274	0.995695064610124	1	20	1.7429381870692	52.5500666321497	0.946004111031699	1	22.6666666666667	8.35127993014243	44.5370604091283	3.94010007934193	0.0884678971433501
DNAH14	0.248613026231508	0.817543524660309	21.3475935828877	8.80661167343552	1.03881157373115	0.759272267084767	1	20	12	0.53415497619496	0.83447923432016	1	20	11.2347049102753	4.95172895078706	0.717682326980869	1	20.4491978609626	10.7773312045036	3.85151637649292	1.05540983487734	0.274024496252659
LBR	0.274466065605594	0.831810975091207	24	18.8234536145153	2.58756153996291	1	1	20	0	2.45498578916404	0.999165024587951	1	28	15.5646401694567	35.0315791495387	0.85854639001787	1	24	18.7838767630251	29.786591088883	2.85738383308829	0.0959285278587897
ENAH	0.18130883992524	0.781234771406838	24	2.39206704313353	56.2996477780839	1	1	28	4	125.477662143107	0.615994449261394	1	26.9433962264151	23.9100064594871	404.946766737735	0.624840690542956	1	26.314465408805	1.32483664908574	414.419648806757	59.9569275901448	0.144676845711296
SRP9	0.672448020653094	0.921152498352626	20.0603015075377	5.49147034845697	4.74139143466903	1	1	28	2	9.87738378420741	0.999904607154962	1	20	5.6158937554085	27.7033558555963	0.992237508067844	1	22.6867671691792	4.84533344214047	25.8050147987816	4.66056178049271	0.180606824558487
EPHX1	0.0539863363191038	0.675700006364558	27.156462585034	4.76629847428761	3.13417679170667	1	1	24	10	3.01724210785798	0.862048070074088	1	28	4.5929466527039	14.4017310920266	0.408245491324967	1	26.3854875283447	6.41107263286592	9.78838676215265	3.44547163255826	0.351995861655198
TMEM63A	0.414108095721627	0.86729118452418	20.0603015075377	13.5702329577869	4.10750783500631	1	1	20	12	6.56386523642379	0.988452223581241	1	20	12.1127398742356	44.3125197906955	0.938251041611247	1	20.0201005025126	12.5560864898363	37.9844815501803	3.8389665047147	0.10106670798292
PYCR2	0.974993965687524	0.991956221977885	24	12.7061056489942	2.66458061281942	1	1	28	2	21.4395599711168	0.999999959259889	1	27.3563218390805	7.83088074757759e-05	125.645406012122	0.999997344145552	1	26.4521072796935	1.11976133120265	98.9771241544681	3.37635098720714	0.0341124377582223
SDE2	0.630939452479517	0.912356237204844	21.4623655913979	2.23075346149289	1.43520279057961	0.269101639101639	1	20	4	1.33624664463157	0.954043389066223	1	20	8.17981380004021	10.8910917493183	0.725190530261857	1	20.4874551971326	4.71661035829716	9.27595203154689	1.83178722740873	0.197477005182751
ACBD3	0.352679074697975	0.846474290052869	26.7919463087248	25.9625495047191	21.8262743913562	1	1	28	26	32.0350707493417	0.928485583754514	1	26.9433962264151	23.8932991729466	274.487669288699	0.897092093953031	1	27.24511417838	25.2873288922893	263.121397597372	22.10313330879	0.0840035569536317
PARP1	0.78039190418031	0.948087517696291	24	10.689709677441	3.84646531864894	1	1	20	6	3.95202278979963	0.996045562389992	1	28	7.8006275381893	63.7829606748719	0.997791428173314	1	24	8.14562302158563	59.6745273686075	3.41405520884338	0.0572112651643619
ITPKB	0.835391171670545	0.962006127107147	24	22.0916998338514	0.725276651926798	1	1	20	6	1.59787973269551	0.990813908129773	1	20	7.9999324559169	7.25992485828627	0.999021598812381	1	21.3333333333333	6.09022050993478	5.30035957103338	0.639515052258205	0.120655031736559
PSEN2	0.252542384748418	0.821605364753244	24	20.6482766784707	2.95806057823585	0.269101639101639	1	28	22	5.78830380763085	0.431371213578993	1	28	20.4892530275197	21.2412587815749	0.315401900601752	1	26.6666666666667	21.1309642836189	15.084369907123	3.81832700085099	0.25313135546006
ADCK3	0.613595046252661	0.908917593096582	24	16.3034056777685	2.91624623718561	1	1	28	16	6.88700593178707	0.956548743709322	1	20	18.2369712006321	26.2920453532924	0.982999162446034	1	24	17.0363737909708	23.5092798253357	3.17484165001979	0.135046316756938
CDC42BPA	0.120692771321648	0.73742546120123	27.5310344827586	9.70717471541521	15.7984513504976	1	1	28	8	20.5402464776223	0.633445797321455	1	28	9.3856121458766	92.0015302515435	0.52571177395273	1	27.8436781609195	9.03748092548047	91.8170865274731	10.9048511835554	0.118767122721679
JMJD4	0.196773128862183	0.799295500184371	22.6818181818182	0.458614418455057	3.95368243360191	0.388468903781404	1	24	2	3.1780981273856	0.882045274019121	1	21.9692307692308	4.71069816236061e-05	23.9746584487283	0.494419024773676	1	22.883682983683	0.786209849200865	15.9991383610424	3.86940048041605	0.24185055426722
SNAP47	0.718984297716871	0.933631481234776	24	2.53966750487923	1.08382965477885	1	1	28	0	2.78952235606736	0.999640672562223	1	28	8.938931437503	11.697930726835	0.99530318429325	1	26.6666666666667	3.56563870782957	10.1365376200864	1.60545328003448	0.158382806852424
ARF1	0.737370413710392	0.937507405607575	24	15.5344244612395	20.462089021666	1	1	28	12	69.9228195871001	0.999994514261933	1	20	7.32873834721462	450.644431373255	0.996242744594687	1	24	11.3393959287122	389.656548831175	9.75160766304138	0.0250261613523309
C1orf35	0.0891406919483403	0.707376205513591	24.7950310559006	11.1512782623311	13.2073050718589	1	1	28	8	7.35627302148896	0.815435130502244	1	28	8.30685940023477	49.2755719744446	0.513027431899564	1	26.9316770186335	9.20922997892416	45.1200450981057	6.22738237289688	0.138018088398549
MRPL55	0.281763330709897	0.835375833175205	24	3.09577097683283	6.09038879037215	1	1	28	4	6.82018256088331	0.81209897918253	1	25.9636363636364	2.2022123660057	47.6984426878943	0.815140288331695	1	25.9878787878788	3.0910937549299	42.806185609665	6.59061640955795	0.153964113262871
GUK1	0.617667343724694	0.909759262527979	24	4.75678186878606	12.1472943577572	1	1	28	6	61.3992518508041	0.877519049085843	1	27.148288973384	0.626962310233303	240.851623748729	0.975635759831817	1	26.382762991128	3.91781531527385	248.793269539558	13.6075242852689	0.0546941012932237
GJC2	0.0722647065728605	0.698870017739346	26.0915032679739	14.8761214999023	1.33174174435919	0.182113153050653	1	28	16	1.70743351670913	0.354393180441559	1	26.1538461538462	15.7360690923213	4.42227452352159	0.0968935402959187	1	26.7484498072734	15.5427281069021	3.17537145701988	1.49755337311489	0.471615177431984
IBA57	0.312620750470636	0.84124527504799	26.6133333333333	24.5165134659517	2.60271821333222	1	1	28	26	3.7829965084026	0.940576914452419	1	26.3468634686347	23.6718282504709	12.968351797106	0.874235496940204	1	26.9867322673227	24.7223113441091	10.0849806362278	2.63247479941153	0.261029236878753
TRIM11	0.552196738478925	0.896616926401371	27.156462585034	24.4012002158809	17.0468316685174	1	1	20	18	15.2584385662737	0.996943796420313	1	28	2.5444778599331	156.79418111756	0.977188687290704	1	25.0521541950113	24.031146495191	143.41550724251	12.145501194084	0.0846875029598192
RNF187	0.80132628775847	0.952313573914968	24	0.440198776304506	16.1506890018882	1	1	28	20	55.8481680463517	0.984918170672245	1	28	24.6002127251942	427.31283368714	0.998147647780978	1	26.6666666666667	23.2534774391722	352.249901264854	27.0220276857846	0.0767126622002002
RAB4A	0.589856681591284	0.904768812505572	24	10.0743979029839	2.06346707087515	1	1	28	14	4.23454530889479	0.999977662673585	1	24.5360824742268	10.7668670894949	31.0899478663672	0.983408434769486	1	25.5120274914089	11.5496705930107	25.9730223519657	1.66769715708343	0.0642088215412179
CCSAP	0.911202919249946	0.976517035783639	24	14.9616389849735	0.532770153170296	1	1	24	14	1.27340070801496	0.999995471467478	1	20	6.75440830680987e-05	16.0855635355314	0.99987497500188	1	22.6666666666667	15.375263207105	15.0236080443122	0.663731123297151	0.0441792092378524
NUP133	0.0132687244615591	0.628766577815096	21.4623655913979	0.853548158810419	5.57942868294384	0.548683931808932	1	24	0	4.5972613006529	0.41451704485399	1	20.9384164222874	0.232744007746302	34.2161858065883	0.0713470697868372	1	22.1335940045618	0.375093184779387	30.3933241163621	5.5209767175999	0.181650967049955
ABCB10	0.871883326730974	0.968983433238391	24	1.44110328178981	0.55876944170498	1	1	28	4	4.90884175904382	0.925536505194976	1	28	6.75440830680987e-05	11.1441840330637	0.998598685972253	1	26.6666666666667	1.79646909817673	3.70895018876925	0.667424612667195	0.179949737445427
TAF5L	0.215213460239699	0.807464563194153	22.6818181818182	18.5915560801851	1.75885924910812	1	1	28	24	2.17054319369435	0.904788659169469	1	20	19.3649053041572	10.1878737108571	0.773968069384244	1	23.5606060606061	20.7513427600382	8.03869227425637	1.37060942169487	0.170501541162883
URB2	0.828225568408773	0.95944774763345	24	11.1871049240641	0.539568160670125	1	1	24	6	1.139782907162	0.999343817188816	1	28	6.93269679019279e-05	5.1879312708233	0.999020971380697	1	25.3333333333333	6.25824494430528	3.85957814975309	0.385499369715118	0.0998812188165641
GALNT2	0.326911544073068	0.842645275103662	24	7.40253246553732	5.33059064514878	0.759272267084767	1	28	6	14.8661766865008	0.63560180813369	1	27.5675675675676	0.7425744562277	61.5680480007351	0.718101041639542	1	26.5225225225225	4.99201633381243	64.0038635644383	5.96743225977128	0.093235500600106
COG2	0.651454807003967	0.915602461800082	24	1.55196345967982	1.21810696341322	1	1	20	10	2.31060751597384	0.999548731385607	1	26.1538461538462	6.304176411089	10.1875816400404	0.990427683578782	1	23.3846153846154	5.91332981046953	9.27879917170925	0.596289545934104	0.0642636546927507
AGT	0.172282483845071	0.772892886070084	24	13.6571715363707	1.27044079366507	0.225607396076146	1	24	10	0.500021118191985	0.622125781741855	1	20.3418803418803	15.6121692163414	3.97017788899049	0.281696670731274	1	22.7806267806268	13.212256952044	1.75285339861999	1.34783207499057	0.76893599661655
C1orf198	0.143759185564111	0.753098977299663	23.4823529411765	14.3205382941309	10.1354152804765	0.759272267084767	1	28	14	4.6144698893585	0.748560638776252	1	23.7209302325581	16.3321534034302	103.8485983611	0.542630198952992	1	25.0677610579115	15.0435543937279	93.8701894412047	9.46645760781032	0.100846260822128
TTC13	0.96250786895605	0.988855090213248	24	9.00829203770056	0.215534293855526	1	1	28	22	1.01298046045761	0.998068141504159	1	20	11.6715697691232	4.90441094323114	0.999989535056009	1	24	13.9797471222715	3.62430769306987	0.0712119728684575	0.0196484346526714
ARV1	0.0369567733270451	0.658792729155482	22.0552486187845	20.3213071652987	3.05809531941828	0.269101639101639	1	24	20	3.30321478998254	0.39701053778177	1	22.1052631578947	19.9673446813912	10.3350979018521	0.0862692913759737	1	22.7201705922264	20.1349901514351	7.88589223570725	3.12665594970704	0.396487278325916
C1orf131	0.754018909540298	0.941261949016613	24	4.61059215348121	1.39361637874298	1	1	28	26	5.73530789012013	0.999725996739405	1	28	3.3418973535492	28.4187700118388	0.99695190864888	1	26.6666666666667	2.27657930195426	25.7596788651777	2.21947740682826	0.0861609113391776
GNPAT	0.585519697523345	0.903784289435621	25.2658227848101	7.70244981166692	2.07856604689501	1	1	28	10	3.61138484059718	0.999602934242689	1	28	10.0155443858947	23.8181309072319	0.982764209164329	1	27.0886075949367	9.20932835686928	20.4423243258627	2.1818114051001	0.106730104185842
EXOC8	0.157702051518282	0.759842105590856	24	9.06435147977206	2.4118195292162	1	1	20	12	3.1713923567839	0.992664237854874	1	23.257328990228	10.3716173398705	18.693995499778	0.716011051575815	1	22.4191096634093	10.5801525230705	13.811975010712	2.15216416897155	0.155818712914151
SPRTN	0.773209565357269	0.947046856634169	24	12.0835795380819	0.958335810633892	1	1	28	16	2.6235916522717	0.877363756156219	1	20	15.2403185154906	12.8830278471198	0.992699806899891	1	24	14.5679517823508	10.4387933672257	0.831588527821793	0.079663280857029
EGLN1	0.809172777390236	0.954736481365392	20.7916666666667	1.08827465662532	1.29912076422068	1	1	24	22	4.0153334165095	0.998746712365483	1	25.7761732851986	22.2237591707183	28.2448201362081	0.998626069364874	1	23.5226133172884	22.1580529418712	20.8401810985268	1.20503558816463	0.0578227023300588
TSNAX	0.0261614552603728	0.648379850642212	27.3424657534247	24.4879023471433	9.34975537656958	1	1	28	20	12.0316608419363	0.572432396473413	1	28	24.3107254701141	55.2873724867393	0.210062305063713	1	27.7808219178082	23.0142766120196	44.9859689704385	9.0304274888595	0.20073875689537
SIPA1L2	0.0595737116611482	0.683918243362273	22.5536723163842	13.0844135921808	3.53374757985402	0.182113153050653	1	20	14	5.59151321958115	0.647582986801965	1	20	19.5564139200715	16.8586436292935	0.12821908111194	1	20.8512241054614	15.229867448665	11.9713104310346	3.85619250130104	0.322119497570139
NTPCR	0.759834550271236	0.944566642529793	24	21.8032155917627	1.10277543814855	1	1	28	20	4.36429052243059	0.982105231686105	1	28	20.2514239854007	23.1913387435843	0.996638489831006	1	26.6666666666667	20.7534785899213	21.2598316917252	1.63529031256874	0.0769192501747431
PCNXL2	0.914432222017997	0.977619350899886	21.9340659340659	13.7260015235509	0.629931113043223	1	1	28	18	3.62957842837905	0.999999997846085	1	22.6666666666667	5.7498810677039	18.486148610291	0.999888430103716	1	24.2002442002442	13.4477560633603	15.1152312388781	0.378739754697664	0.0250568283549313
KCNK1	0.886923886665368	0.972131732110176	24	19.042828535834	0.385274195836318	1	1	28	24	1.809345435481	0.99999988818765	1	28	21.7033103693877	4.76637977716571	0.99973674039243	1	26.6666666666667	21.5574961082284	3.64154200837221	0.477128355325204	0.131023713094136
COA6	0.54814489053006	0.894381491637103	24	12.258249992397	3.26537978202857	1	1	24	12	3.75756909683275	0.997131904078106	1	22.3824451410658	13.3019279017683	26.0001763068516	0.976478964249397	1	23.4608150470219	12.5440383516054	21.8794979525496	3.32435757777762	0.151939390245023
IRF2BP2	0.696146605232095	0.926847821412459	20.4717948717949	16.9156626740397	4.85494934335193	1	1	20	16	6.80721879979676	0.998588797538867	1	28	11.7558384191268	88.9437499411922	0.993884808134249	1	22.8239316239316	16.8354894679634	79.5887937349982	4.44422902741122	0.0558398842204958
TOMM20	0.827253429550411	0.959205071645621	24	8.29416130073683	3.5078600257202	1	1	20	8	10.4900135956564	0.999999509077051	1	20	8.0377953970744	69.823922998155	0.999013276550729	1	21.3333333333333	8.16163341722892	64.2794922450915	2.87484262246542	0.0447241028523362
RBM34	0.472428997974442	0.880970800493265	24	3.12489802387995	5.4832070660171	0.548683931808932	1	28	2	1.88832803258273	0.852021804256148	1	28	24.4736364045532	57.5825478546017	0.806271089112884	1	26.6666666666667	0.828766130632242	43.6831422220199	7.41724157725318	0.16979642946826
ARID4B	0.937863947647394	0.982320091367973	24	10.8409176561781	2.68503445999022	1	1	24	12	12.797430533614	0.999999091945565	1	20	13.2687114288948	118.627532398165	0.999958062433801	1	22.6666666666667	12.1327455645253	110.780513927934	3.38037294849544	0.030514147557525
GGPS1	0.154773858380575	0.758365297234634	24	23.24018440595	2.67791251042408	0.759272267084767	1	20	4	2.41308171381664	0.468860367850037	1	20	4.1476491851158	28.6065817614985	0.446279012395458	1	21.3333333333333	2.83664382888468	24.1238744321865	2.95930627623296	0.122671268437901
B3GALNT2	0.975202221020643	0.991956221977885	24	7.17229771026459	0.912121358474961	1	1	28	24	5.85063328576636	0.99999177935961	1	20	7.9999324559169	26.2641458530213	0.999997407845996	1	24	8.18071410978791	24.9547837702129	0.926680730308716	0.03713439230096
LYST	0.970926116377087	0.990641723190864	23.7619047619048	4.15338642076729	0.417627892968367	1	1	20	8	1.93781407911602	0.995782288609102	1	20	5.2728875680406	22.6876621323145	0.999993762949272	1	21.2539682539683	5.9080700924016	20.3161540910239	1.22344342085539	0.0602202274787795
NID1	0.177792580799464	0.779598818416792	24	6.90011887033852	11.2494355300651	1	1	28	26	10.5490223166129	0.964919648696451	1	28	4.8853871019996	122.54771893537	0.740547840663397	1	26.6666666666667	3.83578157544031	98.2689607911668	17.0249579406568	0.173248580259609
GPR137B	0.414087453866506	0.86729118452418	24	5.0777125214456	1.94794108115171	1	1	28	24	3.65119362285334	0.99868970171558	1	28	2.3346549026464	20.0865995218027	0.939914820486574	1	26.6666666666667	1.61073454987474	15.7362894802401	2.85252923980595	0.181270765474152
ERO1LB	0.388380844491852	0.857929976735527	24	4.9516145046389	1.68425905359848	1	1	28	0	2.94380289316875	0.914795737863904	1	28	2.0986561292541	13.4297238342847	0.913182984590626	1	26.6666666666667	2.46118648486538	9.97445952086568	2.56559513311191	0.257216456465126
LGALS8	0.800114421699089	0.952142218706259	24	14.366397866763	0.855908802116836	1	1	20	16	2.19910406158241	0.932588400889136	1	20	6.75440830680987e-05	20.9521631173051	0.996635916241196	1	21.3333333333333	17.0610240495487	16.3483153816525	1.46988989436294	0.0899107865274354
HEATR1	0.888626870992994	0.972217803200077	24	20.2722086731761	1.09036698939946	1	1	28	18	4.21071039406618	0.999750651114466	1	28	19.9490441347708	17.6647878852109	0.999747258853682	1	26.6666666666667	19.5144240821598	14.8346909471429	1.78190591956078	0.120117495262277
MTR	0.12025499998705	0.736386210271284	24	6.86956556318768	8.12706198969841	1	1	20	12	7.42652053168106	0.949463369821741	1	22.1052631578947	10.035069856027	61.8402231411249	0.630768772635447	1	22.0350877192982	9.87771633670722	52.8405660537382	6.75300991748203	0.127799727024391
FMN2	0.997503317901106	0.998774022764674	24	13.3211204345	0.0991586905484276	1	1	28	6	3.90527451701442	0.999432931276996	1	28	2.45998590975676	17.1767500416163	0.999999995202606	1	26.6666666666667	6.1815574375196	10.9910103189195	0.179843305975879	0.0163627638185639
GREM2	0.713217695417763	0.931432176641	24	12.7131245012004	6.52381054990963	1	1	28	6	37.3833786952524	0.995592633239541	1	28	2.83846682110628	125.604200874041	0.994813836893126	1	26.6666666666667	6.53236747360409	72.0985727357841	2.92287488170834	0.0405399825655307
FH	0.593212978360455	0.90628475078432	23.4823529411765	9.42292954929302	4.65406406250247	1	1	24	6	3.29831138592167	0.996636865600774	1	24.5360824742268	7.2776253118971	41.132333184888	0.983599100170524	1	24.0061451384678	7.56674963505271	38.9283893132056	4.71526227532623	0.121126570056334
OPN3	0.941829550267529	0.984342914261361	24	16.645918007454	0.273705931658691	1	1	28	20	0.528978973233008	0.999999769688364	1	28	20.3295956689091	5.68098251240181	0.999965698265634	1	26.6666666666667	18.9683380595232	4.13223410722741	0.385061390219451	0.0931847954950003
CHML	0.290548255139111	0.836122950893196	27.5310344827586	3.94432581264906	3.57464685348652	1	1	24	12	2.16541081428381	0.997054442480224	1	20	12.3038751190649	16.1563915471447	0.870935983854188	1	23.8436781609195	11.5155454716185	10.0911233253822	1.66462082288881	0.16495892173885
CEP170	0.32158961714313	0.841721772165022	23.0751445086705	20.3629822306632	2.84142910080912	1	1	28	24	3.68265892371119	0.863049043155741	1	20.458452722063	3.4849571797434	18.2941548621618	0.861291495712085	1	23.8445324102445	22.6917466544129	18.8533905598669	1.99517363771645	0.105825720385996
SDCCAG8	0.886077642954529	0.971881628139666	24	12.5633790058271	1.37905267396485	1	1	20	0	3.15783848998651	0.968356385541466	1	20	15.9260926989362	25.2364087409052	0.999466485329548	1	21.3333333333333	16.8936031268757	21.4690102393652	3.04849378836251	0.14199507822549
AKT3	0.379303572882743	0.852757490568072	24	3.5134131098929	3.90252531043423	1	1	28	26	7.21741326221177	0.983369562205443	1	24.040404040404	0.600768154809501	54.8238634574131	0.922221428079668	1	25.3468013468013	0.825878895233936	49.4855191197796	3.61560445636161	0.073063888601634
ZBTB18	0.955874578512681	0.98810749434238	24	13.5969604012248	0.823208860989554	1	1	20	14	1.84844712273658	0.999977565496388	1	20	16.1472859431024	22.2367313905628	0.999985169322736	1	21.3333333333333	14.7683761978993	17.7394671411002	0.913348707494238	0.0514868175142714
ADSS	0.157510862706218	0.759842105590856	24	16.8944142253265	10.0190610909232	1	1	28	12	12.6869009876428	0.996066618403274	1	28	11.4955249048002	74.2571491175767	0.716605477829358	1	26.6666666666667	13.3158721543333	59.1257362415035	9.14318667882198	0.154639709541644
DESI2	0.539994103693236	0.893369828316189	21.695652173913	8.36422219379741	3.03156141594865	1	1	20	10	6.81150822977121	0.993199346057962	1	24.8780487804878	3.6785664014885	26.3319996728489	0.974549515771677	1	22.1912336514669	7.9098253232455	24.9226296585301	3.08644631643601	0.123841117840454
COX20	0.0748382414873145	0.699613712332068	21.0105263157895	14.6342457260274	4.09274549833006	0.0772071042383542	1	20	16	3.62037547364818	0.502799693484564	1	20	14.1058008775711	14.4362409003305	0.0694382427468764	1	20.3368421052632	14.9161596449684	9.97726761756221	4.38669062979472	0.439668534306243
HNRNPU-AS1	0.81671610272994	0.955569034125689	24	7.34091894635408	0.732272727088363	1	1	28	4	1.67935235525628	0.976135135969776	1	28	4.9938120506707	8.90579764555593	0.998361897502712	1	26.6666666666667	5.53686357125259	7.39971703751283	1.40233007333978	0.189511310531291
HNRNPU	0.209624211264754	0.803643340936576	27.5310344827586	11.643053592118	26.8332250622281	1	1	28	14	36.7029822053068	0.854770650729908	1	27.7821011673152	12.167391631377	305.904445348214	0.752103837641883	1	27.7710452166913	12.5933972260867	278.234562810737	27.2708602448281	0.0980139202309617
EFCAB2	0.873387500334518	0.968983433238391	24	19.7211245644076	0.70248965365531	1	1	20	8	1.97270446826083	0.998638738604562	1	28	12.6963878693885	9.68671853199748	0.999615290701639	1	24	12.0689515050057	9.08251150870232	0.296010107790716	0.032591217474054
KIF26B	0.0831844858168472	0.705976283859467	24	21.9084983970783	2.04071087738208	0.388468903781404	1	20	4	1.66234217383732	0.453444951674647	1	20.3418803418803	0.852165748902898	10.686956373076	0.207198849940132	1	21.4472934472934	1.07104812281699	7.63682476185577	2.22238058188127	0.291008455894074
SMYD3	0.901793322311147	0.974713550784048	24	6.93084297169803	2.53485246223713	1	1	28	4	10.495880856588	0.931357317039195	1	28	7.7766518930026	72.734686074541	0.999222823050393	1	26.6666666666667	6.34353083645634	66.7335735627531	6.81692660177923	0.102151379550638
TFB2M	0.285691703398851	0.836122950893196	27.7222222222222	8.96397770743111	1.47825025737127	0.759272267084767	1	20	12	1.54977542211192	0.956361731835842	1	20	2.1821202103375	5.05240308716242	0.790348846454479	1	22.5740740740741	7.33723377562882	3.59789945113305	1.12437224021815	0.312507966242377
CNST	0.684534328460042	0.924188909935749	27.5310344827586	21.630585403328	1.77107403398972	1	1	28	24	3.26585034191107	0.99466162684258	1	20	3.5981457663953	20.6498389984569	0.992885800154773	1	25.1770114942529	22.8118072909354	17.8002020714558	1.60107978049858	0.0899472811640747
SCCPDH	0.201046981252999	0.801035801285872	23.3450292397661	10.8789019430097	4.67571390118033	1	1	24	12	6.06241078951041	0.864115665939554	1	22.9581993569132	12.1524037738968	44.2393941026903	0.74389909811363	1	23.4344095322264	11.6809871554454	40.2348142713524	4.5363890022928	0.112747854922317
AHCTF1	0.012413427928905	0.628766577815096	21.5783783783784	17.0645370916693	4.99146337992644	0.0772071042383542	1	24	18	3.97649441592495	0.242687090102122	1	21.570996978852	16.2255353918824	19.6627334057167	0.0103185148515118	0.644298236124562	22.3831251190768	17.1075507312031	15.5368043456076	5.03888635584112	0.324319354466588
ZNF670	0.103411364827393	0.723419363357045	25.2658227848101	0.668608647886891	3.29822805818696	0.759272267084767	1	20	10	2.35388311169125	0.746412185964386	1	26.3468634686347	1.6374794995569	14.4049126958149	0.460701373947758	1	23.8708954178149	2.05194052920587	11.5409970165662	3.21826537570203	0.278855056550353
ZNF496	0.830845204947662	0.960258442941295	27.3424657534247	27.232041378763	0.955829010039855	1	1	28	18	1.34455027404889	0.999999917501288	1	20	11.9723114510053	12.1736124634837	0.999076406282041	1	25.1141552511416	17.6140077217128	10.2900076063752	0.874799635528984	0.0850144789967891
SH3BP5L	0.450850973276629	0.876295969695603	25.4267515923567	24.6716166276295	7.12438159941751	1	1	24	0	6.63394721450179	0.991714201304933	1	25.5913978494624	1.3924168975512	65.8865925997438	0.951864657075938	1	25.0060498139397	0.203558654477417	66.4913449936504	7.11729197400799	0.107040878398349
ZNF672	0.201488214916975	0.801035801285872	24	23.2132698497708	1.54314918776202	0.0481594158156658	1	20	6	1.50061140424075	0.447297296746914	1	20	7.9999406292395	14.247196162483	0.0921699147651543	1	21.3333333333333	5.68615490001434	10.8108665573963	1.31183318843594	0.121343944213098
ZNF692	0.489756063903864	0.888766051444216	20.4717948717949	19.3837200521418	1.2616249935826	1	1	28	24	2.26304133948516	0.995213939804204	1	24.040404040404	24.0311923546846	6.61397494104143	0.963550765064497	1	24.170732970733	22.5988280449252	5.67950752527594	0.591039251586229	0.104065229063591
ZMYND11	0.205169083719964	0.802489655794108	26.7919463087248	12.5944081112272	9.67822294551277	1	1	28	14	12.4311482610025	0.944147125696483	1	26.9433962264151	12.0172160139567	127.585740111458	0.772607942648543	1	27.24511417838	12.8603365237619	115.661771778832	10.1847761715243	0.088056546384225
DIP2C	0.513411771822487	0.890499619893185	24	18.2613493665277	5.91438563362125	0.388468903781404	1	28	18	9.9591055357123	0.828732900867899	1	28	20.5338107763595	67.4569720406041	0.730600571997055	1	26.6666666666667	19.009321490577	57.7892507299822	7.91816332607357	0.137017926795259
LARP4B	0.74611649774898	0.939653593506834	24	14.6292554391923	3.49794967576933	1	1	28	20	8.53113741946098	0.999981926243874	1	22.1052631578947	16.1614703284661	60.5561454253273	0.996632725402633	1	24.7017543859649	16.9376184891483	54.0656257128736	3.28354627025583	0.0607326046256037
GTPBP4	0.91050054558067	0.976085535988144	24	21.8899999465455	2.52628841004175	1	1	28	4	9.81432024330608	0.999994554823601	1	20	6.75440830680987e-05	104.672879699705	0.999871909061506	1	24	0.395444105613157	87.2892004638677	2.0250482708576	0.0231992991125614
IDI2	0.0935888352690917	0.709264148278984	24	5.34350389398641	2.41974652543255	1	1	24	6	2.00839105696302	0.588514392367451	1	24.040404040404	7.0732140378263	5.75869887107771	0.446195051355273	1	24.013468013468	6.13724057592752	3.89499651578026	2.62369775498759	0.673607214886559
WDR37	0.0694857373922246	0.695905334763558	21.4623655913979	6.74285070864103	1.44844615031825	0.759272267084767	1	20	10	1.39032388996183	0.560278192673719	1	20.2266288951841	7.8503370872493	5.78116615666998	0.316916300356879	1	20.562998162194	8.22481236744559	4.62454082505162	1.3891046624424	0.300376775769278
PFKP	0.219487126453837	0.807490781550769	21.4623655913979	4.72334474974841	6.63059746544718	1	1	28	6	22.9514443152508	0.977571120035871	1	25.7761732851986	6.75440830680987e-05	90.5017821463166	0.798958195697195	1	25.0795129588655	3.77885184184129	55.3010348894581	3.16929972850655	0.057309953328029
PITRM1	0.101706827069589	0.719467560598851	24.4907975460123	15.6602515598019	3.2961852415096	1	1	28	16	2.92173823938538	0.885192349994483	1	22.6666666666667	11.3507927715403	24.7915548320295	0.567721463298776	1	25.052488070893	14.2942901759163	21.7797138681573	3.32900096779855	0.152848700765792
KLF6	0.564059265286632	0.899842925732603	24	21.5618599387555	21.17439788991	1	1	28	6	66.9056350338285	0.99999655155821	1	25.0526315789474	6.75440830680987e-05	431.880376915704	0.979504961612121	1	25.6842105263158	0.75630579895017	297.569811834758	5.25503172988162	0.0176598281172412
AKR1C1	0.937647791332972	0.982280683151944	24	14.5532333239176	0.942642530481242	1	1	24	18	6.35516829030492	0.981616855517575	1	28	19.9999324559169	42.2171787234349	0.999910647542716	1	25.3333333333333	17.5069095746741	22.8795624286495	0.812340213543842	0.0355050589834113
AKR1C2	0.246543021964552	0.81624736022085	27.3424657534247	25.7282307820684	3.02614127347504	1	1	28	24	7.93705017509093	0.994449432793525	1	25.4092526690391	22.5907047397544	32.9448662351652	0.832098028286102	1	26.9172394741546	24.1083883290523	19.7506696397324	2.83609048745131	0.143594649659167
AKR1C3	0.264497081809082	0.831049571787038	22.5536723163842	18.771408056669	5.29686757793645	1	1	28	18	21.6044130371751	0.902547016839993	1	26.3468634686347	21.6530689872822	85.7845781537332	0.825599986836738	1	25.6335119283396	19.7139608688391	45.541331853134	4.76010013093553	0.104522637727995
NET1	0.388198503702912	0.857929976735527	24	16.2515403092398	2.18128360042666	0.0290926434676435	1	20	0	2.33253833041374	0.577242924295845	1	20	15.7171890823718	17.703752601993	0.121899950923382	1	21.3333333333333	17.3428725562639	15.9705334506468	3.03211682774105	0.189856953564581
ASB13	0.0601054761508196	0.685320555472379	21.8142076502732	15.65918330605	1.77091979391326	0.269101639101639	1	24	16	1.43220800564984	0.507066479841048	1	22.6666666666667	15.9526539664629	3.67025867465716	0.142214015120598	1	22.8269581056466	15.890617055209	3.05202672523389	1.7685445767626	0.579465625952888
FAM208B	0.376413559807539	0.852164943133604	24	10.6130409243098	2.54795410868325	0.548683931808932	1	28	8	5.00446122879234	0.489484607503102	1	28	8.180611248437	21.8527241513927	0.598240555132947	1	26.6666666666667	9.01696171996007	20.010029666779	3.68474576999552	0.18414494287897
GDI2	0.99521001877004	0.997833620484177	24	6.3400671752126	0.324346273492744	1	1	24	18	3.13152133749605	0.957982363140114	1	20	18.840189371962	21.1466014353748	0.999982516640009	1	22.6666666666667	21.2132809322951	15.8923932885086	1.39492110126801	0.0877728782534372
ANKRD16	0.377993141840523	0.852168927025838	27.9160839160839	10.1679868700234	1.2486323148015	1	1	24	18	1.90417525088793	0.967205313759655	1	25.7761732851986	14.0479764528703	7.22523860766385	0.918550259969129	1	25.8974190670942	14.2435346211027	4.64438623723012	1.03526748480894	0.222907275994851
FBXO18	0.488939359098876	0.888766051444216	24	10.7037609469264	4.56697440481273	0.120192382848633	1	20	14	8.82173972203446	0.529717230378533	1	20	12.1109370012424	64.9715904947208	0.326508398722695	1	21.3333333333333	12.5134963340984	59.379749980726	7.18793957256641	0.121050350917603
IL15RA	0.191932309356805	0.791316272822137	23.4823529411765	9.9100480418227	1.37260864433046	1	1	20	14	1.38212550619125	0.934511008168475	1	20.8163265306122	15.603857528169	4.31719492063032	0.752373036352535	1	21.4328931572629	13.7596807058492	2.79038726343212	1.09691835661971	0.393106136554868
RBM17	0.572796383775238	0.901974508496346	24	14.7427948819254	4.22393061628522	1	1	24	12	5.65615348110135	0.978849802486161	1	28	15.2843006138219	99.9710823408943	0.978945751497208	1	25.3333333333333	14.0148429160258	93.3298026734986	4.76505319894813	0.0510560727918606
PFKFB3	0.685739553532379	0.924286874947366	24	14.2806168910898	2.75368447954828	1	1	28	18	7.74996066640268	0.872357190316071	1	28	16.2595099894453	41.0394848016549	0.984543285426866	1	26.6666666666667	16.1633012525955	39.3023829224137	3.90172500787579	0.0992745151249003
ITIH5	0.0914220512990422	0.707935521557512	24	19.2881903974647	2.76959165116238	0.120192382848633	1	28	20	5.46481003935672	0.390771208930316	1	25.9636363636364	20.4576959485392	10.5186441356625	0.0914807294455395	1	25.9878787878788	19.9815526468035	7.56898074621072	2.98221000041925	0.39400417313946
KIN	0.3149472645539	0.84124527504799	24	6.57886134676432	3.33653786354517	1	1	28	4	6.56027585045397	0.943530832173942	1	26.1538461538462	6.8744570442223	17.8601478077835	0.876551585213303	1	26.0512820512821	5.92949667593292	15.8739484277713	3.91135290827202	0.246400756942687
ATP5C1	0.902835758676807	0.974713550784048	24	11.4787001675767	3.06794351173273	1	1	28	2	15.7986238853201	0.999775573643937	1	28	11.0674554171994	68.1902051404143	0.999834054636822	1	26.6666666666667	9.38572459938662	62.7364301050365	5.0594004816377	0.0806453359422428
TAF3	0.957726954122086	0.98810749434238	24	5.26058475316246	1.30434594123065	1	1	28	26	11.9158885165644	0.992766012724884	1	20	15.0607373759363	41.1895069315054	0.999979389297885	1	24	22.5246851113592	33.5212855325867	0.191400530281204	0.00570982070765575
CELF2	0.284186451319357	0.836122950893196	24	13.4342712541936	5.70987511336949	1	1	24	18	22.4742915716179	0.974593086842393	1	26.3468634686347	21.6530689872822	141.502853753129	0.860813068684381	1	24.7822878228782	17.7401672417117	93.2749630923964	1.95555352621313	0.0209654709193077
USP6NL	0.231453260136377	0.810329472002614	26.6133333333333	24.1250698620595	1.73986048772257	1	1	20	18	1.58809613774865	0.985086795869109	1	20	18.8779526554594	5.42960199797734	0.814248335208161	1	22.2044444444444	20.3563516006101	4.01560502948902	1.00007715364446	0.249047689277279
PROSER2	0.587225829662827	0.903873082755528	20.4717948717949	6.96181290499312	1.28910388860063	1	1	28	2	1.4309249483355	0.99896859086215	1	20.695652173913	11.3456133069114	5.40239630486423	0.982954625635272	1	23.0558156819026	7.75219409770269	5.61605616853217	0.951725296429866	0.169465060154235
UPF2	0.170145135732898	0.772885904484262	24	8.62183489013026	14.2429786150126	0.759272267084767	1	24	10	11.1960628531802	0.895908599223548	1	25.5913978494624	6.797646253951	97.3940559510821	0.634422373601289	1	24.5304659498208	8.52812814659038	73.8438296951465	15.5561543468094	0.210662886947098
DHTKD1	0.0899098134500923	0.707376205513591	24	0.949032454765009	7.26949574409803	1	1	28	26	9.30340427163199	0.817420106413502	1	21.9692307692308	2.4262677117741	49.9240408492403	0.515784216718839	1	24.6564102564103	0.665043759119691	40.8832492227271	7.32758577296003	0.179231981612817
SEC61A2	0.0642232699561089	0.690149279879905	24.7950310559006	16.8265269310391	4.0783340737706	1	1	28	16	3.13091835149854	0.90093416503903	1	24.5360824742268	15.8273362582775	14.6196828292772	0.457688363400661	1	25.7770378433758	16.2901058867229	8.0423670984329	4.73828304322686	0.589165227753673
NUDT5	0.112292842493504	0.730624474198746	20.4717948717949	5.96781548685804	4.71849803872913	0.388468903781404	1	20	6	6.28685803778122	0.670291598378795	1	20	8.3117801144088	26.2210536274536	0.314927164848624	1	20.157264957265	6.74927052833824	21.6200771526262	4.64268034684456	0.214739305233266
CDC123	0.591301442768374	0.905340347324779	24	12.2943501470367	5.95923114980256	1	1	28	6	19.7453053187669	0.976748268998116	1	28	5.13067986264982	85.1861337816131	0.981626872961318	1	26.6666666666667	7.51565726771643	69.4087904450161	4.78270556690828	0.068906337889536
CAMK1D	0.339616063152152	0.844601183895456	24	17.6356319519246	1.50839560632725	1	1	28	16	2.39956215005859	0.969395671900608	1	28	16.07133998688	7.23768245953411	0.898186640540165	1	26.6666666666667	16.652546514349	4.09437525915836	1.92699649782853	0.47064481779441
OPTN	0.502631621756002	0.889527278474904	24	2.79238427206616	36.3891532617407	1	1	28	20	59.1889269414289	0.996958237417666	1	28	25.0062810514761	479.52672742678	0.966950908730391	1	26.6666666666667	24.0390680796351	408.155283718221	37.9568077472417	0.0929959975072772
MCM10	0.438010009237012	0.872250552630763	24	8.36683740094143	1.23212331636821	1	1	28	6	4.82323837859456	0.933178291578734	1	25.2296819787986	3.62920105054307	10.4188285568002	0.938017432642317	1	25.7432273262662	6.02283491615506	5.50212509742827	1.02812585952271	0.186859775326312
PHYH	0.172621286371818	0.772892886070084	20.5773195876289	3.48800736789811	4.02143192992944	1	1	20	6	3.20779096685059	0.939465167823109	1	20	7.9999324559169	34.6531206553708	0.725501244051168	1	20.192439862543	5.87306212195696	24.3599167769532	3.15828829993755	0.129651029962696
SEPHS1	0.240434267314671	0.813606246817012	26.972972972973	21.1283527651449	5.33650278190991	1	1	28	20	8.49551111859212	0.812393346183396	1	28	21.1882103955997	38.1543080239068	0.77477568555689	1	27.6576576576577	20.784251632282	29.6600801006187	5.96113322726246	0.200981696847747
BEND7	0.404833974115621	0.864485417903853	27.7222222222222	11.5803959855564	2.03102655784981	1	1	28	10	5.28037258107646	0.95969930584166	1	28	19.2505946057543	14.0774511254657	0.929460272171652	1	27.9074074074074	13.1293897751172	11.6606500402506	2.00686966718503	0.172106157054508
PRPF18	0.365189008630058	0.848212198017241	27.7222222222222	25.5257368931462	4.68215547048135	1	1	28	26	9.83107622044714	0.906005380448469	1	20	4.2221157705249	42.0903774571508	0.899194828825326	1	25.2407407407407	0.116982027447991	33.8205317934236	4.23733456400571	0.125288821296112
FRMD4A	0.184978273050402	0.784695804412731	24	6.7518693653169	3.07897415957812	0.182113153050653	1	28	6	6.16460427543974	0.331216903921916	1	27.5675675675676	4.289379316588	15.9306530190811	0.174070674233501	1	26.5225225225225	5.75523590249334	14.9715336568027	3.85921088769274	0.257769910295008
FAM107B	0.290131713746722	0.836122950893196	21.695652173913	9.77161632341143	2.61153250777652	1	1	28	10	4.59968985694165	0.94052245165161	1	21.0619469026549	12.2057480564928	14.4129453298804	0.857402547764915	1	23.585866358856	10.8789101835796	10.6775639958882	1.65296825181449	0.154807618334203
HSPA14	0.121648625621758	0.737601467227739	24	5.49591539420207	2.00391368002052	0.0095169702982203	1	28	4	1.96659616579902	0.20210405873762	1	27.7821011673152	27.6939061260675	22.1103870216625	0.0103670809779001	0.644298236124562	26.5940337224384	3.32222022866766	19.4036114744697	2.70312452031799	0.139310381671712
DCLRE1C	0.610610108524942	0.90864204085298	24	18.0263796771985	1.52312087469411	1	1	28	16	3.5598158549263	0.959404595984818	1	28	15.6187699915895	15.7477933091865	0.982840821354369	1	26.6666666666667	16.6201748565458	13.0988387977465	2.31713305336378	0.176896066066743
RPP38	0.594609001233982	0.906536842107238	24	9.07802987135261	1.72844859802349	1	1	24	10	1.11488606807936	0.97788106409344	1	28	7.7430227308381	14.0812736116692	0.982207947893031	1	25.3333333333333	9.0656289709437	10.046786878255	2.18660614356072	0.217642333818522
NMT2	0.282454287080021	0.835742666046935	21.0105263157895	7.23589162862519	9.91764551236073	1	1	20	8	8.66111379758384	0.932650130728175	1	21.7021276595745	5.1523051428728	74.0484235987893	0.849220832699398	1	20.904217991788	6.8577818508185	61.3428128043475	9.80187222655439	0.159788437772122
FAM171A1	0.568101423583133	0.900902074688448	21.2340425531915	2.04960097245709	2.88751964560319	1	1	20	4	4.46529919657687	0.986638550117797	1	20	3.8924885672322	41.5030850540649	0.978917135771498	1	20.4113475177305	3.35213897382435	35.3048983336162	3.43330178253889	0.0972471794167385
ITGA8	0.412004985507349	0.867030571911048	25.7548387096774	25.4678178294388	4.65276094763282	1	1	28	20	6.70406999949177	0.996278018095584	1	28	0.7113385361878	29.6754273076775	0.938706577602671	1	27.2516129032258	25.2312505680071	22.777669510333	5.25047045219381	0.230509554535944
FAM188A	0.52344868045465	0.891279657733728	24	23.5709907027913	1.62761788125165	0.759272267084767	1	20	4	1.48808228937602	0.710742521444571	1	20	2.6029950467579	15.9355062790897	0.865285701214163	1	21.3333333333333	2.26929945664159	14.7936358017401	2.5670736225939	0.173525538751735
PTER	0.647232334778165	0.914464370600892	24	5.00005387730886	1.14900105947019	1	1	28	0	2.22321110635616	0.82385189321471	1	28	0.963890944143099	11.3901759313706	0.973942620121854	1	26.6666666666667	2.06207451713881	9.19107215287655	1.92515562107523	0.209459308887344
RSU1	0.908859876904817	0.975050607922453	26.7919463087248	8.42050415483663	3.32223844573155	1	1	20	8	19.7008933010577	0.997751092611561	1	26.3468634686347	2.25654858044192	128.64330267503	0.9998550249359	1	24.3796032591198	6.74836115455332	107.965662947869	3.45839966053991	0.0320324033226174
VIM	0.213384418462376	0.806346888997248	26.6133333333333	8.64759018657896	211.604200449562	0.120192382848633	1	28	8	276.289905233164	0.71518016180222	1	27.7821011673152	7.5666609652565	1973.56151959484	0.238316961114195	1	27.4651448335495	8.08290880151463	1935.50230018458	229.371597904882	0.118507530517017
PTPLA	0.53754975772039	0.893369828316189	24	5.53976896710667	3.62728841917924	1	1	28	2	10.9386751551546	0.797379198182364	1	27.148288973384	0.818316840699403	38.658156395287	0.945559103550847	1	26.382762991128	2.8488322804518	37.3080580632653	4.25207094284965	0.113971918228474
STAM	0.374422541743249	0.852164943133604	24	6.47145013120519	4.33626870754378	1	1	28	4	7.03236747757326	0.858731131530985	1	27.7821011673152	5.0580841187108	29.5496572234928	0.893336601738113	1	26.5940337224384	5.25897625954851	26.6169835959452	5.44955674697715	0.204739831894675
NSUN6	0.339435569736324	0.844601183895456	26.4370860927152	5.65958578587276	1.33694543746682	1	1	24	10	1.23150100644759	0.990374209305605	1	25.7761732851986	6.9371244800671	6.82228225536314	0.902393207471923	1	25.4044197926379	7.5623870843243	5.71157440987436	1.39050869351933	0.243454535253078
ARL5B	0.273287194147819	0.831049571787038	24	8.57080062593147	1.91763917424072	0.269101639101639	1	28	8	4.01095914679906	0.35399171493047	1	28	7.2593550754864	11.6452137804704	0.294272743921771	1	26.6666666666667	8.01230521935551	11.2469706824069	2.6270791076527	0.233581039893891
PLXDC2	0.684317761776069	0.924188909935749	24.4907975460123	0.432946293043803	2.72864854529551	1	1	28	26	6.39884842908215	0.998099304947336	1	20	2.2552672747394	34.7067640730521	0.993042379700954	1	24.1635991820041	0.472388512288792	30.0966656391747	2.68979076644217	0.0893717197343304
CASC10	0.842223459187251	0.963492374684819	24	0.588215861973826	0.673570935414864	1	1	28	22	0.419728230241929	0.999224075385829	1	28	26.8232990464176	6.1885438211724	0.999248076638427	1	26.6666666666667	24.7074431140142	3.51757836030591	1.04439850123678	0.296908382489012
SKIDA1	0.227207904380298	0.808437393084752	21.9340659340659	14.6962374020724	1.30322389815955	0.269101639101639	1	24	14	0.396090894222842	0.91287434357169	1	22.6666666666667	13.0467893085131	4.85066406372041	0.449276138620464	1	22.8669108669109	13.9324137649388	3.0273777104367	1.26459479897777	0.417719531533232
MLLT10	0.652124119679874	0.915602461800082	24	19.3025279656574	1.11301055940199	1	1	28	24	3.16809107014553	0.999890598158105	1	20	3.2958952418124	17.7573394580566	0.990509499082889	1	24	21.9678126706691	14.4475383023515	0.828636662043473	0.0573548686774273
DNAJC1	0.182668090978147	0.782672244943824	24	4.7720122900029	12.302984935542	1	1	28	4	16.0304927440619	0.586269371525403	1	25.5913978494624	5.5834950675544	106.337929842369	0.613595517867946	1	25.8637992831541	4.82969854101433	99.4441110299325	12.8323218203952	0.129040540334588
COMMD3	0.798191769826077	0.951354631126044	24	9.0402751771141	2.40476532089039	1	1	28	2	7.84146582592137	0.982224478109786	1	28	9.4566079309063	50.1338112885645	0.997996791657738	1	26.6666666666667	7.38093216556644	43.8936422114958	4.95207273912882	0.112819818306895
LOC100499489	0.818913230039814	0.956462088787183	24	1.19414364311785	0.864894594521201	1	1	20	6	2.98046249330976	0.972712421969362	1	20	3.6799600252242	7.46389922591293	0.998344934347416	1	21.3333333333333	3.81135177031033	5.74397783639752	1.50930236123996	0.26276256702734
PIP4K2A	0.214575655719885	0.807464563194153	24.95	16.826791089088	7.31835323081183	1	1	20	0	4.7537222601128	0.919549313540443	1	21.8348623853211	15.86986116559	52.5404939507371	0.777407168119716	1	22.261620795107	17.4351171568707	46.4812230385255	7.82359663122347	0.168317357414175
MSRB2	0.238651521171121	0.813606246817012	24	1.91220279667917	4.48969946961828	1	1	28	24	6.89372737286073	0.955758325277307	1	20	8.0540913540004	52.706566068129	0.814348442266265	1	24	1.45018874664339	46.4902901845102	4.48535994079406	0.0964794997620493
OTUD1	0.159490342873139	0.760737262884394	24.95	14.3335951933993	1.99621509988632	1	1	20	16	1.83801940593438	0.848245969727224	1	23.7209302325581	15.5311718411399	6.6619753943374	0.676579913614911	1	22.8903100775194	15.4361707415719	4.59500674720592	2.02163831617796	0.439964167061834
KIAA1217	0.173332095399022	0.774667814493852	21.2340425531915	12.8425828834328	2.22605458249324	0.182113153050653	1	24	10	1.98475011922841	0.883631079759274	1	23.5643564356436	10.5079071171751	10.6806739250916	0.306412979067781	1	22.932799662945	11.1564521148468	8.12469694993535	2.12423672898788	0.261454272335017
ARHGAP21	0.726974195449988	0.935490598617609	24	17.2697999130869	7.17836622717738	1	1	28	16	31.1879130269412	0.928184027705809	1	28	17.6379020255751	160.004310868378	0.992423479618587	1	26.6666666666667	17.0643968630919	142.492010892196	10.7653201316767	0.0755503418351033
PRTFDC1	0.989919009280796	0.996388323141548	25.4267515923567	9.97183886571428	0.110492495649701	1	1	20	0	1.45836121626097	0.999994420741569	1	20	19.9539113819124	2.61063111599476	0.99999982766665	1	21.8089171974522	1.61380447914975	2.13161920102372	0.0673734236269596	0.0316066882840064
APBB1IP	0.593910711647149	0.90628475078432	21.5783783783784	5.02968830024075	2.24295706906047	1	1	28	6	6.00329634323417	0.998454768257648	1	20	2.43746610781077	27.9649477989564	0.98384286103238	1	23.1927927927928	4.41223211064922	22.2183516272229	1.50554808330748	0.0677614662224903
ABI1	0.510843743056149	0.890499619893185	20.9005235602094	5.65582822727541	2.8739079507747	1	1	24	6	5.95478401227922	0.995089792349379	1	23.5643564356436	6.75440830680987e-05	45.7076587759354	0.968641714088071	1	22.8216266652843	4.20816711584961	40.7745098438742	2.74698670552767	0.067370195645414
ANKRD26	0.316713804341852	0.84124527504799	24	5.99419245299292	7.6850974597495	1	1	28	26	7.04997442918157	0.964868247822057	1	28	3.8289369909944	45.7546453730393	0.882611871298758	1	26.6666666666667	2.99194081612441	32.5628663819686	10.1819945986698	0.312687294761865
YME1L1	0.0765504317755534	0.701850014812258	27.7222222222222	8.86782490638177	16.2036914892088	0.182113153050653	1	28	8	13.5820630575382	0.524126146811785	1	28	9.8199133058893	98.3579963521255	0.131646000702829	1	27.9074074074074	8.89623370172668	95.4739478833866	16.6352823575201	0.174238970172666
MASTL	0.0514134759021574	0.670745655605291	25.4267515923567	11.8538428076377	3.34805528396942	0.182113153050653	1	28	12	5.08454139306782	0.542972477682972	1	28	9.69565445516673	10.8903668258916	0.102845779052059	1	27.1422505307856	11.2379870329825	4.79962723511137	3.85631147821344	0.803460620858812
ACBD5	0.0540363509270094	0.675700006364558	26.4370860927152	12.8145182026464	5.23966984754768	0.269101639101639	1	28	14	4.42583056521846	0.520593814605798	1	26.7415730337079	12.2174131785451	22.1846422363072	0.13480885096188	1	27.059553042141	13.0032464784956	17.0440465083122	5.54654013696696	0.325423902960014
RAB18	0.533807156852988	0.892519825879012	20.5773195876289	15.2425489345522	9.20930433453592	1	1	20	16	13.5127952690616	0.994498132518427	1	20	13.4056639527295	135.329520198288	0.973474073070448	1	20.192439862543	14.8841951856146	131.884441709388	9.78436944212364	0.0741889590258406
MKX	0.681167804385762	0.923857883839186	24	3.95501937800259	1.2575357091148	1	1	28	24	2.55363881424117	0.999983098351495	1	20	8.5869308786713	12.8104869939253	0.99290618610393	1	24	4.37169751213023	10.8823562244201	1.36699664836029	0.125615870328959
WAC-AS1	0.934104718646235	0.981806765331929	24	3.11093082287376	3.3424955431569	1	1	28	20	19.9588983511169	0.999991506604296	1	28	24.2572690747795	83.0123902244173	0.999949816571219	1	26.6666666666667	23.6111057563207	64.2103345745496	4.97283175832298	0.077445971762527
WAC	0.452031723332346	0.876353348086378	27.9160839160839	22.9025877833369	9.43676032544398	1	1	20	4	15.824703850452	0.996408205549855	1	28	23.7813371019741	228.750434669014	0.952921698408051	1	25.3053613053613	23.1938999235471	214.162468408789	8.3315444176411	0.0389029155273744
BAMBI	0.651161134649967	0.915602461800082	23.9041916167665	10.5259883068998	1.16058356844812	1	1	24	14	1.47366770372515	0.997739293246918	1	22.3824451410658	12.2391603011952	7.66142052216265	0.990291535582194	1	23.4288789192774	12.2838838092127	5.06819618934665	1.09561391217188	0.216174329335329
PTCHD3P1	0.627738477017289	0.910894388524353	24	17.8646892313955	2.57615847736423	1	1	28	18	5.64714809856467	0.973228568513599	1	28	19.7668020105966	38.7453060697467	0.986154686322844	1	26.6666666666667	18.6098065854239	31.2141719191163	3.55372246890821	0.113849647465158
SVIL	0.42957241373305	0.871050782426605	24	7.99951472436091	2.12612209939261	1	1	28	26	2.14157127593456	0.998631632826864	1	28	3.4980133753911	21.9171470980592	0.94568586776859	1	26.6666666666667	3.39091755106476	17.1377965044519	2.60220329300683	0.151840015857981
KIAA1462	0.8286377807315	0.959575366787692	27.3424657534247	21.748851527383	4.52173062615527	1	1	20	18	14.7386920531948	0.998511795798491	1	20	15.7266578357273	112.87968133004	0.999015999624859	1	22.4474885844749	18.5551700686945	94.9435188706246	4.98743122022737	0.0525305073959132
MTPAP	0.795097030121335	0.950672003603389	24	19.3893480757962	1.19309943048168	1	1	28	4	3.29251001325285	0.999999997081261	1	28	6.75440830680987e-05	17.2702561823159	0.998306601575365	1	26.6666666666667	26.3398149362519	10.3853522317272	1.16450519160443	0.112129580742276
ZNF438	0.965316886195857	0.989506009846223	24	18.6456691962216	0.372595610041448	1	1	28	20	3.54350994943094	0.979152253471548	1	28	20.0523639061644	12.7945669479555	0.999971385304355	1	26.6666666666667	19.6177571513679	9.72509172670574	1.14040980355431	0.117264683521973
ZEB1	0.693362742992656	0.926500093383012	20.2639593908629	2.37011615455376	13.0914215023016	1	1	28	20	36.605026467939	0.999664971813729	1	26.7415730337079	21.2583751855522	264.71042496125	0.993749280916532	1	25.0018441415236	20.9913195535533	205.738004538684	6.57829258113501	0.0319741245468244
ARHGAP12	0.572834549314987	0.901974508496346	24	3.20023840659566	4.63342125670225	1	1	28	24	8.5184296991441	0.999923838698177	1	20	7.9999523375513	89.8988836232433	0.980898532656955	1	24	3.24226016857841	64.5232905137211	4.89215111551551	0.0758199260540684
KIF5B	0.877264153123341	0.969778766705041	24	6.11607153572062	10.8933651716665	1	1	28	4	36.9325090000376	0.992348447066124	1	28	7.6022527818454	315.05988765564	0.999599680945827	1	26.6666666666667	5.97122042472169	306.520614519982	20.7514648847634	0.0677000629052654
EPC1	0.180475525268927	0.781234771406838	23.0751445086705	20.5273392377438	7.18906442441153	1	1	20	0	10.6176096877802	0.876117817546412	1	22.8115015974441	19.3870443743786	60.2626578626409	0.718700499756859	1	21.9622153687049	20.0350212811265	56.3141079625399	7.05640471112458	0.125304385817822
CCDC7	0.716720076693192	0.933033940442707	24	9.09322668751761	0.707604599769474	1	1	24	10	0.919129212948551	0.999999207065141	1	20.9384164222874	12.5341122600378	5.89761798597476	0.995192822995144	1	22.9794721407625	10.5825683560399	4.08723267518478	0.622507104001668	0.152305276815082
ITGB1	0.605406405835674	0.907999898460586	25.7548387096774	24.8655724983838	30.2812980599845	1	1	28	26	77.0522906458807	0.974437438417823	1	28	20.1046513624557	654.578002496194	0.983420576298188	1	27.2516129032258	23.9093493129805	596.299747093054	33.0895899233776	0.0554915377453847
NRP1	0.445007155016292	0.873756944861815	24.1939393939394	4.85190440723252	6.80236691458822	1	1	28	4	9.71415205244352	0.873611395119398	1	26.3468634686347	24.5127762876525	104.43892378685	0.929569439483877	1	26.180267620858	2.58373350020342	101.764823964445	6.93552595418506	0.0681524880995052
PARD3	0.375273264605591	0.852164943133604	24.641975308642	23.4904809929371	3.96561886528103	1	1	28	26	7.16014292151505	0.961769005835136	1	21.570996978852	2.5115610922241	56.2654748398772	0.916155430489378	1	24.7376574291647	24.6540731528024	51.1678022710879	3.83602748880229	0.0749695573884325
CUL2	0.928566515657161	0.980232726236704	24	2.89927873792905	0.490109469178436	1	1	28	6	2.85501987864949	0.999990286028046	1	21.4414414414414	6.75440830680987e-05	14.3969864794102	0.999935789088566	1	24.4804804804805	2.75335374719788	11.1517537059608	0.419708727650082	0.0376361188308653
CREM	0.454635227490723	0.876847403764033	24	13.1196477133307	1.69860616462549	1	1	28	16	3.05261224755639	0.991991057355801	1	22.2429906542056	17.8761576969622	10.8902738523231	0.95310777964063	1	24.7476635514019	15.6386911157398	9.41418167266224	1.34327182151208	0.142685988885555
CCNY	0.226905786732488	0.808437393084752	24	19.0174016280887	9.1790751736356	1	1	20	18	8.77198120826056	0.999952498663072	1	20	15.8656928518944	140.729624585617	0.813035084078108	1	21.3333333333333	17.6626265572885	118.23652104801	5.14683417622418	0.0435299865947028
FZD8	0.731356954232945	0.93576559324632	20.3673469387755	15.4094268434201	1.2266807768786	1	1	20	16	3.45443259358647	0.998848163241161	1	28	7.3843488750886	5.64032583063843	0.995914909303249	1	22.7891156462585	18.0717328349128	4.9792848228828	0.273458565985402	0.0549192455769342
ZNF248	0.508689691474388	0.890192548643149	20.7916666666667	19.4368250093948	1.68689103202524	1	1	20	0	1.95534620621122	0.989105716292499	1	20	0.2290057883441	11.2318643565777	0.967436214935046	1	20.2638888888889	19.9044495999146	8.6646399821167	1.74666877359916	0.201585845136575
ZNF25	0.00677016732904678	0.625134632041736	23.6213017751479	15.102649760809	6.24217806313241	0.182113153050653	1	24	16	2.7091140478394	0.287941330368819	1	22.9581993569132	15.4307429905917	37.0482710806763	0.0143751308411083	0.750269495998628	23.5265003773537	15.5133156431546	30.2501617133971	6.53085044100824	0.215894728196309
ZNF33A	0.660525249028058	0.918352595701664	24	0.400631378319218	2.05527506733819	1	1	28	4	4.36034137639052	0.987141274224128	1	20.695652173913	6.6086281080909	36.2388281244072	0.990507575163795	1	24.231884057971	3.78933426987941	29.5316976730795	1.45537065454691	0.0492816454596713
ZNF37A	0.62861530304176	0.911518744502871	24	22.7240132415083	5.84847960122955	1	1	28	20	13.395737679588	0.987858575766357	1	28	23.4261260440007	78.6065365607171	0.987334793788758	1	26.6666666666667	22.2134650328335	62.644147489037	7.45901768605617	0.119069665484099
ZNF37BP	0.134362746356167	0.749465271839799	24	6.46993074952563	3.1683411349338	1	1	24	10	3.19721665612042	0.979481362720729	1	24.2033898305085	8.3214289446514	13.3791963423806	0.669113247841775	1	24.0677966101695	8.26417093219263	9.95695202036528	2.91264646186611	0.292523902486301
ZNF33B	0.345186256174904	0.846083971138186	26.4370860927152	6.27627220449059	3.14581958501512	1	1	28	6	4.29875784418949	0.872755687150658	1	26.7415730337079	5.5030060773829	17.437547109657	0.87953680981453	1	27.059553042141	5.93010960412816	13.5365313958192	3.59903623517048	0.265875808944828
BMS1	0.154630301910987	0.758365297234634	26.972972972973	18.0148467598105	11.7979780123543	1	1	20	18	11.4002910270172	0.999999101795099	1	20	10.6057681338433	126.149451065015	0.712696464219915	1	22.3243243243243	15.3772272879647	106.640344911469	3.80541368245374	0.035684559025132
CSGALNACT2	0.630797285887218	0.912356237204844	24	9.0546686758115	2.37016504721078	1	1	28	8	5.41346300554454	0.985741273255587	1	28	19.9999310795683	28.599906636203	0.98742759759411	1	26.6666666666667	11.0408197607372	26.7463412706579	2.29736047157671	0.0858943826495267
HNRNPF	0.29684267716517	0.836122950893196	27.7222222222222	15.3415126571372	19.7228449678014	1	1	20	16	22.1312373952251	0.876109408959555	1	27.3563218390805	15.6761806447078	148.393806128966	0.846198583740599	1	25.0261813537676	15.8754646940494	128.955140175561	21.8025599183992	0.169070886889168
CXCL12	0.904265779839091	0.974713550784048	24	2.09823522120829	4.38458620825494	1	1	28	4	32.4496420498993	0.979707740926887	1	28	13.9682715824528	87.623575765077	0.999729417183722	1	26.6666666666667	5.18744005422204	76.242948854507	8.96083574303898	0.117530025761973
RASSF4	0.560673562642168	0.899842925732603	24	9.60655082129627	1.47299267583856	1	1	28	20	4.31202503932818	0.999932680874484	1	25.9636363636364	18.4221240068249	21.5728437921036	0.978938082516262	1	25.9878787878788	16.3556878519548	12.7094449200958	1.16936939311002	0.0920079043940821
C10orf10	0.452139101028983	0.876353348086378	24	5.6031900423722	4.93787873861933	1	1	20	14	13.5138870383784	0.99994730753407	1	26.9433962264151	21.0565561936137	97.3798371543995	0.953462144743922	1	23.6477987421384	17.7012159480238	55.0701102492659	5.16972847602323	0.0938753972458616
C10orf25	0.104107571566918	0.724583956085021	20.4717948717949	16.4984583722159	1.43828430372042	0.120192382848633	1	20	18	1.0019326190811	0.725494671536779	1	20	14.1079657043012	4.87626907397054	0.15211027712472	1	20.157264957265	16.2047687826591	3.40067490928856	1.47757879665128	0.434495750421612
ZNF22	0.162134134384555	0.761334105349484	21.5783783783784	20.9183797554242	4.08674473843627	0.182113153050653	1	24	22	3.86294175962156	0.792109259484517	1	22.9581993569132	20.2538120290961	37.161044065909	0.27615777560647	1	22.8455259117639	21.0792040418289	35.7025060283401	4.03406424419988	0.112991066817486
MARCH8	0.568523904405296	0.900926993674521	24	22.0584102018824	3.37291988242157	1	1	28	20	10.0187649852641	0.971686000041792	1	27.148288973384	26.7563505385236	44.1573578451515	0.97752832486371	1	26.382762991128	23.2092095502306	36.7548330072683	3.91164603591925	0.106425351875377
FAM21C	0.590975005781794	0.904966457503877	24	10.4923850638914	2.64314148535025	0.120192382848633	1	20	16	5.91461739524563	0.410567439943449	1	20	12.2442499726644	41.4912460735806	0.314447981044307	1	21.3333333333333	13.1224760422777	35.3465461990534	4.96061936387861	0.140342406750096
TIMM23	0.869006679544442	0.968777330559178	24	7.05967481921178	1.59479933870219	1	1	24	6	6.47133763984371	0.981165900073302	1	28	27.6019521214668	35.1711130230951	0.999400560570992	1	25.3333333333333	4.84931558586962	32.8649164981918	2.15986141252737	0.0657193640715992
NCOA4	0.793610650262352	0.950481598650802	24	15.0034159359329	4.74133185760102	1	1	28	4	13.0883677406219	0.977104932317064	1	28	6.75440830680987e-05	138.572250947533	0.997731681382395	1	26.6666666666667	0.342241875441586	127.479675759895	7.38206011823816	0.0579077415614244
MAPK8	0.203707973238461	0.802489655794108	21.695652173913	19.0225952283938	3.34927887927543	1	1	28	4	5.9319327646894	0.917140760191671	1	20	15.808661282905	22.3357389362596	0.76313424741355	1	23.231884057971	21.353488997291	18.5288452140991	2.30333554937993	0.124310798798581
ARHGAP22	0.141720307640163	0.753098977299663	27.9160839160839	11.5968557769455	4.62831733401058	1	1	28	8	4.46938726565196	0.833382473557137	1	27.3563218390805	10.9729783035592	19.9367760920934	0.639876263033414	1	27.7574685850548	10.2239182266364	14.1719463445093	4.38301156333207	0.30927379040143
VSTM4	0.502410276341654	0.889527278474904	22.8114285714286	0.830950909830883	8.94958571322846	1	1	24	18	21.0839382028462	0.989471050368871	1	26.542750929368	21.4571815265489	182.827668990649	0.965989318638288	1	24.4513931669322	20.9186572224475	99.9881983587254	6.70950567601422	0.0671029760126559
ERCC6	0.348227050066662	0.846083971138186	24	8.4058793714813	2.61533654557069	0.182113153050653	1	28	8	0.895615153342342	0.245741856465739	1	28	5.1727232718233	19.4092793324095	0.215381406915535	1	26.6666666666667	7.3106882424698	16.4519032496123	3.82693064954446	0.232613247931339
PARG	0.940024306479113	0.983237908336038	24	8.81759453853491	0.274900747849081	1	1	28	8	1.24389591752663	0.999981142964824	1	22.2429906542056	8.96439890355749	7.0574406036524	0.999962317915418	1	24.7476635514019	8.72106037733308	5.31376495098565	0.239256403778276	0.0450257785177149
FAM21A	0.263405237563062	0.829611934714721	20.9005235602094	13.4209352993051	5.25037006620225	1	1	20	14	8.19975875908246	0.959222067643231	1	20	12.3091875965958	51.4495868688782	0.839340503999775	1	20.3001745200698	13.2440055695652	38.9479889851533	5.42535385085181	0.139297406418594
SGMS1	0.893721970333321	0.972558995406237	24	3.719006811796	0.872452667207805	1	1	28	26	3.8032711272981	0.998180960987822	1	20	2.145553611974	14.3258891255261	0.999772202647975	1	24	1.62528373085785	12.9046552454394	0.732258848372913	0.0567437745872133
ASAH2B	0.367375822258592	0.848759940296174	25.9220779220779	15.7523479525548	0.813408083970824	1	1	20	16	1.37967606617955	0.999088014600488	1	20	15.4055181622594	3.34500414744242	0.91927831537097	1	21.974025974026	16.0154715292526	1.96505631105011	0.708262484447248	0.360428594572314
PRKG1	0.0333743238878133	0.650756303234839	24.7950310559006	6.7857225701422	7.25893597780059	0.759272267084767	1	24	10	3.33237037913748	0.714880602632485	1	24.8780487804878	7.435629614269	31.101515076836	0.236495519342135	1	24.5576932787961	8.0718970507331	22.1938195373095	7.40219545988526	0.33352508104527
CSTF2T	0.0135521809055573	0.628766577815096	26.972972972973	0.0615970488312092	4.31510952522442	0.0481594158156658	1	28	0	2.66878459261419	0.245751866937323	1	28	27.9524478588893	23.4892264331512	0.00768496549481634	0.571387569628102	27.6576576576577	0.00539648967689532	18.0872597718416	4.82322402759223	0.266664165187756
DKK1	0.915067583865711	0.977823334158561	24	8.80092038317045	6.5399980448665	1	1	28	4	67.2529734867645	0.942158631641183	1	28	6.75440830680987e-05	229.271909240175	0.999513057002329	1	26.6666666666667	4.29357405026736	110.344306106336	9.79819849357132	0.0887965934928172
ZWINT	0.0461961278998095	0.662265033485663	27.9160839160839	12.1463564233821	3.62540514237389	1	1	28	8	4.32943680345169	0.982840755966991	1	28	8.56172852542547	14.0523515349138	0.402860943337518	1	27.972027972028	9.53435557732879	6.79148005274121	3.00583370298597	0.442588902513633
IPMK	0.557646771752786	0.898476262809356	24	21.8090635319209	1.77159249279982	1	1	28	24	3.53146243596441	0.994605369754714	1	24.5360824742268	23.4638499816901	19.6775158155161	0.977915157550771	1	25.5120274914089	23.1497800052009	15.0388397886502	1.66466540969193	0.110691079437408
CISD1	0.219639315098962	0.807490781550769	21.8142076502732	18.9791849330149	8.32773666619681	1	1	20	0	5.59738650883171	0.918336093740784	1	20.112676056338	6.75440830680987e-05	80.5258848578878	0.783110267519518	1	20.6422945688704	19.7714573705495	56.7669670440173	7.75137617642851	0.136547301715416
UBE2D1	0.406406174854553	0.864485417903853	23.2093023255814	17.3279831277847	3.5072471861087	1	1	28	20	5.07658171952017	0.95779102852217	1	23.8795986622074	19.4125856109496	21.6990685452628	0.929787334893693	1	25.0296336625963	18.9663459843415	18.3070340474861	3.10584804844527	0.169653262259146
TFAM	0.0713756404988558	0.698770060542179	21.8142076502732	2.18404443618491	5.55975929489707	0.269101639101639	1	20	6	6.9439740527386	0.421791378796626	1	20	3.7731774800152	38.8598052408483	0.14105668842298	1	20.6047358834244	4.03248124590099	32.2339317599023	6.27155263597006	0.194563687814578
BICC1	0.44123708897949	0.872712700109686	24	7.605994203507	7.25510332725587	1	1	24	10	9.13333106281115	0.987005281267198	1	28	4.6197150770618	163.270242904723	0.947979034503652	1	25.3333333333333	7.64213069717549	146.761740976782	8.8775900035606	0.0604898112033508
FAM133CP	0.206904169630382	0.803643340936576	24	6.56946066178486	1.83535063440572	1	1	24	10	1.98146007470782	0.663579605342627	1	28	4.2412422095284	8.63847524438105	0.680572381875564	1	25.3333333333333	7.08471863822323	5.25223383200212	2.0782993821743	0.39569818264966
CCDC6	0.268193385400386	0.831049571787038	27.9160839160839	11.4716393919278	5.15908424973028	1	1	28	12	7.63808544438221	0.992479412291135	1	28	6.6181937226242	50.2234901793946	0.851644515545197	1	27.972027972028	10.1239648184843	41.1113070224901	4.9511912715265	0.120433808363668
CDK1	0.0212716790046488	0.628766577815096	22.4269662921348	11.3721980972326	9.70920578077652	1	1	28	12	15.6346040816001	0.662841218619561	1	23.4098360655738	10.7904063321343	34.7918071267364	0.202221505815326	1	24.6122674525695	11.4565325327278	15.7545939698104	9.37094335776789	0.594807036964892
RHOBTB1	0.105154786200598	0.726078182264764	20.6839378238342	12.0539849513713	5.8850165228106	0.182113153050653	1	20	14	4.35713888121755	0.605164950790025	1	20	16.6227547046264	42.6419791943229	0.178391755910993	1	20.2279792746114	14.2421616251001	40.8519611335562	5.37626469076341	0.131603588703782
ARID5B	0.599871089954174	0.907828056244453	20.4717948717949	1.05284839205956	14.2074820654384	1	1	28	20	31.7099843674881	0.999981869733563	1	20	14.0450646428878	227.461683683649	0.98475997324926	1	22.8239316239316	18.0648963153867	206.982219174616	0.971051554093808	0.00469147329643132
ADO	0.923452529527544	0.980140069390177	24	20.3828543851415	0.781270908745807	1	1	28	24	4.76306692798433	0.990662143500578	1	20	10.9106885757771	20.5161037969355	0.999890011695481	1	24	18.5026953076513	19.2254013751676	0.770593650077106	0.0400820578483444
NRBF2	0.557532360950903	0.898476262809356	22.6818181818182	20.9344371584807	2.96489402288052	1	1	20	16	2.63283187690071	0.99870660769071	1	22.2429906542056	3.5139511475057	32.7674192781488	0.978290110889381	1	21.6416029453413	20.5355977039899	29.2631317792102	2.93638959207971	0.100344338201212
JMJD1C	0.267205459610345	0.831049571787038	24	7.63439497475863	6.93011430617881	1	1	28	26	7.07078956716851	0.997999226061376	1	23.4098360655738	8.8247822900948	53.6951638579094	0.852077004494123	1	25.1366120218579	7.05721574387467	42.6660251529494	7.82223991851123	0.183336504642043
REEP3	0.0867816993391272	0.707376205513591	27.7222222222222	23.5195141877139	10.3389868553555	1	1	28	24	14.303499051213	0.661947539059403	1	26.7415730337079	24.0724764952852	98.9778839845445	0.455994924885645	1	27.4879317519767	23.8740598800005	88.0298982633553	10.240868595899	0.116333981953061
ANXA2P3	0.384246454065602	0.856188533238726	20.7916666666667	7.85616268930565	36.8846592486766	1	1	28	8	37.1708728869218	0.962123012014944	1	24.5360824742268	2.4384813323311	227.90272731084	0.920600607811351	1	24.4425830469645	6.33631222282798	217.703023844446	31.147038245714	0.143071224715599
SIRT1	0.514772131946627	0.890499619893185	24	8.80791408491941	2.84868617802398	1	1	28	6	4.9716765180753	0.940839476695525	1	20	11.8155607586276	18.9064188970198	0.962744690872406	1	24	9.17503733056407	14.908282524502	2.93798489264233	0.197070647662714
HERC4	0.9893147322194	0.996152206400243	24	3.99386897792701	0.431308461804234	1	1	28	2	7.79784866707866	0.999985851067952	1	28	6.75440830680987e-05	52.9256643807199	0.999999794217206	1	26.6666666666667	2.1039365794345	45.3339984877355	0.0215178967565077	0.000474652522925571
PBLD	0.564563376439579	0.899855553539288	24	8.96688129362636	1.60872701525294	0.759272267084767	1	20	16	1.35248240252011	0.773396435049976	1	20	11.9635447831104	13.021602079808	0.899597094594211	1	21.3333333333333	12.6849025645127	9.92014191003056	2.33452192250578	0.23533150469806
HNRNPH3	0.452846410140483	0.876381319430395	21.8142076502732	10.6183608969075	17.9021590212169	1	1	20	10	25.0320382794029	0.991864955386816	1	21.9692307692308	12.1789143996445	119.155932679773	0.952524105736492	1	21.2611461398347	10.9199065924374	101.361284924384	18.136820724113	0.178932427086369
RUFY2	0.0433402837223791	0.659105443191103	20.7916666666667	3.08880657154987	4.17480078132681	0.759272267084767	1	20	6	3.54754852623887	0.415461068361621	1	20	7.9999324559169	22.8724169421375	0.198305708078291	1	20.2638888888889	5.77432135074629	19.3233619927876	3.23875750360552	0.167608385373848
SLC25A16	0.676009736544283	0.922054815472886	24	12.0520111665651	0.832019402618771	1	1	28	6	1.66851956624895	0.866773867371123	1	28	11.1714676752468	7.51966457795544	0.982858747162118	1	26.6666666666667	10.0383673948835	5.42782018713263	1.41767019050306	0.261185916560728
TET1	0.36515582603191	0.848212198017241	22.0552486187845	10.7547415984502	1.47446556906684	1	1	20	14	3.28498693006814	0.959635818667239	1	20	7.9999278426168	15.0887231200824	0.91053919825404	1	20.6850828729282	10.7844098821656	10.9164190605347	1.66452945105677	0.15247943870847
CCAR1	0.554749158983344	0.897714668448929	25.7548387096774	7.32094549949362	12.7661678506806	1	1	28	4	32.3571095699851	0.994988988788517	1	26.9433962264151	8.3521663942719	159.233924598826	0.97744766993855	1	26.8994116453642	6.65821164442047	150.99881507523	14.4987262823114	0.0960188083269913
DDX50	0.193893450687417	0.795844296733726	20.9005235602094	17.3270560530516	9.12802340214258	1	1	28	20	11.1001277299167	0.855707110229056	1	21.570996978852	20.0970906797285	84.1239730457063	0.731618744609925	1	23.4905068463538	19.3878527819624	74.0823652902959	5.47438001730906	0.0738958589653205
DDX21	0.0708738647992166	0.696958005585862	20.4717948717949	1.73178976589998	23.0315203692893	1	1	28	4	48.0887110535596	0.990423689663831	1	20	4.64141582049937e-05	346.682854330112	0.504345752269564	1	22.8239316239316	1.73751711585774	255.354743366436	13.9550858188835	0.0546498006455976
KIAA1279	0.737795282658013	0.937927367186781	24	10.8668584377359	1.50713147318787	1	1	28	4	4.28345609217614	0.958178358025775	1	28	5.08167688283875	36.7113581811962	0.994627710219018	1	26.6666666666667	6.48598361979893	32.6046959193743	2.05618812134535	0.0630641710761525
SRGN	0.0109903152956867	0.628766577815096	21.9340659340659	11.7071864933598	7.29357618844758	0.182113153050653	1	24	10	4.17814355836442	0.261189697811929	1	22.2429906542056	10.1652465744235	27.5525888449013	0.0193976516074067	0.840361253101981	22.7256855294238	10.6551578692245	21.3059481203018	7.19449746570629	0.337675536666254
VPS26A	0.0584223831268964	0.682909722062361	26.2631578947368	14.3808553421446	7.31728437276509	0.269101639101639	1	28	16	3.50163978643759	0.650433596786435	1	28	12.859611173963	44.8486465633546	0.164472684826905	1	27.4210526315789	14.4380811996593	35.9090939314696	8.39426074545146	0.233764203615703
SUPV3L1	0.761951991324692	0.94515484246598	24	6.11353740316	1.34741372195681	1	1	20	8	2.0364158993725	0.999978463649003	1	28	26.3114037780366	14.0613069213828	0.997264139962701	1	24	5.7171109422926	10.6528735105696	1.48446926892303	0.139349187564291
HK1	0.685474051863231	0.924286874947366	26.4370860927152	19.9254469019583	18.920402440956	1	1	28	16	35.4451740727291	0.999998859528049	1	28	15.7206076162339	258.613085291662	0.993219195031022	1	27.4790286975717	17.1817081602368	232.211212418652	19.8900360628779	0.0856549339530526
COL13A1	0.328229760014968	0.842645275103662	20.7916666666667	6.28111747347926	2.31921640052382	1	1	28	8	6.32531497689654	0.814171337501491	1	28	11.551290220725	4.9692693353909	0.852569236759941	1	25.5972222222222	8.51454489925398	6.85774880202189	2.06156330566119	0.300618084035591
H2AFY2	0.764352321256339	0.94515484246598	22.3016759776536	15.4246393908263	0.902221986410001	1	1	20	16	1.88480495959427	0.9996892583493	1	20	15.5873682255463	10.1642735601956	0.997343846982971	1	20.7672253258845	15.7296988968022	9.18897499548542	1.10231849998153	0.11996098591226
AIFM2	0.324502298485999	0.842645275103662	21.1216931216931	12.5491829001886	4.43433068738087	1	1	20	12	7.38163884466181	0.991524952995434	1	21.7021276595745	10.6108142702903	30.7823328038005	0.893480603315329	1	20.9412735937559	11.7618554128096	24.7941749850277	4.23369807625261	0.170753738682944
TYSND1	0.671620619944341	0.921109190354318	24	15.1846657162822	1.37152918189745	1	1	28	20	4.29848246144364	0.963347462957536	1	20	16.7815840368157	13.6879775863565	0.990039442288124	1	24	17.4615239196699	11.0818943901359	1.27462712425798	0.11501888390062
SAR1A	0.000922201729746552	0.486826598888661	24.7950310559006	3.48833526853301	11.8641927167442	0.0095169702982203	1	28	2	12.3207005483513	0.0594946801874101	1	26.3468634686347	1.513603336184	132.457870404775	6.27048512313877e-05	0.0692461429076728	26.3806315081784	2.36505373361954	118.962077015368	13.4157280825244	0.112773149386012
PPA1	0.676554611337679	0.922071704627176	24	7.83832305998938	1.94752576288219	0.269101639101639	1	28	8	5.73058465188228	0.683593482957033	1	28	11.2254925890741	18.4228772621328	0.654007191495579	1	26.6666666666667	8.99976428628628	18.0219006919975	3.16499927500172	0.175619615771555
LRRC20	0.49140657660744	0.888766051444216	24	8.5618999682283	0.6367208570077	1	1	20	10	0.971848833245408	0.996900130256489	1	20	2.279153545834	5.09959526067235	0.964184412980529	1	21.3333333333333	7.17385218076065	3.31153894900942	0.399941641079523	0.120772138645435
EIF4EBP2	0.769025419508774	0.946784036280437	21.3475935828877	12.5588111922256	3.20405385896113	1	1	20	14	9.4368109866518	0.999989008110395	1	20	5.1559246392979	128.987047603103	0.997517070645337	1	20.4491978609626	11.4533329244658	109.01962365241	3.49103429645592	0.0320220725361013
SGPL1	0.0686189590851147	0.692999183828218	23.3450292397661	15.7409933079418	5.20286974353222	1	1	28	16	5.79243784096022	0.943268328537258	1	21.7021276595745	15.609021875927	29.2292423743608	0.48446138310042	1	24.3490522997802	15.9657626572742	21.3032853765569	5.64778061093726	0.265113127440537
PCBD1	0.378689950870099	0.852757490568072	24	15.3400675588987	3.41419318343578	1	1	28	12	6.32641127038559	0.656823240458462	1	28	15.1745380488857	31.0587575929314	0.835577546654448	1	26.6666666666667	14.3200918198672	26.2344275427358	4.68060321662504	0.178414535975689
UNC5B	0.987288936181058	0.995673645015009	24	5.44126191345398	0.819180975721186	1	1	28	4	8.19574460961877	0.999683354272345	1	27.7821011673152	6.75440830680987e-05	65.758722358944	0.99999962819743	1	26.5940337224384	3.32655113361157	47.3497808985143	1.49565368333713	0.0315873411651638
SLC29A3	0.829611351052226	0.959977044160772	23.7619047619048	12.6082255536445	0.870267679054246	1	1	20	14	1.05549713878766	0.998468474993353	1	20	16.7464228123704	19.2882690422867	0.999032701947643	1	21.2539682539683	14.6961165940902	17.6715937478695	1.3759712710381	0.0778634508392313
C10orf54	0.658583551437897	0.917443843335492	24	6.29884093692121	9.11119541173738	1	1	28	18	21.4257586410722	0.999523094736463	1	20	9.5620313219487	100.185218835211	0.991065374566861	1	24	11.2160378778479	68.3641657227377	2.32266699285145	0.0339749189988131
PSAP	0.320707322318	0.841482901183377	27.9160839160839	20.0169839669494	298.418464440381	0.759272267084767	1	28	20	413.59057139892	0.725832841143325	1	27.5675675675676	20.1866834514232	3658.9907136291	0.748472561137317	1	27.8278838278838	20.0693097375758	3491.86228899821	333.91360552641	0.0956262240290716
CHST3	0.00997613730349456	0.628766577815096	22.4269662921348	6.9099121923726	5.4047001836659	0.388468903781404	1	24	8	4.91946668224481	0.264642799646131	1	21.8348623853211	10.2608923352266	19.2559772607969	0.0323748755545846	1	22.7539428924853	8.39212354962412	17.0599356831354	4.82691777392561	0.282938802559335
ASCC1	0.275237622093861	0.832750836821789	24	21.7545049125328	4.42080446659995	1	1	28	24	6.0581367137811	0.833747891784079	1	26.1538461538462	16.2587361428742	27.5106512226628	0.815855665439487	1	26.0512820512821	20.9776136266642	25.9715520853704	5.13255320857395	0.197622120992341
ANAPC16	0.109434164183734	0.729651247232156	26.4370860927152	24.6470049301751	8.54154361083484	0.759272267084767	1	28	24	11.3432149290428	0.594977265326068	1	28	26.0216456349826	64.3296997902779	0.421610413705188	1	27.4790286975717	24.9085446731344	53.8289132235728	9.6072996173375	0.178478424363401
DDIT4	0.476988764978877	0.8838602971959	24	16.2099617101078	29.0521961500315	1	1	28	12	53.7995367703472	0.999999683010647	1	27.5675675675676	6.21153044126714e-05	498.408869269988	0.960777683280953	1	26.5225225225225	17.1234759505479	374.87846041079	33.5003951128335	0.0893633501271956
DNAJB12	0.523013465689089	0.891123898966324	24	7.60452281944961	3.35147633736357	1	1	28	4	6.38939898334378	0.976659458997859	1	24.7058823529412	7.6814972929625	49.9595953350028	0.969203208428371	1	25.5686274509804	6.63673212694646	50.447629381053	3.55385927184594	0.0704465069111987
MICU1	0.497668337093018	0.889305355857676	24	12.1012038550766	3.27519399816193	1	1	20	12	8.06994261482329	0.996674490135264	1	25.0526315789474	11.6023803667302	63.2396356010343	0.965718053004152	1	23.0175438596491	12.0120665724646	55.2245149740493	3.18511758986398	0.0576757911112612
MCU	0.610966591090867	0.90864204085298	24.0481927710843	0.698418133253761	4.06828985784286	1	1	24	6	2.9533264087905	0.967480422799801	1	28	16.4379966225107	53.3364853170168	0.98358256072785	1	25.3493975903614	5.55799455124289	48.6416044058818	1.84862278539298	0.0380049714225595
P4HA1	0.696930639237067	0.926875740693223	24	18.3305098661111	8.89688225050623	1	1	28	6	29.5580975872326	0.999999997976369	1	20	6.75440830680987e-05	246.634799812614	0.994000765133792	1	24	23.9378199767682	190.834636489273	0.893856673611316	0.00468393311641601
ECD	0.177275443040853	0.779598818416792	25.5897435897436	15.7445401336772	2.52903796677495	0.759272267084767	1	28	18	3.4812726106695	0.654121343900097	1	28	15.8590807790114	15.8892617702356	0.561914639024347	1	27.1965811965812	16.542106902482	12.1711039752468	3.03715399842437	0.249538086651896
FAM149B1	0.0469541867534884	0.664972806995349	27.5310344827586	11.983483588635	3.86624410913196	0.548683931808932	1	28	12	3.52200153929705	0.664689763042774	1	28	10.2199565384379	20.5140151549471	0.228414145914974	1	27.8436781609195	11.4091932438167	15.3730216706042	4.01215110676374	0.260986499123699
DNAJC9	0.112592438408532	0.730624474198746	21.3475935828877	7.64968039271332	4.06445022902889	1	1	28	10	4.5660445013706	0.813022689597182	1	22.3824451410658	7.57696738502543	26.2763468384564	0.572067932381163	1	23.9100129079845	8.40050541736958	20.4371701103805	2.4925653959438	0.12196235498758
MRPS16	0.405713630221385	0.864485417903853	24	16.4174199864364	4.49106325494804	1	1	28	10	6.78012464124292	0.998998316137889	1	28	11.9698580367181	61.3709265519691	0.936630015218863	1	26.6666666666667	12.6630828558882	51.9667562516967	4.47400144639486	0.0860935291924976
ANXA7	0.254316085526213	0.823406291356798	22.5536723163842	13.2486707091475	6.05052251562052	1	1	24	12	6.44920393221281	0.965520485025705	1	22.5236593059937	11.746009084068	40.455706083982	0.832466021217164	1	23.0257772074593	12.3446641976917	33.7591901717127	5.88505734940032	0.174324600781789
PPP3CB	0.242781326402002	0.814273980200022	24	4.39980524837167	3.79244441483862	1	1	28	4	2.29399238484193	0.999857703488145	1	20	19.7090476883584	31.856758513715	0.829682098554308	1	24	2.55792906967502	25.1803747432429	3.35657161120076	0.133301098392171
SEC24C	0.69989885260056	0.927578823800622	24	10.7416559494054	2.33282273199076	1	1	20	14	5.88529062448096	0.977335779211726	1	20	17.2314444170299	25.7055732834511	0.993116149180615	1	21.3333333333333	14.5969622833228	24.2889328381112	2.42561402577315	0.0998649896205883
FUT11	0.676914855789217	0.922170574639352	21.9340659340659	21.9127358527596	2.8614716700782	1	1	24	18	5.21051912597497	0.997910092718234	1	25.4092526690391	22.5906797868778	36.1850178520321	0.992480143356392	1	23.781106201035	20.9400435111526	27.565904378209	2.74480849335984	0.0995725899539004
CHCHD1	0.47973883889957	0.88509812558762	25.2658227848101	7.18618003279545	7.11175172704573	1	1	20	8	10.1313345777146	0.998092361029819	1	25.2296819787986	9.3195408687961	43.9649968143905	0.961277873335206	1	23.4985015878696	8.26378471336232	37.8540334986067	7.13684929155166	0.188536032542327
ZSWIM8	0.47767440750311	0.883861254574493	24	16.1265674221125	3.32590357102416	1	1	28	14	8.16893335523586	0.968558931443225	1	27.5675675675676	15.546985241624	45.7413568851358	0.956687340695799	1	26.5225225225225	15.326518553895	40.3234040861866	4.39941631969702	0.10910329669325
NDST2	0.160061244930956	0.760737262884394	23.4823529411765	17.8448496372145	5.89431779672921	1	1	20	18	5.35754436336973	0.87356675507484	1	21.0619469026549	15.6815731698373	32.3645001414677	0.68550774583899	1	21.5147666146105	17.2083103456964	27.9208088414852	5.40431208408682	0.193558579007103
CAMK2G	0.468883183415802	0.879741726718493	27.3424657534247	25.9849686679376	2.02302447996193	1	1	28	20	3.5492119366192	0.999463397162045	1	28	0.781032792384501	23.7988486634257	0.958432955962256	1	27.7808219178082	25.244323239622	20.9858443341284	2.09934726691646	0.100036349907656
PLAU	0.854484800276012	0.967270487803185	24	14.4120031112358	0.957972974988974	1	1	20	8	2.50472667102293	0.99995877498418	1	28	13.6029797185341	6.099881768541	0.999423253875948	1	24	11.8736578632381	5.12324537527853	0.756793348501507	0.147717568272896
VCL	0.280132058075386	0.834635149696842	26.6133333333333	6.46563416854582	13.8690081384016	1	1	28	4	37.2955106982604	0.629527593452731	1	28	6.1499326522735	165.491806926448	0.74788242013674	1	27.5377777777778	5.56558458578105	170.421387653371	16.373872689739	0.0960787429042807
AP3M1	0.959523160909804	0.988607325068337	24	12.805756310812	0.743206993677178	1	1	28	4	4.13491868572441	0.991182568055485	1	28	6.75440830680987e-05	22.370648037975	0.999979723282113	1	26.6666666666667	3.07861383881136	17.7968359499763	0.281247061104167	0.0158032057998793
ADK	0.824404361427109	0.957495870747938	24	8.34762387710571	1.29400411691376	0.548683931808932	1	28	8	5.6964100788014	0.777825006586531	1	28	10.599776300885	19.2939509216618	0.911318427770965	1	26.6666666666667	9.00039403167672	18.6027869193336	2.69515847543618	0.144879285406164
KAT6B	0.954971481536525	0.987943545943481	24	0.494427864582395	0.845773495063854	1	1	28	14	6.73211112249048	0.999999717487422	1	20	0.427558617869298	32.9425019254409	0.999984251872897	1	24	0.998925255832387	30.7393971962345	0.847046703972993	0.0275557356758041
SAMD8	0.540424240772467	0.893369828316189	24	3.48270516042539	1.78000114611886	0.548683931808932	1	28	26	2.64211979651997	0.346953998882744	1	28	25.4933420256687	17.3753620646921	0.60289272663695	1	26.6666666666667	26.3495812164043	11.6748978425146	3.06589616843029	0.262605824032627
VDAC2	0.278098784492244	0.834389691142431	20.5773195876289	5.5599376942372	6.78974538150668	1	1	28	2	12.4640387108061	0.934316735275488	1	20	8.6405283881799	64.9052372569904	0.845985928419747	1	22.8591065292096	5.98273129052855	64.4313383273889	6.9579547007278	0.107990224653925
COMTD1	0.918803330181746	0.979273876757008	24	21.1566342022267	1.06614784006012	1	1	28	20	4.97289828930835	0.999986841030303	1	28	24.147026787935	28.0461056564195	0.999904958332979	1	26.6666666666667	21.9043909225684	22.2619398602687	1.4342198374478	0.0644247467403986
ZNF503	0.523854413703541	0.891279657733728	24	7.19683714257155	11.9750825426144	1	1	28	26	10.7471853974953	0.987112953136	1	28	3.7874645303434	145.245772128118	0.970598312041932	1	26.6666666666667	3.36001552118208	126.644146224233	15.0383810174444	0.118745172720559
ZNF503-AS2	0.609289989027804	0.908469569874987	24	3.88880873751183	0.872869696487983	1	1	28	2	2.08681762109902	0.876752094821839	1	28	0.4891027168756	7.53234228846808	0.974134367627949	1	26.6666666666667	2.21875711899158	6.17891677165882	1.33451628990795	0.215979003962159
C10orf11	0.784399149586295	0.948311818955884	24	3.04571345856139	0.427471405548861	1	1	28	2	1.14220106026863	0.999999283671855	1	22.3824451410658	1.8411073272796	2.95992083484989	0.99800846521963	1	24.7941483803553	2.31762890022611	2.74959562709198	0.441340807884087	0.160511168818979
KCNMA1	0.0990859777920917	0.717582622019826	24	17.0867856773481	9.07415309205399	1	1	28	18	5.83850466983885	0.966994350246304	1	20.695652173913	16.3171151982171	69.9209846387878	0.584055015759395	1	24.231884057971	17.3093748432275	56.3840265187656	10.0504740318588	0.17825037785327
DLG5	0.731876666644582	0.93576559324632	24	10.2652150667928	4.50367595159326	1	1	28	18	15.7156986600757	0.99878840161369	1	20	7.9999324559169	106.79037639048	0.995938296762597	1	24	11.6005302042592	90.6221103327279	4.21382899645941	0.046498906072568
POLR3A	0.0236281714125242	0.628766577815096	24.641975308642	2.05868083537012	5.35045925667179	0.759272267084767	1	28	26	4.76068454354895	0.632541907661323	1	24.040404040404	4.5764722996169	26.1163207286348	0.17598588977116	1	25.5607931163487	1.78063646309086	22.9742830323907	5.73831660432324	0.24977130281859
RPS24	0.573805647223268	0.901974508496346	24	3.51311021536617	194.98419201469	1	1	28	20	385.216981770956	0.999042468992896	1	28	24.4889263249601	4073.1412143424	0.980970665948829	1	26.6666666666667	23.762265910038	3530.32508101792	158.264055186773	0.0448298815419965
LINC00856	0.2926436055808	0.836122950893196	24	15.4783010443111	1.38842520269564	1	1	20	0	2.05318695176001	0.98175652050086	1	22.1052631578947	15.4827303878243	5.23121081631397	0.869091249204092	1	22.0350877192982	16.6876271519853	3.46297531595912	1.3211899559362	0.38151873328334
ZMIZ1	0.45121122968187	0.876295969695603	24	9.33006297348451	3.8888497635917	1	1	28	10	7.13379017072824	0.975632894247222	1	23.7209302325581	9.230355946099	42.6009543077521	0.949586361428103	1	25.2403100775194	9.54980146426962	37.7433251633633	3.63710931696329	0.0963643055088786
PPIF	0.831124713430486	0.960283771426265	24	20.623189744522	2.02665697178643	1	1	28	6	5.36843509767884	0.99999979266418	1	21.8348623853211	6.75440830680987e-05	46.1677451928719	0.99908119502882	1	24.611620795107	0.423763989682329	33.9690738583396	0.700542535154288	0.0206229506896698
ZCCHC24	0.37146206008979	0.851267738629264	24	16.8249479778666	9.44929188865393	1	1	28	20	44.5282615735212	0.895456914905265	1	26.542750929368	21.4571815265489	280.41950726385	0.900269281855465	1	26.180916976456	19.3934202768537	213.223071760329	6.79960388926909	0.0318896254196737
EIF5AL1	0.969844252226735	0.990424114265068	24	18.2332595251719	0.707166594891475	1	1	28	6	6.36935869348227	0.99999999930147	1	25.2296819787986	7.41054619724894e-05	22.8664824152222	0.999995323840258	1	25.7432273262662	25.6692128828116	16.0444308541004	0.494768288991921	0.030837384852793
LOC100288974	0.120183366426196	0.736357329707049	22.8114285714286	7.75545124254308	2.47666623856071	0.548683931808932	1	20	12	1.12121996331038	0.739138993417437	1	20	11.8329279186741	6.85232116667204	0.418448615731768	1	20.9371428571429	10.9054586537285	3.48231338146301	2.26820221479451	0.65134925158332
TMEM254	0.642296163281154	0.914464370600892	20.4717948717949	5.30929475449888	1.37044356406687	1	1	20	10	2.12834708547215	0.999663430425105	1	28	19.9999324559169	16.7654185227718	0.989564477151898	1	22.8239316239316	11.3457670383828	11.4549670437778	0.253109019954309	0.0220960059498202
PLAC9	0.840606272410812	0.962981444757384	24	16.0236291732384	3.71865041018476	1	1	28	18	23.5682780212081	0.91811425654318	1	28	16.8328428859662	141.80822918928	0.997610824570991	1	26.6666666666667	16.9938186102846	130.818600742514	6.18438447050002	0.0472745040491035
ANXA11	0.647678366128231	0.914897656081522	27.9160839160839	16.6251968557424	9.9581877873437	1	1	20	8	13.5877825775012	0.990199384560645	1	20	12.2260658154584	171.907201544764	0.989490747756716	1	22.6386946386946	12.2315830836124	163.591871302196	6.02939127219653	0.0368563011364954
TSPAN14	0.506651373203436	0.890192548643149	27.7222222222222	0.218956192146222	3.24392125773395	1	1	20	16	4.08444874355435	0.974406149011101	1	20	11.549769559763	42.8584257417154	0.965141688642162	1	22.5740740740741	18.0093628989225	36.5019793276657	2.6573137918074	0.0727991698190833
GHITM	0.526580500598268	0.891469008051838	20.6839378238342	7.40671607195218	8.67424890045878	1	1	24	6	7.97012948909138	0.998816147080544	1	20.9384164222874	9.18347700102044	100.982323919963	0.972474506445416	1	21.8741180820405	7.64464018938492	90.9736552236658	7.63829928063188	0.0839616618882965
CCSER2	0.20797530628607	0.803643340936576	24.3414634146341	12.6956380000363	5.92801615244121	1	1	24	12	6.53610434904107	0.897079193300468	1	24.8780487804878	12.5829892313884	53.372531826147	0.76277011770041	1	24.4065040650406	12.4257062495945	49.0341864085577	5.93115008320539	0.120959488014881
WAPAL	0.76589843303983	0.945561853198817	24	19.9509748227481	2.44246475834694	1	1	20	0	8.5646593928143	0.933108681876588	1	20	0.0655956183729991	52.3305957292865	0.995077962238986	1	21.3333333333333	20.2136798716216	46.9916219642935	3.58363933152939	0.0762612393811904
ADIRF	0.458062144339495	0.877627838928886	24	2.60778116492533	2.07479388665093	1	1	28	6	6.07873039943805	0.970442209475145	1	22.5236593059937	5.6942914209803	9.83460068688179	0.951018714972667	1	24.8412197686646	4.78711201499484	10.1175608073491	1.75151754434732	0.173116581921116
GLUD1	0.962720128856067	0.988855090213248	24	15.0642899293883	0.857830958979792	1	1	20	16	5.26195752405986	0.996149095452455	1	20	6.75440830680987e-05	40.1400881668161	0.999988160186042	1	21.3333333333333	17.1961270172179	32.3562974545256	1.85981649347326	0.0574792741996237
FAM35A	0.0198054298844563	0.628766577815096	23.6213017751479	20.4845621536112	5.9837073115972	0.0290926434676435	1	24	22	4.80671618873602	0.250738379086819	1	23.7209302325581	20.7961951282354	23.4772681477296	0.00707003728628997	0.55817893642744	23.7807440025687	21.0892230430136	17.3677431945139	6.05378344283803	0.348564771774741
MINPP1	0.0403030802253568	0.659105443191103	24	11.6479987932935	3.66472066362987	1	1	20	14	4.28776932135194	0.812466347239368	1	24.040404040404	11.9143104646302	21.037136792382	0.336087610340563	1	22.6801346801347	12.5898720372309	14.6119032753295	3.59291386549002	0.245889518825124
PAPSS2	0.426978000017629	0.870293086270895	22.8114285714286	1.653882535328	6.00833341613376	1	1	28	4	16.2520434958813	0.879806001007093	1	27.5675675675676	6.75440830680987e-05	110.700698927522	0.923506697667761	1	26.1263320463321	1.87619958576103	80.0805725320821	6.15467259537292	0.0768560014091709
ATAD1	0.462972104459601	0.878568388673324	24	13.0447087546158	8.86788806830121	1	1	28	14	15.4254265406663	0.91232429001716	1	20.3418803418803	15.5882771428504	97.0614245351105	0.94327723341943	1	24.1139601139601	14.3484570363535	78.3243470534224	8.76347384615638	0.111886969707888
PTEN	0.564576766778921	0.899855553539288	24	17.7275981685755	2.33933887995429	1	1	28	22	9.74585714920387	0.974479801798207	1	24.040404040404	20.3692121284053	57.2812832009415	0.977127971370777	1	25.3468013468013	20.0355084327695	52.4499874839797	2.00696880684645	0.0382644287085762
RNLS	0.290325360794119	0.836122950893196	24	14.6738914232155	1.02129979560074	1	1	28	18	1.77014941421473	0.85358218423293	1	25.7761732851986	16.2433098647544	6.56303061084563	0.834688727645522	1	25.9253910950662	16.2850064070811	5.12229955995432	1.08997436900102	0.2127900479547
STAMBPL1	0.163011186896309	0.761364643721131	27.3424657534247	11.5981887646703	2.07274918155059	1	1	28	12	2.64022225326756	0.786030875931581	1	26.9433962264151	12.2584321691694	7.03629157201483	0.661875552791303	1	27.4286206599466	11.9560538949132	5.43920770795609	2.11393635834399	0.388647845761043
ACTA2	0.597780390807057	0.907213481625143	24	0.181140022891553	242.739856272005	1	1	28	22	234.11032557186	0.89069934576746	1	28	22.8413404012207	2992.6111531468	0.973787857038653	1	26.6666666666667	23.0638014013117	2555.4696042373	382.134527367123	0.149535931373825
FAS	0.0683116166386324	0.692999183828218	25.1069182389937	14.5912478340616	3.45373062930116	1	1	28	14	3.55601082008495	0.838886202625001	1	28	11.0871481879911	20.3512705204288	0.455426120727348	1	27.0356394129979	13.3244320389465	16.2920755225091	3.87519099490297	0.237857416604104
CH25H	0.731334087488938	0.93576559324632	24	9.8867844252944	2.48805840183085	1	1	28	6	15.8436946738021	0.975468900426914	1	28	1.73967850773852	39.2842990654316	0.995005758428545	1	26.6666666666667	6.00319385199122	19.6846453445825	2.309186412691	0.117309017880097
LIPA	0.113800642780585	0.730624474198746	25.7548387096774	11.099648599449	8.31541449090188	1	1	24	12	5.76329996684554	0.528472062604449	1	28	10.8375663601447	49.7060999696634	0.466818468529325	1	25.9182795698925	11.3823408376359	42.2464732972246	8.40577095489123	0.198969767150799
IFIT2	0.923128334895149	0.980140069390177	24	14.3874719345752	0.301511972596887	1	1	28	20	2.4627178443964	0.999999922733817	1	21.4414414414414	0.836922934342901	4.55219665977978	0.999919664534832	1	24.4804804804805	18.1730240631837	2.92253408146916	0.167281264958616	0.0572384308601538
IFIT3	0.597279942805917	0.907213481625143	21.8142076502732	7.99257493184202	2.42350558468931	1	1	20	12	3.83356195406901	0.978743657887322	1	28	3.9788634693175	19.6145885032454	0.98266309280144	1	23.2714025500911	8.54910402615948	18.3718369048342	1.07488370551944	0.0585071439011419
IFIT1	0.00125848955213725	0.525999501303569	26.2631578947368	11.6440163786317	2.30776890733124	0.120192382848633	1	28	12	2.36843407059211	0.208159239204033	1	26.542750929368	12.829785525437	7.81855956059784	0.00204952443731732	0.359225931998762	26.9353029413683	12.1673162633247	6.85925422315557	2.33968264439893	0.341098692114457
IFIT5	0.913775938813751	0.977619350899886	24	5.871279517075	1.13748383790044	1	1	28	20	2.87204714903533	0.999436217691061	1	20	8.6521240213355	20.825664593641	0.999883675860493	1	24	10.56093243172	19.767454383761	0.336823814163279	0.0170393115686146
PANK1	0.745473430552212	0.939653593506834	24	3.51186818415534	0.798921804659788	1	1	28	0	2.50120712015636	0.999994167814273	1	28	11.6689289018004	5.33815485733785	0.996605455435391	1	26.6666666666667	4.46302605785191	3.45808085054692	1.21765039479947	0.352117387482969
KIF20B	0.242207991255043	0.814256486422732	24	13.0250728685837	5.88964255951585	1	1	28	14	10.8630025469052	0.964346391061698	1	22.8115015974441	13.1129526135511	37.3717413950482	0.820237108602171	1	24.937167199148	13.4465324226331	23.8380237448038	6.21334061788822	0.260648310631983
RPP30	0.196573135176171	0.7987779835593	21.4623655913979	2.50713269695973	3.53255700746649	0.759272267084767	1	24	22	1.30336636028794	0.817468540082761	1	20	7.9999195782972	19.4981389327824	0.648643601247907	1	21.820788530466	2.63414498855185	14.4250586438992	3.36215668664615	0.233077505585609
ANKRD1	0.0817232565874322	0.705976283859467	21.0105263157895	3.96445322655544	55.5442051040301	1	1	28	4	131.176788656746	0.674718871567749	1	25.9636363636364	6.75440830680987e-05	377.024790454432	0.446454837475407	1	24.9913875598086	2.81271558251568	157.329417770267	53.4073034339583	0.339461647992265
PCGF5	0.626513291831383	0.910565835066228	24	16.8389052997988	4.26575616935287	1	1	28	14	8.37487524032589	0.999918042658422	1	20	15.5974814078726	63.3925599401535	0.987945256966371	1	24	16.0079687970704	48.8645401054074	4.42306352770332	0.0905168352789605
HECTD2	0.595112336437463	0.906759367233155	25.4267515923567	13.4860635533245	0.733646147187681	0.548683931808932	1	28	16	0.366865573324522	0.999267394590072	1	25.5913978494624	15.1183745427544	4.1115165076185	0.896361851050094	1	26.339383147273	14.8616180813569	3.3647421415935	0.745487253452414	0.22155850941355
PPP1R3C	0.153787534717586	0.757823592953097	25.5897435897436	9.8212560697032	5.73645455662887	0.759272267084767	1	24	10	5.42026019293834	0.791702382093922	1	25.9636363636364	7.12454933617688	51.6962175355597	0.574641846248611	1	25.18445998446	9.0452167975612	39.3930123916475	5.86593395932213	0.148907981471503
TNKS2	0.594349705938037	0.906536842107238	21.8142076502732	15.9638393497198	2.11904262711272	0.759272267084767	1	20	18	1.75566711491547	0.911488209628917	1	20	13.4594288529545	24.9570553876245	0.939046224009516	1	20.6047358834244	15.7580307672236	22.4234599750471	2.94371590808563	0.131278398220498
BTAF1	0.530201840716877	0.892234714574754	24	7.4419941829765	3.76650029768225	1	1	28	4	8.6431606043104	0.841216872566745	1	28	7.4927331367328	29.8936180474679	0.951507017787577	1	26.6666666666667	6.4401317022061	24.3359602086764	5.91525154088987	0.243066289152665
CPEB3	0.366576922486728	0.848212198017241	26.7919463087248	7.49929473839308	1.45029017483295	1	1	28	2	3.05268085752599	0.891857813251149	1	28	7.8471578442109	5.19467629521133	0.896765743548563	1	27.5973154362416	5.95242266359176	4.17003531717244	1.66699875321038	0.399756507180067
MARCH5	0.342816182188405	0.845862381528345	27.3424657534247	21.8226649784814	8.7197681021969	0.759272267084767	1	20	14	4.61186187727475	0.94171430991416	1	28	16.1900550025135	83.3683098589246	0.832043694448998	1	25.1141552511416	17.3996968909808	73.4673558683873	2.65284854414537	0.0361092149402763
IDE	0.954778039258272	0.987943545943481	24	0.443741858447102	0.661070365916078	1	1	20	6	4.11817468081064	0.994355972298016	1	20	15.692814882873	24.2522434766973	0.999977542078909	1	21.3333333333333	0.340428739661734	22.0164290456174	1.76951165613864	0.0803723279770877
KIF11	0.0447362363966768	0.660663061082879	24.0481927710843	10.0187659857881	3.15271994128106	0.269101639101639	1	24	10	2.6898961720326	0.469363091991028	1	24.040404040404	9.64701644643327	10.74713913609	0.11058870961952	1	24.0295322704961	9.8886926709812	5.52723761888731	3.23799821975038	0.585825767411501
MYOF	0.00385231080016935	0.618821274583066	26.7919463087248	7.38989805682982	13.7508245793374	0.388468903781404	1	28	8	15.3349929810839	0.271701605435529	1	26.9433962264151	4.9974658604752	107.728194050182	0.0159744147304678	0.777798494221538	27.24511417838	6.79577179033069	102.270419659823	15.113429757348	0.147779092015257
CEP55	0.0940921431010079	0.711091568007533	23.9041916167665	11.6332352152663	4.68981933781462	1	1	28	8	4.50656277158333	0.855246001083671	1	23.5643564356436	9.75242263834785	20.1649507862927	0.538732282724197	1	25.1561826841367	9.9810972105147	10.9938756394016	4.3920754878441	0.399502016568486
FRA10AC1	0.647962044555202	0.914969399484988	24	7.68313106319661	5.92895737495854	1	1	24	10	8.73980077212566	0.99952067122776	1	22.5236593059937	9.3254315560564	79.1584092370963	0.990100670559657	1	23.5078864353312	9.02800101429311	71.9870426354579	6.08795079361748	0.0845700916545056
PLCE1	0.602852399995824	0.907828056244453	20.7916666666667	3.20279415317267	1.7857569632979	1	1	20	4	2.28090673740736	0.999931969891265	1	20	1.4353496446333	14.0794677484907	0.985141676264319	1	20.2638888888889	2.88304781957785	8.79769112694948	1.73283448765689	0.196964687967823
PLCE1-AS1	0.317388676479524	0.84124527504799	24	8.80366324450225	1.07857871442112	1	1	20	10	1.66293547270316	0.947225298136177	1	20	10.3889579128795	3.49508117019884	0.879086430781876	1	21.3333333333333	9.88909398978432	1.96377330160631	1.09419713101406	0.557191163623133
NOC3L	0.0323185883425747	0.650756303234839	22.1777777777778	4.85905806026014	3.10130810918973	0.269101639101639	1	24	6	3.77825187628031	0.42263952507537	1	24.2033898305085	3.4995291816589	22.1179899062451	0.0820403410685154	1	23.4603892027621	4.80538607193535	21.5944842871352	3.14428037137021	0.145605717161924
TBC1D12	0.662714142078662	0.918798843320347	23.9041916167665	16.0828348560437	1.31975959788604	0.548683931808932	1	20	0	1.49465041231174	0.844155230692514	1	20	17.3556767042426	14.4570045226966	0.88356758954908	1	21.3013972055888	18.1452927656201	12.4118140657652	2.24911333857757	0.181207463039684
HELLS	0.345710094803395	0.846083971138186	21.5783783783784	7.19018574305604	4.0826704893678	1	1	28	8	10.5964208312443	0.991473895086182	1	23.7209302325581	7.01065421211816	24.6526895611071	0.906241949377676	1	24.4331028703122	7.4469981666493	12.5601771736295	2.3905668796287	0.190329073115924
PDLIM1	0.882877443697807	0.971397312429746	24	6.12289186186259	4.01092547186585	1	1	28	18	19.7091784671929	0.991380778938245	1	20	7.9999324559169	206.209653909396	0.999643251817396	1	24	10.0795017783848	170.89457338974	1.88299895240391	0.0110184830041944
SORBS1	0.972583136455272	0.991189664442471	24	0.833901653830272	0.195904845446655	1	1	28	18	1.09964295005805	0.999633766109494	1	28	21.2559468639658	5.02674697170894	0.999996353657628	1	26.6666666666667	21.088824335444	2.95333806932368	0.436970058145681	0.147958021699069
ALDH18A1	0.16581816082022	0.766021428071243	23.0751445086705	19.6118356503927	4.29473200204687	1	1	24	22	4.03177772170764	0.992092154255799	1	20.5763688760807	15.9483983648643	25.0574302091251	0.729334635469025	1	22.5505044615837	19.1073547131139	20.9560418953676	4.34242043625893	0.207215678320382
TCTN3	0.0332925263372241	0.650756303234839	24.0481927710843	17.2101144305285	3.90864518344094	0.182113153050653	1	28	16	0.270466045183946	0.321681670450409	1	28	14.8641981170045	18.1215758593613	0.052088087340176	1	26.6827309236948	16.1141698505246	15.5241812212952	4.53655681903055	0.292225190775766
ENTPD1	0.927356102294096	0.980140069390177	24	2.64471118384914	0.656675829709972	1	1	20	2	2.92358862096019	0.999999999941189	1	21.0619469026549	5.8760386506071	11.962026620351	0.999932430762855	1	21.6873156342183	3.47516092075171	8.15633159252592	0.664275325792531	0.0814429033759787
CCNJ	0.0083441730365359	0.625134632041736	22.4269662921348	15.2789665008716	1.6157680347482	0.0772071042383542	1	24	16	1.43015537760831	0.20980752639974	1	22.6666666666667	15.7105221625079	3.60879973449355	0.00670337880272975	0.553350751674262	23.0312109862672	15.6693434692691	2.26198314357891	1.65154196390447	0.730130093406178
ZNF518A	0.162255801132286	0.761334105349484	23.4823529411765	22.6139717388155	1.42303843289409	1	1	28	0	1.13409282491604	0.751389865083814	1	21.3134328358209	19.7779151068282	7.2889227366818	0.648440219288748	1	24.2652619256658	23.3832897992765	7.10107855891543	1.31423530304977	0.1850754490527
TM9SF3	0.22803120352623	0.808437393084752	24	20.3289977045914	37.8101117264329	1	1	28	22	43.6796258571461	0.997543806723221	1	24.8780487804878	15.8244364403276	659.06710209423	0.813667741904222	1	25.6260162601626	19.4416101919914	623.544308596136	44.0450399985594	0.0706365841069476
RPL13AP5	0.801602634097485	0.952313573914968	24	5.02652167959347	5.36792154238503	1	1	20	10	12.2178481525905	0.999899877747753	1	22.2429906542056	4.8690682055431	62.7034600959195	0.998469638607482	1	22.0809968847352	6.49325019399753	49.7879859196993	6.60094830176921	0.132581147436162
LCOR	0.833075887068297	0.960826014099428	24	22.861779149656	0.768870871591073	1	1	28	24	3.57796708617966	0.999296728005353	1	20	8.1071696702289	8.89764528626773	0.999104348671388	1	24	21.7034288757099	7.18252662340758	0.7707860368172	0.107314052175628
C10orf12	0.325832123884898	0.842645275103662	23.2093023255814	14.0831001702213	2.45907494344335	1	1	28	10	2.98260937388328	0.980528325168791	1	22.6666666666667	13.5772352725556	12.4919401871253	0.892015570669537	1	24.625322997416	13.0500557965365	9.92794447845389	2.40128405642113	0.241871221342194
LOC102724002	0.190779712281119	0.7908052680028	24	5.7967373612191	4.67807887126533	1	1	20	12	3.96575076214649	0.826773741927987	1	20	11.2946103597503	35.7078688482783	0.718042785206484	1	21.3333333333333	10.6358308093634	28.5190925927269	3.91374702483109	0.137232522812776
ARHGAP19	0.325523147439937	0.842645275103662	23.6213017751479	13.393101901662	1.18978486176967	1	1	20	14	2.03166032591471	0.960701910814652	1	23.8795986622074	15.5205973646033	4.66369952757624	0.887534314696272	1	22.5003001457851	14.3847431389118	3.48469193680527	1.18066011066726	0.338813339049326
FRAT1	0.660315923128571	0.918352595701664	24	2.33612938951385	1.00536098817697	1	1	28	26	2.90017298873192	0.999997279091958	1	21.8348623853211	17.2838392739111	7.70078748324957	0.991242797198212	1	24.611620795107	23.0624188174807	4.99036191026603	0.638706065017241	0.127987924824312
FRAT2	0.636667071528434	0.913900163007913	24	14.844144569039	1.15291004352516	1	1	20	10	2.6790533748011	0.91425785925514	1	28	15.7206892393354	9.22950539371864	0.982299054218633	1	24	13.4405159090707	7.91880279253349	1.06934402911504	0.135038598274389
RRP12	0.340459338386798	0.844928858729888	26.4370860927152	23.2149091350941	2.13090536261398	1	1	24	0	1.49653689953151	0.945375274795609	1	27.3563218390805	21.6382186640144	11.6079345628809	0.893551122752424	1	25.9311359772652	23.046778594964	10.9954121599899	2.10682692785583	0.191609636564799
EXOSC1	0.903464951874631	0.974713550784048	24	23.8038081300032	0.740954804326346	1	1	20	14	2.72408154487891	0.999868385003524	1	28	0.1393999819608	25.5848869094405	0.999837766401434	1	24	22.0070032312897	22.0423387007588	0.695810892782479	0.0315670175578296
ZDHHC16	0.748154890323788	0.940342251641686	24	3.39384561876179	1.84910796681267	0.269101639101639	1	28	4	8.08688842841844	0.776193898447176	1	28	4.0136625452356	23.5525240235619	0.715538975010832	1	26.6666666666667	3.80099976549098	23.2330326531334	3.1462196994218	0.135420104055915
MMS19	0.590614688551967	0.904800795478754	27.3424657534247	26.3393948237096	12.7120168301647	1	1	24	0	13.3799407162138	0.999888323147232	1	27.148288973384	1.0770231338183	178.775509921762	0.983506477195892	1	26.1635849089362	0.0257915920274709	163.696231953044	12.9658699449849	0.0792068930988234
UBTD1	0.493371204287609	0.889056713705052	20.3673469387755	5.02102286910412	14.0818827106174	1	1	24	18	14.4637522807557	0.99881632505845	1	20	7.9999324559169	183.97579314582	0.964917653122907	1	21.4557823129252	8.53827337600167	152.895424875364	3.61385434109701	0.0236361182425368
MORN4	0.69923370095858	0.92721965537981	20.1616161616162	12.5727516859338	1.56586812382263	1	1	28	18	3.57541141450683	0.999795820353828	1	28	16.317950881466	16.5731841259545	0.994140380860427	1	25.3872053872054	15.6500850855696	13.7605979685477	1.19078279743697	0.0865356869053742
PI4K2A	0.141817119022319	0.753098977299663	27.9160839160839	13.5462638040769	3.68329951987876	1	1	28	16	6.21805132550225	0.644602414217837	1	27.5675675675676	14.6544205798777	38.3822169327869	0.571711718310866	1	27.8278838278838	14.7333857964864	34.9231121233529	4.02453382522513	0.11523983919331
AVPI1	0.125947450292952	0.742327660966065	22.4269662921348	14.971028414131	2.59535814077294	0.759272267084767	1	24	14	1.58751901918058	0.726627854767869	1	23.257328990228	16.4594795162604	7.82899546070085	0.501834924881208	1	23.2280984274543	15.1736901702441	7.02727847591007	2.5813584572654	0.367334020718612
MARVELD1	0.882450198094843	0.97124244647286	24	1.94331239176101	4.06480219056834	1	1	28	20	14.8444965429968	0.995421021924566	1	28	24.5386553836623	142.290726176667	0.999670389736129	1	26.6666666666667	23.6242529492918	120.189012598947	7.51230588218811	0.0625040985007137
ZFYVE27	0.0839141651566394	0.706116341588548	20.6839378238342	12.2389843378921	3.81742229175266	0.388468903781404	1	20	12	2.42775035422947	0.625019813695338	1	20	10.2790843106148	18.757314670142	0.254131167803074	1	20.2279792746114	11.506155333694	15.5663912656931	3.69800795217249	0.237563600262481
R3HCC1L	0.450743960606721	0.876295969695603	23.7619047619048	12.6778001979696	1.96223885850152	1	1	28	14	4.37120282188215	0.985085769296766	1	25.7761732851986	16.5855086101358	15.116230797869	0.95085370211516	1	25.8460260157011	14.4249069615391	13.5269591466492	1.71589260239231	0.126849839922622
LOXL4	0.195191005533942	0.797283528172048	24	17.3221610946846	4.12197131620411	0.388468903781404	1	28	16	4.20048920645588	0.548374132972415	1	25.5913978494624	15.8924900364887	23.7310963806245	0.384068966297494	1	25.8637992831541	16.4856016719577	23.0277809104158	4.60109710794352	0.199806361101099
PYROXD2	0.291581287540342	0.836122950893196	24	17.4885423218497	1.25238085419681	1	1	20	14	1.40701820969347	0.742486299558363	1	25.0526315789474	16.3877474515324	5.26557952762057	0.801231935409386	1	23.0175438596491	15.9816975012322	4.7117417535127	1.08437303611663	0.230142714275079
HPS1	0.992477461356821	0.997224481596438	24	20.0616373317019	0.980876411623879	1	1	28	18	15.4626462015937	0.999999672482692	1	28	24.9178364875558	109.969212384573	0.999999928639922	1	26.6666666666667	21.1982048153767	96.7329643491416	2.47704780345101	0.0256070701452972
GOT1	0.10498794520747	0.726078182264764	24	14.5091565119611	11.7518017276972	1	1	28	12	20.1336784262665	0.968879927047998	1	21.570996978852	14.5736136238522	76.7453290775274	0.599881126127205	1	24.5236656596173	14.0682865808726	51.403806329322	12.41480861068	0.241515356492157
SLC25A28	0.0764151291271997	0.70131116006314	24.641975308642	1.05233159776341	3.55320595917532	0.548683931808932	1	24	0	2.72820853112144	0.472585754269548	1	25.9636363636364	24.1625322193752	18.6355361936074	0.24985656750167	1	24.8685372240928	24.6521799791766	15.7123628602736	3.42980279988857	0.218286888508687
ENTPD7	0.528532924246152	0.891970444579961	24	22.7313030811732	1.89597426309641	1	1	20	4	2.7091941040137	0.981892098402446	1	20	10.3518988343468	12.0312218841387	0.971000369171219	1	21.3333333333333	3.74258814384487	10.014754730433	2.23621227190044	0.223291766208213
COX15	0.269219417597329	0.831049571787038	24	15.0054432461347	4.56730369026007	0.759272267084767	1	28	16	0.901734032518929	0.605132726302493	1	28	12.5109322461383	41.7633944076005	0.65235081514108	1	26.6666666666667	14.6439388286439	36.3249409402764	6.15783971387415	0.169520983502728
CUTC	0.243821402328336	0.815009329046479	24	11.2140493062965	2.17382546432598	0.182113153050653	1	20	14	3.11054793380766	0.255466159717648	1	20	11.9006749432862	7.67093205141236	0.175941229139769	1	21.3333333333333	12.5484647212866	6.37911532335636	3.27356116172329	0.513168518797197
DNMBP	0.281322176850058	0.834862252982211	20.5773195876289	14.7679347679535	3.56790830546821	1	1	20	14	2.91711139586897	0.91009525831377	1	20	15.5151929464922	19.8428666867763	0.842494902666474	1	20.192439862543	14.7611088174742	16.8125495981343	3.73285189286906	0.222027710376734
ERLIN1	0.804617761370739	0.953069305287795	24	15.8692765744447	2.98602852305535	1	1	28	6	6.51815036516335	0.997919401902852	1	28	8.43599912635848	51.82169700952	0.998504145734283	1	26.6666666666667	8.89725758695541	42.1944196922767	1.91072470414881	0.0452838246878071
CHUK	0.51113866889704	0.890499619893185	20.9005235602094	11.8313064283272	3.10839733263576	1	1	28	6	5.89255161631871	0.997535921427647	1	20	9.98897602940132	21.1138756898214	0.968993510044606	1	22.9668411867365	10.2862454004215	17.8380360192368	2.34764621484992	0.131609007422015
CWF19L1	0.493242590712516	0.889056713705052	24	23.3359196825203	1.46722972794569	1	1	28	24	3.00944279945686	0.801126995553005	1	28	23.7129777321161	11.4027194104871	0.932370840415691	1	26.6666666666667	23.7665295231967	7.84073874706692	2.11637644379707	0.269920540916985
SNORA12	0.914630245139434	0.977619350899886	24	12.6765088563637	1.8823144178391	1	1	28	10	6.46764863523905	0.999783889317237	1	28	15.7325241884406	41.6224144150487	0.999888431558906	1	26.6666666666667	12.9547161147344	31.0567038675147	2.68945312190598	0.0865981507045615
BLOC1S2	0.725703995783717	0.935368061772638	24	18.720268631989	3.78325597901099	1	1	28	22	6.89001847562969	0.999827457993411	1	28	16.0946158732904	82.5687948591843	0.995666290812639	1	26.6666666666667	19.1629724021269	71.2008547247508	6.24452284254205	0.0877029196725546
SCD	0.982344778874168	0.993933423819136	24	8.1237933829866	3.93542773701262	1	1	24	18	24.0360530344847	0.99999914943363	1	24.2033898305085	18.5389842561745	307.91720849108	0.999999070354068	1	24.0677966101695	16.6823030769713	218.783230977725	2.84643433757316	0.0130102948240259
SEC31B	0.661247915635695	0.918472330095396	24	2.51927239971685	2.45854951754757	1	1	20	18	3.61208185309135	0.99527358964002	1	28	27.8841535505833	13.8180540413858	0.991052527081825	1	24	23.9984984250173	8.70185169880996	1.94240888326706	0.223217879423605
[truncated: 9,613 more rows]
